# Supplementary material for: Improved ANAP incorporation and VCF analysis reveal details of P2X7 current facilitation and a limited conformational interplay between ATP binding and the intracellular ballast domain
Source: eLife. 2023 Jan 4;12:e82479. doi: 10.7554/eLife.82479 (PMC9859053; doi:10.7554/eLife.82479)
Supplement: Figure 5—figure supplement 2—source data 1. [file elife-82479-fig5-figsupp2-data1.zip › Figure-5_figure-supplement-2_source-data-1/22m06/30.csv]

-5.673E-2	1.007E+1	2.273E+1
-5.673E-2	9.946E+0	2.257E+1
-5.998E-2	1.000E+1	2.258E+1
-5.835E-2	1.015E+1	2.281E+1
-5.673E-2	1.001E+1	2.268E+1
-5.835E-2	1.010E+1	2.254E+1
-5.511E-2	1.006E+1	2.257E+1
-5.835E-2	9.985E+0	2.258E+1
-5.673E-2	9.985E+0	2.243E+1
-5.349E-2	1.020E+1	2.246E+1
-5.998E-2	1.016E+1	2.249E+1
-5.998E-2	1.010E+1	2.262E+1
-5.998E-2	1.007E+1	2.255E+1
-5.511E-2	1.006E+1	2.258E+1
-5.673E-2	9.969E+0	2.262E+1
-6.160E-2	9.920E+0	2.258E+1
-5.673E-2	9.998E+0	2.263E+1
-5.511E-2	1.014E+1	2.261E+1
-5.673E-2	1.017E+1	2.262E+1
-5.998E-2	1.003E+1	2.257E+1
-5.835E-2	1.012E+1	2.267E+1
-5.349E-2	9.962E+0	2.248E+1
-5.673E-2	1.003E+1	2.248E+1
-6.160E-2	1.000E+1	2.246E+1
-5.673E-2	9.962E+0	2.257E+1
-5.673E-2	1.002E+1	2.233E+1
-5.835E-2	9.884E+0	2.272E+1
-5.998E-2	1.006E+1	2.260E+1
-5.998E-2	1.002E+1	2.241E+1
-5.511E-2	1.004E+1	2.265E+1
-5.835E-2	1.003E+1	2.242E+1
-5.998E-2	1.002E+1	2.243E+1
-5.511E-2	1.002E+1	2.249E+1
-5.511E-2	1.007E+1	2.253E+1
-5.835E-2	1.010E+1	2.269E+1
-5.998E-2	9.988E+0	2.251E+1
-5.673E-2	1.019E+1	2.274E+1
-5.349E-2	1.013E+1	2.249E+1
-5.349E-2	1.000E+1	2.265E+1
-5.835E-2	1.001E+1	2.250E+1
-5.835E-2	1.017E+1	2.243E+1
-5.673E-2	1.000E+1	2.269E+1
-5.511E-2	1.004E+1	2.259E+1
-5.998E-2	1.010E+1	2.265E+1
-5.673E-2	1.001E+1	2.267E+1
-5.673E-2	1.008E+1	2.273E+1
-5.511E-2	1.000E+1	2.251E+1
-5.835E-2	1.013E+1	2.256E+1
-5.998E-2	9.978E+0	2.257E+1
-5.673E-2	1.005E+1	2.280E+1
-5.835E-2	1.009E+1	2.274E+1
-5.673E-2	1.008E+1	2.270E+1
-5.673E-2	1.008E+1	2.245E+1
-5.673E-2	1.009E+1	2.256E+1
-5.511E-2	1.009E+1	2.257E+1
-5.835E-2	1.006E+1	2.252E+1
-5.673E-2	9.985E+0	2.243E+1
-5.511E-2	1.003E+1	2.261E+1
-5.511E-2	1.003E+1	2.249E+1
-6.160E-2	1.014E+1	2.250E+1
-5.673E-2	1.005E+1	2.261E+1
-5.511E-2	1.003E+1	2.275E+1
-5.511E-2	1.002E+1	2.276E+1
-5.998E-2	1.005E+1	2.274E+1
-5.673E-2	1.014E+1	2.267E+1
-5.511E-2	1.003E+1	2.267E+1
-5.187E-2	1.004E+1	2.241E+1
-5.835E-2	1.008E+1	2.261E+1
-5.673E-2	1.011E+1	2.256E+1
-5.511E-2	1.007E+1	2.251E+1
-5.349E-2	1.006E+1	2.268E+1
-5.998E-2	1.013E+1	2.264E+1
-6.160E-2	1.019E+1	2.259E+1
-5.835E-2	1.003E+1	2.255E+1
-5.673E-2	9.959E+0	2.249E+1
-5.835E-2	1.012E+1	2.240E+1
-6.160E-2	1.010E+1	2.265E+1
-5.673E-2	1.016E+1	2.244E+1
-5.511E-2	1.008E+1	2.241E+1
-5.998E-2	1.019E+1	2.252E+1
-5.998E-2	1.010E+1	2.250E+1
-5.673E-2	1.012E+1	2.256E+1
-5.673E-2	1.007E+1	2.251E+1
-5.835E-2	1.018E+1	2.263E+1
-5.998E-2	1.016E+1	2.249E+1
-5.511E-2	1.015E+1	2.253E+1
-5.511E-2	1.002E+1	2.251E+1
-5.835E-2	1.010E+1	2.254E+1
-5.511E-2	1.017E+1	2.258E+1
-5.673E-2	1.004E+1	2.246E+1
-5.673E-2	1.013E+1	2.261E+1
-5.673E-2	1.019E+1	2.249E+1
-5.835E-2	9.959E+0	2.261E+1
-5.349E-2	1.014E+1	2.263E+1
-5.835E-2	1.009E+1	2.242E+1
-5.673E-2	9.991E+0	2.246E+1
-5.835E-2	1.006E+1	2.263E+1
-5.349E-2	1.011E+1	2.257E+1
-5.673E-2	1.009E+1	2.240E+1
-5.998E-2	1.008E+1	2.260E+1
-5.835E-2	1.006E+1	2.255E+1
-5.511E-2	1.016E+1	2.243E+1
-5.673E-2	1.014E+1	2.266E+1
-5.998E-2	1.019E+1	2.241E+1
-5.998E-2	1.002E+1	2.256E+1
-5.673E-2	1.011E+1	2.248E+1
-5.673E-2	1.012E+1	2.265E+1
-5.673E-2	9.972E+0	2.271E+1
-5.835E-2	1.004E+1	2.256E+1
-5.349E-2	1.001E+1	2.247E+1
-5.835E-2	1.008E+1	2.265E+1
-5.998E-2	1.000E+1	2.265E+1
-5.835E-2	1.020E+1	2.249E+1
-5.673E-2	1.003E+1	2.256E+1
-5.511E-2	1.010E+1	2.250E+1
-5.835E-2	1.015E+1	2.255E+1
-5.998E-2	1.001E+1	2.244E+1
-5.349E-2	1.005E+1	2.264E+1
-5.673E-2	1.008E+1	2.258E+1
-5.835E-2	1.002E+1	2.274E+1
-5.673E-2	1.006E+1	2.242E+1
-5.511E-2	1.004E+1	2.250E+1
-5.673E-2	1.007E+1	2.262E+1
-5.998E-2	1.004E+1	2.239E+1
-5.673E-2	1.012E+1	2.265E+1
-5.673E-2	1.014E+1	2.256E+1
-5.349E-2	1.006E+1	2.256E+1
-5.998E-2	1.008E+1	2.250E+1
-5.835E-2	1.002E+1	2.251E+1
-5.673E-2	1.002E+1	2.248E+1
-5.349E-2	1.007E+1	2.239E+1
-5.673E-2	9.904E+0	2.241E+1
-5.835E-2	1.006E+1	2.264E+1
-5.511E-2	1.012E+1	2.264E+1
-5.349E-2	1.003E+1	2.253E+1
-5.835E-2	1.008E+1	2.248E+1
-5.835E-2	1.001E+1	2.261E+1
-5.673E-2	9.998E+0	2.264E+1
-5.511E-2	1.006E+1	2.275E+1
-5.673E-2	1.007E+1	2.261E+1
-5.998E-2	1.010E+1	2.262E+1
-5.511E-2	9.995E+0	2.257E+1
-5.673E-2	1.011E+1	2.244E+1
-5.673E-2	1.011E+1	2.265E+1
-5.835E-2	1.016E+1	2.242E+1
-5.511E-2	1.004E+1	2.257E+1
-5.673E-2	1.007E+1	2.260E+1
-5.673E-2	1.004E+1	2.240E+1
-5.835E-2	1.011E+1	2.257E+1
-5.349E-2	1.011E+1	2.256E+1
-5.511E-2	1.011E+1	2.270E+1
-5.835E-2	1.004E+1	2.245E+1
-5.673E-2	1.013E+1	2.262E+1
-5.511E-2	1.003E+1	2.237E+1
-5.835E-2	1.013E+1	2.264E+1
-5.673E-2	1.009E+1	2.252E+1
-5.835E-2	1.016E+1	2.255E+1
-5.511E-2	9.998E+0	2.252E+1
-5.673E-2	1.001E+1	2.284E+1
-5.998E-2	1.004E+1	2.253E+1
-5.835E-2	1.010E+1	2.263E+1
-5.835E-2	9.865E+0	2.253E+1
-5.511E-2	1.015E+1	2.254E+1
-5.835E-2	1.008E+1	2.255E+1
-5.998E-2	1.007E+1	2.269E+1
-5.511E-2	1.004E+1	2.253E+1
-5.511E-2	1.005E+1	2.257E+1
-5.998E-2	1.004E+1	2.253E+1
-5.673E-2	1.012E+1	2.266E+1
-5.187E-2	1.012E+1	2.247E+1
-5.673E-2	1.011E+1	2.259E+1
-5.998E-2	1.007E+1	2.230E+1
-5.835E-2	1.013E+1	2.268E+1
-5.511E-2	1.005E+1	2.259E+1
-5.511E-2	1.015E+1	2.272E+1
-5.998E-2	1.003E+1	2.268E+1
-5.673E-2	1.015E+1	2.257E+1
-5.349E-2	1.007E+1	2.240E+1
-5.511E-2	1.018E+1	2.272E+1
-6.160E-2	1.001E+1	2.247E+1
-5.835E-2	9.978E+0	2.251E+1
-5.835E-2	1.000E+1	2.250E+1
-5.511E-2	1.009E+1	2.252E+1
-5.673E-2	1.009E+1	2.258E+1
-5.835E-2	1.001E+1	2.260E+1
-5.673E-2	9.949E+0	2.258E+1
-5.673E-2	1.004E+1	2.259E+1
-5.835E-2	9.982E+0	2.246E+1
-5.835E-2	1.007E+1	2.259E+1
-5.673E-2	1.012E+1	2.256E+1
-5.673E-2	1.014E+1	2.249E+1
-5.835E-2	1.013E+1	2.251E+1
-5.349E-2	1.004E+1	2.272E+1
-5.349E-2	1.012E+1	2.248E+1
-5.511E-2	1.010E+1	2.251E+1
-5.998E-2	1.020E+1	2.256E+1
-5.835E-2	1.000E+1	2.246E+1
-5.511E-2	1.005E+1	2.247E+1
-5.673E-2	1.006E+1	2.247E+1
-6.160E-2	1.006E+1	2.273E+1
-5.835E-2	1.009E+1	2.263E+1
-5.349E-2	1.011E+1	2.257E+1
-5.349E-2	1.005E+1	2.252E+1
-5.835E-2	1.003E+1	2.278E+1
-5.835E-2	1.014E+1	2.260E+1
-5.511E-2	9.985E+0	2.267E+1
-5.673E-2	1.008E+1	2.245E+1
-6.160E-2	1.002E+1	2.256E+1
-5.673E-2	1.000E+1	2.243E+1
-5.349E-2	1.004E+1	2.250E+1
-5.673E-2	1.010E+1	2.264E+1
-5.835E-2	1.004E+1	2.270E+1
-5.835E-2	1.009E+1	2.257E+1
-5.835E-2	1.006E+1	2.263E+1
-5.349E-2	1.014E+1	2.248E+1
-5.998E-2	9.982E+0	2.271E+1
-5.511E-2	1.001E+1	2.258E+1
-5.673E-2	1.019E+1	2.261E+1
-5.835E-2	1.009E+1	2.242E+1
-5.998E-2	1.007E+1	2.260E+1
-5.673E-2	9.959E+0	2.254E+1
-5.511E-2	1.020E+1	2.259E+1
-5.349E-2	9.978E+0	2.244E+1
-5.673E-2	1.004E+1	2.243E+1
-5.835E-2	1.018E+1	2.245E+1
-5.511E-2	1.019E+1	2.244E+1
-5.673E-2	1.011E+1	2.257E+1
-5.673E-2	1.009E+1	2.264E+1
-5.835E-2	1.008E+1	2.248E+1
-5.998E-2	9.998E+0	2.256E+1
-5.511E-2	1.014E+1	2.268E+1
-5.835E-2	9.978E+0	2.249E+1
-5.835E-2	1.013E+1	2.261E+1
-5.511E-2	1.006E+1	2.262E+1
-5.511E-2	1.003E+1	2.259E+1
-5.673E-2	1.006E+1	2.247E+1
-5.835E-2	1.009E+1	2.231E+1
-5.673E-2	1.016E+1	2.266E+1
-5.511E-2	9.975E+0	2.252E+1
-5.673E-2	1.016E+1	2.266E+1
-5.835E-2	1.019E+1	2.253E+1
-5.511E-2	1.004E+1	2.262E+1
-5.673E-2	1.014E+1	2.255E+1
-5.998E-2	1.005E+1	2.261E+1
-5.511E-2	1.010E+1	2.253E+1
-5.673E-2	1.006E+1	2.242E+1
-5.511E-2	1.007E+1	2.267E+1
-5.673E-2	9.858E+0	2.253E+1
-5.673E-2	1.007E+1	2.253E+1
-5.511E-2	1.004E+1	2.250E+1
-5.511E-2	9.988E+0	2.250E+1
-5.835E-2	1.008E+1	2.254E+1
-5.511E-2	9.949E+0	2.243E+1
-5.511E-2	9.972E+0	2.269E+1
-5.673E-2	1.012E+1	2.247E+1
-5.511E-2	1.008E+1	2.276E+1
-5.835E-2	1.010E+1	2.263E+1
-5.511E-2	1.003E+1	2.255E+1
-5.835E-2	1.014E+1	2.254E+1
-5.998E-2	1.006E+1	2.259E+1
-5.673E-2	1.009E+1	2.250E+1
-5.835E-2	9.865E+0	2.252E+1
-5.511E-2	1.001E+1	2.256E+1
-5.835E-2	1.015E+1	2.268E+1
-5.835E-2	1.006E+1	2.240E+1
-5.349E-2	1.000E+1	2.240E+1
-5.673E-2	1.008E+1	2.242E+1
-5.998E-2	1.006E+1	2.266E+1
-5.835E-2	1.019E+1	2.247E+1
-5.673E-2	1.004E+1	2.271E+1
-5.349E-2	1.005E+1	2.245E+1
-5.835E-2	1.004E+1	2.271E+1
-5.673E-2	1.002E+1	2.244E+1
-5.511E-2	1.016E+1	2.265E+1
-5.349E-2	1.003E+1	2.250E+1
-5.835E-2	1.000E+1	2.262E+1
-5.835E-2	1.007E+1	2.254E+1
-5.511E-2	1.005E+1	2.256E+1
-5.511E-2	1.008E+1	2.256E+1
-5.835E-2	1.001E+1	2.245E+1
-5.998E-2	1.006E+1	2.265E+1
-5.835E-2	1.016E+1	2.251E+1
-5.673E-2	1.007E+1	2.241E+1
-5.673E-2	1.008E+1	2.272E+1
-5.511E-2	1.010E+1	2.256E+1
-5.511E-2	1.007E+1	2.261E+1
-5.673E-2	1.001E+1	2.260E+1
-5.835E-2	9.933E+0	2.267E+1
-5.998E-2	1.003E+1	2.262E+1
-5.349E-2	1.015E+1	2.248E+1
-5.673E-2	1.014E+1	2.276E+1
-5.998E-2	1.005E+1	2.242E+1
-5.835E-2	9.943E+0	2.251E+1
-5.349E-2	1.015E+1	2.260E+1
-5.511E-2	1.014E+1	2.244E+1
-5.835E-2	1.002E+1	2.249E+1
-5.511E-2	1.003E+1	2.242E+1
-5.349E-2	1.001E+1	2.258E+1
-5.673E-2	1.007E+1	2.261E+1
-5.998E-2	1.017E+1	2.250E+1
-5.835E-2	9.936E+0	2.257E+1
-5.835E-2	1.006E+1	2.245E+1
-5.673E-2	1.003E+1	2.253E+1
-5.998E-2	1.008E+1	2.248E+1
-5.835E-2	1.001E+1	2.266E+1
-5.673E-2	1.014E+1	2.271E+1
-5.835E-2	1.003E+1	2.255E+1
-5.998E-2	1.008E+1	2.276E+1
-5.998E-2	1.009E+1	2.258E+1
-5.511E-2	1.004E+1	2.279E+1
-5.511E-2	1.001E+1	2.250E+1
-5.835E-2	1.015E+1	2.252E+1
-5.998E-2	1.006E+1	2.246E+1
-5.511E-2	1.001E+1	2.256E+1
-5.511E-2	1.001E+1	2.252E+1
-5.998E-2	9.940E+0	2.261E+1
-5.673E-2	1.006E+1	2.273E+1
-5.349E-2	1.007E+1	2.251E+1
-5.835E-2	1.012E+1	2.260E+1
-5.835E-2	1.007E+1	2.250E+1
-5.835E-2	1.012E+1	2.267E+1
-5.673E-2	1.010E+1	2.248E+1
-5.511E-2	9.991E+0	2.263E+1
-5.511E-2	1.005E+1	2.268E+1
-5.673E-2	1.016E+1	2.280E+1
-5.511E-2	1.014E+1	2.254E+1
-5.673E-2	1.016E+1	2.271E+1
-6.160E-2	1.008E+1	2.266E+1
-5.998E-2	1.017E+1	2.255E+1
-5.511E-2	9.985E+0	2.266E+1
-5.835E-2	1.016E+1	2.259E+1
-6.160E-2	1.016E+1	2.255E+1
-5.511E-2	1.003E+1	2.254E+1
-5.511E-2	9.949E+0	2.249E+1
-5.673E-2	1.016E+1	2.255E+1
-5.673E-2	1.015E+1	2.252E+1
-5.673E-2	1.009E+1	2.271E+1
-5.511E-2	1.011E+1	2.265E+1
-5.511E-2	1.007E+1	2.240E+1
-5.835E-2	1.007E+1	2.241E+1
-5.673E-2	1.013E+1	2.251E+1
-5.835E-2	1.014E+1	2.251E+1
-5.511E-2	1.005E+1	2.263E+1
-5.998E-2	1.014E+1	2.273E+1
-5.998E-2	9.956E+0	2.259E+1
-5.511E-2	1.014E+1	2.269E+1
-5.673E-2	1.017E+1	2.263E+1
-5.673E-2	1.006E+1	2.248E+1
-5.673E-2	1.013E+1	2.241E+1
-5.511E-2	1.007E+1	2.267E+1
-5.511E-2	1.008E+1	2.265E+1
-5.998E-2	9.962E+0	2.252E+1
-5.673E-2	9.965E+0	2.253E+1
-5.673E-2	1.004E+1	2.263E+1
-5.511E-2	9.985E+0	2.264E+1
-5.835E-2	1.004E+1	2.269E+1
-5.673E-2	1.012E+1	2.254E+1
-5.835E-2	9.975E+0	2.243E+1
-5.673E-2	1.005E+1	2.244E+1
-5.673E-2	1.001E+1	2.255E+1
-5.998E-2	1.006E+1	2.262E+1
-5.349E-2	9.969E+0	2.243E+1
-5.511E-2	1.010E+1	2.254E+1
-5.835E-2	1.004E+1	2.261E+1
-5.835E-2	1.011E+1	2.253E+1
-5.511E-2	1.007E+1	2.257E+1
-5.835E-2	1.005E+1	2.250E+1
-5.998E-2	1.001E+1	2.265E+1
-5.673E-2	1.014E+1	2.271E+1
-5.673E-2	1.013E+1	2.268E+1
-5.511E-2	1.020E+1	2.262E+1
-5.998E-2	1.003E+1	2.261E+1
-5.673E-2	1.014E+1	2.256E+1
-5.349E-2	1.005E+1	2.250E+1
-5.511E-2	1.002E+1	2.259E+1
-6.160E-2	1.003E+1	2.269E+1
-5.998E-2	1.010E+1	2.258E+1
-5.511E-2	9.985E+0	2.264E+1
-5.511E-2	1.005E+1	2.258E+1
-5.835E-2	1.001E+1	2.257E+1
-5.835E-2	1.012E+1	2.239E+1
-5.511E-2	1.009E+1	2.262E+1
-5.511E-2	1.006E+1	2.252E+1
-5.998E-2	1.013E+1	2.247E+1
-5.673E-2	1.011E+1	2.258E+1
-5.511E-2	1.003E+1	2.253E+1
-5.511E-2	1.005E+1	2.255E+1
-5.835E-2	1.005E+1	2.254E+1
-5.673E-2	1.006E+1	2.239E+1
-5.349E-2	1.012E+1	2.257E+1
-5.349E-2	1.005E+1	2.251E+1
-5.998E-2	1.007E+1	2.248E+1
-5.511E-2	1.011E+1	2.253E+1
-5.835E-2	1.004E+1	2.261E+1
-5.673E-2	1.009E+1	2.244E+1
-5.998E-2	1.006E+1	2.255E+1
-5.835E-2	1.012E+1	2.232E+1
-5.673E-2	1.020E+1	2.249E+1
-5.511E-2	1.006E+1	2.251E+1
-5.835E-2	1.002E+1	2.257E+1
-5.835E-2	9.982E+0	2.262E+1
-5.511E-2	9.985E+0	2.253E+1
-5.349E-2	1.001E+1	2.243E+1
-5.998E-2	1.005E+1	2.263E+1
-5.673E-2	1.002E+1	2.264E+1
-5.835E-2	1.012E+1	2.259E+1
-5.349E-2	1.009E+1	2.238E+1
-5.835E-2	1.007E+1	2.261E+1
-5.673E-2	1.013E+1	2.263E+1
-5.673E-2	1.002E+1	2.254E+1
-5.673E-2	1.008E+1	2.242E+1
-5.835E-2	1.007E+1	2.248E+1
-5.998E-2	9.985E+0	2.260E+1
-5.835E-2	1.011E+1	2.238E+1
-5.673E-2	1.007E+1	2.258E+1
-5.673E-2	1.006E+1	2.247E+1
-5.673E-2	9.962E+0	2.275E+1
-5.511E-2	1.007E+1	2.262E+1
-5.673E-2	9.936E+0	2.250E+1
-5.835E-2	9.978E+0	2.265E+1
-5.349E-2	1.003E+1	2.261E+1
-5.673E-2	1.005E+1	2.262E+1
-5.349E-2	1.001E+1	2.253E+1
-5.998E-2	1.015E+1	2.273E+1
-5.511E-2	1.001E+1	2.256E+1
-5.511E-2	9.962E+0	2.271E+1
-5.349E-2	1.014E+1	2.262E+1
-5.998E-2	1.015E+1	2.254E+1
-5.998E-2	1.001E+1	2.264E+1
-5.511E-2	1.005E+1	2.263E+1
-5.511E-2	1.004E+1	2.265E+1
-5.835E-2	1.014E+1	2.247E+1
-5.835E-2	1.004E+1	2.253E+1
-5.673E-2	1.010E+1	2.245E+1
-5.673E-2	1.004E+1	2.243E+1
-5.673E-2	1.011E+1	2.249E+1
-5.835E-2	9.988E+0	2.257E+1
-5.511E-2	1.007E+1	2.261E+1
-5.511E-2	1.003E+1	2.267E+1
-5.998E-2	1.018E+1	2.251E+1
-5.673E-2	1.001E+1	2.262E+1
-5.511E-2	1.008E+1	2.252E+1
-5.349E-2	1.012E+1	2.251E+1
-5.835E-2	1.001E+1	2.261E+1
-5.511E-2	1.009E+1	2.264E+1
-5.349E-2	1.016E+1	2.245E+1
-5.835E-2	1.003E+1	2.254E+1
-5.673E-2	9.965E+0	2.256E+1
-5.349E-2	1.007E+1	2.257E+1
-5.835E-2	1.012E+1	2.232E+1
-5.511E-2	1.012E+1	2.270E+1
-5.835E-2	1.013E+1	2.265E+1
-5.835E-2	9.969E+0	2.262E+1
-5.187E-2	1.004E+1	2.253E+1
-5.673E-2	1.002E+1	2.257E+1
-5.673E-2	1.010E+1	2.256E+1
-5.835E-2	1.008E+1	2.257E+1
-5.511E-2	1.007E+1	2.256E+1
-5.673E-2	1.010E+1	2.253E+1
-5.835E-2	1.014E+1	2.249E+1
-5.673E-2	1.006E+1	2.264E+1
-5.673E-2	1.012E+1	2.249E+1
-5.673E-2	1.010E+1	2.253E+1
-5.998E-2	1.002E+1	2.267E+1
-5.673E-2	9.962E+0	2.225E+1
-5.673E-2	9.975E+0	2.235E+1
-5.673E-2	1.005E+1	2.265E+1
-5.835E-2	1.017E+1	2.241E+1
-5.835E-2	1.003E+1	2.257E+1
-5.673E-2	1.007E+1	2.256E+1
-5.511E-2	1.003E+1	2.265E+1
-5.835E-2	1.000E+1	2.248E+1
-5.673E-2	1.006E+1	2.253E+1
-5.349E-2	1.009E+1	2.239E+1
-5.349E-2	1.004E+1	2.262E+1
-5.835E-2	1.009E+1	2.256E+1
-6.160E-2	9.965E+0	2.256E+1
-5.673E-2	9.985E+0	2.256E+1
-5.835E-2	1.004E+1	2.260E+1
-5.511E-2	9.978E+0	2.252E+1
-5.835E-2	1.017E+1	2.257E+1
-5.349E-2	1.009E+1	2.234E+1
-5.511E-2	1.012E+1	2.253E+1
-5.998E-2	1.010E+1	2.277E+1
-5.511E-2	1.008E+1	2.262E+1
-5.511E-2	1.000E+1	2.252E+1
-5.673E-2	1.028E+1	2.242E+1
-5.835E-2	1.001E+1	2.257E+1
-5.673E-2	1.004E+1	2.254E+1
-5.673E-2	1.007E+1	2.257E+1
-5.673E-2	1.000E+1	2.247E+1
-5.835E-2	9.975E+0	2.266E+1
-5.835E-2	9.978E+0	2.255E+1
-5.511E-2	9.949E+0	2.247E+1
-5.673E-2	1.000E+1	2.240E+1
-5.673E-2	1.015E+1	2.246E+1
-5.673E-2	9.982E+0	2.251E+1
-5.025E-2	1.004E+1	2.245E+1
-5.511E-2	1.006E+1	2.261E+1
-6.160E-2	1.006E+1	2.244E+1
-5.835E-2	9.991E+0	2.283E+1
-5.673E-2	1.010E+1	2.249E+1
-5.511E-2	1.030E+1	2.257E+1
-5.673E-2	1.014E+1	2.245E+1
-5.511E-2	1.005E+1	2.264E+1
-5.511E-2	9.982E+0	2.243E+1
-5.511E-2	1.003E+1	2.247E+1
-5.835E-2	1.013E+1	2.230E+1
-5.835E-2	1.009E+1	2.257E+1
-5.511E-2	9.933E+0	2.265E+1
-5.673E-2	1.009E+1	2.282E+1
-5.673E-2	1.008E+1	2.242E+1
-5.673E-2	1.009E+1	2.241E+1
-5.511E-2	1.011E+1	2.244E+1
-5.511E-2	1.015E+1	2.250E+1
-5.835E-2	1.030E+1	2.263E+1
-5.673E-2	1.001E+1	2.256E+1
-5.187E-2	1.004E+1	2.212E+1
-5.349E-2	1.009E+1	2.275E+1
-5.835E-2	1.009E+1	2.251E+1
-5.835E-2	9.952E+0	2.267E+1
-5.511E-2	1.005E+1	2.241E+1
-5.673E-2	1.003E+1	2.256E+1
-5.835E-2	9.923E+0	2.253E+1
-5.835E-2	9.975E+0	2.224E+1
-5.349E-2	9.946E+0	2.260E+1
-5.673E-2	9.965E+0	2.248E+1
-5.998E-2	1.018E+1	2.256E+1
-5.835E-2	9.991E+0	2.261E+1
-5.511E-2	1.020E+1	2.255E+1
-5.835E-2	1.006E+1	2.253E+1
-5.673E-2	1.002E+1	2.246E+1
-5.835E-2	1.012E+1	2.250E+1
-5.511E-2	1.010E+1	2.243E+1
-5.511E-2	1.005E+1	2.250E+1
-5.673E-2	1.010E+1	2.278E+1
-5.349E-2	1.003E+1	2.246E+1
-5.511E-2	1.004E+1	2.259E+1
-5.511E-2	1.007E+1	2.273E+1
-5.835E-2	9.978E+0	2.234E+1
-5.835E-2	9.943E+0	2.265E+1
-5.349E-2	1.007E+1	2.262E+1
-5.511E-2	1.012E+1	2.256E+1
-5.835E-2	1.004E+1	2.252E+1
-5.835E-2	1.014E+1	2.250E+1
-5.511E-2	1.008E+1	2.274E+1
-5.511E-2	9.991E+0	2.250E+1
-5.835E-2	1.023E+1	2.262E+1
-5.835E-2	1.016E+1	2.251E+1
-5.349E-2	1.007E+1	2.257E+1
-5.187E-2	1.000E+1	2.262E+1
-5.673E-2	1.014E+1	2.257E+1
-5.511E-2	1.004E+1	2.249E+1
-5.673E-2	1.019E+1	2.248E+1
-5.349E-2	9.998E+0	2.247E+1
-5.998E-2	1.015E+1	2.246E+1
-5.998E-2	1.006E+1	2.256E+1
-5.673E-2	1.002E+1	2.263E+1
-5.673E-2	1.006E+1	2.270E+1
-5.673E-2	1.006E+1	2.258E+1
-5.511E-2	9.933E+0	2.259E+1
-5.511E-2	9.878E+0	2.262E+1
-5.511E-2	1.007E+1	2.264E+1
-5.998E-2	9.927E+0	2.270E+1
-5.673E-2	9.982E+0	2.254E+1
-5.673E-2	1.008E+1	2.240E+1
-5.673E-2	9.962E+0	2.245E+1
-5.998E-2	1.004E+1	2.262E+1
-5.835E-2	9.991E+0	2.255E+1
-5.349E-2	1.021E+1	2.268E+1
-5.511E-2	1.007E+1	2.263E+1
-5.835E-2	1.002E+1	2.251E+1
-5.673E-2	1.012E+1	2.237E+1
-5.511E-2	9.998E+0	2.257E+1
-5.349E-2	1.010E+1	2.272E+1
-5.998E-2	1.009E+1	2.231E+1
-5.511E-2	1.004E+1	2.249E+1
-5.511E-2	9.998E+0	2.260E+1
-5.349E-2	1.011E+1	2.270E+1
-5.998E-2	1.011E+1	2.262E+1
-5.673E-2	1.005E+1	2.268E+1
-5.673E-2	1.008E+1	2.270E+1
-5.835E-2	9.995E+0	2.266E+1
-5.835E-2	1.010E+1	2.259E+1
-5.673E-2	9.998E+0	2.227E+1
-5.349E-2	9.985E+0	2.265E+1
-5.673E-2	1.006E+1	2.256E+1
-5.998E-2	1.006E+1	2.261E+1
-5.511E-2	1.005E+1	2.253E+1
-5.673E-2	1.005E+1	2.256E+1
-5.511E-2	1.000E+1	2.249E+1
-6.160E-2	1.026E+1	2.255E+1
-5.673E-2	1.010E+1	2.249E+1
-5.349E-2	1.006E+1	2.237E+1
-5.511E-2	1.008E+1	2.263E+1
-5.835E-2	1.011E+1	2.254E+1
-5.511E-2	1.011E+1	2.239E+1
-5.511E-2	9.962E+0	2.258E+1
-5.511E-2	9.956E+0	2.249E+1
-5.998E-2	9.982E+0	2.270E+1
-5.998E-2	1.013E+1	2.245E+1
-5.349E-2	1.023E+1	2.254E+1
-5.511E-2	1.019E+1	2.247E+1
-5.835E-2	1.012E+1	2.273E+1
-5.673E-2	1.006E+1	2.233E+1
-5.673E-2	9.995E+0	2.244E+1
-5.835E-2	1.001E+1	2.261E+1
-5.835E-2	1.009E+1	2.250E+1
-5.835E-2	1.012E+1	2.253E+1
-5.673E-2	1.010E+1	2.258E+1
-5.349E-2	1.006E+1	2.270E+1
-5.835E-2	1.014E+1	2.253E+1
-5.673E-2	9.982E+0	2.253E+1
-5.349E-2	1.012E+1	2.240E+1
-5.511E-2	1.004E+1	2.249E+1
-5.835E-2	1.005E+1	2.257E+1
-5.673E-2	1.005E+1	2.259E+1
-5.673E-2	1.015E+1	2.241E+1
-5.511E-2	1.004E+1	2.252E+1
-5.673E-2	9.969E+0	2.231E+1
-5.998E-2	9.988E+0	2.252E+1
-5.511E-2	1.008E+1	2.258E+1
-5.835E-2	1.004E+1	2.249E+1
-5.835E-2	1.012E+1	2.247E+1
-5.835E-2	1.012E+1	2.256E+1
-5.349E-2	9.988E+0	2.248E+1
-5.511E-2	9.995E+0	2.263E+1
-5.835E-2	1.005E+1	2.255E+1
-5.673E-2	1.009E+1	2.272E+1
-5.349E-2	1.010E+1	2.251E+1
-5.835E-2	1.016E+1	2.272E+1
-5.835E-2	1.004E+1	2.261E+1
-5.511E-2	1.006E+1	2.250E+1
-5.673E-2	1.004E+1	2.250E+1
-5.673E-2	1.018E+1	2.266E+1
-5.835E-2	9.995E+0	2.240E+1
-5.835E-2	1.011E+1	2.270E+1
-5.511E-2	1.008E+1	2.273E+1
-5.349E-2	1.004E+1	2.270E+1
-5.998E-2	1.011E+1	2.262E+1
-5.835E-2	9.956E+0	2.245E+1
-5.673E-2	9.978E+0	2.247E+1
-5.835E-2	1.006E+1	2.243E+1
-5.835E-2	1.002E+1	2.262E+1
-5.835E-2	9.940E+0	2.259E+1
-5.511E-2	1.021E+1	2.242E+1
-5.673E-2	1.004E+1	2.246E+1
-5.673E-2	1.013E+1	2.254E+1
-5.835E-2	1.006E+1	2.269E+1
-5.349E-2	1.014E+1	2.230E+1
-5.349E-2	1.004E+1	2.252E+1
-5.835E-2	9.995E+0	2.259E+1
-5.835E-2	1.011E+1	2.243E+1
-5.025E-2	1.019E+1	2.251E+1
-5.835E-2	1.000E+1	2.269E+1
-5.998E-2	1.004E+1	2.238E+1
-5.835E-2	9.985E+0	2.251E+1
-5.511E-2	1.004E+1	2.255E+1
-5.511E-2	1.013E+1	2.247E+1
-5.998E-2	1.014E+1	2.256E+1
-5.835E-2	1.007E+1	2.258E+1
-5.673E-2	1.006E+1	2.257E+1
-5.511E-2	1.019E+1	2.246E+1
-5.835E-2	9.998E+0	2.252E+1
-5.673E-2	1.001E+1	2.246E+1
-5.673E-2	1.008E+1	2.242E+1
-5.673E-2	1.011E+1	2.240E+1
-5.835E-2	1.002E+1	2.260E+1
-5.673E-2	1.015E+1	2.245E+1
-5.511E-2	1.008E+1	2.257E+1
-5.511E-2	1.014E+1	2.272E+1
-5.673E-2	1.001E+1	2.243E+1
-5.835E-2	1.009E+1	2.251E+1
-5.349E-2	1.011E+1	2.264E+1
-5.673E-2	1.009E+1	2.243E+1
-5.673E-2	1.007E+1	2.243E+1
-5.835E-2	1.005E+1	2.248E+1
-5.511E-2	1.001E+1	2.268E+1
-5.673E-2	1.019E+1	2.273E+1
-5.835E-2	1.007E+1	2.257E+1
-5.673E-2	9.998E+0	2.263E+1
-5.349E-2	1.007E+1	2.246E+1
-5.187E-2	1.001E+1	2.253E+1
-5.673E-2	1.014E+1	2.264E+1
-5.835E-2	1.007E+1	2.262E+1
-5.349E-2	9.975E+0	2.242E+1
-5.511E-2	1.000E+1	2.275E+1
-5.835E-2	1.002E+1	2.254E+1
-5.998E-2	1.001E+1	2.257E+1
-5.349E-2	9.965E+0	2.249E+1
-5.835E-2	1.004E+1	2.267E+1
-5.835E-2	1.008E+1	2.254E+1
-5.511E-2	1.004E+1	2.253E+1
-5.349E-2	1.002E+1	2.261E+1
-5.511E-2	1.000E+1	2.257E+1
-5.998E-2	1.001E+1	2.254E+1
-5.998E-2	1.010E+1	2.261E+1
-5.187E-2	1.006E+1	2.228E+1
-5.673E-2	1.005E+1	2.256E+1
-5.835E-2	9.985E+0	2.233E+1
-5.673E-2	1.025E+1	2.247E+1
-5.349E-2	1.000E+1	2.245E+1
-5.673E-2	1.005E+1	2.251E+1
-5.835E-2	9.956E+0	2.267E+1
-5.673E-2	1.006E+1	2.251E+1
-5.349E-2	1.005E+1	2.256E+1
-5.511E-2	9.978E+0	2.255E+1
-5.998E-2	1.007E+1	2.244E+1
-5.835E-2	9.975E+0	2.246E+1
-5.187E-2	9.985E+0	2.268E+1
-5.673E-2	9.975E+0	2.244E+1
-5.835E-2	9.927E+0	2.250E+1
-5.835E-2	1.027E+1	2.262E+1
-5.511E-2	9.972E+0	2.263E+1
-5.673E-2	1.005E+1	2.258E+1
-5.835E-2	1.011E+1	2.235E+1
-5.835E-2	1.004E+1	2.263E+1
-5.511E-2	1.014E+1	2.251E+1
-5.673E-2	1.006E+1	2.277E+1
-5.835E-2	1.004E+1	2.249E+1
-5.835E-2	1.002E+1	2.249E+1
-5.349E-2	1.006E+1	2.250E+1
-5.349E-2	1.011E+1	2.237E+1
-5.835E-2	1.004E+1	2.251E+1
-5.835E-2	1.003E+1	2.253E+1
-5.349E-2	9.982E+0	2.260E+1
-5.511E-2	9.985E+0	2.275E+1
-5.673E-2	9.956E+0	2.253E+1
-5.673E-2	1.004E+1	2.251E+1
-5.349E-2	1.004E+1	2.233E+1
-5.349E-2	1.013E+1	2.243E+1
-6.160E-2	1.001E+1	2.245E+1
-5.673E-2	1.015E+1	2.255E+1
-5.673E-2	1.002E+1	2.237E+1
-5.349E-2	1.007E+1	2.268E+1
-5.998E-2	1.015E+1	2.261E+1
-5.673E-2	1.012E+1	2.247E+1
-5.511E-2	9.965E+0	2.246E+1
-5.349E-2	1.004E+1	2.242E+1
-5.673E-2	1.006E+1	2.261E+1
-5.673E-2	1.014E+1	2.248E+1
-5.673E-2	1.000E+1	2.240E+1
-5.511E-2	1.014E+1	2.233E+1
-5.673E-2	1.008E+1	2.258E+1
-5.835E-2	1.009E+1	2.260E+1
-5.673E-2	9.952E+0	2.265E+1
-5.349E-2	1.006E+1	2.254E+1
-5.673E-2	1.009E+1	2.244E+1
-5.673E-2	1.000E+1	2.249E+1
-5.673E-2	1.014E+1	2.262E+1
-5.511E-2	1.006E+1	2.244E+1
-5.998E-2	1.004E+1	2.244E+1
-5.835E-2	9.956E+0	2.249E+1
-5.511E-2	1.015E+1	2.247E+1
-5.673E-2	1.013E+1	2.243E+1
-5.511E-2	1.003E+1	2.253E+1
-5.835E-2	1.010E+1	2.238E+1
-5.673E-2	1.009E+1	2.249E+1
-5.349E-2	1.016E+1	2.259E+1
-5.835E-2	1.008E+1	2.260E+1
-5.187E-2	9.962E+0	2.274E+1
-5.511E-2	1.008E+1	2.235E+1
-5.835E-2	9.988E+0	2.273E+1
-5.835E-2	1.009E+1	2.264E+1
-5.511E-2	9.998E+0	2.248E+1
-5.349E-2	1.001E+1	2.267E+1
-5.511E-2	9.982E+0	2.260E+1
-5.998E-2	1.008E+1	2.255E+1
-5.673E-2	1.008E+1	2.257E+1
-5.673E-2	1.022E+1	2.255E+1
-5.349E-2	1.007E+1	2.248E+1
-5.998E-2	1.010E+1	2.258E+1
-5.998E-2	1.009E+1	2.245E+1
-5.349E-2	1.015E+1	2.264E+1
-5.835E-2	9.952E+0	2.247E+1
-5.835E-2	1.001E+1	2.257E+1
-5.835E-2	1.002E+1	2.251E+1
-5.998E-2	1.001E+1	2.247E+1
-5.511E-2	1.005E+1	2.246E+1
-5.673E-2	9.920E+0	2.233E+1
-5.835E-2	1.005E+1	2.256E+1
-5.511E-2	1.010E+1	2.255E+1
-5.511E-2	1.013E+1	2.256E+1
-5.673E-2	1.005E+1	2.259E+1
-5.673E-2	1.007E+1	2.256E+1
-5.673E-2	1.002E+1	2.259E+1
-5.349E-2	1.014E+1	2.229E+1
-5.998E-2	1.001E+1	2.250E+1
-5.511E-2	1.010E+1	2.245E+1
-5.187E-2	9.985E+0	2.273E+1
-5.511E-2	9.991E+0	2.276E+1
-5.998E-2	1.008E+1	2.259E+1
-5.998E-2	9.975E+0	2.264E+1
-5.673E-2	1.007E+1	2.257E+1
-5.349E-2	1.009E+1	2.246E+1
-5.835E-2	1.009E+1	2.248E+1
-5.673E-2	1.010E+1	2.256E+1
-5.349E-2	1.001E+1	2.248E+1
-5.835E-2	9.969E+0	2.243E+1
-5.835E-2	1.009E+1	2.243E+1
-5.673E-2	9.988E+0	2.239E+1
-5.349E-2	1.005E+1	2.253E+1
-5.349E-2	1.005E+1	2.262E+1
-5.998E-2	1.012E+1	2.254E+1
-5.998E-2	1.006E+1	2.242E+1
-5.511E-2	1.003E+1	2.273E+1
-5.673E-2	1.009E+1	2.257E+1
-5.835E-2	1.005E+1	2.257E+1
-5.998E-2	1.002E+1	2.250E+1
-5.511E-2	1.007E+1	2.253E+1
-5.673E-2	1.001E+1	2.232E+1
-5.673E-2	1.001E+1	2.249E+1
-5.673E-2	1.009E+1	2.263E+1
-5.511E-2	1.006E+1	2.242E+1
-5.349E-2	1.014E+1	2.248E+1
-5.998E-2	1.015E+1	2.253E+1
-5.673E-2	1.007E+1	2.238E+1
-5.349E-2	1.011E+1	2.253E+1
-5.673E-2	1.000E+1	2.232E+1
-5.835E-2	1.007E+1	2.258E+1
-5.998E-2	9.995E+0	2.255E+1
-5.349E-2	1.012E+1	2.253E+1
-5.673E-2	9.943E+0	2.239E+1
-5.673E-2	1.005E+1	2.254E+1
-5.835E-2	1.002E+1	2.250E+1
-5.349E-2	1.008E+1	2.245E+1
-5.511E-2	9.975E+0	2.254E+1
-5.835E-2	9.991E+0	2.253E+1
-5.835E-2	1.009E+1	2.274E+1
-5.673E-2	1.002E+1	2.246E+1
-5.835E-2	1.004E+1	2.229E+1
-5.998E-2	1.008E+1	2.249E+1
-5.998E-2	9.936E+0	2.257E+1
-5.349E-2	1.003E+1	2.260E+1
-5.511E-2	9.972E+0	2.248E+1
-5.349E-2	1.001E+1	2.265E+1
-5.673E-2	9.975E+0	2.252E+1
-5.673E-2	1.008E+1	2.246E+1
-5.835E-2	1.013E+1	2.245E+1
-5.511E-2	1.010E+1	2.253E+1
-5.673E-2	1.015E+1	2.249E+1
-5.187E-2	9.972E+0	2.254E+1
-5.187E-2	1.009E+1	2.244E+1
-5.673E-2	1.013E+1	2.257E+1
-5.835E-2	1.005E+1	2.265E+1
-5.511E-2	1.011E+1	2.257E+1
-5.673E-2	1.013E+1	2.255E+1
-5.835E-2	1.008E+1	2.249E+1
-5.673E-2	1.001E+1	2.252E+1
-5.187E-2	1.014E+1	2.240E+1
-5.673E-2	9.982E+0	2.271E+1
-5.835E-2	9.956E+0	2.269E+1
-5.835E-2	1.005E+1	2.246E+1
-5.511E-2	1.009E+1	2.255E+1
-5.511E-2	1.017E+1	2.244E+1
-5.673E-2	1.001E+1	2.266E+1
-5.835E-2	1.015E+1	2.248E+1
-5.511E-2	1.006E+1	2.273E+1
-5.511E-2	1.002E+1	2.252E+1
-5.835E-2	1.006E+1	2.245E+1
-5.835E-2	1.010E+1	2.253E+1
-5.673E-2	1.002E+1	2.256E+1
-5.349E-2	1.008E+1	2.248E+1
-5.835E-2	9.959E+0	2.258E+1
-5.998E-2	1.006E+1	2.257E+1
-5.673E-2	1.017E+1	2.250E+1
-5.673E-2	9.978E+0	2.256E+1
-5.835E-2	1.014E+1	2.253E+1
-5.673E-2	9.978E+0	2.257E+1
-5.349E-2	1.001E+1	2.255E+1
-5.349E-2	1.009E+1	2.252E+1
-5.835E-2	9.930E+0	2.240E+1
-5.673E-2	1.002E+1	2.249E+1
-5.349E-2	1.008E+1	2.262E+1
-5.673E-2	1.010E+1	2.245E+1
-5.511E-2	1.001E+1	2.258E+1
-5.835E-2	1.010E+1	2.266E+1
-5.349E-2	9.982E+0	2.252E+1
-5.673E-2	1.010E+1	2.244E+1
-5.673E-2	1.011E+1	2.256E+1
-5.835E-2	1.013E+1	2.252E+1
-5.349E-2	1.010E+1	2.245E+1
-5.511E-2	1.014E+1	2.248E+1
-5.998E-2	1.008E+1	2.267E+1
-5.835E-2	1.001E+1	2.246E+1
-5.673E-2	1.002E+1	2.254E+1
-5.187E-2	1.004E+1	2.251E+1
-5.835E-2	9.930E+0	2.245E+1
-5.835E-2	9.998E+0	2.243E+1
-5.673E-2	1.002E+1	2.255E+1
-5.511E-2	1.013E+1	2.251E+1
-5.998E-2	1.005E+1	2.244E+1
-5.673E-2	9.975E+0	2.257E+1
-5.511E-2	1.005E+1	2.252E+1
-5.349E-2	1.003E+1	2.243E+1
-5.835E-2	1.009E+1	2.247E+1
-5.835E-2	1.006E+1	2.263E+1
-5.349E-2	9.965E+0	2.233E+1
-5.511E-2	1.008E+1	2.272E+1
-5.673E-2	1.007E+1	2.245E+1
-5.511E-2	1.010E+1	2.255E+1
-5.673E-2	9.975E+0	2.233E+1
-5.511E-2	1.009E+1	2.246E+1
-5.835E-2	1.008E+1	2.245E+1
-5.673E-2	1.015E+1	2.247E+1
-5.349E-2	1.013E+1	2.233E+1
-5.511E-2	1.013E+1	2.255E+1
-5.998E-2	9.988E+0	2.263E+1
-5.673E-2	1.011E+1	2.236E+1
-5.673E-2	9.982E+0	2.250E+1
-5.511E-2	1.009E+1	2.253E+1
-5.835E-2	1.002E+1	2.262E+1
-5.349E-2	1.010E+1	2.249E+1
-5.511E-2	9.972E+0	2.241E+1
-5.673E-2	9.940E+0	2.267E+1
-5.835E-2	9.952E+0	2.240E+1
-5.998E-2	1.009E+1	2.239E+1
-5.673E-2	1.015E+1	2.272E+1
-5.349E-2	1.009E+1	2.242E+1
-5.835E-2	1.005E+1	2.233E+1
-5.673E-2	1.005E+1	2.249E+1
-5.349E-2	1.008E+1	2.252E+1
-5.511E-2	1.001E+1	2.239E+1
-5.835E-2	1.008E+1	2.256E+1
-5.998E-2	1.003E+1	2.245E+1
-5.673E-2	9.982E+0	2.235E+1
-5.349E-2	1.006E+1	2.247E+1
-5.673E-2	1.003E+1	2.258E+1
-5.998E-2	1.007E+1	2.245E+1
-5.511E-2	9.956E+0	2.234E+1
-5.511E-2	1.002E+1	2.256E+1
-5.835E-2	9.985E+0	2.250E+1
-5.349E-2	1.006E+1	2.246E+1
-5.349E-2	1.017E+1	2.257E+1
-5.511E-2	1.003E+1	2.260E+1
-5.998E-2	1.010E+1	2.241E+1
-5.673E-2	1.000E+1	2.261E+1
-5.673E-2	1.010E+1	2.241E+1
-5.025E-2	1.003E+1	2.239E+1
-5.673E-2	1.009E+1	2.246E+1
-5.511E-2	1.001E+1	2.228E+1
-5.349E-2	1.000E+1	2.251E+1
-5.349E-2	1.005E+1	2.260E+1
-5.998E-2	1.006E+1	2.253E+1
-5.673E-2	1.011E+1	2.256E+1
-5.511E-2	9.985E+0	2.242E+1
-5.511E-2	1.009E+1	2.246E+1
-5.998E-2	1.008E+1	2.248E+1
-5.673E-2	1.002E+1	2.250E+1
-5.349E-2	1.003E+1	2.226E+1
-5.511E-2	9.991E+0	2.240E+1
-5.835E-2	1.008E+1	2.236E+1
-5.511E-2	1.013E+1	2.264E+1
-5.673E-2	9.982E+0	2.259E+1
-5.511E-2	1.009E+1	2.250E+1
-5.998E-2	1.004E+1	2.246E+1
-5.998E-2	9.975E+0	2.246E+1
-5.349E-2	1.006E+1	2.229E+1
-5.673E-2	9.998E+0	2.262E+1
-5.835E-2	9.956E+0	2.257E+1
-5.511E-2	1.003E+1	2.244E+1
-5.673E-2	1.010E+1	2.232E+1
-5.673E-2	1.008E+1	2.255E+1
-5.673E-2	1.012E+1	2.250E+1
-5.511E-2	1.010E+1	2.261E+1
-5.349E-2	1.009E+1	2.246E+1
-5.349E-2	1.012E+1	2.241E+1
-5.835E-2	1.007E+1	2.244E+1
-5.511E-2	9.969E+0	2.253E+1
-5.349E-2	1.027E+1	2.256E+1
-5.511E-2	1.011E+1	2.243E+1
-5.511E-2	9.943E+0	2.244E+1
-5.673E-2	1.003E+1	2.245E+1
-5.511E-2	1.002E+1	2.256E+1
-5.511E-2	1.007E+1	2.257E+1
-5.998E-2	1.002E+1	2.258E+1
-5.511E-2	9.962E+0	2.252E+1
-5.511E-2	9.991E+0	2.249E+1
-5.511E-2	1.008E+1	2.227E+1
-5.835E-2	1.006E+1	2.251E+1
-5.511E-2	9.946E+0	2.235E+1
-5.349E-2	1.011E+1	2.242E+1
-5.673E-2	1.016E+1	2.260E+1
-5.998E-2	1.004E+1	2.248E+1
-5.673E-2	1.015E+1	2.258E+1
-5.673E-2	1.011E+1	2.234E+1
-5.511E-2	9.985E+0	2.251E+1
-5.673E-2	9.985E+0	2.235E+1
-5.673E-2	1.007E+1	2.265E+1
-5.511E-2	1.007E+1	2.262E+1
-5.349E-2	1.001E+1	2.262E+1
-5.835E-2	1.005E+1	2.241E+1
-5.673E-2	1.015E+1	2.250E+1
-5.349E-2	1.009E+1	2.244E+1
-5.349E-2	9.878E+0	2.256E+1
-5.998E-2	1.004E+1	2.235E+1
-5.998E-2	1.002E+1	2.241E+1
-5.349E-2	1.001E+1	2.262E+1
-5.349E-2	1.001E+1	2.243E+1
-5.835E-2	9.988E+0	2.234E+1
-5.673E-2	1.010E+1	2.247E+1
-5.511E-2	1.004E+1	2.232E+1
-5.673E-2	1.009E+1	2.247E+1
-5.511E-2	1.012E+1	2.242E+1
-5.511E-2	1.000E+1	2.265E+1
-5.349E-2	1.003E+1	2.247E+1
-5.511E-2	1.008E+1	2.259E+1
-5.835E-2	1.009E+1	2.238E+1
-5.835E-2	1.002E+1	2.238E+1
-5.511E-2	1.011E+1	2.240E+1
-5.349E-2	1.010E+1	2.245E+1
-5.835E-2	1.008E+1	2.241E+1
-5.673E-2	1.002E+1	2.260E+1
-5.511E-2	1.004E+1	2.256E+1
-5.511E-2	1.004E+1	2.260E+1
-5.998E-2	1.009E+1	2.244E+1
-5.998E-2	1.010E+1	2.242E+1
-5.511E-2	9.975E+0	2.249E+1
-5.511E-2	9.959E+0	2.235E+1
-5.835E-2	1.008E+1	2.244E+1
-5.998E-2	1.010E+1	2.243E+1
-5.511E-2	1.003E+1	2.255E+1
-5.673E-2	1.008E+1	2.259E+1
-5.511E-2	1.004E+1	2.244E+1
-5.673E-2	1.011E+1	2.276E+1
-5.349E-2	1.004E+1	2.274E+1
-5.511E-2	1.009E+1	2.252E+1
-5.998E-2	1.008E+1	2.254E+1
-5.511E-2	9.878E+0	2.263E+1
-5.349E-2	9.985E+0	2.245E+1
-5.673E-2	9.917E+0	2.253E+1
-5.673E-2	1.016E+1	2.235E+1
-5.673E-2	1.020E+1	2.234E+1
-5.511E-2	1.009E+1	2.247E+1
-5.511E-2	1.001E+1	2.240E+1
-5.673E-2	9.995E+0	2.236E+1
-5.835E-2	1.009E+1	2.244E+1
-5.511E-2	9.978E+0	2.242E+1
-5.349E-2	1.012E+1	2.243E+1
-5.673E-2	1.010E+1	2.241E+1
-5.673E-2	9.972E+0	2.237E+1
-5.511E-2	9.988E+0	2.243E+1
-5.349E-2	1.002E+1	2.246E+1
-5.673E-2	1.009E+1	2.263E+1
-5.835E-2	1.009E+1	2.255E+1
-5.349E-2	9.949E+0	2.253E+1
-5.673E-2	1.005E+1	2.250E+1
-5.673E-2	1.000E+1	2.240E+1
-5.673E-2	1.013E+1	2.239E+1
-5.511E-2	1.011E+1	2.246E+1
-5.673E-2	1.007E+1	2.248E+1
-5.835E-2	1.009E+1	2.236E+1
-5.511E-2	9.985E+0	2.264E+1
-5.511E-2	1.001E+1	2.261E+1
-5.511E-2	1.004E+1	2.242E+1
-5.998E-2	1.002E+1	2.248E+1
-5.673E-2	1.006E+1	2.235E+1
-5.349E-2	1.005E+1	2.240E+1
-5.673E-2	1.010E+1	2.261E+1
-5.835E-2	1.003E+1	2.236E+1
-5.673E-2	9.952E+0	2.257E+1
-5.349E-2	1.006E+1	2.244E+1
-5.511E-2	1.001E+1	2.250E+1
-5.673E-2	1.010E+1	2.257E+1
-5.673E-2	1.012E+1	2.250E+1
-5.349E-2	1.001E+1	2.236E+1
-5.349E-2	1.007E+1	2.256E+1
-5.673E-2	1.019E+1	2.253E+1
-5.835E-2	9.959E+0	2.246E+1
-5.349E-2	1.012E+1	2.266E+1
-5.511E-2	1.011E+1	2.245E+1
-5.511E-2	9.988E+0	2.253E+1
-5.835E-2	1.002E+1	2.251E+1
-5.349E-2	9.991E+0	2.254E+1
-5.511E-2	1.007E+1	2.253E+1
-5.835E-2	1.005E+1	2.259E+1
-5.511E-2	1.017E+1	2.245E+1
-5.349E-2	9.972E+0	2.259E+1
-5.673E-2	1.010E+1	2.273E+1
-5.673E-2	1.005E+1	2.235E+1
-5.673E-2	1.006E+1	2.260E+1
-5.025E-2	1.010E+1	2.248E+1
-5.349E-2	1.010E+1	2.258E+1
-5.673E-2	1.001E+1	2.230E+1
-5.673E-2	1.001E+1	2.253E+1
-5.511E-2	1.001E+1	2.275E+1
-5.673E-2	1.007E+1	2.243E+1
-5.998E-2	1.014E+1	2.268E+1
-5.835E-2	1.001E+1	2.267E+1
-5.835E-2	1.006E+1	2.251E+1
-5.349E-2	9.991E+0	2.267E+1
-5.835E-2	9.959E+0	2.244E+1
-5.998E-2	1.005E+1	2.264E+1
-5.349E-2	1.024E+1	2.270E+1
-5.511E-2	1.003E+1	2.263E+1
-5.835E-2	1.011E+1	2.249E+1
-5.998E-2	1.009E+1	2.240E+1
-5.511E-2	1.008E+1	2.253E+1
-5.673E-2	1.004E+1	2.266E+1
-5.673E-2	1.014E+1	2.254E+1
-5.673E-2	1.001E+1	2.248E+1
-5.511E-2	1.016E+1	2.243E+1
-5.349E-2	1.002E+1	2.271E+1
-5.998E-2	1.020E+1	2.253E+1
-5.835E-2	1.001E+1	2.263E+1
-5.187E-2	9.930E+0	2.251E+1
-5.349E-2	1.004E+1	2.244E+1
-5.673E-2	1.007E+1	2.238E+1
-5.673E-2	9.930E+0	2.238E+1
-5.349E-2	1.005E+1	2.242E+1
-5.349E-2	1.005E+1	2.247E+1
-5.511E-2	1.007E+1	2.277E+1
-5.673E-2	1.017E+1	2.244E+1
-5.511E-2	9.972E+0	2.255E+1
-5.187E-2	1.010E+1	2.235E+1
-5.835E-2	1.009E+1	2.254E+1
-5.673E-2	1.008E+1	2.248E+1
-5.187E-2	1.013E+1	2.257E+1
-5.349E-2	9.998E+0	2.240E+1
-5.673E-2	1.005E+1	2.245E+1
-5.835E-2	1.001E+1	2.262E+1
-5.349E-2	9.881E+0	2.247E+1
-5.025E-2	1.016E+1	2.257E+1
-5.673E-2	1.018E+1	2.230E+1
-5.835E-2	9.988E+0	2.250E+1
-5.673E-2	1.001E+1	2.243E+1
-5.673E-2	1.004E+1	2.242E+1
-5.673E-2	1.016E+1	2.266E+1
-5.835E-2	1.003E+1	2.258E+1
-5.673E-2	1.007E+1	2.260E+1
-5.349E-2	9.995E+0	2.258E+1
-5.673E-2	1.007E+1	2.269E+1
-5.511E-2	1.014E+1	2.252E+1
-5.349E-2	1.008E+1	2.259E+1
-5.349E-2	9.982E+0	2.230E+1
-5.835E-2	9.969E+0	2.252E+1
-5.835E-2	1.006E+1	2.236E+1
-5.349E-2	9.952E+0	2.246E+1
-5.511E-2	1.006E+1	2.264E+1
-5.835E-2	1.011E+1	2.255E+1
-5.835E-2	1.008E+1	2.246E+1
-5.511E-2	9.985E+0	2.248E+1
-5.349E-2	1.001E+1	2.248E+1
-5.998E-2	1.016E+1	2.258E+1
-5.835E-2	9.936E+0	2.257E+1
-5.511E-2	1.000E+1	2.246E+1
-5.187E-2	9.920E+0	2.234E+1
-5.673E-2	9.991E+0	2.237E+1
-5.673E-2	9.969E+0	2.241E+1
-5.511E-2	1.004E+1	2.255E+1
-5.349E-2	1.012E+1	2.257E+1
-5.998E-2	1.007E+1	2.251E+1
-5.511E-2	9.927E+0	2.252E+1
-5.511E-2	9.933E+0	2.240E+1
-5.511E-2	9.962E+0	2.250E+1
-5.673E-2	1.008E+1	2.239E+1
-5.673E-2	1.015E+1	2.226E+1
-5.349E-2	1.003E+1	2.244E+1
-5.187E-2	9.965E+0	2.240E+1
-5.673E-2	1.008E+1	2.244E+1
-5.511E-2	1.003E+1	2.231E+1
-5.998E-2	9.891E+0	2.245E+1
-5.511E-2	1.001E+1	2.246E+1
-5.673E-2	1.005E+1	2.257E+1
-5.673E-2	1.001E+1	2.260E+1
-5.187E-2	9.878E+0	2.238E+1
-5.673E-2	1.003E+1	2.240E+1
-5.673E-2	1.000E+1	2.244E+1
-5.835E-2	1.001E+1	2.256E+1
-5.349E-2	1.005E+1	2.247E+1
-5.349E-2	9.917E+0	2.273E+1
-5.835E-2	1.012E+1	2.248E+1
-5.511E-2	1.006E+1	2.257E+1
-5.349E-2	1.011E+1	2.251E+1
-5.511E-2	1.009E+1	2.250E+1
-5.835E-2	1.004E+1	2.245E+1
-5.673E-2	9.998E+0	2.242E+1
-5.511E-2	1.006E+1	2.243E+1
-5.673E-2	1.008E+1	2.261E+1
-5.673E-2	1.006E+1	2.270E+1
-5.673E-2	1.004E+1	2.255E+1
-5.511E-2	1.021E+1	2.241E+1
-5.511E-2	1.004E+1	2.249E+1
-5.998E-2	1.016E+1	2.244E+1
-5.673E-2	1.005E+1	2.244E+1
-5.835E-2	9.930E+0	2.243E+1
-5.673E-2	9.910E+0	2.246E+1
-5.835E-2	1.001E+1	2.268E+1
-5.835E-2	1.011E+1	2.246E+1
-5.511E-2	9.962E+0	2.243E+1
-5.673E-2	1.002E+1	2.254E+1
-5.673E-2	1.013E+1	2.257E+1
-5.673E-2	1.007E+1	2.221E+1
-5.187E-2	9.972E+0	2.247E+1
-5.511E-2	1.013E+1	2.230E+1
-5.998E-2	1.006E+1	2.244E+1
-5.835E-2	1.011E+1	2.239E+1
-5.187E-2	1.016E+1	2.250E+1
-5.349E-2	1.015E+1	2.246E+1
-5.511E-2	1.000E+1	2.241E+1
-5.673E-2	1.005E+1	2.233E+1
-5.349E-2	1.007E+1	2.247E+1
-5.673E-2	9.985E+0	2.256E+1
-5.835E-2	1.006E+1	2.258E+1
-5.673E-2	1.006E+1	2.252E+1
-5.349E-2	9.923E+0	2.238E+1
-5.349E-2	1.012E+1	2.246E+1
-5.511E-2	9.959E+0	2.246E+1
-5.835E-2	1.004E+1	2.233E+1
-5.025E-2	1.009E+1	2.236E+1
-5.349E-2	1.012E+1	2.229E+1
-5.835E-2	1.006E+1	2.270E+1
-5.835E-2	1.004E+1	2.245E+1
-5.349E-2	9.927E+0	2.268E+1
-5.673E-2	1.009E+1	2.272E+1
-5.673E-2	1.003E+1	2.255E+1
-5.673E-2	9.910E+0	2.251E+1
-5.511E-2	1.010E+1	2.238E+1
-5.835E-2	1.005E+1	2.242E+1
-5.673E-2	1.017E+1	2.248E+1
-5.673E-2	1.012E+1	2.263E+1
-5.511E-2	1.011E+1	2.249E+1
-5.673E-2	1.009E+1	2.244E+1
-5.835E-2	1.009E+1	2.249E+1
-5.673E-2	1.004E+1	2.252E+1
-5.025E-2	1.009E+1	2.250E+1
-5.673E-2	1.015E+1	2.261E+1
-5.673E-2	1.003E+1	2.237E+1
-5.835E-2	1.003E+1	2.246E+1
-5.349E-2	9.995E+0	2.251E+1
-5.511E-2	9.982E+0	2.269E+1
-5.673E-2	1.003E+1	2.260E+1
-5.673E-2	1.007E+1	2.234E+1
-5.025E-2	1.010E+1	2.227E+1
-5.673E-2	1.006E+1	2.241E+1
-5.835E-2	9.985E+0	2.253E+1
-5.673E-2	1.005E+1	2.232E+1
-5.349E-2	1.018E+1	2.261E+1
-5.511E-2	1.008E+1	2.250E+1
-5.511E-2	1.010E+1	2.257E+1
-5.835E-2	9.985E+0	2.247E+1
-5.511E-2	9.969E+0	2.240E+1
-5.511E-2	1.008E+1	2.244E+1
-5.673E-2	1.011E+1	2.229E+1
-5.835E-2	1.011E+1	2.255E+1
-5.835E-2	1.007E+1	2.251E+1
-5.835E-2	9.943E+0	2.250E+1
-5.673E-2	1.014E+1	2.231E+1
-5.673E-2	1.015E+1	2.253E+1
-5.349E-2	1.010E+1	2.237E+1
-5.349E-2	1.005E+1	2.274E+1
-5.835E-2	1.009E+1	2.227E+1
-5.673E-2	9.969E+0	2.256E+1
-5.511E-2	1.015E+1	2.248E+1
-5.349E-2	1.020E+1	2.237E+1
-5.511E-2	9.978E+0	2.246E+1
-5.835E-2	9.985E+0	2.243E+1
-5.511E-2	9.982E+0	2.241E+1
-5.511E-2	1.007E+1	2.245E+1
-5.835E-2	1.001E+1	2.265E+1
-5.998E-2	1.006E+1	2.248E+1
-5.511E-2	1.015E+1	2.246E+1
-5.349E-2	1.003E+1	2.246E+1
-5.673E-2	1.002E+1	2.259E+1
-5.511E-2	9.962E+0	2.235E+1
-5.511E-2	9.959E+0	2.261E+1
-5.349E-2	1.013E+1	2.244E+1
-5.835E-2	1.010E+1	2.257E+1
-5.835E-2	9.956E+0	2.247E+1
-5.511E-2	1.013E+1	2.258E+1
-5.511E-2	1.014E+1	2.247E+1
-5.673E-2	1.008E+1	2.231E+1
-5.673E-2	9.959E+0	2.256E+1
-5.511E-2	9.914E+0	2.229E+1
-5.511E-2	9.956E+0	2.245E+1
-5.673E-2	1.005E+1	2.242E+1
-5.835E-2	1.006E+1	2.249E+1
-5.673E-2	1.003E+1	2.258E+1
-5.349E-2	1.010E+1	2.238E+1
-5.998E-2	1.016E+1	2.254E+1
-5.835E-2	9.991E+0	2.247E+1
-5.511E-2	1.007E+1	2.257E+1
-5.511E-2	1.003E+1	2.259E+1
-5.511E-2	9.907E+0	2.240E+1
-5.835E-2	9.849E+0	2.252E+1
-5.673E-2	1.008E+1	2.246E+1
-5.511E-2	1.003E+1	2.242E+1
-5.673E-2	1.010E+1	2.235E+1
-5.673E-2	9.975E+0	2.257E+1
-5.511E-2	1.008E+1	2.242E+1
-5.673E-2	1.010E+1	2.250E+1
-5.511E-2	1.002E+1	2.248E+1
-5.511E-2	1.020E+1	2.240E+1
-5.349E-2	9.956E+0	2.231E+1
-5.511E-2	1.015E+1	2.248E+1
-5.673E-2	1.004E+1	2.241E+1
-5.835E-2	1.006E+1	2.253E+1
-5.998E-2	1.006E+1	2.256E+1
-5.349E-2	1.011E+1	2.226E+1
-5.673E-2	9.982E+0	2.230E+1
-5.673E-2	1.005E+1	2.237E+1
-5.511E-2	1.006E+1	2.247E+1
-5.349E-2	1.004E+1	2.262E+1
-5.835E-2	1.005E+1	2.235E+1
-5.511E-2	9.991E+0	2.256E+1
-5.835E-2	1.003E+1	2.237E+1
-5.511E-2	1.004E+1	2.253E+1
-5.673E-2	1.011E+1	2.254E+1
-5.835E-2	1.004E+1	2.267E+1
-5.349E-2	1.007E+1	2.242E+1
-5.349E-2	1.010E+1	2.267E+1
-5.835E-2	1.003E+1	2.246E+1
-5.835E-2	1.006E+1	2.251E+1
-5.511E-2	1.018E+1	2.246E+1
-5.349E-2	9.985E+0	2.258E+1
-5.673E-2	9.956E+0	2.239E+1
-5.835E-2	1.013E+1	2.241E+1
-5.349E-2	1.005E+1	2.263E+1
-5.673E-2	1.001E+1	2.239E+1
-5.673E-2	9.991E+0	2.247E+1
-5.673E-2	9.985E+0	2.255E+1
-5.187E-2	1.008E+1	2.251E+1
-5.511E-2	1.008E+1	2.233E+1
-5.511E-2	1.009E+1	2.272E+1
-5.511E-2	9.988E+0	2.234E+1
-5.511E-2	1.015E+1	2.246E+1
-5.349E-2	1.010E+1	2.238E+1
-5.673E-2	1.009E+1	2.242E+1
-5.673E-2	1.017E+1	2.232E+1
-5.511E-2	1.008E+1	2.237E+1
-5.511E-2	1.009E+1	2.249E+1
-5.835E-2	1.010E+1	2.270E+1
-5.835E-2	1.007E+1	2.248E+1
-5.511E-2	1.009E+1	2.245E+1
-5.349E-2	1.010E+1	2.256E+1
-5.998E-2	1.005E+1	2.255E+1
-5.835E-2	1.013E+1	2.242E+1
-5.673E-2	1.001E+1	2.231E+1
-5.511E-2	1.009E+1	2.236E+1
-5.673E-2	1.003E+1	2.250E+1
-5.349E-2	1.018E+1	2.242E+1
-5.349E-2	1.004E+1	2.242E+1
-5.349E-2	1.002E+1	2.263E+1
-5.673E-2	1.010E+1	2.254E+1
-5.673E-2	1.006E+1	2.239E+1
-5.187E-2	1.003E+1	2.259E+1
-5.349E-2	9.975E+0	2.239E+1
-5.835E-2	1.006E+1	2.251E+1
-5.673E-2	1.000E+1	2.262E+1
-5.187E-2	1.006E+1	2.252E+1
-5.673E-2	1.003E+1	2.250E+1
-5.673E-2	1.014E+1	2.229E+1
-5.673E-2	1.004E+1	2.237E+1
-5.511E-2	1.003E+1	2.272E+1
-5.511E-2	1.015E+1	2.257E+1
-5.998E-2	1.010E+1	2.241E+1
-5.673E-2	9.991E+0	2.237E+1
-5.673E-2	1.009E+1	2.271E+1
-5.511E-2	1.000E+1	2.264E+1
-5.998E-2	1.004E+1	2.247E+1
-5.835E-2	1.000E+1	2.243E+1
-5.511E-2	9.949E+0	2.260E+1
-5.349E-2	1.004E+1	2.243E+1
-5.673E-2	1.016E+1	2.242E+1
-5.511E-2	1.011E+1	2.256E+1
-5.349E-2	9.917E+0	2.240E+1
-5.511E-2	9.998E+0	2.239E+1
-5.511E-2	1.005E+1	2.260E+1
-5.511E-2	1.005E+1	2.229E+1
-5.511E-2	1.004E+1	2.253E+1
-5.673E-2	1.004E+1	2.257E+1
-5.673E-2	1.004E+1	2.265E+1
-5.673E-2	1.005E+1	2.238E+1
-5.349E-2	9.933E+0	2.255E+1
-5.511E-2	1.008E+1	2.262E+1
-5.673E-2	9.946E+0	2.243E+1
-5.511E-2	1.019E+1	2.235E+1
-5.349E-2	1.020E+1	2.254E+1
-5.187E-2	1.006E+1	2.255E+1
-5.835E-2	9.959E+0	2.251E+1
-5.511E-2	1.011E+1	2.254E+1
-5.349E-2	1.003E+1	2.247E+1
-5.349E-2	1.004E+1	2.229E+1
-5.998E-2	1.001E+1	2.254E+1
-5.673E-2	1.011E+1	2.261E+1
-5.349E-2	1.012E+1	2.219E+1
-5.673E-2	1.013E+1	2.260E+1
-5.998E-2	9.975E+0	2.233E+1
-5.673E-2	1.005E+1	2.243E+1
-5.187E-2	1.002E+1	2.245E+1
-5.835E-2	1.004E+1	2.265E+1
-5.673E-2	1.003E+1	2.240E+1
-5.673E-2	1.011E+1	2.250E+1
-5.673E-2	1.008E+1	2.250E+1
-5.511E-2	9.888E+0	2.229E+1
-5.835E-2	9.985E+0	2.245E+1
-5.835E-2	1.009E+1	2.248E+1
-5.349E-2	9.972E+0	2.243E+1
-5.835E-2	1.013E+1	2.256E+1
-5.835E-2	1.008E+1	2.263E+1
-5.835E-2	1.008E+1	2.239E+1
-5.511E-2	9.914E+0	2.247E+1
-5.511E-2	1.003E+1	2.250E+1
-5.673E-2	1.001E+1	2.250E+1
-5.673E-2	1.008E+1	2.235E+1
-5.349E-2	1.008E+1	2.256E+1
-5.187E-2	1.003E+1	2.247E+1
-5.511E-2	9.991E+0	2.235E+1
-5.511E-2	1.009E+1	2.248E+1
-5.349E-2	1.026E+1	2.245E+1
-5.511E-2	1.012E+1	2.251E+1
-5.511E-2	1.017E+1	2.258E+1
-5.349E-2	1.004E+1	2.246E+1
-5.349E-2	1.005E+1	2.249E+1
-5.673E-2	1.002E+1	2.256E+1
-5.673E-2	1.002E+1	2.228E+1
-5.673E-2	1.006E+1	2.259E+1
-5.349E-2	1.007E+1	2.264E+1
-5.835E-2	1.015E+1	2.253E+1
-5.835E-2	1.009E+1	2.239E+1
-5.511E-2	1.015E+1	2.245E+1
-5.511E-2	9.923E+0	2.254E+1
-5.511E-2	1.007E+1	2.254E+1
-5.673E-2	1.003E+1	2.244E+1
-5.511E-2	9.965E+0	2.245E+1
-5.349E-2	1.005E+1	2.239E+1
-5.511E-2	1.004E+1	2.254E+1
-5.673E-2	1.003E+1	2.256E+1
-5.673E-2	1.008E+1	2.242E+1
-5.187E-2	9.975E+0	2.243E+1
-5.349E-2	9.940E+0	2.264E+1
-5.835E-2	1.013E+1	2.247E+1
-5.673E-2	9.910E+0	2.246E+1
-5.673E-2	9.946E+0	2.243E+1
-5.673E-2	1.018E+1	2.248E+1
-5.673E-2	1.003E+1	2.230E+1
-5.673E-2	1.006E+1	2.245E+1
-5.187E-2	1.013E+1	2.253E+1
-5.349E-2	1.005E+1	2.256E+1
-5.998E-2	9.917E+0	2.236E+1
-5.673E-2	9.946E+0	2.230E+1
-5.511E-2	1.010E+1	2.236E+1
-5.673E-2	1.005E+1	2.248E+1
-5.673E-2	9.943E+0	2.249E+1
-5.673E-2	1.010E+1	2.243E+1
-5.349E-2	1.005E+1	2.233E+1
-5.349E-2	1.009E+1	2.245E+1
-5.835E-2	9.982E+0	2.252E+1
-5.673E-2	1.004E+1	2.255E+1
-5.349E-2	1.004E+1	2.256E+1
-5.673E-2	1.013E+1	2.253E+1
-5.511E-2	1.016E+1	2.260E+1
-5.673E-2	1.008E+1	2.233E+1
-5.511E-2	1.012E+1	2.238E+1
-5.673E-2	1.010E+1	2.240E+1
-5.511E-2	1.000E+1	2.254E+1
-5.835E-2	1.005E+1	2.250E+1
-5.511E-2	1.013E+1	2.251E+1
-5.349E-2	1.004E+1	2.241E+1
-5.835E-2	1.004E+1	2.237E+1
-5.511E-2	1.002E+1	2.242E+1
-5.673E-2	1.010E+1	2.237E+1
-5.511E-2	1.003E+1	2.247E+1
-5.673E-2	1.004E+1	2.250E+1
-5.673E-2	9.881E+0	2.245E+1
-5.835E-2	9.943E+0	2.248E+1
-5.511E-2	9.920E+0	2.232E+1
-5.835E-2	1.000E+1	2.248E+1
-5.511E-2	1.002E+1	2.244E+1
-5.511E-2	1.002E+1	2.234E+1
-5.511E-2	1.008E+1	2.242E+1
-5.998E-2	1.000E+1	2.251E+1
-5.998E-2	1.002E+1	2.230E+1
-5.511E-2	9.904E+0	2.237E+1
-5.673E-2	1.004E+1	2.239E+1
-5.673E-2	1.000E+1	2.233E+1
-5.673E-2	9.978E+0	2.248E+1
-5.511E-2	1.022E+1	2.238E+1
-5.349E-2	1.002E+1	2.239E+1
-5.835E-2	1.003E+1	2.251E+1
-5.835E-2	1.007E+1	2.241E+1
-5.187E-2	1.018E+1	2.258E+1
-5.349E-2	1.003E+1	2.235E+1
-5.673E-2	1.009E+1	2.244E+1
-5.835E-2	1.000E+1	2.258E+1
-5.673E-2	9.969E+0	2.230E+1
-5.673E-2	1.008E+1	2.260E+1
-5.835E-2	9.985E+0	2.256E+1
-5.349E-2	1.007E+1	2.239E+1
-5.349E-2	1.008E+1	2.242E+1
-5.673E-2	1.014E+1	2.233E+1
-5.998E-2	1.011E+1	2.254E+1
-5.511E-2	9.982E+0	2.237E+1
-5.187E-2	1.005E+1	2.240E+1
-5.349E-2	9.949E+0	2.230E+1
-5.673E-2	1.003E+1	2.239E+1
-5.673E-2	9.959E+0	2.268E+1
-5.187E-2	1.008E+1	2.248E+1
-5.349E-2	9.982E+0	2.237E+1
-5.998E-2	1.012E+1	2.245E+1
-5.998E-2	1.012E+1	2.256E+1
-5.349E-2	1.014E+1	2.254E+1
-5.187E-2	1.014E+1	2.242E+1
-5.998E-2	9.982E+0	2.242E+1
-5.673E-2	1.018E+1	2.244E+1
-5.349E-2	1.009E+1	2.238E+1
-5.673E-2	9.845E+0	2.243E+1
-5.673E-2	1.011E+1	2.255E+1
-5.511E-2	1.013E+1	2.244E+1
-5.349E-2	1.016E+1	2.256E+1
-5.511E-2	1.002E+1	2.257E+1
-5.998E-2	1.001E+1	2.268E+1
-5.673E-2	1.008E+1	2.260E+1
-5.511E-2	1.012E+1	2.254E+1
-5.511E-2	1.010E+1	2.230E+1
-5.835E-2	1.012E+1	2.233E+1
-5.673E-2	9.920E+0	2.238E+1
-5.349E-2	1.007E+1	2.262E+1
-5.349E-2	1.019E+1	2.259E+1
-5.998E-2	1.004E+1	2.246E+1
-5.673E-2	1.001E+1	2.227E+1
-5.511E-2	1.003E+1	2.263E+1
-5.349E-2	1.005E+1	2.245E+1
-5.673E-2	1.003E+1	2.239E+1
-5.673E-2	9.969E+0	2.238E+1
-5.511E-2	1.002E+1	2.244E+1
-5.349E-2	9.940E+0	2.246E+1
-5.835E-2	1.005E+1	2.251E+1
-5.511E-2	1.015E+1	2.241E+1
-5.511E-2	1.006E+1	2.255E+1
-5.673E-2	1.008E+1	2.246E+1
-5.998E-2	9.982E+0	2.239E+1
-5.673E-2	1.007E+1	2.244E+1
-5.511E-2	1.005E+1	2.244E+1
-5.511E-2	1.000E+1	2.235E+1
-5.511E-2	1.015E+1	2.244E+1
-5.349E-2	1.015E+1	2.221E+1
-5.511E-2	1.005E+1	2.252E+1
-5.025E-2	1.009E+1	2.241E+1
-5.673E-2	9.995E+0	2.242E+1
-5.511E-2	1.004E+1	2.253E+1
-5.349E-2	1.000E+1	2.242E+1
-5.349E-2	9.949E+0	2.251E+1
-5.673E-2	9.978E+0	2.253E+1
-5.511E-2	1.003E+1	2.245E+1
-5.349E-2	1.002E+1	2.270E+1
-5.187E-2	1.007E+1	2.236E+1
-5.835E-2	1.015E+1	2.268E+1
-5.835E-2	9.991E+0	2.258E+1
-5.349E-2	1.005E+1	2.249E+1
-5.673E-2	1.016E+1	2.243E+1
-5.511E-2	1.007E+1	2.235E+1
-5.835E-2	1.006E+1	2.245E+1
-5.025E-2	1.000E+1	2.244E+1
-5.349E-2	1.008E+1	2.237E+1
-5.673E-2	1.002E+1	2.243E+1
-5.998E-2	9.965E+0	2.240E+1
-5.187E-2	9.952E+0	2.230E+1
-5.511E-2	1.009E+1	2.245E+1
-5.835E-2	1.002E+1	2.242E+1
-5.835E-2	1.005E+1	2.246E+1
-5.349E-2	1.019E+1	2.243E+1
-5.511E-2	1.004E+1	2.264E+1
-5.673E-2	1.012E+1	2.226E+1
-5.673E-2	9.901E+0	2.238E+1
-5.187E-2	1.006E+1	2.241E+1
-5.511E-2	1.009E+1	2.233E+1
-5.835E-2	1.002E+1	2.239E+1
-5.511E-2	1.002E+1	2.231E+1
-5.673E-2	1.004E+1	2.238E+1
-5.511E-2	1.015E+1	2.236E+1
-5.349E-2	1.008E+1	2.255E+1
-5.835E-2	1.006E+1	2.244E+1
-5.349E-2	9.917E+0	2.241E+1
-5.511E-2	1.009E+1	2.233E+1
-5.673E-2	1.000E+1	2.249E+1
-5.673E-2	1.012E+1	2.243E+1
-5.349E-2	9.949E+0	2.248E+1
-5.511E-2	9.949E+0	2.244E+1
-5.511E-2	1.010E+1	2.241E+1
-5.511E-2	1.007E+1	2.248E+1
-5.349E-2	1.006E+1	2.229E+1
-5.511E-2	9.978E+0	2.242E+1
-5.673E-2	9.923E+0	2.242E+1
-5.835E-2	1.003E+1	2.254E+1
-5.349E-2	1.010E+1	2.248E+1
-5.349E-2	1.019E+1	2.231E+1
-5.835E-2	1.006E+1	2.241E+1
-5.835E-2	1.001E+1	2.247E+1
-5.349E-2	1.013E+1	2.255E+1
-5.511E-2	1.018E+1	2.243E+1
-5.673E-2	1.017E+1	2.240E+1
-5.835E-2	1.000E+1	2.248E+1
-5.187E-2	9.985E+0	2.249E+1
-5.511E-2	1.003E+1	2.245E+1
-5.349E-2	1.015E+1	2.243E+1
-5.673E-2	1.004E+1	2.235E+1
-5.349E-2	1.010E+1	2.255E+1
-5.511E-2	1.011E+1	2.256E+1
-5.673E-2	9.998E+0	2.267E+1
-5.835E-2	1.001E+1	2.246E+1
-5.511E-2	9.972E+0	2.240E+1
-5.673E-2	1.008E+1	2.222E+1
-5.835E-2	1.001E+1	2.249E+1
-5.511E-2	9.991E+0	2.237E+1
-5.511E-2	1.008E+1	2.237E+1
-5.673E-2	1.016E+1	2.263E+1
-5.511E-2	1.007E+1	2.248E+1
-5.511E-2	9.962E+0	2.240E+1
-5.187E-2	1.001E+1	2.235E+1
-5.673E-2	9.991E+0	2.233E+1
-5.349E-2	1.010E+1	2.242E+1
-5.187E-2	1.013E+1	2.226E+1
-5.349E-2	9.956E+0	2.242E+1
-5.511E-2	9.972E+0	2.218E+1
-5.511E-2	9.959E+0	2.235E+1
-5.511E-2	1.000E+1	2.244E+1
-5.349E-2	9.975E+0	2.264E+1
-5.349E-2	1.009E+1	2.246E+1
-5.998E-2	1.003E+1	2.237E+1
-5.835E-2	9.936E+0	2.251E+1
-5.511E-2	1.015E+1	2.249E+1
-5.511E-2	1.007E+1	2.240E+1
-5.511E-2	1.006E+1	2.238E+1
-5.511E-2	1.008E+1	2.252E+1
-5.187E-2	9.946E+0	2.250E+1
-5.673E-2	1.007E+1	2.247E+1
-5.835E-2	9.995E+0	2.255E+1
-5.835E-2	1.004E+1	2.244E+1
-5.511E-2	1.004E+1	2.242E+1
-5.349E-2	1.014E+1	2.230E+1
-5.998E-2	1.001E+1	2.244E+1
-5.835E-2	1.003E+1	2.254E+1
-5.187E-2	9.920E+0	2.235E+1
-5.349E-2	1.010E+1	2.240E+1
-5.835E-2	1.006E+1	2.236E+1
-5.673E-2	1.010E+1	2.252E+1
-5.511E-2	1.007E+1	2.229E+1
-5.349E-2	1.010E+1	2.250E+1
-5.673E-2	1.010E+1	2.234E+1
-5.998E-2	1.003E+1	2.263E+1
-5.673E-2	9.959E+0	2.235E+1
-5.187E-2	1.003E+1	2.242E+1
-5.511E-2	1.000E+1	2.253E+1
-5.673E-2	1.003E+1	2.238E+1
-5.349E-2	9.991E+0	2.235E+1
-5.349E-2	9.865E+0	2.243E+1
-5.673E-2	9.904E+0	2.222E+1
-5.835E-2	1.002E+1	2.222E+1
-5.511E-2	1.004E+1	2.278E+1
-5.349E-2	9.998E+0	2.262E+1
-5.673E-2	1.009E+1	2.229E+1
-5.349E-2	1.016E+1	2.248E+1
-5.511E-2	9.962E+0	2.246E+1
-5.511E-2	1.007E+1	2.243E+1
-5.673E-2	1.007E+1	2.244E+1
-5.835E-2	1.010E+1	2.252E+1
-5.673E-2	1.006E+1	2.243E+1
-5.349E-2	1.013E+1	2.264E+1
-5.998E-2	1.004E+1	2.234E+1
-5.511E-2	1.002E+1	2.245E+1
-5.511E-2	1.000E+1	2.246E+1
-5.187E-2	9.952E+0	2.246E+1
-5.673E-2	9.991E+0	2.244E+1
-5.673E-2	9.998E+0	2.235E+1
-5.673E-2	9.865E+0	2.231E+1
-5.349E-2	1.001E+1	2.241E+1
-5.673E-2	1.002E+1	2.241E+1
-5.349E-2	1.004E+1	2.252E+1
-5.349E-2	1.011E+1	2.231E+1
-5.187E-2	1.008E+1	2.252E+1
-5.835E-2	1.002E+1	2.240E+1
-5.835E-2	1.006E+1	2.231E+1
-5.673E-2	1.009E+1	2.244E+1
-5.349E-2	9.940E+0	2.251E+1
-5.835E-2	1.021E+1	2.223E+1
-5.673E-2	1.010E+1	2.231E+1
-5.187E-2	1.011E+1	2.240E+1
-5.349E-2	9.933E+0	2.253E+1
-5.835E-2	1.008E+1	2.216E+1
-5.511E-2	9.985E+0	2.235E+1
-5.511E-2	1.006E+1	2.254E+1
-5.349E-2	1.009E+1	2.240E+1
-5.673E-2	9.995E+0	2.244E+1
-5.835E-2	1.002E+1	2.245E+1
-5.511E-2	1.007E+1	2.258E+1
-5.511E-2	9.920E+0	2.241E+1
-5.998E-2	1.018E+1	2.243E+1
-5.835E-2	1.007E+1	2.243E+1
-5.187E-2	1.010E+1	2.249E+1
-5.187E-2	9.998E+0	2.259E+1
-5.835E-2	1.022E+1	2.254E+1
-5.835E-2	9.988E+0	2.234E+1
-5.511E-2	1.011E+1	2.238E+1
-5.511E-2	1.004E+1	2.236E+1
-5.835E-2	1.003E+1	2.245E+1
-5.835E-2	1.005E+1	2.239E+1
-5.673E-2	1.014E+1	2.246E+1
-5.511E-2	1.002E+1	2.235E+1
-5.673E-2	1.015E+1	2.240E+1
-5.835E-2	1.009E+1	2.240E+1
-5.511E-2	1.006E+1	2.224E+1
-5.349E-2	9.988E+0	2.245E+1
-5.673E-2	1.008E+1	2.238E+1
-5.673E-2	9.936E+0	2.251E+1
-5.511E-2	1.005E+1	2.229E+1
-5.511E-2	1.010E+1	2.243E+1
-5.835E-2	1.003E+1	2.250E+1
-5.673E-2	9.995E+0	2.253E+1
-5.349E-2	1.014E+1	2.244E+1
-5.673E-2	1.000E+1	2.232E+1
-5.673E-2	1.003E+1	2.259E+1
-5.511E-2	1.009E+1	2.223E+1
-5.673E-2	1.009E+1	2.238E+1
-5.349E-2	1.003E+1	2.244E+1
-5.511E-2	1.006E+1	2.260E+1
-5.511E-2	9.946E+0	2.248E+1
-5.349E-2	9.995E+0	2.239E+1
-4.862E-2	1.001E+1	2.228E+1
-5.998E-2	1.007E+1	2.242E+1
-5.835E-2	9.952E+0	2.265E+1
-5.511E-2	1.006E+1	2.237E+1
-5.835E-2	1.009E+1	2.246E+1
-5.673E-2	1.010E+1	2.236E+1
-5.511E-2	1.011E+1	2.235E+1
-5.349E-2	9.998E+0	2.237E+1
-5.349E-2	1.008E+1	2.231E+1
-5.511E-2	1.010E+1	2.243E+1
-5.511E-2	9.985E+0	2.232E+1
-5.349E-2	9.978E+0	2.236E+1
-5.673E-2	1.004E+1	2.235E+1
-5.835E-2	1.006E+1	2.253E+1
-5.349E-2	1.003E+1	2.243E+1
-5.349E-2	1.018E+1	2.221E+1
-5.349E-2	1.016E+1	2.254E+1
-5.835E-2	1.014E+1	2.260E+1
-5.673E-2	1.000E+1	2.240E+1
-5.187E-2	1.016E+1	2.260E+1
-5.511E-2	9.975E+0	2.233E+1
-5.835E-2	9.969E+0	2.240E+1
-5.511E-2	1.016E+1	2.233E+1
-5.511E-2	9.940E+0	2.234E+1
-5.349E-2	9.862E+0	2.220E+1
-5.511E-2	1.021E+1	2.247E+1
-5.835E-2	1.010E+1	2.239E+1
-5.511E-2	1.005E+1	2.239E+1
-5.187E-2	1.008E+1	2.241E+1
-5.835E-2	9.969E+0	2.243E+1
-5.673E-2	9.988E+0	2.242E+1
-5.187E-2	1.013E+1	2.252E+1
-5.187E-2	9.959E+0	2.254E+1
-5.835E-2	1.007E+1	2.244E+1
-5.673E-2	1.013E+1	2.237E+1
-5.349E-2	1.004E+1	2.246E+1
-5.511E-2	9.865E+0	2.236E+1
-5.835E-2	1.005E+1	2.232E+1
-5.511E-2	9.956E+0	2.250E+1
-5.349E-2	9.975E+0	2.256E+1
-5.349E-2	1.004E+1	2.248E+1
-5.511E-2	1.011E+1	2.245E+1
-5.511E-2	9.982E+0	2.242E+1
-5.511E-2	1.009E+1	2.242E+1
-5.511E-2	1.022E+1	2.234E+1
-5.673E-2	1.008E+1	2.245E+1
-5.673E-2	1.010E+1	2.233E+1
-5.673E-2	1.005E+1	2.233E+1
-5.349E-2	1.018E+1	2.254E+1
-5.349E-2	1.005E+1	2.243E+1
-5.835E-2	1.015E+1	2.241E+1
-5.349E-2	1.009E+1	2.248E+1
-5.187E-2	1.015E+1	2.256E+1
-5.511E-2	1.010E+1	2.261E+1
-5.673E-2	1.007E+1	2.251E+1
-5.349E-2	9.975E+0	2.241E+1
-5.511E-2	1.003E+1	2.236E+1
-5.673E-2	1.003E+1	2.252E+1
-5.511E-2	1.004E+1	2.243E+1
-5.349E-2	9.995E+0	2.219E+1
-5.349E-2	1.007E+1	2.238E+1
-5.349E-2	1.010E+1	2.239E+1
-5.349E-2	1.011E+1	2.241E+1
-5.349E-2	1.007E+1	2.232E+1
-5.349E-2	9.978E+0	2.234E+1
-5.673E-2	1.002E+1	2.232E+1
-6.160E-2	1.007E+1	2.240E+1
-5.673E-2	1.018E+1	2.241E+1
-5.673E-2	9.985E+0	2.246E+1
-5.673E-2	1.000E+1	2.229E+1
-5.511E-2	1.000E+1	2.230E+1
-5.511E-2	1.009E+1	2.259E+1
-5.511E-2	9.991E+0	2.249E+1
-5.673E-2	1.010E+1	2.256E+1
-5.511E-2	1.009E+1	2.227E+1
-5.187E-2	1.008E+1	2.255E+1
-5.511E-2	1.011E+1	2.242E+1
-5.673E-2	1.003E+1	2.246E+1
-5.673E-2	1.017E+1	2.254E+1
-5.511E-2	9.920E+0	2.219E+1
-5.349E-2	9.965E+0	2.245E+1
-5.673E-2	9.978E+0	2.238E+1
-5.511E-2	9.988E+0	2.227E+1
-5.187E-2	9.936E+0	2.242E+1
-5.673E-2	9.991E+0	2.258E+1
-5.511E-2	9.995E+0	2.239E+1
-5.511E-2	9.920E+0	2.247E+1
-5.187E-2	1.003E+1	2.245E+1
-5.349E-2	1.003E+1	2.228E+1
-5.673E-2	1.026E+1	2.226E+1
-5.511E-2	1.004E+1	2.221E+1
-5.349E-2	1.003E+1	2.245E+1
-5.673E-2	1.010E+1	2.229E+1
-5.673E-2	1.005E+1	2.242E+1
-5.835E-2	1.003E+1	2.226E+1
-5.349E-2	1.004E+1	2.227E+1
-5.511E-2	1.009E+1	2.250E+1
-5.673E-2	1.011E+1	2.247E+1
-5.673E-2	1.003E+1	2.247E+1
-5.673E-2	1.011E+1	2.248E+1
-5.673E-2	1.004E+1	2.235E+1
-5.835E-2	9.995E+0	2.236E+1
-5.835E-2	1.020E+1	2.239E+1
-5.511E-2	1.000E+1	2.241E+1
-5.511E-2	1.011E+1	2.227E+1
-5.673E-2	1.004E+1	2.227E+1
-5.835E-2	1.001E+1	2.244E+1
-5.511E-2	1.015E+1	2.244E+1
-5.511E-2	1.000E+1	2.248E+1
-5.835E-2	1.011E+1	2.250E+1
-5.511E-2	9.904E+0	2.238E+1
-5.511E-2	1.008E+1	2.240E+1
-5.349E-2	1.004E+1	2.240E+1
-5.511E-2	1.002E+1	2.250E+1
-5.349E-2	1.014E+1	2.228E+1
-5.349E-2	9.998E+0	2.241E+1
-5.511E-2	1.005E+1	2.235E+1
-5.835E-2	1.007E+1	2.225E+1
-5.349E-2	1.004E+1	2.231E+1
-5.349E-2	1.002E+1	2.236E+1
-5.511E-2	1.016E+1	2.244E+1
-5.673E-2	1.006E+1	2.230E+1
-5.835E-2	1.002E+1	2.231E+1
-5.349E-2	9.969E+0	2.253E+1
-5.511E-2	1.005E+1	2.244E+1
-5.835E-2	9.907E+0	2.240E+1
-5.673E-2	1.009E+1	2.268E+1
-5.673E-2	9.910E+0	2.242E+1
-5.187E-2	1.009E+1	2.253E+1
-5.835E-2	1.014E+1	2.243E+1
-5.673E-2	1.004E+1	2.242E+1
-5.187E-2	9.998E+0	2.240E+1
-5.349E-2	1.013E+1	2.242E+1
-5.673E-2	1.012E+1	2.240E+1
-5.511E-2	1.005E+1	2.237E+1
-5.349E-2	1.009E+1	2.245E+1
-5.349E-2	9.972E+0	2.239E+1
-5.673E-2	1.005E+1	2.241E+1
-5.835E-2	9.985E+0	2.234E+1
-5.673E-2	9.972E+0	2.249E+1
-5.511E-2	9.862E+0	2.238E+1
-5.673E-2	1.005E+1	2.254E+1
-5.673E-2	1.015E+1	2.222E+1
-5.673E-2	1.000E+1	2.248E+1
-5.349E-2	1.020E+1	2.244E+1
-5.998E-2	9.940E+0	2.248E+1
-5.511E-2	1.010E+1	2.243E+1
-5.511E-2	1.001E+1	2.235E+1
-5.673E-2	1.010E+1	2.243E+1
-5.673E-2	1.016E+1	2.230E+1
-5.673E-2	9.995E+0	2.242E+1
-5.673E-2	1.009E+1	2.219E+1
-5.349E-2	1.016E+1	2.250E+1
-5.835E-2	1.014E+1	2.240E+1
-5.511E-2	9.952E+0	2.253E+1
-5.673E-2	1.010E+1	2.237E+1
-5.349E-2	1.018E+1	2.250E+1
-5.673E-2	1.013E+1	2.236E+1
-5.998E-2	9.982E+0	2.241E+1
-5.511E-2	1.005E+1	2.251E+1
-5.673E-2	1.002E+1	2.229E+1
-5.673E-2	1.009E+1	2.235E+1
-5.673E-2	1.002E+1	2.250E+1
-5.673E-2	1.003E+1	2.255E+1
-5.511E-2	9.940E+0	2.238E+1
-5.673E-2	9.975E+0	2.240E+1
-5.511E-2	1.008E+1	2.239E+1
-5.511E-2	9.959E+0	2.239E+1
-5.187E-2	1.009E+1	2.237E+1
-5.349E-2	1.001E+1	2.248E+1
-5.673E-2	1.000E+1	2.246E+1
-5.511E-2	1.004E+1	2.244E+1
-5.187E-2	1.012E+1	2.237E+1
-5.835E-2	1.015E+1	2.247E+1
-5.511E-2	9.949E+0	2.226E+1
-5.187E-2	1.012E+1	2.239E+1
-5.511E-2	1.007E+1	2.233E+1
-5.673E-2	1.019E+1	2.246E+1
-5.998E-2	1.007E+1	2.235E+1
-5.349E-2	1.000E+1	2.243E+1
-5.187E-2	9.972E+0	2.256E+1
-5.511E-2	1.019E+1	2.254E+1
-5.835E-2	1.012E+1	2.235E+1
-5.349E-2	1.001E+1	2.221E+1
-5.187E-2	1.001E+1	2.242E+1
-6.160E-2	1.004E+1	2.240E+1
-5.835E-2	1.004E+1	2.239E+1
-5.511E-2	1.002E+1	2.246E+1
-5.349E-2	1.003E+1	2.253E+1
-5.673E-2	1.002E+1	2.236E+1
-5.673E-2	1.007E+1	2.209E+1
-5.349E-2	9.991E+0	2.243E+1
-5.511E-2	1.010E+1	2.240E+1
-5.998E-2	9.985E+0	2.257E+1
-5.673E-2	1.003E+1	2.246E+1
-5.025E-2	1.000E+1	2.254E+1
-5.673E-2	1.008E+1	2.237E+1
-5.673E-2	1.008E+1	2.241E+1
-5.835E-2	1.002E+1	2.249E+1
-5.511E-2	1.002E+1	2.240E+1
-5.511E-2	9.988E+0	2.244E+1
-5.511E-2	1.012E+1	2.248E+1
-5.673E-2	9.952E+0	2.227E+1
-5.187E-2	1.017E+1	2.243E+1
-5.349E-2	9.991E+0	2.254E+1
-5.511E-2	1.009E+1	2.220E+1
-5.673E-2	9.923E+0	2.249E+1
-5.349E-2	1.000E+1	2.238E+1
-5.511E-2	1.001E+1	2.239E+1
-5.673E-2	1.005E+1	2.250E+1
-5.673E-2	1.000E+1	2.240E+1
-5.187E-2	1.014E+1	2.233E+1
-5.673E-2	1.009E+1	2.251E+1
-5.673E-2	1.000E+1	2.251E+1
-5.835E-2	1.016E+1	2.238E+1
-5.511E-2	9.965E+0	2.244E+1
-5.349E-2	1.010E+1	2.246E+1
-5.511E-2	1.002E+1	2.249E+1
-5.998E-2	9.910E+0	2.218E+1
-5.511E-2	1.014E+1	2.239E+1
-5.511E-2	1.017E+1	2.240E+1
-5.673E-2	9.975E+0	2.244E+1
-5.673E-2	9.998E+0	2.251E+1
-5.673E-2	1.007E+1	2.226E+1
-5.673E-2	9.991E+0	2.245E+1
-5.349E-2	1.001E+1	2.253E+1
-5.673E-2	9.988E+0	2.254E+1
-5.187E-2	9.982E+0	2.227E+1
-5.511E-2	1.001E+1	2.240E+1
-5.511E-2	1.017E+1	2.238E+1
-5.673E-2	1.008E+1	2.232E+1
-5.673E-2	1.013E+1	2.229E+1
-5.673E-2	9.998E+0	2.248E+1
-5.673E-2	9.894E+0	2.236E+1
-5.511E-2	1.006E+1	2.241E+1
-5.349E-2	1.006E+1	2.244E+1
-5.511E-2	1.003E+1	2.241E+1
-5.998E-2	9.852E+0	2.245E+1
-5.187E-2	1.012E+1	2.233E+1
-5.349E-2	1.010E+1	2.246E+1
-5.349E-2	1.003E+1	2.228E+1
-5.511E-2	1.008E+1	2.262E+1
-5.835E-2	1.012E+1	2.245E+1
-5.349E-2	1.012E+1	2.248E+1
-5.349E-2	1.000E+1	2.250E+1
-5.511E-2	9.982E+0	2.224E+1
-5.673E-2	1.006E+1	2.236E+1
-5.349E-2	9.969E+0	2.236E+1
-5.511E-2	9.930E+0	2.234E+1
-5.511E-2	1.002E+1	2.243E+1
-5.673E-2	1.003E+1	2.227E+1
-5.511E-2	1.001E+1	2.245E+1
-5.349E-2	1.009E+1	2.245E+1
-5.673E-2	1.007E+1	2.239E+1
-5.998E-2	1.001E+1	2.236E+1
-5.511E-2	1.003E+1	2.227E+1
-5.349E-2	9.969E+0	2.241E+1
-5.511E-2	9.991E+0	2.228E+1
-5.511E-2	1.000E+1	2.241E+1
-5.673E-2	9.936E+0	2.263E+1
-5.511E-2	1.010E+1	2.265E+1
-5.673E-2	9.998E+0	2.252E+1
-5.511E-2	1.008E+1	2.239E+1
-5.349E-2	1.008E+1	2.242E+1
-5.511E-2	1.013E+1	2.237E+1
-6.160E-2	1.010E+1	2.244E+1
-5.349E-2	9.956E+0	2.241E+1
-5.511E-2	9.959E+0	2.233E+1
-5.349E-2	1.003E+1	2.232E+1
-5.349E-2	1.007E+1	2.226E+1
-5.349E-2	9.927E+0	2.230E+1
-5.349E-2	9.946E+0	2.242E+1
-5.349E-2	1.012E+1	2.238E+1
-5.835E-2	1.008E+1	2.232E+1
-5.511E-2	1.002E+1	2.247E+1
-5.187E-2	9.956E+0	2.232E+1
-5.511E-2	1.019E+1	2.241E+1
-5.511E-2	1.008E+1	2.232E+1
-5.673E-2	1.009E+1	2.247E+1
-5.511E-2	1.007E+1	2.240E+1
-5.511E-2	1.002E+1	2.240E+1
-5.835E-2	9.858E+0	2.231E+1
[truncated: 93,970 more rows]
