# Supplementary material for: Improved ANAP incorporation and VCF analysis reveal details of P2X7 current facilitation and a limited conformational interplay between ATP binding and the intracellular ballast domain
Source: eLife. 2023 Jan 4;12:e82479. doi: 10.7554/eLife.82479 (PMC9859053; doi:10.7554/eLife.82479)
Supplement: Figure 5—figure supplement 2—source data 1. [file elife-82479-fig5-figsupp2-data1.zip › Figure-5_figure-supplement-2_source-data-1/22m06/31.csv]

-1.070E-1	2.892E+1	7.479E+1
-1.054E-1	2.893E+1	7.477E+1
-1.086E-1	2.912E+1	7.501E+1
-1.119E-1	2.901E+1	7.487E+1
-1.070E-1	2.866E+1	7.474E+1
-1.054E-1	2.897E+1	7.446E+1
-1.103E-1	2.893E+1	7.519E+1
-1.070E-1	2.900E+1	7.479E+1
-1.070E-1	2.914E+1	7.510E+1
-1.070E-1	2.894E+1	7.504E+1
-1.119E-1	2.895E+1	7.450E+1
-1.086E-1	2.880E+1	7.488E+1
-1.086E-1	2.905E+1	7.490E+1
-1.070E-1	2.886E+1	7.466E+1
-1.103E-1	2.902E+1	7.481E+1
-1.103E-1	2.891E+1	7.478E+1
-1.070E-1	2.888E+1	7.489E+1
-1.086E-1	2.882E+1	7.432E+1
-1.103E-1	2.870E+1	7.467E+1
-1.119E-1	2.874E+1	7.482E+1
-1.086E-1	2.882E+1	7.478E+1
-1.070E-1	2.898E+1	7.463E+1
-1.086E-1	2.915E+1	7.481E+1
-1.135E-1	2.889E+1	7.460E+1
-1.086E-1	2.890E+1	7.495E+1
-1.054E-1	2.895E+1	7.498E+1
-1.086E-1	2.881E+1	7.470E+1
-1.119E-1	2.881E+1	7.464E+1
-1.070E-1	2.877E+1	7.430E+1
-1.070E-1	2.870E+1	7.463E+1
-1.103E-1	2.900E+1	7.488E+1
-1.103E-1	2.880E+1	7.473E+1
-1.054E-1	2.897E+1	7.462E+1
-1.070E-1	2.878E+1	7.477E+1
-1.119E-1	2.911E+1	7.487E+1
-1.086E-1	2.885E+1	7.474E+1
-1.070E-1	2.906E+1	7.495E+1
-1.054E-1	2.897E+1	7.439E+1
-1.086E-1	2.887E+1	7.453E+1
-1.086E-1	2.890E+1	7.468E+1
-1.070E-1	2.889E+1	7.472E+1
-1.070E-1	2.863E+1	7.476E+1
-1.103E-1	2.892E+1	7.455E+1
-1.070E-1	2.897E+1	7.457E+1
-1.070E-1	2.886E+1	7.472E+1
-1.086E-1	2.902E+1	7.474E+1
-1.070E-1	2.881E+1	7.451E+1
-1.086E-1	2.899E+1	7.475E+1
-1.070E-1	2.885E+1	7.443E+1
-1.054E-1	2.898E+1	7.468E+1
-1.119E-1	2.889E+1	7.477E+1
-1.103E-1	2.890E+1	7.483E+1
-1.086E-1	2.892E+1	7.480E+1
-1.070E-1	2.887E+1	7.481E+1
-1.103E-1	2.893E+1	7.464E+1
-1.103E-1	2.895E+1	7.473E+1
-1.054E-1	2.894E+1	7.461E+1
-1.070E-1	2.886E+1	7.479E+1
-1.086E-1	2.898E+1	7.470E+1
-1.103E-1	2.902E+1	7.424E+1
-1.103E-1	2.881E+1	7.481E+1
-1.070E-1	2.888E+1	7.468E+1
-1.086E-1	2.877E+1	7.470E+1
-1.086E-1	2.910E+1	7.469E+1
-1.054E-1	2.886E+1	7.468E+1
-1.086E-1	2.904E+1	7.479E+1
-1.070E-1	2.901E+1	7.456E+1
-1.086E-1	2.886E+1	7.500E+1
-1.070E-1	2.880E+1	7.469E+1
-1.070E-1	2.900E+1	7.460E+1
-1.086E-1	2.874E+1	7.493E+1
-1.119E-1	2.892E+1	7.455E+1
-1.086E-1	2.885E+1	7.481E+1
-1.070E-1	2.881E+1	7.463E+1
-1.086E-1	2.892E+1	7.456E+1
-1.086E-1	2.884E+1	7.503E+1
-1.038E-1	2.886E+1	7.445E+1
-1.054E-1	2.905E+1	7.468E+1
-1.103E-1	2.894E+1	7.469E+1
-1.103E-1	2.880E+1	7.458E+1
-1.070E-1	2.876E+1	7.451E+1
-1.086E-1	2.886E+1	7.450E+1
-1.054E-1	2.896E+1	7.461E+1
-1.103E-1	2.889E+1	7.499E+1
-1.070E-1	2.887E+1	7.478E+1
-1.054E-1	2.885E+1	7.477E+1
-1.103E-1	2.899E+1	7.486E+1
-1.119E-1	2.898E+1	7.471E+1
-1.070E-1	2.888E+1	7.468E+1
-1.070E-1	2.903E+1	7.508E+1
-1.086E-1	2.894E+1	7.512E+1
-1.103E-1	2.900E+1	7.471E+1
-1.054E-1	2.879E+1	7.492E+1
-1.070E-1	2.885E+1	7.494E+1
-1.086E-1	2.904E+1	7.465E+1
-1.135E-1	2.909E+1	7.475E+1
-1.054E-1	2.879E+1	7.481E+1
-1.070E-1	2.897E+1	7.448E+1
-1.103E-1	2.862E+1	7.446E+1
-1.086E-1	2.872E+1	7.478E+1
-1.086E-1	2.889E+1	7.494E+1
-1.086E-1	2.892E+1	7.456E+1
-1.086E-1	2.888E+1	7.489E+1
-1.135E-1	2.892E+1	7.462E+1
-1.070E-1	2.876E+1	7.498E+1
-1.070E-1	2.866E+1	7.478E+1
-1.086E-1	2.883E+1	7.461E+1
-1.103E-1	2.881E+1	7.491E+1
-1.086E-1	2.885E+1	7.480E+1
-1.054E-1	2.901E+1	7.476E+1
-1.119E-1	2.867E+1	7.464E+1
-1.086E-1	2.900E+1	7.458E+1
-1.086E-1	2.884E+1	7.483E+1
-1.054E-1	2.890E+1	7.494E+1
-1.103E-1	2.896E+1	7.454E+1
-1.119E-1	2.883E+1	7.478E+1
-1.070E-1	2.875E+1	7.482E+1
-1.070E-1	2.888E+1	7.497E+1
-1.086E-1	2.883E+1	7.465E+1
-1.119E-1	2.869E+1	7.475E+1
-1.070E-1	2.893E+1	7.498E+1
-1.070E-1	2.877E+1	7.482E+1
-1.070E-1	2.887E+1	7.441E+1
-1.135E-1	2.896E+1	7.465E+1
-1.070E-1	2.894E+1	7.501E+1
-1.086E-1	2.891E+1	7.477E+1
-1.086E-1	2.897E+1	7.493E+1
-1.086E-1	2.885E+1	7.478E+1
-1.054E-1	2.882E+1	7.493E+1
-1.054E-1	2.861E+1	7.458E+1
-1.119E-1	2.880E+1	7.464E+1
-1.103E-1	2.876E+1	7.489E+1
-1.054E-1	2.884E+1	7.478E+1
-1.054E-1	2.881E+1	7.486E+1
-1.119E-1	2.894E+1	7.509E+1
-1.086E-1	2.877E+1	7.452E+1
-1.070E-1	2.881E+1	7.500E+1
-1.054E-1	2.876E+1	7.472E+1
-1.103E-1	2.866E+1	7.480E+1
-1.103E-1	2.911E+1	7.478E+1
-1.086E-1	2.895E+1	7.492E+1
-1.054E-1	2.879E+1	7.428E+1
-1.070E-1	2.905E+1	7.498E+1
-1.103E-1	2.887E+1	7.452E+1
-1.054E-1	2.881E+1	7.451E+1
-1.054E-1	2.887E+1	7.452E+1
-1.086E-1	2.888E+1	7.478E+1
-1.119E-1	2.874E+1	7.448E+1
-1.054E-1	2.897E+1	7.469E+1
-1.070E-1	2.882E+1	7.458E+1
-1.070E-1	2.890E+1	7.482E+1
-1.135E-1	2.880E+1	7.497E+1
-1.070E-1	2.906E+1	7.448E+1
-1.070E-1	2.892E+1	7.462E+1
-1.103E-1	2.896E+1	7.527E+1
-1.086E-1	2.885E+1	7.465E+1
-1.086E-1	2.895E+1	7.476E+1
-1.070E-1	2.884E+1	7.464E+1
-1.086E-1	2.877E+1	7.474E+1
-1.070E-1	2.897E+1	7.471E+1
-1.070E-1	2.882E+1	7.457E+1
-1.070E-1	2.880E+1	7.477E+1
-1.086E-1	2.876E+1	7.495E+1
-1.103E-1	2.890E+1	7.488E+1
-1.103E-1	2.907E+1	7.458E+1
-1.070E-1	2.880E+1	7.464E+1
-1.103E-1	2.890E+1	7.469E+1
-1.135E-1	2.893E+1	7.461E+1
-1.086E-1	2.888E+1	7.477E+1
-1.070E-1	2.877E+1	7.458E+1
-1.103E-1	2.878E+1	7.452E+1
-1.103E-1	2.880E+1	7.487E+1
-1.054E-1	2.883E+1	7.500E+1
-1.070E-1	2.908E+1	7.486E+1
-1.086E-1	2.898E+1	7.472E+1
-1.119E-1	2.873E+1	7.481E+1
-1.070E-1	2.855E+1	7.493E+1
-1.054E-1	2.895E+1	7.500E+1
-1.103E-1	2.902E+1	7.469E+1
-1.070E-1	2.877E+1	7.454E+1
-1.086E-1	2.888E+1	7.507E+1
-1.038E-1	2.881E+1	7.472E+1
-1.119E-1	2.885E+1	7.493E+1
-1.086E-1	2.857E+1	7.458E+1
-1.103E-1	2.883E+1	7.486E+1
-1.070E-1	2.889E+1	7.459E+1
-1.086E-1	2.888E+1	7.466E+1
-1.119E-1	2.871E+1	7.450E+1
-1.070E-1	2.878E+1	7.447E+1
-1.054E-1	2.892E+1	7.490E+1
-1.103E-1	2.884E+1	7.459E+1
-1.103E-1	2.880E+1	7.461E+1
-1.070E-1	2.875E+1	7.463E+1
-1.086E-1	2.893E+1	7.466E+1
-1.103E-1	2.890E+1	7.467E+1
-1.135E-1	2.896E+1	7.470E+1
-1.070E-1	2.869E+1	7.483E+1
-1.038E-1	2.891E+1	7.450E+1
-1.119E-1	2.877E+1	7.457E+1
-1.103E-1	2.887E+1	7.467E+1
-1.070E-1	2.890E+1	7.434E+1
-1.103E-1	2.868E+1	7.481E+1
-1.086E-1	2.896E+1	7.516E+1
-1.119E-1	2.876E+1	7.449E+1
-1.054E-1	2.892E+1	7.454E+1
-1.086E-1	2.873E+1	7.479E+1
-1.086E-1	2.863E+1	7.464E+1
-1.135E-1	2.877E+1	7.492E+1
-1.070E-1	2.883E+1	7.453E+1
-1.038E-1	2.885E+1	7.469E+1
-1.086E-1	2.872E+1	7.483E+1
-1.086E-1	2.887E+1	7.458E+1
-1.086E-1	2.877E+1	7.483E+1
-1.070E-1	2.878E+1	7.452E+1
-1.086E-1	2.880E+1	7.475E+1
-1.086E-1	2.905E+1	7.471E+1
-1.103E-1	2.904E+1	7.487E+1
-1.054E-1	2.893E+1	7.474E+1
-1.086E-1	2.888E+1	7.435E+1
-1.135E-1	2.873E+1	7.504E+1
-1.086E-1	2.898E+1	7.477E+1
-1.086E-1	2.902E+1	7.464E+1
-1.086E-1	2.903E+1	7.464E+1
-1.119E-1	2.877E+1	7.442E+1
-1.086E-1	2.871E+1	7.466E+1
-1.054E-1	2.891E+1	7.494E+1
-1.103E-1	2.890E+1	7.481E+1
-1.103E-1	2.882E+1	7.460E+1
-1.086E-1	2.884E+1	7.490E+1
-1.054E-1	2.879E+1	7.462E+1
-1.070E-1	2.889E+1	7.493E+1
-1.119E-1	2.921E+1	7.500E+1
-1.086E-1	2.893E+1	7.451E+1
-1.054E-1	2.895E+1	7.469E+1
-1.086E-1	2.883E+1	7.450E+1
-1.103E-1	2.874E+1	7.483E+1
-1.086E-1	2.867E+1	7.496E+1
-1.086E-1	2.908E+1	7.511E+1
-1.086E-1	2.876E+1	7.471E+1
-1.119E-1	2.881E+1	7.457E+1
-1.054E-1	2.887E+1	7.481E+1
-1.054E-1	2.889E+1	7.483E+1
-1.070E-1	2.882E+1	7.496E+1
-1.103E-1	2.884E+1	7.458E+1
-1.086E-1	2.882E+1	7.457E+1
-1.038E-1	2.879E+1	7.463E+1
-1.086E-1	2.875E+1	7.447E+1
-1.119E-1	2.889E+1	7.468E+1
-1.070E-1	2.889E+1	7.472E+1
-1.021E-1	2.879E+1	7.483E+1
-1.086E-1	2.886E+1	7.461E+1
-1.103E-1	2.881E+1	7.472E+1
-1.070E-1	2.884E+1	7.464E+1
-1.070E-1	2.895E+1	7.445E+1
-1.103E-1	2.880E+1	7.440E+1
-1.103E-1	2.889E+1	7.472E+1
-1.070E-1	2.876E+1	7.470E+1
-1.070E-1	2.890E+1	7.474E+1
-1.086E-1	2.880E+1	7.496E+1
-1.103E-1	2.894E+1	7.478E+1
-1.086E-1	2.868E+1	7.456E+1
-1.054E-1	2.869E+1	7.455E+1
-1.086E-1	2.880E+1	7.480E+1
-1.070E-1	2.879E+1	7.490E+1
-1.086E-1	2.876E+1	7.470E+1
-1.070E-1	2.909E+1	7.486E+1
-1.086E-1	2.894E+1	7.467E+1
-1.135E-1	2.888E+1	7.489E+1
-1.070E-1	2.890E+1	7.454E+1
-1.038E-1	2.880E+1	7.487E+1
-1.103E-1	2.887E+1	7.440E+1
-1.086E-1	2.878E+1	7.460E+1
-1.119E-1	2.887E+1	7.444E+1
-1.070E-1	2.902E+1	7.449E+1
-1.119E-1	2.884E+1	7.495E+1
-1.086E-1	2.887E+1	7.489E+1
-1.070E-1	2.904E+1	7.438E+1
-1.054E-1	2.874E+1	7.467E+1
-1.070E-1	2.892E+1	7.461E+1
-1.119E-1	2.894E+1	7.466E+1
-1.086E-1	2.883E+1	7.464E+1
-1.086E-1	2.887E+1	7.508E+1
-1.070E-1	2.890E+1	7.468E+1
-1.103E-1	2.885E+1	7.453E+1
-1.054E-1	2.887E+1	7.465E+1
-1.070E-1	2.870E+1	7.505E+1
-1.086E-1	2.898E+1	7.446E+1
-1.119E-1	2.875E+1	7.459E+1
-1.070E-1	2.885E+1	7.468E+1
-1.054E-1	2.894E+1	7.477E+1
-1.054E-1	2.869E+1	7.488E+1
-1.135E-1	2.896E+1	7.477E+1
-1.054E-1	2.879E+1	7.475E+1
-1.070E-1	2.901E+1	7.439E+1
-1.086E-1	2.865E+1	7.446E+1
-1.119E-1	2.875E+1	7.451E+1
-1.054E-1	2.898E+1	7.461E+1
-1.054E-1	2.890E+1	7.474E+1
-1.086E-1	2.881E+1	7.467E+1
-1.103E-1	2.879E+1	7.470E+1
-1.070E-1	2.871E+1	7.479E+1
-1.054E-1	2.888E+1	7.472E+1
-1.103E-1	2.878E+1	7.481E+1
-1.086E-1	2.878E+1	7.454E+1
-1.070E-1	2.893E+1	7.479E+1
-1.086E-1	2.882E+1	7.478E+1
-1.103E-1	2.861E+1	7.485E+1
-1.119E-1	2.886E+1	7.483E+1
-1.054E-1	2.870E+1	7.495E+1
-1.070E-1	2.873E+1	7.477E+1
-1.086E-1	2.880E+1	7.524E+1
-1.119E-1	2.894E+1	7.486E+1
-1.070E-1	2.890E+1	7.473E+1
-1.103E-1	2.896E+1	7.463E+1
-1.070E-1	2.887E+1	7.482E+1
-1.119E-1	2.864E+1	7.454E+1
-1.070E-1	2.887E+1	7.482E+1
-1.070E-1	2.898E+1	7.474E+1
-1.086E-1	2.887E+1	7.499E+1
-1.119E-1	2.856E+1	7.463E+1
-1.070E-1	2.885E+1	7.476E+1
-1.070E-1	2.897E+1	7.458E+1
-1.086E-1	2.887E+1	7.495E+1
-1.103E-1	2.873E+1	7.470E+1
-1.070E-1	2.885E+1	7.463E+1
-1.103E-1	2.893E+1	7.471E+1
-1.070E-1	2.907E+1	7.503E+1
-1.119E-1	2.876E+1	7.426E+1
-1.070E-1	2.863E+1	7.450E+1
-1.070E-1	2.882E+1	7.480E+1
-1.070E-1	2.876E+1	7.482E+1
-1.119E-1	2.865E+1	7.481E+1
-1.070E-1	2.886E+1	7.456E+1
-1.070E-1	2.873E+1	7.464E+1
-1.086E-1	2.876E+1	7.458E+1
-1.119E-1	2.892E+1	7.441E+1
-1.086E-1	2.897E+1	7.468E+1
-1.086E-1	2.886E+1	7.465E+1
-1.086E-1	2.901E+1	7.438E+1
-1.119E-1	2.869E+1	7.463E+1
-1.086E-1	2.886E+1	7.492E+1
-1.070E-1	2.886E+1	7.460E+1
-1.119E-1	2.887E+1	7.439E+1
-1.135E-1	2.858E+1	7.468E+1
-1.070E-1	2.895E+1	7.483E+1
-1.070E-1	2.869E+1	7.482E+1
-1.119E-1	2.894E+1	7.478E+1
-1.086E-1	2.868E+1	7.470E+1
-1.054E-1	2.891E+1	7.450E+1
-1.070E-1	2.907E+1	7.468E+1
-1.103E-1	2.878E+1	7.442E+1
-1.103E-1	2.849E+1	7.478E+1
-1.070E-1	2.877E+1	7.445E+1
-1.086E-1	2.865E+1	7.439E+1
-1.086E-1	2.868E+1	7.458E+1
-1.103E-1	2.866E+1	7.434E+1
-1.086E-1	2.893E+1	7.429E+1
-1.021E-1	2.905E+1	7.470E+1
-1.086E-1	2.870E+1	7.464E+1
-1.119E-1	2.901E+1	7.488E+1
-1.070E-1	2.884E+1	7.481E+1
-1.070E-1	2.882E+1	7.485E+1
-1.086E-1	2.898E+1	7.502E+1
-1.119E-1	2.891E+1	7.437E+1
-1.054E-1	2.868E+1	7.492E+1
-1.054E-1	2.872E+1	7.455E+1
-1.086E-1	2.877E+1	7.438E+1
-1.086E-1	2.860E+1	7.442E+1
-1.054E-1	2.896E+1	7.475E+1
-1.070E-1	2.900E+1	7.466E+1
-1.103E-1	2.873E+1	7.483E+1
-1.103E-1	2.891E+1	7.457E+1
-1.054E-1	2.890E+1	7.444E+1
-1.086E-1	2.895E+1	7.463E+1
-1.103E-1	2.893E+1	7.472E+1
-1.086E-1	2.885E+1	7.482E+1
-1.070E-1	2.874E+1	7.469E+1
-1.070E-1	2.885E+1	7.454E+1
-1.070E-1	2.871E+1	7.443E+1
-1.119E-1	2.905E+1	7.482E+1
-1.086E-1	2.874E+1	7.471E+1
-1.038E-1	2.864E+1	7.459E+1
-1.070E-1	2.865E+1	7.477E+1
-1.103E-1	2.890E+1	7.470E+1
-1.070E-1	2.881E+1	7.460E+1
-1.070E-1	2.875E+1	7.495E+1
-1.070E-1	2.875E+1	7.451E+1
-1.103E-1	2.885E+1	7.447E+1
-1.103E-1	2.890E+1	7.434E+1
-1.086E-1	2.881E+1	7.465E+1
-1.103E-1	2.891E+1	7.476E+1
-1.119E-1	2.895E+1	7.488E+1
-1.070E-1	2.880E+1	7.458E+1
-1.070E-1	2.882E+1	7.477E+1
-1.103E-1	2.896E+1	7.480E+1
-1.070E-1	2.889E+1	7.431E+1
-1.086E-1	2.873E+1	7.443E+1
-1.054E-1	2.894E+1	7.453E+1
-1.086E-1	2.875E+1	7.467E+1
-1.103E-1	2.882E+1	7.474E+1
-1.086E-1	2.913E+1	7.456E+1
-1.054E-1	2.877E+1	7.483E+1
-1.086E-1	2.884E+1	7.473E+1
-1.086E-1	2.886E+1	7.440E+1
-1.103E-1	2.863E+1	7.442E+1
-1.086E-1	2.883E+1	7.480E+1
-1.070E-1	2.894E+1	7.466E+1
-1.103E-1	2.886E+1	7.462E+1
-1.086E-1	2.885E+1	7.438E+1
-1.054E-1	2.889E+1	7.472E+1
-1.070E-1	2.892E+1	7.482E+1
-1.086E-1	2.908E+1	7.464E+1
-1.103E-1	2.887E+1	7.464E+1
-1.054E-1	2.895E+1	7.504E+1
-1.070E-1	2.885E+1	7.450E+1
-1.103E-1	2.896E+1	7.460E+1
-1.086E-1	2.888E+1	7.462E+1
-1.086E-1	2.885E+1	7.464E+1
-1.086E-1	2.902E+1	7.482E+1
-1.103E-1	2.874E+1	7.461E+1
-1.070E-1	2.877E+1	7.462E+1
-1.038E-1	2.881E+1	7.462E+1
-1.086E-1	2.875E+1	7.431E+1
-1.119E-1	2.873E+1	7.470E+1
-1.070E-1	2.872E+1	7.441E+1
-1.070E-1	2.881E+1	7.462E+1
-1.103E-1	2.880E+1	7.458E+1
-1.103E-1	2.875E+1	7.468E+1
-1.070E-1	2.854E+1	7.468E+1
-1.070E-1	2.871E+1	7.482E+1
-1.070E-1	2.894E+1	7.471E+1
-1.086E-1	2.885E+1	7.476E+1
-1.070E-1	2.895E+1	7.477E+1
-1.054E-1	2.901E+1	7.479E+1
-1.070E-1	2.909E+1	7.472E+1
-1.070E-1	2.881E+1	7.459E+1
-1.103E-1	2.890E+1	7.467E+1
-1.054E-1	2.889E+1	7.484E+1
-1.119E-1	2.867E+1	7.465E+1
-1.103E-1	2.876E+1	7.460E+1
-1.086E-1	2.895E+1	7.465E+1
-1.086E-1	2.902E+1	7.446E+1
-1.086E-1	2.865E+1	7.485E+1
-1.119E-1	2.863E+1	7.494E+1
-1.054E-1	2.885E+1	7.483E+1
-1.070E-1	2.900E+1	7.514E+1
-1.086E-1	2.885E+1	7.470E+1
-1.103E-1	2.875E+1	7.469E+1
-1.038E-1	2.865E+1	7.450E+1
-1.038E-1	2.881E+1	7.462E+1
-1.103E-1	2.910E+1	7.448E+1
-1.086E-1	2.897E+1	7.435E+1
-1.086E-1	2.877E+1	7.433E+1
-1.070E-1	2.865E+1	7.465E+1
-1.070E-1	2.889E+1	7.467E+1
-1.103E-1	2.906E+1	7.474E+1
-1.103E-1	2.901E+1	7.470E+1
-1.070E-1	2.894E+1	7.481E+1
-1.086E-1	2.874E+1	7.492E+1
-1.103E-1	2.907E+1	7.467E+1
-1.086E-1	2.870E+1	7.440E+1
-1.070E-1	2.898E+1	7.439E+1
-1.070E-1	2.876E+1	7.458E+1
-1.103E-1	2.891E+1	7.434E+1
-1.086E-1	2.899E+1	7.460E+1
-1.038E-1	2.882E+1	7.471E+1
-1.086E-1	2.881E+1	7.450E+1
-1.086E-1	2.887E+1	7.429E+1
-1.086E-1	2.886E+1	7.495E+1
-1.054E-1	2.893E+1	7.466E+1
-1.119E-1	2.869E+1	7.472E+1
-1.086E-1	2.884E+1	7.505E+1
-1.070E-1	2.878E+1	7.446E+1
-1.038E-1	2.894E+1	7.466E+1
-1.119E-1	2.889E+1	7.493E+1
-1.103E-1	2.894E+1	7.486E+1
-1.086E-1	2.894E+1	7.464E+1
-1.070E-1	2.887E+1	7.470E+1
-1.070E-1	2.892E+1	7.464E+1
-1.086E-1	2.872E+1	7.463E+1
-1.070E-1	2.883E+1	7.413E+1
-1.054E-1	2.891E+1	7.456E+1
-1.086E-1	2.874E+1	7.457E+1
-1.086E-1	2.871E+1	7.431E+1
-1.086E-1	2.880E+1	7.431E+1
-1.054E-1	2.858E+1	7.448E+1
-1.086E-1	2.889E+1	7.469E+1
-1.119E-1	2.883E+1	7.441E+1
-1.054E-1	2.882E+1	7.455E+1
-1.038E-1	2.879E+1	7.471E+1
-1.103E-1	2.872E+1	7.486E+1
-1.086E-1	2.876E+1	7.440E+1
-1.070E-1	2.893E+1	7.419E+1
-1.054E-1	2.868E+1	7.470E+1
-1.119E-1	2.903E+1	7.458E+1
-1.119E-1	2.914E+1	7.429E+1
-1.086E-1	2.886E+1	7.446E+1
-1.038E-1	2.882E+1	7.475E+1
-1.103E-1	2.889E+1	7.453E+1
-1.103E-1	2.898E+1	7.419E+1
-1.038E-1	2.904E+1	7.462E+1
-1.103E-1	2.875E+1	7.455E+1
-1.103E-1	2.896E+1	7.459E+1
-1.103E-1	2.888E+1	7.497E+1
-1.103E-1	2.872E+1	7.478E+1
-1.054E-1	2.872E+1	7.446E+1
-1.070E-1	2.906E+1	7.457E+1
-1.086E-1	2.862E+1	7.463E+1
-1.103E-1	2.888E+1	7.460E+1
-1.038E-1	2.873E+1	7.471E+1
-1.070E-1	2.887E+1	7.440E+1
-1.119E-1	2.886E+1	7.438E+1
-1.086E-1	2.898E+1	7.458E+1
-1.054E-1	2.885E+1	7.476E+1
-1.086E-1	2.878E+1	7.482E+1
-1.103E-1	2.877E+1	7.483E+1
-1.070E-1	2.875E+1	7.455E+1
-1.086E-1	2.881E+1	7.478E+1
-1.070E-1	2.901E+1	7.501E+1
-1.119E-1	2.863E+1	7.422E+1
-1.038E-1	2.863E+1	7.460E+1
-1.070E-1	2.882E+1	7.490E+1
-1.070E-1	2.885E+1	7.471E+1
-1.103E-1	2.892E+1	7.464E+1
-1.054E-1	2.887E+1	7.448E+1
-1.054E-1	2.865E+1	7.454E+1
-1.086E-1	2.893E+1	7.483E+1
-1.103E-1	2.887E+1	7.454E+1
-1.086E-1	2.900E+1	7.457E+1
-1.086E-1	2.894E+1	7.475E+1
-1.119E-1	2.881E+1	7.463E+1
-1.103E-1	2.898E+1	7.434E+1
-1.038E-1	2.876E+1	7.449E+1
-1.070E-1	2.874E+1	7.439E+1
-1.086E-1	2.876E+1	7.445E+1
-1.103E-1	2.869E+1	7.434E+1
-1.070E-1	2.890E+1	7.442E+1
-1.086E-1	2.883E+1	7.451E+1
-1.103E-1	2.894E+1	7.478E+1
-1.103E-1	2.881E+1	7.457E+1
-1.070E-1	2.898E+1	7.437E+1
-1.054E-1	2.865E+1	7.445E+1
-1.086E-1	2.881E+1	7.454E+1
-1.119E-1	2.891E+1	7.452E+1
-1.070E-1	2.884E+1	7.457E+1
-1.086E-1	2.870E+1	7.449E+1
-1.135E-1	2.885E+1	7.468E+1
-1.103E-1	2.897E+1	7.463E+1
-1.054E-1	2.879E+1	7.457E+1
-1.086E-1	2.898E+1	7.462E+1
-1.070E-1	2.869E+1	7.450E+1
-1.119E-1	2.869E+1	7.450E+1
-1.086E-1	2.883E+1	7.476E+1
-1.070E-1	2.867E+1	7.446E+1
-1.086E-1	2.887E+1	7.453E+1
-1.103E-1	2.868E+1	7.458E+1
-1.070E-1	2.885E+1	7.474E+1
-1.054E-1	2.879E+1	7.470E+1
-1.086E-1	2.872E+1	7.443E+1
-1.103E-1	2.867E+1	7.474E+1
-1.070E-1	2.888E+1	7.446E+1
-1.070E-1	2.870E+1	7.469E+1
-1.086E-1	2.874E+1	7.454E+1
-1.103E-1	2.850E+1	7.466E+1
-1.103E-1	2.882E+1	7.455E+1
-1.054E-1	2.890E+1	7.446E+1
-1.086E-1	2.884E+1	7.456E+1
-1.119E-1	2.882E+1	7.463E+1
-1.086E-1	2.889E+1	7.432E+1
-1.054E-1	2.875E+1	7.453E+1
-1.086E-1	2.878E+1	7.426E+1
-1.119E-1	2.879E+1	7.445E+1
-1.070E-1	2.877E+1	7.429E+1
-1.054E-1	2.878E+1	7.478E+1
-1.086E-1	2.890E+1	7.472E+1
-1.135E-1	2.875E+1	7.457E+1
-1.070E-1	2.882E+1	7.426E+1
-1.038E-1	2.883E+1	7.465E+1
-1.086E-1	2.875E+1	7.473E+1
-1.119E-1	2.874E+1	7.453E+1
-1.086E-1	2.874E+1	7.453E+1
-1.070E-1	2.878E+1	7.471E+1
-1.070E-1	2.891E+1	7.485E+1
-1.119E-1	2.856E+1	7.451E+1
-1.086E-1	2.886E+1	7.472E+1
-1.086E-1	2.877E+1	7.449E+1
-1.070E-1	2.879E+1	7.435E+1
-1.119E-1	2.897E+1	7.462E+1
-1.054E-1	2.880E+1	7.458E+1
-1.070E-1	2.879E+1	7.471E+1
-1.103E-1	2.883E+1	7.476E+1
-1.119E-1	2.892E+1	7.469E+1
-1.086E-1	2.887E+1	7.502E+1
-1.070E-1	2.898E+1	7.475E+1
-1.086E-1	2.897E+1	7.450E+1
-1.103E-1	2.907E+1	7.458E+1
-1.135E-1	2.884E+1	7.481E+1
-1.086E-1	2.887E+1	7.479E+1
-1.070E-1	2.870E+1	7.432E+1
-1.119E-1	2.881E+1	7.428E+1
-1.070E-1	2.859E+1	7.435E+1
-1.038E-1	2.867E+1	7.445E+1
-1.103E-1	2.873E+1	7.434E+1
-1.086E-1	2.883E+1	7.458E+1
-1.086E-1	2.884E+1	7.449E+1
-1.054E-1	2.904E+1	7.495E+1
-1.086E-1	2.894E+1	7.471E+1
-1.103E-1	2.885E+1	7.507E+1
-1.103E-1	2.884E+1	7.482E+1
-1.070E-1	2.883E+1	7.451E+1
-1.103E-1	2.873E+1	7.497E+1
-1.103E-1	2.879E+1	7.483E+1
-1.086E-1	2.886E+1	7.466E+1
-1.038E-1	2.897E+1	7.490E+1
-1.103E-1	2.883E+1	7.485E+1
-1.119E-1	2.897E+1	7.489E+1
-1.086E-1	2.881E+1	7.501E+1
-1.054E-1	2.885E+1	7.446E+1
-1.070E-1	2.874E+1	7.460E+1
-1.103E-1	2.850E+1	7.410E+1
-1.054E-1	2.864E+1	7.457E+1
-1.054E-1	2.863E+1	7.432E+1
-1.103E-1	2.862E+1	7.419E+1
-1.103E-1	2.885E+1	7.455E+1
-1.054E-1	2.881E+1	7.451E+1
-1.054E-1	2.897E+1	7.491E+1
-1.103E-1	2.886E+1	7.485E+1
-1.135E-1	2.878E+1	7.457E+1
-1.054E-1	2.903E+1	7.473E+1
-1.054E-1	2.891E+1	7.486E+1
-1.103E-1	2.896E+1	7.499E+1
-1.103E-1	2.897E+1	7.501E+1
-1.103E-1	2.913E+1	7.480E+1
-1.070E-1	2.902E+1	7.518E+1
-1.103E-1	2.890E+1	7.472E+1
-1.103E-1	2.894E+1	7.483E+1
-1.086E-1	2.903E+1	7.502E+1
-1.086E-1	2.884E+1	7.452E+1
-1.103E-1	2.891E+1	7.430E+1
-1.135E-1	2.856E+1	7.449E+1
-1.086E-1	2.889E+1	7.415E+1
-1.070E-1	2.865E+1	7.444E+1
-1.054E-1	2.870E+1	7.460E+1
-1.103E-1	2.877E+1	7.442E+1
-1.103E-1	2.883E+1	7.420E+1
-1.103E-1	2.854E+1	7.460E+1
-1.070E-1	2.890E+1	7.444E+1
-1.103E-1	2.896E+1	7.447E+1
-1.054E-1	2.887E+1	7.447E+1
-1.054E-1	2.885E+1	7.471E+1
-1.086E-1	2.885E+1	7.497E+1
-1.103E-1	2.873E+1	7.452E+1
-1.086E-1	2.902E+1	7.472E+1
-1.054E-1	2.912E+1	7.471E+1
-1.103E-1	2.914E+1	7.493E+1
-1.103E-1	2.885E+1	7.505E+1
-1.070E-1	2.884E+1	7.479E+1
-1.070E-1	2.882E+1	7.490E+1
-1.070E-1	2.892E+1	7.461E+1
-1.119E-1	2.871E+1	7.497E+1
-1.070E-1	2.895E+1	7.446E+1
-1.054E-1	2.876E+1	7.409E+1
-1.086E-1	2.888E+1	7.439E+1
-1.119E-1	2.856E+1	7.445E+1
-1.070E-1	2.882E+1	7.447E+1
-1.086E-1	2.866E+1	7.442E+1
-1.070E-1	2.901E+1	7.445E+1
-1.119E-1	2.871E+1	7.492E+1
-1.086E-1	2.880E+1	7.464E+1
-1.038E-1	2.874E+1	7.419E+1
-1.086E-1	2.881E+1	7.467E+1
-1.103E-1	2.887E+1	7.464E+1
-1.086E-1	2.896E+1	7.485E+1
-1.054E-1	2.904E+1	7.452E+1
-1.086E-1	2.906E+1	7.511E+1
-1.119E-1	2.889E+1	7.501E+1
-1.070E-1	2.898E+1	7.473E+1
-1.054E-1	2.903E+1	7.473E+1
-1.086E-1	2.875E+1	7.466E+1
-1.103E-1	2.878E+1	7.465E+1
-1.086E-1	2.861E+1	7.453E+1
-1.054E-1	2.865E+1	7.425E+1
-1.070E-1	2.912E+1	7.448E+1
-1.135E-1	2.871E+1	7.413E+1
-1.070E-1	2.884E+1	7.469E+1
-1.054E-1	2.884E+1	7.458E+1
-1.103E-1	2.888E+1	7.431E+1
-1.103E-1	2.878E+1	7.441E+1
-1.086E-1	2.859E+1	7.432E+1
-1.054E-1	2.896E+1	7.452E+1
-1.086E-1	2.869E+1	7.466E+1
-1.086E-1	2.880E+1	7.452E+1
-1.119E-1	2.874E+1	7.476E+1
-1.038E-1	2.900E+1	7.466E+1
-1.070E-1	2.898E+1	7.504E+1
-1.119E-1	2.908E+1	7.472E+1
-1.070E-1	2.911E+1	7.502E+1
-1.086E-1	2.871E+1	7.465E+1
-1.086E-1	2.903E+1	7.476E+1
-1.103E-1	2.878E+1	7.524E+1
-1.086E-1	2.905E+1	7.458E+1
-1.054E-1	2.870E+1	7.475E+1
-1.086E-1	2.879E+1	7.481E+1
-1.103E-1	2.863E+1	7.456E+1
-1.070E-1	2.865E+1	7.402E+1
-1.086E-1	2.859E+1	7.407E+1
-1.086E-1	2.871E+1	7.414E+1
-1.103E-1	2.846E+1	7.405E+1
-1.070E-1	2.854E+1	7.422E+1
-1.054E-1	2.869E+1	7.398E+1
-1.054E-1	2.869E+1	7.448E+1
-1.135E-1	2.891E+1	7.431E+1
-1.086E-1	2.919E+1	7.452E+1
-1.054E-1	2.889E+1	7.470E+1
-1.103E-1	2.907E+1	7.470E+1
-1.103E-1	2.924E+1	7.496E+1
-1.070E-1	2.891E+1	7.501E+1
-1.054E-1	2.884E+1	7.497E+1
-1.119E-1	2.889E+1	7.470E+1
-1.119E-1	2.893E+1	7.465E+1
-1.070E-1	2.877E+1	7.474E+1
-1.086E-1	2.888E+1	7.459E+1
-1.070E-1	2.873E+1	7.449E+1
-1.135E-1	2.874E+1	7.428E+1
-1.086E-1	2.875E+1	7.450E+1
-1.054E-1	2.863E+1	7.463E+1
-1.086E-1	2.871E+1	7.436E+1
-1.086E-1	2.873E+1	7.429E+1
-1.054E-1	2.868E+1	7.476E+1
-1.054E-1	2.871E+1	7.425E+1
-1.054E-1	2.899E+1	7.435E+1
-1.119E-1	2.873E+1	7.456E+1
-1.070E-1	2.881E+1	7.480E+1
-1.054E-1	2.886E+1	7.468E+1
-1.070E-1	2.888E+1	7.473E+1
-1.103E-1	2.900E+1	7.513E+1
-1.070E-1	2.910E+1	7.481E+1
-1.070E-1	2.888E+1	7.459E+1
-1.070E-1	2.906E+1	7.474E+1
-1.103E-1	2.892E+1	7.478E+1
-1.070E-1	2.891E+1	7.492E+1
-1.038E-1	2.889E+1	7.471E+1
-1.103E-1	2.888E+1	7.441E+1
-1.103E-1	2.888E+1	7.452E+1
-1.103E-1	2.873E+1	7.449E+1
-1.070E-1	2.865E+1	7.420E+1
-1.070E-1	2.869E+1	7.410E+1
-1.103E-1	2.874E+1	7.442E+1
-1.086E-1	2.865E+1	7.443E+1
-1.086E-1	2.874E+1	7.426E+1
-1.054E-1	2.871E+1	7.446E+1
-1.086E-1	2.881E+1	7.418E+1
-1.070E-1	2.880E+1	7.442E+1
-1.038E-1	2.862E+1	7.454E+1
-1.086E-1	2.894E+1	7.435E+1
-1.135E-1	2.882E+1	7.490E+1
-1.086E-1	2.896E+1	7.473E+1
-1.070E-1	2.903E+1	7.508E+1
-1.086E-1	2.866E+1	7.439E+1
-1.103E-1	2.889E+1	7.455E+1
-1.103E-1	2.884E+1	7.469E+1
-1.086E-1	2.890E+1	7.475E+1
-1.070E-1	2.892E+1	7.460E+1
-1.135E-1	2.878E+1	7.465E+1
-1.086E-1	2.873E+1	7.451E+1
-1.054E-1	2.878E+1	7.452E+1
-1.103E-1	2.892E+1	7.445E+1
-1.086E-1	2.854E+1	7.422E+1
-1.054E-1	2.868E+1	7.416E+1
-1.054E-1	2.868E+1	7.434E+1
-1.054E-1	2.865E+1	7.417E+1
-1.119E-1	2.879E+1	7.451E+1
-1.086E-1	2.860E+1	7.447E+1
-1.070E-1	2.875E+1	7.440E+1
-1.086E-1	2.849E+1	7.419E+1
-1.119E-1	2.873E+1	7.434E+1
-1.086E-1	2.864E+1	7.416E+1
-1.070E-1	2.886E+1	7.450E+1
-1.070E-1	2.885E+1	7.444E+1
-1.119E-1	2.902E+1	7.468E+1
-1.086E-1	2.885E+1	7.478E+1
-1.070E-1	2.902E+1	7.503E+1
-1.086E-1	2.900E+1	7.499E+1
-1.119E-1	2.878E+1	7.496E+1
-1.054E-1	2.901E+1	7.471E+1
-1.054E-1	2.877E+1	7.489E+1
-1.086E-1	2.902E+1	7.433E+1
-1.086E-1	2.876E+1	7.453E+1
-1.086E-1	2.877E+1	7.449E+1
-1.054E-1	2.889E+1	7.439E+1
-1.086E-1	2.866E+1	7.459E+1
-1.086E-1	2.874E+1	7.449E+1
-1.070E-1	2.888E+1	7.422E+1
-1.070E-1	2.867E+1	7.449E+1
-1.086E-1	2.869E+1	7.434E+1
-1.119E-1	2.879E+1	7.434E+1
-1.103E-1	2.868E+1	7.408E+1
-1.054E-1	2.893E+1	7.446E+1
-1.070E-1	2.880E+1	7.450E+1
-1.119E-1	2.897E+1	7.446E+1
-1.086E-1	2.904E+1	7.463E+1
-1.070E-1	2.876E+1	7.464E+1
-1.086E-1	2.883E+1	7.448E+1
-1.103E-1	2.887E+1	7.470E+1
-1.086E-1	2.887E+1	7.447E+1
-1.103E-1	2.875E+1	7.452E+1
-1.103E-1	2.872E+1	7.468E+1
-1.086E-1	2.874E+1	7.436E+1
-1.086E-1	2.886E+1	7.454E+1
-1.086E-1	2.893E+1	7.453E+1
-1.086E-1	2.874E+1	7.459E+1
-1.119E-1	2.883E+1	7.438E+1
-1.070E-1	2.879E+1	7.433E+1
-1.054E-1	2.868E+1	7.446E+1
-1.103E-1	2.876E+1	7.482E+1
-1.135E-1	2.887E+1	7.431E+1
-1.086E-1	2.854E+1	7.441E+1
-1.070E-1	2.879E+1	7.440E+1
-1.070E-1	2.884E+1	7.458E+1
-1.103E-1	2.876E+1	7.446E+1
-1.103E-1	2.897E+1	7.491E+1
-1.070E-1	2.895E+1	7.467E+1
-1.070E-1	2.921E+1	7.451E+1
-1.086E-1	2.883E+1	7.456E+1
-1.103E-1	2.896E+1	7.456E+1
-1.070E-1	2.885E+1	7.421E+1
-1.054E-1	2.881E+1	7.458E+1
-1.135E-1	2.876E+1	7.454E+1
-1.086E-1	2.884E+1	7.469E+1
-1.070E-1	2.879E+1	7.448E+1
-1.086E-1	2.889E+1	7.445E+1
-1.103E-1	2.879E+1	7.421E+1
-1.070E-1	2.876E+1	7.468E+1
-1.070E-1	2.887E+1	7.415E+1
-1.086E-1	2.883E+1	7.459E+1
-1.070E-1	2.862E+1	7.438E+1
-1.103E-1	2.872E+1	7.434E+1
-1.054E-1	2.883E+1	7.445E+1
-1.086E-1	2.888E+1	7.427E+1
-1.119E-1	2.879E+1	7.454E+1
-1.086E-1	2.876E+1	7.434E+1
-1.054E-1	2.877E+1	7.457E+1
-1.070E-1	2.891E+1	7.467E+1
-1.086E-1	2.883E+1	7.454E+1
-1.103E-1	2.879E+1	7.492E+1
-1.054E-1	2.883E+1	7.439E+1
-1.119E-1	2.877E+1	7.455E+1
-1.086E-1	2.880E+1	7.450E+1
-1.086E-1	2.872E+1	7.480E+1
-1.054E-1	2.881E+1	7.433E+1
-1.070E-1	2.875E+1	7.483E+1
-1.103E-1	2.873E+1	7.430E+1
-1.103E-1	2.896E+1	7.447E+1
-1.054E-1	2.878E+1	7.410E+1
-1.070E-1	2.898E+1	7.438E+1
-1.103E-1	2.878E+1	7.448E+1
-1.103E-1	2.886E+1	7.469E+1
-1.054E-1	2.861E+1	7.446E+1
-1.086E-1	2.859E+1	7.480E+1
-1.119E-1	2.898E+1	7.464E+1
-1.119E-1	2.879E+1	7.472E+1
-1.070E-1	2.885E+1	7.434E+1
-1.086E-1	2.897E+1	7.445E+1
-1.103E-1	2.877E+1	7.463E+1
-1.086E-1	2.895E+1	7.462E+1
-1.086E-1	2.894E+1	7.461E+1
-1.070E-1	2.870E+1	7.435E+1
-1.086E-1	2.872E+1	7.483E+1
-1.070E-1	2.905E+1	7.464E+1
-1.070E-1	2.873E+1	7.431E+1
-1.103E-1	2.856E+1	7.435E+1
-1.086E-1	2.874E+1	7.410E+1
-1.086E-1	2.879E+1	7.434E+1
-1.054E-1	2.884E+1	7.418E+1
-1.086E-1	2.886E+1	7.449E+1
-1.086E-1	2.860E+1	7.464E+1
-1.086E-1	2.866E+1	7.412E+1
-1.070E-1	2.887E+1	7.451E+1
-1.054E-1	2.889E+1	7.420E+1
-1.086E-1	2.887E+1	7.438E+1
-1.070E-1	2.893E+1	7.458E+1
-1.070E-1	2.885E+1	7.446E+1
-1.086E-1	2.882E+1	7.487E+1
-1.119E-1	2.897E+1	7.453E+1
-1.103E-1	2.893E+1	7.461E+1
-1.103E-1	2.897E+1	7.447E+1
-1.103E-1	2.867E+1	7.465E+1
-1.135E-1	2.870E+1	7.453E+1
-1.119E-1	2.891E+1	7.460E+1
-1.070E-1	2.867E+1	7.437E+1
-1.070E-1	2.863E+1	7.466E+1
-1.103E-1	2.872E+1	7.447E+1
-1.086E-1	2.863E+1	7.463E+1
-1.070E-1	2.901E+1	7.410E+1
-1.070E-1	2.872E+1	7.446E+1
-1.119E-1	2.874E+1	7.416E+1
-1.103E-1	2.864E+1	7.434E+1
-1.070E-1	2.882E+1	7.422E+1
-1.070E-1	2.867E+1	7.453E+1
-1.119E-1	2.888E+1	7.429E+1
-1.119E-1	2.883E+1	7.434E+1
-1.054E-1	2.867E+1	7.470E+1
-1.103E-1	2.897E+1	7.453E+1
-1.086E-1	2.888E+1	7.420E+1
-1.086E-1	2.895E+1	7.468E+1
-1.070E-1	2.880E+1	7.434E+1
-1.086E-1	2.882E+1	7.445E+1
-1.119E-1	2.902E+1	7.426E+1
-1.086E-1	2.903E+1	7.451E+1
-1.054E-1	2.872E+1	7.456E+1
-1.086E-1	2.899E+1	7.453E+1
-1.119E-1	2.869E+1	7.441E+1
-1.086E-1	2.889E+1	7.477E+1
-1.054E-1	2.887E+1	7.427E+1
-1.086E-1	2.888E+1	7.440E+1
-1.086E-1	2.907E+1	7.451E+1
-1.070E-1	2.871E+1	7.430E+1
-1.038E-1	2.899E+1	7.452E+1
-1.070E-1	2.857E+1	7.431E+1
-1.119E-1	2.865E+1	7.475E+1
-1.103E-1	2.895E+1	7.411E+1
-1.070E-1	2.890E+1	7.418E+1
-1.070E-1	2.872E+1	7.450E+1
-1.135E-1	2.863E+1	7.413E+1
-1.086E-1	2.886E+1	7.464E+1
-1.054E-1	2.897E+1	7.455E+1
-1.070E-1	2.871E+1	7.437E+1
-1.086E-1	2.871E+1	7.462E+1
-1.103E-1	2.878E+1	7.444E+1
-1.070E-1	2.882E+1	7.474E+1
-1.070E-1	2.867E+1	7.451E+1
-1.103E-1	2.876E+1	7.432E+1
-1.070E-1	2.898E+1	7.424E+1
-1.070E-1	2.887E+1	7.468E+1
-1.070E-1	2.873E+1	7.470E+1
-1.103E-1	2.878E+1	7.421E+1
-1.119E-1	2.889E+1	7.435E+1
-1.054E-1	2.859E+1	7.408E+1
-1.103E-1	2.899E+1	7.406E+1
-1.103E-1	2.857E+1	7.437E+1
-1.103E-1	2.867E+1	7.424E+1
-1.086E-1	2.875E+1	7.429E+1
-1.086E-1	2.873E+1	7.421E+1
-1.103E-1	2.885E+1	7.439E+1
-1.103E-1	2.898E+1	7.410E+1
-1.054E-1	2.874E+1	7.455E+1
-1.086E-1	2.895E+1	7.463E+1
-1.103E-1	2.893E+1	7.428E+1
-1.103E-1	2.876E+1	7.439E+1
-1.054E-1	2.882E+1	7.453E+1
-1.086E-1	2.864E+1	7.432E+1
-1.086E-1	2.881E+1	7.433E+1
-1.086E-1	2.874E+1	7.406E+1
-1.054E-1	2.884E+1	7.441E+1
-1.086E-1	2.873E+1	7.414E+1
-1.103E-1	2.881E+1	7.457E+1
-1.086E-1	2.873E+1	7.468E+1
-1.070E-1	2.869E+1	7.466E+1
-1.070E-1	2.873E+1	7.450E+1
-1.135E-1	2.883E+1	7.431E+1
-1.086E-1	2.872E+1	7.427E+1
-1.038E-1	2.898E+1	7.452E+1
-1.086E-1	2.866E+1	7.428E+1
-1.103E-1	2.885E+1	7.448E+1
-1.086E-1	2.863E+1	7.437E+1
-1.054E-1	2.871E+1	7.417E+1
-1.054E-1	2.887E+1	7.429E+1
-1.119E-1	2.896E+1	7.457E+1
-1.103E-1	2.891E+1	7.434E+1
-1.038E-1	2.876E+1	7.451E+1
-1.086E-1	2.875E+1	7.458E+1
-1.086E-1	2.891E+1	7.420E+1
-1.086E-1	2.884E+1	7.445E+1
-1.038E-1	2.889E+1	7.462E+1
-1.070E-1	2.885E+1	7.433E+1
-1.103E-1	2.863E+1	7.437E+1
-1.086E-1	2.877E+1	7.435E+1
-1.054E-1	2.887E+1	7.462E+1
-1.086E-1	2.888E+1	7.424E+1
-1.119E-1	2.880E+1	7.444E+1
-1.086E-1	2.883E+1	7.449E+1
-1.038E-1	2.882E+1	7.422E+1
-1.070E-1	2.873E+1	7.391E+1
-1.119E-1	2.878E+1	7.411E+1
-1.086E-1	2.881E+1	7.438E+1
-1.054E-1	2.870E+1	7.434E+1
-1.070E-1	2.914E+1	7.443E+1
-1.119E-1	2.877E+1	7.456E+1
-1.086E-1	2.879E+1	7.484E+1
-1.054E-1	2.866E+1	7.426E+1
-1.103E-1	2.897E+1	7.448E+1
-1.119E-1	2.891E+1	7.460E+1
-1.119E-1	2.876E+1	7.440E+1
-1.070E-1	2.892E+1	7.448E+1
-1.054E-1	2.899E+1	7.451E+1
-1.103E-1	2.875E+1	7.432E+1
-1.070E-1	2.887E+1	7.431E+1
-1.038E-1	2.877E+1	7.452E+1
-1.070E-1	2.878E+1	7.434E+1
-1.103E-1	2.883E+1	7.459E+1
-1.086E-1	2.863E+1	7.458E+1
-1.070E-1	2.878E+1	7.407E+1
-1.070E-1	2.901E+1	7.443E+1
-1.119E-1	2.866E+1	7.420E+1
-1.103E-1	2.871E+1	7.418E+1
-1.070E-1	2.879E+1	7.444E+1
-1.086E-1	2.890E+1	7.466E+1
-1.103E-1	2.873E+1	7.441E+1
-1.086E-1	2.884E+1	7.468E+1
-1.054E-1	2.889E+1	7.434E+1
-1.086E-1	2.878E+1	7.462E+1
-1.103E-1	2.882E+1	7.441E+1
-1.103E-1	2.889E+1	7.436E+1
-1.054E-1	2.867E+1	7.429E+1
-1.054E-1	2.885E+1	7.452E+1
-1.086E-1	2.887E+1	7.467E+1
-1.086E-1	2.856E+1	7.446E+1
-1.054E-1	2.881E+1	7.416E+1
-1.103E-1	2.871E+1	7.461E+1
-1.086E-1	2.883E+1	7.445E+1
-1.086E-1	2.865E+1	7.440E+1
-1.070E-1	2.872E+1	7.452E+1
-1.086E-1	2.892E+1	7.457E+1
-1.103E-1	2.892E+1	7.466E+1
-1.086E-1	2.898E+1	7.463E+1
-1.086E-1	2.878E+1	7.463E+1
-1.070E-1	2.897E+1	7.462E+1
-1.119E-1	2.873E+1	7.459E+1
-1.103E-1	2.860E+1	7.476E+1
-1.054E-1	2.875E+1	7.438E+1
-1.054E-1	2.883E+1	7.456E+1
-1.119E-1	2.870E+1	7.439E+1
-1.103E-1	2.904E+1	7.448E+1
-1.070E-1	2.882E+1	7.457E+1
-1.070E-1	2.860E+1	7.431E+1
-1.119E-1	2.895E+1	7.444E+1
-1.054E-1	2.879E+1	7.441E+1
-1.038E-1	2.866E+1	7.467E+1
-1.103E-1	2.870E+1	7.455E+1
-1.119E-1	2.887E+1	7.465E+1
-1.086E-1	2.875E+1	7.471E+1
-1.070E-1	2.886E+1	7.454E+1
-1.070E-1	2.883E+1	7.426E+1
-1.103E-1	2.874E+1	7.462E+1
-1.086E-1	2.899E+1	7.453E+1
-1.086E-1	2.863E+1	7.457E+1
-1.054E-1	2.873E+1	7.456E+1
-1.119E-1	2.882E+1	7.446E+1
-1.119E-1	2.868E+1	7.456E+1
-1.054E-1	2.874E+1	7.436E+1
-1.070E-1	2.891E+1	7.451E+1
-1.103E-1	2.870E+1	7.433E+1
-1.086E-1	2.892E+1	7.451E+1
-1.070E-1	2.861E+1	7.447E+1
-1.103E-1	2.868E+1	7.463E+1
-1.070E-1	2.869E+1	7.430E+1
-1.103E-1	2.872E+1	7.461E+1
-1.054E-1	2.874E+1	7.450E+1
-1.070E-1	2.879E+1	7.459E+1
-1.103E-1	2.867E+1	7.446E+1
-1.086E-1	2.885E+1	7.465E+1
-1.070E-1	2.887E+1	7.429E+1
-1.070E-1	2.866E+1	7.432E+1
-1.103E-1	2.900E+1	7.425E+1
-1.103E-1	2.893E+1	7.420E+1
-1.086E-1	2.875E+1	7.463E+1
-1.070E-1	2.880E+1	7.456E+1
-1.119E-1	2.888E+1	7.462E+1
-1.086E-1	2.869E+1	7.456E+1
-1.070E-1	2.855E+1	7.436E+1
-1.054E-1	2.874E+1	7.475E+1
-1.119E-1	2.882E+1	7.451E+1
-1.070E-1	2.885E+1	7.434E+1
-1.038E-1	2.883E+1	7.448E+1
-1.070E-1	2.896E+1	7.476E+1
-1.070E-1	2.895E+1	7.445E+1
-1.054E-1	2.865E+1	7.474E+1
-1.070E-1	2.858E+1	7.451E+1
-1.070E-1	2.880E+1	7.410E+1
-1.103E-1	2.880E+1	7.438E+1
-1.103E-1	2.871E+1	7.454E+1
-1.038E-1	2.888E+1	7.438E+1
-1.103E-1	2.873E+1	7.438E+1
-1.103E-1	2.872E+1	7.430E+1
-1.070E-1	2.887E+1	7.443E+1
-1.054E-1	2.868E+1	7.439E+1
-1.086E-1	2.867E+1	7.446E+1
-1.103E-1	2.887E+1	7.457E+1
-1.086E-1	2.891E+1	7.462E+1
-1.086E-1	2.886E+1	7.440E+1
-1.070E-1	2.863E+1	7.427E+1
-1.119E-1	2.887E+1	7.441E+1
-1.086E-1	2.870E+1	7.417E+1
-1.070E-1	2.879E+1	7.456E+1
-1.086E-1	2.879E+1	7.434E+1
-1.119E-1	2.871E+1	7.444E+1
-1.119E-1	2.879E+1	7.456E+1
-1.070E-1	2.870E+1	7.429E+1
-1.086E-1	2.891E+1	7.433E+1
-1.103E-1	2.877E+1	7.427E+1
-1.070E-1	2.876E+1	7.420E+1
-1.070E-1	2.876E+1	7.414E+1
-1.086E-1	2.881E+1	7.454E+1
-1.135E-1	2.872E+1	7.419E+1
-1.119E-1	2.882E+1	7.427E+1
-1.086E-1	2.878E+1	7.430E+1
-1.070E-1	2.877E+1	7.418E+1
-1.086E-1	2.887E+1	7.437E+1
-1.086E-1	2.883E+1	7.431E+1
-1.054E-1	2.856E+1	7.461E+1
-1.070E-1	2.876E+1	7.434E+1
-1.086E-1	2.895E+1	7.454E+1
-1.086E-1	2.894E+1	7.465E+1
-1.070E-1	2.876E+1	7.450E+1
-1.070E-1	2.876E+1	7.469E+1
-1.103E-1	2.893E+1	7.465E+1
-1.103E-1	2.878E+1	7.446E+1
-1.054E-1	2.868E+1	7.427E+1
-1.086E-1	2.898E+1	7.447E+1
-1.103E-1	2.905E+1	7.462E+1
-1.103E-1	2.886E+1	7.434E+1
-1.070E-1	2.884E+1	7.432E+1
-1.070E-1	2.882E+1	7.423E+1
-1.103E-1	2.870E+1	7.438E+1
-1.070E-1	2.864E+1	7.459E+1
-1.054E-1	2.874E+1	7.462E+1
-1.054E-1	2.888E+1	7.412E+1
-1.119E-1	2.864E+1	7.433E+1
-1.103E-1	2.853E+1	7.453E+1
-1.070E-1	2.894E+1	7.444E+1
-1.070E-1	2.884E+1	7.443E+1
-1.103E-1	2.873E+1	7.437E+1
-1.103E-1	2.861E+1	7.411E+1
-1.054E-1	2.886E+1	7.453E+1
-1.086E-1	2.873E+1	7.459E+1
-1.086E-1	2.870E+1	7.441E+1
-1.070E-1	2.883E+1	7.434E+1
-1.070E-1	2.880E+1	7.481E+1
-1.038E-1	2.879E+1	7.467E+1
-1.103E-1	2.865E+1	7.453E+1
-1.103E-1	2.878E+1	7.437E+1
-1.038E-1	2.895E+1	7.472E+1
-1.054E-1	2.877E+1	7.441E+1
-1.103E-1	2.885E+1	7.427E+1
-1.103E-1	2.874E+1	7.407E+1
-1.086E-1	2.885E+1	7.402E+1
-1.038E-1	2.883E+1	7.438E+1
-1.119E-1	2.885E+1	7.433E+1
-1.103E-1	2.869E+1	7.418E+1
-1.086E-1	2.873E+1	7.465E+1
-1.086E-1	2.885E+1	7.452E+1
-1.086E-1	2.887E+1	7.457E+1
-1.103E-1	2.883E+1	7.434E+1
-1.054E-1	2.889E+1	7.467E+1
-1.070E-1	2.885E+1	7.427E+1
-1.103E-1	2.890E+1	7.460E+1
-1.103E-1	2.871E+1	7.425E+1
-1.070E-1	2.868E+1	7.431E+1
-1.070E-1	2.867E+1	7.442E+1
-1.119E-1	2.903E+1	7.442E+1
-1.119E-1	2.874E+1	7.453E+1
-1.054E-1	2.875E+1	7.445E+1
-1.070E-1	2.893E+1	7.418E+1
-1.119E-1	2.871E+1	7.436E+1
-1.103E-1	2.893E+1	7.467E+1
-1.054E-1	2.864E+1	7.421E+1
-1.086E-1	2.882E+1	7.432E+1
-1.103E-1	2.887E+1	7.459E+1
-1.103E-1	2.868E+1	7.465E+1
-1.086E-1	2.896E+1	7.449E+1
-1.086E-1	2.882E+1	7.408E+1
-1.119E-1	2.872E+1	7.450E+1
-1.070E-1	2.897E+1	7.429E+1
-1.086E-1	2.883E+1	7.441E+1
-1.070E-1	2.877E+1	7.425E+1
-1.086E-1	2.864E+1	7.467E+1
-1.086E-1	2.892E+1	7.402E+1
-1.086E-1	2.872E+1	7.450E+1
-1.070E-1	2.885E+1	7.445E+1
-1.103E-1	2.869E+1	7.462E+1
-1.135E-1	2.875E+1	7.440E+1
-1.070E-1	2.870E+1	7.463E+1
-1.086E-1	2.882E+1	7.443E+1
-1.103E-1	2.874E+1	7.426E+1
-1.086E-1	2.879E+1	7.461E+1
-1.103E-1	2.861E+1	7.446E+1
-1.070E-1	2.868E+1	7.450E+1
-1.103E-1	2.869E+1	7.439E+1
-1.119E-1	2.873E+1	7.437E+1
-1.054E-1	2.877E+1	7.427E+1
-1.070E-1	2.884E+1	7.443E+1
-1.103E-1	2.889E+1	7.427E+1
-1.086E-1	2.872E+1	7.467E+1
-1.054E-1	2.862E+1	7.455E+1
-1.054E-1	2.885E+1	7.470E+1
-1.086E-1	2.875E+1	7.411E+1
-1.135E-1	2.882E+1	7.447E+1
-1.054E-1	2.872E+1	7.392E+1
-1.054E-1	2.871E+1	7.443E+1
-1.103E-1	2.876E+1	7.437E+1
-1.086E-1	2.886E+1	7.447E+1
-1.103E-1	2.848E+1	7.420E+1
-1.070E-1	2.871E+1	7.435E+1
-1.119E-1	2.870E+1	7.435E+1
-1.103E-1	2.874E+1	7.443E+1
-1.070E-1	2.872E+1	7.416E+1
-1.086E-1	2.892E+1	7.451E+1
-1.119E-1	2.876E+1	7.417E+1
-1.103E-1	2.873E+1	7.433E+1
-1.070E-1	2.878E+1	7.432E+1
-1.054E-1	2.886E+1	7.458E+1
-1.103E-1	2.885E+1	7.453E+1
-1.086E-1	2.874E+1	7.462E+1
-1.070E-1	2.877E+1	7.460E+1
-1.070E-1	2.884E+1	7.418E+1
-1.103E-1	2.873E+1	7.413E+1
-1.103E-1	2.898E+1	7.472E+1
-1.038E-1	2.863E+1	7.427E+1
-1.054E-1	2.887E+1	7.434E+1
-1.086E-1	2.864E+1	7.448E+1
-1.103E-1	2.872E+1	7.439E+1
-1.086E-1	2.883E+1	7.431E+1
-1.070E-1	2.897E+1	7.440E+1
-1.086E-1	2.887E+1	7.440E+1
-1.103E-1	2.863E+1	7.409E+1
-1.070E-1	2.885E+1	7.444E+1
-1.054E-1	2.880E+1	7.452E+1
-1.119E-1	2.891E+1	7.440E+1
-1.103E-1	2.890E+1	7.426E+1
-1.070E-1	2.892E+1	7.446E+1
-1.054E-1	2.879E+1	7.443E+1
-1.119E-1	2.881E+1	7.451E+1
-1.086E-1	2.890E+1	7.424E+1
-1.038E-1	2.870E+1	7.436E+1
-1.086E-1	2.894E+1	7.452E+1
-1.086E-1	2.872E+1	7.466E+1
-1.086E-1	2.878E+1	7.433E+1
-1.070E-1	2.861E+1	7.427E+1
-1.070E-1	2.876E+1	7.445E+1
-1.135E-1	2.866E+1	7.444E+1
-1.086E-1	2.888E+1	7.452E+1
-1.054E-1	2.873E+1	7.466E+1
-1.070E-1	2.881E+1	7.429E+1
-1.070E-1	2.876E+1	7.447E+1
-1.119E-1	2.888E+1	7.454E+1
-1.070E-1	2.874E+1	7.447E+1
-1.054E-1	2.875E+1	7.434E+1
-1.103E-1	2.870E+1	7.444E+1
-1.103E-1	2.878E+1	7.421E+1
-1.070E-1	2.874E+1	7.442E+1
-1.086E-1	2.871E+1	7.415E+1
-1.103E-1	2.882E+1	7.462E+1
-1.103E-1	2.885E+1	7.421E+1
-1.070E-1	2.892E+1	7.495E+1
-1.070E-1	2.876E+1	7.417E+1
-1.135E-1	2.897E+1	7.443E+1
-1.119E-1	2.874E+1	7.445E+1
-1.086E-1	2.878E+1	7.416E+1
-1.103E-1	2.862E+1	7.438E+1
-1.119E-1	2.894E+1	7.444E+1
-1.086E-1	2.883E+1	7.464E+1
-1.054E-1	2.876E+1	7.457E+1
-1.086E-1	2.879E+1	7.469E+1
-1.119E-1	2.870E+1	7.441E+1
-1.119E-1	2.850E+1	7.388E+1
-1.070E-1	2.870E+1	7.428E+1
-1.070E-1	2.892E+1	7.422E+1
-1.103E-1	2.864E+1	7.447E+1
-1.103E-1	2.861E+1	7.412E+1
-1.086E-1	2.870E+1	7.453E+1
-1.054E-1	2.867E+1	7.459E+1
-1.086E-1	2.876E+1	7.416E+1
-1.103E-1	2.866E+1	7.453E+1
-1.054E-1	2.874E+1	7.464E+1
-1.070E-1	2.889E+1	7.440E+1
-1.086E-1	2.886E+1	7.456E+1
-1.103E-1	2.874E+1	7.424E+1
-1.070E-1	2.877E+1	7.450E+1
-1.070E-1	2.853E+1	7.449E+1
-1.086E-1	2.904E+1	7.455E+1
-1.070E-1	2.890E+1	7.449E+1
-1.070E-1	2.876E+1	7.435E+1
-1.086E-1	2.867E+1	7.430E+1
-1.070E-1	2.879E+1	7.442E+1
-1.103E-1	2.873E+1	7.434E+1
-1.086E-1	2.858E+1	7.422E+1
-1.070E-1	2.873E+1	7.426E+1
-1.103E-1	2.880E+1	7.435E+1
-1.103E-1	2.866E+1	7.463E+1
-1.054E-1	2.849E+1	7.401E+1
-1.054E-1	2.868E+1	7.445E+1
-1.086E-1	2.871E+1	7.466E+1
-1.086E-1	2.849E+1	7.414E+1
-1.070E-1	2.877E+1	7.429E+1
-1.086E-1	2.859E+1	7.467E+1
-1.103E-1	2.890E+1	7.458E+1
-1.103E-1	2.853E+1	7.428E+1
-1.054E-1	2.864E+1	7.473E+1
-1.070E-1	2.864E+1	7.476E+1
-1.103E-1	2.900E+1	7.426E+1
-1.103E-1	2.885E+1	7.438E+1
-1.070E-1	2.872E+1	7.441E+1
-1.086E-1	2.870E+1	7.437E+1
-1.086E-1	2.889E+1	7.442E+1
-1.086E-1	2.872E+1	7.413E+1
-1.054E-1	2.885E+1	7.426E+1
-1.038E-1	2.876E+1	7.453E+1
-1.086E-1	2.877E+1	7.434E+1
-1.070E-1	2.892E+1	7.457E+1
-1.070E-1	2.890E+1	7.440E+1
-1.054E-1	2.862E+1	7.482E+1
-1.086E-1	2.890E+1	7.443E+1
-1.103E-1	2.871E+1	7.415E+1
-1.070E-1	2.872E+1	7.426E+1
-1.103E-1	2.886E+1	7.437E+1
-1.086E-1	2.874E+1	7.444E+1
-1.103E-1	2.880E+1	7.431E+1
-1.070E-1	2.884E+1	7.426E+1
-1.038E-1	2.871E+1	7.432E+1
-1.103E-1	2.878E+1	7.426E+1
-1.103E-1	2.860E+1	7.450E+1
-1.070E-1	2.855E+1	7.411E+1
-1.054E-1	2.865E+1	7.427E+1
-1.070E-1	2.881E+1	7.464E+1
-1.086E-1	2.884E+1	7.465E+1
-1.086E-1	2.869E+1	7.419E+1
-1.070E-1	2.885E+1	7.396E+1
-1.086E-1	2.888E+1	7.434E+1
-1.103E-1	2.871E+1	7.428E+1
-1.086E-1	2.881E+1	7.427E+1
-1.086E-1	2.883E+1	7.458E+1
-1.103E-1	2.880E+1	7.433E+1
-1.070E-1	2.888E+1	7.425E+1
-1.086E-1	2.873E+1	7.440E+1
-1.054E-1	2.863E+1	7.434E+1
-1.103E-1	2.898E+1	7.434E+1
-1.070E-1	2.869E+1	7.446E+1
-1.054E-1	2.896E+1	7.446E+1
-1.086E-1	2.882E+1	7.457E+1
-1.119E-1	2.878E+1	7.443E+1
-1.119E-1	2.898E+1	7.418E+1
-1.086E-1	2.870E+1	7.450E+1
-1.070E-1	2.853E+1	7.423E+1
-1.070E-1	2.891E+1	7.437E+1
-1.103E-1	2.865E+1	7.436E+1
-1.054E-1	2.879E+1	7.445E+1
-1.086E-1	2.866E+1	7.457E+1
-1.103E-1	2.882E+1	7.458E+1
-1.103E-1	2.873E+1	7.455E+1
-1.054E-1	2.883E+1	7.433E+1
-1.086E-1	2.873E+1	7.439E+1
-1.103E-1	2.881E+1	7.453E+1
-1.086E-1	2.871E+1	7.439E+1
-1.054E-1	2.871E+1	7.448E+1
-1.086E-1	2.894E+1	7.463E+1
-1.103E-1	2.878E+1	7.432E+1
-1.103E-1	2.872E+1	7.433E+1
-1.054E-1	2.876E+1	7.464E+1
-1.054E-1	2.898E+1	7.445E+1
-1.103E-1	2.887E+1	7.458E+1
-1.103E-1	2.886E+1	7.466E+1
-1.070E-1	2.859E+1	7.440E+1
-1.103E-1	2.869E+1	7.433E+1
-1.086E-1	2.894E+1	7.444E+1
-1.086E-1	2.867E+1	7.461E+1
-1.103E-1	2.873E+1	7.425E+1
-1.054E-1	2.879E+1	7.458E+1
-1.103E-1	2.891E+1	7.464E+1
-1.086E-1	2.867E+1	7.436E+1
-1.070E-1	2.870E+1	7.455E+1
-1.054E-1	2.858E+1	7.426E+1
-1.086E-1	2.870E+1	7.442E+1
-1.086E-1	2.870E+1	7.446E+1
-1.054E-1	2.885E+1	7.451E+1
-1.070E-1	2.881E+1	7.455E+1
-1.119E-1	2.880E+1	7.430E+1
-1.119E-1	2.882E+1	7.458E+1
-1.086E-1	2.909E+1	7.440E+1
-1.070E-1	2.882E+1	7.454E+1
-1.103E-1	2.880E+1	7.433E+1
-1.135E-1	2.885E+1	7.428E+1
-1.086E-1	2.867E+1	7.447E+1
-1.086E-1	2.883E+1	7.473E+1
-1.103E-1	2.871E+1	7.442E+1
-1.103E-1	2.884E+1	7.474E+1
-1.070E-1	2.875E+1	7.446E+1
-1.070E-1	2.885E+1	7.465E+1
-1.103E-1	2.865E+1	7.443E+1
-1.103E-1	2.870E+1	7.455E+1
-1.038E-1	2.864E+1	7.419E+1
-1.070E-1	2.878E+1	7.440E+1
-1.103E-1	2.878E+1	7.444E+1
-1.103E-1	2.890E+1	7.423E+1
-1.070E-1	2.870E+1	7.417E+1
-1.070E-1	2.875E+1	7.441E+1
-1.086E-1	2.863E+1	7.433E+1
-1.119E-1	2.881E+1	7.458E+1
-1.070E-1	2.899E+1	7.424E+1
-1.086E-1	2.885E+1	7.458E+1
-1.103E-1	2.873E+1	7.419E+1
-1.103E-1	2.863E+1	7.446E+1
-1.070E-1	2.881E+1	7.444E+1
-1.070E-1	2.870E+1	7.446E+1
-1.119E-1	2.885E+1	7.437E+1
-1.086E-1	2.899E+1	7.437E+1
-1.070E-1	2.884E+1	7.447E+1
-1.086E-1	2.897E+1	7.433E+1
-1.119E-1	2.884E+1	7.426E+1
-1.103E-1	2.881E+1	7.428E+1
-1.086E-1	2.874E+1	7.436E+1
-1.070E-1	2.853E+1	7.455E+1
-1.119E-1	2.873E+1	7.445E+1
-1.119E-1	2.870E+1	7.441E+1
-1.086E-1	2.869E+1	7.408E+1
-1.054E-1	2.887E+1	7.436E+1
-1.086E-1	2.883E+1	7.407E+1
-1.119E-1	2.888E+1	7.430E+1
-1.086E-1	2.874E+1	7.420E+1
-1.086E-1	2.862E+1	7.458E+1
-1.070E-1	2.885E+1	7.408E+1
-1.103E-1	2.885E+1	7.476E+1
-1.054E-1	2.874E+1	7.466E+1
-1.070E-1	2.885E+1	7.443E+1
-1.086E-1	2.883E+1	7.437E+1
-1.103E-1	2.877E+1	7.444E+1
-1.086E-1	2.891E+1	7.454E+1
-1.054E-1	2.875E+1	7.423E+1
-1.086E-1	2.864E+1	7.438E+1
-1.119E-1	2.877E+1	7.446E+1
-1.086E-1	2.896E+1	7.443E+1
-1.070E-1	2.891E+1	7.442E+1
-1.103E-1	2.871E+1	7.433E+1
-1.103E-1	2.878E+1	7.432E+1
-1.070E-1	2.864E+1	7.435E+1
-1.070E-1	2.859E+1	7.445E+1
-1.086E-1	2.883E+1	7.428E+1
-1.086E-1	2.868E+1	7.402E+1
-1.054E-1	2.876E+1	7.449E+1
-1.054E-1	2.896E+1	7.481E+1
-1.103E-1	2.879E+1	7.461E+1
-1.086E-1	2.875E+1	7.435E+1
-1.103E-1	2.876E+1	7.437E+1
-1.038E-1	2.882E+1	7.430E+1
-1.070E-1	2.874E+1	7.444E+1
-1.086E-1	2.859E+1	7.440E+1
-1.070E-1	2.886E+1	7.462E+1
-1.054E-1	2.877E+1	7.423E+1
-1.119E-1	2.856E+1	7.461E+1
-1.119E-1	2.878E+1	7.416E+1
-1.054E-1	2.873E+1	7.427E+1
-1.070E-1	2.868E+1	7.389E+1
-1.086E-1	2.880E+1	7.438E+1
-1.119E-1	2.867E+1	7.431E+1
-1.054E-1	2.873E+1	7.466E+1
-1.086E-1	2.868E+1	7.437E+1
-1.119E-1	2.889E+1	7.425E+1
-1.103E-1	2.888E+1	7.440E+1
-1.054E-1	2.874E+1	7.459E+1
-1.054E-1	2.882E+1	7.439E+1
-1.086E-1	2.889E+1	7.493E+1
-1.135E-1	2.880E+1	7.454E+1
-1.070E-1	2.893E+1	7.452E+1
-1.086E-1	2.860E+1	7.466E+1
-1.103E-1	2.875E+1	7.438E+1
-1.103E-1	2.867E+1	7.461E+1
-1.086E-1	2.890E+1	7.466E+1
-1.086E-1	2.867E+1	7.438E+1
-1.103E-1	2.872E+1	7.448E+1
-1.086E-1	2.885E+1	7.436E+1
-1.086E-1	2.887E+1	7.429E+1
-1.086E-1	2.880E+1	7.429E+1
-1.086E-1	2.895E+1	7.429E+1
-1.086E-1	2.860E+1	7.439E+1
-1.054E-1	2.879E+1	7.449E+1
-1.070E-1	2.867E+1	7.433E+1
-1.135E-1	2.879E+1	7.449E+1
-1.086E-1	2.883E+1	7.456E+1
-1.086E-1	2.882E+1	7.421E+1
-1.086E-1	2.878E+1	7.417E+1
-1.103E-1	2.874E+1	7.455E+1
-1.070E-1	2.863E+1	7.407E+1
-1.070E-1	2.862E+1	7.447E+1
-1.054E-1	2.884E+1	7.437E+1
-1.119E-1	2.877E+1	7.460E+1
-1.103E-1	2.861E+1	7.452E+1
-1.070E-1	2.882E+1	7.458E+1
-1.054E-1	2.880E+1	7.454E+1
-1.103E-1	2.888E+1	7.448E+1
-1.119E-1	2.873E+1	7.437E+1
-1.070E-1	2.883E+1	7.423E+1
-1.038E-1	2.886E+1	7.466E+1
-1.103E-1	2.893E+1	7.449E+1
-1.086E-1	2.880E+1	7.474E+1
-1.070E-1	2.888E+1	7.395E+1
-1.070E-1	2.877E+1	7.442E+1
-1.086E-1	2.897E+1	7.434E+1
-1.103E-1	2.876E+1	7.439E+1
-1.054E-1	2.884E+1	7.465E+1
-1.070E-1	2.872E+1	7.411E+1
-1.103E-1	2.876E+1	7.458E+1
-1.135E-1	2.882E+1	7.439E+1
-1.086E-1	2.885E+1	7.430E+1
-1.054E-1	2.894E+1	7.433E+1
-1.086E-1	2.877E+1	7.445E+1
-1.119E-1	2.894E+1	7.484E+1
-1.070E-1	2.884E+1	7.425E+1
-1.070E-1	2.892E+1	7.461E+1
-1.070E-1	2.884E+1	7.431E+1
-1.135E-1	2.865E+1	7.430E+1
-1.070E-1	2.870E+1	7.421E+1
-1.038E-1	2.885E+1	7.438E+1
-1.103E-1	2.877E+1	7.429E+1
-1.103E-1	2.875E+1	7.438E+1
-1.103E-1	2.867E+1	7.441E+1
-1.103E-1	2.876E+1	7.456E+1
-1.119E-1	2.883E+1	7.415E+1
-1.103E-1	2.884E+1	7.432E+1
-1.086E-1	2.894E+1	7.440E+1
-1.054E-1	2.886E+1	7.419E+1
-1.086E-1	2.866E+1	7.433E+1
-1.086E-1	2.890E+1	7.426E+1
-1.070E-1	2.879E+1	7.423E+1
-1.103E-1	2.892E+1	7.450E+1
-1.103E-1	2.886E+1	7.433E+1
-1.103E-1	2.879E+1	7.441E+1
-1.070E-1	2.886E+1	7.433E+1
-1.070E-1	2.878E+1	7.451E+1
-1.070E-1	2.882E+1	7.447E+1
-1.086E-1	2.865E+1	7.463E+1
-1.070E-1	2.851E+1	7.436E+1
-1.070E-1	2.889E+1	7.461E+1
-1.086E-1	2.888E+1	7.436E+1
-1.103E-1	2.887E+1	7.439E+1
-1.070E-1	2.873E+1	7.422E+1
-1.038E-1	2.886E+1	7.450E+1
-1.103E-1	2.878E+1	7.412E+1
-1.135E-1	2.884E+1	7.429E+1
-1.070E-1	2.875E+1	7.425E+1
-1.054E-1	2.870E+1	7.428E+1
-1.103E-1	2.873E+1	7.450E+1
-1.103E-1	2.901E+1	7.448E+1
-1.086E-1	2.887E+1	7.407E+1
-1.054E-1	2.875E+1	7.422E+1
-1.119E-1	2.876E+1	7.410E+1
-1.135E-1	2.873E+1	7.456E+1
-1.054E-1	2.881E+1	7.456E+1
-1.038E-1	2.882E+1	7.419E+1
-1.119E-1	2.882E+1	7.461E+1
-1.070E-1	2.893E+1	7.444E+1
-1.054E-1	2.877E+1	7.443E+1
-1.054E-1	2.869E+1	7.425E+1
-1.070E-1	2.874E+1	7.439E+1
-1.086E-1	2.868E+1	7.440E+1
-1.070E-1	2.883E+1	7.450E+1
-1.086E-1	2.877E+1	7.449E+1
-1.086E-1	2.897E+1	7.422E+1
-1.086E-1	2.885E+1	7.443E+1
-1.086E-1	2.881E+1	7.404E+1
-1.054E-1	2.889E+1	7.446E+1
-1.103E-1	2.892E+1	7.451E+1
-1.070E-1	2.883E+1	7.423E+1
-1.054E-1	2.869E+1	7.421E+1
-1.070E-1	2.896E+1	7.456E+1
-1.086E-1	2.871E+1	7.454E+1
-1.103E-1	2.874E+1	7.436E+1
-1.070E-1	2.886E+1	7.439E+1
-1.086E-1	2.876E+1	7.452E+1
-1.086E-1	2.870E+1	7.434E+1
-1.103E-1	2.871E+1	7.422E+1
-1.070E-1	2.864E+1	7.430E+1
-1.086E-1	2.882E+1	7.459E+1
-1.103E-1	2.886E+1	7.431E+1
-1.119E-1	2.858E+1	7.446E+1
-1.070E-1	2.879E+1	7.429E+1
-1.086E-1	2.860E+1	7.420E+1
-1.103E-1	2.890E+1	7.422E+1
-1.103E-1	2.897E+1	7.412E+1
-1.054E-1	2.882E+1	7.411E+1
-1.070E-1	2.879E+1	7.433E+1
-1.070E-1	2.888E+1	7.427E+1
-1.103E-1	2.865E+1	7.430E+1
-1.086E-1	2.871E+1	7.433E+1
-1.038E-1	2.873E+1	7.412E+1
-1.135E-1	2.878E+1	7.420E+1
-1.119E-1	2.893E+1	7.434E+1
-1.070E-1	2.858E+1	7.443E+1
-1.054E-1	2.868E+1	7.458E+1
-1.070E-1	2.885E+1	7.438E+1
-1.103E-1	2.869E+1	7.436E+1
-1.054E-1	2.874E+1	7.463E+1
-1.070E-1	2.872E+1	7.453E+1
-1.119E-1	2.878E+1	7.418E+1
-1.119E-1	2.879E+1	7.465E+1
-1.103E-1	2.870E+1	7.449E+1
-1.054E-1	2.896E+1	7.429E+1
-1.119E-1	2.875E+1	7.456E+1
-1.086E-1	2.891E+1	7.411E+1
-1.103E-1	2.894E+1	7.454E+1
-1.038E-1	2.877E+1	7.438E+1
-1.086E-1	2.888E+1	7.427E+1
-1.119E-1	2.885E+1	7.435E+1
-1.103E-1	2.874E+1	7.438E+1
-1.054E-1	2.874E+1	7.424E+1
-1.070E-1	2.877E+1	7.432E+1
-1.119E-1	2.880E+1	7.443E+1
-1.038E-1	2.893E+1	7.452E+1
-1.070E-1	2.887E+1	7.427E+1
-1.119E-1	2.892E+1	7.433E+1
-1.103E-1	2.873E+1	7.434E+1
-1.054E-1	2.881E+1	7.416E+1
-1.070E-1	2.888E+1	7.455E+1
-1.086E-1	2.873E+1	7.444E+1
-1.103E-1	2.863E+1	7.430E+1
-1.054E-1	2.880E+1	7.454E+1
-1.070E-1	2.889E+1	7.447E+1
-1.086E-1	2.885E+1	7.412E+1
-1.086E-1	2.872E+1	7.443E+1
-1.070E-1	2.875E+1	7.452E+1
-1.054E-1	2.873E+1	7.451E+1
-1.119E-1	2.870E+1	7.430E+1
-1.103E-1	2.870E+1	7.456E+1
-1.070E-1	2.867E+1	7.429E+1
-1.070E-1	2.886E+1	7.411E+1
-1.103E-1	2.866E+1	7.441E+1
-1.103E-1	2.879E+1	7.436E+1
-1.070E-1	2.890E+1	7.416E+1
-1.070E-1	2.883E+1	7.402E+1
-1.086E-1	2.889E+1	7.439E+1
-1.119E-1	2.859E+1	7.434E+1
-1.070E-1	2.876E+1	7.434E+1
-1.070E-1	2.888E+1	7.444E+1
-1.086E-1	2.867E+1	7.427E+1
-1.135E-1	2.885E+1	7.404E+1
-1.086E-1	2.893E+1	7.441E+1
-1.038E-1	2.853E+1	7.426E+1
-1.119E-1	2.887E+1	7.438E+1
-1.086E-1	2.873E+1	7.419E+1
-1.070E-1	2.877E+1	7.442E+1
-1.086E-1	2.889E+1	7.456E+1
-1.119E-1	2.894E+1	7.414E+1
-1.119E-1	2.852E+1	7.434E+1
-1.038E-1	2.902E+1	7.433E+1
-1.054E-1	2.874E+1	7.446E+1
-1.070E-1	2.878E+1	7.439E+1
-1.119E-1	2.874E+1	7.422E+1
-1.086E-1	2.877E+1	7.422E+1
-1.054E-1	2.873E+1	7.431E+1
-1.103E-1	2.887E+1	7.462E+1
-1.086E-1	2.864E+1	7.438E+1
-1.070E-1	2.885E+1	7.424E+1
-1.070E-1	2.866E+1	7.434E+1
-1.086E-1	2.893E+1	7.463E+1
-1.119E-1	2.866E+1	7.439E+1
-1.070E-1	2.894E+1	7.431E+1
-1.038E-1	2.885E+1	7.474E+1
-1.086E-1	2.910E+1	7.443E+1
-1.103E-1	2.876E+1	7.441E+1
-1.070E-1	2.897E+1	7.453E+1
-1.054E-1	2.871E+1	7.443E+1
-1.103E-1	2.877E+1	7.446E+1
-1.103E-1	2.875E+1	7.415E+1
-1.038E-1	2.866E+1	7.418E+1
-1.070E-1	2.874E+1	7.418E+1
-1.086E-1	2.879E+1	7.445E+1
-1.086E-1	2.887E+1	7.445E+1
-1.070E-1	2.866E+1	7.446E+1
-1.054E-1	2.857E+1	7.424E+1
-1.103E-1	2.903E+1	7.438E+1
-1.119E-1	2.877E+1	7.439E+1
-1.086E-1	2.883E+1	7.416E+1
-1.038E-1	2.881E+1	7.422E+1
-1.070E-1	2.895E+1	7.459E+1
-1.086E-1	2.900E+1	7.435E+1
-1.054E-1	2.892E+1	7.448E+1
-1.070E-1	2.894E+1	7.456E+1
-1.086E-1	2.870E+1	7.437E+1
-1.103E-1	2.886E+1	7.411E+1
-1.086E-1	2.880E+1	7.444E+1
-1.103E-1	2.884E+1	7.459E+1
-1.070E-1	2.887E+1	7.431E+1
-1.103E-1	2.863E+1	7.409E+1
-1.070E-1	2.896E+1	7.457E+1
-1.086E-1	2.877E+1	7.446E+1
-1.086E-1	2.868E+1	7.431E+1
-1.119E-1	2.889E+1	7.437E+1
-1.070E-1	2.883E+1	7.439E+1
-1.103E-1	2.885E+1	7.431E+1
-1.054E-1	2.880E+1	7.427E+1
-1.103E-1	2.866E+1	7.454E+1
-1.086E-1	2.884E+1	7.447E+1
-1.054E-1	2.903E+1	7.481E+1
-1.070E-1	2.895E+1	7.439E+1
-1.119E-1	2.884E+1	7.449E+1
-1.070E-1	2.870E+1	7.435E+1
-1.070E-1	2.878E+1	7.432E+1
-1.103E-1	2.884E+1	7.453E+1
-1.119E-1	2.894E+1	7.451E+1
-1.070E-1	2.873E+1	7.416E+1
-1.070E-1	2.886E+1	7.446E+1
-1.070E-1	2.878E+1	7.422E+1
-1.086E-1	2.882E+1	7.445E+1
-1.070E-1	2.877E+1	7.440E+1
-1.054E-1	2.893E+1	7.438E+1
-1.086E-1	2.873E+1	7.450E+1
-1.086E-1	2.881E+1	7.457E+1
-1.070E-1	2.872E+1	7.422E+1
-1.070E-1	2.876E+1	7.430E+1
-1.119E-1	2.898E+1	7.436E+1
-1.103E-1	2.879E+1	7.453E+1
-1.070E-1	2.874E+1	7.448E+1
-1.086E-1	2.877E+1	7.410E+1
-1.086E-1	2.906E+1	7.472E+1
-1.135E-1	2.854E+1	7.460E+1
-1.070E-1	2.874E+1	7.428E+1
-1.086E-1	2.881E+1	7.442E+1
-1.103E-1	2.882E+1	7.431E+1
-1.103E-1	2.870E+1	7.471E+1
-1.086E-1	2.885E+1	7.439E+1
-1.054E-1	2.882E+1	7.451E+1
-1.103E-1	2.867E+1	7.423E+1
-1.103E-1	2.892E+1	7.446E+1
-1.086E-1	2.877E+1	7.426E+1
-1.054E-1	2.882E+1	7.434E+1
-1.103E-1	2.873E+1	7.444E+1
-1.135E-1	2.873E+1	7.422E+1
-1.054E-1	2.862E+1	7.434E+1
-1.070E-1	2.882E+1	7.438E+1
-1.086E-1	2.871E+1	7.443E+1
-1.119E-1	2.899E+1	7.410E+1
-1.054E-1	2.850E+1	7.422E+1
-1.054E-1	2.884E+1	7.472E+1
-1.086E-1	2.882E+1	7.429E+1
-1.119E-1	2.874E+1	7.450E+1
-1.086E-1	2.866E+1	7.430E+1
-1.054E-1	2.892E+1	7.440E+1
-1.103E-1	2.885E+1	7.448E+1
-1.103E-1	2.876E+1	7.427E+1
-1.070E-1	2.867E+1	7.425E+1
-1.070E-1	2.897E+1	7.418E+1
-1.086E-1	2.874E+1	7.458E+1
-1.119E-1	2.883E+1	7.451E+1
-1.070E-1	2.894E+1	7.451E+1
-1.054E-1	2.885E+1	7.424E+1
-1.103E-1	2.881E+1	7.434E+1
-1.103E-1	2.875E+1	7.431E+1
-1.086E-1	2.879E+1	7.443E+1
-1.086E-1	2.879E+1	7.432E+1
-1.103E-1	2.893E+1	7.456E+1
-1.119E-1	2.884E+1	7.396E+1
-1.086E-1	2.864E+1	7.450E+1
-1.038E-1	2.877E+1	7.482E+1
-1.135E-1	2.877E+1	7.426E+1
-1.103E-1	2.899E+1	7.428E+1
-1.086E-1	2.866E+1	7.410E+1
-1.070E-1	2.889E+1	7.442E+1
-1.119E-1	2.876E+1	7.442E+1
-1.103E-1	2.881E+1	7.418E+1
-1.070E-1	2.869E+1	7.439E+1
-1.070E-1	2.878E+1	7.427E+1
-1.070E-1	2.874E+1	7.423E+1
-1.119E-1	2.874E+1	7.428E+1
-1.086E-1	2.876E+1	7.460E+1
-1.070E-1	2.876E+1	7.417E+1
-1.086E-1	2.888E+1	7.439E+1
-1.103E-1	2.897E+1	7.435E+1
-1.086E-1	2.866E+1	7.427E+1
-1.021E-1	2.876E+1	7.467E+1
-1.119E-1	2.873E+1	7.442E+1
-1.103E-1	2.888E+1	7.437E+1
-1.086E-1	2.874E+1	7.409E+1
-1.054E-1	2.886E+1	7.430E+1
-1.086E-1	2.877E+1	7.423E+1
-1.119E-1	2.878E+1	7.448E+1
-1.086E-1	2.884E+1	7.477E+1
-1.086E-1	2.891E+1	7.452E+1
-1.086E-1	2.897E+1	7.421E+1
-1.135E-1	2.881E+1	7.452E+1
-1.086E-1	2.874E+1	7.422E+1
-1.054E-1	2.893E+1	7.429E+1
-1.054E-1	2.894E+1	7.440E+1
-1.103E-1	2.858E+1	7.453E+1
-1.070E-1	2.874E+1	7.433E+1
-1.054E-1	2.885E+1	7.412E+1
-1.070E-1	2.889E+1	7.386E+1
-1.103E-1	2.880E+1	7.433E+1
-1.070E-1	2.868E+1	7.421E+1
-1.086E-1	2.891E+1	7.425E+1
-1.070E-1	2.878E+1	7.426E+1
-1.135E-1	2.871E+1	7.465E+1
-1.054E-1	2.873E+1	7.450E+1
-1.054E-1	2.867E+1	7.444E+1
-1.119E-1	2.876E+1	7.409E+1
-1.103E-1	2.898E+1	7.434E+1
-1.070E-1	2.879E+1	7.438E+1
-1.070E-1	2.871E+1	7.456E+1
-1.070E-1	2.876E+1	7.422E+1
-1.086E-1	2.898E+1	7.436E+1
-1.086E-1	2.867E+1	7.464E+1
-1.086E-1	2.873E+1	7.401E+1
-1.070E-1	2.882E+1	7.448E+1
-1.119E-1	2.861E+1	7.424E+1
-1.070E-1	2.880E+1	7.411E+1
-1.038E-1	2.892E+1	7.450E+1
-1.103E-1	2.874E+1	7.421E+1
-1.151E-1	2.885E+1	7.437E+1
-1.070E-1	2.879E+1	7.449E+1
-1.086E-1	2.880E+1	7.427E+1
-1.103E-1	2.879E+1	7.417E+1
-1.086E-1	2.858E+1	7.418E+1
-1.038E-1	2.896E+1	7.447E+1
-1.070E-1	2.862E+1	7.431E+1
-1.086E-1	2.859E+1	7.422E+1
-1.103E-1	2.866E+1	7.442E+1
-1.086E-1	2.871E+1	7.441E+1
-1.070E-1	2.860E+1	7.458E+1
-1.103E-1	2.877E+1	7.439E+1
-1.086E-1	2.871E+1	7.399E+1
-1.070E-1	2.887E+1	7.425E+1
-1.103E-1	2.878E+1	7.408E+1
-1.119E-1	2.893E+1	7.438E+1
-1.086E-1	2.899E+1	7.426E+1
-1.086E-1	2.902E+1	7.462E+1
-1.070E-1	2.886E+1	7.441E+1
-1.070E-1	2.901E+1	7.470E+1
-1.103E-1	2.876E+1	7.429E+1
-1.086E-1	2.882E+1	7.413E+1
-1.054E-1	2.880E+1	7.422E+1
-1.070E-1	2.889E+1	7.460E+1
-1.103E-1	2.872E+1	7.436E+1
-1.086E-1	2.882E+1	7.445E+1
-1.054E-1	2.886E+1	7.431E+1
-1.103E-1	2.891E+1	7.447E+1
-1.103E-1	2.856E+1	7.418E+1
-1.054E-1	2.865E+1	7.427E+1
-1.054E-1	2.871E+1	7.436E+1
-1.119E-1	2.910E+1	7.457E+1
-1.103E-1	2.874E+1	7.454E+1
-1.054E-1	2.900E+1	7.432E+1
-1.070E-1	2.874E+1	7.405E+1
-1.086E-1	2.878E+1	7.436E+1
-1.119E-1	2.893E+1	7.411E+1
-1.070E-1	2.897E+1	7.448E+1
-1.070E-1	2.879E+1	7.423E+1
-1.086E-1	2.881E+1	7.439E+1
-1.119E-1	2.888E+1	7.435E+1
-1.070E-1	2.874E+1	7.430E+1
-1.054E-1	2.872E+1	7.439E+1
-1.086E-1	2.863E+1	7.414E+1
-1.135E-1	2.877E+1	7.465E+1
-1.070E-1	2.886E+1	7.433E+1
-1.070E-1	2.879E+1	7.430E+1
-1.086E-1	2.888E+1	7.437E+1
-1.119E-1	2.875E+1	7.446E+1
-1.086E-1	2.873E+1	7.437E+1
-1.086E-1	2.882E+1	7.443E+1
-1.086E-1	2.872E+1	7.434E+1
-1.119E-1	2.872E+1	7.453E+1
-1.086E-1	2.881E+1	7.407E+1
-1.070E-1	2.879E+1	7.435E+1
-1.086E-1	2.900E+1	7.444E+1
-1.103E-1	2.898E+1	7.421E+1
-1.103E-1	2.871E+1	7.442E+1
-1.070E-1	2.865E+1	7.417E+1
-1.086E-1	2.894E+1	7.432E+1
-1.119E-1	2.881E+1	7.449E+1
-1.054E-1	2.891E+1	7.447E+1
-1.086E-1	2.882E+1	7.395E+1
-1.103E-1	2.875E+1	7.441E+1
-1.103E-1	2.868E+1	7.425E+1
-1.070E-1	2.884E+1	7.422E+1
-1.054E-1	2.878E+1	7.421E+1
-1.086E-1	2.878E+1	7.424E+1
-1.086E-1	2.892E+1	7.464E+1
-1.086E-1	2.874E+1	7.395E+1
-1.038E-1	2.887E+1	7.432E+1
-1.103E-1	2.879E+1	7.422E+1
-1.151E-1	2.904E+1	7.421E+1
-1.070E-1	2.870E+1	7.418E+1
-1.070E-1	2.858E+1	7.423E+1
-1.103E-1	2.896E+1	7.428E+1
-1.103E-1	2.883E+1	7.436E+1
-1.086E-1	2.876E+1	7.421E+1
-1.054E-1	2.894E+1	7.420E+1
-1.103E-1	2.891E+1	7.417E+1
-1.119E-1	2.890E+1	7.455E+1
-1.070E-1	2.882E+1	7.428E+1
-1.054E-1	2.866E+1	7.438E+1
-1.086E-1	2.880E+1	7.426E+1
-1.103E-1	2.877E+1	7.426E+1
-1.054E-1	2.877E+1	7.421E+1
-1.086E-1	2.875E+1	7.440E+1
-1.086E-1	2.885E+1	7.410E+1
-1.119E-1	2.873E+1	7.471E+1
-1.086E-1	2.890E+1	7.448E+1
-1.054E-1	2.901E+1	7.440E+1
-1.103E-1	2.889E+1	7.448E+1
-1.103E-1	2.866E+1	7.461E+1
-1.070E-1	2.854E+1	7.402E+1
-1.021E-1	2.897E+1	7.450E+1
-1.086E-1	2.866E+1	7.410E+1
-1.070E-1	2.885E+1	7.462E+1
-1.070E-1	2.861E+1	7.423E+1
-1.070E-1	2.883E+1	7.439E+1
-1.086E-1	2.872E+1	7.459E+1
-1.103E-1	2.880E+1	7.436E+1
-1.038E-1	2.886E+1	7.436E+1
-1.054E-1	2.896E+1	7.454E+1
-1.086E-1	2.886E+1	7.444E+1
-1.103E-1	2.872E+1	7.427E+1
-1.086E-1	2.858E+1	7.438E+1
-1.086E-1	2.879E+1	7.422E+1
-1.086E-1	2.872E+1	7.456E+1
-1.119E-1	2.875E+1	7.412E+1
-1.070E-1	2.868E+1	7.430E+1
-1.054E-1	2.857E+1	7.442E+1
-1.103E-1	2.876E+1	7.419E+1
-1.119E-1	2.870E+1	7.450E+1
-1.054E-1	2.884E+1	7.451E+1
-1.070E-1	2.870E+1	7.465E+1
-1.070E-1	2.867E+1	7.449E+1
-1.103E-1	2.897E+1	7.460E+1
-1.086E-1	2.893E+1	7.424E+1
-1.054E-1	2.885E+1	7.450E+1
-1.070E-1	2.898E+1	7.430E+1
-1.119E-1	2.898E+1	7.413E+1
-1.070E-1	2.885E+1	7.434E+1
-1.054E-1	2.882E+1	7.403E+1
-1.070E-1	2.882E+1	7.430E+1
-1.103E-1	2.878E+1	7.436E+1
-1.054E-1	2.893E+1	7.442E+1
-1.038E-1	2.898E+1	7.414E+1
-1.103E-1	2.866E+1	7.427E+1
-1.103E-1	2.876E+1	7.436E+1
-1.054E-1	2.867E+1	7.434E+1
-1.054E-1	2.879E+1	7.450E+1
-1.103E-1	2.873E+1	7.470E+1
-1.103E-1	2.873E+1	7.431E+1
-1.070E-1	2.887E+1	7.425E+1
-1.070E-1	2.856E+1	7.401E+1
-1.086E-1	2.874E+1	7.444E+1
-1.103E-1	2.880E+1	7.431E+1
-1.086E-1	2.863E+1	7.428E+1
-1.070E-1	2.884E+1	7.426E+1
-1.119E-1	2.890E+1	7.461E+1
-1.103E-1	2.871E+1	7.391E+1
-1.070E-1	2.874E+1	7.410E+1
-1.054E-1	2.875E+1	7.424E+1
-1.070E-1	2.879E+1	7.458E+1
-1.103E-1	2.860E+1	7.412E+1
-1.086E-1	2.869E+1	7.418E+1
-1.086E-1	2.881E+1	7.432E+1
-1.070E-1	2.889E+1	7.427E+1
-1.103E-1	2.889E+1	7.422E+1
-1.086E-1	2.887E+1	7.428E+1
-1.054E-1	2.882E+1	7.436E+1
-1.103E-1	2.872E+1	7.479E+1
-1.119E-1	2.880E+1	7.464E+1
-1.086E-1	2.878E+1	7.434E+1
-1.054E-1	2.876E+1	7.431E+1
-1.103E-1	2.880E+1	7.395E+1
-1.119E-1	2.857E+1	7.432E+1
-1.103E-1	2.880E+1	7.430E+1
-1.070E-1	2.873E+1	7.446E+1
-1.086E-1	2.884E+1	7.437E+1
-1.135E-1	2.899E+1	7.416E+1
-1.103E-1	2.892E+1	7.435E+1
-1.054E-1	2.863E+1	7.422E+1
-1.070E-1	2.869E+1	7.431E+1
-1.086E-1	2.872E+1	7.428E+1
-1.103E-1	2.864E+1	7.433E+1
-1.021E-1	2.863E+1	7.462E+1
-1.119E-1	2.885E+1	7.446E+1
-1.070E-1	2.887E+1	7.439E+1
-1.070E-1	2.880E+1	7.452E+1
-1.054E-1	2.889E+1	7.453E+1
-1.103E-1	2.875E+1	7.407E+1
-1.119E-1	2.866E+1	7.442E+1
-1.086E-1	2.894E+1	7.419E+1
-1.086E-1	2.874E+1	7.441E+1
-1.103E-1	2.859E+1	7.412E+1
-1.086E-1	2.859E+1	7.426E+1
-1.086E-1	2.884E+1	7.419E+1
-1.038E-1	2.882E+1	7.441E+1
-1.054E-1	2.879E+1	7.435E+1
-1.103E-1	2.884E+1	7.440E+1
-1.054E-1	2.886E+1	7.459E+1
-1.086E-1	2.867E+1	7.414E+1
-1.070E-1	2.881E+1	7.429E+1
-1.103E-1	2.892E+1	7.422E+1
-1.054E-1	2.875E+1	7.422E+1
-1.070E-1	2.871E+1	7.458E+1
-1.070E-1	2.886E+1	7.448E+1
-1.119E-1	2.897E+1	7.422E+1
-1.054E-1	2.870E+1	7.436E+1
-1.070E-1	2.879E+1	7.431E+1
-1.070E-1	2.873E+1	7.432E+1
-1.151E-1	2.885E+1	7.422E+1
-1.086E-1	2.880E+1	7.407E+1
-1.054E-1	2.869E+1	7.424E+1
-1.070E-1	2.878E+1	7.422E+1
[truncated: 66,970 more rows]
