# Supplementary material for: Improved ANAP incorporation and VCF analysis reveal details of P2X7 current facilitation and a limited conformational interplay between ATP binding and the intracellular ballast domain
Source: eLife. 2023 Jan 4;12:e82479. doi: 10.7554/eLife.82479 (PMC9859053; doi:10.7554/eLife.82479)
Supplement: Figure 5—figure supplement 2—source data 1. [file elife-82479-fig5-figsupp2-data1.zip › Figure-5_figure-supplement-2_source-data-1/22m06/32.csv]

-8.431E-2	4.065E+0	1.083E+1
-8.106E-2	3.958E+0	1.083E+1
-8.593E-2	4.071E+0	1.091E+1
-8.268E-2	4.045E+0	1.104E+1
-8.593E-2	4.052E+0	1.095E+1
-8.106E-2	4.133E+0	1.090E+1
-8.106E-2	4.055E+0	1.087E+1
-8.431E-2	4.065E+0	1.082E+1
-7.944E-2	4.120E+0	1.079E+1
-7.944E-2	4.052E+0	1.088E+1
-8.268E-2	4.019E+0	1.078E+1
-8.268E-2	4.126E+0	1.091E+1
-8.268E-2	4.052E+0	1.075E+1
-8.268E-2	4.003E+0	1.076E+1
-8.268E-2	4.068E+0	1.078E+1
-8.268E-2	4.026E+0	1.088E+1
-8.431E-2	4.078E+0	1.086E+1
-8.268E-2	4.061E+0	1.087E+1
-8.106E-2	4.058E+0	1.081E+1
-8.431E-2	4.029E+0	1.083E+1
-8.106E-2	4.058E+0	1.085E+1
-7.944E-2	3.984E+0	1.081E+1
-8.268E-2	4.107E+0	1.082E+1
-8.593E-2	4.010E+0	1.098E+1
-8.431E-2	4.049E+0	1.091E+1
-8.268E-2	4.146E+0	1.086E+1
-8.268E-2	3.919E+0	1.078E+1
-8.593E-2	4.003E+0	1.089E+1
-8.593E-2	4.026E+0	1.100E+1
-8.106E-2	3.993E+0	1.095E+1
-8.268E-2	4.061E+0	1.087E+1
-8.593E-2	4.010E+0	1.072E+1
-8.755E-2	4.023E+0	1.083E+1
-8.106E-2	3.967E+0	1.091E+1
-8.106E-2	4.081E+0	1.097E+1
-8.755E-2	4.023E+0	1.071E+1
-8.431E-2	4.071E+0	1.091E+1
-8.106E-2	3.997E+0	1.086E+1
-8.268E-2	4.049E+0	1.081E+1
-8.755E-2	4.065E+0	1.083E+1
-8.593E-2	4.055E+0	1.089E+1
-8.106E-2	4.120E+0	1.082E+1
-8.106E-2	4.006E+0	1.087E+1
-8.431E-2	4.000E+0	1.091E+1
-8.268E-2	4.000E+0	1.074E+1
-7.944E-2	4.068E+0	1.089E+1
-8.268E-2	4.032E+0	1.083E+1
-8.268E-2	4.003E+0	1.094E+1
-8.431E-2	4.000E+0	1.082E+1
-7.944E-2	4.130E+0	1.071E+1
-8.268E-2	4.023E+0	1.075E+1
-8.755E-2	4.068E+0	1.085E+1
-8.431E-2	3.977E+0	1.080E+1
-7.944E-2	4.010E+0	1.092E+1
-8.106E-2	4.019E+0	1.086E+1
-8.431E-2	4.023E+0	1.087E+1
-8.268E-2	4.032E+0	1.085E+1
-7.944E-2	3.935E+0	1.090E+1
-8.268E-2	4.074E+0	1.080E+1
-8.431E-2	3.984E+0	1.094E+1
-8.431E-2	3.967E+0	1.077E+1
-7.944E-2	4.029E+0	1.073E+1
-8.431E-2	3.987E+0	1.099E+1
-8.106E-2	4.039E+0	1.090E+1
-8.431E-2	4.068E+0	1.100E+1
-8.268E-2	4.039E+0	1.083E+1
-8.106E-2	4.071E+0	1.084E+1
-8.917E-2	4.042E+0	1.072E+1
-8.268E-2	4.006E+0	1.083E+1
-8.431E-2	4.045E+0	1.082E+1
-8.268E-2	4.058E+0	1.094E+1
-8.593E-2	4.084E+0	1.068E+1
-8.268E-2	3.990E+0	1.084E+1
-8.106E-2	4.016E+0	1.095E+1
-8.106E-2	4.058E+0	1.087E+1
-8.431E-2	4.039E+0	1.097E+1
-8.268E-2	4.094E+0	1.089E+1
-8.268E-2	4.055E+0	1.077E+1
-8.268E-2	4.110E+0	1.077E+1
-8.755E-2	3.974E+0	1.081E+1
-8.431E-2	4.029E+0	1.080E+1
-8.268E-2	4.003E+0	1.079E+1
-8.268E-2	4.052E+0	1.077E+1
-8.268E-2	4.026E+0	1.092E+1
-8.431E-2	4.029E+0	1.101E+1
-7.944E-2	3.912E+0	1.086E+1
-7.944E-2	4.055E+0	1.083E+1
-8.593E-2	4.055E+0	1.084E+1
-8.431E-2	4.000E+0	1.087E+1
-8.106E-2	3.984E+0	1.077E+1
-7.944E-2	4.091E+0	1.077E+1
-8.593E-2	4.068E+0	1.081E+1
-8.755E-2	4.052E+0	1.083E+1
-8.268E-2	3.984E+0	1.087E+1
-8.268E-2	4.074E+0	1.095E+1
-8.431E-2	4.045E+0	1.086E+1
-8.268E-2	4.026E+0	1.083E+1
-8.106E-2	4.107E+0	1.086E+1
-8.268E-2	3.990E+0	1.096E+1
-8.593E-2	4.094E+0	1.070E+1
-8.431E-2	4.061E+0	1.083E+1
-8.106E-2	4.097E+0	1.098E+1
-8.268E-2	4.087E+0	1.075E+1
-8.268E-2	4.055E+0	1.087E+1
-8.268E-2	4.006E+0	1.085E+1
-8.431E-2	4.006E+0	1.082E+1
-8.268E-2	4.104E+0	1.090E+1
-8.431E-2	3.977E+0	1.085E+1
-8.917E-2	4.026E+0	1.071E+1
-8.268E-2	4.074E+0	1.089E+1
-8.268E-2	4.036E+0	1.082E+1
-8.431E-2	4.094E+0	1.094E+1
-8.593E-2	4.052E+0	1.103E+1
-8.106E-2	4.042E+0	1.095E+1
-8.106E-2	4.045E+0	1.089E+1
-8.593E-2	4.104E+0	1.083E+1
-8.593E-2	4.036E+0	1.085E+1
-8.268E-2	3.993E+0	1.095E+1
-8.106E-2	4.052E+0	1.086E+1
-8.431E-2	4.026E+0	1.086E+1
-8.593E-2	4.074E+0	1.089E+1
-8.431E-2	3.967E+0	1.080E+1
-8.268E-2	4.032E+0	1.078E+1
-8.593E-2	4.013E+0	1.090E+1
-8.431E-2	4.061E+0	1.098E+1
-8.268E-2	4.029E+0	1.098E+1
-8.268E-2	4.120E+0	1.080E+1
-8.431E-2	4.032E+0	1.080E+1
-8.106E-2	4.117E+0	1.100E+1
-8.268E-2	4.058E+0	1.083E+1
-8.593E-2	4.003E+0	1.079E+1
-8.431E-2	4.097E+0	1.078E+1
-8.268E-2	4.100E+0	1.091E+1
-8.268E-2	4.026E+0	1.091E+1
-8.268E-2	4.026E+0	1.081E+1
-8.106E-2	4.055E+0	1.090E+1
-8.268E-2	3.964E+0	1.088E+1
-7.944E-2	4.000E+0	1.080E+1
-8.106E-2	4.061E+0	1.087E+1
-8.593E-2	4.074E+0	1.089E+1
-8.431E-2	3.984E+0	1.082E+1
-8.268E-2	4.061E+0	1.071E+1
-8.268E-2	4.029E+0	1.091E+1
-8.593E-2	3.896E+0	1.094E+1
-8.431E-2	4.023E+0	1.087E+1
-8.268E-2	4.032E+0	1.101E+1
-8.268E-2	3.951E+0	1.078E+1
-8.431E-2	4.178E+0	1.085E+1
-8.268E-2	4.016E+0	1.088E+1
-8.106E-2	3.990E+0	1.093E+1
-8.106E-2	3.997E+0	1.091E+1
-8.593E-2	4.032E+0	1.071E+1
-8.268E-2	4.123E+0	1.089E+1
-7.944E-2	4.036E+0	1.087E+1
-8.268E-2	4.045E+0	1.097E+1
-8.755E-2	4.026E+0	1.089E+1
-8.431E-2	4.071E+0	1.094E+1
-8.106E-2	4.000E+0	1.083E+1
-8.268E-2	3.974E+0	1.078E+1
-8.268E-2	3.977E+0	1.088E+1
-8.593E-2	4.026E+0	1.093E+1
-8.106E-2	4.058E+0	1.091E+1
-7.944E-2	4.039E+0	1.090E+1
-8.755E-2	3.993E+0	1.083E+1
-8.431E-2	4.068E+0	1.079E+1
-7.944E-2	4.026E+0	1.085E+1
-8.106E-2	4.000E+0	1.082E+1
-8.431E-2	3.984E+0	1.075E+1
-8.268E-2	4.045E+0	1.078E+1
-8.268E-2	4.003E+0	1.084E+1
-8.268E-2	4.019E+0	1.081E+1
-8.431E-2	4.071E+0	1.085E+1
-8.431E-2	3.954E+0	1.084E+1
-7.944E-2	4.016E+0	1.083E+1
-8.106E-2	4.026E+0	1.068E+1
-8.268E-2	4.000E+0	1.090E+1
-8.431E-2	4.045E+0	1.086E+1
-7.944E-2	3.974E+0	1.072E+1
-8.268E-2	4.013E+0	1.094E+1
-8.268E-2	3.977E+0	1.090E+1
-8.755E-2	3.971E+0	1.071E+1
-8.431E-2	4.036E+0	1.079E+1
-8.106E-2	4.026E+0	1.066E+1
-8.593E-2	4.013E+0	1.080E+1
-8.431E-2	4.006E+0	1.095E+1
-8.268E-2	3.945E+0	1.091E+1
-8.268E-2	4.010E+0	1.079E+1
-8.431E-2	4.010E+0	1.074E+1
-8.593E-2	4.003E+0	1.091E+1
-8.268E-2	4.042E+0	1.084E+1
-7.944E-2	4.042E+0	1.089E+1
-8.593E-2	4.081E+0	1.081E+1
-8.593E-2	4.052E+0	1.068E+1
-8.106E-2	4.016E+0	1.086E+1
-8.268E-2	3.961E+0	1.094E+1
-8.755E-2	4.026E+0	1.106E+1
-8.431E-2	4.013E+0	1.088E+1
-8.106E-2	3.980E+0	1.086E+1
-8.593E-2	4.094E+0	1.078E+1
-8.593E-2	4.091E+0	1.090E+1
-8.755E-2	4.036E+0	1.085E+1
-8.268E-2	4.013E+0	1.077E+1
-7.944E-2	3.974E+0	1.088E+1
-8.593E-2	4.019E+0	1.086E+1
-8.593E-2	4.078E+0	1.083E+1
-8.106E-2	4.094E+0	1.078E+1
-8.268E-2	4.006E+0	1.074E+1
-8.268E-2	4.074E+0	1.082E+1
-8.431E-2	3.990E+0	1.085E+1
-7.944E-2	4.071E+0	1.077E+1
-7.944E-2	4.029E+0	1.089E+1
-8.593E-2	4.045E+0	1.087E+1
-8.431E-2	4.010E+0	1.095E+1
-8.106E-2	3.977E+0	1.095E+1
-8.106E-2	4.006E+0	1.079E+1
-8.431E-2	4.026E+0	1.079E+1
-8.593E-2	4.049E+0	1.095E+1
-8.431E-2	3.951E+0	1.082E+1
-8.431E-2	4.013E+0	1.081E+1
-8.755E-2	4.013E+0	1.092E+1
-8.431E-2	4.000E+0	1.079E+1
-7.944E-2	3.990E+0	1.086E+1
-8.431E-2	4.023E+0	1.092E+1
-8.431E-2	4.091E+0	1.086E+1
-8.755E-2	4.061E+0	1.074E+1
-8.268E-2	4.026E+0	1.090E+1
-7.944E-2	4.003E+0	1.079E+1
-8.755E-2	4.036E+0	1.083E+1
-8.593E-2	4.026E+0	1.083E+1
-8.106E-2	4.071E+0	1.085E+1
-8.431E-2	4.042E+0	1.087E+1
-8.431E-2	4.032E+0	1.090E+1
-8.593E-2	4.071E+0	1.092E+1
-8.431E-2	4.091E+0	1.091E+1
-8.268E-2	3.980E+0	1.083E+1
-8.431E-2	4.071E+0	1.097E+1
-8.268E-2	4.087E+0	1.085E+1
-8.431E-2	4.032E+0	1.084E+1
-8.106E-2	4.065E+0	1.079E+1
-8.593E-2	4.071E+0	1.083E+1
-8.106E-2	4.000E+0	1.085E+1
-8.106E-2	4.010E+0	1.086E+1
-8.268E-2	4.019E+0	1.093E+1
-8.431E-2	4.006E+0	1.087E+1
-8.431E-2	4.016E+0	1.080E+1
-8.431E-2	3.903E+0	1.078E+1
-8.106E-2	4.039E+0	1.093E+1
-8.431E-2	4.013E+0	1.084E+1
-8.755E-2	4.032E+0	1.085E+1
-7.944E-2	4.049E+0	1.091E+1
-8.106E-2	4.016E+0	1.091E+1
-8.593E-2	4.068E+0	1.083E+1
-8.593E-2	4.019E+0	1.078E+1
-8.106E-2	4.006E+0	1.082E+1
-8.106E-2	4.065E+0	1.080E+1
-8.593E-2	4.026E+0	1.090E+1
-8.431E-2	4.058E+0	1.084E+1
-8.268E-2	4.010E+0	1.091E+1
-8.106E-2	4.026E+0	1.067E+1
-8.593E-2	4.100E+0	1.093E+1
-8.593E-2	4.019E+0	1.078E+1
-8.431E-2	4.042E+0	1.069E+1
-8.268E-2	4.055E+0	1.071E+1
-8.593E-2	4.042E+0	1.082E+1
-8.593E-2	3.980E+0	1.089E+1
-8.268E-2	4.052E+0	1.086E+1
-8.431E-2	4.036E+0	1.079E+1
-8.431E-2	3.954E+0	1.095E+1
-8.593E-2	3.967E+0	1.092E+1
-8.431E-2	4.039E+0	1.090E+1
-8.106E-2	4.013E+0	1.097E+1
-8.431E-2	3.990E+0	1.083E+1
-8.431E-2	4.029E+0	1.078E+1
-8.268E-2	4.039E+0	1.071E+1
-8.106E-2	4.026E+0	1.089E+1
-8.268E-2	4.039E+0	1.085E+1
-8.268E-2	4.071E+0	1.083E+1
-8.268E-2	4.029E+0	1.099E+1
-8.106E-2	4.045E+0	1.081E+1
-8.593E-2	4.058E+0	1.083E+1
-8.593E-2	4.055E+0	1.088E+1
-8.106E-2	3.935E+0	1.083E+1
-8.268E-2	4.049E+0	1.085E+1
-8.431E-2	4.100E+0	1.079E+1
-8.431E-2	4.006E+0	1.071E+1
-8.106E-2	4.019E+0	1.087E+1
-8.431E-2	3.967E+0	1.084E+1
-8.593E-2	4.006E+0	1.088E+1
-8.431E-2	4.029E+0	1.079E+1
-8.593E-2	3.987E+0	1.077E+1
-8.106E-2	4.026E+0	1.081E+1
-8.431E-2	4.100E+0	1.091E+1
-8.431E-2	4.032E+0	1.093E+1
-7.782E-2	4.058E+0	1.088E+1
-8.268E-2	4.094E+0	1.085E+1
-8.755E-2	3.990E+0	1.088E+1
-8.755E-2	4.000E+0	1.076E+1
-8.268E-2	4.023E+0	1.075E+1
-8.268E-2	3.977E+0	1.087E+1
-8.431E-2	3.971E+0	1.083E+1
-8.268E-2	3.977E+0	1.093E+1
-8.106E-2	4.019E+0	1.091E+1
-8.106E-2	4.016E+0	1.080E+1
-8.431E-2	4.065E+0	1.073E+1
-8.431E-2	4.036E+0	1.076E+1
-7.944E-2	3.993E+0	1.078E+1
-8.431E-2	3.993E+0	1.083E+1
-8.755E-2	4.042E+0	1.077E+1
-8.593E-2	4.023E+0	1.072E+1
-8.268E-2	3.967E+0	1.079E+1
-8.106E-2	4.003E+0	1.082E+1
-8.593E-2	4.065E+0	1.072E+1
-8.593E-2	4.000E+0	1.105E+1
-8.268E-2	4.052E+0	1.088E+1
-8.106E-2	4.061E+0	1.085E+1
-8.431E-2	4.000E+0	1.073E+1
-8.431E-2	4.013E+0	1.077E+1
-7.944E-2	3.984E+0	1.086E+1
-8.431E-2	4.100E+0	1.089E+1
-8.431E-2	3.977E+0	1.076E+1
-8.431E-2	4.032E+0	1.079E+1
-8.431E-2	4.078E+0	1.086E+1
-8.106E-2	3.993E+0	1.083E+1
-8.431E-2	4.016E+0	1.083E+1
-8.431E-2	4.000E+0	1.100E+1
-8.431E-2	4.042E+0	1.079E+1
-8.268E-2	4.006E+0	1.081E+1
-8.593E-2	4.006E+0	1.098E+1
-8.431E-2	4.013E+0	1.084E+1
-8.593E-2	4.013E+0	1.077E+1
-8.268E-2	4.013E+0	1.083E+1
-8.431E-2	4.042E+0	1.096E+1
-8.755E-2	4.061E+0	1.077E+1
-8.268E-2	4.045E+0	1.082E+1
-8.106E-2	4.039E+0	1.078E+1
-8.593E-2	4.003E+0	1.082E+1
-8.431E-2	4.084E+0	1.075E+1
-8.431E-2	4.023E+0	1.080E+1
-8.106E-2	4.084E+0	1.082E+1
-8.593E-2	3.990E+0	1.075E+1
-8.593E-2	3.967E+0	1.086E+1
-8.106E-2	4.068E+0	1.080E+1
-8.268E-2	4.003E+0	1.085E+1
-8.268E-2	4.023E+0	1.086E+1
-8.755E-2	4.039E+0	1.087E+1
-8.268E-2	4.065E+0	1.075E+1
-8.268E-2	4.016E+0	1.078E+1
-8.431E-2	4.091E+0	1.074E+1
-8.268E-2	3.954E+0	1.090E+1
-8.268E-2	4.061E+0	1.084E+1
-8.431E-2	4.039E+0	1.082E+1
-8.431E-2	4.081E+0	1.085E+1
-8.593E-2	4.042E+0	1.079E+1
-8.268E-2	3.967E+0	1.089E+1
-8.106E-2	4.023E+0	1.094E+1
-8.268E-2	4.026E+0	1.083E+1
-8.755E-2	4.036E+0	1.081E+1
-8.268E-2	4.055E+0	1.073E+1
-8.431E-2	4.078E+0	1.070E+1
-8.593E-2	4.032E+0	1.087E+1
-8.593E-2	4.036E+0	1.074E+1
-8.106E-2	4.032E+0	1.071E+1
-8.431E-2	4.110E+0	1.091E+1
-8.431E-2	3.990E+0	1.089E+1
-8.593E-2	4.078E+0	1.085E+1
-8.268E-2	4.045E+0	1.081E+1
-8.268E-2	4.071E+0	1.078E+1
-8.431E-2	3.928E+0	1.074E+1
-8.755E-2	3.941E+0	1.087E+1
-8.431E-2	4.058E+0	1.076E+1
-8.268E-2	4.016E+0	1.094E+1
-8.431E-2	4.120E+0	1.072E+1
-8.593E-2	3.958E+0	1.094E+1
-8.106E-2	4.081E+0	1.070E+1
-8.106E-2	4.023E+0	1.077E+1
-8.431E-2	3.932E+0	1.091E+1
-8.268E-2	4.032E+0	1.088E+1
-8.106E-2	4.084E+0	1.074E+1
-8.268E-2	4.016E+0	1.086E+1
-8.431E-2	4.003E+0	1.080E+1
-8.593E-2	3.977E+0	1.081E+1
-8.106E-2	3.903E+0	1.084E+1
-8.268E-2	4.078E+0	1.079E+1
-8.431E-2	3.974E+0	1.088E+1
-8.268E-2	3.954E+0	1.078E+1
-8.268E-2	4.032E+0	1.083E+1
-8.268E-2	4.013E+0	1.080E+1
-8.593E-2	4.019E+0	1.081E+1
-8.431E-2	3.990E+0	1.078E+1
-8.431E-2	3.977E+0	1.078E+1
-8.431E-2	3.990E+0	1.077E+1
-8.593E-2	4.023E+0	1.087E+1
-8.268E-2	4.000E+0	1.090E+1
-8.268E-2	4.000E+0	1.095E+1
-8.268E-2	3.987E+0	1.089E+1
-8.431E-2	4.087E+0	1.069E+1
-8.593E-2	4.065E+0	1.081E+1
-8.106E-2	4.003E+0	1.088E+1
-8.431E-2	3.974E+0	1.086E+1
-8.431E-2	4.032E+0	1.073E+1
-8.431E-2	4.019E+0	1.078E+1
-8.431E-2	4.032E+0	1.078E+1
-8.268E-2	4.071E+0	1.096E+1
-8.431E-2	3.961E+0	1.083E+1
-8.431E-2	4.061E+0	1.082E+1
-8.268E-2	3.974E+0	1.086E+1
-8.106E-2	4.026E+0	1.072E+1
-8.431E-2	4.055E+0	1.084E+1
-8.755E-2	3.935E+0	1.086E+1
-8.106E-2	4.006E+0	1.086E+1
-8.268E-2	4.010E+0	1.093E+1
-8.431E-2	4.058E+0	1.089E+1
-8.593E-2	4.068E+0	1.083E+1
-8.268E-2	4.052E+0	1.080E+1
-8.106E-2	4.104E+0	1.076E+1
-8.593E-2	4.042E+0	1.088E+1
-8.593E-2	4.026E+0	1.082E+1
-8.268E-2	4.026E+0	1.071E+1
-8.268E-2	4.045E+0	1.082E+1
-8.268E-2	4.026E+0	1.071E+1
-8.593E-2	4.042E+0	1.092E+1
-7.944E-2	4.042E+0	1.080E+1
-8.268E-2	4.042E+0	1.092E+1
-8.431E-2	3.945E+0	1.091E+1
-8.431E-2	4.068E+0	1.087E+1
-8.268E-2	3.984E+0	1.078E+1
-8.106E-2	4.000E+0	1.091E+1
-8.431E-2	4.061E+0	1.074E+1
-8.268E-2	4.052E+0	1.089E+1
-8.268E-2	4.042E+0	1.085E+1
-8.268E-2	3.987E+0	1.082E+1
-8.431E-2	4.071E+0	1.077E+1
-8.593E-2	3.951E+0	1.084E+1
-8.431E-2	4.068E+0	1.081E+1
-8.268E-2	3.922E+0	1.066E+1
-8.593E-2	3.977E+0	1.087E+1
-8.593E-2	3.990E+0	1.084E+1
-8.431E-2	4.068E+0	1.074E+1
-8.268E-2	4.013E+0	1.071E+1
-8.593E-2	4.003E+0	1.089E+1
-8.593E-2	4.061E+0	1.079E+1
-8.268E-2	4.000E+0	1.085E+1
-8.593E-2	3.990E+0	1.082E+1
-8.431E-2	4.006E+0	1.083E+1
-8.431E-2	4.049E+0	1.073E+1
-8.431E-2	4.052E+0	1.088E+1
-8.106E-2	4.061E+0	1.085E+1
-8.431E-2	4.042E+0	1.072E+1
-8.431E-2	4.045E+0	1.095E+1
-8.431E-2	4.023E+0	1.087E+1
-7.944E-2	4.087E+0	1.081E+1
-8.593E-2	4.026E+0	1.081E+1
-8.593E-2	4.032E+0	1.075E+1
-8.268E-2	4.029E+0	1.078E+1
-8.431E-2	3.974E+0	1.073E+1
-8.593E-2	4.026E+0	1.077E+1
-8.755E-2	4.045E+0	1.093E+1
-8.431E-2	4.000E+0	1.084E+1
-8.268E-2	4.013E+0	1.069E+1
-8.593E-2	4.045E+0	1.076E+1
-8.431E-2	4.081E+0	1.070E+1
-7.944E-2	4.010E+0	1.082E+1
-8.268E-2	3.974E+0	1.071E+1
-8.755E-2	3.980E+0	1.083E+1
-8.593E-2	3.977E+0	1.076E+1
-8.268E-2	4.065E+0	1.075E+1
-8.268E-2	3.974E+0	1.075E+1
-8.268E-2	3.971E+0	1.084E+1
-8.431E-2	3.935E+0	1.081E+1
-8.106E-2	4.061E+0	1.077E+1
-8.431E-2	4.049E+0	1.086E+1
-8.431E-2	4.045E+0	1.089E+1
-8.755E-2	4.016E+0	1.068E+1
-8.268E-2	4.003E+0	1.088E+1
-8.106E-2	4.023E+0	1.086E+1
-8.593E-2	3.961E+0	1.071E+1
-8.593E-2	4.078E+0	1.072E+1
-8.431E-2	4.036E+0	1.077E+1
-8.268E-2	3.993E+0	1.089E+1
-8.431E-2	4.074E+0	1.084E+1
-8.431E-2	3.977E+0	1.092E+1
-8.268E-2	4.049E+0	1.089E+1
-8.106E-2	4.003E+0	1.078E+1
-8.431E-2	3.990E+0	1.083E+1
-8.268E-2	4.052E+0	1.085E+1
-8.106E-2	4.091E+0	1.078E+1
-8.268E-2	4.039E+0	1.082E+1
-8.268E-2	3.997E+0	1.076E+1
-8.431E-2	3.980E+0	1.081E+1
-7.944E-2	3.941E+0	1.074E+1
-8.268E-2	3.987E+0	1.072E+1
-8.593E-2	3.997E+0	1.087E+1
-8.755E-2	4.104E+0	1.094E+1
-8.431E-2	4.052E+0	1.077E+1
-8.268E-2	4.058E+0	1.071E+1
-8.755E-2	3.954E+0	1.083E+1
-8.593E-2	3.958E+0	1.082E+1
-8.431E-2	3.977E+0	1.078E+1
-8.106E-2	3.935E+0	1.071E+1
-8.755E-2	4.084E+0	1.076E+1
-8.593E-2	3.990E+0	1.075E+1
-8.268E-2	4.026E+0	1.083E+1
-8.106E-2	4.032E+0	1.092E+1
-8.268E-2	4.074E+0	1.068E+1
-8.268E-2	4.026E+0	1.089E+1
-8.106E-2	4.006E+0	1.084E+1
-8.106E-2	4.016E+0	1.088E+1
-8.431E-2	4.016E+0	1.068E+1
-8.593E-2	3.990E+0	1.081E+1
-8.106E-2	4.010E+0	1.071E+1
-8.431E-2	3.984E+0	1.073E+1
-8.593E-2	3.958E+0	1.074E+1
-8.431E-2	3.984E+0	1.073E+1
-8.268E-2	3.912E+0	1.096E+1
-8.431E-2	3.990E+0	1.072E+1
-8.431E-2	4.068E+0	1.068E+1
-8.755E-2	4.026E+0	1.092E+1
-8.268E-2	4.013E+0	1.092E+1
-8.431E-2	4.045E+0	1.075E+1
-8.593E-2	4.074E+0	1.083E+1
-8.755E-2	3.974E+0	1.092E+1
-8.106E-2	4.078E+0	1.087E+1
-8.431E-2	4.071E+0	1.086E+1
-8.593E-2	4.023E+0	1.078E+1
-8.593E-2	3.941E+0	1.081E+1
-7.944E-2	3.935E+0	1.082E+1
-8.106E-2	4.010E+0	1.068E+1
-8.431E-2	3.984E+0	1.077E+1
-8.755E-2	3.997E+0	1.074E+1
-8.268E-2	4.013E+0	1.089E+1
-7.944E-2	4.071E+0	1.070E+1
-8.593E-2	3.961E+0	1.083E+1
-8.431E-2	4.013E+0	1.078E+1
-8.431E-2	4.003E+0	1.074E+1
-8.106E-2	4.052E+0	1.067E+1
-8.431E-2	4.013E+0	1.084E+1
-8.755E-2	3.984E+0	1.082E+1
-8.431E-2	4.068E+0	1.074E+1
-8.268E-2	4.000E+0	1.079E+1
-8.593E-2	3.997E+0	1.067E+1
-8.593E-2	3.977E+0	1.083E+1
-8.106E-2	4.091E+0	1.094E+1
-8.268E-2	4.113E+0	1.072E+1
-8.431E-2	3.945E+0	1.076E+1
-8.755E-2	4.042E+0	1.069E+1
-8.106E-2	4.058E+0	1.088E+1
-8.268E-2	3.980E+0	1.093E+1
-8.431E-2	4.000E+0	1.072E+1
-8.431E-2	4.006E+0	1.080E+1
-8.268E-2	3.990E+0	1.072E+1
-8.106E-2	4.023E+0	1.093E+1
-8.431E-2	3.954E+0	1.082E+1
-8.593E-2	4.074E+0	1.071E+1
-8.431E-2	4.068E+0	1.083E+1
-8.106E-2	4.107E+0	1.095E+1
-8.593E-2	4.013E+0	1.084E+1
-8.593E-2	4.000E+0	1.096E+1
-7.944E-2	4.042E+0	1.071E+1
-8.106E-2	3.990E+0	1.073E+1
-8.593E-2	4.016E+0	1.075E+1
-8.593E-2	3.958E+0	1.083E+1
-7.944E-2	4.013E+0	1.075E+1
-8.431E-2	3.977E+0	1.071E+1
-8.593E-2	4.029E+0	1.075E+1
-8.593E-2	3.971E+0	1.071E+1
-8.755E-2	4.019E+0	1.083E+1
-8.268E-2	3.971E+0	1.076E+1
-8.268E-2	4.061E+0	1.077E+1
-8.431E-2	4.019E+0	1.074E+1
-8.268E-2	4.039E+0	1.069E+1
-8.431E-2	4.042E+0	1.088E+1
-8.431E-2	4.003E+0	1.087E+1
-8.755E-2	4.019E+0	1.079E+1
-8.593E-2	3.990E+0	1.080E+1
-8.268E-2	4.016E+0	1.091E+1
-8.593E-2	4.100E+0	1.081E+1
-8.755E-2	4.032E+0	1.090E+1
-8.106E-2	3.990E+0	1.081E+1
-8.106E-2	4.078E+0	1.080E+1
-8.431E-2	4.058E+0	1.072E+1
-8.917E-2	4.023E+0	1.076E+1
-8.268E-2	4.026E+0	1.085E+1
-8.268E-2	4.068E+0	1.085E+1
-8.268E-2	4.104E+0	1.086E+1
-8.593E-2	4.010E+0	1.084E+1
-8.268E-2	3.964E+0	1.079E+1
-8.268E-2	4.055E+0	1.077E+1
-8.593E-2	3.993E+0	1.083E+1
-8.431E-2	3.974E+0	1.070E+1
-8.593E-2	4.026E+0	1.078E+1
-8.268E-2	4.042E+0	1.071E+1
-8.431E-2	3.980E+0	1.077E+1
-8.917E-2	4.039E+0	1.085E+1
-8.268E-2	4.045E+0	1.077E+1
-8.268E-2	4.110E+0	1.082E+1
-8.593E-2	3.977E+0	1.075E+1
-8.431E-2	3.961E+0	1.083E+1
-8.593E-2	4.049E+0	1.080E+1
-8.431E-2	4.042E+0	1.077E+1
-8.431E-2	4.036E+0	1.083E+1
-8.431E-2	4.016E+0	1.080E+1
-8.593E-2	4.000E+0	1.080E+1
-8.431E-2	4.029E+0	1.067E+1
-8.106E-2	4.071E+0	1.081E+1
-8.593E-2	4.055E+0	1.089E+1
-8.268E-2	4.032E+0	1.078E+1
-8.268E-2	4.032E+0	1.067E+1
-8.431E-2	3.990E+0	1.083E+1
-8.431E-2	4.091E+0	1.068E+1
-8.106E-2	4.049E+0	1.090E+1
-8.106E-2	4.029E+0	1.086E+1
-8.593E-2	3.967E+0	1.078E+1
-8.593E-2	4.045E+0	1.079E+1
-8.593E-2	3.997E+0	1.066E+1
-8.268E-2	4.071E+0	1.094E+1
-8.593E-2	3.974E+0	1.090E+1
-8.755E-2	3.990E+0	1.075E+1
-8.268E-2	4.071E+0	1.078E+1
-8.431E-2	4.026E+0	1.061E+1
-8.593E-2	4.006E+0	1.071E+1
-8.593E-2	4.026E+0	1.086E+1
-8.268E-2	4.078E+0	1.070E+1
-8.268E-2	4.055E+0	1.065E+1
-8.593E-2	4.052E+0	1.076E+1
-8.593E-2	4.023E+0	1.084E+1
-8.268E-2	4.026E+0	1.081E+1
-8.106E-2	3.967E+0	1.068E+1
-8.593E-2	4.036E+0	1.072E+1
-8.431E-2	3.961E+0	1.077E+1
-8.106E-2	4.006E+0	1.079E+1
-8.268E-2	4.006E+0	1.081E+1
-8.593E-2	3.971E+0	1.079E+1
-8.593E-2	3.941E+0	1.078E+1
-8.268E-2	4.039E+0	1.067E+1
-8.268E-2	3.967E+0	1.089E+1
-8.268E-2	4.068E+0	1.071E+1
-8.755E-2	3.987E+0	1.083E+1
-8.593E-2	3.980E+0	1.081E+1
-8.268E-2	4.026E+0	1.085E+1
-8.431E-2	3.977E+0	1.083E+1
-8.755E-2	3.974E+0	1.081E+1
-8.106E-2	4.006E+0	1.072E+1
-8.268E-2	4.068E+0	1.083E+1
-8.755E-2	4.032E+0	1.080E+1
-8.593E-2	4.026E+0	1.068E+1
-8.268E-2	4.055E+0	1.085E+1
-8.106E-2	4.026E+0	1.080E+1
-8.431E-2	4.006E+0	1.078E+1
-8.917E-2	4.039E+0	1.084E+1
-8.268E-2	3.941E+0	1.075E+1
-8.268E-2	3.971E+0	1.083E+1
-8.431E-2	3.954E+0	1.082E+1
-8.593E-2	3.997E+0	1.070E+1
-8.268E-2	4.061E+0	1.074E+1
-8.268E-2	3.987E+0	1.066E+1
-8.593E-2	3.990E+0	1.085E+1
-8.593E-2	3.980E+0	1.079E+1
-8.106E-2	4.010E+0	1.069E+1
-7.944E-2	4.039E+0	1.072E+1
-8.431E-2	4.036E+0	1.084E+1
-8.431E-2	3.990E+0	1.089E+1
-8.106E-2	3.990E+0	1.079E+1
-7.944E-2	3.977E+0	1.087E+1
-8.106E-2	4.104E+0	1.075E+1
-8.593E-2	4.065E+0	1.072E+1
-8.268E-2	3.961E+0	1.075E+1
-8.431E-2	4.074E+0	1.095E+1
-8.431E-2	3.987E+0	1.074E+1
-8.268E-2	3.938E+0	1.073E+1
-8.431E-2	3.967E+0	1.076E+1
-8.268E-2	4.042E+0	1.080E+1
-8.268E-2	4.055E+0	1.081E+1
-8.593E-2	4.000E+0	1.090E+1
-8.268E-2	4.032E+0	1.070E+1
-8.106E-2	4.078E+0	1.068E+1
-8.268E-2	4.055E+0	1.088E+1
-8.593E-2	4.045E+0	1.061E+1
-8.593E-2	4.003E+0	1.070E+1
-8.268E-2	3.974E+0	1.076E+1
-8.593E-2	3.993E+0	1.077E+1
-8.755E-2	3.980E+0	1.068E+1
-8.268E-2	4.058E+0	1.064E+1
-8.106E-2	3.967E+0	1.077E+1
-8.593E-2	4.052E+0	1.074E+1
-8.593E-2	4.152E+0	1.073E+1
-8.268E-2	3.974E+0	1.082E+1
-7.944E-2	3.945E+0	1.088E+1
-8.593E-2	4.000E+0	1.081E+1
-8.593E-2	4.052E+0	1.084E+1
-8.431E-2	3.990E+0	1.067E+1
-8.106E-2	4.006E+0	1.079E+1
-8.755E-2	4.058E+0	1.064E+1
-8.593E-2	4.019E+0	1.064E+1
-8.268E-2	3.954E+0	1.071E+1
-8.268E-2	4.023E+0	1.081E+1
-8.268E-2	4.016E+0	1.082E+1
-8.593E-2	4.045E+0	1.090E+1
-8.431E-2	4.010E+0	1.072E+1
-8.106E-2	4.019E+0	1.075E+1
-8.268E-2	4.071E+0	1.088E+1
-8.593E-2	4.026E+0	1.080E+1
-8.268E-2	3.993E+0	1.084E+1
-8.431E-2	3.945E+0	1.078E+1
-8.593E-2	3.990E+0	1.078E+1
-8.755E-2	4.013E+0	1.072E+1
-8.268E-2	3.997E+0	1.084E+1
-7.782E-2	3.919E+0	1.085E+1
-8.106E-2	4.029E+0	1.082E+1
-8.431E-2	4.013E+0	1.075E+1
-8.431E-2	3.997E+0	1.080E+1
-8.106E-2	4.019E+0	1.083E+1
-8.593E-2	3.964E+0	1.075E+1
-8.755E-2	4.023E+0	1.077E+1
-8.106E-2	4.091E+0	1.075E+1
-8.268E-2	4.061E+0	1.067E+1
-8.431E-2	4.023E+0	1.092E+1
-8.593E-2	4.045E+0	1.081E+1
-8.268E-2	4.013E+0	1.080E+1
-8.106E-2	4.023E+0	1.078E+1
-8.593E-2	4.113E+0	1.076E+1
-8.431E-2	4.013E+0	1.077E+1
-8.268E-2	3.997E+0	1.072E+1
-8.106E-2	3.938E+0	1.091E+1
-8.431E-2	3.977E+0	1.074E+1
-8.593E-2	4.052E+0	1.070E+1
-8.431E-2	4.013E+0	1.080E+1
-8.593E-2	4.016E+0	1.083E+1
-8.593E-2	4.006E+0	1.075E+1
-8.593E-2	4.036E+0	1.082E+1
-8.593E-2	3.997E+0	1.062E+1
-7.944E-2	3.990E+0	1.079E+1
-8.431E-2	4.029E+0	1.075E+1
-8.755E-2	4.000E+0	1.078E+1
-8.431E-2	4.026E+0	1.078E+1
-8.106E-2	4.032E+0	1.082E+1
-8.431E-2	4.013E+0	1.068E+1
-8.917E-2	4.045E+0	1.083E+1
-8.268E-2	4.055E+0	1.072E+1
-8.268E-2	4.065E+0	1.074E+1
-8.431E-2	3.974E+0	1.069E+1
-8.755E-2	3.951E+0	1.078E+1
-8.431E-2	4.016E+0	1.068E+1
-7.944E-2	4.023E+0	1.079E+1
-8.755E-2	4.019E+0	1.076E+1
-8.593E-2	4.055E+0	1.063E+1
-8.431E-2	4.055E+0	1.076E+1
-8.268E-2	4.055E+0	1.084E+1
-8.431E-2	3.984E+0	1.063E+1
-8.431E-2	4.026E+0	1.083E+1
-8.431E-2	3.987E+0	1.069E+1
-8.593E-2	4.010E+0	1.067E+1
-8.593E-2	4.068E+0	1.060E+1
-8.755E-2	4.065E+0	1.075E+1
-8.593E-2	4.016E+0	1.075E+1
-8.106E-2	4.032E+0	1.067E+1
-8.268E-2	4.042E+0	1.092E+1
-8.593E-2	4.010E+0	1.088E+1
-8.431E-2	3.954E+0	1.077E+1
-7.944E-2	4.042E+0	1.080E+1
-8.431E-2	3.961E+0	1.072E+1
-8.593E-2	4.006E+0	1.075E+1
-8.106E-2	4.010E+0	1.066E+1
-8.268E-2	4.010E+0	1.068E+1
-8.593E-2	4.036E+0	1.088E+1
-8.755E-2	4.006E+0	1.075E+1
-8.268E-2	4.065E+0	1.081E+1
-7.944E-2	3.974E+0	1.074E+1
-8.593E-2	3.951E+0	1.084E+1
-8.593E-2	4.071E+0	1.071E+1
-8.431E-2	3.993E+0	1.076E+1
-8.268E-2	4.052E+0	1.073E+1
-8.593E-2	4.013E+0	1.070E+1
-8.755E-2	3.980E+0	1.074E+1
-8.106E-2	4.023E+0	1.082E+1
-8.106E-2	4.026E+0	1.078E+1
-8.917E-2	4.032E+0	1.074E+1
-8.431E-2	4.068E+0	1.074E+1
-8.268E-2	3.971E+0	1.081E+1
-8.431E-2	4.091E+0	1.085E+1
-8.431E-2	4.074E+0	1.073E+1
-8.917E-2	4.065E+0	1.074E+1
-8.593E-2	4.019E+0	1.077E+1
-8.106E-2	4.055E+0	1.072E+1
-8.431E-2	4.094E+0	1.088E+1
-8.755E-2	3.958E+0	1.075E+1
-8.593E-2	3.958E+0	1.083E+1
-8.106E-2	4.023E+0	1.086E+1
-8.431E-2	4.032E+0	1.068E+1
-8.755E-2	4.039E+0	1.080E+1
-8.268E-2	4.026E+0	1.089E+1
-8.106E-2	4.010E+0	1.077E+1
-8.431E-2	3.967E+0	1.082E+1
-8.268E-2	3.977E+0	1.086E+1
-8.593E-2	4.074E+0	1.076E+1
-7.944E-2	3.984E+0	1.072E+1
-8.593E-2	3.961E+0	1.075E+1
-8.917E-2	4.006E+0	1.075E+1
-7.944E-2	4.091E+0	1.076E+1
-8.268E-2	3.987E+0	1.071E+1
-8.755E-2	4.003E+0	1.069E+1
-8.917E-2	3.916E+0	1.075E+1
-8.431E-2	4.000E+0	1.068E+1
-8.106E-2	4.087E+0	1.074E+1
-8.431E-2	4.010E+0	1.077E+1
-8.755E-2	3.967E+0	1.083E+1
-8.431E-2	4.036E+0	1.075E+1
-8.268E-2	4.029E+0	1.084E+1
-8.755E-2	4.019E+0	1.079E+1
-8.593E-2	3.977E+0	1.078E+1
-8.431E-2	3.984E+0	1.076E+1
-8.268E-2	3.967E+0	1.082E+1
-8.593E-2	3.954E+0	1.071E+1
-8.593E-2	4.042E+0	1.070E+1
-8.431E-2	4.026E+0	1.069E+1
-8.268E-2	4.074E+0	1.073E+1
-8.593E-2	4.029E+0	1.081E+1
-8.755E-2	4.068E+0	1.075E+1
-8.106E-2	4.107E+0	1.076E+1
-8.431E-2	4.087E+0	1.080E+1
-8.431E-2	3.951E+0	1.072E+1
-8.431E-2	4.016E+0	1.073E+1
-8.431E-2	4.087E+0	1.070E+1
-8.106E-2	3.967E+0	1.078E+1
-8.593E-2	4.016E+0	1.071E+1
-8.593E-2	4.029E+0	1.075E+1
-8.268E-2	3.958E+0	1.086E+1
-8.268E-2	4.032E+0	1.082E+1
-8.268E-2	4.045E+0	1.067E+1
-8.755E-2	4.010E+0	1.081E+1
-8.268E-2	4.065E+0	1.087E+1
-8.106E-2	4.026E+0	1.082E+1
-8.431E-2	3.945E+0	1.068E+1
-8.593E-2	4.029E+0	1.069E+1
-8.431E-2	4.010E+0	1.061E+1
-8.268E-2	3.993E+0	1.078E+1
-8.593E-2	4.039E+0	1.070E+1
-8.755E-2	3.967E+0	1.071E+1
-8.106E-2	4.123E+0	1.081E+1
-8.431E-2	4.010E+0	1.080E+1
-8.431E-2	3.990E+0	1.071E+1
-8.755E-2	3.971E+0	1.067E+1
-8.268E-2	4.006E+0	1.075E+1
-8.106E-2	3.993E+0	1.066E+1
-8.268E-2	3.997E+0	1.083E+1
-8.755E-2	3.993E+0	1.086E+1
-8.268E-2	3.993E+0	1.075E+1
-8.268E-2	3.980E+0	1.073E+1
-8.431E-2	3.954E+0	1.066E+1
-8.755E-2	3.974E+0	1.083E+1
-8.593E-2	3.980E+0	1.076E+1
-8.106E-2	3.971E+0	1.089E+1
-8.431E-2	3.958E+0	1.083E+1
-8.593E-2	4.016E+0	1.059E+1
-8.593E-2	3.938E+0	1.074E+1
-7.944E-2	3.912E+0	1.069E+1
-8.431E-2	4.049E+0	1.082E+1
-8.431E-2	4.000E+0	1.074E+1
-8.431E-2	3.932E+0	1.072E+1
-8.431E-2	3.903E+0	1.084E+1
-8.593E-2	3.961E+0	1.089E+1
-8.755E-2	4.019E+0	1.069E+1
-8.268E-2	3.997E+0	1.082E+1
-8.268E-2	4.097E+0	1.087E+1
-8.268E-2	4.091E+0	1.079E+1
-8.917E-2	4.003E+0	1.071E+1
-8.431E-2	3.954E+0	1.075E+1
-8.106E-2	4.016E+0	1.070E+1
-8.593E-2	3.928E+0	1.073E+1
-8.917E-2	4.006E+0	1.085E+1
-8.106E-2	4.000E+0	1.086E+1
-8.106E-2	4.000E+0	1.083E+1
-8.431E-2	3.993E+0	1.089E+1
-8.755E-2	3.932E+0	1.065E+1
-8.268E-2	3.951E+0	1.069E+1
-8.268E-2	4.026E+0	1.071E+1
-8.431E-2	3.964E+0	1.079E+1
-8.755E-2	4.013E+0	1.080E+1
-8.593E-2	3.967E+0	1.075E+1
-8.268E-2	4.023E+0	1.077E+1
-8.268E-2	3.951E+0	1.078E+1
-8.755E-2	4.042E+0	1.072E+1
-8.268E-2	3.984E+0	1.077E+1
-8.106E-2	4.029E+0	1.082E+1
-8.593E-2	4.058E+0	1.085E+1
-8.593E-2	4.010E+0	1.080E+1
-8.268E-2	3.964E+0	1.068E+1
-7.944E-2	3.980E+0	1.082E+1
-8.431E-2	3.916E+0	1.069E+1
-8.593E-2	4.036E+0	1.070E+1
-8.268E-2	3.961E+0	1.067E+1
-8.106E-2	3.948E+0	1.074E+1
-8.268E-2	4.084E+0	1.062E+1
-8.917E-2	3.984E+0	1.077E+1
-8.431E-2	4.052E+0	1.071E+1
-8.431E-2	4.039E+0	1.068E+1
-8.431E-2	4.061E+0	1.075E+1
-8.755E-2	4.049E+0	1.082E+1
-8.431E-2	3.990E+0	1.068E+1
-8.106E-2	4.061E+0	1.085E+1
-8.268E-2	4.058E+0	1.075E+1
-8.755E-2	4.068E+0	1.076E+1
-8.431E-2	4.029E+0	1.067E+1
-8.431E-2	4.055E+0	1.064E+1
-8.431E-2	4.052E+0	1.076E+1
-8.917E-2	3.941E+0	1.094E+1
-8.268E-2	4.019E+0	1.080E+1
-8.106E-2	3.958E+0	1.071E+1
-8.268E-2	4.055E+0	1.076E+1
-8.593E-2	4.016E+0	1.086E+1
-8.755E-2	3.948E+0	1.071E+1
-8.268E-2	4.013E+0	1.078E+1
-8.431E-2	4.010E+0	1.086E+1
-8.755E-2	4.068E+0	1.082E+1
-8.268E-2	4.010E+0	1.064E+1
-7.944E-2	4.003E+0	1.071E+1
-8.431E-2	3.993E+0	1.066E+1
-8.593E-2	4.000E+0	1.071E+1
-8.593E-2	4.000E+0	1.075E+1
-7.944E-2	4.003E+0	1.090E+1
-8.431E-2	3.987E+0	1.083E+1
-8.593E-2	4.010E+0	1.077E+1
-8.431E-2	4.006E+0	1.074E+1
-7.782E-2	4.019E+0	1.074E+1
-8.268E-2	4.003E+0	1.084E+1
-8.268E-2	4.045E+0	1.073E+1
-8.268E-2	3.997E+0	1.079E+1
-8.106E-2	3.977E+0	1.073E+1
-8.593E-2	4.036E+0	1.070E+1
-8.593E-2	3.980E+0	1.075E+1
-8.106E-2	3.948E+0	1.065E+1
-8.106E-2	4.029E+0	1.076E+1
-8.431E-2	4.061E+0	1.083E+1
-8.431E-2	4.000E+0	1.083E+1
-8.593E-2	4.029E+0	1.067E+1
-8.106E-2	4.039E+0	1.074E+1
-8.593E-2	4.026E+0	1.082E+1
-8.593E-2	3.990E+0	1.073E+1
-8.268E-2	4.078E+0	1.070E+1
-7.944E-2	3.990E+0	1.085E+1
-8.268E-2	3.964E+0	1.083E+1
-8.431E-2	4.029E+0	1.070E+1
-8.268E-2	4.010E+0	1.080E+1
-8.431E-2	3.945E+0	1.072E+1
-8.593E-2	4.039E+0	1.080E+1
-8.755E-2	3.941E+0	1.077E+1
-8.268E-2	4.032E+0	1.079E+1
-7.944E-2	4.032E+0	1.066E+1
-8.268E-2	4.052E+0	1.078E+1
-8.755E-2	4.052E+0	1.063E+1
-8.431E-2	4.016E+0	1.079E+1
-8.268E-2	4.019E+0	1.080E+1
-8.106E-2	4.100E+0	1.077E+1
-8.593E-2	4.016E+0	1.073E+1
-8.431E-2	4.026E+0	1.068E+1
-8.268E-2	3.964E+0	1.074E+1
-8.593E-2	4.039E+0	1.076E+1
-8.593E-2	4.026E+0	1.082E+1
-8.431E-2	3.977E+0	1.078E+1
-7.944E-2	3.990E+0	1.076E+1
-8.593E-2	3.971E+0	1.086E+1
-8.431E-2	3.997E+0	1.067E+1
-8.593E-2	3.945E+0	1.081E+1
-8.268E-2	4.061E+0	1.065E+1
-8.593E-2	4.042E+0	1.066E+1
-8.593E-2	3.932E+0	1.060E+1
-8.755E-2	3.990E+0	1.077E+1
-8.268E-2	4.019E+0	1.069E+1
-8.268E-2	4.006E+0	1.084E+1
-8.755E-2	4.010E+0	1.067E+1
-8.431E-2	3.990E+0	1.060E+1
-8.106E-2	4.013E+0	1.084E+1
-8.431E-2	4.032E+0	1.070E+1
-8.755E-2	3.961E+0	1.071E+1
-8.755E-2	4.042E+0	1.073E+1
-8.106E-2	3.997E+0	1.063E+1
-8.593E-2	4.081E+0	1.091E+1
-8.431E-2	3.954E+0	1.078E+1
-8.106E-2	4.049E+0	1.070E+1
-8.106E-2	4.074E+0	1.078E+1
-8.431E-2	4.039E+0	1.079E+1
-8.431E-2	3.980E+0	1.067E+1
-8.431E-2	3.987E+0	1.072E+1
-8.106E-2	4.000E+0	1.076E+1
-8.431E-2	4.013E+0	1.070E+1
-8.593E-2	4.000E+0	1.073E+1
-8.431E-2	4.013E+0	1.074E+1
-8.106E-2	3.958E+0	1.075E+1
-8.268E-2	4.006E+0	1.079E+1
-8.755E-2	4.006E+0	1.080E+1
-8.106E-2	3.945E+0	1.083E+1
-8.268E-2	3.961E+0	1.086E+1
-8.431E-2	3.980E+0	1.073E+1
-8.431E-2	4.058E+0	1.071E+1
-8.431E-2	4.036E+0	1.084E+1
-8.106E-2	3.984E+0	1.071E+1
-8.593E-2	3.958E+0	1.082E+1
-8.593E-2	4.100E+0	1.077E+1
-8.268E-2	3.958E+0	1.078E+1
-8.268E-2	4.032E+0	1.077E+1
-8.106E-2	3.984E+0	1.080E+1
-8.593E-2	4.039E+0	1.086E+1
-8.593E-2	4.006E+0	1.084E+1
-8.106E-2	4.049E+0	1.073E+1
-8.431E-2	3.990E+0	1.071E+1
-8.755E-2	4.023E+0	1.076E+1
-8.431E-2	3.977E+0	1.073E+1
-7.944E-2	3.984E+0	1.074E+1
-8.268E-2	3.984E+0	1.066E+1
-8.431E-2	3.967E+0	1.072E+1
-8.268E-2	4.032E+0	1.062E+1
-8.106E-2	3.961E+0	1.080E+1
-8.593E-2	4.029E+0	1.065E+1
-8.593E-2	3.967E+0	1.082E+1
-8.593E-2	3.928E+0	1.080E+1
-8.268E-2	4.084E+0	1.081E+1
-8.106E-2	4.013E+0	1.057E+1
-8.593E-2	4.019E+0	1.069E+1
-8.268E-2	4.026E+0	1.076E+1
-8.268E-2	3.997E+0	1.075E+1
-8.593E-2	3.967E+0	1.076E+1
-8.268E-2	3.990E+0	1.071E+1
-8.268E-2	3.974E+0	1.077E+1
-8.268E-2	4.042E+0	1.071E+1
-8.755E-2	4.010E+0	1.081E+1
-8.917E-2	3.974E+0	1.084E+1
-8.431E-2	4.003E+0	1.077E+1
-8.106E-2	4.065E+0	1.067E+1
-8.268E-2	4.000E+0	1.071E+1
-8.755E-2	4.000E+0	1.058E+1
-8.431E-2	4.052E+0	1.066E+1
-8.431E-2	4.081E+0	1.087E+1
-8.431E-2	4.010E+0	1.075E+1
-8.755E-2	3.964E+0	1.075E+1
-8.593E-2	3.971E+0	1.067E+1
-8.268E-2	3.961E+0	1.082E+1
-8.268E-2	3.987E+0	1.073E+1
-8.593E-2	4.026E+0	1.065E+1
-8.268E-2	4.081E+0	1.075E+1
-8.268E-2	3.941E+0	1.067E+1
-8.431E-2	3.961E+0	1.063E+1
-8.755E-2	4.071E+0	1.093E+1
-8.593E-2	3.997E+0	1.076E+1
-8.106E-2	4.045E+0	1.082E+1
-8.431E-2	3.958E+0	1.086E+1
-8.755E-2	4.006E+0	1.082E+1
-8.268E-2	3.980E+0	1.076E+1
-8.431E-2	4.036E+0	1.070E+1
-8.593E-2	4.029E+0	1.078E+1
-8.593E-2	4.061E+0	1.079E+1
-8.268E-2	3.993E+0	1.080E+1
-8.106E-2	3.984E+0	1.070E+1
-8.755E-2	3.977E+0	1.085E+1
-8.755E-2	4.065E+0	1.070E+1
-8.593E-2	4.006E+0	1.081E+1
-8.268E-2	3.945E+0	1.076E+1
-8.431E-2	3.977E+0	1.071E+1
-8.755E-2	4.026E+0	1.078E+1
-8.268E-2	4.016E+0	1.073E+1
-8.106E-2	3.922E+0	1.061E+1
-8.431E-2	3.987E+0	1.066E+1
-8.593E-2	4.023E+0	1.068E+1
-8.431E-2	4.029E+0	1.083E+1
-8.106E-2	3.954E+0	1.071E+1
-8.431E-2	4.000E+0	1.082E+1
-8.755E-2	4.003E+0	1.081E+1
-8.431E-2	4.084E+0	1.074E+1
-7.944E-2	4.003E+0	1.087E+1
-8.593E-2	3.997E+0	1.070E+1
-8.755E-2	3.932E+0	1.066E+1
-8.268E-2	4.074E+0	1.072E+1
-8.431E-2	3.954E+0	1.063E+1
-8.431E-2	4.036E+0	1.070E+1
-8.431E-2	3.945E+0	1.088E+1
-8.106E-2	3.967E+0	1.072E+1
-7.782E-2	4.029E+0	1.065E+1
-8.106E-2	4.003E+0	1.064E+1
-8.593E-2	4.052E+0	1.083E+1
-8.268E-2	3.951E+0	1.072E+1
-7.944E-2	3.916E+0	1.074E+1
-8.431E-2	4.003E+0	1.073E+1
-8.755E-2	3.938E+0	1.064E+1
-8.755E-2	4.026E+0	1.082E+1
-8.106E-2	3.993E+0	1.079E+1
-8.431E-2	4.084E+0	1.072E+1
-8.593E-2	3.977E+0	1.081E+1
-8.268E-2	4.120E+0	1.070E+1
-8.268E-2	4.003E+0	1.072E+1
-8.431E-2	3.984E+0	1.073E+1
-8.755E-2	4.071E+0	1.075E+1
-8.106E-2	4.029E+0	1.071E+1
-8.268E-2	4.006E+0	1.068E+1
-8.431E-2	3.980E+0	1.068E+1
-8.593E-2	3.980E+0	1.071E+1
-8.593E-2	3.967E+0	1.068E+1
-8.268E-2	4.045E+0	1.082E+1
-8.268E-2	3.954E+0	1.074E+1
-8.755E-2	3.977E+0	1.071E+1
-8.106E-2	4.006E+0	1.061E+1
-8.106E-2	4.052E+0	1.066E+1
-8.106E-2	3.967E+0	1.070E+1
-8.755E-2	4.026E+0	1.065E+1
-8.431E-2	4.045E+0	1.062E+1
-8.268E-2	4.019E+0	1.073E+1
-8.431E-2	3.997E+0	1.085E+1
-8.431E-2	3.997E+0	1.061E+1
-8.431E-2	3.974E+0	1.062E+1
-8.106E-2	4.036E+0	1.081E+1
-8.431E-2	4.013E+0	1.073E+1
-8.431E-2	4.000E+0	1.075E+1
-8.431E-2	3.971E+0	1.075E+1
-8.431E-2	4.019E+0	1.071E+1
-8.593E-2	3.987E+0	1.071E+1
-8.593E-2	3.961E+0	1.062E+1
-8.431E-2	4.055E+0	1.067E+1
-8.431E-2	4.006E+0	1.070E+1
-8.431E-2	4.036E+0	1.058E+1
-8.593E-2	3.990E+0	1.076E+1
-8.431E-2	3.971E+0	1.079E+1
-8.268E-2	3.977E+0	1.078E+1
-8.593E-2	3.997E+0	1.067E+1
-8.593E-2	3.984E+0	1.062E+1
-8.593E-2	4.016E+0	1.068E+1
-8.106E-2	3.980E+0	1.072E+1
-8.268E-2	3.974E+0	1.083E+1
-8.431E-2	3.997E+0	1.072E+1
-8.431E-2	4.016E+0	1.076E+1
-8.268E-2	3.980E+0	1.072E+1
-8.268E-2	4.078E+0	1.082E+1
-8.593E-2	3.964E+0	1.078E+1
-8.593E-2	3.990E+0	1.072E+1
-7.944E-2	4.061E+0	1.072E+1
-8.431E-2	3.967E+0	1.080E+1
-8.593E-2	4.055E+0	1.086E+1
-8.268E-2	4.061E+0	1.069E+1
-8.268E-2	4.049E+0	1.057E+1
-8.106E-2	4.058E+0	1.082E+1
-8.755E-2	4.029E+0	1.081E+1
-8.593E-2	4.003E+0	1.073E+1
-8.431E-2	3.980E+0	1.070E+1
-8.268E-2	3.977E+0	1.082E+1
-8.755E-2	4.039E+0	1.075E+1
-8.106E-2	4.042E+0	1.082E+1
-8.268E-2	3.935E+0	1.070E+1
-8.268E-2	4.052E+0	1.073E+1
-8.431E-2	3.980E+0	1.074E+1
-8.593E-2	4.052E+0	1.063E+1
-8.106E-2	3.948E+0	1.088E+1
-8.268E-2	3.961E+0	1.067E+1
-8.755E-2	3.971E+0	1.070E+1
-8.431E-2	3.916E+0	1.080E+1
-8.106E-2	3.997E+0	1.068E+1
-8.593E-2	3.916E+0	1.077E+1
-8.431E-2	3.980E+0	1.071E+1
-8.431E-2	3.980E+0	1.075E+1
-8.268E-2	4.016E+0	1.067E+1
-8.431E-2	3.925E+0	1.062E+1
-8.755E-2	4.026E+0	1.071E+1
-8.593E-2	4.074E+0	1.076E+1
-8.106E-2	3.964E+0	1.066E+1
-8.268E-2	3.997E+0	1.064E+1
-8.431E-2	4.055E+0	1.069E+1
-8.431E-2	3.987E+0	1.068E+1
-7.944E-2	3.932E+0	1.068E+1
-8.593E-2	3.954E+0	1.077E+1
-8.268E-2	4.016E+0	1.075E+1
-8.431E-2	4.045E+0	1.064E+1
-8.106E-2	3.980E+0	1.079E+1
-8.593E-2	4.049E+0	1.070E+1
-8.431E-2	3.974E+0	1.071E+1
-8.431E-2	3.980E+0	1.076E+1
-8.431E-2	3.958E+0	1.084E+1
-8.431E-2	3.951E+0	1.063E+1
-8.431E-2	3.980E+0	1.076E+1
-8.593E-2	3.935E+0	1.081E+1
-8.431E-2	3.932E+0	1.074E+1
-8.268E-2	4.042E+0	1.079E+1
-8.755E-2	3.997E+0	1.066E+1
-8.593E-2	4.023E+0	1.065E+1
-8.431E-2	4.003E+0	1.073E+1
-8.431E-2	3.987E+0	1.078E+1
-8.755E-2	4.087E+0	1.066E+1
-8.431E-2	3.945E+0	1.075E+1
-8.106E-2	4.036E+0	1.077E+1
-8.431E-2	3.993E+0	1.068E+1
-8.755E-2	4.052E+0	1.088E+1
-8.431E-2	4.010E+0	1.067E+1
-8.268E-2	3.919E+0	1.071E+1
-8.268E-2	4.019E+0	1.076E+1
-8.755E-2	3.990E+0	1.065E+1
-8.431E-2	4.003E+0	1.071E+1
-8.268E-2	3.967E+0	1.073E+1
-8.268E-2	3.951E+0	1.072E+1
-8.755E-2	3.993E+0	1.071E+1
-8.431E-2	3.922E+0	1.059E+1
-7.944E-2	4.032E+0	1.083E+1
-8.431E-2	3.974E+0	1.074E+1
-8.755E-2	4.045E+0	1.074E+1
-8.431E-2	4.010E+0	1.074E+1
-8.268E-2	4.036E+0	1.067E+1
-7.944E-2	4.032E+0	1.089E+1
-8.755E-2	4.026E+0	1.079E+1
-8.268E-2	4.065E+0	1.092E+1
-8.268E-2	3.958E+0	1.075E+1
-8.431E-2	3.958E+0	1.082E+1
-8.593E-2	4.032E+0	1.061E+1
-8.917E-2	3.922E+0	1.066E+1
-8.106E-2	3.948E+0	1.076E+1
-8.431E-2	3.954E+0	1.067E+1
-8.593E-2	3.997E+0	1.071E+1
-8.755E-2	3.997E+0	1.076E+1
-7.944E-2	3.980E+0	1.070E+1
-8.106E-2	4.032E+0	1.072E+1
-8.268E-2	3.961E+0	1.063E+1
-8.755E-2	3.958E+0	1.074E+1
-8.268E-2	3.945E+0	1.073E+1
-8.431E-2	4.026E+0	1.067E+1
-8.593E-2	3.958E+0	1.068E+1
-8.268E-2	4.013E+0	1.068E+1
-8.106E-2	4.006E+0	1.076E+1
-8.431E-2	4.029E+0	1.067E+1
-8.593E-2	3.941E+0	1.071E+1
-8.593E-2	3.938E+0	1.069E+1
-8.268E-2	3.984E+0	1.082E+1
-8.431E-2	4.068E+0	1.078E+1
-8.431E-2	4.010E+0	1.069E+1
-8.593E-2	4.016E+0	1.068E+1
-7.944E-2	3.987E+0	1.075E+1
-8.593E-2	3.997E+0	1.066E+1
-8.593E-2	3.964E+0	1.069E+1
-8.431E-2	3.951E+0	1.075E+1
-8.106E-2	4.010E+0	1.070E+1
-8.431E-2	4.013E+0	1.082E+1
-8.755E-2	4.055E+0	1.076E+1
-8.431E-2	3.961E+0	1.068E+1
-8.268E-2	3.993E+0	1.071E+1
-8.431E-2	3.974E+0	1.070E+1
-8.431E-2	3.997E+0	1.076E+1
-8.431E-2	3.971E+0	1.076E+1
-8.268E-2	4.006E+0	1.079E+1
-8.268E-2	4.010E+0	1.072E+1
-8.431E-2	4.055E+0	1.074E+1
-8.593E-2	3.945E+0	1.073E+1
-8.268E-2	4.016E+0	1.067E+1
-8.593E-2	4.068E+0	1.062E+1
-8.593E-2	4.032E+0	1.067E+1
-8.431E-2	4.087E+0	1.073E+1
-8.106E-2	3.977E+0	1.067E+1
-8.268E-2	4.013E+0	1.067E+1
-8.593E-2	4.039E+0	1.071E+1
-8.593E-2	3.928E+0	1.073E+1
-8.106E-2	3.951E+0	1.077E+1
-8.431E-2	3.964E+0	1.078E+1
-8.431E-2	3.967E+0	1.080E+1
-8.593E-2	4.039E+0	1.071E+1
-8.431E-2	3.980E+0	1.079E+1
-8.593E-2	4.055E+0	1.054E+1
-8.431E-2	4.045E+0	1.067E+1
-8.431E-2	3.967E+0	1.072E+1
-8.106E-2	3.967E+0	1.076E+1
-8.268E-2	3.948E+0	1.082E+1
-8.917E-2	3.912E+0	1.073E+1
-8.106E-2	3.977E+0	1.072E+1
-8.431E-2	4.055E+0	1.080E+1
-8.431E-2	3.925E+0	1.061E+1
-8.593E-2	3.974E+0	1.069E+1
-8.268E-2	3.961E+0	1.081E+1
-8.106E-2	3.961E+0	1.070E+1
-8.431E-2	3.971E+0	1.080E+1
-8.917E-2	4.029E+0	1.072E+1
-8.593E-2	3.909E+0	1.060E+1
-7.944E-2	3.941E+0	1.063E+1
-8.268E-2	3.977E+0	1.070E+1
-8.755E-2	3.990E+0	1.071E+1
-8.755E-2	4.065E+0	1.076E+1
-8.431E-2	3.945E+0	1.058E+1
-8.431E-2	3.990E+0	1.071E+1
-8.917E-2	4.061E+0	1.065E+1
-8.593E-2	3.948E+0	1.077E+1
-8.431E-2	3.961E+0	1.073E+1
-8.431E-2	4.023E+0	1.071E+1
-8.755E-2	3.974E+0	1.074E+1
-8.917E-2	3.980E+0	1.059E+1
-8.106E-2	3.964E+0	1.072E+1
-8.431E-2	3.945E+0	1.067E+1
-8.431E-2	3.958E+0	1.080E+1
-8.755E-2	3.990E+0	1.069E+1
-8.268E-2	3.997E+0	1.072E+1
-8.593E-2	4.013E+0	1.079E+1
-8.917E-2	3.990E+0	1.077E+1
-8.593E-2	4.052E+0	1.079E+1
-8.106E-2	4.032E+0	1.072E+1
-8.431E-2	4.078E+0	1.059E+1
-8.593E-2	4.032E+0	1.068E+1
-8.755E-2	3.916E+0	1.060E+1
-7.944E-2	3.971E+0	1.059E+1
-8.593E-2	4.039E+0	1.074E+1
-8.593E-2	4.016E+0	1.066E+1
-8.431E-2	4.032E+0	1.068E+1
-7.944E-2	4.036E+0	1.075E+1
-8.593E-2	4.006E+0	1.062E+1
-8.431E-2	3.964E+0	1.071E+1
-8.917E-2	4.013E+0	1.071E+1
-8.268E-2	4.036E+0	1.079E+1
-8.431E-2	3.997E+0	1.062E+1
-8.917E-2	4.013E+0	1.068E+1
-8.268E-2	3.961E+0	1.081E+1
-8.593E-2	4.010E+0	1.077E+1
-8.268E-2	4.049E+0	1.081E+1
-8.593E-2	4.023E+0	1.072E+1
-8.431E-2	4.023E+0	1.075E+1
-8.106E-2	4.019E+0	1.069E+1
-8.593E-2	3.873E+0	1.073E+1
-8.431E-2	4.006E+0	1.066E+1
-8.431E-2	3.993E+0	1.071E+1
-8.268E-2	3.977E+0	1.073E+1
-8.593E-2	3.977E+0	1.076E+1
-8.431E-2	3.945E+0	1.060E+1
-8.755E-2	3.945E+0	1.072E+1
-8.268E-2	4.049E+0	1.062E+1
-8.268E-2	4.110E+0	1.071E+1
-8.755E-2	3.948E+0	1.063E+1
-8.431E-2	3.967E+0	1.060E+1
-8.268E-2	3.971E+0	1.066E+1
-8.593E-2	3.925E+0	1.076E+1
-8.431E-2	3.958E+0	1.067E+1
-8.431E-2	3.977E+0	1.065E+1
-8.431E-2	3.980E+0	1.084E+1
-8.431E-2	3.977E+0	1.080E+1
-8.755E-2	3.941E+0	1.081E+1
-8.593E-2	3.997E+0	1.069E+1
-8.431E-2	4.061E+0	1.072E+1
-8.106E-2	3.993E+0	1.069E+1
-8.593E-2	3.977E+0	1.061E+1
-8.431E-2	4.013E+0	1.063E+1
-8.431E-2	4.000E+0	1.075E+1
-7.944E-2	4.039E+0	1.072E+1
-8.755E-2	4.006E+0	1.064E+1
-8.593E-2	4.006E+0	1.066E+1
-8.106E-2	3.954E+0	1.070E+1
-8.431E-2	3.984E+0	1.066E+1
-8.593E-2	4.049E+0	1.070E+1
-8.593E-2	3.997E+0	1.074E+1
-8.431E-2	3.935E+0	1.080E+1
-8.268E-2	4.016E+0	1.065E+1
-8.431E-2	4.049E+0	1.059E+1
-8.593E-2	4.013E+0	1.070E+1
-8.268E-2	4.013E+0	1.068E+1
-7.944E-2	3.971E+0	1.068E+1
-8.431E-2	4.032E+0	1.080E+1
-8.593E-2	3.977E+0	1.069E+1
-8.106E-2	4.006E+0	1.067E+1
-8.431E-2	4.032E+0	1.087E+1
-9.079E-2	4.049E+0	1.068E+1
-8.431E-2	4.036E+0	1.063E+1
-8.268E-2	3.967E+0	1.078E+1
-8.431E-2	3.964E+0	1.056E+1
-8.593E-2	3.987E+0	1.071E+1
-8.268E-2	3.903E+0	1.073E+1
-8.755E-2	3.886E+0	1.065E+1
-8.593E-2	3.948E+0	1.068E+1
-8.431E-2	4.065E+0	1.073E+1
-8.593E-2	3.909E+0	1.075E+1
-8.431E-2	3.961E+0	1.075E+1
-8.431E-2	3.964E+0	1.069E+1
-8.593E-2	3.971E+0	1.069E+1
-8.431E-2	3.997E+0	1.071E+1
-8.106E-2	4.006E+0	1.078E+1
-8.593E-2	3.958E+0	1.067E+1
-8.755E-2	4.003E+0	1.067E+1
-8.593E-2	3.967E+0	1.077E+1
-8.268E-2	4.013E+0	1.067E+1
-8.106E-2	4.039E+0	1.073E+1
-8.593E-2	3.971E+0	1.074E+1
-8.593E-2	3.987E+0	1.069E+1
-8.106E-2	4.026E+0	1.063E+1
-8.268E-2	4.010E+0	1.073E+1
-8.431E-2	3.964E+0	1.067E+1
-8.593E-2	4.039E+0	1.064E+1
-8.431E-2	3.938E+0	1.068E+1
-8.431E-2	3.951E+0	1.069E+1
-8.431E-2	3.987E+0	1.072E+1
-8.431E-2	3.967E+0	1.059E+1
-8.106E-2	4.039E+0	1.070E+1
-8.431E-2	3.948E+0	1.082E+1
-8.917E-2	3.977E+0	1.074E+1
-8.593E-2	3.925E+0	1.093E+1
-8.268E-2	3.922E+0	1.058E+1
-8.431E-2	3.958E+0	1.075E+1
-8.917E-2	3.980E+0	1.078E+1
-8.431E-2	4.003E+0	1.069E+1
-8.268E-2	4.049E+0	1.077E+1
-8.593E-2	4.006E+0	1.059E+1
-8.755E-2	3.893E+0	1.073E+1
-8.755E-2	3.954E+0	1.062E+1
-8.268E-2	3.977E+0	1.069E+1
-8.431E-2	3.984E+0	1.064E+1
-8.755E-2	3.948E+0	1.075E+1
-8.593E-2	3.967E+0	1.063E+1
-8.593E-2	3.961E+0	1.079E+1
-8.431E-2	3.997E+0	1.066E+1
-8.755E-2	3.980E+0	1.071E+1
-8.593E-2	3.938E+0	1.071E+1
-8.593E-2	4.036E+0	1.084E+1
-8.268E-2	3.993E+0	1.074E+1
-8.431E-2	3.961E+0	1.075E+1
-8.431E-2	3.967E+0	1.078E+1
-8.268E-2	4.000E+0	1.066E+1
-8.431E-2	3.958E+0	1.076E+1
-8.755E-2	4.061E+0	1.060E+1
-8.593E-2	3.948E+0	1.073E+1
-8.268E-2	3.958E+0	1.071E+1
-8.593E-2	4.006E+0	1.083E+1
-8.593E-2	3.883E+0	1.069E+1
-8.593E-2	4.016E+0	1.069E+1
-8.268E-2	3.984E+0	1.070E+1
-8.106E-2	3.993E+0	1.066E+1
-8.755E-2	3.928E+0	1.063E+1
-8.917E-2	3.993E+0	1.063E+1
-8.268E-2	3.977E+0	1.082E+1
-8.431E-2	4.006E+0	1.061E+1
-8.755E-2	3.941E+0	1.062E+1
-8.431E-2	4.023E+0	1.072E+1
-8.268E-2	3.958E+0	1.079E+1
-8.431E-2	4.006E+0	1.065E+1
-8.755E-2	4.003E+0	1.080E+1
-8.593E-2	3.967E+0	1.060E+1
-8.268E-2	3.980E+0	1.070E+1
-7.944E-2	3.925E+0	1.069E+1
-8.755E-2	4.023E+0	1.076E+1
-8.431E-2	4.029E+0	1.074E+1
-8.106E-2	3.958E+0	1.069E+1
-8.268E-2	4.003E+0	1.068E+1
-8.593E-2	4.003E+0	1.084E+1
-8.755E-2	3.977E+0	1.071E+1
-8.431E-2	3.990E+0	1.070E+1
-8.106E-2	3.977E+0	1.068E+1
-8.593E-2	4.065E+0	1.061E+1
-8.431E-2	4.032E+0	1.062E+1
-8.268E-2	3.984E+0	1.065E+1
-8.268E-2	3.984E+0	1.069E+1
-8.593E-2	3.954E+0	1.069E+1
-8.593E-2	4.036E+0	1.063E+1
-8.593E-2	3.977E+0	1.057E+1
-8.431E-2	3.987E+0	1.068E+1
-8.917E-2	3.951E+0	1.060E+1
-8.755E-2	3.945E+0	1.074E+1
-8.268E-2	3.951E+0	1.065E+1
-8.431E-2	3.916E+0	1.072E+1
-8.755E-2	3.961E+0	1.077E+1
-8.431E-2	4.000E+0	1.059E+1
-8.106E-2	4.045E+0	1.074E+1
-8.431E-2	3.954E+0	1.070E+1
-8.755E-2	3.909E+0	1.082E+1
-8.431E-2	3.984E+0	1.058E+1
-7.944E-2	4.023E+0	1.072E+1
-8.268E-2	3.984E+0	1.069E+1
-8.593E-2	3.987E+0	1.072E+1
-8.593E-2	4.065E+0	1.056E+1
-8.431E-2	4.029E+0	1.078E+1
-8.431E-2	3.880E+0	1.076E+1
-8.917E-2	4.003E+0	1.063E+1
-8.593E-2	3.922E+0	1.070E+1
-8.268E-2	3.958E+0	1.066E+1
-8.431E-2	4.036E+0	1.069E+1
-8.755E-2	3.961E+0	1.061E+1
-8.431E-2	4.013E+0	1.075E+1
-8.593E-2	3.916E+0	1.047E+1
-8.268E-2	4.049E+0	1.063E+1
-8.593E-2	3.928E+0	1.070E+1
-8.917E-2	3.893E+0	1.049E+1
-8.431E-2	4.078E+0	1.060E+1
-8.268E-2	3.980E+0	1.068E+1
-8.431E-2	4.032E+0	1.068E+1
-8.431E-2	3.987E+0	1.064E+1
-8.431E-2	3.987E+0	1.069E+1
-8.431E-2	3.987E+0	1.067E+1
-8.917E-2	3.977E+0	1.066E+1
-8.593E-2	4.071E+0	1.072E+1
-8.268E-2	3.967E+0	1.083E+1
-8.431E-2	4.000E+0	1.062E+1
-8.755E-2	4.013E+0	1.069E+1
-8.593E-2	3.899E+0	1.074E+1
-8.268E-2	3.987E+0	1.065E+1
-8.593E-2	4.029E+0	1.068E+1
-8.593E-2	3.987E+0	1.058E+1
-8.593E-2	3.993E+0	1.069E+1
-8.268E-2	3.954E+0	1.074E+1
-8.431E-2	4.065E+0	1.068E+1
-8.593E-2	4.003E+0	1.071E+1
-8.593E-2	3.954E+0	1.061E+1
-8.268E-2	3.984E+0	1.080E+1
-8.268E-2	4.023E+0	1.077E+1
-8.593E-2	4.039E+0	1.074E+1
-8.268E-2	4.036E+0	1.070E+1
-8.431E-2	3.945E+0	1.073E+1
-8.431E-2	3.951E+0	1.075E+1
-8.755E-2	3.964E+0	1.067E+1
-8.755E-2	3.993E+0	1.066E+1
-8.268E-2	4.032E+0	1.063E+1
-8.106E-2	3.980E+0	1.072E+1
-8.431E-2	4.091E+0	1.054E+1
-8.755E-2	3.974E+0	1.060E+1
-8.593E-2	3.896E+0	1.066E+1
-8.593E-2	3.971E+0	1.080E+1
-8.431E-2	3.974E+0	1.066E+1
-8.593E-2	3.990E+0	1.071E+1
-8.268E-2	4.013E+0	1.069E+1
-8.268E-2	4.036E+0	1.070E+1
-8.593E-2	4.061E+0	1.058E+1
-8.755E-2	4.071E+0	1.066E+1
-8.106E-2	3.932E+0	1.067E+1
-8.268E-2	3.958E+0	1.069E+1
-8.431E-2	3.916E+0	1.065E+1
-8.593E-2	3.990E+0	1.068E+1
-8.268E-2	3.961E+0	1.073E+1
-8.431E-2	4.084E+0	1.061E+1
-8.593E-2	4.081E+0	1.063E+1
-8.755E-2	3.941E+0	1.062E+1
-8.431E-2	4.023E+0	1.051E+1
-8.268E-2	3.967E+0	1.058E+1
-8.431E-2	4.052E+0	1.056E+1
-8.593E-2	4.013E+0	1.062E+1
-8.431E-2	3.964E+0	1.076E+1
-8.431E-2	3.935E+0	1.058E+1
-8.593E-2	3.906E+0	1.070E+1
-8.593E-2	3.964E+0	1.072E+1
-8.431E-2	3.984E+0	1.062E+1
-8.268E-2	3.984E+0	1.065E+1
-8.593E-2	4.010E+0	1.073E+1
-8.755E-2	3.987E+0	1.068E+1
-8.268E-2	4.023E+0	1.064E+1
-8.431E-2	4.000E+0	1.064E+1
-8.593E-2	3.980E+0	1.069E+1
-8.431E-2	3.941E+0	1.063E+1
-8.431E-2	4.036E+0	1.067E+1
-7.944E-2	3.990E+0	1.067E+1
-8.593E-2	4.045E+0	1.056E+1
-8.917E-2	4.010E+0	1.082E+1
-8.106E-2	3.932E+0	1.074E+1
-8.268E-2	4.000E+0	1.060E+1
-8.431E-2	3.945E+0	1.063E+1
-8.755E-2	3.984E+0	1.067E+1
-8.593E-2	4.036E+0	1.065E+1
-8.268E-2	4.055E+0	1.057E+1
-8.593E-2	3.997E+0	1.056E+1
-8.593E-2	4.010E+0	1.059E+1
-8.268E-2	3.948E+0	1.062E+1
-8.268E-2	4.006E+0	1.060E+1
-8.431E-2	3.977E+0	1.072E+1
-8.755E-2	4.003E+0	1.071E+1
-8.431E-2	3.984E+0	1.063E+1
-8.268E-2	4.013E+0	1.063E+1
-8.593E-2	3.997E+0	1.069E+1
-8.593E-2	3.980E+0	1.067E+1
-8.431E-2	4.032E+0	1.071E+1
-8.431E-2	4.003E+0	1.070E+1
-8.755E-2	4.003E+0	1.073E+1
-8.593E-2	3.880E+0	1.059E+1
-8.431E-2	3.964E+0	1.076E+1
-8.431E-2	3.974E+0	1.064E+1
-8.431E-2	4.042E+0	1.084E+1
-8.755E-2	4.107E+0	1.065E+1
-8.268E-2	3.954E+0	1.068E+1
-8.106E-2	3.984E+0	1.074E+1
-8.755E-2	4.026E+0	1.071E+1
-8.917E-2	4.013E+0	1.065E+1
-8.431E-2	4.061E+0	1.060E+1
-8.431E-2	3.984E+0	1.063E+1
-8.431E-2	3.948E+0	1.074E+1
-8.431E-2	3.964E+0	1.066E+1
-8.431E-2	3.932E+0	1.067E+1
-8.431E-2	3.990E+0	1.070E+1
-8.431E-2	3.964E+0	1.076E+1
-8.593E-2	3.967E+0	1.062E+1
-8.106E-2	3.987E+0	1.071E+1
-8.593E-2	3.916E+0	1.059E+1
-8.755E-2	3.916E+0	1.061E+1
-8.593E-2	4.049E+0	1.063E+1
-8.431E-2	3.945E+0	1.058E+1
-8.431E-2	3.928E+0	1.079E+1
-8.593E-2	3.987E+0	1.070E+1
-8.593E-2	3.997E+0	1.061E+1
-8.593E-2	3.984E+0	1.065E+1
-8.268E-2	3.899E+0	1.069E+1
-8.755E-2	3.893E+0	1.070E+1
-8.431E-2	3.987E+0	1.064E+1
-8.268E-2	3.922E+0	1.069E+1
-8.106E-2	4.019E+0	1.074E+1
-8.755E-2	4.026E+0	1.067E+1
-8.593E-2	3.974E+0	1.069E+1
-8.268E-2	4.036E+0	1.066E+1
-8.431E-2	3.977E+0	1.074E+1
-8.593E-2	4.029E+0	1.074E+1
-8.593E-2	4.000E+0	1.058E+1
-8.268E-2	4.023E+0	1.077E+1
-8.268E-2	3.909E+0	1.056E+1
-8.593E-2	4.036E+0	1.084E+1
-8.431E-2	4.026E+0	1.059E+1
-8.268E-2	4.003E+0	1.056E+1
-8.431E-2	4.000E+0	1.082E+1
-8.593E-2	3.958E+0	1.073E+1
-8.917E-2	3.954E+0	1.077E+1
-8.593E-2	3.977E+0	1.066E+1
-7.944E-2	3.997E+0	1.081E+1
-8.755E-2	3.896E+0	1.071E+1
-8.755E-2	3.974E+0	1.065E+1
-8.106E-2	3.896E+0	1.063E+1
-8.268E-2	4.003E+0	1.069E+1
-8.593E-2	4.010E+0	1.065E+1
-8.431E-2	3.977E+0	1.066E+1
-8.431E-2	3.967E+0	1.058E+1
-8.431E-2	4.029E+0	1.064E+1
-8.593E-2	3.928E+0	1.070E+1
-8.431E-2	3.977E+0	1.057E+1
-8.268E-2	3.997E+0	1.080E+1
-8.268E-2	3.877E+0	1.069E+1
-8.755E-2	3.967E+0	1.060E+1
-8.755E-2	3.919E+0	1.067E+1
-8.431E-2	3.980E+0	1.062E+1
-8.431E-2	4.016E+0	1.055E+1
-8.755E-2	3.951E+0	1.059E+1
-8.593E-2	4.068E+0	1.069E+1
-8.268E-2	4.000E+0	1.076E+1
-8.268E-2	3.987E+0	1.072E+1
-8.755E-2	4.010E+0	1.068E+1
-8.755E-2	3.916E+0	1.061E+1
-8.268E-2	3.974E+0	1.067E+1
-8.268E-2	4.000E+0	1.071E+1
-8.755E-2	4.000E+0	1.067E+1
-8.593E-2	3.984E+0	1.059E+1
-8.431E-2	4.010E+0	1.069E+1
-8.106E-2	4.000E+0	1.068E+1
-8.755E-2	3.912E+0	1.070E+1
-8.268E-2	3.916E+0	1.066E+1
-8.593E-2	3.984E+0	1.059E+1
-8.268E-2	3.961E+0	1.059E+1
-8.431E-2	3.987E+0	1.067E+1
-8.917E-2	3.974E+0	1.067E+1
-8.755E-2	3.935E+0	1.065E+1
-8.268E-2	3.993E+0	1.076E+1
-8.755E-2	4.049E+0	1.070E+1
-8.755E-2	3.928E+0	1.069E+1
-8.268E-2	4.036E+0	1.053E+1
-8.593E-2	3.893E+0	1.073E+1
-8.917E-2	3.974E+0	1.072E+1
-8.755E-2	4.039E+0	1.072E+1
-8.431E-2	3.987E+0	1.063E+1
-8.268E-2	3.961E+0	1.071E+1
-8.917E-2	3.993E+0	1.069E+1
-8.431E-2	3.987E+0	1.066E+1
-8.755E-2	4.013E+0	1.067E+1
-8.431E-2	4.003E+0	1.059E+1
-8.755E-2	4.000E+0	1.048E+1
-8.593E-2	4.003E+0	1.055E+1
-8.431E-2	3.971E+0	1.060E+1
-8.268E-2	4.019E+0	1.055E+1
-8.431E-2	3.948E+0	1.055E+1
-8.593E-2	3.951E+0	1.080E+1
-8.593E-2	3.948E+0	1.059E+1
-8.268E-2	3.990E+0	1.065E+1
-8.755E-2	4.000E+0	1.071E+1
-8.593E-2	3.967E+0	1.077E+1
-8.593E-2	3.935E+0	1.058E+1
-8.106E-2	4.013E+0	1.070E+1
-8.593E-2	4.023E+0	1.062E+1
-8.755E-2	3.971E+0	1.065E+1
-8.593E-2	3.987E+0	1.061E+1
-8.268E-2	3.974E+0	1.066E+1
-8.755E-2	4.013E+0	1.080E+1
-8.593E-2	3.974E+0	1.068E+1
-8.268E-2	3.984E+0	1.056E+1
-8.106E-2	3.964E+0	1.073E+1
-8.755E-2	3.997E+0	1.066E+1
-8.755E-2	4.032E+0	1.067E+1
-7.944E-2	3.974E+0	1.059E+1
-8.431E-2	3.971E+0	1.070E+1
-8.431E-2	3.990E+0	1.061E+1
-8.593E-2	3.997E+0	1.071E+1
-8.431E-2	3.987E+0	1.069E+1
-8.106E-2	3.977E+0	1.062E+1
-8.755E-2	3.935E+0	1.059E+1
-8.593E-2	3.912E+0	1.069E+1
-8.431E-2	3.932E+0	1.065E+1
-8.268E-2	3.948E+0	1.065E+1
-8.593E-2	3.958E+0	1.077E+1
-8.755E-2	3.928E+0	1.064E+1
-8.268E-2	4.036E+0	1.056E+1
-8.268E-2	4.000E+0	1.060E+1
-8.431E-2	3.964E+0	1.056E+1
-8.593E-2	4.045E+0	1.065E+1
-8.268E-2	3.928E+0	1.068E+1
-8.268E-2	4.023E+0	1.068E+1
-8.755E-2	4.016E+0	1.064E+1
-8.593E-2	3.945E+0	1.069E+1
-8.268E-2	4.000E+0	1.056E+1
-8.106E-2	3.961E+0	1.064E+1
-8.593E-2	4.000E+0	1.071E+1
-8.755E-2	3.984E+0	1.066E+1
-8.593E-2	3.945E+0	1.057E+1
-8.268E-2	4.006E+0	1.060E+1
-8.593E-2	3.938E+0	1.062E+1
-8.593E-2	3.977E+0	1.062E+1
-8.431E-2	3.948E+0	1.068E+1
-8.268E-2	3.945E+0	1.056E+1
-8.593E-2	3.945E+0	1.071E+1
-8.917E-2	3.984E+0	1.066E+1
-8.268E-2	3.948E+0	1.070E+1
-8.593E-2	3.948E+0	1.063E+1
-8.431E-2	3.993E+0	1.074E+1
-8.755E-2	3.945E+0	1.054E+1
-8.593E-2	3.990E+0	1.065E+1
-8.268E-2	3.971E+0	1.060E+1
-8.593E-2	3.980E+0	1.073E+1
-8.593E-2	4.036E+0	1.065E+1
-8.268E-2	3.948E+0	1.067E+1
-8.431E-2	4.032E+0	1.068E+1
-8.593E-2	3.993E+0	1.064E+1
-8.755E-2	3.919E+0	1.060E+1
-8.431E-2	3.984E+0	1.072E+1
-8.268E-2	3.932E+0	1.066E+1
-8.431E-2	3.997E+0	1.065E+1
-8.755E-2	4.000E+0	1.065E+1
-8.106E-2	4.010E+0	1.072E+1
-8.268E-2	3.954E+0	1.060E+1
-8.917E-2	4.003E+0	1.049E+1
-8.593E-2	4.003E+0	1.070E+1
-8.431E-2	4.039E+0	1.062E+1
-8.106E-2	4.010E+0	1.059E+1
-8.755E-2	3.938E+0	1.066E+1
-8.755E-2	4.058E+0	1.066E+1
-8.106E-2	4.000E+0	1.060E+1
-8.106E-2	3.993E+0	1.060E+1
-8.593E-2	3.964E+0	1.053E+1
-8.917E-2	4.019E+0	1.062E+1
-8.431E-2	3.896E+0	1.051E+1
-8.268E-2	3.896E+0	1.060E+1
-8.755E-2	4.029E+0	1.066E+1
-8.431E-2	4.006E+0	1.064E+1
-8.268E-2	3.980E+0	1.076E+1
-8.755E-2	4.032E+0	1.068E+1
-8.593E-2	4.061E+0	1.055E+1
-8.593E-2	3.977E+0	1.072E+1
-8.106E-2	3.954E+0	1.069E+1
-8.268E-2	3.945E+0	1.068E+1
-8.593E-2	3.954E+0	1.071E+1
-8.593E-2	3.932E+0	1.059E+1
-8.268E-2	3.997E+0	1.056E+1
-8.431E-2	3.974E+0	1.073E+1
-8.431E-2	3.967E+0	1.071E+1
-8.593E-2	4.049E+0	1.073E+1
-8.431E-2	3.919E+0	1.076E+1
-8.268E-2	3.980E+0	1.060E+1
-8.755E-2	3.990E+0	1.080E+1
-8.431E-2	3.967E+0	1.062E+1
-8.593E-2	3.977E+0	1.066E+1
-8.431E-2	4.010E+0	1.071E+1
-8.593E-2	3.993E+0	1.053E+1
-8.917E-2	3.948E+0	1.062E+1
-8.106E-2	3.971E+0	1.075E+1
-8.431E-2	3.945E+0	1.065E+1
-8.593E-2	3.954E+0	1.071E+1
-8.917E-2	3.945E+0	1.066E+1
-8.268E-2	3.977E+0	1.061E+1
-8.431E-2	3.961E+0	1.064E+1
-8.593E-2	3.958E+0	1.063E+1
-8.755E-2	4.068E+0	1.065E+1
-8.106E-2	3.984E+0	1.058E+1
-8.268E-2	4.000E+0	1.059E+1
-8.593E-2	3.974E+0	1.053E+1
-8.593E-2	3.980E+0	1.074E+1
-8.431E-2	3.967E+0	1.068E+1
-8.106E-2	4.049E+0	1.071E+1
-8.431E-2	3.954E+0	1.060E+1
-8.917E-2	3.883E+0	1.059E+1
-8.431E-2	3.980E+0	1.061E+1
-8.268E-2	4.006E+0	1.049E+1
-8.593E-2	3.977E+0	1.049E+1
-8.593E-2	4.000E+0	1.074E+1
-8.593E-2	3.941E+0	1.067E+1
-8.431E-2	3.967E+0	1.072E+1
-8.593E-2	4.003E+0	1.060E+1
-8.755E-2	3.899E+0	1.064E+1
-8.431E-2	4.036E+0	1.067E+1
-8.268E-2	3.928E+0	1.070E+1
-8.755E-2	3.945E+0	1.073E+1
-8.268E-2	4.094E+0	1.064E+1
-8.268E-2	3.958E+0	1.071E+1
-8.268E-2	3.899E+0	1.073E+1
-8.593E-2	3.954E+0	1.069E+1
-8.755E-2	3.951E+0	1.068E+1
-8.593E-2	3.941E+0	1.060E+1
-8.106E-2	3.954E+0	1.058E+1
-8.593E-2	4.016E+0	1.064E+1
-8.755E-2	4.045E+0	1.059E+1
-8.593E-2	4.052E+0	1.056E+1
-8.431E-2	4.068E+0	1.063E+1
-8.431E-2	3.984E+0	1.064E+1
-8.755E-2	3.984E+0	1.063E+1
-8.106E-2	4.016E+0	1.073E+1
-8.268E-2	3.899E+0	1.049E+1
-8.755E-2	3.954E+0	1.066E+1
-8.755E-2	3.974E+0	1.058E+1
-8.268E-2	3.932E+0	1.068E+1
-8.755E-2	3.932E+0	1.062E+1
-8.755E-2	3.990E+0	1.071E+1
-8.755E-2	3.987E+0	1.053E+1
-8.431E-2	3.990E+0	1.067E+1
-8.268E-2	3.993E+0	1.068E+1
-8.593E-2	4.010E+0	1.059E+1
-8.593E-2	4.000E+0	1.053E+1
-8.431E-2	3.912E+0	1.067E+1
-8.593E-2	4.019E+0	1.053E+1
-8.755E-2	3.967E+0	1.054E+1
-8.431E-2	3.877E+0	1.061E+1
-8.431E-2	3.941E+0	1.065E+1
-8.431E-2	3.948E+0	1.058E+1
-8.593E-2	3.971E+0	1.064E+1
-8.593E-2	3.916E+0	1.058E+1
-8.268E-2	3.993E+0	1.079E+1
-8.106E-2	3.932E+0	1.070E+1
-8.593E-2	3.964E+0	1.064E+1
-8.593E-2	3.964E+0	1.072E+1
-8.755E-2	4.010E+0	1.059E+1
-8.431E-2	3.919E+0	1.062E+1
-8.431E-2	4.010E+0	1.075E+1
-8.755E-2	4.065E+0	1.069E+1
-8.268E-2	3.993E+0	1.066E+1
-8.106E-2	3.967E+0	1.061E+1
-8.593E-2	3.993E+0	1.074E+1
-8.755E-2	3.954E+0	1.066E+1
-8.431E-2	4.016E+0	1.080E+1
-8.268E-2	3.906E+0	1.072E+1
-8.431E-2	3.916E+0	1.059E+1
-8.917E-2	3.997E+0	1.050E+1
-8.268E-2	3.987E+0	1.056E+1
-8.431E-2	3.997E+0	1.071E+1
-8.755E-2	3.964E+0	1.067E+1
-8.755E-2	4.000E+0	1.069E+1
-8.106E-2	3.906E+0	1.060E+1
-8.268E-2	3.980E+0	1.063E+1
-8.755E-2	3.964E+0	1.064E+1
-8.431E-2	4.000E+0	1.067E+1
-8.431E-2	3.974E+0	1.065E+1
-8.106E-2	3.886E+0	1.063E+1
-8.593E-2	4.003E+0	1.063E+1
-8.593E-2	4.010E+0	1.059E+1
-8.268E-2	3.980E+0	1.066E+1
-8.106E-2	3.971E+0	1.060E+1
-8.593E-2	4.003E+0	1.062E+1
-8.755E-2	4.071E+0	1.066E+1
-8.106E-2	4.013E+0	1.073E+1
-8.593E-2	4.000E+0	1.059E+1
-8.755E-2	3.951E+0	1.064E+1
-8.755E-2	3.961E+0	1.054E+1
-8.593E-2	4.055E+0	1.059E+1
-7.782E-2	4.016E+0	1.056E+1
-8.593E-2	3.958E+0	1.067E+1
-8.755E-2	3.984E+0	1.071E+1
-8.593E-2	3.977E+0	1.058E+1
-8.106E-2	4.071E+0	1.068E+1
-8.593E-2	3.919E+0	1.060E+1
-8.917E-2	3.990E+0	1.059E+1
-8.593E-2	3.964E+0	1.070E+1
-8.431E-2	3.935E+0	1.069E+1
-8.593E-2	3.964E+0	1.067E+1
-8.755E-2	3.997E+0	1.054E+1
-8.106E-2	3.977E+0	1.073E+1
-8.431E-2	3.990E+0	1.071E+1
-8.431E-2	3.938E+0	1.081E+1
-8.755E-2	3.932E+0	1.060E+1
-8.431E-2	3.967E+0	1.059E+1
-8.431E-2	3.977E+0	1.068E+1
-8.431E-2	3.990E+0	1.056E+1
-8.755E-2	3.961E+0	1.068E+1
-8.593E-2	3.974E+0	1.060E+1
-8.106E-2	3.961E+0	1.067E+1
-8.593E-2	4.016E+0	1.054E+1
-8.755E-2	4.023E+0	1.060E+1
-8.268E-2	3.925E+0	1.064E+1
-8.593E-2	3.990E+0	1.063E+1
-8.593E-2	3.993E+0	1.071E+1
-8.431E-2	3.912E+0	1.071E+1
-8.431E-2	3.993E+0	1.068E+1
-8.431E-2	3.971E+0	1.054E+1
-8.917E-2	4.042E+0	1.071E+1
-8.755E-2	3.916E+0	1.071E+1
-8.268E-2	3.977E+0	1.066E+1
-7.944E-2	4.023E+0	1.071E+1
-8.268E-2	4.003E+0	1.057E+1
-8.755E-2	4.006E+0	1.066E+1
-8.106E-2	3.877E+0	1.066E+1
-8.431E-2	4.013E+0	1.064E+1
-8.593E-2	3.971E+0	1.070E+1
-8.593E-2	3.980E+0	1.070E+1
-8.106E-2	3.990E+0	1.049E+1
-8.268E-2	3.945E+0	1.071E+1
-8.593E-2	3.977E+0	1.071E+1
-8.917E-2	3.945E+0	1.065E+1
-8.431E-2	3.928E+0	1.054E+1
-8.593E-2	3.961E+0	1.070E+1
-8.593E-2	3.990E+0	1.071E+1
-8.593E-2	4.036E+0	1.059E+1
-8.593E-2	4.000E+0	1.064E+1
-8.268E-2	3.948E+0	1.063E+1
-8.755E-2	4.032E+0	1.067E+1
-8.755E-2	4.068E+0	1.050E+1
-8.431E-2	3.980E+0	1.069E+1
-8.268E-2	3.980E+0	1.074E+1
-8.593E-2	3.919E+0	1.079E+1
-8.755E-2	3.847E+0	1.062E+1
-8.593E-2	3.909E+0	1.060E+1
-8.268E-2	3.909E+0	1.050E+1
-8.755E-2	3.990E+0	1.071E+1
-8.917E-2	3.971E+0	1.066E+1
-8.431E-2	3.935E+0	1.063E+1
-8.268E-2	3.993E+0	1.072E+1
-8.593E-2	3.864E+0	1.065E+1
-8.755E-2	3.854E+0	1.073E+1
-8.268E-2	3.974E+0	1.070E+1
-8.593E-2	4.087E+0	1.076E+1
-8.917E-2	4.006E+0	1.067E+1
-8.755E-2	3.980E+0	1.068E+1
-8.106E-2	3.909E+0	1.066E+1
-8.268E-2	4.032E+0	1.068E+1
-8.268E-2	3.935E+0	1.054E+1
-8.755E-2	4.016E+0	1.068E+1
-8.268E-2	3.987E+0	1.077E+1
-8.593E-2	3.948E+0	1.071E+1
-8.755E-2	3.961E+0	1.060E+1
-8.755E-2	4.039E+0	1.064E+1
-8.431E-2	3.993E+0	1.071E+1
-8.593E-2	3.922E+0	1.052E+1
-8.268E-2	3.967E+0	1.068E+1
-8.431E-2	3.932E+0	1.054E+1
-8.593E-2	3.860E+0	1.075E+1
-8.268E-2	3.993E+0	1.058E+1
-8.593E-2	3.984E+0	1.075E+1
-9.242E-2	3.925E+0	1.067E+1
-8.431E-2	3.971E+0	1.064E+1
-8.268E-2	3.958E+0	1.059E+1
-8.593E-2	3.932E+0	1.073E+1
-8.755E-2	3.938E+0	1.056E+1
-8.593E-2	3.984E+0	1.051E+1
-8.268E-2	3.903E+0	1.072E+1
-8.593E-2	4.029E+0	1.059E+1
-8.917E-2	3.958E+0	1.054E+1
-8.268E-2	3.987E+0	1.065E+1
-8.268E-2	3.961E+0	1.066E+1
-8.431E-2	3.860E+0	1.065E+1
-8.917E-2	3.948E+0	1.071E+1
-8.431E-2	3.967E+0	1.073E+1
-8.268E-2	4.013E+0	1.063E+1
-8.593E-2	3.997E+0	1.083E+1
-8.593E-2	4.000E+0	1.078E+1
-8.268E-2	4.078E+0	1.071E+1
-8.106E-2	4.006E+0	1.055E+1
-8.431E-2	3.961E+0	1.053E+1
-8.755E-2	3.967E+0	1.067E+1
-8.431E-2	3.990E+0	1.063E+1
-8.268E-2	3.893E+0	1.066E+1
-8.755E-2	4.000E+0	1.059E+1
-8.755E-2	3.964E+0	1.073E+1
-8.268E-2	3.964E+0	1.069E+1
-8.431E-2	3.987E+0	1.062E+1
-8.593E-2	3.977E+0	1.071E+1
-8.593E-2	3.984E+0	1.054E+1
-8.431E-2	3.925E+0	1.063E+1
-8.268E-2	3.967E+0	1.063E+1
-8.431E-2	3.928E+0	1.074E+1
-8.755E-2	3.977E+0	1.066E+1
-8.431E-2	3.967E+0	1.058E+1
-8.268E-2	4.019E+0	1.064E+1
-8.755E-2	3.906E+0	1.059E+1
-8.755E-2	3.945E+0	1.049E+1
-8.431E-2	3.954E+0	1.078E+1
-8.268E-2	3.987E+0	1.057E+1
-8.593E-2	3.928E+0	1.058E+1
-8.917E-2	3.928E+0	1.064E+1
-8.593E-2	3.958E+0	1.054E+1
-8.106E-2	4.006E+0	1.072E+1
-8.593E-2	3.912E+0	1.055E+1
-8.593E-2	3.928E+0	1.070E+1
-8.593E-2	3.899E+0	1.055E+1
-8.268E-2	3.958E+0	1.065E+1
-8.431E-2	3.961E+0	1.074E+1
-9.079E-2	3.961E+0	1.068E+1
-8.431E-2	3.984E+0	1.055E+1
-8.431E-2	3.974E+0	1.052E+1
-8.593E-2	4.000E+0	1.076E+1
-8.917E-2	3.984E+0	1.059E+1
-8.268E-2	3.984E+0	1.066E+1
-8.268E-2	3.864E+0	1.068E+1
-8.593E-2	3.945E+0	1.075E+1
-8.593E-2	3.948E+0	1.066E+1
-8.431E-2	3.912E+0	1.053E+1
-8.593E-2	3.919E+0	1.073E+1
-8.593E-2	3.928E+0	1.052E+1
-8.755E-2	3.893E+0	1.058E+1
-8.268E-2	4.045E+0	1.063E+1
-8.106E-2	4.023E+0	1.067E+1
[truncated: 93,953 more rows]
