# Supplementary material for: Improved ANAP incorporation and VCF analysis reveal details of P2X7 current facilitation and a limited conformational interplay between ATP binding and the intracellular ballast domain
Source: eLife. 2023 Jan 4;12:e82479. doi: 10.7554/eLife.82479 (PMC9859053; doi:10.7554/eLife.82479)
Supplement: Figure 5—figure supplement 2—source data 1. [file elife-82479-fig5-figsupp2-data1.zip › Figure-5_figure-supplement-2_source-data-1/22m07/07.csv]

-1.021E-1	5.414E+0	1.512E+1
-1.005E-1	5.382E+0	1.536E+1
-1.005E-1	5.515E+0	1.532E+1
-1.021E-1	5.486E+0	1.524E+1
-1.005E-1	5.434E+0	1.515E+1
-1.005E-1	5.404E+0	1.525E+1
-9.890E-2	5.499E+0	1.514E+1
-1.005E-1	5.450E+0	1.545E+1
-1.021E-1	5.473E+0	1.530E+1
-9.728E-2	5.336E+0	1.516E+1
-1.005E-1	5.469E+0	1.538E+1
-1.005E-1	5.460E+0	1.537E+1
-1.038E-1	5.499E+0	1.526E+1
-9.728E-2	5.463E+0	1.529E+1
-9.728E-2	5.479E+0	1.534E+1
-1.038E-1	5.473E+0	1.518E+1
-1.021E-1	5.392E+0	1.534E+1
-9.890E-2	5.476E+0	1.538E+1
-9.890E-2	5.437E+0	1.539E+1
-1.038E-1	5.366E+0	1.526E+1
-1.021E-1	5.382E+0	1.546E+1
-9.728E-2	5.382E+0	1.513E+1
-1.005E-1	5.424E+0	1.529E+1
-1.021E-1	5.440E+0	1.528E+1
-1.038E-1	5.453E+0	1.516E+1
-1.005E-1	5.473E+0	1.527E+1
-9.890E-2	5.353E+0	1.538E+1
-1.005E-1	5.456E+0	1.513E+1
-1.021E-1	5.499E+0	1.529E+1
-9.728E-2	5.398E+0	1.530E+1
-9.728E-2	5.437E+0	1.530E+1
-1.005E-1	5.440E+0	1.534E+1
-1.021E-1	5.512E+0	1.533E+1
-9.728E-2	5.414E+0	1.533E+1
-1.005E-1	5.346E+0	1.527E+1
-1.021E-1	5.440E+0	1.523E+1
-1.005E-1	5.372E+0	1.532E+1
-9.566E-2	5.586E+0	1.528E+1
-9.728E-2	5.362E+0	1.531E+1
-1.005E-1	5.463E+0	1.531E+1
-9.728E-2	5.434E+0	1.534E+1
-9.890E-2	5.411E+0	1.513E+1
-1.005E-1	5.499E+0	1.526E+1
-1.021E-1	5.424E+0	1.514E+1
-9.728E-2	5.424E+0	1.525E+1
-9.890E-2	5.443E+0	1.528E+1
-9.728E-2	5.479E+0	1.519E+1
-1.005E-1	5.398E+0	1.538E+1
-1.005E-1	5.440E+0	1.538E+1
-9.890E-2	5.440E+0	1.522E+1
-1.021E-1	5.424E+0	1.540E+1
-1.038E-1	5.369E+0	1.546E+1
-1.021E-1	5.434E+0	1.531E+1
-1.005E-1	5.421E+0	1.514E+1
-9.566E-2	5.414E+0	1.517E+1
-1.021E-1	5.388E+0	1.522E+1
-1.005E-1	5.447E+0	1.519E+1
-9.890E-2	5.366E+0	1.515E+1
-9.890E-2	5.434E+0	1.517E+1
-1.005E-1	5.398E+0	1.530E+1
-9.890E-2	5.379E+0	1.521E+1
-1.005E-1	5.525E+0	1.534E+1
-1.005E-1	5.443E+0	1.524E+1
-9.890E-2	5.495E+0	1.499E+1
-1.021E-1	5.417E+0	1.538E+1
-9.890E-2	5.593E+0	1.526E+1
-1.005E-1	5.482E+0	1.529E+1
-1.005E-1	5.437E+0	1.518E+1
-1.005E-1	5.486E+0	1.523E+1
-1.005E-1	5.388E+0	1.518E+1
-9.890E-2	5.388E+0	1.520E+1
-1.021E-1	5.447E+0	1.528E+1
-1.005E-1	5.447E+0	1.535E+1
-9.728E-2	5.366E+0	1.513E+1
-1.021E-1	5.414E+0	1.521E+1
-1.038E-1	5.499E+0	1.518E+1
-1.021E-1	5.388E+0	1.536E+1
-9.728E-2	5.359E+0	1.522E+1
-9.890E-2	5.434E+0	1.536E+1
-1.038E-1	5.424E+0	1.524E+1
-1.005E-1	5.528E+0	1.532E+1
-1.005E-1	5.330E+0	1.530E+1
-1.021E-1	5.460E+0	1.529E+1
-1.021E-1	5.385E+0	1.528E+1
-1.005E-1	5.505E+0	1.516E+1
-1.005E-1	5.450E+0	1.530E+1
-9.728E-2	5.288E+0	1.513E+1
-1.038E-1	5.460E+0	1.527E+1
-1.021E-1	5.440E+0	1.518E+1
-1.005E-1	5.430E+0	1.519E+1
-9.728E-2	5.392E+0	1.545E+1
-1.021E-1	5.417E+0	1.530E+1
-1.054E-1	5.450E+0	1.535E+1
-9.890E-2	5.411E+0	1.537E+1
-1.021E-1	5.366E+0	1.530E+1
-9.890E-2	5.392E+0	1.511E+1
-1.038E-1	5.515E+0	1.518E+1
-9.890E-2	5.437E+0	1.528E+1
-9.566E-2	5.476E+0	1.514E+1
-1.054E-1	5.456E+0	1.532E+1
-1.021E-1	5.372E+0	1.520E+1
-9.890E-2	5.301E+0	1.524E+1
-9.728E-2	5.447E+0	1.521E+1
-1.021E-1	5.408E+0	1.519E+1
-1.005E-1	5.450E+0	1.519E+1
-9.728E-2	5.411E+0	1.533E+1
-9.728E-2	5.392E+0	1.519E+1
-1.005E-1	5.356E+0	1.529E+1
-1.005E-1	5.486E+0	1.517E+1
-9.728E-2	5.356E+0	1.530E+1
-1.021E-1	5.411E+0	1.533E+1
-1.005E-1	5.460E+0	1.514E+1
-1.021E-1	5.502E+0	1.519E+1
-9.890E-2	5.482E+0	1.530E+1
-1.005E-1	5.466E+0	1.534E+1
-1.005E-1	5.440E+0	1.526E+1
-1.005E-1	5.460E+0	1.531E+1
-9.566E-2	5.502E+0	1.508E+1
-9.728E-2	5.456E+0	1.536E+1
-1.038E-1	5.463E+0	1.529E+1
-9.890E-2	5.473E+0	1.524E+1
-9.728E-2	5.404E+0	1.501E+1
-9.890E-2	5.469E+0	1.524E+1
-1.021E-1	5.427E+0	1.527E+1
-9.728E-2	5.340E+0	1.528E+1
-9.890E-2	5.392E+0	1.526E+1
-9.890E-2	5.392E+0	1.523E+1
-1.005E-1	5.525E+0	1.521E+1
-1.005E-1	5.395E+0	1.525E+1
-9.890E-2	5.349E+0	1.504E+1
-9.890E-2	5.460E+0	1.526E+1
-1.005E-1	5.375E+0	1.507E+1
-1.021E-1	5.366E+0	1.540E+1
-1.005E-1	5.330E+0	1.526E+1
-1.005E-1	5.369E+0	1.527E+1
-1.005E-1	5.466E+0	1.515E+1
-9.728E-2	5.398E+0	1.525E+1
-9.890E-2	5.492E+0	1.515E+1
-9.890E-2	5.473E+0	1.510E+1
-9.890E-2	5.314E+0	1.525E+1
-1.021E-1	5.379E+0	1.527E+1
-9.728E-2	5.479E+0	1.526E+1
-9.890E-2	5.395E+0	1.527E+1
-9.728E-2	5.434E+0	1.536E+1
-1.005E-1	5.453E+0	1.530E+1
-9.728E-2	5.424E+0	1.527E+1
-9.728E-2	5.453E+0	1.525E+1
-1.005E-1	5.495E+0	1.531E+1
-1.005E-1	5.466E+0	1.512E+1
-9.890E-2	5.379E+0	1.535E+1
-1.005E-1	5.463E+0	1.523E+1
-9.728E-2	5.453E+0	1.532E+1
-1.021E-1	5.414E+0	1.529E+1
-9.728E-2	5.404E+0	1.520E+1
-1.005E-1	5.382E+0	1.530E+1
-1.005E-1	5.456E+0	1.520E+1
-9.890E-2	5.366E+0	1.523E+1
-9.890E-2	5.427E+0	1.526E+1
-9.890E-2	5.427E+0	1.526E+1
-1.021E-1	5.408E+0	1.537E+1
-9.728E-2	5.346E+0	1.521E+1
-9.890E-2	5.476E+0	1.533E+1
-9.890E-2	5.404E+0	1.533E+1
-1.021E-1	5.460E+0	1.517E+1
-1.005E-1	5.427E+0	1.509E+1
-9.566E-2	5.388E+0	1.526E+1
-1.005E-1	5.430E+0	1.521E+1
-9.890E-2	5.450E+0	1.523E+1
-9.890E-2	5.469E+0	1.526E+1
-9.890E-2	5.421E+0	1.528E+1
-9.728E-2	5.414E+0	1.518E+1
-1.021E-1	5.466E+0	1.524E+1
-1.021E-1	5.479E+0	1.531E+1
-9.728E-2	5.362E+0	1.514E+1
-1.021E-1	5.492E+0	1.519E+1
-1.005E-1	5.518E+0	1.530E+1
-1.005E-1	5.382E+0	1.531E+1
-9.728E-2	5.417E+0	1.524E+1
-9.890E-2	5.440E+0	1.521E+1
-9.890E-2	5.359E+0	1.545E+1
-1.021E-1	5.424E+0	1.521E+1
-9.890E-2	5.421E+0	1.525E+1
-9.890E-2	5.417E+0	1.526E+1
-1.005E-1	5.427E+0	1.514E+1
-1.021E-1	5.421E+0	1.523E+1
-9.566E-2	5.473E+0	1.510E+1
-9.728E-2	5.297E+0	1.507E+1
-1.005E-1	5.473E+0	1.519E+1
-1.038E-1	5.417E+0	1.525E+1
-1.005E-1	5.411E+0	1.515E+1
-1.005E-1	5.440E+0	1.517E+1
-1.021E-1	5.440E+0	1.522E+1
-1.005E-1	5.369E+0	1.518E+1
-9.890E-2	5.508E+0	1.535E+1
-9.890E-2	5.427E+0	1.538E+1
-1.005E-1	5.463E+0	1.526E+1
-1.038E-1	5.404E+0	1.517E+1
-9.890E-2	5.343E+0	1.515E+1
-1.005E-1	5.404E+0	1.523E+1
-1.021E-1	5.372E+0	1.523E+1
-9.890E-2	5.430E+0	1.529E+1
-1.005E-1	5.482E+0	1.512E+1
-1.021E-1	5.463E+0	1.517E+1
-1.021E-1	5.385E+0	1.525E+1
-1.038E-1	5.385E+0	1.517E+1
-9.566E-2	5.460E+0	1.515E+1
-9.890E-2	5.392E+0	1.527E+1
-9.728E-2	5.469E+0	1.508E+1
-1.021E-1	5.421E+0	1.525E+1
-9.728E-2	5.479E+0	1.519E+1
-9.890E-2	5.427E+0	1.528E+1
-1.005E-1	5.424E+0	1.527E+1
-9.890E-2	5.427E+0	1.526E+1
-1.005E-1	5.372E+0	1.504E+1
-9.566E-2	5.401E+0	1.525E+1
-9.728E-2	5.372E+0	1.517E+1
-9.890E-2	5.424E+0	1.518E+1
-9.890E-2	5.460E+0	1.508E+1
-1.005E-1	5.323E+0	1.522E+1
-1.021E-1	5.460E+0	1.534E+1
-1.005E-1	5.499E+0	1.511E+1
-9.566E-2	5.482E+0	1.518E+1
-9.728E-2	5.430E+0	1.527E+1
-1.005E-1	5.417E+0	1.512E+1
-1.005E-1	5.430E+0	1.513E+1
-9.728E-2	5.404E+0	1.530E+1
-9.890E-2	5.379E+0	1.515E+1
-1.021E-1	5.479E+0	1.515E+1
-1.021E-1	5.456E+0	1.520E+1
-9.890E-2	5.460E+0	1.530E+1
-9.890E-2	5.424E+0	1.517E+1
-1.038E-1	5.395E+0	1.519E+1
-1.005E-1	5.440E+0	1.530E+1
-1.005E-1	5.495E+0	1.525E+1
-1.005E-1	5.379E+0	1.513E+1
-1.038E-1	5.392E+0	1.526E+1
-1.005E-1	5.424E+0	1.515E+1
-9.890E-2	5.388E+0	1.526E+1
-9.890E-2	5.450E+0	1.521E+1
-1.021E-1	5.463E+0	1.510E+1
-1.021E-1	5.469E+0	1.515E+1
-9.890E-2	5.489E+0	1.528E+1
-1.005E-1	5.375E+0	1.530E+1
-1.038E-1	5.557E+0	1.521E+1
-1.021E-1	5.362E+0	1.525E+1
-9.566E-2	5.343E+0	1.509E+1
-9.728E-2	5.486E+0	1.536E+1
-1.005E-1	5.521E+0	1.515E+1
-9.890E-2	5.486E+0	1.520E+1
-9.728E-2	5.434E+0	1.521E+1
-9.890E-2	5.382E+0	1.510E+1
-1.005E-1	5.463E+0	1.523E+1
-1.005E-1	5.395E+0	1.522E+1
-9.728E-2	5.460E+0	1.523E+1
-9.566E-2	5.479E+0	1.528E+1
-1.021E-1	5.456E+0	1.532E+1
-1.005E-1	5.437E+0	1.510E+1
-9.890E-2	5.382E+0	1.521E+1
-1.005E-1	5.366E+0	1.534E+1
-1.005E-1	5.473E+0	1.506E+1
-1.005E-1	5.521E+0	1.514E+1
-1.005E-1	5.502E+0	1.514E+1
-9.890E-2	5.392E+0	1.532E+1
-1.021E-1	5.353E+0	1.524E+1
-1.005E-1	5.499E+0	1.526E+1
-1.005E-1	5.440E+0	1.513E+1
-9.890E-2	5.388E+0	1.524E+1
-1.021E-1	5.518E+0	1.509E+1
-1.005E-1	5.314E+0	1.519E+1
-1.005E-1	5.417E+0	1.522E+1
-9.728E-2	5.453E+0	1.518E+1
-1.021E-1	5.421E+0	1.515E+1
-1.005E-1	5.379E+0	1.511E+1
-9.890E-2	5.417E+0	1.516E+1
-9.890E-2	5.417E+0	1.508E+1
-1.021E-1	5.408E+0	1.525E+1
-1.005E-1	5.421E+0	1.517E+1
-9.890E-2	5.502E+0	1.504E+1
-9.890E-2	5.424E+0	1.523E+1
-1.005E-1	5.385E+0	1.520E+1
-9.890E-2	5.401E+0	1.530E+1
-1.005E-1	5.495E+0	1.520E+1
-1.005E-1	5.486E+0	1.518E+1
-1.005E-1	5.385E+0	1.513E+1
-1.021E-1	5.404E+0	1.520E+1
-9.890E-2	5.317E+0	1.526E+1
-9.890E-2	5.466E+0	1.532E+1
-1.021E-1	5.479E+0	1.540E+1
-1.005E-1	5.443E+0	1.521E+1
-9.728E-2	5.482E+0	1.510E+1
-9.890E-2	5.395E+0	1.531E+1
-1.038E-1	5.479E+0	1.522E+1
-1.005E-1	5.518E+0	1.519E+1
-9.890E-2	5.372E+0	1.512E+1
-1.005E-1	5.440E+0	1.509E+1
-1.005E-1	5.392E+0	1.509E+1
-1.005E-1	5.320E+0	1.510E+1
-9.890E-2	5.411E+0	1.524E+1
-9.890E-2	5.395E+0	1.518E+1
-1.038E-1	5.450E+0	1.515E+1
-1.005E-1	5.417E+0	1.541E+1
-1.005E-1	5.502E+0	1.527E+1
-9.890E-2	5.463E+0	1.516E+1
-9.728E-2	5.346E+0	1.525E+1
-1.021E-1	5.424E+0	1.524E+1
-9.890E-2	5.343E+0	1.513E+1
-1.021E-1	5.385E+0	1.514E+1
-1.005E-1	5.434E+0	1.516E+1
-9.890E-2	5.372E+0	1.522E+1
-9.890E-2	5.388E+0	1.520E+1
-1.021E-1	5.359E+0	1.507E+1
-1.021E-1	5.440E+0	1.520E+1
-1.005E-1	5.362E+0	1.518E+1
-9.890E-2	5.476E+0	1.520E+1
-1.005E-1	5.385E+0	1.520E+1
-1.021E-1	5.417E+0	1.522E+1
-1.038E-1	5.411E+0	1.513E+1
-9.890E-2	5.382E+0	1.526E+1
-1.005E-1	5.463E+0	1.523E+1
-1.021E-1	5.456E+0	1.509E+1
-1.021E-1	5.359E+0	1.518E+1
-9.728E-2	5.327E+0	1.515E+1
-9.890E-2	5.333E+0	1.509E+1
-1.054E-1	5.408E+0	1.514E+1
-1.070E-1	5.392E+0	1.513E+1
-9.728E-2	5.417E+0	1.519E+1
-9.728E-2	5.430E+0	1.526E+1
-1.005E-1	5.395E+0	1.514E+1
-9.728E-2	5.382E+0	1.509E+1
-9.890E-2	5.369E+0	1.516E+1
-9.728E-2	5.382E+0	1.517E+1
-9.890E-2	5.440E+0	1.512E+1
-1.005E-1	5.382E+0	1.508E+1
-9.728E-2	5.417E+0	1.536E+1
-1.005E-1	5.392E+0	1.505E+1
-1.005E-1	5.508E+0	1.521E+1
-1.005E-1	5.453E+0	1.513E+1
-9.404E-2	5.317E+0	1.515E+1
-9.890E-2	5.333E+0	1.518E+1
-1.021E-1	5.434E+0	1.509E+1
-1.021E-1	5.440E+0	1.515E+1
-9.890E-2	5.427E+0	1.506E+1
-1.005E-1	5.557E+0	1.525E+1
-1.038E-1	5.395E+0	1.526E+1
-9.890E-2	5.340E+0	1.526E+1
-9.890E-2	5.398E+0	1.518E+1
-1.005E-1	5.356E+0	1.505E+1
-1.021E-1	5.392E+0	1.541E+1
-1.005E-1	5.408E+0	1.517E+1
-9.566E-2	5.382E+0	1.506E+1
-9.890E-2	5.372E+0	1.504E+1
-1.021E-1	5.411E+0	1.511E+1
-1.005E-1	5.404E+0	1.526E+1
-9.566E-2	5.440E+0	1.521E+1
-1.005E-1	5.424E+0	1.514E+1
-1.005E-1	5.489E+0	1.512E+1
-1.005E-1	5.392E+0	1.515E+1
-9.728E-2	5.395E+0	1.519E+1
-9.890E-2	5.362E+0	1.510E+1
-1.021E-1	5.375E+0	1.515E+1
-1.005E-1	5.430E+0	1.502E+1
-9.728E-2	5.388E+0	1.524E+1
-9.890E-2	5.521E+0	1.517E+1
-1.005E-1	5.495E+0	1.523E+1
-9.728E-2	5.333E+0	1.518E+1
-9.890E-2	5.336E+0	1.520E+1
-9.566E-2	5.411E+0	1.520E+1
-1.054E-1	5.456E+0	1.516E+1
-9.890E-2	5.421E+0	1.514E+1
-1.005E-1	5.495E+0	1.507E+1
-9.566E-2	5.430E+0	1.514E+1
-1.021E-1	5.434E+0	1.506E+1
-9.890E-2	5.372E+0	1.515E+1
-9.890E-2	5.385E+0	1.501E+1
-9.566E-2	5.460E+0	1.516E+1
-1.021E-1	5.398E+0	1.528E+1
-1.005E-1	5.375E+0	1.513E+1
-9.890E-2	5.479E+0	1.525E+1
-1.005E-1	5.489E+0	1.517E+1
-1.021E-1	5.388E+0	1.518E+1
-1.005E-1	5.466E+0	1.516E+1
-9.728E-2	5.320E+0	1.510E+1
-9.728E-2	5.482E+0	1.514E+1
-1.005E-1	5.401E+0	1.496E+1
-1.021E-1	5.340E+0	1.518E+1
-9.890E-2	5.317E+0	1.535E+1
-1.038E-1	5.369E+0	1.518E+1
-1.021E-1	5.499E+0	1.503E+1
-1.005E-1	5.301E+0	1.504E+1
-9.890E-2	5.307E+0	1.517E+1
-9.890E-2	5.476E+0	1.510E+1
-1.005E-1	5.414E+0	1.531E+1
-1.021E-1	5.460E+0	1.512E+1
-9.728E-2	5.443E+0	1.495E+1
-9.728E-2	5.447E+0	1.511E+1
-1.005E-1	5.495E+0	1.508E+1
-1.021E-1	5.421E+0	1.506E+1
-9.566E-2	5.349E+0	1.513E+1
-9.566E-2	5.392E+0	1.512E+1
-1.021E-1	5.450E+0	1.498E+1
-1.005E-1	5.460E+0	1.528E+1
-9.890E-2	5.392E+0	1.510E+1
-9.728E-2	5.369E+0	1.521E+1
-1.021E-1	5.489E+0	1.526E+1
-1.021E-1	5.421E+0	1.495E+1
-9.566E-2	5.388E+0	1.526E+1
-9.890E-2	5.499E+0	1.504E+1
-1.021E-1	5.434E+0	1.532E+1
-1.021E-1	5.417E+0	1.513E+1
-9.890E-2	5.404E+0	1.522E+1
-9.566E-2	5.486E+0	1.520E+1
-1.005E-1	5.437E+0	1.530E+1
-9.890E-2	5.421E+0	1.519E+1
-9.728E-2	5.379E+0	1.545E+1
-1.005E-1	5.388E+0	1.521E+1
-9.890E-2	5.408E+0	1.516E+1
-9.890E-2	5.369E+0	1.518E+1
-9.728E-2	5.408E+0	1.530E+1
-9.728E-2	5.401E+0	1.527E+1
-1.038E-1	5.476E+0	1.518E+1
-1.021E-1	5.401E+0	1.521E+1
-9.728E-2	5.424E+0	1.506E+1
-9.890E-2	5.460E+0	1.513E+1
-1.005E-1	5.414E+0	1.507E+1
-1.005E-1	5.349E+0	1.521E+1
-9.890E-2	5.408E+0	1.502E+1
-9.728E-2	5.408E+0	1.514E+1
-1.005E-1	5.427E+0	1.511E+1
-1.038E-1	5.476E+0	1.519E+1
-9.890E-2	5.375E+0	1.500E+1
-9.728E-2	5.450E+0	1.518E+1
-9.890E-2	5.469E+0	1.516E+1
-1.038E-1	5.369E+0	1.515E+1
-9.728E-2	5.476E+0	1.499E+1
-9.566E-2	5.372E+0	1.511E+1
-1.021E-1	5.262E+0	1.513E+1
-1.005E-1	5.401E+0	1.518E+1
-9.728E-2	5.366E+0	1.524E+1
-1.005E-1	5.382E+0	1.498E+1
-1.021E-1	5.411E+0	1.515E+1
-1.005E-1	5.388E+0	1.519E+1
-9.890E-2	5.353E+0	1.509E+1
-9.890E-2	5.437E+0	1.505E+1
-1.038E-1	5.284E+0	1.506E+1
-9.890E-2	5.427E+0	1.516E+1
-9.890E-2	5.372E+0	1.516E+1
-9.890E-2	5.414E+0	1.505E+1
-1.021E-1	5.567E+0	1.518E+1
-1.005E-1	5.421E+0	1.518E+1
-1.005E-1	5.401E+0	1.516E+1
-9.890E-2	5.398E+0	1.504E+1
-1.005E-1	5.343E+0	1.522E+1
-1.038E-1	5.340E+0	1.515E+1
-9.728E-2	5.340E+0	1.501E+1
-9.728E-2	5.366E+0	1.518E+1
-1.038E-1	5.366E+0	1.516E+1
-1.021E-1	5.356E+0	1.521E+1
-9.728E-2	5.427E+0	1.506E+1
-9.890E-2	5.382E+0	1.500E+1
-1.021E-1	5.392E+0	1.517E+1
-1.021E-1	5.421E+0	1.504E+1
-9.728E-2	5.382E+0	1.498E+1
-9.566E-2	5.404E+0	1.512E+1
-1.038E-1	5.450E+0	1.517E+1
-1.005E-1	5.395E+0	1.515E+1
-9.890E-2	5.336E+0	1.511E+1
-9.728E-2	5.294E+0	1.519E+1
-1.005E-1	5.395E+0	1.510E+1
-1.005E-1	5.434E+0	1.510E+1
-9.890E-2	5.456E+0	1.501E+1
-1.005E-1	5.404E+0	1.494E+1
-1.021E-1	5.382E+0	1.510E+1
-1.021E-1	5.340E+0	1.510E+1
-9.890E-2	5.369E+0	1.524E+1
-9.890E-2	5.395E+0	1.510E+1
-1.005E-1	5.401E+0	1.516E+1
-1.005E-1	5.401E+0	1.507E+1
-1.021E-1	5.424E+0	1.524E+1
-9.728E-2	5.375E+0	1.501E+1
-1.021E-1	5.404E+0	1.504E+1
-9.890E-2	5.392E+0	1.506E+1
-9.728E-2	5.486E+0	1.515E+1
-1.005E-1	5.479E+0	1.508E+1
-1.005E-1	5.424E+0	1.515E+1
-1.038E-1	5.440E+0	1.504E+1
-9.728E-2	5.356E+0	1.515E+1
-9.566E-2	5.463E+0	1.499E+1
-9.890E-2	5.395E+0	1.513E+1
-1.021E-1	5.430E+0	1.509E+1
-9.404E-2	5.473E+0	1.505E+1
-9.728E-2	5.375E+0	1.520E+1
-1.021E-1	5.414E+0	1.507E+1
-1.005E-1	5.430E+0	1.509E+1
-9.728E-2	5.333E+0	1.505E+1
-9.728E-2	5.379E+0	1.500E+1
-1.005E-1	5.366E+0	1.520E+1
-9.728E-2	5.314E+0	1.509E+1
-9.728E-2	5.314E+0	1.515E+1
-9.566E-2	5.414E+0	1.513E+1
-9.890E-2	5.424E+0	1.494E+1
-1.021E-1	5.366E+0	1.497E+1
-9.728E-2	5.356E+0	1.512E+1
-9.404E-2	5.392E+0	1.505E+1
-9.728E-2	5.366E+0	1.513E+1
-1.005E-1	5.404E+0	1.513E+1
-9.728E-2	5.359E+0	1.506E+1
-9.566E-2	5.340E+0	1.517E+1
-1.005E-1	5.443E+0	1.504E+1
-1.005E-1	5.382E+0	1.510E+1
-9.890E-2	5.424E+0	1.503E+1
-9.728E-2	5.268E+0	1.503E+1
-9.890E-2	5.450E+0	1.517E+1
-1.021E-1	5.414E+0	1.512E+1
-9.890E-2	5.447E+0	1.505E+1
-9.890E-2	5.359E+0	1.497E+1
-9.890E-2	5.395E+0	1.514E+1
-1.038E-1	5.317E+0	1.508E+1
-9.890E-2	5.401E+0	1.506E+1
-9.728E-2	5.375E+0	1.501E+1
-1.005E-1	5.388E+0	1.514E+1
-1.005E-1	5.330E+0	1.527E+1
-9.566E-2	5.379E+0	1.496E+1
-9.728E-2	5.369E+0	1.517E+1
-1.005E-1	5.388E+0	1.509E+1
-1.005E-1	5.434E+0	1.497E+1
-9.728E-2	5.404E+0	1.511E+1
-9.728E-2	5.385E+0	1.501E+1
-1.005E-1	5.411E+0	1.509E+1
-1.005E-1	5.304E+0	1.514E+1
-9.566E-2	5.320E+0	1.517E+1
-1.005E-1	5.417E+0	1.517E+1
-9.890E-2	5.408E+0	1.493E+1
-1.038E-1	5.398E+0	1.508E+1
-9.890E-2	5.460E+0	1.506E+1
-1.005E-1	5.369E+0	1.500E+1
-1.021E-1	5.349E+0	1.511E+1
-1.021E-1	5.401E+0	1.504E+1
-9.890E-2	5.404E+0	1.517E+1
-9.890E-2	5.320E+0	1.502E+1
-1.038E-1	5.417E+0	1.504E+1
-1.005E-1	5.424E+0	1.502E+1
-9.566E-2	5.430E+0	1.505E+1
-9.890E-2	5.427E+0	1.516E+1
-1.021E-1	5.349E+0	1.503E+1
-1.038E-1	5.382E+0	1.497E+1
-1.005E-1	5.398E+0	1.509E+1
-1.005E-1	5.427E+0	1.498E+1
-1.021E-1	5.434E+0	1.515E+1
-1.021E-1	5.356E+0	1.495E+1
-9.566E-2	5.401E+0	1.517E+1
-9.890E-2	5.265E+0	1.523E+1
-1.005E-1	5.427E+0	1.505E+1
-1.005E-1	5.401E+0	1.526E+1
-9.890E-2	5.401E+0	1.496E+1
-1.021E-1	5.333E+0	1.508E+1
-1.021E-1	5.417E+0	1.503E+1
-1.005E-1	5.392E+0	1.498E+1
-9.728E-2	5.320E+0	1.530E+1
-9.890E-2	5.408E+0	1.505E+1
-9.890E-2	5.349E+0	1.492E+1
-9.890E-2	5.408E+0	1.511E+1
-9.890E-2	5.388E+0	1.502E+1
-9.890E-2	5.379E+0	1.519E+1
-1.021E-1	5.353E+0	1.505E+1
-1.021E-1	5.366E+0	1.505E+1
-9.890E-2	5.440E+0	1.509E+1
-9.728E-2	5.379E+0	1.494E+1
-9.890E-2	5.372E+0	1.493E+1
-1.038E-1	5.482E+0	1.523E+1
-9.890E-2	5.359E+0	1.501E+1
-9.890E-2	5.492E+0	1.499E+1
-1.021E-1	5.492E+0	1.513E+1
-1.038E-1	5.356E+0	1.506E+1
-1.005E-1	5.404E+0	1.516E+1
-9.890E-2	5.408E+0	1.527E+1
-9.890E-2	5.408E+0	1.499E+1
-1.021E-1	5.460E+0	1.501E+1
-9.890E-2	5.440E+0	1.496E+1
-9.566E-2	5.336E+0	1.511E+1
-1.021E-1	5.362E+0	1.509E+1
-1.038E-1	5.408E+0	1.507E+1
-9.890E-2	5.395E+0	1.509E+1
-9.890E-2	5.398E+0	1.505E+1
-9.890E-2	5.450E+0	1.506E+1
-1.005E-1	5.336E+0	1.501E+1
-9.890E-2	5.385E+0	1.503E+1
-1.005E-1	5.307E+0	1.507E+1
-1.005E-1	5.463E+0	1.516E+1
-9.890E-2	5.353E+0	1.505E+1
-9.728E-2	5.379E+0	1.501E+1
-1.005E-1	5.343E+0	1.504E+1
-1.005E-1	5.301E+0	1.517E+1
-1.005E-1	5.521E+0	1.503E+1
-9.566E-2	5.392E+0	1.510E+1
-1.005E-1	5.346E+0	1.501E+1
-9.728E-2	5.333E+0	1.496E+1
-1.038E-1	5.317E+0	1.520E+1
-9.728E-2	5.372E+0	1.514E+1
-9.890E-2	5.382E+0	1.512E+1
-9.890E-2	5.333E+0	1.505E+1
-1.021E-1	5.414E+0	1.515E+1
-9.890E-2	5.362E+0	1.519E+1
-9.728E-2	5.489E+0	1.515E+1
-1.005E-1	5.427E+0	1.495E+1
-1.005E-1	5.437E+0	1.491E+1
-9.890E-2	5.395E+0	1.503E+1
-9.890E-2	5.327E+0	1.497E+1
-1.021E-1	5.466E+0	1.514E+1
-1.021E-1	5.430E+0	1.515E+1
-9.728E-2	5.346E+0	1.522E+1
-9.890E-2	5.460E+0	1.502E+1
-1.021E-1	5.336E+0	1.502E+1
-1.021E-1	5.417E+0	1.506E+1
-9.566E-2	5.362E+0	1.516E+1
-9.566E-2	5.385E+0	1.508E+1
-1.021E-1	5.388E+0	1.499E+1
-9.890E-2	5.430E+0	1.506E+1
-1.005E-1	5.356E+0	1.514E+1
-9.728E-2	5.401E+0	1.514E+1
-1.021E-1	5.408E+0	1.526E+1
-1.021E-1	5.333E+0	1.506E+1
-9.566E-2	5.340E+0	1.514E+1
-9.566E-2	5.434E+0	1.517E+1
-1.005E-1	5.411E+0	1.511E+1
-1.021E-1	5.330E+0	1.504E+1
-9.728E-2	5.473E+0	1.496E+1
-9.890E-2	5.427E+0	1.506E+1
-1.054E-1	5.401E+0	1.506E+1
-1.038E-1	5.275E+0	1.488E+1
-9.728E-2	5.353E+0	1.507E+1
-9.728E-2	5.362E+0	1.511E+1
-1.021E-1	5.453E+0	1.503E+1
-1.021E-1	5.375E+0	1.504E+1
-9.404E-2	5.427E+0	1.506E+1
-9.566E-2	5.430E+0	1.521E+1
-1.038E-1	5.346E+0	1.505E+1
-1.021E-1	5.398E+0	1.500E+1
-1.005E-1	5.385E+0	1.503E+1
-9.890E-2	5.327E+0	1.501E+1
-9.728E-2	5.398E+0	1.493E+1
-9.890E-2	5.265E+0	1.513E+1
-9.728E-2	5.440E+0	1.507E+1
-9.890E-2	5.427E+0	1.500E+1
-1.005E-1	5.278E+0	1.495E+1
-1.021E-1	5.411E+0	1.512E+1
-9.566E-2	5.288E+0	1.501E+1
-9.728E-2	5.340E+0	1.480E+1
-9.890E-2	5.291E+0	1.492E+1
-9.890E-2	5.372E+0	1.500E+1
-9.728E-2	5.401E+0	1.527E+1
-9.890E-2	5.385E+0	1.494E+1
-9.890E-2	5.369E+0	1.511E+1
-1.005E-1	5.417E+0	1.503E+1
-9.890E-2	5.340E+0	1.508E+1
-9.890E-2	5.323E+0	1.508E+1
-1.021E-1	5.424E+0	1.513E+1
-9.890E-2	5.430E+0	1.509E+1
-9.566E-2	5.359E+0	1.513E+1
-9.566E-2	5.392E+0	1.485E+1
-1.021E-1	5.424E+0	1.508E+1
-9.890E-2	5.395E+0	1.498E+1
-9.728E-2	5.411E+0	1.497E+1
-9.566E-2	5.372E+0	1.516E+1
-9.728E-2	5.288E+0	1.496E+1
-1.005E-1	5.401E+0	1.502E+1
-9.728E-2	5.288E+0	1.515E+1
-9.566E-2	5.434E+0	1.500E+1
-1.005E-1	5.411E+0	1.502E+1
-1.005E-1	5.366E+0	1.504E+1
-9.890E-2	5.366E+0	1.522E+1
-9.566E-2	5.375E+0	1.504E+1
-9.728E-2	5.430E+0	1.503E+1
-9.728E-2	5.372E+0	1.504E+1
-9.728E-2	5.297E+0	1.506E+1
-1.005E-1	5.362E+0	1.499E+1
-1.005E-1	5.353E+0	1.515E+1
-1.021E-1	5.359E+0	1.505E+1
-9.890E-2	5.398E+0	1.493E+1
-1.005E-1	5.388E+0	1.503E+1
-1.021E-1	5.362E+0	1.501E+1
-9.890E-2	5.414E+0	1.494E+1
-9.728E-2	5.447E+0	1.506E+1
-9.404E-2	5.460E+0	1.508E+1
-1.005E-1	5.304E+0	1.490E+1
-1.021E-1	5.353E+0	1.495E+1
-9.890E-2	5.427E+0	1.487E+1
-1.005E-1	5.408E+0	1.487E+1
-9.890E-2	5.430E+0	1.501E+1
-1.021E-1	5.369E+0	1.517E+1
-9.890E-2	5.369E+0	1.494E+1
-9.890E-2	5.323E+0	1.500E+1
-1.021E-1	5.434E+0	1.497E+1
-9.890E-2	5.239E+0	1.505E+1
-9.890E-2	5.359E+0	1.501E+1
-9.890E-2	5.430E+0	1.502E+1
-1.005E-1	5.401E+0	1.496E+1
-1.021E-1	5.372E+0	1.510E+1
-9.890E-2	5.469E+0	1.505E+1
-1.005E-1	5.333E+0	1.519E+1
-9.890E-2	5.372E+0	1.508E+1
-1.021E-1	5.304E+0	1.517E+1
-9.890E-2	5.359E+0	1.517E+1
-9.566E-2	5.343E+0	1.507E+1
-1.005E-1	5.284E+0	1.503E+1
-1.005E-1	5.346E+0	1.483E+1
-9.566E-2	5.372E+0	1.514E+1
-9.728E-2	5.340E+0	1.511E+1
-9.890E-2	5.417E+0	1.485E+1
-1.005E-1	5.398E+0	1.508E+1
-9.728E-2	5.327E+0	1.480E+1
-1.005E-1	5.492E+0	1.493E+1
-1.005E-1	5.333E+0	1.503E+1
-1.021E-1	5.440E+0	1.500E+1
-9.890E-2	5.327E+0	1.506E+1
-1.005E-1	5.288E+0	1.524E+1
-9.728E-2	5.392E+0	1.489E+1
-1.021E-1	5.388E+0	1.499E+1
-9.728E-2	5.323E+0	1.513E+1
-9.728E-2	5.414E+0	1.507E+1
-1.005E-1	5.353E+0	1.512E+1
-1.021E-1	5.404E+0	1.507E+1
-9.728E-2	5.385E+0	1.496E+1
-9.890E-2	5.450E+0	1.519E+1
-1.005E-1	5.375E+0	1.489E+1
-1.005E-1	5.463E+0	1.507E+1
-9.890E-2	5.366E+0	1.497E+1
-9.890E-2	5.353E+0	1.491E+1
-9.728E-2	5.343E+0	1.496E+1
-1.005E-1	5.353E+0	1.513E+1
-9.728E-2	5.343E+0	1.497E+1
-1.005E-1	5.366E+0	1.488E+1
-1.021E-1	5.323E+0	1.492E+1
-1.021E-1	5.379E+0	1.494E+1
-9.890E-2	5.382E+0	1.508E+1
-9.890E-2	5.307E+0	1.502E+1
-1.005E-1	5.346E+0	1.500E+1
-1.005E-1	5.288E+0	1.490E+1
-9.728E-2	5.330E+0	1.494E+1
-9.566E-2	5.333E+0	1.489E+1
-1.021E-1	5.297E+0	1.496E+1
-1.005E-1	5.421E+0	1.505E+1
-9.566E-2	5.366E+0	1.498E+1
-9.728E-2	5.327E+0	1.515E+1
-9.890E-2	5.301E+0	1.499E+1
-1.005E-1	5.349E+0	1.496E+1
-9.728E-2	5.349E+0	1.511E+1
-9.890E-2	5.369E+0	1.513E+1
-9.890E-2	5.333E+0	1.504E+1
-1.005E-1	5.392E+0	1.515E+1
-9.728E-2	5.424E+0	1.493E+1
-9.890E-2	5.375E+0	1.487E+1
-9.890E-2	5.369E+0	1.497E+1
-1.021E-1	5.356E+0	1.499E+1
-9.890E-2	5.275E+0	1.512E+1
-9.728E-2	5.382E+0	1.520E+1
-9.890E-2	5.411E+0	1.509E+1
-1.005E-1	5.417E+0	1.505E+1
-9.728E-2	5.366E+0	1.503E+1
-1.005E-1	5.401E+0	1.496E+1
-1.021E-1	5.301E+0	1.500E+1
-9.890E-2	5.388E+0	1.499E+1
-9.566E-2	5.317E+0	1.488E+1
-9.728E-2	5.379E+0	1.503E+1
-1.021E-1	5.317E+0	1.501E+1
-9.890E-2	5.346E+0	1.507E+1
-9.566E-2	5.388E+0	1.489E+1
-9.890E-2	5.401E+0	1.506E+1
-1.021E-1	5.317E+0	1.493E+1
-9.728E-2	5.336E+0	1.511E+1
-9.890E-2	5.414E+0	1.498E+1
-9.728E-2	5.343E+0	1.506E+1
-9.890E-2	5.333E+0	1.495E+1
-9.890E-2	5.421E+0	1.478E+1
-9.728E-2	5.333E+0	1.506E+1
-9.890E-2	5.343E+0	1.488E+1
-1.005E-1	5.379E+0	1.494E+1
-9.890E-2	5.366E+0	1.511E+1
-9.566E-2	5.330E+0	1.508E+1
-9.890E-2	5.414E+0	1.504E+1
-1.005E-1	5.382E+0	1.501E+1
-9.890E-2	5.398E+0	1.492E+1
-9.728E-2	5.401E+0	1.494E+1
-9.890E-2	5.401E+0	1.505E+1
-1.038E-1	5.356E+0	1.502E+1
-1.021E-1	5.421E+0	1.496E+1
-9.728E-2	5.395E+0	1.480E+1
-9.890E-2	5.379E+0	1.507E+1
-1.005E-1	5.398E+0	1.504E+1
-1.005E-1	5.366E+0	1.487E+1
-1.005E-1	5.379E+0	1.488E+1
-9.728E-2	5.343E+0	1.489E+1
-1.038E-1	5.404E+0	1.504E+1
-1.005E-1	5.353E+0	1.484E+1
-1.005E-1	5.453E+0	1.496E+1
-1.005E-1	5.330E+0	1.493E+1
-1.005E-1	5.356E+0	1.495E+1
-1.021E-1	5.375E+0	1.495E+1
-9.566E-2	5.417E+0	1.487E+1
-9.728E-2	5.291E+0	1.501E+1
-9.890E-2	5.284E+0	1.497E+1
-9.890E-2	5.323E+0	1.487E+1
-9.728E-2	5.411E+0	1.500E+1
-9.728E-2	5.434E+0	1.508E+1
-1.005E-1	5.333E+0	1.501E+1
-9.890E-2	5.382E+0	1.504E+1
-1.005E-1	5.320E+0	1.504E+1
-9.728E-2	5.408E+0	1.493E+1
-1.038E-1	5.320E+0	1.494E+1
-1.005E-1	5.281E+0	1.494E+1
-1.005E-1	5.372E+0	1.497E+1
-9.728E-2	5.353E+0	1.480E+1
-1.005E-1	5.401E+0	1.494E+1
-1.005E-1	5.404E+0	1.482E+1
-1.005E-1	5.314E+0	1.480E+1
-9.728E-2	5.382E+0	1.500E+1
-1.005E-1	5.284E+0	1.496E+1
-9.890E-2	5.346E+0	1.493E+1
-9.728E-2	5.353E+0	1.491E+1
-9.728E-2	5.346E+0	1.481E+1
-1.021E-1	5.404E+0	1.506E+1
-1.021E-1	5.336E+0	1.499E+1
-1.005E-1	5.453E+0	1.482E+1
-9.728E-2	5.327E+0	1.499E+1
-1.021E-1	5.392E+0	1.507E+1
-9.890E-2	5.353E+0	1.498E+1
-9.890E-2	5.320E+0	1.502E+1
-9.890E-2	5.275E+0	1.517E+1
-1.021E-1	5.427E+0	1.501E+1
-1.021E-1	5.362E+0	1.498E+1
-9.728E-2	5.333E+0	1.488E+1
-9.566E-2	5.314E+0	1.498E+1
-1.005E-1	5.275E+0	1.501E+1
-1.005E-1	5.297E+0	1.492E+1
-9.890E-2	5.375E+0	1.497E+1
-9.728E-2	5.430E+0	1.497E+1
-1.005E-1	5.304E+0	1.498E+1
-1.005E-1	5.388E+0	1.494E+1
-9.890E-2	5.369E+0	1.497E+1
-1.005E-1	5.427E+0	1.488E+1
-1.021E-1	5.375E+0	1.497E+1
-1.021E-1	5.395E+0	1.506E+1
-9.890E-2	5.327E+0	1.489E+1
-9.890E-2	5.359E+0	1.500E+1
-1.005E-1	5.434E+0	1.511E+1
-9.890E-2	5.372E+0	1.509E+1
-1.005E-1	5.408E+0	1.502E+1
-9.728E-2	5.388E+0	1.491E+1
-9.890E-2	5.411E+0	1.500E+1
-1.021E-1	5.437E+0	1.497E+1
-9.890E-2	5.404E+0	1.493E+1
-9.728E-2	5.382E+0	1.509E+1
-9.890E-2	5.255E+0	1.507E+1
-1.021E-1	5.314E+0	1.487E+1
-9.566E-2	5.333E+0	1.499E+1
-9.890E-2	5.411E+0	1.499E+1
-1.005E-1	5.356E+0	1.491E+1
-1.038E-1	5.372E+0	1.504E+1
-9.890E-2	5.294E+0	1.499E+1
-9.728E-2	5.336E+0	1.499E+1
-1.021E-1	5.401E+0	1.505E+1
-1.021E-1	5.395E+0	1.503E+1
-9.728E-2	5.330E+0	1.500E+1
-9.890E-2	5.450E+0	1.492E+1
-1.021E-1	5.379E+0	1.511E+1
-9.890E-2	5.404E+0	1.494E+1
-1.005E-1	5.353E+0	1.481E+1
-9.728E-2	5.327E+0	1.506E+1
-1.005E-1	5.408E+0	1.484E+1
-1.021E-1	5.333E+0	1.486E+1
-9.890E-2	5.421E+0	1.494E+1
-9.890E-2	5.395E+0	1.504E+1
-1.038E-1	5.456E+0	1.481E+1
-1.005E-1	5.336E+0	1.493E+1
-9.566E-2	5.330E+0	1.494E+1
-9.404E-2	5.359E+0	1.491E+1
-9.890E-2	5.336E+0	1.510E+1
-1.005E-1	5.284E+0	1.486E+1
-9.566E-2	5.362E+0	1.497E+1
-9.728E-2	5.401E+0	1.496E+1
-1.005E-1	5.330E+0	1.486E+1
-1.021E-1	5.385E+0	1.497E+1
-9.890E-2	5.284E+0	1.491E+1
-9.566E-2	5.330E+0	1.497E+1
-1.021E-1	5.353E+0	1.492E+1
-1.005E-1	5.359E+0	1.505E+1
-9.890E-2	5.366E+0	1.494E+1
-1.005E-1	5.392E+0	1.500E+1
-1.021E-1	5.362E+0	1.496E+1
-1.005E-1	5.333E+0	1.495E+1
-9.890E-2	5.411E+0	1.498E+1
-9.728E-2	5.333E+0	1.508E+1
-1.021E-1	5.369E+0	1.473E+1
-1.021E-1	5.443E+0	1.498E+1
-9.728E-2	5.340E+0	1.483E+1
-9.728E-2	5.443E+0	1.498E+1
-9.890E-2	5.343E+0	1.491E+1
-1.021E-1	5.398E+0	1.502E+1
-9.728E-2	5.404E+0	1.496E+1
-9.566E-2	5.330E+0	1.496E+1
-9.890E-2	5.356E+0	1.500E+1
-1.021E-1	5.343E+0	1.482E+1
-9.728E-2	5.314E+0	1.482E+1
-9.566E-2	5.317E+0	1.508E+1
-9.890E-2	5.340E+0	1.498E+1
-1.005E-1	5.382E+0	1.500E+1
-9.728E-2	5.414E+0	1.485E+1
-1.005E-1	5.291E+0	1.499E+1
-1.005E-1	5.349E+0	1.492E+1
-1.005E-1	5.356E+0	1.492E+1
-1.005E-1	5.382E+0	1.504E+1
-9.728E-2	5.453E+0	1.487E+1
-9.890E-2	5.317E+0	1.509E+1
-9.890E-2	5.356E+0	1.505E+1
-9.728E-2	5.281E+0	1.494E+1
-9.890E-2	5.366E+0	1.506E+1
-1.021E-1	5.297E+0	1.495E+1
-1.021E-1	5.366E+0	1.482E+1
-9.728E-2	5.297E+0	1.510E+1
-9.890E-2	5.307E+0	1.501E+1
-1.005E-1	5.284E+0	1.495E+1
-9.890E-2	5.314E+0	1.498E+1
-9.566E-2	5.375E+0	1.508E+1
-9.728E-2	5.333E+0	1.483E+1
-1.005E-1	5.216E+0	1.492E+1
-1.005E-1	5.353E+0	1.468E+1
-9.728E-2	5.330E+0	1.493E+1
-9.728E-2	5.314E+0	1.499E+1
-1.021E-1	5.401E+0	1.486E+1
-1.005E-1	5.233E+0	1.479E+1
-9.890E-2	5.278E+0	1.493E+1
-9.728E-2	5.210E+0	1.484E+1
-1.021E-1	5.246E+0	1.507E+1
-1.005E-1	5.382E+0	1.502E+1
-9.728E-2	5.320E+0	1.495E+1
-1.005E-1	5.275E+0	1.482E+1
-1.021E-1	5.421E+0	1.491E+1
-1.021E-1	5.320E+0	1.502E+1
-9.728E-2	5.382E+0	1.490E+1
-9.890E-2	5.447E+0	1.502E+1
-9.890E-2	5.330E+0	1.514E+1
-9.890E-2	5.304E+0	1.492E+1
-9.728E-2	5.301E+0	1.494E+1
-9.566E-2	5.284E+0	1.491E+1
-1.005E-1	5.359E+0	1.498E+1
-9.890E-2	5.388E+0	1.491E+1
-9.728E-2	5.297E+0	1.479E+1
-9.890E-2	5.288E+0	1.493E+1
-1.005E-1	5.401E+0	1.500E+1
-1.005E-1	5.343E+0	1.483E+1
-1.005E-1	5.417E+0	1.484E+1
-9.728E-2	5.392E+0	1.490E+1
-1.021E-1	5.320E+0	1.493E+1
-1.021E-1	5.327E+0	1.502E+1
-9.890E-2	5.424E+0	1.484E+1
-9.890E-2	5.349E+0	1.480E+1
-9.890E-2	5.356E+0	1.498E+1
-1.005E-1	5.417E+0	1.511E+1
-9.728E-2	5.262E+0	1.494E+1
-1.005E-1	5.307E+0	1.508E+1
-1.005E-1	5.213E+0	1.491E+1
-1.005E-1	5.353E+0	1.492E+1
-9.728E-2	5.443E+0	1.478E+1
-1.021E-1	5.366E+0	1.482E+1
-1.005E-1	5.379E+0	1.490E+1
-1.038E-1	5.359E+0	1.496E+1
-9.728E-2	5.362E+0	1.486E+1
-1.021E-1	5.349E+0	1.494E+1
-1.005E-1	5.346E+0	1.509E+1
-1.021E-1	5.398E+0	1.491E+1
-9.566E-2	5.320E+0	1.485E+1
-1.005E-1	5.320E+0	1.497E+1
-1.021E-1	5.362E+0	1.488E+1
-1.005E-1	5.359E+0	1.485E+1
-9.728E-2	5.323E+0	1.495E+1
-9.728E-2	5.414E+0	1.492E+1
-1.005E-1	5.362E+0	1.483E+1
-1.005E-1	5.379E+0	1.488E+1
-9.728E-2	5.213E+0	1.504E+1
-9.728E-2	5.362E+0	1.491E+1
-1.021E-1	5.327E+0	1.493E+1
-1.005E-1	5.317E+0	1.497E+1
-1.005E-1	5.291E+0	1.482E+1
-9.890E-2	5.320E+0	1.494E+1
-1.005E-1	5.314E+0	1.490E+1
-1.021E-1	5.388E+0	1.491E+1
-1.005E-1	5.366E+0	1.480E+1
-9.728E-2	5.275E+0	1.503E+1
-1.021E-1	5.294E+0	1.491E+1
-1.005E-1	5.333E+0	1.489E+1
-9.728E-2	5.356E+0	1.483E+1
-9.890E-2	5.278E+0	1.495E+1
-1.005E-1	5.385E+0	1.487E+1
-1.038E-1	5.246E+0	1.490E+1
-9.890E-2	5.343E+0	1.487E+1
-9.890E-2	5.340E+0	1.504E+1
-1.005E-1	5.278E+0	1.496E+1
-9.890E-2	5.424E+0	1.497E+1
-1.005E-1	5.404E+0	1.475E+1
-9.890E-2	5.382E+0	1.495E+1
-1.005E-1	5.404E+0	1.483E+1
-1.005E-1	5.281E+0	1.496E+1
-9.890E-2	5.404E+0	1.495E+1
-9.566E-2	5.388E+0	1.511E+1
-1.005E-1	5.310E+0	1.485E+1
-1.005E-1	5.372E+0	1.508E+1
-9.890E-2	5.310E+0	1.499E+1
-9.728E-2	5.314E+0	1.489E+1
-1.005E-1	5.362E+0	1.501E+1
-1.005E-1	5.314E+0	1.486E+1
-9.728E-2	5.327E+0	1.495E+1
-1.005E-1	5.271E+0	1.500E+1
-1.021E-1	5.411E+0	1.486E+1
-1.021E-1	5.388E+0	1.484E+1
-9.728E-2	5.294E+0	1.505E+1
-9.566E-2	5.327E+0	1.491E+1
-1.005E-1	5.271E+0	1.493E+1
-9.890E-2	5.317E+0	1.489E+1
-9.728E-2	5.294E+0	1.493E+1
-9.566E-2	5.330E+0	1.482E+1
-1.005E-1	5.336E+0	1.476E+1
-9.890E-2	5.249E+0	1.510E+1
-1.005E-1	5.417E+0	1.486E+1
-9.890E-2	5.297E+0	1.492E+1
-9.890E-2	5.320E+0	1.489E+1
-1.005E-1	5.314E+0	1.507E+1
-9.728E-2	5.301E+0	1.484E+1
-9.728E-2	5.310E+0	1.494E+1
-1.005E-1	5.255E+0	1.484E+1
-9.890E-2	5.417E+0	1.486E+1
-9.890E-2	5.346E+0	1.490E+1
-9.890E-2	5.411E+0	1.496E+1
-9.890E-2	5.317E+0	1.485E+1
-1.021E-1	5.385E+0	1.483E+1
-1.005E-1	5.349E+0	1.486E+1
-9.890E-2	5.379E+0	1.493E+1
-1.005E-1	5.404E+0	1.497E+1
-1.021E-1	5.317E+0	1.489E+1
-9.890E-2	5.388E+0	1.503E+1
-9.566E-2	5.327E+0	1.496E+1
-9.890E-2	5.255E+0	1.486E+1
-9.728E-2	5.369E+0	1.488E+1
-9.728E-2	5.291E+0	1.485E+1
-9.890E-2	5.242E+0	1.479E+1
-1.021E-1	5.284E+0	1.484E+1
-1.005E-1	5.307E+0	1.487E+1
-9.728E-2	5.310E+0	1.492E+1
-9.890E-2	5.356E+0	1.492E+1
-9.890E-2	5.349E+0	1.505E+1
-1.005E-1	5.366E+0	1.483E+1
-9.728E-2	5.353E+0	1.493E+1
-9.890E-2	5.333E+0	1.488E+1
-1.021E-1	5.320E+0	1.493E+1
-1.005E-1	5.353E+0	1.486E+1
-9.566E-2	5.271E+0	1.482E+1
-9.890E-2	5.404E+0	1.489E+1
-1.005E-1	5.327E+0	1.490E+1
-1.021E-1	5.242E+0	1.495E+1
-9.728E-2	5.216E+0	1.482E+1
-1.005E-1	5.353E+0	1.501E+1
-1.005E-1	5.275E+0	1.484E+1
-9.728E-2	5.343E+0	1.505E+1
-9.566E-2	5.327E+0	1.482E+1
-9.728E-2	5.252E+0	1.504E+1
-9.728E-2	5.304E+0	1.489E+1
-1.021E-1	5.385E+0	1.508E+1
-9.242E-2	5.236E+0	1.498E+1
-9.728E-2	5.323E+0	1.487E+1
-1.021E-1	5.304E+0	1.488E+1
-9.890E-2	5.379E+0	1.505E+1
-1.005E-1	5.284E+0	1.494E+1
-9.728E-2	5.359E+0	1.489E+1
-1.005E-1	5.421E+0	1.495E+1
-9.890E-2	5.294E+0	1.496E+1
-1.005E-1	5.294E+0	1.499E+1
-9.728E-2	5.291E+0	1.503E+1
-9.890E-2	5.411E+0	1.486E+1
-1.005E-1	5.320E+0	1.489E+1
-1.005E-1	5.336E+0	1.482E+1
-9.728E-2	5.310E+0	1.481E+1
-1.005E-1	5.340E+0	1.487E+1
-1.005E-1	5.281E+0	1.501E+1
-9.566E-2	5.281E+0	1.501E+1
-9.728E-2	5.404E+0	1.487E+1
-1.021E-1	5.275E+0	1.483E+1
-1.038E-1	5.259E+0	1.493E+1
-9.566E-2	5.294E+0	1.491E+1
-9.728E-2	5.369E+0	1.487E+1
-1.005E-1	5.340E+0	1.470E+1
-9.890E-2	5.327E+0	1.490E+1
-9.728E-2	5.362E+0	1.490E+1
-1.005E-1	5.353E+0	1.485E+1
-1.005E-1	5.414E+0	1.493E+1
-1.021E-1	5.375E+0	1.484E+1
-9.890E-2	5.356E+0	1.479E+1
-1.005E-1	5.375E+0	1.485E+1
-1.005E-1	5.310E+0	1.500E+1
-1.005E-1	5.301E+0	1.489E+1
-9.728E-2	5.275E+0	1.494E+1
-9.566E-2	5.398E+0	1.480E+1
-9.566E-2	5.297E+0	1.495E+1
-9.890E-2	5.379E+0	1.492E+1
-9.728E-2	5.284E+0	1.511E+1
-9.728E-2	5.437E+0	1.490E+1
-1.038E-1	5.278E+0	1.490E+1
-1.021E-1	5.323E+0	1.498E+1
-9.728E-2	5.291E+0	1.502E+1
-9.566E-2	5.359E+0	1.479E+1
-1.038E-1	5.388E+0	1.486E+1
-1.005E-1	5.291E+0	1.475E+1
-9.890E-2	5.310E+0	1.489E+1
-9.728E-2	5.323E+0	1.486E+1
-1.021E-1	5.356E+0	1.484E+1
-1.005E-1	5.278E+0	1.488E+1
-9.890E-2	5.392E+0	1.500E+1
-9.890E-2	5.336E+0	1.496E+1
-9.728E-2	5.366E+0	1.476E+1
-1.005E-1	5.288E+0	1.497E+1
-9.566E-2	5.252E+0	1.503E+1
-1.005E-1	5.372E+0	1.499E+1
-1.005E-1	5.284E+0	1.487E+1
-1.005E-1	5.271E+0	1.492E+1
-9.890E-2	5.362E+0	1.484E+1
-9.890E-2	5.307E+0	1.509E+1
-1.021E-1	5.301E+0	1.485E+1
-9.890E-2	5.265E+0	1.496E+1
-9.242E-2	5.333E+0	1.489E+1
-9.890E-2	5.310E+0	1.478E+1
-9.890E-2	5.242E+0	1.505E+1
-9.728E-2	5.291E+0	1.494E+1
-9.728E-2	5.401E+0	1.498E+1
-9.890E-2	5.307E+0	1.475E+1
-1.021E-1	5.249E+0	1.505E+1
-9.890E-2	5.382E+0	1.485E+1
-9.566E-2	5.333E+0	1.491E+1
-9.890E-2	5.382E+0	1.505E+1
-1.021E-1	5.320E+0	1.493E+1
-1.005E-1	5.401E+0	1.487E+1
-9.890E-2	5.395E+0	1.483E+1
-9.728E-2	5.297E+0	1.497E+1
-1.021E-1	5.288E+0	1.498E+1
-1.038E-1	5.333E+0	1.494E+1
-9.728E-2	5.336E+0	1.490E+1
-9.890E-2	5.307E+0	1.483E+1
-1.021E-1	5.301E+0	1.486E+1
-1.038E-1	5.310E+0	1.485E+1
-9.728E-2	5.330E+0	1.480E+1
-9.566E-2	5.421E+0	1.493E+1
-9.728E-2	5.333E+0	1.495E+1
-9.890E-2	5.207E+0	1.470E+1
-1.005E-1	5.359E+0	1.488E+1
-9.728E-2	5.333E+0	1.472E+1
-9.890E-2	5.297E+0	1.479E+1
-1.021E-1	5.239E+0	1.486E+1
-9.566E-2	5.340E+0	1.495E+1
-9.728E-2	5.304E+0	1.500E+1
-9.890E-2	5.271E+0	1.494E+1
-1.005E-1	5.294E+0	1.494E+1
-9.728E-2	5.307E+0	1.495E+1
-9.566E-2	5.356E+0	1.494E+1
-1.005E-1	5.226E+0	1.497E+1
-1.005E-1	5.362E+0	1.481E+1
-9.566E-2	5.392E+0	1.500E+1
-9.728E-2	5.349E+0	1.487E+1
-1.005E-1	5.430E+0	1.484E+1
-1.038E-1	5.301E+0	1.481E+1
-9.890E-2	5.417E+0	1.495E+1
-9.728E-2	5.411E+0	1.475E+1
-1.005E-1	5.336E+0	1.482E+1
-9.890E-2	5.447E+0	1.485E+1
-1.005E-1	5.288E+0	1.487E+1
-9.890E-2	5.421E+0	1.473E+1
-1.005E-1	5.366E+0	1.485E+1
-9.890E-2	5.255E+0	1.487E+1
-1.005E-1	5.317E+0	1.475E+1
-9.728E-2	5.388E+0	1.482E+1
-1.005E-1	5.401E+0	1.486E+1
-1.038E-1	5.265E+0	1.493E+1
-9.728E-2	5.346E+0	1.486E+1
-9.728E-2	5.388E+0	1.492E+1
-1.021E-1	5.304E+0	1.461E+1
-1.005E-1	5.327E+0	1.486E+1
-9.890E-2	5.320E+0	1.476E+1
-9.728E-2	5.307E+0	1.487E+1
-1.005E-1	5.336E+0	1.492E+1
-1.005E-1	5.330E+0	1.479E+1
-9.728E-2	5.320E+0	1.491E+1
-9.728E-2	5.291E+0	1.475E+1
-1.005E-1	5.401E+0	1.488E+1
-9.728E-2	5.301E+0	1.485E+1
-9.566E-2	5.366E+0	1.486E+1
-9.890E-2	5.294E+0	1.486E+1
-1.005E-1	5.294E+0	1.503E+1
-1.021E-1	5.314E+0	1.484E+1
-9.890E-2	5.271E+0	1.490E+1
-9.728E-2	5.297E+0	1.472E+1
-1.038E-1	5.408E+0	1.486E+1
-1.005E-1	5.259E+0	1.489E+1
-9.890E-2	5.304E+0	1.497E+1
-9.404E-2	5.411E+0	1.487E+1
-9.728E-2	5.288E+0	1.489E+1
-9.890E-2	5.388E+0	1.473E+1
-9.728E-2	5.268E+0	1.493E+1
-9.890E-2	5.307E+0	1.486E+1
-9.890E-2	5.307E+0	1.492E+1
-1.021E-1	5.252E+0	1.489E+1
-9.890E-2	5.314E+0	1.488E+1
-9.566E-2	5.304E+0	1.494E+1
-1.005E-1	5.281E+0	1.489E+1
-9.890E-2	5.281E+0	1.477E+1
-1.005E-1	5.404E+0	1.479E+1
-9.890E-2	5.304E+0	1.462E+1
-1.038E-1	5.310E+0	1.487E+1
-1.005E-1	5.307E+0	1.485E+1
-9.890E-2	5.336E+0	1.468E+1
-9.728E-2	5.323E+0	1.496E+1
-1.005E-1	5.294E+0	1.483E+1
-1.021E-1	5.372E+0	1.465E+1
-9.890E-2	5.382E+0	1.482E+1
-1.021E-1	5.333E+0	1.487E+1
-9.890E-2	5.281E+0	1.489E+1
-1.005E-1	5.353E+0	1.487E+1
-9.728E-2	5.388E+0	1.476E+1
-9.728E-2	5.249E+0	1.488E+1
-9.890E-2	5.359E+0	1.497E+1
-1.005E-1	5.259E+0	1.496E+1
-9.890E-2	5.356E+0	1.482E+1
-9.728E-2	5.333E+0	1.479E+1
-1.005E-1	5.333E+0	1.486E+1
-1.005E-1	5.343E+0	1.495E+1
-9.890E-2	5.320E+0	1.482E+1
-9.890E-2	5.349E+0	1.494E+1
-9.728E-2	5.291E+0	1.481E+1
-9.890E-2	5.349E+0	1.496E+1
-9.728E-2	5.265E+0	1.484E+1
-9.728E-2	5.369E+0	1.491E+1
-1.038E-1	5.447E+0	1.481E+1
-1.021E-1	5.362E+0	1.478E+1
-9.728E-2	5.271E+0	1.482E+1
-9.890E-2	5.359E+0	1.485E+1
-1.005E-1	5.369E+0	1.488E+1
-1.005E-1	5.291E+0	1.482E+1
-9.890E-2	5.369E+0	1.485E+1
-9.566E-2	5.304E+0	1.482E+1
-1.005E-1	5.333E+0	1.474E+1
-1.021E-1	5.268E+0	1.484E+1
-9.728E-2	5.317E+0	1.492E+1
-9.566E-2	5.291E+0	1.484E+1
-1.021E-1	5.366E+0	1.492E+1
-1.021E-1	5.314E+0	1.480E+1
-9.728E-2	5.213E+0	1.490E+1
-9.728E-2	5.356E+0	1.479E+1
-1.005E-1	5.278E+0	1.474E+1
-1.005E-1	5.395E+0	1.486E+1
-9.728E-2	5.278E+0	1.474E+1
-9.728E-2	5.255E+0	1.479E+1
-9.890E-2	5.346E+0	1.481E+1
-1.021E-1	5.320E+0	1.493E+1
-9.728E-2	5.229E+0	1.480E+1
-9.890E-2	5.333E+0	1.487E+1
-9.890E-2	5.330E+0	1.485E+1
-1.005E-1	5.314E+0	1.477E+1
-9.728E-2	5.356E+0	1.477E+1
-9.890E-2	5.259E+0	1.498E+1
-1.005E-1	5.346E+0	1.480E+1
-9.890E-2	5.333E+0	1.493E+1
-9.728E-2	5.320E+0	1.466E+1
-9.728E-2	5.177E+0	1.483E+1
-1.005E-1	5.291E+0	1.479E+1
-9.890E-2	5.330E+0	1.474E+1
-1.005E-1	5.346E+0	1.492E+1
-9.890E-2	5.310E+0	1.489E+1
-9.728E-2	5.239E+0	1.481E+1
-9.890E-2	5.187E+0	1.491E+1
-9.728E-2	5.356E+0	1.499E+1
-9.890E-2	5.330E+0	1.485E+1
-1.021E-1	5.336E+0	1.482E+1
-1.021E-1	5.310E+0	1.493E+1
-9.890E-2	5.417E+0	1.487E+1
-9.566E-2	5.388E+0	1.482E+1
-1.005E-1	5.307E+0	1.489E+1
-1.021E-1	5.411E+0	1.491E+1
-9.728E-2	5.327E+0	1.470E+1
-9.728E-2	5.366E+0	1.467E+1
-1.021E-1	5.294E+0	1.478E+1
-9.890E-2	5.281E+0	1.494E+1
-9.728E-2	5.281E+0	1.471E+1
-1.005E-1	5.388E+0	1.475E+1
-9.890E-2	5.340E+0	1.484E+1
-1.021E-1	5.265E+0	1.480E+1
-9.890E-2	5.343E+0	1.468E+1
-9.566E-2	5.284E+0	1.472E+1
-1.005E-1	5.297E+0	1.485E+1
-1.021E-1	5.317E+0	1.472E+1
-9.890E-2	5.252E+0	1.478E+1
-9.890E-2	5.314E+0	1.479E+1
-9.566E-2	5.356E+0	1.471E+1
-1.038E-1	5.271E+0	1.470E+1
-9.566E-2	5.297E+0	1.474E+1
-9.728E-2	5.323E+0	1.471E+1
-9.890E-2	5.359E+0	1.470E+1
-1.021E-1	5.340E+0	1.481E+1
-9.566E-2	5.320E+0	1.483E+1
-9.728E-2	5.463E+0	1.486E+1
-9.728E-2	5.259E+0	1.477E+1
-1.005E-1	5.314E+0	1.494E+1
-9.566E-2	5.307E+0	1.480E+1
-9.890E-2	5.323E+0	1.477E+1
-1.021E-1	5.310E+0	1.485E+1
-1.005E-1	5.404E+0	1.496E+1
-9.890E-2	5.291E+0	1.487E+1
-9.566E-2	5.239E+0	1.481E+1
-9.890E-2	5.362E+0	1.469E+1
-1.005E-1	5.294E+0	1.478E+1
-9.728E-2	5.268E+0	1.468E+1
-9.566E-2	5.323E+0	1.482E+1
-9.890E-2	5.320E+0	1.497E+1
-1.005E-1	5.330E+0	1.482E+1
-9.890E-2	5.340E+0	1.484E+1
-9.566E-2	5.265E+0	1.489E+1
-1.005E-1	5.310E+0	1.476E+1
-1.005E-1	5.301E+0	1.488E+1
-1.005E-1	5.395E+0	1.474E+1
-9.890E-2	5.343E+0	1.478E+1
-9.890E-2	5.278E+0	1.485E+1
-1.021E-1	5.314E+0	1.476E+1
-9.728E-2	5.291E+0	1.475E+1
-9.890E-2	5.372E+0	1.466E+1
-1.005E-1	5.294E+0	1.480E+1
-1.038E-1	5.229E+0	1.465E+1
-9.728E-2	5.327E+0	1.478E+1
-9.566E-2	5.268E+0	1.493E+1
-1.021E-1	5.301E+0	1.482E+1
-9.890E-2	5.181E+0	1.502E+1
-9.890E-2	5.301E+0	1.503E+1
-9.566E-2	5.304E+0	1.473E+1
-1.005E-1	5.301E+0	1.481E+1
-1.005E-1	5.401E+0	1.467E+1
-9.728E-2	5.307E+0	1.486E+1
-9.890E-2	5.346E+0	1.482E+1
-1.021E-1	5.262E+0	1.484E+1
-9.890E-2	5.268E+0	1.477E+1
-9.404E-2	5.362E+0	1.473E+1
-9.566E-2	5.366E+0	1.484E+1
-9.890E-2	5.291E+0	1.479E+1
-1.005E-1	5.330E+0	1.473E+1
-9.890E-2	5.262E+0	1.470E+1
-9.728E-2	5.346E+0	1.480E+1
-1.005E-1	5.275E+0	1.481E+1
-1.021E-1	5.323E+0	1.482E+1
-9.566E-2	5.392E+0	1.479E+1
-9.890E-2	5.310E+0	1.488E+1
-1.005E-1	5.275E+0	1.482E+1
-1.005E-1	5.265E+0	1.468E+1
-9.728E-2	5.369E+0	1.488E+1
-9.566E-2	5.375E+0	1.480E+1
-1.021E-1	5.265E+0	1.474E+1
-1.005E-1	5.294E+0	1.489E+1
-9.728E-2	5.307E+0	1.477E+1
-1.005E-1	5.317E+0	1.477E+1
-1.005E-1	5.304E+0	1.481E+1
-9.890E-2	5.233E+0	1.472E+1
-9.728E-2	5.288E+0	1.488E+1
-9.728E-2	5.369E+0	1.483E+1
-9.890E-2	5.242E+0	1.498E+1
-9.728E-2	5.255E+0	1.460E+1
-9.566E-2	5.301E+0	1.488E+1
-9.728E-2	5.392E+0	1.479E+1
-9.890E-2	5.242E+0	1.469E+1
-1.021E-1	5.291E+0	1.471E+1
-9.890E-2	5.268E+0	1.472E+1
-9.890E-2	5.291E+0	1.478E+1
-1.005E-1	5.320E+0	1.489E+1
-1.021E-1	5.288E+0	1.484E+1
-9.728E-2	5.388E+0	1.482E+1
-9.566E-2	5.213E+0	1.482E+1
-1.005E-1	5.398E+0	1.486E+1
-1.005E-1	5.275E+0	1.503E+1
-9.728E-2	5.281E+0	1.486E+1
-9.728E-2	5.388E+0	1.470E+1
-9.890E-2	5.323E+0	1.494E+1
-1.005E-1	5.281E+0	1.487E+1
-9.728E-2	5.369E+0	1.480E+1
-9.566E-2	5.275E+0	1.481E+1
-1.005E-1	5.307E+0	1.480E+1
-1.021E-1	5.288E+0	1.485E+1
-9.728E-2	5.262E+0	1.470E+1
-9.728E-2	5.372E+0	1.493E+1
-9.890E-2	5.359E+0	1.477E+1
-1.005E-1	5.284E+0	1.465E+1
-9.728E-2	5.275E+0	1.473E+1
-9.890E-2	5.398E+0	1.477E+1
-1.005E-1	5.327E+0	1.480E+1
-1.005E-1	5.323E+0	1.475E+1
-9.728E-2	5.340E+0	1.477E+1
-9.728E-2	5.291E+0	1.469E+1
-1.021E-1	5.275E+0	1.485E+1
-9.728E-2	5.210E+0	1.493E+1
-9.890E-2	5.288E+0	1.478E+1
-9.728E-2	5.203E+0	1.481E+1
-1.005E-1	5.265E+0	1.481E+1
-9.890E-2	5.310E+0	1.479E+1
-9.404E-2	5.327E+0	1.470E+1
-9.566E-2	5.366E+0	1.477E+1
-9.728E-2	5.291E+0	1.460E+1
-1.021E-1	5.317E+0	1.476E+1
-9.728E-2	5.297E+0	1.486E+1
-9.728E-2	5.294E+0	1.481E+1
-9.890E-2	5.171E+0	1.482E+1
-9.890E-2	5.268E+0	1.480E+1
-9.566E-2	5.336E+0	1.466E+1
-9.728E-2	5.255E+0	1.474E+1
-9.890E-2	5.271E+0	1.473E+1
-1.005E-1	5.317E+0	1.476E+1
-9.890E-2	5.356E+0	1.481E+1
-9.566E-2	5.327E+0	1.468E+1
-1.005E-1	5.288E+0	1.485E+1
-1.005E-1	5.362E+0	1.461E+1
-9.566E-2	5.297E+0	1.477E+1
-1.005E-1	5.346E+0	1.476E+1
-9.728E-2	5.291E+0	1.469E+1
-9.890E-2	5.252E+0	1.460E+1
-9.728E-2	5.356E+0	1.477E+1
-9.728E-2	5.343E+0	1.486E+1
-1.005E-1	5.379E+0	1.475E+1
-9.890E-2	5.375E+0	1.480E+1
-9.890E-2	5.310E+0	1.472E+1
-9.728E-2	5.327E+0	1.476E+1
-9.890E-2	5.314E+0	1.489E+1
-1.038E-1	5.327E+0	1.474E+1
-9.728E-2	5.320E+0	1.475E+1
-9.890E-2	5.330E+0	1.474E+1
-9.890E-2	5.278E+0	1.483E+1
-1.005E-1	5.297E+0	1.461E+1
-9.566E-2	5.314E+0	1.473E+1
-9.566E-2	5.239E+0	1.473E+1
-1.021E-1	5.249E+0	1.479E+1
-9.728E-2	5.327E+0	1.471E+1
-9.890E-2	5.317E+0	1.479E+1
-9.728E-2	5.294E+0	1.475E+1
-1.021E-1	5.307E+0	1.490E+1
-1.021E-1	5.271E+0	1.473E+1
-9.566E-2	5.233E+0	1.479E+1
-9.566E-2	5.255E+0	1.479E+1
-1.005E-1	5.275E+0	1.487E+1
-1.038E-1	5.229E+0	1.477E+1
-1.005E-1	5.340E+0	1.470E+1
-9.890E-2	5.307E+0	1.488E+1
-1.005E-1	5.242E+0	1.462E+1
-1.005E-1	5.259E+0	1.470E+1
-9.566E-2	5.330E+0	1.479E+1
-9.890E-2	5.320E+0	1.476E+1
-1.005E-1	5.379E+0	1.474E+1
-1.021E-1	5.275E+0	1.480E+1
-9.890E-2	5.242E+0	1.468E+1
-9.890E-2	5.304E+0	1.455E+1
-1.005E-1	5.340E+0	1.470E+1
-9.728E-2	5.177E+0	1.484E+1
-9.890E-2	5.223E+0	1.472E+1
-9.890E-2	5.310E+0	1.481E+1
-9.890E-2	5.307E+0	1.483E+1
-9.890E-2	5.197E+0	1.468E+1
-9.728E-2	5.284E+0	1.465E+1
-9.728E-2	5.323E+0	1.469E+1
-1.021E-1	5.343E+0	1.489E+1
-1.005E-1	5.239E+0	1.489E+1
-9.566E-2	5.301E+0	1.469E+1
-9.728E-2	5.404E+0	1.482E+1
-1.005E-1	5.294E+0	1.479E+1
-9.890E-2	5.164E+0	1.474E+1
-9.566E-2	5.275E+0	1.475E+1
-9.890E-2	5.353E+0	1.474E+1
-9.890E-2	5.268E+0	1.483E+1
-1.005E-1	5.249E+0	1.464E+1
-9.728E-2	5.252E+0	1.476E+1
-9.566E-2	5.346E+0	1.469E+1
-1.021E-1	5.291E+0	1.471E+1
-1.021E-1	5.379E+0	1.470E+1
-9.566E-2	5.262E+0	1.484E+1
-9.728E-2	5.259E+0	1.470E+1
-9.890E-2	5.242E+0	1.479E+1
-1.021E-1	5.252E+0	1.480E+1
-9.566E-2	5.379E+0	1.467E+1
-9.728E-2	5.259E+0	1.479E+1
-1.005E-1	5.216E+0	1.469E+1
-9.890E-2	5.255E+0	1.486E+1
-9.728E-2	5.304E+0	1.451E+1
-9.728E-2	5.233E+0	1.483E+1
-9.890E-2	5.262E+0	1.464E+1
-9.890E-2	5.304E+0	1.465E+1
-9.728E-2	5.239E+0	1.468E+1
-9.728E-2	5.297E+0	1.463E+1
-1.005E-1	5.262E+0	1.471E+1
-9.890E-2	5.220E+0	1.473E+1
-9.728E-2	5.271E+0	1.467E+1
-9.890E-2	5.239E+0	1.465E+1
-1.005E-1	5.284E+0	1.474E+1
-1.005E-1	5.288E+0	1.476E+1
-9.890E-2	5.333E+0	1.485E+1
-9.890E-2	5.356E+0	1.481E+1
-1.021E-1	5.310E+0	1.473E+1
-1.005E-1	5.301E+0	1.473E+1
-9.566E-2	5.249E+0	1.479E+1
-9.728E-2	5.304E+0	1.481E+1
-1.005E-1	5.278E+0	1.472E+1
-9.890E-2	5.281E+0	1.477E+1
-9.728E-2	5.284E+0	1.462E+1
-9.728E-2	5.307E+0	1.478E+1
-9.890E-2	5.369E+0	1.469E+1
-1.021E-1	5.443E+0	1.474E+1
-9.728E-2	5.271E+0	1.480E+1
-9.890E-2	5.291E+0	1.478E+1
-1.005E-1	5.304E+0	1.470E+1
-9.890E-2	5.388E+0	1.484E+1
-1.005E-1	5.233E+0	1.469E+1
-9.728E-2	5.271E+0	1.469E+1
-9.890E-2	5.314E+0	1.489E+1
-9.890E-2	5.268E+0	1.471E+1
-9.890E-2	5.242E+0	1.483E+1
-9.728E-2	5.265E+0	1.483E+1
-1.005E-1	5.255E+0	1.470E+1
-9.890E-2	5.271E+0	1.472E+1
-9.890E-2	5.265E+0	1.471E+1
-9.728E-2	5.353E+0	1.470E+1
-9.890E-2	5.327E+0	1.459E+1
-1.005E-1	5.229E+0	1.476E+1
-9.728E-2	5.223E+0	1.475E+1
-9.890E-2	5.288E+0	1.467E+1
-9.890E-2	5.252E+0	1.474E+1
-9.890E-2	5.317E+0	1.492E+1
-9.890E-2	5.288E+0	1.469E+1
-9.728E-2	5.252E+0	1.482E+1
-9.890E-2	5.278E+0	1.464E+1
-1.005E-1	5.249E+0	1.474E+1
-9.890E-2	5.242E+0	1.478E+1
-9.566E-2	5.317E+0	1.477E+1
-9.890E-2	5.271E+0	1.477E+1
-1.021E-1	5.327E+0	1.477E+1
-9.890E-2	5.271E+0	1.494E+1
-9.566E-2	5.362E+0	1.484E+1
-9.890E-2	5.330E+0	1.449E+1
-1.005E-1	5.297E+0	1.476E+1
-9.404E-2	5.343E+0	1.481E+1
-1.005E-1	5.288E+0	1.478E+1
-1.021E-1	5.314E+0	1.470E+1
-1.021E-1	5.301E+0	1.474E+1
-9.566E-2	5.246E+0	1.457E+1
-9.728E-2	5.233E+0	1.472E+1
-9.890E-2	5.284E+0	1.459E+1
-1.038E-1	5.310E+0	1.463E+1
-9.728E-2	5.249E+0	1.475E+1
-9.728E-2	5.314E+0	1.477E+1
-1.021E-1	5.414E+0	1.466E+1
-1.005E-1	5.346E+0	1.477E+1
-9.728E-2	5.271E+0	1.465E+1
-9.890E-2	5.255E+0	1.477E+1
-9.890E-2	5.281E+0	1.472E+1
-9.890E-2	5.207E+0	1.479E+1
-9.728E-2	5.297E+0	1.469E+1
-9.890E-2	5.255E+0	1.462E+1
-9.890E-2	5.203E+0	1.488E+1
-9.890E-2	5.327E+0	1.473E+1
-9.566E-2	5.284E+0	1.471E+1
-9.728E-2	5.314E+0	1.467E+1
-9.890E-2	5.304E+0	1.476E+1
-1.005E-1	5.252E+0	1.469E+1
-9.728E-2	5.294E+0	1.466E+1
-9.728E-2	5.249E+0	1.467E+1
-9.890E-2	5.278E+0	1.478E+1
-1.005E-1	5.239E+0	1.487E+1
-9.890E-2	5.297E+0	1.470E+1
-1.005E-1	5.226E+0	1.475E+1
-9.890E-2	5.327E+0	1.463E+1
-1.021E-1	5.340E+0	1.480E+1
-9.566E-2	5.310E+0	1.465E+1
-1.005E-1	5.294E+0	1.482E+1
-9.890E-2	5.265E+0	1.461E+1
-1.005E-1	5.340E+0	1.467E+1
-9.890E-2	5.249E+0	1.462E+1
-1.005E-1	5.301E+0	1.476E+1
-1.021E-1	5.317E+0	1.470E+1
-9.890E-2	5.252E+0	1.448E+1
-1.005E-1	5.317E+0	1.461E+1
-9.728E-2	5.271E+0	1.474E+1
-9.890E-2	5.408E+0	1.466E+1
-9.890E-2	5.278E+0	1.469E+1
-9.566E-2	5.304E+0	1.456E+1
-9.728E-2	5.320E+0	1.475E+1
-9.890E-2	5.275E+0	1.470E+1
-9.890E-2	5.314E+0	1.468E+1
-9.728E-2	5.242E+0	1.464E+1
-9.728E-2	5.297E+0	1.473E+1
-1.021E-1	5.242E+0	1.459E+1
-1.021E-1	5.246E+0	1.459E+1
-9.890E-2	5.297E+0	1.474E+1
-9.890E-2	5.259E+0	1.475E+1
-9.728E-2	5.271E+0	1.478E+1
-1.005E-1	5.375E+0	1.487E+1
-9.728E-2	5.184E+0	1.471E+1
-9.728E-2	5.203E+0	1.483E+1
-9.728E-2	5.275E+0	1.469E+1
-1.021E-1	5.330E+0	1.464E+1
-9.728E-2	5.291E+0	1.482E+1
-9.566E-2	5.333E+0	1.467E+1
-9.890E-2	5.262E+0	1.470E+1
-9.728E-2	5.284E+0	1.482E+1
-9.728E-2	5.259E+0	1.473E+1
-9.890E-2	5.369E+0	1.463E+1
-9.890E-2	5.252E+0	1.465E+1
-1.005E-1	5.271E+0	1.473E+1
-9.728E-2	5.259E+0	1.469E+1
-9.728E-2	5.249E+0	1.482E+1
-9.890E-2	5.151E+0	1.468E+1
-9.890E-2	5.255E+0	1.449E+1
-9.728E-2	5.294E+0	1.470E+1
-9.566E-2	5.343E+0	1.472E+1
-1.021E-1	5.275E+0	1.491E+1
-1.021E-1	5.317E+0	1.462E+1
-9.728E-2	5.395E+0	1.465E+1
-9.404E-2	5.268E+0	1.468E+1
-1.005E-1	5.288E+0	1.463E+1
-1.038E-1	5.288E+0	1.458E+1
-9.890E-2	5.229E+0	1.469E+1
-9.728E-2	5.210E+0	1.475E+1
-1.005E-1	5.207E+0	1.470E+1
-9.890E-2	5.320E+0	1.470E+1
-9.728E-2	5.336E+0	1.468E+1
-9.728E-2	5.336E+0	1.470E+1
-1.038E-1	5.262E+0	1.475E+1
-9.890E-2	5.255E+0	1.461E+1
-9.890E-2	5.343E+0	1.454E+1
-9.890E-2	5.210E+0	1.466E+1
-1.005E-1	5.249E+0	1.473E+1
-1.005E-1	5.197E+0	1.482E+1
-9.728E-2	5.275E+0	1.482E+1
-9.728E-2	5.291E+0	1.459E+1
-1.021E-1	5.239E+0	1.472E+1
-1.005E-1	5.278E+0	1.473E+1
-9.890E-2	5.379E+0	1.469E+1
-9.728E-2	5.288E+0	1.478E+1
-9.890E-2	5.239E+0	1.478E+1
-9.890E-2	5.236E+0	1.476E+1
-9.728E-2	5.210E+0	1.468E+1
-9.890E-2	5.197E+0	1.483E+1
-9.890E-2	5.307E+0	1.474E+1
-1.005E-1	5.284E+0	1.483E+1
-9.890E-2	5.262E+0	1.474E+1
-9.404E-2	5.294E+0	1.462E+1
-9.890E-2	5.249E+0	1.474E+1
-9.728E-2	5.343E+0	1.472E+1
-9.890E-2	5.323E+0	1.476E+1
-9.728E-2	5.349E+0	1.459E+1
-1.005E-1	5.268E+0	1.463E+1
-9.890E-2	5.210E+0	1.460E+1
-9.728E-2	5.271E+0	1.459E+1
-9.728E-2	5.317E+0	1.470E+1
-1.005E-1	5.362E+0	1.462E+1
-1.005E-1	5.307E+0	1.470E+1
-1.021E-1	5.275E+0	1.470E+1
-9.890E-2	5.323E+0	1.458E+1
-1.005E-1	5.317E+0	1.465E+1
-1.005E-1	5.168E+0	1.452E+1
-9.566E-2	5.314E+0	1.469E+1
-9.890E-2	5.246E+0	1.475E+1
-9.890E-2	5.226E+0	1.475E+1
-9.728E-2	5.301E+0	1.478E+1
-9.890E-2	5.220E+0	1.469E+1
-1.005E-1	5.190E+0	1.482E+1
-9.890E-2	5.327E+0	1.467E+1
-1.021E-1	5.213E+0	1.451E+1
-9.890E-2	5.284E+0	1.458E+1
-9.728E-2	5.323E+0	1.467E+1
-1.021E-1	5.226E+0	1.479E+1
-9.890E-2	5.268E+0	1.461E+1
-9.728E-2	5.343E+0	1.460E+1
-9.728E-2	5.246E+0	1.469E+1
-1.070E-1	5.216E+0	1.457E+1
-9.566E-2	5.281E+0	1.477E+1
-9.890E-2	5.323E+0	1.479E+1
-9.728E-2	5.323E+0	1.473E+1
-1.021E-1	5.271E+0	1.472E+1
-1.021E-1	5.223E+0	1.465E+1
-9.728E-2	5.239E+0	1.476E+1
-9.890E-2	5.203E+0	1.477E+1
-9.728E-2	5.307E+0	1.483E+1
-1.005E-1	5.369E+0	1.461E+1
-9.566E-2	5.414E+0	1.458E+1
-9.890E-2	5.349E+0	1.474E+1
-9.890E-2	5.278E+0	1.457E+1
-9.890E-2	5.333E+0	1.480E+1
-9.728E-2	5.304E+0	1.473E+1
-1.005E-1	5.310E+0	1.470E+1
-1.005E-1	5.346E+0	1.459E+1
-9.890E-2	5.239E+0	1.471E+1
-9.728E-2	5.278E+0	1.466E+1
-9.890E-2	5.268E+0	1.471E+1
-9.890E-2	5.236E+0	1.459E+1
-9.890E-2	5.301E+0	1.465E+1
-9.728E-2	5.262E+0	1.461E+1
-9.566E-2	5.314E+0	1.471E+1
-9.890E-2	5.268E+0	1.472E+1
-1.005E-1	5.301E+0	1.470E+1
-9.890E-2	5.375E+0	1.469E+1
-9.728E-2	5.223E+0	1.468E+1
-9.728E-2	5.301E+0	1.456E+1
-9.728E-2	5.317E+0	1.466E+1
-9.890E-2	5.304E+0	1.477E+1
-9.890E-2	5.259E+0	1.470E+1
-9.890E-2	5.310E+0	1.492E+1
-1.021E-1	5.233E+0	1.465E+1
-9.728E-2	5.213E+0	1.471E+1
-9.728E-2	5.353E+0	1.481E+1
-1.005E-1	5.271E+0	1.464E+1
-1.005E-1	5.301E+0	1.467E+1
-9.242E-2	5.271E+0	1.466E+1
-9.728E-2	5.259E+0	1.466E+1
-9.728E-2	5.220E+0	1.475E+1
-9.890E-2	5.220E+0	1.467E+1
-9.890E-2	5.333E+0	1.460E+1
-9.890E-2	5.294E+0	1.479E+1
-1.005E-1	5.259E+0	1.467E+1
-1.005E-1	5.262E+0	1.451E+1
-9.566E-2	5.346E+0	1.465E+1
-9.890E-2	5.233E+0	1.461E+1
-1.005E-1	5.281E+0	1.480E+1
-1.021E-1	5.229E+0	1.479E+1
-1.005E-1	5.304E+0	1.458E+1
-9.566E-2	5.216E+0	1.478E+1
-1.005E-1	5.317E+0	1.464E+1
-1.005E-1	5.297E+0	1.476E+1
-9.728E-2	5.301E+0	1.467E+1
-9.566E-2	5.259E+0	1.477E+1
-9.890E-2	5.239E+0	1.474E+1
-1.005E-1	5.259E+0	1.452E+1
-9.890E-2	5.297E+0	1.462E+1
-9.890E-2	5.252E+0	1.473E+1
-9.890E-2	5.349E+0	1.472E+1
-1.005E-1	5.359E+0	1.473E+1
-9.566E-2	5.317E+0	1.471E+1
-9.728E-2	5.220E+0	1.449E+1
-9.728E-2	5.434E+0	1.472E+1
-9.890E-2	5.213E+0	1.473E+1
-9.728E-2	5.278E+0	1.468E+1
-9.566E-2	5.229E+0	1.459E+1
-9.728E-2	5.278E+0	1.472E+1
-1.005E-1	5.216E+0	1.465E+1
-1.005E-1	5.278E+0	1.485E+1
-9.728E-2	5.255E+0	1.460E+1
-9.890E-2	5.291E+0	1.453E+1
-1.005E-1	5.330E+0	1.471E+1
-9.566E-2	5.223E+0	1.456E+1
-9.566E-2	5.220E+0	1.473E+1
-1.005E-1	5.242E+0	1.475E+1
-1.021E-1	5.369E+0	1.463E+1
-9.728E-2	5.291E+0	1.482E+1
-9.890E-2	5.233E+0	1.485E+1
-1.005E-1	5.327E+0	1.464E+1
-1.021E-1	5.271E+0	1.469E+1
-9.728E-2	5.242E+0	1.461E+1
-9.728E-2	5.366E+0	1.477E+1
-1.005E-1	5.304E+0	1.472E+1
-1.005E-1	5.210E+0	1.454E+1
-9.728E-2	5.236E+0	1.463E+1
-9.890E-2	5.284E+0	1.462E+1
-9.890E-2	5.314E+0	1.460E+1
-1.005E-1	5.223E+0	1.466E+1
-9.566E-2	5.346E+0	1.458E+1
-9.566E-2	5.275E+0	1.468E+1
-9.890E-2	5.249E+0	1.468E+1
-9.890E-2	5.226E+0	1.477E+1
-9.890E-2	5.307E+0	1.456E+1
-9.890E-2	5.197E+0	1.463E+1
-1.005E-1	5.213E+0	1.452E+1
-1.005E-1	5.236E+0	1.473E+1
-9.566E-2	5.207E+0	1.470E+1
-9.890E-2	5.340E+0	1.469E+1
-1.021E-1	5.281E+0	1.468E+1
-1.005E-1	5.242E+0	1.463E+1
-9.728E-2	5.268E+0	1.469E+1
-9.890E-2	5.268E+0	1.483E+1
-1.021E-1	5.236E+0	1.475E+1
-9.890E-2	5.259E+0	1.458E+1
-9.566E-2	5.229E+0	1.461E+1
-9.890E-2	5.268E+0	1.461E+1
-1.005E-1	5.291E+0	1.482E+1
-1.005E-1	5.346E+0	1.455E+1
-1.005E-1	5.249E+0	1.475E+1
-9.728E-2	5.262E+0	1.466E+1
-9.890E-2	5.229E+0	1.474E+1
-1.005E-1	5.207E+0	1.470E+1
-9.890E-2	5.216E+0	1.442E+1
-9.566E-2	5.356E+0	1.467E+1
-1.021E-1	5.255E+0	1.466E+1
-9.890E-2	5.262E+0	1.470E+1
-9.728E-2	5.304E+0	1.463E+1
-1.005E-1	5.252E+0	1.469E+1
-1.021E-1	5.343E+0	1.472E+1
-1.021E-1	5.239E+0	1.467E+1
-9.728E-2	5.294E+0	1.475E+1
-9.404E-2	5.297E+0	1.465E+1
-9.890E-2	5.346E+0	1.474E+1
-9.728E-2	5.236E+0	1.461E+1
-1.005E-1	5.343E+0	1.466E+1
-9.404E-2	5.323E+0	1.462E+1
-9.890E-2	5.265E+0	1.472E+1
-9.566E-2	5.213E+0	1.470E+1
-9.890E-2	5.233E+0	1.461E+1
-9.566E-2	5.281E+0	1.461E+1
-1.005E-1	5.229E+0	1.463E+1
-1.021E-1	5.203E+0	1.460E+1
-1.005E-1	5.262E+0	1.466E+1
-9.890E-2	5.427E+0	1.459E+1
-1.005E-1	5.236E+0	1.466E+1
-9.890E-2	5.265E+0	1.453E+1
-1.005E-1	5.226E+0	1.486E+1
-9.890E-2	5.268E+0	1.457E+1
-1.005E-1	5.259E+0	1.467E+1
-9.566E-2	5.294E+0	1.458E+1
-1.005E-1	5.278E+0	1.474E+1
-9.566E-2	5.297E+0	1.466E+1
-9.890E-2	5.333E+0	1.473E+1
-9.890E-2	5.226E+0	1.470E+1
-9.728E-2	5.216E+0	1.479E+1
-9.566E-2	5.249E+0	1.473E+1
-9.890E-2	5.259E+0	1.474E+1
-9.890E-2	5.181E+0	1.458E+1
-9.566E-2	5.297E+0	1.453E+1
-9.890E-2	5.301E+0	1.460E+1
-1.021E-1	5.291E+0	1.468E+1
-9.890E-2	5.275E+0	1.464E+1
-1.005E-1	5.291E+0	1.478E+1
-9.890E-2	5.255E+0	1.472E+1
-1.005E-1	5.187E+0	1.446E+1
-9.890E-2	5.259E+0	1.458E+1
-9.890E-2	5.288E+0	1.453E+1
-9.566E-2	5.268E+0	1.472E+1
-1.021E-1	5.223E+0	1.484E+1
-1.005E-1	5.271E+0	1.458E+1
-9.728E-2	5.259E+0	1.455E+1
-9.728E-2	5.246E+0	1.473E+1
-1.038E-1	5.242E+0	1.465E+1
-9.890E-2	5.356E+0	1.459E+1
-9.566E-2	5.275E+0	1.476E+1
-9.728E-2	5.268E+0	1.456E+1
-1.005E-1	5.307E+0	1.463E+1
-1.005E-1	5.229E+0	1.474E+1
-9.566E-2	5.327E+0	1.461E+1
-9.728E-2	5.259E+0	1.478E+1
-1.005E-1	5.369E+0	1.444E+1
-1.021E-1	5.333E+0	1.461E+1
-9.728E-2	5.330E+0	1.460E+1
-9.728E-2	5.220E+0	1.465E+1
-1.005E-1	5.307E+0	1.458E+1
-1.021E-1	5.278E+0	1.466E+1
-9.404E-2	5.197E+0	1.464E+1
-9.566E-2	5.297E+0	1.470E+1
-1.005E-1	5.229E+0	1.469E+1
-1.021E-1	5.226E+0	1.468E+1
-9.728E-2	5.330E+0	1.460E+1
-1.005E-1	5.271E+0	1.454E+1
-9.728E-2	5.281E+0	1.462E+1
-9.890E-2	5.310E+0	1.475E+1
-9.404E-2	5.291E+0	1.464E+1
-9.566E-2	5.268E+0	1.487E+1
-9.728E-2	5.349E+0	1.458E+1
-1.021E-1	5.197E+0	1.461E+1
-9.728E-2	5.259E+0	1.468E+1
-9.890E-2	5.275E+0	1.458E+1
-9.728E-2	5.284E+0	1.451E+1
-9.566E-2	5.184E+0	1.473E+1
-9.728E-2	5.320E+0	1.459E+1
-9.728E-2	5.359E+0	1.462E+1
-9.890E-2	5.281E+0	1.458E+1
-1.005E-1	5.181E+0	1.482E+1
-9.728E-2	5.265E+0	1.466E+1
-9.890E-2	5.213E+0	1.466E+1
-9.728E-2	5.249E+0	1.456E+1
-1.005E-1	5.268E+0	1.462E+1
-9.404E-2	5.307E+0	1.482E+1
-9.890E-2	5.246E+0	1.472E+1
-1.005E-1	5.284E+0	1.462E+1
-1.005E-1	5.213E+0	1.465E+1
-9.728E-2	5.220E+0	1.456E+1
-9.566E-2	5.200E+0	1.465E+1
-1.005E-1	5.336E+0	1.462E+1
-1.005E-1	5.320E+0	1.480E+1
-9.566E-2	5.310E+0	1.467E+1
-9.728E-2	5.213E+0	1.459E+1
-9.890E-2	5.314E+0	1.471E+1
-9.890E-2	5.207E+0	1.452E+1
-9.566E-2	5.275E+0	1.467E+1
-9.890E-2	5.216E+0	1.455E+1
-1.021E-1	5.275E+0	1.466E+1
-9.890E-2	5.323E+0	1.449E+1
-9.728E-2	5.395E+0	1.481E+1
-9.566E-2	5.262E+0	1.463E+1
-9.728E-2	5.148E+0	1.464E+1
-9.890E-2	5.294E+0	1.456E+1
-9.728E-2	5.271E+0	1.459E+1
-9.404E-2	5.184E+0	1.461E+1
-1.021E-1	5.203E+0	1.465E+1
-9.728E-2	5.233E+0	1.460E+1
-9.728E-2	5.252E+0	1.457E+1
-9.890E-2	5.265E+0	1.461E+1
-1.005E-1	5.301E+0	1.472E+1
-9.890E-2	5.252E+0	1.461E+1
-9.890E-2	5.210E+0	1.464E+1
-9.890E-2	5.200E+0	1.451E+1
-9.728E-2	5.187E+0	1.459E+1
-1.021E-1	5.216E+0	1.469E+1
-9.566E-2	5.310E+0	1.457E+1
-9.728E-2	5.314E+0	1.471E+1
-9.728E-2	5.259E+0	1.459E+1
-1.005E-1	5.194E+0	1.467E+1
-9.728E-2	5.271E+0	1.464E+1
-9.728E-2	5.307E+0	1.455E+1
-9.890E-2	5.252E+0	1.468E+1
-1.005E-1	5.233E+0	1.470E+1
-9.728E-2	5.252E+0	1.453E+1
-9.728E-2	5.265E+0	1.454E+1
-9.728E-2	5.249E+0	1.470E+1
-9.890E-2	5.284E+0	1.468E+1
-9.890E-2	5.249E+0	1.452E+1
-1.005E-1	5.275E+0	1.453E+1
-1.005E-1	5.271E+0	1.464E+1
-1.005E-1	5.135E+0	1.456E+1
-9.566E-2	5.190E+0	1.460E+1
-9.890E-2	5.268E+0	1.451E+1
-9.566E-2	5.239E+0	1.461E+1
-1.005E-1	5.122E+0	1.466E+1
-9.890E-2	5.281E+0	1.462E+1
-9.728E-2	5.284E+0	1.447E+1
-9.890E-2	5.132E+0	1.465E+1
-9.890E-2	5.239E+0	1.458E+1
-9.890E-2	5.187E+0	1.456E+1
-9.728E-2	5.366E+0	1.459E+1
-1.005E-1	5.233E+0	1.459E+1
-1.005E-1	5.259E+0	1.462E+1
-9.566E-2	5.259E+0	1.461E+1
-9.728E-2	5.242E+0	1.460E+1
-9.890E-2	5.275E+0	1.451E+1
-1.021E-1	5.320E+0	1.468E+1
-9.728E-2	5.336E+0	1.461E+1
-9.728E-2	5.187E+0	1.453E+1
-1.005E-1	5.226E+0	1.456E+1
-1.005E-1	5.207E+0	1.468E+1
-9.890E-2	5.353E+0	1.460E+1
-9.728E-2	5.207E+0	1.477E+1
-1.021E-1	5.216E+0	1.470E+1
-9.890E-2	5.249E+0	1.460E+1
-9.566E-2	5.197E+0	1.470E+1
-9.890E-2	5.262E+0	1.466E+1
-1.005E-1	5.220E+0	1.468E+1
-9.890E-2	5.203E+0	1.452E+1
-9.890E-2	5.281E+0	1.460E+1
-9.728E-2	5.220E+0	1.468E+1
-9.890E-2	5.252E+0	1.450E+1
-1.005E-1	5.268E+0	1.465E+1
-9.728E-2	5.148E+0	1.457E+1
-9.728E-2	5.336E+0	1.467E+1
-1.005E-1	5.310E+0	1.462E+1
-9.890E-2	5.242E+0	1.471E+1
-1.005E-1	5.262E+0	1.453E+1
-9.728E-2	5.181E+0	1.448E+1
-1.021E-1	5.252E+0	1.469E+1
-1.005E-1	5.187E+0	1.465E+1
-9.728E-2	5.275E+0	1.464E+1
-9.728E-2	5.297E+0	1.455E+1
-9.890E-2	5.281E+0	1.448E+1
-1.005E-1	5.197E+0	1.472E+1
-9.728E-2	5.317E+0	1.463E+1
-9.728E-2	5.249E+0	1.450E+1
-1.005E-1	5.216E+0	1.479E+1
-1.021E-1	5.320E+0	1.468E+1
-9.890E-2	5.226E+0	1.460E+1
-9.728E-2	5.246E+0	1.466E+1
-9.728E-2	5.271E+0	1.465E+1
-9.890E-2	5.236E+0	1.465E+1
-9.404E-2	5.223E+0	1.467E+1
-9.890E-2	5.229E+0	1.451E+1
-1.021E-1	5.177E+0	1.463E+1
-9.728E-2	5.236E+0	1.450E+1
-9.890E-2	5.210E+0	1.463E+1
-9.890E-2	5.317E+0	1.460E+1
-9.890E-2	5.226E+0	1.464E+1
-9.890E-2	5.304E+0	1.453E+1
-9.566E-2	5.307E+0	1.448E+1
-9.890E-2	5.265E+0	1.452E+1
-9.890E-2	5.278E+0	1.457E+1
-9.890E-2	5.190E+0	1.454E+1
-9.728E-2	5.229E+0	1.459E+1
-9.728E-2	5.161E+0	1.459E+1
-1.005E-1	5.242E+0	1.454E+1
-9.728E-2	5.213E+0	1.454E+1
-9.728E-2	5.265E+0	1.448E+1
-9.728E-2	5.288E+0	1.456E+1
-9.890E-2	5.317E+0	1.475E+1
-9.890E-2	5.181E+0	1.458E+1
-9.890E-2	5.168E+0	1.472E+1
-9.728E-2	5.262E+0	1.459E+1
-9.890E-2	5.343E+0	1.474E+1
[truncated: 93,961 more rows]
