# Supplementary material for: Improved ANAP incorporation and VCF analysis reveal details of P2X7 current facilitation and a limited conformational interplay between ATP binding and the intracellular ballast domain
Source: eLife. 2023 Jan 4;12:e82479. doi: 10.7554/eLife.82479 (PMC9859053; doi:10.7554/eLife.82479)
Supplement: Figure 5—figure supplement 2—source data 1. [file elife-82479-fig5-figsupp2-data1.zip › Figure-5_figure-supplement-2_source-data-1/22m07/08.csv]

-1.849E-1	8.444E+0	2.235E+1
-1.881E-1	8.587E+0	2.231E+1
-1.800E-1	8.622E+0	2.223E+1
-1.849E-1	8.554E+0	2.242E+1
-1.816E-1	8.658E+0	2.226E+1
-1.865E-1	8.554E+0	2.221E+1
-1.816E-1	8.509E+0	2.222E+1
-1.832E-1	8.587E+0	2.210E+1
-1.849E-1	8.584E+0	2.233E+1
-1.849E-1	8.597E+0	2.233E+1
-1.816E-1	8.590E+0	2.215E+1
-1.832E-1	8.574E+0	2.234E+1
-1.865E-1	8.512E+0	2.228E+1
-1.832E-1	8.593E+0	2.221E+1
-1.816E-1	8.590E+0	2.225E+1
-1.816E-1	8.629E+0	2.230E+1
-1.849E-1	8.545E+0	2.231E+1
-1.865E-1	8.528E+0	2.232E+1
-1.849E-1	8.525E+0	2.244E+1
-1.832E-1	8.454E+0	2.221E+1
-1.832E-1	8.619E+0	2.205E+1
-1.849E-1	8.512E+0	2.218E+1
-1.816E-1	8.434E+0	2.241E+1
-1.816E-1	8.493E+0	2.229E+1
-1.832E-1	8.444E+0	2.242E+1
-1.897E-1	8.512E+0	2.232E+1
-1.816E-1	8.486E+0	2.237E+1
-1.832E-1	8.671E+0	2.215E+1
-1.849E-1	8.558E+0	2.236E+1
-1.881E-1	8.606E+0	2.244E+1
-1.800E-1	8.395E+0	2.226E+1
-1.816E-1	8.642E+0	2.210E+1
-1.849E-1	8.493E+0	2.221E+1
-1.865E-1	8.567E+0	2.211E+1
-1.816E-1	8.483E+0	2.230E+1
-1.816E-1	8.499E+0	2.231E+1
-1.881E-1	8.528E+0	2.230E+1
-1.849E-1	8.451E+0	2.220E+1
-1.832E-1	8.428E+0	2.234E+1
-1.816E-1	8.545E+0	2.242E+1
-1.849E-1	8.564E+0	2.215E+1
-1.865E-1	8.593E+0	2.232E+1
-1.849E-1	8.467E+0	2.225E+1
-1.832E-1	8.622E+0	2.236E+1
-1.881E-1	8.632E+0	2.227E+1
-1.832E-1	8.567E+0	2.224E+1
-1.832E-1	8.464E+0	2.220E+1
-1.816E-1	8.551E+0	2.224E+1
-1.865E-1	8.457E+0	2.216E+1
-1.849E-1	8.502E+0	2.234E+1
-1.816E-1	8.496E+0	2.236E+1
-1.816E-1	8.538E+0	2.231E+1
-1.849E-1	8.545E+0	2.220E+1
-1.849E-1	8.532E+0	2.234E+1
-1.816E-1	8.587E+0	2.234E+1
-1.816E-1	8.454E+0	2.227E+1
-1.865E-1	8.509E+0	2.206E+1
-1.865E-1	8.509E+0	2.221E+1
-1.832E-1	8.564E+0	2.231E+1
-1.832E-1	8.558E+0	2.222E+1
-1.832E-1	8.558E+0	2.212E+1
-1.849E-1	8.525E+0	2.231E+1
-1.832E-1	8.486E+0	2.220E+1
-1.816E-1	8.470E+0	2.233E+1
-1.849E-1	8.613E+0	2.211E+1
-1.849E-1	8.606E+0	2.226E+1
-1.832E-1	8.567E+0	2.217E+1
-1.816E-1	8.438E+0	2.242E+1
-1.881E-1	8.522E+0	2.197E+1
-1.849E-1	8.561E+0	2.215E+1
-1.849E-1	8.661E+0	2.217E+1
-1.816E-1	8.577E+0	2.202E+1
-1.832E-1	8.622E+0	2.232E+1
-1.832E-1	8.541E+0	2.233E+1
-1.816E-1	8.577E+0	2.220E+1
-1.800E-1	8.470E+0	2.229E+1
-1.849E-1	8.551E+0	2.236E+1
-1.865E-1	8.444E+0	2.221E+1
-1.800E-1	8.476E+0	2.230E+1
-1.816E-1	8.567E+0	2.211E+1
-1.832E-1	8.515E+0	2.228E+1
-1.849E-1	8.574E+0	2.226E+1
-1.832E-1	8.509E+0	2.227E+1
-1.800E-1	8.590E+0	2.225E+1
-1.865E-1	8.486E+0	2.222E+1
-1.832E-1	8.567E+0	2.217E+1
-1.800E-1	8.535E+0	2.235E+1
-1.849E-1	8.593E+0	2.215E+1
-1.832E-1	8.626E+0	2.225E+1
-1.832E-1	8.577E+0	2.227E+1
-1.832E-1	8.528E+0	2.234E+1
-1.800E-1	8.590E+0	2.214E+1
-1.849E-1	8.525E+0	2.212E+1
-1.865E-1	8.486E+0	2.228E+1
-1.800E-1	8.551E+0	2.202E+1
-1.832E-1	8.587E+0	2.228E+1
-1.849E-1	8.509E+0	2.239E+1
-1.832E-1	8.532E+0	2.225E+1
-1.832E-1	8.532E+0	2.232E+1
-1.849E-1	8.600E+0	2.235E+1
-1.849E-1	8.554E+0	2.229E+1
-1.865E-1	8.467E+0	2.228E+1
-1.800E-1	8.554E+0	2.227E+1
-1.816E-1	8.600E+0	2.239E+1
-1.865E-1	8.590E+0	2.235E+1
-1.849E-1	8.551E+0	2.224E+1
-1.816E-1	8.502E+0	2.217E+1
-1.784E-1	8.613E+0	2.218E+1
-1.849E-1	8.574E+0	2.234E+1
-1.865E-1	8.600E+0	2.228E+1
-1.832E-1	8.655E+0	2.237E+1
-1.849E-1	8.691E+0	2.224E+1
-1.849E-1	8.451E+0	2.234E+1
-1.832E-1	8.574E+0	2.218E+1
-1.832E-1	8.590E+0	2.212E+1
-1.832E-1	8.525E+0	2.229E+1
-1.849E-1	8.597E+0	2.201E+1
-1.865E-1	8.538E+0	2.237E+1
-1.800E-1	8.460E+0	2.210E+1
-1.816E-1	8.522E+0	2.220E+1
-1.849E-1	8.512E+0	2.216E+1
-1.865E-1	8.522E+0	2.230E+1
-1.832E-1	8.473E+0	2.212E+1
-1.816E-1	8.661E+0	2.221E+1
-1.849E-1	8.428E+0	2.246E+1
-1.865E-1	8.541E+0	2.231E+1
-1.816E-1	8.528E+0	2.212E+1
-1.800E-1	8.421E+0	2.246E+1
-1.865E-1	8.447E+0	2.223E+1
-1.849E-1	8.538E+0	2.222E+1
-1.832E-1	8.470E+0	2.219E+1
-1.816E-1	8.655E+0	2.211E+1
-1.849E-1	8.609E+0	2.237E+1
-1.832E-1	8.496E+0	2.224E+1
-1.816E-1	8.528E+0	2.221E+1
-1.816E-1	8.486E+0	2.230E+1
-1.832E-1	8.593E+0	2.221E+1
-1.832E-1	8.635E+0	2.209E+1
-1.816E-1	8.522E+0	2.221E+1
-1.816E-1	8.499E+0	2.213E+1
-1.816E-1	8.616E+0	2.217E+1
-1.881E-1	8.399E+0	2.221E+1
-1.832E-1	8.609E+0	2.207E+1
-1.816E-1	8.580E+0	2.234E+1
-1.865E-1	8.558E+0	2.224E+1
-1.832E-1	8.597E+0	2.219E+1
-1.816E-1	8.551E+0	2.218E+1
-1.816E-1	8.532E+0	2.225E+1
-1.881E-1	8.538E+0	2.218E+1
-1.832E-1	8.684E+0	2.224E+1
-1.849E-1	8.538E+0	2.217E+1
-1.832E-1	8.652E+0	2.229E+1
-1.865E-1	8.467E+0	2.221E+1
-1.849E-1	8.464E+0	2.229E+1
-1.816E-1	8.528E+0	2.219E+1
-1.816E-1	8.577E+0	2.225E+1
-1.849E-1	8.502E+0	2.242E+1
-1.832E-1	8.512E+0	2.219E+1
-1.832E-1	8.613E+0	2.221E+1
-1.800E-1	8.538E+0	2.246E+1
-1.849E-1	8.515E+0	2.208E+1
-1.849E-1	8.376E+0	2.209E+1
-1.832E-1	8.483E+0	2.241E+1
-1.800E-1	8.464E+0	2.214E+1
-1.849E-1	8.522E+0	2.237E+1
-1.849E-1	8.606E+0	2.240E+1
-1.816E-1	8.545E+0	2.213E+1
-1.816E-1	8.512E+0	2.231E+1
-1.832E-1	8.519E+0	2.217E+1
-1.849E-1	8.616E+0	2.222E+1
-1.832E-1	8.554E+0	2.221E+1
-1.832E-1	8.535E+0	2.233E+1
-1.832E-1	8.532E+0	2.235E+1
-1.865E-1	8.558E+0	2.220E+1
-1.832E-1	8.476E+0	2.228E+1
-1.832E-1	8.600E+0	2.211E+1
-1.849E-1	8.541E+0	2.204E+1
-1.832E-1	8.587E+0	2.230E+1
-1.800E-1	8.580E+0	2.242E+1
-1.849E-1	8.528E+0	2.216E+1
-1.849E-1	8.444E+0	2.235E+1
-1.849E-1	8.541E+0	2.217E+1
-1.816E-1	8.425E+0	2.222E+1
-1.800E-1	8.678E+0	2.205E+1
-1.849E-1	8.496E+0	2.238E+1
-1.849E-1	8.723E+0	2.220E+1
-1.832E-1	8.395E+0	2.232E+1
-1.816E-1	8.652E+0	2.229E+1
-1.849E-1	8.571E+0	2.222E+1
-1.832E-1	8.480E+0	2.220E+1
-1.816E-1	8.460E+0	2.226E+1
-1.816E-1	8.577E+0	2.230E+1
-1.849E-1	8.603E+0	2.230E+1
-1.849E-1	8.454E+0	2.226E+1
-1.800E-1	8.541E+0	2.201E+1
-1.800E-1	8.541E+0	2.205E+1
-1.832E-1	8.522E+0	2.226E+1
-1.865E-1	8.571E+0	2.227E+1
-1.832E-1	8.515E+0	2.202E+1
-1.816E-1	8.512E+0	2.219E+1
-1.865E-1	8.665E+0	2.243E+1
-1.832E-1	8.418E+0	2.231E+1
-1.816E-1	8.519E+0	2.212E+1
-1.849E-1	8.415E+0	2.220E+1
-1.816E-1	8.522E+0	2.227E+1
-1.865E-1	8.606E+0	2.216E+1
-1.784E-1	8.532E+0	2.227E+1
-1.832E-1	8.467E+0	2.249E+1
-1.832E-1	8.464E+0	2.224E+1
-1.865E-1	8.441E+0	2.214E+1
-1.784E-1	8.399E+0	2.207E+1
-1.832E-1	8.493E+0	2.219E+1
-1.832E-1	8.590E+0	2.212E+1
-1.849E-1	8.444E+0	2.225E+1
-1.849E-1	8.558E+0	2.216E+1
-1.800E-1	8.525E+0	2.237E+1
-1.849E-1	8.476E+0	2.226E+1
-1.849E-1	8.402E+0	2.222E+1
-1.816E-1	8.356E+0	2.245E+1
-1.849E-1	8.603E+0	2.235E+1
-1.849E-1	8.525E+0	2.207E+1
-1.865E-1	8.642E+0	2.219E+1
-1.816E-1	8.480E+0	2.240E+1
-1.816E-1	8.528E+0	2.233E+1
-1.865E-1	8.525E+0	2.238E+1
-1.832E-1	8.684E+0	2.211E+1
-1.832E-1	8.454E+0	2.241E+1
-1.832E-1	8.454E+0	2.220E+1
-1.881E-1	8.509E+0	2.228E+1
-1.816E-1	8.626E+0	2.226E+1
-1.832E-1	8.496E+0	2.236E+1
-1.816E-1	8.541E+0	2.234E+1
-1.865E-1	8.525E+0	2.234E+1
-1.832E-1	8.519E+0	2.219E+1
-1.832E-1	8.489E+0	2.223E+1
-1.816E-1	8.486E+0	2.220E+1
-1.832E-1	8.665E+0	2.219E+1
-1.816E-1	8.405E+0	2.217E+1
-1.832E-1	8.532E+0	2.223E+1
-1.816E-1	8.558E+0	2.197E+1
-1.832E-1	8.671E+0	2.224E+1
-1.832E-1	8.444E+0	2.229E+1
-1.800E-1	8.622E+0	2.235E+1
-1.832E-1	8.528E+0	2.227E+1
-1.881E-1	8.571E+0	2.225E+1
-1.832E-1	8.554E+0	2.212E+1
-1.816E-1	8.564E+0	2.220E+1
-1.816E-1	8.512E+0	2.235E+1
-1.832E-1	8.538E+0	2.210E+1
-1.865E-1	8.645E+0	2.210E+1
-1.816E-1	8.541E+0	2.231E+1
-1.849E-1	8.480E+0	2.215E+1
-1.816E-1	8.502E+0	2.219E+1
-1.865E-1	8.486E+0	2.220E+1
-1.816E-1	8.648E+0	2.202E+1
-1.832E-1	8.597E+0	2.229E+1
-1.832E-1	8.486E+0	2.232E+1
-1.865E-1	8.554E+0	2.212E+1
-1.816E-1	8.590E+0	2.214E+1
-1.832E-1	8.515E+0	2.228E+1
-1.849E-1	8.431E+0	2.233E+1
-1.849E-1	8.587E+0	2.222E+1
-1.800E-1	8.551E+0	2.211E+1
-1.832E-1	8.587E+0	2.228E+1
-1.816E-1	8.480E+0	2.226E+1
-1.849E-1	8.590E+0	2.228E+1
-1.800E-1	8.525E+0	2.228E+1
-1.832E-1	8.613E+0	2.221E+1
-1.832E-1	8.451E+0	2.222E+1
-1.865E-1	8.532E+0	2.214E+1
-1.784E-1	8.428E+0	2.232E+1
-1.800E-1	8.635E+0	2.220E+1
-1.849E-1	8.528E+0	2.230E+1
-1.881E-1	8.519E+0	2.216E+1
-1.800E-1	8.587E+0	2.214E+1
-1.816E-1	8.541E+0	2.221E+1
-1.816E-1	8.545E+0	2.232E+1
-1.865E-1	8.528E+0	2.212E+1
-1.816E-1	8.402E+0	2.221E+1
-1.816E-1	8.486E+0	2.224E+1
-1.832E-1	8.619E+0	2.232E+1
-1.865E-1	8.467E+0	2.223E+1
-1.800E-1	8.538E+0	2.231E+1
-1.816E-1	8.499E+0	2.226E+1
-1.832E-1	8.506E+0	2.208E+1
-1.816E-1	8.554E+0	2.221E+1
-1.832E-1	8.580E+0	2.220E+1
-1.784E-1	8.447E+0	2.227E+1
-1.832E-1	8.525E+0	2.216E+1
-1.849E-1	8.590E+0	2.216E+1
-1.816E-1	8.467E+0	2.233E+1
-1.816E-1	8.519E+0	2.218E+1
-1.849E-1	8.532E+0	2.223E+1
-1.849E-1	8.548E+0	2.214E+1
-1.816E-1	8.496E+0	2.230E+1
-1.832E-1	8.577E+0	2.224E+1
-1.865E-1	8.551E+0	2.219E+1
-1.865E-1	8.541E+0	2.213E+1
-1.849E-1	8.584E+0	2.220E+1
-1.849E-1	8.444E+0	2.230E+1
-1.849E-1	8.470E+0	2.227E+1
-1.865E-1	8.509E+0	2.210E+1
-1.832E-1	8.541E+0	2.221E+1
-1.816E-1	8.502E+0	2.226E+1
-1.865E-1	8.506E+0	2.231E+1
-1.865E-1	8.691E+0	2.234E+1
-1.816E-1	8.532E+0	2.209E+1
-1.816E-1	8.606E+0	2.217E+1
-1.849E-1	8.619E+0	2.217E+1
-1.865E-1	8.532E+0	2.229E+1
-1.816E-1	8.360E+0	2.220E+1
-1.832E-1	8.493E+0	2.224E+1
-1.849E-1	8.528E+0	2.233E+1
-1.865E-1	8.515E+0	2.241E+1
-1.832E-1	8.483E+0	2.220E+1
-1.816E-1	8.467E+0	2.218E+1
-1.865E-1	8.532E+0	2.221E+1
-1.849E-1	8.486E+0	2.226E+1
-1.816E-1	8.519E+0	2.201E+1
-1.832E-1	8.590E+0	2.211E+1
-1.849E-1	8.451E+0	2.212E+1
-1.832E-1	8.635E+0	2.217E+1
-1.832E-1	8.447E+0	2.230E+1
-1.832E-1	8.506E+0	2.216E+1
-1.832E-1	8.473E+0	2.225E+1
-1.849E-1	8.635E+0	2.203E+1
-1.832E-1	8.483E+0	2.234E+1
-1.800E-1	8.480E+0	2.215E+1
-1.832E-1	8.509E+0	2.225E+1
-1.849E-1	8.386E+0	2.232E+1
-1.816E-1	8.522E+0	2.207E+1
-1.832E-1	8.489E+0	2.206E+1
-1.881E-1	8.545E+0	2.212E+1
-1.832E-1	8.480E+0	2.224E+1
-1.849E-1	8.447E+0	2.213E+1
-1.816E-1	8.535E+0	2.207E+1
-1.865E-1	8.522E+0	2.195E+1
-1.849E-1	8.645E+0	2.201E+1
-1.816E-1	8.441E+0	2.227E+1
-1.816E-1	8.515E+0	2.225E+1
-1.849E-1	8.496E+0	2.219E+1
-1.849E-1	8.489E+0	2.212E+1
-1.800E-1	8.622E+0	2.217E+1
-1.816E-1	8.515E+0	2.202E+1
-1.832E-1	8.519E+0	2.214E+1
-1.832E-1	8.402E+0	2.220E+1
-1.800E-1	8.554E+0	2.234E+1
-1.849E-1	8.480E+0	2.218E+1
-1.832E-1	8.554E+0	2.213E+1
-1.849E-1	8.587E+0	2.208E+1
-1.832E-1	8.580E+0	2.200E+1
-1.816E-1	8.460E+0	2.222E+1
-1.832E-1	8.509E+0	2.210E+1
-1.832E-1	8.418E+0	2.220E+1
-1.800E-1	8.457E+0	2.222E+1
-1.816E-1	8.593E+0	2.220E+1
-1.816E-1	8.548E+0	2.236E+1
-1.832E-1	8.532E+0	2.210E+1
-1.832E-1	8.532E+0	2.239E+1
-1.800E-1	8.609E+0	2.230E+1
-1.865E-1	8.493E+0	2.228E+1
-1.865E-1	8.597E+0	2.216E+1
-1.816E-1	8.593E+0	2.228E+1
-1.816E-1	8.415E+0	2.228E+1
-1.849E-1	8.541E+0	2.207E+1
-1.849E-1	8.561E+0	2.212E+1
-1.784E-1	8.486E+0	2.215E+1
-1.816E-1	8.451E+0	2.216E+1
-1.881E-1	8.493E+0	2.226E+1
-1.832E-1	8.480E+0	2.218E+1
-1.816E-1	8.522E+0	2.225E+1
-1.816E-1	8.460E+0	2.207E+1
-1.865E-1	8.454E+0	2.205E+1
-1.849E-1	8.421E+0	2.230E+1
-1.800E-1	8.489E+0	2.214E+1
-1.800E-1	8.541E+0	2.232E+1
-1.849E-1	8.584E+0	2.225E+1
-1.832E-1	8.603E+0	2.217E+1
-1.849E-1	8.515E+0	2.229E+1
-1.849E-1	8.506E+0	2.213E+1
-1.832E-1	8.460E+0	2.213E+1
-1.849E-1	8.668E+0	2.216E+1
-1.800E-1	8.551E+0	2.225E+1
-1.816E-1	8.567E+0	2.223E+1
-1.816E-1	8.486E+0	2.240E+1
-1.849E-1	8.584E+0	2.222E+1
-1.816E-1	8.525E+0	2.224E+1
-1.832E-1	8.506E+0	2.214E+1
-1.865E-1	8.548E+0	2.211E+1
-1.849E-1	8.600E+0	2.222E+1
-1.832E-1	8.447E+0	2.220E+1
-1.800E-1	8.483E+0	2.190E+1
-1.832E-1	8.467E+0	2.218E+1
-1.832E-1	8.528E+0	2.218E+1
-1.800E-1	8.496E+0	2.215E+1
-1.832E-1	8.476E+0	2.216E+1
-1.849E-1	8.489E+0	2.211E+1
-1.865E-1	8.571E+0	2.204E+1
-1.784E-1	8.577E+0	2.219E+1
-1.816E-1	8.373E+0	2.216E+1
-1.881E-1	8.525E+0	2.213E+1
-1.865E-1	8.590E+0	2.212E+1
-1.832E-1	8.515E+0	2.233E+1
-1.816E-1	8.528E+0	2.200E+1
-1.881E-1	8.671E+0	2.226E+1
-1.865E-1	8.502E+0	2.213E+1
-1.800E-1	8.541E+0	2.220E+1
-1.849E-1	8.590E+0	2.234E+1
-1.865E-1	8.353E+0	2.207E+1
-1.849E-1	8.470E+0	2.232E+1
-1.784E-1	8.525E+0	2.222E+1
-1.816E-1	8.506E+0	2.221E+1
-1.849E-1	8.405E+0	2.206E+1
-1.816E-1	8.464E+0	2.217E+1
-1.832E-1	8.519E+0	2.209E+1
-1.816E-1	8.528E+0	2.215E+1
-1.832E-1	8.548E+0	2.207E+1
-1.865E-1	8.476E+0	2.211E+1
-1.816E-1	8.574E+0	2.220E+1
-1.816E-1	8.535E+0	2.208E+1
-1.849E-1	8.457E+0	2.229E+1
-1.849E-1	8.571E+0	2.214E+1
-1.832E-1	8.545E+0	2.213E+1
-1.800E-1	8.600E+0	2.221E+1
-1.832E-1	8.454E+0	2.218E+1
-1.849E-1	8.590E+0	2.212E+1
-1.816E-1	8.561E+0	2.232E+1
-1.816E-1	8.509E+0	2.230E+1
-1.816E-1	8.425E+0	2.226E+1
-1.849E-1	8.512E+0	2.227E+1
-1.816E-1	8.467E+0	2.208E+1
-1.816E-1	8.584E+0	2.237E+1
-1.849E-1	8.652E+0	2.222E+1
-1.849E-1	8.554E+0	2.200E+1
-1.832E-1	8.467E+0	2.219E+1
-1.849E-1	8.496E+0	2.222E+1
-1.849E-1	8.577E+0	2.221E+1
-1.865E-1	8.502E+0	2.224E+1
-1.816E-1	8.506E+0	2.213E+1
-1.816E-1	8.532E+0	2.232E+1
-1.832E-1	8.509E+0	2.221E+1
-1.849E-1	8.590E+0	2.204E+1
-1.800E-1	8.561E+0	2.213E+1
-1.816E-1	8.454E+0	2.206E+1
-1.816E-1	8.587E+0	2.221E+1
-1.881E-1	8.577E+0	2.216E+1
-1.816E-1	8.483E+0	2.212E+1
-1.849E-1	8.489E+0	2.218E+1
-1.849E-1	8.476E+0	2.191E+1
-1.832E-1	8.561E+0	2.223E+1
-1.816E-1	8.509E+0	2.221E+1
-1.832E-1	8.571E+0	2.193E+1
-1.832E-1	8.525E+0	2.221E+1
-1.865E-1	8.454E+0	2.210E+1
-1.849E-1	8.496E+0	2.226E+1
-1.800E-1	8.373E+0	2.221E+1
-1.849E-1	8.571E+0	2.208E+1
-1.865E-1	8.577E+0	2.206E+1
-1.816E-1	8.567E+0	2.203E+1
-1.832E-1	8.509E+0	2.219E+1
-1.832E-1	8.399E+0	2.227E+1
-1.849E-1	8.473E+0	2.220E+1
-1.816E-1	8.632E+0	2.239E+1
-1.816E-1	8.496E+0	2.226E+1
-1.832E-1	8.577E+0	2.239E+1
-1.832E-1	8.489E+0	2.209E+1
-1.816E-1	8.645E+0	2.207E+1
-1.800E-1	8.506E+0	2.216E+1
-1.849E-1	8.564E+0	2.230E+1
-1.849E-1	8.447E+0	2.246E+1
-1.784E-1	8.642E+0	2.221E+1
-1.800E-1	8.506E+0	2.211E+1
-1.832E-1	8.525E+0	2.226E+1
-1.849E-1	8.444E+0	2.240E+1
-1.800E-1	8.493E+0	2.201E+1
-1.816E-1	8.538E+0	2.229E+1
-1.865E-1	8.412E+0	2.220E+1
-1.832E-1	8.519E+0	2.214E+1
-1.800E-1	8.554E+0	2.207E+1
-1.800E-1	8.314E+0	2.218E+1
-1.849E-1	8.464E+0	2.210E+1
-1.832E-1	8.493E+0	2.207E+1
-1.784E-1	8.515E+0	2.222E+1
-1.800E-1	8.470E+0	2.218E+1
-1.832E-1	8.486E+0	2.221E+1
-1.849E-1	8.532E+0	2.211E+1
-1.784E-1	8.577E+0	2.222E+1
-1.816E-1	8.587E+0	2.216E+1
-1.865E-1	8.483E+0	2.230E+1
-1.832E-1	8.561E+0	2.214E+1
-1.816E-1	8.522E+0	2.211E+1
-1.800E-1	8.525E+0	2.221E+1
-1.881E-1	8.551E+0	2.189E+1
-1.832E-1	8.457E+0	2.207E+1
-1.816E-1	8.470E+0	2.231E+1
-1.784E-1	8.460E+0	2.236E+1
-1.865E-1	8.538E+0	2.232E+1
-1.832E-1	8.597E+0	2.206E+1
-1.800E-1	8.522E+0	2.211E+1
-1.832E-1	8.421E+0	2.220E+1
-1.849E-1	8.428E+0	2.229E+1
-1.816E-1	8.402E+0	2.231E+1
-1.784E-1	8.541E+0	2.233E+1
-1.849E-1	8.483E+0	2.221E+1
-1.849E-1	8.545E+0	2.216E+1
-1.849E-1	8.584E+0	2.209E+1
-1.816E-1	8.515E+0	2.203E+1
-1.816E-1	8.522E+0	2.211E+1
-1.881E-1	8.421E+0	2.202E+1
-1.832E-1	8.564E+0	2.220E+1
-1.800E-1	8.593E+0	2.201E+1
-1.832E-1	8.506E+0	2.227E+1
-1.849E-1	8.489E+0	2.213E+1
-1.816E-1	8.506E+0	2.218E+1
-1.800E-1	8.571E+0	2.215E+1
-1.849E-1	8.528E+0	2.207E+1
-1.832E-1	8.467E+0	2.213E+1
-1.849E-1	8.577E+0	2.236E+1
-1.816E-1	8.512E+0	2.226E+1
-1.816E-1	8.454E+0	2.215E+1
-1.832E-1	8.454E+0	2.214E+1
-1.832E-1	8.512E+0	2.231E+1
-1.832E-1	8.600E+0	2.220E+1
-1.849E-1	8.532E+0	2.203E+1
-1.849E-1	8.447E+0	2.207E+1
-1.832E-1	8.408E+0	2.201E+1
-1.849E-1	8.506E+0	2.216E+1
-1.784E-1	8.509E+0	2.213E+1
-1.865E-1	8.532E+0	2.210E+1
-1.865E-1	8.558E+0	2.225E+1
-1.816E-1	8.454E+0	2.219E+1
-1.816E-1	8.648E+0	2.213E+1
-1.849E-1	8.447E+0	2.216E+1
-1.832E-1	8.499E+0	2.209E+1
-1.816E-1	8.519E+0	2.220E+1
-1.816E-1	8.327E+0	2.208E+1
-1.832E-1	8.389E+0	2.218E+1
-1.849E-1	8.577E+0	2.217E+1
-1.816E-1	8.548E+0	2.220E+1
-1.816E-1	8.476E+0	2.225E+1
-1.832E-1	8.467E+0	2.217E+1
-1.849E-1	8.389E+0	2.230E+1
-1.832E-1	8.580E+0	2.225E+1
-1.832E-1	8.480E+0	2.221E+1
-1.849E-1	8.519E+0	2.210E+1
-1.849E-1	8.395E+0	2.228E+1
-1.832E-1	8.476E+0	2.210E+1
-1.832E-1	8.593E+0	2.209E+1
-1.849E-1	8.408E+0	2.220E+1
-1.849E-1	8.418E+0	2.209E+1
-1.832E-1	8.454E+0	2.220E+1
-1.784E-1	8.535E+0	2.203E+1
-1.849E-1	8.399E+0	2.234E+1
-1.832E-1	8.399E+0	2.219E+1
-1.816E-1	8.480E+0	2.207E+1
-1.816E-1	8.528E+0	2.209E+1
-1.849E-1	8.502E+0	2.224E+1
-1.849E-1	8.486E+0	2.200E+1
-1.816E-1	8.541E+0	2.207E+1
-1.849E-1	8.467E+0	2.212E+1
-1.865E-1	8.483E+0	2.212E+1
-1.832E-1	8.545E+0	2.214E+1
-1.800E-1	8.554E+0	2.210E+1
-1.832E-1	8.418E+0	2.192E+1
-1.832E-1	8.496E+0	2.211E+1
-1.865E-1	8.548E+0	2.225E+1
-1.800E-1	8.509E+0	2.211E+1
-1.800E-1	8.554E+0	2.223E+1
-1.849E-1	8.538E+0	2.209E+1
-1.832E-1	8.580E+0	2.226E+1
-1.832E-1	8.577E+0	2.218E+1
-1.800E-1	8.515E+0	2.208E+1
-1.865E-1	8.635E+0	2.218E+1
-1.849E-1	8.574E+0	2.200E+1
-1.800E-1	8.548E+0	2.216E+1
-1.832E-1	8.538E+0	2.216E+1
-1.865E-1	8.467E+0	2.228E+1
-1.832E-1	8.541E+0	2.222E+1
-1.800E-1	8.622E+0	2.209E+1
-1.832E-1	8.483E+0	2.215E+1
-1.832E-1	8.499E+0	2.216E+1
-1.849E-1	8.460E+0	2.205E+1
-1.816E-1	8.447E+0	2.240E+1
-1.800E-1	8.470E+0	2.238E+1
-1.849E-1	8.483E+0	2.203E+1
-1.865E-1	8.580E+0	2.220E+1
-1.832E-1	8.519E+0	2.237E+1
-1.832E-1	8.574E+0	2.224E+1
-1.849E-1	8.532E+0	2.200E+1
-1.865E-1	8.506E+0	2.213E+1
-1.816E-1	8.541E+0	2.207E+1
-1.832E-1	8.480E+0	2.212E+1
-1.816E-1	8.502E+0	2.209E+1
-1.849E-1	8.470E+0	2.203E+1
-1.800E-1	8.603E+0	2.208E+1
-1.800E-1	8.541E+0	2.219E+1
-1.849E-1	8.616E+0	2.213E+1
-1.816E-1	8.506E+0	2.189E+1
-1.800E-1	8.451E+0	2.194E+1
-1.816E-1	8.441E+0	2.213E+1
-1.865E-1	8.434E+0	2.203E+1
-1.849E-1	8.483E+0	2.217E+1
-1.816E-1	8.486E+0	2.198E+1
-1.800E-1	8.441E+0	2.208E+1
-1.832E-1	8.447E+0	2.204E+1
-1.832E-1	8.603E+0	2.213E+1
-1.816E-1	8.486E+0	2.219E+1
-1.832E-1	8.561E+0	2.208E+1
-1.849E-1	8.554E+0	2.198E+1
-1.832E-1	8.451E+0	2.208E+1
-1.800E-1	8.600E+0	2.218E+1
-1.800E-1	8.600E+0	2.212E+1
-1.832E-1	8.489E+0	2.190E+1
-1.832E-1	8.564E+0	2.223E+1
-1.800E-1	8.480E+0	2.221E+1
-1.816E-1	8.619E+0	2.230E+1
-1.832E-1	8.438E+0	2.215E+1
-1.832E-1	8.470E+0	2.200E+1
-1.816E-1	8.528E+0	2.206E+1
-1.784E-1	8.509E+0	2.207E+1
-1.832E-1	8.509E+0	2.200E+1
-1.849E-1	8.603E+0	2.215E+1
-1.816E-1	8.480E+0	2.204E+1
-1.800E-1	8.483E+0	2.229E+1
-1.832E-1	8.473E+0	2.196E+1
-1.849E-1	8.434E+0	2.196E+1
-1.816E-1	8.496E+0	2.206E+1
-1.768E-1	8.473E+0	2.219E+1
-1.816E-1	8.561E+0	2.193E+1
-1.832E-1	8.457E+0	2.222E+1
-1.800E-1	8.480E+0	2.221E+1
-1.832E-1	8.405E+0	2.224E+1
-1.816E-1	8.564E+0	2.211E+1
-1.849E-1	8.454E+0	2.211E+1
-1.832E-1	8.421E+0	2.190E+1
-1.784E-1	8.545E+0	2.220E+1
-1.849E-1	8.545E+0	2.219E+1
-1.832E-1	8.467E+0	2.223E+1
-1.800E-1	8.509E+0	2.207E+1
-1.832E-1	8.473E+0	2.207E+1
-1.832E-1	8.451E+0	2.200E+1
-1.800E-1	8.428E+0	2.224E+1
-1.800E-1	8.525E+0	2.211E+1
-1.849E-1	8.580E+0	2.230E+1
-1.832E-1	8.571E+0	2.205E+1
-1.849E-1	8.408E+0	2.196E+1
-1.784E-1	8.438E+0	2.212E+1
-1.816E-1	8.373E+0	2.205E+1
-1.832E-1	8.525E+0	2.211E+1
-1.849E-1	8.597E+0	2.217E+1
-1.816E-1	8.428E+0	2.218E+1
-1.832E-1	8.635E+0	2.233E+1
-1.832E-1	8.412E+0	2.195E+1
-1.832E-1	8.532E+0	2.211E+1
-1.800E-1	8.561E+0	2.205E+1
-1.800E-1	8.493E+0	2.221E+1
-1.865E-1	8.470E+0	2.220E+1
-1.865E-1	8.648E+0	2.225E+1
-1.800E-1	8.441E+0	2.216E+1
-1.816E-1	8.635E+0	2.209E+1
-1.849E-1	8.493E+0	2.221E+1
-1.832E-1	8.554E+0	2.209E+1
-1.784E-1	8.421E+0	2.217E+1
-1.849E-1	8.629E+0	2.215E+1
-1.832E-1	8.506E+0	2.216E+1
-1.849E-1	8.447E+0	2.224E+1
-1.800E-1	8.392E+0	2.229E+1
-1.832E-1	8.412E+0	2.218E+1
-1.865E-1	8.425E+0	2.207E+1
-1.832E-1	8.386E+0	2.208E+1
-1.816E-1	8.486E+0	2.196E+1
-1.832E-1	8.499E+0	2.232E+1
-1.865E-1	8.451E+0	2.211E+1
-1.816E-1	8.386E+0	2.226E+1
-1.832E-1	8.444E+0	2.206E+1
-1.832E-1	8.421E+0	2.223E+1
-1.832E-1	8.593E+0	2.221E+1
-1.849E-1	8.476E+0	2.219E+1
-1.800E-1	8.343E+0	2.203E+1
-1.816E-1	8.438E+0	2.214E+1
-1.849E-1	8.496E+0	2.220E+1
-1.832E-1	8.464E+0	2.212E+1
-1.816E-1	8.421E+0	2.201E+1
-1.816E-1	8.473E+0	2.205E+1
-1.881E-1	8.447E+0	2.207E+1
-1.865E-1	8.525E+0	2.211E+1
-1.816E-1	8.476E+0	2.206E+1
-1.832E-1	8.496E+0	2.204E+1
-1.849E-1	8.584E+0	2.201E+1
-1.832E-1	8.525E+0	2.215E+1
-1.832E-1	8.571E+0	2.207E+1
-1.800E-1	8.519E+0	2.198E+1
-1.849E-1	8.522E+0	2.198E+1
-1.832E-1	8.532E+0	2.201E+1
-1.832E-1	8.476E+0	2.220E+1
-1.849E-1	8.512E+0	2.214E+1
-1.849E-1	8.574E+0	2.217E+1
-1.832E-1	8.441E+0	2.208E+1
-1.800E-1	8.567E+0	2.206E+1
-1.832E-1	8.509E+0	2.211E+1
-1.865E-1	8.561E+0	2.208E+1
-1.849E-1	8.600E+0	2.212E+1
-1.849E-1	8.512E+0	2.210E+1
-1.816E-1	8.418E+0	2.206E+1
-1.849E-1	8.574E+0	2.204E+1
-1.865E-1	8.473E+0	2.209E+1
-1.800E-1	8.587E+0	2.203E+1
-1.832E-1	8.499E+0	2.223E+1
-1.849E-1	8.496E+0	2.207E+1
-1.832E-1	8.489E+0	2.203E+1
-1.800E-1	8.447E+0	2.202E+1
-1.816E-1	8.551E+0	2.201E+1
-1.849E-1	8.525E+0	2.215E+1
-1.849E-1	8.480E+0	2.206E+1
-1.816E-1	8.421E+0	2.203E+1
-1.832E-1	8.538E+0	2.214E+1
-1.849E-1	8.496E+0	2.208E+1
-1.832E-1	8.486E+0	2.212E+1
-1.849E-1	8.444E+0	2.214E+1
-1.816E-1	8.451E+0	2.228E+1
-1.865E-1	8.486E+0	2.214E+1
-1.832E-1	8.574E+0	2.206E+1
-1.800E-1	8.483E+0	2.209E+1
-1.816E-1	8.538E+0	2.212E+1
-1.832E-1	8.418E+0	2.204E+1
-1.849E-1	8.635E+0	2.210E+1
-1.849E-1	8.486E+0	2.194E+1
-1.832E-1	8.493E+0	2.213E+1
-1.865E-1	8.635E+0	2.205E+1
-1.849E-1	8.460E+0	2.213E+1
-1.832E-1	8.648E+0	2.204E+1
-1.832E-1	8.451E+0	2.216E+1
-1.865E-1	8.493E+0	2.198E+1
-1.865E-1	8.454E+0	2.207E+1
-1.832E-1	8.545E+0	2.218E+1
-1.849E-1	8.528E+0	2.223E+1
-1.865E-1	8.454E+0	2.222E+1
-1.832E-1	8.597E+0	2.196E+1
-1.816E-1	8.473E+0	2.209E+1
-1.832E-1	8.613E+0	2.202E+1
-1.849E-1	8.506E+0	2.203E+1
-1.832E-1	8.470E+0	2.204E+1
-1.832E-1	8.558E+0	2.209E+1
-1.849E-1	8.535E+0	2.214E+1
-1.849E-1	8.473E+0	2.203E+1
-1.881E-1	8.496E+0	2.199E+1
-1.849E-1	8.538E+0	2.214E+1
-1.832E-1	8.499E+0	2.222E+1
-1.881E-1	8.366E+0	2.200E+1
-1.832E-1	8.515E+0	2.213E+1
-1.832E-1	8.451E+0	2.213E+1
-1.800E-1	8.558E+0	2.202E+1
-1.881E-1	8.464E+0	2.199E+1
-1.849E-1	8.473E+0	2.199E+1
-1.832E-1	8.600E+0	2.219E+1
-1.816E-1	8.476E+0	2.218E+1
-1.881E-1	8.506E+0	2.209E+1
-1.881E-1	8.483E+0	2.202E+1
-1.816E-1	8.486E+0	2.210E+1
-1.832E-1	8.499E+0	2.216E+1
-1.849E-1	8.408E+0	2.209E+1
-1.849E-1	8.476E+0	2.213E+1
-1.832E-1	8.512E+0	2.216E+1
-1.832E-1	8.431E+0	2.204E+1
-1.881E-1	8.548E+0	2.191E+1
-1.849E-1	8.399E+0	2.196E+1
-1.832E-1	8.515E+0	2.206E+1
-1.849E-1	8.571E+0	2.210E+1
-1.865E-1	8.571E+0	2.226E+1
-1.816E-1	8.464E+0	2.221E+1
-1.849E-1	8.460E+0	2.220E+1
-1.800E-1	8.506E+0	2.216E+1
-1.865E-1	8.486E+0	2.214E+1
-1.832E-1	8.412E+0	2.208E+1
-1.800E-1	8.405E+0	2.220E+1
-1.832E-1	8.502E+0	2.211E+1
-1.865E-1	8.512E+0	2.209E+1
-1.849E-1	8.528E+0	2.211E+1
-1.784E-1	8.609E+0	2.209E+1
-1.865E-1	8.593E+0	2.204E+1
-1.849E-1	8.567E+0	2.215E+1
-1.865E-1	8.399E+0	2.205E+1
-1.784E-1	8.473E+0	2.199E+1
-1.784E-1	8.535E+0	2.214E+1
-1.849E-1	8.548E+0	2.209E+1
-1.832E-1	8.506E+0	2.198E+1
-1.816E-1	8.408E+0	2.217E+1
-1.832E-1	8.512E+0	2.202E+1
-1.865E-1	8.476E+0	2.209E+1
-1.849E-1	8.509E+0	2.194E+1
-1.816E-1	8.483E+0	2.210E+1
-1.784E-1	8.489E+0	2.206E+1
-1.865E-1	8.418E+0	2.214E+1
-1.832E-1	8.522E+0	2.217E+1
-1.816E-1	8.493E+0	2.218E+1
-1.832E-1	8.480E+0	2.216E+1
-1.816E-1	8.470E+0	2.210E+1
-1.832E-1	8.447E+0	2.213E+1
-1.816E-1	8.483E+0	2.219E+1
-1.832E-1	8.561E+0	2.228E+1
-1.832E-1	8.467E+0	2.212E+1
-1.849E-1	8.486E+0	2.207E+1
-1.816E-1	8.502E+0	2.207E+1
-1.816E-1	8.483E+0	2.218E+1
-1.881E-1	8.473E+0	2.184E+1
-1.816E-1	8.519E+0	2.204E+1
-1.800E-1	8.626E+0	2.206E+1
-1.816E-1	8.512E+0	2.200E+1
-1.849E-1	8.525E+0	2.228E+1
-1.849E-1	8.489E+0	2.204E+1
-1.816E-1	8.483E+0	2.204E+1
-1.849E-1	8.438E+0	2.214E+1
-1.849E-1	8.489E+0	2.208E+1
-1.832E-1	8.528E+0	2.201E+1
-1.816E-1	8.399E+0	2.193E+1
-1.832E-1	8.460E+0	2.207E+1
-1.865E-1	8.493E+0	2.198E+1
-1.832E-1	8.408E+0	2.215E+1
-1.800E-1	8.392E+0	2.195E+1
-1.816E-1	8.574E+0	2.214E+1
-1.881E-1	8.467E+0	2.196E+1
-1.832E-1	8.464E+0	2.204E+1
-1.832E-1	8.444E+0	2.196E+1
-1.816E-1	8.522E+0	2.217E+1
-1.865E-1	8.444E+0	2.218E+1
-1.865E-1	8.298E+0	2.202E+1
-1.832E-1	8.509E+0	2.209E+1
-1.816E-1	8.574E+0	2.215E+1
-1.849E-1	8.447E+0	2.205E+1
-1.881E-1	8.538E+0	2.205E+1
-1.800E-1	8.405E+0	2.213E+1
-1.800E-1	8.467E+0	2.215E+1
-1.832E-1	8.525E+0	2.213E+1
-1.849E-1	8.522E+0	2.214E+1
-1.800E-1	8.574E+0	2.214E+1
-1.816E-1	8.496E+0	2.197E+1
-1.849E-1	8.467E+0	2.198E+1
-1.897E-1	8.405E+0	2.192E+1
-1.816E-1	8.369E+0	2.208E+1
-1.832E-1	8.502E+0	2.201E+1
-1.832E-1	8.590E+0	2.212E+1
-1.849E-1	8.629E+0	2.227E+1
-1.849E-1	8.476E+0	2.198E+1
-1.849E-1	8.493E+0	2.200E+1
-1.881E-1	8.412E+0	2.223E+1
-1.832E-1	8.483E+0	2.196E+1
-1.832E-1	8.473E+0	2.211E+1
-1.832E-1	8.486E+0	2.215E+1
-1.881E-1	8.386E+0	2.214E+1
-1.832E-1	8.318E+0	2.208E+1
-1.849E-1	8.467E+0	2.214E+1
-1.832E-1	8.558E+0	2.205E+1
-1.849E-1	8.460E+0	2.202E+1
-1.849E-1	8.480E+0	2.217E+1
-1.816E-1	8.489E+0	2.193E+1
-1.865E-1	8.512E+0	2.203E+1
-1.881E-1	8.561E+0	2.211E+1
-1.849E-1	8.431E+0	2.192E+1
-1.800E-1	8.431E+0	2.208E+1
-1.800E-1	8.483E+0	2.209E+1
-1.865E-1	8.454E+0	2.201E+1
-1.865E-1	8.493E+0	2.218E+1
-1.816E-1	8.519E+0	2.226E+1
-1.832E-1	8.476E+0	2.204E+1
-1.849E-1	8.457E+0	2.207E+1
-1.849E-1	8.519E+0	2.203E+1
-1.816E-1	8.538E+0	2.214E+1
-1.849E-1	8.515E+0	2.204E+1
-1.832E-1	8.519E+0	2.209E+1
-1.832E-1	8.486E+0	2.202E+1
-1.816E-1	8.584E+0	2.195E+1
-1.849E-1	8.438E+0	2.192E+1
-1.849E-1	8.441E+0	2.195E+1
-1.849E-1	8.506E+0	2.196E+1
-1.849E-1	8.392E+0	2.205E+1
-1.849E-1	8.454E+0	2.194E+1
-1.832E-1	8.454E+0	2.213E+1
-1.832E-1	8.428E+0	2.194E+1
-1.832E-1	8.532E+0	2.195E+1
-1.849E-1	8.480E+0	2.209E+1
-1.881E-1	8.447E+0	2.205E+1
-1.816E-1	8.496E+0	2.213E+1
-1.816E-1	8.438E+0	2.201E+1
-1.849E-1	8.509E+0	2.216E+1
-1.849E-1	8.480E+0	2.206E+1
-1.849E-1	8.535E+0	2.200E+1
-1.800E-1	8.366E+0	2.199E+1
-1.865E-1	8.476E+0	2.197E+1
-1.865E-1	8.451E+0	2.203E+1
-1.832E-1	8.486E+0	2.199E+1
-1.832E-1	8.373E+0	2.206E+1
-1.849E-1	8.493E+0	2.200E+1
-1.865E-1	8.425E+0	2.203E+1
-1.865E-1	8.421E+0	2.215E+1
-1.816E-1	8.441E+0	2.205E+1
-1.832E-1	8.496E+0	2.216E+1
-1.865E-1	8.616E+0	2.200E+1
-1.849E-1	8.577E+0	2.215E+1
-1.816E-1	8.418E+0	2.216E+1
-1.849E-1	8.454E+0	2.221E+1
-1.897E-1	8.395E+0	2.194E+1
-1.849E-1	8.470E+0	2.192E+1
-1.816E-1	8.567E+0	2.223E+1
-1.832E-1	8.525E+0	2.199E+1
-1.865E-1	8.519E+0	2.215E+1
-1.881E-1	8.464E+0	2.189E+1
-1.800E-1	8.502E+0	2.198E+1
-1.849E-1	8.538E+0	2.213E+1
-1.881E-1	8.353E+0	2.204E+1
-1.865E-1	8.538E+0	2.209E+1
-1.849E-1	8.441E+0	2.195E+1
-1.849E-1	8.418E+0	2.203E+1
-1.865E-1	8.489E+0	2.205E+1
-1.832E-1	8.541E+0	2.209E+1
-1.816E-1	8.480E+0	2.218E+1
-1.865E-1	8.460E+0	2.222E+1
-1.865E-1	8.408E+0	2.198E+1
-1.865E-1	8.447E+0	2.226E+1
-1.816E-1	8.577E+0	2.197E+1
-1.832E-1	8.444E+0	2.193E+1
-1.849E-1	8.496E+0	2.204E+1
-1.865E-1	8.545E+0	2.206E+1
-1.865E-1	8.379E+0	2.207E+1
-1.832E-1	8.447E+0	2.190E+1
-1.881E-1	8.405E+0	2.197E+1
-1.832E-1	8.528E+0	2.212E+1
-1.784E-1	8.431E+0	2.214E+1
-1.816E-1	8.454E+0	2.192E+1
-1.865E-1	8.395E+0	2.192E+1
-1.849E-1	8.418E+0	2.184E+1
-1.816E-1	8.337E+0	2.213E+1
-1.849E-1	8.493E+0	2.213E+1
-1.865E-1	8.434E+0	2.215E+1
-1.849E-1	8.519E+0	2.197E+1
-1.816E-1	8.571E+0	2.216E+1
-1.832E-1	8.421E+0	2.209E+1
-1.849E-1	8.480E+0	2.207E+1
-1.832E-1	8.331E+0	2.215E+1
-1.849E-1	8.493E+0	2.212E+1
-1.849E-1	8.425E+0	2.204E+1
-1.865E-1	8.454E+0	2.208E+1
-1.849E-1	8.451E+0	2.187E+1
-1.849E-1	8.408E+0	2.200E+1
-1.849E-1	8.528E+0	2.208E+1
-1.849E-1	8.506E+0	2.194E+1
-1.849E-1	8.597E+0	2.205E+1
-1.832E-1	8.496E+0	2.204E+1
-1.816E-1	8.486E+0	2.211E+1
-1.865E-1	8.418E+0	2.204E+1
-1.865E-1	8.444E+0	2.196E+1
-1.849E-1	8.541E+0	2.189E+1
-1.849E-1	8.441E+0	2.213E+1
-1.881E-1	8.502E+0	2.203E+1
-1.816E-1	8.454E+0	2.214E+1
-1.832E-1	8.434E+0	2.207E+1
-1.832E-1	8.548E+0	2.200E+1
-1.849E-1	8.525E+0	2.205E+1
-1.881E-1	8.405E+0	2.197E+1
-1.816E-1	8.558E+0	2.207E+1
-1.849E-1	8.512E+0	2.201E+1
-1.881E-1	8.561E+0	2.207E+1
-1.800E-1	8.444E+0	2.204E+1
-1.832E-1	8.454E+0	2.208E+1
-1.832E-1	8.545E+0	2.197E+1
-1.832E-1	8.506E+0	2.206E+1
-1.849E-1	8.499E+0	2.196E+1
-1.832E-1	8.522E+0	2.186E+1
-1.832E-1	8.460E+0	2.211E+1
-1.865E-1	8.519E+0	2.193E+1
-1.849E-1	8.457E+0	2.204E+1
-1.832E-1	8.399E+0	2.204E+1
-1.832E-1	8.457E+0	2.206E+1
-1.865E-1	8.580E+0	2.221E+1
-1.832E-1	8.447E+0	2.188E+1
-1.816E-1	8.447E+0	2.197E+1
-1.832E-1	8.438E+0	2.201E+1
-1.881E-1	8.386E+0	2.214E+1
-1.881E-1	8.392E+0	2.207E+1
-1.816E-1	8.460E+0	2.217E+1
-1.832E-1	8.486E+0	2.199E+1
-1.865E-1	8.476E+0	2.202E+1
-1.784E-1	8.525E+0	2.190E+1
-1.832E-1	8.431E+0	2.200E+1
-1.865E-1	8.554E+0	2.199E+1
-1.849E-1	8.502E+0	2.205E+1
-1.849E-1	8.457E+0	2.205E+1
-1.800E-1	8.476E+0	2.198E+1
-1.832E-1	8.457E+0	2.209E+1
-1.881E-1	8.415E+0	2.204E+1
-1.832E-1	8.434E+0	2.198E+1
-1.832E-1	8.441E+0	2.220E+1
-1.865E-1	8.408E+0	2.200E+1
-1.849E-1	8.480E+0	2.194E+1
-1.881E-1	8.532E+0	2.213E+1
-1.832E-1	8.464E+0	2.197E+1
-1.832E-1	8.571E+0	2.191E+1
-1.849E-1	8.558E+0	2.177E+1
-1.832E-1	8.438E+0	2.192E+1
-1.816E-1	8.506E+0	2.197E+1
-1.832E-1	8.444E+0	2.206E+1
-1.865E-1	8.353E+0	2.192E+1
-1.849E-1	8.486E+0	2.190E+1
-1.816E-1	8.515E+0	2.206E+1
-1.865E-1	8.564E+0	2.225E+1
-1.849E-1	8.515E+0	2.205E+1
-1.849E-1	8.506E+0	2.230E+1
-1.816E-1	8.441E+0	2.196E+1
-1.832E-1	8.554E+0	2.211E+1
-1.849E-1	8.428E+0	2.208E+1
-1.849E-1	8.545E+0	2.206E+1
-1.832E-1	8.405E+0	2.198E+1
-1.832E-1	8.434E+0	2.192E+1
-1.832E-1	8.558E+0	2.206E+1
-1.849E-1	8.366E+0	2.197E+1
-1.832E-1	8.486E+0	2.207E+1
-1.832E-1	8.389E+0	2.203E+1
-1.832E-1	8.425E+0	2.219E+1
-1.849E-1	8.509E+0	2.198E+1
-1.832E-1	8.496E+0	2.217E+1
-1.849E-1	8.444E+0	2.193E+1
-1.849E-1	8.502E+0	2.213E+1
-1.849E-1	8.502E+0	2.216E+1
-1.816E-1	8.502E+0	2.212E+1
-1.849E-1	8.512E+0	2.198E+1
-1.881E-1	8.353E+0	2.200E+1
-1.865E-1	8.506E+0	2.199E+1
-1.816E-1	8.460E+0	2.204E+1
-1.849E-1	8.493E+0	2.200E+1
-1.832E-1	8.564E+0	2.223E+1
-1.832E-1	8.493E+0	2.195E+1
-1.832E-1	8.451E+0	2.219E+1
-1.849E-1	8.476E+0	2.194E+1
-1.849E-1	8.502E+0	2.195E+1
-1.849E-1	8.389E+0	2.187E+1
-1.832E-1	8.515E+0	2.207E+1
-1.816E-1	8.457E+0	2.208E+1
-1.881E-1	8.512E+0	2.218E+1
-1.849E-1	8.415E+0	2.189E+1
-1.816E-1	8.444E+0	2.195E+1
-1.816E-1	8.483E+0	2.216E+1
-1.897E-1	8.405E+0	2.191E+1
-1.865E-1	8.489E+0	2.213E+1
-1.816E-1	8.441E+0	2.199E+1
-1.865E-1	8.486E+0	2.196E+1
-1.865E-1	8.574E+0	2.194E+1
-1.849E-1	8.464E+0	2.193E+1
-1.816E-1	8.493E+0	2.220E+1
-1.849E-1	8.444E+0	2.187E+1
-1.832E-1	8.470E+0	2.197E+1
-1.832E-1	8.373E+0	2.205E+1
-1.816E-1	8.525E+0	2.198E+1
-1.849E-1	8.460E+0	2.200E+1
-1.865E-1	8.441E+0	2.205E+1
-1.849E-1	8.486E+0	2.218E+1
-1.816E-1	8.470E+0	2.204E+1
-1.832E-1	8.512E+0	2.199E+1
-1.865E-1	8.392E+0	2.182E+1
-1.849E-1	8.447E+0	2.200E+1
-1.816E-1	8.528E+0	2.197E+1
-1.832E-1	8.425E+0	2.198E+1
-1.897E-1	8.473E+0	2.181E+1
-1.832E-1	8.525E+0	2.186E+1
-1.816E-1	8.509E+0	2.218E+1
-1.865E-1	8.519E+0	2.198E+1
-1.849E-1	8.457E+0	2.198E+1
-1.865E-1	8.415E+0	2.207E+1
-1.800E-1	8.451E+0	2.213E+1
-1.832E-1	8.502E+0	2.204E+1
-1.881E-1	8.496E+0	2.209E+1
-1.832E-1	8.502E+0	2.221E+1
-1.832E-1	8.561E+0	2.182E+1
-1.881E-1	8.496E+0	2.197E+1
-1.881E-1	8.545E+0	2.200E+1
-1.849E-1	8.441E+0	2.192E+1
-1.832E-1	8.431E+0	2.197E+1
-1.849E-1	8.395E+0	2.197E+1
-1.881E-1	8.502E+0	2.202E+1
-1.849E-1	8.473E+0	2.189E+1
-1.849E-1	8.350E+0	2.206E+1
-1.832E-1	8.392E+0	2.189E+1
-1.865E-1	8.486E+0	2.194E+1
-1.832E-1	8.470E+0	2.193E+1
-1.816E-1	8.548E+0	2.202E+1
-1.832E-1	8.434E+0	2.207E+1
-1.865E-1	8.415E+0	2.189E+1
-1.832E-1	8.408E+0	2.208E+1
-1.832E-1	8.541E+0	2.210E+1
-1.849E-1	8.444E+0	2.209E+1
-1.881E-1	8.399E+0	2.203E+1
-1.832E-1	8.431E+0	2.205E+1
-1.832E-1	8.502E+0	2.187E+1
-1.816E-1	8.476E+0	2.197E+1
-1.865E-1	8.483E+0	2.197E+1
-1.832E-1	8.535E+0	2.210E+1
-1.816E-1	8.545E+0	2.209E+1
-1.832E-1	8.502E+0	2.208E+1
-1.849E-1	8.353E+0	2.193E+1
-1.849E-1	8.519E+0	2.205E+1
-1.816E-1	8.541E+0	2.201E+1
-1.832E-1	8.421E+0	2.211E+1
-1.849E-1	8.425E+0	2.194E+1
-1.849E-1	8.600E+0	2.196E+1
-1.816E-1	8.386E+0	2.199E+1
-1.849E-1	8.366E+0	2.195E+1
-1.865E-1	8.499E+0	2.204E+1
-1.865E-1	8.561E+0	2.206E+1
-1.816E-1	8.454E+0	2.209E+1
-1.832E-1	8.476E+0	2.200E+1
-1.881E-1	8.480E+0	2.183E+1
-1.832E-1	8.506E+0	2.201E+1
-1.849E-1	8.386E+0	2.200E+1
-1.832E-1	8.509E+0	2.210E+1
-1.865E-1	8.301E+0	2.189E+1
-1.849E-1	8.473E+0	2.197E+1
-1.816E-1	8.480E+0	2.208E+1
-1.849E-1	8.473E+0	2.213E+1
-1.865E-1	8.434E+0	2.202E+1
-1.832E-1	8.528E+0	2.190E+1
-1.816E-1	8.392E+0	2.201E+1
-1.849E-1	8.470E+0	2.189E+1
-1.881E-1	8.551E+0	2.206E+1
-1.849E-1	8.454E+0	2.190E+1
-1.800E-1	8.464E+0	2.204E+1
-1.849E-1	8.418E+0	2.208E+1
-1.865E-1	8.412E+0	2.192E+1
-1.849E-1	8.467E+0	2.195E+1
-1.832E-1	8.489E+0	2.196E+1
-1.832E-1	8.447E+0	2.201E+1
-1.849E-1	8.386E+0	2.204E+1
-1.849E-1	8.538E+0	2.203E+1
-1.832E-1	8.379E+0	2.200E+1
-1.849E-1	8.428E+0	2.200E+1
-1.849E-1	8.515E+0	2.196E+1
-1.849E-1	8.467E+0	2.215E+1
-1.816E-1	8.457E+0	2.182E+1
-1.849E-1	8.467E+0	2.216E+1
-1.849E-1	8.580E+0	2.193E+1
-1.865E-1	8.483E+0	2.215E+1
-1.832E-1	8.467E+0	2.200E+1
-1.865E-1	8.502E+0	2.197E+1
-1.881E-1	8.408E+0	2.211E+1
-1.849E-1	8.405E+0	2.201E+1
-1.832E-1	8.528E+0	2.200E+1
-1.849E-1	8.457E+0	2.185E+1
-1.865E-1	8.438E+0	2.212E+1
-1.881E-1	8.418E+0	2.192E+1
-1.832E-1	8.444E+0	2.199E+1
-1.865E-1	8.457E+0	2.195E+1
-1.881E-1	8.489E+0	2.207E+1
-1.865E-1	8.438E+0	2.208E+1
-1.832E-1	8.564E+0	2.189E+1
-1.865E-1	8.389E+0	2.197E+1
-1.865E-1	8.421E+0	2.203E+1
-1.816E-1	8.483E+0	2.194E+1
-1.816E-1	8.447E+0	2.181E+1
-1.832E-1	8.499E+0	2.204E+1
-1.881E-1	8.548E+0	2.180E+1
-1.832E-1	8.473E+0	2.200E+1
-1.816E-1	8.428E+0	2.206E+1
-1.832E-1	8.577E+0	2.215E+1
-1.881E-1	8.266E+0	2.200E+1
-1.832E-1	8.382E+0	2.218E+1
-1.832E-1	8.454E+0	2.193E+1
-1.832E-1	8.506E+0	2.190E+1
-1.865E-1	8.360E+0	2.191E+1
-1.865E-1	8.580E+0	2.202E+1
-1.849E-1	8.451E+0	2.198E+1
-1.865E-1	8.418E+0	2.206E+1
-1.865E-1	8.392E+0	2.206E+1
-1.849E-1	8.454E+0	2.205E+1
-1.816E-1	8.554E+0	2.206E+1
-1.865E-1	8.473E+0	2.219E+1
-1.881E-1	8.655E+0	2.199E+1
-1.849E-1	8.486E+0	2.194E+1
-1.832E-1	8.318E+0	2.198E+1
-1.849E-1	8.399E+0	2.212E+1
-1.865E-1	8.532E+0	2.211E+1
-1.832E-1	8.580E+0	2.185E+1
-1.849E-1	8.561E+0	2.202E+1
-1.832E-1	8.476E+0	2.191E+1
-1.849E-1	8.532E+0	2.192E+1
-1.865E-1	8.502E+0	2.187E+1
-1.816E-1	8.509E+0	2.203E+1
-1.832E-1	8.499E+0	2.187E+1
-1.832E-1	8.528E+0	2.220E+1
-1.832E-1	8.486E+0	2.194E+1
-1.832E-1	8.571E+0	2.198E+1
-1.832E-1	8.399E+0	2.195E+1
-1.881E-1	8.382E+0	2.197E+1
-1.849E-1	8.580E+0	2.180E+1
-1.832E-1	8.382E+0	2.214E+1
-1.865E-1	8.399E+0	2.192E+1
-1.881E-1	8.493E+0	2.196E+1
-1.832E-1	8.431E+0	2.189E+1
-1.816E-1	8.554E+0	2.189E+1
-1.832E-1	8.551E+0	2.187E+1
-1.849E-1	8.382E+0	2.201E+1
-1.832E-1	8.360E+0	2.210E+1
-1.865E-1	8.438E+0	2.206E+1
-1.849E-1	8.447E+0	2.209E+1
-1.849E-1	8.434E+0	2.191E+1
-1.865E-1	8.548E+0	2.188E+1
-1.816E-1	8.408E+0	2.199E+1
-1.816E-1	8.366E+0	2.181E+1
-1.865E-1	8.532E+0	2.195E+1
-1.865E-1	8.402E+0	2.198E+1
-1.816E-1	8.425E+0	2.181E+1
-1.832E-1	8.392E+0	2.199E+1
-1.865E-1	8.434E+0	2.177E+1
-1.849E-1	8.522E+0	2.186E+1
-1.816E-1	8.528E+0	2.192E+1
-1.832E-1	8.467E+0	2.193E+1
-1.865E-1	8.483E+0	2.196E+1
-1.849E-1	8.444E+0	2.190E+1
-1.800E-1	8.438E+0	2.199E+1
-1.832E-1	8.486E+0	2.183E+1
-1.881E-1	8.454E+0	2.212E+1
-1.881E-1	8.412E+0	2.195E+1
-1.865E-1	8.425E+0	2.186E+1
-1.832E-1	8.464E+0	2.194E+1
-1.832E-1	8.460E+0	2.181E+1
-1.849E-1	8.418E+0	2.192E+1
-1.849E-1	8.512E+0	2.207E+1
-1.849E-1	8.382E+0	2.186E+1
-1.849E-1	8.405E+0	2.191E+1
-1.849E-1	8.480E+0	2.203E+1
-1.865E-1	8.331E+0	2.197E+1
-1.865E-1	8.509E+0	2.207E+1
-1.897E-1	8.415E+0	2.204E+1
-1.865E-1	8.412E+0	2.179E+1
-1.816E-1	8.473E+0	2.202E+1
-1.816E-1	8.454E+0	2.198E+1
-1.881E-1	8.506E+0	2.218E+1
-1.816E-1	8.389E+0	2.188E+1
-1.816E-1	8.334E+0	2.188E+1
-1.832E-1	8.350E+0	2.197E+1
-1.849E-1	8.451E+0	2.187E+1
-1.800E-1	8.486E+0	2.185E+1
-1.832E-1	8.402E+0	2.204E+1
-1.849E-1	8.473E+0	2.200E+1
-1.865E-1	8.408E+0	2.170E+1
-1.832E-1	8.395E+0	2.198E+1
-1.832E-1	8.464E+0	2.195E+1
-1.849E-1	8.334E+0	2.177E+1
-1.865E-1	8.366E+0	2.189E+1
-1.832E-1	8.541E+0	2.213E+1
-1.816E-1	8.480E+0	2.183E+1
-1.881E-1	8.470E+0	2.189E+1
-1.849E-1	8.447E+0	2.211E+1
-1.832E-1	8.493E+0	2.191E+1
-1.832E-1	8.470E+0	2.198E+1
-1.849E-1	8.561E+0	2.190E+1
-1.897E-1	8.415E+0	2.201E+1
-1.849E-1	8.473E+0	2.196E+1
-1.832E-1	8.457E+0	2.193E+1
-1.832E-1	8.489E+0	2.174E+1
-1.865E-1	8.340E+0	2.184E+1
-1.832E-1	8.447E+0	2.195E+1
-1.832E-1	8.476E+0	2.188E+1
-1.832E-1	8.493E+0	2.178E+1
-1.881E-1	8.515E+0	2.190E+1
-1.849E-1	8.496E+0	2.189E+1
-1.849E-1	8.363E+0	2.202E+1
-1.816E-1	8.470E+0	2.201E+1
-1.865E-1	8.457E+0	2.188E+1
-1.865E-1	8.408E+0	2.198E+1
-1.816E-1	8.535E+0	2.197E+1
-1.832E-1	8.395E+0	2.189E+1
-1.865E-1	8.353E+0	2.196E+1
-1.832E-1	8.392E+0	2.189E+1
-1.816E-1	8.558E+0	2.167E+1
-1.832E-1	8.506E+0	2.196E+1
-1.849E-1	8.392E+0	2.192E+1
-1.816E-1	8.473E+0	2.199E+1
-1.849E-1	8.418E+0	2.208E+1
-1.832E-1	8.366E+0	2.182E+1
-1.897E-1	8.412E+0	2.179E+1
-1.816E-1	8.425E+0	2.195E+1
-1.832E-1	8.454E+0	2.188E+1
-1.849E-1	8.467E+0	2.184E+1
-1.865E-1	8.412E+0	2.196E+1
-1.832E-1	8.467E+0	2.193E+1
-1.849E-1	8.379E+0	2.201E+1
-1.865E-1	8.483E+0	2.208E+1
-1.865E-1	8.515E+0	2.206E+1
-1.865E-1	8.408E+0	2.198E+1
-1.832E-1	8.528E+0	2.205E+1
-1.849E-1	8.499E+0	2.187E+1
-1.832E-1	8.379E+0	2.189E+1
-1.865E-1	8.347E+0	2.189E+1
-1.816E-1	8.292E+0	2.196E+1
-1.816E-1	8.288E+0	2.196E+1
-1.881E-1	8.389E+0	2.177E+1
-1.865E-1	8.292E+0	2.192E+1
-1.832E-1	8.476E+0	2.191E+1
-1.849E-1	8.434E+0	2.183E+1
-1.849E-1	8.587E+0	2.171E+1
-1.816E-1	8.356E+0	2.188E+1
-1.832E-1	8.376E+0	2.192E+1
-1.849E-1	8.593E+0	2.205E+1
-1.865E-1	8.373E+0	2.206E+1
-1.832E-1	8.519E+0	2.177E+1
-1.816E-1	8.386E+0	2.201E+1
-1.816E-1	8.470E+0	2.205E+1
-1.865E-1	8.402E+0	2.213E+1
-1.865E-1	8.519E+0	2.182E+1
-1.816E-1	8.431E+0	2.207E+1
-1.832E-1	8.350E+0	2.184E+1
-1.865E-1	8.519E+0	2.196E+1
-1.832E-1	8.509E+0	2.180E+1
-1.849E-1	8.353E+0	2.186E+1
-1.816E-1	8.515E+0	2.188E+1
-1.849E-1	8.369E+0	2.187E+1
-1.849E-1	8.467E+0	2.188E+1
-1.832E-1	8.402E+0	2.193E+1
-1.849E-1	8.509E+0	2.200E+1
-1.865E-1	8.421E+0	2.205E+1
-1.832E-1	8.340E+0	2.183E+1
-1.816E-1	8.509E+0	2.177E+1
-1.849E-1	8.447E+0	2.185E+1
-1.849E-1	8.395E+0	2.184E+1
-1.849E-1	8.431E+0	2.181E+1
-1.832E-1	8.460E+0	2.201E+1
-1.865E-1	8.519E+0	2.194E+1
-1.849E-1	8.421E+0	2.190E+1
-1.816E-1	8.324E+0	2.196E+1
-1.832E-1	8.399E+0	2.191E+1
-1.832E-1	8.386E+0	2.193E+1
-1.865E-1	8.457E+0	2.204E+1
-1.849E-1	8.454E+0	2.205E+1
-1.800E-1	8.558E+0	2.192E+1
-1.832E-1	8.470E+0	2.196E+1
-1.865E-1	8.402E+0	2.207E+1
-1.881E-1	8.532E+0	2.198E+1
-1.800E-1	8.483E+0	2.183E+1
-1.849E-1	8.402E+0	2.192E+1
-1.849E-1	8.376E+0	2.197E+1
-1.816E-1	8.421E+0	2.183E+1
-1.784E-1	8.382E+0	2.186E+1
-1.832E-1	8.506E+0	2.185E+1
-1.849E-1	8.532E+0	2.189E+1
-1.865E-1	8.425E+0	2.196E+1
-1.800E-1	8.337E+0	2.203E+1
-1.816E-1	8.493E+0	2.187E+1
-1.865E-1	8.418E+0	2.186E+1
-1.832E-1	8.512E+0	2.174E+1
-1.816E-1	8.441E+0	2.183E+1
-1.832E-1	8.415E+0	2.182E+1
-1.849E-1	8.496E+0	2.197E+1
-1.849E-1	8.395E+0	2.165E+1
-1.816E-1	8.418E+0	2.187E+1
-1.832E-1	8.454E+0	2.188E+1
-1.865E-1	8.428E+0	2.200E+1
-1.816E-1	8.408E+0	2.193E+1
-1.832E-1	8.480E+0	2.203E+1
-1.849E-1	8.431E+0	2.196E+1
-1.849E-1	8.350E+0	2.187E+1
-1.849E-1	8.421E+0	2.186E+1
-1.816E-1	8.434E+0	2.187E+1
-1.816E-1	8.438E+0	2.199E+1
-1.849E-1	8.467E+0	2.176E+1
-1.849E-1	8.438E+0	2.192E+1
-1.800E-1	8.447E+0	2.195E+1
-1.832E-1	8.486E+0	2.198E+1
-1.881E-1	8.519E+0	2.189E+1
-1.849E-1	8.467E+0	2.195E+1
-1.816E-1	8.467E+0	2.190E+1
-1.832E-1	8.366E+0	2.199E+1
-1.849E-1	8.392E+0	2.181E+1
-1.832E-1	8.392E+0	2.170E+1
-1.816E-1	8.301E+0	2.206E+1
-1.832E-1	8.522E+0	2.185E+1
-1.865E-1	8.343E+0	2.192E+1
-1.832E-1	8.389E+0	2.202E+1
-1.800E-1	8.373E+0	2.196E+1
-1.832E-1	8.457E+0	2.202E+1
-1.865E-1	8.431E+0	2.188E+1
-1.832E-1	8.541E+0	2.186E+1
-1.816E-1	8.343E+0	2.188E+1
-1.832E-1	8.486E+0	2.196E+1
-1.865E-1	8.376E+0	2.191E+1
-1.865E-1	8.502E+0	2.181E+1
-1.816E-1	8.402E+0	2.176E+1
-1.865E-1	8.489E+0	2.188E+1
-1.881E-1	8.457E+0	2.199E+1
-1.881E-1	8.311E+0	2.207E+1
-1.816E-1	8.506E+0	2.186E+1
-1.832E-1	8.408E+0	2.180E+1
-1.865E-1	8.366E+0	2.182E+1
-1.849E-1	8.360E+0	2.192E+1
-1.816E-1	8.519E+0	2.198E+1
-1.849E-1	8.438E+0	2.190E+1
-1.865E-1	8.483E+0	2.196E+1
-1.832E-1	8.392E+0	2.195E+1
-1.832E-1	8.392E+0	2.200E+1
-1.816E-1	8.473E+0	2.177E+1
-1.881E-1	8.431E+0	2.191E+1
-1.832E-1	8.395E+0	2.194E+1
-1.832E-1	8.441E+0	2.182E+1
-1.832E-1	8.622E+0	2.191E+1
-1.832E-1	8.389E+0	2.185E+1
-1.849E-1	8.399E+0	2.183E+1
-1.800E-1	8.402E+0	2.206E+1
-1.816E-1	8.425E+0	2.204E+1
-1.865E-1	8.467E+0	2.200E+1
-1.849E-1	8.415E+0	2.190E+1
-1.832E-1	8.360E+0	2.206E+1
-1.865E-1	8.460E+0	2.204E+1
-1.881E-1	8.402E+0	2.196E+1
-1.849E-1	8.259E+0	2.168E+1
-1.832E-1	8.473E+0	2.190E+1
-1.832E-1	8.532E+0	2.176E+1
-1.865E-1	8.532E+0	2.196E+1
-1.849E-1	8.561E+0	2.178E+1
-1.800E-1	8.382E+0	2.188E+1
-1.832E-1	8.421E+0	2.186E+1
-1.865E-1	8.441E+0	2.198E+1
-1.832E-1	8.564E+0	2.188E+1
-1.849E-1	8.405E+0	2.170E+1
-1.849E-1	8.473E+0	2.186E+1
-1.865E-1	8.389E+0	2.187E+1
-1.816E-1	8.421E+0	2.190E+1
-1.832E-1	8.564E+0	2.185E+1
-1.832E-1	8.561E+0	2.185E+1
-1.865E-1	8.408E+0	2.180E+1
-1.832E-1	8.230E+0	2.191E+1
-1.816E-1	8.438E+0	2.189E+1
-1.849E-1	8.431E+0	2.189E+1
-1.865E-1	8.356E+0	2.180E+1
-1.832E-1	8.431E+0	2.216E+1
-1.784E-1	8.415E+0	2.181E+1
-1.832E-1	8.382E+0	2.195E+1
-1.865E-1	8.467E+0	2.189E+1
-1.849E-1	8.415E+0	2.196E+1
-1.832E-1	8.483E+0	2.172E+1
-1.881E-1	8.454E+0	2.207E+1
-1.881E-1	8.382E+0	2.182E+1
-1.832E-1	8.499E+0	2.192E+1
-1.816E-1	8.496E+0	2.201E+1
-1.832E-1	8.295E+0	2.200E+1
-1.865E-1	8.318E+0	2.198E+1
-1.865E-1	8.434E+0	2.195E+1
-1.832E-1	8.350E+0	2.184E+1
-1.849E-1	8.308E+0	2.195E+1
-1.865E-1	8.399E+0	2.187E+1
-1.865E-1	8.366E+0	2.177E+1
-1.832E-1	8.421E+0	2.212E+1
-1.832E-1	8.464E+0	2.189E+1
-1.881E-1	8.545E+0	2.199E+1
-1.816E-1	8.360E+0	2.180E+1
-1.816E-1	8.506E+0	2.180E+1
-1.832E-1	8.366E+0	2.191E+1
-1.881E-1	8.515E+0	2.190E+1
-1.849E-1	8.369E+0	2.189E+1
-1.832E-1	8.415E+0	2.172E+1
-1.849E-1	8.399E+0	2.203E+1
-1.897E-1	8.298E+0	2.188E+1
-1.865E-1	8.441E+0	2.189E+1
-1.849E-1	8.408E+0	2.194E+1
-1.816E-1	8.493E+0	2.196E+1
-1.881E-1	8.502E+0	2.181E+1
-1.832E-1	8.509E+0	2.187E+1
-1.816E-1	8.564E+0	2.178E+1
-1.832E-1	8.392E+0	2.175E+1
-1.865E-1	8.350E+0	2.207E+1
-1.849E-1	8.535E+0	2.189E+1
-1.816E-1	8.337E+0	2.190E+1
-1.849E-1	8.392E+0	2.180E+1
-1.865E-1	8.486E+0	2.189E+1
-1.832E-1	8.512E+0	2.198E+1
-1.816E-1	8.379E+0	2.185E+1
-1.849E-1	8.369E+0	2.189E+1
-1.881E-1	8.399E+0	2.179E+1
-1.832E-1	8.431E+0	2.168E+1
-1.816E-1	8.535E+0	2.179E+1
-1.849E-1	8.486E+0	2.176E+1
-1.849E-1	8.441E+0	2.189E+1
-1.816E-1	8.386E+0	2.188E+1
-1.832E-1	8.360E+0	2.199E+1
-1.849E-1	8.382E+0	2.201E+1
-1.865E-1	8.408E+0	2.175E+1
-1.865E-1	8.395E+0	2.182E+1
-1.816E-1	8.548E+0	2.187E+1
-1.832E-1	8.457E+0	2.192E+1
-1.881E-1	8.438E+0	2.187E+1
-1.832E-1	8.366E+0	2.172E+1
-1.832E-1	8.464E+0	2.190E+1
-1.832E-1	8.395E+0	2.190E+1
-1.849E-1	8.334E+0	2.187E+1
-1.865E-1	8.460E+0	2.207E+1
-1.832E-1	8.334E+0	2.185E+1
-1.865E-1	8.382E+0	2.182E+1
-1.865E-1	8.415E+0	2.192E+1
-1.865E-1	8.425E+0	2.193E+1
-1.832E-1	8.493E+0	2.171E+1
-1.832E-1	8.548E+0	2.184E+1
-1.881E-1	8.369E+0	2.183E+1
-1.849E-1	8.444E+0	2.178E+1
-1.816E-1	8.382E+0	2.178E+1
-1.865E-1	8.405E+0	2.199E+1
-1.849E-1	8.489E+0	2.185E+1
-1.849E-1	8.444E+0	2.201E+1
-1.849E-1	8.402E+0	2.185E+1
-1.832E-1	8.473E+0	2.185E+1
-1.865E-1	8.571E+0	2.196E+1
-1.832E-1	8.438E+0	2.220E+1
-1.800E-1	8.408E+0	2.182E+1
-1.865E-1	8.480E+0	2.177E+1
-1.865E-1	8.454E+0	2.209E+1
-1.865E-1	8.483E+0	2.174E+1
-1.800E-1	8.434E+0	2.185E+1
-1.865E-1	8.480E+0	2.180E+1
-1.865E-1	8.324E+0	2.187E+1
-1.849E-1	8.392E+0	2.200E+1
-1.816E-1	8.331E+0	2.198E+1
-1.849E-1	8.441E+0	2.188E+1
-1.865E-1	8.464E+0	2.200E+1
-1.849E-1	8.389E+0	2.181E+1
-1.849E-1	8.438E+0	2.171E+1
-1.832E-1	8.464E+0	2.183E+1
-1.881E-1	8.324E+0	2.168E+1
-1.865E-1	8.509E+0	2.201E+1
-1.800E-1	8.402E+0	2.185E+1
-1.849E-1	8.506E+0	2.195E+1
-1.881E-1	8.444E+0	2.190E+1
-1.832E-1	8.506E+0	2.186E+1
-1.832E-1	8.363E+0	2.182E+1
-1.849E-1	8.356E+0	2.172E+1
-1.865E-1	8.467E+0	2.183E+1
-1.849E-1	8.412E+0	2.194E+1
-1.800E-1	8.382E+0	2.184E+1
-1.881E-1	8.343E+0	2.198E+1
-1.832E-1	8.434E+0	2.203E+1
-1.832E-1	8.366E+0	2.194E+1
-1.832E-1	8.402E+0	2.198E+1
-1.849E-1	8.473E+0	2.189E+1
-1.865E-1	8.441E+0	2.171E+1
-1.849E-1	8.311E+0	2.182E+1
-1.832E-1	8.441E+0	2.181E+1
-1.832E-1	8.460E+0	2.186E+1
-1.865E-1	8.515E+0	2.194E+1
-1.849E-1	8.541E+0	2.203E+1
-1.832E-1	8.356E+0	2.179E+1
-1.865E-1	8.382E+0	2.187E+1
-1.849E-1	8.412E+0	2.194E+1
-1.865E-1	8.321E+0	2.187E+1
-1.832E-1	8.428E+0	2.179E+1
-1.832E-1	8.386E+0	2.188E+1
-1.849E-1	8.470E+0	2.187E+1
-1.849E-1	8.454E+0	2.181E+1
-1.832E-1	8.431E+0	2.199E+1
-1.832E-1	8.480E+0	2.172E+1
-1.897E-1	8.467E+0	2.180E+1
-1.849E-1	8.447E+0	2.192E+1
-1.816E-1	8.421E+0	2.194E+1
-1.865E-1	8.347E+0	2.196E+1
-1.897E-1	8.444E+0	2.184E+1
-1.849E-1	8.454E+0	2.199E+1
-1.800E-1	8.324E+0	2.194E+1
-1.849E-1	8.425E+0	2.177E+1
-1.849E-1	8.431E+0	2.189E+1
-1.849E-1	8.470E+0	2.202E+1
-1.816E-1	8.486E+0	2.195E+1
-1.865E-1	8.441E+0	2.198E+1
-1.865E-1	8.496E+0	2.166E+1
-1.849E-1	8.412E+0	2.175E+1
-1.800E-1	8.483E+0	2.195E+1
-1.832E-1	8.402E+0	2.191E+1
-1.849E-1	8.386E+0	2.192E+1
-1.865E-1	8.415E+0	2.182E+1
-1.832E-1	8.350E+0	2.191E+1
-1.832E-1	8.470E+0	2.173E+1
-1.881E-1	8.408E+0	2.173E+1
-1.832E-1	8.308E+0	2.176E+1
-1.832E-1	8.399E+0	2.192E+1
-1.849E-1	8.467E+0	2.185E+1
-1.865E-1	8.392E+0	2.186E+1
-1.881E-1	8.369E+0	2.183E+1
-1.816E-1	8.282E+0	2.188E+1
-1.832E-1	8.347E+0	2.197E+1
-1.865E-1	8.331E+0	2.203E+1
-1.832E-1	8.447E+0	2.185E+1
-1.816E-1	8.275E+0	2.176E+1
-1.832E-1	8.493E+0	2.203E+1
-1.881E-1	8.467E+0	2.193E+1
-1.849E-1	8.405E+0	2.187E+1
-1.816E-1	8.444E+0	2.180E+1
-1.849E-1	8.331E+0	2.178E+1
-1.849E-1	8.580E+0	2.185E+1
-1.849E-1	8.399E+0	2.193E+1
-1.832E-1	8.470E+0	2.196E+1
-1.832E-1	8.408E+0	2.194E+1
-1.849E-1	8.412E+0	2.200E+1
-1.865E-1	8.551E+0	2.197E+1
-1.881E-1	8.467E+0	2.166E+1
-1.832E-1	8.360E+0	2.173E+1
-1.881E-1	8.402E+0	2.179E+1
-1.849E-1	8.386E+0	2.182E+1
-1.849E-1	8.382E+0	2.194E+1
-1.849E-1	8.434E+0	2.177E+1
-1.865E-1	8.431E+0	2.182E+1
-1.865E-1	8.405E+0	2.200E+1
-1.816E-1	8.379E+0	2.178E+1
-1.832E-1	8.431E+0	2.174E+1
-1.881E-1	8.356E+0	2.186E+1
-1.849E-1	8.392E+0	2.180E+1
-1.816E-1	8.486E+0	2.196E+1
-1.881E-1	8.275E+0	2.184E+1
-1.865E-1	8.376E+0	2.174E+1
-1.832E-1	8.376E+0	2.189E+1
-1.832E-1	8.447E+0	2.187E+1
-1.832E-1	8.376E+0	2.177E+1
-1.849E-1	8.515E+0	2.164E+1
-1.865E-1	8.451E+0	2.188E+1
-1.832E-1	8.356E+0	2.198E+1
-1.849E-1	8.360E+0	2.178E+1
-1.865E-1	8.408E+0	2.197E+1
-1.832E-1	8.389E+0	2.199E+1
-1.849E-1	8.567E+0	2.174E+1
-1.881E-1	8.470E+0	2.189E+1
-1.881E-1	8.438E+0	2.202E+1
-1.849E-1	8.298E+0	2.198E+1
-1.800E-1	8.438E+0	2.199E+1
-1.865E-1	8.451E+0	2.172E+1
-1.914E-1	8.382E+0	2.175E+1
-1.800E-1	8.431E+0	2.188E+1
-1.800E-1	8.386E+0	2.189E+1
-1.849E-1	8.360E+0	2.180E+1
-1.881E-1	8.389E+0	2.184E+1
-1.865E-1	8.512E+0	2.189E+1
-1.832E-1	8.399E+0	2.187E+1
-1.832E-1	8.373E+0	2.180E+1
-1.881E-1	8.489E+0	2.191E+1
-1.865E-1	8.496E+0	2.195E+1
-1.832E-1	8.379E+0	2.183E+1
-1.832E-1	8.399E+0	2.184E+1
-1.865E-1	8.331E+0	2.163E+1
-1.832E-1	8.366E+0	2.182E+1
-1.832E-1	8.496E+0	2.179E+1
-1.832E-1	8.382E+0	2.174E+1
-1.897E-1	8.460E+0	2.184E+1
-1.849E-1	8.389E+0	2.183E+1
-1.832E-1	8.392E+0	2.185E+1
-1.865E-1	8.379E+0	2.187E+1
-1.849E-1	8.340E+0	2.172E+1
-1.832E-1	8.460E+0	2.183E+1
-1.832E-1	8.412E+0	2.196E+1
-1.849E-1	8.379E+0	2.184E+1
-1.897E-1	8.327E+0	2.184E+1
-1.849E-1	8.473E+0	2.190E+1
-1.832E-1	8.395E+0	2.167E+1
-1.849E-1	8.483E+0	2.182E+1
-1.865E-1	8.369E+0	2.169E+1
-1.865E-1	8.483E+0	2.182E+1
-1.816E-1	8.457E+0	2.201E+1
-1.865E-1	8.444E+0	2.169E+1
-1.865E-1	8.502E+0	2.194E+1
-1.816E-1	8.392E+0	2.183E+1
-1.865E-1	8.519E+0	2.199E+1
-1.816E-1	8.441E+0	2.198E+1
-1.881E-1	8.382E+0	2.173E+1
-1.865E-1	8.476E+0	2.186E+1
-1.832E-1	8.431E+0	2.183E+1
-1.849E-1	8.395E+0	2.179E+1
-1.865E-1	8.321E+0	2.183E+1
-1.849E-1	8.363E+0	2.190E+1
-1.832E-1	8.314E+0	2.196E+1
-1.849E-1	8.366E+0	2.175E+1
-1.881E-1	8.502E+0	2.194E+1
-1.849E-1	8.425E+0	2.186E+1
-1.800E-1	8.496E+0	2.166E+1
-1.881E-1	8.353E+0	2.164E+1
-1.865E-1	8.282E+0	2.191E+1
-1.849E-1	8.476E+0	2.174E+1
-1.816E-1	8.389E+0	2.184E+1
-1.849E-1	8.379E+0	2.191E+1
-1.881E-1	8.340E+0	2.160E+1
-1.849E-1	8.399E+0	2.186E+1
-1.832E-1	8.262E+0	2.188E+1
-1.832E-1	8.327E+0	2.178E+1
-1.881E-1	8.321E+0	2.184E+1
-1.865E-1	8.363E+0	2.198E+1
-1.881E-1	8.460E+0	2.184E+1
-1.832E-1	8.314E+0	2.191E+1
-1.881E-1	8.392E+0	2.177E+1
-1.849E-1	8.421E+0	2.182E+1
-1.800E-1	8.402E+0	2.177E+1
-1.849E-1	8.412E+0	2.170E+1
-1.881E-1	8.421E+0	2.173E+1
-1.849E-1	8.447E+0	2.170E+1
-1.816E-1	8.360E+0	2.199E+1
-1.832E-1	8.350E+0	2.201E+1
-1.865E-1	8.340E+0	2.189E+1
-1.881E-1	8.421E+0	2.171E+1
-1.832E-1	8.402E+0	2.193E+1
-1.865E-1	8.376E+0	2.192E+1
-1.865E-1	8.415E+0	2.189E+1
-1.816E-1	8.350E+0	2.192E+1
-1.832E-1	8.399E+0	2.173E+1
-1.832E-1	8.457E+0	2.196E+1
-1.881E-1	8.402E+0	2.184E+1
-1.881E-1	8.496E+0	2.194E+1
-1.800E-1	8.305E+0	2.180E+1
-1.849E-1	8.434E+0	2.165E+1
-1.849E-1	8.376E+0	2.182E+1
-1.865E-1	8.360E+0	2.188E+1
-1.816E-1	8.467E+0	2.182E+1
-1.832E-1	8.343E+0	2.188E+1
-1.865E-1	8.360E+0	2.175E+1
-1.865E-1	8.451E+0	2.176E+1
-1.816E-1	8.444E+0	2.206E+1
-1.849E-1	8.369E+0	2.186E+1
-1.865E-1	8.412E+0	2.185E+1
-1.849E-1	8.464E+0	2.174E+1
-1.816E-1	8.438E+0	2.183E+1
-1.849E-1	8.434E+0	2.192E+1
-1.865E-1	8.285E+0	2.187E+1
-1.832E-1	8.347E+0	2.176E+1
-1.832E-1	8.425E+0	2.178E+1
-1.865E-1	8.402E+0	2.186E+1
-1.881E-1	8.395E+0	2.181E+1
-1.865E-1	8.308E+0	2.186E+1
-1.816E-1	8.376E+0	2.186E+1
-1.816E-1	8.470E+0	2.178E+1
-1.881E-1	8.515E+0	2.176E+1
-1.849E-1	8.408E+0	2.176E+1
-1.832E-1	8.438E+0	2.172E+1
-1.865E-1	8.395E+0	2.189E+1
-1.881E-1	8.337E+0	2.172E+1
-1.832E-1	8.473E+0	2.172E+1
-1.832E-1	8.444E+0	2.185E+1
-1.865E-1	8.421E+0	2.213E+1
-1.865E-1	8.421E+0	2.186E+1
-1.832E-1	8.412E+0	2.178E+1
-1.832E-1	8.379E+0	2.166E+1
-1.849E-1	8.405E+0	2.200E+1
-1.881E-1	8.408E+0	2.184E+1
-1.865E-1	8.298E+0	2.172E+1
-1.865E-1	8.366E+0	2.187E+1
-1.832E-1	8.457E+0	2.167E+1
-1.832E-1	8.395E+0	2.174E+1
-1.849E-1	8.447E+0	2.155E+1
-1.849E-1	8.425E+0	2.182E+1
-1.849E-1	8.532E+0	2.182E+1
-1.881E-1	8.528E+0	2.172E+1
-1.865E-1	8.515E+0	2.192E+1
-1.849E-1	8.425E+0	2.185E+1
-1.849E-1	8.340E+0	2.161E+1
-1.865E-1	8.399E+0	2.185E+1
-1.865E-1	8.350E+0	2.176E+1
-1.816E-1	8.460E+0	2.172E+1
-1.849E-1	8.360E+0	2.171E+1
-1.832E-1	8.418E+0	2.189E+1
-1.865E-1	8.298E+0	2.183E+1
-1.832E-1	8.353E+0	2.173E+1
-1.832E-1	8.288E+0	2.179E+1
-1.849E-1	8.451E+0	2.177E+1
-1.849E-1	8.343E+0	2.169E+1
-1.849E-1	8.402E+0	2.198E+1
-1.881E-1	8.415E+0	2.178E+1
-1.881E-1	8.298E+0	2.183E+1
-1.881E-1	8.451E+0	2.179E+1
-1.832E-1	8.467E+0	2.171E+1
-1.865E-1	8.467E+0	2.190E+1
-1.881E-1	8.373E+0	2.170E+1
-1.849E-1	8.408E+0	2.178E+1
-1.832E-1	8.356E+0	2.189E+1
-1.849E-1	8.486E+0	2.163E+1
-1.881E-1	8.476E+0	2.189E+1
-1.865E-1	8.334E+0	2.184E+1
-1.800E-1	8.512E+0	2.184E+1
-1.865E-1	8.259E+0	2.181E+1
-1.865E-1	8.415E+0	2.180E+1
-1.816E-1	8.415E+0	2.173E+1
-1.832E-1	8.379E+0	2.181E+1
-1.865E-1	8.412E+0	2.176E+1
-1.897E-1	8.438E+0	2.171E+1
-1.865E-1	8.438E+0	2.167E+1
-1.832E-1	8.386E+0	2.189E+1
-1.865E-1	8.467E+0	2.181E+1
-1.865E-1	8.451E+0	2.172E+1
-1.849E-1	8.473E+0	2.175E+1
-1.832E-1	8.441E+0	2.171E+1
-1.865E-1	8.499E+0	2.165E+1
-1.865E-1	8.376E+0	2.172E+1
-1.865E-1	8.454E+0	2.175E+1
-1.849E-1	8.431E+0	2.188E+1
-1.881E-1	8.399E+0	2.185E+1
-1.849E-1	8.496E+0	2.171E+1
-1.832E-1	8.405E+0	2.164E+1
-1.849E-1	8.347E+0	2.176E+1
-1.849E-1	8.460E+0	2.174E+1
-1.881E-1	8.454E+0	2.173E+1
-1.865E-1	8.441E+0	2.172E+1
-1.800E-1	8.392E+0	2.180E+1
-1.849E-1	8.288E+0	2.188E+1
-1.881E-1	8.395E+0	2.173E+1
-1.849E-1	8.376E+0	2.177E+1
-1.816E-1	8.389E+0	2.178E+1
-1.849E-1	8.389E+0	2.201E+1
-1.816E-1	8.473E+0	2.170E+1
-1.865E-1	8.460E+0	2.186E+1
-1.832E-1	8.376E+0	2.169E+1
-1.865E-1	8.369E+0	2.150E+1
-1.849E-1	8.502E+0	2.179E+1
-1.832E-1	8.438E+0	2.172E+1
-1.800E-1	8.292E+0	2.175E+1
-1.849E-1	8.438E+0	2.163E+1
-1.832E-1	8.301E+0	2.194E+1
-1.865E-1	8.402E+0	2.176E+1
-1.816E-1	8.366E+0	2.166E+1
-1.832E-1	8.425E+0	2.168E+1
-1.881E-1	8.366E+0	2.179E+1
-1.832E-1	8.434E+0	2.155E+1
-1.832E-1	8.415E+0	2.179E+1
-1.849E-1	8.441E+0	2.189E+1
-1.865E-1	8.395E+0	2.197E+1
-1.832E-1	8.541E+0	2.182E+1
-1.832E-1	8.412E+0	2.193E+1
-1.832E-1	8.434E+0	2.179E+1
-1.865E-1	8.431E+0	2.185E+1
-1.832E-1	8.347E+0	2.180E+1
-1.816E-1	8.476E+0	2.184E+1
-1.849E-1	8.528E+0	2.193E+1
-1.849E-1	8.379E+0	2.179E+1
-1.832E-1	8.399E+0	2.178E+1
-1.800E-1	8.382E+0	2.156E+1
-1.832E-1	8.347E+0	2.192E+1
-1.865E-1	8.434E+0	2.182E+1
-1.832E-1	8.415E+0	2.182E+1
-1.816E-1	8.415E+0	2.187E+1
-1.849E-1	8.502E+0	2.173E+1
-1.865E-1	8.428E+0	2.184E+1
-1.800E-1	8.298E+0	2.179E+1
-1.816E-1	8.415E+0	2.180E+1
-1.832E-1	8.476E+0	2.181E+1
-1.881E-1	8.470E+0	2.188E+1
-1.832E-1	8.340E+0	2.175E+1
-1.816E-1	8.337E+0	2.191E+1
-1.800E-1	8.509E+0	2.190E+1
-1.849E-1	8.499E+0	2.180E+1
-1.816E-1	8.405E+0	2.187E+1
-1.832E-1	8.548E+0	2.173E+1
-1.832E-1	8.386E+0	2.186E+1
-1.849E-1	8.379E+0	2.175E+1
-1.800E-1	8.369E+0	2.178E+1
-1.800E-1	8.321E+0	2.166E+1
-1.832E-1	8.305E+0	2.163E+1
-1.865E-1	8.363E+0	2.164E+1
-1.832E-1	8.347E+0	2.167E+1
-1.800E-1	8.431E+0	2.177E+1
-1.816E-1	8.506E+0	2.188E+1
-1.849E-1	8.451E+0	2.181E+1
-1.800E-1	8.321E+0	2.175E+1
-1.800E-1	8.311E+0	2.175E+1
-1.832E-1	8.434E+0	2.182E+1
-1.849E-1	8.532E+0	2.172E+1
-1.800E-1	8.305E+0	2.168E+1
-1.800E-1	8.395E+0	2.181E+1
-1.832E-1	8.412E+0	2.177E+1
-1.849E-1	8.425E+0	2.173E+1
-1.784E-1	8.506E+0	2.192E+1
-1.800E-1	8.434E+0	2.190E+1
-1.849E-1	8.473E+0	2.165E+1
-1.865E-1	8.412E+0	2.177E+1
-1.816E-1	8.460E+0	2.173E+1
-1.849E-1	8.402E+0	2.173E+1
-1.816E-1	8.431E+0	2.165E+1
-1.832E-1	8.379E+0	2.174E+1
-1.832E-1	8.467E+0	2.169E+1
-1.800E-1	8.337E+0	2.196E+1
-1.832E-1	8.486E+0	2.168E+1
-1.849E-1	8.415E+0	2.175E+1
-1.832E-1	8.470E+0	2.171E+1
-1.800E-1	8.467E+0	2.161E+1
-1.832E-1	8.353E+0	2.185E+1
-1.816E-1	8.324E+0	2.183E+1
-1.832E-1	8.447E+0	2.173E+1
-1.816E-1	8.425E+0	2.172E+1
-1.816E-1	8.421E+0	2.165E+1
-1.849E-1	8.356E+0	2.184E+1
-1.800E-1	8.392E+0	2.165E+1
-1.816E-1	8.373E+0	2.191E+1
-1.832E-1	8.421E+0	2.175E+1
-1.865E-1	8.441E+0	2.161E+1
-1.816E-1	8.360E+0	2.170E+1
-1.800E-1	8.402E+0	2.160E+1
-1.800E-1	8.483E+0	2.172E+1
-1.865E-1	8.386E+0	2.167E+1
-1.832E-1	8.415E+0	2.184E+1
-1.784E-1	8.373E+0	2.192E+1
-1.816E-1	8.431E+0	2.184E+1
-1.849E-1	8.434E+0	2.177E+1
-1.849E-1	8.402E+0	2.192E+1
-1.800E-1	8.425E+0	2.185E+1
-1.832E-1	8.389E+0	2.175E+1
-1.849E-1	8.382E+0	2.168E+1
-1.800E-1	8.392E+0	2.179E+1
-1.800E-1	8.399E+0	2.197E+1
-1.832E-1	8.502E+0	2.186E+1
-1.816E-1	8.298E+0	2.164E+1
-1.816E-1	8.327E+0	2.152E+1
-1.800E-1	8.470E+0	2.185E+1
-1.832E-1	8.502E+0	2.160E+1
-1.832E-1	8.295E+0	2.172E+1
-1.816E-1	8.347E+0	2.192E+1
-1.800E-1	8.373E+0	2.179E+1
-1.816E-1	8.418E+0	2.171E+1
-1.849E-1	8.366E+0	2.180E+1
-1.849E-1	8.360E+0	2.182E+1
-1.768E-1	8.386E+0	2.179E+1
-1.816E-1	8.353E+0	2.171E+1
-1.816E-1	8.408E+0	2.167E+1
-1.800E-1	8.334E+0	2.167E+1
-1.800E-1	8.464E+0	2.179E+1
-1.832E-1	8.438E+0	2.171E+1
-1.832E-1	8.405E+0	2.176E+1
-1.832E-1	8.282E+0	2.167E+1
-1.800E-1	8.415E+0	2.158E+1
-1.800E-1	8.363E+0	2.183E+1
-1.865E-1	8.402E+0	2.162E+1
-1.784E-1	8.337E+0	2.178E+1
-1.800E-1	8.431E+0	2.156E+1
-1.832E-1	8.376E+0	2.164E+1
-1.832E-1	8.431E+0	2.179E+1
-1.800E-1	8.415E+0	2.191E+1
-1.800E-1	8.318E+0	2.170E+1
-1.832E-1	8.438E+0	2.186E+1
-1.865E-1	8.428E+0	2.175E+1
-1.832E-1	8.434E+0	2.172E+1
-1.768E-1	8.389E+0	2.172E+1
-1.849E-1	8.451E+0	2.172E+1
-1.816E-1	8.444E+0	2.186E+1
-1.816E-1	8.421E+0	2.194E+1
-1.800E-1	8.201E+0	2.170E+1
-1.816E-1	8.321E+0	2.170E+1
-1.832E-1	8.554E+0	2.170E+1
-1.800E-1	8.395E+0	2.175E+1
-1.832E-1	8.399E+0	2.177E+1
-1.849E-1	8.311E+0	2.187E+1
-1.849E-1	8.379E+0	2.176E+1
-1.832E-1	8.593E+0	2.179E+1
-1.816E-1	8.480E+0	2.185E+1
-1.865E-1	8.460E+0	2.172E+1
-1.849E-1	8.460E+0	2.184E+1
-1.816E-1	8.502E+0	2.170E+1
-1.800E-1	8.334E+0	2.168E+1
-1.832E-1	8.434E+0	2.186E+1
-1.832E-1	8.444E+0	2.187E+1
-1.849E-1	8.483E+0	2.178E+1
-1.816E-1	8.288E+0	2.182E+1
-1.816E-1	8.382E+0	2.172E+1
-1.816E-1	8.412E+0	2.177E+1
-1.849E-1	8.295E+0	2.178E+1
-1.784E-1	8.496E+0	2.176E+1
-1.816E-1	8.451E+0	2.196E+1
-1.816E-1	8.272E+0	2.170E+1
-1.816E-1	8.470E+0	2.158E+1
-1.816E-1	8.389E+0	2.154E+1
-1.849E-1	8.337E+0	2.178E+1
-1.832E-1	8.282E+0	2.182E+1
-1.832E-1	8.441E+0	2.176E+1
-1.800E-1	8.340E+0	2.160E+1
-1.832E-1	8.444E+0	2.173E+1
-1.865E-1	8.451E+0	2.170E+1
-1.816E-1	8.395E+0	2.175E+1
-1.816E-1	8.395E+0	2.167E+1
-1.816E-1	8.363E+0	2.175E+1
-1.849E-1	8.486E+0	2.179E+1
-1.832E-1	8.379E+0	2.160E+1
-1.800E-1	8.389E+0	2.176E+1
-1.816E-1	8.428E+0	2.180E+1
-1.849E-1	8.412E+0	2.159E+1
-1.832E-1	8.369E+0	2.165E+1
-1.800E-1	8.558E+0	2.178E+1
-1.816E-1	8.246E+0	2.169E+1
-1.832E-1	8.382E+0	2.185E+1
-1.800E-1	8.425E+0	2.160E+1
-1.816E-1	8.363E+0	2.181E+1
-1.816E-1	8.480E+0	2.165E+1
-1.849E-1	8.421E+0	2.167E+1
-1.800E-1	8.285E+0	2.173E+1
-1.800E-1	8.350E+0	2.170E+1
-1.800E-1	8.389E+0	2.182E+1
-1.849E-1	8.347E+0	2.161E+1
-1.832E-1	8.402E+0	2.183E+1
-1.816E-1	8.360E+0	2.179E+1
-1.832E-1	8.421E+0	2.166E+1
-1.832E-1	8.441E+0	2.192E+1
-1.816E-1	8.350E+0	2.165E+1
-1.800E-1	8.353E+0	2.172E+1
-1.832E-1	8.402E+0	2.179E+1
-1.832E-1	8.327E+0	2.172E+1
-1.800E-1	8.447E+0	2.164E+1
-1.784E-1	8.473E+0	2.182E+1
-1.816E-1	8.360E+0	2.172E+1
-1.832E-1	8.350E+0	2.169E+1
-1.832E-1	8.522E+0	2.175E+1
-1.800E-1	8.363E+0	2.176E+1
-1.849E-1	8.405E+0	2.187E+1
[truncated: 93,979 more rows]
