# Supplementary material for: Improved ANAP incorporation and VCF analysis reveal details of P2X7 current facilitation and a limited conformational interplay between ATP binding and the intracellular ballast domain
Source: eLife. 2023 Jan 4;12:e82479. doi: 10.7554/eLife.82479 (PMC9859053; doi:10.7554/eLife.82479)
Supplement: Figure 5—figure supplement 2—source data 1. [file elife-82479-fig5-figsupp2-data1.zip › Figure-5_figure-supplement-2_source-data-1/22m07/09.csv]

-1.427E-1	5.833E+0	1.539E+1
-1.378E-1	5.758E+0	1.541E+1
-1.378E-1	5.875E+0	1.542E+1
-1.411E-1	5.914E+0	1.541E+1
-1.411E-1	5.791E+0	1.546E+1
-1.395E-1	5.878E+0	1.552E+1
-1.411E-1	5.846E+0	1.551E+1
-1.395E-1	5.794E+0	1.548E+1
-1.411E-1	5.852E+0	1.538E+1
-1.395E-1	5.816E+0	1.547E+1
-1.411E-1	5.894E+0	1.544E+1
-1.411E-1	5.911E+0	1.543E+1
-1.411E-1	5.683E+0	1.558E+1
-1.378E-1	5.781E+0	1.542E+1
-1.395E-1	5.810E+0	1.558E+1
-1.411E-1	5.752E+0	1.545E+1
-1.427E-1	5.774E+0	1.550E+1
-1.395E-1	5.778E+0	1.538E+1
-1.411E-1	5.836E+0	1.550E+1
-1.427E-1	5.803E+0	1.530E+1
-1.411E-1	5.797E+0	1.540E+1
-1.362E-1	5.842E+0	1.539E+1
-1.395E-1	5.755E+0	1.554E+1
-1.411E-1	5.875E+0	1.547E+1
-1.443E-1	5.833E+0	1.547E+1
-1.395E-1	5.859E+0	1.548E+1
-1.362E-1	5.820E+0	1.545E+1
-1.411E-1	5.881E+0	1.555E+1
-1.427E-1	5.778E+0	1.529E+1
-1.378E-1	5.829E+0	1.549E+1
-1.378E-1	5.823E+0	1.546E+1
-1.395E-1	5.859E+0	1.555E+1
-1.378E-1	5.784E+0	1.545E+1
-1.362E-1	5.813E+0	1.552E+1
-1.395E-1	5.868E+0	1.555E+1
-1.395E-1	5.807E+0	1.547E+1
-1.395E-1	5.842E+0	1.567E+1
-1.395E-1	5.800E+0	1.552E+1
-1.378E-1	5.953E+0	1.547E+1
-1.411E-1	5.865E+0	1.549E+1
-1.395E-1	5.852E+0	1.540E+1
-1.378E-1	5.872E+0	1.546E+1
-1.378E-1	5.852E+0	1.536E+1
-1.427E-1	5.820E+0	1.555E+1
-1.411E-1	5.791E+0	1.536E+1
-1.378E-1	5.872E+0	1.547E+1
-1.378E-1	5.862E+0	1.554E+1
-1.427E-1	5.855E+0	1.557E+1
-1.427E-1	5.722E+0	1.555E+1
-1.395E-1	5.826E+0	1.548E+1
-1.378E-1	5.859E+0	1.542E+1
-1.427E-1	5.833E+0	1.543E+1
-1.411E-1	5.875E+0	1.541E+1
-1.411E-1	5.898E+0	1.552E+1
-1.395E-1	5.855E+0	1.556E+1
-1.411E-1	5.907E+0	1.544E+1
-1.411E-1	5.878E+0	1.550E+1
-1.427E-1	5.849E+0	1.534E+1
-1.395E-1	5.768E+0	1.537E+1
-1.443E-1	5.842E+0	1.550E+1
-1.411E-1	5.800E+0	1.542E+1
-1.378E-1	5.836E+0	1.546E+1
-1.378E-1	5.859E+0	1.535E+1
-1.427E-1	5.946E+0	1.537E+1
-1.411E-1	5.829E+0	1.555E+1
-1.395E-1	5.791E+0	1.539E+1
-1.395E-1	5.878E+0	1.548E+1
-1.427E-1	5.839E+0	1.560E+1
-1.411E-1	5.813E+0	1.547E+1
-1.378E-1	5.813E+0	1.542E+1
-1.362E-1	5.823E+0	1.553E+1
-1.411E-1	5.901E+0	1.535E+1
-1.395E-1	5.820E+0	1.548E+1
-1.395E-1	5.745E+0	1.541E+1
-1.362E-1	5.966E+0	1.552E+1
-1.411E-1	5.949E+0	1.546E+1
-1.427E-1	5.755E+0	1.555E+1
-1.362E-1	5.758E+0	1.548E+1
-1.378E-1	5.901E+0	1.536E+1
-1.427E-1	5.816E+0	1.544E+1
-1.395E-1	5.849E+0	1.542E+1
-1.395E-1	5.800E+0	1.538E+1
-1.378E-1	5.758E+0	1.545E+1
-1.427E-1	5.823E+0	1.535E+1
-1.411E-1	5.849E+0	1.556E+1
-1.395E-1	5.833E+0	1.546E+1
-1.378E-1	5.852E+0	1.542E+1
-1.411E-1	5.894E+0	1.558E+1
-1.411E-1	5.716E+0	1.545E+1
-1.362E-1	5.716E+0	1.531E+1
-1.395E-1	5.885E+0	1.556E+1
-1.443E-1	5.836E+0	1.548E+1
-1.395E-1	5.852E+0	1.539E+1
-1.395E-1	5.855E+0	1.542E+1
-1.395E-1	5.807E+0	1.542E+1
-1.395E-1	5.803E+0	1.536E+1
-1.378E-1	5.823E+0	1.544E+1
-1.395E-1	5.833E+0	1.547E+1
-1.395E-1	5.839E+0	1.533E+1
-1.411E-1	5.755E+0	1.544E+1
-1.395E-1	5.823E+0	1.559E+1
-1.362E-1	5.810E+0	1.540E+1
-1.411E-1	5.774E+0	1.554E+1
-1.395E-1	5.846E+0	1.541E+1
-1.395E-1	5.791E+0	1.547E+1
-1.411E-1	5.855E+0	1.544E+1
-1.395E-1	5.868E+0	1.537E+1
-1.411E-1	5.755E+0	1.549E+1
-1.411E-1	5.836E+0	1.550E+1
-1.378E-1	5.810E+0	1.526E+1
-1.378E-1	5.778E+0	1.543E+1
-1.395E-1	5.865E+0	1.548E+1
-1.427E-1	5.946E+0	1.547E+1
-1.362E-1	5.868E+0	1.531E+1
-1.395E-1	5.820E+0	1.541E+1
-1.427E-1	5.765E+0	1.544E+1
-1.395E-1	5.768E+0	1.540E+1
-1.362E-1	5.868E+0	1.542E+1
-1.395E-1	5.865E+0	1.561E+1
-1.427E-1	5.797E+0	1.551E+1
-1.427E-1	5.901E+0	1.552E+1
-1.395E-1	5.904E+0	1.536E+1
-1.395E-1	5.803E+0	1.555E+1
-1.427E-1	5.846E+0	1.543E+1
-1.427E-1	5.693E+0	1.558E+1
-1.378E-1	5.755E+0	1.545E+1
-1.346E-1	5.752E+0	1.534E+1
-1.427E-1	5.855E+0	1.553E+1
-1.411E-1	5.803E+0	1.545E+1
-1.362E-1	5.907E+0	1.547E+1
-1.395E-1	5.842E+0	1.545E+1
-1.395E-1	5.839E+0	1.555E+1
-1.378E-1	5.803E+0	1.544E+1
-1.362E-1	5.839E+0	1.543E+1
-1.395E-1	5.797E+0	1.553E+1
-1.411E-1	5.800E+0	1.544E+1
-1.411E-1	5.729E+0	1.549E+1
-1.378E-1	5.781E+0	1.550E+1
-1.378E-1	5.797E+0	1.534E+1
-1.411E-1	5.713E+0	1.540E+1
-1.411E-1	5.722E+0	1.552E+1
-1.346E-1	5.735E+0	1.542E+1
-1.362E-1	5.800E+0	1.554E+1
-1.427E-1	5.829E+0	1.547E+1
-1.395E-1	5.852E+0	1.540E+1
-1.378E-1	5.881E+0	1.535E+1
-1.378E-1	5.807E+0	1.548E+1
-1.411E-1	5.846E+0	1.554E+1
-1.411E-1	5.859E+0	1.536E+1
-1.378E-1	5.807E+0	1.534E+1
-1.362E-1	5.907E+0	1.546E+1
-1.411E-1	5.868E+0	1.532E+1
-1.395E-1	5.862E+0	1.531E+1
-1.378E-1	5.752E+0	1.536E+1
-1.378E-1	5.959E+0	1.552E+1
-1.395E-1	5.833E+0	1.545E+1
-1.395E-1	5.933E+0	1.543E+1
-1.378E-1	5.748E+0	1.540E+1
-1.395E-1	5.816E+0	1.530E+1
-1.427E-1	5.888E+0	1.543E+1
-1.378E-1	5.810E+0	1.542E+1
-1.378E-1	5.803E+0	1.539E+1
-1.362E-1	5.755E+0	1.530E+1
-1.411E-1	5.709E+0	1.558E+1
-1.378E-1	5.846E+0	1.533E+1
-1.378E-1	5.803E+0	1.550E+1
-1.395E-1	5.836E+0	1.537E+1
-1.411E-1	5.820E+0	1.557E+1
-1.395E-1	5.868E+0	1.546E+1
-1.362E-1	5.849E+0	1.552E+1
-1.378E-1	5.826E+0	1.532E+1
-1.411E-1	5.810E+0	1.543E+1
-1.395E-1	5.732E+0	1.546E+1
-1.346E-1	5.846E+0	1.558E+1
-1.362E-1	5.917E+0	1.554E+1
-1.395E-1	5.797E+0	1.548E+1
-1.443E-1	5.852E+0	1.544E+1
-1.362E-1	5.888E+0	1.537E+1
-1.395E-1	5.829E+0	1.541E+1
-1.395E-1	5.742E+0	1.566E+1
-1.411E-1	5.774E+0	1.531E+1
-1.346E-1	5.846E+0	1.541E+1
-1.411E-1	5.803E+0	1.540E+1
-1.411E-1	5.774E+0	1.552E+1
-1.395E-1	5.800E+0	1.540E+1
-1.378E-1	5.823E+0	1.555E+1
-1.395E-1	5.849E+0	1.551E+1
-1.411E-1	5.862E+0	1.539E+1
-1.395E-1	5.904E+0	1.543E+1
-1.362E-1	5.972E+0	1.549E+1
-1.443E-1	5.839E+0	1.529E+1
-1.362E-1	5.898E+0	1.529E+1
-1.395E-1	5.761E+0	1.534E+1
-1.395E-1	5.726E+0	1.548E+1
-1.411E-1	5.791E+0	1.543E+1
-1.378E-1	5.755E+0	1.562E+1
-1.378E-1	5.797E+0	1.536E+1
-1.362E-1	5.846E+0	1.539E+1
-1.395E-1	5.833E+0	1.549E+1
-1.411E-1	5.985E+0	1.543E+1
-1.411E-1	5.846E+0	1.548E+1
-1.395E-1	5.800E+0	1.547E+1
-1.378E-1	5.765E+0	1.560E+1
-1.395E-1	5.813E+0	1.534E+1
-1.411E-1	5.797E+0	1.541E+1
-1.378E-1	5.719E+0	1.546E+1
-1.378E-1	5.881E+0	1.556E+1
-1.411E-1	5.803E+0	1.559E+1
-1.411E-1	5.846E+0	1.546E+1
-1.378E-1	5.833E+0	1.542E+1
-1.378E-1	5.875E+0	1.537E+1
-1.411E-1	5.852E+0	1.545E+1
-1.411E-1	5.956E+0	1.539E+1
-1.362E-1	5.855E+0	1.543E+1
-1.378E-1	5.716E+0	1.537E+1
-1.411E-1	5.920E+0	1.539E+1
-1.427E-1	5.881E+0	1.536E+1
-1.395E-1	5.839E+0	1.542E+1
-1.378E-1	5.875E+0	1.540E+1
-1.427E-1	5.752E+0	1.551E+1
-1.427E-1	5.810E+0	1.548E+1
-1.378E-1	5.800E+0	1.535E+1
-1.395E-1	5.846E+0	1.552E+1
-1.427E-1	5.846E+0	1.539E+1
-1.378E-1	5.813E+0	1.538E+1
-1.378E-1	5.891E+0	1.553E+1
-1.395E-1	5.800E+0	1.540E+1
-1.443E-1	5.953E+0	1.538E+1
-1.411E-1	5.846E+0	1.533E+1
-1.395E-1	5.810E+0	1.535E+1
-1.411E-1	5.859E+0	1.549E+1
-1.411E-1	5.833E+0	1.540E+1
-1.395E-1	5.784E+0	1.538E+1
-1.395E-1	5.820E+0	1.532E+1
-1.411E-1	5.748E+0	1.540E+1
-1.395E-1	5.784E+0	1.539E+1
-1.411E-1	5.868E+0	1.531E+1
-1.395E-1	5.823E+0	1.540E+1
-1.395E-1	5.807E+0	1.543E+1
-1.427E-1	5.833E+0	1.547E+1
-1.411E-1	5.713E+0	1.543E+1
-1.378E-1	5.852E+0	1.553E+1
-1.411E-1	5.774E+0	1.535E+1
-1.427E-1	5.894E+0	1.540E+1
-1.395E-1	5.888E+0	1.546E+1
-1.395E-1	5.868E+0	1.548E+1
-1.427E-1	5.807E+0	1.556E+1
-1.411E-1	5.878E+0	1.547E+1
-1.411E-1	5.752E+0	1.549E+1
-1.378E-1	5.846E+0	1.536E+1
-1.411E-1	5.907E+0	1.532E+1
-1.411E-1	5.810E+0	1.535E+1
-1.395E-1	5.729E+0	1.545E+1
-1.411E-1	5.791E+0	1.549E+1
-1.411E-1	5.765E+0	1.532E+1
-1.427E-1	5.839E+0	1.545E+1
-1.395E-1	5.778E+0	1.547E+1
-1.411E-1	5.778E+0	1.559E+1
-1.411E-1	5.823E+0	1.545E+1
-1.443E-1	5.846E+0	1.542E+1
-1.378E-1	5.803E+0	1.545E+1
-1.395E-1	5.914E+0	1.530E+1
-1.395E-1	5.810E+0	1.545E+1
-1.427E-1	5.810E+0	1.540E+1
-1.395E-1	5.842E+0	1.543E+1
-1.411E-1	5.885E+0	1.554E+1
-1.427E-1	5.888E+0	1.548E+1
-1.411E-1	5.761E+0	1.543E+1
-1.427E-1	5.810E+0	1.543E+1
-1.378E-1	5.949E+0	1.537E+1
-1.395E-1	5.781E+0	1.552E+1
-1.411E-1	5.849E+0	1.545E+1
-1.395E-1	5.849E+0	1.537E+1
-1.427E-1	5.829E+0	1.534E+1
-1.378E-1	5.820E+0	1.531E+1
-1.411E-1	5.781E+0	1.544E+1
-1.378E-1	5.703E+0	1.549E+1
-1.395E-1	5.865E+0	1.532E+1
-1.395E-1	5.914E+0	1.545E+1
-1.427E-1	5.800E+0	1.550E+1
-1.411E-1	5.836E+0	1.560E+1
-1.395E-1	5.807E+0	1.548E+1
-1.395E-1	5.735E+0	1.547E+1
-1.427E-1	5.859E+0	1.551E+1
-1.411E-1	5.836E+0	1.534E+1
-1.395E-1	5.781E+0	1.565E+1
-1.395E-1	5.826E+0	1.537E+1
-1.443E-1	5.784E+0	1.543E+1
-1.395E-1	5.875E+0	1.544E+1
-1.362E-1	5.816E+0	1.544E+1
-1.427E-1	5.758E+0	1.544E+1
-1.459E-1	5.836E+0	1.537E+1
-1.395E-1	5.716E+0	1.546E+1
-1.378E-1	5.878E+0	1.542E+1
-1.395E-1	5.768E+0	1.523E+1
-1.427E-1	5.800E+0	1.552E+1
-1.427E-1	5.781E+0	1.532E+1
-1.378E-1	5.875E+0	1.537E+1
-1.411E-1	5.807E+0	1.525E+1
-1.411E-1	5.836E+0	1.556E+1
-1.395E-1	5.709E+0	1.535E+1
-1.378E-1	5.836E+0	1.537E+1
-1.395E-1	5.907E+0	1.555E+1
-1.427E-1	5.826E+0	1.549E+1
-1.378E-1	5.807E+0	1.551E+1
-1.378E-1	5.778E+0	1.542E+1
-1.411E-1	5.872E+0	1.541E+1
-1.459E-1	5.803E+0	1.563E+1
-1.411E-1	5.820E+0	1.546E+1
-1.411E-1	5.833E+0	1.541E+1
-1.395E-1	5.865E+0	1.534E+1
-1.411E-1	5.846E+0	1.551E+1
-1.427E-1	5.820E+0	1.523E+1
-1.378E-1	5.803E+0	1.546E+1
-1.378E-1	5.878E+0	1.543E+1
-1.411E-1	5.820E+0	1.561E+1
-1.427E-1	5.823E+0	1.533E+1
-1.395E-1	5.813E+0	1.540E+1
-1.395E-1	5.709E+0	1.544E+1
-1.443E-1	5.810E+0	1.539E+1
-1.395E-1	5.810E+0	1.556E+1
-1.395E-1	5.826E+0	1.532E+1
-1.395E-1	5.898E+0	1.527E+1
-1.427E-1	5.800E+0	1.541E+1
-1.411E-1	5.742E+0	1.548E+1
-1.395E-1	5.742E+0	1.549E+1
-1.395E-1	5.816E+0	1.540E+1
-1.411E-1	5.791E+0	1.551E+1
-1.443E-1	5.761E+0	1.543E+1
-1.362E-1	5.758E+0	1.542E+1
-1.395E-1	5.807E+0	1.547E+1
-1.427E-1	5.791E+0	1.542E+1
-1.411E-1	5.823E+0	1.546E+1
-1.395E-1	5.742E+0	1.542E+1
-1.411E-1	5.797E+0	1.548E+1
-1.427E-1	5.778E+0	1.535E+1
-1.427E-1	5.677E+0	1.536E+1
-1.395E-1	5.852E+0	1.547E+1
-1.378E-1	5.849E+0	1.553E+1
-1.427E-1	5.859E+0	1.538E+1
-1.459E-1	5.836E+0	1.545E+1
-1.362E-1	5.768E+0	1.547E+1
-1.395E-1	5.807E+0	1.553E+1
-1.427E-1	5.794E+0	1.538E+1
-1.395E-1	5.739E+0	1.541E+1
-1.378E-1	5.700E+0	1.541E+1
-1.395E-1	5.846E+0	1.550E+1
-1.427E-1	5.797E+0	1.561E+1
-1.411E-1	5.855E+0	1.541E+1
-1.395E-1	5.875E+0	1.542E+1
-1.378E-1	5.872E+0	1.546E+1
-1.427E-1	5.800E+0	1.541E+1
-1.427E-1	5.813E+0	1.556E+1
-1.411E-1	5.807E+0	1.552E+1
-1.395E-1	5.791E+0	1.539E+1
-1.411E-1	5.791E+0	1.543E+1
-1.411E-1	5.842E+0	1.524E+1
-1.395E-1	5.855E+0	1.546E+1
-1.411E-1	5.833E+0	1.552E+1
-1.411E-1	5.852E+0	1.552E+1
-1.411E-1	5.816E+0	1.556E+1
-1.378E-1	5.907E+0	1.540E+1
-1.411E-1	5.797E+0	1.544E+1
-1.443E-1	5.810E+0	1.561E+1
-1.411E-1	5.872E+0	1.541E+1
-1.378E-1	5.765E+0	1.536E+1
-1.411E-1	5.745E+0	1.545E+1
-1.395E-1	5.833E+0	1.532E+1
-1.411E-1	5.881E+0	1.548E+1
-1.395E-1	5.768E+0	1.534E+1
-1.411E-1	5.794E+0	1.547E+1
-1.427E-1	5.881E+0	1.542E+1
-1.395E-1	5.946E+0	1.547E+1
-1.378E-1	5.891E+0	1.538E+1
-1.395E-1	5.765E+0	1.517E+1
-1.411E-1	5.813E+0	1.541E+1
-1.411E-1	5.875E+0	1.531E+1
-1.378E-1	5.849E+0	1.554E+1
-1.411E-1	5.816E+0	1.540E+1
-1.427E-1	5.800E+0	1.553E+1
-1.395E-1	5.745E+0	1.539E+1
-1.378E-1	5.813E+0	1.552E+1
-1.411E-1	5.787E+0	1.551E+1
-1.427E-1	5.829E+0	1.541E+1
-1.427E-1	5.778E+0	1.551E+1
-1.411E-1	5.765E+0	1.530E+1
-1.411E-1	5.826E+0	1.541E+1
-1.395E-1	5.839E+0	1.544E+1
-1.395E-1	5.859E+0	1.539E+1
-1.378E-1	5.846E+0	1.535E+1
-1.411E-1	5.872E+0	1.540E+1
-1.411E-1	5.732E+0	1.532E+1
-1.411E-1	5.833E+0	1.542E+1
-1.378E-1	5.820E+0	1.532E+1
-1.395E-1	5.823E+0	1.534E+1
-1.443E-1	5.888E+0	1.537E+1
-1.395E-1	5.881E+0	1.537E+1
-1.362E-1	5.868E+0	1.548E+1
-1.411E-1	5.706E+0	1.548E+1
-1.427E-1	5.797E+0	1.550E+1
-1.411E-1	5.894E+0	1.544E+1
-1.378E-1	5.800E+0	1.544E+1
-1.378E-1	5.726E+0	1.536E+1
-1.411E-1	5.829E+0	1.552E+1
-1.427E-1	5.839E+0	1.538E+1
-1.395E-1	5.829E+0	1.550E+1
-1.411E-1	5.735E+0	1.534E+1
-1.378E-1	5.836E+0	1.550E+1
-1.411E-1	5.797E+0	1.545E+1
-1.362E-1	5.823E+0	1.543E+1
-1.411E-1	5.849E+0	1.534E+1
-1.427E-1	5.823E+0	1.541E+1
-1.395E-1	5.794E+0	1.551E+1
-1.346E-1	5.904E+0	1.532E+1
-1.411E-1	5.758E+0	1.543E+1
-1.411E-1	5.771E+0	1.540E+1
-1.395E-1	5.839E+0	1.536E+1
-1.378E-1	5.894E+0	1.550E+1
-1.395E-1	5.813E+0	1.540E+1
-1.443E-1	5.755E+0	1.534E+1
-1.411E-1	5.787E+0	1.531E+1
-1.378E-1	5.810E+0	1.551E+1
-1.395E-1	5.842E+0	1.553E+1
-1.427E-1	5.810E+0	1.543E+1
-1.427E-1	5.865E+0	1.550E+1
-1.378E-1	5.722E+0	1.543E+1
-1.395E-1	5.807E+0	1.538E+1
-1.411E-1	5.865E+0	1.547E+1
-1.395E-1	5.768E+0	1.532E+1
-1.378E-1	5.829E+0	1.535E+1
-1.378E-1	5.901E+0	1.535E+1
-1.411E-1	5.745E+0	1.549E+1
-1.427E-1	5.829E+0	1.539E+1
-1.395E-1	5.859E+0	1.536E+1
-1.378E-1	5.816E+0	1.550E+1
-1.427E-1	5.677E+0	1.549E+1
-1.411E-1	5.849E+0	1.549E+1
-1.395E-1	5.755E+0	1.540E+1
-1.411E-1	5.826E+0	1.535E+1
-1.427E-1	5.868E+0	1.541E+1
-1.411E-1	5.781E+0	1.534E+1
-1.362E-1	5.774E+0	1.537E+1
-1.411E-1	5.807E+0	1.544E+1
-1.427E-1	5.797E+0	1.546E+1
-1.411E-1	5.807E+0	1.538E+1
-1.395E-1	5.813E+0	1.544E+1
-1.378E-1	5.797E+0	1.539E+1
-1.443E-1	5.794E+0	1.560E+1
-1.395E-1	5.794E+0	1.551E+1
-1.395E-1	5.803E+0	1.548E+1
-1.411E-1	5.816E+0	1.545E+1
-1.443E-1	5.803E+0	1.534E+1
-1.395E-1	5.816E+0	1.539E+1
-1.395E-1	5.852E+0	1.528E+1
-1.395E-1	5.706E+0	1.559E+1
-1.395E-1	5.823E+0	1.537E+1
-1.395E-1	5.865E+0	1.538E+1
-1.362E-1	5.842E+0	1.544E+1
-1.411E-1	5.797E+0	1.547E+1
-1.411E-1	5.800E+0	1.556E+1
-1.395E-1	5.839E+0	1.529E+1
-1.362E-1	5.839E+0	1.544E+1
-1.395E-1	5.787E+0	1.526E+1
-1.427E-1	5.862E+0	1.543E+1
-1.395E-1	5.820E+0	1.563E+1
-1.411E-1	5.849E+0	1.546E+1
-1.427E-1	5.878E+0	1.531E+1
-1.427E-1	5.794E+0	1.557E+1
-1.395E-1	5.898E+0	1.533E+1
-1.395E-1	5.839E+0	1.541E+1
-1.411E-1	5.781E+0	1.534E+1
-1.427E-1	5.862E+0	1.540E+1
-1.427E-1	5.693E+0	1.540E+1
-1.378E-1	5.794E+0	1.541E+1
-1.395E-1	5.800E+0	1.535E+1
-1.411E-1	5.901E+0	1.549E+1
-1.427E-1	5.881E+0	1.543E+1
-1.411E-1	5.836E+0	1.547E+1
-1.411E-1	5.794E+0	1.535E+1
-1.443E-1	5.781E+0	1.532E+1
-1.427E-1	5.787E+0	1.529E+1
-1.378E-1	5.911E+0	1.546E+1
-1.395E-1	5.810E+0	1.571E+1
-1.427E-1	5.829E+0	1.543E+1
-1.427E-1	5.800E+0	1.550E+1
-1.378E-1	5.842E+0	1.534E+1
-1.411E-1	5.800E+0	1.543E+1
-1.427E-1	5.862E+0	1.539E+1
-1.411E-1	5.904E+0	1.548E+1
-1.378E-1	5.862E+0	1.549E+1
-1.378E-1	5.836E+0	1.518E+1
-1.411E-1	5.758E+0	1.539E+1
-1.411E-1	5.729E+0	1.542E+1
-1.395E-1	5.833E+0	1.540E+1
-1.411E-1	5.820E+0	1.543E+1
-1.427E-1	5.797E+0	1.536E+1
-1.395E-1	5.758E+0	1.537E+1
-1.395E-1	5.862E+0	1.534E+1
-1.395E-1	5.794E+0	1.563E+1
-1.443E-1	5.829E+0	1.536E+1
-1.395E-1	5.813E+0	1.548E+1
-1.427E-1	5.820E+0	1.522E+1
-1.395E-1	5.816E+0	1.546E+1
-1.411E-1	5.716E+0	1.553E+1
-1.411E-1	5.693E+0	1.535E+1
-1.378E-1	5.826E+0	1.539E+1
-1.411E-1	5.797E+0	1.529E+1
-1.443E-1	5.881E+0	1.552E+1
-1.395E-1	5.855E+0	1.540E+1
-1.362E-1	5.839E+0	1.550E+1
-1.395E-1	5.752E+0	1.556E+1
-1.427E-1	5.868E+0	1.544E+1
-1.395E-1	5.794E+0	1.542E+1
-1.411E-1	5.732E+0	1.557E+1
-1.395E-1	5.885E+0	1.535E+1
-1.427E-1	5.755E+0	1.528E+1
-1.378E-1	5.826E+0	1.540E+1
-1.395E-1	5.826E+0	1.538E+1
-1.362E-1	5.810E+0	1.540E+1
-1.459E-1	5.846E+0	1.536E+1
-1.411E-1	5.726E+0	1.533E+1
-1.395E-1	5.820E+0	1.551E+1
-1.427E-1	5.859E+0	1.543E+1
-1.443E-1	5.907E+0	1.548E+1
-1.395E-1	5.826E+0	1.544E+1
-1.378E-1	5.833E+0	1.537E+1
-1.411E-1	5.778E+0	1.535E+1
-1.427E-1	5.784E+0	1.546E+1
-1.395E-1	5.807E+0	1.540E+1
-1.395E-1	5.820E+0	1.543E+1
-1.411E-1	5.865E+0	1.552E+1
-1.427E-1	5.816E+0	1.556E+1
-1.411E-1	5.865E+0	1.540E+1
-1.395E-1	5.742E+0	1.530E+1
-1.411E-1	5.875E+0	1.526E+1
-1.443E-1	5.784E+0	1.538E+1
-1.427E-1	5.794E+0	1.528E+1
-1.411E-1	5.885E+0	1.530E+1
-1.395E-1	5.878E+0	1.542E+1
-1.411E-1	5.820E+0	1.551E+1
-1.395E-1	5.761E+0	1.530E+1
-1.411E-1	5.758E+0	1.550E+1
-1.411E-1	5.862E+0	1.536E+1
-1.427E-1	5.872E+0	1.548E+1
-1.362E-1	5.755E+0	1.546E+1
-1.395E-1	5.677E+0	1.557E+1
-1.411E-1	5.839E+0	1.534E+1
-1.427E-1	5.820E+0	1.551E+1
-1.411E-1	5.778E+0	1.542E+1
-1.395E-1	5.849E+0	1.532E+1
-1.395E-1	5.878E+0	1.545E+1
-1.427E-1	5.803E+0	1.516E+1
-1.411E-1	5.846E+0	1.547E+1
-1.395E-1	5.823E+0	1.554E+1
-1.395E-1	5.865E+0	1.545E+1
-1.427E-1	5.888E+0	1.536E+1
-1.443E-1	5.761E+0	1.538E+1
-1.395E-1	5.813E+0	1.530E+1
-1.411E-1	5.846E+0	1.553E+1
-1.427E-1	5.797E+0	1.547E+1
-1.395E-1	5.859E+0	1.554E+1
-1.362E-1	5.842E+0	1.537E+1
-1.395E-1	5.888E+0	1.534E+1
-1.427E-1	5.888E+0	1.551E+1
-1.395E-1	5.787E+0	1.533E+1
-1.378E-1	5.823E+0	1.534E+1
-1.411E-1	5.771E+0	1.541E+1
-1.427E-1	5.810E+0	1.558E+1
-1.443E-1	5.881E+0	1.540E+1
-1.378E-1	5.768E+0	1.548E+1
-1.411E-1	5.752E+0	1.530E+1
-1.395E-1	5.791E+0	1.534E+1
-1.378E-1	5.761E+0	1.539E+1
-1.378E-1	5.862E+0	1.536E+1
-1.411E-1	5.855E+0	1.546E+1
-1.427E-1	5.914E+0	1.538E+1
-1.411E-1	5.852E+0	1.537E+1
-1.427E-1	5.787E+0	1.541E+1
-1.395E-1	5.810E+0	1.545E+1
-1.427E-1	5.904E+0	1.526E+1
-1.411E-1	5.846E+0	1.551E+1
-1.395E-1	5.807E+0	1.547E+1
-1.378E-1	5.781E+0	1.542E+1
-1.427E-1	5.803E+0	1.536E+1
-1.395E-1	5.894E+0	1.556E+1
-1.395E-1	5.901E+0	1.538E+1
-1.427E-1	5.894E+0	1.548E+1
-1.427E-1	5.810E+0	1.547E+1
-1.411E-1	5.765E+0	1.530E+1
-1.346E-1	5.791E+0	1.554E+1
-1.443E-1	5.758E+0	1.542E+1
-1.443E-1	5.748E+0	1.550E+1
-1.395E-1	5.849E+0	1.538E+1
-1.395E-1	5.875E+0	1.537E+1
-1.395E-1	5.927E+0	1.534E+1
-1.443E-1	5.761E+0	1.539E+1
-1.411E-1	5.807E+0	1.540E+1
-1.411E-1	5.846E+0	1.537E+1
-1.395E-1	5.745E+0	1.535E+1
-1.443E-1	5.888E+0	1.537E+1
-1.427E-1	5.917E+0	1.542E+1
-1.395E-1	5.784E+0	1.535E+1
-1.395E-1	5.758E+0	1.538E+1
-1.411E-1	5.833E+0	1.541E+1
-1.411E-1	5.855E+0	1.542E+1
-1.395E-1	5.771E+0	1.547E+1
-1.378E-1	5.784E+0	1.550E+1
-1.427E-1	5.774E+0	1.547E+1
-1.427E-1	5.820E+0	1.539E+1
-1.378E-1	5.868E+0	1.535E+1
-1.411E-1	5.859E+0	1.541E+1
-1.443E-1	5.768E+0	1.551E+1
-1.395E-1	5.839E+0	1.534E+1
-1.378E-1	5.885E+0	1.529E+1
-1.395E-1	5.836E+0	1.545E+1
-1.459E-1	5.803E+0	1.537E+1
-1.427E-1	5.784E+0	1.552E+1
-1.395E-1	5.839E+0	1.536E+1
-1.395E-1	5.748E+0	1.545E+1
-1.427E-1	5.797E+0	1.523E+1
-1.411E-1	5.826E+0	1.534E+1
-1.378E-1	5.784E+0	1.528E+1
-1.427E-1	5.855E+0	1.537E+1
-1.427E-1	5.755E+0	1.541E+1
-1.443E-1	5.677E+0	1.530E+1
-1.395E-1	5.846E+0	1.546E+1
-1.395E-1	5.878E+0	1.558E+1
-1.443E-1	5.803E+0	1.536E+1
-1.411E-1	5.774E+0	1.539E+1
-1.395E-1	5.898E+0	1.526E+1
-1.411E-1	5.781E+0	1.545E+1
-1.427E-1	5.836E+0	1.548E+1
-1.427E-1	5.787E+0	1.549E+1
-1.427E-1	5.803E+0	1.556E+1
-1.427E-1	5.820E+0	1.534E+1
-1.427E-1	5.849E+0	1.531E+1
-1.427E-1	5.862E+0	1.547E+1
-1.378E-1	5.816E+0	1.548E+1
-1.427E-1	5.797E+0	1.550E+1
-1.411E-1	5.898E+0	1.538E+1
-1.411E-1	5.839E+0	1.552E+1
-1.362E-1	5.833E+0	1.544E+1
-1.411E-1	5.784E+0	1.538E+1
-1.411E-1	5.820E+0	1.540E+1
-1.411E-1	5.768E+0	1.532E+1
-1.378E-1	5.820E+0	1.548E+1
-1.411E-1	5.823E+0	1.536E+1
-1.443E-1	5.829E+0	1.543E+1
-1.395E-1	5.791E+0	1.542E+1
-1.395E-1	5.758E+0	1.535E+1
-1.395E-1	5.914E+0	1.547E+1
-1.411E-1	5.862E+0	1.560E+1
-1.443E-1	5.823E+0	1.534E+1
-1.378E-1	5.849E+0	1.544E+1
-1.411E-1	5.855E+0	1.544E+1
-1.443E-1	5.797E+0	1.545E+1
-1.427E-1	5.842E+0	1.538E+1
-1.378E-1	5.813E+0	1.534E+1
-1.395E-1	5.677E+0	1.546E+1
-1.411E-1	5.881E+0	1.548E+1
-1.411E-1	5.807E+0	1.533E+1
-1.395E-1	5.774E+0	1.542E+1
-1.411E-1	5.816E+0	1.536E+1
-1.443E-1	5.891E+0	1.536E+1
-1.427E-1	5.881E+0	1.542E+1
-1.378E-1	5.855E+0	1.540E+1
-1.411E-1	5.683E+0	1.542E+1
-1.427E-1	5.868E+0	1.549E+1
-1.395E-1	5.787E+0	1.543E+1
-1.378E-1	5.787E+0	1.538E+1
-1.411E-1	5.894E+0	1.541E+1
-1.443E-1	5.846E+0	1.535E+1
-1.427E-1	5.823E+0	1.553E+1
-1.378E-1	5.758E+0	1.532E+1
-1.395E-1	5.842E+0	1.534E+1
-1.459E-1	5.842E+0	1.533E+1
-1.395E-1	5.774E+0	1.540E+1
-1.395E-1	5.791E+0	1.531E+1
-1.427E-1	5.846E+0	1.534E+1
-1.427E-1	5.842E+0	1.546E+1
-1.411E-1	5.865E+0	1.538E+1
-1.395E-1	5.823E+0	1.540E+1
-1.411E-1	5.885E+0	1.549E+1
-1.443E-1	5.703E+0	1.537E+1
-1.427E-1	5.787E+0	1.532E+1
-1.395E-1	5.872E+0	1.541E+1
-1.378E-1	5.846E+0	1.541E+1
-1.476E-1	5.816E+0	1.539E+1
-1.427E-1	5.855E+0	1.540E+1
-1.411E-1	5.849E+0	1.534E+1
-1.427E-1	5.693E+0	1.529E+1
-1.443E-1	5.865E+0	1.535E+1
-1.427E-1	5.855E+0	1.555E+1
-1.411E-1	5.829E+0	1.546E+1
-1.411E-1	5.829E+0	1.542E+1
-1.395E-1	5.901E+0	1.542E+1
-1.395E-1	5.878E+0	1.530E+1
-1.362E-1	5.748E+0	1.545E+1
-1.395E-1	5.784E+0	1.537E+1
-1.443E-1	5.914E+0	1.542E+1
-1.459E-1	5.836E+0	1.539E+1
-1.395E-1	5.752E+0	1.531E+1
-1.395E-1	5.894E+0	1.542E+1
-1.427E-1	5.768E+0	1.541E+1
-1.411E-1	5.852E+0	1.546E+1
-1.378E-1	5.791E+0	1.558E+1
-1.427E-1	5.949E+0	1.545E+1
-1.427E-1	5.826E+0	1.529E+1
-1.411E-1	5.826E+0	1.541E+1
-1.395E-1	5.810E+0	1.539E+1
-1.411E-1	5.803E+0	1.539E+1
-1.443E-1	5.846E+0	1.536E+1
-1.427E-1	5.852E+0	1.535E+1
-1.362E-1	5.781E+0	1.544E+1
-1.378E-1	5.696E+0	1.544E+1
-1.427E-1	5.833E+0	1.548E+1
-1.411E-1	5.716E+0	1.547E+1
-1.395E-1	5.859E+0	1.546E+1
-1.411E-1	5.748E+0	1.548E+1
-1.459E-1	5.836E+0	1.535E+1
-1.411E-1	5.755E+0	1.555E+1
-1.378E-1	5.836E+0	1.535E+1
-1.395E-1	5.761E+0	1.557E+1
-1.443E-1	5.842E+0	1.545E+1
-1.411E-1	5.768E+0	1.528E+1
-1.378E-1	5.849E+0	1.540E+1
-1.395E-1	5.826E+0	1.540E+1
-1.411E-1	5.774E+0	1.525E+1
-1.427E-1	5.803E+0	1.533E+1
-1.411E-1	5.920E+0	1.521E+1
-1.411E-1	5.787E+0	1.531E+1
-1.443E-1	5.826E+0	1.541E+1
-1.427E-1	5.758E+0	1.546E+1
-1.362E-1	5.758E+0	1.534E+1
-1.411E-1	5.868E+0	1.516E+1
-1.427E-1	5.820E+0	1.539E+1
-1.411E-1	5.787E+0	1.539E+1
-1.411E-1	5.855E+0	1.525E+1
-1.395E-1	5.781E+0	1.538E+1
-1.427E-1	5.761E+0	1.533E+1
-1.427E-1	5.787E+0	1.541E+1
-1.378E-1	5.872E+0	1.542E+1
-1.411E-1	5.748E+0	1.548E+1
-1.443E-1	5.771E+0	1.537E+1
-1.395E-1	5.778E+0	1.537E+1
-1.378E-1	5.898E+0	1.551E+1
-1.427E-1	5.868E+0	1.561E+1
-1.443E-1	5.868E+0	1.543E+1
-1.427E-1	5.778E+0	1.523E+1
-1.395E-1	5.787E+0	1.540E+1
-1.395E-1	5.813E+0	1.528E+1
-1.476E-1	5.803E+0	1.535E+1
-1.411E-1	5.849E+0	1.539E+1
-1.395E-1	5.839E+0	1.538E+1
-1.427E-1	5.784E+0	1.533E+1
-1.443E-1	5.816E+0	1.547E+1
-1.443E-1	5.810E+0	1.545E+1
-1.378E-1	5.787E+0	1.541E+1
-1.395E-1	5.765E+0	1.535E+1
-1.443E-1	5.797E+0	1.534E+1
-1.411E-1	5.748E+0	1.553E+1
-1.395E-1	5.768E+0	1.525E+1
-1.395E-1	5.810E+0	1.536E+1
-1.443E-1	5.911E+0	1.540E+1
-1.427E-1	5.771E+0	1.540E+1
-1.411E-1	5.872E+0	1.540E+1
-1.427E-1	5.771E+0	1.537E+1
-1.427E-1	5.820E+0	1.535E+1
-1.443E-1	5.865E+0	1.528E+1
-1.378E-1	5.726E+0	1.541E+1
-1.395E-1	5.842E+0	1.540E+1
-1.411E-1	5.761E+0	1.525E+1
-1.411E-1	5.865E+0	1.549E+1
-1.395E-1	5.859E+0	1.540E+1
-1.411E-1	5.755E+0	1.541E+1
-1.427E-1	5.823E+0	1.544E+1
-1.395E-1	5.787E+0	1.534E+1
-1.378E-1	5.722E+0	1.537E+1
-1.378E-1	5.875E+0	1.539E+1
-1.427E-1	5.739E+0	1.533E+1
-1.427E-1	5.784E+0	1.544E+1
-1.395E-1	5.846E+0	1.532E+1
-1.411E-1	5.829E+0	1.530E+1
-1.427E-1	5.878E+0	1.545E+1
-1.427E-1	5.826E+0	1.529E+1
-1.395E-1	5.813E+0	1.545E+1
-1.411E-1	5.716E+0	1.546E+1
-1.427E-1	5.713E+0	1.534E+1
-1.443E-1	5.901E+0	1.555E+1
-1.378E-1	5.839E+0	1.549E+1
-1.411E-1	5.836E+0	1.550E+1
-1.427E-1	5.810E+0	1.535E+1
-1.411E-1	5.791E+0	1.530E+1
-1.378E-1	5.865E+0	1.511E+1
-1.411E-1	5.781E+0	1.548E+1
-1.411E-1	5.742E+0	1.545E+1
-1.411E-1	5.765E+0	1.554E+1
-1.395E-1	5.768E+0	1.550E+1
-1.395E-1	5.755E+0	1.546E+1
-1.411E-1	5.901E+0	1.538E+1
-1.395E-1	5.755E+0	1.523E+1
-1.378E-1	5.800E+0	1.546E+1
-1.411E-1	5.904E+0	1.536E+1
-1.411E-1	5.839E+0	1.547E+1
-1.411E-1	5.933E+0	1.529E+1
-1.411E-1	5.735E+0	1.541E+1
-1.427E-1	5.816E+0	1.540E+1
-1.427E-1	5.778E+0	1.529E+1
-1.443E-1	5.774E+0	1.535E+1
-1.411E-1	5.813E+0	1.545E+1
-1.443E-1	5.797E+0	1.542E+1
-1.411E-1	5.807E+0	1.533E+1
-1.411E-1	5.846E+0	1.536E+1
-1.395E-1	5.849E+0	1.530E+1
-1.411E-1	5.868E+0	1.550E+1
-1.411E-1	5.752E+0	1.535E+1
-1.443E-1	5.855E+0	1.534E+1
-1.346E-1	5.784E+0	1.537E+1
-1.411E-1	5.784E+0	1.534E+1
-1.443E-1	5.852E+0	1.541E+1
-1.427E-1	5.803E+0	1.541E+1
-1.346E-1	5.826E+0	1.534E+1
-1.395E-1	5.816E+0	1.542E+1
-1.427E-1	5.816E+0	1.530E+1
-1.411E-1	5.842E+0	1.536E+1
-1.378E-1	5.833E+0	1.549E+1
-1.411E-1	5.891E+0	1.545E+1
-1.427E-1	5.787E+0	1.538E+1
-1.459E-1	5.820E+0	1.538E+1
-1.378E-1	5.700E+0	1.539E+1
-1.427E-1	5.771E+0	1.545E+1
-1.427E-1	5.852E+0	1.548E+1
-1.411E-1	5.875E+0	1.546E+1
-1.378E-1	5.797E+0	1.537E+1
-1.411E-1	5.823E+0	1.536E+1
-1.411E-1	5.774E+0	1.517E+1
-1.411E-1	5.797E+0	1.550E+1
-1.395E-1	5.878E+0	1.519E+1
-1.411E-1	5.888E+0	1.523E+1
-1.427E-1	5.800E+0	1.537E+1
-1.411E-1	5.829E+0	1.540E+1
-1.378E-1	5.807E+0	1.531E+1
-1.427E-1	5.849E+0	1.532E+1
-1.411E-1	5.846E+0	1.532E+1
-1.411E-1	5.787E+0	1.563E+1
-1.378E-1	5.794E+0	1.537E+1
-1.411E-1	5.794E+0	1.559E+1
-1.427E-1	5.810E+0	1.550E+1
-1.443E-1	5.713E+0	1.529E+1
-1.395E-1	5.791E+0	1.555E+1
-1.427E-1	5.810E+0	1.544E+1
-1.443E-1	5.868E+0	1.551E+1
-1.459E-1	5.800E+0	1.536E+1
-1.411E-1	5.839E+0	1.544E+1
-1.427E-1	5.865E+0	1.530E+1
-1.443E-1	5.739E+0	1.527E+1
-1.443E-1	5.862E+0	1.537E+1
-1.395E-1	5.878E+0	1.549E+1
-1.411E-1	5.816E+0	1.535E+1
-1.427E-1	5.816E+0	1.539E+1
-1.378E-1	5.865E+0	1.540E+1
-1.395E-1	5.891E+0	1.525E+1
-1.411E-1	5.787E+0	1.542E+1
-1.427E-1	5.781E+0	1.525E+1
-1.395E-1	5.826E+0	1.534E+1
-1.395E-1	5.748E+0	1.554E+1
-1.427E-1	5.784E+0	1.542E+1
-1.427E-1	5.829E+0	1.531E+1
-1.427E-1	5.862E+0	1.542E+1
-1.378E-1	5.872E+0	1.534E+1
-1.411E-1	5.849E+0	1.524E+1
-1.427E-1	5.836E+0	1.555E+1
-1.411E-1	5.800E+0	1.535E+1
-1.395E-1	5.849E+0	1.542E+1
-1.427E-1	5.833E+0	1.552E+1
-1.427E-1	5.745E+0	1.548E+1
-1.427E-1	5.781E+0	1.540E+1
-1.411E-1	5.729E+0	1.530E+1
-1.411E-1	5.791E+0	1.545E+1
-1.411E-1	5.742E+0	1.555E+1
-1.411E-1	5.765E+0	1.538E+1
-1.411E-1	5.865E+0	1.546E+1
-1.411E-1	5.826E+0	1.539E+1
-1.427E-1	5.794E+0	1.551E+1
-1.411E-1	5.833E+0	1.544E+1
-1.411E-1	5.726E+0	1.531E+1
-1.427E-1	5.706E+0	1.539E+1
-1.427E-1	5.677E+0	1.541E+1
-1.427E-1	5.752E+0	1.541E+1
-1.378E-1	5.768E+0	1.544E+1
-1.427E-1	5.787E+0	1.535E+1
-1.443E-1	5.803E+0	1.531E+1
-1.411E-1	5.813E+0	1.551E+1
-1.395E-1	5.885E+0	1.545E+1
-1.395E-1	5.833E+0	1.534E+1
-1.443E-1	5.758E+0	1.526E+1
-1.362E-1	5.713E+0	1.520E+1
-1.395E-1	5.781E+0	1.542E+1
-1.411E-1	5.709E+0	1.542E+1
-1.443E-1	5.726E+0	1.542E+1
-1.411E-1	5.774E+0	1.526E+1
-1.411E-1	5.803E+0	1.558E+1
-1.411E-1	5.628E+0	1.543E+1
-1.427E-1	5.839E+0	1.528E+1
-1.411E-1	5.826E+0	1.519E+1
-1.411E-1	5.791E+0	1.528E+1
-1.411E-1	5.729E+0	1.543E+1
-1.459E-1	5.823E+0	1.530E+1
-1.411E-1	5.739E+0	1.541E+1
-1.411E-1	5.726E+0	1.541E+1
-1.395E-1	5.823E+0	1.544E+1
-1.459E-1	5.878E+0	1.536E+1
-1.411E-1	5.807E+0	1.552E+1
-1.411E-1	5.839E+0	1.537E+1
-1.411E-1	5.920E+0	1.548E+1
-1.459E-1	5.810E+0	1.527E+1
-1.411E-1	5.797E+0	1.535E+1
-1.378E-1	5.881E+0	1.548E+1
-1.411E-1	5.829E+0	1.543E+1
-1.443E-1	5.836E+0	1.537E+1
-1.395E-1	5.836E+0	1.525E+1
-1.427E-1	5.739E+0	1.539E+1
-1.427E-1	5.781E+0	1.543E+1
-1.443E-1	5.849E+0	1.533E+1
-1.443E-1	5.927E+0	1.540E+1
-1.395E-1	5.826E+0	1.536E+1
-1.427E-1	5.823E+0	1.538E+1
-1.459E-1	5.826E+0	1.531E+1
-1.411E-1	5.833E+0	1.541E+1
-1.395E-1	5.800E+0	1.543E+1
-1.411E-1	5.855E+0	1.544E+1
-1.427E-1	5.907E+0	1.539E+1
-1.411E-1	5.645E+0	1.537E+1
-1.395E-1	5.904E+0	1.533E+1
-1.411E-1	5.784E+0	1.529E+1
-1.443E-1	5.846E+0	1.543E+1
-1.427E-1	5.813E+0	1.545E+1
-1.443E-1	5.924E+0	1.534E+1
-1.427E-1	5.768E+0	1.542E+1
-1.443E-1	5.865E+0	1.542E+1
-1.411E-1	5.781E+0	1.529E+1
-1.395E-1	5.898E+0	1.539E+1
-1.411E-1	5.778E+0	1.537E+1
-1.443E-1	5.846E+0	1.534E+1
-1.443E-1	5.855E+0	1.539E+1
-1.411E-1	5.761E+0	1.522E+1
-1.411E-1	5.765E+0	1.528E+1
-1.443E-1	5.836E+0	1.548E+1
-1.427E-1	5.778E+0	1.540E+1
-1.395E-1	5.791E+0	1.543E+1
-1.411E-1	5.794E+0	1.534E+1
-1.459E-1	5.690E+0	1.539E+1
-1.411E-1	5.713E+0	1.537E+1
-1.411E-1	5.872E+0	1.519E+1
-1.411E-1	5.852E+0	1.539E+1
-1.427E-1	5.758E+0	1.539E+1
-1.427E-1	5.787E+0	1.528E+1
-1.427E-1	5.829E+0	1.549E+1
-1.395E-1	5.914E+0	1.545E+1
-1.443E-1	5.755E+0	1.529E+1
-1.411E-1	5.846E+0	1.539E+1
-1.411E-1	5.849E+0	1.536E+1
-1.443E-1	5.829E+0	1.546E+1
-1.427E-1	5.846E+0	1.542E+1
-1.395E-1	5.885E+0	1.526E+1
-1.378E-1	5.794E+0	1.538E+1
-1.427E-1	5.849E+0	1.525E+1
-1.427E-1	5.859E+0	1.535E+1
-1.411E-1	5.810E+0	1.547E+1
-1.395E-1	5.787E+0	1.545E+1
-1.411E-1	5.898E+0	1.545E+1
-1.459E-1	5.868E+0	1.527E+1
-1.411E-1	5.765E+0	1.540E+1
-1.378E-1	5.755E+0	1.535E+1
-1.443E-1	5.784E+0	1.540E+1
-1.411E-1	5.807E+0	1.531E+1
-1.411E-1	5.865E+0	1.539E+1
-1.411E-1	5.820E+0	1.534E+1
-1.411E-1	5.891E+0	1.550E+1
-1.443E-1	5.901E+0	1.531E+1
-1.427E-1	5.833E+0	1.531E+1
-1.378E-1	5.752E+0	1.525E+1
-1.395E-1	5.839E+0	1.538E+1
-1.443E-1	5.833E+0	1.537E+1
-1.427E-1	5.752E+0	1.546E+1
-1.378E-1	5.771E+0	1.538E+1
-1.443E-1	5.829E+0	1.558E+1
-1.411E-1	5.784E+0	1.544E+1
-1.411E-1	5.726E+0	1.542E+1
-1.395E-1	5.768E+0	1.543E+1
-1.411E-1	5.816E+0	1.540E+1
-1.443E-1	5.761E+0	1.537E+1
-1.427E-1	5.855E+0	1.535E+1
-1.411E-1	5.784E+0	1.534E+1
-1.427E-1	5.839E+0	1.529E+1
-1.427E-1	5.800E+0	1.523E+1
-1.443E-1	5.875E+0	1.537E+1
-1.411E-1	5.881E+0	1.535E+1
-1.411E-1	5.742E+0	1.532E+1
-1.459E-1	5.816E+0	1.551E+1
-1.443E-1	5.833E+0	1.529E+1
-1.427E-1	5.859E+0	1.526E+1
-1.427E-1	5.716E+0	1.548E+1
-1.443E-1	5.735E+0	1.549E+1
-1.427E-1	5.813E+0	1.534E+1
-1.378E-1	5.907E+0	1.530E+1
-1.427E-1	5.829E+0	1.525E+1
-1.459E-1	5.784E+0	1.550E+1
-1.378E-1	5.774E+0	1.537E+1
-1.378E-1	5.739E+0	1.519E+1
-1.411E-1	5.719E+0	1.552E+1
-1.459E-1	5.791E+0	1.535E+1
-1.395E-1	5.855E+0	1.534E+1
-1.411E-1	5.836E+0	1.540E+1
-1.411E-1	5.784E+0	1.532E+1
-1.443E-1	5.810E+0	1.533E+1
-1.443E-1	5.826E+0	1.535E+1
-1.427E-1	5.761E+0	1.531E+1
-1.443E-1	5.735E+0	1.540E+1
-1.427E-1	5.826E+0	1.543E+1
-1.411E-1	5.839E+0	1.523E+1
-1.411E-1	5.820E+0	1.549E+1
-1.427E-1	5.787E+0	1.525E+1
-1.411E-1	5.781E+0	1.530E+1
-1.411E-1	5.878E+0	1.537E+1
-1.378E-1	5.878E+0	1.541E+1
-1.411E-1	5.868E+0	1.552E+1
-1.427E-1	5.875E+0	1.544E+1
-1.411E-1	5.881E+0	1.541E+1
-1.378E-1	5.849E+0	1.526E+1
-1.427E-1	5.898E+0	1.562E+1
-1.443E-1	5.781E+0	1.540E+1
-1.427E-1	5.771E+0	1.524E+1
-1.395E-1	5.807E+0	1.544E+1
-1.427E-1	5.752E+0	1.531E+1
-1.443E-1	5.778E+0	1.526E+1
-1.427E-1	5.787E+0	1.549E+1
-1.411E-1	5.745E+0	1.547E+1
-1.411E-1	5.774E+0	1.546E+1
-1.459E-1	5.872E+0	1.535E+1
-1.411E-1	5.816E+0	1.546E+1
-1.395E-1	5.846E+0	1.540E+1
-1.427E-1	5.748E+0	1.534E+1
-1.443E-1	5.826E+0	1.531E+1
-1.427E-1	5.745E+0	1.535E+1
-1.411E-1	5.839E+0	1.518E+1
-1.443E-1	5.791E+0	1.546E+1
-1.459E-1	5.791E+0	1.536E+1
-1.411E-1	5.953E+0	1.533E+1
-1.411E-1	5.739E+0	1.544E+1
-1.427E-1	5.735E+0	1.542E+1
-1.443E-1	5.742E+0	1.533E+1
-1.443E-1	5.829E+0	1.538E+1
-1.411E-1	5.794E+0	1.549E+1
-1.411E-1	5.739E+0	1.527E+1
-1.427E-1	5.816E+0	1.543E+1
-1.411E-1	5.735E+0	1.531E+1
-1.395E-1	5.813E+0	1.533E+1
-1.427E-1	5.713E+0	1.533E+1
-1.459E-1	5.807E+0	1.543E+1
-1.427E-1	5.729E+0	1.543E+1
-1.378E-1	5.758E+0	1.545E+1
-1.443E-1	5.752E+0	1.536E+1
-1.443E-1	5.784E+0	1.529E+1
-1.395E-1	5.813E+0	1.525E+1
-1.395E-1	5.778E+0	1.539E+1
-1.411E-1	5.829E+0	1.539E+1
-1.459E-1	5.813E+0	1.543E+1
-1.443E-1	5.852E+0	1.532E+1
-1.411E-1	5.713E+0	1.530E+1
-1.427E-1	5.829E+0	1.537E+1
-1.427E-1	5.758E+0	1.544E+1
-1.411E-1	5.862E+0	1.520E+1
-1.411E-1	5.755E+0	1.530E+1
-1.443E-1	5.803E+0	1.530E+1
-1.427E-1	5.829E+0	1.528E+1
-1.427E-1	5.797E+0	1.542E+1
-1.411E-1	5.778E+0	1.538E+1
-1.411E-1	5.742E+0	1.532E+1
-1.427E-1	5.774E+0	1.538E+1
-1.411E-1	5.787E+0	1.521E+1
-1.411E-1	5.765E+0	1.529E+1
-1.427E-1	5.813E+0	1.545E+1
-1.443E-1	5.823E+0	1.530E+1
-1.427E-1	5.862E+0	1.530E+1
-1.411E-1	5.852E+0	1.537E+1
-1.427E-1	5.859E+0	1.542E+1
-1.476E-1	5.820E+0	1.531E+1
-1.427E-1	5.752E+0	1.549E+1
-1.411E-1	5.810E+0	1.520E+1
-1.427E-1	5.816E+0	1.527E+1
-1.459E-1	5.852E+0	1.533E+1
-1.411E-1	5.820E+0	1.528E+1
-1.411E-1	5.862E+0	1.535E+1
-1.411E-1	5.765E+0	1.543E+1
-1.443E-1	5.709E+0	1.536E+1
-1.427E-1	5.778E+0	1.531E+1
-1.411E-1	5.765E+0	1.523E+1
-1.427E-1	5.810E+0	1.531E+1
-1.443E-1	5.690E+0	1.531E+1
-1.427E-1	5.752E+0	1.530E+1
-1.411E-1	5.842E+0	1.526E+1
-1.411E-1	5.826E+0	1.539E+1
-1.459E-1	5.852E+0	1.529E+1
-1.411E-1	5.842E+0	1.547E+1
-1.395E-1	5.865E+0	1.523E+1
-1.395E-1	5.758E+0	1.543E+1
-1.459E-1	5.771E+0	1.529E+1
-1.427E-1	5.859E+0	1.555E+1
-1.427E-1	5.778E+0	1.535E+1
-1.411E-1	5.823E+0	1.538E+1
-1.443E-1	5.807E+0	1.537E+1
-1.427E-1	5.791E+0	1.534E+1
-1.411E-1	5.807E+0	1.547E+1
-1.411E-1	5.823E+0	1.549E+1
-1.476E-1	5.758E+0	1.527E+1
-1.411E-1	5.761E+0	1.543E+1
-1.411E-1	5.800E+0	1.529E+1
-1.427E-1	5.739E+0	1.534E+1
-1.443E-1	5.855E+0	1.533E+1
-1.411E-1	5.852E+0	1.532E+1
-1.395E-1	5.774E+0	1.525E+1
-1.411E-1	5.862E+0	1.537E+1
-1.443E-1	5.829E+0	1.535E+1
-1.427E-1	5.842E+0	1.534E+1
-1.411E-1	5.810E+0	1.541E+1
-1.443E-1	5.800E+0	1.536E+1
-1.443E-1	5.787E+0	1.526E+1
-1.427E-1	5.865E+0	1.537E+1
-1.395E-1	5.810E+0	1.520E+1
-1.443E-1	5.774E+0	1.530E+1
-1.459E-1	5.784E+0	1.527E+1
-1.411E-1	5.781E+0	1.537E+1
-1.395E-1	5.865E+0	1.519E+1
-1.411E-1	5.797E+0	1.544E+1
-1.443E-1	5.774E+0	1.536E+1
-1.443E-1	5.784E+0	1.532E+1
-1.411E-1	5.774E+0	1.538E+1
-1.411E-1	5.635E+0	1.550E+1
-1.443E-1	5.911E+0	1.535E+1
-1.427E-1	5.745E+0	1.535E+1
-1.395E-1	5.758E+0	1.529E+1
-1.395E-1	5.742E+0	1.534E+1
-1.443E-1	5.842E+0	1.542E+1
-1.411E-1	5.807E+0	1.543E+1
-1.395E-1	5.745E+0	1.544E+1
-1.395E-1	5.852E+0	1.533E+1
-1.443E-1	5.872E+0	1.524E+1
-1.411E-1	5.719E+0	1.522E+1
-1.395E-1	5.800E+0	1.539E+1
-1.427E-1	5.745E+0	1.541E+1
-1.427E-1	5.829E+0	1.531E+1
-1.411E-1	5.807E+0	1.535E+1
-1.378E-1	5.787E+0	1.526E+1
-1.443E-1	5.739E+0	1.536E+1
-1.427E-1	5.836E+0	1.535E+1
-1.443E-1	5.872E+0	1.526E+1
-1.378E-1	5.677E+0	1.534E+1
-1.411E-1	5.735E+0	1.525E+1
-1.395E-1	5.849E+0	1.542E+1
-1.443E-1	5.855E+0	1.552E+1
-1.411E-1	5.797E+0	1.535E+1
-1.395E-1	5.839E+0	1.532E+1
-1.459E-1	5.787E+0	1.550E+1
-1.427E-1	5.852E+0	1.535E+1
-1.395E-1	5.667E+0	1.544E+1
-1.443E-1	5.784E+0	1.525E+1
-1.443E-1	5.881E+0	1.545E+1
-1.427E-1	5.813E+0	1.530E+1
-1.411E-1	5.784E+0	1.522E+1
-1.411E-1	5.761E+0	1.537E+1
-1.443E-1	5.842E+0	1.536E+1
-1.443E-1	5.911E+0	1.525E+1
-1.395E-1	5.768E+0	1.546E+1
-1.427E-1	5.816E+0	1.544E+1
-1.427E-1	5.735E+0	1.530E+1
-1.411E-1	5.800E+0	1.533E+1
-1.395E-1	5.862E+0	1.544E+1
-1.427E-1	5.791E+0	1.530E+1
-1.443E-1	5.839E+0	1.541E+1
-1.427E-1	5.865E+0	1.543E+1
-1.395E-1	5.816E+0	1.528E+1
-1.443E-1	5.667E+0	1.542E+1
-1.476E-1	5.797E+0	1.543E+1
-1.443E-1	5.765E+0	1.531E+1
-1.378E-1	5.881E+0	1.542E+1
-1.427E-1	5.855E+0	1.532E+1
-1.459E-1	5.904E+0	1.535E+1
-1.411E-1	5.719E+0	1.519E+1
-1.427E-1	5.800E+0	1.526E+1
-1.411E-1	5.797E+0	1.523E+1
-1.427E-1	5.722E+0	1.525E+1
-1.427E-1	5.865E+0	1.533E+1
-1.411E-1	5.758E+0	1.538E+1
-1.443E-1	5.722E+0	1.550E+1
-1.443E-1	5.878E+0	1.529E+1
-1.411E-1	5.771E+0	1.539E+1
-1.411E-1	5.752E+0	1.548E+1
-1.443E-1	5.865E+0	1.544E+1
-1.459E-1	5.862E+0	1.526E+1
-1.427E-1	5.729E+0	1.530E+1
-1.395E-1	5.803E+0	1.545E+1
-1.443E-1	5.816E+0	1.535E+1
-1.459E-1	5.823E+0	1.536E+1
-1.443E-1	5.797E+0	1.521E+1
-1.378E-1	5.729E+0	1.536E+1
-1.411E-1	5.865E+0	1.531E+1
-1.443E-1	5.826E+0	1.550E+1
-1.411E-1	5.677E+0	1.546E+1
-1.427E-1	5.716E+0	1.549E+1
-1.443E-1	5.829E+0	1.541E+1
-1.443E-1	5.875E+0	1.527E+1
-1.411E-1	5.797E+0	1.540E+1
-1.395E-1	5.881E+0	1.538E+1
-1.443E-1	5.872E+0	1.538E+1
-1.443E-1	5.781E+0	1.535E+1
-1.427E-1	5.765E+0	1.544E+1
-1.411E-1	5.752E+0	1.532E+1
-1.427E-1	5.816E+0	1.544E+1
-1.459E-1	5.732E+0	1.535E+1
-1.427E-1	5.872E+0	1.523E+1
-1.411E-1	5.816E+0	1.511E+1
-1.411E-1	5.803E+0	1.539E+1
-1.443E-1	5.758E+0	1.534E+1
-1.411E-1	5.803E+0	1.535E+1
-1.395E-1	5.875E+0	1.541E+1
-1.443E-1	5.787E+0	1.544E+1
-1.443E-1	5.735E+0	1.529E+1
-1.411E-1	5.816E+0	1.516E+1
-1.411E-1	5.784E+0	1.530E+1
-1.411E-1	5.813E+0	1.540E+1
-1.476E-1	5.800E+0	1.550E+1
-1.411E-1	5.820E+0	1.533E+1
-1.411E-1	5.791E+0	1.532E+1
-1.395E-1	5.768E+0	1.525E+1
-1.459E-1	5.842E+0	1.532E+1
-1.411E-1	5.781E+0	1.530E+1
-1.427E-1	5.696E+0	1.530E+1
-1.443E-1	5.765E+0	1.537E+1
-1.427E-1	5.865E+0	1.527E+1
-1.443E-1	5.839E+0	1.539E+1
-1.411E-1	5.885E+0	1.541E+1
-1.443E-1	5.829E+0	1.534E+1
-1.427E-1	5.833E+0	1.530E+1
-1.427E-1	5.787E+0	1.543E+1
-1.395E-1	5.855E+0	1.535E+1
-1.443E-1	5.703E+0	1.533E+1
-1.459E-1	5.807E+0	1.549E+1
-1.427E-1	5.813E+0	1.535E+1
-1.395E-1	5.868E+0	1.538E+1
-1.395E-1	5.778E+0	1.542E+1
-1.459E-1	5.794E+0	1.522E+1
-1.411E-1	5.781E+0	1.540E+1
-1.411E-1	5.907E+0	1.530E+1
-1.427E-1	5.768E+0	1.546E+1
-1.459E-1	5.885E+0	1.529E+1
-1.427E-1	5.839E+0	1.525E+1
-1.378E-1	5.758E+0	1.530E+1
-1.443E-1	5.735E+0	1.527E+1
-1.443E-1	5.791E+0	1.520E+1
-1.411E-1	5.761E+0	1.535E+1
-1.395E-1	5.813E+0	1.524E+1
-1.411E-1	5.820E+0	1.519E+1
-1.459E-1	5.787E+0	1.533E+1
-1.427E-1	5.683E+0	1.547E+1
-1.395E-1	5.758E+0	1.516E+1
-1.427E-1	5.797E+0	1.542E+1
-1.459E-1	5.813E+0	1.549E+1
-1.411E-1	5.797E+0	1.545E+1
-1.395E-1	5.781E+0	1.529E+1
-1.443E-1	5.800E+0	1.530E+1
-1.427E-1	5.813E+0	1.532E+1
-1.427E-1	5.797E+0	1.533E+1
-1.411E-1	5.810E+0	1.546E+1
-1.411E-1	5.752E+0	1.526E+1
-1.443E-1	5.771E+0	1.523E+1
-1.443E-1	5.823E+0	1.547E+1
-1.378E-1	5.791E+0	1.537E+1
-1.411E-1	5.833E+0	1.539E+1
-1.443E-1	5.904E+0	1.533E+1
-1.427E-1	5.816E+0	1.550E+1
-1.395E-1	5.800E+0	1.538E+1
-1.395E-1	5.839E+0	1.546E+1
-1.443E-1	5.765E+0	1.536E+1
-1.411E-1	5.670E+0	1.528E+1
-1.411E-1	5.813E+0	1.534E+1
-1.427E-1	5.787E+0	1.542E+1
-1.427E-1	5.800E+0	1.528E+1
-1.411E-1	5.872E+0	1.517E+1
-1.378E-1	5.865E+0	1.534E+1
-1.443E-1	5.833E+0	1.538E+1
-1.443E-1	5.904E+0	1.545E+1
-1.427E-1	5.745E+0	1.544E+1
-1.411E-1	5.732E+0	1.525E+1
-1.411E-1	5.742E+0	1.541E+1
-1.459E-1	5.816E+0	1.542E+1
-1.427E-1	5.823E+0	1.540E+1
-1.427E-1	5.784E+0	1.534E+1
-1.427E-1	5.826E+0	1.530E+1
-1.443E-1	5.813E+0	1.529E+1
-1.378E-1	5.852E+0	1.532E+1
-1.395E-1	5.755E+0	1.530E+1
-1.427E-1	5.748E+0	1.529E+1
-1.443E-1	5.781E+0	1.530E+1
-1.427E-1	5.765E+0	1.549E+1
-1.395E-1	5.765E+0	1.530E+1
-1.427E-1	5.768E+0	1.535E+1
-1.411E-1	5.768E+0	1.523E+1
-1.443E-1	5.745E+0	1.534E+1
-1.411E-1	5.807E+0	1.543E+1
-1.427E-1	5.797E+0	1.541E+1
-1.443E-1	5.752E+0	1.532E+1
-1.427E-1	5.739E+0	1.529E+1
-1.411E-1	5.761E+0	1.536E+1
-1.427E-1	5.800E+0	1.539E+1
-1.443E-1	5.826E+0	1.549E+1
-1.443E-1	5.729E+0	1.547E+1
-1.411E-1	5.787E+0	1.523E+1
-1.427E-1	5.800E+0	1.540E+1
-1.427E-1	5.872E+0	1.540E+1
-1.411E-1	5.791E+0	1.525E+1
-1.395E-1	5.774E+0	1.529E+1
-1.508E-1	5.758E+0	1.540E+1
-1.427E-1	5.781E+0	1.542E+1
-1.411E-1	5.706E+0	1.534E+1
-1.395E-1	5.846E+0	1.520E+1
-1.427E-1	5.836E+0	1.521E+1
-1.427E-1	5.813E+0	1.526E+1
-1.427E-1	5.823E+0	1.538E+1
-1.443E-1	5.791E+0	1.534E+1
-1.443E-1	5.716E+0	1.532E+1
-1.459E-1	5.726E+0	1.534E+1
-1.443E-1	5.842E+0	1.522E+1
-1.411E-1	5.787E+0	1.522E+1
-1.443E-1	5.949E+0	1.528E+1
-1.427E-1	5.807E+0	1.528E+1
-1.427E-1	5.690E+0	1.540E+1
-1.427E-1	5.778E+0	1.532E+1
-1.427E-1	5.800E+0	1.535E+1
-1.459E-1	5.765E+0	1.535E+1
-1.443E-1	5.855E+0	1.542E+1
-1.411E-1	5.868E+0	1.529E+1
-1.443E-1	5.829E+0	1.518E+1
-1.459E-1	5.849E+0	1.535E+1
-1.427E-1	5.823E+0	1.527E+1
-1.411E-1	5.855E+0	1.529E+1
-1.443E-1	5.797E+0	1.530E+1
-1.443E-1	5.842E+0	1.529E+1
-1.443E-1	5.924E+0	1.542E+1
-1.395E-1	5.791E+0	1.536E+1
-1.427E-1	5.891E+0	1.532E+1
-1.443E-1	5.826E+0	1.538E+1
-1.427E-1	5.849E+0	1.534E+1
-1.427E-1	5.726E+0	1.543E+1
-1.411E-1	5.813E+0	1.551E+1
-1.459E-1	5.810E+0	1.535E+1
-1.427E-1	5.826E+0	1.536E+1
-1.411E-1	5.816E+0	1.530E+1
-1.411E-1	5.797E+0	1.548E+1
-1.443E-1	5.755E+0	1.522E+1
-1.459E-1	5.807E+0	1.524E+1
-1.411E-1	5.794E+0	1.526E+1
-1.443E-1	5.794E+0	1.542E+1
-1.443E-1	5.862E+0	1.538E+1
-1.443E-1	5.852E+0	1.537E+1
-1.395E-1	5.803E+0	1.530E+1
-1.427E-1	5.833E+0	1.530E+1
-1.459E-1	5.800E+0	1.537E+1
-1.411E-1	5.823E+0	1.538E+1
-1.411E-1	5.774E+0	1.533E+1
-1.427E-1	5.946E+0	1.538E+1
-1.411E-1	5.833E+0	1.533E+1
-1.427E-1	5.787E+0	1.530E+1
-1.395E-1	5.735E+0	1.543E+1
-1.427E-1	5.729E+0	1.533E+1
-1.443E-1	5.716E+0	1.542E+1
-1.427E-1	5.807E+0	1.538E+1
-1.395E-1	5.846E+0	1.537E+1
-1.411E-1	5.855E+0	1.529E+1
-1.443E-1	5.739E+0	1.546E+1
-1.443E-1	5.771E+0	1.528E+1
-1.411E-1	5.791E+0	1.524E+1
-1.427E-1	5.787E+0	1.532E+1
-1.411E-1	5.820E+0	1.524E+1
-1.427E-1	5.829E+0	1.535E+1
-1.395E-1	5.865E+0	1.524E+1
-1.427E-1	5.794E+0	1.527E+1
-1.427E-1	5.859E+0	1.532E+1
-1.443E-1	5.849E+0	1.522E+1
-1.411E-1	5.907E+0	1.536E+1
-1.427E-1	5.904E+0	1.529E+1
-1.459E-1	5.696E+0	1.526E+1
-1.427E-1	5.826E+0	1.522E+1
-1.411E-1	5.829E+0	1.541E+1
-1.427E-1	5.813E+0	1.538E+1
-1.443E-1	5.842E+0	1.529E+1
-1.443E-1	5.855E+0	1.536E+1
-1.378E-1	5.748E+0	1.554E+1
-1.427E-1	5.787E+0	1.538E+1
-1.443E-1	5.820E+0	1.520E+1
-1.443E-1	5.752E+0	1.536E+1
-1.411E-1	5.800E+0	1.542E+1
-1.427E-1	5.816E+0	1.525E+1
-1.459E-1	5.748E+0	1.518E+1
-1.395E-1	5.755E+0	1.538E+1
-1.411E-1	5.677E+0	1.543E+1
-1.411E-1	5.742E+0	1.535E+1
-1.427E-1	5.859E+0	1.528E+1
-1.427E-1	5.842E+0	1.525E+1
-1.378E-1	5.839E+0	1.528E+1
-1.427E-1	5.839E+0	1.539E+1
-1.443E-1	5.797E+0	1.531E+1
-1.427E-1	5.816E+0	1.542E+1
-1.427E-1	5.833E+0	1.543E+1
-1.395E-1	5.859E+0	1.544E+1
-1.443E-1	5.765E+0	1.539E+1
-1.427E-1	5.742E+0	1.524E+1
-1.411E-1	5.683E+0	1.539E+1
-1.427E-1	5.765E+0	1.533E+1
-1.443E-1	5.833E+0	1.530E+1
-1.411E-1	5.846E+0	1.537E+1
-1.411E-1	5.771E+0	1.531E+1
-1.443E-1	5.755E+0	1.531E+1
-1.427E-1	5.810E+0	1.535E+1
-1.395E-1	5.761E+0	1.517E+1
-1.378E-1	5.794E+0	1.518E+1
-1.411E-1	5.823E+0	1.527E+1
-1.443E-1	5.803E+0	1.526E+1
-1.427E-1	5.778E+0	1.525E+1
-1.411E-1	5.875E+0	1.544E+1
-1.411E-1	5.862E+0	1.538E+1
-1.443E-1	5.807E+0	1.530E+1
-1.427E-1	5.784E+0	1.530E+1
-1.411E-1	5.706E+0	1.536E+1
-1.411E-1	5.849E+0	1.535E+1
-1.443E-1	5.791E+0	1.528E+1
-1.411E-1	5.729E+0	1.527E+1
-1.395E-1	5.755E+0	1.529E+1
-1.411E-1	5.722E+0	1.529E+1
-1.427E-1	5.794E+0	1.530E+1
-1.411E-1	5.765E+0	1.536E+1
-1.427E-1	5.833E+0	1.522E+1
-1.411E-1	5.768E+0	1.537E+1
-1.459E-1	5.862E+0	1.534E+1
-1.411E-1	5.829E+0	1.539E+1
-1.378E-1	5.774E+0	1.530E+1
-1.427E-1	5.787E+0	1.527E+1
-1.459E-1	5.674E+0	1.533E+1
-1.411E-1	5.813E+0	1.530E+1
-1.427E-1	5.813E+0	1.533E+1
-1.411E-1	5.833E+0	1.538E+1
-1.443E-1	5.839E+0	1.526E+1
-1.411E-1	5.748E+0	1.529E+1
-1.411E-1	5.807E+0	1.545E+1
-1.427E-1	5.816E+0	1.530E+1
-1.459E-1	5.784E+0	1.536E+1
-1.411E-1	5.787E+0	1.518E+1
-1.427E-1	5.748E+0	1.530E+1
-1.443E-1	5.803E+0	1.520E+1
-1.443E-1	5.855E+0	1.554E+1
-1.411E-1	5.768E+0	1.528E+1
-1.427E-1	5.778E+0	1.522E+1
-1.395E-1	5.693E+0	1.547E+1
-1.411E-1	5.807E+0	1.539E+1
-1.411E-1	5.739E+0	1.537E+1
-1.411E-1	5.791E+0	1.532E+1
-1.411E-1	5.768E+0	1.527E+1
-1.476E-1	5.833E+0	1.511E+1
-1.395E-1	5.816E+0	1.545E+1
-1.395E-1	5.752E+0	1.518E+1
-1.427E-1	5.813E+0	1.525E+1
-1.443E-1	5.784E+0	1.531E+1
-1.427E-1	5.849E+0	1.530E+1
-1.378E-1	5.726E+0	1.543E+1
-1.411E-1	5.641E+0	1.545E+1
-1.459E-1	5.778E+0	1.527E+1
-1.411E-1	5.739E+0	1.537E+1
-1.395E-1	5.836E+0	1.533E+1
-1.443E-1	5.823E+0	1.533E+1
-1.476E-1	5.881E+0	1.535E+1
-1.459E-1	5.816E+0	1.525E+1
-1.395E-1	5.752E+0	1.525E+1
-1.411E-1	5.752E+0	1.529E+1
-1.459E-1	5.823E+0	1.516E+1
-1.411E-1	5.742E+0	1.529E+1
-1.411E-1	5.791E+0	1.523E+1
-1.443E-1	5.784E+0	1.526E+1
-1.492E-1	5.797E+0	1.541E+1
-1.443E-1	5.719E+0	1.535E+1
-1.411E-1	5.729E+0	1.523E+1
-1.411E-1	5.696E+0	1.532E+1
-1.427E-1	5.755E+0	1.524E+1
-1.443E-1	5.833E+0	1.538E+1
-1.411E-1	5.706E+0	1.535E+1
-1.411E-1	5.758E+0	1.521E+1
-1.443E-1	5.768E+0	1.537E+1
-1.427E-1	5.787E+0	1.537E+1
-1.411E-1	5.709E+0	1.545E+1
-1.459E-1	5.823E+0	1.529E+1
-1.459E-1	5.816E+0	1.545E+1
-1.411E-1	5.829E+0	1.541E+1
-1.378E-1	5.765E+0	1.518E+1
-1.411E-1	5.778E+0	1.537E+1
-1.443E-1	5.761E+0	1.536E+1
-1.427E-1	5.872E+0	1.525E+1
-1.427E-1	5.881E+0	1.544E+1
-1.427E-1	5.726E+0	1.531E+1
-1.443E-1	5.690E+0	1.534E+1
-1.427E-1	5.859E+0	1.538E+1
-1.395E-1	5.722E+0	1.522E+1
-1.411E-1	5.862E+0	1.534E+1
-1.443E-1	5.771E+0	1.535E+1
-1.427E-1	5.778E+0	1.529E+1
-1.411E-1	5.732E+0	1.519E+1
-1.443E-1	5.829E+0	1.532E+1
-1.427E-1	5.807E+0	1.529E+1
-1.395E-1	5.803E+0	1.531E+1
-1.411E-1	5.842E+0	1.532E+1
-1.427E-1	5.849E+0	1.530E+1
-1.443E-1	5.781E+0	1.533E+1
-1.411E-1	5.768E+0	1.542E+1
-1.395E-1	5.755E+0	1.536E+1
-1.427E-1	5.800E+0	1.553E+1
-1.443E-1	5.758E+0	1.541E+1
-1.411E-1	5.791E+0	1.546E+1
-1.378E-1	5.774E+0	1.524E+1
-1.427E-1	5.794E+0	1.534E+1
-1.443E-1	5.784E+0	1.530E+1
-1.427E-1	5.839E+0	1.532E+1
-1.427E-1	5.849E+0	1.521E+1
-1.411E-1	5.774E+0	1.537E+1
-1.459E-1	5.768E+0	1.533E+1
-1.411E-1	5.739E+0	1.523E+1
-1.395E-1	5.787E+0	1.541E+1
-1.411E-1	5.816E+0	1.524E+1
-1.443E-1	5.816E+0	1.516E+1
-1.427E-1	5.765E+0	1.524E+1
-1.411E-1	5.781E+0	1.534E+1
-1.443E-1	5.813E+0	1.521E+1
-1.443E-1	5.816E+0	1.542E+1
-1.427E-1	5.829E+0	1.531E+1
-1.427E-1	5.742E+0	1.549E+1
-1.443E-1	5.791E+0	1.530E+1
-1.459E-1	5.875E+0	1.538E+1
-1.411E-1	5.778E+0	1.527E+1
-1.411E-1	5.800E+0	1.530E+1
-1.443E-1	5.816E+0	1.540E+1
-1.443E-1	5.797E+0	1.529E+1
-1.395E-1	5.719E+0	1.538E+1
-1.411E-1	5.794E+0	1.528E+1
-1.411E-1	5.826E+0	1.527E+1
-1.427E-1	5.765E+0	1.537E+1
-1.395E-1	5.859E+0	1.520E+1
-1.411E-1	5.787E+0	1.538E+1
-1.443E-1	5.810E+0	1.529E+1
-1.427E-1	5.774E+0	1.533E+1
-1.443E-1	5.800E+0	1.535E+1
-1.395E-1	5.742E+0	1.538E+1
-1.427E-1	5.803E+0	1.522E+1
-1.476E-1	5.781E+0	1.522E+1
-1.459E-1	5.687E+0	1.508E+1
-1.411E-1	5.716E+0	1.531E+1
-1.427E-1	5.726E+0	1.523E+1
-1.443E-1	5.784E+0	1.533E+1
-1.411E-1	5.794E+0	1.531E+1
-1.378E-1	5.680E+0	1.529E+1
-1.427E-1	5.813E+0	1.545E+1
-1.443E-1	5.803E+0	1.523E+1
-1.411E-1	5.794E+0	1.545E+1
-1.395E-1	5.735E+0	1.510E+1
-1.459E-1	5.823E+0	1.536E+1
-1.411E-1	5.839E+0	1.530E+1
-1.427E-1	5.810E+0	1.527E+1
-1.427E-1	5.807E+0	1.539E+1
-1.427E-1	5.651E+0	1.528E+1
-1.443E-1	5.855E+0	1.522E+1
-1.459E-1	5.768E+0	1.524E+1
-1.443E-1	5.781E+0	1.543E+1
-1.459E-1	5.726E+0	1.531E+1
-1.476E-1	5.829E+0	1.536E+1
-1.427E-1	5.794E+0	1.531E+1
-1.427E-1	5.674E+0	1.532E+1
-1.459E-1	5.826E+0	1.532E+1
-1.427E-1	5.791E+0	1.548E+1
-1.411E-1	5.778E+0	1.530E+1
-1.378E-1	5.748E+0	1.548E+1
-1.427E-1	5.765E+0	1.529E+1
-1.443E-1	5.761E+0	1.535E+1
-1.443E-1	5.765E+0	1.520E+1
-1.411E-1	5.758E+0	1.541E+1
-1.427E-1	5.833E+0	1.519E+1
-1.459E-1	5.716E+0	1.529E+1
-1.427E-1	5.784E+0	1.532E+1
-1.395E-1	5.645E+0	1.530E+1
-1.443E-1	5.654E+0	1.541E+1
-1.443E-1	5.690E+0	1.531E+1
-1.427E-1	5.846E+0	1.541E+1
-1.411E-1	5.865E+0	1.515E+1
-1.443E-1	5.823E+0	1.533E+1
-1.459E-1	5.820E+0	1.542E+1
-1.459E-1	5.709E+0	1.537E+1
-1.427E-1	5.765E+0	1.521E+1
-1.427E-1	5.807E+0	1.536E+1
-1.443E-1	5.693E+0	1.530E+1
-1.427E-1	5.735E+0	1.531E+1
-1.411E-1	5.774E+0	1.534E+1
-1.427E-1	5.732E+0	1.526E+1
-1.443E-1	5.748E+0	1.533E+1
-1.427E-1	5.722E+0	1.530E+1
-1.395E-1	5.784E+0	1.540E+1
-1.395E-1	5.914E+0	1.542E+1
-1.459E-1	5.768E+0	1.536E+1
-1.411E-1	5.758E+0	1.520E+1
-1.427E-1	5.771E+0	1.523E+1
-1.427E-1	5.784E+0	1.547E+1
-1.427E-1	5.706E+0	1.528E+1
-1.411E-1	5.894E+0	1.517E+1
-1.411E-1	5.787E+0	1.536E+1
-1.443E-1	5.846E+0	1.512E+1
-1.427E-1	5.774E+0	1.531E+1
-1.427E-1	5.716E+0	1.516E+1
-1.395E-1	5.875E+0	1.528E+1
-1.459E-1	5.752E+0	1.538E+1
-1.459E-1	5.709E+0	1.524E+1
-1.427E-1	5.758E+0	1.522E+1
-1.411E-1	5.803E+0	1.526E+1
-1.427E-1	5.742E+0	1.530E+1
-1.443E-1	5.752E+0	1.523E+1
-1.411E-1	5.859E+0	1.520E+1
-1.395E-1	5.794E+0	1.528E+1
-1.443E-1	5.878E+0	1.530E+1
-1.459E-1	5.826E+0	1.537E+1
-1.427E-1	5.833E+0	1.534E+1
-1.411E-1	5.729E+0	1.530E+1
-1.427E-1	5.829E+0	1.523E+1
-1.443E-1	5.787E+0	1.526E+1
-1.395E-1	5.875E+0	1.530E+1
-1.427E-1	5.829E+0	1.527E+1
-1.427E-1	5.836E+0	1.541E+1
-1.443E-1	5.800E+0	1.528E+1
-1.411E-1	5.735E+0	1.545E+1
-1.411E-1	5.800E+0	1.527E+1
-1.411E-1	5.791E+0	1.529E+1
-1.459E-1	5.748E+0	1.546E+1
-1.395E-1	5.888E+0	1.539E+1
-1.427E-1	5.758E+0	1.535E+1
-1.411E-1	5.875E+0	1.540E+1
-1.443E-1	5.833E+0	1.535E+1
-1.411E-1	5.794E+0	1.537E+1
-1.411E-1	5.765E+0	1.513E+1
-1.395E-1	5.726E+0	1.517E+1
-1.443E-1	5.849E+0	1.540E+1
-1.427E-1	5.813E+0	1.529E+1
-1.411E-1	5.885E+0	1.518E+1
-1.443E-1	5.807E+0	1.518E+1
-1.443E-1	5.722E+0	1.530E+1
-1.411E-1	5.726E+0	1.529E+1
-1.395E-1	5.752E+0	1.521E+1
-1.411E-1	5.758E+0	1.529E+1
-1.443E-1	5.820E+0	1.527E+1
-1.395E-1	5.791E+0	1.536E+1
-1.443E-1	5.752E+0	1.516E+1
-1.411E-1	5.742E+0	1.527E+1
-1.459E-1	5.813E+0	1.524E+1
-1.378E-1	5.797E+0	1.535E+1
-1.411E-1	5.758E+0	1.536E+1
-1.427E-1	5.846E+0	1.530E+1
-1.459E-1	5.722E+0	1.537E+1
-1.459E-1	5.729E+0	1.538E+1
-1.427E-1	5.813E+0	1.543E+1
-1.427E-1	5.771E+0	1.539E+1
-1.476E-1	5.803E+0	1.524E+1
-1.427E-1	5.755E+0	1.533E+1
-1.395E-1	5.823E+0	1.535E+1
-1.427E-1	5.833E+0	1.539E+1
-1.443E-1	5.745E+0	1.537E+1
-1.411E-1	5.797E+0	1.530E+1
-1.443E-1	5.787E+0	1.535E+1
-1.395E-1	5.813E+0	1.527E+1
-1.459E-1	5.800E+0	1.533E+1
-1.427E-1	5.709E+0	1.538E+1
-1.427E-1	5.807E+0	1.532E+1
-1.427E-1	5.687E+0	1.525E+1
-1.459E-1	5.816E+0	1.534E+1
-1.427E-1	5.674E+0	1.527E+1
-1.411E-1	5.794E+0	1.522E+1
-1.411E-1	5.761E+0	1.522E+1
-1.427E-1	5.846E+0	1.536E+1
-1.411E-1	5.755E+0	1.522E+1
-1.411E-1	5.794E+0	1.537E+1
-1.427E-1	5.758E+0	1.528E+1
-1.459E-1	5.842E+0	1.540E+1
-1.411E-1	5.742E+0	1.521E+1
-1.427E-1	5.787E+0	1.534E+1
-1.411E-1	5.771E+0	1.543E+1
-1.459E-1	5.855E+0	1.534E+1
-1.395E-1	5.706E+0	1.545E+1
-1.427E-1	5.794E+0	1.539E+1
-1.443E-1	5.735E+0	1.526E+1
-1.476E-1	5.774E+0	1.520E+1
-1.411E-1	5.833E+0	1.525E+1
-1.427E-1	5.826E+0	1.533E+1
-1.427E-1	5.752E+0	1.531E+1
-1.443E-1	5.823E+0	1.519E+1
-1.427E-1	5.771E+0	1.532E+1
-1.443E-1	5.778E+0	1.532E+1
-1.411E-1	5.768E+0	1.524E+1
-1.459E-1	5.758E+0	1.529E+1
-1.443E-1	5.729E+0	1.543E+1
-1.395E-1	5.765E+0	1.543E+1
-1.411E-1	5.823E+0	1.541E+1
-1.427E-1	5.758E+0	1.526E+1
-1.411E-1	5.778E+0	1.523E+1
-1.395E-1	5.807E+0	1.530E+1
-1.427E-1	5.722E+0	1.515E+1
-1.459E-1	5.898E+0	1.522E+1
-1.427E-1	5.778E+0	1.522E+1
-1.427E-1	5.732E+0	1.521E+1
-1.443E-1	5.761E+0	1.541E+1
-1.443E-1	5.774E+0	1.530E+1
-1.411E-1	5.885E+0	1.529E+1
-1.395E-1	5.839E+0	1.534E+1
-1.427E-1	5.797E+0	1.523E+1
-1.459E-1	5.774E+0	1.519E+1
-1.459E-1	5.784E+0	1.530E+1
-1.395E-1	5.732E+0	1.544E+1
-1.443E-1	5.729E+0	1.537E+1
-1.427E-1	5.739E+0	1.525E+1
-1.443E-1	5.771E+0	1.538E+1
-1.395E-1	5.803E+0	1.532E+1
-1.411E-1	5.778E+0	1.524E+1
-1.476E-1	5.839E+0	1.531E+1
-1.443E-1	5.807E+0	1.526E+1
-1.427E-1	5.748E+0	1.540E+1
-1.427E-1	5.800E+0	1.547E+1
-1.459E-1	5.768E+0	1.538E+1
-1.427E-1	5.761E+0	1.533E+1
-1.411E-1	5.722E+0	1.527E+1
-1.427E-1	5.849E+0	1.534E+1
-1.443E-1	5.791E+0	1.524E+1
-1.427E-1	5.765E+0	1.523E+1
-1.395E-1	5.748E+0	1.535E+1
-1.459E-1	5.693E+0	1.537E+1
-1.443E-1	5.768E+0	1.541E+1
-1.443E-1	5.826E+0	1.505E+1
-1.427E-1	5.696E+0	1.542E+1
-1.427E-1	5.745E+0	1.527E+1
-1.427E-1	5.781E+0	1.525E+1
-1.411E-1	5.852E+0	1.530E+1
-1.395E-1	5.839E+0	1.539E+1
-1.411E-1	5.752E+0	1.516E+1
-1.443E-1	5.722E+0	1.533E+1
-1.427E-1	5.849E+0	1.529E+1
-1.427E-1	5.800E+0	1.529E+1
-1.427E-1	5.755E+0	1.532E+1
-1.443E-1	5.706E+0	1.533E+1
-1.427E-1	5.826E+0	1.522E+1
-1.411E-1	5.774E+0	1.516E+1
-1.443E-1	5.683E+0	1.535E+1
-1.443E-1	5.839E+0	1.545E+1
-1.427E-1	5.742E+0	1.540E+1
-1.362E-1	5.758E+0	1.523E+1
-1.443E-1	5.800E+0	1.534E+1
-1.443E-1	5.709E+0	1.522E+1
-1.427E-1	5.771E+0	1.534E+1
-1.395E-1	5.797E+0	1.518E+1
-1.443E-1	5.829E+0	1.521E+1
-1.443E-1	5.820E+0	1.532E+1
-1.427E-1	5.852E+0	1.523E+1
-1.378E-1	5.829E+0	1.526E+1
-1.443E-1	5.784E+0	1.529E+1
-1.443E-1	5.810E+0	1.519E+1
-1.443E-1	5.709E+0	1.530E+1
-1.443E-1	5.726E+0	1.543E+1
-1.427E-1	5.771E+0	1.537E+1
-1.443E-1	5.677E+0	1.536E+1
-1.411E-1	5.807E+0	1.520E+1
-1.395E-1	5.813E+0	1.533E+1
-1.443E-1	5.862E+0	1.531E+1
-1.411E-1	5.735E+0	1.520E+1
-1.427E-1	5.803E+0	1.541E+1
-1.378E-1	5.693E+0	1.543E+1
-1.427E-1	5.661E+0	1.535E+1
-1.459E-1	5.797E+0	1.537E+1
-1.427E-1	5.797E+0	1.523E+1
-1.411E-1	5.813E+0	1.516E+1
-1.459E-1	5.813E+0	1.534E+1
-1.443E-1	5.839E+0	1.539E+1
-1.427E-1	5.797E+0	1.527E+1
-1.378E-1	5.755E+0	1.513E+1
-1.459E-1	5.823E+0	1.530E+1
-1.443E-1	5.742E+0	1.527E+1
-1.459E-1	5.661E+0	1.528E+1
-1.395E-1	5.842E+0	1.530E+1
-1.443E-1	5.810E+0	1.515E+1
-1.459E-1	5.765E+0	1.513E+1
-1.459E-1	5.823E+0	1.538E+1
-1.427E-1	5.865E+0	1.535E+1
-1.459E-1	5.911E+0	1.534E+1
-1.427E-1	5.823E+0	1.526E+1
-1.411E-1	5.787E+0	1.533E+1
-1.395E-1	5.794E+0	1.534E+1
-1.443E-1	5.787E+0	1.526E+1
-1.459E-1	5.797E+0	1.529E+1
-1.443E-1	5.784E+0	1.531E+1
-1.427E-1	5.800E+0	1.530E+1
-1.443E-1	5.726E+0	1.525E+1
-1.443E-1	5.807E+0	1.530E+1
-1.411E-1	5.774E+0	1.518E+1
-1.411E-1	5.732E+0	1.530E+1
-1.443E-1	5.739E+0	1.529E+1
-1.459E-1	5.794E+0	1.527E+1
-1.427E-1	5.813E+0	1.522E+1
-1.411E-1	5.761E+0	1.516E+1
-1.459E-1	5.722E+0	1.531E+1
-1.459E-1	5.800E+0	1.534E+1
-1.443E-1	5.739E+0	1.512E+1
-1.395E-1	5.761E+0	1.521E+1
-1.443E-1	5.748E+0	1.543E+1
-1.443E-1	5.846E+0	1.536E+1
-1.395E-1	5.739E+0	1.545E+1
-1.427E-1	5.648E+0	1.516E+1
-1.427E-1	5.839E+0	1.528E+1
-1.508E-1	5.794E+0	1.524E+1
-1.427E-1	5.836E+0	1.548E+1
-1.411E-1	5.810E+0	1.520E+1
-1.427E-1	5.758E+0	1.540E+1
-1.443E-1	5.768E+0	1.529E+1
-1.427E-1	5.683E+0	1.524E+1
-1.427E-1	5.778E+0	1.524E+1
-1.476E-1	5.719E+0	1.526E+1
-1.443E-1	5.742E+0	1.527E+1
-1.427E-1	5.761E+0	1.530E+1
-1.411E-1	5.739E+0	1.526E+1
-1.443E-1	5.726E+0	1.532E+1
-1.459E-1	5.797E+0	1.524E+1
-1.411E-1	5.722E+0	1.527E+1
-1.427E-1	5.742E+0	1.539E+1
-1.411E-1	5.826E+0	1.528E+1
-1.443E-1	5.752E+0	1.524E+1
-1.411E-1	5.807E+0	1.521E+1
-1.411E-1	5.833E+0	1.517E+1
-1.427E-1	5.826E+0	1.527E+1
-1.459E-1	5.781E+0	1.534E+1
-1.411E-1	5.891E+0	1.530E+1
-1.427E-1	5.800E+0	1.507E+1
-1.443E-1	5.768E+0	1.532E+1
-1.459E-1	5.826E+0	1.512E+1
-1.443E-1	5.791E+0	1.520E+1
-1.411E-1	5.855E+0	1.533E+1
-1.427E-1	5.816E+0	1.531E+1
-1.476E-1	5.885E+0	1.538E+1
-1.427E-1	5.696E+0	1.521E+1
-1.411E-1	5.781E+0	1.537E+1
-1.427E-1	5.868E+0	1.541E+1
-1.459E-1	5.752E+0	1.521E+1
-1.427E-1	5.807E+0	1.538E+1
-1.378E-1	5.752E+0	1.525E+1
-1.395E-1	5.719E+0	1.534E+1
-1.492E-1	5.933E+0	1.535E+1
-1.395E-1	5.690E+0	1.523E+1
-1.443E-1	5.742E+0	1.517E+1
-1.427E-1	5.787E+0	1.529E+1
-1.476E-1	5.768E+0	1.524E+1
-1.411E-1	5.813E+0	1.521E+1
-1.411E-1	5.842E+0	1.535E+1
-1.443E-1	5.810E+0	1.534E+1
-1.459E-1	5.800E+0	1.526E+1
-1.378E-1	5.781E+0	1.543E+1
-1.395E-1	5.807E+0	1.536E+1
-1.411E-1	5.719E+0	1.542E+1
-1.459E-1	5.820E+0	1.530E+1
-1.427E-1	5.755E+0	1.527E+1
-1.395E-1	5.855E+0	1.531E+1
-1.427E-1	5.836E+0	1.523E+1
-1.459E-1	5.722E+0	1.518E+1
-1.411E-1	5.787E+0	1.526E+1
-1.443E-1	5.758E+0	1.541E+1
-1.411E-1	5.833E+0	1.525E+1
-1.476E-1	5.778E+0	1.541E+1
-1.411E-1	5.774E+0	1.543E+1
-1.411E-1	5.784E+0	1.508E+1
-1.459E-1	5.865E+0	1.520E+1
-1.459E-1	5.810E+0	1.529E+1
-1.427E-1	5.758E+0	1.517E+1
-1.395E-1	5.758E+0	1.528E+1
-1.427E-1	5.765E+0	1.528E+1
-1.459E-1	5.784E+0	1.530E+1
-1.411E-1	5.839E+0	1.531E+1
-1.411E-1	5.813E+0	1.523E+1
-1.427E-1	5.755E+0	1.529E+1
-1.459E-1	5.794E+0	1.513E+1
-1.427E-1	5.820E+0	1.544E+1
-1.411E-1	5.732E+0	1.534E+1
-1.427E-1	5.726E+0	1.530E+1
-1.459E-1	5.865E+0	1.527E+1
-1.395E-1	5.787E+0	1.526E+1
-1.411E-1	5.709E+0	1.522E+1
-1.443E-1	5.739E+0	1.529E+1
-1.443E-1	5.768E+0	1.520E+1
-1.411E-1	5.833E+0	1.543E+1
-1.411E-1	5.881E+0	1.527E+1
-1.427E-1	5.791E+0	1.523E+1
-1.427E-1	5.748E+0	1.527E+1
-1.427E-1	5.664E+0	1.529E+1
-1.411E-1	5.713E+0	1.533E+1
-1.443E-1	5.787E+0	1.532E+1
-1.427E-1	5.778E+0	1.531E+1
-1.459E-1	5.813E+0	1.535E+1
-1.427E-1	5.761E+0	1.533E+1
-1.443E-1	5.768E+0	1.525E+1
-1.459E-1	5.791E+0	1.533E+1
-1.427E-1	5.696E+0	1.523E+1
-1.411E-1	5.761E+0	1.528E+1
-1.443E-1	5.719E+0	1.529E+1
-1.443E-1	5.826E+0	1.532E+1
-1.443E-1	5.771E+0	1.533E+1
-1.427E-1	5.742E+0	1.519E+1
-1.443E-1	5.696E+0	1.529E+1
-1.443E-1	5.781E+0	1.529E+1
-1.443E-1	5.748E+0	1.537E+1
-1.427E-1	5.778E+0	1.527E+1
-1.459E-1	5.774E+0	1.522E+1
-1.443E-1	5.739E+0	1.525E+1
-1.443E-1	5.768E+0	1.534E+1
-1.395E-1	5.797E+0	1.547E+1
-1.443E-1	5.758E+0	1.531E+1
-1.427E-1	5.729E+0	1.523E+1
-1.411E-1	5.706E+0	1.533E+1
-1.395E-1	5.758E+0	1.512E+1
-1.427E-1	5.726E+0	1.532E+1
-1.443E-1	5.787E+0	1.530E+1
-1.427E-1	5.748E+0	1.533E+1
-1.395E-1	5.719E+0	1.525E+1
-1.427E-1	5.842E+0	1.529E+1
-1.427E-1	5.700E+0	1.522E+1
-1.411E-1	5.739E+0	1.543E+1
-1.411E-1	5.813E+0	1.519E+1
-1.443E-1	5.839E+0	1.518E+1
-1.443E-1	5.791E+0	1.525E+1
-1.443E-1	5.846E+0	1.527E+1
-1.395E-1	5.742E+0	1.528E+1
-1.427E-1	5.752E+0	1.530E+1
-1.476E-1	5.816E+0	1.525E+1
-1.443E-1	5.722E+0	1.534E+1
-1.411E-1	5.833E+0	1.521E+1
-1.459E-1	5.833E+0	1.511E+1
-1.459E-1	5.677E+0	1.518E+1
-1.443E-1	5.839E+0	1.524E+1
-1.411E-1	5.713E+0	1.537E+1
-1.411E-1	5.719E+0	1.525E+1
-1.476E-1	5.791E+0	1.528E+1
-1.427E-1	5.761E+0	1.524E+1
-1.427E-1	5.810E+0	1.521E+1
-1.459E-1	5.761E+0	1.524E+1
-1.443E-1	5.690E+0	1.541E+1
-1.427E-1	5.787E+0	1.527E+1
-1.411E-1	5.868E+0	1.531E+1
-1.427E-1	5.771E+0	1.526E+1
-1.427E-1	5.803E+0	1.535E+1
-1.459E-1	5.829E+0	1.532E+1
-1.411E-1	5.784E+0	1.535E+1
-1.443E-1	5.833E+0	1.530E+1
-1.459E-1	5.732E+0	1.519E+1
-1.427E-1	5.745E+0	1.525E+1
-1.427E-1	5.742E+0	1.532E+1
-1.443E-1	5.791E+0	1.514E+1
-1.443E-1	5.722E+0	1.531E+1
-1.395E-1	5.703E+0	1.518E+1
-1.395E-1	5.687E+0	1.540E+1
-1.459E-1	5.791E+0	1.530E+1
-1.443E-1	5.813E+0	1.514E+1
-1.411E-1	5.719E+0	1.527E+1
-1.395E-1	5.745E+0	1.530E+1
-1.427E-1	5.761E+0	1.518E+1
-1.459E-1	5.839E+0	1.529E+1
-1.395E-1	5.842E+0	1.514E+1
-1.411E-1	5.813E+0	1.516E+1
-1.443E-1	5.709E+0	1.520E+1
-1.459E-1	5.748E+0	1.531E+1
-1.443E-1	5.807E+0	1.517E+1
-1.395E-1	5.761E+0	1.523E+1
-1.443E-1	5.690E+0	1.534E+1
-1.443E-1	5.752E+0	1.532E+1
-1.427E-1	5.752E+0	1.528E+1
-1.427E-1	5.722E+0	1.530E+1
-1.427E-1	5.729E+0	1.541E+1
-1.459E-1	5.820E+0	1.525E+1
-1.443E-1	5.768E+0	1.531E+1
-1.395E-1	5.739E+0	1.511E+1
-1.411E-1	5.664E+0	1.530E+1
-1.443E-1	5.706E+0	1.518E+1
-1.427E-1	5.794E+0	1.534E+1
-1.411E-1	5.774E+0	1.521E+1
-1.427E-1	5.735E+0	1.532E+1
-1.492E-1	5.768E+0	1.533E+1
-1.427E-1	5.797E+0	1.510E+1
-1.395E-1	5.774E+0	1.535E+1
-1.443E-1	5.781E+0	1.518E+1
-1.492E-1	5.664E+0	1.527E+1
[truncated: 93,955 more rows]
