# Supplementary material for: Improved ANAP incorporation and VCF analysis reveal details of P2X7 current facilitation and a limited conformational interplay between ATP binding and the intracellular ballast domain
Source: eLife. 2023 Jan 4;12:e82479. doi: 10.7554/eLife.82479 (PMC9859053; doi:10.7554/eLife.82479)
Supplement: Figure 5—figure supplement 2—source data 1. [file elife-82479-fig5-figsupp2-data1.zip › Figure-5_figure-supplement-2_source-data-1/22m07/10.csv]

-7.457E-2	5.103E+0	1.291E+1
-7.944E-2	5.106E+0	1.288E+1
-7.295E-2	5.054E+0	1.291E+1
-7.133E-2	5.028E+0	1.289E+1
-7.620E-2	5.177E+0	1.291E+1
-8.106E-2	5.116E+0	1.277E+1
-7.133E-2	5.025E+0	1.285E+1
-7.295E-2	5.025E+0	1.289E+1
-7.295E-2	5.077E+0	1.289E+1
-7.782E-2	5.041E+0	1.293E+1
-7.295E-2	5.041E+0	1.281E+1
-7.457E-2	5.025E+0	1.291E+1
-7.620E-2	5.126E+0	1.289E+1
-7.457E-2	5.061E+0	1.302E+1
-7.457E-2	5.018E+0	1.295E+1
-7.295E-2	5.070E+0	1.298E+1
-7.620E-2	5.135E+0	1.284E+1
-7.620E-2	5.077E+0	1.290E+1
-7.620E-2	5.129E+0	1.303E+1
-7.133E-2	5.038E+0	1.295E+1
-7.620E-2	5.113E+0	1.299E+1
-7.457E-2	5.109E+0	1.279E+1
-7.295E-2	5.138E+0	1.283E+1
-6.971E-2	5.044E+0	1.277E+1
-7.620E-2	5.135E+0	1.292E+1
-7.782E-2	5.048E+0	1.278E+1
-7.457E-2	5.035E+0	1.298E+1
-7.133E-2	4.976E+0	1.290E+1
-7.295E-2	5.067E+0	1.289E+1
-7.457E-2	5.022E+0	1.280E+1
-7.295E-2	5.048E+0	1.287E+1
-7.295E-2	5.051E+0	1.273E+1
-7.457E-2	5.100E+0	1.295E+1
-7.620E-2	5.119E+0	1.281E+1
-7.295E-2	5.061E+0	1.282E+1
-7.295E-2	5.126E+0	1.282E+1
-7.782E-2	5.109E+0	1.276E+1
-7.457E-2	5.061E+0	1.284E+1
-7.295E-2	5.106E+0	1.270E+1
-7.133E-2	5.041E+0	1.296E+1
-7.295E-2	5.100E+0	1.284E+1
-7.620E-2	5.012E+0	1.306E+1
-7.457E-2	5.113E+0	1.292E+1
-7.295E-2	4.941E+0	1.291E+1
-7.944E-2	5.093E+0	1.281E+1
-7.620E-2	5.135E+0	1.287E+1
-7.295E-2	5.005E+0	1.295E+1
-7.457E-2	4.944E+0	1.297E+1
-7.944E-2	5.041E+0	1.295E+1
-7.620E-2	5.096E+0	1.287E+1
-7.295E-2	5.113E+0	1.293E+1
-7.457E-2	5.148E+0	1.289E+1
-7.620E-2	5.132E+0	1.288E+1
-7.620E-2	5.132E+0	1.288E+1
-7.295E-2	5.080E+0	1.283E+1
-7.295E-2	5.151E+0	1.282E+1
-7.620E-2	5.074E+0	1.290E+1
-7.620E-2	5.070E+0	1.297E+1
-7.620E-2	5.009E+0	1.296E+1
-7.133E-2	5.067E+0	1.300E+1
-7.457E-2	4.999E+0	1.289E+1
-7.457E-2	5.018E+0	1.286E+1
-7.620E-2	5.028E+0	1.297E+1
-7.133E-2	4.983E+0	1.289E+1
-7.620E-2	5.087E+0	1.289E+1
-7.457E-2	5.018E+0	1.288E+1
-7.620E-2	5.028E+0	1.287E+1
-7.295E-2	5.077E+0	1.288E+1
-7.944E-2	5.096E+0	1.285E+1
-7.457E-2	5.080E+0	1.293E+1
-7.457E-2	5.074E+0	1.281E+1
-7.133E-2	5.113E+0	1.294E+1
-7.620E-2	4.947E+0	1.298E+1
-7.457E-2	5.061E+0	1.297E+1
-7.620E-2	5.083E+0	1.281E+1
-7.133E-2	5.126E+0	1.293E+1
-7.457E-2	5.109E+0	1.294E+1
-7.457E-2	5.057E+0	1.296E+1
-7.457E-2	5.096E+0	1.284E+1
-6.809E-2	5.103E+0	1.292E+1
-7.782E-2	5.135E+0	1.297E+1
-7.457E-2	5.061E+0	1.281E+1
-7.457E-2	5.126E+0	1.297E+1
-7.620E-2	5.051E+0	1.306E+1
-7.782E-2	5.109E+0	1.290E+1
-7.457E-2	5.022E+0	1.295E+1
-7.295E-2	5.074E+0	1.292E+1
-7.133E-2	5.028E+0	1.290E+1
-7.782E-2	5.103E+0	1.288E+1
-7.620E-2	5.132E+0	1.288E+1
-7.457E-2	5.087E+0	1.301E+1
-7.457E-2	5.064E+0	1.301E+1
-7.295E-2	5.031E+0	1.295E+1
-7.782E-2	5.031E+0	1.292E+1
-7.457E-2	5.070E+0	1.289E+1
-7.133E-2	5.064E+0	1.282E+1
-7.782E-2	5.132E+0	1.297E+1
-7.620E-2	4.996E+0	1.281E+1
-7.457E-2	5.061E+0	1.298E+1
-7.295E-2	5.087E+0	1.282E+1
-7.620E-2	5.070E+0	1.292E+1
-7.620E-2	5.054E+0	1.281E+1
-7.295E-2	5.022E+0	1.293E+1
-7.133E-2	5.025E+0	1.293E+1
-7.620E-2	5.051E+0	1.283E+1
-7.620E-2	5.051E+0	1.276E+1
-7.457E-2	5.129E+0	1.280E+1
-7.295E-2	5.061E+0	1.289E+1
-7.782E-2	5.077E+0	1.288E+1
-7.457E-2	5.057E+0	1.288E+1
-7.133E-2	5.113E+0	1.285E+1
-7.295E-2	5.051E+0	1.294E+1
-7.620E-2	5.041E+0	1.293E+1
-7.782E-2	5.051E+0	1.291E+1
-7.457E-2	5.005E+0	1.297E+1
-7.133E-2	5.087E+0	1.303E+1
-7.782E-2	5.038E+0	1.296E+1
-7.944E-2	5.077E+0	1.288E+1
-7.133E-2	5.074E+0	1.290E+1
-7.295E-2	5.015E+0	1.293E+1
-7.782E-2	5.119E+0	1.284E+1
-7.944E-2	5.028E+0	1.293E+1
-7.295E-2	5.122E+0	1.277E+1
-7.295E-2	5.106E+0	1.293E+1
-7.457E-2	5.018E+0	1.284E+1
-7.944E-2	5.044E+0	1.285E+1
-7.457E-2	5.054E+0	1.284E+1
-7.133E-2	5.054E+0	1.292E+1
-7.295E-2	5.048E+0	1.273E+1
-7.457E-2	5.002E+0	1.296E+1
-6.971E-2	5.138E+0	1.274E+1
-7.295E-2	4.947E+0	1.301E+1
-7.782E-2	5.142E+0	1.298E+1
-7.944E-2	5.012E+0	1.289E+1
-7.295E-2	5.100E+0	1.283E+1
-7.944E-2	4.970E+0	1.283E+1
-7.620E-2	5.151E+0	1.289E+1
-7.944E-2	5.083E+0	1.288E+1
-6.971E-2	5.064E+0	1.285E+1
-7.133E-2	5.122E+0	1.301E+1
-7.457E-2	5.018E+0	1.296E+1
-7.782E-2	5.035E+0	1.301E+1
-6.971E-2	5.067E+0	1.281E+1
-7.295E-2	5.028E+0	1.290E+1
-7.457E-2	5.100E+0	1.314E+1
-7.620E-2	5.100E+0	1.291E+1
-6.971E-2	5.132E+0	1.291E+1
-7.620E-2	5.077E+0	1.286E+1
-7.457E-2	5.119E+0	1.287E+1
-7.295E-2	5.067E+0	1.284E+1
-7.457E-2	5.106E+0	1.289E+1
-7.457E-2	5.109E+0	1.285E+1
-7.295E-2	5.161E+0	1.276E+1
-7.620E-2	5.080E+0	1.289E+1
-7.457E-2	5.012E+0	1.290E+1
-7.457E-2	5.135E+0	1.288E+1
-7.295E-2	4.992E+0	1.296E+1
-7.620E-2	4.957E+0	1.287E+1
-7.133E-2	5.109E+0	1.292E+1
-7.295E-2	5.103E+0	1.295E+1
-7.457E-2	5.031E+0	1.276E+1
-7.782E-2	5.126E+0	1.291E+1
-6.971E-2	5.074E+0	1.303E+1
-7.295E-2	5.035E+0	1.301E+1
-7.620E-2	5.031E+0	1.290E+1
-7.620E-2	5.012E+0	1.294E+1
-7.457E-2	5.100E+0	1.283E+1
-7.295E-2	5.100E+0	1.282E+1
-7.457E-2	5.074E+0	1.277E+1
-7.620E-2	5.122E+0	1.268E+1
-7.457E-2	5.116E+0	1.306E+1
-7.295E-2	4.973E+0	1.297E+1
-7.457E-2	5.002E+0	1.296E+1
-7.782E-2	5.061E+0	1.289E+1
-7.133E-2	5.116E+0	1.292E+1
-7.457E-2	5.135E+0	1.292E+1
-7.457E-2	5.184E+0	1.283E+1
-7.620E-2	5.126E+0	1.291E+1
-7.457E-2	5.015E+0	1.292E+1
-7.133E-2	5.090E+0	1.291E+1
-7.620E-2	5.087E+0	1.282E+1
-7.620E-2	5.138E+0	1.298E+1
-7.295E-2	4.999E+0	1.297E+1
-7.133E-2	5.090E+0	1.293E+1
-7.457E-2	5.044E+0	1.290E+1
-7.620E-2	5.038E+0	1.284E+1
-7.295E-2	5.051E+0	1.292E+1
-7.295E-2	5.070E+0	1.303E+1
-7.457E-2	5.090E+0	1.299E+1
-7.457E-2	5.100E+0	1.280E+1
-7.295E-2	5.090E+0	1.288E+1
-7.457E-2	5.015E+0	1.302E+1
-7.457E-2	5.025E+0	1.295E+1
-7.782E-2	5.009E+0	1.292E+1
-7.133E-2	5.070E+0	1.276E+1
-7.295E-2	5.093E+0	1.278E+1
-7.457E-2	5.083E+0	1.287E+1
-7.457E-2	5.093E+0	1.292E+1
-7.457E-2	5.012E+0	1.284E+1
-7.295E-2	4.957E+0	1.277E+1
-7.295E-2	5.077E+0	1.288E+1
-7.620E-2	5.080E+0	1.300E+1
-6.971E-2	5.054E+0	1.279E+1
-7.133E-2	5.015E+0	1.271E+1
-7.457E-2	5.067E+0	1.275E+1
-7.295E-2	5.018E+0	1.283E+1
-7.133E-2	5.126E+0	1.300E+1
-7.295E-2	5.113E+0	1.288E+1
-7.620E-2	5.038E+0	1.299E+1
-7.944E-2	5.093E+0	1.275E+1
-7.295E-2	5.109E+0	1.289E+1
-6.971E-2	5.077E+0	1.288E+1
-7.782E-2	5.051E+0	1.282E+1
-7.944E-2	5.116E+0	1.284E+1
-6.971E-2	5.028E+0	1.287E+1
-7.133E-2	5.015E+0	1.280E+1
-7.620E-2	5.044E+0	1.287E+1
-7.620E-2	5.025E+0	1.282E+1
-7.295E-2	4.983E+0	1.289E+1
-7.133E-2	4.996E+0	1.290E+1
-7.457E-2	5.048E+0	1.277E+1
-7.782E-2	5.177E+0	1.301E+1
-7.295E-2	5.028E+0	1.289E+1
-6.809E-2	5.161E+0	1.289E+1
-7.457E-2	5.077E+0	1.276E+1
-7.457E-2	5.138E+0	1.294E+1
-7.295E-2	5.064E+0	1.288E+1
-7.457E-2	5.051E+0	1.288E+1
-7.457E-2	5.087E+0	1.280E+1
-7.620E-2	4.986E+0	1.293E+1
-7.295E-2	5.090E+0	1.297E+1
-7.295E-2	5.181E+0	1.282E+1
-7.620E-2	5.087E+0	1.288E+1
-7.295E-2	5.038E+0	1.279E+1
-7.620E-2	5.035E+0	1.295E+1
-7.457E-2	5.080E+0	1.293E+1
-7.620E-2	5.051E+0	1.283E+1
-7.620E-2	5.113E+0	1.286E+1
-7.295E-2	5.096E+0	1.288E+1
-7.133E-2	4.992E+0	1.295E+1
-7.944E-2	5.044E+0	1.279E+1
-7.457E-2	5.028E+0	1.283E+1
-7.457E-2	5.080E+0	1.300E+1
-7.295E-2	5.025E+0	1.294E+1
-7.620E-2	5.028E+0	1.283E+1
-7.620E-2	5.103E+0	1.298E+1
-7.295E-2	5.041E+0	1.298E+1
-6.971E-2	5.083E+0	1.294E+1
-7.620E-2	5.061E+0	1.307E+1
-7.620E-2	5.083E+0	1.284E+1
-7.620E-2	5.119E+0	1.280E+1
-7.295E-2	5.031E+0	1.279E+1
-7.782E-2	5.035E+0	1.295E+1
-7.782E-2	5.035E+0	1.277E+1
-7.295E-2	4.954E+0	1.285E+1
-7.133E-2	5.109E+0	1.288E+1
-7.782E-2	5.051E+0	1.292E+1
-7.295E-2	5.126E+0	1.293E+1
-7.457E-2	5.109E+0	1.279E+1
-7.133E-2	5.187E+0	1.304E+1
-7.782E-2	5.070E+0	1.288E+1
-7.457E-2	5.103E+0	1.290E+1
-7.295E-2	5.093E+0	1.289E+1
-7.295E-2	5.080E+0	1.286E+1
-7.457E-2	5.103E+0	1.277E+1
-7.944E-2	5.067E+0	1.286E+1
-7.133E-2	5.132E+0	1.304E+1
-7.133E-2	4.999E+0	1.267E+1
-7.457E-2	5.025E+0	1.284E+1
-7.295E-2	5.122E+0	1.291E+1
-7.133E-2	5.090E+0	1.284E+1
-7.295E-2	5.087E+0	1.286E+1
-7.620E-2	5.187E+0	1.279E+1
-7.620E-2	5.044E+0	1.282E+1
-7.295E-2	5.103E+0	1.292E+1
-7.295E-2	5.031E+0	1.285E+1
-7.620E-2	5.148E+0	1.289E+1
-7.133E-2	5.184E+0	1.289E+1
-7.295E-2	5.126E+0	1.290E+1
-7.295E-2	5.113E+0	1.289E+1
-7.457E-2	5.074E+0	1.279E+1
-7.620E-2	5.083E+0	1.290E+1
-7.295E-2	5.100E+0	1.293E+1
-7.620E-2	5.138E+0	1.281E+1
-7.620E-2	5.041E+0	1.291E+1
-7.295E-2	5.048E+0	1.270E+1
-7.457E-2	5.061E+0	1.287E+1
-7.295E-2	5.074E+0	1.283E+1
-7.457E-2	4.950E+0	1.277E+1
-7.457E-2	5.028E+0	1.285E+1
-7.133E-2	5.067E+0	1.289E+1
-7.457E-2	5.109E+0	1.280E+1
-7.782E-2	5.054E+0	1.300E+1
-7.457E-2	5.164E+0	1.295E+1
-7.620E-2	5.054E+0	1.299E+1
-7.295E-2	5.074E+0	1.289E+1
-7.620E-2	5.057E+0	1.275E+1
-7.620E-2	5.054E+0	1.287E+1
-7.457E-2	5.074E+0	1.291E+1
-7.295E-2	5.035E+0	1.274E+1
-7.295E-2	5.025E+0	1.286E+1
-7.620E-2	5.048E+0	1.286E+1
-7.457E-2	5.132E+0	1.276E+1
-7.295E-2	5.044E+0	1.282E+1
-7.620E-2	5.018E+0	1.293E+1
-7.457E-2	5.138E+0	1.289E+1
-7.295E-2	5.064E+0	1.285E+1
-7.295E-2	5.129E+0	1.285E+1
-7.620E-2	5.151E+0	1.295E+1
-7.782E-2	5.067E+0	1.278E+1
-7.457E-2	5.041E+0	1.284E+1
-7.133E-2	5.041E+0	1.282E+1
-7.782E-2	5.155E+0	1.284E+1
-7.457E-2	5.038E+0	1.281E+1
-7.295E-2	5.035E+0	1.276E+1
-7.133E-2	5.138E+0	1.278E+1
-7.782E-2	5.122E+0	1.290E+1
-7.457E-2	5.142E+0	1.280E+1
-7.295E-2	5.096E+0	1.307E+1
-7.620E-2	5.028E+0	1.285E+1
-7.295E-2	5.109E+0	1.280E+1
-7.457E-2	4.999E+0	1.282E+1
-7.457E-2	5.025E+0	1.284E+1
-7.457E-2	4.999E+0	1.291E+1
-7.620E-2	5.025E+0	1.285E+1
-7.944E-2	5.116E+0	1.275E+1
-7.295E-2	5.044E+0	1.274E+1
-7.133E-2	5.035E+0	1.296E+1
-7.620E-2	5.077E+0	1.283E+1
-7.782E-2	5.035E+0	1.292E+1
-7.620E-2	5.083E+0	1.279E+1
-7.457E-2	5.048E+0	1.292E+1
-7.620E-2	5.035E+0	1.291E+1
-7.782E-2	5.126E+0	1.293E+1
-7.457E-2	5.031E+0	1.294E+1
-7.295E-2	5.038E+0	1.278E+1
-7.620E-2	5.103E+0	1.281E+1
-7.782E-2	5.041E+0	1.284E+1
-7.133E-2	5.067E+0	1.285E+1
-7.295E-2	5.109E+0	1.294E+1
-7.620E-2	5.161E+0	1.266E+1
-7.620E-2	5.126E+0	1.278E+1
-7.133E-2	5.142E+0	1.286E+1
-7.295E-2	4.967E+0	1.292E+1
-7.133E-2	5.054E+0	1.276E+1
-7.457E-2	5.064E+0	1.292E+1
-7.133E-2	5.109E+0	1.288E+1
-7.457E-2	5.109E+0	1.287E+1
-7.295E-2	5.100E+0	1.274E+1
-7.620E-2	4.967E+0	1.287E+1
-7.133E-2	5.161E+0	1.289E+1
-7.133E-2	5.018E+0	1.269E+1
-7.620E-2	5.145E+0	1.281E+1
-7.620E-2	4.976E+0	1.278E+1
-6.971E-2	5.080E+0	1.294E+1
-7.295E-2	5.067E+0	1.286E+1
-7.620E-2	5.009E+0	1.295E+1
-7.782E-2	5.100E+0	1.272E+1
-7.133E-2	5.018E+0	1.278E+1
-7.457E-2	5.044E+0	1.282E+1
-7.620E-2	5.080E+0	1.293E+1
-7.944E-2	5.106E+0	1.282E+1
-7.295E-2	5.038E+0	1.286E+1
-7.133E-2	5.151E+0	1.287E+1
-7.620E-2	5.070E+0	1.294E+1
-7.782E-2	5.164E+0	1.279E+1
-7.133E-2	4.989E+0	1.289E+1
-7.457E-2	5.151E+0	1.279E+1
-7.457E-2	5.093E+0	1.290E+1
-7.782E-2	5.038E+0	1.282E+1
-7.295E-2	5.119E+0	1.294E+1
-7.457E-2	5.074E+0	1.293E+1
-7.620E-2	5.087E+0	1.279E+1
-7.620E-2	5.044E+0	1.277E+1
-6.809E-2	4.989E+0	1.288E+1
-7.295E-2	5.100E+0	1.283E+1
-7.620E-2	5.051E+0	1.289E+1
-7.620E-2	5.077E+0	1.287E+1
-7.295E-2	5.002E+0	1.270E+1
-7.457E-2	4.950E+0	1.287E+1
-7.457E-2	5.009E+0	1.287E+1
-7.457E-2	5.093E+0	1.279E+1
-7.133E-2	5.028E+0	1.274E+1
-7.295E-2	5.061E+0	1.287E+1
-7.620E-2	5.080E+0	1.288E+1
-7.620E-2	5.051E+0	1.281E+1
-7.295E-2	5.096E+0	1.287E+1
-7.457E-2	5.103E+0	1.280E+1
-7.457E-2	5.064E+0	1.303E+1
-7.620E-2	5.048E+0	1.283E+1
-7.295E-2	5.090E+0	1.272E+1
-7.295E-2	5.038E+0	1.283E+1
-7.620E-2	5.174E+0	1.270E+1
-7.620E-2	5.009E+0	1.283E+1
-7.133E-2	5.038E+0	1.299E+1
-7.295E-2	5.028E+0	1.289E+1
-7.620E-2	5.132E+0	1.281E+1
-7.782E-2	5.067E+0	1.271E+1
-7.133E-2	5.161E+0	1.282E+1
-7.457E-2	5.083E+0	1.298E+1
-7.457E-2	5.074E+0	1.290E+1
-7.620E-2	4.980E+0	1.277E+1
-7.133E-2	5.031E+0	1.284E+1
-7.295E-2	5.015E+0	1.290E+1
-7.620E-2	5.138E+0	1.288E+1
-7.620E-2	4.976E+0	1.289E+1
-7.295E-2	5.090E+0	1.287E+1
-7.295E-2	5.061E+0	1.270E+1
-7.620E-2	5.054E+0	1.279E+1
-7.782E-2	4.960E+0	1.287E+1
-7.620E-2	5.038E+0	1.289E+1
-7.295E-2	5.096E+0	1.292E+1
-7.457E-2	5.028E+0	1.291E+1
-7.620E-2	5.041E+0	1.293E+1
-7.133E-2	5.087E+0	1.295E+1
-7.133E-2	5.122E+0	1.278E+1
-7.782E-2	5.100E+0	1.289E+1
-7.782E-2	5.096E+0	1.290E+1
-7.295E-2	5.031E+0	1.287E+1
-6.809E-2	4.954E+0	1.278E+1
-7.620E-2	5.077E+0	1.277E+1
-7.457E-2	5.041E+0	1.276E+1
-7.295E-2	5.145E+0	1.270E+1
-7.295E-2	5.070E+0	1.268E+1
-7.620E-2	5.015E+0	1.280E+1
-7.295E-2	4.960E+0	1.283E+1
-7.133E-2	5.090E+0	1.287E+1
-7.457E-2	5.083E+0	1.281E+1
-7.620E-2	4.980E+0	1.279E+1
-7.457E-2	5.074E+0	1.291E+1
-7.457E-2	5.051E+0	1.292E+1
-6.971E-2	5.064E+0	1.276E+1
-7.782E-2	5.012E+0	1.289E+1
-7.295E-2	5.083E+0	1.290E+1
-7.295E-2	5.022E+0	1.292E+1
-6.971E-2	5.093E+0	1.280E+1
-7.457E-2	4.954E+0	1.287E+1
-7.620E-2	5.080E+0	1.278E+1
-7.295E-2	5.044E+0	1.278E+1
-7.457E-2	5.064E+0	1.292E+1
-7.620E-2	5.002E+0	1.283E+1
-7.457E-2	5.083E+0	1.285E+1
-7.295E-2	5.083E+0	1.288E+1
-7.295E-2	4.970E+0	1.288E+1
-7.457E-2	5.012E+0	1.284E+1
-7.295E-2	5.148E+0	1.274E+1
-7.457E-2	5.018E+0	1.289E+1
-7.295E-2	4.999E+0	1.287E+1
-7.782E-2	4.996E+0	1.289E+1
-7.295E-2	5.064E+0	1.281E+1
-7.457E-2	5.067E+0	1.273E+1
-7.457E-2	5.155E+0	1.283E+1
-7.782E-2	5.122E+0	1.291E+1
-7.457E-2	5.122E+0	1.285E+1
-7.457E-2	5.061E+0	1.279E+1
-7.295E-2	5.015E+0	1.282E+1
-7.620E-2	4.992E+0	1.288E+1
-7.620E-2	5.070E+0	1.277E+1
-7.133E-2	4.983E+0	1.284E+1
-7.133E-2	5.018E+0	1.286E+1
-7.782E-2	5.005E+0	1.275E+1
-7.620E-2	5.041E+0	1.286E+1
-7.295E-2	5.138E+0	1.274E+1
-7.295E-2	5.028E+0	1.278E+1
-7.620E-2	5.041E+0	1.300E+1
-7.457E-2	5.129E+0	1.279E+1
-7.620E-2	5.087E+0	1.289E+1
-7.133E-2	5.057E+0	1.301E+1
-7.457E-2	5.005E+0	1.279E+1
-7.620E-2	5.009E+0	1.298E+1
-7.295E-2	5.061E+0	1.283E+1
-7.295E-2	4.963E+0	1.277E+1
-7.782E-2	5.087E+0	1.289E+1
-7.457E-2	4.986E+0	1.280E+1
-7.295E-2	5.119E+0	1.283E+1
-7.295E-2	5.074E+0	1.272E+1
-7.620E-2	5.009E+0	1.281E+1
-7.457E-2	5.005E+0	1.285E+1
-7.295E-2	5.064E+0	1.280E+1
-7.133E-2	5.028E+0	1.282E+1
-7.620E-2	5.116E+0	1.300E+1
-7.620E-2	5.100E+0	1.284E+1
-7.295E-2	4.980E+0	1.260E+1
-7.295E-2	5.093E+0	1.290E+1
-7.782E-2	5.044E+0	1.290E+1
-7.295E-2	5.070E+0	1.284E+1
-7.295E-2	5.057E+0	1.293E+1
-7.133E-2	4.999E+0	1.287E+1
-7.620E-2	5.122E+0	1.282E+1
-7.457E-2	5.090E+0	1.293E+1
-7.133E-2	5.061E+0	1.275E+1
-7.295E-2	5.015E+0	1.274E+1
-7.620E-2	5.054E+0	1.284E+1
-7.782E-2	5.028E+0	1.280E+1
-7.295E-2	5.080E+0	1.276E+1
-7.133E-2	5.061E+0	1.280E+1
-7.620E-2	5.100E+0	1.275E+1
-7.457E-2	5.096E+0	1.290E+1
-7.620E-2	5.005E+0	1.295E+1
-7.457E-2	5.067E+0	1.271E+1
-7.620E-2	5.057E+0	1.277E+1
-7.620E-2	5.119E+0	1.287E+1
-7.133E-2	5.100E+0	1.276E+1
-7.457E-2	5.048E+0	1.287E+1
-7.457E-2	4.976E+0	1.264E+1
-7.620E-2	4.963E+0	1.283E+1
-7.295E-2	5.151E+0	1.287E+1
-7.457E-2	5.113E+0	1.276E+1
-7.457E-2	5.096E+0	1.279E+1
-7.620E-2	5.126E+0	1.288E+1
-7.133E-2	5.155E+0	1.284E+1
-7.295E-2	4.992E+0	1.289E+1
-7.457E-2	5.100E+0	1.278E+1
-7.782E-2	5.002E+0	1.276E+1
-7.133E-2	5.077E+0	1.274E+1
-7.133E-2	5.129E+0	1.293E+1
-7.620E-2	5.109E+0	1.284E+1
-7.620E-2	5.077E+0	1.290E+1
-6.971E-2	5.074E+0	1.283E+1
-7.620E-2	5.012E+0	1.278E+1
-7.457E-2	5.041E+0	1.286E+1
-7.457E-2	5.126E+0	1.289E+1
-7.457E-2	5.096E+0	1.278E+1
-7.295E-2	5.087E+0	1.284E+1
-7.620E-2	5.025E+0	1.274E+1
-7.620E-2	5.132E+0	1.272E+1
-7.295E-2	5.018E+0	1.282E+1
-7.457E-2	5.116E+0	1.264E+1
-7.620E-2	5.090E+0	1.292E+1
-7.457E-2	5.132E+0	1.281E+1
-7.295E-2	5.087E+0	1.294E+1
-7.295E-2	5.077E+0	1.273E+1
-7.620E-2	5.083E+0	1.283E+1
-7.782E-2	5.057E+0	1.292E+1
-7.133E-2	5.122E+0	1.306E+1
-7.457E-2	4.992E+0	1.273E+1
-7.782E-2	5.018E+0	1.272E+1
-7.457E-2	5.106E+0	1.273E+1
-7.457E-2	5.054E+0	1.278E+1
-7.457E-2	5.057E+0	1.297E+1
-7.457E-2	5.005E+0	1.285E+1
-7.457E-2	5.083E+0	1.285E+1
-7.133E-2	4.973E+0	1.281E+1
-7.620E-2	5.061E+0	1.282E+1
-7.457E-2	5.022E+0	1.282E+1
-7.457E-2	5.119E+0	1.290E+1
-6.971E-2	5.113E+0	1.301E+1
-7.133E-2	4.989E+0	1.287E+1
-7.782E-2	5.103E+0	1.276E+1
-7.782E-2	4.983E+0	1.288E+1
-7.295E-2	5.109E+0	1.296E+1
-7.457E-2	5.138E+0	1.275E+1
-7.133E-2	5.064E+0	1.285E+1
-7.457E-2	5.038E+0	1.293E+1
-7.295E-2	5.005E+0	1.286E+1
-7.295E-2	5.070E+0	1.286E+1
-7.457E-2	5.051E+0	1.301E+1
-7.295E-2	5.022E+0	1.278E+1
-6.971E-2	4.999E+0	1.297E+1
-7.295E-2	5.087E+0	1.286E+1
-7.782E-2	5.061E+0	1.286E+1
-7.620E-2	5.044E+0	1.271E+1
-7.133E-2	5.064E+0	1.287E+1
-7.457E-2	5.100E+0	1.284E+1
-7.782E-2	5.126E+0	1.289E+1
-7.944E-2	4.921E+0	1.281E+1
-7.295E-2	5.005E+0	1.284E+1
-7.295E-2	5.090E+0	1.293E+1
-7.620E-2	5.187E+0	1.276E+1
-7.620E-2	5.200E+0	1.274E+1
-7.457E-2	5.113E+0	1.279E+1
-7.295E-2	5.090E+0	1.277E+1
-7.295E-2	4.957E+0	1.273E+1
-7.457E-2	5.041E+0	1.298E+1
-6.971E-2	5.090E+0	1.278E+1
-7.133E-2	5.129E+0	1.273E+1
-7.457E-2	5.044E+0	1.290E+1
-7.295E-2	5.096E+0	1.281E+1
-7.133E-2	5.067E+0	1.294E+1
-7.295E-2	5.100E+0	1.281E+1
-7.782E-2	5.031E+0	1.289E+1
-7.944E-2	5.057E+0	1.283E+1
-7.133E-2	5.028E+0	1.292E+1
-7.295E-2	5.142E+0	1.267E+1
-7.620E-2	5.051E+0	1.278E+1
-7.782E-2	5.012E+0	1.278E+1
-7.133E-2	5.077E+0	1.289E+1
-7.457E-2	5.171E+0	1.279E+1
-7.620E-2	5.057E+0	1.281E+1
-7.620E-2	5.044E+0	1.273E+1
-7.295E-2	5.148E+0	1.269E+1
-7.295E-2	5.048E+0	1.274E+1
-7.782E-2	5.048E+0	1.293E+1
-7.457E-2	5.087E+0	1.294E+1
-7.295E-2	4.937E+0	1.280E+1
-7.133E-2	5.158E+0	1.269E+1
-7.620E-2	5.009E+0	1.291E+1
-7.620E-2	5.025E+0	1.272E+1
-7.295E-2	5.051E+0	1.279E+1
-6.971E-2	5.054E+0	1.283E+1
-7.620E-2	5.044E+0	1.283E+1
-7.457E-2	5.009E+0	1.277E+1
-7.133E-2	5.018E+0	1.276E+1
-6.971E-2	5.080E+0	1.283E+1
-7.457E-2	5.061E+0	1.282E+1
-7.457E-2	4.970E+0	1.285E+1
-7.133E-2	5.041E+0	1.279E+1
-6.971E-2	5.061E+0	1.283E+1
-7.620E-2	5.041E+0	1.282E+1
-7.620E-2	4.986E+0	1.280E+1
-7.295E-2	5.018E+0	1.277E+1
-7.295E-2	5.070E+0	1.280E+1
-7.620E-2	5.087E+0	1.289E+1
-7.620E-2	5.080E+0	1.287E+1
-7.457E-2	5.038E+0	1.283E+1
-6.971E-2	5.002E+0	1.288E+1
-7.457E-2	5.044E+0	1.281E+1
-7.620E-2	5.096E+0	1.280E+1
-7.133E-2	5.129E+0	1.286E+1
-6.971E-2	5.074E+0	1.289E+1
-7.457E-2	5.129E+0	1.271E+1
-7.295E-2	5.116E+0	1.279E+1
-7.295E-2	5.070E+0	1.295E+1
-7.457E-2	5.057E+0	1.282E+1
-7.620E-2	5.041E+0	1.273E+1
-7.457E-2	5.067E+0	1.298E+1
-7.295E-2	5.119E+0	1.280E+1
-7.133E-2	5.090E+0	1.295E+1
-7.457E-2	5.103E+0	1.272E+1
-7.295E-2	5.135E+0	1.276E+1
-7.295E-2	5.025E+0	1.281E+1
-7.133E-2	5.025E+0	1.278E+1
-7.620E-2	4.967E+0	1.282E+1
-7.457E-2	5.035E+0	1.276E+1
-7.133E-2	5.009E+0	1.292E+1
-7.295E-2	4.950E+0	1.301E+1
-7.620E-2	5.145E+0	1.279E+1
-7.457E-2	5.025E+0	1.281E+1
-7.133E-2	5.087E+0	1.290E+1
-7.457E-2	5.077E+0	1.286E+1
-7.782E-2	5.057E+0	1.283E+1
-7.620E-2	5.090E+0	1.276E+1
-7.295E-2	5.087E+0	1.280E+1
-7.295E-2	4.999E+0	1.292E+1
-7.295E-2	5.002E+0	1.287E+1
-7.620E-2	5.035E+0	1.274E+1
-7.457E-2	5.041E+0	1.283E+1
-7.133E-2	5.087E+0	1.286E+1
-7.457E-2	4.983E+0	1.287E+1
-7.457E-2	5.018E+0	1.292E+1
-7.457E-2	5.025E+0	1.276E+1
-7.295E-2	5.005E+0	1.284E+1
-7.620E-2	5.005E+0	1.265E+1
-7.457E-2	5.087E+0	1.278E+1
-7.295E-2	5.113E+0	1.283E+1
-7.295E-2	5.087E+0	1.289E+1
-7.782E-2	4.996E+0	1.278E+1
-7.457E-2	4.973E+0	1.280E+1
-7.295E-2	5.109E+0	1.278E+1
-7.133E-2	5.044E+0	1.277E+1
-7.457E-2	5.074E+0	1.285E+1
-7.620E-2	5.161E+0	1.281E+1
-7.133E-2	5.126E+0	1.279E+1
-7.457E-2	5.012E+0	1.274E+1
-7.457E-2	5.109E+0	1.282E+1
-7.457E-2	4.986E+0	1.274E+1
-7.295E-2	5.009E+0	1.285E+1
-7.295E-2	5.106E+0	1.300E+1
-7.620E-2	5.100E+0	1.282E+1
-7.457E-2	4.970E+0	1.279E+1
-7.133E-2	5.054E+0	1.283E+1
-6.809E-2	5.070E+0	1.272E+1
-7.457E-2	5.061E+0	1.289E+1
-7.620E-2	5.038E+0	1.275E+1
-7.457E-2	5.126E+0	1.285E+1
-7.133E-2	5.031E+0	1.277E+1
-7.457E-2	5.087E+0	1.277E+1
-7.457E-2	5.022E+0	1.285E+1
-7.457E-2	5.093E+0	1.290E+1
-7.133E-2	5.077E+0	1.278E+1
-7.782E-2	5.031E+0	1.275E+1
-7.457E-2	5.064E+0	1.291E+1
-6.971E-2	4.999E+0	1.277E+1
-7.295E-2	5.041E+0	1.282E+1
-7.295E-2	5.005E+0	1.276E+1
-7.782E-2	5.022E+0	1.274E+1
-7.295E-2	5.070E+0	1.273E+1
-7.133E-2	5.132E+0	1.282E+1
-7.782E-2	5.015E+0	1.278E+1
-7.620E-2	5.025E+0	1.275E+1
-7.133E-2	5.064E+0	1.276E+1
-7.457E-2	5.031E+0	1.286E+1
-7.295E-2	5.077E+0	1.281E+1
-7.457E-2	5.145E+0	1.276E+1
-7.295E-2	5.041E+0	1.281E+1
-7.295E-2	4.967E+0	1.270E+1
-7.782E-2	5.025E+0	1.277E+1
-7.620E-2	5.012E+0	1.273E+1
-7.133E-2	5.005E+0	1.286E+1
-7.295E-2	5.041E+0	1.288E+1
-7.457E-2	5.070E+0	1.288E+1
-7.457E-2	5.057E+0	1.273E+1
-7.133E-2	4.996E+0	1.296E+1
-7.133E-2	5.145E+0	1.277E+1
-7.620E-2	5.022E+0	1.286E+1
-7.457E-2	5.031E+0	1.270E+1
-7.133E-2	5.119E+0	1.284E+1
-7.457E-2	5.015E+0	1.272E+1
-7.620E-2	5.080E+0	1.282E+1
-7.457E-2	5.083E+0	1.274E+1
-7.133E-2	5.177E+0	1.285E+1
-7.457E-2	5.080E+0	1.278E+1
-7.457E-2	5.100E+0	1.292E+1
-7.457E-2	5.028E+0	1.288E+1
-7.133E-2	5.087E+0	1.277E+1
-7.457E-2	5.093E+0	1.280E+1
-7.620E-2	5.048E+0	1.283E+1
-7.620E-2	5.022E+0	1.276E+1
-7.295E-2	5.054E+0	1.280E+1
-7.457E-2	5.142E+0	1.281E+1
-7.782E-2	4.950E+0	1.278E+1
-7.620E-2	5.122E+0	1.284E+1
-7.133E-2	5.109E+0	1.280E+1
-7.295E-2	4.970E+0	1.276E+1
-7.782E-2	5.044E+0	1.261E+1
-7.620E-2	5.090E+0	1.278E+1
-7.295E-2	5.035E+0	1.265E+1
-7.457E-2	5.122E+0	1.292E+1
-7.457E-2	5.051E+0	1.264E+1
-7.457E-2	5.041E+0	1.287E+1
-7.295E-2	5.077E+0	1.267E+1
-7.295E-2	4.983E+0	1.276E+1
-7.295E-2	5.022E+0	1.291E+1
-7.620E-2	5.090E+0	1.273E+1
-7.295E-2	5.038E+0	1.286E+1
-7.295E-2	5.103E+0	1.292E+1
-7.620E-2	4.992E+0	1.284E+1
-7.782E-2	4.996E+0	1.277E+1
-7.133E-2	5.054E+0	1.291E+1
-7.295E-2	5.028E+0	1.275E+1
-7.457E-2	4.970E+0	1.289E+1
-7.620E-2	5.025E+0	1.276E+1
-7.457E-2	5.031E+0	1.275E+1
-7.457E-2	5.083E+0	1.270E+1
-7.620E-2	5.064E+0	1.282E+1
-7.295E-2	5.041E+0	1.277E+1
-7.295E-2	5.126E+0	1.277E+1
-7.295E-2	5.054E+0	1.277E+1
-7.295E-2	5.038E+0	1.278E+1
-7.782E-2	5.022E+0	1.279E+1
-7.295E-2	5.015E+0	1.280E+1
-7.295E-2	5.031E+0	1.283E+1
-7.295E-2	5.028E+0	1.292E+1
-7.457E-2	5.057E+0	1.264E+1
-7.133E-2	5.022E+0	1.262E+1
-7.133E-2	5.106E+0	1.284E+1
-7.782E-2	4.992E+0	1.263E+1
-7.457E-2	5.109E+0	1.273E+1
-7.295E-2	5.015E+0	1.289E+1
-7.295E-2	4.992E+0	1.286E+1
-7.457E-2	5.067E+0	1.277E+1
-7.457E-2	4.986E+0	1.276E+1
-6.971E-2	5.061E+0	1.289E+1
-7.295E-2	5.005E+0	1.287E+1
-7.457E-2	5.106E+0	1.275E+1
-7.782E-2	5.074E+0	1.292E+1
-7.295E-2	5.035E+0	1.275E+1
-7.295E-2	5.096E+0	1.286E+1
-7.295E-2	4.970E+0	1.277E+1
-7.620E-2	5.031E+0	1.266E+1
-6.971E-2	4.980E+0	1.291E+1
-7.620E-2	5.054E+0	1.282E+1
-7.620E-2	5.070E+0	1.282E+1
-7.457E-2	5.080E+0	1.291E+1
-7.295E-2	4.928E+0	1.286E+1
-7.295E-2	5.184E+0	1.280E+1
-7.620E-2	5.041E+0	1.276E+1
-7.620E-2	5.028E+0	1.275E+1
-7.295E-2	5.057E+0	1.279E+1
-7.133E-2	5.083E+0	1.271E+1
-7.457E-2	5.018E+0	1.275E+1
-7.457E-2	5.035E+0	1.281E+1
-6.809E-2	5.015E+0	1.291E+1
-7.133E-2	4.992E+0	1.278E+1
-7.295E-2	4.928E+0	1.280E+1
-7.295E-2	5.135E+0	1.288E+1
-7.133E-2	4.986E+0	1.283E+1
-7.133E-2	5.064E+0	1.286E+1
-7.295E-2	5.025E+0	1.281E+1
-7.295E-2	5.044E+0	1.282E+1
-6.971E-2	5.051E+0	1.279E+1
-7.295E-2	5.070E+0	1.280E+1
-7.295E-2	5.038E+0	1.284E+1
-7.457E-2	5.051E+0	1.285E+1
-6.971E-2	5.119E+0	1.274E+1
-7.133E-2	5.048E+0	1.273E+1
-7.782E-2	4.960E+0	1.274E+1
-7.295E-2	4.976E+0	1.269E+1
-6.971E-2	5.005E+0	1.286E+1
-7.133E-2	5.132E+0	1.265E+1
-7.295E-2	4.989E+0	1.280E+1
-7.295E-2	5.077E+0	1.273E+1
-7.295E-2	5.031E+0	1.267E+1
-7.295E-2	5.087E+0	1.287E+1
-7.457E-2	5.057E+0	1.274E+1
-7.133E-2	5.100E+0	1.274E+1
-6.971E-2	5.119E+0	1.280E+1
-7.295E-2	5.022E+0	1.290E+1
-7.457E-2	5.031E+0	1.274E+1
-7.457E-2	5.103E+0	1.280E+1
-7.295E-2	5.061E+0	1.275E+1
-6.971E-2	5.002E+0	1.287E+1
-7.457E-2	4.996E+0	1.283E+1
-7.457E-2	5.074E+0	1.283E+1
-7.133E-2	4.986E+0	1.276E+1
-7.295E-2	5.051E+0	1.288E+1
-7.620E-2	5.126E+0	1.264E+1
-7.782E-2	4.915E+0	1.276E+1
-7.133E-2	5.057E+0	1.293E+1
-7.133E-2	4.999E+0	1.276E+1
-7.295E-2	5.025E+0	1.267E+1
-7.782E-2	5.025E+0	1.283E+1
-7.457E-2	5.126E+0	1.275E+1
-7.295E-2	4.986E+0	1.295E+1
-7.782E-2	5.044E+0	1.275E+1
-7.295E-2	5.044E+0	1.281E+1
-7.295E-2	4.980E+0	1.287E+1
-7.295E-2	5.012E+0	1.286E+1
-7.620E-2	5.083E+0	1.298E+1
-7.457E-2	5.109E+0	1.289E+1
-7.295E-2	5.044E+0	1.283E+1
-6.971E-2	5.074E+0	1.272E+1
-7.620E-2	4.892E+0	1.295E+1
-7.944E-2	5.109E+0	1.300E+1
-7.295E-2	5.025E+0	1.296E+1
-7.295E-2	5.009E+0	1.286E+1
-7.620E-2	5.116E+0	1.280E+1
-7.620E-2	5.113E+0	1.276E+1
-7.295E-2	5.041E+0	1.283E+1
-7.295E-2	4.992E+0	1.293E+1
-7.620E-2	5.093E+0	1.270E+1
-7.457E-2	5.018E+0	1.276E+1
-7.133E-2	5.009E+0	1.281E+1
-7.133E-2	5.064E+0	1.277E+1
-7.457E-2	5.038E+0	1.283E+1
-7.620E-2	4.950E+0	1.280E+1
-7.295E-2	4.999E+0	1.273E+1
-6.971E-2	5.018E+0	1.286E+1
-7.620E-2	5.038E+0	1.290E+1
-7.457E-2	5.018E+0	1.272E+1
-7.295E-2	5.038E+0	1.279E+1
-7.133E-2	5.022E+0	1.284E+1
-7.457E-2	5.090E+0	1.281E+1
-7.457E-2	4.911E+0	1.272E+1
-7.295E-2	5.025E+0	1.274E+1
-7.133E-2	5.048E+0	1.284E+1
-7.457E-2	5.070E+0	1.275E+1
-7.295E-2	4.934E+0	1.287E+1
-7.295E-2	5.093E+0	1.275E+1
-7.133E-2	4.954E+0	1.282E+1
-7.457E-2	5.041E+0	1.289E+1
-7.457E-2	5.113E+0	1.286E+1
-7.295E-2	5.038E+0	1.285E+1
-7.133E-2	5.054E+0	1.270E+1
-7.620E-2	5.064E+0	1.279E+1
-7.620E-2	5.067E+0	1.288E+1
-7.295E-2	5.044E+0	1.279E+1
-7.620E-2	5.074E+0	1.276E+1
-7.457E-2	4.973E+0	1.279E+1
-7.133E-2	4.996E+0	1.278E+1
-7.457E-2	5.054E+0	1.282E+1
-7.295E-2	5.018E+0	1.290E+1
-7.782E-2	5.151E+0	1.278E+1
-7.457E-2	5.048E+0	1.269E+1
-7.295E-2	5.044E+0	1.283E+1
-7.295E-2	5.051E+0	1.268E+1
-7.944E-2	5.015E+0	1.276E+1
-7.295E-2	4.937E+0	1.261E+1
-6.971E-2	5.090E+0	1.280E+1
-7.457E-2	4.944E+0	1.284E+1
-7.620E-2	5.031E+0	1.283E+1
-7.620E-2	5.005E+0	1.286E+1
-7.295E-2	5.051E+0	1.282E+1
-7.133E-2	5.041E+0	1.270E+1
-7.620E-2	5.171E+0	1.278E+1
-7.620E-2	5.051E+0	1.277E+1
-6.971E-2	5.064E+0	1.268E+1
-7.295E-2	5.087E+0	1.297E+1
-7.295E-2	5.077E+0	1.272E+1
-7.620E-2	5.070E+0	1.294E+1
-7.457E-2	5.015E+0	1.283E+1
-7.457E-2	4.967E+0	1.287E+1
-7.457E-2	5.151E+0	1.274E+1
-7.457E-2	5.012E+0	1.267E+1
-7.133E-2	4.973E+0	1.267E+1
-7.133E-2	5.038E+0	1.279E+1
-7.295E-2	5.090E+0	1.280E+1
-7.295E-2	5.077E+0	1.295E+1
-7.295E-2	5.077E+0	1.268E+1
-6.971E-2	5.113E+0	1.276E+1
-7.457E-2	5.064E+0	1.280E+1
-7.133E-2	4.954E+0	1.281E+1
-7.295E-2	5.061E+0	1.289E+1
-7.457E-2	5.093E+0	1.273E+1
-7.133E-2	5.077E+0	1.270E+1
-7.620E-2	5.100E+0	1.281E+1
-7.457E-2	5.048E+0	1.289E+1
-7.620E-2	5.048E+0	1.268E+1
-7.457E-2	5.044E+0	1.277E+1
-7.620E-2	5.031E+0	1.283E+1
-6.971E-2	5.002E+0	1.288E+1
-7.457E-2	5.031E+0	1.281E+1
-7.457E-2	4.999E+0	1.277E+1
-7.457E-2	5.106E+0	1.275E+1
-7.457E-2	5.158E+0	1.261E+1
-7.295E-2	5.061E+0	1.287E+1
-7.620E-2	5.061E+0	1.289E+1
-7.457E-2	5.090E+0	1.265E+1
-7.295E-2	5.031E+0	1.270E+1
-7.457E-2	5.048E+0	1.274E+1
-7.457E-2	5.028E+0	1.279E+1
-7.620E-2	5.031E+0	1.268E+1
-7.295E-2	5.057E+0	1.284E+1
-7.295E-2	5.087E+0	1.281E+1
-7.457E-2	4.980E+0	1.273E+1
-7.620E-2	5.119E+0	1.279E+1
-6.971E-2	5.051E+0	1.281E+1
-7.295E-2	5.009E+0	1.279E+1
-7.457E-2	5.031E+0	1.268E+1
-7.457E-2	5.074E+0	1.277E+1
-6.971E-2	5.093E+0	1.279E+1
-7.620E-2	5.044E+0	1.264E+1
-7.457E-2	5.093E+0	1.279E+1
-7.620E-2	5.038E+0	1.285E+1
-7.295E-2	5.028E+0	1.280E+1
-7.295E-2	5.002E+0	1.279E+1
-7.457E-2	5.031E+0	1.279E+1
-7.782E-2	5.025E+0	1.285E+1
-7.295E-2	4.973E+0	1.274E+1
-7.457E-2	4.980E+0	1.286E+1
-7.457E-2	5.012E+0	1.279E+1
-7.620E-2	4.980E+0	1.290E+1
-7.133E-2	5.025E+0	1.267E+1
-7.295E-2	5.002E+0	1.287E+1
-7.620E-2	5.064E+0	1.290E+1
-7.457E-2	4.973E+0	1.266E+1
-7.295E-2	5.015E+0	1.279E+1
-7.295E-2	5.106E+0	1.282E+1
-7.295E-2	5.031E+0	1.290E+1
-7.782E-2	4.989E+0	1.272E+1
-7.133E-2	5.022E+0	1.284E+1
-7.295E-2	5.074E+0	1.280E+1
-7.457E-2	5.031E+0	1.284E+1
-7.457E-2	5.028E+0	1.278E+1
-7.457E-2	5.038E+0	1.281E+1
-7.620E-2	5.070E+0	1.285E+1
-7.457E-2	5.126E+0	1.278E+1
-7.620E-2	4.992E+0	1.288E+1
-7.133E-2	5.074E+0	1.273E+1
-7.457E-2	5.012E+0	1.275E+1
-7.457E-2	5.100E+0	1.266E+1
-7.295E-2	5.070E+0	1.283E+1
-6.971E-2	5.093E+0	1.277E+1
-7.457E-2	5.064E+0	1.276E+1
-7.457E-2	5.145E+0	1.270E+1
-7.620E-2	5.009E+0	1.271E+1
-7.457E-2	5.015E+0	1.276E+1
-7.133E-2	5.080E+0	1.292E+1
-7.457E-2	5.067E+0	1.283E+1
-7.295E-2	5.051E+0	1.254E+1
-7.295E-2	5.025E+0	1.287E+1
-7.295E-2	5.080E+0	1.282E+1
-7.457E-2	5.031E+0	1.285E+1
-7.295E-2	5.083E+0	1.271E+1
-6.971E-2	5.035E+0	1.285E+1
-7.295E-2	4.921E+0	1.276E+1
-7.782E-2	5.135E+0	1.274E+1
-7.295E-2	5.064E+0	1.290E+1
-7.133E-2	5.038E+0	1.278E+1
-7.133E-2	5.080E+0	1.285E+1
-7.457E-2	5.025E+0	1.271E+1
-7.457E-2	5.080E+0	1.280E+1
-7.295E-2	4.954E+0	1.275E+1
-7.295E-2	5.122E+0	1.285E+1
-7.620E-2	5.028E+0	1.278E+1
-7.457E-2	5.018E+0	1.269E+1
-7.457E-2	4.986E+0	1.273E+1
-7.295E-2	5.096E+0	1.271E+1
-7.620E-2	5.057E+0	1.278E+1
-7.457E-2	4.983E+0	1.273E+1
-7.457E-2	5.074E+0	1.271E+1
-7.457E-2	5.083E+0	1.274E+1
-7.295E-2	5.090E+0	1.282E+1
-7.944E-2	5.025E+0	1.273E+1
-7.295E-2	5.067E+0	1.284E+1
-7.295E-2	5.035E+0	1.273E+1
-7.295E-2	5.100E+0	1.280E+1
-7.295E-2	5.025E+0	1.293E+1
-7.295E-2	5.015E+0	1.291E+1
-7.457E-2	5.087E+0	1.272E+1
-7.782E-2	4.999E+0	1.277E+1
-7.295E-2	5.057E+0	1.264E+1
-7.133E-2	5.070E+0	1.274E+1
-7.133E-2	4.931E+0	1.280E+1
-7.457E-2	5.054E+0	1.277E+1
-7.457E-2	5.116E+0	1.273E+1
-7.133E-2	5.064E+0	1.292E+1
-7.295E-2	5.061E+0	1.271E+1
-7.457E-2	5.015E+0	1.295E+1
-7.457E-2	5.048E+0	1.292E+1
-7.295E-2	5.051E+0	1.276E+1
-7.133E-2	4.905E+0	1.291E+1
-7.457E-2	5.138E+0	1.280E+1
-7.295E-2	4.983E+0	1.281E+1
-7.295E-2	5.103E+0	1.278E+1
-7.295E-2	5.113E+0	1.282E+1
-7.457E-2	5.015E+0	1.261E+1
-7.457E-2	5.002E+0	1.263E+1
-7.133E-2	5.096E+0	1.271E+1
-7.133E-2	4.967E+0	1.278E+1
-7.457E-2	5.096E+0	1.272E+1
-7.620E-2	5.148E+0	1.276E+1
-7.133E-2	4.960E+0	1.268E+1
-7.457E-2	5.145E+0	1.276E+1
-7.620E-2	4.992E+0	1.275E+1
-7.295E-2	4.918E+0	1.269E+1
-7.295E-2	5.061E+0	1.272E+1
-7.133E-2	5.038E+0	1.271E+1
-7.457E-2	5.051E+0	1.282E+1
-7.457E-2	5.018E+0	1.270E+1
-7.295E-2	5.051E+0	1.289E+1
-7.295E-2	5.038E+0	1.284E+1
-7.620E-2	4.996E+0	1.282E+1
-7.295E-2	5.012E+0	1.276E+1
-6.971E-2	5.048E+0	1.262E+1
-7.295E-2	4.898E+0	1.264E+1
-7.620E-2	5.087E+0	1.278E+1
-7.457E-2	5.070E+0	1.281E+1
-7.295E-2	5.096E+0	1.285E+1
-7.133E-2	5.041E+0	1.268E+1
-7.457E-2	4.963E+0	1.275E+1
-7.295E-2	5.041E+0	1.279E+1
-7.295E-2	5.005E+0	1.269E+1
-7.133E-2	5.018E+0	1.268E+1
-7.620E-2	5.005E+0	1.284E+1
-7.457E-2	5.067E+0	1.269E+1
-7.295E-2	5.109E+0	1.267E+1
-7.295E-2	5.048E+0	1.277E+1
-7.457E-2	5.090E+0	1.268E+1
-7.620E-2	4.986E+0	1.276E+1
-7.457E-2	5.048E+0	1.288E+1
-7.295E-2	5.041E+0	1.292E+1
-7.944E-2	4.983E+0	1.286E+1
-7.295E-2	5.035E+0	1.274E+1
-7.133E-2	4.983E+0	1.264E+1
-7.457E-2	5.087E+0	1.283E+1
-7.782E-2	5.051E+0	1.285E+1
-7.295E-2	5.018E+0	1.291E+1
-6.971E-2	5.005E+0	1.273E+1
-7.133E-2	5.015E+0	1.272E+1
-7.295E-2	5.025E+0	1.281E+1
-7.457E-2	5.100E+0	1.289E+1
-7.133E-2	4.989E+0	1.280E+1
-7.295E-2	5.070E+0	1.264E+1
-7.457E-2	5.015E+0	1.288E+1
-7.457E-2	4.980E+0	1.261E+1
-6.971E-2	5.122E+0	1.270E+1
-7.295E-2	5.057E+0	1.273E+1
-7.782E-2	4.957E+0	1.275E+1
-7.133E-2	5.119E+0	1.279E+1
-7.295E-2	5.070E+0	1.267E+1
-7.295E-2	5.064E+0	1.268E+1
-7.782E-2	5.148E+0	1.286E+1
-7.457E-2	5.064E+0	1.278E+1
-7.295E-2	4.967E+0	1.281E+1
-7.457E-2	4.976E+0	1.283E+1
-7.457E-2	5.090E+0	1.279E+1
-7.620E-2	5.009E+0	1.283E+1
-7.133E-2	5.061E+0	1.280E+1
-7.133E-2	5.038E+0	1.274E+1
-7.457E-2	5.116E+0	1.273E+1
-7.295E-2	5.054E+0	1.272E+1
-7.295E-2	4.967E+0	1.280E+1
-7.133E-2	4.973E+0	1.284E+1
-7.295E-2	5.009E+0	1.284E+1
-7.133E-2	5.067E+0	1.261E+1
-6.971E-2	4.898E+0	1.293E+1
-7.295E-2	4.859E+0	1.275E+1
-7.620E-2	5.057E+0	1.285E+1
-7.133E-2	5.038E+0	1.274E+1
-7.133E-2	5.022E+0	1.275E+1
-7.457E-2	5.028E+0	1.270E+1
-7.457E-2	5.126E+0	1.282E+1
-7.295E-2	5.028E+0	1.270E+1
-7.457E-2	5.168E+0	1.276E+1
-7.295E-2	5.064E+0	1.281E+1
-7.782E-2	5.064E+0	1.288E+1
-7.133E-2	5.054E+0	1.278E+1
-6.971E-2	4.928E+0	1.289E+1
-7.133E-2	5.070E+0	1.263E+1
-7.133E-2	5.002E+0	1.278E+1
-7.457E-2	4.992E+0	1.276E+1
-7.133E-2	5.028E+0	1.263E+1
-7.133E-2	4.976E+0	1.270E+1
-7.457E-2	5.044E+0	1.280E+1
-7.620E-2	5.015E+0	1.279E+1
-7.133E-2	5.028E+0	1.278E+1
-7.133E-2	5.015E+0	1.284E+1
-7.457E-2	5.103E+0	1.271E+1
-7.620E-2	5.018E+0	1.290E+1
-6.971E-2	4.960E+0	1.301E+1
-7.133E-2	5.028E+0	1.281E+1
-7.295E-2	5.051E+0	1.286E+1
-7.620E-2	4.980E+0	1.290E+1
-7.133E-2	5.031E+0	1.281E+1
-7.620E-2	5.044E+0	1.269E+1
-7.457E-2	4.963E+0	1.273E+1
-7.782E-2	5.116E+0	1.280E+1
-7.457E-2	5.070E+0	1.275E+1
-7.295E-2	5.103E+0	1.273E+1
-7.782E-2	5.022E+0	1.276E+1
-7.620E-2	5.009E+0	1.276E+1
-7.295E-2	5.041E+0	1.267E+1
-7.295E-2	5.044E+0	1.266E+1
-7.457E-2	5.005E+0	1.267E+1
-7.457E-2	5.074E+0	1.287E+1
-7.295E-2	5.048E+0	1.278E+1
-7.782E-2	5.005E+0	1.279E+1
-7.620E-2	5.005E+0	1.281E+1
-7.295E-2	5.044E+0	1.269E+1
-6.971E-2	4.986E+0	1.274E+1
-7.620E-2	5.135E+0	1.280E+1
-7.782E-2	5.061E+0	1.264E+1
-7.295E-2	5.009E+0	1.277E+1
-6.971E-2	5.132E+0	1.265E+1
-7.457E-2	4.999E+0	1.276E+1
-7.620E-2	5.038E+0	1.273E+1
-7.295E-2	5.090E+0	1.276E+1
-6.971E-2	5.018E+0	1.276E+1
-7.620E-2	5.041E+0	1.277E+1
-7.620E-2	4.986E+0	1.268E+1
-7.620E-2	4.970E+0	1.266E+1
-7.295E-2	5.015E+0	1.282E+1
-7.457E-2	4.983E+0	1.271E+1
-7.457E-2	5.074E+0	1.263E+1
-7.620E-2	4.944E+0	1.278E+1
-7.295E-2	5.116E+0	1.278E+1
-7.620E-2	4.980E+0	1.268E+1
-7.620E-2	4.983E+0	1.272E+1
-7.457E-2	5.031E+0	1.288E+1
-7.295E-2	5.038E+0	1.267E+1
-7.295E-2	5.083E+0	1.277E+1
-7.457E-2	5.041E+0	1.269E+1
-7.457E-2	5.018E+0	1.268E+1
-6.971E-2	4.996E+0	1.276E+1
-7.133E-2	5.005E+0	1.279E+1
-7.782E-2	5.038E+0	1.284E+1
-7.295E-2	5.025E+0	1.265E+1
-7.133E-2	5.022E+0	1.271E+1
-7.133E-2	5.002E+0	1.272E+1
-7.782E-2	5.087E+0	1.263E+1
-7.620E-2	4.992E+0	1.277E+1
-6.971E-2	5.051E+0	1.280E+1
-7.133E-2	4.960E+0	1.268E+1
-7.782E-2	5.028E+0	1.264E+1
-7.295E-2	4.970E+0	1.264E+1
-6.809E-2	4.954E+0	1.270E+1
-6.971E-2	4.960E+0	1.264E+1
-7.620E-2	5.067E+0	1.291E+1
-7.620E-2	5.100E+0	1.276E+1
-7.295E-2	5.005E+0	1.265E+1
-7.295E-2	5.100E+0	1.275E+1
-7.620E-2	5.051E+0	1.276E+1
-7.457E-2	4.950E+0	1.270E+1
-7.295E-2	5.005E+0	1.276E+1
-6.971E-2	4.944E+0	1.288E+1
-7.457E-2	5.113E+0	1.282E+1
-7.295E-2	5.083E+0	1.263E+1
-7.295E-2	5.057E+0	1.274E+1
-7.295E-2	5.044E+0	1.266E+1
-7.620E-2	5.174E+0	1.274E+1
-7.620E-2	5.087E+0	1.280E+1
-7.295E-2	5.061E+0	1.278E+1
-7.457E-2	4.957E+0	1.268E+1
-7.620E-2	5.009E+0	1.279E+1
-7.620E-2	5.080E+0	1.269E+1
-7.457E-2	4.986E+0	1.270E+1
-6.971E-2	5.028E+0	1.272E+1
-7.620E-2	5.025E+0	1.280E+1
-7.295E-2	5.044E+0	1.264E+1
-7.133E-2	5.090E+0	1.280E+1
-7.457E-2	5.015E+0	1.281E+1
-7.620E-2	5.038E+0	1.269E+1
-7.457E-2	5.132E+0	1.269E+1
-7.295E-2	5.083E+0	1.281E+1
-7.295E-2	4.941E+0	1.275E+1
-7.295E-2	5.038E+0	1.274E+1
-7.295E-2	5.077E+0	1.269E+1
-7.133E-2	4.973E+0	1.274E+1
-7.620E-2	4.996E+0	1.258E+1
-7.457E-2	5.031E+0	1.275E+1
-7.133E-2	4.950E+0	1.274E+1
-7.295E-2	4.986E+0	1.279E+1
-7.133E-2	5.100E+0	1.270E+1
-7.457E-2	5.070E+0	1.285E+1
-7.457E-2	5.051E+0	1.275E+1
-6.971E-2	4.941E+0	1.255E+1
-7.133E-2	5.087E+0	1.264E+1
-7.620E-2	5.005E+0	1.268E+1
-7.457E-2	5.106E+0	1.273E+1
-7.133E-2	5.018E+0	1.281E+1
-7.133E-2	5.044E+0	1.283E+1
-7.620E-2	5.015E+0	1.274E+1
-7.133E-2	5.025E+0	1.293E+1
-7.133E-2	5.009E+0	1.278E+1
-7.295E-2	5.103E+0	1.273E+1
-7.944E-2	5.087E+0	1.277E+1
-7.133E-2	5.048E+0	1.277E+1
-7.457E-2	4.892E+0	1.275E+1
-7.620E-2	5.194E+0	1.267E+1
-7.295E-2	5.061E+0	1.256E+1
-7.133E-2	5.074E+0	1.267E+1
-7.133E-2	5.077E+0	1.281E+1
-7.295E-2	4.980E+0	1.270E+1
-7.295E-2	5.126E+0	1.274E+1
-7.457E-2	4.976E+0	1.268E+1
-7.295E-2	5.038E+0	1.277E+1
-7.295E-2	4.976E+0	1.278E+1
-7.620E-2	5.025E+0	1.281E+1
-7.295E-2	5.031E+0	1.280E+1
-7.133E-2	5.057E+0	1.263E+1
-7.133E-2	4.986E+0	1.270E+1
-7.620E-2	5.061E+0	1.256E+1
-7.295E-2	4.973E+0	1.273E+1
-7.457E-2	5.035E+0	1.269E+1
-7.295E-2	5.018E+0	1.271E+1
-7.620E-2	5.028E+0	1.281E+1
-7.620E-2	5.002E+0	1.272E+1
-7.133E-2	4.954E+0	1.260E+1
-7.133E-2	5.080E+0	1.262E+1
-7.620E-2	5.022E+0	1.282E+1
-7.295E-2	5.009E+0	1.282E+1
-7.133E-2	4.947E+0	1.279E+1
-7.295E-2	4.983E+0	1.277E+1
-7.782E-2	5.057E+0	1.266E+1
-7.295E-2	4.947E+0	1.274E+1
-7.457E-2	5.077E+0	1.270E+1
-7.295E-2	5.070E+0	1.269E+1
-7.457E-2	4.947E+0	1.274E+1
-7.295E-2	5.080E+0	1.287E+1
-7.457E-2	4.989E+0	1.283E+1
-7.133E-2	5.048E+0	1.279E+1
-7.620E-2	4.980E+0	1.263E+1
-7.295E-2	5.028E+0	1.265E+1
-7.457E-2	5.057E+0	1.265E+1
-7.133E-2	4.992E+0	1.281E+1
-7.620E-2	5.080E+0	1.288E+1
-7.457E-2	5.067E+0	1.275E+1
-7.133E-2	5.009E+0	1.287E+1
-7.133E-2	5.025E+0	1.281E+1
-7.295E-2	4.973E+0	1.280E+1
-7.457E-2	4.895E+0	1.286E+1
-7.133E-2	5.025E+0	1.264E+1
-7.133E-2	5.090E+0	1.272E+1
-7.295E-2	5.048E+0	1.270E+1
-7.133E-2	5.077E+0	1.271E+1
-7.295E-2	5.070E+0	1.262E+1
-7.133E-2	4.996E+0	1.276E+1
-7.620E-2	5.009E+0	1.276E+1
-7.457E-2	5.090E+0	1.268E+1
-7.457E-2	5.002E+0	1.272E+1
-7.133E-2	5.015E+0	1.279E+1
-7.782E-2	5.044E+0	1.276E+1
-7.620E-2	4.937E+0	1.270E+1
-7.295E-2	5.054E+0	1.289E+1
-7.295E-2	5.048E+0	1.278E+1
-7.295E-2	5.041E+0	1.277E+1
-7.457E-2	5.067E+0	1.271E+1
-7.295E-2	5.005E+0	1.265E+1
-7.457E-2	5.015E+0	1.277E+1
-7.457E-2	5.018E+0	1.273E+1
-7.295E-2	5.067E+0	1.275E+1
-7.133E-2	4.937E+0	1.277E+1
-7.133E-2	5.064E+0	1.256E+1
-7.457E-2	5.005E+0	1.272E+1
-7.620E-2	5.093E+0	1.272E+1
-6.971E-2	5.012E+0	1.269E+1
-7.133E-2	5.074E+0	1.260E+1
-7.457E-2	4.924E+0	1.271E+1
-7.295E-2	5.018E+0	1.271E+1
-7.133E-2	4.957E+0	1.276E+1
-7.295E-2	5.025E+0	1.282E+1
-7.620E-2	5.041E+0	1.280E+1
-7.295E-2	5.012E+0	1.286E+1
-7.133E-2	5.057E+0	1.261E+1
-7.295E-2	5.070E+0	1.268E+1
-7.457E-2	5.074E+0	1.275E+1
-7.620E-2	5.041E+0	1.271E+1
-6.971E-2	5.096E+0	1.266E+1
-7.295E-2	5.048E+0	1.275E+1
-7.620E-2	4.931E+0	1.255E+1
-7.457E-2	5.038E+0	1.267E+1
-6.971E-2	5.012E+0	1.290E+1
-7.457E-2	5.009E+0	1.265E+1
-7.295E-2	5.022E+0	1.260E+1
-7.295E-2	5.035E+0	1.272E+1
-6.971E-2	5.028E+0	1.263E+1
-7.295E-2	5.005E+0	1.274E+1
-7.620E-2	5.022E+0	1.263E+1
-7.620E-2	4.999E+0	1.265E+1
-7.295E-2	5.022E+0	1.275E+1
-7.457E-2	5.061E+0	1.264E+1
-7.620E-2	5.077E+0	1.272E+1
-7.295E-2	5.041E+0	1.270E+1
-7.295E-2	5.035E+0	1.283E+1
-7.457E-2	5.005E+0	1.275E+1
-7.457E-2	4.989E+0	1.278E+1
-6.971E-2	5.035E+0	1.270E+1
-6.971E-2	5.025E+0	1.266E+1
-6.971E-2	5.035E+0	1.271E+1
-7.620E-2	5.061E+0	1.267E+1
-7.620E-2	5.018E+0	1.274E+1
-7.133E-2	4.983E+0	1.273E+1
-7.133E-2	4.999E+0	1.274E+1
-7.457E-2	5.022E+0	1.278E+1
-7.295E-2	5.064E+0	1.263E+1
-7.295E-2	5.035E+0	1.272E+1
-7.457E-2	4.980E+0	1.265E+1
-7.620E-2	5.028E+0	1.292E+1
-7.295E-2	5.005E+0	1.268E+1
-6.971E-2	5.025E+0	1.256E+1
-7.295E-2	5.077E+0	1.258E+1
-7.457E-2	5.044E+0	1.278E+1
-7.620E-2	5.051E+0	1.266E+1
-7.133E-2	4.980E+0	1.283E+1
-7.295E-2	5.012E+0	1.278E+1
-7.295E-2	4.928E+0	1.283E+1
-7.944E-2	4.911E+0	1.270E+1
-6.971E-2	5.090E+0	1.257E+1
-7.457E-2	5.028E+0	1.285E+1
-7.295E-2	4.986E+0	1.260E+1
-7.133E-2	4.944E+0	1.280E+1
-7.295E-2	4.996E+0	1.278E+1
-7.457E-2	5.009E+0	1.264E+1
-7.944E-2	4.980E+0	1.274E+1
-7.295E-2	5.083E+0	1.274E+1
-6.971E-2	5.012E+0	1.260E+1
-7.457E-2	4.992E+0	1.278E+1
-7.457E-2	5.044E+0	1.288E+1
-7.620E-2	5.048E+0	1.273E+1
-7.133E-2	4.992E+0	1.260E+1
-7.457E-2	4.960E+0	1.273E+1
-7.782E-2	5.015E+0	1.272E+1
-7.457E-2	5.054E+0	1.279E+1
-7.295E-2	5.074E+0	1.281E+1
-7.457E-2	5.048E+0	1.272E+1
-7.295E-2	5.038E+0	1.287E+1
-7.295E-2	5.116E+0	1.253E+1
-7.295E-2	5.012E+0	1.279E+1
-7.295E-2	5.025E+0	1.273E+1
-7.457E-2	5.009E+0	1.280E+1
-7.620E-2	5.022E+0	1.267E+1
-7.295E-2	5.038E+0	1.264E+1
-7.295E-2	5.116E+0	1.281E+1
-7.782E-2	5.009E+0	1.273E+1
-7.620E-2	4.944E+0	1.282E+1
-7.133E-2	5.012E+0	1.279E+1
-7.295E-2	5.005E+0	1.277E+1
-7.457E-2	5.074E+0	1.266E+1
-7.295E-2	5.031E+0	1.276E+1
-7.133E-2	5.009E+0	1.268E+1
-7.133E-2	5.057E+0	1.283E+1
-7.620E-2	5.018E+0	1.274E+1
-7.295E-2	5.025E+0	1.267E+1
-7.295E-2	4.967E+0	1.276E+1
-7.457E-2	4.947E+0	1.285E+1
-7.782E-2	4.950E+0	1.277E+1
-7.457E-2	5.012E+0	1.269E+1
-6.971E-2	5.018E+0	1.275E+1
-7.295E-2	5.113E+0	1.280E+1
-7.457E-2	5.064E+0	1.271E+1
-7.457E-2	4.957E+0	1.286E+1
-7.295E-2	5.044E+0	1.277E+1
-7.295E-2	4.996E+0	1.265E+1
-7.457E-2	5.022E+0	1.266E+1
-7.295E-2	5.067E+0	1.289E+1
-7.133E-2	5.025E+0	1.273E+1
-7.457E-2	5.132E+0	1.273E+1
-7.295E-2	5.064E+0	1.266E+1
-7.133E-2	5.035E+0	1.268E+1
-7.295E-2	5.044E+0	1.270E+1
-7.133E-2	5.067E+0	1.273E+1
-7.457E-2	5.083E+0	1.284E+1
-7.457E-2	4.957E+0	1.262E+1
-7.133E-2	5.018E+0	1.260E+1
-6.971E-2	5.054E+0	1.266E+1
-7.620E-2	5.054E+0	1.281E+1
-7.295E-2	5.041E+0	1.278E+1
-7.133E-2	5.012E+0	1.284E+1
-7.133E-2	4.957E+0	1.272E+1
-7.620E-2	5.018E+0	1.268E+1
-7.620E-2	5.025E+0	1.273E+1
-7.295E-2	5.041E+0	1.269E+1
-7.295E-2	5.067E+0	1.267E+1
-7.620E-2	5.119E+0	1.275E+1
-7.457E-2	4.976E+0	1.279E+1
-7.295E-2	4.911E+0	1.274E+1
-7.133E-2	5.038E+0	1.277E+1
-7.782E-2	5.051E+0	1.276E+1
-7.295E-2	5.096E+0	1.277E+1
-7.295E-2	5.077E+0	1.276E+1
-7.457E-2	5.096E+0	1.271E+1
-7.620E-2	4.869E+0	1.269E+1
-7.295E-2	4.928E+0	1.270E+1
-7.620E-2	4.996E+0	1.273E+1
-7.295E-2	4.989E+0	1.276E+1
-7.457E-2	5.018E+0	1.265E+1
-7.457E-2	5.057E+0	1.277E+1
-7.133E-2	5.083E+0	1.278E+1
-7.133E-2	5.051E+0	1.273E+1
-7.782E-2	4.996E+0	1.262E+1
-7.295E-2	5.064E+0	1.275E+1
-7.295E-2	4.992E+0	1.278E+1
-7.133E-2	5.018E+0	1.280E+1
-7.457E-2	5.022E+0	1.274E+1
-7.295E-2	5.096E+0	1.266E+1
-7.295E-2	5.009E+0	1.276E+1
-7.295E-2	5.022E+0	1.275E+1
-7.457E-2	5.051E+0	1.279E+1
-7.620E-2	4.967E+0	1.261E+1
-6.971E-2	4.941E+0	1.265E+1
-7.133E-2	5.005E+0	1.269E+1
-7.295E-2	4.954E+0	1.279E+1
-7.620E-2	5.096E+0	1.277E+1
-7.295E-2	5.038E+0	1.269E+1
-7.295E-2	5.038E+0	1.264E+1
-7.620E-2	5.025E+0	1.279E+1
-7.620E-2	5.044E+0	1.272E+1
-7.295E-2	4.960E+0	1.252E+1
-7.133E-2	5.018E+0	1.266E+1
-7.295E-2	4.973E+0	1.275E+1
-7.457E-2	4.999E+0	1.262E+1
-7.457E-2	5.074E+0	1.270E+1
-7.133E-2	5.083E+0	1.281E+1
-7.295E-2	5.096E+0	1.266E+1
-7.295E-2	5.070E+0	1.269E+1
-7.295E-2	4.947E+0	1.273E+1
-7.295E-2	4.980E+0	1.270E+1
-7.457E-2	5.100E+0	1.275E+1
-7.457E-2	5.038E+0	1.265E+1
-7.133E-2	5.077E+0	1.278E+1
-7.295E-2	5.048E+0	1.283E+1
-7.457E-2	5.028E+0	1.264E+1
-7.457E-2	5.064E+0	1.280E+1
-7.133E-2	5.080E+0	1.262E+1
-7.457E-2	4.989E+0	1.266E+1
-7.620E-2	4.986E+0	1.276E+1
-7.457E-2	5.041E+0	1.275E+1
-7.133E-2	4.954E+0	1.264E+1
-7.295E-2	4.963E+0	1.264E+1
-7.620E-2	4.989E+0	1.279E+1
-7.457E-2	5.051E+0	1.282E+1
-7.457E-2	5.061E+0	1.280E+1
-7.457E-2	4.915E+0	1.269E+1
-7.457E-2	5.028E+0	1.279E+1
-7.457E-2	4.973E+0	1.282E+1
-7.133E-2	5.138E+0	1.280E+1
-7.295E-2	4.989E+0	1.275E+1
-7.620E-2	5.054E+0	1.275E+1
-7.457E-2	4.999E+0	1.284E+1
-7.133E-2	5.002E+0	1.264E+1
-7.295E-2	5.035E+0	1.278E+1
-7.457E-2	5.044E+0	1.257E+1
-7.457E-2	4.986E+0	1.282E+1
-7.133E-2	4.992E+0	1.290E+1
-7.457E-2	4.967E+0	1.255E+1
-7.620E-2	5.028E+0	1.262E+1
-7.295E-2	4.992E+0	1.270E+1
-7.133E-2	5.051E+0	1.278E+1
-7.133E-2	5.041E+0	1.280E+1
-7.620E-2	5.028E+0	1.277E+1
-7.457E-2	4.967E+0	1.284E+1
-7.295E-2	5.077E+0	1.272E+1
-7.457E-2	5.031E+0	1.271E+1
-7.133E-2	4.941E+0	1.278E+1
-7.133E-2	4.986E+0	1.253E+1
-7.295E-2	5.080E+0	1.272E+1
-7.295E-2	5.067E+0	1.277E+1
-7.944E-2	4.967E+0	1.267E+1
-7.295E-2	5.009E+0	1.287E+1
-6.971E-2	5.122E+0	1.269E+1
-7.457E-2	5.061E+0	1.278E+1
-7.133E-2	4.937E+0	1.264E+1
-7.457E-2	5.057E+0	1.275E+1
-7.133E-2	5.083E+0	1.275E+1
-7.295E-2	5.067E+0	1.267E+1
-7.133E-2	4.973E+0	1.265E+1
-7.620E-2	4.989E+0	1.280E+1
-6.971E-2	5.044E+0	1.265E+1
-7.295E-2	4.973E+0	1.276E+1
-7.457E-2	4.889E+0	1.272E+1
-7.295E-2	5.005E+0	1.276E+1
-7.457E-2	5.057E+0	1.264E+1
-7.133E-2	4.983E+0	1.272E+1
-7.620E-2	5.064E+0	1.271E+1
-7.457E-2	5.070E+0	1.270E+1
-7.133E-2	5.129E+0	1.271E+1
-7.457E-2	4.954E+0	1.287E+1
-7.295E-2	5.015E+0	1.280E+1
-7.620E-2	5.012E+0	1.266E+1
-7.295E-2	5.044E+0	1.277E+1
-7.295E-2	4.986E+0	1.274E+1
-7.457E-2	5.077E+0	1.281E+1
-7.620E-2	4.967E+0	1.283E+1
-7.295E-2	4.970E+0	1.271E+1
-7.295E-2	5.057E+0	1.272E+1
-7.620E-2	5.012E+0	1.272E+1
-7.295E-2	5.138E+0	1.252E+1
-7.133E-2	4.980E+0	1.266E+1
-7.457E-2	5.067E+0	1.277E+1
-7.133E-2	5.074E+0	1.272E+1
-7.457E-2	4.947E+0	1.268E+1
-7.133E-2	5.077E+0	1.270E+1
-7.457E-2	5.038E+0	1.282E+1
-7.295E-2	5.103E+0	1.271E+1
-7.620E-2	4.992E+0	1.261E+1
-6.971E-2	5.031E+0	1.259E+1
-7.295E-2	4.921E+0	1.268E+1
-7.295E-2	5.044E+0	1.270E+1
-7.457E-2	5.005E+0	1.274E+1
-6.971E-2	5.057E+0	1.273E+1
-7.457E-2	5.022E+0	1.263E+1
-7.620E-2	5.093E+0	1.271E+1
-7.457E-2	5.064E+0	1.275E+1
-7.295E-2	4.970E+0	1.266E+1
-7.457E-2	5.025E+0	1.265E+1
-7.620E-2	5.009E+0	1.275E+1
-7.620E-2	5.103E+0	1.280E+1
-6.971E-2	5.012E+0	1.273E+1
-7.133E-2	4.999E+0	1.280E+1
-7.620E-2	4.960E+0	1.277E+1
-7.457E-2	5.002E+0	1.268E+1
-7.133E-2	4.976E+0	1.277E+1
-7.295E-2	5.096E+0	1.262E+1
-7.620E-2	4.947E+0	1.278E+1
-7.295E-2	5.090E+0	1.244E+1
-7.295E-2	4.983E+0	1.266E+1
-7.295E-2	5.061E+0	1.288E+1
-7.620E-2	4.963E+0	1.256E+1
-7.295E-2	5.022E+0	1.270E+1
-7.295E-2	4.924E+0	1.257E+1
-7.295E-2	5.077E+0	1.263E+1
-7.457E-2	5.054E+0	1.278E+1
-7.457E-2	5.083E+0	1.282E+1
-7.133E-2	5.087E+0	1.261E+1
-7.295E-2	4.980E+0	1.273E+1
-7.457E-2	5.090E+0	1.258E+1
-7.133E-2	4.996E+0	1.259E+1
-6.971E-2	4.976E+0	1.270E+1
-7.295E-2	4.989E+0	1.283E+1
-7.782E-2	5.015E+0	1.272E+1
-7.295E-2	5.022E+0	1.278E+1
-7.133E-2	4.918E+0	1.271E+1
-7.133E-2	5.009E+0	1.258E+1
-7.457E-2	5.015E+0	1.276E+1
-7.295E-2	4.950E+0	1.267E+1
-6.971E-2	5.051E+0	1.268E+1
-7.133E-2	4.950E+0	1.273E+1
-7.782E-2	4.960E+0	1.275E+1
-7.457E-2	5.083E+0	1.272E+1
-7.620E-2	5.109E+0	1.271E+1
-7.133E-2	4.973E+0	1.268E+1
-7.782E-2	4.989E+0	1.256E+1
-7.457E-2	5.067E+0	1.272E+1
-7.295E-2	5.038E+0	1.266E+1
-6.971E-2	5.005E+0	1.280E+1
-7.782E-2	5.018E+0	1.278E+1
-7.295E-2	5.035E+0	1.271E+1
-7.133E-2	5.077E+0	1.271E+1
-7.295E-2	5.061E+0	1.268E+1
-7.620E-2	4.976E+0	1.278E+1
-7.295E-2	4.950E+0	1.282E+1
-6.971E-2	5.028E+0	1.275E+1
-7.457E-2	4.957E+0	1.275E+1
-7.620E-2	5.048E+0	1.263E+1
-7.133E-2	5.106E+0	1.272E+1
-7.295E-2	4.882E+0	1.277E+1
-7.133E-2	4.976E+0	1.267E+1
-7.944E-2	5.077E+0	1.261E+1
-7.133E-2	5.064E+0	1.275E+1
-7.295E-2	5.002E+0	1.276E+1
-7.133E-2	5.005E+0	1.270E+1
-7.782E-2	4.967E+0	1.278E+1
-7.295E-2	4.996E+0	1.274E+1
-7.295E-2	4.963E+0	1.271E+1
-7.457E-2	5.057E+0	1.279E+1
-7.620E-2	4.973E+0	1.257E+1
-7.457E-2	5.074E+0	1.271E+1
-7.295E-2	4.980E+0	1.275E+1
-7.295E-2	4.970E+0	1.281E+1
-7.620E-2	5.142E+0	1.270E+1
-7.295E-2	5.100E+0	1.283E+1
-7.295E-2	5.035E+0	1.277E+1
-7.295E-2	5.038E+0	1.268E+1
-7.457E-2	5.054E+0	1.266E+1
-7.133E-2	4.989E+0	1.252E+1
-7.133E-2	5.012E+0	1.274E+1
-6.971E-2	4.970E+0	1.276E+1
-7.620E-2	4.973E+0	1.256E+1
-7.295E-2	4.898E+0	1.262E+1
-7.295E-2	5.057E+0	1.263E+1
-7.295E-2	5.002E+0	1.276E+1
-7.620E-2	5.064E+0	1.265E+1
-7.295E-2	4.992E+0	1.274E+1
-7.295E-2	5.044E+0	1.245E+1
-7.457E-2	5.064E+0	1.259E+1
-7.457E-2	5.074E+0	1.282E+1
-7.133E-2	5.103E+0	1.253E+1
-6.971E-2	5.028E+0	1.269E+1
-7.457E-2	5.031E+0	1.274E+1
-7.782E-2	5.015E+0	1.276E+1
-7.295E-2	4.996E+0	1.273E+1
-7.295E-2	5.018E+0	1.296E+1
-6.971E-2	4.989E+0	1.271E+1
-7.457E-2	5.031E+0	1.267E+1
-7.295E-2	5.041E+0	1.275E+1
-7.295E-2	5.070E+0	1.273E+1
-7.295E-2	5.025E+0	1.267E+1
-7.620E-2	5.116E+0	1.254E+1
-7.457E-2	5.018E+0	1.266E+1
-7.133E-2	5.012E+0	1.283E+1
-7.133E-2	5.009E+0	1.270E+1
-7.944E-2	4.989E+0	1.264E+1
-7.457E-2	5.051E+0	1.260E+1
-6.971E-2	5.038E+0	1.278E+1
-7.133E-2	4.924E+0	1.265E+1
-7.620E-2	5.031E+0	1.270E+1
-7.457E-2	5.054E+0	1.258E+1
-7.295E-2	4.980E+0	1.265E+1
-7.457E-2	5.025E+0	1.268E+1
-7.295E-2	5.028E+0	1.252E+1
-7.133E-2	5.015E+0	1.264E+1
-7.133E-2	4.957E+0	1.268E+1
-7.457E-2	5.044E+0	1.272E+1
-7.620E-2	5.048E+0	1.265E+1
-7.133E-2	4.983E+0	1.261E+1
-7.133E-2	4.986E+0	1.273E+1
-7.620E-2	5.031E+0	1.267E+1
-7.782E-2	5.074E+0	1.269E+1
-7.295E-2	5.002E+0	1.272E+1
-6.971E-2	4.924E+0	1.277E+1
-7.295E-2	5.044E+0	1.262E+1
-7.782E-2	5.022E+0	1.284E+1
-7.295E-2	5.005E+0	1.274E+1
-6.971E-2	5.070E+0	1.270E+1
-7.295E-2	5.015E+0	1.285E+1
-7.620E-2	5.093E+0	1.274E+1
-7.295E-2	4.976E+0	1.276E+1
-7.133E-2	5.002E+0	1.262E+1
-7.457E-2	5.064E+0	1.279E+1
-7.457E-2	4.934E+0	1.266E+1
-7.457E-2	5.028E+0	1.263E+1
-7.133E-2	5.035E+0	1.264E+1
-7.457E-2	4.934E+0	1.282E+1
-7.457E-2	5.012E+0	1.263E+1
-7.295E-2	4.967E+0	1.276E+1
-7.295E-2	4.957E+0	1.285E+1
-7.295E-2	4.950E+0	1.293E+1
-7.457E-2	4.989E+0	1.262E+1
-7.620E-2	4.999E+0	1.271E+1
-7.133E-2	4.967E+0	1.260E+1
-7.295E-2	5.009E+0	1.263E+1
-7.620E-2	4.921E+0	1.277E+1
-7.295E-2	4.983E+0	1.277E+1
-6.971E-2	5.015E+0	1.270E+1
-7.295E-2	5.038E+0	1.286E+1
-7.620E-2	5.041E+0	1.270E+1
-7.782E-2	4.934E+0	1.267E+1
-7.295E-2	5.044E+0	1.277E+1
-7.457E-2	5.067E+0	1.265E+1
-7.620E-2	5.015E+0	1.264E+1
-7.620E-2	4.989E+0	1.278E+1
-6.971E-2	5.009E+0	1.263E+1
-7.295E-2	4.967E+0	1.273E+1
-7.295E-2	4.983E+0	1.271E+1
-7.782E-2	5.009E+0	1.261E+1
-7.133E-2	5.054E+0	1.265E+1
-7.295E-2	5.093E+0	1.273E+1
-7.782E-2	5.018E+0	1.270E+1
-7.457E-2	5.022E+0	1.271E+1
-7.295E-2	4.967E+0	1.264E+1
-7.295E-2	5.018E+0	1.268E+1
-7.620E-2	4.992E+0	1.253E+1
-7.620E-2	5.018E+0	1.265E+1
-6.971E-2	5.028E+0	1.269E+1
-7.295E-2	4.954E+0	1.263E+1
-7.457E-2	4.999E+0	1.263E+1
-7.782E-2	5.054E+0	1.266E+1
-6.971E-2	4.980E+0	1.268E+1
-7.295E-2	5.070E+0	1.268E+1
-7.457E-2	4.937E+0	1.280E+1
-7.620E-2	5.018E+0	1.266E+1
-7.133E-2	4.931E+0	1.255E+1
-7.457E-2	5.038E+0	1.275E+1
-7.295E-2	5.087E+0	1.269E+1
-7.295E-2	5.048E+0	1.273E+1
-7.133E-2	4.911E+0	1.276E+1
-8.268E-2	5.061E+0	1.261E+1
-7.295E-2	5.054E+0	1.265E+1
-7.295E-2	4.996E+0	1.261E+1
-7.620E-2	4.989E+0	1.265E+1
-7.133E-2	4.963E+0	1.271E+1
-7.457E-2	4.970E+0	1.273E+1
-7.457E-2	4.989E+0	1.267E+1
-7.133E-2	4.950E+0	1.261E+1
-6.971E-2	4.921E+0	1.269E+1
-7.620E-2	4.989E+0	1.267E+1
-7.620E-2	5.005E+0	1.264E+1
-6.646E-2	4.980E+0	1.270E+1
-7.295E-2	5.096E+0	1.265E+1
-7.295E-2	5.015E+0	1.259E+1
-7.457E-2	5.048E+0	1.282E+1
-6.809E-2	5.002E+0	1.272E+1
-7.295E-2	4.983E+0	1.285E+1
-7.782E-2	5.031E+0	1.267E+1
-7.457E-2	5.061E+0	1.255E+1
-7.133E-2	5.015E+0	1.273E+1
-7.457E-2	4.980E+0	1.275E+1
-7.295E-2	5.113E+0	1.266E+1
-6.971E-2	5.028E+0	1.257E+1
-7.295E-2	4.967E+0	1.258E+1
-7.457E-2	5.044E+0	1.278E+1
-7.457E-2	5.041E+0	1.264E+1
-7.295E-2	4.954E+0	1.267E+1
-7.133E-2	5.083E+0	1.268E+1
-7.457E-2	5.093E+0	1.266E+1
-7.620E-2	5.041E+0	1.262E+1
-7.620E-2	4.954E+0	1.261E+1
-6.971E-2	5.070E+0	1.271E+1
-7.620E-2	5.051E+0	1.267E+1
-7.457E-2	5.028E+0	1.265E+1
-7.133E-2	5.035E+0	1.271E+1
-7.295E-2	5.035E+0	1.273E+1
-7.457E-2	5.083E+0	1.276E+1
-7.457E-2	4.950E+0	1.261E+1
-7.295E-2	4.931E+0	1.277E+1
-7.133E-2	5.048E+0	1.269E+1
-7.620E-2	4.970E+0	1.282E+1
-7.620E-2	4.973E+0	1.271E+1
-7.133E-2	5.002E+0	1.272E+1
-7.133E-2	4.924E+0	1.272E+1
-7.295E-2	5.038E+0	1.267E+1
-7.457E-2	4.960E+0	1.268E+1
-7.133E-2	5.106E+0	1.270E+1
-7.133E-2	5.002E+0	1.268E+1
-7.133E-2	5.109E+0	1.277E+1
-7.620E-2	5.012E+0	1.254E+1
-7.133E-2	5.057E+0	1.265E+1
-7.457E-2	5.018E+0	1.265E+1
-7.457E-2	5.022E+0	1.285E+1
-7.620E-2	5.083E+0	1.268E+1
-7.457E-2	5.100E+0	1.271E+1
-7.295E-2	4.980E+0	1.266E+1
-7.620E-2	4.973E+0	1.265E+1
-7.620E-2	4.967E+0	1.269E+1
-7.295E-2	5.009E+0	1.276E+1
-7.133E-2	5.012E+0	1.278E+1
-7.457E-2	5.057E+0	1.265E+1
-7.782E-2	5.061E+0	1.273E+1
-7.457E-2	4.986E+0	1.259E+1
-7.295E-2	5.087E+0	1.263E+1
-7.295E-2	5.057E+0	1.277E+1
-7.457E-2	5.009E+0	1.276E+1
-7.620E-2	4.986E+0	1.272E+1
-7.295E-2	5.119E+0	1.270E+1
-7.133E-2	4.957E+0	1.275E+1
-7.944E-2	4.973E+0	1.268E+1
-7.620E-2	4.970E+0	1.277E+1
-7.457E-2	4.986E+0	1.253E+1
-7.133E-2	5.067E+0	1.273E+1
-7.782E-2	5.009E+0	1.249E+1
-7.133E-2	5.083E+0	1.273E+1
-7.295E-2	4.992E+0	1.265E+1
-7.457E-2	5.067E+0	1.268E+1
-7.620E-2	4.999E+0	1.266E+1
-7.133E-2	4.980E+0	1.272E+1
-7.133E-2	4.957E+0	1.269E+1
-7.133E-2	5.048E+0	1.263E+1
-7.620E-2	5.028E+0	1.276E+1
-7.457E-2	5.018E+0	1.261E+1
-7.295E-2	5.025E+0	1.269E+1
-7.295E-2	4.954E+0	1.263E+1
-7.457E-2	5.057E+0	1.269E+1
-7.295E-2	5.022E+0	1.278E+1
-7.295E-2	4.859E+0	1.273E+1
-7.457E-2	5.002E+0	1.252E+1
-7.620E-2	4.934E+0	1.262E+1
-7.295E-2	5.022E+0	1.275E+1
-7.620E-2	4.999E+0	1.271E+1
-6.971E-2	4.970E+0	1.271E+1
-7.457E-2	4.989E+0	1.265E+1
-7.133E-2	5.015E+0	1.268E+1
-7.133E-2	5.138E+0	1.275E+1
-7.620E-2	4.944E+0	1.278E+1
-7.457E-2	4.983E+0	1.264E+1
-7.457E-2	5.041E+0	1.264E+1
-7.295E-2	5.018E+0	1.260E+1
-7.295E-2	5.002E+0	1.269E+1
-7.620E-2	5.005E+0	1.278E+1
-6.971E-2	5.044E+0	1.260E+1
-7.133E-2	5.087E+0	1.260E+1
-7.133E-2	5.005E+0	1.267E+1
-7.944E-2	5.035E+0	1.266E+1
-7.457E-2	4.950E+0	1.264E+1
-7.295E-2	4.999E+0	1.259E+1
-7.295E-2	4.992E+0	1.262E+1
-7.782E-2	5.051E+0	1.260E+1
-6.971E-2	4.992E+0	1.262E+1
-7.133E-2	5.061E+0	1.276E+1
-7.457E-2	4.937E+0	1.270E+1
-7.782E-2	5.015E+0	1.268E+1
-7.295E-2	4.986E+0	1.262E+1
-7.295E-2	4.963E+0	1.263E+1
-7.457E-2	4.885E+0	1.269E+1
-7.457E-2	4.999E+0	1.267E+1
-7.620E-2	4.905E+0	1.266E+1
-7.457E-2	4.957E+0	1.258E+1
-6.971E-2	5.031E+0	1.267E+1
-7.295E-2	5.031E+0	1.258E+1
-7.295E-2	5.005E+0	1.275E+1
-7.457E-2	4.996E+0	1.262E+1
-7.457E-2	5.051E+0	1.261E+1
-7.782E-2	5.015E+0	1.276E+1
-7.295E-2	4.986E+0	1.249E+1
-7.133E-2	5.051E+0	1.274E+1
-7.457E-2	4.944E+0	1.272E+1
-7.782E-2	4.976E+0	1.265E+1
-7.295E-2	5.031E+0	1.266E+1
-7.295E-2	5.025E+0	1.269E+1
-7.295E-2	4.999E+0	1.270E+1
-7.457E-2	4.992E+0	1.271E+1
-7.457E-2	4.963E+0	1.267E+1
-6.646E-2	4.992E+0	1.264E+1
-7.457E-2	5.044E+0	1.264E+1
-7.457E-2	5.077E+0	1.283E+1
-7.295E-2	4.992E+0	1.253E+1
-7.133E-2	4.892E+0	1.276E+1
-7.457E-2	4.967E+0	1.272E+1
-7.457E-2	4.950E+0	1.277E+1
-7.295E-2	5.070E+0	1.249E+1
-7.457E-2	5.061E+0	1.262E+1
-7.457E-2	5.083E+0	1.263E+1
-7.620E-2	5.005E+0	1.253E+1
-7.133E-2	4.999E+0	1.261E+1
-7.133E-2	5.070E+0	1.263E+1
-7.295E-2	5.022E+0	1.259E+1
-7.782E-2	4.986E+0	1.261E+1
-7.457E-2	5.051E+0	1.278E+1
-6.971E-2	5.025E+0	1.268E+1
-7.133E-2	5.009E+0	1.263E+1
-7.620E-2	5.074E+0	1.266E+1
-7.457E-2	5.018E+0	1.261E+1
-6.971E-2	4.989E+0	1.269E+1
-7.620E-2	5.038E+0	1.275E+1
-7.782E-2	4.983E+0	1.253E+1
-7.295E-2	5.038E+0	1.254E+1
-7.295E-2	4.983E+0	1.259E+1
-7.457E-2	5.096E+0	1.262E+1
-7.457E-2	4.931E+0	1.267E+1
-7.620E-2	5.067E+0	1.267E+1
-7.295E-2	4.996E+0	1.263E+1
-7.295E-2	4.986E+0	1.272E+1
-7.620E-2	4.989E+0	1.266E+1
-7.457E-2	5.002E+0	1.265E+1
-7.295E-2	4.976E+0	1.264E+1
-7.457E-2	4.947E+0	1.267E+1
-7.295E-2	4.915E+0	1.263E+1
-7.457E-2	5.041E+0	1.260E+1
-6.809E-2	5.009E+0	1.276E+1
-7.457E-2	4.996E+0	1.259E+1
-7.457E-2	5.048E+0	1.273E+1
-7.295E-2	4.954E+0	1.257E+1
-7.295E-2	4.947E+0	1.277E+1
-7.133E-2	5.002E+0	1.270E+1
-7.295E-2	5.064E+0	1.259E+1
-7.295E-2	4.950E+0	1.264E+1
-7.133E-2	4.921E+0	1.268E+1
-7.295E-2	5.005E+0	1.265E+1
-7.782E-2	4.973E+0	1.268E+1
-7.295E-2	4.898E+0	1.271E+1
-7.295E-2	5.005E+0	1.271E+1
-7.620E-2	5.044E+0	1.269E+1
-7.295E-2	5.022E+0	1.268E+1
-7.457E-2	4.980E+0	1.268E+1
-7.133E-2	4.950E+0	1.259E+1
-7.457E-2	5.002E+0	1.277E+1
-7.457E-2	5.057E+0	1.269E+1
-7.457E-2	4.970E+0	1.274E+1
-7.133E-2	5.077E+0	1.273E+1
-7.295E-2	4.970E+0	1.268E+1
-7.457E-2	5.090E+0	1.258E+1
-7.295E-2	5.022E+0	1.265E+1
-7.133E-2	4.915E+0	1.257E+1
-7.457E-2	5.044E+0	1.274E+1
-7.457E-2	4.983E+0	1.264E+1
-7.295E-2	5.031E+0	1.265E+1
-7.133E-2	4.967E+0	1.255E+1
-7.457E-2	5.028E+0	1.277E+1
-7.295E-2	5.018E+0	1.267E+1
-7.295E-2	4.970E+0	1.253E+1
-7.133E-2	4.937E+0	1.263E+1
-7.457E-2	5.096E+0	1.265E+1
-7.620E-2	4.999E+0	1.274E+1
-7.295E-2	4.973E+0	1.262E+1
-6.971E-2	4.999E+0	1.257E+1
-7.295E-2	4.963E+0	1.261E+1
-7.457E-2	4.989E+0	1.265E+1
-7.295E-2	5.070E+0	1.262E+1
-6.971E-2	5.051E+0	1.262E+1
-7.295E-2	5.038E+0	1.259E+1
-7.620E-2	5.025E+0	1.260E+1
-6.971E-2	4.954E+0	1.266E+1
-7.133E-2	4.989E+0	1.269E+1
-7.457E-2	5.054E+0	1.263E+1
-7.620E-2	5.041E+0	1.263E+1
-7.457E-2	4.976E+0	1.271E+1
-7.295E-2	5.012E+0	1.258E+1
-7.295E-2	5.044E+0	1.274E+1
-7.620E-2	5.061E+0	1.266E+1
-7.457E-2	5.119E+0	1.263E+1
-6.971E-2	4.973E+0	1.261E+1
-7.457E-2	5.051E+0	1.265E+1
-7.457E-2	4.963E+0	1.261E+1
-7.457E-2	4.973E+0	1.272E+1
-6.971E-2	5.035E+0	1.272E+1
-7.295E-2	5.031E+0	1.254E+1
-7.457E-2	4.999E+0	1.261E+1
-7.133E-2	5.035E+0	1.276E+1
-7.295E-2	5.009E+0	1.273E+1
-7.295E-2	5.093E+0	1.276E+1
-7.457E-2	4.980E+0	1.275E+1
-7.457E-2	5.044E+0	1.255E+1
-7.295E-2	5.048E+0	1.264E+1
-7.782E-2	5.054E+0	1.268E+1
-7.782E-2	5.064E+0	1.259E+1
-7.295E-2	4.957E+0	1.270E+1
-7.133E-2	4.980E+0	1.269E+1
-7.457E-2	4.924E+0	1.262E+1
-7.457E-2	4.999E+0	1.257E+1
-7.295E-2	5.061E+0	1.255E+1
-6.971E-2	4.980E+0	1.274E+1
-7.457E-2	5.028E+0	1.263E+1
-7.620E-2	5.038E+0	1.282E+1
-6.971E-2	5.070E+0	1.260E+1
-7.295E-2	4.976E+0	1.248E+1
-7.133E-2	5.005E+0	1.256E+1
-7.782E-2	4.947E+0	1.258E+1
-7.295E-2	5.048E+0	1.271E+1
-7.133E-2	5.018E+0	1.272E+1
-7.133E-2	4.895E+0	1.267E+1
-7.782E-2	4.996E+0	1.264E+1
-7.295E-2	4.992E+0	1.277E+1
-7.295E-2	5.074E+0	1.264E+1
-7.295E-2	4.999E+0	1.260E+1
-7.782E-2	5.038E+0	1.266E+1
-7.457E-2	4.999E+0	1.262E+1
-7.133E-2	5.015E+0	1.252E+1
-6.971E-2	5.022E+0	1.260E+1
-7.782E-2	5.009E+0	1.268E+1
-7.295E-2	5.025E+0	1.247E+1
-7.457E-2	5.038E+0	1.268E+1
-7.620E-2	5.041E+0	1.268E+1
-7.620E-2	5.005E+0	1.269E+1
-7.133E-2	5.038E+0	1.261E+1
-7.457E-2	4.980E+0	1.273E+1
-6.971E-2	4.989E+0	1.285E+1
-7.620E-2	5.067E+0	1.266E+1
-7.295E-2	5.064E+0	1.248E+1
-7.457E-2	4.976E+0	1.271E+1
-7.295E-2	5.002E+0	1.262E+1
-7.782E-2	4.944E+0	1.270E+1
-7.133E-2	5.080E+0	1.264E+1
-7.133E-2	4.996E+0	1.266E+1
-7.133E-2	4.924E+0	1.262E+1
-7.295E-2	5.031E+0	1.289E+1
-7.133E-2	5.002E+0	1.276E+1
-7.133E-2	4.999E+0	1.270E+1
-7.457E-2	4.876E+0	1.252E+1
-7.782E-2	5.096E+0	1.276E+1
-7.133E-2	4.970E+0	1.261E+1
-7.295E-2	5.022E+0	1.265E+1
-7.295E-2	5.018E+0	1.251E+1
-7.457E-2	5.080E+0	1.255E+1
-7.133E-2	4.879E+0	1.276E+1
-6.971E-2	5.035E+0	1.267E+1
-7.295E-2	4.986E+0	1.262E+1
-7.620E-2	5.022E+0	1.263E+1
-7.457E-2	4.976E+0	1.274E+1
-7.295E-2	5.093E+0	1.261E+1
-6.971E-2	4.976E+0	1.259E+1
[truncated: 93,949 more rows]
