# Supplementary material for: Improved ANAP incorporation and VCF analysis reveal details of P2X7 current facilitation and a limited conformational interplay between ATP binding and the intracellular ballast domain
Source: eLife. 2023 Jan 4;12:e82479. doi: 10.7554/eLife.82479 (PMC9859053; doi:10.7554/eLife.82479)
Supplement: Figure 5—figure supplement 2—source data 1. [file elife-82479-fig5-figsupp2-data1.zip › Figure-5_figure-supplement-2_source-data-1/22m07/11.csv]

-6.160E-2	5.116E+0	1.459E+1
-5.673E-2	5.207E+0	1.465E+1
-6.322E-2	5.233E+0	1.460E+1
-6.484E-2	5.327E+0	1.463E+1
-6.322E-2	5.291E+0	1.475E+1
-6.160E-2	5.307E+0	1.492E+1
-6.160E-2	5.229E+0	1.469E+1
-6.484E-2	5.207E+0	1.474E+1
-6.646E-2	5.242E+0	1.473E+1
-5.835E-2	5.252E+0	1.466E+1
-6.322E-2	5.362E+0	1.479E+1
-6.322E-2	5.346E+0	1.471E+1
-6.484E-2	5.249E+0	1.461E+1
-6.160E-2	5.320E+0	1.476E+1
-6.322E-2	5.275E+0	1.471E+1
-6.646E-2	5.203E+0	1.483E+1
-6.484E-2	5.317E+0	1.476E+1
-5.673E-2	5.268E+0	1.456E+1
-5.835E-2	5.223E+0	1.464E+1
-6.322E-2	5.310E+0	1.474E+1
-6.160E-2	5.252E+0	1.470E+1
-5.998E-2	5.288E+0	1.448E+1
-6.322E-2	5.323E+0	1.473E+1
-6.484E-2	5.239E+0	1.471E+1
-6.322E-2	5.246E+0	1.467E+1
-6.322E-2	5.265E+0	1.469E+1
-6.160E-2	5.190E+0	1.467E+1
-6.484E-2	5.291E+0	1.482E+1
-6.160E-2	5.265E+0	1.480E+1
-5.835E-2	5.268E+0	1.470E+1
-6.484E-2	5.207E+0	1.466E+1
-6.646E-2	5.220E+0	1.478E+1
-6.484E-2	5.281E+0	1.474E+1
-6.160E-2	5.184E+0	1.458E+1
-6.322E-2	5.294E+0	1.471E+1
-6.646E-2	5.158E+0	1.470E+1
-6.322E-2	5.177E+0	1.460E+1
-5.835E-2	5.197E+0	1.467E+1
-6.160E-2	5.301E+0	1.472E+1
-6.484E-2	5.265E+0	1.466E+1
-6.484E-2	5.252E+0	1.475E+1
-5.673E-2	5.184E+0	1.467E+1
-6.160E-2	5.291E+0	1.480E+1
-6.484E-2	5.236E+0	1.468E+1
-6.484E-2	5.249E+0	1.461E+1
-5.673E-2	5.294E+0	1.483E+1
-6.160E-2	5.314E+0	1.458E+1
-6.322E-2	5.197E+0	1.456E+1
-6.322E-2	5.239E+0	1.467E+1
-5.673E-2	5.259E+0	1.470E+1
-6.322E-2	5.207E+0	1.461E+1
-6.484E-2	5.181E+0	1.468E+1
-6.160E-2	5.239E+0	1.455E+1
-5.998E-2	5.226E+0	1.480E+1
-6.484E-2	5.271E+0	1.471E+1
-6.809E-2	5.304E+0	1.468E+1
-6.322E-2	5.262E+0	1.464E+1
-5.998E-2	5.213E+0	1.476E+1
-6.484E-2	5.275E+0	1.462E+1
-6.809E-2	5.233E+0	1.467E+1
-6.322E-2	5.239E+0	1.469E+1
-5.998E-2	5.379E+0	1.459E+1
-5.998E-2	5.281E+0	1.479E+1
-6.809E-2	5.171E+0	1.467E+1
-5.998E-2	5.333E+0	1.488E+1
-5.835E-2	5.275E+0	1.479E+1
-5.998E-2	5.246E+0	1.466E+1
-6.646E-2	5.207E+0	1.461E+1
-6.160E-2	5.194E+0	1.474E+1
-5.835E-2	5.288E+0	1.475E+1
-5.835E-2	5.226E+0	1.480E+1
-6.484E-2	5.203E+0	1.475E+1
-5.998E-2	5.239E+0	1.477E+1
-5.835E-2	5.288E+0	1.469E+1
-6.160E-2	5.249E+0	1.460E+1
-6.646E-2	5.236E+0	1.473E+1
-6.484E-2	5.200E+0	1.467E+1
-5.835E-2	5.164E+0	1.470E+1
-6.160E-2	5.314E+0	1.461E+1
-6.646E-2	5.223E+0	1.463E+1
-6.322E-2	5.220E+0	1.482E+1
-5.998E-2	5.268E+0	1.464E+1
-6.160E-2	5.184E+0	1.459E+1
-6.646E-2	5.288E+0	1.454E+1
-6.160E-2	5.259E+0	1.484E+1
-5.835E-2	5.229E+0	1.459E+1
-5.998E-2	5.184E+0	1.452E+1
-6.484E-2	5.220E+0	1.469E+1
-6.484E-2	5.246E+0	1.465E+1
-5.998E-2	5.220E+0	1.461E+1
-6.160E-2	5.226E+0	1.455E+1
-6.646E-2	5.255E+0	1.466E+1
-6.322E-2	5.226E+0	1.466E+1
-5.835E-2	5.190E+0	1.471E+1
-6.160E-2	5.207E+0	1.467E+1
-6.322E-2	5.229E+0	1.482E+1
-6.160E-2	5.275E+0	1.469E+1
-5.835E-2	5.281E+0	1.481E+1
-6.160E-2	5.284E+0	1.470E+1
-6.322E-2	5.304E+0	1.458E+1
-5.998E-2	5.262E+0	1.470E+1
-5.673E-2	5.291E+0	1.462E+1
-6.160E-2	5.223E+0	1.462E+1
-6.484E-2	5.323E+0	1.473E+1
-6.160E-2	5.346E+0	1.495E+1
-5.998E-2	5.291E+0	1.457E+1
-6.322E-2	5.242E+0	1.463E+1
-6.646E-2	5.333E+0	1.468E+1
-5.998E-2	5.223E+0	1.441E+1
-5.998E-2	5.197E+0	1.450E+1
-5.835E-2	5.317E+0	1.478E+1
-6.322E-2	5.236E+0	1.450E+1
-6.160E-2	5.213E+0	1.467E+1
-5.835E-2	5.262E+0	1.461E+1
-6.322E-2	5.252E+0	1.478E+1
-6.646E-2	5.194E+0	1.466E+1
-6.160E-2	5.294E+0	1.464E+1
-5.998E-2	5.242E+0	1.470E+1
-6.322E-2	5.184E+0	1.472E+1
-6.484E-2	5.259E+0	1.463E+1
-6.160E-2	5.249E+0	1.486E+1
-6.160E-2	5.077E+0	1.479E+1
-6.160E-2	5.181E+0	1.477E+1
-6.646E-2	5.301E+0	1.485E+1
-6.322E-2	5.239E+0	1.476E+1
-5.835E-2	5.126E+0	1.445E+1
-6.322E-2	5.291E+0	1.470E+1
-6.484E-2	5.242E+0	1.472E+1
-6.322E-2	5.265E+0	1.465E+1
-5.835E-2	5.343E+0	1.467E+1
-5.998E-2	5.184E+0	1.462E+1
-6.646E-2	5.220E+0	1.455E+1
-6.322E-2	5.281E+0	1.474E+1
-5.998E-2	5.203E+0	1.466E+1
-6.484E-2	5.246E+0	1.461E+1
-6.484E-2	5.210E+0	1.460E+1
-6.160E-2	5.207E+0	1.467E+1
-5.835E-2	5.177E+0	1.469E+1
-6.322E-2	5.229E+0	1.465E+1
-6.646E-2	5.323E+0	1.461E+1
-5.998E-2	5.226E+0	1.467E+1
-5.835E-2	5.356E+0	1.473E+1
-5.998E-2	5.262E+0	1.470E+1
-6.484E-2	5.135E+0	1.475E+1
-6.160E-2	5.220E+0	1.462E+1
-5.835E-2	5.259E+0	1.471E+1
-6.160E-2	5.223E+0	1.473E+1
-6.809E-2	5.216E+0	1.454E+1
-5.998E-2	5.190E+0	1.467E+1
-5.673E-2	5.249E+0	1.469E+1
-6.322E-2	5.200E+0	1.481E+1
-6.809E-2	5.262E+0	1.480E+1
-6.160E-2	5.262E+0	1.460E+1
-5.998E-2	5.129E+0	1.473E+1
-6.160E-2	5.255E+0	1.453E+1
-6.646E-2	5.252E+0	1.466E+1
-6.322E-2	5.333E+0	1.461E+1
-6.160E-2	5.233E+0	1.468E+1
-5.998E-2	5.220E+0	1.459E+1
-6.809E-2	5.242E+0	1.471E+1
-6.646E-2	5.301E+0	1.470E+1
-5.835E-2	5.177E+0	1.464E+1
-6.322E-2	5.200E+0	1.463E+1
-6.322E-2	5.226E+0	1.466E+1
-5.998E-2	5.307E+0	1.479E+1
-5.998E-2	5.161E+0	1.463E+1
-6.322E-2	5.262E+0	1.480E+1
-6.484E-2	5.278E+0	1.462E+1
-6.322E-2	5.249E+0	1.464E+1
-5.998E-2	5.190E+0	1.477E+1
-6.322E-2	5.265E+0	1.471E+1
-6.646E-2	5.356E+0	1.460E+1
-6.322E-2	5.200E+0	1.467E+1
-5.998E-2	5.301E+0	1.474E+1
-6.322E-2	5.288E+0	1.480E+1
-6.484E-2	5.278E+0	1.473E+1
-6.322E-2	5.171E+0	1.457E+1
-5.998E-2	5.181E+0	1.481E+1
-6.160E-2	5.236E+0	1.476E+1
-6.809E-2	5.216E+0	1.465E+1
-6.322E-2	5.268E+0	1.463E+1
-5.835E-2	5.181E+0	1.463E+1
-6.484E-2	5.291E+0	1.462E+1
-6.484E-2	5.190E+0	1.479E+1
-6.322E-2	5.242E+0	1.474E+1
-5.673E-2	5.346E+0	1.461E+1
-6.484E-2	5.168E+0	1.460E+1
-6.646E-2	5.301E+0	1.479E+1
-6.322E-2	5.353E+0	1.479E+1
-5.835E-2	5.203E+0	1.459E+1
-6.322E-2	5.194E+0	1.484E+1
-6.322E-2	5.340E+0	1.467E+1
-6.160E-2	5.252E+0	1.457E+1
-5.835E-2	5.138E+0	1.466E+1
-6.484E-2	5.278E+0	1.463E+1
-6.160E-2	5.278E+0	1.457E+1
-6.484E-2	5.317E+0	1.471E+1
-5.673E-2	5.249E+0	1.464E+1
-6.322E-2	5.242E+0	1.475E+1
-6.322E-2	5.220E+0	1.462E+1
-5.998E-2	5.207E+0	1.469E+1
-5.673E-2	5.255E+0	1.458E+1
-6.322E-2	5.200E+0	1.468E+1
-6.646E-2	5.268E+0	1.469E+1
-6.160E-2	5.278E+0	1.463E+1
-5.673E-2	5.168E+0	1.455E+1
-6.646E-2	5.197E+0	1.477E+1
-6.484E-2	5.242E+0	1.477E+1
-6.160E-2	5.281E+0	1.468E+1
-5.673E-2	5.158E+0	1.474E+1
-6.160E-2	5.177E+0	1.460E+1
-6.646E-2	5.223E+0	1.477E+1
-6.322E-2	5.242E+0	1.470E+1
-5.673E-2	5.242E+0	1.459E+1
-6.484E-2	5.310E+0	1.480E+1
-6.484E-2	5.265E+0	1.476E+1
-6.322E-2	5.259E+0	1.463E+1
-5.835E-2	5.116E+0	1.484E+1
-6.484E-2	5.278E+0	1.479E+1
-6.646E-2	5.213E+0	1.471E+1
-6.322E-2	5.226E+0	1.458E+1
-5.511E-2	5.223E+0	1.464E+1
-6.322E-2	5.226E+0	1.464E+1
-6.322E-2	5.307E+0	1.467E+1
-6.484E-2	5.281E+0	1.469E+1
-5.835E-2	5.210E+0	1.468E+1
-6.160E-2	5.288E+0	1.471E+1
-6.484E-2	5.301E+0	1.456E+1
-6.160E-2	5.200E+0	1.474E+1
-5.835E-2	5.265E+0	1.467E+1
-6.322E-2	5.284E+0	1.467E+1
-6.646E-2	5.255E+0	1.467E+1
-5.998E-2	5.268E+0	1.453E+1
-5.673E-2	5.194E+0	1.478E+1
-6.322E-2	5.262E+0	1.459E+1
-6.646E-2	5.288E+0	1.468E+1
-6.322E-2	5.304E+0	1.484E+1
-5.511E-2	5.210E+0	1.461E+1
-5.998E-2	5.229E+0	1.464E+1
-6.809E-2	5.284E+0	1.466E+1
-6.322E-2	5.246E+0	1.470E+1
-5.835E-2	5.200E+0	1.457E+1
-5.998E-2	5.284E+0	1.484E+1
-6.484E-2	5.259E+0	1.480E+1
-6.322E-2	5.246E+0	1.484E+1
-5.835E-2	5.252E+0	1.468E+1
-6.322E-2	5.278E+0	1.478E+1
-6.484E-2	5.349E+0	1.457E+1
-6.160E-2	5.265E+0	1.479E+1
-5.998E-2	5.233E+0	1.477E+1
-6.484E-2	5.268E+0	1.478E+1
-6.646E-2	5.310E+0	1.464E+1
-6.160E-2	5.288E+0	1.460E+1
-6.160E-2	5.197E+0	1.473E+1
-6.160E-2	5.210E+0	1.472E+1
-6.809E-2	5.210E+0	1.456E+1
-6.160E-2	5.181E+0	1.466E+1
-5.835E-2	5.294E+0	1.466E+1
-6.322E-2	5.314E+0	1.462E+1
-6.322E-2	5.174E+0	1.475E+1
-6.160E-2	5.281E+0	1.471E+1
-5.835E-2	5.236E+0	1.465E+1
-6.160E-2	5.259E+0	1.464E+1
-6.809E-2	5.275E+0	1.467E+1
-5.998E-2	5.310E+0	1.486E+1
-5.835E-2	5.259E+0	1.459E+1
-6.160E-2	5.288E+0	1.453E+1
-6.322E-2	5.181E+0	1.465E+1
-6.484E-2	5.168E+0	1.460E+1
-5.835E-2	5.252E+0	1.475E+1
-6.484E-2	5.207E+0	1.459E+1
-6.646E-2	5.242E+0	1.477E+1
-6.160E-2	5.249E+0	1.456E+1
-5.998E-2	5.281E+0	1.458E+1
-6.322E-2	5.252E+0	1.472E+1
-6.646E-2	5.207E+0	1.477E+1
-5.998E-2	5.271E+0	1.476E+1
-5.998E-2	5.268E+0	1.482E+1
-6.646E-2	5.252E+0	1.480E+1
-6.484E-2	5.278E+0	1.463E+1
-6.160E-2	5.190E+0	1.458E+1
-5.835E-2	5.174E+0	1.468E+1
-6.322E-2	5.265E+0	1.479E+1
-6.322E-2	5.151E+0	1.465E+1
-6.160E-2	5.275E+0	1.460E+1
-6.160E-2	5.210E+0	1.481E+1
-5.998E-2	5.226E+0	1.470E+1
-6.971E-2	5.239E+0	1.458E+1
-6.160E-2	5.297E+0	1.464E+1
-6.160E-2	5.194E+0	1.469E+1
-6.322E-2	5.284E+0	1.473E+1
-6.809E-2	5.265E+0	1.466E+1
-5.998E-2	5.229E+0	1.471E+1
-6.160E-2	5.132E+0	1.459E+1
-6.160E-2	5.210E+0	1.468E+1
-6.646E-2	5.236E+0	1.476E+1
-6.160E-2	5.262E+0	1.468E+1
-5.998E-2	5.288E+0	1.466E+1
-5.998E-2	5.236E+0	1.453E+1
-6.484E-2	5.223E+0	1.469E+1
-5.998E-2	5.265E+0	1.454E+1
-6.160E-2	5.164E+0	1.462E+1
-6.484E-2	5.177E+0	1.468E+1
-6.484E-2	5.142E+0	1.463E+1
-6.322E-2	5.197E+0	1.467E+1
-5.835E-2	5.288E+0	1.457E+1
-6.160E-2	5.252E+0	1.455E+1
-6.646E-2	5.226E+0	1.472E+1
-6.322E-2	5.213E+0	1.463E+1
-5.998E-2	5.181E+0	1.468E+1
-6.160E-2	5.220E+0	1.468E+1
-6.484E-2	5.304E+0	1.469E+1
-6.160E-2	5.284E+0	1.452E+1
-6.322E-2	5.226E+0	1.454E+1
-6.160E-2	5.213E+0	1.467E+1
-6.646E-2	5.353E+0	1.471E+1
-6.322E-2	5.284E+0	1.457E+1
-6.160E-2	5.271E+0	1.469E+1
-6.484E-2	5.233E+0	1.458E+1
-6.484E-2	5.265E+0	1.462E+1
-6.160E-2	5.336E+0	1.462E+1
-5.998E-2	5.226E+0	1.474E+1
-6.160E-2	5.255E+0	1.477E+1
-6.646E-2	5.148E+0	1.475E+1
-6.160E-2	5.155E+0	1.469E+1
-6.160E-2	5.216E+0	1.482E+1
-6.160E-2	5.145E+0	1.472E+1
-6.809E-2	5.229E+0	1.468E+1
-5.998E-2	5.213E+0	1.478E+1
-5.998E-2	5.239E+0	1.468E+1
-6.160E-2	5.362E+0	1.464E+1
-6.809E-2	5.246E+0	1.467E+1
-5.998E-2	5.297E+0	1.476E+1
-5.998E-2	5.223E+0	1.450E+1
-6.484E-2	5.259E+0	1.461E+1
-6.809E-2	5.239E+0	1.464E+1
-6.160E-2	5.242E+0	1.460E+1
-5.673E-2	5.203E+0	1.459E+1
-6.484E-2	5.242E+0	1.466E+1
-6.484E-2	5.151E+0	1.468E+1
-6.160E-2	5.220E+0	1.469E+1
-5.998E-2	5.294E+0	1.470E+1
-6.484E-2	5.220E+0	1.465E+1
-6.646E-2	5.239E+0	1.466E+1
-5.835E-2	5.203E+0	1.471E+1
-5.998E-2	5.255E+0	1.455E+1
-6.322E-2	5.336E+0	1.458E+1
-6.322E-2	5.242E+0	1.455E+1
-6.322E-2	5.281E+0	1.464E+1
-5.673E-2	5.259E+0	1.456E+1
-6.484E-2	5.259E+0	1.485E+1
-6.646E-2	5.207E+0	1.467E+1
-6.160E-2	5.200E+0	1.459E+1
-5.998E-2	5.236E+0	1.469E+1
-6.322E-2	5.239E+0	1.470E+1
-6.971E-2	5.155E+0	1.477E+1
-5.998E-2	5.255E+0	1.463E+1
-5.511E-2	5.113E+0	1.447E+1
-6.322E-2	5.229E+0	1.447E+1
-6.484E-2	5.271E+0	1.469E+1
-5.835E-2	5.262E+0	1.466E+1
-5.835E-2	5.239E+0	1.463E+1
-6.160E-2	5.336E+0	1.458E+1
-6.484E-2	5.174E+0	1.473E+1
-6.160E-2	5.151E+0	1.475E+1
-6.160E-2	5.194E+0	1.455E+1
-6.322E-2	5.271E+0	1.453E+1
-6.322E-2	5.255E+0	1.459E+1
-6.160E-2	5.113E+0	1.468E+1
-5.835E-2	5.168E+0	1.468E+1
-6.160E-2	5.168E+0	1.474E+1
-6.646E-2	5.210E+0	1.452E+1
-5.998E-2	5.161E+0	1.462E+1
-5.511E-2	5.213E+0	1.459E+1
-6.484E-2	5.161E+0	1.458E+1
-6.484E-2	5.268E+0	1.465E+1
-6.322E-2	5.288E+0	1.465E+1
-5.673E-2	5.190E+0	1.461E+1
-6.484E-2	5.181E+0	1.462E+1
-6.646E-2	5.242E+0	1.475E+1
-6.160E-2	5.265E+0	1.460E+1
-5.835E-2	5.210E+0	1.455E+1
-6.322E-2	5.301E+0	1.472E+1
-6.484E-2	5.262E+0	1.473E+1
-5.998E-2	5.236E+0	1.460E+1
-5.673E-2	5.184E+0	1.469E+1
-6.322E-2	5.168E+0	1.460E+1
-6.322E-2	5.216E+0	1.456E+1
-6.160E-2	5.278E+0	1.452E+1
-5.835E-2	5.207E+0	1.467E+1
-6.646E-2	5.190E+0	1.464E+1
-6.322E-2	5.265E+0	1.473E+1
-6.160E-2	5.174E+0	1.455E+1
-5.673E-2	5.265E+0	1.475E+1
-6.322E-2	5.255E+0	1.462E+1
-6.484E-2	5.246E+0	1.466E+1
-6.160E-2	5.236E+0	1.459E+1
-5.835E-2	5.200E+0	1.462E+1
-6.160E-2	5.288E+0	1.472E+1
-6.160E-2	5.281E+0	1.449E+1
-6.322E-2	5.171E+0	1.470E+1
-5.835E-2	5.213E+0	1.465E+1
-6.160E-2	5.255E+0	1.459E+1
-6.322E-2	5.158E+0	1.471E+1
-5.998E-2	5.294E+0	1.455E+1
-5.998E-2	5.197E+0	1.460E+1
-6.484E-2	5.177E+0	1.455E+1
-6.646E-2	5.336E+0	1.462E+1
-6.160E-2	5.216E+0	1.460E+1
-5.998E-2	5.113E+0	1.474E+1
-6.322E-2	5.161E+0	1.476E+1
-6.322E-2	5.239E+0	1.463E+1
-6.160E-2	5.310E+0	1.450E+1
-5.998E-2	5.265E+0	1.463E+1
-6.484E-2	5.233E+0	1.471E+1
-6.484E-2	5.297E+0	1.455E+1
-6.322E-2	5.246E+0	1.466E+1
-5.835E-2	5.233E+0	1.466E+1
-6.322E-2	5.220E+0	1.463E+1
-6.646E-2	5.281E+0	1.458E+1
-6.322E-2	5.161E+0	1.463E+1
-5.998E-2	5.194E+0	1.457E+1
-6.322E-2	5.145E+0	1.462E+1
-6.809E-2	5.284E+0	1.467E+1
-6.160E-2	5.281E+0	1.456E+1
-5.673E-2	5.226E+0	1.464E+1
-6.484E-2	5.229E+0	1.466E+1
-6.646E-2	5.213E+0	1.468E+1
-6.322E-2	5.223E+0	1.457E+1
-5.835E-2	5.135E+0	1.464E+1
-6.322E-2	5.174E+0	1.474E+1
-6.160E-2	5.239E+0	1.458E+1
-6.484E-2	5.168E+0	1.464E+1
-6.322E-2	5.284E+0	1.485E+1
-6.484E-2	5.297E+0	1.468E+1
-6.646E-2	5.239E+0	1.471E+1
-6.322E-2	5.197E+0	1.464E+1
-5.998E-2	5.284E+0	1.441E+1
-6.322E-2	5.314E+0	1.464E+1
-6.646E-2	5.297E+0	1.463E+1
-6.322E-2	5.190E+0	1.475E+1
-5.998E-2	5.239E+0	1.456E+1
-6.160E-2	5.268E+0	1.460E+1
-6.484E-2	5.223E+0	1.476E+1
-6.322E-2	5.229E+0	1.469E+1
-5.998E-2	5.284E+0	1.471E+1
-6.484E-2	5.200E+0	1.458E+1
-6.646E-2	5.174E+0	1.463E+1
-6.322E-2	5.135E+0	1.450E+1
-5.998E-2	5.197E+0	1.454E+1
-6.160E-2	5.226E+0	1.466E+1
-6.646E-2	5.213E+0	1.470E+1
-6.322E-2	5.184E+0	1.462E+1
-5.998E-2	5.320E+0	1.463E+1
-6.160E-2	5.122E+0	1.446E+1
-6.646E-2	5.271E+0	1.460E+1
-6.322E-2	5.155E+0	1.467E+1
-5.673E-2	5.301E+0	1.468E+1
-6.160E-2	5.229E+0	1.445E+1
-6.484E-2	5.109E+0	1.467E+1
-6.160E-2	5.275E+0	1.461E+1
-5.998E-2	5.242E+0	1.458E+1
-6.160E-2	5.207E+0	1.458E+1
-6.160E-2	5.246E+0	1.478E+1
-6.322E-2	5.242E+0	1.456E+1
-5.835E-2	5.249E+0	1.463E+1
-6.484E-2	5.177E+0	1.463E+1
-6.646E-2	5.297E+0	1.470E+1
-6.322E-2	5.145E+0	1.454E+1
-5.511E-2	5.181E+0	1.457E+1
-5.998E-2	5.291E+0	1.467E+1
-6.646E-2	5.307E+0	1.485E+1
-6.484E-2	5.210E+0	1.473E+1
-5.998E-2	5.203E+0	1.468E+1
-6.322E-2	5.284E+0	1.482E+1
-6.646E-2	5.187E+0	1.463E+1
-6.160E-2	5.145E+0	1.460E+1
-6.322E-2	5.271E+0	1.464E+1
-6.160E-2	5.281E+0	1.460E+1
-6.809E-2	5.349E+0	1.475E+1
-6.160E-2	5.148E+0	1.462E+1
-5.835E-2	5.262E+0	1.480E+1
-6.322E-2	5.265E+0	1.454E+1
-6.484E-2	5.168E+0	1.474E+1
-5.998E-2	5.229E+0	1.459E+1
-6.160E-2	5.226E+0	1.468E+1
-6.160E-2	5.171E+0	1.465E+1
-6.646E-2	5.207E+0	1.468E+1
-5.998E-2	5.239E+0	1.468E+1
-5.835E-2	5.252E+0	1.468E+1
-6.160E-2	5.155E+0	1.470E+1
-6.646E-2	5.200E+0	1.463E+1
-6.160E-2	5.132E+0	1.468E+1
-5.835E-2	5.281E+0	1.473E+1
-5.835E-2	5.265E+0	1.472E+1
-6.646E-2	5.164E+0	1.456E+1
-5.998E-2	5.233E+0	1.440E+1
-5.835E-2	5.259E+0	1.468E+1
-6.484E-2	5.184E+0	1.463E+1
-6.484E-2	5.207E+0	1.452E+1
-6.160E-2	5.190E+0	1.467E+1
-5.998E-2	5.249E+0	1.454E+1
-6.160E-2	5.330E+0	1.482E+1
-6.484E-2	5.168E+0	1.468E+1
-6.322E-2	5.197E+0	1.454E+1
-5.673E-2	5.210E+0	1.459E+1
-6.322E-2	5.184E+0	1.450E+1
-6.809E-2	5.236E+0	1.462E+1
-5.998E-2	5.207E+0	1.466E+1
-6.160E-2	5.233E+0	1.473E+1
-6.322E-2	5.297E+0	1.467E+1
-6.322E-2	5.216E+0	1.463E+1
-5.998E-2	5.236E+0	1.463E+1
-5.998E-2	5.229E+0	1.451E+1
-6.160E-2	5.336E+0	1.463E+1
-6.646E-2	5.207E+0	1.470E+1
-5.998E-2	5.181E+0	1.469E+1
-5.835E-2	5.239E+0	1.461E+1
-6.484E-2	5.077E+0	1.460E+1
-6.484E-2	5.213E+0	1.464E+1
-6.160E-2	5.249E+0	1.459E+1
-5.835E-2	5.148E+0	1.461E+1
-6.160E-2	5.223E+0	1.462E+1
-6.646E-2	5.164E+0	1.459E+1
-6.160E-2	5.291E+0	1.462E+1
-5.835E-2	5.194E+0	1.462E+1
-6.322E-2	5.216E+0	1.451E+1
-6.646E-2	5.223E+0	1.447E+1
-5.998E-2	5.158E+0	1.455E+1
-5.835E-2	5.255E+0	1.468E+1
-6.484E-2	5.265E+0	1.465E+1
-6.322E-2	5.145E+0	1.458E+1
-6.322E-2	5.246E+0	1.472E+1
-6.160E-2	5.268E+0	1.469E+1
-6.160E-2	5.171E+0	1.468E+1
-6.646E-2	5.271E+0	1.456E+1
-5.998E-2	5.327E+0	1.456E+1
-5.998E-2	5.233E+0	1.471E+1
-6.322E-2	5.236E+0	1.469E+1
-6.484E-2	5.210E+0	1.467E+1
-5.998E-2	5.213E+0	1.459E+1
-6.160E-2	5.200E+0	1.471E+1
-6.322E-2	5.184E+0	1.478E+1
-6.646E-2	5.213E+0	1.467E+1
-5.998E-2	5.220E+0	1.466E+1
-6.160E-2	5.210E+0	1.460E+1
-6.484E-2	5.184E+0	1.468E+1
-6.809E-2	5.174E+0	1.457E+1
-6.160E-2	5.177E+0	1.458E+1
-5.998E-2	5.181E+0	1.456E+1
-6.322E-2	5.203E+0	1.455E+1
-6.160E-2	5.174E+0	1.453E+1
-6.160E-2	5.216E+0	1.462E+1
-5.998E-2	5.223E+0	1.466E+1
-6.484E-2	5.213E+0	1.468E+1
-6.484E-2	5.220E+0	1.443E+1
-6.160E-2	5.314E+0	1.461E+1
-5.835E-2	5.265E+0	1.454E+1
-6.160E-2	5.226E+0	1.454E+1
-6.646E-2	5.106E+0	1.459E+1
-6.322E-2	5.207E+0	1.460E+1
-5.835E-2	5.181E+0	1.458E+1
-6.322E-2	5.271E+0	1.470E+1
-6.484E-2	5.220E+0	1.456E+1
-6.160E-2	5.177E+0	1.475E+1
-6.160E-2	5.122E+0	1.471E+1
-6.484E-2	5.233E+0	1.473E+1
-6.484E-2	5.262E+0	1.475E+1
-6.160E-2	5.281E+0	1.462E+1
-5.998E-2	5.271E+0	1.454E+1
-6.160E-2	5.190E+0	1.465E+1
-6.484E-2	5.271E+0	1.452E+1
-6.322E-2	5.210E+0	1.467E+1
-5.673E-2	5.294E+0	1.459E+1
-6.160E-2	5.323E+0	1.463E+1
-6.484E-2	5.113E+0	1.467E+1
-6.322E-2	5.220E+0	1.452E+1
-5.835E-2	5.174E+0	1.479E+1
-6.160E-2	5.132E+0	1.470E+1
-6.646E-2	5.164E+0	1.466E+1
-5.998E-2	5.200E+0	1.449E+1
-5.511E-2	5.187E+0	1.457E+1
-6.322E-2	5.177E+0	1.457E+1
-6.484E-2	5.252E+0	1.453E+1
-6.160E-2	5.194E+0	1.461E+1
-5.998E-2	5.210E+0	1.459E+1
-6.322E-2	5.197E+0	1.460E+1
-6.484E-2	5.177E+0	1.465E+1
-6.322E-2	5.301E+0	1.461E+1
-5.673E-2	5.210E+0	1.470E+1
-6.322E-2	5.197E+0	1.465E+1
-6.322E-2	5.194E+0	1.458E+1
-6.322E-2	5.223E+0	1.446E+1
-5.998E-2	5.265E+0	1.453E+1
-5.998E-2	5.220E+0	1.465E+1
-6.484E-2	5.233E+0	1.458E+1
-6.160E-2	5.200E+0	1.449E+1
-6.160E-2	5.314E+0	1.463E+1
-6.484E-2	5.229E+0	1.464E+1
-6.646E-2	5.184E+0	1.473E+1
-6.160E-2	5.064E+0	1.466E+1
-5.835E-2	5.223E+0	1.467E+1
-6.809E-2	5.246E+0	1.458E+1
-6.322E-2	5.291E+0	1.455E+1
-6.322E-2	5.223E+0	1.450E+1
-5.835E-2	5.317E+0	1.466E+1
-6.322E-2	5.246E+0	1.459E+1
-6.484E-2	5.158E+0	1.434E+1
-6.160E-2	5.242E+0	1.467E+1
-5.998E-2	5.265E+0	1.453E+1
-6.322E-2	5.184E+0	1.445E+1
-6.160E-2	5.246E+0	1.465E+1
-6.322E-2	5.242E+0	1.464E+1
-5.998E-2	5.177E+0	1.470E+1
-6.322E-2	5.268E+0	1.460E+1
-6.484E-2	5.278E+0	1.456E+1
-6.160E-2	5.246E+0	1.461E+1
-5.835E-2	5.164E+0	1.473E+1
-6.322E-2	5.252E+0	1.474E+1
-6.322E-2	5.233E+0	1.472E+1
-6.160E-2	5.190E+0	1.458E+1
-5.998E-2	5.294E+0	1.467E+1
-6.484E-2	5.239E+0	1.462E+1
-6.484E-2	5.249E+0	1.457E+1
-6.322E-2	5.184E+0	1.455E+1
-5.998E-2	5.246E+0	1.461E+1
-6.322E-2	5.239E+0	1.467E+1
-6.646E-2	5.155E+0	1.468E+1
-6.322E-2	5.288E+0	1.454E+1
-5.835E-2	5.187E+0	1.445E+1
-6.322E-2	5.145E+0	1.460E+1
-6.322E-2	5.171E+0	1.453E+1
-5.998E-2	5.249E+0	1.445E+1
-6.160E-2	5.145E+0	1.451E+1
-6.322E-2	5.174E+0	1.450E+1
-6.646E-2	5.307E+0	1.455E+1
-6.322E-2	5.236E+0	1.458E+1
-5.835E-2	5.226E+0	1.453E+1
-6.484E-2	5.161E+0	1.455E+1
-6.809E-2	5.203E+0	1.466E+1
-6.322E-2	5.161E+0	1.470E+1
-5.998E-2	5.255E+0	1.458E+1
-6.322E-2	5.197E+0	1.464E+1
-6.484E-2	5.161E+0	1.462E+1
-6.484E-2	5.249E+0	1.445E+1
-6.160E-2	5.236E+0	1.459E+1
-6.646E-2	5.210E+0	1.445E+1
-6.646E-2	5.246E+0	1.450E+1
-6.322E-2	5.177E+0	1.447E+1
-5.998E-2	5.090E+0	1.451E+1
-6.484E-2	5.168E+0	1.458E+1
-6.646E-2	5.252E+0	1.446E+1
-6.160E-2	5.213E+0	1.446E+1
-5.835E-2	5.249E+0	1.465E+1
-6.160E-2	5.164E+0	1.451E+1
-6.484E-2	5.249E+0	1.466E+1
-5.998E-2	5.126E+0	1.454E+1
-5.835E-2	5.223E+0	1.451E+1
-6.484E-2	5.252E+0	1.459E+1
-6.484E-2	5.229E+0	1.455E+1
-5.998E-2	5.226E+0	1.444E+1
-5.835E-2	5.249E+0	1.448E+1
-5.998E-2	5.330E+0	1.447E+1
-6.322E-2	5.161E+0	1.461E+1
-6.160E-2	5.259E+0	1.473E+1
-5.998E-2	5.233E+0	1.447E+1
-6.160E-2	5.323E+0	1.458E+1
-6.484E-2	5.174E+0	1.450E+1
-6.322E-2	5.148E+0	1.444E+1
-5.998E-2	5.213E+0	1.462E+1
-6.322E-2	5.226E+0	1.458E+1
-6.484E-2	5.171E+0	1.452E+1
-5.998E-2	5.129E+0	1.469E+1
-6.322E-2	5.103E+0	1.457E+1
-6.484E-2	5.223E+0	1.454E+1
-6.484E-2	5.210E+0	1.454E+1
-6.160E-2	5.138E+0	1.472E+1
-5.835E-2	5.168E+0	1.463E+1
-6.322E-2	5.220E+0	1.450E+1
-6.484E-2	5.220E+0	1.442E+1
-5.998E-2	5.271E+0	1.464E+1
-6.160E-2	5.259E+0	1.445E+1
-6.484E-2	5.207E+0	1.454E+1
-6.646E-2	5.226E+0	1.449E+1
-6.160E-2	5.353E+0	1.448E+1
-5.835E-2	5.158E+0	1.452E+1
-6.484E-2	5.200E+0	1.468E+1
-6.484E-2	5.210E+0	1.463E+1
-5.998E-2	5.168E+0	1.457E+1
-5.835E-2	5.262E+0	1.459E+1
-6.160E-2	5.187E+0	1.460E+1
-6.484E-2	5.249E+0	1.458E+1
-6.160E-2	5.161E+0	1.453E+1
-5.998E-2	5.161E+0	1.464E+1
-6.484E-2	5.291E+0	1.462E+1
-6.160E-2	5.268E+0	1.450E+1
-5.998E-2	5.249E+0	1.462E+1
-5.998E-2	5.294E+0	1.458E+1
-6.484E-2	5.132E+0	1.458E+1
-6.809E-2	5.106E+0	1.448E+1
-6.160E-2	5.246E+0	1.467E+1
-5.998E-2	5.239E+0	1.463E+1
-6.160E-2	5.262E+0	1.458E+1
-6.322E-2	5.177E+0	1.454E+1
-5.835E-2	5.220E+0	1.471E+1
-5.998E-2	5.288E+0	1.463E+1
-6.160E-2	5.168E+0	1.455E+1
-6.809E-2	5.207E+0	1.455E+1
-5.835E-2	5.190E+0	1.452E+1
-5.998E-2	5.223E+0	1.450E+1
-6.322E-2	5.184E+0	1.457E+1
-6.484E-2	5.148E+0	1.457E+1
-5.835E-2	5.236E+0	1.460E+1
-6.160E-2	5.151E+0	1.451E+1
-6.322E-2	5.271E+0	1.466E+1
-6.646E-2	5.181E+0	1.460E+1
-6.322E-2	5.151E+0	1.462E+1
-5.998E-2	5.109E+0	1.465E+1
-6.322E-2	5.129E+0	1.458E+1
-6.322E-2	5.184E+0	1.451E+1
-5.835E-2	5.268E+0	1.459E+1
-5.835E-2	5.262E+0	1.456E+1
-6.160E-2	5.294E+0	1.458E+1
-6.646E-2	5.174E+0	1.455E+1
-5.835E-2	5.242E+0	1.464E+1
-5.835E-2	5.255E+0	1.451E+1
-6.160E-2	5.268E+0	1.453E+1
-6.809E-2	5.174E+0	1.456E+1
-6.322E-2	5.197E+0	1.479E+1
-5.998E-2	5.223E+0	1.453E+1
-6.160E-2	5.213E+0	1.451E+1
-6.322E-2	5.278E+0	1.468E+1
-5.998E-2	5.259E+0	1.443E+1
-5.998E-2	5.236E+0	1.461E+1
-6.160E-2	5.174E+0	1.458E+1
-6.484E-2	5.155E+0	1.440E+1
-5.998E-2	5.142E+0	1.457E+1
-5.998E-2	5.226E+0	1.457E+1
-6.160E-2	5.181E+0	1.446E+1
-6.484E-2	5.239E+0	1.447E+1
-5.998E-2	5.236E+0	1.470E+1
-5.511E-2	5.252E+0	1.449E+1
-6.322E-2	5.288E+0	1.472E+1
-6.646E-2	5.190E+0	1.454E+1
-5.835E-2	5.184E+0	1.450E+1
-5.835E-2	5.278E+0	1.438E+1
-6.160E-2	5.184E+0	1.465E+1
-6.809E-2	5.216E+0	1.460E+1
-6.160E-2	5.252E+0	1.462E+1
-5.835E-2	5.145E+0	1.451E+1
-6.484E-2	5.320E+0	1.446E+1
-6.484E-2	5.220E+0	1.460E+1
-5.835E-2	5.151E+0	1.462E+1
-5.835E-2	5.194E+0	1.449E+1
-6.484E-2	5.200E+0	1.450E+1
-6.484E-2	5.275E+0	1.456E+1
-6.160E-2	5.207E+0	1.466E+1
-5.835E-2	5.236E+0	1.448E+1
-6.160E-2	5.210E+0	1.457E+1
-6.484E-2	5.168E+0	1.458E+1
-6.322E-2	5.239E+0	1.454E+1
-6.160E-2	5.184E+0	1.458E+1
-6.484E-2	5.190E+0	1.452E+1
-6.322E-2	5.177E+0	1.458E+1
-6.160E-2	5.187E+0	1.451E+1
-5.835E-2	5.171E+0	1.443E+1
-6.322E-2	5.268E+0	1.470E+1
-6.646E-2	5.291E+0	1.460E+1
-6.160E-2	5.197E+0	1.445E+1
-5.998E-2	5.262E+0	1.455E+1
-6.322E-2	5.155E+0	1.450E+1
-6.322E-2	5.203E+0	1.469E+1
-5.998E-2	5.164E+0	1.470E+1
-5.998E-2	5.233E+0	1.448E+1
-6.322E-2	5.278E+0	1.456E+1
-6.646E-2	5.278E+0	1.460E+1
-5.998E-2	5.207E+0	1.455E+1
-5.835E-2	5.119E+0	1.430E+1
-6.322E-2	5.242E+0	1.474E+1
-6.160E-2	5.246E+0	1.454E+1
-5.998E-2	5.213E+0	1.454E+1
-5.835E-2	5.177E+0	1.468E+1
-6.322E-2	5.181E+0	1.461E+1
-6.484E-2	5.291E+0	1.458E+1
-6.160E-2	5.220E+0	1.446E+1
-5.673E-2	5.265E+0	1.466E+1
-6.322E-2	5.174E+0	1.452E+1
-6.484E-2	5.151E+0	1.451E+1
-5.835E-2	5.190E+0	1.450E+1
-5.998E-2	5.236E+0	1.473E+1
-6.322E-2	5.171E+0	1.456E+1
-6.322E-2	5.207E+0	1.461E+1
-5.998E-2	5.255E+0	1.457E+1
-5.998E-2	5.177E+0	1.456E+1
-6.484E-2	5.255E+0	1.442E+1
-6.646E-2	5.138E+0	1.458E+1
-6.160E-2	5.171E+0	1.454E+1
-5.835E-2	5.275E+0	1.442E+1
-6.322E-2	5.239E+0	1.465E+1
-6.322E-2	5.142E+0	1.458E+1
-6.322E-2	5.255E+0	1.454E+1
-6.160E-2	5.194E+0	1.458E+1
-6.160E-2	5.233E+0	1.446E+1
-6.322E-2	5.197E+0	1.443E+1
-6.484E-2	5.203E+0	1.452E+1
-5.998E-2	5.181E+0	1.458E+1
-6.646E-2	5.259E+0	1.436E+1
-6.809E-2	5.119E+0	1.470E+1
-6.160E-2	5.135E+0	1.459E+1
-5.998E-2	5.135E+0	1.449E+1
-6.322E-2	5.194E+0	1.455E+1
-6.322E-2	5.100E+0	1.458E+1
-6.160E-2	5.223E+0	1.458E+1
-5.835E-2	5.229E+0	1.449E+1
-6.484E-2	5.151E+0	1.471E+1
-6.646E-2	5.236E+0	1.458E+1
-5.835E-2	5.294E+0	1.456E+1
-5.835E-2	5.229E+0	1.447E+1
-6.322E-2	5.194E+0	1.463E+1
-6.484E-2	5.151E+0	1.460E+1
-5.998E-2	5.220E+0	1.456E+1
-5.998E-2	5.252E+0	1.459E+1
-6.322E-2	5.106E+0	1.464E+1
-6.484E-2	5.239E+0	1.464E+1
-6.160E-2	5.171E+0	1.445E+1
-5.998E-2	5.190E+0	1.467E+1
-6.322E-2	5.242E+0	1.467E+1
-6.484E-2	5.226E+0	1.469E+1
-6.484E-2	5.148E+0	1.459E+1
-5.835E-2	5.210E+0	1.453E+1
-6.484E-2	5.229E+0	1.454E+1
-6.322E-2	5.200E+0	1.456E+1
-6.484E-2	5.216E+0	1.464E+1
-5.998E-2	5.268E+0	1.475E+1
-6.646E-2	5.275E+0	1.449E+1
-6.646E-2	5.181E+0	1.461E+1
-6.160E-2	5.323E+0	1.458E+1
-6.160E-2	5.148E+0	1.444E+1
-6.160E-2	5.126E+0	1.455E+1
-6.322E-2	5.194E+0	1.469E+1
-5.998E-2	5.226E+0	1.446E+1
-5.835E-2	5.242E+0	1.466E+1
-6.484E-2	5.174E+0	1.457E+1
-6.322E-2	5.213E+0	1.459E+1
-6.160E-2	5.190E+0	1.443E+1
-6.322E-2	5.220E+0	1.449E+1
-6.322E-2	5.197E+0	1.458E+1
-6.809E-2	5.223E+0	1.452E+1
-5.998E-2	5.148E+0	1.443E+1
-5.998E-2	5.229E+0	1.449E+1
-6.484E-2	5.216E+0	1.459E+1
-6.484E-2	5.174E+0	1.446E+1
-5.835E-2	5.220E+0	1.439E+1
-5.673E-2	5.275E+0	1.447E+1
-6.322E-2	5.177E+0	1.464E+1
-6.322E-2	5.168E+0	1.447E+1
-6.160E-2	5.210E+0	1.449E+1
-5.835E-2	5.246E+0	1.451E+1
-6.322E-2	5.239E+0	1.462E+1
-6.322E-2	5.158E+0	1.445E+1
-6.160E-2	5.336E+0	1.461E+1
-5.998E-2	5.132E+0	1.465E+1
-5.998E-2	5.310E+0	1.460E+1
-6.160E-2	5.213E+0	1.455E+1
-6.160E-2	5.223E+0	1.447E+1
-5.835E-2	5.129E+0	1.471E+1
-6.322E-2	5.122E+0	1.471E+1
-6.646E-2	5.220E+0	1.458E+1
-5.835E-2	5.246E+0	1.451E+1
-5.835E-2	5.281E+0	1.458E+1
-6.484E-2	5.122E+0	1.452E+1
-6.646E-2	5.155E+0	1.450E+1
-5.998E-2	5.220E+0	1.453E+1
-5.998E-2	5.216E+0	1.456E+1
-6.160E-2	5.213E+0	1.441E+1
-6.322E-2	5.216E+0	1.442E+1
-5.998E-2	5.216E+0	1.457E+1
-5.998E-2	5.265E+0	1.468E+1
-6.484E-2	5.155E+0	1.448E+1
-6.646E-2	5.155E+0	1.458E+1
-5.998E-2	5.203E+0	1.445E+1
-5.835E-2	5.151E+0	1.476E+1
-6.322E-2	5.226E+0	1.467E+1
-6.484E-2	5.200E+0	1.453E+1
-5.998E-2	5.226E+0	1.453E+1
-5.835E-2	5.281E+0	1.462E+1
-6.322E-2	5.181E+0	1.469E+1
-6.322E-2	5.122E+0	1.457E+1
-6.160E-2	5.187E+0	1.447E+1
-5.998E-2	5.197E+0	1.474E+1
-5.998E-2	5.148E+0	1.460E+1
-6.646E-2	5.187E+0	1.464E+1
-6.160E-2	5.216E+0	1.446E+1
-5.998E-2	5.177E+0	1.452E+1
-6.484E-2	5.164E+0	1.462E+1
-6.646E-2	5.210E+0	1.450E+1
-5.835E-2	5.200E+0	1.452E+1
-5.998E-2	5.151E+0	1.471E+1
-6.484E-2	5.168E+0	1.469E+1
-6.484E-2	5.262E+0	1.447E+1
-5.998E-2	5.138E+0	1.445E+1
-5.998E-2	5.190E+0	1.452E+1
-6.160E-2	5.184E+0	1.449E+1
-6.484E-2	5.194E+0	1.468E+1
-5.998E-2	5.194E+0	1.459E+1
-6.160E-2	5.113E+0	1.464E+1
-6.484E-2	5.216E+0	1.461E+1
-6.646E-2	5.177E+0	1.468E+1
-5.998E-2	5.151E+0	1.448E+1
-5.835E-2	5.106E+0	1.461E+1
-6.322E-2	5.197E+0	1.451E+1
-6.484E-2	5.226E+0	1.453E+1
-5.998E-2	5.164E+0	1.463E+1
-5.998E-2	5.229E+0	1.443E+1
-6.322E-2	5.174E+0	1.462E+1
-6.322E-2	5.216E+0	1.467E+1
-5.998E-2	5.255E+0	1.452E+1
-6.160E-2	5.070E+0	1.453E+1
-6.322E-2	5.216E+0	1.453E+1
-6.322E-2	5.210E+0	1.456E+1
-5.998E-2	5.301E+0	1.447E+1
-5.998E-2	5.113E+0	1.451E+1
-6.322E-2	5.291E+0	1.447E+1
-6.322E-2	5.190E+0	1.457E+1
-5.835E-2	5.187E+0	1.446E+1
-5.998E-2	5.190E+0	1.445E+1
-6.322E-2	5.129E+0	1.458E+1
-6.646E-2	5.177E+0	1.452E+1
-5.835E-2	5.161E+0	1.462E+1
-6.322E-2	5.181E+0	1.470E+1
-6.160E-2	5.090E+0	1.453E+1
-6.646E-2	5.213E+0	1.468E+1
-6.160E-2	5.297E+0	1.452E+1
-5.998E-2	5.080E+0	1.452E+1
-6.160E-2	5.177E+0	1.454E+1
-6.646E-2	5.106E+0	1.465E+1
-5.835E-2	5.236E+0	1.464E+1
-6.322E-2	5.207E+0	1.469E+1
-6.484E-2	5.171E+0	1.458E+1
-6.646E-2	5.236E+0	1.442E+1
-5.835E-2	5.177E+0	1.464E+1
-5.998E-2	5.116E+0	1.465E+1
-6.322E-2	5.177E+0	1.446E+1
-6.646E-2	5.164E+0	1.437E+1
-5.998E-2	5.278E+0	1.447E+1
-5.835E-2	5.184E+0	1.459E+1
-6.646E-2	5.171E+0	1.454E+1
-6.646E-2	5.207E+0	1.465E+1
-6.160E-2	5.200E+0	1.449E+1
-5.998E-2	5.171E+0	1.468E+1
-6.484E-2	5.242E+0	1.453E+1
-6.484E-2	5.278E+0	1.445E+1
-6.160E-2	5.203E+0	1.453E+1
-5.998E-2	5.197E+0	1.456E+1
-6.809E-2	5.171E+0	1.448E+1
-6.322E-2	5.197E+0	1.445E+1
-5.998E-2	5.239E+0	1.457E+1
-5.998E-2	5.138E+0	1.459E+1
-6.322E-2	5.262E+0	1.464E+1
-6.646E-2	5.239E+0	1.441E+1
-6.160E-2	5.187E+0	1.447E+1
-6.160E-2	5.246E+0	1.469E+1
-6.484E-2	5.135E+0	1.444E+1
-6.484E-2	5.145E+0	1.457E+1
-5.998E-2	5.226E+0	1.450E+1
-5.998E-2	5.177E+0	1.460E+1
-6.322E-2	5.213E+0	1.444E+1
-6.484E-2	5.119E+0	1.455E+1
-5.835E-2	5.181E+0	1.466E+1
-6.160E-2	5.278E+0	1.459E+1
-6.160E-2	5.184E+0	1.458E+1
-6.322E-2	5.174E+0	1.472E+1
-6.484E-2	5.190E+0	1.447E+1
-6.160E-2	5.220E+0	1.465E+1
-6.160E-2	5.207E+0	1.458E+1
-6.484E-2	5.203E+0	1.448E+1
-6.160E-2	5.200E+0	1.457E+1
-5.835E-2	5.190E+0	1.465E+1
-6.484E-2	5.148E+0	1.441E+1
-6.646E-2	5.268E+0	1.444E+1
-6.160E-2	5.271E+0	1.453E+1
-5.835E-2	5.233E+0	1.450E+1
-6.646E-2	5.216E+0	1.446E+1
-6.646E-2	5.164E+0	1.451E+1
-6.160E-2	5.255E+0	1.448E+1
-5.835E-2	5.190E+0	1.447E+1
-6.484E-2	5.226E+0	1.463E+1
-6.484E-2	5.174E+0	1.435E+1
-5.998E-2	5.210E+0	1.461E+1
-6.160E-2	5.268E+0	1.460E+1
-6.484E-2	5.278E+0	1.472E+1
-6.484E-2	5.229E+0	1.454E+1
-6.322E-2	5.035E+0	1.457E+1
-6.322E-2	5.190E+0	1.462E+1
-6.646E-2	5.246E+0	1.444E+1
-6.322E-2	5.268E+0	1.452E+1
-6.322E-2	5.197E+0	1.461E+1
-5.673E-2	5.229E+0	1.451E+1
-6.484E-2	5.252E+0	1.453E+1
-6.160E-2	5.246E+0	1.464E+1
-5.835E-2	5.229E+0	1.451E+1
-5.835E-2	5.151E+0	1.456E+1
-6.646E-2	5.132E+0	1.454E+1
-6.322E-2	5.177E+0	1.459E+1
-5.835E-2	5.109E+0	1.454E+1
-5.835E-2	5.168E+0	1.452E+1
-6.809E-2	5.223E+0	1.453E+1
-6.322E-2	5.239E+0	1.446E+1
-6.160E-2	5.271E+0	1.438E+1
-5.835E-2	5.226E+0	1.450E+1
-6.809E-2	5.203E+0	1.461E+1
-6.646E-2	5.135E+0	1.448E+1
-5.998E-2	5.171E+0	1.464E+1
-5.673E-2	5.138E+0	1.446E+1
-6.484E-2	5.155E+0	1.459E+1
-6.484E-2	5.233E+0	1.466E+1
-5.835E-2	5.151E+0	1.447E+1
-5.673E-2	5.138E+0	1.465E+1
-6.322E-2	5.203E+0	1.460E+1
-6.646E-2	5.174E+0	1.463E+1
-6.484E-2	5.177E+0	1.445E+1
-5.673E-2	5.242E+0	1.449E+1
-6.646E-2	5.151E+0	1.441E+1
-6.484E-2	5.148E+0	1.466E+1
-6.160E-2	5.220E+0	1.437E+1
-5.998E-2	5.207E+0	1.456E+1
-6.484E-2	5.220E+0	1.452E+1
-6.809E-2	5.135E+0	1.445E+1
-5.835E-2	5.291E+0	1.447E+1
-5.998E-2	5.220E+0	1.460E+1
-6.646E-2	5.236E+0	1.458E+1
-6.322E-2	5.197E+0	1.454E+1
-5.835E-2	5.138E+0	1.455E+1
-5.835E-2	5.171E+0	1.463E+1
-6.484E-2	5.213E+0	1.467E+1
-6.160E-2	5.223E+0	1.444E+1
-5.998E-2	5.190E+0	1.451E+1
-5.998E-2	5.200E+0	1.444E+1
-6.484E-2	5.142E+0	1.473E+1
-6.160E-2	5.132E+0	1.447E+1
-5.998E-2	5.220E+0	1.465E+1
-5.673E-2	5.194E+0	1.463E+1
-6.484E-2	5.207E+0	1.466E+1
-6.322E-2	5.310E+0	1.470E+1
-6.160E-2	5.145E+0	1.450E+1
-5.998E-2	5.197E+0	1.448E+1
-6.484E-2	5.155E+0	1.460E+1
-6.160E-2	5.216E+0	1.443E+1
-6.322E-2	5.190E+0	1.467E+1
-5.998E-2	5.184E+0	1.445E+1
-6.484E-2	5.223E+0	1.439E+1
-6.484E-2	5.129E+0	1.463E+1
-5.673E-2	5.216E+0	1.455E+1
-6.322E-2	5.161E+0	1.453E+1
-6.646E-2	5.207E+0	1.452E+1
-6.160E-2	5.174E+0	1.449E+1
-5.998E-2	5.233E+0	1.463E+1
-5.673E-2	5.064E+0	1.454E+1
-6.484E-2	5.171E+0	1.451E+1
-6.809E-2	5.213E+0	1.444E+1
-5.998E-2	5.119E+0	1.455E+1
-5.998E-2	5.200E+0	1.458E+1
-6.322E-2	5.155E+0	1.460E+1
-6.484E-2	5.252E+0	1.461E+1
-5.998E-2	5.171E+0	1.434E+1
-5.998E-2	5.203E+0	1.450E+1
-6.646E-2	5.246E+0	1.448E+1
-6.646E-2	5.288E+0	1.444E+1
-5.998E-2	5.187E+0	1.440E+1
-5.998E-2	5.242E+0	1.464E+1
-6.484E-2	5.220E+0	1.452E+1
-6.322E-2	5.239E+0	1.446E+1
-5.998E-2	5.239E+0	1.454E+1
-5.835E-2	5.148E+0	1.451E+1
-6.484E-2	5.249E+0	1.454E+1
-6.809E-2	5.184E+0	1.447E+1
-5.998E-2	5.151E+0	1.463E+1
-6.160E-2	5.194E+0	1.464E+1
-6.484E-2	5.184E+0	1.452E+1
-6.484E-2	5.210E+0	1.439E+1
-5.673E-2	5.148E+0	1.453E+1
-5.998E-2	5.310E+0	1.438E+1
-6.484E-2	5.177E+0	1.446E+1
-6.484E-2	5.171E+0	1.441E+1
-5.673E-2	5.194E+0	1.455E+1
-5.835E-2	5.236E+0	1.460E+1
-6.484E-2	5.242E+0	1.470E+1
-6.484E-2	5.194E+0	1.473E+1
-5.835E-2	5.158E+0	1.458E+1
-5.998E-2	5.220E+0	1.453E+1
-6.322E-2	5.194E+0	1.441E+1
-6.809E-2	5.301E+0	1.438E+1
-5.673E-2	5.242E+0	1.443E+1
-6.322E-2	5.262E+0	1.453E+1
-6.484E-2	5.077E+0	1.442E+1
-6.322E-2	5.093E+0	1.457E+1
-5.998E-2	5.171E+0	1.450E+1
-5.998E-2	5.236E+0	1.455E+1
-6.484E-2	5.194E+0	1.457E+1
-6.322E-2	5.229E+0	1.459E+1
-5.998E-2	5.145E+0	1.458E+1
-5.998E-2	5.255E+0	1.452E+1
-6.484E-2	5.122E+0	1.460E+1
-6.484E-2	5.151E+0	1.451E+1
-5.835E-2	5.197E+0	1.454E+1
-5.835E-2	5.203E+0	1.446E+1
-6.322E-2	5.158E+0	1.440E+1
-6.322E-2	5.070E+0	1.452E+1
-6.160E-2	5.200E+0	1.448E+1
-5.835E-2	5.126E+0	1.458E+1
-6.322E-2	5.184E+0	1.441E+1
-6.809E-2	5.044E+0	1.456E+1
-5.835E-2	5.190E+0	1.452E+1
-6.322E-2	5.168E+0	1.448E+1
-6.484E-2	5.138E+0	1.460E+1
-6.646E-2	5.151E+0	1.446E+1
-5.998E-2	5.278E+0	1.458E+1
-6.160E-2	5.246E+0	1.459E+1
-6.646E-2	5.330E+0	1.444E+1
-6.484E-2	5.242E+0	1.458E+1
-5.835E-2	5.161E+0	1.445E+1
-5.998E-2	5.223E+0	1.452E+1
-6.160E-2	5.061E+0	1.445E+1
-6.322E-2	5.161E+0	1.461E+1
-6.160E-2	5.174E+0	1.452E+1
-6.322E-2	5.239E+0	1.441E+1
-6.322E-2	5.226E+0	1.460E+1
-6.809E-2	5.194E+0	1.429E+1
-5.998E-2	5.181E+0	1.451E+1
-5.998E-2	5.145E+0	1.464E+1
-6.322E-2	5.142E+0	1.457E+1
-6.484E-2	5.161E+0	1.454E+1
-5.998E-2	5.229E+0	1.450E+1
-5.998E-2	5.116E+0	1.457E+1
-6.160E-2	5.210E+0	1.455E+1
-6.160E-2	5.090E+0	1.441E+1
-6.160E-2	5.109E+0	1.461E+1
-5.835E-2	5.213E+0	1.456E+1
-6.484E-2	5.161E+0	1.456E+1
-6.484E-2	5.233E+0	1.456E+1
-5.835E-2	5.161E+0	1.450E+1
-5.835E-2	5.194E+0	1.458E+1
-6.484E-2	5.142E+0	1.454E+1
-6.646E-2	5.148E+0	1.447E+1
-5.835E-2	5.236E+0	1.458E+1
-6.322E-2	5.132E+0	1.453E+1
-6.646E-2	5.197E+0	1.451E+1
-6.484E-2	5.145E+0	1.461E+1
-6.160E-2	5.207E+0	1.458E+1
-5.998E-2	5.158E+0	1.451E+1
-6.322E-2	5.132E+0	1.458E+1
-6.484E-2	5.077E+0	1.439E+1
-6.160E-2	5.216E+0	1.434E+1
-5.998E-2	5.236E+0	1.450E+1
-6.484E-2	5.155E+0	1.471E+1
-6.322E-2	5.181E+0	1.457E+1
-6.322E-2	5.288E+0	1.460E+1
-5.835E-2	5.181E+0	1.453E+1
-6.484E-2	5.168E+0	1.455E+1
-6.322E-2	5.168E+0	1.427E+1
-6.322E-2	5.080E+0	1.448E+1
-6.160E-2	5.223E+0	1.456E+1
-6.646E-2	5.259E+0	1.451E+1
-6.646E-2	5.096E+0	1.449E+1
-5.835E-2	5.145E+0	1.451E+1
-5.998E-2	5.194E+0	1.445E+1
-6.484E-2	5.301E+0	1.448E+1
-6.484E-2	5.184E+0	1.451E+1
-5.998E-2	5.181E+0	1.455E+1
-5.998E-2	5.255E+0	1.456E+1
-6.484E-2	5.164E+0	1.449E+1
-6.322E-2	5.197E+0	1.439E+1
-6.160E-2	5.181E+0	1.452E+1
-5.998E-2	5.203E+0	1.459E+1
-6.160E-2	5.229E+0	1.450E+1
-6.322E-2	5.203E+0	1.437E+1
-5.835E-2	5.216E+0	1.451E+1
-5.998E-2	5.177E+0	1.443E+1
-6.484E-2	5.151E+0	1.466E+1
-6.322E-2	5.226E+0	1.443E+1
-5.835E-2	5.174E+0	1.448E+1
-5.673E-2	5.210E+0	1.447E+1
-6.484E-2	5.181E+0	1.437E+1
-6.484E-2	5.171E+0	1.467E+1
-5.998E-2	5.207E+0	1.458E+1
-5.835E-2	5.184E+0	1.437E+1
-6.322E-2	5.135E+0	1.452E+1
-6.646E-2	5.177E+0	1.433E+1
-6.160E-2	5.161E+0	1.451E+1
-6.160E-2	5.190E+0	1.453E+1
-6.646E-2	5.142E+0	1.446E+1
-6.322E-2	5.200E+0	1.441E+1
-5.998E-2	5.246E+0	1.447E+1
-5.998E-2	5.213E+0	1.448E+1
-6.646E-2	5.242E+0	1.452E+1
-6.646E-2	5.236E+0	1.445E+1
-5.673E-2	5.213E+0	1.459E+1
-6.322E-2	5.210E+0	1.454E+1
-6.484E-2	5.304E+0	1.458E+1
-6.484E-2	5.213E+0	1.441E+1
-5.998E-2	5.233E+0	1.464E+1
-6.160E-2	5.103E+0	1.447E+1
-6.484E-2	5.155E+0	1.438E+1
-6.322E-2	5.268E+0	1.440E+1
-6.322E-2	5.249E+0	1.446E+1
-5.998E-2	5.246E+0	1.462E+1
-6.809E-2	5.116E+0	1.453E+1
-6.322E-2	5.116E+0	1.446E+1
-5.998E-2	5.223E+0	1.449E+1
-5.835E-2	5.255E+0	1.437E+1
-6.484E-2	5.161E+0	1.445E+1
-6.484E-2	5.213E+0	1.450E+1
-5.998E-2	5.090E+0	1.452E+1
-5.998E-2	5.155E+0	1.447E+1
-6.809E-2	5.207E+0	1.449E+1
-6.160E-2	5.168E+0	1.460E+1
-5.835E-2	5.145E+0	1.440E+1
-5.835E-2	5.220E+0	1.452E+1
-6.809E-2	5.265E+0	1.459E+1
-6.160E-2	5.177E+0	1.439E+1
-5.998E-2	5.252E+0	1.460E+1
-6.160E-2	5.197E+0	1.455E+1
-6.809E-2	5.142E+0	1.453E+1
-6.484E-2	5.168E+0	1.447E+1
-6.322E-2	5.106E+0	1.460E+1
-5.835E-2	5.210E+0	1.454E+1
-6.646E-2	5.259E+0	1.439E+1
-6.322E-2	5.168E+0	1.441E+1
-6.160E-2	5.194E+0	1.461E+1
-5.998E-2	5.223E+0	1.447E+1
-6.484E-2	5.145E+0	1.457E+1
-6.646E-2	5.135E+0	1.449E+1
-6.160E-2	5.151E+0	1.446E+1
-5.998E-2	5.229E+0	1.449E+1
-6.646E-2	5.291E+0	1.458E+1
-6.322E-2	5.168E+0	1.442E+1
-5.998E-2	5.187E+0	1.447E+1
-5.673E-2	5.145E+0	1.453E+1
-6.484E-2	5.223E+0	1.447E+1
-6.322E-2	5.259E+0	1.435E+1
-5.998E-2	5.126E+0	1.459E+1
-6.160E-2	5.168E+0	1.436E+1
-6.484E-2	5.168E+0	1.439E+1
-6.646E-2	5.265E+0	1.437E+1
-6.160E-2	5.252E+0	1.447E+1
-5.673E-2	5.151E+0	1.445E+1
-6.484E-2	5.281E+0	1.452E+1
-5.998E-2	5.223E+0	1.453E+1
-5.835E-2	5.259E+0	1.446E+1
-6.160E-2	5.168E+0	1.437E+1
-6.484E-2	5.223E+0	1.451E+1
-6.484E-2	5.220E+0	1.437E+1
-5.998E-2	5.229E+0	1.441E+1
-5.835E-2	5.207E+0	1.441E+1
-6.322E-2	5.190E+0	1.439E+1
-6.484E-2	5.145E+0	1.453E+1
-5.998E-2	5.229E+0	1.446E+1
-5.835E-2	5.190E+0	1.442E+1
-6.322E-2	5.158E+0	1.445E+1
-6.322E-2	5.203E+0	1.447E+1
-5.835E-2	5.161E+0	1.444E+1
-6.160E-2	5.233E+0	1.429E+1
-6.160E-2	5.164E+0	1.461E+1
-6.484E-2	5.171E+0	1.443E+1
-5.998E-2	5.207E+0	1.445E+1
-6.160E-2	5.171E+0	1.448E+1
-6.322E-2	5.171E+0	1.455E+1
-6.322E-2	5.132E+0	1.439E+1
-6.160E-2	5.174E+0	1.448E+1
-5.998E-2	5.226E+0	1.458E+1
-6.322E-2	5.184E+0	1.426E+1
-6.484E-2	5.207E+0	1.436E+1
-5.835E-2	5.109E+0	1.442E+1
-6.160E-2	5.213E+0	1.428E+1
-6.484E-2	5.145E+0	1.454E+1
-6.809E-2	5.194E+0	1.431E+1
-5.998E-2	5.229E+0	1.441E+1
-6.160E-2	5.220E+0	1.450E+1
-6.322E-2	5.233E+0	1.445E+1
-6.484E-2	5.070E+0	1.453E+1
-5.835E-2	5.246E+0	1.450E+1
-6.160E-2	5.109E+0	1.453E+1
-6.484E-2	5.320E+0	1.438E+1
-6.484E-2	5.220E+0	1.461E+1
-5.998E-2	5.132E+0	1.453E+1
-6.322E-2	5.200E+0	1.451E+1
-6.484E-2	5.126E+0	1.466E+1
-6.484E-2	5.148E+0	1.456E+1
-5.998E-2	5.200E+0	1.454E+1
-5.835E-2	5.161E+0	1.456E+1
-6.322E-2	5.174E+0	1.438E+1
-6.646E-2	5.200E+0	1.436E+1
-5.835E-2	5.164E+0	1.440E+1
-5.998E-2	5.252E+0	1.434E+1
-6.646E-2	5.122E+0	1.459E+1
-6.646E-2	5.083E+0	1.452E+1
-6.322E-2	5.275E+0	1.445E+1
-5.998E-2	5.223E+0	1.455E+1
-6.484E-2	5.210E+0	1.457E+1
-6.484E-2	5.168E+0	1.453E+1
-5.998E-2	5.197E+0	1.441E+1
-6.160E-2	5.142E+0	1.432E+1
-6.484E-2	5.314E+0	1.458E+1
-6.484E-2	5.080E+0	1.450E+1
-5.835E-2	5.259E+0	1.443E+1
-6.484E-2	5.213E+0	1.433E+1
-6.322E-2	5.210E+0	1.453E+1
-6.484E-2	5.187E+0	1.449E+1
-5.998E-2	5.242E+0	1.449E+1
-6.322E-2	5.190E+0	1.457E+1
-6.484E-2	5.229E+0	1.439E+1
-6.484E-2	5.151E+0	1.436E+1
-5.835E-2	5.187E+0	1.462E+1
-6.322E-2	5.317E+0	1.449E+1
-6.484E-2	5.184E+0	1.455E+1
-6.646E-2	5.252E+0	1.445E+1
-5.673E-2	5.200E+0	1.450E+1
-6.160E-2	5.229E+0	1.456E+1
-6.484E-2	5.187E+0	1.457E+1
-6.484E-2	5.197E+0	1.449E+1
-6.160E-2	5.190E+0	1.439E+1
-6.160E-2	5.070E+0	1.447E+1
-6.484E-2	5.158E+0	1.454E+1
-6.322E-2	5.119E+0	1.444E+1
-5.673E-2	5.190E+0	1.445E+1
-6.160E-2	5.164E+0	1.446E+1
-6.322E-2	5.138E+0	1.439E+1
-6.646E-2	5.229E+0	1.444E+1
-5.673E-2	5.161E+0	1.450E+1
-6.484E-2	5.161E+0	1.456E+1
-6.484E-2	5.064E+0	1.450E+1
-6.484E-2	5.229E+0	1.447E+1
-5.998E-2	5.207E+0	1.447E+1
-6.160E-2	5.090E+0	1.437E+1
-6.484E-2	5.148E+0	1.444E+1
-6.322E-2	5.200E+0	1.449E+1
-6.160E-2	5.197E+0	1.443E+1
-5.998E-2	5.216E+0	1.449E+1
-6.160E-2	5.161E+0	1.449E+1
-6.484E-2	5.155E+0	1.459E+1
-5.835E-2	5.233E+0	1.445E+1
-6.322E-2	5.142E+0	1.446E+1
-6.484E-2	5.168E+0	1.434E+1
-6.646E-2	5.142E+0	1.448E+1
-6.160E-2	5.080E+0	1.438E+1
-6.160E-2	5.207E+0	1.438E+1
-6.484E-2	5.262E+0	1.441E+1
-6.484E-2	5.135E+0	1.455E+1
-5.835E-2	5.233E+0	1.432E+1
-6.322E-2	5.038E+0	1.442E+1
-6.646E-2	5.200E+0	1.456E+1
-6.484E-2	5.252E+0	1.445E+1
-5.998E-2	5.103E+0	1.448E+1
-5.835E-2	5.164E+0	1.449E+1
-6.484E-2	5.122E+0	1.452E+1
-6.322E-2	5.174E+0	1.440E+1
-6.160E-2	5.268E+0	1.447E+1
-6.160E-2	5.109E+0	1.455E+1
-6.809E-2	5.184E+0	1.439E+1
-6.646E-2	5.145E+0	1.458E+1
-5.835E-2	5.177E+0	1.457E+1
-6.322E-2	5.174E+0	1.448E+1
-6.646E-2	5.155E+0	1.441E+1
-6.484E-2	5.223E+0	1.453E+1
-6.160E-2	5.155E+0	1.439E+1
-5.998E-2	5.213E+0	1.450E+1
-6.809E-2	5.236E+0	1.460E+1
-6.322E-2	5.226E+0	1.450E+1
-5.835E-2	5.220E+0	1.439E+1
-5.835E-2	5.171E+0	1.436E+1
-6.484E-2	5.174E+0	1.444E+1
-6.322E-2	5.113E+0	1.444E+1
-6.160E-2	5.132E+0	1.448E+1
-6.160E-2	5.132E+0	1.449E+1
-6.322E-2	5.203E+0	1.448E+1
-6.160E-2	5.181E+0	1.447E+1
-6.160E-2	5.148E+0	1.429E+1
-5.998E-2	5.262E+0	1.439E+1
-6.809E-2	5.187E+0	1.442E+1
-6.322E-2	5.161E+0	1.446E+1
-5.998E-2	5.174E+0	1.448E+1
-5.998E-2	5.177E+0	1.456E+1
-6.646E-2	5.252E+0	1.446E+1
-6.484E-2	5.174E+0	1.439E+1
-5.998E-2	5.126E+0	1.445E+1
-6.160E-2	5.138E+0	1.458E+1
-6.646E-2	5.210E+0	1.442E+1
-6.484E-2	5.207E+0	1.449E+1
-6.160E-2	5.233E+0	1.462E+1
-6.160E-2	5.135E+0	1.451E+1
-6.484E-2	5.275E+0	1.432E+1
-6.160E-2	5.262E+0	1.453E+1
-5.511E-2	5.249E+0	1.444E+1
-5.998E-2	5.151E+0	1.457E+1
-6.809E-2	5.223E+0	1.444E+1
-6.484E-2	5.246E+0	1.430E+1
-5.998E-2	5.197E+0	1.437E+1
-5.998E-2	5.216E+0	1.454E+1
-6.809E-2	5.148E+0	1.458E+1
-6.484E-2	5.190E+0	1.449E+1
-5.835E-2	5.184E+0	1.448E+1
-5.673E-2	5.171E+0	1.452E+1
-6.484E-2	5.161E+0	1.445E+1
-6.160E-2	5.142E+0	1.436E+1
-6.160E-2	5.168E+0	1.444E+1
-5.835E-2	5.135E+0	1.439E+1
-6.646E-2	5.132E+0	1.453E+1
-6.160E-2	5.135E+0	1.439E+1
-6.160E-2	5.161E+0	1.445E+1
-6.322E-2	5.161E+0	1.445E+1
-6.484E-2	5.226E+0	1.443E+1
-6.646E-2	5.200E+0	1.448E+1
-5.998E-2	5.119E+0	1.440E+1
-5.998E-2	5.252E+0	1.443E+1
-6.809E-2	5.142E+0	1.461E+1
-6.484E-2	5.203E+0	1.436E+1
-5.998E-2	5.135E+0	1.436E+1
-5.998E-2	5.148E+0	1.448E+1
-6.484E-2	5.129E+0	1.447E+1
-6.322E-2	5.190E+0	1.454E+1
-5.835E-2	5.164E+0	1.440E+1
-6.160E-2	5.080E+0	1.462E+1
-6.322E-2	5.174E+0	1.449E+1
-6.160E-2	5.158E+0	1.447E+1
-5.998E-2	5.132E+0	1.435E+1
-6.322E-2	4.999E+0	1.451E+1
-6.484E-2	5.164E+0	1.443E+1
-6.160E-2	5.142E+0	1.444E+1
-5.998E-2	5.301E+0	1.445E+1
-5.835E-2	5.223E+0	1.447E+1
-6.484E-2	5.158E+0	1.447E+1
-6.484E-2	5.132E+0	1.451E+1
-5.998E-2	5.177E+0	1.440E+1
-5.998E-2	5.233E+0	1.443E+1
-6.484E-2	5.229E+0	1.454E+1
-6.484E-2	5.138E+0	1.428E+1
-6.322E-2	5.129E+0	1.444E+1
-5.998E-2	5.181E+0	1.461E+1
-6.646E-2	5.184E+0	1.448E+1
-5.998E-2	5.194E+0	1.445E+1
-5.998E-2	5.138E+0	1.445E+1
-6.322E-2	5.168E+0	1.449E+1
-6.809E-2	5.145E+0	1.439E+1
-6.160E-2	5.129E+0	1.450E+1
-5.998E-2	5.190E+0	1.450E+1
-5.998E-2	5.187E+0	1.440E+1
-6.809E-2	5.106E+0	1.448E+1
-6.484E-2	5.168E+0	1.431E+1
-5.998E-2	5.168E+0	1.428E+1
-6.322E-2	5.252E+0	1.452E+1
-6.484E-2	5.213E+0	1.446E+1
-6.484E-2	5.171E+0	1.437E+1
-5.835E-2	5.168E+0	1.437E+1
-5.835E-2	5.200E+0	1.452E+1
-6.646E-2	5.207E+0	1.446E+1
-6.484E-2	5.161E+0	1.448E+1
-5.998E-2	5.119E+0	1.429E+1
-5.998E-2	5.145E+0	1.443E+1
-6.484E-2	5.174E+0	1.446E+1
-6.322E-2	5.190E+0	1.447E+1
-5.998E-2	5.177E+0	1.439E+1
-6.160E-2	5.181E+0	1.443E+1
-6.484E-2	5.090E+0	1.438E+1
-6.322E-2	5.138E+0	1.443E+1
-5.835E-2	5.194E+0	1.455E+1
-5.998E-2	5.080E+0	1.447E+1
-6.484E-2	5.174E+0	1.451E+1
-6.322E-2	5.155E+0	1.446E+1
-5.835E-2	5.145E+0	1.442E+1
-6.322E-2	5.200E+0	1.452E+1
-6.646E-2	5.223E+0	1.459E+1
-6.484E-2	5.174E+0	1.453E+1
-5.998E-2	5.148E+0	1.450E+1
-6.484E-2	5.142E+0	1.451E+1
-6.484E-2	5.259E+0	1.444E+1
-6.646E-2	5.138E+0	1.445E+1
-6.160E-2	5.200E+0	1.457E+1
-6.160E-2	5.223E+0	1.441E+1
-6.646E-2	5.164E+0	1.447E+1
-6.484E-2	5.087E+0	1.460E+1
-5.835E-2	5.168E+0	1.442E+1
-5.998E-2	5.213E+0	1.436E+1
-6.484E-2	5.145E+0	1.453E+1
-6.322E-2	5.155E+0	1.446E+1
-5.673E-2	5.155E+0	1.443E+1
-5.835E-2	5.090E+0	1.456E+1
-6.484E-2	5.249E+0	1.440E+1
-6.484E-2	5.064E+0	1.450E+1
-5.998E-2	5.187E+0	1.436E+1
-6.484E-2	5.194E+0	1.441E+1
-6.322E-2	5.197E+0	1.448E+1
-6.322E-2	5.252E+0	1.442E+1
-5.835E-2	5.187E+0	1.441E+1
-6.322E-2	5.184E+0	1.458E+1
-6.484E-2	5.236E+0	1.453E+1
-6.322E-2	5.177E+0	1.450E+1
-5.673E-2	5.161E+0	1.447E+1
-6.484E-2	5.194E+0	1.437E+1
-6.809E-2	5.207E+0	1.447E+1
-6.646E-2	5.151E+0	1.448E+1
-5.673E-2	5.194E+0	1.450E+1
-5.998E-2	5.122E+0	1.448E+1
-6.484E-2	5.203E+0	1.450E+1
-6.484E-2	5.194E+0	1.448E+1
-5.835E-2	5.161E+0	1.447E+1
-5.998E-2	5.259E+0	1.435E+1
-6.484E-2	5.203E+0	1.444E+1
-6.322E-2	5.171E+0	1.443E+1
-5.998E-2	5.236E+0	1.452E+1
-6.160E-2	5.093E+0	1.447E+1
-6.160E-2	5.220E+0	1.448E+1
-6.322E-2	5.190E+0	1.445E+1
-5.835E-2	5.223E+0	1.426E+1
-5.998E-2	5.161E+0	1.441E+1
-6.484E-2	5.200E+0	1.438E+1
-6.484E-2	5.093E+0	1.457E+1
-5.998E-2	4.976E+0	1.433E+1
-6.484E-2	5.197E+0	1.448E+1
-6.322E-2	5.246E+0	1.433E+1
-6.484E-2	5.200E+0	1.438E+1
-5.673E-2	5.236E+0	1.442E+1
-6.322E-2	5.184E+0	1.451E+1
-6.484E-2	5.103E+0	1.454E+1
-6.484E-2	5.158E+0	1.460E+1
-5.998E-2	5.113E+0	1.455E+1
-6.160E-2	5.194E+0	1.457E+1
-6.646E-2	5.158E+0	1.443E+1
-6.322E-2	5.200E+0	1.442E+1
-6.160E-2	5.213E+0	1.445E+1
-6.484E-2	5.171E+0	1.446E+1
-6.322E-2	5.229E+0	1.442E+1
-6.160E-2	5.246E+0	1.439E+1
-5.673E-2	5.018E+0	1.441E+1
-6.160E-2	5.177E+0	1.439E+1
-6.484E-2	5.171E+0	1.447E+1
-6.322E-2	5.145E+0	1.447E+1
-5.835E-2	5.145E+0	1.453E+1
-6.484E-2	5.190E+0	1.446E+1
-6.484E-2	5.181E+0	1.453E+1
-6.646E-2	5.207E+0	1.440E+1
-5.673E-2	5.177E+0	1.454E+1
-5.835E-2	5.226E+0	1.450E+1
-6.484E-2	5.174E+0	1.444E+1
-6.322E-2	5.203E+0	1.452E+1
-5.998E-2	5.145E+0	1.454E+1
-6.160E-2	5.164E+0	1.445E+1
-6.484E-2	5.096E+0	1.444E+1
-6.484E-2	5.223E+0	1.436E+1
-5.998E-2	5.207E+0	1.428E+1
-6.484E-2	5.275E+0	1.450E+1
-6.646E-2	5.229E+0	1.462E+1
-6.160E-2	5.061E+0	1.437E+1
-5.998E-2	5.145E+0	1.452E+1
-6.322E-2	5.161E+0	1.446E+1
-6.484E-2	5.100E+0	1.440E+1
-6.484E-2	5.132E+0	1.430E+1
-5.835E-2	5.223E+0	1.435E+1
-6.160E-2	5.145E+0	1.459E+1
-6.322E-2	5.226E+0	1.435E+1
-6.322E-2	5.200E+0	1.432E+1
-5.998E-2	5.229E+0	1.442E+1
-6.160E-2	5.187E+0	1.458E+1
-6.322E-2	5.158E+0	1.444E+1
-6.322E-2	5.155E+0	1.447E+1
-5.673E-2	5.220E+0	1.453E+1
-5.998E-2	5.171E+0	1.458E+1
-6.646E-2	5.181E+0	1.448E+1
-6.160E-2	5.181E+0	1.440E+1
-5.835E-2	5.171E+0	1.436E+1
-5.998E-2	5.093E+0	1.448E+1
-6.646E-2	5.210E+0	1.447E+1
-6.484E-2	5.103E+0	1.433E+1
-5.835E-2	5.109E+0	1.431E+1
-6.322E-2	5.177E+0	1.454E+1
-6.809E-2	5.184E+0	1.447E+1
-6.160E-2	5.106E+0	1.436E+1
-5.998E-2	5.074E+0	1.455E+1
-6.160E-2	5.216E+0	1.458E+1
-6.646E-2	5.119E+0	1.455E+1
-6.646E-2	5.116E+0	1.450E+1
-5.835E-2	5.126E+0	1.436E+1
-6.322E-2	5.151E+0	1.435E+1
-6.646E-2	5.132E+0	1.435E+1
-6.322E-2	5.213E+0	1.445E+1
-5.998E-2	5.184E+0	1.458E+1
-6.160E-2	5.200E+0	1.444E+1
-6.646E-2	5.226E+0	1.437E+1
-6.160E-2	5.207E+0	1.458E+1
-5.835E-2	5.207E+0	1.438E+1
-6.484E-2	5.184E+0	1.444E+1
-6.484E-2	5.197E+0	1.454E+1
-6.322E-2	5.174E+0	1.453E+1
-6.160E-2	5.194E+0	1.447E+1
-6.484E-2	5.129E+0	1.432E+1
-6.646E-2	5.138E+0	1.435E+1
-5.998E-2	5.093E+0	1.435E+1
-6.160E-2	5.090E+0	1.438E+1
-6.160E-2	5.093E+0	1.441E+1
-6.646E-2	5.177E+0	1.445E+1
-5.998E-2	5.213E+0	1.447E+1
-5.835E-2	5.265E+0	1.449E+1
-5.673E-2	5.177E+0	1.442E+1
-6.484E-2	5.246E+0	1.465E+1
-6.160E-2	5.155E+0	1.438E+1
-6.322E-2	5.249E+0	1.447E+1
-5.673E-2	5.142E+0	1.451E+1
-6.646E-2	5.259E+0	1.452E+1
-6.484E-2	5.213E+0	1.435E+1
-7.133E-2	5.109E+0	1.449E+1
-5.349E-2	5.119E+0	1.436E+1
-6.322E-2	5.161E+0	1.442E+1
-6.322E-2	5.233E+0	1.443E+1
-5.835E-2	5.203E+0	1.459E+1
-5.835E-2	5.216E+0	1.442E+1
-6.646E-2	5.083E+0	1.456E+1
-6.322E-2	5.132E+0	1.438E+1
-5.998E-2	5.233E+0	1.453E+1
-6.160E-2	5.145E+0	1.448E+1
-6.484E-2	5.194E+0	1.428E+1
-6.160E-2	5.135E+0	1.452E+1
-5.998E-2	5.148E+0	1.434E+1
-6.160E-2	5.213E+0	1.451E+1
-6.809E-2	5.126E+0	1.436E+1
-6.322E-2	5.145E+0	1.450E+1
-6.160E-2	5.132E+0	1.456E+1
-6.160E-2	5.216E+0	1.454E+1
-6.646E-2	5.220E+0	1.451E+1
-6.160E-2	5.216E+0	1.442E+1
-5.998E-2	5.151E+0	1.454E+1
-6.160E-2	5.181E+0	1.450E+1
-6.484E-2	5.190E+0	1.448E+1
-6.160E-2	5.216E+0	1.443E+1
-6.322E-2	5.031E+0	1.449E+1
-6.160E-2	5.213E+0	1.435E+1
-6.646E-2	5.177E+0	1.439E+1
-6.160E-2	5.213E+0	1.450E+1
-5.835E-2	5.210E+0	1.436E+1
-6.160E-2	5.054E+0	1.436E+1
-6.322E-2	5.168E+0	1.447E+1
-6.646E-2	5.216E+0	1.442E+1
-6.160E-2	5.184E+0	1.436E+1
-5.998E-2	5.216E+0	1.444E+1
-6.646E-2	5.070E+0	1.439E+1
-6.160E-2	5.168E+0	1.451E+1
-5.998E-2	5.216E+0	1.444E+1
-6.322E-2	5.184E+0	1.432E+1
-6.484E-2	5.301E+0	1.440E+1
-5.835E-2	5.151E+0	1.446E+1
-5.998E-2	5.135E+0	1.439E+1
-5.998E-2	5.197E+0	1.441E+1
-6.484E-2	5.288E+0	1.440E+1
-6.484E-2	5.171E+0	1.446E+1
-5.998E-2	5.151E+0	1.438E+1
-6.160E-2	5.255E+0	1.448E+1
-6.646E-2	5.184E+0	1.436E+1
-6.322E-2	5.142E+0	1.437E+1
-5.835E-2	5.181E+0	1.455E+1
-6.160E-2	5.187E+0	1.448E+1
-6.646E-2	5.171E+0	1.454E+1
-6.160E-2	5.177E+0	1.429E+1
-5.835E-2	5.155E+0	1.434E+1
-5.835E-2	5.190E+0	1.453E+1
-6.646E-2	5.161E+0	1.441E+1
-6.484E-2	5.171E+0	1.439E+1
-5.835E-2	5.220E+0	1.430E+1
-6.322E-2	5.242E+0	1.438E+1
-6.809E-2	5.103E+0	1.446E+1
-6.160E-2	5.151E+0	1.431E+1
-5.835E-2	5.158E+0	1.461E+1
-6.160E-2	5.181E+0	1.446E+1
-6.646E-2	5.106E+0	1.453E+1
-6.322E-2	5.080E+0	1.440E+1
-5.835E-2	5.226E+0	1.446E+1
-5.998E-2	5.233E+0	1.434E+1
-6.322E-2	5.190E+0	1.434E+1
-6.646E-2	5.155E+0	1.449E+1
-5.835E-2	5.126E+0	1.438E+1
-5.998E-2	5.229E+0	1.427E+1
-6.484E-2	5.207E+0	1.438E+1
-6.484E-2	5.187E+0	1.434E+1
-5.835E-2	5.119E+0	1.422E+1
-6.322E-2	5.119E+0	1.440E+1
-6.646E-2	5.203E+0	1.445E+1
-6.646E-2	5.129E+0	1.449E+1
-5.998E-2	5.174E+0	1.452E+1
-6.322E-2	5.236E+0	1.433E+1
-6.646E-2	5.109E+0	1.441E+1
-6.322E-2	5.083E+0	1.445E+1
-6.160E-2	5.197E+0	1.454E+1
-6.484E-2	5.142E+0	1.429E+1
-6.322E-2	5.187E+0	1.434E+1
-6.484E-2	5.229E+0	1.440E+1
-5.835E-2	5.113E+0	1.431E+1
-6.160E-2	5.164E+0	1.436E+1
-6.322E-2	5.083E+0	1.435E+1
-6.322E-2	5.138E+0	1.456E+1
-5.835E-2	5.119E+0	1.418E+1
-6.322E-2	5.236E+0	1.436E+1
-6.322E-2	5.184E+0	1.438E+1
-6.484E-2	5.132E+0	1.449E+1
-5.835E-2	5.184E+0	1.445E+1
-6.160E-2	5.074E+0	1.443E+1
-6.322E-2	5.177E+0	1.445E+1
-6.484E-2	5.135E+0	1.444E+1
-5.673E-2	5.161E+0	1.431E+1
-6.160E-2	5.177E+0	1.440E+1
-6.484E-2	5.203E+0	1.446E+1
-6.484E-2	5.177E+0	1.452E+1
-5.673E-2	5.184E+0	1.447E+1
-6.322E-2	5.132E+0	1.446E+1
-6.160E-2	5.158E+0	1.439E+1
-6.646E-2	5.109E+0	1.431E+1
-5.835E-2	5.226E+0	1.430E+1
-6.160E-2	5.197E+0	1.434E+1
-6.160E-2	5.119E+0	1.427E+1
-6.646E-2	5.181E+0	1.434E+1
-5.673E-2	5.148E+0	1.442E+1
-6.160E-2	5.190E+0	1.433E+1
-6.160E-2	5.181E+0	1.451E+1
-6.322E-2	5.155E+0	1.440E+1
-5.673E-2	5.164E+0	1.430E+1
-5.998E-2	5.158E+0	1.446E+1
-6.484E-2	5.138E+0	1.441E+1
-6.322E-2	5.138E+0	1.456E+1
-5.835E-2	5.181E+0	1.429E+1
-6.484E-2	5.168E+0	1.442E+1
-6.322E-2	5.129E+0	1.449E+1
-6.160E-2	5.226E+0	1.448E+1
-5.673E-2	5.164E+0	1.448E+1
-6.322E-2	5.116E+0	1.436E+1
-6.484E-2	5.126E+0	1.452E+1
-6.322E-2	5.145E+0	1.426E+1
-5.835E-2	5.181E+0	1.444E+1
-6.322E-2	5.200E+0	1.452E+1
-6.646E-2	5.158E+0	1.449E+1
-6.160E-2	5.148E+0	1.443E+1
-5.835E-2	5.177E+0	1.458E+1
-6.160E-2	5.158E+0	1.450E+1
-6.160E-2	5.200E+0	1.440E+1
-6.160E-2	5.138E+0	1.443E+1
-5.673E-2	5.265E+0	1.444E+1
-6.160E-2	5.171E+0	1.427E+1
-6.646E-2	5.281E+0	1.438E+1
-6.646E-2	5.184E+0	1.443E+1
-5.998E-2	5.194E+0	1.427E+1
-6.160E-2	5.138E+0	1.455E+1
-6.484E-2	5.164E+0	1.450E+1
-6.160E-2	5.200E+0	1.439E+1
-5.998E-2	5.177E+0	1.440E+1
-6.322E-2	5.187E+0	1.434E+1
-6.322E-2	5.190E+0	1.446E+1
-6.160E-2	5.005E+0	1.435E+1
-5.998E-2	5.197E+0	1.432E+1
-6.322E-2	5.164E+0	1.437E+1
-6.484E-2	5.158E+0	1.446E+1
-6.484E-2	5.061E+0	1.441E+1
-5.998E-2	5.138E+0	1.449E+1
-6.160E-2	5.103E+0	1.440E+1
-6.484E-2	5.100E+0	1.433E+1
-6.646E-2	5.174E+0	1.442E+1
-5.835E-2	5.187E+0	1.448E+1
-6.160E-2	5.200E+0	1.437E+1
-6.646E-2	5.268E+0	1.433E+1
-5.998E-2	5.138E+0	1.457E+1
-5.835E-2	5.103E+0	1.443E+1
-6.322E-2	5.271E+0	1.449E+1
-6.646E-2	5.233E+0	1.431E+1
-5.998E-2	5.177E+0	1.422E+1
-5.998E-2	5.074E+0	1.443E+1
-5.835E-2	5.216E+0	1.425E+1
-6.646E-2	5.164E+0	1.444E+1
-6.160E-2	5.236E+0	1.438E+1
-5.673E-2	5.113E+0	1.450E+1
-6.322E-2	5.275E+0	1.452E+1
-6.484E-2	5.148E+0	1.447E+1
-6.322E-2	5.113E+0	1.434E+1
-5.835E-2	5.220E+0	1.440E+1
-6.160E-2	5.106E+0	1.439E+1
-6.484E-2	5.164E+0	1.448E+1
-6.160E-2	5.135E+0	1.442E+1
-5.835E-2	5.087E+0	1.442E+1
-6.484E-2	5.135E+0	1.439E+1
-6.646E-2	5.135E+0	1.446E+1
-6.322E-2	5.090E+0	1.433E+1
-5.835E-2	5.087E+0	1.428E+1
-5.998E-2	5.216E+0	1.444E+1
-6.646E-2	5.174E+0	1.445E+1
-6.160E-2	5.138E+0	1.452E+1
-5.835E-2	5.113E+0	1.444E+1
-6.160E-2	5.190E+0	1.429E+1
-6.809E-2	5.203E+0	1.434E+1
-6.160E-2	5.187E+0	1.437E+1
-5.998E-2	5.203E+0	1.439E+1
-6.322E-2	5.194E+0	1.461E+1
-6.646E-2	5.096E+0	1.445E+1
-6.322E-2	5.164E+0	1.435E+1
-6.160E-2	5.181E+0	1.423E+1
-6.322E-2	5.129E+0	1.435E+1
-6.646E-2	5.288E+0	1.444E+1
-5.998E-2	5.203E+0	1.440E+1
-6.160E-2	5.103E+0	1.442E+1
-6.160E-2	5.151E+0	1.434E+1
-6.484E-2	5.148E+0	1.438E+1
-6.160E-2	5.126E+0	1.451E+1
-5.998E-2	5.148E+0	1.439E+1
-6.322E-2	5.194E+0	1.449E+1
-6.646E-2	5.129E+0	1.438E+1
-5.998E-2	5.151E+0	1.444E+1
-6.160E-2	5.184E+0	1.431E+1
-6.160E-2	5.229E+0	1.435E+1
-6.646E-2	5.158E+0	1.433E+1
-6.322E-2	5.216E+0	1.440E+1
-5.998E-2	5.145E+0	1.431E+1
-5.835E-2	5.190E+0	1.448E+1
-6.971E-2	5.181E+0	1.438E+1
-5.998E-2	5.236E+0	1.445E+1
-5.835E-2	5.174E+0	1.438E+1
-5.998E-2	5.161E+0	1.446E+1
-6.646E-2	5.229E+0	1.442E+1
-6.160E-2	5.126E+0	1.435E+1
-5.998E-2	5.142E+0	1.457E+1
-6.160E-2	5.220E+0	1.428E+1
-6.484E-2	5.181E+0	1.430E+1
-6.160E-2	5.155E+0	1.440E+1
-5.998E-2	5.155E+0	1.449E+1
-5.998E-2	5.246E+0	1.447E+1
-6.809E-2	5.216E+0	1.453E+1
-5.998E-2	5.151E+0	1.433E+1
-6.160E-2	5.077E+0	1.442E+1
-5.998E-2	5.233E+0	1.431E+1
-6.646E-2	5.223E+0	1.449E+1
-5.998E-2	5.181E+0	1.442E+1
-5.998E-2	5.239E+0	1.433E+1
-6.484E-2	5.116E+0	1.438E+1
-6.646E-2	5.271E+0	1.445E+1
-6.322E-2	5.220E+0	1.441E+1
-5.998E-2	5.129E+0	1.440E+1
-5.835E-2	5.216E+0	1.441E+1
-6.809E-2	5.233E+0	1.442E+1
-6.322E-2	5.194E+0	1.454E+1
-5.835E-2	5.262E+0	1.424E+1
-5.835E-2	5.151E+0	1.446E+1
-6.646E-2	5.171E+0	1.441E+1
-6.322E-2	5.220E+0	1.433E+1
-5.998E-2	5.164E+0	1.439E+1
-6.160E-2	5.210E+0	1.438E+1
-6.484E-2	5.161E+0	1.422E+1
-6.322E-2	5.233E+0	1.441E+1
-5.998E-2	5.304E+0	1.438E+1
-5.998E-2	5.067E+0	1.453E+1
-6.484E-2	5.239E+0	1.446E+1
-6.160E-2	5.064E+0	1.453E+1
-5.998E-2	5.197E+0	1.446E+1
-5.998E-2	5.080E+0	1.442E+1
-6.646E-2	5.281E+0	1.444E+1
-6.322E-2	5.304E+0	1.450E+1
-5.998E-2	5.148E+0	1.439E+1
-6.322E-2	5.155E+0	1.441E+1
-6.646E-2	5.109E+0	1.434E+1
-6.160E-2	5.145E+0	1.434E+1
-5.835E-2	5.096E+0	1.439E+1
-6.322E-2	5.151E+0	1.441E+1
-6.809E-2	5.200E+0	1.434E+1
-6.322E-2	5.194E+0	1.437E+1
-5.673E-2	5.161E+0	1.447E+1
-6.160E-2	5.138E+0	1.430E+1
-6.160E-2	5.064E+0	1.445E+1
-6.322E-2	5.164E+0	1.442E+1
-5.998E-2	5.190E+0	1.438E+1
-6.160E-2	5.100E+0	1.435E+1
-6.322E-2	5.135E+0	1.443E+1
-5.835E-2	5.116E+0	1.432E+1
-5.835E-2	5.220E+0	1.450E+1
-6.322E-2	5.142E+0	1.444E+1
-6.646E-2	5.216E+0	1.439E+1
-5.998E-2	5.190E+0	1.435E+1
-5.835E-2	5.135E+0	1.442E+1
-6.322E-2	5.126E+0	1.446E+1
-6.484E-2	5.200E+0	1.443E+1
-6.160E-2	5.070E+0	1.440E+1
-5.998E-2	5.116E+0	1.436E+1
-6.160E-2	5.171E+0	1.449E+1
-6.322E-2	5.116E+0	1.445E+1
-6.160E-2	5.174E+0	1.447E+1
-5.835E-2	5.158E+0	1.434E+1
-6.160E-2	5.126E+0	1.446E+1
-6.484E-2	5.164E+0	1.444E+1
-6.322E-2	5.229E+0	1.421E+1
-5.998E-2	5.148E+0	1.442E+1
-6.322E-2	5.109E+0	1.445E+1
-6.322E-2	5.210E+0	1.443E+1
-6.160E-2	5.177E+0	1.447E+1
-5.835E-2	5.164E+0	1.439E+1
-6.322E-2	5.158E+0	1.447E+1
-6.646E-2	5.236E+0	1.442E+1
-6.646E-2	5.155E+0	1.454E+1
-5.835E-2	5.216E+0	1.435E+1
-6.646E-2	5.216E+0	1.440E+1
-6.646E-2	5.151E+0	1.436E+1
-6.322E-2	5.096E+0	1.437E+1
-5.673E-2	5.220E+0	1.445E+1
-6.322E-2	5.171E+0	1.450E+1
-6.322E-2	5.093E+0	1.450E+1
-6.322E-2	5.138E+0	1.440E+1
-5.998E-2	5.129E+0	1.444E+1
-6.322E-2	5.168E+0	1.441E+1
-6.484E-2	5.116E+0	1.432E+1
-6.484E-2	5.259E+0	1.437E+1
-5.673E-2	5.155E+0	1.435E+1
-5.998E-2	5.223E+0	1.450E+1
-6.484E-2	5.187E+0	1.438E+1
-6.322E-2	5.129E+0	1.432E+1
-6.160E-2	5.145E+0	1.436E+1
-6.484E-2	5.190E+0	1.429E+1
-6.322E-2	5.174E+0	1.455E+1
-6.484E-2	5.116E+0	1.438E+1
-5.998E-2	5.057E+0	1.447E+1
-6.322E-2	5.190E+0	1.437E+1
-6.646E-2	5.194E+0	1.438E+1
-6.646E-2	5.168E+0	1.430E+1
-5.835E-2	5.155E+0	1.444E+1
-6.484E-2	5.174E+0	1.445E+1
-6.322E-2	5.145E+0	1.427E+1
-6.484E-2	5.080E+0	1.439E+1
-5.835E-2	5.216E+0	1.429E+1
-5.998E-2	5.142E+0	1.456E+1
-6.484E-2	5.090E+0	1.447E+1
-6.160E-2	5.155E+0	1.423E+1
-5.673E-2	5.100E+0	1.429E+1
-6.322E-2	5.171E+0	1.450E+1
-6.646E-2	5.181E+0	1.438E+1
-6.160E-2	5.161E+0	1.447E+1
-6.160E-2	5.174E+0	1.449E+1
-6.160E-2	5.103E+0	1.446E+1
-6.484E-2	5.151E+0	1.432E+1
-6.322E-2	5.109E+0	1.446E+1
-5.835E-2	5.083E+0	1.440E+1
-6.322E-2	5.200E+0	1.429E+1
-6.160E-2	5.190E+0	1.433E+1
-5.998E-2	5.132E+0	1.425E+1
-6.160E-2	5.080E+0	1.444E+1
-6.322E-2	5.200E+0	1.440E+1
-6.322E-2	5.223E+0	1.444E+1
-6.160E-2	5.200E+0	1.444E+1
-5.835E-2	5.171E+0	1.455E+1
-6.322E-2	5.096E+0	1.427E+1
-6.809E-2	5.177E+0	1.425E+1
-6.160E-2	5.113E+0	1.433E+1
-5.673E-2	5.138E+0	1.446E+1
-6.322E-2	5.216E+0	1.434E+1
-6.322E-2	5.116E+0	1.450E+1
-5.998E-2	5.203E+0	1.441E+1
-5.835E-2	5.177E+0	1.445E+1
-6.322E-2	5.207E+0	1.442E+1
-6.484E-2	5.080E+0	1.438E+1
-5.998E-2	5.083E+0	1.443E+1
-5.835E-2	5.190E+0	1.438E+1
-6.322E-2	5.184E+0	1.447E+1
-6.809E-2	5.220E+0	1.444E+1
-6.160E-2	5.103E+0	1.439E+1
-5.835E-2	5.197E+0	1.443E+1
-6.322E-2	5.083E+0	1.429E+1
-6.484E-2	5.229E+0	1.426E+1
-6.160E-2	5.116E+0	1.428E+1
-5.998E-2	5.171E+0	1.435E+1
-6.322E-2	5.197E+0	1.429E+1
-6.484E-2	5.132E+0	1.434E+1
-6.484E-2	5.223E+0	1.440E+1
-5.835E-2	5.177E+0	1.439E+1
-6.322E-2	5.142E+0	1.455E+1
-6.484E-2	5.106E+0	1.448E+1
-5.998E-2	5.109E+0	1.420E+1
-5.998E-2	5.132E+0	1.436E+1
-6.322E-2	5.138E+0	1.424E+1
-6.646E-2	5.142E+0	1.431E+1
-6.484E-2	5.057E+0	1.431E+1
-5.998E-2	5.233E+0	1.435E+1
-6.160E-2	5.190E+0	1.440E+1
-6.484E-2	5.158E+0	1.430E+1
-6.322E-2	5.168E+0	1.431E+1
-5.998E-2	5.090E+0	1.442E+1
-6.322E-2	5.249E+0	1.439E+1
-6.971E-2	5.119E+0	1.437E+1
-6.160E-2	5.093E+0	1.433E+1
-5.998E-2	5.116E+0	1.436E+1
-6.160E-2	5.129E+0	1.433E+1
-6.646E-2	5.129E+0	1.431E+1
-6.160E-2	5.184E+0	1.434E+1
-5.835E-2	5.116E+0	1.433E+1
-6.322E-2	5.161E+0	1.431E+1
-6.646E-2	5.207E+0	1.450E+1
-5.835E-2	5.142E+0	1.428E+1
-5.998E-2	5.135E+0	1.443E+1
-6.160E-2	5.142E+0	1.433E+1
-6.809E-2	5.161E+0	1.458E+1
-5.998E-2	5.116E+0	1.418E+1
-5.835E-2	5.255E+0	1.435E+1
-6.322E-2	5.174E+0	1.443E+1
-6.484E-2	5.083E+0	1.433E+1
-6.160E-2	5.226E+0	1.442E+1
[truncated: 93,949 more rows]
