# Supplementary material for: Improved ANAP incorporation and VCF analysis reveal details of P2X7 current facilitation and a limited conformational interplay between ATP binding and the intracellular ballast domain
Source: eLife. 2023 Jan 4;12:e82479. doi: 10.7554/eLife.82479 (PMC9859053; doi:10.7554/eLife.82479)
Supplement: Figure 5—figure supplement 2—source data 1. [file elife-82479-fig5-figsupp2-data1.zip › Figure-5_figure-supplement-2_source-data-1/22m07/12.csv]

-5.998E-2	4.113E+0	8.866E+0
-6.160E-2	4.074E+0	8.850E+0
-6.322E-2	4.061E+0	8.749E+0
-6.322E-2	4.100E+0	8.947E+0
-6.160E-2	4.065E+0	8.791E+0
-6.646E-2	3.974E+0	8.668E+0
-6.160E-2	4.026E+0	8.833E+0
-5.998E-2	4.010E+0	8.778E+0
-6.646E-2	4.078E+0	8.824E+0
-6.484E-2	4.110E+0	8.814E+0
-6.160E-2	4.097E+0	8.830E+0
-6.160E-2	4.113E+0	8.781E+0
-6.160E-2	3.993E+0	8.752E+0
-6.484E-2	3.990E+0	8.768E+0
-6.484E-2	4.042E+0	8.824E+0
-5.998E-2	3.971E+0	8.905E+0
-6.322E-2	3.954E+0	8.869E+0
-6.322E-2	4.081E+0	8.856E+0
-6.322E-2	4.097E+0	8.853E+0
-5.835E-2	4.087E+0	8.778E+0
-6.322E-2	4.042E+0	8.885E+0
-6.322E-2	4.039E+0	8.837E+0
-6.322E-2	4.126E+0	8.720E+0
-6.160E-2	4.045E+0	8.869E+0
-6.160E-2	4.081E+0	8.888E+0
-6.484E-2	4.042E+0	8.781E+0
-6.484E-2	4.016E+0	8.720E+0
-6.160E-2	4.074E+0	8.781E+0
-6.160E-2	4.016E+0	8.736E+0
-6.646E-2	4.074E+0	8.814E+0
-6.160E-2	4.074E+0	8.749E+0
-6.160E-2	4.104E+0	8.830E+0
-6.322E-2	3.990E+0	8.885E+0
-6.322E-2	4.029E+0	8.794E+0
-6.484E-2	4.058E+0	8.872E+0
-6.160E-2	4.023E+0	8.957E+0
-6.322E-2	4.032E+0	8.885E+0
-6.484E-2	4.061E+0	8.804E+0
-6.322E-2	4.091E+0	8.759E+0
-5.998E-2	4.029E+0	8.755E+0
-5.998E-2	4.055E+0	8.736E+0
-6.322E-2	4.045E+0	8.755E+0
-5.998E-2	4.036E+0	8.746E+0
-6.160E-2	4.016E+0	8.830E+0
-6.646E-2	4.084E+0	8.914E+0
-6.322E-2	3.990E+0	8.905E+0
-6.322E-2	4.032E+0	8.820E+0
-6.160E-2	4.123E+0	8.807E+0
-6.160E-2	4.100E+0	8.746E+0
-6.646E-2	3.990E+0	8.921E+0
-5.998E-2	4.052E+0	8.924E+0
-5.835E-2	4.029E+0	8.752E+0
-6.160E-2	4.133E+0	8.846E+0
-6.484E-2	4.081E+0	8.827E+0
-6.484E-2	4.055E+0	8.798E+0
-6.160E-2	4.139E+0	8.775E+0
-6.160E-2	4.104E+0	8.785E+0
-6.160E-2	4.013E+0	8.807E+0
-6.160E-2	4.081E+0	8.827E+0
-5.998E-2	4.052E+0	8.901E+0
-6.322E-2	4.071E+0	8.869E+0
-6.484E-2	4.029E+0	8.723E+0
-6.484E-2	4.117E+0	8.755E+0
-6.160E-2	3.980E+0	8.875E+0
-6.160E-2	4.081E+0	8.798E+0
-6.646E-2	4.052E+0	8.811E+0
-6.646E-2	4.084E+0	8.739E+0
-5.835E-2	4.071E+0	8.837E+0
-6.322E-2	4.049E+0	8.872E+0
-6.322E-2	4.068E+0	8.837E+0
-6.160E-2	4.023E+0	8.814E+0
-6.160E-2	3.977E+0	8.830E+0
-6.160E-2	4.019E+0	8.768E+0
-6.322E-2	3.984E+0	8.817E+0
-5.998E-2	3.990E+0	8.804E+0
-5.835E-2	4.097E+0	8.752E+0
-6.322E-2	4.087E+0	8.856E+0
-6.160E-2	3.987E+0	8.804E+0
-6.322E-2	4.133E+0	8.788E+0
-5.998E-2	4.058E+0	8.759E+0
-6.322E-2	4.084E+0	8.765E+0
-6.646E-2	4.032E+0	8.911E+0
-6.646E-2	4.097E+0	8.901E+0
-6.160E-2	4.016E+0	8.746E+0
-6.160E-2	3.990E+0	8.879E+0
-6.160E-2	4.104E+0	8.863E+0
-6.160E-2	4.032E+0	8.791E+0
-6.322E-2	4.049E+0	8.830E+0
-6.160E-2	4.032E+0	8.944E+0
-6.322E-2	4.045E+0	8.924E+0
-6.646E-2	4.052E+0	8.794E+0
-5.835E-2	4.049E+0	8.863E+0
-6.160E-2	4.045E+0	8.914E+0
-6.484E-2	4.023E+0	8.720E+0
-6.484E-2	4.078E+0	8.749E+0
-6.160E-2	4.126E+0	8.785E+0
-6.160E-2	4.055E+0	8.983E+0
-6.322E-2	3.980E+0	8.762E+0
-5.998E-2	4.023E+0	8.918E+0
-6.160E-2	4.023E+0	8.820E+0
-6.160E-2	4.100E+0	8.742E+0
-6.484E-2	3.974E+0	8.788E+0
-6.484E-2	4.058E+0	8.944E+0
-5.998E-2	4.016E+0	8.775E+0
-6.484E-2	3.990E+0	8.850E+0
-6.484E-2	4.058E+0	8.775E+0
-6.484E-2	4.113E+0	8.710E+0
-5.998E-2	3.984E+0	8.983E+0
-6.322E-2	4.078E+0	8.875E+0
-6.484E-2	4.065E+0	8.859E+0
-5.998E-2	4.036E+0	8.778E+0
-5.998E-2	4.136E+0	8.801E+0
-6.322E-2	4.016E+0	8.807E+0
-6.160E-2	4.055E+0	8.927E+0
-6.160E-2	4.045E+0	8.820E+0
-5.998E-2	4.029E+0	8.934E+0
-6.322E-2	4.169E+0	8.885E+0
-6.160E-2	4.094E+0	8.720E+0
-6.484E-2	4.071E+0	8.804E+0
-6.160E-2	4.029E+0	8.869E+0
-6.484E-2	4.058E+0	8.817E+0
-6.484E-2	3.980E+0	8.817E+0
-6.322E-2	4.061E+0	8.775E+0
-6.160E-2	4.110E+0	8.739E+0
-6.160E-2	4.013E+0	8.853E+0
-6.484E-2	4.091E+0	8.762E+0
-6.484E-2	4.110E+0	8.720E+0
-5.835E-2	4.023E+0	8.875E+0
-6.160E-2	4.036E+0	8.879E+0
-6.484E-2	4.032E+0	8.979E+0
-6.160E-2	4.078E+0	8.843E+0
-5.998E-2	4.152E+0	8.856E+0
-5.998E-2	4.178E+0	8.794E+0
-6.322E-2	4.061E+0	8.798E+0
-6.322E-2	4.023E+0	8.697E+0
-6.160E-2	4.074E+0	8.730E+0
-6.322E-2	4.120E+0	8.869E+0
-6.322E-2	4.019E+0	8.892E+0
-6.160E-2	4.029E+0	8.833E+0
-6.322E-2	4.019E+0	8.824E+0
-6.160E-2	4.146E+0	8.869E+0
-6.484E-2	3.993E+0	8.765E+0
-6.322E-2	4.006E+0	8.723E+0
-6.322E-2	4.081E+0	8.798E+0
-6.160E-2	3.997E+0	8.869E+0
-6.160E-2	4.091E+0	8.794E+0
-6.484E-2	4.126E+0	8.882E+0
-6.322E-2	4.049E+0	8.830E+0
-6.160E-2	4.068E+0	8.846E+0
-6.160E-2	4.016E+0	8.717E+0
-6.484E-2	4.058E+0	8.785E+0
-6.160E-2	4.000E+0	8.717E+0
-6.160E-2	4.042E+0	8.794E+0
-6.484E-2	4.061E+0	8.824E+0
-6.322E-2	4.006E+0	8.772E+0
-6.322E-2	4.010E+0	8.830E+0
-6.160E-2	4.100E+0	8.739E+0
-6.646E-2	4.133E+0	8.755E+0
-6.322E-2	4.107E+0	8.827E+0
-6.160E-2	4.039E+0	8.726E+0
-6.160E-2	3.987E+0	8.911E+0
-6.484E-2	4.107E+0	8.830E+0
-6.484E-2	4.065E+0	8.944E+0
-6.322E-2	4.058E+0	8.749E+0
-6.322E-2	4.104E+0	8.863E+0
-6.484E-2	4.042E+0	8.853E+0
-6.646E-2	4.104E+0	8.918E+0
-6.160E-2	4.029E+0	8.811E+0
-6.160E-2	4.029E+0	8.966E+0
-6.484E-2	4.071E+0	8.768E+0
-6.322E-2	4.091E+0	8.752E+0
-6.484E-2	4.010E+0	8.811E+0
-6.322E-2	4.133E+0	8.824E+0
-6.484E-2	4.039E+0	8.801E+0
-6.646E-2	4.071E+0	8.811E+0
-6.160E-2	3.971E+0	8.820E+0
-6.322E-2	4.120E+0	8.918E+0
-6.484E-2	4.049E+0	8.736E+0
-6.322E-2	4.084E+0	8.921E+0
-5.835E-2	4.068E+0	8.866E+0
-6.322E-2	4.019E+0	8.691E+0
-6.160E-2	4.045E+0	8.730E+0
-6.322E-2	4.049E+0	8.846E+0
-6.484E-2	4.065E+0	8.869E+0
-6.322E-2	4.052E+0	8.846E+0
-6.646E-2	4.065E+0	8.905E+0
-5.998E-2	4.049E+0	8.785E+0
-6.322E-2	4.074E+0	8.733E+0
-6.160E-2	3.990E+0	8.749E+0
-6.322E-2	4.039E+0	8.918E+0
-6.160E-2	4.087E+0	8.765E+0
-5.998E-2	4.042E+0	8.804E+0
-6.322E-2	4.087E+0	8.863E+0
-6.646E-2	4.087E+0	8.746E+0
-6.322E-2	4.065E+0	8.804E+0
-6.322E-2	4.016E+0	8.817E+0
-6.160E-2	3.916E+0	8.733E+0
-5.835E-2	4.036E+0	8.811E+0
-6.322E-2	3.984E+0	8.759E+0
-6.160E-2	4.107E+0	8.824E+0
-5.998E-2	4.039E+0	8.717E+0
-6.484E-2	4.045E+0	8.830E+0
-6.322E-2	4.029E+0	8.762E+0
-5.998E-2	4.019E+0	8.788E+0
-6.322E-2	3.935E+0	8.837E+0
-6.484E-2	4.146E+0	8.872E+0
-6.160E-2	3.974E+0	8.856E+0
-5.835E-2	4.042E+0	8.768E+0
-5.835E-2	4.016E+0	8.914E+0
-6.484E-2	3.990E+0	8.765E+0
-6.322E-2	4.026E+0	8.746E+0
-5.998E-2	4.052E+0	8.759E+0
-5.998E-2	4.029E+0	8.759E+0
-6.484E-2	4.023E+0	8.833E+0
-6.160E-2	3.997E+0	8.798E+0
-6.160E-2	4.074E+0	8.911E+0
-6.484E-2	3.980E+0	8.785E+0
-6.322E-2	4.010E+0	8.749E+0
-6.322E-2	4.126E+0	8.856E+0
-5.835E-2	4.052E+0	8.918E+0
-6.160E-2	4.094E+0	8.833E+0
-6.322E-2	4.065E+0	8.901E+0
-6.322E-2	4.120E+0	8.772E+0
-6.160E-2	4.023E+0	8.739E+0
-6.484E-2	4.052E+0	8.817E+0
-6.484E-2	3.997E+0	8.700E+0
-6.484E-2	4.068E+0	8.869E+0
-5.998E-2	4.055E+0	8.785E+0
-6.322E-2	4.023E+0	8.859E+0
-5.998E-2	4.032E+0	8.866E+0
-6.484E-2	4.071E+0	8.730E+0
-6.160E-2	4.068E+0	8.759E+0
-6.160E-2	4.019E+0	8.814E+0
-6.322E-2	4.055E+0	8.853E+0
-6.646E-2	3.984E+0	8.895E+0
-5.835E-2	4.052E+0	8.833E+0
-6.322E-2	4.006E+0	8.875E+0
-6.484E-2	4.045E+0	8.846E+0
-6.322E-2	4.097E+0	8.765E+0
-6.160E-2	4.055E+0	8.778E+0
-6.160E-2	4.013E+0	8.811E+0
-6.322E-2	4.061E+0	8.798E+0
-6.322E-2	4.100E+0	8.697E+0
-5.835E-2	4.172E+0	8.746E+0
-6.160E-2	4.058E+0	8.888E+0
-6.322E-2	4.084E+0	8.807E+0
-6.484E-2	4.094E+0	8.736E+0
-6.322E-2	4.065E+0	8.827E+0
-6.322E-2	3.971E+0	8.856E+0
-6.646E-2	4.016E+0	8.869E+0
-6.646E-2	4.013E+0	8.898E+0
-6.160E-2	4.029E+0	8.840E+0
-6.160E-2	4.036E+0	8.875E+0
-6.322E-2	4.091E+0	8.781E+0
-6.322E-2	4.032E+0	8.746E+0
-6.160E-2	4.003E+0	8.905E+0
-5.998E-2	4.097E+0	8.739E+0
-6.160E-2	4.036E+0	8.775E+0
-6.484E-2	4.000E+0	8.713E+0
-5.835E-2	4.058E+0	8.736E+0
-6.484E-2	4.104E+0	8.892E+0
-6.322E-2	4.065E+0	8.888E+0
-6.484E-2	4.065E+0	8.827E+0
-5.998E-2	4.013E+0	8.723E+0
-6.160E-2	4.113E+0	8.879E+0
-6.322E-2	4.052E+0	8.730E+0
-6.160E-2	4.074E+0	8.801E+0
-5.998E-2	4.074E+0	8.830E+0
-6.160E-2	4.071E+0	8.892E+0
-6.160E-2	4.032E+0	8.811E+0
-6.160E-2	4.078E+0	8.639E+0
-5.835E-2	4.074E+0	8.785E+0
-6.322E-2	4.032E+0	8.739E+0
-6.322E-2	4.006E+0	8.875E+0
-6.160E-2	4.097E+0	8.749E+0
-6.160E-2	4.029E+0	8.674E+0
-6.322E-2	4.052E+0	8.713E+0
-6.322E-2	4.078E+0	8.798E+0
-6.646E-2	4.023E+0	8.736E+0
-5.998E-2	4.000E+0	8.762E+0
-6.322E-2	4.042E+0	8.791E+0
-6.484E-2	4.016E+0	8.859E+0
-6.322E-2	3.974E+0	8.794E+0
-6.322E-2	4.013E+0	8.846E+0
-6.322E-2	4.006E+0	8.840E+0
-6.322E-2	4.036E+0	8.811E+0
-6.322E-2	4.029E+0	8.875E+0
-6.160E-2	3.997E+0	8.772E+0
-6.322E-2	4.091E+0	8.888E+0
-6.484E-2	4.074E+0	8.765E+0
-5.998E-2	4.110E+0	8.710E+0
-6.322E-2	4.117E+0	8.765E+0
-6.160E-2	4.036E+0	8.755E+0
-6.484E-2	4.013E+0	8.824E+0
-6.646E-2	4.094E+0	8.843E+0
-5.998E-2	4.006E+0	8.846E+0
-6.160E-2	3.984E+0	8.976E+0
-6.484E-2	4.026E+0	8.739E+0
-6.484E-2	3.993E+0	8.863E+0
-6.322E-2	4.058E+0	8.898E+0
-6.322E-2	4.049E+0	8.820E+0
-6.484E-2	4.146E+0	8.788E+0
-6.322E-2	4.026E+0	8.801E+0
-6.160E-2	4.036E+0	8.791E+0
-6.160E-2	4.006E+0	8.768E+0
-6.646E-2	3.993E+0	8.875E+0
-6.484E-2	4.045E+0	8.730E+0
-6.160E-2	3.928E+0	8.807E+0
-6.160E-2	4.130E+0	8.859E+0
-6.322E-2	4.084E+0	8.824E+0
-6.322E-2	4.068E+0	8.830E+0
-6.160E-2	4.074E+0	8.723E+0
-6.160E-2	4.049E+0	8.853E+0
-6.322E-2	4.010E+0	8.814E+0
-6.484E-2	4.104E+0	8.730E+0
-6.322E-2	3.974E+0	8.791E+0
-6.322E-2	3.977E+0	8.730E+0
-6.160E-2	4.078E+0	8.726E+0
-6.484E-2	4.074E+0	8.908E+0
-5.998E-2	4.055E+0	8.843E+0
-6.160E-2	4.068E+0	8.785E+0
-5.998E-2	3.958E+0	8.820E+0
-6.322E-2	4.032E+0	8.778E+0
-6.160E-2	4.087E+0	8.781E+0
-6.160E-2	3.997E+0	8.794E+0
-6.484E-2	4.023E+0	8.674E+0
-6.322E-2	4.061E+0	8.645E+0
-6.322E-2	4.074E+0	8.759E+0
-6.322E-2	4.061E+0	8.827E+0
-6.484E-2	3.977E+0	8.736E+0
-6.484E-2	4.045E+0	8.856E+0
-5.998E-2	4.049E+0	8.798E+0
-5.998E-2	4.104E+0	8.830E+0
-6.646E-2	4.032E+0	8.824E+0
-6.160E-2	4.052E+0	8.837E+0
-5.998E-2	4.071E+0	8.794E+0
-6.160E-2	3.990E+0	8.892E+0
-6.322E-2	4.029E+0	8.843E+0
-6.484E-2	4.052E+0	8.794E+0
-6.160E-2	4.010E+0	8.778E+0
-6.160E-2	4.078E+0	8.788E+0
-6.484E-2	4.120E+0	8.762E+0
-6.322E-2	4.013E+0	8.885E+0
-6.160E-2	4.010E+0	8.674E+0
-6.484E-2	4.084E+0	8.866E+0
-6.322E-2	4.065E+0	8.918E+0
-6.322E-2	4.065E+0	8.837E+0
-6.160E-2	4.100E+0	8.778E+0
-6.322E-2	4.052E+0	8.953E+0
-6.484E-2	3.980E+0	8.785E+0
-6.484E-2	3.990E+0	8.752E+0
-6.160E-2	4.071E+0	8.755E+0
-6.322E-2	4.032E+0	8.931E+0
-6.322E-2	4.100E+0	8.817E+0
-5.998E-2	4.110E+0	8.733E+0
-6.322E-2	4.068E+0	8.739E+0
-6.322E-2	4.019E+0	8.843E+0
-6.322E-2	4.010E+0	8.827E+0
-6.322E-2	4.165E+0	8.762E+0
-5.998E-2	4.091E+0	8.639E+0
-6.160E-2	4.016E+0	8.863E+0
-6.484E-2	4.023E+0	8.827E+0
-6.160E-2	4.042E+0	8.781E+0
-6.160E-2	3.993E+0	8.804E+0
-6.160E-2	4.026E+0	8.720E+0
-6.484E-2	4.055E+0	8.768E+0
-6.322E-2	4.065E+0	8.720E+0
-6.160E-2	4.065E+0	8.856E+0
-6.160E-2	4.003E+0	8.921E+0
-6.646E-2	4.065E+0	8.723E+0
-6.322E-2	4.068E+0	8.840E+0
-6.484E-2	4.074E+0	8.710E+0
-5.998E-2	4.039E+0	8.781E+0
-6.160E-2	3.967E+0	8.866E+0
-6.322E-2	4.097E+0	8.882E+0
-6.160E-2	4.049E+0	8.626E+0
-6.160E-2	4.010E+0	8.850E+0
-6.484E-2	4.003E+0	8.898E+0
-6.322E-2	4.036E+0	8.775E+0
-5.998E-2	4.039E+0	8.801E+0
-6.160E-2	4.094E+0	8.778E+0
-6.322E-2	4.084E+0	8.778E+0
-6.322E-2	4.032E+0	8.791E+0
-6.160E-2	4.003E+0	8.791E+0
-6.160E-2	4.013E+0	8.833E+0
-6.484E-2	4.042E+0	8.742E+0
-6.322E-2	4.029E+0	8.710E+0
-6.484E-2	4.058E+0	8.772E+0
-6.160E-2	4.055E+0	8.726E+0
-6.484E-2	4.049E+0	8.804E+0
-6.322E-2	3.997E+0	8.726E+0
-5.998E-2	4.032E+0	8.840E+0
-5.998E-2	3.967E+0	8.840E+0
-6.646E-2	4.065E+0	8.817E+0
-6.322E-2	4.071E+0	8.704E+0
-5.835E-2	4.029E+0	8.739E+0
-6.160E-2	4.026E+0	8.749E+0
-6.484E-2	4.019E+0	8.833E+0
-6.322E-2	4.097E+0	8.791E+0
-5.998E-2	4.003E+0	8.739E+0
-6.160E-2	4.071E+0	8.765E+0
-6.160E-2	4.162E+0	8.755E+0
-6.322E-2	4.049E+0	8.710E+0
-6.322E-2	4.010E+0	8.837E+0
-6.160E-2	4.078E+0	8.814E+0
-6.322E-2	4.029E+0	8.843E+0
-5.998E-2	4.055E+0	8.788E+0
-6.160E-2	3.967E+0	8.850E+0
-6.160E-2	4.071E+0	8.856E+0
-6.322E-2	4.042E+0	8.953E+0
-6.160E-2	4.006E+0	8.752E+0
-6.160E-2	4.029E+0	8.846E+0
-6.160E-2	4.081E+0	8.785E+0
-6.160E-2	4.052E+0	8.872E+0
-6.322E-2	4.023E+0	8.807E+0
-5.998E-2	3.925E+0	8.713E+0
-6.322E-2	4.036E+0	8.859E+0
-6.322E-2	4.094E+0	8.661E+0
-6.484E-2	4.058E+0	8.746E+0
-6.160E-2	4.036E+0	8.733E+0
-6.160E-2	4.084E+0	8.866E+0
-6.484E-2	4.003E+0	8.778E+0
-6.322E-2	4.029E+0	8.798E+0
-6.160E-2	4.091E+0	8.804E+0
-6.484E-2	4.000E+0	8.898E+0
-6.322E-2	4.055E+0	8.817E+0
-6.484E-2	3.967E+0	8.681E+0
-5.998E-2	3.967E+0	8.820E+0
-6.160E-2	3.997E+0	8.814E+0
-6.160E-2	4.120E+0	8.791E+0
-6.484E-2	3.967E+0	8.704E+0
-5.998E-2	4.087E+0	8.739E+0
-6.160E-2	4.097E+0	8.742E+0
-6.322E-2	4.055E+0	8.655E+0
-6.484E-2	3.987E+0	8.843E+0
-6.160E-2	4.065E+0	8.833E+0
-5.998E-2	3.974E+0	8.837E+0
-6.322E-2	4.010E+0	8.665E+0
-6.160E-2	4.039E+0	8.772E+0
-6.160E-2	4.032E+0	8.827E+0
-5.998E-2	4.104E+0	8.684E+0
-6.646E-2	4.097E+0	8.824E+0
-6.484E-2	4.006E+0	8.781E+0
-6.160E-2	4.058E+0	8.781E+0
-6.484E-2	4.019E+0	8.791E+0
-6.484E-2	4.026E+0	8.768E+0
-6.322E-2	3.993E+0	8.717E+0
-6.160E-2	4.039E+0	8.785E+0
-6.160E-2	4.016E+0	8.768E+0
-6.484E-2	4.045E+0	8.733E+0
-6.322E-2	3.977E+0	8.937E+0
-5.998E-2	4.039E+0	8.720E+0
-6.322E-2	4.013E+0	8.856E+0
-6.160E-2	4.013E+0	8.674E+0
-6.484E-2	4.084E+0	8.833E+0
-6.322E-2	4.003E+0	8.794E+0
-5.998E-2	4.026E+0	8.807E+0
-6.484E-2	4.042E+0	8.833E+0
-6.484E-2	4.016E+0	8.736E+0
-5.998E-2	4.029E+0	8.759E+0
-6.160E-2	4.042E+0	8.885E+0
-6.484E-2	4.061E+0	8.778E+0
-6.160E-2	4.016E+0	8.947E+0
-6.160E-2	4.029E+0	8.798E+0
-6.160E-2	4.026E+0	8.807E+0
-6.484E-2	4.055E+0	8.781E+0
-5.835E-2	4.006E+0	8.759E+0
-5.998E-2	4.104E+0	8.788E+0
-5.998E-2	4.071E+0	8.798E+0
-6.646E-2	3.974E+0	8.794E+0
-6.160E-2	4.071E+0	8.752E+0
-6.484E-2	4.081E+0	8.859E+0
-6.484E-2	4.016E+0	8.765E+0
-6.646E-2	4.045E+0	8.759E+0
-6.484E-2	4.065E+0	8.755E+0
-6.160E-2	4.081E+0	8.863E+0
-6.322E-2	4.058E+0	8.710E+0
-6.160E-2	4.110E+0	8.749E+0
-6.322E-2	4.042E+0	8.859E+0
-6.322E-2	4.104E+0	8.749E+0
-6.322E-2	4.107E+0	8.736E+0
-6.484E-2	4.078E+0	8.710E+0
-6.160E-2	4.068E+0	8.853E+0
-6.322E-2	4.081E+0	8.723E+0
-6.160E-2	4.036E+0	8.827E+0
-6.322E-2	4.039E+0	8.811E+0
-6.484E-2	4.016E+0	8.833E+0
-6.160E-2	4.049E+0	8.775E+0
-5.998E-2	4.117E+0	8.684E+0
-6.160E-2	4.016E+0	8.830E+0
-6.322E-2	4.078E+0	8.785E+0
-5.998E-2	3.967E+0	8.730E+0
-6.322E-2	4.156E+0	8.665E+0
-6.484E-2	4.065E+0	8.811E+0
-6.322E-2	4.061E+0	8.785E+0
-6.160E-2	4.019E+0	8.717E+0
-5.998E-2	4.094E+0	8.824E+0
-6.484E-2	4.016E+0	8.869E+0
-6.322E-2	3.977E+0	8.791E+0
-5.998E-2	4.074E+0	8.785E+0
-6.322E-2	4.023E+0	8.765E+0
-6.322E-2	4.013E+0	8.788E+0
-6.484E-2	4.071E+0	8.817E+0
-6.160E-2	4.032E+0	8.830E+0
-6.160E-2	3.990E+0	8.856E+0
-6.322E-2	4.087E+0	8.801E+0
-6.160E-2	4.036E+0	8.837E+0
-6.160E-2	4.100E+0	8.830E+0
-6.322E-2	4.149E+0	8.755E+0
-6.322E-2	4.068E+0	8.730E+0
-6.484E-2	4.071E+0	8.739E+0
-5.998E-2	4.032E+0	8.837E+0
-6.160E-2	4.058E+0	8.765E+0
-6.160E-2	4.003E+0	8.687E+0
-6.160E-2	4.032E+0	8.762E+0
-6.160E-2	4.013E+0	8.775E+0
-6.160E-2	4.019E+0	8.684E+0
-5.998E-2	4.130E+0	8.872E+0
-5.998E-2	4.000E+0	8.626E+0
-6.160E-2	4.045E+0	8.859E+0
-6.484E-2	4.010E+0	8.733E+0
-6.322E-2	4.084E+0	8.807E+0
-5.998E-2	4.130E+0	8.820E+0
-6.160E-2	3.958E+0	8.781E+0
-6.160E-2	3.997E+0	8.775E+0
-6.646E-2	4.006E+0	8.866E+0
-6.484E-2	4.023E+0	8.742E+0
-5.998E-2	4.065E+0	8.720E+0
-5.998E-2	4.042E+0	8.768E+0
-6.646E-2	4.016E+0	8.762E+0
-6.160E-2	4.032E+0	8.652E+0
-5.998E-2	4.058E+0	8.723E+0
-6.160E-2	4.071E+0	8.762E+0
-6.484E-2	4.094E+0	8.746E+0
-6.484E-2	4.003E+0	8.746E+0
-6.160E-2	4.055E+0	8.820E+0
-6.322E-2	4.061E+0	8.736E+0
-6.646E-2	4.139E+0	8.807E+0
-6.322E-2	4.061E+0	8.807E+0
-6.160E-2	4.026E+0	8.713E+0
-6.160E-2	4.036E+0	8.739E+0
-6.646E-2	4.068E+0	8.830E+0
-6.322E-2	4.104E+0	8.768E+0
-5.835E-2	4.010E+0	8.927E+0
-6.160E-2	4.126E+0	8.827E+0
-6.646E-2	4.039E+0	8.807E+0
-6.160E-2	4.039E+0	8.765E+0
-5.998E-2	3.961E+0	8.827E+0
-6.484E-2	4.120E+0	8.778E+0
-6.160E-2	4.110E+0	8.762E+0
-6.484E-2	4.074E+0	8.833E+0
-5.835E-2	4.010E+0	8.720E+0
-6.160E-2	3.987E+0	8.801E+0
-6.322E-2	4.032E+0	8.794E+0
-6.160E-2	4.003E+0	8.717E+0
-5.998E-2	4.094E+0	8.733E+0
-6.160E-2	4.100E+0	8.814E+0
-6.322E-2	3.948E+0	8.746E+0
-6.322E-2	4.084E+0	8.707E+0
-5.998E-2	4.019E+0	8.788E+0
-6.160E-2	4.039E+0	8.658E+0
-6.322E-2	4.087E+0	8.746E+0
-6.322E-2	4.006E+0	8.707E+0
-6.160E-2	4.026E+0	8.713E+0
-6.484E-2	3.990E+0	8.704E+0
-6.322E-2	3.990E+0	8.759E+0
-6.484E-2	4.042E+0	8.778E+0
-6.160E-2	3.958E+0	8.681E+0
-5.998E-2	3.977E+0	8.872E+0
-6.322E-2	4.084E+0	8.749E+0
-6.322E-2	3.977E+0	8.752E+0
-6.160E-2	4.100E+0	8.950E+0
-5.998E-2	3.945E+0	8.791E+0
-6.646E-2	4.019E+0	8.791E+0
-6.484E-2	4.058E+0	8.759E+0
-6.160E-2	4.152E+0	8.869E+0
-6.322E-2	4.052E+0	8.820E+0
-6.322E-2	4.061E+0	8.668E+0
-6.484E-2	4.039E+0	8.661E+0
-6.160E-2	4.146E+0	8.639E+0
-6.160E-2	3.948E+0	8.755E+0
-6.646E-2	4.036E+0	8.814E+0
-5.998E-2	3.967E+0	8.840E+0
-5.835E-2	4.016E+0	8.752E+0
-5.998E-2	3.971E+0	8.765E+0
-6.322E-2	4.058E+0	8.811E+0
-6.322E-2	4.071E+0	8.872E+0
-6.160E-2	4.042E+0	8.736E+0
-6.322E-2	4.032E+0	8.817E+0
-6.160E-2	4.029E+0	8.781E+0
-6.646E-2	4.010E+0	8.837E+0
-6.160E-2	3.886E+0	8.791E+0
-5.998E-2	4.110E+0	8.837E+0
-6.484E-2	4.039E+0	8.827E+0
-6.160E-2	4.074E+0	8.742E+0
-5.998E-2	4.019E+0	8.765E+0
-6.322E-2	4.042E+0	8.856E+0
-6.322E-2	4.097E+0	8.736E+0
-6.484E-2	3.997E+0	8.872E+0
-5.998E-2	4.061E+0	8.824E+0
-6.160E-2	4.003E+0	8.723E+0
-5.998E-2	4.094E+0	8.804E+0
-6.160E-2	4.113E+0	8.759E+0
-5.998E-2	4.029E+0	8.892E+0
-6.160E-2	4.065E+0	8.765E+0
-6.322E-2	4.113E+0	8.837E+0
-6.160E-2	4.052E+0	8.765E+0
-6.160E-2	3.964E+0	8.830E+0
-6.160E-2	4.019E+0	8.827E+0
-6.322E-2	4.010E+0	8.717E+0
-6.322E-2	3.997E+0	8.697E+0
-5.998E-2	4.084E+0	8.678E+0
-6.160E-2	3.932E+0	8.742E+0
-6.322E-2	4.058E+0	8.804E+0
-6.322E-2	4.071E+0	8.704E+0
-6.322E-2	4.036E+0	8.794E+0
-6.160E-2	4.042E+0	8.733E+0
-6.322E-2	4.026E+0	8.794E+0
-6.322E-2	4.100E+0	8.772E+0
-5.835E-2	4.087E+0	8.752E+0
-6.484E-2	4.049E+0	8.726E+0
-6.646E-2	3.987E+0	8.781E+0
-6.322E-2	3.990E+0	8.713E+0
-5.835E-2	4.049E+0	8.710E+0
-6.160E-2	3.977E+0	8.869E+0
-6.484E-2	4.010E+0	8.755E+0
-6.322E-2	4.055E+0	8.843E+0
-5.998E-2	4.065E+0	8.814E+0
-6.322E-2	4.029E+0	8.820E+0
-6.322E-2	4.049E+0	8.717E+0
-6.160E-2	4.003E+0	8.713E+0
-5.998E-2	4.107E+0	8.801E+0
-6.160E-2	4.074E+0	8.804E+0
-6.484E-2	4.087E+0	8.856E+0
-6.160E-2	4.100E+0	8.704E+0
-5.998E-2	4.000E+0	8.804E+0
-5.998E-2	4.013E+0	8.730E+0
-6.322E-2	4.032E+0	8.794E+0
-6.160E-2	3.993E+0	8.742E+0
-5.998E-2	3.977E+0	8.723E+0
-6.322E-2	4.052E+0	8.736E+0
-5.998E-2	4.071E+0	8.807E+0
-6.322E-2	4.074E+0	8.814E+0
-5.998E-2	4.042E+0	8.755E+0
-6.160E-2	4.091E+0	8.768E+0
-6.322E-2	4.006E+0	8.882E+0
-6.484E-2	4.087E+0	8.775E+0
-5.998E-2	4.010E+0	8.820E+0
-5.998E-2	4.061E+0	8.704E+0
-6.484E-2	4.003E+0	8.801E+0
-6.160E-2	4.068E+0	8.781E+0
-5.998E-2	4.000E+0	8.652E+0
-6.322E-2	4.091E+0	8.752E+0
-6.322E-2	4.113E+0	8.772E+0
-6.322E-2	3.938E+0	8.817E+0
-5.998E-2	4.029E+0	8.785E+0
-6.160E-2	4.143E+0	8.824E+0
-6.322E-2	4.013E+0	8.850E+0
-6.484E-2	4.026E+0	8.791E+0
-5.998E-2	3.997E+0	8.717E+0
-6.322E-2	4.074E+0	8.804E+0
-6.322E-2	4.055E+0	8.687E+0
-6.160E-2	4.097E+0	8.778E+0
-5.835E-2	4.039E+0	8.853E+0
-6.160E-2	4.113E+0	8.778E+0
-6.484E-2	4.081E+0	8.707E+0
-6.322E-2	4.065E+0	8.775E+0
-5.998E-2	3.993E+0	8.837E+0
-6.160E-2	4.045E+0	8.872E+0
-5.998E-2	4.032E+0	8.859E+0
-6.322E-2	4.006E+0	8.759E+0
-6.160E-2	4.110E+0	8.778E+0
-6.160E-2	4.026E+0	8.723E+0
-6.160E-2	4.061E+0	8.749E+0
-6.322E-2	4.120E+0	8.778E+0
-6.160E-2	4.029E+0	8.801E+0
-6.322E-2	4.016E+0	8.785E+0
-6.160E-2	4.058E+0	8.742E+0
-6.322E-2	4.094E+0	8.723E+0
-6.160E-2	4.036E+0	8.658E+0
-5.998E-2	4.010E+0	8.846E+0
-6.646E-2	3.997E+0	8.798E+0
-6.160E-2	4.078E+0	8.755E+0
-6.160E-2	4.049E+0	8.755E+0
-6.484E-2	3.938E+0	8.807E+0
-6.322E-2	4.081E+0	8.827E+0
-6.160E-2	3.997E+0	8.742E+0
-5.998E-2	4.084E+0	8.749E+0
-6.160E-2	4.023E+0	8.794E+0
-6.160E-2	4.003E+0	8.794E+0
-6.484E-2	4.016E+0	8.840E+0
-6.322E-2	4.061E+0	8.736E+0
-6.160E-2	4.107E+0	8.801E+0
-6.484E-2	4.032E+0	8.788E+0
-6.160E-2	4.032E+0	8.713E+0
-5.998E-2	3.954E+0	8.765E+0
-5.998E-2	4.065E+0	8.814E+0
-6.160E-2	3.980E+0	8.843E+0
-6.322E-2	4.058E+0	8.694E+0
-6.160E-2	3.958E+0	8.733E+0
-6.160E-2	4.104E+0	8.661E+0
-6.160E-2	4.120E+0	8.713E+0
-6.484E-2	4.003E+0	8.875E+0
-6.484E-2	4.097E+0	8.794E+0
-6.160E-2	4.045E+0	8.759E+0
-6.322E-2	4.068E+0	8.781E+0
-6.322E-2	4.123E+0	8.691E+0
-6.160E-2	4.094E+0	8.778E+0
-6.160E-2	4.055E+0	8.781E+0
-6.484E-2	3.990E+0	8.772E+0
-6.322E-2	4.104E+0	8.658E+0
-5.998E-2	3.961E+0	8.843E+0
-6.160E-2	4.110E+0	8.824E+0
-6.322E-2	4.071E+0	8.694E+0
-6.484E-2	3.984E+0	8.804E+0
-5.998E-2	4.045E+0	8.755E+0
-6.160E-2	4.023E+0	8.749E+0
-6.322E-2	4.016E+0	8.827E+0
-6.322E-2	4.084E+0	8.827E+0
-6.160E-2	4.013E+0	8.720E+0
-6.484E-2	4.026E+0	8.820E+0
-6.809E-2	4.003E+0	8.752E+0
-6.484E-2	4.042E+0	8.752E+0
-5.998E-2	4.039E+0	8.733E+0
-6.160E-2	4.019E+0	8.739E+0
-6.484E-2	4.032E+0	8.739E+0
-6.484E-2	4.052E+0	8.869E+0
-6.322E-2	4.019E+0	8.691E+0
-6.322E-2	4.065E+0	8.723E+0
-6.322E-2	4.087E+0	8.820E+0
-6.160E-2	4.032E+0	8.833E+0
-5.835E-2	4.023E+0	8.749E+0
-5.998E-2	4.087E+0	8.697E+0
-6.160E-2	4.055E+0	8.717E+0
-6.322E-2	4.094E+0	8.742E+0
-6.160E-2	4.026E+0	8.717E+0
-6.160E-2	3.984E+0	8.788E+0
-6.322E-2	4.010E+0	8.765E+0
-6.484E-2	4.045E+0	8.746E+0
-5.835E-2	4.058E+0	8.785E+0
-5.998E-2	4.052E+0	8.794E+0
-6.322E-2	4.026E+0	8.768E+0
-6.484E-2	4.061E+0	8.798E+0
-6.160E-2	3.971E+0	8.571E+0
-6.160E-2	4.065E+0	8.879E+0
-6.484E-2	3.997E+0	8.827E+0
-6.484E-2	4.006E+0	8.824E+0
-5.998E-2	3.990E+0	8.710E+0
-6.160E-2	4.026E+0	8.674E+0
-6.484E-2	3.987E+0	8.921E+0
-6.322E-2	4.100E+0	8.781E+0
-5.835E-2	3.987E+0	8.687E+0
-6.322E-2	4.074E+0	8.742E+0
-6.160E-2	4.081E+0	8.775E+0
-6.809E-2	4.039E+0	8.736E+0
-6.322E-2	4.071E+0	8.762E+0
-6.322E-2	4.097E+0	8.730E+0
-6.484E-2	4.162E+0	8.742E+0
-6.484E-2	4.087E+0	8.775E+0
-6.160E-2	4.032E+0	8.788E+0
-6.322E-2	4.100E+0	8.772E+0
-6.484E-2	4.029E+0	8.700E+0
-6.322E-2	4.045E+0	8.814E+0
-5.835E-2	4.049E+0	8.775E+0
-6.322E-2	4.084E+0	8.785E+0
-6.322E-2	4.087E+0	8.772E+0
-6.322E-2	4.052E+0	8.824E+0
-5.835E-2	3.916E+0	8.944E+0
-6.160E-2	4.010E+0	8.807E+0
-6.322E-2	4.055E+0	8.720E+0
-6.322E-2	3.916E+0	8.687E+0
-5.998E-2	4.045E+0	8.730E+0
-5.998E-2	3.971E+0	8.804E+0
-6.160E-2	3.997E+0	8.742E+0
-5.998E-2	4.104E+0	8.739E+0
-6.322E-2	3.984E+0	8.697E+0
-6.160E-2	4.061E+0	8.824E+0
-6.322E-2	4.016E+0	8.742E+0
-6.484E-2	4.061E+0	8.778E+0
-6.322E-2	4.058E+0	8.833E+0
-6.322E-2	4.052E+0	8.726E+0
-6.484E-2	4.039E+0	8.908E+0
-6.160E-2	4.032E+0	8.824E+0
-6.160E-2	4.087E+0	8.742E+0
-6.484E-2	4.055E+0	8.707E+0
-6.160E-2	4.013E+0	8.859E+0
-6.322E-2	4.104E+0	8.840E+0
-6.160E-2	4.110E+0	8.859E+0
-6.160E-2	4.065E+0	8.798E+0
-6.160E-2	4.084E+0	8.648E+0
-6.322E-2	3.993E+0	8.642E+0
-5.835E-2	4.058E+0	8.665E+0
-5.998E-2	4.100E+0	8.665E+0
-6.160E-2	3.980E+0	8.629E+0
-6.484E-2	4.091E+0	8.788E+0
-5.998E-2	3.958E+0	8.827E+0
-6.160E-2	4.032E+0	8.755E+0
-6.484E-2	3.984E+0	8.736E+0
-6.322E-2	4.032E+0	8.850E+0
-6.160E-2	4.139E+0	8.726E+0
-6.160E-2	4.036E+0	8.759E+0
-6.646E-2	4.039E+0	8.742E+0
-5.835E-2	4.029E+0	8.772E+0
-5.998E-2	4.058E+0	8.755E+0
-6.160E-2	4.003E+0	8.765E+0
-6.484E-2	4.126E+0	8.687E+0
-6.322E-2	4.013E+0	8.768E+0
-6.160E-2	4.078E+0	8.885E+0
-6.160E-2	4.055E+0	8.717E+0
-6.160E-2	4.052E+0	8.739E+0
-6.160E-2	4.036E+0	8.781E+0
-6.160E-2	3.993E+0	8.785E+0
-6.322E-2	3.941E+0	8.765E+0
-6.160E-2	4.003E+0	8.872E+0
-6.160E-2	4.100E+0	8.661E+0
-5.998E-2	4.026E+0	8.768E+0
-5.835E-2	4.013E+0	8.717E+0
-5.998E-2	4.087E+0	8.710E+0
-6.160E-2	3.997E+0	8.697E+0
-6.322E-2	4.042E+0	8.778E+0
-5.998E-2	3.922E+0	8.875E+0
-6.484E-2	4.055E+0	8.788E+0
-6.484E-2	4.087E+0	8.691E+0
-6.160E-2	3.971E+0	8.642E+0
-6.322E-2	3.997E+0	8.733E+0
-6.322E-2	4.003E+0	8.840E+0
-6.646E-2	4.003E+0	8.749E+0
-6.160E-2	3.993E+0	8.765E+0
-5.998E-2	4.013E+0	8.742E+0
-6.322E-2	4.068E+0	8.785E+0
-6.646E-2	4.162E+0	8.749E+0
-5.998E-2	3.961E+0	8.765E+0
-6.160E-2	4.065E+0	8.730E+0
-6.160E-2	4.006E+0	8.710E+0
-6.322E-2	3.980E+0	8.811E+0
-6.322E-2	4.006E+0	8.635E+0
-6.160E-2	4.010E+0	8.788E+0
-6.160E-2	4.087E+0	8.720E+0
-6.484E-2	4.010E+0	8.772E+0
-5.998E-2	3.990E+0	8.814E+0
-5.998E-2	4.045E+0	8.733E+0
-6.322E-2	4.042E+0	8.843E+0
-6.484E-2	3.974E+0	8.814E+0
-6.160E-2	4.074E+0	8.859E+0
-6.484E-2	4.000E+0	8.765E+0
-6.322E-2	4.091E+0	8.713E+0
-6.484E-2	3.971E+0	8.775E+0
-6.322E-2	3.967E+0	8.694E+0
-6.160E-2	4.032E+0	8.720E+0
-6.160E-2	4.010E+0	8.827E+0
-6.160E-2	4.071E+0	8.768E+0
-6.160E-2	4.026E+0	8.765E+0
-6.484E-2	3.974E+0	8.853E+0
-6.160E-2	4.071E+0	8.781E+0
-6.160E-2	4.094E+0	8.733E+0
-5.998E-2	3.974E+0	8.723E+0
-6.160E-2	4.049E+0	8.752E+0
-6.484E-2	4.100E+0	8.837E+0
-6.322E-2	4.000E+0	8.723E+0
-5.998E-2	4.045E+0	8.655E+0
-6.160E-2	4.058E+0	8.768E+0
-6.322E-2	3.977E+0	8.742E+0
-6.322E-2	4.003E+0	8.723E+0
-6.160E-2	3.964E+0	8.801E+0
-6.484E-2	4.061E+0	8.726E+0
-6.160E-2	4.117E+0	8.609E+0
-6.484E-2	3.990E+0	8.661E+0
-6.160E-2	4.026E+0	8.746E+0
-6.160E-2	3.987E+0	8.691E+0
-6.484E-2	3.951E+0	8.642E+0
-6.322E-2	4.065E+0	8.652E+0
-5.998E-2	3.987E+0	8.730E+0
-6.322E-2	4.087E+0	8.768E+0
-6.322E-2	4.010E+0	8.665E+0
-6.322E-2	4.068E+0	8.801E+0
-5.998E-2	4.123E+0	8.781E+0
-6.160E-2	4.042E+0	8.723E+0
-6.484E-2	4.023E+0	8.798E+0
-6.484E-2	4.036E+0	8.713E+0
-5.835E-2	4.003E+0	8.762E+0
-5.998E-2	4.042E+0	8.833E+0
-6.484E-2	3.984E+0	8.788E+0
-6.160E-2	4.071E+0	8.733E+0
-6.160E-2	4.026E+0	8.723E+0
-5.998E-2	4.026E+0	8.658E+0
-6.646E-2	4.013E+0	8.820E+0
-6.160E-2	4.049E+0	8.733E+0
-5.998E-2	4.029E+0	8.807E+0
-6.160E-2	4.032E+0	8.755E+0
-6.484E-2	4.087E+0	8.749E+0
-6.160E-2	4.087E+0	8.807E+0
-6.322E-2	4.019E+0	8.804E+0
-5.998E-2	3.971E+0	8.794E+0
-6.322E-2	4.120E+0	8.655E+0
-5.998E-2	3.980E+0	8.772E+0
-6.322E-2	4.016E+0	8.927E+0
-5.998E-2	4.110E+0	8.648E+0
-6.322E-2	4.036E+0	8.820E+0
-6.322E-2	4.023E+0	8.652E+0
-6.322E-2	4.110E+0	8.768E+0
-5.998E-2	4.091E+0	8.609E+0
-6.484E-2	4.084E+0	8.726E+0
-6.484E-2	3.958E+0	8.788E+0
-6.160E-2	4.032E+0	8.600E+0
-5.835E-2	4.094E+0	8.837E+0
-6.322E-2	3.967E+0	8.772E+0
-6.160E-2	4.026E+0	8.794E+0
-6.160E-2	4.023E+0	8.661E+0
-5.998E-2	3.984E+0	8.749E+0
-5.998E-2	4.019E+0	8.798E+0
-6.484E-2	4.003E+0	8.820E+0
-5.998E-2	4.052E+0	8.726E+0
-6.160E-2	3.971E+0	8.616E+0
-6.322E-2	4.074E+0	8.736E+0
-6.160E-2	3.974E+0	8.704E+0
-6.322E-2	3.984E+0	8.733E+0
-6.322E-2	4.104E+0	8.704E+0
-6.646E-2	4.061E+0	8.749E+0
-6.484E-2	4.065E+0	8.648E+0
-6.160E-2	3.980E+0	8.801E+0
-5.998E-2	4.074E+0	8.827E+0
-6.160E-2	4.003E+0	8.804E+0
-6.322E-2	4.065E+0	8.658E+0
-5.835E-2	4.049E+0	8.749E+0
-5.998E-2	4.074E+0	8.811E+0
-6.322E-2	4.029E+0	8.665E+0
-6.484E-2	3.993E+0	8.746E+0
-5.998E-2	4.045E+0	8.824E+0
-6.160E-2	4.052E+0	8.742E+0
-6.322E-2	4.023E+0	8.775E+0
-6.322E-2	4.065E+0	8.739E+0
-5.998E-2	4.117E+0	8.794E+0
-6.322E-2	4.045E+0	8.609E+0
-6.160E-2	4.013E+0	8.791E+0
-6.484E-2	4.052E+0	8.726E+0
-5.998E-2	3.997E+0	8.820E+0
-5.998E-2	4.036E+0	8.713E+0
-6.322E-2	4.049E+0	8.759E+0
-6.484E-2	4.029E+0	8.785E+0
-5.998E-2	4.094E+0	8.723E+0
-6.160E-2	4.032E+0	8.723E+0
-6.322E-2	4.058E+0	8.762E+0
-6.160E-2	3.954E+0	8.746E+0
-6.322E-2	4.006E+0	8.798E+0
-5.998E-2	4.065E+0	8.655E+0
-6.160E-2	4.052E+0	8.697E+0
-6.322E-2	4.019E+0	8.720E+0
-6.160E-2	4.097E+0	8.762E+0
-6.160E-2	3.971E+0	8.687E+0
-6.322E-2	4.081E+0	8.710E+0
-6.322E-2	4.084E+0	8.788E+0
-6.160E-2	4.087E+0	8.691E+0
-6.484E-2	4.003E+0	8.691E+0
-6.322E-2	4.081E+0	8.778E+0
-6.322E-2	4.039E+0	8.866E+0
-5.835E-2	4.049E+0	8.762E+0
-6.160E-2	4.042E+0	8.749E+0
-6.160E-2	4.029E+0	8.752E+0
-6.322E-2	3.916E+0	8.746E+0
-6.484E-2	4.055E+0	8.752E+0
-6.160E-2	4.010E+0	8.892E+0
-6.322E-2	4.045E+0	8.642E+0
-6.160E-2	4.107E+0	8.833E+0
-6.322E-2	3.967E+0	8.665E+0
-6.322E-2	4.065E+0	8.668E+0
-6.160E-2	4.052E+0	8.739E+0
-6.322E-2	4.019E+0	8.759E+0
-6.160E-2	4.023E+0	8.794E+0
-6.160E-2	3.993E+0	8.837E+0
-6.322E-2	3.977E+0	8.794E+0
-6.322E-2	4.052E+0	8.772E+0
-5.835E-2	3.938E+0	8.726E+0
-5.998E-2	3.980E+0	8.879E+0
-6.160E-2	4.010E+0	8.736E+0
-6.484E-2	4.042E+0	8.801E+0
-6.160E-2	4.003E+0	8.765E+0
-5.998E-2	4.016E+0	8.700E+0
-6.646E-2	4.081E+0	8.785E+0
-6.322E-2	4.029E+0	8.629E+0
-5.998E-2	4.010E+0	8.755E+0
-5.998E-2	4.006E+0	8.768E+0
-6.484E-2	3.899E+0	8.658E+0
-6.646E-2	4.013E+0	8.755E+0
-5.835E-2	4.032E+0	8.710E+0
-6.322E-2	4.032E+0	8.837E+0
-6.160E-2	3.948E+0	8.768E+0
-6.322E-2	4.045E+0	8.606E+0
-5.998E-2	3.945E+0	8.840E+0
-5.998E-2	4.143E+0	8.730E+0
-6.160E-2	4.094E+0	8.749E+0
-6.484E-2	3.990E+0	8.726E+0
-6.322E-2	4.019E+0	8.762E+0
-6.322E-2	4.055E+0	8.788E+0
-6.484E-2	4.029E+0	8.733E+0
-6.322E-2	4.065E+0	8.804E+0
-6.160E-2	3.922E+0	8.843E+0
-6.322E-2	4.039E+0	8.869E+0
-6.160E-2	4.071E+0	8.733E+0
-6.484E-2	3.964E+0	8.710E+0
-6.160E-2	4.052E+0	8.687E+0
-5.998E-2	4.010E+0	8.817E+0
-6.484E-2	4.016E+0	8.742E+0
-6.484E-2	4.003E+0	8.674E+0
-5.998E-2	4.039E+0	8.752E+0
-6.160E-2	4.100E+0	8.775E+0
-6.322E-2	4.039E+0	8.762E+0
-6.322E-2	4.094E+0	8.658E+0
-6.160E-2	4.068E+0	8.781E+0
-6.322E-2	4.061E+0	8.730E+0
-6.322E-2	4.045E+0	8.730E+0
-6.322E-2	4.003E+0	8.694E+0
-6.160E-2	4.061E+0	8.768E+0
-5.998E-2	4.026E+0	8.856E+0
-6.322E-2	3.990E+0	8.707E+0
-6.160E-2	4.068E+0	8.736E+0
-5.998E-2	3.883E+0	8.674E+0
-5.998E-2	4.029E+0	8.759E+0
-6.646E-2	3.987E+0	8.739E+0
-6.484E-2	3.974E+0	8.794E+0
-6.160E-2	4.003E+0	8.742E+0
-6.160E-2	4.052E+0	8.700E+0
-6.646E-2	4.117E+0	8.755E+0
-6.322E-2	4.104E+0	8.752E+0
-6.160E-2	4.068E+0	8.850E+0
-6.160E-2	4.074E+0	8.726E+0
-6.322E-2	4.016E+0	8.798E+0
-6.484E-2	4.026E+0	8.733E+0
-5.998E-2	4.006E+0	8.749E+0
-6.322E-2	4.071E+0	8.694E+0
-6.322E-2	4.029E+0	8.668E+0
-6.484E-2	4.006E+0	8.674E+0
-6.484E-2	4.000E+0	8.674E+0
-6.484E-2	4.000E+0	8.752E+0
-6.484E-2	4.094E+0	8.739E+0
-5.998E-2	4.000E+0	8.736E+0
-6.322E-2	4.081E+0	8.730E+0
-6.160E-2	4.029E+0	8.726E+0
-6.322E-2	4.061E+0	8.652E+0
-6.322E-2	4.061E+0	8.509E+0
-6.322E-2	4.000E+0	8.678E+0
-6.160E-2	4.016E+0	8.730E+0
-6.322E-2	3.964E+0	8.775E+0
-6.322E-2	4.023E+0	8.700E+0
-6.160E-2	4.061E+0	8.564E+0
-5.998E-2	4.006E+0	8.629E+0
-6.160E-2	4.100E+0	8.768E+0
-6.160E-2	4.078E+0	8.723E+0
-5.998E-2	4.019E+0	8.781E+0
-6.160E-2	4.036E+0	8.833E+0
-6.160E-2	3.987E+0	8.749E+0
-6.322E-2	3.974E+0	8.717E+0
-5.835E-2	3.951E+0	8.833E+0
-6.160E-2	4.016E+0	8.733E+0
-6.484E-2	3.951E+0	8.707E+0
-6.484E-2	4.010E+0	8.635E+0
-6.160E-2	3.954E+0	8.833E+0
-6.484E-2	4.091E+0	8.707E+0
-6.484E-2	4.130E+0	8.723E+0
-6.322E-2	4.091E+0	8.710E+0
-6.160E-2	4.010E+0	8.700E+0
-6.484E-2	4.065E+0	8.730E+0
-6.322E-2	4.058E+0	8.768E+0
-6.322E-2	4.039E+0	8.759E+0
-6.160E-2	4.006E+0	8.833E+0
-5.998E-2	4.036E+0	8.710E+0
-6.322E-2	4.084E+0	8.888E+0
-5.998E-2	4.003E+0	8.717E+0
-6.160E-2	4.061E+0	8.794E+0
-5.998E-2	3.990E+0	8.678E+0
-6.484E-2	3.987E+0	8.642E+0
-6.322E-2	4.036E+0	8.691E+0
-6.160E-2	4.061E+0	8.807E+0
-6.160E-2	4.078E+0	8.866E+0
-6.322E-2	3.993E+0	8.742E+0
-6.484E-2	4.013E+0	8.775E+0
-5.998E-2	4.039E+0	8.804E+0
-5.998E-2	4.126E+0	8.755E+0
-6.322E-2	3.948E+0	8.843E+0
-6.322E-2	4.058E+0	8.707E+0
-6.160E-2	4.068E+0	8.752E+0
-6.160E-2	4.016E+0	8.807E+0
-6.484E-2	4.110E+0	8.717E+0
-6.322E-2	4.032E+0	8.733E+0
-6.160E-2	4.113E+0	8.736E+0
-6.160E-2	4.107E+0	8.687E+0
-6.322E-2	3.958E+0	8.759E+0
-6.646E-2	4.016E+0	8.824E+0
-6.322E-2	3.928E+0	8.720E+0
-6.160E-2	4.023E+0	8.642E+0
-6.646E-2	3.993E+0	8.648E+0
-6.484E-2	4.143E+0	8.791E+0
-5.998E-2	4.107E+0	8.820E+0
-6.322E-2	4.019E+0	8.648E+0
-6.322E-2	4.023E+0	8.687E+0
-6.646E-2	4.010E+0	8.746E+0
-5.835E-2	4.061E+0	8.827E+0
-5.998E-2	4.087E+0	8.730E+0
-6.646E-2	3.980E+0	8.674E+0
-6.160E-2	4.071E+0	8.700E+0
-6.160E-2	4.100E+0	8.600E+0
-6.160E-2	4.123E+0	8.655E+0
-6.322E-2	3.974E+0	8.684E+0
-6.322E-2	4.094E+0	8.697E+0
-6.322E-2	4.029E+0	8.807E+0
-6.160E-2	3.993E+0	8.687E+0
-6.322E-2	4.023E+0	8.691E+0
-6.322E-2	3.993E+0	8.694E+0
-5.998E-2	4.029E+0	8.788E+0
-6.322E-2	4.045E+0	8.674E+0
-6.322E-2	4.036E+0	8.768E+0
-6.484E-2	4.107E+0	8.746E+0
-6.160E-2	4.097E+0	8.707E+0
-6.160E-2	4.006E+0	8.697E+0
-6.646E-2	4.010E+0	8.723E+0
-6.160E-2	4.000E+0	8.778E+0
-6.322E-2	4.055E+0	8.629E+0
-5.998E-2	4.061E+0	8.736E+0
-6.646E-2	4.078E+0	8.781E+0
-6.484E-2	4.068E+0	8.629E+0
-5.998E-2	4.052E+0	8.736E+0
-6.484E-2	4.087E+0	8.629E+0
-6.322E-2	4.006E+0	8.759E+0
-6.322E-2	4.010E+0	8.720E+0
-5.998E-2	4.061E+0	8.762E+0
-5.998E-2	4.045E+0	8.759E+0
-6.484E-2	3.987E+0	8.814E+0
-6.646E-2	4.061E+0	8.742E+0
-5.998E-2	3.971E+0	8.691E+0
-6.322E-2	4.026E+0	8.713E+0
-6.322E-2	3.990E+0	8.759E+0
-6.322E-2	3.954E+0	8.765E+0
-5.998E-2	4.019E+0	8.775E+0
-6.160E-2	4.055E+0	8.616E+0
-6.322E-2	4.036E+0	8.687E+0
-6.322E-2	4.039E+0	8.700E+0
-6.322E-2	4.052E+0	8.775E+0
-5.835E-2	4.026E+0	8.733E+0
-6.484E-2	4.071E+0	8.619E+0
-6.160E-2	4.032E+0	8.765E+0
-5.835E-2	3.977E+0	8.762E+0
-6.160E-2	4.042E+0	8.710E+0
-6.646E-2	3.997E+0	8.687E+0
-6.160E-2	3.984E+0	8.707E+0
-5.998E-2	4.055E+0	8.661E+0
-6.160E-2	4.010E+0	8.752E+0
-6.484E-2	3.984E+0	8.817E+0
-6.484E-2	4.036E+0	8.730E+0
-6.160E-2	3.974E+0	8.697E+0
-6.322E-2	4.003E+0	8.661E+0
-6.322E-2	4.084E+0	8.681E+0
-6.484E-2	4.026E+0	8.752E+0
-6.160E-2	4.094E+0	8.661E+0
-6.160E-2	3.990E+0	8.648E+0
-6.646E-2	4.039E+0	8.778E+0
-6.322E-2	3.958E+0	8.788E+0
-5.998E-2	4.042E+0	8.833E+0
-6.160E-2	4.019E+0	8.720E+0
-5.998E-2	4.039E+0	8.772E+0
-6.484E-2	4.045E+0	8.710E+0
-6.160E-2	4.045E+0	8.626E+0
-6.160E-2	3.993E+0	8.720E+0
-6.322E-2	4.026E+0	8.609E+0
-6.322E-2	4.026E+0	8.775E+0
-5.998E-2	4.045E+0	8.619E+0
-6.160E-2	4.013E+0	8.752E+0
-6.484E-2	3.954E+0	8.781E+0
-6.484E-2	4.036E+0	8.811E+0
-5.998E-2	4.071E+0	8.674E+0
-6.160E-2	4.058E+0	8.768E+0
-6.322E-2	4.078E+0	8.593E+0
-6.322E-2	4.032E+0	8.820E+0
-5.998E-2	4.074E+0	8.704E+0
-6.160E-2	3.974E+0	8.752E+0
-6.322E-2	3.967E+0	8.752E+0
-6.484E-2	4.016E+0	8.768E+0
-5.998E-2	4.003E+0	8.697E+0
-6.160E-2	4.026E+0	8.843E+0
-6.322E-2	3.964E+0	8.704E+0
-6.646E-2	3.971E+0	8.733E+0
-5.998E-2	4.100E+0	8.791E+0
-6.160E-2	4.081E+0	8.853E+0
-5.998E-2	4.029E+0	8.674E+0
-6.646E-2	4.013E+0	8.768E+0
-6.160E-2	3.987E+0	8.768E+0
-6.322E-2	4.036E+0	8.671E+0
-6.322E-2	3.984E+0	8.684E+0
-6.322E-2	4.039E+0	8.742E+0
-6.160E-2	4.039E+0	8.817E+0
-6.322E-2	4.084E+0	8.726E+0
-6.322E-2	4.058E+0	8.720E+0
-6.484E-2	4.036E+0	8.853E+0
-6.322E-2	4.026E+0	8.697E+0
-5.835E-2	4.010E+0	8.759E+0
-6.646E-2	4.091E+0	8.804E+0
-6.160E-2	4.045E+0	8.846E+0
-6.160E-2	4.049E+0	8.730E+0
-5.998E-2	3.922E+0	8.755E+0
-6.322E-2	4.049E+0	8.785E+0
-6.322E-2	4.006E+0	8.619E+0
-6.160E-2	3.974E+0	8.736E+0
-5.835E-2	4.045E+0	8.755E+0
-6.160E-2	4.068E+0	8.785E+0
-6.484E-2	4.013E+0	8.739E+0
-6.160E-2	4.003E+0	8.606E+0
-5.835E-2	4.162E+0	8.730E+0
-6.484E-2	3.974E+0	8.687E+0
-6.484E-2	4.091E+0	8.710E+0
-5.998E-2	4.065E+0	8.742E+0
-6.322E-2	4.016E+0	8.742E+0
-6.322E-2	3.967E+0	8.739E+0
-6.160E-2	3.990E+0	8.801E+0
-5.998E-2	3.967E+0	8.717E+0
-5.835E-2	4.019E+0	8.616E+0
-6.322E-2	4.000E+0	8.820E+0
-6.484E-2	3.990E+0	8.658E+0
-6.160E-2	4.087E+0	8.720E+0
-6.160E-2	4.029E+0	8.730E+0
-6.160E-2	3.990E+0	8.730E+0
-6.322E-2	4.074E+0	8.671E+0
-6.322E-2	3.977E+0	8.775E+0
-5.835E-2	3.922E+0	8.781E+0
-6.484E-2	4.036E+0	8.749E+0
-6.160E-2	4.013E+0	8.700E+0
-6.160E-2	4.003E+0	8.765E+0
-5.998E-2	4.023E+0	8.639E+0
-6.160E-2	3.971E+0	8.665E+0
-6.322E-2	3.958E+0	8.541E+0
-5.998E-2	3.987E+0	8.759E+0
-6.160E-2	4.052E+0	8.781E+0
-6.322E-2	3.951E+0	8.658E+0
-6.322E-2	3.971E+0	8.674E+0
-5.998E-2	4.023E+0	8.713E+0
-6.160E-2	3.964E+0	8.658E+0
-6.322E-2	4.019E+0	8.707E+0
-6.322E-2	3.997E+0	8.726E+0
-5.998E-2	3.990E+0	8.785E+0
-6.322E-2	4.065E+0	8.814E+0
-6.322E-2	3.987E+0	8.752E+0
-6.160E-2	4.023E+0	8.600E+0
-6.484E-2	4.000E+0	8.655E+0
-6.484E-2	4.052E+0	8.723E+0
-6.160E-2	4.006E+0	8.765E+0
-6.160E-2	4.026E+0	8.704E+0
-5.998E-2	3.928E+0	8.726E+0
-6.160E-2	4.136E+0	8.742E+0
-6.484E-2	4.084E+0	8.798E+0
-6.322E-2	3.997E+0	8.739E+0
-6.160E-2	4.032E+0	8.710E+0
-6.160E-2	4.039E+0	8.697E+0
-6.160E-2	3.974E+0	8.661E+0
-6.484E-2	3.997E+0	8.726E+0
-6.160E-2	4.000E+0	8.668E+0
-6.322E-2	4.117E+0	8.856E+0
-6.484E-2	4.049E+0	8.794E+0
-6.322E-2	4.032E+0	8.635E+0
-6.160E-2	4.094E+0	8.781E+0
-5.998E-2	4.032E+0	8.762E+0
-6.322E-2	4.097E+0	8.665E+0
-6.484E-2	4.049E+0	8.772E+0
-6.160E-2	4.013E+0	8.739E+0
-6.160E-2	4.133E+0	8.726E+0
-6.322E-2	4.006E+0	8.730E+0
-6.484E-2	4.010E+0	8.749E+0
-6.160E-2	4.074E+0	8.853E+0
-6.322E-2	4.036E+0	8.720E+0
-6.322E-2	4.026E+0	8.785E+0
-6.484E-2	4.078E+0	8.658E+0
-6.484E-2	4.026E+0	8.775E+0
-6.322E-2	4.026E+0	8.811E+0
-5.835E-2	4.081E+0	8.687E+0
-6.160E-2	4.042E+0	8.781E+0
-6.160E-2	4.000E+0	8.710E+0
-5.998E-2	4.055E+0	8.749E+0
-6.322E-2	4.039E+0	8.717E+0
-5.998E-2	4.013E+0	8.811E+0
-6.160E-2	4.068E+0	8.639E+0
-6.160E-2	4.049E+0	8.661E+0
-6.322E-2	4.010E+0	8.749E+0
-6.322E-2	4.055E+0	8.801E+0
-6.160E-2	4.065E+0	8.704E+0
-6.160E-2	4.029E+0	8.837E+0
-6.322E-2	4.061E+0	8.684E+0
-6.484E-2	4.013E+0	8.726E+0
-5.998E-2	4.068E+0	8.801E+0
-6.160E-2	4.084E+0	8.616E+0
-6.322E-2	3.954E+0	8.590E+0
-6.484E-2	4.039E+0	8.655E+0
-6.160E-2	4.049E+0	8.678E+0
-6.160E-2	4.006E+0	8.652E+0
-6.160E-2	4.023E+0	8.668E+0
-6.322E-2	4.055E+0	8.736E+0
-5.998E-2	4.045E+0	8.791E+0
-5.835E-2	3.990E+0	8.694E+0
-6.160E-2	4.078E+0	8.824E+0
-6.484E-2	4.065E+0	8.697E+0
-6.160E-2	4.074E+0	8.730E+0
-6.160E-2	4.023E+0	8.788E+0
-6.646E-2	4.013E+0	8.853E+0
-6.160E-2	4.013E+0	8.778E+0
-6.160E-2	4.045E+0	8.765E+0
-5.835E-2	4.061E+0	8.785E+0
-6.322E-2	4.023E+0	8.801E+0
-6.160E-2	3.938E+0	8.726E+0
-5.998E-2	4.052E+0	8.635E+0
-5.835E-2	4.049E+0	8.817E+0
-6.484E-2	3.958E+0	8.778E+0
-6.484E-2	4.032E+0	8.791E+0
-6.322E-2	4.032E+0	8.635E+0
-6.160E-2	4.049E+0	8.600E+0
-6.160E-2	4.039E+0	8.707E+0
-6.160E-2	4.003E+0	8.691E+0
-5.998E-2	4.052E+0	8.775E+0
-5.835E-2	4.006E+0	8.730E+0
-6.646E-2	4.074E+0	8.723E+0
-6.322E-2	4.000E+0	8.752E+0
-6.160E-2	3.945E+0	8.658E+0
-5.835E-2	3.980E+0	8.671E+0
-6.322E-2	4.055E+0	8.710E+0
-5.998E-2	3.984E+0	8.726E+0
-5.998E-2	4.078E+0	8.785E+0
-5.998E-2	4.000E+0	8.759E+0
-6.322E-2	3.967E+0	8.694E+0
-6.322E-2	4.049E+0	8.684E+0
-6.322E-2	4.006E+0	8.794E+0
-5.998E-2	4.074E+0	8.704E+0
-6.484E-2	3.997E+0	8.788E+0
-6.646E-2	4.061E+0	8.733E+0
-6.322E-2	3.971E+0	8.687E+0
-6.322E-2	4.058E+0	8.629E+0
-6.160E-2	4.013E+0	8.652E+0
-6.160E-2	4.019E+0	8.778E+0
-6.322E-2	4.026E+0	8.752E+0
-6.484E-2	4.052E+0	8.742E+0
-6.160E-2	4.045E+0	8.739E+0
-6.322E-2	4.071E+0	8.801E+0
-5.998E-2	4.039E+0	8.804E+0
-6.160E-2	4.087E+0	8.752E+0
-6.484E-2	4.091E+0	8.704E+0
-6.160E-2	4.049E+0	8.736E+0
-5.835E-2	3.928E+0	8.684E+0
-5.998E-2	4.055E+0	8.707E+0
-6.322E-2	4.097E+0	8.788E+0
-6.484E-2	4.078E+0	8.736E+0
-5.998E-2	3.987E+0	8.762E+0
-5.835E-2	4.058E+0	8.811E+0
-6.160E-2	4.071E+0	8.707E+0
-6.322E-2	4.029E+0	8.807E+0
-5.835E-2	4.003E+0	8.814E+0
-5.998E-2	4.061E+0	8.717E+0
-6.160E-2	3.964E+0	8.713E+0
-6.322E-2	4.003E+0	8.658E+0
-5.998E-2	4.084E+0	8.755E+0
-5.998E-2	4.006E+0	8.704E+0
-6.322E-2	4.052E+0	8.658E+0
-6.484E-2	4.078E+0	8.661E+0
-6.322E-2	4.058E+0	8.704E+0
-5.998E-2	4.000E+0	8.707E+0
-6.160E-2	4.026E+0	8.697E+0
-6.160E-2	4.019E+0	8.652E+0
-6.160E-2	4.036E+0	8.739E+0
-5.998E-2	4.045E+0	8.577E+0
-6.322E-2	4.023E+0	8.668E+0
-6.484E-2	4.087E+0	8.691E+0
-6.322E-2	4.094E+0	8.684E+0
-6.322E-2	3.980E+0	8.752E+0
-6.322E-2	4.087E+0	8.571E+0
-6.484E-2	4.097E+0	8.814E+0
-6.322E-2	3.974E+0	8.616E+0
-5.998E-2	3.984E+0	8.726E+0
-6.322E-2	4.055E+0	8.746E+0
-6.646E-2	4.049E+0	8.717E+0
-6.160E-2	4.065E+0	8.824E+0
-5.835E-2	3.993E+0	8.668E+0
-5.998E-2	3.997E+0	8.733E+0
-6.322E-2	3.951E+0	8.678E+0
-5.835E-2	4.003E+0	8.723E+0
-5.998E-2	4.052E+0	8.681E+0
-6.484E-2	4.094E+0	8.869E+0
-6.322E-2	4.078E+0	8.642E+0
-5.998E-2	3.987E+0	8.733E+0
-6.160E-2	4.010E+0	8.648E+0
-6.160E-2	4.084E+0	8.626E+0
-6.322E-2	4.016E+0	8.781E+0
-5.998E-2	4.042E+0	8.752E+0
-5.998E-2	3.984E+0	8.791E+0
-6.322E-2	4.055E+0	8.807E+0
-6.322E-2	4.026E+0	8.704E+0
-5.998E-2	3.987E+0	8.681E+0
-6.160E-2	4.162E+0	8.765E+0
-6.484E-2	4.078E+0	8.791E+0
-6.484E-2	4.029E+0	8.752E+0
-5.835E-2	4.006E+0	8.704E+0
-5.998E-2	3.984E+0	8.697E+0
-6.160E-2	4.006E+0	8.697E+0
-6.160E-2	3.997E+0	8.655E+0
-5.835E-2	3.941E+0	8.655E+0
-6.322E-2	3.977E+0	8.765E+0
-6.160E-2	4.068E+0	8.742E+0
-6.160E-2	4.036E+0	8.668E+0
-6.322E-2	4.039E+0	8.804E+0
-5.998E-2	4.013E+0	8.726E+0
-6.322E-2	4.016E+0	8.739E+0
-6.646E-2	4.052E+0	8.704E+0
-5.998E-2	4.097E+0	8.674E+0
-6.160E-2	4.078E+0	8.691E+0
-6.160E-2	4.058E+0	8.742E+0
-6.484E-2	4.052E+0	8.700E+0
-5.998E-2	4.107E+0	8.798E+0
-6.322E-2	4.049E+0	8.661E+0
-6.322E-2	4.055E+0	8.739E+0
-6.322E-2	4.016E+0	8.681E+0
-5.998E-2	4.097E+0	8.691E+0
-6.160E-2	4.107E+0	8.768E+0
-6.322E-2	4.136E+0	8.710E+0
-6.484E-2	4.110E+0	8.720E+0
-6.160E-2	4.049E+0	8.632E+0
-6.160E-2	4.023E+0	8.746E+0
-6.160E-2	3.967E+0	8.593E+0
-6.322E-2	4.019E+0	8.882E+0
-6.160E-2	4.016E+0	8.733E+0
-5.673E-2	4.052E+0	8.713E+0
-6.484E-2	3.997E+0	8.639E+0
-6.484E-2	4.036E+0	8.720E+0
-5.998E-2	4.032E+0	8.687E+0
-5.835E-2	4.032E+0	8.681E+0
-6.322E-2	4.010E+0	8.746E+0
-6.484E-2	4.049E+0	8.632E+0
-6.322E-2	3.958E+0	8.652E+0
-5.998E-2	4.000E+0	8.655E+0
-6.322E-2	4.016E+0	8.759E+0
-6.322E-2	4.061E+0	8.713E+0
-6.322E-2	3.951E+0	8.720E+0
-5.998E-2	4.016E+0	8.833E+0
-6.160E-2	4.058E+0	8.661E+0
-6.484E-2	4.032E+0	8.567E+0
-5.998E-2	4.029E+0	8.775E+0
-5.998E-2	4.023E+0	8.713E+0
-6.322E-2	4.065E+0	8.661E+0
-6.646E-2	4.065E+0	8.717E+0
-6.160E-2	4.032E+0	8.713E+0
-6.160E-2	4.039E+0	8.739E+0
-6.646E-2	4.032E+0	8.726E+0
-6.322E-2	4.068E+0	8.648E+0
-6.160E-2	4.104E+0	8.691E+0
-6.160E-2	4.029E+0	8.678E+0
-6.322E-2	3.967E+0	8.759E+0
-6.322E-2	4.052E+0	8.749E+0
-5.835E-2	4.074E+0	8.739E+0
-6.160E-2	4.010E+0	8.765E+0
-5.835E-2	4.029E+0	8.648E+0
-6.484E-2	4.006E+0	8.694E+0
-6.322E-2	3.993E+0	8.827E+0
-6.322E-2	4.016E+0	8.742E+0
-6.322E-2	4.068E+0	8.749E+0
-6.646E-2	3.984E+0	8.765E+0
-6.160E-2	4.078E+0	8.736E+0
-6.322E-2	4.052E+0	8.752E+0
-6.322E-2	4.006E+0	8.697E+0
-6.322E-2	4.061E+0	8.658E+0
-6.322E-2	4.084E+0	8.720E+0
-5.998E-2	4.049E+0	8.642E+0
-5.998E-2	4.113E+0	8.668E+0
-6.322E-2	4.036E+0	8.765E+0
-5.998E-2	3.993E+0	8.775E+0
-5.998E-2	4.032E+0	8.746E+0
-6.160E-2	4.029E+0	8.726E+0
-6.484E-2	3.977E+0	8.700E+0
-6.160E-2	3.974E+0	8.642E+0
-6.160E-2	3.932E+0	8.720E+0
-6.322E-2	3.971E+0	8.622E+0
-6.322E-2	4.068E+0	8.668E+0
-6.160E-2	3.967E+0	8.752E+0
-6.484E-2	3.964E+0	8.648E+0
-6.484E-2	3.945E+0	8.768E+0
-6.484E-2	4.052E+0	8.733E+0
-5.998E-2	3.954E+0	8.710E+0
-5.998E-2	3.990E+0	8.713E+0
-6.322E-2	4.071E+0	8.710E+0
-6.322E-2	4.113E+0	8.730E+0
-6.160E-2	3.935E+0	8.713E+0
-6.322E-2	3.974E+0	8.746E+0
-6.160E-2	4.023E+0	8.720E+0
-6.160E-2	4.058E+0	8.639E+0
-6.322E-2	4.029E+0	8.723E+0
-5.998E-2	3.977E+0	8.733E+0
-6.322E-2	4.039E+0	8.765E+0
-6.322E-2	4.061E+0	8.626E+0
-5.998E-2	4.032E+0	8.668E+0
-5.835E-2	4.032E+0	8.697E+0
-6.322E-2	4.078E+0	8.681E+0
-6.322E-2	4.084E+0	8.684E+0
-5.998E-2	4.019E+0	8.720E+0
-5.998E-2	4.000E+0	8.794E+0
-6.160E-2	4.071E+0	8.697E+0
-6.322E-2	3.980E+0	8.746E+0
-6.160E-2	4.036E+0	8.665E+0
-6.160E-2	4.006E+0	8.759E+0
-6.322E-2	4.061E+0	8.691E+0
-6.322E-2	3.958E+0	8.723E+0
-5.998E-2	3.961E+0	8.772E+0
-5.835E-2	4.068E+0	8.736E+0
-6.160E-2	4.042E+0	8.700E+0
-6.646E-2	3.967E+0	8.746E+0
-6.160E-2	4.029E+0	8.788E+0
-5.998E-2	3.928E+0	8.746E+0
-6.322E-2	4.097E+0	8.668E+0
-6.484E-2	3.984E+0	8.785E+0
-5.835E-2	4.039E+0	8.759E+0
-5.998E-2	4.045E+0	8.668E+0
-6.809E-2	4.026E+0	8.733E+0
-6.160E-2	4.032E+0	8.713E+0
-6.322E-2	4.026E+0	8.648E+0
-6.160E-2	4.055E+0	8.775E+0
-5.998E-2	4.026E+0	8.788E+0
-6.322E-2	4.078E+0	8.720E+0
-6.322E-2	3.967E+0	8.804E+0
-6.160E-2	3.961E+0	8.866E+0
-6.484E-2	4.019E+0	8.697E+0
-5.835E-2	4.013E+0	8.648E+0
-6.160E-2	4.000E+0	8.752E+0
-5.998E-2	4.010E+0	8.781E+0
-6.484E-2	3.984E+0	8.697E+0
-6.322E-2	4.016E+0	8.629E+0
-6.322E-2	4.013E+0	8.746E+0
-5.998E-2	4.052E+0	8.704E+0
-6.484E-2	3.961E+0	8.742E+0
-6.484E-2	3.987E+0	8.619E+0
-6.322E-2	4.100E+0	8.746E+0
-6.322E-2	4.061E+0	8.772E+0
-6.484E-2	4.049E+0	8.736E+0
-6.322E-2	3.974E+0	8.674E+0
-5.998E-2	4.052E+0	8.684E+0
-6.322E-2	3.993E+0	8.700E+0
-6.160E-2	4.019E+0	8.674E+0
-6.322E-2	4.045E+0	8.707E+0
-5.835E-2	4.026E+0	8.597E+0
-5.835E-2	4.010E+0	8.759E+0
-5.998E-2	3.941E+0	8.752E+0
-6.322E-2	3.948E+0	8.551E+0
-5.998E-2	3.974E+0	8.817E+0
-5.998E-2	4.029E+0	8.713E+0
-6.322E-2	3.997E+0	8.635E+0
-6.322E-2	4.100E+0	8.678E+0
-5.998E-2	3.993E+0	8.749E+0
-6.160E-2	4.097E+0	8.681E+0
-5.998E-2	4.023E+0	8.768E+0
-6.322E-2	3.980E+0	8.778E+0
-6.322E-2	3.941E+0	8.694E+0
-6.322E-2	3.945E+0	8.749E+0
-6.322E-2	4.052E+0	8.726E+0
-6.322E-2	4.049E+0	8.616E+0
-5.998E-2	3.997E+0	8.736E+0
-5.998E-2	3.987E+0	8.742E+0
-6.160E-2	3.954E+0	8.648E+0
-6.484E-2	4.023E+0	8.778E+0
-6.160E-2	3.987E+0	8.687E+0
-5.998E-2	4.003E+0	8.736E+0
-6.322E-2	3.958E+0	8.606E+0
-5.998E-2	3.987E+0	8.635E+0
-6.322E-2	3.984E+0	8.713E+0
-6.160E-2	4.045E+0	8.648E+0
-6.484E-2	4.023E+0	8.723E+0
-6.322E-2	3.997E+0	8.691E+0
-5.998E-2	4.123E+0	8.584E+0
-5.998E-2	3.997E+0	8.768E+0
-6.160E-2	4.065E+0	8.681E+0
-6.484E-2	4.019E+0	8.798E+0
-6.160E-2	4.081E+0	8.629E+0
-5.998E-2	4.084E+0	8.700E+0
-6.160E-2	3.971E+0	8.833E+0
-6.322E-2	4.068E+0	8.700E+0
-5.998E-2	4.019E+0	8.723E+0
-5.998E-2	4.019E+0	8.875E+0
-6.160E-2	3.993E+0	8.697E+0
-6.322E-2	4.071E+0	8.726E+0
-6.322E-2	3.993E+0	8.678E+0
-5.998E-2	4.071E+0	8.723E+0
-6.160E-2	3.980E+0	8.846E+0
-6.484E-2	4.036E+0	8.704E+0
-6.322E-2	3.932E+0	8.759E+0
-6.160E-2	3.883E+0	8.665E+0
-6.160E-2	4.023E+0	8.723E+0
-6.322E-2	3.984E+0	8.775E+0
-5.835E-2	3.997E+0	8.730E+0
-5.835E-2	4.016E+0	8.700E+0
-6.322E-2	4.049E+0	8.584E+0
-6.322E-2	4.045E+0	8.613E+0
-5.835E-2	4.042E+0	8.820E+0
-6.322E-2	4.042E+0	8.730E+0
-5.998E-2	4.019E+0	8.752E+0
-6.322E-2	4.065E+0	8.606E+0
-5.835E-2	4.058E+0	8.755E+0
-5.998E-2	4.036E+0	8.691E+0
-6.322E-2	4.110E+0	8.817E+0
-6.484E-2	4.042E+0	8.824E+0
-5.998E-2	4.003E+0	8.694E+0
-5.998E-2	4.039E+0	8.726E+0
-6.322E-2	4.078E+0	8.642E+0
-6.322E-2	4.074E+0	8.700E+0
-5.998E-2	4.081E+0	8.742E+0
-5.998E-2	4.045E+0	8.730E+0
-6.322E-2	3.964E+0	8.726E+0
-6.322E-2	4.019E+0	8.713E+0
-5.998E-2	3.977E+0	8.713E+0
-5.835E-2	4.003E+0	8.778E+0
-6.160E-2	4.003E+0	8.749E+0
-6.322E-2	4.010E+0	8.755E+0
-6.160E-2	4.003E+0	8.768E+0
-6.160E-2	4.078E+0	8.700E+0
-6.484E-2	4.000E+0	8.652E+0
-6.484E-2	3.990E+0	8.710E+0
-5.835E-2	3.993E+0	8.642E+0
-5.998E-2	4.042E+0	8.824E+0
-6.322E-2	4.049E+0	8.811E+0
-6.484E-2	3.928E+0	8.752E+0
-5.998E-2	4.013E+0	8.710E+0
-5.998E-2	3.958E+0	8.804E+0
-6.646E-2	4.049E+0	8.811E+0
-6.322E-2	3.993E+0	8.629E+0
-6.160E-2	4.117E+0	8.713E+0
-6.160E-2	4.029E+0	8.632E+0
-6.322E-2	4.049E+0	8.658E+0
-6.160E-2	4.010E+0	8.726E+0
-6.160E-2	3.964E+0	8.768E+0
-5.998E-2	4.032E+0	8.694E+0
-6.160E-2	4.091E+0	8.798E+0
-6.484E-2	4.045E+0	8.626E+0
-6.322E-2	4.026E+0	8.674E+0
-5.835E-2	3.977E+0	8.645E+0
-6.160E-2	4.029E+0	8.791E+0
-6.160E-2	3.987E+0	8.691E+0
-6.160E-2	4.006E+0	8.720E+0
-5.998E-2	4.039E+0	8.768E+0
-5.998E-2	4.100E+0	8.700E+0
-6.322E-2	3.948E+0	8.665E+0
-5.835E-2	4.071E+0	8.632E+0
-5.998E-2	3.993E+0	8.720E+0
-6.160E-2	3.987E+0	8.635E+0
-6.160E-2	4.042E+0	8.691E+0
-5.998E-2	4.055E+0	8.668E+0
-6.484E-2	3.906E+0	8.739E+0
-6.484E-2	4.039E+0	8.574E+0
-6.484E-2	3.919E+0	8.642E+0
-6.160E-2	4.049E+0	8.869E+0
-5.998E-2	4.110E+0	8.717E+0
-5.998E-2	4.068E+0	8.632E+0
-6.322E-2	4.045E+0	8.749E+0
-5.835E-2	4.039E+0	8.713E+0
-5.998E-2	4.107E+0	8.765E+0
-6.322E-2	4.100E+0	8.720E+0
-6.646E-2	3.987E+0	8.616E+0
-6.160E-2	4.032E+0	8.665E+0
-5.998E-2	4.000E+0	8.587E+0
-6.322E-2	4.039E+0	8.785E+0
-6.160E-2	4.029E+0	8.632E+0
-6.322E-2	4.104E+0	8.762E+0
-5.998E-2	4.029E+0	8.684E+0
-5.998E-2	4.003E+0	8.814E+0
-6.322E-2	3.993E+0	8.710E+0
-5.835E-2	4.019E+0	8.684E+0
-5.998E-2	4.049E+0	8.704E+0
-6.484E-2	4.104E+0	8.671E+0
-6.646E-2	4.045E+0	8.762E+0
-6.160E-2	4.081E+0	8.691E+0
-6.160E-2	4.049E+0	8.639E+0
-6.484E-2	3.977E+0	8.635E+0
-6.322E-2	4.010E+0	8.626E+0
-6.160E-2	4.039E+0	8.678E+0
-5.835E-2	4.036E+0	8.746E+0
-6.322E-2	4.039E+0	8.720E+0
-6.322E-2	4.049E+0	8.684E+0
-6.322E-2	3.964E+0	8.788E+0
-6.322E-2	4.039E+0	8.713E+0
-6.160E-2	3.971E+0	8.717E+0
-6.160E-2	4.036E+0	8.720E+0
-5.835E-2	3.987E+0	8.697E+0
-6.322E-2	4.065E+0	8.700E+0
-6.484E-2	4.026E+0	8.723E+0
-6.322E-2	4.055E+0	8.694E+0
-5.673E-2	4.042E+0	8.739E+0
-6.160E-2	4.006E+0	8.817E+0
-6.322E-2	4.078E+0	8.717E+0
-6.322E-2	4.019E+0	8.606E+0
-6.322E-2	3.961E+0	8.733E+0
-6.160E-2	4.006E+0	8.733E+0
-6.322E-2	3.974E+0	8.665E+0
-5.998E-2	4.003E+0	8.791E+0
-5.998E-2	4.052E+0	8.726E+0
-5.835E-2	4.003E+0	8.626E+0
-6.160E-2	3.993E+0	8.726E+0
-6.322E-2	4.006E+0	8.707E+0
-5.998E-2	4.000E+0	8.668E+0
-5.998E-2	4.029E+0	8.622E+0
-6.160E-2	3.971E+0	8.814E+0
-6.484E-2	4.087E+0	8.762E+0
-5.835E-2	3.984E+0	8.768E+0
-5.998E-2	4.081E+0	8.532E+0
-6.484E-2	3.997E+0	8.746E+0
-6.484E-2	4.000E+0	8.717E+0
-6.160E-2	4.032E+0	8.833E+0
-5.998E-2	4.107E+0	8.616E+0
-6.484E-2	4.104E+0	8.629E+0
-6.484E-2	4.036E+0	8.551E+0
-6.160E-2	3.964E+0	8.668E+0
-5.998E-2	4.061E+0	8.730E+0
-5.998E-2	4.019E+0	8.765E+0
-6.484E-2	4.081E+0	8.678E+0
-6.160E-2	3.980E+0	8.707E+0
-6.160E-2	4.104E+0	8.635E+0
-6.322E-2	4.006E+0	8.639E+0
-6.322E-2	3.980E+0	8.720E+0
-6.160E-2	4.045E+0	8.717E+0
-6.160E-2	4.126E+0	8.681E+0
-5.998E-2	4.023E+0	8.733E+0
-6.160E-2	3.977E+0	8.704E+0
-6.160E-2	4.081E+0	8.600E+0
-5.998E-2	4.026E+0	8.700E+0
-6.160E-2	4.084E+0	8.684E+0
-6.160E-2	4.029E+0	8.859E+0
-6.322E-2	4.026E+0	8.694E+0
-5.835E-2	3.967E+0	8.762E+0
-6.322E-2	4.052E+0	8.700E+0
-6.484E-2	3.954E+0	8.681E+0
-6.160E-2	3.990E+0	8.665E+0
-5.835E-2	4.058E+0	8.746E+0
-6.484E-2	4.019E+0	8.768E+0
-6.160E-2	4.091E+0	8.739E+0
-5.998E-2	3.961E+0	8.684E+0
-5.835E-2	3.984E+0	8.671E+0
-6.160E-2	3.967E+0	8.736E+0
-6.322E-2	4.061E+0	8.768E+0
-5.998E-2	4.074E+0	8.687E+0
-5.835E-2	4.023E+0	8.700E+0
-6.322E-2	4.029E+0	8.788E+0
-6.484E-2	4.091E+0	8.768E+0
-6.160E-2	4.058E+0	8.648E+0
-6.160E-2	3.990E+0	8.723E+0
-6.160E-2	4.016E+0	8.678E+0
-6.322E-2	4.019E+0	8.678E+0
-6.160E-2	4.000E+0	8.694E+0
-5.835E-2	3.941E+0	8.674E+0
-5.998E-2	4.065E+0	8.661E+0
-6.484E-2	4.016E+0	8.742E+0
-6.322E-2	3.971E+0	8.691E+0
-6.160E-2	4.065E+0	8.775E+0
-6.322E-2	4.026E+0	8.762E+0
-6.484E-2	4.078E+0	8.597E+0
-6.160E-2	3.971E+0	8.768E+0
-5.998E-2	4.013E+0	8.632E+0
-6.484E-2	4.003E+0	8.593E+0
-6.322E-2	4.003E+0	8.918E+0
-6.322E-2	4.013E+0	8.691E+0
-6.160E-2	4.000E+0	8.697E+0
-5.998E-2	3.967E+0	8.639E+0
-6.484E-2	4.010E+0	8.772E+0
-5.998E-2	3.971E+0	8.668E+0
-5.835E-2	4.049E+0	8.778E+0
-6.322E-2	4.036E+0	8.616E+0
-6.484E-2	4.039E+0	8.892E+0
-6.322E-2	4.019E+0	8.704E+0
-5.835E-2	4.078E+0	8.752E+0
-6.322E-2	3.980E+0	8.739E+0
-6.322E-2	3.997E+0	8.853E+0
-6.484E-2	3.993E+0	8.681E+0
-6.322E-2	4.152E+0	8.684E+0
-6.484E-2	3.987E+0	8.681E+0
-6.484E-2	4.003E+0	8.626E+0
-5.998E-2	4.006E+0	8.639E+0
-5.998E-2	4.052E+0	8.846E+0
-6.160E-2	3.984E+0	8.775E+0
-6.484E-2	4.045E+0	8.697E+0
-6.322E-2	4.049E+0	8.710E+0
-6.322E-2	4.049E+0	8.781E+0
-6.322E-2	4.019E+0	8.700E+0
-6.484E-2	3.964E+0	8.642E+0
-5.998E-2	4.026E+0	8.658E+0
-6.160E-2	4.013E+0	8.681E+0
-6.160E-2	4.000E+0	8.668E+0
-6.160E-2	4.055E+0	8.794E+0
-6.160E-2	4.019E+0	8.684E+0
-5.998E-2	4.107E+0	8.733E+0
-6.160E-2	4.058E+0	8.762E+0
-6.160E-2	3.977E+0	8.632E+0
-6.484E-2	4.036E+0	8.678E+0
-6.160E-2	4.039E+0	8.648E+0
-6.322E-2	4.019E+0	8.723E+0
-6.322E-2	4.000E+0	8.642E+0
-5.998E-2	4.000E+0	8.671E+0
-5.673E-2	4.023E+0	8.762E+0
-6.160E-2	4.074E+0	8.730E+0
-5.998E-2	4.061E+0	8.707E+0
-5.998E-2	4.010E+0	8.707E+0
-5.998E-2	4.068E+0	8.687E+0
-6.322E-2	4.019E+0	8.717E+0
-6.322E-2	4.113E+0	8.733E+0
-5.998E-2	4.078E+0	8.619E+0
-6.160E-2	3.964E+0	8.704E+0
-6.484E-2	4.003E+0	8.635E+0
-6.160E-2	4.094E+0	8.772E+0
-5.835E-2	4.026E+0	8.665E+0
-5.998E-2	4.039E+0	8.697E+0
-6.160E-2	4.049E+0	8.704E+0
-6.646E-2	3.945E+0	8.661E+0
-6.160E-2	4.061E+0	8.746E+0
-5.998E-2	4.068E+0	8.794E+0
-5.998E-2	4.019E+0	8.742E+0
-6.160E-2	4.023E+0	8.739E+0
-6.160E-2	4.010E+0	8.603E+0
-6.160E-2	4.036E+0	8.674E+0
-6.322E-2	4.042E+0	8.755E+0
-6.322E-2	3.974E+0	8.606E+0
-6.160E-2	4.113E+0	8.684E+0
-6.160E-2	4.006E+0	8.635E+0
-6.160E-2	4.084E+0	8.759E+0
-6.484E-2	4.006E+0	8.687E+0
-6.160E-2	3.964E+0	8.746E+0
-5.835E-2	4.042E+0	8.794E+0
-5.998E-2	4.052E+0	8.772E+0
-6.484E-2	4.052E+0	8.697E+0
-5.998E-2	4.019E+0	8.755E+0
-5.998E-2	3.977E+0	8.648E+0
-6.484E-2	3.951E+0	8.571E+0
-6.322E-2	4.074E+0	8.713E+0
-6.322E-2	4.107E+0	8.687E+0
-5.998E-2	4.010E+0	8.665E+0
-6.160E-2	4.058E+0	8.694E+0
-6.322E-2	4.013E+0	8.694E+0
-5.998E-2	4.061E+0	8.629E+0
-5.998E-2	4.016E+0	8.775E+0
-6.322E-2	4.019E+0	8.713E+0
-6.160E-2	3.948E+0	8.684E+0
-5.835E-2	4.023E+0	8.609E+0
-6.160E-2	4.049E+0	8.678E+0
-5.998E-2	4.000E+0	8.749E+0
-6.322E-2	3.958E+0	8.593E+0
-6.160E-2	4.023E+0	8.772E+0
-6.160E-2	4.023E+0	8.642E+0
-6.322E-2	4.010E+0	8.700E+0
-6.322E-2	3.977E+0	8.749E+0
-5.835E-2	4.039E+0	8.619E+0
-5.835E-2	4.061E+0	8.700E+0
-6.160E-2	3.997E+0	8.720E+0
-6.322E-2	4.006E+0	8.704E+0
-5.998E-2	3.977E+0	8.707E+0
-6.160E-2	4.032E+0	8.843E+0
-5.998E-2	3.974E+0	8.652E+0
-6.160E-2	3.922E+0	8.674E+0
-6.160E-2	3.987E+0	8.694E+0
-5.998E-2	3.993E+0	8.681E+0
-6.484E-2	4.074E+0	8.730E+0
-6.322E-2	4.071E+0	8.788E+0
-5.998E-2	4.049E+0	8.532E+0
-6.160E-2	4.081E+0	8.671E+0
-6.484E-2	4.023E+0	8.691E+0
-6.322E-2	4.010E+0	8.720E+0
-6.160E-2	3.980E+0	8.713E+0
-6.160E-2	4.061E+0	8.629E+0
-5.998E-2	4.065E+0	8.684E+0
-6.322E-2	4.029E+0	8.665E+0
-6.322E-2	4.006E+0	8.736E+0
-5.998E-2	4.087E+0	8.642E+0
-6.484E-2	4.023E+0	8.720E+0
-6.484E-2	4.078E+0	8.824E+0
-6.160E-2	3.993E+0	8.681E+0
-5.835E-2	3.993E+0	8.726E+0
-6.322E-2	3.974E+0	8.668E+0
-6.160E-2	4.084E+0	8.629E+0
-5.998E-2	3.997E+0	8.730E+0
-5.835E-2	3.870E+0	8.788E+0
-6.484E-2	4.013E+0	8.733E+0
-6.160E-2	3.997E+0	8.746E+0
-5.998E-2	4.042E+0	8.684E+0
-5.998E-2	3.954E+0	8.577E+0
-6.160E-2	4.023E+0	8.554E+0
-6.322E-2	4.045E+0	8.684E+0
-5.998E-2	3.980E+0	8.700E+0
-5.835E-2	3.997E+0	8.665E+0
-6.322E-2	4.023E+0	8.765E+0
-6.160E-2	4.139E+0	8.765E+0
-6.160E-2	4.036E+0	8.619E+0
-5.998E-2	4.029E+0	8.794E+0
-6.160E-2	4.068E+0	8.817E+0
-6.484E-2	4.061E+0	8.622E+0
-6.160E-2	4.071E+0	8.807E+0
-5.998E-2	4.026E+0	8.632E+0
-6.484E-2	3.967E+0	8.671E+0
-6.484E-2	4.045E+0	8.652E+0
-6.160E-2	4.000E+0	8.785E+0
-5.998E-2	4.049E+0	8.684E+0
-6.160E-2	4.045E+0	8.658E+0
-6.322E-2	4.036E+0	8.733E+0
-5.998E-2	4.087E+0	8.752E+0
-6.322E-2	3.945E+0	8.781E+0
-6.484E-2	4.042E+0	8.704E+0
-6.322E-2	4.023E+0	8.648E+0
-5.998E-2	4.097E+0	8.765E+0
-6.160E-2	4.003E+0	8.671E+0
-6.322E-2	3.997E+0	8.788E+0
-6.322E-2	3.912E+0	8.571E+0
-5.998E-2	3.971E+0	8.684E+0
-5.998E-2	4.023E+0	8.739E+0
-6.322E-2	4.065E+0	8.642E+0
-6.484E-2	4.071E+0	8.704E+0
-5.835E-2	4.042E+0	8.710E+0
-5.998E-2	4.006E+0	8.528E+0
-6.484E-2	4.029E+0	8.661E+0
-5.998E-2	4.133E+0	8.681E+0
-5.998E-2	4.003E+0	8.655E+0
-6.160E-2	4.023E+0	8.720E+0
-6.484E-2	4.010E+0	8.765E+0
-6.322E-2	4.032E+0	8.687E+0
-6.160E-2	3.984E+0	8.746E+0
-5.998E-2	3.990E+0	8.814E+0
-6.160E-2	3.980E+0	8.681E+0
-6.322E-2	4.061E+0	8.697E+0
-6.160E-2	3.980E+0	8.742E+0
-6.160E-2	3.987E+0	8.691E+0
-6.160E-2	4.126E+0	8.794E+0
-6.160E-2	3.967E+0	8.730E+0
-5.835E-2	3.922E+0	8.691E+0
-5.835E-2	4.026E+0	8.730E+0
-6.160E-2	4.019E+0	8.700E+0
-6.484E-2	3.958E+0	8.785E+0
-6.160E-2	4.045E+0	8.613E+0
-5.835E-2	4.016E+0	8.759E+0
-6.322E-2	4.036E+0	8.609E+0
-6.160E-2	4.026E+0	8.713E+0
-5.998E-2	4.013E+0	8.723E+0
-5.998E-2	3.974E+0	8.574E+0
-6.160E-2	4.055E+0	8.694E+0
-6.322E-2	4.039E+0	8.720E+0
-6.322E-2	3.997E+0	8.720E+0
-6.322E-2	4.019E+0	8.775E+0
-5.998E-2	4.039E+0	8.726E+0
-6.160E-2	4.087E+0	8.691E+0
-6.160E-2	3.997E+0	8.661E+0
-5.835E-2	4.029E+0	8.525E+0
-6.484E-2	4.019E+0	8.606E+0
-6.322E-2	4.091E+0	8.603E+0
-5.835E-2	4.000E+0	8.629E+0
-6.160E-2	4.026E+0	8.720E+0
-6.160E-2	4.013E+0	8.587E+0
-6.160E-2	4.126E+0	8.635E+0
-5.998E-2	4.019E+0	8.730E+0
-5.835E-2	3.964E+0	8.704E+0
-6.160E-2	4.010E+0	8.632E+0
-6.322E-2	4.032E+0	8.746E+0
-5.998E-2	4.110E+0	8.726E+0
-6.160E-2	4.097E+0	8.626E+0
-6.160E-2	4.000E+0	8.639E+0
-6.322E-2	4.058E+0	8.704E+0
-6.322E-2	4.026E+0	8.606E+0
-5.998E-2	4.061E+0	8.606E+0
-6.160E-2	3.961E+0	8.671E+0
-6.484E-2	4.068E+0	8.642E+0
-6.160E-2	4.065E+0	8.590E+0
-6.160E-2	4.120E+0	8.694E+0
-6.322E-2	3.974E+0	8.739E+0
-6.322E-2	4.036E+0	8.671E+0
-5.998E-2	4.026E+0	8.707E+0
-5.998E-2	4.036E+0	8.820E+0
-6.484E-2	3.928E+0	8.606E+0
-6.322E-2	4.036E+0	8.723E+0
-5.998E-2	4.042E+0	8.687E+0
-5.835E-2	4.023E+0	8.704E+0
-6.160E-2	4.026E+0	8.720E+0
-6.322E-2	3.961E+0	8.661E+0
-5.998E-2	4.042E+0	8.691E+0
-6.322E-2	4.065E+0	8.652E+0
-6.160E-2	4.023E+0	8.600E+0
-6.322E-2	4.130E+0	8.726E+0
-5.835E-2	4.049E+0	8.652E+0
-6.160E-2	4.071E+0	8.736E+0
-6.160E-2	4.016E+0	8.561E+0
-6.160E-2	4.019E+0	8.726E+0
-6.160E-2	4.013E+0	8.684E+0
-6.160E-2	4.003E+0	8.645E+0
-6.322E-2	3.951E+0	8.655E+0
-6.160E-2	4.016E+0	8.629E+0
-5.998E-2	4.045E+0	8.746E+0
-5.835E-2	3.971E+0	8.616E+0
-6.160E-2	3.993E+0	8.661E+0
-6.646E-2	4.039E+0	8.665E+0
-5.998E-2	4.006E+0	8.736E+0
-5.673E-2	4.023E+0	8.742E+0
-6.160E-2	3.997E+0	8.697E+0
-6.322E-2	4.071E+0	8.742E+0
-6.160E-2	4.032E+0	8.765E+0
-6.160E-2	4.010E+0	8.671E+0
-6.322E-2	4.139E+0	8.635E+0
-6.484E-2	3.977E+0	8.785E+0
-5.998E-2	3.948E+0	8.619E+0
-5.835E-2	3.980E+0	8.710E+0
-6.484E-2	4.042E+0	8.645E+0
-6.322E-2	3.987E+0	8.733E+0
-5.998E-2	3.977E+0	8.713E+0
-5.673E-2	4.006E+0	8.697E+0
-5.998E-2	4.013E+0	8.671E+0
-6.484E-2	4.081E+0	8.619E+0
-6.160E-2	4.045E+0	8.606E+0
[truncated: 90,973 more rows]
