# Supplementary material for: Improved ANAP incorporation and VCF analysis reveal details of P2X7 current facilitation and a limited conformational interplay between ATP binding and the intracellular ballast domain
Source: eLife. 2023 Jan 4;12:e82479. doi: 10.7554/eLife.82479 (PMC9859053; doi:10.7554/eLife.82479)
Supplement: Figure 5—figure supplement 3—source data 2. [file elife-82479-fig5-figsupp3-data2.zip]

Archive with 97 entries (64 files):
- Figure-5_figure-supplement-3_source-data-2/DeltaCaM/
- Figure-5_figure-supplement-3_source-data-2/DeltaCaM/l07/
- Figure-5_figure-supplement-3_source-data-2/DeltaCaM/l07/09.csv
- Figure-5_figure-supplement-3_source-data-2/DeltaCaM/l07/10.csv
- Figure-5_figure-supplement-3_source-data-2/DeltaCaM/l07/11.csv
- Figure-5_figure-supplement-3_source-data-2/DeltaCaM/l08/
- Figure-5_figure-supplement-3_source-data-2/DeltaCaM/l08/12.csv
- Figure-5_figure-supplement-3_source-data-2/DeltaCaM/l08/13.csv
- Figure-5_figure-supplement-3_source-data-2/DeltaCaM/l14/
- Figure-5_figure-supplement-3_source-data-2/DeltaCaM/l14/43.csv
- Figure-5_figure-supplement-3_source-data-2/DeltaCaM/l15/
- Figure-5_figure-supplement-3_source-data-2/DeltaCaM/l15/17.csv
- Figure-5_figure-supplement-3_source-data-2/DeltaCaM/l21/
- Figure-5_figure-supplement-3_source-data-2/DeltaCaM/l21/06.csv
- Figure-5_figure-supplement-3_source-data-2/DeltaCaM/l22/
- Figure-5_figure-supplement-3_source-data-2/DeltaCaM/l22/19.csv
- Figure-5_figure-supplement-3_source-data-2/DeltaCaM/l22/22.csv
- Figure-5_figure-supplement-3_source-data-2/DeltaCaM/l22/24.csv
- Figure-5_figure-supplement-3_source-data-2/DeltaCaM/l23/
- Figure-5_figure-supplement-3_source-data-2/DeltaCaM/l23/07.csv
- Figure-5_figure-supplement-3_source-data-2/DeltaCaM-A564/
- Figure-5_figure-supplement-3_source-data-2/DeltaCaM-A564/l14/
- Figure-5_figure-supplement-3_source-data-2/DeltaCaM-A564/l14/01.csv
- Figure-5_figure-supplement-3_source-data-2/DeltaCaM-A564/l14/02.csv
- Figure-5_figure-supplement-3_source-data-2/DeltaCaM-A564/l14/03.csv
- Figure-5_figure-supplement-3_source-data-2/DeltaCaM-A564/l14/04.csv
- Figure-5_figure-supplement-3_source-data-2/DeltaCaM-A564/l14/05.csv
- Figure-5_figure-supplement-3_source-data-2/DeltaCaM-A564/l14/34.csv
- Figure-5_figure-supplement-3_source-data-2/DeltaCaM-A564/l14/36.csv
- Figure-5_figure-supplement-3_source-data-2/DeltaCaM-A564/l15/
- Figure-5_figure-supplement-3_source-data-2/DeltaCaM-A564/l15/28.csv
- Figure-5_figure-supplement-3_source-data-2/DeltaCaM-A564/l21/
- Figure-5_figure-supplement-3_source-data-2/DeltaCaM-A564/l21/07.csv
- Figure-5_figure-supplement-3_source-data-2/DeltaCaM-A564/l21/08.csv
- Figure-5_figure-supplement-3_source-data-2/DeltaCaM-A564/l21/09.csv
- Figure-5_figure-supplement-3_source-data-2/DeltaCaM-A564/l21/10.csv
- Figure-5_figure-supplement-3_source-data-2/DeltaCaM-A564/l22/
- Figure-5_figure-supplement-3_source-data-2/DeltaCaM-A564/l22/25.csv
- Figure-5_figure-supplement-3_source-data-2/DeltaCaM-A564/l22/29.csv
- Figure-5_figure-supplement-3_source-data-2/DeltaCaM-A564/l24/
- Figure-5_figure-supplement-3_source-data-2/DeltaCaM-A564/l24/36.csv
- Figure-5_figure-supplement-3_source-data-2/DeltaCaM-D423/
- Figure-5_figure-supplement-3_source-data-2/DeltaCaM-D423/l14/
- Figure-5_figure-supplement-3_source-data-2/DeltaCaM-D423/l14/06.csv
- Figure-5_figure-supplement-3_source-data-2/DeltaCaM-D423/l14/12.csv
- Figure-5_figure-supplement-3_source-data-2/DeltaCaM-D423/l14/35.csv
- Figure-5_figure-supplement-3_source-data-2/DeltaCaM-D423/l14/37.csv
- Figure-5_figure-supplement-3_source-data-2/DeltaCaM-D423/l21/
- Figure-5_figure-supplement-3_source-data-2/DeltaCaM-D423/l21/11.csv
- Figure-5_figure-supplement-3_source-data-2/DeltaCaM-D423/l22/
- Figure-5_figure-supplement-3_source-data-2/DeltaCaM-D423/l22/08.csv
- Figure-5_figure-supplement-3_source-data-2/DeltaCaM-D423/l22/35.csv
- Figure-5_figure-supplement-3_source-data-2/DeltaCaM-D423/l24/
- Figure-5_figure-supplement-3_source-data-2/DeltaCaM-D423/l24/35.csv
- Figure-5_figure-supplement-3_source-data-2/DeltaCaM-D423/l24/37.csv
- Figure-5_figure-supplement-3_source-data-2/DeltaCaM-F11/
- Figure-5_figure-supplement-3_source-data-2/DeltaCaM-F11/l14/
- Figure-5_figure-supplement-3_source-data-2/DeltaCaM-F11/l14/32.csv
- Figure-5_figure-supplement-3_source-data-2/DeltaCaM-F11/l14/38.csv
- Figure-5_figure-supplement-3_source-data-2/DeltaCaM-F11/l14/39.csv
- Figure-5_figure-supplement-3_source-data-2/DeltaCaM-K127/
- Figure-5_figure-supplement-3_source-data-2/DeltaCaM-K127/l14/
- Figure-5_figure-supplement-3_source-data-2/DeltaCaM-K127/l14/11.csv
- Figure-5_figure-supplement-3_source-data-2/DeltaCaM-K127/l14/26.csv
- Figure-5_figure-supplement-3_source-data-2/DeltaCaM-K127/l14/27.csv
- Figure-5_figure-supplement-3_source-data-2/DeltaCaM-K127/l14/28.csv
- Figure-5_figure-supplement-3_source-data-2/DeltaCaM-K127/l14/29.csv
- Figure-5_figure-supplement-3_source-data-2/DeltaCaM-K127/l14/41.csv
- Figure-5_figure-supplement-3_source-data-2/DeltaCaM-K127/l15/
- Figure-5_figure-supplement-3_source-data-2/DeltaCaM-K127/l15/01.csv
- Figure-5_figure-supplement-3_source-data-2/DeltaCaM-K127/l15/16.csv
- Figure-5_figure-supplement-3_source-data-2/DeltaCaM-S124/
- Figure-5_figure-supplement-3_source-data-2/DeltaCaM-S124/l14/
- Figure-5_figure-supplement-3_source-data-2/DeltaCaM-S124/l14/22.csv
- Figure-5_figure-supplement-3_source-data-2/DeltaCaM-S124/l14/23.csv
- Figure-5_figure-supplement-3_source-data-2/DeltaCaM-S124/l14/24.csv
- Figure-5_figure-supplement-3_source-data-2/Wt/
- Figure-5_figure-supplement-3_source-data-2/Wt/a21/
- Figure-5_figure-supplement-3_source-data-2/Wt/a21/18.csv
- Figure-5_figure-supplement-3_source-data-2/Wt/a21/22.csv
- Figure-5_figure-supplement-3_source-data-2/Wt/a21/25.csv
- Figure-5_figure-supplement-3_source-data-2/Wt/k17/
- Figure-5_figure-supplement-3_source-data-2/Wt/k17/08.csv
- Figure-5_figure-supplement-3_source-data-2/Wt/k17/11.csv
- Figure-5_figure-supplement-3_source-data-2/Wt/k17/14.csv
- Figure-5_figure-supplement-3_source-data-2/Wt/k17/15.csv
- Figure-5_figure-supplement-3_source-data-2/Wt/k17/16.csv
- Figure-5_figure-supplement-3_source-data-2/Wt/k18/
- Figure-5_figure-supplement-3_source-data-2/Wt/k18/02.csv
- Figure-5_figure-supplement-3_source-data-2/Wt/k18/15.csv
- Figure-5_figure-supplement-3_source-data-2/Wt/k19/
- Figure-5_figure-supplement-3_source-data-2/Wt/k19/08.csv
- Figure-5_figure-supplement-3_source-data-2/Wt/k20/
- Figure-5_figure-supplement-3_source-data-2/Wt/k20/05.csv
- Figure-5_figure-supplement-3_source-data-2/Wt/m05/
- Figure-5_figure-supplement-3_source-data-2/Wt/m05/04.csv
- Figure-5_figure-supplement-3_source-data-2/Wt/m05/05.csv
