# Supplementary material for: Improved ANAP incorporation and VCF analysis reveal details of P2X7 current facilitation and a limited conformational interplay between ATP binding and the intracellular ballast domain
Source: eLife. 2023 Jan 4;12:e82479. doi: 10.7554/eLife.82479 (PMC9859053; doi:10.7554/eLife.82479)
Supplement: Figure 5—figure supplement 3—source data 2. [file elife-82479-fig5-figsupp3-data2.zip › Figure-5_figure-supplement-3_source-data-2/DeltaCaM/l07/10.csv]

-5.417E-1	5.888E+0	1.277E+1
-5.385E-1	5.836E+0	1.272E+1
-5.336E-1	5.917E+0	1.260E+1
-5.368E-1	5.888E+0	1.248E+1
-5.433E-1	5.924E+0	1.264E+1
-5.385E-1	5.946E+0	1.262E+1
-5.368E-1	5.846E+0	1.259E+1
-5.385E-1	5.839E+0	1.260E+1
-5.433E-1	6.021E+0	1.259E+1
-5.401E-1	5.846E+0	1.267E+1
-5.352E-1	5.904E+0	1.257E+1
-5.385E-1	5.975E+0	1.265E+1
-5.433E-1	5.852E+0	1.264E+1
-5.385E-1	5.914E+0	1.263E+1
-5.336E-1	6.005E+0	1.264E+1
-5.401E-1	5.901E+0	1.260E+1
-5.401E-1	5.975E+0	1.248E+1
-5.401E-1	6.021E+0	1.268E+1
-5.385E-1	5.859E+0	1.273E+1
-5.417E-1	5.862E+0	1.274E+1
-5.433E-1	5.849E+0	1.272E+1
-5.385E-1	5.901E+0	1.264E+1
-5.368E-1	5.956E+0	1.273E+1
-5.401E-1	5.998E+0	1.263E+1
-5.401E-1	5.894E+0	1.277E+1
-5.368E-1	5.846E+0	1.262E+1
-5.368E-1	5.940E+0	1.266E+1
-5.401E-1	6.005E+0	1.255E+1
-5.433E-1	5.826E+0	1.265E+1
-5.401E-1	5.881E+0	1.261E+1
-5.385E-1	5.933E+0	1.256E+1
-5.368E-1	5.894E+0	1.264E+1
-5.433E-1	5.816E+0	1.263E+1
-5.401E-1	5.975E+0	1.278E+1
-5.385E-1	5.985E+0	1.253E+1
-5.385E-1	5.914E+0	1.265E+1
-5.417E-1	5.862E+0	1.255E+1
-5.385E-1	5.985E+0	1.259E+1
-5.385E-1	5.875E+0	1.263E+1
-5.368E-1	5.946E+0	1.247E+1
-5.449E-1	5.927E+0	1.251E+1
-5.385E-1	6.021E+0	1.271E+1
-5.352E-1	5.875E+0	1.250E+1
-5.368E-1	5.878E+0	1.254E+1
-5.401E-1	6.063E+0	1.256E+1
-5.401E-1	5.972E+0	1.259E+1
-5.352E-1	5.878E+0	1.272E+1
-5.368E-1	5.855E+0	1.273E+1
-5.433E-1	5.943E+0	1.254E+1
-5.433E-1	5.849E+0	1.252E+1
-5.352E-1	5.924E+0	1.269E+1
-5.401E-1	5.959E+0	1.266E+1
-5.401E-1	5.992E+0	1.266E+1
-5.368E-1	5.855E+0	1.247E+1
-5.385E-1	5.898E+0	1.257E+1
-5.385E-1	5.881E+0	1.259E+1
-5.433E-1	5.998E+0	1.269E+1
-5.385E-1	5.800E+0	1.249E+1
-5.352E-1	5.927E+0	1.278E+1
-5.401E-1	5.959E+0	1.262E+1
-5.433E-1	5.888E+0	1.270E+1
-5.401E-1	5.839E+0	1.257E+1
-5.385E-1	6.050E+0	1.263E+1
-5.401E-1	5.901E+0	1.261E+1
-5.433E-1	5.943E+0	1.264E+1
-5.417E-1	5.911E+0	1.269E+1
-5.336E-1	5.859E+0	1.257E+1
-5.385E-1	5.943E+0	1.269E+1
-5.417E-1	6.050E+0	1.258E+1
-5.401E-1	5.959E+0	1.260E+1
-5.368E-1	5.959E+0	1.257E+1
-5.368E-1	5.995E+0	1.260E+1
-5.401E-1	5.988E+0	1.264E+1
-5.433E-1	6.001E+0	1.253E+1
-5.368E-1	5.992E+0	1.260E+1
-5.401E-1	5.969E+0	1.262E+1
-5.433E-1	5.917E+0	1.268E+1
-5.417E-1	6.063E+0	1.269E+1
-5.385E-1	5.855E+0	1.286E+1
-5.401E-1	5.794E+0	1.263E+1
-5.401E-1	5.979E+0	1.258E+1
-5.368E-1	6.008E+0	1.269E+1
-5.368E-1	5.898E+0	1.266E+1
-5.417E-1	5.898E+0	1.256E+1
-5.417E-1	5.855E+0	1.262E+1
-5.433E-1	5.924E+0	1.267E+1
-5.368E-1	5.946E+0	1.263E+1
-5.352E-1	5.872E+0	1.258E+1
-5.385E-1	6.021E+0	1.258E+1
-5.385E-1	5.852E+0	1.271E+1
-5.352E-1	5.878E+0	1.271E+1
-5.417E-1	5.904E+0	1.271E+1
-5.433E-1	5.914E+0	1.268E+1
-5.401E-1	5.891E+0	1.264E+1
-5.385E-1	5.917E+0	1.268E+1
-5.368E-1	5.829E+0	1.262E+1
-5.433E-1	5.904E+0	1.270E+1
-5.401E-1	5.901E+0	1.265E+1
-5.385E-1	5.927E+0	1.263E+1
-5.401E-1	6.024E+0	1.264E+1
-5.401E-1	5.975E+0	1.263E+1
-5.401E-1	5.985E+0	1.246E+1
-5.368E-1	5.820E+0	1.266E+1
-5.385E-1	5.924E+0	1.271E+1
-5.417E-1	5.972E+0	1.268E+1
-5.368E-1	5.872E+0	1.264E+1
-5.368E-1	5.865E+0	1.273E+1
-5.401E-1	5.917E+0	1.273E+1
-5.401E-1	5.914E+0	1.278E+1
-5.385E-1	5.904E+0	1.269E+1
-5.417E-1	5.985E+0	1.270E+1
-5.368E-1	5.868E+0	1.267E+1
-5.401E-1	5.855E+0	1.275E+1
-5.385E-1	5.959E+0	1.264E+1
-5.336E-1	5.966E+0	1.271E+1
-5.417E-1	6.018E+0	1.254E+1
-5.401E-1	6.005E+0	1.262E+1
-5.417E-1	5.846E+0	1.262E+1
-5.368E-1	5.953E+0	1.261E+1
-5.401E-1	5.936E+0	1.266E+1
-5.433E-1	6.011E+0	1.261E+1
-5.385E-1	5.885E+0	1.274E+1
-5.368E-1	5.953E+0	1.263E+1
-5.385E-1	5.998E+0	1.253E+1
-5.449E-1	5.953E+0	1.264E+1
-5.417E-1	5.998E+0	1.274E+1
-5.368E-1	5.988E+0	1.275E+1
-5.385E-1	5.888E+0	1.253E+1
-5.433E-1	5.833E+0	1.269E+1
-5.385E-1	5.911E+0	1.257E+1
-5.385E-1	6.021E+0	1.266E+1
-5.385E-1	5.933E+0	1.265E+1
-5.417E-1	5.933E+0	1.265E+1
-5.417E-1	5.962E+0	1.254E+1
-5.352E-1	5.891E+0	1.268E+1
-5.368E-1	5.969E+0	1.259E+1
-5.401E-1	5.911E+0	1.267E+1
-5.368E-1	5.936E+0	1.259E+1
-5.385E-1	6.008E+0	1.269E+1
-5.368E-1	5.969E+0	1.263E+1
-5.401E-1	5.924E+0	1.265E+1
-5.385E-1	5.927E+0	1.275E+1
-5.368E-1	5.868E+0	1.273E+1
-5.385E-1	5.936E+0	1.272E+1
-5.417E-1	5.927E+0	1.273E+1
-5.417E-1	5.927E+0	1.266E+1
-5.368E-1	5.975E+0	1.252E+1
-5.368E-1	5.943E+0	1.261E+1
-5.417E-1	5.898E+0	1.265E+1
-5.385E-1	5.949E+0	1.262E+1
-5.368E-1	6.018E+0	1.266E+1
-5.401E-1	5.865E+0	1.266E+1
-5.417E-1	5.936E+0	1.257E+1
-5.401E-1	5.885E+0	1.260E+1
-5.352E-1	5.911E+0	1.271E+1
-5.352E-1	5.888E+0	1.271E+1
-5.401E-1	5.943E+0	1.272E+1
-5.385E-1	5.998E+0	1.260E+1
-5.368E-1	5.940E+0	1.262E+1
-5.385E-1	5.959E+0	1.254E+1
-5.417E-1	5.936E+0	1.257E+1
-5.433E-1	5.826E+0	1.258E+1
-5.385E-1	5.917E+0	1.279E+1
-5.417E-1	5.988E+0	1.259E+1
-5.433E-1	6.063E+0	1.262E+1
-5.401E-1	5.975E+0	1.265E+1
-5.368E-1	5.920E+0	1.251E+1
-5.401E-1	5.907E+0	1.269E+1
-5.401E-1	5.930E+0	1.261E+1
-5.401E-1	5.872E+0	1.259E+1
-5.385E-1	6.066E+0	1.255E+1
-5.368E-1	5.985E+0	1.261E+1
-5.401E-1	5.891E+0	1.274E+1
-5.401E-1	5.985E+0	1.263E+1
-5.385E-1	5.911E+0	1.269E+1
-5.368E-1	5.988E+0	1.270E+1
-5.433E-1	5.953E+0	1.272E+1
-5.368E-1	5.953E+0	1.267E+1
-5.368E-1	5.953E+0	1.265E+1
-5.368E-1	5.862E+0	1.255E+1
-5.433E-1	5.816E+0	1.282E+1
-5.368E-1	5.911E+0	1.270E+1
-5.368E-1	5.959E+0	1.265E+1
-5.368E-1	5.933E+0	1.265E+1
-5.385E-1	5.982E+0	1.264E+1
-5.385E-1	5.881E+0	1.272E+1
-5.368E-1	5.933E+0	1.251E+1
-5.368E-1	5.936E+0	1.279E+1
-5.401E-1	5.979E+0	1.272E+1
-5.401E-1	6.021E+0	1.269E+1
-5.336E-1	5.933E+0	1.250E+1
-5.385E-1	5.904E+0	1.270E+1
-5.401E-1	5.924E+0	1.276E+1
-5.385E-1	5.975E+0	1.253E+1
-5.368E-1	5.914E+0	1.253E+1
-5.401E-1	5.998E+0	1.249E+1
-5.417E-1	5.881E+0	1.268E+1
-5.368E-1	5.904E+0	1.275E+1
-5.352E-1	5.881E+0	1.269E+1
-5.401E-1	5.826E+0	1.268E+1
-5.449E-1	5.953E+0	1.269E+1
-5.433E-1	5.956E+0	1.273E+1
-5.368E-1	5.855E+0	1.262E+1
-5.385E-1	5.894E+0	1.265E+1
-5.401E-1	5.911E+0	1.252E+1
-5.401E-1	5.862E+0	1.264E+1
-5.352E-1	5.914E+0	1.274E+1
-5.385E-1	5.936E+0	1.266E+1
-5.433E-1	6.050E+0	1.273E+1
-5.401E-1	5.907E+0	1.267E+1
-5.352E-1	5.917E+0	1.276E+1
-5.385E-1	6.076E+0	1.258E+1
-5.417E-1	5.891E+0	1.259E+1
-5.417E-1	5.927E+0	1.269E+1
-5.368E-1	5.962E+0	1.253E+1
-5.368E-1	5.872E+0	1.258E+1
-5.449E-1	5.907E+0	1.256E+1
-5.401E-1	5.875E+0	1.251E+1
-5.368E-1	5.878E+0	1.258E+1
-5.368E-1	6.037E+0	1.265E+1
-5.417E-1	5.949E+0	1.271E+1
-5.433E-1	5.924E+0	1.256E+1
-5.368E-1	5.920E+0	1.277E+1
-5.368E-1	6.011E+0	1.264E+1
-5.401E-1	5.975E+0	1.253E+1
-5.417E-1	5.911E+0	1.265E+1
-5.352E-1	5.794E+0	1.265E+1
-5.385E-1	5.943E+0	1.256E+1
-5.417E-1	5.868E+0	1.259E+1
-5.401E-1	5.911E+0	1.268E+1
-5.385E-1	5.888E+0	1.263E+1
-5.368E-1	5.927E+0	1.248E+1
-5.417E-1	5.917E+0	1.273E+1
-5.401E-1	5.930E+0	1.259E+1
-5.368E-1	5.936E+0	1.255E+1
-5.385E-1	5.930E+0	1.277E+1
-5.417E-1	5.924E+0	1.269E+1
-5.385E-1	5.901E+0	1.274E+1
-5.385E-1	6.053E+0	1.263E+1
-5.368E-1	5.975E+0	1.259E+1
-5.417E-1	5.894E+0	1.259E+1
-5.417E-1	5.904E+0	1.256E+1
-5.401E-1	5.946E+0	1.252E+1
-5.368E-1	5.901E+0	1.247E+1
-5.401E-1	5.878E+0	1.262E+1
-5.417E-1	5.924E+0	1.274E+1
-5.368E-1	5.881E+0	1.265E+1
-5.385E-1	5.946E+0	1.257E+1
-5.368E-1	5.982E+0	1.257E+1
-5.401E-1	5.920E+0	1.272E+1
-5.385E-1	5.933E+0	1.260E+1
-5.385E-1	5.930E+0	1.262E+1
-5.401E-1	5.914E+0	1.266E+1
-5.385E-1	5.943E+0	1.260E+1
-5.368E-1	5.911E+0	1.275E+1
-5.352E-1	5.794E+0	1.258E+1
-5.417E-1	5.962E+0	1.267E+1
-5.401E-1	5.943E+0	1.255E+1
-5.352E-1	5.878E+0	1.268E+1
-5.385E-1	6.018E+0	1.258E+1
-5.433E-1	5.898E+0	1.264E+1
-5.417E-1	5.956E+0	1.260E+1
-5.368E-1	5.946E+0	1.260E+1
-5.368E-1	5.904E+0	1.268E+1
-5.401E-1	5.992E+0	1.265E+1
-5.401E-1	5.862E+0	1.267E+1
-5.368E-1	5.930E+0	1.274E+1
-5.385E-1	5.914E+0	1.258E+1
-5.417E-1	5.943E+0	1.256E+1
-5.417E-1	5.927E+0	1.280E+1
-5.385E-1	5.875E+0	1.260E+1
-5.368E-1	5.985E+0	1.268E+1
-5.433E-1	5.927E+0	1.261E+1
-5.417E-1	5.936E+0	1.269E+1
-5.385E-1	5.914E+0	1.254E+1
-5.352E-1	5.894E+0	1.257E+1
-5.417E-1	5.907E+0	1.255E+1
-5.385E-1	6.001E+0	1.272E+1
-5.368E-1	6.024E+0	1.264E+1
-5.336E-1	5.878E+0	1.273E+1
-5.417E-1	5.920E+0	1.257E+1
-5.433E-1	5.966E+0	1.264E+1
-5.352E-1	6.069E+0	1.272E+1
-5.385E-1	5.920E+0	1.260E+1
-5.417E-1	5.894E+0	1.262E+1
-5.401E-1	5.979E+0	1.280E+1
-5.385E-1	5.936E+0	1.263E+1
-5.385E-1	5.885E+0	1.255E+1
-5.433E-1	5.898E+0	1.276E+1
-5.401E-1	5.936E+0	1.268E+1
-5.385E-1	5.943E+0	1.259E+1
-5.352E-1	5.946E+0	1.271E+1
-5.417E-1	5.988E+0	1.260E+1
-5.417E-1	6.018E+0	1.263E+1
-5.385E-1	5.868E+0	1.269E+1
-5.385E-1	6.001E+0	1.271E+1
-5.401E-1	5.946E+0	1.259E+1
-5.417E-1	5.959E+0	1.260E+1
-5.336E-1	5.975E+0	1.275E+1
-5.368E-1	5.940E+0	1.276E+1
-5.433E-1	5.917E+0	1.263E+1
-5.401E-1	5.917E+0	1.264E+1
-5.385E-1	5.969E+0	1.271E+1
-5.368E-1	5.936E+0	1.271E+1
-5.401E-1	5.946E+0	1.254E+1
-5.401E-1	5.949E+0	1.259E+1
-5.368E-1	5.956E+0	1.258E+1
-5.368E-1	5.920E+0	1.265E+1
-5.417E-1	6.069E+0	1.255E+1
-5.401E-1	5.907E+0	1.257E+1
-5.385E-1	6.044E+0	1.270E+1
-5.368E-1	5.959E+0	1.252E+1
-5.417E-1	6.018E+0	1.261E+1
-5.417E-1	5.972E+0	1.270E+1
-5.368E-1	5.982E+0	1.267E+1
-5.352E-1	5.956E+0	1.273E+1
-5.433E-1	5.940E+0	1.262E+1
-5.368E-1	5.992E+0	1.270E+1
-5.352E-1	5.988E+0	1.270E+1
-5.368E-1	5.979E+0	1.261E+1
-5.401E-1	5.917E+0	1.259E+1
-5.417E-1	5.888E+0	1.268E+1
-5.385E-1	5.959E+0	1.270E+1
-5.385E-1	5.930E+0	1.259E+1
-5.417E-1	5.969E+0	1.254E+1
-5.401E-1	5.875E+0	1.257E+1
-5.368E-1	5.969E+0	1.267E+1
-5.385E-1	5.911E+0	1.264E+1
-5.417E-1	5.933E+0	1.272E+1
-5.385E-1	5.988E+0	1.267E+1
-5.352E-1	5.881E+0	1.260E+1
-5.385E-1	5.904E+0	1.263E+1
-5.401E-1	5.917E+0	1.250E+1
-5.417E-1	5.972E+0	1.269E+1
-5.352E-1	5.820E+0	1.249E+1
-5.352E-1	5.894E+0	1.270E+1
-5.417E-1	5.836E+0	1.272E+1
-5.401E-1	5.972E+0	1.271E+1
-5.368E-1	6.008E+0	1.274E+1
-5.385E-1	5.924E+0	1.268E+1
-5.401E-1	5.907E+0	1.264E+1
-5.401E-1	5.846E+0	1.266E+1
-5.352E-1	6.014E+0	1.270E+1
-5.401E-1	5.956E+0	1.265E+1
-5.385E-1	5.956E+0	1.265E+1
-5.385E-1	5.920E+0	1.270E+1
-5.368E-1	6.024E+0	1.250E+1
-5.368E-1	5.969E+0	1.272E+1
-5.385E-1	5.875E+0	1.271E+1
-5.417E-1	5.907E+0	1.272E+1
-5.368E-1	5.953E+0	1.253E+1
-5.352E-1	5.962E+0	1.262E+1
-5.401E-1	5.894E+0	1.264E+1
-5.401E-1	5.924E+0	1.269E+1
-5.385E-1	5.927E+0	1.282E+1
-5.368E-1	5.904E+0	1.265E+1
-5.417E-1	5.969E+0	1.267E+1
-5.417E-1	5.878E+0	1.262E+1
-5.352E-1	5.907E+0	1.257E+1
-5.385E-1	5.888E+0	1.266E+1
-5.417E-1	5.985E+0	1.264E+1
-5.417E-1	5.924E+0	1.265E+1
-5.385E-1	5.914E+0	1.263E+1
-5.401E-1	5.953E+0	1.267E+1
-5.385E-1	5.930E+0	1.268E+1
-5.417E-1	5.907E+0	1.272E+1
-5.352E-1	5.891E+0	1.270E+1
-5.352E-1	5.924E+0	1.269E+1
-5.401E-1	5.943E+0	1.247E+1
-5.385E-1	6.011E+0	1.255E+1
-5.385E-1	6.011E+0	1.272E+1
-5.368E-1	5.911E+0	1.262E+1
-5.401E-1	5.904E+0	1.261E+1
-5.417E-1	5.956E+0	1.260E+1
-5.401E-1	6.011E+0	1.264E+1
-5.385E-1	5.888E+0	1.257E+1
-5.401E-1	5.943E+0	1.245E+1
-5.417E-1	5.865E+0	1.265E+1
-5.368E-1	5.898E+0	1.274E+1
-5.385E-1	5.917E+0	1.269E+1
-5.401E-1	5.904E+0	1.252E+1
-5.385E-1	6.008E+0	1.266E+1
-5.352E-1	5.846E+0	1.269E+1
-5.401E-1	5.972E+0	1.268E+1
-5.417E-1	6.024E+0	1.249E+1
-5.433E-1	6.001E+0	1.264E+1
-5.401E-1	5.875E+0	1.257E+1
-5.368E-1	5.872E+0	1.269E+1
-5.417E-1	5.927E+0	1.263E+1
-5.417E-1	5.881E+0	1.275E+1
-5.401E-1	5.872E+0	1.269E+1
-5.368E-1	5.962E+0	1.261E+1
-5.417E-1	5.953E+0	1.262E+1
-5.417E-1	5.911E+0	1.264E+1
-5.385E-1	5.846E+0	1.262E+1
-5.352E-1	5.920E+0	1.262E+1
-5.417E-1	5.985E+0	1.251E+1
-5.401E-1	5.949E+0	1.250E+1
-5.368E-1	5.933E+0	1.250E+1
-5.368E-1	5.953E+0	1.276E+1
-5.385E-1	5.868E+0	1.254E+1
-5.417E-1	5.959E+0	1.266E+1
-5.352E-1	5.920E+0	1.249E+1
-5.336E-1	5.927E+0	1.260E+1
-5.401E-1	6.063E+0	1.263E+1
-5.417E-1	6.040E+0	1.255E+1
-5.401E-1	5.943E+0	1.259E+1
-5.385E-1	5.933E+0	1.267E+1
-5.401E-1	5.956E+0	1.279E+1
-5.385E-1	5.946E+0	1.280E+1
-5.385E-1	5.907E+0	1.254E+1
-5.401E-1	5.888E+0	1.276E+1
-5.401E-1	5.914E+0	1.265E+1
-5.417E-1	5.949E+0	1.269E+1
-5.368E-1	5.956E+0	1.258E+1
-5.401E-1	6.005E+0	1.263E+1
-5.401E-1	5.881E+0	1.264E+1
-5.417E-1	5.920E+0	1.266E+1
-5.385E-1	6.024E+0	1.272E+1
-5.385E-1	5.966E+0	1.247E+1
-5.401E-1	5.898E+0	1.265E+1
-5.417E-1	5.979E+0	1.252E+1
-5.368E-1	5.988E+0	1.261E+1
-5.385E-1	5.982E+0	1.267E+1
-5.401E-1	5.920E+0	1.281E+1
-5.417E-1	5.943E+0	1.249E+1
-5.368E-1	5.846E+0	1.272E+1
-5.368E-1	5.949E+0	1.265E+1
-5.401E-1	5.992E+0	1.261E+1
-5.401E-1	5.940E+0	1.262E+1
-5.368E-1	5.982E+0	1.268E+1
-5.368E-1	5.891E+0	1.260E+1
-5.368E-1	5.898E+0	1.269E+1
-5.417E-1	5.810E+0	1.268E+1
-5.368E-1	5.936E+0	1.268E+1
-5.385E-1	5.927E+0	1.267E+1
-5.401E-1	5.924E+0	1.258E+1
-5.401E-1	5.920E+0	1.263E+1
-5.368E-1	5.904E+0	1.268E+1
-5.385E-1	5.888E+0	1.266E+1
-5.385E-1	5.911E+0	1.274E+1
-5.433E-1	5.936E+0	1.260E+1
-5.385E-1	5.924E+0	1.263E+1
-5.385E-1	5.894E+0	1.248E+1
-5.417E-1	5.917E+0	1.265E+1
-5.401E-1	5.943E+0	1.264E+1
-5.385E-1	5.904E+0	1.246E+1
-5.385E-1	5.946E+0	1.262E+1
-5.385E-1	5.833E+0	1.268E+1
-5.417E-1	5.953E+0	1.263E+1
-5.401E-1	6.021E+0	1.260E+1
-5.368E-1	5.956E+0	1.271E+1
-5.401E-1	5.888E+0	1.262E+1
-5.401E-1	5.875E+0	1.269E+1
-5.385E-1	5.888E+0	1.259E+1
-5.368E-1	5.894E+0	1.255E+1
-5.401E-1	6.040E+0	1.266E+1
-5.368E-1	5.868E+0	1.256E+1
-5.385E-1	5.855E+0	1.267E+1
-5.336E-1	5.962E+0	1.273E+1
-5.401E-1	5.859E+0	1.259E+1
-5.401E-1	5.872E+0	1.268E+1
-5.385E-1	5.936E+0	1.257E+1
-5.352E-1	5.914E+0	1.261E+1
-5.417E-1	5.872E+0	1.275E+1
-5.417E-1	5.936E+0	1.280E+1
-5.352E-1	5.936E+0	1.274E+1
-5.385E-1	5.979E+0	1.252E+1
-5.401E-1	5.865E+0	1.264E+1
-5.417E-1	5.953E+0	1.254E+1
-5.368E-1	6.005E+0	1.272E+1
-5.368E-1	5.992E+0	1.258E+1
-5.385E-1	5.920E+0	1.282E+1
-5.417E-1	5.901E+0	1.257E+1
-5.352E-1	5.943E+0	1.257E+1
-5.352E-1	5.936E+0	1.249E+1
-5.385E-1	5.898E+0	1.261E+1
-5.449E-1	5.904E+0	1.271E+1
-5.401E-1	5.924E+0	1.265E+1
-5.385E-1	5.985E+0	1.270E+1
-5.417E-1	5.940E+0	1.265E+1
-5.417E-1	5.936E+0	1.256E+1
-5.368E-1	5.872E+0	1.271E+1
-5.368E-1	5.920E+0	1.267E+1
-5.401E-1	6.102E+0	1.257E+1
-5.417E-1	5.946E+0	1.263E+1
-5.368E-1	5.940E+0	1.267E+1
-5.385E-1	5.839E+0	1.250E+1
-5.417E-1	5.985E+0	1.267E+1
-5.401E-1	5.803E+0	1.265E+1
-5.385E-1	5.962E+0	1.257E+1
-5.336E-1	5.953E+0	1.268E+1
-5.401E-1	5.940E+0	1.256E+1
-5.385E-1	5.920E+0	1.253E+1
-5.385E-1	5.904E+0	1.262E+1
-5.352E-1	5.979E+0	1.250E+1
-5.417E-1	5.927E+0	1.270E+1
-5.401E-1	5.881E+0	1.267E+1
-5.385E-1	5.917E+0	1.265E+1
-5.385E-1	5.875E+0	1.254E+1
-5.401E-1	5.878E+0	1.256E+1
-5.385E-1	6.037E+0	1.254E+1
-5.368E-1	5.966E+0	1.258E+1
-5.368E-1	5.810E+0	1.259E+1
-5.385E-1	5.969E+0	1.249E+1
-5.401E-1	5.924E+0	1.261E+1
-5.385E-1	5.927E+0	1.259E+1
-5.385E-1	5.914E+0	1.270E+1
-5.401E-1	5.953E+0	1.275E+1
-5.417E-1	5.849E+0	1.271E+1
-5.385E-1	5.891E+0	1.257E+1
-5.385E-1	5.917E+0	1.267E+1
-5.385E-1	5.862E+0	1.260E+1
-5.417E-1	5.979E+0	1.259E+1
-5.368E-1	5.920E+0	1.268E+1
-5.352E-1	5.946E+0	1.272E+1
-5.401E-1	5.911E+0	1.246E+1
-5.417E-1	5.875E+0	1.267E+1
-5.352E-1	5.972E+0	1.267E+1
-5.352E-1	5.992E+0	1.281E+1
-5.385E-1	5.949E+0	1.272E+1
-5.401E-1	5.885E+0	1.262E+1
-5.368E-1	5.898E+0	1.258E+1
-5.352E-1	5.846E+0	1.272E+1
-5.401E-1	6.057E+0	1.267E+1
-5.385E-1	5.891E+0	1.261E+1
-5.368E-1	5.875E+0	1.261E+1
-5.336E-1	5.917E+0	1.263E+1
-5.417E-1	5.966E+0	1.261E+1
-5.385E-1	5.933E+0	1.268E+1
-5.385E-1	5.842E+0	1.267E+1
-5.336E-1	5.862E+0	1.260E+1
-5.385E-1	5.943E+0	1.261E+1
-5.401E-1	5.911E+0	1.259E+1
-5.401E-1	5.992E+0	1.263E+1
-5.336E-1	5.842E+0	1.258E+1
-5.401E-1	5.953E+0	1.265E+1
-5.401E-1	5.924E+0	1.261E+1
-5.368E-1	5.949E+0	1.253E+1
-5.352E-1	5.979E+0	1.250E+1
-5.368E-1	5.914E+0	1.263E+1
-5.417E-1	5.888E+0	1.273E+1
-5.368E-1	5.936E+0	1.256E+1
-5.368E-1	5.911E+0	1.263E+1
-5.385E-1	5.946E+0	1.265E+1
-5.401E-1	5.917E+0	1.265E+1
-5.385E-1	5.969E+0	1.271E+1
-5.368E-1	5.816E+0	1.263E+1
-5.385E-1	5.940E+0	1.265E+1
-5.433E-1	5.982E+0	1.254E+1
-5.368E-1	5.988E+0	1.262E+1
-5.368E-1	5.898E+0	1.255E+1
-5.401E-1	5.949E+0	1.257E+1
-5.433E-1	5.927E+0	1.262E+1
-5.385E-1	5.992E+0	1.258E+1
-5.368E-1	5.962E+0	1.271E+1
-5.401E-1	5.982E+0	1.285E+1
-5.433E-1	5.956E+0	1.261E+1
-5.401E-1	5.969E+0	1.265E+1
-5.352E-1	5.924E+0	1.258E+1
-5.401E-1	5.966E+0	1.250E+1
-5.417E-1	5.914E+0	1.264E+1
-5.385E-1	5.898E+0	1.258E+1
-5.352E-1	5.959E+0	1.257E+1
-5.385E-1	5.998E+0	1.254E+1
-5.401E-1	5.888E+0	1.264E+1
-5.385E-1	5.924E+0	1.258E+1
-5.385E-1	5.979E+0	1.263E+1
-5.401E-1	5.914E+0	1.272E+1
-5.417E-1	5.985E+0	1.263E+1
-5.385E-1	5.839E+0	1.275E+1
-5.368E-1	5.943E+0	1.269E+1
-5.401E-1	5.904E+0	1.259E+1
-5.466E-1	5.956E+0	1.258E+1
-5.352E-1	5.943E+0	1.262E+1
-5.352E-1	5.885E+0	1.266E+1
-5.417E-1	5.823E+0	1.264E+1
-5.449E-1	5.911E+0	1.251E+1
-5.401E-1	5.972E+0	1.271E+1
-5.352E-1	5.949E+0	1.266E+1
-5.417E-1	5.936E+0	1.258E+1
-5.417E-1	5.878E+0	1.262E+1
-5.401E-1	5.979E+0	1.267E+1
-5.352E-1	5.930E+0	1.272E+1
-5.385E-1	5.865E+0	1.255E+1
-5.433E-1	5.907E+0	1.265E+1
-5.401E-1	5.855E+0	1.260E+1
-5.352E-1	5.946E+0	1.262E+1
-5.401E-1	5.849E+0	1.255E+1
-5.433E-1	5.894E+0	1.258E+1
-5.352E-1	5.962E+0	1.259E+1
-5.385E-1	5.839E+0	1.263E+1
-5.401E-1	5.920E+0	1.271E+1
-5.401E-1	5.907E+0	1.258E+1
-5.385E-1	5.868E+0	1.257E+1
-5.385E-1	5.865E+0	1.259E+1
-5.417E-1	5.911E+0	1.259E+1
-5.433E-1	5.975E+0	1.272E+1
-5.385E-1	5.911E+0	1.276E+1
-5.352E-1	5.927E+0	1.254E+1
-5.401E-1	5.956E+0	1.260E+1
-5.385E-1	5.975E+0	1.261E+1
-5.401E-1	5.911E+0	1.270E+1
-5.352E-1	5.911E+0	1.265E+1
-5.401E-1	5.924E+0	1.268E+1
-5.401E-1	5.943E+0	1.262E+1
-5.401E-1	5.846E+0	1.258E+1
-5.368E-1	5.878E+0	1.257E+1
-5.368E-1	5.881E+0	1.259E+1
-5.417E-1	5.914E+0	1.258E+1
-5.385E-1	5.791E+0	1.261E+1
-5.368E-1	5.924E+0	1.263E+1
-5.417E-1	5.885E+0	1.260E+1
-5.385E-1	5.924E+0	1.258E+1
-5.385E-1	5.943E+0	1.249E+1
-5.368E-1	5.888E+0	1.261E+1
-5.401E-1	5.914E+0	1.252E+1
-5.401E-1	5.940E+0	1.255E+1
-5.401E-1	6.005E+0	1.266E+1
-5.385E-1	5.862E+0	1.261E+1
-5.401E-1	5.862E+0	1.267E+1
-5.417E-1	5.943E+0	1.264E+1
-5.401E-1	5.924E+0	1.249E+1
-5.320E-1	5.914E+0	1.271E+1
-5.385E-1	5.881E+0	1.264E+1
-5.417E-1	5.907E+0	1.263E+1
-5.352E-1	5.920E+0	1.277E+1
-5.352E-1	5.959E+0	1.257E+1
-5.401E-1	6.014E+0	1.258E+1
-5.417E-1	5.924E+0	1.255E+1
-5.401E-1	5.898E+0	1.254E+1
-5.352E-1	5.839E+0	1.271E+1
-5.401E-1	5.859E+0	1.255E+1
-5.401E-1	5.953E+0	1.269E+1
-5.385E-1	5.891E+0	1.260E+1
-5.385E-1	5.839E+0	1.263E+1
-5.417E-1	5.881E+0	1.263E+1
-5.433E-1	5.972E+0	1.259E+1
-5.368E-1	5.949E+0	1.254E+1
-5.352E-1	5.956E+0	1.253E+1
-5.417E-1	5.995E+0	1.262E+1
-5.433E-1	5.924E+0	1.272E+1
-5.401E-1	5.946E+0	1.265E+1
-5.336E-1	5.820E+0	1.261E+1
-5.401E-1	5.914E+0	1.257E+1
-5.449E-1	5.907E+0	1.254E+1
-5.385E-1	5.904E+0	1.261E+1
-5.336E-1	5.907E+0	1.243E+1
-5.385E-1	5.881E+0	1.246E+1
-5.401E-1	5.914E+0	1.263E+1
-5.385E-1	5.949E+0	1.268E+1
-5.368E-1	5.810E+0	1.256E+1
-5.417E-1	5.933E+0	1.268E+1
-5.433E-1	5.839E+0	1.255E+1
-5.385E-1	5.962E+0	1.269E+1
-5.352E-1	5.862E+0	1.271E+1
-5.385E-1	5.859E+0	1.255E+1
-5.449E-1	5.992E+0	1.255E+1
-5.385E-1	5.959E+0	1.264E+1
-5.352E-1	5.907E+0	1.258E+1
-5.417E-1	5.982E+0	1.243E+1
-5.433E-1	5.842E+0	1.258E+1
-5.385E-1	5.969E+0	1.264E+1
-5.385E-1	5.904E+0	1.264E+1
-5.385E-1	5.979E+0	1.255E+1
-5.401E-1	5.839E+0	1.261E+1
-5.385E-1	5.865E+0	1.257E+1
-5.385E-1	5.894E+0	1.259E+1
-5.385E-1	5.966E+0	1.254E+1
-5.433E-1	5.839E+0	1.253E+1
-5.352E-1	5.820E+0	1.241E+1
-5.368E-1	5.868E+0	1.257E+1
-5.352E-1	5.979E+0	1.261E+1
-5.417E-1	5.859E+0	1.259E+1
-5.368E-1	5.904E+0	1.259E+1
-5.385E-1	5.930E+0	1.259E+1
-5.401E-1	5.982E+0	1.260E+1
-5.401E-1	5.855E+0	1.264E+1
-5.385E-1	5.920E+0	1.262E+1
-5.368E-1	5.936E+0	1.259E+1
-5.385E-1	5.946E+0	1.258E+1
-5.401E-1	5.933E+0	1.251E+1
-5.385E-1	5.936E+0	1.268E+1
-5.368E-1	5.907E+0	1.269E+1
-5.401E-1	5.924E+0	1.252E+1
-5.417E-1	5.956E+0	1.251E+1
-5.385E-1	5.891E+0	1.262E+1
-5.385E-1	5.966E+0	1.281E+1
-5.385E-1	5.898E+0	1.271E+1
-5.417E-1	5.988E+0	1.262E+1
-5.368E-1	5.946E+0	1.255E+1
-5.368E-1	5.966E+0	1.258E+1
-5.401E-1	5.936E+0	1.242E+1
-5.417E-1	5.807E+0	1.251E+1
-5.368E-1	5.985E+0	1.275E+1
-5.352E-1	5.891E+0	1.273E+1
-5.401E-1	5.852E+0	1.255E+1
-5.401E-1	5.846E+0	1.264E+1
-5.368E-1	5.842E+0	1.267E+1
-5.385E-1	5.881E+0	1.265E+1
-5.401E-1	5.917E+0	1.250E+1
-5.385E-1	5.868E+0	1.242E+1
-5.368E-1	5.933E+0	1.256E+1
-5.368E-1	5.872E+0	1.273E+1
-5.368E-1	5.953E+0	1.258E+1
-5.449E-1	5.995E+0	1.258E+1
-5.401E-1	5.907E+0	1.254E+1
-5.352E-1	5.836E+0	1.248E+1
-5.368E-1	5.982E+0	1.269E+1
-5.417E-1	5.891E+0	1.265E+1
-5.401E-1	5.946E+0	1.264E+1
-5.368E-1	5.904E+0	1.252E+1
-5.385E-1	5.816E+0	1.266E+1
-5.401E-1	5.946E+0	1.261E+1
-5.417E-1	5.927E+0	1.256E+1
-5.352E-1	5.891E+0	1.257E+1
-5.368E-1	5.904E+0	1.268E+1
-5.401E-1	6.027E+0	1.260E+1
-5.385E-1	5.969E+0	1.266E+1
-5.368E-1	5.924E+0	1.252E+1
-5.385E-1	5.881E+0	1.268E+1
-5.417E-1	5.949E+0	1.258E+1
-5.368E-1	5.820E+0	1.256E+1
-5.352E-1	5.975E+0	1.254E+1
-5.368E-1	5.911E+0	1.262E+1
-5.401E-1	5.959E+0	1.260E+1
-5.368E-1	5.936E+0	1.266E+1
-5.368E-1	5.946E+0	1.250E+1
-5.368E-1	5.794E+0	1.264E+1
-5.385E-1	5.911E+0	1.246E+1
-5.385E-1	5.933E+0	1.259E+1
-5.368E-1	5.914E+0	1.275E+1
-5.385E-1	5.868E+0	1.266E+1
-5.401E-1	5.872E+0	1.266E+1
-5.401E-1	5.920E+0	1.252E+1
-5.352E-1	5.885E+0	1.266E+1
-5.401E-1	5.959E+0	1.251E+1
-5.417E-1	5.917E+0	1.259E+1
-5.368E-1	5.901E+0	1.271E+1
-5.401E-1	5.930E+0	1.252E+1
-5.401E-1	6.037E+0	1.260E+1
-5.417E-1	5.839E+0	1.256E+1
-5.417E-1	5.911E+0	1.263E+1
-5.368E-1	5.946E+0	1.261E+1
-5.385E-1	5.936E+0	1.248E+1
-5.417E-1	5.956E+0	1.255E+1
-5.401E-1	5.872E+0	1.255E+1
-5.336E-1	5.914E+0	1.261E+1
-5.368E-1	5.898E+0	1.260E+1
-5.433E-1	5.901E+0	1.260E+1
-5.385E-1	5.911E+0	1.259E+1
-5.368E-1	5.907E+0	1.260E+1
-5.385E-1	5.972E+0	1.269E+1
-5.433E-1	5.972E+0	1.268E+1
-5.401E-1	5.969E+0	1.250E+1
-5.352E-1	5.933E+0	1.268E+1
-5.368E-1	5.953E+0	1.251E+1
-5.417E-1	5.982E+0	1.250E+1
-5.401E-1	5.930E+0	1.268E+1
-5.401E-1	5.943E+0	1.260E+1
-5.385E-1	5.930E+0	1.257E+1
-5.417E-1	5.998E+0	1.266E+1
-5.417E-1	5.904E+0	1.265E+1
-5.336E-1	5.849E+0	1.262E+1
-5.401E-1	5.956E+0	1.260E+1
-5.417E-1	5.969E+0	1.265E+1
-5.401E-1	5.959E+0	1.263E+1
-5.352E-1	5.891E+0	1.270E+1
-5.401E-1	5.881E+0	1.252E+1
-5.417E-1	5.875E+0	1.282E+1
-5.385E-1	5.891E+0	1.264E+1
-5.368E-1	5.982E+0	1.259E+1
-5.401E-1	5.839E+0	1.259E+1
-5.417E-1	5.901E+0	1.250E+1
-5.401E-1	5.865E+0	1.257E+1
-5.385E-1	5.881E+0	1.264E+1
-5.368E-1	6.005E+0	1.256E+1
-5.417E-1	5.901E+0	1.256E+1
-5.401E-1	5.881E+0	1.264E+1
-5.385E-1	5.962E+0	1.268E+1
-5.385E-1	5.924E+0	1.245E+1
-5.433E-1	5.940E+0	1.259E+1
-5.401E-1	5.820E+0	1.250E+1
-5.352E-1	5.914E+0	1.247E+1
-5.385E-1	5.878E+0	1.253E+1
-5.401E-1	5.875E+0	1.249E+1
-5.385E-1	5.868E+0	1.260E+1
-5.352E-1	5.956E+0	1.249E+1
-5.385E-1	5.820E+0	1.249E+1
-5.433E-1	5.849E+0	1.250E+1
-5.368E-1	5.940E+0	1.255E+1
-5.352E-1	5.901E+0	1.260E+1
-5.385E-1	5.836E+0	1.260E+1
-5.417E-1	5.933E+0	1.265E+1
-5.401E-1	5.911E+0	1.254E+1
-5.368E-1	5.959E+0	1.258E+1
-5.401E-1	5.940E+0	1.257E+1
-5.401E-1	5.881E+0	1.265E+1
-5.417E-1	5.842E+0	1.279E+1
-5.352E-1	6.011E+0	1.256E+1
-5.385E-1	5.855E+0	1.249E+1
-5.417E-1	5.936E+0	1.257E+1
-5.385E-1	5.907E+0	1.264E+1
-5.368E-1	5.914E+0	1.252E+1
-5.385E-1	5.936E+0	1.261E+1
-5.417E-1	5.930E+0	1.262E+1
-5.401E-1	5.872E+0	1.265E+1
-5.368E-1	5.881E+0	1.257E+1
-5.401E-1	5.891E+0	1.255E+1
-5.417E-1	5.894E+0	1.259E+1
-5.401E-1	5.862E+0	1.258E+1
-5.352E-1	5.878E+0	1.258E+1
-5.368E-1	5.894E+0	1.246E+1
-5.417E-1	5.927E+0	1.258E+1
-5.401E-1	5.911E+0	1.265E+1
-5.368E-1	5.885E+0	1.260E+1
-5.368E-1	5.839E+0	1.257E+1
-5.449E-1	5.943E+0	1.248E+1
-5.433E-1	6.086E+0	1.264E+1
-5.385E-1	5.803E+0	1.253E+1
-5.385E-1	5.842E+0	1.270E+1
-5.417E-1	6.018E+0	1.252E+1
-5.401E-1	5.943E+0	1.243E+1
-5.368E-1	5.894E+0	1.263E+1
-5.385E-1	5.888E+0	1.267E+1
-5.433E-1	5.907E+0	1.266E+1
-5.401E-1	5.891E+0	1.263E+1
-5.385E-1	5.865E+0	1.252E+1
-5.401E-1	5.972E+0	1.265E+1
-5.417E-1	6.001E+0	1.263E+1
-5.401E-1	5.833E+0	1.259E+1
-5.401E-1	5.878E+0	1.259E+1
-5.417E-1	5.878E+0	1.260E+1
-5.417E-1	5.846E+0	1.254E+1
-5.417E-1	5.885E+0	1.255E+1
-5.385E-1	5.917E+0	1.248E+1
-5.352E-1	5.972E+0	1.263E+1
-5.433E-1	5.891E+0	1.250E+1
-5.401E-1	5.914E+0	1.247E+1
-5.352E-1	5.956E+0	1.261E+1
-5.368E-1	5.829E+0	1.255E+1
-5.433E-1	5.911E+0	1.250E+1
-5.385E-1	5.927E+0	1.253E+1
-5.368E-1	5.813E+0	1.257E+1
-5.352E-1	5.927E+0	1.251E+1
-5.417E-1	5.992E+0	1.251E+1
-5.401E-1	5.972E+0	1.251E+1
-5.385E-1	5.911E+0	1.261E+1
-5.385E-1	5.914E+0	1.263E+1
-5.433E-1	5.904E+0	1.248E+1
-5.385E-1	5.988E+0	1.249E+1
-5.368E-1	5.920E+0	1.267E+1
-5.385E-1	5.836E+0	1.243E+1
-5.433E-1	5.865E+0	1.255E+1
-5.401E-1	5.885E+0	1.262E+1
-5.352E-1	5.810E+0	1.247E+1
-5.368E-1	5.995E+0	1.270E+1
-5.433E-1	5.888E+0	1.262E+1
-5.417E-1	5.911E+0	1.263E+1
-5.401E-1	5.833E+0	1.261E+1
-5.385E-1	5.888E+0	1.265E+1
-5.466E-1	5.982E+0	1.264E+1
-5.417E-1	5.940E+0	1.249E+1
-5.385E-1	6.014E+0	1.263E+1
-5.385E-1	5.927E+0	1.276E+1
-5.449E-1	5.894E+0	1.249E+1
-5.417E-1	5.966E+0	1.252E+1
-5.352E-1	5.875E+0	1.272E+1
-5.368E-1	5.975E+0	1.263E+1
-5.417E-1	5.872E+0	1.260E+1
-5.433E-1	5.855E+0	1.257E+1
-5.385E-1	5.807E+0	1.245E+1
-5.385E-1	5.875E+0	1.257E+1
-5.433E-1	5.946E+0	1.255E+1
-5.385E-1	5.920E+0	1.262E+1
-5.368E-1	5.927E+0	1.263E+1
-5.385E-1	5.872E+0	1.272E+1
-5.417E-1	5.949E+0	1.252E+1
-5.417E-1	5.956E+0	1.254E+1
-5.385E-1	5.969E+0	1.270E+1
-5.385E-1	5.846E+0	1.272E+1
-5.433E-1	5.839E+0	1.267E+1
-5.401E-1	6.027E+0	1.257E+1
-5.368E-1	5.875E+0	1.271E+1
-5.368E-1	5.823E+0	1.264E+1
-5.401E-1	5.872E+0	1.269E+1
-5.401E-1	5.914E+0	1.264E+1
-5.336E-1	5.936E+0	1.244E+1
-5.368E-1	5.933E+0	1.253E+1
-5.417E-1	5.872E+0	1.244E+1
-5.385E-1	5.842E+0	1.264E+1
-5.336E-1	5.914E+0	1.262E+1
-5.385E-1	5.943E+0	1.255E+1
-5.401E-1	5.865E+0	1.253E+1
-5.385E-1	5.875E+0	1.259E+1
-5.385E-1	5.904E+0	1.257E+1
-5.368E-1	5.920E+0	1.265E+1
-5.433E-1	5.992E+0	1.254E+1
-5.417E-1	5.781E+0	1.251E+1
-5.336E-1	5.998E+0	1.247E+1
-5.385E-1	5.946E+0	1.248E+1
-5.417E-1	5.842E+0	1.255E+1
-5.385E-1	5.930E+0	1.262E+1
-5.368E-1	5.998E+0	1.270E+1
-5.401E-1	5.914E+0	1.264E+1
-5.417E-1	5.914E+0	1.254E+1
-5.401E-1	5.914E+0	1.251E+1
-5.352E-1	5.852E+0	1.260E+1
-5.368E-1	5.959E+0	1.265E+1
-5.417E-1	5.946E+0	1.270E+1
-5.385E-1	5.936E+0	1.254E+1
-5.368E-1	5.891E+0	1.259E+1
-5.352E-1	5.992E+0	1.256E+1
-5.449E-1	5.823E+0	1.258E+1
-5.417E-1	5.833E+0	1.254E+1
-5.368E-1	5.774E+0	1.266E+1
-5.401E-1	5.855E+0	1.245E+1
-5.401E-1	5.920E+0	1.264E+1
-5.385E-1	5.924E+0	1.251E+1
-5.368E-1	5.852E+0	1.254E+1
-5.352E-1	5.917E+0	1.254E+1
-5.417E-1	5.962E+0	1.254E+1
-5.401E-1	5.930E+0	1.257E+1
-5.352E-1	5.930E+0	1.254E+1
-5.368E-1	5.946E+0	1.248E+1
-5.401E-1	5.862E+0	1.257E+1
-5.385E-1	5.898E+0	1.263E+1
-5.385E-1	5.872E+0	1.267E+1
-5.385E-1	5.907E+0	1.245E+1
-5.417E-1	5.816E+0	1.263E+1
-5.385E-1	5.956E+0	1.262E+1
-5.385E-1	5.953E+0	1.255E+1
-5.401E-1	5.852E+0	1.256E+1
-5.417E-1	5.898E+0	1.255E+1
-5.401E-1	5.920E+0	1.255E+1
-5.368E-1	5.836E+0	1.256E+1
-5.385E-1	5.927E+0	1.261E+1
-5.385E-1	6.037E+0	1.241E+1
-5.385E-1	5.911E+0	1.258E+1
-5.352E-1	5.956E+0	1.262E+1
-5.368E-1	5.914E+0	1.245E+1
-5.401E-1	5.914E+0	1.255E+1
-5.417E-1	5.836E+0	1.251E+1
-5.368E-1	5.946E+0	1.260E+1
-5.385E-1	5.878E+0	1.255E+1
-5.433E-1	5.898E+0	1.264E+1
-5.417E-1	5.943E+0	1.238E+1
-5.368E-1	5.972E+0	1.259E+1
-5.352E-1	6.018E+0	1.261E+1
-5.401E-1	5.904E+0	1.261E+1
-5.433E-1	5.911E+0	1.266E+1
-5.368E-1	5.842E+0	1.249E+1
-5.385E-1	5.833E+0	1.254E+1
-5.417E-1	5.959E+0	1.260E+1
-5.385E-1	5.894E+0	1.272E+1
-5.368E-1	5.907E+0	1.267E+1
-5.368E-1	5.800E+0	1.254E+1
-5.417E-1	5.914E+0	1.255E+1
-5.385E-1	5.992E+0	1.271E+1
-5.417E-1	5.914E+0	1.263E+1
-5.385E-1	5.956E+0	1.258E+1
-5.401E-1	5.927E+0	1.247E+1
-5.385E-1	6.011E+0	1.247E+1
-5.352E-1	5.868E+0	1.263E+1
-5.385E-1	5.920E+0	1.267E+1
-5.401E-1	5.881E+0	1.256E+1
-5.401E-1	5.936E+0	1.261E+1
-5.368E-1	5.885E+0	1.258E+1
-5.368E-1	5.956E+0	1.246E+1
-5.433E-1	5.914E+0	1.246E+1
-5.417E-1	5.969E+0	1.240E+1
-5.368E-1	5.881E+0	1.256E+1
-5.352E-1	5.862E+0	1.261E+1
-5.417E-1	5.949E+0	1.260E+1
-5.401E-1	5.836E+0	1.252E+1
-5.385E-1	5.940E+0	1.263E+1
-5.385E-1	5.868E+0	1.246E+1
-5.385E-1	5.888E+0	1.250E+1
-5.433E-1	6.014E+0	1.263E+1
-5.368E-1	5.868E+0	1.259E+1
-5.368E-1	5.917E+0	1.250E+1
-5.433E-1	5.920E+0	1.259E+1
-5.401E-1	5.920E+0	1.262E+1
-5.385E-1	5.904E+0	1.260E+1
-5.385E-1	5.859E+0	1.255E+1
-5.417E-1	5.962E+0	1.265E+1
-5.433E-1	5.881E+0	1.268E+1
-5.352E-1	5.826E+0	1.247E+1
-5.368E-1	5.936E+0	1.247E+1
-5.417E-1	5.946E+0	1.265E+1
-5.433E-1	5.969E+0	1.261E+1
-5.368E-1	5.894E+0	1.258E+1
-5.368E-1	5.975E+0	1.246E+1
-5.385E-1	5.872E+0	1.259E+1
-5.368E-1	5.868E+0	1.272E+1
-5.352E-1	5.846E+0	1.260E+1
-5.385E-1	5.862E+0	1.239E+1
-5.433E-1	5.979E+0	1.265E+1
-5.417E-1	5.888E+0	1.270E+1
-5.385E-1	5.936E+0	1.245E+1
-5.385E-1	5.904E+0	1.252E+1
-5.417E-1	5.813E+0	1.251E+1
-5.433E-1	5.868E+0	1.254E+1
-5.368E-1	5.810E+0	1.260E+1
-5.401E-1	5.959E+0	1.267E+1
-5.401E-1	5.936E+0	1.268E+1
-5.417E-1	5.966E+0	1.257E+1
-5.385E-1	5.875E+0	1.234E+1
-5.336E-1	5.920E+0	1.250E+1
-5.417E-1	5.966E+0	1.247E+1
-5.401E-1	5.875E+0	1.262E+1
-5.368E-1	5.875E+0	1.245E+1
-5.368E-1	5.927E+0	1.256E+1
-5.385E-1	5.849E+0	1.253E+1
-5.417E-1	5.791E+0	1.249E+1
-5.385E-1	5.820E+0	1.264E+1
-5.385E-1	5.982E+0	1.249E+1
-5.433E-1	5.842E+0	1.246E+1
-5.401E-1	5.959E+0	1.247E+1
-5.368E-1	5.878E+0	1.251E+1
-5.385E-1	5.969E+0	1.260E+1
-5.385E-1	5.875E+0	1.249E+1
-5.417E-1	5.852E+0	1.245E+1
-5.385E-1	5.859E+0	1.244E+1
-5.368E-1	5.816E+0	1.258E+1
-5.433E-1	5.885E+0	1.244E+1
-5.401E-1	5.956E+0	1.263E+1
-5.352E-1	5.881E+0	1.256E+1
-5.368E-1	5.885E+0	1.241E+1
-5.417E-1	5.898E+0	1.263E+1
-5.401E-1	5.894E+0	1.255E+1
-5.385E-1	5.988E+0	1.262E+1
-5.417E-1	5.914E+0	1.268E+1
-5.417E-1	5.930E+0	1.252E+1
-5.385E-1	5.891E+0	1.252E+1
-5.385E-1	5.988E+0	1.264E+1
-5.401E-1	5.972E+0	1.276E+1
-5.401E-1	5.807E+0	1.266E+1
-5.417E-1	5.904E+0	1.252E+1
-5.385E-1	5.962E+0	1.249E+1
-5.385E-1	5.881E+0	1.264E+1
-5.417E-1	5.975E+0	1.252E+1
-5.401E-1	5.953E+0	1.253E+1
-5.368E-1	5.956E+0	1.247E+1
-5.385E-1	5.898E+0	1.260E+1
-5.417E-1	5.914E+0	1.248E+1
-5.433E-1	5.907E+0	1.260E+1
-5.368E-1	5.842E+0	1.252E+1
-5.401E-1	5.842E+0	1.267E+1
-5.417E-1	5.891E+0	1.257E+1
-5.433E-1	6.047E+0	1.256E+1
-5.352E-1	5.859E+0	1.241E+1
-5.385E-1	5.930E+0	1.257E+1
-5.417E-1	5.891E+0	1.253E+1
-5.433E-1	5.885E+0	1.261E+1
-5.385E-1	5.920E+0	1.254E+1
-5.385E-1	5.872E+0	1.253E+1
-5.433E-1	5.936E+0	1.271E+1
-5.417E-1	5.898E+0	1.253E+1
-5.368E-1	5.894E+0	1.259E+1
-5.368E-1	5.849E+0	1.261E+1
-5.401E-1	5.862E+0	1.263E+1
-5.401E-1	6.040E+0	1.246E+1
-5.385E-1	5.911E+0	1.259E+1
-5.401E-1	5.823E+0	1.244E+1
-5.417E-1	5.924E+0	1.251E+1
-5.401E-1	5.962E+0	1.249E+1
-5.401E-1	5.936E+0	1.267E+1
-5.401E-1	5.888E+0	1.269E+1
-5.401E-1	5.859E+0	1.242E+1
-5.417E-1	5.927E+0	1.259E+1
-5.368E-1	5.868E+0	1.246E+1
-5.368E-1	5.953E+0	1.250E+1
-5.417E-1	5.930E+0	1.265E+1
-5.417E-1	5.878E+0	1.248E+1
-5.401E-1	5.962E+0	1.257E+1
-5.352E-1	5.943E+0	1.240E+1
-5.401E-1	5.872E+0	1.250E+1
-5.417E-1	5.859E+0	1.253E+1
-5.401E-1	5.936E+0	1.262E+1
-5.368E-1	5.820E+0	1.257E+1
-5.417E-1	5.917E+0	1.253E+1
-5.401E-1	5.791E+0	1.249E+1
-5.368E-1	5.956E+0	1.252E+1
-5.368E-1	6.040E+0	1.264E+1
-5.417E-1	5.878E+0	1.252E+1
-5.417E-1	5.917E+0	1.243E+1
-5.385E-1	5.936E+0	1.262E+1
-5.352E-1	5.846E+0	1.262E+1
-5.417E-1	5.943E+0	1.256E+1
-5.401E-1	5.846E+0	1.242E+1
-5.385E-1	5.855E+0	1.256E+1
-5.352E-1	5.911E+0	1.246E+1
-5.433E-1	5.888E+0	1.248E+1
-5.417E-1	5.940E+0	1.254E+1
-5.368E-1	6.021E+0	1.240E+1
-5.385E-1	5.898E+0	1.257E+1
-5.433E-1	5.933E+0	1.247E+1
-5.417E-1	5.888E+0	1.245E+1
-5.385E-1	5.949E+0	1.260E+1
-5.401E-1	5.836E+0	1.254E+1
-5.417E-1	5.810E+0	1.249E+1
-5.417E-1	5.894E+0	1.261E+1
-5.352E-1	5.920E+0	1.245E+1
-5.352E-1	5.839E+0	1.252E+1
-5.417E-1	5.839E+0	1.252E+1
-5.401E-1	5.888E+0	1.254E+1
-5.385E-1	5.842E+0	1.264E+1
-5.368E-1	5.846E+0	1.246E+1
-5.385E-1	5.885E+0	1.242E+1
-5.433E-1	6.008E+0	1.265E+1
-5.417E-1	5.917E+0	1.267E+1
-5.368E-1	5.907E+0	1.250E+1
-5.401E-1	5.846E+0	1.241E+1
-5.401E-1	5.988E+0	1.257E+1
-5.336E-1	5.842E+0	1.259E+1
-5.385E-1	5.875E+0	1.270E+1
-5.385E-1	5.875E+0	1.257E+1
-5.401E-1	5.943E+0	1.257E+1
-5.385E-1	5.904E+0	1.256E+1
-5.368E-1	5.904E+0	1.260E+1
-5.433E-1	5.852E+0	1.259E+1
-5.433E-1	5.901E+0	1.247E+1
-5.385E-1	5.888E+0	1.253E+1
-5.352E-1	5.946E+0	1.258E+1
-5.417E-1	5.820E+0	1.263E+1
-5.449E-1	5.855E+0	1.269E+1
-5.401E-1	5.975E+0	1.270E+1
-5.385E-1	5.962E+0	1.255E+1
-5.401E-1	5.852E+0	1.266E+1
-5.401E-1	5.949E+0	1.248E+1
-5.385E-1	5.949E+0	1.248E+1
-5.352E-1	5.901E+0	1.252E+1
-5.417E-1	5.904E+0	1.269E+1
-5.417E-1	5.878E+0	1.258E+1
-5.368E-1	5.885E+0	1.267E+1
-5.401E-1	5.875E+0	1.244E+1
-5.401E-1	5.885E+0	1.252E+1
-5.385E-1	5.953E+0	1.253E+1
-5.368E-1	5.849E+0	1.250E+1
-5.385E-1	5.972E+0	1.253E+1
-5.433E-1	5.907E+0	1.261E+1
-5.417E-1	5.859E+0	1.250E+1
-5.352E-1	5.781E+0	1.258E+1
-5.352E-1	5.888E+0	1.252E+1
-5.401E-1	5.846E+0	1.243E+1
-5.401E-1	5.878E+0	1.275E+1
-5.352E-1	5.975E+0	1.258E+1
-5.368E-1	5.943E+0	1.252E+1
-5.417E-1	5.962E+0	1.260E+1
-5.417E-1	5.995E+0	1.254E+1
-5.368E-1	5.820E+0	1.258E+1
-5.385E-1	5.816E+0	1.260E+1
-5.385E-1	5.836E+0	1.255E+1
-5.433E-1	5.810E+0	1.262E+1
-5.368E-1	5.852E+0	1.253E+1
-5.368E-1	6.001E+0	1.254E+1
-5.417E-1	5.800E+0	1.255E+1
-5.417E-1	5.833E+0	1.252E+1
-5.352E-1	5.816E+0	1.258E+1
-5.401E-1	5.924E+0	1.253E+1
-5.417E-1	5.846E+0	1.236E+1
-5.417E-1	5.891E+0	1.248E+1
-5.368E-1	5.872E+0	1.252E+1
-5.368E-1	5.891E+0	1.265E+1
-5.417E-1	5.894E+0	1.261E+1
-5.401E-1	5.956E+0	1.241E+1
-5.368E-1	5.969E+0	1.249E+1
-5.352E-1	5.839E+0	1.262E+1
-5.433E-1	5.917E+0	1.266E+1
-5.417E-1	5.975E+0	1.255E+1
-5.385E-1	5.920E+0	1.256E+1
-5.368E-1	5.846E+0	1.253E+1
-5.417E-1	5.924E+0	1.267E+1
-5.417E-1	5.839E+0	1.254E+1
-5.385E-1	5.969E+0	1.241E+1
-5.336E-1	5.946E+0	1.259E+1
-5.401E-1	5.829E+0	1.268E+1
-5.385E-1	5.949E+0	1.252E+1
-5.368E-1	5.907E+0	1.248E+1
-5.385E-1	5.855E+0	1.249E+1
-5.401E-1	5.813E+0	1.252E+1
-5.417E-1	5.917E+0	1.246E+1
-5.368E-1	5.826E+0	1.267E+1
-5.352E-1	5.855E+0	1.256E+1
-5.401E-1	5.849E+0	1.254E+1
-5.385E-1	5.855E+0	1.254E+1
-5.385E-1	5.904E+0	1.253E+1
-5.352E-1	5.888E+0	1.255E+1
-5.401E-1	5.716E+0	1.248E+1
-5.401E-1	5.949E+0	1.255E+1
-5.417E-1	6.053E+0	1.255E+1
-5.385E-1	5.878E+0	1.244E+1
-5.401E-1	5.979E+0	1.259E+1
-5.401E-1	5.992E+0	1.254E+1
-5.401E-1	5.962E+0	1.259E+1
-5.336E-1	6.037E+0	1.243E+1
-5.401E-1	5.842E+0	1.258E+1
-5.417E-1	5.924E+0	1.247E+1
-5.385E-1	5.842E+0	1.257E+1
-5.368E-1	5.930E+0	1.258E+1
-5.385E-1	6.031E+0	1.260E+1
-5.401E-1	5.849E+0	1.247E+1
-5.368E-1	5.888E+0	1.246E+1
-5.368E-1	5.826E+0	1.254E+1
-5.401E-1	5.855E+0	1.234E+1
-5.449E-1	5.872E+0	1.258E+1
-5.352E-1	5.930E+0	1.257E+1
-5.385E-1	5.940E+0	1.269E+1
-5.401E-1	5.836E+0	1.250E+1
-5.417E-1	5.936E+0	1.248E+1
-5.385E-1	5.881E+0	1.252E+1
-5.385E-1	5.849E+0	1.260E+1
-5.385E-1	5.829E+0	1.241E+1
-5.417E-1	5.891E+0	1.253E+1
-5.401E-1	5.904E+0	1.267E+1
-5.368E-1	5.849E+0	1.245E+1
-5.401E-1	5.875E+0	1.257E+1
-5.417E-1	6.008E+0	1.257E+1
-5.368E-1	5.878E+0	1.260E+1
-5.368E-1	5.969E+0	1.255E+1
-5.401E-1	5.898E+0	1.261E+1
-5.417E-1	5.868E+0	1.272E+1
-5.385E-1	5.904E+0	1.263E+1
-5.352E-1	5.885E+0	1.239E+1
-5.401E-1	5.949E+0	1.247E+1
-5.401E-1	5.924E+0	1.244E+1
-5.401E-1	5.901E+0	1.237E+1
-5.352E-1	5.907E+0	1.239E+1
-5.401E-1	5.829E+0	1.247E+1
-5.417E-1	5.927E+0	1.250E+1
-5.385E-1	5.920E+0	1.257E+1
-5.368E-1	5.859E+0	1.259E+1
-5.433E-1	5.859E+0	1.256E+1
-5.401E-1	5.849E+0	1.252E+1
-5.385E-1	5.797E+0	1.255E+1
-5.385E-1	5.949E+0	1.250E+1
-5.433E-1	5.969E+0	1.252E+1
-5.433E-1	5.927E+0	1.260E+1
-5.385E-1	5.868E+0	1.259E+1
-5.368E-1	5.891E+0	1.246E+1
-5.385E-1	5.829E+0	1.248E+1
-5.401E-1	5.911E+0	1.241E+1
-5.385E-1	5.888E+0	1.250E+1
-5.352E-1	5.907E+0	1.254E+1
-5.401E-1	5.972E+0	1.246E+1
-5.401E-1	5.872E+0	1.251E+1
-5.385E-1	5.852E+0	1.259E+1
-5.385E-1	5.891E+0	1.246E+1
-5.385E-1	5.862E+0	1.253E+1
-5.401E-1	5.875E+0	1.250E+1
-5.385E-1	5.833E+0	1.252E+1
-5.352E-1	5.949E+0	1.259E+1
-5.368E-1	5.807E+0	1.249E+1
-5.385E-1	5.862E+0	1.249E+1
-5.368E-1	5.911E+0	1.254E+1
-5.352E-1	5.787E+0	1.258E+1
-5.368E-1	5.878E+0	1.257E+1
-5.417E-1	5.878E+0	1.263E+1
-5.385E-1	5.807E+0	1.242E+1
-5.368E-1	5.914E+0	1.251E+1
-5.417E-1	5.878E+0	1.239E+1
-5.417E-1	5.862E+0	1.250E+1
-5.368E-1	5.924E+0	1.247E+1
-5.385E-1	5.940E+0	1.257E+1
-5.401E-1	5.794E+0	1.255E+1
-5.417E-1	5.920E+0	1.243E+1
-5.385E-1	5.911E+0	1.248E+1
-5.368E-1	5.953E+0	1.262E+1
-5.417E-1	5.855E+0	1.253E+1
-5.401E-1	5.894E+0	1.254E+1
-5.385E-1	5.859E+0	1.253E+1
-5.336E-1	5.982E+0	1.252E+1
-5.417E-1	5.885E+0	1.247E+1
-5.401E-1	5.946E+0	1.255E+1
-5.385E-1	5.953E+0	1.244E+1
-5.385E-1	5.924E+0	1.253E+1
-5.417E-1	5.943E+0	1.263E+1
-5.433E-1	5.924E+0	1.248E+1
-5.368E-1	5.823E+0	1.241E+1
-5.401E-1	5.943E+0	1.247E+1
-5.385E-1	5.901E+0	1.248E+1
-5.417E-1	5.868E+0	1.252E+1
-5.385E-1	5.911E+0	1.242E+1
-5.385E-1	5.901E+0	1.255E+1
-5.385E-1	5.859E+0	1.251E+1
-5.385E-1	5.904E+0	1.265E+1
-5.401E-1	5.862E+0	1.257E+1
-5.368E-1	5.800E+0	1.255E+1
-5.385E-1	5.865E+0	1.243E+1
-5.417E-1	5.949E+0	1.253E+1
-5.368E-1	5.891E+0	1.246E+1
-5.385E-1	5.946E+0	1.253E+1
-5.401E-1	5.852E+0	1.262E+1
-5.385E-1	5.881E+0	1.264E+1
-5.368E-1	5.933E+0	1.259E+1
-5.385E-1	5.852E+0	1.254E+1
-5.368E-1	5.917E+0	1.244E+1
-5.401E-1	5.898E+0	1.248E+1
-5.385E-1	5.791E+0	1.246E+1
-5.352E-1	5.911E+0	1.254E+1
-5.385E-1	5.855E+0	1.248E+1
-5.417E-1	5.820E+0	1.252E+1
-5.368E-1	5.881E+0	1.241E+1
-5.368E-1	5.904E+0	1.261E+1
-5.401E-1	5.940E+0	1.255E+1
-5.433E-1	5.927E+0	1.253E+1
-5.385E-1	5.862E+0	1.261E+1
-5.368E-1	5.911E+0	1.243E+1
-5.433E-1	5.878E+0	1.245E+1
-5.417E-1	6.031E+0	1.264E+1
-5.385E-1	5.894E+0	1.256E+1
-5.368E-1	5.911E+0	1.237E+1
-5.368E-1	5.943E+0	1.253E+1
-5.417E-1	5.956E+0	1.252E+1
-5.385E-1	5.836E+0	1.254E+1
-5.352E-1	5.898E+0	1.257E+1
-5.368E-1	5.797E+0	1.253E+1
-5.433E-1	5.953E+0	1.252E+1
-5.352E-1	5.930E+0	1.252E+1
-5.368E-1	5.881E+0	1.256E+1
-5.385E-1	5.794E+0	1.249E+1
-5.433E-1	5.898E+0	1.257E+1
-5.385E-1	5.920E+0	1.251E+1
-5.368E-1	5.768E+0	1.245E+1
-5.401E-1	5.943E+0	1.248E+1
-5.401E-1	5.940E+0	1.264E+1
-5.417E-1	5.888E+0	1.242E+1
-5.385E-1	5.998E+0	1.253E+1
-5.417E-1	5.865E+0	1.251E+1
-5.401E-1	5.995E+0	1.237E+1
-5.385E-1	5.807E+0	1.256E+1
-5.368E-1	5.953E+0	1.242E+1
-5.385E-1	5.855E+0	1.265E+1
-5.433E-1	5.911E+0	1.242E+1
-5.368E-1	5.829E+0	1.247E+1
-5.336E-1	5.881E+0	1.258E+1
-5.368E-1	5.885E+0	1.248E+1
-5.433E-1	5.842E+0	1.257E+1
-5.401E-1	5.875E+0	1.246E+1
-5.368E-1	5.927E+0	1.257E+1
-5.401E-1	5.911E+0	1.251E+1
-5.401E-1	5.855E+0	1.250E+1
-5.368E-1	5.829E+0	1.258E+1
-5.385E-1	5.865E+0	1.250E+1
-5.385E-1	5.898E+0	1.252E+1
-5.417E-1	5.787E+0	1.264E+1
-5.352E-1	5.881E+0	1.256E+1
-5.368E-1	6.014E+0	1.263E+1
-5.401E-1	5.933E+0	1.256E+1
-5.417E-1	5.888E+0	1.254E+1
-5.385E-1	5.878E+0	1.256E+1
-5.352E-1	5.898E+0	1.253E+1
-5.417E-1	5.852E+0	1.270E+1
-5.401E-1	5.949E+0	1.255E+1
-5.385E-1	5.839E+0	1.245E+1
-5.352E-1	5.829E+0	1.248E+1
-5.385E-1	5.888E+0	1.256E+1
-5.417E-1	5.768E+0	1.248E+1
-5.385E-1	5.807E+0	1.240E+1
-5.352E-1	5.807E+0	1.252E+1
-5.385E-1	5.904E+0	1.250E+1
-5.417E-1	5.901E+0	1.248E+1
-5.368E-1	5.829E+0	1.261E+1
-5.352E-1	5.936E+0	1.254E+1
-5.385E-1	5.891E+0	1.255E+1
-5.417E-1	5.820E+0	1.239E+1
-5.385E-1	5.920E+0	1.262E+1
-5.352E-1	5.885E+0	1.258E+1
-5.368E-1	5.852E+0	1.259E+1
-5.417E-1	5.943E+0	1.258E+1
-5.385E-1	5.872E+0	1.240E+1
-5.336E-1	5.904E+0	1.252E+1
-5.401E-1	5.846E+0	1.252E+1
-5.417E-1	5.940E+0	1.260E+1
-5.368E-1	5.852E+0	1.256E+1
-5.368E-1	5.859E+0	1.271E+1
-5.401E-1	5.888E+0	1.264E+1
-5.401E-1	5.842E+0	1.267E+1
-5.385E-1	5.940E+0	1.257E+1
-5.401E-1	5.855E+0	1.259E+1
-5.401E-1	5.846E+0	1.259E+1
-5.417E-1	5.849E+0	1.264E+1
-5.385E-1	5.933E+0	1.242E+1
-5.385E-1	5.972E+0	1.261E+1
-5.401E-1	5.810E+0	1.251E+1
-5.417E-1	5.943E+0	1.237E+1
-5.368E-1	5.949E+0	1.242E+1
-5.352E-1	5.865E+0	1.245E+1
-5.385E-1	5.924E+0	1.248E+1
-5.433E-1	5.836E+0	1.239E+1
-5.368E-1	5.842E+0	1.241E+1
-5.368E-1	5.855E+0	1.255E+1
-5.385E-1	6.066E+0	1.249E+1
-5.401E-1	5.930E+0	1.238E+1
-5.385E-1	5.914E+0	1.258E+1
-5.368E-1	5.781E+0	1.257E+1
-5.385E-1	5.872E+0	1.264E+1
-5.433E-1	5.784E+0	1.243E+1
-5.401E-1	5.888E+0	1.248E+1
-5.320E-1	5.953E+0	1.246E+1
-5.385E-1	5.852E+0	1.263E+1
-5.466E-1	5.992E+0	1.252E+1
-5.385E-1	5.855E+0	1.249E+1
-5.368E-1	5.917E+0	1.250E+1
-5.385E-1	5.875E+0	1.254E+1
-5.417E-1	5.933E+0	1.256E+1
-5.352E-1	5.907E+0	1.271E+1
-5.320E-1	5.852E+0	1.257E+1
-5.385E-1	5.933E+0	1.250E+1
-5.433E-1	5.888E+0	1.243E+1
-5.401E-1	5.855E+0	1.247E+1
-5.352E-1	5.846E+0	1.251E+1
-5.385E-1	5.839E+0	1.254E+1
-5.417E-1	5.846E+0	1.252E+1
-5.385E-1	5.885E+0	1.246E+1
-5.385E-1	5.829E+0	1.252E+1
-5.385E-1	5.846E+0	1.256E+1
-5.417E-1	5.849E+0	1.256E+1
-5.401E-1	5.907E+0	1.245E+1
-5.368E-1	5.852E+0	1.255E+1
-5.385E-1	5.868E+0	1.256E+1
-5.417E-1	5.881E+0	1.256E+1
-5.385E-1	5.946E+0	1.255E+1
-5.352E-1	5.969E+0	1.249E+1
-5.401E-1	5.943E+0	1.259E+1
-5.433E-1	5.930E+0	1.261E+1
-5.385E-1	5.781E+0	1.254E+1
-5.368E-1	5.894E+0	1.247E+1
-5.401E-1	5.885E+0	1.244E+1
-5.417E-1	5.829E+0	1.253E+1
-5.385E-1	5.901E+0	1.238E+1
-5.352E-1	5.914E+0	1.255E+1
-5.368E-1	5.969E+0	1.243E+1
-5.433E-1	5.813E+0	1.241E+1
-5.417E-1	5.885E+0	1.241E+1
-5.336E-1	5.859E+0	1.249E+1
-5.368E-1	5.914E+0	1.243E+1
-5.417E-1	5.852E+0	1.247E+1
-5.385E-1	5.914E+0	1.252E+1
-5.385E-1	5.881E+0	1.245E+1
-5.433E-1	5.833E+0	1.242E+1
-5.449E-1	5.959E+0	1.254E+1
-5.385E-1	5.778E+0	1.258E+1
-5.336E-1	5.969E+0	1.246E+1
-5.401E-1	5.924E+0	1.257E+1
-5.385E-1	5.878E+0	1.255E+1
-5.368E-1	5.924E+0	1.252E+1
-5.368E-1	5.920E+0	1.244E+1
-5.385E-1	5.878E+0	1.240E+1
-5.401E-1	5.907E+0	1.253E+1
-5.368E-1	5.891E+0	1.244E+1
-5.368E-1	5.862E+0	1.261E+1
-5.417E-1	5.927E+0	1.257E+1
-5.401E-1	6.001E+0	1.245E+1
-5.368E-1	5.885E+0	1.240E+1
-5.385E-1	5.855E+0	1.252E+1
-5.401E-1	5.846E+0	1.252E+1
-5.449E-1	5.878E+0	1.243E+1
-5.401E-1	5.901E+0	1.263E+1
-5.352E-1	5.839E+0	1.258E+1
-5.401E-1	5.979E+0	1.248E+1
-5.433E-1	5.917E+0	1.235E+1
-5.368E-1	5.836E+0	1.250E+1
-5.401E-1	5.849E+0	1.254E+1
-5.368E-1	5.872E+0	1.258E+1
-5.417E-1	5.810E+0	1.252E+1
-5.385E-1	5.933E+0	1.264E+1
-5.336E-1	5.865E+0	1.238E+1
-5.368E-1	5.904E+0	1.251E+1
-5.401E-1	5.885E+0	1.254E+1
-5.385E-1	5.826E+0	1.247E+1
-5.336E-1	5.936E+0	1.260E+1
-5.401E-1	5.872E+0	1.240E+1
-5.401E-1	5.891E+0	1.246E+1
-5.401E-1	5.829E+0	1.248E+1
-5.368E-1	5.778E+0	1.245E+1
-5.385E-1	5.907E+0	1.265E+1
-5.417E-1	5.816E+0	1.238E+1
-5.368E-1	5.833E+0	1.250E+1
-5.368E-1	5.852E+0	1.237E+1
-5.385E-1	5.888E+0	1.255E+1
-5.417E-1	5.872E+0	1.255E+1
-5.433E-1	5.956E+0	1.260E+1
-5.368E-1	5.849E+0	1.240E+1
-5.368E-1	5.924E+0	1.249E+1
-5.417E-1	5.904E+0	1.255E+1
-5.417E-1	5.813E+0	1.254E+1
-5.417E-1	5.891E+0	1.262E+1
-5.401E-1	5.881E+0	1.260E+1
-5.401E-1	5.791E+0	1.240E+1
-5.385E-1	5.904E+0	1.246E+1
-5.352E-1	5.927E+0	1.251E+1
-5.401E-1	5.914E+0	1.251E+1
-5.385E-1	5.855E+0	1.264E+1
-5.368E-1	5.985E+0	1.244E+1
-5.352E-1	5.839E+0	1.232E+1
-5.368E-1	5.859E+0	1.259E+1
-5.401E-1	5.933E+0	1.247E+1
-5.385E-1	5.849E+0	1.239E+1
-5.336E-1	5.872E+0	1.240E+1
-5.385E-1	5.888E+0	1.252E+1
-5.433E-1	5.917E+0	1.247E+1
-5.417E-1	5.894E+0	1.252E+1
-5.385E-1	5.872E+0	1.252E+1
-5.368E-1	5.836E+0	1.252E+1
-5.401E-1	5.836E+0	1.257E+1
-5.385E-1	5.953E+0	1.251E+1
-5.368E-1	5.852E+0	1.255E+1
-5.368E-1	5.933E+0	1.250E+1
-5.401E-1	5.872E+0	1.243E+1
-5.385E-1	5.885E+0	1.241E+1
-5.368E-1	5.816E+0	1.255E+1
-5.352E-1	5.911E+0	1.245E+1
-5.417E-1	5.816E+0	1.259E+1
-5.401E-1	5.885E+0	1.256E+1
-5.352E-1	5.855E+0	1.255E+1
-5.385E-1	5.816E+0	1.256E+1
-5.417E-1	5.956E+0	1.241E+1
-5.401E-1	5.862E+0	1.234E+1
-5.368E-1	5.820E+0	1.257E+1
-5.368E-1	5.872E+0	1.250E+1
-5.417E-1	5.953E+0	1.259E+1
-5.401E-1	5.936E+0	1.255E+1
-5.352E-1	5.898E+0	1.252E+1
-5.385E-1	5.888E+0	1.252E+1
-5.385E-1	5.894E+0	1.244E+1
-5.401E-1	5.865E+0	1.252E+1
-5.368E-1	5.888E+0	1.249E+1
-5.385E-1	5.855E+0	1.252E+1
-5.417E-1	5.904E+0	1.260E+1
-5.368E-1	5.778E+0	1.246E+1
-5.352E-1	5.852E+0	1.260E+1
-5.368E-1	5.842E+0	1.251E+1
-5.401E-1	5.849E+0	1.247E+1
-5.401E-1	5.936E+0	1.251E+1
-5.352E-1	5.891E+0	1.246E+1
-5.368E-1	5.872E+0	1.246E+1
-5.433E-1	5.878E+0	1.256E+1
-5.385E-1	5.959E+0	1.264E+1
-5.352E-1	5.936E+0	1.262E+1
-5.385E-1	5.875E+0	1.250E+1
-5.417E-1	5.823E+0	1.246E+1
-5.401E-1	5.907E+0	1.242E+1
-5.368E-1	5.823E+0	1.245E+1
-5.401E-1	5.820E+0	1.248E+1
-5.401E-1	5.972E+0	1.252E+1
-5.401E-1	5.836E+0	1.237E+1
-5.385E-1	5.816E+0	1.259E+1
-5.368E-1	5.894E+0	1.248E+1
-5.417E-1	5.962E+0	1.240E+1
-5.385E-1	5.739E+0	1.256E+1
-5.336E-1	5.849E+0	1.252E+1
-5.401E-1	5.904E+0	1.250E+1
-5.417E-1	5.787E+0	1.242E+1
-5.368E-1	5.865E+0	1.241E+1
-5.368E-1	5.962E+0	1.245E+1
-5.352E-1	5.839E+0	1.238E+1
-5.401E-1	5.924E+0	1.259E+1
-5.401E-1	5.907E+0	1.252E+1
-5.368E-1	5.927E+0	1.252E+1
-5.368E-1	5.907E+0	1.243E+1
-5.417E-1	5.894E+0	1.235E+1
-5.385E-1	5.833E+0	1.258E+1
-5.368E-1	5.927E+0	1.258E+1
-5.401E-1	5.924E+0	1.241E+1
-5.401E-1	5.855E+0	1.243E+1
-5.385E-1	5.849E+0	1.250E+1
-5.385E-1	5.920E+0	1.254E+1
-5.368E-1	5.859E+0	1.254E+1
-5.401E-1	5.901E+0	1.256E+1
-5.401E-1	5.888E+0	1.237E+1
-5.368E-1	5.862E+0	1.227E+1
-5.385E-1	5.911E+0	1.251E+1
-5.385E-1	5.891E+0	1.248E+1
-5.401E-1	5.823E+0	1.247E+1
-5.352E-1	5.823E+0	1.238E+1
-5.368E-1	5.813E+0	1.251E+1
-5.433E-1	5.862E+0	1.242E+1
-5.368E-1	5.885E+0	1.266E+1
-5.368E-1	5.881E+0	1.242E+1
-5.385E-1	5.920E+0	1.249E+1
-5.401E-1	5.911E+0	1.256E+1
-5.385E-1	5.878E+0	1.252E+1
-5.352E-1	5.888E+0	1.254E+1
-5.385E-1	5.940E+0	1.259E+1
-5.401E-1	6.021E+0	1.235E+1
-5.385E-1	5.956E+0	1.249E+1
-5.352E-1	5.859E+0	1.250E+1
-5.385E-1	5.855E+0	1.242E+1
-5.417E-1	5.901E+0	1.249E+1
-5.385E-1	5.771E+0	1.252E+1
-5.352E-1	5.894E+0	1.255E+1
-5.385E-1	5.794E+0	1.243E+1
-5.401E-1	5.962E+0	1.247E+1
-5.385E-1	5.914E+0	1.242E+1
-5.368E-1	5.872E+0	1.252E+1
-5.352E-1	5.859E+0	1.263E+1
-5.401E-1	5.907E+0	1.248E+1
-5.417E-1	5.875E+0	1.262E+1
-5.385E-1	5.924E+0	1.258E+1
-5.385E-1	5.953E+0	1.258E+1
-5.417E-1	5.898E+0	1.254E+1
-5.385E-1	5.872E+0	1.246E+1
-5.385E-1	5.881E+0	1.239E+1
-5.385E-1	5.836E+0	1.249E+1
-5.449E-1	5.868E+0	1.252E+1
-5.385E-1	5.875E+0	1.247E+1
-5.385E-1	5.791E+0	1.252E+1
-5.385E-1	5.862E+0	1.241E+1
-5.417E-1	5.842E+0	1.246E+1
-5.385E-1	5.881E+0	1.254E+1
-5.368E-1	5.852E+0	1.240E+1
-5.368E-1	5.898E+0	1.256E+1
-5.401E-1	5.872E+0	1.265E+1
-5.385E-1	5.849E+0	1.241E+1
-5.368E-1	5.969E+0	1.275E+1
-5.368E-1	5.803E+0	1.246E+1
-5.417E-1	6.001E+0	1.252E+1
-5.417E-1	5.972E+0	1.240E+1
-5.385E-1	5.865E+0	1.250E+1
-5.368E-1	5.940E+0	1.256E+1
-5.401E-1	5.781E+0	1.249E+1
-5.385E-1	5.985E+0	1.246E+1
-5.368E-1	5.901E+0	1.244E+1
-5.401E-1	5.839E+0	1.254E+1
-5.401E-1	5.881E+0	1.244E+1
-5.385E-1	5.872E+0	1.248E+1
-5.352E-1	5.829E+0	1.254E+1
-5.385E-1	5.891E+0	1.245E+1
-5.417E-1	6.011E+0	1.260E+1
-5.401E-1	5.891E+0	1.249E+1
-5.385E-1	5.745E+0	1.245E+1
-5.352E-1	5.943E+0	1.255E+1
-5.401E-1	5.859E+0	1.246E+1
-5.417E-1	5.953E+0	1.256E+1
-5.336E-1	5.888E+0	1.258E+1
-5.352E-1	5.907E+0	1.240E+1
-5.401E-1	5.904E+0	1.239E+1
-5.401E-1	5.956E+0	1.254E+1
-5.352E-1	5.791E+0	1.237E+1
-5.352E-1	5.898E+0	1.245E+1
-5.385E-1	5.865E+0	1.245E+1
-5.385E-1	5.862E+0	1.248E+1
-5.336E-1	5.881E+0	1.263E+1
-5.401E-1	5.855E+0	1.265E+1
-5.401E-1	5.846E+0	1.238E+1
-5.417E-1	5.771E+0	1.248E+1
-5.368E-1	5.816E+0	1.251E+1
-5.385E-1	5.891E+0	1.266E+1
-5.401E-1	5.894E+0	1.239E+1
-5.385E-1	5.820E+0	1.255E+1
-5.368E-1	5.813E+0	1.249E+1
-5.368E-1	5.888E+0	1.250E+1
-5.417E-1	5.881E+0	1.242E+1
-5.385E-1	5.891E+0	1.237E+1
-5.385E-1	5.829E+0	1.249E+1
-5.385E-1	5.875E+0	1.244E+1
-5.401E-1	5.907E+0	1.243E+1
-5.417E-1	5.914E+0	1.264E+1
-5.352E-1	5.924E+0	1.251E+1
-5.385E-1	5.836E+0	1.248E+1
-5.401E-1	5.904E+0	1.262E+1
-5.417E-1	5.800E+0	1.261E+1
-5.352E-1	5.998E+0	1.240E+1
-5.385E-1	5.901E+0	1.254E+1
-5.433E-1	5.878E+0	1.244E+1
-5.401E-1	5.836E+0	1.248E+1
-5.385E-1	5.904E+0	1.264E+1
-5.401E-1	5.930E+0	1.259E+1
-5.417E-1	5.966E+0	1.252E+1
-5.401E-1	5.820E+0	1.244E+1
-5.368E-1	5.936E+0	1.247E+1
-5.352E-1	5.826E+0	1.242E+1
-5.401E-1	5.924E+0	1.246E+1
-5.417E-1	5.885E+0	1.240E+1
-5.368E-1	5.927E+0	1.260E+1
-5.401E-1	5.894E+0	1.248E+1
-5.417E-1	5.936E+0	1.260E+1
-5.401E-1	5.891E+0	1.240E+1
-5.368E-1	5.995E+0	1.244E+1
-5.368E-1	5.855E+0	1.253E+1
-5.401E-1	5.891E+0	1.249E+1
-5.401E-1	5.946E+0	1.258E+1
-5.385E-1	5.988E+0	1.259E+1
-5.385E-1	5.859E+0	1.245E+1
-5.401E-1	5.940E+0	1.251E+1
-5.401E-1	5.959E+0	1.263E+1
-5.352E-1	5.911E+0	1.249E+1
-5.385E-1	5.872E+0	1.247E+1
-5.385E-1	5.962E+0	1.249E+1
-5.417E-1	5.881E+0	1.248E+1
-5.368E-1	5.885E+0	1.254E+1
-5.385E-1	5.933E+0	1.247E+1
-5.417E-1	5.862E+0	1.253E+1
-5.433E-1	5.904E+0	1.236E+1
-5.368E-1	5.865E+0	1.254E+1
-5.352E-1	5.881E+0	1.257E+1
-5.417E-1	5.875E+0	1.251E+1
-5.417E-1	5.868E+0	1.257E+1
-5.385E-1	5.898E+0	1.255E+1
-5.385E-1	5.810E+0	1.252E+1
-5.401E-1	5.943E+0	1.251E+1
-5.385E-1	5.774E+0	1.250E+1
-5.368E-1	5.816E+0	1.254E+1
-5.368E-1	5.855E+0	1.249E+1
-5.401E-1	5.836E+0	1.232E+1
-5.385E-1	5.855E+0	1.250E+1
-5.368E-1	5.855E+0	1.238E+1
-5.385E-1	5.865E+0	1.243E+1
-5.433E-1	5.875E+0	1.246E+1
-5.401E-1	5.911E+0	1.230E+1
-5.368E-1	5.816E+0	1.257E+1
-5.352E-1	5.842E+0	1.248E+1
-5.401E-1	5.898E+0	1.240E+1
-5.385E-1	5.862E+0	1.239E+1
-5.352E-1	5.852E+0	1.254E+1
-5.385E-1	5.839E+0	1.261E+1
-5.401E-1	5.829E+0	1.250E+1
-5.385E-1	5.949E+0	1.245E+1
-5.352E-1	5.872E+0	1.245E+1
-5.352E-1	5.992E+0	1.242E+1
-5.385E-1	5.891E+0	1.239E+1
-5.433E-1	5.872E+0	1.239E+1
-5.368E-1	5.894E+0	1.246E+1
-5.385E-1	5.949E+0	1.261E+1
-5.401E-1	5.865E+0	1.255E+1
-5.401E-1	5.940E+0	1.252E+1
-5.385E-1	5.872E+0	1.253E+1
-5.368E-1	5.901E+0	1.258E+1
-5.417E-1	5.878E+0	1.252E+1
-5.385E-1	5.839E+0	1.258E+1
-5.368E-1	5.875E+0	1.259E+1
-5.352E-1	5.891E+0	1.257E+1
-5.401E-1	6.057E+0	1.241E+1
-5.417E-1	5.940E+0	1.253E+1
-5.352E-1	5.875E+0	1.254E+1
-5.352E-1	5.842E+0	1.253E+1
-5.385E-1	5.891E+0	1.237E+1
-5.417E-1	5.904E+0	1.245E+1
-5.368E-1	5.943E+0	1.246E+1
-5.352E-1	5.878E+0	1.241E+1
-5.417E-1	5.969E+0	1.240E+1
-5.401E-1	5.888E+0	1.243E+1
-5.352E-1	5.946E+0	1.244E+1
-5.385E-1	5.794E+0	1.237E+1
-5.401E-1	5.862E+0	1.251E+1
-5.385E-1	5.839E+0	1.237E+1
-5.352E-1	5.781E+0	1.257E+1
-5.368E-1	5.953E+0	1.236E+1
-5.385E-1	5.914E+0	1.247E+1
-5.385E-1	5.813E+0	1.246E+1
-5.336E-1	5.949E+0	1.254E+1
-5.368E-1	5.816E+0	1.253E+1
-5.401E-1	5.946E+0	1.241E+1
-5.385E-1	5.807E+0	1.243E+1
-5.368E-1	5.940E+0	1.243E+1
-5.368E-1	5.820E+0	1.246E+1
-5.401E-1	5.940E+0	1.236E+1
-5.401E-1	5.855E+0	1.256E+1
-5.336E-1	5.833E+0	1.251E+1
-5.368E-1	5.878E+0	1.241E+1
-5.433E-1	5.878E+0	1.255E+1
-5.385E-1	5.985E+0	1.251E+1
-5.368E-1	5.791E+0	1.251E+1
-5.352E-1	5.846E+0	1.256E+1
-5.401E-1	5.907E+0	1.243E+1
-5.401E-1	5.927E+0	1.254E+1
-5.385E-1	5.846E+0	1.255E+1
-5.352E-1	5.816E+0	1.253E+1
-5.401E-1	5.901E+0	1.233E+1
-5.433E-1	5.803E+0	1.262E+1
-5.336E-1	5.855E+0	1.247E+1
-5.368E-1	5.985E+0	1.254E+1
-5.385E-1	5.943E+0	1.250E+1
-5.417E-1	5.885E+0	1.252E+1
-5.385E-1	5.904E+0	1.245E+1
-5.352E-1	5.881E+0	1.259E+1
-5.417E-1	5.898E+0	1.258E+1
-5.385E-1	5.914E+0	1.229E+1
-5.417E-1	5.962E+0	1.241E+1
-5.368E-1	5.846E+0	1.242E+1
-5.401E-1	5.729E+0	1.247E+1
-5.385E-1	5.862E+0	1.248E+1
-5.385E-1	5.878E+0	1.252E+1
-5.385E-1	5.881E+0	1.243E+1
-5.417E-1	5.849E+0	1.247E+1
-5.368E-1	5.930E+0	1.252E+1
-5.352E-1	5.988E+0	1.253E+1
-5.385E-1	5.813E+0	1.260E+1
-5.401E-1	5.943E+0	1.259E+1
-5.417E-1	5.855E+0	1.256E+1
-5.368E-1	5.933E+0	1.243E+1
-5.352E-1	5.810E+0	1.256E+1
-5.417E-1	5.855E+0	1.250E+1
-5.385E-1	5.930E+0	1.252E+1
-5.368E-1	5.865E+0	1.250E+1
-5.352E-1	5.888E+0	1.232E+1
-5.385E-1	5.891E+0	1.241E+1
-5.401E-1	5.865E+0	1.236E+1
-5.368E-1	5.914E+0	1.261E+1
-5.368E-1	5.946E+0	1.252E+1
-5.417E-1	5.898E+0	1.252E+1
-5.433E-1	5.920E+0	1.238E+1
-5.368E-1	5.920E+0	1.246E+1
-5.368E-1	5.833E+0	1.240E+1
-5.401E-1	5.966E+0	1.242E+1
-5.417E-1	5.917E+0	1.244E+1
-5.368E-1	5.888E+0	1.245E+1
-5.368E-1	5.898E+0	1.257E+1
-5.401E-1	5.787E+0	1.240E+1
-5.401E-1	5.797E+0	1.240E+1
-5.352E-1	5.959E+0	1.256E+1
-5.336E-1	5.868E+0	1.234E+1
-5.401E-1	5.920E+0	1.255E+1
-5.401E-1	5.956E+0	1.247E+1
-5.368E-1	5.852E+0	1.240E+1
-5.368E-1	5.859E+0	1.241E+1
-5.385E-1	5.839E+0	1.239E+1
-5.385E-1	5.855E+0	1.257E+1
-5.368E-1	5.956E+0	1.244E+1
-5.336E-1	5.800E+0	1.254E+1
-5.433E-1	5.972E+0	1.247E+1
-5.401E-1	5.894E+0	1.239E+1
-5.368E-1	5.849E+0	1.262E+1
-5.368E-1	5.891E+0	1.245E+1
-5.385E-1	5.859E+0	1.255E+1
-5.417E-1	5.868E+0	1.250E+1
-5.368E-1	5.852E+0	1.250E+1
-5.385E-1	5.849E+0	1.252E+1
-5.401E-1	5.878E+0	1.265E+1
-5.401E-1	5.956E+0	1.261E+1
-5.368E-1	5.907E+0	1.221E+1
-5.352E-1	5.907E+0	1.240E+1
-5.401E-1	5.885E+0	1.246E+1
-5.385E-1	5.904E+0	1.242E+1
-5.352E-1	5.842E+0	1.243E+1
-5.368E-1	5.833E+0	1.251E+1
-5.401E-1	5.894E+0	1.247E+1
-5.401E-1	5.904E+0	1.267E+1
-5.336E-1	5.875E+0	1.248E+1
-5.368E-1	5.761E+0	1.234E+1
-5.368E-1	5.885E+0	1.262E+1
-5.385E-1	5.924E+0	1.253E+1
-5.352E-1	5.846E+0	1.247E+1
-5.401E-1	5.888E+0	1.243E+1
-5.368E-1	5.911E+0	1.236E+1
-5.433E-1	5.807E+0	1.245E+1
-5.385E-1	5.852E+0	1.252E+1
-5.352E-1	6.050E+0	1.247E+1
-5.401E-1	5.911E+0	1.245E+1
-5.417E-1	5.852E+0	1.254E+1
-5.385E-1	5.872E+0	1.250E+1
-5.368E-1	5.791E+0	1.244E+1
-5.417E-1	5.898E+0	1.246E+1
-5.401E-1	5.956E+0	1.240E+1
-5.352E-1	5.872E+0	1.240E+1
-5.352E-1	5.933E+0	1.251E+1
-5.385E-1	5.888E+0	1.247E+1
-5.433E-1	5.962E+0	1.250E+1
-5.368E-1	5.881E+0	1.255E+1
-5.352E-1	5.872E+0	1.237E+1
-5.385E-1	5.933E+0	1.248E+1
-5.385E-1	5.829E+0	1.250E+1
-5.352E-1	5.859E+0	1.249E+1
-5.401E-1	5.936E+0	1.250E+1
-5.417E-1	5.898E+0	1.249E+1
-5.417E-1	5.761E+0	1.258E+1
-5.368E-1	5.891E+0	1.257E+1
-5.368E-1	5.907E+0	1.234E+1
-5.417E-1	5.881E+0	1.252E+1
-5.433E-1	5.979E+0	1.238E+1
-5.385E-1	5.940E+0	1.240E+1
-5.336E-1	5.852E+0	1.252E+1
-5.417E-1	5.982E+0	1.255E+1
-5.417E-1	5.933E+0	1.260E+1
-5.336E-1	5.891E+0	1.252E+1
-5.368E-1	5.852E+0	1.240E+1
-5.401E-1	5.924E+0	1.253E+1
-5.433E-1	5.891E+0	1.263E+1
-5.368E-1	5.959E+0	1.255E+1
-5.352E-1	5.911E+0	1.249E+1
-5.385E-1	5.842E+0	1.247E+1
-5.417E-1	5.803E+0	1.254E+1
-5.368E-1	5.820E+0	1.241E+1
-5.352E-1	5.907E+0	1.238E+1
-5.401E-1	5.872E+0	1.253E+1
-5.433E-1	5.920E+0	1.244E+1
-5.368E-1	5.810E+0	1.251E+1
-5.385E-1	5.842E+0	1.255E+1
-5.417E-1	5.862E+0	1.254E+1
-5.417E-1	5.924E+0	1.246E+1
-5.401E-1	5.862E+0	1.259E+1
-5.352E-1	5.833E+0	1.235E+1
-5.368E-1	5.894E+0	1.261E+1
-5.449E-1	5.924E+0	1.233E+1
-5.368E-1	5.888E+0	1.256E+1
-5.385E-1	5.907E+0	1.245E+1
-5.385E-1	5.982E+0	1.246E+1
-5.385E-1	5.839E+0	1.240E+1
-5.368E-1	5.914E+0	1.251E+1
-5.352E-1	5.891E+0	1.251E+1
-5.401E-1	5.969E+0	1.244E+1
-5.385E-1	5.816E+0	1.232E+1
-5.385E-1	5.917E+0	1.254E+1
-5.352E-1	5.833E+0	1.261E+1
-5.385E-1	5.820E+0	1.245E+1
-5.401E-1	5.914E+0	1.236E+1
-5.368E-1	5.872E+0	1.245E+1
-5.352E-1	5.855E+0	1.246E+1
-5.417E-1	5.865E+0	1.248E+1
-5.401E-1	5.768E+0	1.254E+1
-5.368E-1	5.865E+0	1.245E+1
-5.352E-1	5.914E+0	1.245E+1
-5.385E-1	5.888E+0	1.240E+1
-5.385E-1	5.930E+0	1.242E+1
-5.368E-1	5.758E+0	1.242E+1
-5.352E-1	5.881E+0	1.255E+1
-5.417E-1	5.888E+0	1.246E+1
-5.385E-1	5.839E+0	1.243E+1
-5.368E-1	5.839E+0	1.245E+1
-5.352E-1	5.833E+0	1.251E+1
-5.401E-1	5.862E+0	1.246E+1
-5.433E-1	5.920E+0	1.247E+1
-5.385E-1	5.813E+0	1.251E+1
-5.385E-1	5.975E+0	1.240E+1
-5.385E-1	5.907E+0	1.242E+1
-5.433E-1	5.940E+0	1.251E+1
-5.352E-1	5.820E+0	1.245E+1
-5.368E-1	5.829E+0	1.251E+1
-5.433E-1	5.855E+0	1.247E+1
-5.401E-1	5.927E+0	1.235E+1
-5.385E-1	5.907E+0	1.252E+1
-5.368E-1	5.872E+0	1.248E+1
-5.401E-1	5.911E+0	1.244E+1
-5.401E-1	5.956E+0	1.251E+1
-5.368E-1	5.842E+0	1.249E+1
-5.336E-1	5.927E+0	1.251E+1
-5.417E-1	5.959E+0	1.253E+1
-5.385E-1	5.917E+0	1.254E+1
-5.368E-1	5.855E+0	1.245E+1
-5.352E-1	5.859E+0	1.244E+1
-5.417E-1	5.878E+0	1.249E+1
-5.433E-1	5.888E+0	1.246E+1
-5.385E-1	5.855E+0	1.246E+1
-5.368E-1	5.940E+0	1.245E+1
-5.401E-1	5.846E+0	1.240E+1
-5.401E-1	5.933E+0	1.246E+1
-5.352E-1	5.852E+0	1.250E+1
-5.352E-1	5.865E+0	1.250E+1
-5.385E-1	5.917E+0	1.252E+1
-5.385E-1	5.852E+0	1.247E+1
-5.401E-1	5.992E+0	1.232E+1
-5.368E-1	5.836E+0	1.248E+1
-5.368E-1	5.979E+0	1.262E+1
-5.385E-1	5.875E+0	1.235E+1
-5.401E-1	5.803E+0	1.242E+1
-5.336E-1	5.849E+0	1.244E+1
-5.385E-1	5.859E+0	1.244E+1
-5.401E-1	5.979E+0	1.267E+1
-5.401E-1	5.836E+0	1.252E+1
-5.368E-1	5.852E+0	1.256E+1
-5.401E-1	5.820E+0	1.254E+1
-5.417E-1	5.911E+0	1.259E+1
-5.385E-1	5.820E+0	1.249E+1
-5.352E-1	5.859E+0	1.244E+1
-5.401E-1	5.898E+0	1.246E+1
-5.385E-1	5.839E+0	1.248E+1
-5.385E-1	5.826E+0	1.242E+1
-5.368E-1	5.907E+0	1.244E+1
-5.385E-1	5.859E+0	1.250E+1
-5.417E-1	5.823E+0	1.255E+1
-5.368E-1	5.898E+0	1.255E+1
-5.385E-1	5.859E+0	1.249E+1
-5.401E-1	5.839E+0	1.236E+1
-5.417E-1	5.852E+0	1.252E+1
-5.368E-1	5.972E+0	1.247E+1
-5.368E-1	5.833E+0	1.230E+1
-5.417E-1	5.813E+0	1.245E+1
-5.433E-1	5.972E+0	1.250E+1
-5.368E-1	5.894E+0	1.243E+1
-5.368E-1	5.807E+0	1.247E+1
-5.385E-1	5.810E+0	1.242E+1
-5.433E-1	5.865E+0	1.250E+1
-5.352E-1	5.885E+0	1.244E+1
-5.368E-1	5.878E+0	1.247E+1
-5.401E-1	5.878E+0	1.246E+1
-5.385E-1	5.959E+0	1.248E+1
-5.385E-1	5.803E+0	1.253E+1
-5.385E-1	5.946E+0	1.249E+1
-5.385E-1	5.953E+0	1.242E+1
-5.449E-1	5.839E+0	1.260E+1
-5.385E-1	5.875E+0	1.248E+1
-5.368E-1	5.855E+0	1.251E+1
-5.401E-1	5.924E+0	1.257E+1
-5.433E-1	5.849E+0	1.247E+1
-5.368E-1	5.901E+0	1.247E+1
-5.385E-1	5.855E+0	1.245E+1
-5.417E-1	5.823E+0	1.243E+1
-5.449E-1	5.901E+0	1.249E+1
[truncated: 93,959 more rows]
