# Supplementary material for: Improved ANAP incorporation and VCF analysis reveal details of P2X7 current facilitation and a limited conformational interplay between ATP binding and the intracellular ballast domain
Source: eLife. 2023 Jan 4;12:e82479. doi: 10.7554/eLife.82479 (PMC9859053; doi:10.7554/eLife.82479)
Supplement: Figure 5—figure supplement 3—source data 2. [file elife-82479-fig5-figsupp3-data2.zip › Figure-5_figure-supplement-3_source-data-2/DeltaCaM/l07/11.csv]

-4.330E-1	3.166E+0	7.507E+0
-4.379E-1	3.199E+0	7.396E+0
-4.411E-1	3.046E+0	7.400E+0
-4.363E-1	3.153E+0	7.387E+0
-4.347E-1	3.153E+0	7.412E+0
-4.363E-1	3.137E+0	7.403E+0
-4.379E-1	3.134E+0	7.432E+0
-4.379E-1	3.108E+0	7.380E+0
-4.330E-1	3.130E+0	7.526E+0
-4.379E-1	3.173E+0	7.497E+0
-4.411E-1	3.147E+0	7.338E+0
-4.363E-1	3.088E+0	7.429E+0
-4.330E-1	3.075E+0	7.429E+0
-4.395E-1	3.105E+0	7.542E+0
-4.395E-1	3.101E+0	7.549E+0
-4.379E-1	3.118E+0	7.461E+0
-4.347E-1	3.085E+0	7.468E+0
-4.379E-1	3.101E+0	7.526E+0
-4.411E-1	3.108E+0	7.406E+0
-4.395E-1	3.137E+0	7.419E+0
-4.330E-1	3.062E+0	7.400E+0
-4.395E-1	3.121E+0	7.412E+0
-4.395E-1	3.092E+0	7.412E+0
-4.379E-1	3.049E+0	7.494E+0
-4.347E-1	3.114E+0	7.481E+0
-4.395E-1	3.108E+0	7.468E+0
-4.444E-1	3.098E+0	7.523E+0
-4.363E-1	3.137E+0	7.464E+0
-4.330E-1	3.105E+0	7.481E+0
-4.395E-1	3.124E+0	7.497E+0
-4.395E-1	3.173E+0	7.533E+0
-4.363E-1	3.140E+0	7.458E+0
-4.363E-1	3.205E+0	7.432E+0
-4.395E-1	3.130E+0	7.435E+0
-4.428E-1	3.160E+0	7.361E+0
-4.395E-1	3.160E+0	7.490E+0
-4.330E-1	3.072E+0	7.393E+0
-4.363E-1	3.105E+0	7.400E+0
-4.428E-1	3.088E+0	7.458E+0
-4.379E-1	3.082E+0	7.416E+0
-4.347E-1	3.130E+0	7.552E+0
-4.363E-1	3.098E+0	7.390E+0
-4.395E-1	3.114E+0	7.507E+0
-4.379E-1	3.163E+0	7.526E+0
-4.347E-1	3.160E+0	7.510E+0
-4.330E-1	3.124E+0	7.357E+0
-4.411E-1	3.108E+0	7.451E+0
-4.363E-1	3.124E+0	7.451E+0
-4.314E-1	3.095E+0	7.432E+0
-4.395E-1	3.124E+0	7.555E+0
-4.379E-1	3.111E+0	7.445E+0
-4.379E-1	3.095E+0	7.442E+0
-4.330E-1	3.088E+0	7.425E+0
-4.379E-1	3.140E+0	7.484E+0
-4.411E-1	3.186E+0	7.396E+0
-4.379E-1	3.140E+0	7.471E+0
-4.314E-1	3.088E+0	7.481E+0
-4.379E-1	3.147E+0	7.419E+0
-4.428E-1	3.140E+0	7.361E+0
-4.411E-1	3.130E+0	7.406E+0
-4.347E-1	3.137E+0	7.494E+0
-4.363E-1	3.101E+0	7.425E+0
-4.428E-1	3.085E+0	7.461E+0
-4.379E-1	3.108E+0	7.445E+0
-4.330E-1	3.101E+0	7.474E+0
-4.411E-1	3.082E+0	7.584E+0
-4.395E-1	3.169E+0	7.549E+0
-4.363E-1	3.105E+0	7.451E+0
-4.330E-1	3.098E+0	7.500E+0
-4.363E-1	3.127E+0	7.468E+0
-4.411E-1	3.118E+0	7.448E+0
-4.379E-1	3.114E+0	7.448E+0
-4.314E-1	3.153E+0	7.451E+0
-4.347E-1	3.163E+0	7.555E+0
-4.411E-1	3.121E+0	7.523E+0
-4.379E-1	3.130E+0	7.529E+0
-4.347E-1	3.092E+0	7.445E+0
-4.379E-1	3.108E+0	7.490E+0
-4.395E-1	3.101E+0	7.429E+0
-4.379E-1	3.114E+0	7.503E+0
-4.347E-1	3.118E+0	7.461E+0
-4.363E-1	3.130E+0	7.490E+0
-4.411E-1	3.056E+0	7.448E+0
-4.379E-1	3.153E+0	7.396E+0
-4.298E-1	3.098E+0	7.471E+0
-4.363E-1	3.225E+0	7.348E+0
-4.379E-1	3.156E+0	7.455E+0
-4.363E-1	3.124E+0	7.510E+0
-4.347E-1	3.108E+0	7.448E+0
-4.363E-1	3.088E+0	7.464E+0
-4.411E-1	3.043E+0	7.490E+0
-4.363E-1	3.137E+0	7.448E+0
-4.330E-1	3.143E+0	7.432E+0
-4.347E-1	3.137E+0	7.435E+0
-4.395E-1	3.066E+0	7.464E+0
-4.379E-1	3.121E+0	7.490E+0
-4.347E-1	3.085E+0	7.445E+0
-4.330E-1	3.072E+0	7.354E+0
-4.411E-1	3.062E+0	7.419E+0
-4.379E-1	3.105E+0	7.451E+0
-4.330E-1	3.127E+0	7.507E+0
-4.379E-1	3.049E+0	7.393E+0
-4.428E-1	3.137E+0	7.497E+0
-4.347E-1	3.095E+0	7.484E+0
-4.330E-1	3.127E+0	7.464E+0
-4.395E-1	3.056E+0	7.357E+0
-4.428E-1	3.049E+0	7.448E+0
-4.347E-1	3.114E+0	7.481E+0
-4.363E-1	3.130E+0	7.403E+0
-4.379E-1	3.218E+0	7.468E+0
-4.411E-1	3.134E+0	7.487E+0
-4.347E-1	3.053E+0	7.477E+0
-4.330E-1	3.082E+0	7.461E+0
-4.363E-1	3.140E+0	7.445E+0
-4.411E-1	3.111E+0	7.484E+0
-4.330E-1	3.062E+0	7.338E+0
-4.347E-1	3.134E+0	7.412E+0
-4.347E-1	3.143E+0	7.464E+0
-4.411E-1	3.163E+0	7.380E+0
-4.363E-1	3.105E+0	7.400E+0
-4.330E-1	3.040E+0	7.481E+0
-4.347E-1	3.105E+0	7.380E+0
-4.411E-1	3.030E+0	7.451E+0
-4.379E-1	3.124E+0	7.484E+0
-4.379E-1	3.105E+0	7.435E+0
-4.363E-1	3.095E+0	7.558E+0
-4.395E-1	3.179E+0	7.438E+0
-4.330E-1	3.095E+0	7.484E+0
-4.363E-1	3.118E+0	7.406E+0
-4.363E-1	3.134E+0	7.435E+0
-4.428E-1	3.121E+0	7.477E+0
-4.347E-1	3.095E+0	7.393E+0
-4.363E-1	3.105E+0	7.393E+0
-4.379E-1	3.082E+0	7.406E+0
-4.428E-1	3.079E+0	7.438E+0
-4.363E-1	3.072E+0	7.461E+0
-4.347E-1	3.163E+0	7.490E+0
-4.363E-1	3.130E+0	7.416E+0
-4.411E-1	3.134E+0	7.419E+0
-4.379E-1	3.056E+0	7.503E+0
-4.330E-1	3.049E+0	7.490E+0
-4.379E-1	3.118E+0	7.409E+0
-4.395E-1	3.160E+0	7.451E+0
-4.411E-1	3.075E+0	7.412E+0
-4.330E-1	3.066E+0	7.380E+0
-4.363E-1	3.092E+0	7.416E+0
-4.411E-1	3.043E+0	7.425E+0
-4.363E-1	3.101E+0	7.468E+0
-4.330E-1	3.053E+0	7.471E+0
-4.347E-1	3.062E+0	7.367E+0
-4.428E-1	3.137E+0	7.451E+0
-4.363E-1	3.118E+0	7.458E+0
-4.363E-1	3.062E+0	7.484E+0
-4.347E-1	3.143E+0	7.387E+0
-4.428E-1	3.202E+0	7.464E+0
-4.379E-1	3.056E+0	7.497E+0
-4.330E-1	3.127E+0	7.461E+0
-4.379E-1	3.121E+0	7.364E+0
-4.411E-1	3.124E+0	7.455E+0
-4.363E-1	3.118E+0	7.400E+0
-4.330E-1	3.118E+0	7.425E+0
-4.347E-1	3.046E+0	7.497E+0
-4.395E-1	3.134E+0	7.533E+0
-4.330E-1	3.173E+0	7.348E+0
-4.282E-1	3.101E+0	7.474E+0
-4.347E-1	3.095E+0	7.419E+0
-4.411E-1	3.127E+0	7.533E+0
-4.363E-1	3.046E+0	7.471E+0
-4.330E-1	3.108E+0	7.503E+0
-4.347E-1	3.124E+0	7.448E+0
-4.379E-1	3.036E+0	7.510E+0
-4.379E-1	3.143E+0	7.455E+0
-4.314E-1	3.059E+0	7.484E+0
-4.330E-1	3.140E+0	7.494E+0
-4.411E-1	3.059E+0	7.468E+0
-4.395E-1	3.143E+0	7.425E+0
-4.314E-1	3.069E+0	7.490E+0
-4.347E-1	3.130E+0	7.367E+0
-4.395E-1	3.101E+0	7.448E+0
-4.379E-1	3.056E+0	7.500E+0
-4.314E-1	3.010E+0	7.416E+0
-4.363E-1	3.053E+0	7.370E+0
-4.379E-1	3.163E+0	7.279E+0
-4.363E-1	3.118E+0	7.507E+0
-4.314E-1	3.108E+0	7.468E+0
-4.347E-1	3.108E+0	7.393E+0
-4.428E-1	3.004E+0	7.539E+0
-4.363E-1	3.137E+0	7.455E+0
-4.330E-1	3.124E+0	7.374E+0
-4.379E-1	3.182E+0	7.335E+0
-4.411E-1	3.166E+0	7.458E+0
-4.363E-1	3.098E+0	7.393E+0
-4.330E-1	3.118E+0	7.409E+0
-4.347E-1	3.056E+0	7.380E+0
-4.395E-1	3.130E+0	7.471E+0
-4.411E-1	3.118E+0	7.513E+0
-4.314E-1	3.092E+0	7.500E+0
-4.363E-1	3.105E+0	7.425E+0
-4.395E-1	3.153E+0	7.523E+0
-4.379E-1	3.105E+0	7.416E+0
-4.314E-1	3.088E+0	7.455E+0
-4.379E-1	3.140E+0	7.510E+0
-4.395E-1	3.079E+0	7.438E+0
-4.395E-1	3.082E+0	7.545E+0
-4.330E-1	3.124E+0	7.494E+0
-4.347E-1	3.134E+0	7.448E+0
-4.411E-1	3.118E+0	7.438E+0
-4.379E-1	3.124E+0	7.451E+0
-4.314E-1	3.153E+0	7.406E+0
-4.379E-1	3.169E+0	7.468E+0
-4.379E-1	3.130E+0	7.490E+0
-4.363E-1	3.173E+0	7.396E+0
-4.314E-1	3.088E+0	7.516E+0
-4.363E-1	3.079E+0	7.425E+0
-4.411E-1	3.079E+0	7.451E+0
-4.379E-1	3.153E+0	7.507E+0
-4.298E-1	3.049E+0	7.455E+0
-4.363E-1	3.121E+0	7.442E+0
-4.395E-1	3.134E+0	7.571E+0
-4.411E-1	3.108E+0	7.455E+0
-4.298E-1	3.108E+0	7.523E+0
-4.363E-1	3.147E+0	7.377E+0
-4.363E-1	3.066E+0	7.494E+0
-4.379E-1	3.111E+0	7.409E+0
-4.298E-1	3.156E+0	7.490E+0
-4.363E-1	3.153E+0	7.539E+0
-4.379E-1	3.085E+0	7.455E+0
-4.379E-1	3.153E+0	7.490E+0
-4.314E-1	3.111E+0	7.409E+0
-4.330E-1	3.127E+0	7.549E+0
-4.379E-1	3.121E+0	7.387E+0
-4.347E-1	3.163E+0	7.354E+0
-4.314E-1	3.111E+0	7.393E+0
-4.363E-1	3.098E+0	7.344E+0
-4.379E-1	3.130E+0	7.393E+0
-4.379E-1	3.121E+0	7.403E+0
-4.314E-1	3.101E+0	7.500E+0
-4.347E-1	3.079E+0	7.374E+0
-4.411E-1	3.095E+0	7.481E+0
-4.395E-1	3.130E+0	7.455E+0
-4.330E-1	3.130E+0	7.458E+0
-4.347E-1	3.108E+0	7.487E+0
-4.395E-1	3.134E+0	7.510E+0
-4.395E-1	3.101E+0	7.387E+0
-4.314E-1	3.092E+0	7.455E+0
-4.363E-1	3.114E+0	7.500E+0
-4.395E-1	3.137E+0	7.471E+0
-4.379E-1	3.108E+0	7.416E+0
-4.298E-1	3.095E+0	7.351E+0
-4.330E-1	3.079E+0	7.464E+0
-4.411E-1	3.134E+0	7.448E+0
-4.379E-1	3.082E+0	7.377E+0
-4.330E-1	3.088E+0	7.464E+0
-4.363E-1	3.121E+0	7.416E+0
-4.395E-1	3.082E+0	7.455E+0
-4.363E-1	3.205E+0	7.331E+0
-4.314E-1	3.033E+0	7.309E+0
-4.314E-1	3.088E+0	7.500E+0
-4.379E-1	3.130E+0	7.367E+0
-4.363E-1	3.127E+0	7.494E+0
-4.330E-1	3.124E+0	7.438E+0
-4.363E-1	3.105E+0	7.435E+0
-4.411E-1	3.124E+0	7.403E+0
-4.379E-1	3.147E+0	7.438E+0
-4.330E-1	3.111E+0	7.432E+0
-4.298E-1	3.092E+0	7.412E+0
-4.379E-1	3.095E+0	7.406E+0
-4.363E-1	3.147E+0	7.354E+0
-4.298E-1	3.098E+0	7.497E+0
-4.330E-1	3.121E+0	7.477E+0
-4.379E-1	3.098E+0	7.455E+0
-4.363E-1	3.098E+0	7.474E+0
-4.314E-1	3.130E+0	7.412E+0
-4.330E-1	3.072E+0	7.445E+0
-4.411E-1	3.111E+0	7.435E+0
-4.347E-1	3.137E+0	7.390E+0
-4.314E-1	3.085E+0	7.390E+0
-4.347E-1	3.053E+0	7.432E+0
-4.395E-1	3.127E+0	7.400E+0
-4.379E-1	3.105E+0	7.429E+0
-4.330E-1	3.040E+0	7.432E+0
-4.314E-1	3.069E+0	7.503E+0
-4.395E-1	3.056E+0	7.409E+0
-4.379E-1	3.182E+0	7.445E+0
-4.298E-1	3.105E+0	7.409E+0
-4.314E-1	3.111E+0	7.400E+0
-4.379E-1	3.114E+0	7.409E+0
-4.314E-1	3.079E+0	7.380E+0
-4.314E-1	3.111E+0	7.484E+0
-4.330E-1	3.130E+0	7.429E+0
-4.395E-1	3.121E+0	7.474E+0
-4.363E-1	3.130E+0	7.416E+0
-4.347E-1	3.118E+0	7.351E+0
-4.298E-1	3.062E+0	7.484E+0
-4.395E-1	3.079E+0	7.357E+0
-4.347E-1	3.101E+0	7.458E+0
-4.330E-1	3.079E+0	7.458E+0
-4.314E-1	3.166E+0	7.471E+0
-4.395E-1	3.085E+0	7.461E+0
-4.379E-1	3.140E+0	7.516E+0
-4.330E-1	3.127E+0	7.455E+0
-4.330E-1	3.053E+0	7.451E+0
-4.379E-1	3.101E+0	7.494E+0
-4.330E-1	3.163E+0	7.510E+0
-4.330E-1	3.069E+0	7.374E+0
-4.330E-1	3.059E+0	7.412E+0
-4.395E-1	3.101E+0	7.435E+0
-4.363E-1	3.098E+0	7.575E+0
-4.298E-1	3.098E+0	7.328E+0
-4.330E-1	3.088E+0	7.422E+0
-4.395E-1	3.147E+0	7.341E+0
-4.347E-1	3.163E+0	7.455E+0
-4.330E-1	3.049E+0	7.380E+0
-4.347E-1	3.108E+0	7.387E+0
-4.395E-1	3.088E+0	7.471E+0
-4.347E-1	3.118E+0	7.513E+0
-4.314E-1	3.082E+0	7.468E+0
-4.347E-1	3.101E+0	7.445E+0
-4.379E-1	3.079E+0	7.494E+0
-4.347E-1	3.134E+0	7.481E+0
-4.330E-1	3.066E+0	7.438E+0
-4.298E-1	3.130E+0	7.442E+0
-4.395E-1	3.085E+0	7.396E+0
-4.330E-1	3.059E+0	7.387E+0
-4.314E-1	3.088E+0	7.438E+0
-4.330E-1	3.049E+0	7.458E+0
-4.379E-1	3.143E+0	7.455E+0
-4.363E-1	3.088E+0	7.484E+0
-4.298E-1	3.092E+0	7.393E+0
-4.330E-1	3.118E+0	7.526E+0
-4.379E-1	3.092E+0	7.461E+0
-4.379E-1	3.111E+0	7.412E+0
-4.298E-1	3.062E+0	7.344E+0
-4.330E-1	3.153E+0	7.438E+0
-4.379E-1	3.101E+0	7.448E+0
-4.363E-1	3.118E+0	7.458E+0
-4.298E-1	3.140E+0	7.529E+0
-4.314E-1	3.043E+0	7.487E+0
-4.363E-1	3.121E+0	7.357E+0
-4.363E-1	3.153E+0	7.318E+0
-4.330E-1	3.124E+0	7.445E+0
-4.330E-1	3.160E+0	7.513E+0
-4.363E-1	3.130E+0	7.406E+0
-4.379E-1	3.108E+0	7.458E+0
-4.298E-1	3.040E+0	7.322E+0
-4.314E-1	3.082E+0	7.464E+0
-4.363E-1	3.105E+0	7.357E+0
-4.379E-1	3.017E+0	7.412E+0
-4.282E-1	3.082E+0	7.497E+0
-4.298E-1	3.140E+0	7.409E+0
-4.363E-1	3.124E+0	7.438E+0
-4.330E-1	3.166E+0	7.348E+0
-4.298E-1	3.163E+0	7.477E+0
-4.363E-1	3.062E+0	7.412E+0
-4.363E-1	3.101E+0	7.507E+0
-4.379E-1	3.062E+0	7.445E+0
-4.298E-1	3.160E+0	7.461E+0
-4.330E-1	3.085E+0	7.474E+0
-4.395E-1	3.108E+0	7.422E+0
-4.347E-1	3.163E+0	7.341E+0
-4.282E-1	3.085E+0	7.448E+0
-4.363E-1	3.189E+0	7.484E+0
-4.379E-1	3.092E+0	7.451E+0
-4.379E-1	3.111E+0	7.361E+0
-4.298E-1	3.153E+0	7.529E+0
-4.330E-1	3.118E+0	7.464E+0
-4.379E-1	3.140E+0	7.549E+0
-4.330E-1	3.121E+0	7.464E+0
-4.282E-1	3.130E+0	7.445E+0
-4.330E-1	3.179E+0	7.390E+0
-4.363E-1	3.140E+0	7.403E+0
-4.363E-1	3.049E+0	7.341E+0
-4.282E-1	3.147E+0	7.507E+0
-4.330E-1	3.092E+0	7.490E+0
-4.347E-1	3.143E+0	7.432E+0
-4.395E-1	3.079E+0	7.419E+0
-4.282E-1	3.153E+0	7.458E+0
-4.330E-1	3.108E+0	7.442E+0
-4.379E-1	3.150E+0	7.435E+0
-4.395E-1	3.169E+0	7.419E+0
-4.298E-1	3.118E+0	7.529E+0
-4.298E-1	3.098E+0	7.361E+0
-4.379E-1	3.153E+0	7.400E+0
-4.363E-1	3.114E+0	7.409E+0
-4.282E-1	3.134E+0	7.542E+0
-4.330E-1	3.108E+0	7.390E+0
-4.379E-1	3.169E+0	7.461E+0
-4.363E-1	3.160E+0	7.432E+0
-4.282E-1	3.085E+0	7.380E+0
-4.330E-1	3.127E+0	7.341E+0
-4.379E-1	3.124E+0	7.357E+0
-4.347E-1	3.114E+0	7.549E+0
-4.298E-1	3.098E+0	7.464E+0
-4.347E-1	3.179E+0	7.412E+0
-4.347E-1	3.114E+0	7.416E+0
-4.363E-1	3.143E+0	7.348E+0
-4.298E-1	3.014E+0	7.487E+0
-4.298E-1	3.092E+0	7.481E+0
-4.363E-1	3.124E+0	7.419E+0
-4.347E-1	3.105E+0	7.406E+0
-4.298E-1	3.079E+0	7.487E+0
-4.314E-1	3.069E+0	7.461E+0
-4.379E-1	3.127E+0	7.487E+0
-4.363E-1	3.176E+0	7.215E+0
-4.314E-1	3.062E+0	7.510E+0
-4.282E-1	3.092E+0	7.367E+0
-4.379E-1	3.130E+0	7.438E+0
-4.347E-1	3.169E+0	7.507E+0
-4.298E-1	3.137E+0	7.432E+0
-4.298E-1	3.163E+0	7.383E+0
-4.363E-1	3.082E+0	7.412E+0
-4.379E-1	3.153E+0	7.328E+0
-4.298E-1	3.088E+0	7.406E+0
-4.298E-1	3.160E+0	7.464E+0
-4.379E-1	3.075E+0	7.442E+0
-4.314E-1	3.124E+0	7.494E+0
-4.314E-1	3.062E+0	7.292E+0
-4.330E-1	3.114E+0	7.409E+0
-4.379E-1	3.166E+0	7.471E+0
-4.347E-1	3.069E+0	7.403E+0
-4.314E-1	3.124E+0	7.448E+0
-4.330E-1	3.124E+0	7.461E+0
-4.379E-1	3.118E+0	7.357E+0
-4.330E-1	3.098E+0	7.309E+0
-4.298E-1	3.150E+0	7.468E+0
-4.363E-1	3.072E+0	7.351E+0
-4.363E-1	3.101E+0	7.455E+0
-4.314E-1	3.043E+0	7.448E+0
-4.314E-1	3.092E+0	7.520E+0
-4.298E-1	3.105E+0	7.507E+0
-4.379E-1	3.101E+0	7.455E+0
-4.363E-1	3.046E+0	7.370E+0
-4.298E-1	3.088E+0	7.545E+0
-4.330E-1	3.105E+0	7.500E+0
-4.347E-1	3.147E+0	7.464E+0
-4.314E-1	3.143E+0	7.348E+0
-4.298E-1	3.134E+0	7.419E+0
-4.314E-1	3.075E+0	7.400E+0
-4.363E-1	3.069E+0	7.445E+0
-4.330E-1	3.049E+0	7.396E+0
-4.298E-1	3.092E+0	7.387E+0
-4.314E-1	3.153E+0	7.539E+0
-4.363E-1	3.179E+0	7.387E+0
-4.347E-1	3.121E+0	7.325E+0
-4.314E-1	3.137E+0	7.481E+0
-4.298E-1	3.079E+0	7.516E+0
-4.395E-1	3.166E+0	7.448E+0
-4.330E-1	3.085E+0	7.474E+0
-4.314E-1	3.098E+0	7.458E+0
-4.298E-1	3.082E+0	7.341E+0
-4.395E-1	3.049E+0	7.432E+0
-4.347E-1	3.033E+0	7.451E+0
-4.314E-1	3.111E+0	7.390E+0
-4.330E-1	3.124E+0	7.390E+0
-4.363E-1	3.111E+0	7.396E+0
-4.363E-1	3.179E+0	7.455E+0
-4.330E-1	3.114E+0	7.445E+0
-4.314E-1	3.085E+0	7.377E+0
-4.363E-1	3.075E+0	7.523E+0
-4.330E-1	3.095E+0	7.429E+0
-4.298E-1	3.017E+0	7.507E+0
-4.314E-1	3.088E+0	7.562E+0
-4.347E-1	3.040E+0	7.412E+0
-4.347E-1	3.127E+0	7.354E+0
-4.282E-1	3.027E+0	7.370E+0
-4.330E-1	3.124E+0	7.455E+0
-4.363E-1	3.062E+0	7.474E+0
-4.330E-1	3.007E+0	7.438E+0
-4.265E-1	3.124E+0	7.419E+0
-4.282E-1	3.153E+0	7.432E+0
-4.363E-1	3.114E+0	7.451E+0
-4.363E-1	3.111E+0	7.393E+0
-4.298E-1	3.108E+0	7.416E+0
-4.314E-1	3.088E+0	7.471E+0
-4.363E-1	3.079E+0	7.468E+0
-4.363E-1	3.066E+0	7.497E+0
-4.314E-1	3.069E+0	7.484E+0
-4.298E-1	3.079E+0	7.406E+0
-4.347E-1	3.062E+0	7.487E+0
-4.347E-1	3.092E+0	7.393E+0
-4.265E-1	3.130E+0	7.374E+0
-4.298E-1	3.079E+0	7.390E+0
-4.347E-1	3.075E+0	7.299E+0
-4.363E-1	3.143E+0	7.396E+0
-4.282E-1	3.121E+0	7.354E+0
-4.314E-1	3.176E+0	7.400E+0
-4.347E-1	3.004E+0	7.494E+0
-4.347E-1	3.092E+0	7.425E+0
-4.282E-1	3.166E+0	7.455E+0
-4.298E-1	3.137E+0	7.523E+0
-4.379E-1	3.066E+0	7.377E+0
-4.330E-1	3.072E+0	7.432E+0
-4.298E-1	3.137E+0	7.451E+0
-4.298E-1	3.105E+0	7.455E+0
-4.347E-1	3.069E+0	7.442E+0
-4.330E-1	3.118E+0	7.409E+0
-4.298E-1	3.056E+0	7.335E+0
-4.298E-1	3.163E+0	7.471E+0
-4.363E-1	3.072E+0	7.425E+0
-4.330E-1	3.046E+0	7.458E+0
-4.298E-1	3.111E+0	7.374E+0
-4.298E-1	3.134E+0	7.445E+0
-4.330E-1	3.079E+0	7.387E+0
-4.347E-1	3.121E+0	7.422E+0
-4.282E-1	3.007E+0	7.432E+0
-4.314E-1	3.140E+0	7.442E+0
-4.347E-1	3.173E+0	7.455E+0
-4.330E-1	3.072E+0	7.471E+0
-4.282E-1	3.124E+0	7.461E+0
-4.298E-1	3.163E+0	7.451E+0
-4.330E-1	3.101E+0	7.383E+0
-4.347E-1	3.153E+0	7.442E+0
-4.282E-1	3.124E+0	7.344E+0
-4.314E-1	3.228E+0	7.484E+0
-4.379E-1	3.020E+0	7.503E+0
-4.330E-1	3.114E+0	7.344E+0
-4.249E-1	3.130E+0	7.409E+0
-4.314E-1	3.186E+0	7.387E+0
-4.330E-1	3.056E+0	7.451E+0
-4.347E-1	3.130E+0	7.458E+0
-4.265E-1	3.085E+0	7.390E+0
-4.298E-1	3.173E+0	7.455E+0
-4.330E-1	3.156E+0	7.412E+0
-4.314E-1	3.163E+0	7.393E+0
-4.265E-1	3.053E+0	7.487E+0
-4.314E-1	3.072E+0	7.377E+0
-4.347E-1	3.066E+0	7.429E+0
-4.363E-1	3.095E+0	7.354E+0
-4.282E-1	3.079E+0	7.445E+0
-4.314E-1	3.079E+0	7.435E+0
-4.330E-1	3.030E+0	7.438E+0
-4.347E-1	3.098E+0	7.273E+0
-4.249E-1	3.127E+0	7.516E+0
-4.330E-1	3.105E+0	7.367E+0
-4.363E-1	3.069E+0	7.513E+0
-4.347E-1	3.111E+0	7.380E+0
-4.249E-1	3.156E+0	7.438E+0
-4.314E-1	3.147E+0	7.409E+0
-4.314E-1	3.114E+0	7.468E+0
-4.347E-1	3.085E+0	7.497E+0
-4.282E-1	3.072E+0	7.571E+0
-4.265E-1	3.127E+0	7.364E+0
-4.379E-1	3.134E+0	7.429E+0
-4.363E-1	3.114E+0	7.520E+0
-4.282E-1	3.124E+0	7.435E+0
-4.298E-1	3.059E+0	7.393E+0
-4.363E-1	3.153E+0	7.481E+0
-4.347E-1	3.101E+0	7.500E+0
-4.282E-1	3.095E+0	7.445E+0
-4.298E-1	3.101E+0	7.364E+0
-4.347E-1	3.124E+0	7.419E+0
-4.330E-1	3.049E+0	7.549E+0
-4.265E-1	3.179E+0	7.471E+0
-4.282E-1	3.010E+0	7.370E+0
-4.347E-1	3.140E+0	7.429E+0
-4.347E-1	3.082E+0	7.464E+0
-4.265E-1	3.062E+0	7.481E+0
-4.282E-1	3.130E+0	7.445E+0
-4.363E-1	3.085E+0	7.344E+0
-4.347E-1	3.147E+0	7.374E+0
-4.282E-1	3.153E+0	7.474E+0
-4.298E-1	3.182E+0	7.409E+0
-4.330E-1	3.195E+0	7.494E+0
-4.330E-1	3.108E+0	7.416E+0
-4.298E-1	3.140E+0	7.419E+0
-4.298E-1	3.130E+0	7.490E+0
-4.330E-1	3.092E+0	7.468E+0
-4.363E-1	3.085E+0	7.442E+0
-4.298E-1	3.072E+0	7.351E+0
-4.265E-1	3.108E+0	7.422E+0
-4.347E-1	3.108E+0	7.533E+0
-4.314E-1	2.962E+0	7.445E+0
-4.282E-1	3.082E+0	7.484E+0
-4.282E-1	3.017E+0	7.435E+0
-4.330E-1	3.118E+0	7.416E+0
-4.314E-1	3.059E+0	7.406E+0
-4.298E-1	3.066E+0	7.412E+0
-4.298E-1	3.085E+0	7.367E+0
-4.314E-1	3.043E+0	7.542E+0
-4.330E-1	3.114E+0	7.387E+0
-4.265E-1	3.092E+0	7.494E+0
-4.298E-1	3.127E+0	7.581E+0
-4.347E-1	3.092E+0	7.494E+0
-4.330E-1	3.069E+0	7.484E+0
-4.265E-1	3.088E+0	7.335E+0
-4.314E-1	3.118E+0	7.400E+0
-4.330E-1	3.114E+0	7.458E+0
-4.330E-1	3.137E+0	7.516E+0
-4.298E-1	3.085E+0	7.364E+0
-4.282E-1	3.101E+0	7.406E+0
-4.347E-1	3.059E+0	7.412E+0
-4.330E-1	3.040E+0	7.361E+0
-4.282E-1	3.105E+0	7.383E+0
-4.314E-1	3.014E+0	7.442E+0
-4.363E-1	3.049E+0	7.286E+0
-4.347E-1	3.056E+0	7.383E+0
-4.265E-1	3.088E+0	7.516E+0
-4.282E-1	3.101E+0	7.445E+0
-4.363E-1	3.118E+0	7.487E+0
-4.347E-1	3.105E+0	7.494E+0
-4.282E-1	3.134E+0	7.438E+0
-4.282E-1	3.075E+0	7.464E+0
-4.330E-1	3.079E+0	7.361E+0
-4.330E-1	3.108E+0	7.406E+0
-4.282E-1	3.033E+0	7.387E+0
-4.282E-1	3.088E+0	7.270E+0
-4.330E-1	3.111E+0	7.438E+0
-4.347E-1	3.166E+0	7.490E+0
-4.298E-1	3.075E+0	7.367E+0
-4.298E-1	3.111E+0	7.575E+0
-4.330E-1	3.014E+0	7.341E+0
-4.347E-1	3.088E+0	7.425E+0
-4.282E-1	3.108E+0	7.468E+0
-4.298E-1	3.085E+0	7.351E+0
-4.379E-1	3.108E+0	7.474E+0
-4.330E-1	3.114E+0	7.481E+0
-4.298E-1	3.179E+0	7.393E+0
-4.282E-1	3.092E+0	7.412E+0
-4.314E-1	3.130E+0	7.367E+0
-4.347E-1	3.088E+0	7.374E+0
-4.298E-1	3.095E+0	7.432E+0
-4.265E-1	3.105E+0	7.419E+0
-4.363E-1	3.092E+0	7.562E+0
-4.314E-1	3.079E+0	7.344E+0
-4.282E-1	3.108E+0	7.393E+0
-4.282E-1	3.079E+0	7.312E+0
-4.298E-1	3.114E+0	7.474E+0
-4.347E-1	3.114E+0	7.432E+0
-4.265E-1	3.105E+0	7.429E+0
-4.265E-1	3.140E+0	7.458E+0
-4.347E-1	3.079E+0	7.400E+0
-4.330E-1	3.108E+0	7.445E+0
-4.265E-1	3.092E+0	7.387E+0
-4.282E-1	3.127E+0	7.516E+0
-4.347E-1	3.169E+0	7.387E+0
-4.347E-1	3.118E+0	7.474E+0
-4.282E-1	3.173E+0	7.396E+0
-4.298E-1	3.114E+0	7.571E+0
-4.347E-1	3.098E+0	7.451E+0
-4.363E-1	3.066E+0	7.341E+0
-4.265E-1	3.085E+0	7.442E+0
-4.282E-1	3.075E+0	7.400E+0
-4.330E-1	3.049E+0	7.419E+0
-4.330E-1	3.118E+0	7.289E+0
-4.265E-1	3.101E+0	7.484E+0
-4.282E-1	3.040E+0	7.419E+0
-4.363E-1	3.143E+0	7.445E+0
-4.330E-1	3.092E+0	7.315E+0
-4.314E-1	3.130E+0	7.451E+0
-4.298E-1	3.085E+0	7.351E+0
-4.330E-1	3.079E+0	7.442E+0
-4.347E-1	3.098E+0	7.419E+0
-4.298E-1	3.176E+0	7.445E+0
-4.298E-1	3.079E+0	7.364E+0
-4.330E-1	3.111E+0	7.464E+0
-4.314E-1	3.134E+0	7.409E+0
-4.265E-1	3.085E+0	7.461E+0
-4.298E-1	3.150E+0	7.503E+0
-4.347E-1	3.082E+0	7.380E+0
-4.330E-1	3.101E+0	7.442E+0
-4.265E-1	3.095E+0	7.422E+0
-4.298E-1	3.020E+0	7.474E+0
-4.330E-1	3.169E+0	7.341E+0
-4.330E-1	3.088E+0	7.393E+0
-4.298E-1	3.114E+0	7.438E+0
-4.249E-1	3.118E+0	7.419E+0
-4.363E-1	3.105E+0	7.412E+0
-4.330E-1	3.137E+0	7.601E+0
-4.298E-1	3.169E+0	7.364E+0
-4.282E-1	3.066E+0	7.370E+0
-4.314E-1	3.124E+0	7.335E+0
-4.347E-1	3.056E+0	7.309E+0
-4.282E-1	3.108E+0	7.325E+0
-4.298E-1	3.127E+0	7.387E+0
-4.330E-1	3.137E+0	7.361E+0
-4.330E-1	3.101E+0	7.400E+0
-4.298E-1	3.130E+0	7.503E+0
-4.298E-1	3.088E+0	7.425E+0
-4.363E-1	3.085E+0	7.403E+0
-4.330E-1	3.186E+0	7.406E+0
-4.265E-1	3.153E+0	7.387E+0
-4.298E-1	3.127E+0	7.367E+0
-4.314E-1	3.088E+0	7.435E+0
-4.363E-1	3.137E+0	7.451E+0
-4.265E-1	3.053E+0	7.403E+0
-4.282E-1	3.092E+0	7.455E+0
-4.314E-1	3.189E+0	7.464E+0
-4.330E-1	3.134E+0	7.558E+0
-4.282E-1	3.140E+0	7.510E+0
-4.282E-1	3.095E+0	7.526E+0
-4.330E-1	3.156E+0	7.380E+0
-4.363E-1	3.079E+0	7.377E+0
-4.298E-1	3.082E+0	7.364E+0
-4.298E-1	3.072E+0	7.380E+0
-4.330E-1	3.143E+0	7.383E+0
-4.330E-1	3.124E+0	7.432E+0
-4.282E-1	3.075E+0	7.455E+0
-4.298E-1	3.095E+0	7.322E+0
-4.330E-1	3.069E+0	7.490E+0
-4.330E-1	3.153E+0	7.549E+0
-4.265E-1	3.156E+0	7.383E+0
-4.265E-1	3.108E+0	7.438E+0
-4.363E-1	3.046E+0	7.396E+0
-4.347E-1	3.040E+0	7.448E+0
-4.233E-1	3.108E+0	7.429E+0
-4.282E-1	3.150E+0	7.361E+0
-4.330E-1	3.153E+0	7.490E+0
-4.347E-1	3.056E+0	7.442E+0
-4.265E-1	3.088E+0	7.474E+0
-4.265E-1	3.147E+0	7.383E+0
-4.314E-1	3.118E+0	7.429E+0
-4.347E-1	3.101E+0	7.474E+0
-4.282E-1	3.105E+0	7.510E+0
-4.249E-1	3.150E+0	7.520E+0
-4.330E-1	3.101E+0	7.474E+0
-4.363E-1	3.101E+0	7.380E+0
-4.233E-1	3.121E+0	7.448E+0
-4.265E-1	3.085E+0	7.406E+0
-4.330E-1	3.043E+0	7.296E+0
-4.314E-1	3.111E+0	7.425E+0
-4.265E-1	3.134E+0	7.387E+0
-4.282E-1	3.101E+0	7.507E+0
-4.330E-1	3.150E+0	7.367E+0
-4.314E-1	3.075E+0	7.406E+0
-4.265E-1	3.095E+0	7.416E+0
-4.265E-1	3.108E+0	7.438E+0
-4.314E-1	3.098E+0	7.481E+0
-4.330E-1	3.105E+0	7.533E+0
-4.265E-1	3.056E+0	7.367E+0
-4.282E-1	3.056E+0	7.412E+0
-4.347E-1	3.036E+0	7.416E+0
-4.330E-1	3.088E+0	7.455E+0
-4.249E-1	3.156E+0	7.409E+0
-4.265E-1	3.046E+0	7.435E+0
-4.330E-1	3.163E+0	7.435E+0
-4.314E-1	3.033E+0	7.425E+0
-4.249E-1	3.069E+0	7.322E+0
-4.265E-1	3.098E+0	7.377E+0
-4.314E-1	3.095E+0	7.455E+0
-4.314E-1	3.049E+0	7.357E+0
-4.282E-1	3.127E+0	7.357E+0
-4.265E-1	3.066E+0	7.516E+0
-4.347E-1	3.043E+0	7.416E+0
-4.330E-1	3.075E+0	7.370E+0
-4.282E-1	3.153E+0	7.344E+0
-4.265E-1	3.101E+0	7.412E+0
-4.330E-1	3.095E+0	7.435E+0
-4.330E-1	3.150E+0	7.432E+0
-4.282E-1	3.147E+0	7.357E+0
-4.265E-1	3.199E+0	7.351E+0
-4.330E-1	3.121E+0	7.377E+0
-4.298E-1	3.088E+0	7.458E+0
-4.265E-1	3.140E+0	7.442E+0
-4.282E-1	3.033E+0	7.455E+0
-4.330E-1	3.105E+0	7.383E+0
-4.298E-1	3.140E+0	7.367E+0
-4.298E-1	3.082E+0	7.393E+0
-4.282E-1	3.072E+0	7.377E+0
-4.347E-1	3.046E+0	7.400E+0
-4.330E-1	3.014E+0	7.377E+0
-4.282E-1	3.111E+0	7.435E+0
-4.249E-1	3.160E+0	7.458E+0
-4.330E-1	3.049E+0	7.419E+0
-4.314E-1	3.066E+0	7.289E+0
-4.265E-1	3.127E+0	7.503E+0
-4.265E-1	3.130E+0	7.422E+0
-4.330E-1	3.108E+0	7.484E+0
-4.330E-1	3.108E+0	7.409E+0
-4.282E-1	3.092E+0	7.377E+0
-4.249E-1	3.085E+0	7.393E+0
-4.347E-1	3.066E+0	7.490E+0
-4.330E-1	3.053E+0	7.471E+0
-4.282E-1	3.150E+0	7.377E+0
-4.265E-1	3.127E+0	7.318E+0
-4.330E-1	2.975E+0	7.500E+0
-4.347E-1	3.098E+0	7.435E+0
-4.265E-1	3.082E+0	7.438E+0
-4.249E-1	3.156E+0	7.387E+0
-4.347E-1	3.069E+0	7.419E+0
-4.314E-1	3.072E+0	7.367E+0
-4.265E-1	3.066E+0	7.432E+0
-4.265E-1	3.046E+0	7.474E+0
-4.298E-1	3.085E+0	7.442E+0
-4.314E-1	3.049E+0	7.409E+0
-4.298E-1	3.075E+0	7.403E+0
-4.265E-1	3.030E+0	7.438E+0
-4.314E-1	3.118E+0	7.481E+0
-4.330E-1	3.108E+0	7.406E+0
-4.282E-1	3.114E+0	7.474E+0
-4.265E-1	3.118E+0	7.367E+0
-4.314E-1	3.137E+0	7.432E+0
-4.282E-1	3.079E+0	7.536E+0
-4.282E-1	3.114E+0	7.383E+0
-4.265E-1	3.092E+0	7.416E+0
-4.298E-1	3.072E+0	7.494E+0
-4.282E-1	3.062E+0	7.416E+0
-4.265E-1	3.098E+0	7.507E+0
-4.265E-1	3.079E+0	7.380E+0
-4.314E-1	3.124E+0	7.247E+0
-4.330E-1	3.095E+0	7.380E+0
-4.265E-1	3.088E+0	7.377E+0
-4.265E-1	3.036E+0	7.380E+0
-4.330E-1	3.137E+0	7.396E+0
-4.298E-1	3.098E+0	7.552E+0
-4.249E-1	3.134E+0	7.445E+0
-4.282E-1	3.066E+0	7.419E+0
-4.314E-1	3.114E+0	7.432E+0
-4.314E-1	3.059E+0	7.494E+0
-4.282E-1	3.066E+0	7.477E+0
-4.265E-1	3.173E+0	7.494E+0
-4.330E-1	3.137E+0	7.422E+0
-4.314E-1	3.124E+0	7.357E+0
-4.249E-1	3.079E+0	7.351E+0
-4.249E-1	3.114E+0	7.533E+0
-4.314E-1	3.124E+0	7.374E+0
-4.314E-1	3.124E+0	7.409E+0
-4.282E-1	3.137E+0	7.435E+0
-4.233E-1	3.085E+0	7.390E+0
-4.282E-1	3.118E+0	7.412E+0
-4.330E-1	3.118E+0	7.357E+0
-4.282E-1	3.027E+0	7.377E+0
-4.249E-1	3.176E+0	7.461E+0
-4.330E-1	3.166E+0	7.526E+0
-4.347E-1	3.108E+0	7.412E+0
-4.265E-1	3.033E+0	7.435E+0
-4.233E-1	3.027E+0	7.406E+0
-4.314E-1	3.079E+0	7.406E+0
-4.314E-1	3.075E+0	7.425E+0
-4.249E-1	3.101E+0	7.455E+0
-4.249E-1	3.069E+0	7.471E+0
-4.314E-1	3.111E+0	7.458E+0
-4.330E-1	3.111E+0	7.438E+0
-4.201E-1	3.160E+0	7.425E+0
-4.249E-1	3.173E+0	7.464E+0
-4.282E-1	3.134E+0	7.403E+0
-4.347E-1	3.111E+0	7.471E+0
-4.265E-1	3.040E+0	7.396E+0
-4.265E-1	3.066E+0	7.448E+0
-4.298E-1	3.130E+0	7.361E+0
-4.314E-1	3.046E+0	7.370E+0
-4.249E-1	3.079E+0	7.387E+0
-4.217E-1	3.088E+0	7.325E+0
-4.330E-1	3.114E+0	7.400E+0
-4.330E-1	3.118E+0	7.393E+0
-4.249E-1	3.124E+0	7.374E+0
-4.265E-1	3.036E+0	7.338E+0
-4.282E-1	3.072E+0	7.416E+0
-4.330E-1	3.140E+0	7.432E+0
-4.265E-1	3.062E+0	7.409E+0
-4.233E-1	3.036E+0	7.279E+0
-4.314E-1	2.991E+0	7.403E+0
-4.347E-1	3.098E+0	7.390E+0
-4.265E-1	3.072E+0	7.474E+0
-4.249E-1	3.043E+0	7.351E+0
-4.314E-1	3.079E+0	7.396E+0
-4.298E-1	3.127E+0	7.367E+0
-4.265E-1	3.121E+0	7.516E+0
-4.265E-1	3.053E+0	7.406E+0
-4.330E-1	3.098E+0	7.490E+0
-4.314E-1	3.118E+0	7.481E+0
-4.265E-1	3.114E+0	7.377E+0
-4.249E-1	3.046E+0	7.383E+0
-4.314E-1	3.121E+0	7.406E+0
-4.298E-1	3.069E+0	7.370E+0
-4.265E-1	3.124E+0	7.425E+0
-4.249E-1	3.118E+0	7.438E+0
-4.298E-1	3.069E+0	7.438E+0
-4.347E-1	3.137E+0	7.474E+0
-4.233E-1	3.079E+0	7.318E+0
-4.265E-1	3.027E+0	7.471E+0
-4.298E-1	3.163E+0	7.468E+0
-4.314E-1	3.092E+0	7.354E+0
-4.233E-1	3.082E+0	7.370E+0
-4.282E-1	3.137E+0	7.520E+0
-4.314E-1	3.092E+0	7.448E+0
-4.314E-1	3.043E+0	7.455E+0
-4.265E-1	3.085E+0	7.393E+0
-4.249E-1	3.095E+0	7.461E+0
-4.282E-1	3.072E+0	7.432E+0
-4.298E-1	3.130E+0	7.387E+0
-4.265E-1	3.166E+0	7.370E+0
-4.265E-1	3.101E+0	7.455E+0
-4.298E-1	3.121E+0	7.263E+0
-4.314E-1	3.111E+0	7.409E+0
-4.217E-1	3.140E+0	7.432E+0
-4.265E-1	3.114E+0	7.312E+0
-4.298E-1	3.046E+0	7.400E+0
-4.330E-1	3.169E+0	7.464E+0
-4.282E-1	3.040E+0	7.438E+0
-4.233E-1	3.121E+0	7.445E+0
-4.314E-1	3.085E+0	7.487E+0
-4.298E-1	3.082E+0	7.396E+0
-4.265E-1	3.017E+0	7.451E+0
-4.233E-1	3.043E+0	7.497E+0
-4.298E-1	3.127E+0	7.484E+0
-4.298E-1	3.127E+0	7.419E+0
-4.265E-1	3.121E+0	7.458E+0
-4.265E-1	3.098E+0	7.296E+0
-4.298E-1	3.098E+0	7.458E+0
-4.314E-1	3.075E+0	7.393E+0
-4.265E-1	3.056E+0	7.403E+0
-4.249E-1	3.075E+0	7.448E+0
-4.282E-1	3.092E+0	7.416E+0
-4.314E-1	3.121E+0	7.309E+0
-4.282E-1	3.069E+0	7.396E+0
-4.233E-1	3.121E+0	7.380E+0
-4.298E-1	3.059E+0	7.474E+0
-4.330E-1	3.043E+0	7.341E+0
-4.265E-1	3.066E+0	7.377E+0
-4.249E-1	3.118E+0	7.416E+0
-4.298E-1	3.118E+0	7.344E+0
-4.298E-1	3.121E+0	7.377E+0
-4.265E-1	3.098E+0	7.448E+0
-4.217E-1	3.108E+0	7.494E+0
-4.298E-1	3.156E+0	7.267E+0
-4.314E-1	3.079E+0	7.351E+0
-4.265E-1	3.079E+0	7.458E+0
-4.249E-1	3.085E+0	7.425E+0
-4.298E-1	3.156E+0	7.374E+0
-4.330E-1	3.095E+0	7.513E+0
-4.282E-1	3.182E+0	7.451E+0
-4.249E-1	3.072E+0	7.390E+0
-4.330E-1	3.134E+0	7.468E+0
-4.314E-1	3.075E+0	7.383E+0
-4.282E-1	3.124E+0	7.468E+0
-4.249E-1	3.118E+0	7.380E+0
-4.282E-1	3.095E+0	7.412E+0
-4.298E-1	3.137E+0	7.497E+0
-4.282E-1	3.066E+0	7.464E+0
-4.233E-1	3.075E+0	7.474E+0
-4.314E-1	3.105E+0	7.416E+0
-4.298E-1	3.124E+0	7.461E+0
-4.282E-1	3.114E+0	7.484E+0
-4.249E-1	3.108E+0	7.451E+0
-4.314E-1	3.101E+0	7.299E+0
-4.330E-1	3.092E+0	7.435E+0
-4.249E-1	3.082E+0	7.461E+0
-4.249E-1	3.069E+0	7.344E+0
-4.282E-1	3.111E+0	7.516E+0
-4.330E-1	3.095E+0	7.354E+0
-4.265E-1	3.079E+0	7.422E+0
-4.249E-1	3.134E+0	7.461E+0
-4.282E-1	3.143E+0	7.218E+0
-4.314E-1	3.160E+0	7.348E+0
-4.249E-1	3.059E+0	7.344E+0
-4.265E-1	3.082E+0	7.403E+0
-4.282E-1	3.053E+0	7.419E+0
-4.314E-1	3.205E+0	7.403E+0
-4.265E-1	3.043E+0	7.396E+0
-4.233E-1	3.098E+0	7.361E+0
-4.282E-1	3.111E+0	7.403E+0
-4.314E-1	3.134E+0	7.490E+0
-4.282E-1	3.150E+0	7.400E+0
-4.217E-1	3.049E+0	7.477E+0
-4.314E-1	3.101E+0	7.387E+0
-4.298E-1	3.082E+0	7.403E+0
-4.265E-1	3.072E+0	7.393E+0
-4.233E-1	3.108E+0	7.438E+0
-4.282E-1	3.095E+0	7.422E+0
-4.298E-1	3.092E+0	7.315E+0
-4.233E-1	3.092E+0	7.510E+0
-4.249E-1	3.049E+0	7.390E+0
-4.314E-1	3.111E+0	7.474E+0
-4.298E-1	3.186E+0	7.484E+0
-4.249E-1	3.140E+0	7.425E+0
-4.233E-1	3.095E+0	7.387E+0
-4.314E-1	3.114E+0	7.406E+0
-4.282E-1	3.095E+0	7.419E+0
-4.298E-1	3.062E+0	7.325E+0
-4.282E-1	3.092E+0	7.387E+0
-4.282E-1	3.082E+0	7.351E+0
-4.282E-1	3.118E+0	7.416E+0
-4.233E-1	3.166E+0	7.387E+0
-4.217E-1	3.095E+0	7.409E+0
-4.298E-1	3.059E+0	7.464E+0
-4.298E-1	3.114E+0	7.477E+0
-4.282E-1	3.033E+0	7.276E+0
-4.265E-1	3.166E+0	7.374E+0
-4.314E-1	3.092E+0	7.357E+0
-4.282E-1	3.098E+0	7.354E+0
-4.282E-1	3.069E+0	7.348E+0
-4.233E-1	3.098E+0	7.370E+0
-4.282E-1	3.088E+0	7.361E+0
-4.314E-1	3.098E+0	7.412E+0
-4.265E-1	3.075E+0	7.279E+0
-4.233E-1	3.059E+0	7.458E+0
-4.314E-1	3.082E+0	7.416E+0
-4.314E-1	3.092E+0	7.471E+0
-4.233E-1	3.114E+0	7.442E+0
-4.201E-1	3.143E+0	7.455E+0
-4.282E-1	3.101E+0	7.396E+0
-4.330E-1	3.059E+0	7.451E+0
-4.265E-1	3.101E+0	7.348E+0
-4.249E-1	3.130E+0	7.536E+0
-4.298E-1	3.069E+0	7.429E+0
-4.330E-1	3.098E+0	7.461E+0
-4.265E-1	3.066E+0	7.344E+0
-4.217E-1	3.098E+0	7.419E+0
-4.265E-1	3.092E+0	7.400E+0
-4.314E-1	3.160E+0	7.474E+0
-4.265E-1	3.085E+0	7.406E+0
-4.233E-1	3.153E+0	7.516E+0
-4.298E-1	3.056E+0	7.325E+0
-4.314E-1	3.160E+0	7.490E+0
-4.265E-1	3.121E+0	7.348E+0
-4.217E-1	3.085E+0	7.370E+0
-4.265E-1	3.111E+0	7.370E+0
-4.330E-1	3.095E+0	7.341E+0
-4.249E-1	3.095E+0	7.412E+0
-4.233E-1	3.066E+0	7.529E+0
-4.298E-1	3.036E+0	7.348E+0
-4.314E-1	3.056E+0	7.432E+0
-4.265E-1	3.147E+0	7.390E+0
-4.265E-1	3.056E+0	7.328E+0
-4.249E-1	3.121E+0	7.341E+0
-4.314E-1	3.118E+0	7.461E+0
-4.249E-1	3.069E+0	7.448E+0
-4.233E-1	3.137E+0	7.409E+0
-4.282E-1	3.176E+0	7.442E+0
-4.330E-1	3.111E+0	7.335E+0
-4.249E-1	3.118E+0	7.448E+0
-4.233E-1	3.053E+0	7.458E+0
-4.298E-1	3.121E+0	7.429E+0
-4.314E-1	3.108E+0	7.322E+0
-4.282E-1	3.130E+0	7.406E+0
-4.249E-1	3.121E+0	7.520E+0
-4.282E-1	3.118E+0	7.367E+0
-4.347E-1	3.066E+0	7.390E+0
-4.265E-1	3.127E+0	7.315E+0
-4.249E-1	3.134E+0	7.312E+0
-4.298E-1	3.088E+0	7.357E+0
-4.330E-1	3.108E+0	7.432E+0
-4.265E-1	3.075E+0	7.328E+0
-4.233E-1	3.082E+0	7.533E+0
-4.265E-1	3.053E+0	7.523E+0
-4.314E-1	3.147E+0	7.377E+0
-4.265E-1	3.085E+0	7.529E+0
-4.233E-1	3.056E+0	7.464E+0
-4.298E-1	3.075E+0	7.390E+0
-4.298E-1	3.095E+0	7.487E+0
-4.233E-1	3.062E+0	7.432E+0
-4.233E-1	3.114E+0	7.361E+0
-4.282E-1	3.153E+0	7.393E+0
-4.330E-1	3.062E+0	7.455E+0
-4.233E-1	3.069E+0	7.432E+0
-4.233E-1	3.101E+0	7.400E+0
-4.298E-1	3.098E+0	7.383E+0
-4.314E-1	3.124E+0	7.438E+0
-4.233E-1	3.101E+0	7.442E+0
-4.249E-1	3.072E+0	7.545E+0
-4.298E-1	3.069E+0	7.542E+0
-4.330E-1	3.066E+0	7.390E+0
-4.249E-1	3.160E+0	7.520E+0
-4.233E-1	3.137E+0	7.400E+0
-4.265E-1	3.095E+0	7.403E+0
-4.298E-1	3.049E+0	7.419E+0
-4.249E-1	3.092E+0	7.309E+0
-4.249E-1	3.134E+0	7.458E+0
-4.298E-1	3.156E+0	7.364E+0
-4.330E-1	3.127E+0	7.464E+0
-4.249E-1	3.121E+0	7.341E+0
-4.249E-1	3.023E+0	7.438E+0
-4.249E-1	3.114E+0	7.458E+0
-4.298E-1	3.163E+0	7.513E+0
-4.249E-1	3.127E+0	7.513E+0
-4.249E-1	3.118E+0	7.387E+0
-4.298E-1	3.134E+0	7.409E+0
-4.314E-1	3.088E+0	7.429E+0
-4.265E-1	3.082E+0	7.545E+0
-4.249E-1	3.092E+0	7.396E+0
-4.282E-1	3.118E+0	7.432E+0
-4.298E-1	3.001E+0	7.412E+0
-4.265E-1	3.114E+0	7.526E+0
-4.249E-1	3.066E+0	7.370E+0
-4.282E-1	3.143E+0	7.471E+0
-4.282E-1	3.166E+0	7.354E+0
-4.233E-1	3.092E+0	7.406E+0
-4.233E-1	3.059E+0	7.276E+0
-4.265E-1	3.124E+0	7.432E+0
-4.298E-1	3.033E+0	7.390E+0
-4.249E-1	3.118E+0	7.510E+0
-4.233E-1	3.085E+0	7.348E+0
-4.282E-1	3.108E+0	7.445E+0
-4.298E-1	3.137E+0	7.438E+0
-4.233E-1	3.134E+0	7.338E+0
-4.217E-1	3.160E+0	7.438E+0
-4.282E-1	3.062E+0	7.241E+0
-4.282E-1	3.098E+0	7.445E+0
-4.249E-1	3.095E+0	7.406E+0
-4.249E-1	3.095E+0	7.331E+0
-4.265E-1	3.069E+0	7.348E+0
-4.298E-1	3.111E+0	7.318E+0
-4.265E-1	3.075E+0	7.432E+0
-4.233E-1	3.046E+0	7.516E+0
-4.282E-1	3.033E+0	7.484E+0
-4.282E-1	3.153E+0	7.422E+0
-4.282E-1	3.049E+0	7.357E+0
-4.217E-1	3.088E+0	7.435E+0
-4.249E-1	3.137E+0	7.409E+0
-4.282E-1	2.991E+0	7.283E+0
-4.249E-1	3.134E+0	7.387E+0
-4.217E-1	3.072E+0	7.331E+0
-4.282E-1	3.079E+0	7.380E+0
-4.282E-1	3.134E+0	7.328E+0
-4.249E-1	3.056E+0	7.507E+0
-4.217E-1	3.092E+0	7.477E+0
-4.282E-1	3.195E+0	7.390E+0
-4.314E-1	3.169E+0	7.383E+0
-4.265E-1	3.101E+0	7.400E+0
-4.217E-1	3.085E+0	7.458E+0
-4.282E-1	3.163E+0	7.390E+0
-4.314E-1	3.036E+0	7.396E+0
-4.233E-1	3.121E+0	7.387E+0
-4.201E-1	3.023E+0	7.403E+0
-4.314E-1	3.127E+0	7.416E+0
-4.298E-1	3.147E+0	7.396E+0
-4.233E-1	3.069E+0	7.481E+0
-4.217E-1	3.202E+0	7.461E+0
-4.282E-1	3.066E+0	7.419E+0
-4.282E-1	3.085E+0	7.380E+0
-4.265E-1	3.088E+0	7.438E+0
-4.217E-1	3.082E+0	7.477E+0
-4.298E-1	3.069E+0	7.276E+0
-4.298E-1	3.160E+0	7.400E+0
-4.282E-1	3.079E+0	7.406E+0
-4.201E-1	3.105E+0	7.445E+0
-4.282E-1	3.137E+0	7.487E+0
-4.298E-1	3.069E+0	7.393E+0
-4.249E-1	3.066E+0	7.367E+0
-4.217E-1	3.098E+0	7.400E+0
-4.265E-1	3.121E+0	7.487E+0
-4.314E-1	3.069E+0	7.367E+0
-4.249E-1	3.049E+0	7.406E+0
-4.233E-1	3.040E+0	7.383E+0
-4.298E-1	3.111E+0	7.387E+0
-4.298E-1	3.062E+0	7.344E+0
-4.249E-1	3.127E+0	7.429E+0
-4.233E-1	3.095E+0	7.390E+0
-4.282E-1	3.088E+0	7.315E+0
-4.298E-1	3.095E+0	7.503E+0
-4.249E-1	3.153E+0	7.490E+0
-4.217E-1	3.118E+0	7.383E+0
-4.282E-1	3.147E+0	7.338E+0
-4.314E-1	3.169E+0	7.396E+0
-4.233E-1	3.101E+0	7.318E+0
-4.217E-1	3.098E+0	7.432E+0
-4.265E-1	3.127E+0	7.464E+0
-4.298E-1	3.066E+0	7.497E+0
-4.233E-1	3.134E+0	7.412E+0
-4.201E-1	3.173E+0	7.516E+0
-4.265E-1	3.069E+0	7.507E+0
-4.298E-1	3.095E+0	7.374E+0
-4.233E-1	3.140E+0	7.390E+0
-4.201E-1	3.066E+0	7.591E+0
-4.249E-1	3.095E+0	7.380E+0
-4.298E-1	3.062E+0	7.318E+0
-4.265E-1	3.111E+0	7.464E+0
-4.217E-1	3.092E+0	7.461E+0
-4.282E-1	3.075E+0	7.419E+0
-4.298E-1	3.046E+0	7.338E+0
-4.233E-1	3.111E+0	7.383E+0
-4.217E-1	3.053E+0	7.510E+0
-4.249E-1	3.072E+0	7.448E+0
-4.282E-1	3.114E+0	7.374E+0
-4.249E-1	3.043E+0	7.322E+0
-4.233E-1	3.118E+0	7.370E+0
-4.265E-1	3.095E+0	7.445E+0
-4.282E-1	3.153E+0	7.425E+0
-4.233E-1	3.176E+0	7.445E+0
-4.233E-1	3.150E+0	7.425E+0
-4.249E-1	3.153E+0	7.331E+0
-4.265E-1	3.079E+0	7.338E+0
-4.249E-1	3.137E+0	7.412E+0
-4.217E-1	3.166E+0	7.422E+0
-4.265E-1	3.121E+0	7.412E+0
-4.298E-1	3.118E+0	7.477E+0
-4.233E-1	3.085E+0	7.406E+0
-4.217E-1	3.105E+0	7.484E+0
-4.265E-1	3.124E+0	7.357E+0
-4.298E-1	3.059E+0	7.286E+0
-4.233E-1	3.101E+0	7.351E+0
-4.217E-1	3.098E+0	7.422E+0
-4.249E-1	3.134E+0	7.331E+0
-4.298E-1	3.095E+0	7.348E+0
-4.217E-1	3.053E+0	7.490E+0
-4.233E-1	3.124E+0	7.286E+0
-4.249E-1	3.134E+0	7.325E+0
-4.298E-1	3.040E+0	7.406E+0
-4.249E-1	3.160E+0	7.364E+0
-4.233E-1	3.114E+0	7.312E+0
-4.233E-1	3.140E+0	7.461E+0
-4.298E-1	3.007E+0	7.393E+0
-4.217E-1	3.118E+0	7.322E+0
-4.233E-1	3.066E+0	7.432E+0
-4.249E-1	3.130E+0	7.374E+0
-4.282E-1	3.040E+0	7.406E+0
-4.249E-1	3.075E+0	7.416E+0
-4.233E-1	3.066E+0	7.432E+0
-4.249E-1	3.137E+0	7.497E+0
-4.298E-1	3.069E+0	7.409E+0
-4.265E-1	3.046E+0	7.364E+0
-4.217E-1	3.069E+0	7.416E+0
-4.249E-1	3.075E+0	7.432E+0
-4.298E-1	3.108E+0	7.435E+0
-4.298E-1	3.124E+0	7.429E+0
-4.217E-1	3.098E+0	7.409E+0
-4.265E-1	3.111E+0	7.477E+0
-4.298E-1	3.143E+0	7.318E+0
-4.249E-1	3.105E+0	7.344E+0
-4.233E-1	3.049E+0	7.370E+0
-4.265E-1	3.143E+0	7.438E+0
-4.265E-1	3.108E+0	7.390E+0
-4.265E-1	3.095E+0	7.367E+0
-4.201E-1	3.124E+0	7.387E+0
-4.282E-1	3.108E+0	7.406E+0
-4.282E-1	3.111E+0	7.422E+0
-4.249E-1	3.075E+0	7.448E+0
-4.233E-1	3.069E+0	7.283E+0
-4.265E-1	3.072E+0	7.468E+0
-4.282E-1	3.134E+0	7.481E+0
-4.217E-1	3.027E+0	7.387E+0
-4.201E-1	3.101E+0	7.374E+0
-4.282E-1	3.072E+0	7.396E+0
-4.298E-1	3.173E+0	7.481E+0
-4.265E-1	3.150E+0	7.370E+0
-4.217E-1	3.121E+0	7.409E+0
-4.249E-1	3.066E+0	7.387E+0
-4.330E-1	3.140E+0	7.367E+0
-4.217E-1	3.147E+0	7.451E+0
-4.201E-1	3.114E+0	7.348E+0
-4.282E-1	3.118E+0	7.390E+0
-4.265E-1	3.059E+0	7.562E+0
-4.249E-1	3.101E+0	7.260E+0
-4.217E-1	3.130E+0	7.325E+0
-4.233E-1	3.075E+0	7.338E+0
-4.314E-1	3.004E+0	7.425E+0
-4.233E-1	3.046E+0	7.335E+0
-4.217E-1	3.014E+0	7.425E+0
-4.249E-1	3.124E+0	7.374E+0
-4.314E-1	3.069E+0	7.370E+0
-4.233E-1	3.153E+0	7.367E+0
-4.217E-1	3.176E+0	7.442E+0
-4.265E-1	3.072E+0	7.367E+0
-4.282E-1	3.046E+0	7.445E+0
-4.233E-1	3.066E+0	7.487E+0
-4.217E-1	3.046E+0	7.435E+0
-4.282E-1	3.056E+0	7.387E+0
-4.314E-1	3.095E+0	7.357E+0
-4.233E-1	3.075E+0	7.403E+0
-4.217E-1	3.137E+0	7.315E+0
-4.233E-1	3.066E+0	7.322E+0
-4.298E-1	3.056E+0	7.448E+0
-4.265E-1	3.127E+0	7.406E+0
-4.217E-1	3.105E+0	7.325E+0
-4.249E-1	3.137E+0	7.364E+0
-4.282E-1	3.095E+0	7.328E+0
-4.249E-1	3.092E+0	7.322E+0
-4.184E-1	3.092E+0	7.419E+0
-4.249E-1	3.095E+0	7.412E+0
-4.282E-1	3.114E+0	7.283E+0
-4.233E-1	3.153E+0	7.403E+0
-4.184E-1	3.118E+0	7.380E+0
-4.265E-1	3.043E+0	7.497E+0
-4.282E-1	3.143E+0	7.545E+0
-4.249E-1	3.121E+0	7.419E+0
-4.201E-1	3.121E+0	7.536E+0
-4.282E-1	3.075E+0	7.367E+0
-4.298E-1	3.075E+0	7.318E+0
-4.233E-1	3.095E+0	7.458E+0
-4.233E-1	3.166E+0	7.335E+0
-4.249E-1	3.075E+0	7.383E+0
-4.298E-1	3.176E+0	7.354E+0
-4.233E-1	3.046E+0	7.361E+0
-4.201E-1	3.043E+0	7.396E+0
-4.265E-1	3.105E+0	7.351E+0
-4.282E-1	3.118E+0	7.422E+0
-4.233E-1	3.156E+0	7.477E+0
-4.217E-1	3.163E+0	7.523E+0
-4.265E-1	3.092E+0	7.461E+0
-4.265E-1	3.163E+0	7.335E+0
-4.265E-1	3.114E+0	7.477E+0
-4.184E-1	3.118E+0	7.364E+0
-4.233E-1	3.169E+0	7.315E+0
-4.298E-1	3.163E+0	7.458E+0
-4.249E-1	3.111E+0	7.383E+0
-4.201E-1	3.127E+0	7.390E+0
-4.265E-1	3.134E+0	7.400E+0
-4.282E-1	3.079E+0	7.364E+0
-4.217E-1	3.085E+0	7.412E+0
-4.184E-1	3.095E+0	7.445E+0
-4.233E-1	3.082E+0	7.351E+0
-4.265E-1	3.082E+0	7.545E+0
-4.233E-1	3.121E+0	7.419E+0
-4.168E-1	3.088E+0	7.396E+0
-4.265E-1	3.088E+0	7.429E+0
-4.314E-1	3.059E+0	7.464E+0
-4.233E-1	3.066E+0	7.390E+0
-4.217E-1	3.075E+0	7.325E+0
-4.249E-1	3.014E+0	7.361E+0
-4.298E-1	3.098E+0	7.520E+0
-4.265E-1	3.105E+0	7.351E+0
-4.201E-1	3.043E+0	7.432E+0
-4.265E-1	3.062E+0	7.442E+0
-4.282E-1	3.140E+0	7.412E+0
-4.233E-1	3.114E+0	7.361E+0
-4.184E-1	3.040E+0	7.448E+0
-4.249E-1	3.053E+0	7.312E+0
-4.282E-1	3.075E+0	7.429E+0
-4.249E-1	3.108E+0	7.468E+0
-4.201E-1	3.095E+0	7.387E+0
-4.249E-1	3.127E+0	7.396E+0
-4.265E-1	3.124E+0	7.432E+0
-4.249E-1	3.111E+0	7.367E+0
-4.184E-1	3.118E+0	7.400E+0
-4.249E-1	3.062E+0	7.442E+0
-4.298E-1	3.092E+0	7.335E+0
-4.249E-1	3.114E+0	7.458E+0
-4.184E-1	3.124E+0	7.338E+0
-4.249E-1	3.046E+0	7.516E+0
-4.330E-1	3.040E+0	7.484E+0
-4.249E-1	3.105E+0	7.425E+0
-4.201E-1	3.040E+0	7.344E+0
-4.233E-1	3.053E+0	7.292E+0
-4.282E-1	3.111E+0	7.361E+0
-4.249E-1	3.147E+0	7.325E+0
-4.201E-1	3.173E+0	7.296E+0
-4.249E-1	3.143E+0	7.468E+0
-4.298E-1	3.072E+0	7.477E+0
-4.249E-1	3.072E+0	7.445E+0
-4.184E-1	3.049E+0	7.422E+0
-4.249E-1	3.140E+0	7.374E+0
-4.282E-1	3.075E+0	7.464E+0
-4.249E-1	3.036E+0	7.500E+0
-4.217E-1	3.036E+0	7.425E+0
-4.233E-1	3.085E+0	7.367E+0
-4.282E-1	3.075E+0	7.383E+0
-4.249E-1	3.082E+0	7.357E+0
-4.201E-1	3.098E+0	7.387E+0
-4.233E-1	3.114E+0	7.231E+0
-4.282E-1	3.140E+0	7.445E+0
-4.249E-1	3.124E+0	7.357E+0
-4.217E-1	3.053E+0	7.536E+0
-4.249E-1	3.040E+0	7.344E+0
-4.282E-1	3.098E+0	7.409E+0
-4.249E-1	3.098E+0	7.396E+0
-4.217E-1	3.062E+0	7.542E+0
-4.233E-1	3.140E+0	7.396E+0
-4.298E-1	3.014E+0	7.383E+0
-4.265E-1	3.143E+0	7.361E+0
-4.201E-1	3.066E+0	7.400E+0
-4.249E-1	3.101E+0	7.335E+0
-4.265E-1	3.056E+0	7.325E+0
-4.233E-1	3.082E+0	7.351E+0
-4.217E-1	3.092E+0	7.419E+0
-4.249E-1	3.066E+0	7.416E+0
-4.298E-1	3.075E+0	7.361E+0
-4.184E-1	3.075E+0	7.361E+0
-4.217E-1	3.098E+0	7.442E+0
-4.265E-1	3.059E+0	7.315E+0
-4.282E-1	3.033E+0	7.425E+0
-4.217E-1	3.130E+0	7.448E+0
-4.201E-1	3.121E+0	7.412E+0
-4.217E-1	3.101E+0	7.455E+0
-4.265E-1	3.033E+0	7.283E+0
-4.233E-1	3.101E+0	7.348E+0
-4.201E-1	3.062E+0	7.406E+0
-4.217E-1	3.121E+0	7.374E+0
-4.282E-1	3.082E+0	7.318E+0
-4.233E-1	3.049E+0	7.338E+0
-4.168E-1	3.118E+0	7.331E+0
-4.233E-1	3.072E+0	7.461E+0
-4.282E-1	3.092E+0	7.520E+0
-4.217E-1	3.082E+0	7.409E+0
-4.201E-1	3.163E+0	7.396E+0
-4.233E-1	3.059E+0	7.419E+0
-4.265E-1	3.079E+0	7.374E+0
-4.249E-1	3.066E+0	7.383E+0
-4.184E-1	3.098E+0	7.400E+0
-4.217E-1	2.994E+0	7.487E+0
-4.298E-1	3.079E+0	7.445E+0
-4.265E-1	3.066E+0	7.403E+0
-4.168E-1	3.075E+0	7.435E+0
-4.233E-1	3.088E+0	7.552E+0
-4.298E-1	3.098E+0	7.451E+0
-4.233E-1	3.072E+0	7.438E+0
-4.201E-1	3.066E+0	7.406E+0
-4.233E-1	3.079E+0	7.354E+0
-4.249E-1	3.163E+0	7.283E+0
-4.249E-1	3.114E+0	7.289E+0
-4.217E-1	3.040E+0	7.283E+0
-4.201E-1	3.108E+0	7.357E+0
-4.282E-1	3.033E+0	7.357E+0
-4.233E-1	3.130E+0	7.370E+0
-4.201E-1	3.092E+0	7.412E+0
-4.217E-1	3.137E+0	7.380E+0
-4.282E-1	3.114E+0	7.344E+0
-4.233E-1	3.098E+0	7.422E+0
-4.184E-1	3.105E+0	7.328E+0
-4.201E-1	3.111E+0	7.419E+0
-4.249E-1	3.066E+0	7.448E+0
-4.265E-1	3.118E+0	7.481E+0
-4.168E-1	3.088E+0	7.322E+0
-4.233E-1	3.147E+0	7.409E+0
-4.265E-1	3.143E+0	7.325E+0
-4.217E-1	3.023E+0	7.351E+0
-4.184E-1	3.134E+0	7.403E+0
-4.265E-1	3.014E+0	7.409E+0
-4.249E-1	3.111E+0	7.490E+0
-4.233E-1	3.137E+0	7.351E+0
-4.184E-1	3.056E+0	7.520E+0
-4.265E-1	3.082E+0	7.380E+0
-4.265E-1	3.147E+0	7.351E+0
-4.265E-1	3.033E+0	7.406E+0
-4.184E-1	3.040E+0	7.451E+0
-4.233E-1	3.085E+0	7.461E+0
-4.249E-1	3.072E+0	7.474E+0
-4.265E-1	3.062E+0	7.263E+0
-4.201E-1	3.105E+0	7.335E+0
-4.217E-1	3.143E+0	7.461E+0
-4.249E-1	3.095E+0	7.325E+0
-4.217E-1	3.095E+0	7.387E+0
-4.217E-1	3.027E+0	7.484E+0
-4.217E-1	3.082E+0	7.516E+0
-4.233E-1	3.075E+0	7.477E+0
-4.249E-1	3.124E+0	7.403E+0
-4.201E-1	3.040E+0	7.318E+0
-4.249E-1	3.153E+0	7.296E+0
-4.282E-1	3.105E+0	7.341E+0
-4.217E-1	3.053E+0	7.357E+0
-4.217E-1	3.169E+0	7.451E+0
-4.201E-1	3.137E+0	7.380E+0
-4.282E-1	3.111E+0	7.390E+0
-4.233E-1	3.056E+0	7.370E+0
-4.217E-1	3.095E+0	7.322E+0
-4.233E-1	3.043E+0	7.409E+0
-4.282E-1	3.062E+0	7.341E+0
-4.201E-1	3.166E+0	7.468E+0
-4.201E-1	3.088E+0	7.523E+0
-4.249E-1	3.027E+0	7.445E+0
-4.282E-1	3.114E+0	7.396E+0
-4.233E-1	3.033E+0	7.387E+0
-4.201E-1	3.127E+0	7.357E+0
-4.265E-1	3.082E+0	7.231E+0
-4.265E-1	3.040E+0	7.377E+0
-4.265E-1	3.095E+0	7.328E+0
-4.184E-1	3.101E+0	7.516E+0
-4.217E-1	3.030E+0	7.361E+0
-4.265E-1	3.082E+0	7.367E+0
-4.217E-1	3.124E+0	7.367E+0
-4.201E-1	3.069E+0	7.367E+0
-4.233E-1	3.150E+0	7.403E+0
-4.282E-1	3.066E+0	7.305E+0
-4.233E-1	3.059E+0	7.396E+0
-4.184E-1	3.062E+0	7.351E+0
-4.201E-1	3.049E+0	7.283E+0
-4.265E-1	3.124E+0	7.458E+0
-4.249E-1	3.027E+0	7.299E+0
-4.217E-1	3.053E+0	7.442E+0
-4.217E-1	3.114E+0	7.354E+0
-4.298E-1	3.111E+0	7.348E+0
-4.217E-1	3.114E+0	7.283E+0
-4.201E-1	3.114E+0	7.390E+0
-4.249E-1	3.075E+0	7.412E+0
-4.265E-1	3.046E+0	7.438E+0
-4.249E-1	3.066E+0	7.325E+0
-4.184E-1	3.137E+0	7.318E+0
-4.184E-1	3.130E+0	7.338E+0
-4.282E-1	3.114E+0	7.387E+0
-4.233E-1	3.095E+0	7.335E+0
-4.184E-1	3.108E+0	7.338E+0
-4.217E-1	3.082E+0	7.477E+0
-4.249E-1	3.053E+0	7.231E+0
-4.249E-1	3.066E+0	7.374E+0
-4.168E-1	3.033E+0	7.377E+0
-4.233E-1	3.046E+0	7.416E+0
-4.265E-1	3.098E+0	7.425E+0
-4.233E-1	3.075E+0	7.331E+0
-4.201E-1	3.111E+0	7.422E+0
-4.233E-1	3.082E+0	7.361E+0
-4.265E-1	3.098E+0	7.503E+0
-4.233E-1	3.030E+0	7.503E+0
-4.184E-1	3.130E+0	7.377E+0
-4.201E-1	3.098E+0	7.283E+0
-4.249E-1	3.062E+0	7.348E+0
-4.265E-1	3.069E+0	7.455E+0
-4.201E-1	3.014E+0	7.497E+0
-4.217E-1	3.082E+0	7.448E+0
-4.249E-1	3.075E+0	7.312E+0
-4.249E-1	3.092E+0	7.406E+0
-4.168E-1	3.137E+0	7.409E+0
-4.217E-1	3.085E+0	7.279E+0
-4.265E-1	3.079E+0	7.328E+0
-4.233E-1	3.053E+0	7.341E+0
-4.184E-1	3.062E+0	7.364E+0
-4.217E-1	3.062E+0	7.377E+0
-4.265E-1	3.160E+0	7.455E+0
-4.217E-1	3.134E+0	7.367E+0
-4.201E-1	3.056E+0	7.455E+0
-4.233E-1	3.040E+0	7.461E+0
-4.282E-1	3.046E+0	7.400E+0
-4.249E-1	3.053E+0	7.357E+0
-4.184E-1	3.092E+0	7.510E+0
-4.233E-1	3.095E+0	7.438E+0
-4.249E-1	3.030E+0	7.315E+0
-4.233E-1	3.062E+0	7.464E+0
-4.217E-1	3.079E+0	7.490E+0
-4.217E-1	3.114E+0	7.403E+0
-4.282E-1	3.098E+0	7.315E+0
-4.233E-1	3.124E+0	7.348E+0
-4.201E-1	3.023E+0	7.539E+0
-4.217E-1	3.105E+0	7.348E+0
-4.298E-1	3.066E+0	7.461E+0
-4.233E-1	3.108E+0	7.344E+0
-4.201E-1	3.095E+0	7.422E+0
-4.201E-1	3.114E+0	7.429E+0
-4.298E-1	3.088E+0	7.338E+0
-4.217E-1	3.150E+0	7.374E+0
-4.184E-1	3.066E+0	7.383E+0
-4.201E-1	3.085E+0	7.419E+0
-4.282E-1	3.111E+0	7.357E+0
-4.233E-1	3.121E+0	7.312E+0
-4.201E-1	3.046E+0	7.406E+0
-4.217E-1	3.137E+0	7.331E+0
-4.265E-1	3.066E+0	7.390E+0
-4.233E-1	3.053E+0	7.497E+0
-4.217E-1	3.079E+0	7.442E+0
-4.184E-1	3.069E+0	7.425E+0
-4.249E-1	3.130E+0	7.400E+0
-4.233E-1	3.098E+0	7.393E+0
-4.168E-1	3.053E+0	7.403E+0
-4.233E-1	3.130E+0	7.432E+0
-4.265E-1	3.082E+0	7.309E+0
-4.265E-1	3.079E+0	7.354E+0
-4.184E-1	3.088E+0	7.331E+0
-4.201E-1	3.066E+0	7.344E+0
-4.282E-1	3.153E+0	7.409E+0
-4.233E-1	3.105E+0	7.357E+0
-4.201E-1	3.156E+0	7.484E+0
-4.168E-1	3.036E+0	7.383E+0
-4.249E-1	3.007E+0	7.403E+0
-4.217E-1	3.069E+0	7.458E+0
-4.201E-1	3.062E+0	7.354E+0
-4.201E-1	3.049E+0	7.325E+0
-4.298E-1	3.056E+0	7.409E+0
-4.233E-1	3.075E+0	7.374E+0
-4.201E-1	3.069E+0	7.445E+0
-4.168E-1	3.082E+0	7.361E+0
-4.265E-1	3.108E+0	7.419E+0
-4.265E-1	3.118E+0	7.448E+0
-4.184E-1	3.105E+0	7.400E+0
-4.184E-1	3.105E+0	7.374E+0
-4.233E-1	3.127E+0	7.292E+0
-4.249E-1	3.137E+0	7.471E+0
-4.201E-1	3.053E+0	7.374E+0
-4.168E-1	3.101E+0	7.318E+0
-4.265E-1	3.036E+0	7.361E+0
-4.233E-1	3.163E+0	7.435E+0
-4.201E-1	3.098E+0	7.422E+0
-4.217E-1	3.020E+0	7.471E+0
-4.265E-1	3.098E+0	7.351E+0
-4.217E-1	3.114E+0	7.406E+0
-4.233E-1	3.105E+0	7.299E+0
-4.201E-1	3.114E+0	7.364E+0
-4.249E-1	3.085E+0	7.400E+0
-4.201E-1	3.134E+0	7.455E+0
-4.201E-1	3.088E+0	7.351E+0
-4.217E-1	3.150E+0	7.461E+0
-4.249E-1	3.127E+0	7.361E+0
-4.233E-1	3.121E+0	7.422E+0
-4.201E-1	3.095E+0	7.432E+0
-4.184E-1	3.105E+0	7.396E+0
-4.249E-1	3.124E+0	7.322E+0
-4.233E-1	3.101E+0	7.419E+0
-4.168E-1	3.095E+0	7.364E+0
-4.217E-1	3.095E+0	7.348E+0
-4.282E-1	3.092E+0	7.296E+0
-4.249E-1	3.114E+0	7.393E+0
-4.217E-1	3.098E+0	7.429E+0
-4.249E-1	3.121E+0	7.364E+0
-4.233E-1	3.069E+0	7.380E+0
-4.233E-1	3.062E+0	7.416E+0
-4.184E-1	3.092E+0	7.344E+0
-4.201E-1	3.072E+0	7.351E+0
-4.282E-1	3.118E+0	7.387E+0
-4.249E-1	3.098E+0	7.406E+0
-4.152E-1	3.114E+0	7.461E+0
-4.201E-1	3.150E+0	7.425E+0
-4.233E-1	3.121E+0	7.383E+0
-4.217E-1	3.147E+0	7.445E+0
-4.168E-1	3.043E+0	7.400E+0
-4.201E-1	3.030E+0	7.396E+0
-4.233E-1	3.176E+0	7.354E+0
-4.233E-1	3.118E+0	7.425E+0
-4.201E-1	3.101E+0	7.429E+0
-4.217E-1	3.111E+0	7.338E+0
-4.249E-1	3.046E+0	7.344E+0
-4.265E-1	3.069E+0	7.461E+0
-4.184E-1	3.137E+0	7.429E+0
-4.201E-1	3.111E+0	7.380E+0
-4.249E-1	3.079E+0	7.484E+0
-4.217E-1	3.137E+0	7.396E+0
-4.217E-1	3.098E+0	7.305E+0
-4.201E-1	3.059E+0	7.309E+0
-4.249E-1	3.098E+0	7.442E+0
-4.184E-1	3.082E+0	7.315E+0
-4.168E-1	3.049E+0	7.370E+0
-4.201E-1	3.059E+0	7.464E+0
-4.249E-1	3.137E+0	7.367E+0
-4.233E-1	3.079E+0	7.318E+0
-4.168E-1	3.114E+0	7.361E+0
-4.201E-1	3.092E+0	7.438E+0
-4.265E-1	3.079E+0	7.477E+0
-4.233E-1	3.046E+0	7.487E+0
-4.201E-1	3.069E+0	7.348E+0
-4.201E-1	3.095E+0	7.409E+0
-4.265E-1	3.079E+0	7.390E+0
-4.249E-1	3.004E+0	7.396E+0
-4.168E-1	3.150E+0	7.406E+0
-4.233E-1	3.053E+0	7.390E+0
-4.249E-1	3.153E+0	7.377E+0
-4.233E-1	3.101E+0	7.390E+0
-4.168E-1	3.092E+0	7.325E+0
-4.217E-1	3.092E+0	7.396E+0
-4.233E-1	3.098E+0	7.396E+0
-4.233E-1	3.088E+0	7.412E+0
-4.217E-1	3.079E+0	7.338E+0
-4.201E-1	3.069E+0	7.416E+0
-4.233E-1	2.991E+0	7.468E+0
-4.233E-1	3.069E+0	7.429E+0
-4.168E-1	3.137E+0	7.361E+0
-4.201E-1	3.046E+0	7.494E+0
-4.233E-1	3.069E+0	7.257E+0
-4.233E-1	3.079E+0	7.400E+0
-4.184E-1	3.072E+0	7.409E+0
-4.184E-1	3.023E+0	7.315E+0
-4.265E-1	3.059E+0	7.361E+0
-4.217E-1	3.072E+0	7.344E+0
-4.168E-1	3.053E+0	7.344E+0
-4.184E-1	3.033E+0	7.442E+0
-4.249E-1	3.046E+0	7.474E+0
-4.233E-1	3.124E+0	7.390E+0
-4.184E-1	3.040E+0	7.344E+0
-4.201E-1	3.033E+0	7.361E+0
-4.265E-1	3.134E+0	7.241E+0
-4.201E-1	3.150E+0	7.396E+0
-4.184E-1	3.101E+0	7.367E+0
-4.184E-1	3.085E+0	7.315E+0
-4.265E-1	3.056E+0	7.448E+0
-4.217E-1	3.101E+0	7.341E+0
-4.168E-1	3.169E+0	7.406E+0
-4.217E-1	3.095E+0	7.361E+0
-4.265E-1	3.124E+0	7.338E+0
-4.233E-1	3.085E+0	7.474E+0
-4.152E-1	3.062E+0	7.425E+0
-4.201E-1	3.001E+0	7.273E+0
-4.249E-1	3.098E+0	7.286E+0
-4.249E-1	3.033E+0	7.461E+0
-4.168E-1	3.017E+0	7.393E+0
-4.217E-1	3.098E+0	7.351E+0
-4.249E-1	3.092E+0	7.464E+0
-4.233E-1	3.121E+0	7.474E+0
-4.168E-1	3.127E+0	7.403E+0
-4.184E-1	3.108E+0	7.374E+0
-4.217E-1	3.062E+0	7.390E+0
-4.217E-1	3.137E+0	7.425E+0
-4.168E-1	3.160E+0	7.292E+0
-4.184E-1	3.079E+0	7.257E+0
-4.265E-1	3.033E+0	7.422E+0
-4.217E-1	3.111E+0	7.416E+0
-4.152E-1	3.082E+0	7.438E+0
-4.201E-1	3.095E+0	7.341E+0
-4.233E-1	3.046E+0	7.361E+0
-4.233E-1	3.092E+0	7.438E+0
-4.184E-1	3.069E+0	7.477E+0
-4.201E-1	3.001E+0	7.510E+0
-4.282E-1	3.040E+0	7.364E+0
-4.249E-1	3.053E+0	7.412E+0
-4.152E-1	3.186E+0	7.377E+0
-4.217E-1	3.020E+0	7.448E+0
-4.233E-1	3.059E+0	7.367E+0
-4.201E-1	3.095E+0	7.318E+0
-4.184E-1	3.056E+0	7.338E+0
-4.201E-1	3.079E+0	7.364E+0
-4.233E-1	3.062E+0	7.377E+0
-4.201E-1	3.066E+0	7.377E+0
-4.168E-1	3.111E+0	7.383E+0
-4.184E-1	3.163E+0	7.529E+0
-4.282E-1	3.153E+0	7.387E+0
-4.233E-1	3.069E+0	7.451E+0
-4.184E-1	3.062E+0	7.464E+0
-4.217E-1	3.040E+0	7.331E+0
-4.233E-1	3.173E+0	7.425E+0
-4.201E-1	3.088E+0	7.370E+0
-4.201E-1	3.053E+0	7.513E+0
-4.201E-1	3.111E+0	7.435E+0
-4.217E-1	3.072E+0	7.403E+0
-4.217E-1	3.092E+0	7.545E+0
-4.184E-1	3.027E+0	7.412E+0
-4.184E-1	3.150E+0	7.387E+0
-4.249E-1	3.108E+0	7.263E+0
-4.233E-1	3.069E+0	7.322E+0
-4.201E-1	3.046E+0	7.361E+0
-4.152E-1	3.108E+0	7.318E+0
-4.233E-1	3.111E+0	7.412E+0
-4.217E-1	3.118E+0	7.338E+0
-4.168E-1	3.085E+0	7.458E+0
-4.168E-1	3.043E+0	7.283E+0
-4.249E-1	3.069E+0	7.341E+0
-4.217E-1	3.020E+0	7.335E+0
-4.201E-1	3.023E+0	7.331E+0
-4.168E-1	3.079E+0	7.351E+0
-4.233E-1	3.062E+0	7.406E+0
-4.201E-1	3.098E+0	7.406E+0
-4.184E-1	3.163E+0	7.425E+0
-4.168E-1	3.134E+0	7.400E+0
-4.249E-1	3.092E+0	7.387E+0
-4.233E-1	3.059E+0	7.364E+0
-4.152E-1	3.098E+0	7.416E+0
-4.168E-1	3.124E+0	7.458E+0
-4.233E-1	3.085E+0	7.221E+0
-4.217E-1	3.134E+0	7.503E+0
-4.184E-1	3.111E+0	7.292E+0
-4.152E-1	3.017E+0	7.315E+0
-4.217E-1	3.098E+0	7.412E+0
-4.249E-1	3.027E+0	7.367E+0
-4.168E-1	3.082E+0	7.487E+0
-4.184E-1	3.072E+0	7.318E+0
-4.249E-1	3.111E+0	7.445E+0
-4.217E-1	3.030E+0	7.361E+0
-4.201E-1	3.059E+0	7.289E+0
-4.152E-1	3.085E+0	7.490E+0
-4.217E-1	3.059E+0	7.422E+0
-4.217E-1	3.108E+0	7.396E+0
-4.152E-1	3.085E+0	7.361E+0
-4.201E-1	3.095E+0	7.328E+0
-4.249E-1	3.108E+0	7.442E+0
-4.201E-1	3.105E+0	7.338E+0
-4.168E-1	3.111E+0	7.435E+0
-4.168E-1	3.098E+0	7.364E+0
-4.265E-1	3.075E+0	7.406E+0
-4.265E-1	3.056E+0	7.383E+0
-4.184E-1	3.088E+0	7.400E+0
-4.184E-1	3.101E+0	7.325E+0
-4.233E-1	3.079E+0	7.383E+0
-4.265E-1	3.121E+0	7.412E+0
-4.184E-1	3.056E+0	7.419E+0
-4.184E-1	3.098E+0	7.393E+0
-4.233E-1	3.130E+0	7.435E+0
-4.233E-1	3.088E+0	7.374E+0
-4.168E-1	3.085E+0	7.335E+0
-4.217E-1	3.118E+0	7.526E+0
-4.217E-1	3.049E+0	7.438E+0
-4.265E-1	3.040E+0	7.348E+0
-4.184E-1	3.121E+0	7.412E+0
-4.184E-1	3.017E+0	7.487E+0
-4.233E-1	3.046E+0	7.412E+0
-4.233E-1	3.079E+0	7.494E+0
-4.168E-1	3.085E+0	7.351E+0
-4.201E-1	3.069E+0	7.416E+0
-4.233E-1	3.098E+0	7.400E+0
-4.265E-1	3.124E+0	7.338E+0
-4.152E-1	3.088E+0	7.315E+0
-4.184E-1	3.098E+0	7.416E+0
-4.233E-1	3.046E+0	7.438E+0
-4.249E-1	3.111E+0	7.328E+0
-4.184E-1	3.092E+0	7.387E+0
-4.184E-1	3.130E+0	7.328E+0
-4.233E-1	3.062E+0	7.315E+0
-4.201E-1	3.085E+0	7.361E+0
-4.152E-1	3.014E+0	7.348E+0
-4.168E-1	3.053E+0	7.435E+0
-4.249E-1	3.072E+0	7.338E+0
-4.233E-1	3.079E+0	7.338E+0
-4.168E-1	3.118E+0	7.279E+0
-4.217E-1	3.023E+0	7.380E+0
-4.201E-1	3.118E+0	7.409E+0
-4.233E-1	3.134E+0	7.455E+0
-4.184E-1	3.101E+0	7.403E+0
-4.168E-1	3.163E+0	7.510E+0
-4.249E-1	3.020E+0	7.305E+0
-4.249E-1	3.069E+0	7.393E+0
-4.184E-1	3.127E+0	7.435E+0
-4.184E-1	3.137E+0	7.549E+0
-4.233E-1	3.017E+0	7.390E+0
-4.249E-1	3.121E+0	7.451E+0
-4.168E-1	3.140E+0	7.374E+0
-4.201E-1	3.049E+0	7.387E+0
-4.201E-1	3.088E+0	7.406E+0
-4.233E-1	3.130E+0	7.328E+0
-4.168E-1	3.075E+0	7.442E+0
-4.233E-1	3.069E+0	7.309E+0
-4.249E-1	3.049E+0	7.302E+0
-4.233E-1	3.056E+0	7.435E+0
-4.184E-1	3.075E+0	7.341E+0
-4.184E-1	3.056E+0	7.400E+0
-4.249E-1	3.095E+0	7.445E+0
-4.233E-1	3.092E+0	7.351E+0
-4.168E-1	3.121E+0	7.367E+0
-4.233E-1	3.023E+0	7.367E+0
-4.233E-1	3.121E+0	7.305E+0
-4.233E-1	3.130E+0	7.390E+0
-4.168E-1	3.124E+0	7.370E+0
-4.168E-1	3.114E+0	7.351E+0
-4.233E-1	3.062E+0	7.487E+0
-4.233E-1	3.088E+0	7.412E+0
-4.201E-1	3.066E+0	7.361E+0
-4.168E-1	3.088E+0	7.403E+0
-4.233E-1	3.066E+0	7.396E+0
-4.217E-1	3.033E+0	7.351E+0
-4.152E-1	3.134E+0	7.396E+0
-4.201E-1	3.127E+0	7.302E+0
-4.233E-1	3.124E+0	7.383E+0
-4.217E-1	3.108E+0	7.400E+0
-4.152E-1	3.088E+0	7.377E+0
-4.184E-1	3.079E+0	7.312E+0
-4.233E-1	3.121E+0	7.296E+0
-4.249E-1	3.046E+0	7.451E+0
-4.136E-1	3.098E+0	7.393E+0
-4.184E-1	3.095E+0	7.383E+0
-4.233E-1	3.088E+0	7.380E+0
-4.233E-1	3.075E+0	7.267E+0
-4.184E-1	3.143E+0	7.435E+0
-4.201E-1	3.059E+0	7.403E+0
-4.233E-1	3.134E+0	7.490E+0
-4.233E-1	3.056E+0	7.406E+0
-4.184E-1	3.046E+0	7.315E+0
-4.168E-1	3.036E+0	7.292E+0
-4.217E-1	3.062E+0	7.387E+0
-4.217E-1	3.095E+0	7.305E+0
-4.152E-1	3.121E+0	7.403E+0
-4.168E-1	3.156E+0	7.400E+0
-4.201E-1	3.082E+0	7.370E+0
-4.233E-1	3.043E+0	7.438E+0
-4.168E-1	3.017E+0	7.468E+0
-4.184E-1	3.079E+0	7.419E+0
-4.233E-1	3.121E+0	7.435E+0
-4.201E-1	3.127E+0	7.325E+0
-4.168E-1	3.043E+0	7.380E+0
-4.168E-1	3.124E+0	7.361E+0
-4.249E-1	3.079E+0	7.335E+0
-4.265E-1	3.072E+0	7.422E+0
-4.184E-1	3.121E+0	7.516E+0
-4.201E-1	3.108E+0	7.432E+0
-4.233E-1	3.023E+0	7.438E+0
-4.233E-1	3.046E+0	7.409E+0
-4.168E-1	3.124E+0	7.273E+0
-4.168E-1	3.121E+0	7.393E+0
-4.233E-1	3.072E+0	7.367E+0
-4.233E-1	3.127E+0	7.503E+0
-4.168E-1	3.134E+0	7.409E+0
-4.168E-1	3.098E+0	7.471E+0
-4.217E-1	3.140E+0	7.325E+0
-4.217E-1	3.124E+0	7.409E+0
-4.168E-1	3.020E+0	7.331E+0
-4.184E-1	3.023E+0	7.435E+0
-4.265E-1	3.066E+0	7.416E+0
-4.201E-1	3.079E+0	7.351E+0
-4.184E-1	3.111E+0	7.464E+0
-4.184E-1	3.075E+0	7.231E+0
-4.233E-1	3.082E+0	7.370E+0
-4.201E-1	3.023E+0	7.380E+0
-4.184E-1	3.056E+0	7.461E+0
-4.184E-1	3.111E+0	7.344E+0
-4.233E-1	3.095E+0	7.377E+0
-4.217E-1	3.105E+0	7.331E+0
-4.168E-1	3.075E+0	7.383E+0
-4.168E-1	3.101E+0	7.406E+0
-4.233E-1	3.098E+0	7.344E+0
-4.217E-1	3.082E+0	7.425E+0
-4.168E-1	3.108E+0	7.318E+0
-4.184E-1	3.046E+0	7.503E+0
-4.249E-1	3.140E+0	7.442E+0
-4.233E-1	3.140E+0	7.335E+0
-4.184E-1	3.085E+0	7.393E+0
-4.152E-1	3.124E+0	7.409E+0
-4.249E-1	3.105E+0	7.445E+0
-4.201E-1	3.114E+0	7.383E+0
-4.184E-1	3.088E+0	7.377E+0
-4.201E-1	3.062E+0	7.422E+0
-4.265E-1	3.140E+0	7.302E+0
-4.217E-1	3.072E+0	7.351E+0
-4.184E-1	3.098E+0	7.390E+0
-4.168E-1	3.075E+0	7.370E+0
-4.233E-1	3.082E+0	7.412E+0
-4.201E-1	3.062E+0	7.387E+0
-4.184E-1	3.108E+0	7.390E+0
-4.168E-1	3.121E+0	7.367E+0
-4.233E-1	3.020E+0	7.400E+0
-4.249E-1	3.049E+0	7.438E+0
-4.184E-1	3.124E+0	7.425E+0
-4.168E-1	3.046E+0	7.435E+0
-4.233E-1	3.098E+0	7.455E+0
-4.249E-1	3.010E+0	7.409E+0
-4.152E-1	3.101E+0	7.361E+0
-4.168E-1	3.072E+0	7.461E+0
-4.217E-1	3.137E+0	7.325E+0
-4.217E-1	3.085E+0	7.367E+0
-4.168E-1	3.072E+0	7.487E+0
-4.168E-1	3.085E+0	7.458E+0
-4.217E-1	3.040E+0	7.442E+0
-4.233E-1	3.027E+0	7.445E+0
-4.136E-1	3.160E+0	7.364E+0
-4.168E-1	3.124E+0	7.370E+0
-4.201E-1	3.088E+0	7.507E+0
-4.233E-1	3.140E+0	7.425E+0
-4.168E-1	3.075E+0	7.487E+0
-4.168E-1	3.118E+0	7.390E+0
-4.217E-1	3.066E+0	7.348E+0
-4.201E-1	3.053E+0	7.403E+0
-4.168E-1	3.082E+0	7.344E+0
-4.184E-1	3.075E+0	7.468E+0
-4.233E-1	3.130E+0	7.250E+0
-4.217E-1	3.153E+0	7.403E+0
-4.168E-1	3.108E+0	7.312E+0
-4.184E-1	3.023E+0	7.429E+0
-4.233E-1	3.066E+0	7.380E+0
-4.233E-1	3.043E+0	7.338E+0
-4.168E-1	3.027E+0	7.461E+0
-4.184E-1	3.124E+0	7.442E+0
-4.201E-1	3.082E+0	7.409E+0
-4.233E-1	3.085E+0	7.305E+0
-4.152E-1	3.088E+0	7.425E+0
-4.184E-1	3.079E+0	7.403E+0
-4.233E-1	3.140E+0	7.393E+0
-4.249E-1	3.111E+0	7.374E+0
-4.184E-1	3.124E+0	7.393E+0
-4.168E-1	3.134E+0	7.357E+0
-4.233E-1	3.092E+0	7.289E+0
-4.233E-1	3.075E+0	7.338E+0
-4.168E-1	3.036E+0	7.364E+0
-4.152E-1	3.108E+0	7.471E+0
-4.217E-1	3.066E+0	7.409E+0
-4.249E-1	3.095E+0	7.458E+0
-4.184E-1	3.130E+0	7.481E+0
-4.168E-1	3.134E+0	7.393E+0
-4.233E-1	3.105E+0	7.312E+0
-4.249E-1	3.101E+0	7.400E+0
-4.184E-1	3.114E+0	7.438E+0
-4.201E-1	3.082E+0	7.403E+0
-4.217E-1	3.166E+0	7.406E+0
-4.233E-1	3.127E+0	7.542E+0
-4.184E-1	3.108E+0	7.400E+0
-4.136E-1	3.124E+0	7.432E+0
-4.217E-1	3.027E+0	7.435E+0
-4.233E-1	3.169E+0	7.341E+0
-4.168E-1	3.108E+0	7.451E+0
-4.168E-1	3.069E+0	7.354E+0
-4.184E-1	3.098E+0	7.322E+0
-4.217E-1	3.143E+0	7.364E+0
-4.168E-1	3.049E+0	7.354E+0
-4.168E-1	3.095E+0	7.419E+0
-4.201E-1	3.092E+0	7.435E+0
-4.217E-1	3.121E+0	7.403E+0
-4.168E-1	3.143E+0	7.344E+0
-4.152E-1	3.036E+0	7.354E+0
-4.201E-1	3.108E+0	7.445E+0
-4.217E-1	3.004E+0	7.344E+0
-4.184E-1	3.124E+0	7.400E+0
-4.168E-1	3.085E+0	7.455E+0
-4.233E-1	3.079E+0	7.273E+0
-4.233E-1	3.111E+0	7.341E+0
-4.168E-1	2.997E+0	7.318E+0
-4.168E-1	3.066E+0	7.325E+0
-4.201E-1	3.082E+0	7.387E+0
-4.233E-1	3.069E+0	7.387E+0
-4.168E-1	3.108E+0	7.361E+0
-4.168E-1	3.056E+0	7.361E+0
-4.233E-1	3.043E+0	7.374E+0
-4.217E-1	3.137E+0	7.351E+0
-4.184E-1	3.101E+0	7.315E+0
-4.168E-1	3.092E+0	7.351E+0
-4.249E-1	3.121E+0	7.341E+0
-4.233E-1	3.059E+0	7.328E+0
-4.168E-1	3.062E+0	7.325E+0
-4.136E-1	3.053E+0	7.416E+0
-4.217E-1	3.118E+0	7.364E+0
-4.201E-1	3.040E+0	7.296E+0
-4.184E-1	3.150E+0	7.471E+0
-4.168E-1	3.092E+0	7.416E+0
-4.217E-1	3.098E+0	7.374E+0
-4.233E-1	3.046E+0	7.328E+0
-4.201E-1	3.062E+0	7.374E+0
-4.152E-1	3.108E+0	7.331E+0
-4.201E-1	3.007E+0	7.422E+0
-4.217E-1	3.033E+0	7.461E+0
-4.201E-1	3.062E+0	7.380E+0
-4.152E-1	3.046E+0	7.435E+0
-4.201E-1	3.036E+0	7.335E+0
-4.201E-1	3.059E+0	7.403E+0
-4.152E-1	3.182E+0	7.299E+0
-4.184E-1	3.062E+0	7.367E+0
-4.201E-1	3.082E+0	7.302E+0
-4.233E-1	3.127E+0	7.370E+0
-4.152E-1	3.130E+0	7.315E+0
-4.168E-1	3.046E+0	7.409E+0
-4.201E-1	3.124E+0	7.357E+0
-4.217E-1	3.095E+0	7.406E+0
-4.201E-1	3.156E+0	7.292E+0
-4.168E-1	3.049E+0	7.370E+0
-4.249E-1	3.053E+0	7.254E+0
[truncated: 66,959 more rows]
