# Supplementary material for: Improved ANAP incorporation and VCF analysis reveal details of P2X7 current facilitation and a limited conformational interplay between ATP binding and the intracellular ballast domain
Source: eLife. 2023 Jan 4;12:e82479. doi: 10.7554/eLife.82479 (PMC9859053; doi:10.7554/eLife.82479)
Supplement: Figure 5—figure supplement 3—source data 2. [file elife-82479-fig5-figsupp3-data2.zip › Figure-5_figure-supplement-3_source-data-2/DeltaCaM/l08/12.csv]

-3.844E-1	4.373E+0	8.950E+0
-3.827E-1	4.353E+0	9.135E+0
-3.811E-1	4.473E+0	8.992E+0
-3.860E-1	4.486E+0	8.966E+0
-3.827E-1	4.444E+0	9.012E+0
-3.811E-1	4.457E+0	9.096E+0
-3.795E-1	4.379E+0	9.112E+0
-3.827E-1	4.486E+0	9.031E+0
-3.844E-1	4.370E+0	9.067E+0
-3.811E-1	4.418E+0	8.957E+0
-3.811E-1	4.350E+0	8.947E+0
-3.844E-1	4.460E+0	8.918E+0
-3.811E-1	4.438E+0	9.021E+0
-3.811E-1	4.383E+0	9.009E+0
-3.795E-1	4.444E+0	8.947E+0
-3.811E-1	4.366E+0	8.999E+0
-3.844E-1	4.396E+0	8.989E+0
-3.795E-1	4.418E+0	9.031E+0
-3.779E-1	4.451E+0	8.950E+0
-3.827E-1	4.405E+0	9.018E+0
-3.844E-1	4.451E+0	9.125E+0
-3.795E-1	4.470E+0	9.057E+0
-3.746E-1	4.425E+0	9.021E+0
-3.811E-1	4.454E+0	9.083E+0
-3.860E-1	4.331E+0	9.009E+0
-3.795E-1	4.327E+0	9.041E+0
-3.779E-1	4.428E+0	8.856E+0
-3.827E-1	4.460E+0	8.898E+0
-3.860E-1	4.460E+0	9.002E+0
-3.795E-1	4.431E+0	9.067E+0
-3.779E-1	4.409E+0	8.937E+0
-3.827E-1	4.470E+0	8.931E+0
-3.827E-1	4.422E+0	8.960E+0
-3.795E-1	4.435E+0	9.158E+0
-3.795E-1	4.438E+0	8.963E+0
-3.811E-1	4.470E+0	8.983E+0
-3.827E-1	4.431E+0	8.950E+0
-3.795E-1	4.370E+0	8.996E+0
-3.795E-1	4.438E+0	9.099E+0
-3.827E-1	4.483E+0	8.966E+0
-3.844E-1	4.379E+0	9.041E+0
-3.795E-1	4.516E+0	9.002E+0
-3.763E-1	4.451E+0	8.934E+0
-3.827E-1	4.360E+0	8.817E+0
-3.811E-1	4.441E+0	9.080E+0
-3.795E-1	4.435E+0	9.021E+0
-3.795E-1	4.415E+0	8.947E+0
-3.795E-1	4.366E+0	9.047E+0
-3.876E-1	4.389E+0	9.021E+0
-3.811E-1	4.428E+0	8.976E+0
-3.795E-1	4.412E+0	9.096E+0
-3.811E-1	4.516E+0	9.057E+0
-3.811E-1	4.503E+0	9.005E+0
-3.779E-1	4.415E+0	9.060E+0
-3.779E-1	4.386E+0	9.025E+0
-3.811E-1	4.454E+0	9.044E+0
-3.844E-1	4.483E+0	9.151E+0
-3.795E-1	4.422E+0	8.989E+0
-3.779E-1	4.435E+0	8.843E+0
-3.827E-1	4.448E+0	8.986E+0
-3.811E-1	4.464E+0	8.937E+0
-3.763E-1	4.460E+0	9.197E+0
-3.779E-1	4.480E+0	9.060E+0
-3.811E-1	4.311E+0	8.966E+0
-3.811E-1	4.428E+0	9.012E+0
-3.795E-1	4.363E+0	9.005E+0
-3.746E-1	4.451E+0	8.934E+0
-3.795E-1	4.454E+0	8.973E+0
-3.827E-1	4.428E+0	8.976E+0
-3.795E-1	4.386E+0	8.950E+0
-3.746E-1	4.438E+0	9.138E+0
-3.827E-1	4.418E+0	9.018E+0
-3.827E-1	4.486E+0	8.999E+0
-3.795E-1	4.405E+0	8.901E+0
-3.763E-1	4.464E+0	8.983E+0
-3.811E-1	4.493E+0	8.947E+0
-3.795E-1	4.418E+0	9.073E+0
-3.795E-1	4.470E+0	8.931E+0
-3.795E-1	4.477E+0	8.999E+0
-3.795E-1	4.454E+0	9.051E+0
-3.844E-1	4.480E+0	9.057E+0
-3.779E-1	4.422E+0	9.018E+0
-3.779E-1	4.344E+0	8.927E+0
-3.811E-1	4.409E+0	8.986E+0
-3.860E-1	4.444E+0	9.086E+0
-3.795E-1	4.340E+0	9.028E+0
-3.746E-1	4.480E+0	8.979E+0
-3.795E-1	4.389E+0	9.109E+0
-3.811E-1	4.409E+0	9.034E+0
-3.795E-1	4.451E+0	8.924E+0
-3.779E-1	4.467E+0	9.015E+0
-3.827E-1	4.389E+0	9.086E+0
-3.811E-1	4.389E+0	9.031E+0
-3.795E-1	4.389E+0	9.025E+0
-3.779E-1	4.428E+0	8.905E+0
-3.795E-1	4.477E+0	8.944E+0
-3.827E-1	4.340E+0	8.960E+0
-3.811E-1	4.415E+0	9.018E+0
-3.779E-1	4.473E+0	8.898E+0
-3.811E-1	4.431E+0	8.927E+0
-3.844E-1	4.409E+0	8.963E+0
-3.763E-1	4.402E+0	9.009E+0
-3.763E-1	4.428E+0	9.002E+0
-3.779E-1	4.477E+0	8.992E+0
-3.811E-1	4.402E+0	9.012E+0
-3.811E-1	4.438E+0	9.034E+0
-3.779E-1	4.386E+0	8.937E+0
-3.844E-1	4.418E+0	9.054E+0
-3.827E-1	4.357E+0	9.012E+0
-3.763E-1	4.496E+0	8.934E+0
-3.795E-1	4.360E+0	8.875E+0
-3.795E-1	4.457E+0	9.015E+0
-3.811E-1	4.464E+0	9.067E+0
-3.763E-1	4.376E+0	8.976E+0
-3.763E-1	4.486E+0	9.009E+0
-3.827E-1	4.366E+0	9.009E+0
-3.827E-1	4.490E+0	8.827E+0
-3.795E-1	4.340E+0	9.002E+0
-3.779E-1	4.379E+0	8.986E+0
-3.795E-1	4.451E+0	8.940E+0
-3.811E-1	4.483E+0	9.070E+0
-3.763E-1	4.425E+0	9.132E+0
-3.779E-1	4.415E+0	9.031E+0
-3.795E-1	4.477E+0	9.018E+0
-3.811E-1	4.503E+0	8.992E+0
-3.795E-1	4.425E+0	9.047E+0
-3.763E-1	4.435E+0	9.012E+0
-3.811E-1	4.418E+0	8.937E+0
-3.795E-1	4.496E+0	8.895E+0
-3.795E-1	4.389E+0	9.090E+0
-3.763E-1	4.350E+0	9.044E+0
-3.844E-1	4.467E+0	8.882E+0
-3.811E-1	4.347E+0	9.064E+0
-3.779E-1	4.373E+0	9.021E+0
-3.746E-1	4.438E+0	9.086E+0
-3.811E-1	4.435E+0	8.914E+0
-3.811E-1	4.454E+0	8.963E+0
-3.763E-1	4.483E+0	9.064E+0
-3.763E-1	4.438E+0	8.992E+0
-3.779E-1	4.486E+0	9.148E+0
-3.827E-1	4.370E+0	9.167E+0
-3.779E-1	4.386E+0	8.989E+0
-3.746E-1	4.454E+0	8.983E+0
-3.795E-1	4.509E+0	9.034E+0
-3.779E-1	4.402E+0	9.031E+0
-3.779E-1	4.503E+0	8.934E+0
-3.779E-1	4.353E+0	9.012E+0
-3.795E-1	4.396E+0	8.976E+0
-3.811E-1	4.383E+0	8.957E+0
-3.763E-1	4.435E+0	8.989E+0
-3.779E-1	4.418E+0	8.872E+0
-3.779E-1	4.467E+0	8.947E+0
-3.811E-1	4.425E+0	8.986E+0
-3.795E-1	4.454E+0	9.015E+0
-3.746E-1	4.435E+0	9.067E+0
-3.827E-1	4.438E+0	8.999E+0
-3.811E-1	4.480E+0	8.970E+0
-3.811E-1	4.409E+0	9.005E+0
-3.779E-1	4.370E+0	9.057E+0
-3.779E-1	4.493E+0	8.853E+0
-3.795E-1	4.525E+0	9.041E+0
-3.763E-1	4.435E+0	8.986E+0
-3.779E-1	4.357E+0	9.064E+0
-3.795E-1	4.383E+0	9.051E+0
-3.795E-1	4.383E+0	9.015E+0
-3.763E-1	4.415E+0	8.976E+0
-3.746E-1	4.470E+0	8.944E+0
-3.763E-1	4.490E+0	8.973E+0
-3.795E-1	4.383E+0	8.960E+0
-3.763E-1	4.448E+0	8.966E+0
-3.779E-1	4.422E+0	9.073E+0
-3.779E-1	4.357E+0	9.067E+0
-3.811E-1	4.418E+0	9.154E+0
-3.779E-1	4.438E+0	9.031E+0
-3.746E-1	4.331E+0	9.005E+0
-3.763E-1	4.370E+0	8.882E+0
-3.811E-1	4.422E+0	9.099E+0
-3.795E-1	4.428E+0	9.012E+0
-3.730E-1	4.506E+0	9.038E+0
-3.779E-1	4.405E+0	9.009E+0
-3.779E-1	4.340E+0	9.015E+0
-3.763E-1	4.396E+0	9.025E+0
-3.730E-1	4.321E+0	9.005E+0
-3.779E-1	4.480E+0	8.970E+0
-3.811E-1	4.444E+0	8.992E+0
-3.763E-1	4.451E+0	8.992E+0
-3.763E-1	4.402E+0	8.999E+0
-3.795E-1	4.357E+0	8.983E+0
-3.795E-1	4.422E+0	9.083E+0
-3.763E-1	4.448E+0	9.109E+0
-3.763E-1	4.409E+0	8.976E+0
-3.795E-1	4.396E+0	9.047E+0
-3.779E-1	4.499E+0	9.044E+0
-3.763E-1	4.422E+0	8.970E+0
-3.763E-1	4.422E+0	9.103E+0
-3.795E-1	4.370E+0	8.966E+0
-3.779E-1	4.512E+0	9.028E+0
-3.763E-1	4.405E+0	9.135E+0
-3.746E-1	4.383E+0	8.983E+0
-3.763E-1	4.396E+0	9.025E+0
-3.795E-1	4.431E+0	9.051E+0
-3.746E-1	4.438E+0	9.025E+0
-3.714E-1	4.396E+0	8.950E+0
-3.795E-1	4.396E+0	9.148E+0
-3.779E-1	4.327E+0	9.054E+0
-3.763E-1	4.451E+0	9.083E+0
-3.763E-1	4.405E+0	9.021E+0
-3.779E-1	4.422E+0	8.970E+0
-3.795E-1	4.467E+0	9.015E+0
-3.763E-1	4.376E+0	9.012E+0
-3.746E-1	4.512E+0	8.973E+0
-3.795E-1	4.499E+0	9.015E+0
-3.779E-1	4.425E+0	8.905E+0
-3.746E-1	4.460E+0	8.979E+0
-3.779E-1	4.418E+0	9.012E+0
-3.795E-1	4.444E+0	8.957E+0
-3.827E-1	4.457E+0	9.064E+0
-3.746E-1	4.499E+0	9.031E+0
-3.746E-1	4.451E+0	9.096E+0
-3.795E-1	4.399E+0	9.012E+0
-3.779E-1	4.405E+0	9.064E+0
-3.746E-1	4.451E+0	9.064E+0
-3.730E-1	4.441E+0	8.921E+0
-3.746E-1	4.444E+0	9.028E+0
-3.779E-1	4.460E+0	8.986E+0
-3.746E-1	4.509E+0	9.009E+0
-3.763E-1	4.285E+0	8.992E+0
-3.795E-1	4.412E+0	8.983E+0
-3.779E-1	4.431E+0	9.122E+0
-3.779E-1	4.477E+0	9.135E+0
-3.746E-1	4.321E+0	9.034E+0
-3.746E-1	4.363E+0	9.028E+0
-3.779E-1	4.379E+0	8.875E+0
-3.763E-1	4.444E+0	9.034E+0
-3.746E-1	4.451E+0	8.966E+0
-3.779E-1	4.473E+0	8.989E+0
-3.795E-1	4.334E+0	9.025E+0
-3.746E-1	4.315E+0	9.012E+0
-3.746E-1	4.386E+0	9.044E+0
-3.730E-1	4.486E+0	8.927E+0
-3.795E-1	4.373E+0	8.963E+0
-3.763E-1	4.415E+0	9.096E+0
-3.746E-1	4.435E+0	9.005E+0
-3.763E-1	4.444E+0	8.895E+0
-3.779E-1	4.431E+0	8.846E+0
-3.779E-1	4.392E+0	9.015E+0
-3.730E-1	4.460E+0	8.908E+0
-3.763E-1	4.431E+0	9.034E+0
-3.795E-1	4.425E+0	8.921E+0
-3.698E-1	4.405E+0	9.132E+0
-3.763E-1	4.438E+0	9.031E+0
-3.746E-1	4.350E+0	9.054E+0
-3.779E-1	4.418E+0	9.106E+0
-3.779E-1	4.422E+0	8.976E+0
-3.763E-1	4.496E+0	8.843E+0
-3.779E-1	4.383E+0	8.940E+0
-3.763E-1	4.444E+0	9.044E+0
-3.746E-1	4.399E+0	8.976E+0
-3.746E-1	4.454E+0	9.051E+0
-3.763E-1	4.399E+0	8.973E+0
-3.763E-1	4.379E+0	9.125E+0
-3.763E-1	4.379E+0	8.892E+0
-3.730E-1	4.422E+0	8.960E+0
-3.779E-1	4.402E+0	8.885E+0
-3.779E-1	4.441E+0	8.973E+0
-3.730E-1	4.435E+0	8.966E+0
-3.714E-1	4.473E+0	8.957E+0
-3.763E-1	4.428E+0	8.983E+0
-3.795E-1	4.460E+0	9.057E+0
-3.763E-1	4.470E+0	9.041E+0
-3.746E-1	4.464E+0	8.950E+0
-3.779E-1	4.422E+0	9.009E+0
-3.763E-1	4.448E+0	9.005E+0
-3.763E-1	4.448E+0	8.970E+0
-3.730E-1	4.344E+0	9.112E+0
-3.763E-1	4.412E+0	8.970E+0
-3.763E-1	4.422E+0	9.044E+0
-3.763E-1	4.441E+0	8.944E+0
-3.763E-1	4.344E+0	9.083E+0
-3.779E-1	4.428E+0	9.034E+0
-3.779E-1	4.451E+0	9.083E+0
-3.714E-1	4.470E+0	8.996E+0
-3.730E-1	4.431E+0	8.992E+0
-3.763E-1	4.324E+0	9.034E+0
-3.763E-1	4.428E+0	8.931E+0
-3.763E-1	4.405E+0	8.983E+0
-3.746E-1	4.425E+0	9.015E+0
-3.763E-1	4.383E+0	9.060E+0
-3.779E-1	4.438E+0	8.888E+0
-3.746E-1	4.370E+0	8.989E+0
-3.763E-1	4.422E+0	8.979E+0
-3.714E-1	4.503E+0	8.989E+0
-3.763E-1	4.464E+0	8.931E+0
-3.746E-1	4.383E+0	9.125E+0
-3.714E-1	4.519E+0	9.129E+0
-3.763E-1	4.389E+0	8.966E+0
-3.779E-1	4.405E+0	9.099E+0
-3.698E-1	4.490E+0	8.983E+0
-3.730E-1	4.428E+0	9.060E+0
-3.763E-1	4.470E+0	8.908E+0
-3.795E-1	4.386E+0	8.927E+0
-3.746E-1	4.337E+0	8.976E+0
-3.714E-1	4.431E+0	9.021E+0
-3.763E-1	4.467E+0	8.966E+0
-3.795E-1	4.379E+0	8.931E+0
-3.746E-1	4.460E+0	9.142E+0
-3.698E-1	4.425E+0	8.931E+0
-3.779E-1	4.454E+0	8.937E+0
-3.779E-1	4.509E+0	8.970E+0
-3.730E-1	4.422E+0	9.096E+0
-3.746E-1	4.428E+0	9.015E+0
-3.746E-1	4.386E+0	9.047E+0
-3.779E-1	4.467E+0	8.957E+0
-3.730E-1	4.422E+0	8.911E+0
-3.730E-1	4.516E+0	8.837E+0
-3.763E-1	4.409E+0	9.025E+0
-3.779E-1	4.451E+0	9.054E+0
-3.763E-1	4.438E+0	8.963E+0
-3.763E-1	4.425E+0	8.983E+0
-3.763E-1	4.392E+0	9.174E+0
-3.763E-1	4.396E+0	9.057E+0
-3.698E-1	4.451E+0	9.109E+0
-3.730E-1	4.477E+0	9.025E+0
-3.714E-1	4.383E+0	9.015E+0
-3.795E-1	4.467E+0	8.983E+0
-3.746E-1	4.444E+0	8.966E+0
-3.665E-1	4.428E+0	9.015E+0
-3.763E-1	4.396E+0	9.070E+0
-3.763E-1	4.409E+0	9.009E+0
-3.730E-1	4.441E+0	8.986E+0
-3.714E-1	4.389E+0	8.960E+0
-3.763E-1	4.409E+0	9.038E+0
-3.779E-1	4.418E+0	8.963E+0
-3.746E-1	4.344E+0	8.960E+0
-3.730E-1	4.392E+0	9.047E+0
-3.746E-1	4.405E+0	9.038E+0
-3.779E-1	4.496E+0	8.921E+0
-3.730E-1	4.428E+0	9.047E+0
-3.730E-1	4.422E+0	9.047E+0
-3.746E-1	4.499E+0	9.077E+0
-3.779E-1	4.360E+0	8.953E+0
-3.746E-1	4.467E+0	8.996E+0
-3.714E-1	4.444E+0	8.885E+0
-3.779E-1	4.431E+0	9.057E+0
-3.779E-1	4.396E+0	9.106E+0
-3.714E-1	4.483E+0	9.122E+0
-3.714E-1	4.431E+0	9.054E+0
-3.746E-1	4.425E+0	9.060E+0
-3.763E-1	4.399E+0	9.009E+0
-3.714E-1	4.383E+0	8.992E+0
-3.714E-1	4.344E+0	9.038E+0
-3.730E-1	4.451E+0	9.031E+0
-3.746E-1	4.324E+0	8.979E+0
-3.730E-1	4.444E+0	9.070E+0
-3.746E-1	4.376E+0	8.940E+0
-3.730E-1	4.448E+0	8.999E+0
-3.779E-1	4.376E+0	8.989E+0
-3.746E-1	4.438E+0	8.973E+0
-3.746E-1	4.331E+0	8.960E+0
-3.730E-1	4.451E+0	8.996E+0
-3.746E-1	4.409E+0	9.064E+0
-3.746E-1	4.396E+0	9.041E+0
-3.746E-1	4.402E+0	9.012E+0
-3.746E-1	4.480E+0	8.986E+0
-3.763E-1	4.448E+0	8.827E+0
-3.698E-1	4.402E+0	8.898E+0
-3.698E-1	4.418E+0	8.999E+0
-3.746E-1	4.425E+0	8.937E+0
-3.746E-1	4.418E+0	9.021E+0
-3.730E-1	4.422E+0	9.145E+0
-3.714E-1	4.422E+0	9.125E+0
-3.746E-1	4.460E+0	8.979E+0
-3.763E-1	4.363E+0	9.005E+0
-3.714E-1	4.431E+0	9.012E+0
-3.698E-1	4.486E+0	8.992E+0
-3.746E-1	4.448E+0	8.973E+0
-3.746E-1	4.451E+0	9.106E+0
-3.698E-1	4.451E+0	8.966E+0
-3.698E-1	4.477E+0	9.021E+0
-3.763E-1	4.324E+0	9.012E+0
-3.730E-1	4.454E+0	9.073E+0
-3.746E-1	4.425E+0	9.051E+0
-3.714E-1	4.435E+0	8.957E+0
-3.730E-1	4.389E+0	8.999E+0
-3.779E-1	4.503E+0	9.145E+0
-3.714E-1	4.396E+0	9.021E+0
-3.682E-1	4.454E+0	8.979E+0
-3.730E-1	4.347E+0	9.103E+0
-3.746E-1	4.425E+0	9.044E+0
-3.698E-1	4.428E+0	8.973E+0
-3.714E-1	4.473E+0	9.015E+0
-3.746E-1	4.396E+0	9.012E+0
-3.730E-1	4.448E+0	9.044E+0
-3.746E-1	4.425E+0	9.047E+0
-3.698E-1	4.396E+0	9.005E+0
-3.730E-1	4.370E+0	8.963E+0
-3.763E-1	4.409E+0	9.060E+0
-3.682E-1	4.366E+0	8.970E+0
-3.714E-1	4.448E+0	8.999E+0
-3.746E-1	4.376E+0	8.914E+0
-3.746E-1	4.370E+0	8.973E+0
-3.698E-1	4.402E+0	8.989E+0
-3.698E-1	4.386E+0	9.021E+0
-3.746E-1	4.409E+0	9.005E+0
-3.746E-1	4.428E+0	9.012E+0
-3.698E-1	4.486E+0	9.057E+0
-3.714E-1	4.480E+0	8.914E+0
-3.746E-1	4.327E+0	8.973E+0
-3.746E-1	4.470E+0	9.080E+0
-3.714E-1	4.438E+0	9.038E+0
-3.714E-1	4.512E+0	8.999E+0
-3.730E-1	4.366E+0	9.002E+0
-3.746E-1	4.376E+0	9.090E+0
-3.730E-1	4.467E+0	9.031E+0
-3.714E-1	4.460E+0	9.018E+0
-3.730E-1	4.506E+0	9.106E+0
-3.763E-1	4.373E+0	8.976E+0
-3.698E-1	4.379E+0	9.080E+0
-3.682E-1	4.347E+0	9.060E+0
-3.746E-1	4.350E+0	9.086E+0
-3.730E-1	4.480E+0	9.077E+0
-3.730E-1	4.353E+0	8.970E+0
-3.698E-1	4.451E+0	9.009E+0
-3.714E-1	4.402E+0	9.057E+0
-3.763E-1	4.379E+0	8.986E+0
-3.698E-1	4.470E+0	8.953E+0
-3.682E-1	4.376E+0	8.885E+0
-3.714E-1	4.315E+0	9.057E+0
-3.763E-1	4.506E+0	9.064E+0
-3.698E-1	4.412E+0	8.953E+0
-3.682E-1	4.467E+0	9.083E+0
-3.730E-1	4.379E+0	8.911E+0
-3.714E-1	4.425E+0	8.850E+0
-3.698E-1	4.477E+0	9.070E+0
-3.682E-1	4.467E+0	8.963E+0
-3.714E-1	4.499E+0	9.132E+0
-3.746E-1	4.438E+0	8.970E+0
-3.682E-1	4.477E+0	9.122E+0
-3.698E-1	4.422E+0	9.009E+0
-3.730E-1	4.425E+0	8.963E+0
-3.746E-1	4.454E+0	9.009E+0
-3.730E-1	4.451E+0	8.976E+0
-3.698E-1	4.454E+0	9.077E+0
-3.698E-1	4.431E+0	8.966E+0
-3.746E-1	4.379E+0	9.012E+0
-3.714E-1	4.435E+0	9.070E+0
-3.714E-1	4.493E+0	9.031E+0
-3.730E-1	4.405E+0	9.025E+0
-3.730E-1	4.454E+0	9.025E+0
-3.682E-1	4.435E+0	8.989E+0
-3.730E-1	4.340E+0	9.051E+0
-3.730E-1	4.451E+0	8.947E+0
-3.746E-1	4.490E+0	8.859E+0
-3.730E-1	4.379E+0	8.927E+0
-3.714E-1	4.448E+0	8.863E+0
-3.714E-1	4.402E+0	8.843E+0
-3.730E-1	4.493E+0	8.879E+0
-3.698E-1	4.415E+0	8.859E+0
-3.682E-1	4.405E+0	9.028E+0
-3.714E-1	4.444E+0	8.973E+0
-3.730E-1	4.412E+0	9.132E+0
-3.698E-1	4.422E+0	8.914E+0
-3.682E-1	4.422E+0	8.999E+0
-3.730E-1	4.425E+0	8.989E+0
-3.746E-1	4.366E+0	8.963E+0
-3.714E-1	4.444E+0	9.041E+0
-3.698E-1	4.441E+0	8.927E+0
-3.763E-1	4.360E+0	9.028E+0
-3.746E-1	4.448E+0	8.957E+0
-3.698E-1	4.308E+0	8.992E+0
-3.649E-1	4.386E+0	8.924E+0
-3.698E-1	4.486E+0	8.924E+0
-3.763E-1	4.532E+0	8.908E+0
-3.698E-1	4.415E+0	9.031E+0
-3.682E-1	4.321E+0	8.983E+0
-3.714E-1	4.499E+0	8.940E+0
-3.714E-1	4.289E+0	9.057E+0
-3.698E-1	4.418E+0	8.934E+0
-3.714E-1	4.558E+0	9.015E+0
-3.730E-1	4.311E+0	9.067E+0
-3.746E-1	4.431E+0	9.021E+0
-3.698E-1	4.454E+0	8.957E+0
-3.698E-1	4.399E+0	8.966E+0
-3.698E-1	4.344E+0	8.927E+0
-3.730E-1	4.438E+0	8.979E+0
-3.682E-1	4.435E+0	8.996E+0
-3.665E-1	4.435E+0	9.096E+0
-3.682E-1	4.431E+0	8.966E+0
-3.714E-1	4.405E+0	8.944E+0
-3.698E-1	4.519E+0	9.038E+0
-3.714E-1	4.477E+0	9.060E+0
-3.714E-1	4.409E+0	8.960E+0
-3.698E-1	4.470E+0	8.863E+0
-3.698E-1	4.415E+0	8.905E+0
-3.682E-1	4.428E+0	8.996E+0
-3.714E-1	4.405E+0	8.999E+0
-3.730E-1	4.376E+0	8.989E+0
-3.698E-1	4.331E+0	9.093E+0
-3.682E-1	4.379E+0	9.073E+0
-3.714E-1	4.460E+0	9.018E+0
-3.730E-1	4.347E+0	8.901E+0
-3.665E-1	4.363E+0	9.028E+0
-3.682E-1	4.409E+0	8.944E+0
-3.714E-1	4.311E+0	8.911E+0
-3.746E-1	4.376E+0	9.073E+0
-3.714E-1	4.402E+0	8.979E+0
-3.665E-1	4.402E+0	8.973E+0
-3.730E-1	4.376E+0	9.025E+0
-3.746E-1	4.383E+0	8.869E+0
-3.714E-1	4.392E+0	8.979E+0
-3.682E-1	4.422E+0	9.142E+0
-3.698E-1	4.438E+0	9.073E+0
-3.714E-1	4.396E+0	9.109E+0
-3.698E-1	4.460E+0	8.892E+0
-3.665E-1	4.360E+0	8.953E+0
-3.682E-1	4.399E+0	8.986E+0
-3.714E-1	4.399E+0	8.937E+0
-3.698E-1	4.422E+0	9.034E+0
-3.682E-1	4.305E+0	9.047E+0
-3.730E-1	4.509E+0	9.067E+0
-3.746E-1	4.473E+0	8.937E+0
-3.682E-1	4.383E+0	8.986E+0
-3.682E-1	4.448E+0	9.021E+0
-3.682E-1	4.376E+0	8.957E+0
-3.730E-1	4.389E+0	8.976E+0
-3.682E-1	4.448E+0	9.125E+0
-3.682E-1	4.425E+0	9.028E+0
-3.714E-1	4.386E+0	9.051E+0
-3.698E-1	4.389E+0	9.106E+0
-3.649E-1	4.409E+0	9.009E+0
-3.649E-1	4.448E+0	9.057E+0
-3.698E-1	4.428E+0	9.018E+0
-3.714E-1	4.467E+0	9.031E+0
-3.698E-1	4.448E+0	8.983E+0
-3.698E-1	4.292E+0	9.057E+0
-3.730E-1	4.473E+0	8.970E+0
-3.746E-1	4.392E+0	8.947E+0
-3.682E-1	4.389E+0	8.944E+0
-3.682E-1	4.392E+0	8.898E+0
-3.714E-1	4.464E+0	9.054E+0
-3.698E-1	4.389E+0	9.047E+0
-3.714E-1	4.454E+0	9.151E+0
-3.682E-1	4.448E+0	9.028E+0
-3.714E-1	4.428E+0	9.047E+0
-3.714E-1	4.331E+0	9.034E+0
-3.649E-1	4.483E+0	8.927E+0
-3.665E-1	4.467E+0	8.879E+0
-3.714E-1	4.350E+0	8.830E+0
-3.698E-1	4.441E+0	9.002E+0
-3.698E-1	4.383E+0	9.106E+0
-3.649E-1	4.396E+0	8.892E+0
-3.698E-1	4.438E+0	9.116E+0
-3.682E-1	4.418E+0	8.996E+0
-3.698E-1	4.370E+0	8.914E+0
-3.682E-1	4.337E+0	8.966E+0
-3.682E-1	4.441E+0	8.996E+0
-3.698E-1	4.350E+0	9.073E+0
-3.682E-1	4.344E+0	9.009E+0
-3.682E-1	4.405E+0	8.914E+0
-3.682E-1	4.499E+0	8.996E+0
-3.698E-1	4.473E+0	9.005E+0
-3.698E-1	4.379E+0	9.005E+0
-3.649E-1	4.412E+0	8.927E+0
-3.682E-1	4.402E+0	8.882E+0
-3.714E-1	4.467E+0	8.976E+0
-3.665E-1	4.435E+0	8.950E+0
-3.633E-1	4.428E+0	9.012E+0
-3.714E-1	4.327E+0	9.080E+0
-3.698E-1	4.415E+0	8.924E+0
-3.665E-1	4.383E+0	8.996E+0
-3.649E-1	4.425E+0	9.015E+0
-3.665E-1	4.383E+0	9.038E+0
-3.698E-1	4.464E+0	9.038E+0
-3.698E-1	4.444E+0	8.976E+0
-3.665E-1	4.418E+0	8.927E+0
-3.682E-1	4.399E+0	9.064E+0
-3.714E-1	4.422E+0	8.989E+0
-3.665E-1	4.405E+0	8.979E+0
-3.682E-1	4.415E+0	8.895E+0
-3.665E-1	4.389E+0	9.057E+0
-3.714E-1	4.425E+0	9.112E+0
-3.649E-1	4.470E+0	9.015E+0
-3.633E-1	4.448E+0	8.937E+0
-3.698E-1	4.370E+0	8.937E+0
-3.698E-1	4.431E+0	8.960E+0
-3.649E-1	4.360E+0	9.051E+0
-3.665E-1	4.353E+0	9.005E+0
-3.698E-1	4.353E+0	8.921E+0
-3.714E-1	4.470E+0	9.096E+0
-3.665E-1	4.428E+0	9.184E+0
-3.682E-1	4.370E+0	8.944E+0
-3.682E-1	4.467E+0	9.090E+0
-3.682E-1	4.363E+0	8.996E+0
-3.665E-1	4.425E+0	9.002E+0
-3.665E-1	4.389E+0	9.025E+0
-3.633E-1	4.425E+0	8.983E+0
-3.682E-1	4.376E+0	8.960E+0
-3.665E-1	4.464E+0	9.009E+0
-3.649E-1	4.392E+0	8.996E+0
-3.682E-1	4.389E+0	8.953E+0
-3.714E-1	4.425E+0	9.005E+0
-3.665E-1	4.444E+0	9.005E+0
-3.665E-1	4.386E+0	8.947E+0
-3.665E-1	4.422E+0	8.908E+0
-3.698E-1	4.444E+0	8.931E+0
-3.649E-1	4.464E+0	8.950E+0
-3.633E-1	4.402E+0	8.911E+0
-3.682E-1	4.425E+0	8.970E+0
-3.698E-1	4.366E+0	9.038E+0
-3.682E-1	4.412E+0	9.064E+0
-3.633E-1	4.477E+0	8.992E+0
-3.682E-1	4.399E+0	9.054E+0
-3.682E-1	4.402E+0	9.009E+0
-3.649E-1	4.412E+0	9.064E+0
-3.649E-1	4.470E+0	9.077E+0
-3.682E-1	4.499E+0	8.973E+0
-3.698E-1	4.344E+0	9.018E+0
-3.682E-1	4.493E+0	9.077E+0
-3.633E-1	4.483E+0	9.028E+0
-3.698E-1	4.451E+0	8.944E+0
-3.730E-1	4.444E+0	8.970E+0
-3.649E-1	4.422E+0	9.009E+0
-3.665E-1	4.509E+0	8.960E+0
-3.665E-1	4.431E+0	9.047E+0
-3.714E-1	4.464E+0	9.129E+0
-3.682E-1	4.379E+0	8.940E+0
-3.682E-1	4.383E+0	9.021E+0
-3.698E-1	4.444E+0	8.950E+0
-3.698E-1	4.415E+0	8.963E+0
-3.649E-1	4.405E+0	9.025E+0
-3.649E-1	4.357E+0	8.934E+0
-3.682E-1	4.418E+0	9.012E+0
-3.714E-1	4.435E+0	8.992E+0
-3.649E-1	4.376E+0	8.934E+0
-3.633E-1	4.467E+0	8.960E+0
-3.682E-1	4.347E+0	9.009E+0
-3.682E-1	4.389E+0	9.057E+0
-3.665E-1	4.412E+0	9.080E+0
-3.633E-1	4.340E+0	8.992E+0
-3.633E-1	4.451E+0	9.060E+0
-3.698E-1	4.366E+0	8.924E+0
-3.665E-1	4.551E+0	9.106E+0
-3.665E-1	4.396E+0	9.044E+0
-3.665E-1	4.435E+0	8.989E+0
-3.682E-1	4.444E+0	9.005E+0
-3.682E-1	4.399E+0	8.960E+0
-3.649E-1	4.373E+0	8.924E+0
-3.682E-1	4.431E+0	9.106E+0
-3.714E-1	4.415E+0	8.996E+0
-3.633E-1	4.438E+0	8.992E+0
-3.649E-1	4.470E+0	8.986E+0
-3.665E-1	4.386E+0	8.960E+0
-3.714E-1	4.418E+0	9.038E+0
-3.649E-1	4.373E+0	9.005E+0
-3.649E-1	4.444E+0	9.073E+0
-3.665E-1	4.441E+0	9.012E+0
-3.665E-1	4.405E+0	8.924E+0
-3.682E-1	4.435E+0	8.866E+0
-3.633E-1	4.415E+0	8.986E+0
-3.665E-1	4.422E+0	8.931E+0
-3.682E-1	4.347E+0	8.937E+0
-3.633E-1	4.396E+0	9.093E+0
-3.649E-1	4.441E+0	8.937E+0
-3.649E-1	4.467E+0	8.983E+0
-3.682E-1	4.457E+0	9.025E+0
-3.617E-1	4.415E+0	9.093E+0
-3.665E-1	4.438E+0	8.992E+0
-3.682E-1	4.392E+0	8.996E+0
-3.682E-1	4.389E+0	9.018E+0
-3.649E-1	4.392E+0	8.950E+0
-3.649E-1	4.477E+0	9.070E+0
-3.682E-1	4.412E+0	8.908E+0
-3.665E-1	4.409E+0	9.038E+0
-3.649E-1	4.337E+0	9.073E+0
-3.649E-1	4.370E+0	8.931E+0
-3.682E-1	4.425E+0	9.012E+0
-3.698E-1	4.451E+0	8.963E+0
-3.633E-1	4.499E+0	9.031E+0
-3.617E-1	4.428E+0	9.038E+0
-3.649E-1	4.324E+0	9.044E+0
-3.682E-1	4.441E+0	9.051E+0
-3.665E-1	4.405E+0	8.986E+0
-3.617E-1	4.448E+0	9.038E+0
-3.665E-1	4.353E+0	8.856E+0
-3.682E-1	4.457E+0	8.944E+0
-3.649E-1	4.383E+0	9.009E+0
-3.600E-1	4.402E+0	8.918E+0
-3.665E-1	4.405E+0	9.106E+0
-3.682E-1	4.383E+0	8.979E+0
-3.665E-1	4.383E+0	8.940E+0
-3.665E-1	4.490E+0	8.986E+0
-3.649E-1	4.460E+0	9.021E+0
-3.682E-1	4.483E+0	8.856E+0
-3.665E-1	4.399E+0	8.983E+0
-3.633E-1	4.389E+0	9.018E+0
-3.665E-1	4.324E+0	8.937E+0
-3.698E-1	4.415E+0	9.015E+0
-3.649E-1	4.454E+0	8.983E+0
-3.649E-1	4.448E+0	8.960E+0
-3.682E-1	4.418E+0	8.901E+0
-3.665E-1	4.451E+0	8.885E+0
-3.633E-1	4.315E+0	8.963E+0
-3.633E-1	4.422E+0	8.918E+0
-3.649E-1	4.386E+0	9.025E+0
-3.665E-1	4.422E+0	9.054E+0
-3.649E-1	4.389E+0	8.927E+0
-3.617E-1	4.379E+0	8.957E+0
-3.649E-1	4.464E+0	8.957E+0
-3.665E-1	4.460E+0	9.096E+0
-3.649E-1	4.460E+0	9.096E+0
-3.617E-1	4.392E+0	9.031E+0
-3.633E-1	4.363E+0	8.976E+0
-3.649E-1	4.441E+0	9.086E+0
-3.665E-1	4.428E+0	8.996E+0
-3.617E-1	4.457E+0	8.973E+0
-3.665E-1	4.405E+0	8.937E+0
-3.649E-1	4.370E+0	9.025E+0
-3.649E-1	4.477E+0	9.080E+0
-3.633E-1	4.448E+0	9.015E+0
-3.649E-1	4.431E+0	9.054E+0
-3.682E-1	4.402E+0	8.986E+0
-3.649E-1	4.379E+0	9.044E+0
-3.633E-1	4.444E+0	8.986E+0
-3.649E-1	4.389E+0	8.992E+0
-3.649E-1	4.396E+0	8.953E+0
-3.665E-1	4.370E+0	8.973E+0
-3.617E-1	4.444E+0	8.963E+0
-3.665E-1	4.383E+0	8.963E+0
-3.682E-1	4.383E+0	8.872E+0
-3.649E-1	4.402E+0	9.031E+0
-3.633E-1	4.425E+0	8.940E+0
-3.665E-1	4.441E+0	8.960E+0
-3.665E-1	4.451E+0	8.911E+0
-3.633E-1	4.347E+0	9.125E+0
-3.649E-1	4.379E+0	8.976E+0
-3.649E-1	4.396E+0	8.973E+0
-3.649E-1	4.460E+0	9.064E+0
-3.617E-1	4.389E+0	9.012E+0
-3.633E-1	4.412E+0	8.960E+0
-3.665E-1	4.337E+0	9.025E+0
-3.649E-1	4.457E+0	8.950E+0
-3.649E-1	4.350E+0	9.025E+0
-3.633E-1	4.366E+0	8.908E+0
-3.649E-1	4.425E+0	8.996E+0
-3.665E-1	4.399E+0	9.025E+0
-3.649E-1	4.373E+0	8.983E+0
-3.633E-1	4.428E+0	9.086E+0
-3.633E-1	4.431E+0	8.843E+0
-3.665E-1	4.473E+0	8.905E+0
-3.617E-1	4.438E+0	9.002E+0
-3.617E-1	4.396E+0	8.888E+0
-3.633E-1	4.415E+0	9.047E+0
-3.665E-1	4.344E+0	9.012E+0
-3.649E-1	4.376E+0	9.125E+0
-3.633E-1	4.516E+0	8.996E+0
-3.633E-1	4.324E+0	9.093E+0
-3.665E-1	4.399E+0	8.944E+0
-3.665E-1	4.412E+0	9.083E+0
-3.617E-1	4.425E+0	9.106E+0
-3.633E-1	4.399E+0	9.054E+0
-3.649E-1	4.412E+0	9.054E+0
-3.617E-1	4.460E+0	8.944E+0
-3.617E-1	4.431E+0	8.898E+0
-3.633E-1	4.392E+0	8.914E+0
-3.665E-1	4.360E+0	9.054E+0
-3.617E-1	4.353E+0	9.012E+0
-3.584E-1	4.451E+0	9.047E+0
-3.649E-1	4.418E+0	8.947E+0
-3.649E-1	4.441E+0	9.077E+0
-3.649E-1	4.392E+0	8.953E+0
-3.633E-1	4.379E+0	8.970E+0
-3.617E-1	4.448E+0	8.811E+0
-3.649E-1	4.376E+0	8.869E+0
-3.617E-1	4.454E+0	8.970E+0
-3.633E-1	4.366E+0	9.083E+0
-3.617E-1	4.464E+0	9.073E+0
-3.665E-1	4.399E+0	8.927E+0
-3.633E-1	4.422E+0	9.054E+0
-3.600E-1	4.522E+0	8.953E+0
-3.633E-1	4.392E+0	8.983E+0
-3.682E-1	4.467E+0	8.957E+0
-3.633E-1	4.431E+0	9.038E+0
-3.617E-1	4.389E+0	8.957E+0
-3.633E-1	4.451E+0	8.950E+0
-3.649E-1	4.392E+0	9.119E+0
-3.633E-1	4.396E+0	9.047E+0
-3.584E-1	4.454E+0	8.957E+0
-3.649E-1	4.409E+0	8.963E+0
-3.682E-1	4.363E+0	8.992E+0
-3.633E-1	4.483E+0	9.031E+0
-3.600E-1	4.435E+0	9.106E+0
-3.649E-1	4.444E+0	8.921E+0
-3.665E-1	4.389E+0	9.021E+0
-3.633E-1	4.473E+0	8.898E+0
-3.617E-1	4.409E+0	8.875E+0
-3.649E-1	4.470E+0	8.927E+0
-3.649E-1	4.350E+0	9.057E+0
-3.584E-1	4.415E+0	8.937E+0
-3.617E-1	4.448E+0	8.931E+0
-3.633E-1	4.422E+0	9.018E+0
-3.649E-1	4.477E+0	9.012E+0
-3.617E-1	4.448E+0	9.073E+0
-3.617E-1	4.435E+0	8.960E+0
-3.665E-1	4.337E+0	8.895E+0
-3.665E-1	4.389E+0	9.096E+0
-3.617E-1	4.402E+0	9.005E+0
-3.617E-1	4.379E+0	8.937E+0
-3.617E-1	4.399E+0	8.979E+0
-3.649E-1	4.473E+0	8.944E+0
-3.600E-1	4.415E+0	8.996E+0
-3.633E-1	4.435E+0	9.041E+0
-3.649E-1	4.473E+0	8.992E+0
-3.649E-1	4.399E+0	9.002E+0
-3.617E-1	4.392E+0	9.028E+0
-3.600E-1	4.431E+0	8.898E+0
-3.649E-1	4.415E+0	9.047E+0
-3.633E-1	4.399E+0	8.960E+0
-3.617E-1	4.460E+0	9.021E+0
-3.633E-1	4.418E+0	9.038E+0
-3.633E-1	4.460E+0	9.067E+0
-3.665E-1	4.448E+0	9.028E+0
-3.600E-1	4.357E+0	9.028E+0
-3.617E-1	4.350E+0	8.944E+0
-3.617E-1	4.422E+0	8.953E+0
-3.649E-1	4.422E+0	8.999E+0
-3.617E-1	4.467E+0	9.044E+0
-3.600E-1	4.470E+0	9.099E+0
-3.617E-1	4.337E+0	8.983E+0
-3.682E-1	4.366E+0	9.044E+0
-3.617E-1	4.405E+0	8.937E+0
-3.617E-1	4.435E+0	9.064E+0
-3.633E-1	4.457E+0	9.112E+0
-3.665E-1	4.392E+0	9.051E+0
-3.600E-1	4.457E+0	8.992E+0
-3.600E-1	4.448E+0	9.057E+0
-3.649E-1	4.357E+0	9.054E+0
-3.682E-1	4.415E+0	9.106E+0
-3.584E-1	4.396E+0	8.934E+0
-3.584E-1	4.392E+0	9.021E+0
-3.633E-1	4.467E+0	9.028E+0
-3.633E-1	4.353E+0	8.966E+0
-3.633E-1	4.438E+0	9.031E+0
-3.600E-1	4.353E+0	9.021E+0
-3.633E-1	4.353E+0	8.983E+0
-3.649E-1	4.366E+0	8.927E+0
-3.600E-1	4.409E+0	8.895E+0
-3.633E-1	4.435E+0	9.057E+0
-3.633E-1	4.370E+0	8.937E+0
-3.633E-1	4.415E+0	9.077E+0
-3.617E-1	4.441E+0	9.002E+0
-3.568E-1	4.441E+0	8.950E+0
-3.600E-1	4.340E+0	9.054E+0
-3.617E-1	4.344E+0	8.911E+0
-3.617E-1	4.370E+0	8.996E+0
-3.568E-1	4.451E+0	9.051E+0
-3.649E-1	4.480E+0	8.986E+0
-3.633E-1	4.448E+0	8.882E+0
-3.617E-1	4.373E+0	8.957E+0
-3.568E-1	4.399E+0	8.934E+0
-3.617E-1	4.415E+0	9.005E+0
-3.617E-1	4.451E+0	9.044E+0
-3.617E-1	4.412E+0	8.947E+0
-3.584E-1	4.402E+0	9.057E+0
-3.633E-1	4.435E+0	9.021E+0
-3.633E-1	4.366E+0	9.109E+0
-3.617E-1	4.486E+0	8.973E+0
-3.568E-1	4.490E+0	9.044E+0
-3.649E-1	4.379E+0	9.005E+0
-3.633E-1	4.473E+0	8.924E+0
-3.584E-1	4.431E+0	8.934E+0
-3.600E-1	4.389E+0	8.999E+0
-3.633E-1	4.386E+0	9.064E+0
-3.633E-1	4.389E+0	8.921E+0
-3.617E-1	4.396E+0	8.950E+0
-3.584E-1	4.370E+0	9.025E+0
-3.633E-1	4.431E+0	8.950E+0
-3.665E-1	4.347E+0	8.970E+0
-3.600E-1	4.415E+0	9.005E+0
-3.600E-1	4.506E+0	9.015E+0
-3.600E-1	4.383E+0	8.931E+0
-3.649E-1	4.389E+0	9.028E+0
-3.617E-1	4.353E+0	8.918E+0
-3.584E-1	4.402E+0	8.979E+0
-3.617E-1	4.418E+0	8.963E+0
-3.649E-1	4.441E+0	8.970E+0
-3.600E-1	4.405E+0	8.927E+0
-3.584E-1	4.399E+0	8.940E+0
-3.633E-1	4.493E+0	8.937E+0
-3.633E-1	4.383E+0	9.031E+0
-3.584E-1	4.441E+0	9.041E+0
-3.584E-1	4.412E+0	9.034E+0
-3.617E-1	4.396E+0	9.067E+0
-3.633E-1	4.451E+0	9.018E+0
-3.617E-1	4.373E+0	8.996E+0
-3.584E-1	4.509E+0	9.028E+0
-3.600E-1	4.386E+0	9.054E+0
-3.633E-1	4.412E+0	9.073E+0
-3.617E-1	4.402E+0	8.950E+0
-3.600E-1	4.415E+0	8.924E+0
-3.617E-1	4.370E+0	8.999E+0
-3.649E-1	4.460E+0	8.901E+0
-3.584E-1	4.428E+0	8.957E+0
-3.584E-1	4.418E+0	8.976E+0
-3.617E-1	4.438E+0	9.142E+0
-3.649E-1	4.454E+0	9.034E+0
-3.584E-1	4.422E+0	8.960E+0
-3.584E-1	4.373E+0	8.999E+0
-3.600E-1	4.389E+0	9.073E+0
-3.633E-1	4.422E+0	9.025E+0
-3.584E-1	4.415E+0	9.005E+0
-3.584E-1	4.392E+0	9.057E+0
-3.600E-1	4.396E+0	8.999E+0
-3.600E-1	4.386E+0	8.944E+0
-3.600E-1	4.415E+0	9.031E+0
-3.584E-1	4.386E+0	8.966E+0
-3.600E-1	4.412E+0	8.918E+0
-3.649E-1	4.347E+0	8.875E+0
-3.600E-1	4.331E+0	8.898E+0
-3.600E-1	4.389E+0	8.979E+0
-3.617E-1	4.460E+0	9.018E+0
-3.633E-1	4.438E+0	9.080E+0
-3.633E-1	4.480E+0	9.005E+0
-3.584E-1	4.454E+0	8.989E+0
-3.633E-1	4.490E+0	9.002E+0
-3.617E-1	4.460E+0	9.054E+0
-3.617E-1	4.431E+0	9.015E+0
-3.600E-1	4.373E+0	9.077E+0
-3.600E-1	4.428E+0	9.038E+0
-3.633E-1	4.444E+0	8.966E+0
-3.600E-1	4.435E+0	9.067E+0
-3.584E-1	4.428E+0	8.879E+0
-3.600E-1	4.399E+0	8.833E+0
-3.633E-1	4.389E+0	9.009E+0
-3.584E-1	4.467E+0	8.963E+0
-3.568E-1	4.473E+0	9.015E+0
-3.584E-1	4.399E+0	8.872E+0
-3.633E-1	4.493E+0	8.966E+0
-3.584E-1	4.444E+0	8.979E+0
-3.568E-1	4.412E+0	9.005E+0
-3.617E-1	4.490E+0	8.927E+0
-3.617E-1	4.386E+0	8.976E+0
-3.600E-1	4.386E+0	8.853E+0
-3.568E-1	4.435E+0	9.005E+0
-3.600E-1	4.324E+0	8.986E+0
-3.617E-1	4.379E+0	8.983E+0
-3.568E-1	4.370E+0	9.051E+0
-3.568E-1	4.396E+0	9.057E+0
-3.600E-1	4.422E+0	9.054E+0
-3.617E-1	4.464E+0	8.979E+0
-3.568E-1	4.324E+0	9.080E+0
-3.600E-1	4.366E+0	9.044E+0
-3.617E-1	4.422E+0	8.914E+0
-3.633E-1	4.457E+0	8.879E+0
-3.584E-1	4.392E+0	8.986E+0
-3.600E-1	4.454E+0	8.996E+0
-3.600E-1	4.422E+0	9.021E+0
-3.633E-1	4.418E+0	8.950E+0
-3.584E-1	4.428E+0	8.983E+0
-3.568E-1	4.418E+0	9.025E+0
-3.584E-1	4.409E+0	8.986E+0
-3.600E-1	4.457E+0	8.976E+0
-3.584E-1	4.399E+0	9.018E+0
-3.568E-1	4.405E+0	8.921E+0
-3.600E-1	4.409E+0	9.002E+0
-3.649E-1	4.467E+0	8.979E+0
-3.584E-1	4.486E+0	9.051E+0
-3.536E-1	4.529E+0	9.002E+0
-3.584E-1	4.376E+0	9.018E+0
-3.617E-1	4.353E+0	9.070E+0
-3.584E-1	4.399E+0	9.112E+0
-3.568E-1	4.392E+0	8.947E+0
-3.584E-1	4.418E+0	8.992E+0
-3.600E-1	4.448E+0	9.080E+0
-3.568E-1	4.444E+0	9.116E+0
-3.584E-1	4.409E+0	8.947E+0
-3.568E-1	4.405E+0	9.002E+0
-3.633E-1	4.428E+0	9.031E+0
-3.584E-1	4.405E+0	8.950E+0
-3.552E-1	4.337E+0	9.064E+0
-3.584E-1	4.483E+0	8.996E+0
-3.633E-1	4.415E+0	8.947E+0
-3.600E-1	4.383E+0	8.986E+0
-3.552E-1	4.269E+0	9.090E+0
-3.584E-1	4.386E+0	9.044E+0
-3.600E-1	4.373E+0	8.992E+0
-3.584E-1	4.383E+0	9.054E+0
-3.584E-1	4.402E+0	8.992E+0
-3.600E-1	4.409E+0	8.979E+0
-3.600E-1	4.347E+0	9.041E+0
-3.568E-1	4.366E+0	9.060E+0
-3.552E-1	4.415E+0	9.132E+0
-3.568E-1	4.451E+0	8.927E+0
-3.600E-1	4.454E+0	8.934E+0
-3.568E-1	4.392E+0	9.041E+0
-3.568E-1	4.451E+0	9.044E+0
-3.633E-1	4.412E+0	8.996E+0
-3.617E-1	4.490E+0	8.996E+0
-3.584E-1	4.399E+0	9.025E+0
-3.568E-1	4.405E+0	9.064E+0
-3.568E-1	4.366E+0	9.044E+0
-3.600E-1	4.451E+0	9.041E+0
-3.568E-1	4.438E+0	8.872E+0
-3.568E-1	4.422E+0	8.957E+0
-3.568E-1	4.402E+0	8.960E+0
-3.600E-1	4.422E+0	8.970E+0
-3.568E-1	4.379E+0	8.999E+0
-3.584E-1	4.383E+0	9.090E+0
-3.568E-1	4.425E+0	9.009E+0
-3.617E-1	4.412E+0	9.018E+0
-3.568E-1	4.392E+0	8.937E+0
-3.552E-1	4.402E+0	9.012E+0
-3.617E-1	4.412E+0	8.788E+0
-3.617E-1	4.405E+0	8.953E+0
-3.633E-1	4.422E+0	9.021E+0
-3.568E-1	4.448E+0	9.021E+0
-3.568E-1	4.386E+0	8.999E+0
-3.617E-1	4.435E+0	8.937E+0
-3.568E-1	4.402E+0	8.986E+0
-3.552E-1	4.360E+0	9.002E+0
-3.600E-1	4.435E+0	9.012E+0
-3.600E-1	4.405E+0	9.057E+0
-3.584E-1	4.506E+0	9.012E+0
-3.536E-1	4.305E+0	8.992E+0
-3.584E-1	4.402E+0	9.021E+0
-3.600E-1	4.522E+0	8.918E+0
-3.552E-1	4.412E+0	8.911E+0
-3.552E-1	4.444E+0	9.067E+0
-3.584E-1	4.448E+0	9.009E+0
-3.600E-1	4.467E+0	8.924E+0
-3.568E-1	4.451E+0	8.953E+0
-3.519E-1	4.412E+0	9.077E+0
-3.552E-1	4.444E+0	9.086E+0
-3.617E-1	4.402E+0	9.051E+0
-3.568E-1	4.360E+0	9.067E+0
-3.536E-1	4.353E+0	8.908E+0
-3.552E-1	4.431E+0	8.940E+0
-3.584E-1	4.470E+0	8.950E+0
-3.568E-1	4.428E+0	9.005E+0
-3.536E-1	4.431E+0	8.940E+0
-3.568E-1	4.402E+0	8.947E+0
-3.584E-1	4.425E+0	9.034E+0
-3.568E-1	4.496E+0	9.106E+0
-3.552E-1	4.409E+0	8.885E+0
-3.600E-1	4.448E+0	8.869E+0
-3.584E-1	4.386E+0	8.895E+0
-3.552E-1	4.441E+0	9.077E+0
-3.552E-1	4.428E+0	8.934E+0
-3.584E-1	4.506E+0	9.025E+0
-3.600E-1	4.480E+0	8.973E+0
-3.552E-1	4.379E+0	9.060E+0
-3.552E-1	4.425E+0	9.083E+0
-3.584E-1	4.460E+0	9.002E+0
-3.584E-1	4.483E+0	9.009E+0
-3.584E-1	4.425E+0	8.882E+0
-3.568E-1	4.386E+0	8.950E+0
-3.584E-1	4.415E+0	9.067E+0
-3.568E-1	4.399E+0	9.090E+0
-3.568E-1	4.402E+0	8.973E+0
-3.552E-1	4.347E+0	8.957E+0
-3.584E-1	4.324E+0	8.963E+0
-3.568E-1	4.464E+0	9.021E+0
-3.552E-1	4.396E+0	9.103E+0
-3.552E-1	4.331E+0	9.025E+0
-3.568E-1	4.428E+0	9.009E+0
-3.600E-1	4.444E+0	8.966E+0
-3.552E-1	4.422E+0	8.892E+0
-3.552E-1	4.402E+0	9.002E+0
-3.568E-1	4.402E+0	8.940E+0
-3.600E-1	4.347E+0	8.953E+0
-3.568E-1	4.473E+0	9.018E+0
-3.552E-1	4.418E+0	9.044E+0
-3.552E-1	4.405E+0	8.931E+0
-3.568E-1	4.402E+0	8.983E+0
-3.568E-1	4.454E+0	9.018E+0
-3.536E-1	4.454E+0	9.060E+0
-3.568E-1	4.473E+0	8.953E+0
-3.600E-1	4.435E+0	9.025E+0
-3.552E-1	4.409E+0	8.963E+0
-3.536E-1	4.467E+0	9.015E+0
-3.584E-1	4.480E+0	8.944E+0
-3.584E-1	4.318E+0	8.921E+0
-3.584E-1	4.483E+0	9.002E+0
-3.568E-1	4.311E+0	8.840E+0
-3.584E-1	4.383E+0	8.979E+0
-3.584E-1	4.402E+0	9.054E+0
-3.519E-1	4.448E+0	9.044E+0
-3.552E-1	4.454E+0	8.996E+0
-3.536E-1	4.441E+0	9.044E+0
-3.617E-1	4.522E+0	8.794E+0
-3.552E-1	4.405E+0	8.970E+0
-3.552E-1	4.334E+0	9.025E+0
-3.536E-1	4.444E+0	9.038E+0
-3.600E-1	4.409E+0	9.093E+0
-3.552E-1	4.405E+0	9.073E+0
-3.536E-1	4.376E+0	9.041E+0
-3.552E-1	4.509E+0	8.976E+0
-3.584E-1	4.357E+0	9.057E+0
-3.552E-1	4.467E+0	9.064E+0
-3.536E-1	4.425E+0	8.973E+0
-3.600E-1	4.448E+0	9.021E+0
-3.584E-1	4.389E+0	9.086E+0
-3.568E-1	4.454E+0	8.872E+0
-3.552E-1	4.402E+0	9.021E+0
-3.552E-1	4.448E+0	9.047E+0
-3.584E-1	4.409E+0	8.963E+0
-3.568E-1	4.405E+0	9.135E+0
-3.536E-1	4.366E+0	9.041E+0
-3.552E-1	4.392E+0	9.047E+0
-3.584E-1	4.435E+0	9.031E+0
-3.519E-1	4.327E+0	8.996E+0
-3.519E-1	4.438E+0	9.015E+0
-3.568E-1	4.438E+0	8.992E+0
-3.584E-1	4.399E+0	9.002E+0
-3.552E-1	4.448E+0	9.028E+0
-3.552E-1	4.428E+0	8.944E+0
-3.568E-1	4.473E+0	9.041E+0
-3.584E-1	4.454E+0	8.918E+0
-3.552E-1	4.473E+0	8.992E+0
-3.552E-1	4.334E+0	9.106E+0
-3.600E-1	4.415E+0	9.047E+0
-3.600E-1	4.438E+0	9.057E+0
-3.536E-1	4.460E+0	8.888E+0
-3.519E-1	4.366E+0	8.983E+0
-3.568E-1	4.438E+0	9.077E+0
-3.600E-1	4.337E+0	8.973E+0
-3.552E-1	4.438E+0	8.892E+0
-3.519E-1	4.483E+0	9.047E+0
-3.568E-1	4.428E+0	8.950E+0
-3.584E-1	4.435E+0	8.924E+0
-3.552E-1	4.399E+0	8.963E+0
-3.536E-1	4.412E+0	9.005E+0
-3.568E-1	4.389E+0	8.934E+0
-3.568E-1	4.318E+0	8.924E+0
-3.536E-1	4.302E+0	8.960E+0
-3.552E-1	4.483E+0	9.073E+0
-3.552E-1	4.383E+0	8.950E+0
-3.600E-1	4.383E+0	8.983E+0
-3.552E-1	4.444E+0	8.937E+0
-3.536E-1	4.402E+0	8.989E+0
-3.568E-1	4.425E+0	8.947E+0
-3.568E-1	4.431E+0	8.996E+0
-3.519E-1	4.405E+0	9.096E+0
-3.536E-1	4.438E+0	8.989E+0
-3.552E-1	4.412E+0	8.983E+0
-3.568E-1	4.509E+0	9.005E+0
-3.568E-1	4.448E+0	8.937E+0
-3.519E-1	4.438E+0	8.950E+0
-3.552E-1	4.435E+0	9.021E+0
-3.584E-1	4.438E+0	9.041E+0
-3.552E-1	4.353E+0	8.885E+0
-3.519E-1	4.405E+0	8.960E+0
-3.552E-1	4.503E+0	8.986E+0
-3.536E-1	4.451E+0	9.070E+0
-3.552E-1	4.415E+0	8.970E+0
-3.503E-1	4.431E+0	8.863E+0
-3.600E-1	4.353E+0	9.021E+0
-3.568E-1	4.490E+0	8.963E+0
-3.519E-1	4.418E+0	8.953E+0
-3.536E-1	4.402E+0	8.940E+0
-3.552E-1	4.435E+0	9.028E+0
-3.584E-1	4.337E+0	8.970E+0
-3.536E-1	4.376E+0	8.992E+0
-3.503E-1	4.460E+0	9.034E+0
-3.552E-1	4.392E+0	8.979E+0
-3.584E-1	4.422E+0	9.057E+0
-3.536E-1	4.396E+0	8.924E+0
-3.503E-1	4.386E+0	8.908E+0
-3.552E-1	4.529E+0	8.976E+0
-3.584E-1	4.509E+0	9.002E+0
-3.568E-1	4.383E+0	8.937E+0
-3.536E-1	4.392E+0	8.986E+0
-3.519E-1	4.399E+0	8.940E+0
-3.568E-1	4.428E+0	8.986E+0
-3.519E-1	4.444E+0	8.937E+0
-3.519E-1	4.428E+0	8.989E+0
-3.536E-1	4.376E+0	8.966E+0
-3.552E-1	4.473E+0	8.973E+0
-3.552E-1	4.448E+0	9.015E+0
-3.503E-1	4.525E+0	8.934E+0
-3.536E-1	4.418E+0	9.064E+0
-3.568E-1	4.363E+0	9.073E+0
-3.519E-1	4.451E+0	9.086E+0
-3.536E-1	4.399E+0	8.970E+0
-3.568E-1	4.399E+0	9.038E+0
-3.568E-1	4.412E+0	8.957E+0
-3.552E-1	4.457E+0	9.060E+0
-3.487E-1	4.438E+0	8.927E+0
-3.536E-1	4.357E+0	9.041E+0
-3.552E-1	4.402E+0	8.931E+0
-3.536E-1	4.448E+0	9.093E+0
-3.519E-1	4.418E+0	9.021E+0
-3.536E-1	4.418E+0	9.041E+0
-3.568E-1	4.483E+0	8.914E+0
-3.503E-1	4.425E+0	8.895E+0
-3.519E-1	4.383E+0	8.934E+0
-3.536E-1	4.412E+0	8.901E+0
-3.552E-1	4.334E+0	8.983E+0
-3.536E-1	4.337E+0	9.070E+0
-3.519E-1	4.360E+0	8.999E+0
-3.503E-1	4.499E+0	9.064E+0
-3.536E-1	4.444E+0	8.924E+0
-3.503E-1	4.435E+0	8.934E+0
-3.503E-1	4.493E+0	8.973E+0
-3.552E-1	4.448E+0	9.057E+0
-3.552E-1	4.405E+0	8.986E+0
-3.519E-1	4.441E+0	9.038E+0
-3.519E-1	4.460E+0	8.976E+0
-3.519E-1	4.422E+0	8.934E+0
-3.519E-1	4.353E+0	9.041E+0
-3.536E-1	4.425E+0	8.996E+0
-3.519E-1	4.425E+0	9.057E+0
-3.519E-1	4.467E+0	9.057E+0
-3.552E-1	4.422E+0	9.015E+0
-3.519E-1	4.519E+0	8.914E+0
-3.503E-1	4.415E+0	9.044E+0
-3.519E-1	4.483E+0	8.986E+0
-3.552E-1	4.425E+0	8.940E+0
-3.519E-1	4.366E+0	9.041E+0
-3.519E-1	4.422E+0	8.986E+0
-3.503E-1	4.441E+0	8.892E+0
-3.552E-1	4.448E+0	9.103E+0
-3.487E-1	4.441E+0	9.009E+0
-3.471E-1	4.389E+0	9.025E+0
-3.519E-1	4.389E+0	8.888E+0
-3.568E-1	4.509E+0	9.005E+0
-3.519E-1	4.441E+0	8.963E+0
-3.503E-1	4.470E+0	9.060E+0
-3.568E-1	4.464E+0	8.918E+0
-3.568E-1	4.418E+0	9.044E+0
-3.519E-1	4.499E+0	8.947E+0
-3.503E-1	4.373E+0	8.979E+0
-3.536E-1	4.448E+0	9.047E+0
-3.552E-1	4.490E+0	9.005E+0
-3.536E-1	4.396E+0	8.970E+0
-3.519E-1	4.422E+0	9.021E+0
-3.536E-1	4.370E+0	8.992E+0
-3.584E-1	4.409E+0	8.947E+0
-3.503E-1	4.448E+0	9.057E+0
-3.503E-1	4.376E+0	9.067E+0
-3.519E-1	4.360E+0	8.898E+0
-3.552E-1	4.389E+0	9.018E+0
-3.519E-1	4.441E+0	8.976E+0
-3.487E-1	4.467E+0	9.015E+0
-3.536E-1	4.350E+0	8.914E+0
-3.536E-1	4.448E+0	8.911E+0
-3.503E-1	4.415E+0	8.986E+0
-3.487E-1	4.350E+0	8.895E+0
-3.519E-1	4.486E+0	8.999E+0
-3.552E-1	4.409E+0	9.070E+0
-3.536E-1	4.451E+0	9.009E+0
-3.487E-1	4.370E+0	8.979E+0
-3.503E-1	4.418E+0	8.976E+0
-3.536E-1	4.409E+0	8.966E+0
-3.536E-1	4.480E+0	9.073E+0
-3.471E-1	4.396E+0	9.047E+0
-3.519E-1	4.467E+0	9.009E+0
-3.519E-1	4.457E+0	8.992E+0
-3.519E-1	4.460E+0	8.966E+0
-3.503E-1	4.428E+0	8.973E+0
-3.503E-1	4.399E+0	8.966E+0
-3.552E-1	4.448E+0	8.898E+0
-3.519E-1	4.444E+0	9.051E+0
-3.487E-1	4.431E+0	8.869E+0
-3.487E-1	4.422E+0	9.002E+0
-3.519E-1	4.412E+0	8.999E+0
-3.519E-1	4.444E+0	9.109E+0
-3.503E-1	4.441E+0	9.070E+0
-3.519E-1	4.392E+0	8.953E+0
-3.536E-1	4.360E+0	9.112E+0
-3.519E-1	4.493E+0	8.992E+0
-3.503E-1	4.405E+0	9.028E+0
-3.536E-1	4.457E+0	8.996E+0
-3.552E-1	4.412E+0	8.983E+0
-3.536E-1	4.428E+0	8.924E+0
-3.519E-1	4.379E+0	8.879E+0
-3.552E-1	4.467E+0	8.979E+0
-3.552E-1	4.451E+0	9.018E+0
-3.487E-1	4.379E+0	9.041E+0
-3.503E-1	4.467E+0	8.960E+0
-3.503E-1	4.383E+0	9.047E+0
-3.519E-1	4.425E+0	8.924E+0
-3.519E-1	4.448E+0	9.154E+0
-3.519E-1	4.415E+0	8.824E+0
-3.536E-1	4.490E+0	9.002E+0
-3.536E-1	4.405E+0	8.931E+0
-3.519E-1	4.451E+0	8.957E+0
-3.487E-1	4.396E+0	8.960E+0
-3.519E-1	4.451E+0	8.957E+0
-3.536E-1	4.435E+0	8.970E+0
-3.519E-1	4.412E+0	8.947E+0
-3.487E-1	4.431E+0	9.070E+0
-3.503E-1	4.379E+0	9.060E+0
-3.552E-1	4.366E+0	8.901E+0
-3.519E-1	4.418E+0	9.021E+0
-3.519E-1	4.370E+0	8.924E+0
-3.503E-1	4.444E+0	9.031E+0
-3.536E-1	4.405E+0	8.947E+0
-3.503E-1	4.480E+0	9.021E+0
-3.519E-1	4.418E+0	8.992E+0
-3.519E-1	4.366E+0	8.979E+0
-3.552E-1	4.467E+0	8.934E+0
-3.503E-1	4.525E+0	8.986E+0
-3.487E-1	4.467E+0	8.950E+0
-3.519E-1	4.425E+0	9.005E+0
-3.519E-1	4.457E+0	8.882E+0
-3.519E-1	4.493E+0	8.960E+0
-3.487E-1	4.376E+0	9.041E+0
-3.503E-1	4.425E+0	8.983E+0
-3.519E-1	4.451E+0	8.934E+0
-3.503E-1	4.431E+0	8.947E+0
-3.487E-1	4.438E+0	8.983E+0
-3.519E-1	4.454E+0	8.937E+0
-3.487E-1	4.519E+0	8.983E+0
-3.487E-1	4.360E+0	8.960E+0
-3.471E-1	4.444E+0	9.090E+0
-3.503E-1	4.522E+0	8.992E+0
-3.519E-1	4.399E+0	9.002E+0
-3.503E-1	4.350E+0	8.911E+0
-3.487E-1	4.386E+0	8.937E+0
-3.471E-1	4.460E+0	8.996E+0
-3.536E-1	4.425E+0	8.892E+0
-3.471E-1	4.418E+0	9.012E+0
-3.487E-1	4.389E+0	9.012E+0
-3.503E-1	4.428E+0	8.924E+0
-3.536E-1	4.448E+0	8.892E+0
-3.519E-1	4.480E+0	8.999E+0
-3.454E-1	4.444E+0	9.018E+0
-3.487E-1	4.389E+0	8.979E+0
-3.503E-1	4.298E+0	8.914E+0
-3.503E-1	4.405E+0	9.047E+0
-3.503E-1	4.353E+0	8.957E+0
-3.519E-1	4.422E+0	8.927E+0
-3.552E-1	4.451E+0	8.983E+0
-3.503E-1	4.389E+0	8.924E+0
-3.471E-1	4.285E+0	9.070E+0
-3.503E-1	4.431E+0	8.973E+0
-3.536E-1	4.302E+0	8.989E+0
-3.471E-1	4.389E+0	8.996E+0
-3.503E-1	4.357E+0	8.947E+0
-3.519E-1	4.399E+0	8.850E+0
-3.519E-1	4.467E+0	8.966E+0
-3.503E-1	4.405E+0	8.914E+0
-3.487E-1	4.422E+0	8.950E+0
-3.519E-1	4.441E+0	8.937E+0
-3.552E-1	4.379E+0	9.057E+0
-3.487E-1	4.422E+0	9.028E+0
-3.454E-1	4.444E+0	9.009E+0
-3.519E-1	4.396E+0	9.122E+0
-3.519E-1	4.428E+0	8.947E+0
-3.471E-1	4.389E+0	8.905E+0
-3.487E-1	4.473E+0	9.135E+0
-3.503E-1	4.460E+0	8.983E+0
-3.503E-1	4.457E+0	8.986E+0
-3.487E-1	4.483E+0	9.009E+0
-3.471E-1	4.441E+0	8.989E+0
-3.503E-1	4.350E+0	8.947E+0
-3.519E-1	4.428E+0	9.025E+0
-3.503E-1	4.370E+0	8.979E+0
-3.471E-1	4.337E+0	9.021E+0
-3.519E-1	4.344E+0	8.960E+0
-3.487E-1	4.418E+0	9.051E+0
-3.487E-1	4.438E+0	8.963E+0
-3.454E-1	4.386E+0	9.018E+0
-3.503E-1	4.418E+0	9.047E+0
-3.519E-1	4.464E+0	8.970E+0
-3.471E-1	4.386E+0	9.073E+0
-3.454E-1	4.464E+0	8.966E+0
-3.487E-1	4.386E+0	8.957E+0
-3.536E-1	4.392E+0	9.151E+0
-3.487E-1	4.396E+0	9.044E+0
-3.438E-1	4.353E+0	8.989E+0
-3.519E-1	4.425E+0	8.908E+0
-3.503E-1	4.428E+0	8.921E+0
-3.454E-1	4.396E+0	8.966E+0
-3.454E-1	4.409E+0	8.914E+0
-3.471E-1	4.373E+0	8.927E+0
-3.503E-1	4.405E+0	8.901E+0
-3.487E-1	4.428E+0	9.005E+0
-3.471E-1	4.451E+0	9.086E+0
-3.454E-1	4.337E+0	9.129E+0
-3.519E-1	4.418E+0	9.119E+0
-3.471E-1	4.389E+0	9.018E+0
-3.471E-1	4.499E+0	8.979E+0
-3.471E-1	4.402E+0	8.973E+0
-3.487E-1	4.464E+0	8.950E+0
-3.503E-1	4.457E+0	9.080E+0
-3.471E-1	4.389E+0	9.051E+0
-3.471E-1	4.431E+0	8.898E+0
-3.503E-1	4.415E+0	9.090E+0
-3.454E-1	4.370E+0	8.940E+0
-3.454E-1	4.366E+0	9.031E+0
-3.503E-1	4.376E+0	9.051E+0
-3.487E-1	4.366E+0	9.041E+0
-3.487E-1	4.360E+0	8.885E+0
-3.454E-1	4.425E+0	9.106E+0
-3.487E-1	4.457E+0	8.950E+0
-3.536E-1	4.409E+0	8.976E+0
-3.454E-1	4.441E+0	8.992E+0
-3.471E-1	4.353E+0	8.888E+0
-3.454E-1	4.389E+0	9.044E+0
-3.503E-1	4.425E+0	9.034E+0
-3.471E-1	4.370E+0	9.005E+0
-3.471E-1	4.431E+0	9.021E+0
-3.471E-1	4.438E+0	9.047E+0
-3.503E-1	4.392E+0	8.966E+0
-3.454E-1	4.415E+0	9.047E+0
-3.454E-1	4.389E+0	9.080E+0
-3.503E-1	4.464E+0	8.996E+0
-3.503E-1	4.418E+0	8.914E+0
-3.454E-1	4.409E+0	8.895E+0
-3.454E-1	4.373E+0	9.044E+0
-3.487E-1	4.457E+0	8.921E+0
-3.487E-1	4.370E+0	8.843E+0
-3.471E-1	4.412E+0	8.888E+0
-3.438E-1	4.415E+0	9.086E+0
-3.487E-1	4.340E+0	9.034E+0
-3.503E-1	4.493E+0	8.944E+0
-3.519E-1	4.473E+0	8.934E+0
-3.438E-1	4.486E+0	9.012E+0
-3.519E-1	4.389E+0	9.051E+0
-3.487E-1	4.399E+0	8.996E+0
-3.454E-1	4.373E+0	9.034E+0
-3.454E-1	4.376E+0	8.996E+0
-3.471E-1	4.431E+0	9.080E+0
-3.503E-1	4.415E+0	9.077E+0
-3.454E-1	4.441E+0	9.070E+0
-3.438E-1	4.425E+0	8.983E+0
-3.487E-1	4.405E+0	8.960E+0
-3.471E-1	4.425E+0	9.021E+0
-3.487E-1	4.435E+0	8.986E+0
-3.454E-1	4.337E+0	9.073E+0
-3.503E-1	4.373E+0	8.869E+0
-3.503E-1	4.470E+0	8.966E+0
-3.454E-1	4.438E+0	9.009E+0
-3.454E-1	4.379E+0	8.966E+0
-3.487E-1	4.399E+0	8.986E+0
-3.487E-1	4.383E+0	8.973E+0
-3.487E-1	4.457E+0	9.012E+0
-3.438E-1	4.337E+0	8.931E+0
-3.471E-1	4.490E+0	9.028E+0
-3.503E-1	4.435E+0	8.996E+0
-3.487E-1	4.435E+0	8.999E+0
-3.438E-1	4.444E+0	8.989E+0
-3.454E-1	4.334E+0	8.755E+0
-3.519E-1	4.357E+0	8.983E+0
-3.471E-1	4.470E+0	8.888E+0
-3.454E-1	4.509E+0	9.099E+0
-3.487E-1	4.444E+0	9.060E+0
-3.487E-1	4.315E+0	9.093E+0
-3.454E-1	4.405E+0	8.976E+0
-3.471E-1	4.383E+0	9.083E+0
-3.454E-1	4.473E+0	8.966E+0
-3.487E-1	4.392E+0	8.983E+0
-3.487E-1	4.392E+0	9.051E+0
-3.454E-1	4.366E+0	8.937E+0
-3.471E-1	4.418E+0	9.119E+0
-3.487E-1	4.412E+0	9.015E+0
-3.454E-1	4.402E+0	8.966E+0
-3.454E-1	4.483E+0	9.070E+0
-3.454E-1	4.454E+0	8.999E+0
-3.487E-1	4.412E+0	8.983E+0
-3.422E-1	4.441E+0	9.031E+0
-3.454E-1	4.366E+0	9.057E+0
-3.503E-1	4.386E+0	8.973E+0
-3.503E-1	4.454E+0	9.145E+0
-3.487E-1	4.366E+0	8.863E+0
-3.454E-1	4.425E+0	8.996E+0
-3.487E-1	4.425E+0	8.976E+0
-3.471E-1	4.405E+0	9.021E+0
-3.487E-1	4.386E+0	8.898E+0
-3.406E-1	4.451E+0	8.892E+0
-3.487E-1	4.396E+0	8.976E+0
-3.454E-1	4.422E+0	8.953E+0
-3.438E-1	4.454E+0	8.924E+0
-3.422E-1	4.422E+0	8.992E+0
-3.438E-1	4.376E+0	8.989E+0
-3.471E-1	4.409E+0	9.031E+0
-3.471E-1	4.470E+0	8.983E+0
-3.454E-1	4.438E+0	9.031E+0
-3.487E-1	4.470E+0	9.080E+0
-3.503E-1	4.412E+0	8.979E+0
-3.454E-1	4.422E+0	9.080E+0
-3.454E-1	4.396E+0	8.931E+0
-3.438E-1	4.379E+0	8.921E+0
-3.503E-1	4.376E+0	9.051E+0
-3.471E-1	4.409E+0	8.931E+0
-3.454E-1	4.415E+0	8.937E+0
-3.471E-1	4.499E+0	8.976E+0
-3.471E-1	4.415E+0	9.018E+0
-3.471E-1	4.334E+0	8.989E+0
-3.422E-1	4.373E+0	9.067E+0
-3.487E-1	4.340E+0	8.918E+0
-3.471E-1	4.402E+0	8.888E+0
-3.454E-1	4.321E+0	8.846E+0
-3.454E-1	4.464E+0	8.918E+0
-3.454E-1	4.379E+0	8.950E+0
-3.454E-1	4.457E+0	9.002E+0
-3.454E-1	4.438E+0	8.931E+0
-3.438E-1	4.353E+0	8.950E+0
-3.471E-1	4.451E+0	8.992E+0
-3.503E-1	4.392E+0	9.070E+0
-3.471E-1	4.506E+0	8.866E+0
-3.454E-1	4.486E+0	9.002E+0
-3.454E-1	4.512E+0	8.882E+0
-3.487E-1	4.464E+0	8.953E+0
-3.454E-1	4.422E+0	9.239E+0
-3.438E-1	4.431E+0	8.950E+0
-3.454E-1	4.538E+0	8.970E+0
-3.454E-1	4.448E+0	9.015E+0
-3.438E-1	4.389E+0	9.060E+0
-3.438E-1	4.353E+0	9.051E+0
-3.471E-1	4.428E+0	9.031E+0
-3.471E-1	4.350E+0	9.005E+0
-3.454E-1	4.383E+0	8.957E+0
-3.406E-1	4.366E+0	9.018E+0
-3.454E-1	4.467E+0	9.096E+0
-3.471E-1	4.370E+0	9.054E+0
-3.422E-1	4.357E+0	9.051E+0
-3.438E-1	4.370E+0	9.070E+0
-3.487E-1	4.467E+0	8.999E+0
-3.471E-1	4.418E+0	8.999E+0
-3.438E-1	4.331E+0	9.034E+0
-3.438E-1	4.396E+0	8.979E+0
-3.438E-1	4.409E+0	9.018E+0
-3.471E-1	4.431E+0	8.931E+0
-3.438E-1	4.422E+0	9.086E+0
-3.422E-1	4.412E+0	9.054E+0
-3.471E-1	4.376E+0	9.051E+0
-3.487E-1	4.428E+0	8.869E+0
-3.454E-1	4.451E+0	8.888E+0
-3.406E-1	4.363E+0	9.018E+0
-3.422E-1	4.438E+0	8.947E+0
-3.438E-1	4.441E+0	8.970E+0
-3.438E-1	4.431E+0	8.976E+0
-3.438E-1	4.415E+0	8.914E+0
-3.454E-1	4.373E+0	9.109E+0
-3.471E-1	4.460E+0	8.947E+0
-3.438E-1	4.363E+0	9.034E+0
-3.422E-1	4.389E+0	8.918E+0
-3.454E-1	4.376E+0	8.957E+0
-3.471E-1	4.415E+0	8.960E+0
-3.454E-1	4.457E+0	8.921E+0
-3.438E-1	4.396E+0	8.869E+0
-3.438E-1	4.412E+0	8.914E+0
-3.471E-1	4.428E+0	8.918E+0
-3.438E-1	4.425E+0	8.979E+0
-3.438E-1	4.460E+0	8.970E+0
-3.454E-1	4.334E+0	8.931E+0
-3.471E-1	4.431E+0	8.918E+0
-3.438E-1	4.402E+0	8.979E+0
-3.438E-1	4.438E+0	9.015E+0
-3.438E-1	4.486E+0	8.940E+0
-3.487E-1	4.457E+0	9.093E+0
-3.454E-1	4.441E+0	8.931E+0
-3.422E-1	4.441E+0	8.953E+0
-3.471E-1	4.451E+0	8.947E+0
-3.487E-1	4.334E+0	8.937E+0
-3.438E-1	4.512E+0	8.866E+0
-3.438E-1	4.428E+0	8.918E+0
-3.471E-1	4.422E+0	9.005E+0
-3.471E-1	4.438E+0	9.135E+0
-3.438E-1	4.373E+0	9.021E+0
-3.406E-1	4.444E+0	9.005E+0
-3.438E-1	4.412E+0	8.950E+0
-3.454E-1	4.389E+0	8.957E+0
-3.454E-1	4.347E+0	8.973E+0
-3.422E-1	4.366E+0	9.015E+0
-3.454E-1	4.460E+0	9.012E+0
-3.487E-1	4.353E+0	9.171E+0
-3.406E-1	4.506E+0	9.009E+0
-3.438E-1	4.454E+0	8.953E+0
-3.454E-1	4.379E+0	8.811E+0
-3.454E-1	4.366E+0	8.970E+0
-3.422E-1	4.473E+0	9.116E+0
-3.406E-1	4.454E+0	8.950E+0
-3.438E-1	4.444E+0	8.992E+0
-3.454E-1	4.454E+0	8.957E+0
-3.422E-1	4.383E+0	8.914E+0
-3.406E-1	4.347E+0	8.979E+0
-3.454E-1	4.366E+0	8.944E+0
-3.454E-1	4.399E+0	8.989E+0
-3.438E-1	4.473E+0	8.966E+0
-3.438E-1	4.383E+0	8.983E+0
-3.422E-1	4.376E+0	8.966E+0
-3.454E-1	4.418E+0	8.957E+0
-3.438E-1	4.373E+0	9.041E+0
-3.406E-1	4.409E+0	8.999E+0
-3.454E-1	4.418E+0	8.927E+0
-3.471E-1	4.370E+0	8.989E+0
-3.422E-1	4.344E+0	8.927E+0
-3.422E-1	4.493E+0	8.979E+0
-3.438E-1	4.334E+0	9.009E+0
-3.471E-1	4.438E+0	8.970E+0
-3.438E-1	4.389E+0	8.970E+0
-3.422E-1	4.451E+0	9.018E+0
-3.438E-1	4.555E+0	9.005E+0
-3.471E-1	4.402E+0	9.002E+0
-3.438E-1	4.396E+0	8.911E+0
-3.422E-1	4.340E+0	8.911E+0
-3.438E-1	4.499E+0	8.970E+0
-3.454E-1	4.353E+0	9.038E+0
-3.406E-1	4.405E+0	8.950E+0
-3.406E-1	4.477E+0	8.888E+0
-3.406E-1	4.431E+0	9.025E+0
-3.438E-1	4.412E+0	8.960E+0
-3.438E-1	4.422E+0	8.947E+0
-3.406E-1	4.493E+0	8.944E+0
-3.438E-1	4.379E+0	8.866E+0
-3.454E-1	4.357E+0	9.044E+0
-3.438E-1	4.460E+0	9.077E+0
-3.406E-1	4.412E+0	9.025E+0
-3.422E-1	4.298E+0	9.015E+0
-3.471E-1	4.448E+0	9.015E+0
-3.406E-1	4.376E+0	8.892E+0
-3.373E-1	4.402E+0	8.853E+0
-3.438E-1	4.344E+0	9.021E+0
-3.454E-1	4.360E+0	8.966E+0
-3.422E-1	4.405E+0	8.979E+0
-3.406E-1	4.438E+0	8.979E+0
-3.422E-1	4.444E+0	8.989E+0
-3.454E-1	4.350E+0	8.911E+0
-3.438E-1	4.457E+0	8.947E+0
-3.406E-1	4.409E+0	8.979E+0
-3.438E-1	4.402E+0	8.957E+0
-3.454E-1	4.373E+0	9.021E+0
-3.422E-1	4.425E+0	9.005E+0
-3.422E-1	4.389E+0	9.012E+0
-3.438E-1	4.441E+0	8.940E+0
-3.438E-1	4.516E+0	8.875E+0
-3.438E-1	4.379E+0	8.947E+0
-3.422E-1	4.409E+0	8.960E+0
-3.422E-1	4.444E+0	9.018E+0
-3.454E-1	4.318E+0	8.785E+0
-3.422E-1	4.412E+0	8.957E+0
-3.406E-1	4.415E+0	8.885E+0
-3.438E-1	4.457E+0	8.983E+0
-3.454E-1	4.457E+0	9.041E+0
-3.438E-1	4.373E+0	8.976E+0
-3.406E-1	4.435E+0	8.927E+0
-3.422E-1	4.412E+0	8.970E+0
-3.454E-1	4.457E+0	9.021E+0
-3.406E-1	4.441E+0	9.138E+0
-3.422E-1	4.438E+0	9.041E+0
-3.438E-1	4.389E+0	8.992E+0
-3.422E-1	4.470E+0	8.856E+0
-3.422E-1	4.409E+0	8.979E+0
-3.422E-1	4.383E+0	9.018E+0
-3.438E-1	4.357E+0	8.830E+0
-3.454E-1	4.370E+0	9.044E+0
-3.390E-1	4.409E+0	8.934E+0
-3.422E-1	4.392E+0	9.067E+0
-3.406E-1	4.435E+0	8.940E+0
-3.454E-1	4.334E+0	8.872E+0
-3.422E-1	4.428E+0	8.976E+0
-3.406E-1	4.409E+0	9.038E+0
-3.406E-1	4.386E+0	8.989E+0
-3.454E-1	4.399E+0	8.921E+0
-3.422E-1	4.441E+0	8.963E+0
-3.406E-1	4.451E+0	9.015E+0
-3.422E-1	4.392E+0	8.992E+0
-3.454E-1	4.412E+0	8.960E+0
-3.438E-1	4.383E+0	8.875E+0
-3.406E-1	4.383E+0	8.953E+0
-3.422E-1	4.422E+0	9.041E+0
-3.438E-1	4.490E+0	9.060E+0
-3.438E-1	4.444E+0	8.924E+0
-3.406E-1	4.399E+0	9.034E+0
-3.406E-1	4.405E+0	8.905E+0
-3.438E-1	4.392E+0	8.866E+0
-3.390E-1	4.379E+0	8.940E+0
-3.357E-1	4.415E+0	8.992E+0
-3.422E-1	4.545E+0	8.966E+0
-3.422E-1	4.386E+0	8.892E+0
-3.438E-1	4.516E+0	8.992E+0
-3.422E-1	4.405E+0	8.944E+0
-3.422E-1	4.451E+0	8.937E+0
-3.471E-1	4.383E+0	8.911E+0
-3.390E-1	4.431E+0	8.989E+0
-3.373E-1	4.422E+0	8.914E+0
-3.390E-1	4.366E+0	9.083E+0
-3.471E-1	4.428E+0	8.992E+0
-3.390E-1	4.477E+0	9.057E+0
-3.390E-1	4.389E+0	9.070E+0
-3.373E-1	4.392E+0	8.999E+0
-3.438E-1	4.493E+0	9.047E+0
-3.390E-1	4.451E+0	8.963E+0
-3.406E-1	4.392E+0	9.064E+0
-3.438E-1	4.425E+0	8.885E+0
-3.438E-1	4.470E+0	8.859E+0
-3.390E-1	4.438E+0	8.979E+0
-3.373E-1	4.457E+0	8.947E+0
-3.422E-1	4.473E+0	8.992E+0
-3.438E-1	4.464E+0	8.927E+0
-3.422E-1	4.360E+0	8.905E+0
-3.406E-1	4.486E+0	9.018E+0
-3.390E-1	4.457E+0	9.012E+0
-3.406E-1	4.415E+0	8.966E+0
-3.406E-1	4.454E+0	8.817E+0
-3.390E-1	4.441E+0	8.856E+0
-3.406E-1	4.366E+0	9.044E+0
-3.406E-1	4.396E+0	9.041E+0
-3.422E-1	4.392E+0	8.918E+0
-3.390E-1	4.486E+0	8.908E+0
-3.406E-1	4.405E+0	8.869E+0
-3.406E-1	4.392E+0	8.960E+0
-3.406E-1	4.457E+0	8.989E+0
-3.373E-1	4.431E+0	9.047E+0
-3.406E-1	4.373E+0	8.937E+0
-3.422E-1	4.412E+0	8.830E+0
-3.438E-1	4.399E+0	9.057E+0
-3.373E-1	4.360E+0	8.999E+0
-3.390E-1	4.396E+0	8.937E+0
-3.438E-1	4.464E+0	8.895E+0
-3.373E-1	4.493E+0	8.911E+0
-3.373E-1	4.396E+0	8.863E+0
-3.406E-1	4.428E+0	8.973E+0
-3.406E-1	4.392E+0	8.866E+0
-3.422E-1	4.425E+0	9.034E+0
-3.357E-1	4.402E+0	8.976E+0
-3.422E-1	4.334E+0	8.944E+0
-3.438E-1	4.396E+0	8.999E+0
-3.406E-1	4.428E+0	9.031E+0
-3.373E-1	4.473E+0	8.882E+0
-3.422E-1	4.415E+0	9.116E+0
-3.438E-1	4.418E+0	8.947E+0
-3.390E-1	4.454E+0	9.018E+0
-3.373E-1	4.418E+0	8.931E+0
-3.422E-1	4.350E+0	8.973E+0
-3.438E-1	4.409E+0	9.041E+0
-3.406E-1	4.366E+0	8.953E+0
-3.373E-1	4.438E+0	8.970E+0
-3.422E-1	4.337E+0	8.937E+0
-3.438E-1	4.366E+0	9.077E+0
-3.373E-1	4.405E+0	8.921E+0
-3.390E-1	4.441E+0	9.086E+0
-3.422E-1	4.460E+0	9.009E+0
-3.438E-1	4.360E+0	8.924E+0
-3.438E-1	4.441E+0	8.866E+0
-3.373E-1	4.392E+0	8.986E+0
-3.422E-1	4.347E+0	8.914E+0
-3.406E-1	4.506E+0	9.005E+0
-3.390E-1	4.292E+0	8.950E+0
-3.390E-1	4.425E+0	9.086E+0
-3.406E-1	4.376E+0	8.944E+0
-3.406E-1	4.366E+0	8.970E+0
-3.406E-1	4.460E+0	8.953E+0
-3.373E-1	4.396E+0	9.018E+0
-3.390E-1	4.344E+0	9.041E+0
-3.422E-1	4.415E+0	9.096E+0
-3.390E-1	4.399E+0	9.015E+0
-3.357E-1	4.425E+0	8.859E+0
-3.390E-1	4.422E+0	9.044E+0
-3.422E-1	4.441E+0	9.021E+0
-3.406E-1	4.425E+0	8.973E+0
-3.390E-1	4.386E+0	8.989E+0
-3.422E-1	4.305E+0	8.983E+0
-3.422E-1	4.412E+0	8.947E+0
-3.373E-1	4.376E+0	8.888E+0
-3.390E-1	4.499E+0	8.888E+0
-3.373E-1	4.444E+0	8.940E+0
-3.422E-1	4.428E+0	9.018E+0
-3.390E-1	4.454E+0	8.976E+0
-3.357E-1	4.370E+0	9.025E+0
-3.390E-1	4.444E+0	8.989E+0
-3.422E-1	4.431E+0	9.018E+0
-3.373E-1	4.405E+0	8.856E+0
-3.390E-1	4.428E+0	8.953E+0
-3.373E-1	4.383E+0	9.009E+0
-3.406E-1	4.399E+0	8.934E+0
-3.373E-1	4.344E+0	8.927E+0
-3.373E-1	4.370E+0	8.927E+0
-3.406E-1	4.370E+0	8.953E+0
-3.406E-1	4.409E+0	8.992E+0
-3.341E-1	4.441E+0	8.895E+0
-3.422E-1	4.473E+0	8.963E+0
-3.390E-1	4.402E+0	8.976E+0
-3.438E-1	4.418E+0	9.038E+0
-3.373E-1	4.470E+0	8.973E+0
-3.357E-1	4.370E+0	9.093E+0
-3.373E-1	4.373E+0	8.863E+0
-3.406E-1	4.438E+0	9.002E+0
-3.390E-1	4.412E+0	8.905E+0
-3.390E-1	4.399E+0	8.983E+0
-3.406E-1	4.409E+0	8.960E+0
-3.390E-1	4.396E+0	8.950E+0
-3.390E-1	4.493E+0	8.931E+0
-3.373E-1	4.350E+0	8.901E+0
-3.422E-1	4.405E+0	8.989E+0
-3.422E-1	4.467E+0	8.937E+0
-3.406E-1	4.337E+0	8.882E+0
-3.373E-1	4.386E+0	8.999E+0
-3.390E-1	4.353E+0	9.025E+0
-3.406E-1	4.370E+0	8.892E+0
-3.373E-1	4.454E+0	8.976E+0
-3.341E-1	4.347E+0	8.966E+0
-3.390E-1	4.425E+0	9.038E+0
-3.438E-1	4.425E+0	9.054E+0
-3.390E-1	4.438E+0	8.989E+0
-3.357E-1	4.396E+0	8.895E+0
-3.390E-1	4.405E+0	9.041E+0
-3.422E-1	4.383E+0	8.944E+0
-3.406E-1	4.415E+0	8.976E+0
-3.357E-1	4.460E+0	8.937E+0
-3.406E-1	4.454E+0	8.973E+0
-3.390E-1	4.438E+0	8.944E+0
-3.390E-1	4.373E+0	8.944E+0
-3.357E-1	4.386E+0	8.986E+0
-3.390E-1	4.399E+0	8.970E+0
-3.406E-1	4.441E+0	9.051E+0
-3.390E-1	4.353E+0	8.950E+0
-3.357E-1	4.431E+0	8.853E+0
-3.406E-1	4.396E+0	8.989E+0
-3.422E-1	4.389E+0	8.927E+0
-3.406E-1	4.389E+0	9.057E+0
-3.373E-1	4.353E+0	8.937E+0
-3.422E-1	4.409E+0	8.879E+0
-3.422E-1	4.428E+0	8.927E+0
-3.390E-1	4.409E+0	8.931E+0
-3.357E-1	4.496E+0	9.067E+0
-3.406E-1	4.289E+0	9.038E+0
-3.438E-1	4.503E+0	9.060E+0
-3.390E-1	4.350E+0	8.989E+0
-3.373E-1	4.360E+0	9.021E+0
-3.406E-1	4.473E+0	9.064E+0
-3.406E-1	4.386E+0	8.905E+0
-3.406E-1	4.379E+0	8.966E+0
-3.357E-1	4.409E+0	9.080E+0
-3.390E-1	4.509E+0	8.820E+0
-3.390E-1	4.399E+0	8.911E+0
-3.373E-1	4.470E+0	8.901E+0
-3.341E-1	4.383E+0	9.044E+0
-3.357E-1	4.477E+0	8.853E+0
-3.390E-1	4.350E+0	8.979E+0
-3.373E-1	4.457E+0	8.914E+0
-3.308E-1	4.392E+0	8.840E+0
-3.373E-1	4.454E+0	8.898E+0
-3.390E-1	4.399E+0	8.937E+0
-3.390E-1	4.480E+0	8.927E+0
-3.341E-1	4.315E+0	8.905E+0
-3.357E-1	4.353E+0	9.025E+0
-3.422E-1	4.383E+0	8.983E+0
-3.341E-1	4.451E+0	8.924E+0
-3.357E-1	4.415E+0	9.135E+0
-3.373E-1	4.473E+0	9.002E+0
-3.373E-1	4.402E+0	8.940E+0
-3.390E-1	4.409E+0	8.895E+0
-3.406E-1	4.431E+0	8.983E+0
-3.406E-1	4.451E+0	8.976E+0
-3.390E-1	4.298E+0	8.983E+0
-3.341E-1	4.412E+0	9.070E+0
-3.390E-1	4.460E+0	9.009E+0
-3.373E-1	4.396E+0	8.937E+0
-3.390E-1	4.396E+0	8.879E+0
-3.373E-1	4.350E+0	8.882E+0
-3.357E-1	4.532E+0	8.882E+0
-3.390E-1	4.399E+0	8.960E+0
-3.406E-1	4.405E+0	8.914E+0
-3.373E-1	4.409E+0	8.872E+0
-3.390E-1	4.425E+0	9.005E+0
-3.357E-1	4.366E+0	9.005E+0
-3.406E-1	4.373E+0	8.960E+0
-3.357E-1	4.389E+0	9.002E+0
-3.341E-1	4.451E+0	9.034E+0
-3.373E-1	4.386E+0	8.996E+0
-3.390E-1	4.464E+0	8.853E+0
-3.390E-1	4.493E+0	9.015E+0
-3.373E-1	4.431E+0	8.992E+0
-3.373E-1	4.486E+0	8.989E+0
-3.390E-1	4.444E+0	9.044E+0
-3.373E-1	4.366E+0	8.986E+0
-3.341E-1	4.460E+0	8.944E+0
-3.373E-1	4.347E+0	8.947E+0
-3.390E-1	4.409E+0	9.012E+0
-3.357E-1	4.454E+0	9.012E+0
-3.341E-1	4.311E+0	8.824E+0
-3.357E-1	4.396E+0	9.028E+0
-3.406E-1	4.405E+0	9.021E+0
-3.357E-1	4.435E+0	8.963E+0
-3.325E-1	4.405E+0	8.863E+0
-3.373E-1	4.366E+0	8.921E+0
-3.373E-1	4.308E+0	9.077E+0
-3.357E-1	4.373E+0	9.021E+0
-3.373E-1	4.444E+0	9.057E+0
-3.373E-1	4.425E+0	8.986E+0
-3.390E-1	4.379E+0	8.908E+0
-3.357E-1	4.435E+0	8.892E+0
-3.357E-1	4.379E+0	8.957E+0
-3.373E-1	4.428E+0	8.996E+0
-3.390E-1	4.308E+0	9.086E+0
-3.373E-1	4.409E+0	8.921E+0
-3.325E-1	4.350E+0	8.950E+0
-3.373E-1	4.441E+0	8.859E+0
-3.406E-1	4.431E+0	8.940E+0
-3.357E-1	4.396E+0	9.005E+0
-3.357E-1	4.525E+0	8.869E+0
-3.373E-1	4.425E+0	8.986E+0
-3.390E-1	4.477E+0	8.963E+0
-3.390E-1	4.386E+0	8.850E+0
-3.373E-1	4.376E+0	9.031E+0
-3.341E-1	4.444E+0	8.957E+0
-3.406E-1	4.396E+0	8.863E+0
-3.373E-1	4.470E+0	9.054E+0
-3.357E-1	4.389E+0	8.957E+0
-3.341E-1	4.409E+0	8.970E+0
-3.406E-1	4.415E+0	8.924E+0
-3.341E-1	4.428E+0	8.950E+0
-3.341E-1	4.376E+0	8.856E+0
-3.341E-1	4.357E+0	8.996E+0
-3.390E-1	4.370E+0	9.012E+0
-3.373E-1	4.396E+0	9.047E+0
-3.357E-1	4.409E+0	9.064E+0
-3.390E-1	4.370E+0	8.953E+0
-3.390E-1	4.402E+0	9.041E+0
-3.373E-1	4.392E+0	8.970E+0
-3.325E-1	4.353E+0	8.869E+0
-3.373E-1	4.470E+0	9.034E+0
-3.373E-1	4.376E+0	9.025E+0
-3.357E-1	4.383E+0	8.940E+0
-3.373E-1	4.431E+0	8.924E+0
-3.325E-1	4.422E+0	8.921E+0
-3.406E-1	4.376E+0	8.973E+0
-3.341E-1	4.396E+0	8.924E+0
-3.357E-1	4.428E+0	9.038E+0
-3.357E-1	4.467E+0	9.028E+0
-3.390E-1	4.353E+0	8.846E+0
-3.357E-1	4.409E+0	8.992E+0
-3.357E-1	4.470E+0	9.067E+0
-3.341E-1	4.409E+0	8.898E+0
-3.390E-1	4.363E+0	8.892E+0
-3.341E-1	4.373E+0	8.905E+0
-3.341E-1	4.425E+0	9.025E+0
-3.341E-1	4.457E+0	9.005E+0
-3.373E-1	4.503E+0	9.009E+0
-3.357E-1	4.344E+0	8.966E+0
-3.357E-1	4.435E+0	9.057E+0
-3.357E-1	4.441E+0	9.054E+0
-3.373E-1	4.448E+0	8.882E+0
-3.341E-1	4.438E+0	8.843E+0
-3.325E-1	4.441E+0	8.934E+0
-3.341E-1	4.396E+0	8.960E+0
-3.357E-1	4.399E+0	8.931E+0
-3.341E-1	4.366E+0	8.986E+0
-3.325E-1	4.370E+0	9.096E+0
-3.341E-1	4.418E+0	9.021E+0
-3.373E-1	4.454E+0	9.025E+0
-3.357E-1	4.444E+0	8.976E+0
-3.325E-1	4.464E+0	8.888E+0
-3.341E-1	4.366E+0	8.970E+0
-3.373E-1	4.425E+0	8.973E+0
-3.357E-1	4.464E+0	9.064E+0
-3.325E-1	4.392E+0	9.012E+0
-3.357E-1	4.399E+0	9.041E+0
-3.373E-1	4.425E+0	8.895E+0
-3.341E-1	4.392E+0	9.034E+0
-3.341E-1	4.470E+0	8.996E+0
-3.325E-1	4.392E+0	8.992E+0
-3.373E-1	4.344E+0	8.908E+0
-3.341E-1	4.451E+0	9.002E+0
-3.325E-1	4.396E+0	9.103E+0
-3.341E-1	4.392E+0	8.850E+0
-3.357E-1	4.412E+0	8.856E+0
-3.357E-1	4.392E+0	8.931E+0
-3.308E-1	4.441E+0	9.021E+0
-3.341E-1	4.435E+0	8.999E+0
-3.357E-1	4.386E+0	8.983E+0
-3.308E-1	4.415E+0	9.005E+0
-3.341E-1	4.396E+0	8.947E+0
-3.341E-1	4.460E+0	8.914E+0
-3.373E-1	4.289E+0	8.953E+0
-3.373E-1	4.435E+0	9.174E+0
-3.308E-1	4.383E+0	8.911E+0
-3.325E-1	4.425E+0	8.983E+0
-3.373E-1	4.405E+0	8.957E+0
-3.341E-1	4.399E+0	8.963E+0
-3.308E-1	4.448E+0	9.005E+0
-3.341E-1	4.370E+0	8.950E+0
-3.357E-1	4.399E+0	8.934E+0
-3.373E-1	4.415E+0	8.950E+0
-3.308E-1	4.425E+0	8.966E+0
-3.357E-1	4.425E+0	9.021E+0
-3.357E-1	4.457E+0	8.996E+0
-3.341E-1	4.386E+0	8.911E+0
-3.325E-1	4.360E+0	9.070E+0
-3.325E-1	4.357E+0	8.850E+0
-3.357E-1	4.418E+0	9.018E+0
-3.373E-1	4.386E+0	8.911E+0
-3.308E-1	4.451E+0	9.021E+0
-3.341E-1	4.386E+0	9.012E+0
-3.390E-1	4.415E+0	9.015E+0
-3.308E-1	4.441E+0	9.038E+0
-3.341E-1	4.418E+0	9.005E+0
-3.357E-1	4.353E+0	8.947E+0
-3.357E-1	4.425E+0	8.979E+0
-3.341E-1	4.402E+0	8.924E+0
-3.325E-1	4.418E+0	8.892E+0
-3.325E-1	4.512E+0	8.859E+0
-3.357E-1	4.405E+0	8.859E+0
-3.341E-1	4.402E+0	9.028E+0
-3.325E-1	4.409E+0	9.025E+0
-3.308E-1	4.444E+0	9.012E+0
[truncated: 93,957 more rows]
