# Supplementary material for: Improved ANAP incorporation and VCF analysis reveal details of P2X7 current facilitation and a limited conformational interplay between ATP binding and the intracellular ballast domain
Source: eLife. 2023 Jan 4;12:e82479. doi: 10.7554/eLife.82479 (PMC9859053; doi:10.7554/eLife.82479)
Supplement: Figure 5—figure supplement 3—source data 2. [file elife-82479-fig5-figsupp3-data2.zip › Figure-5_figure-supplement-3_source-data-2/DeltaCaM/l08/13.csv]

-3.098E-1	3.390E+0	7.935E+0
-3.049E-1	3.403E+0	7.922E+0
-3.049E-1	3.377E+0	8.019E+0
-3.081E-1	3.351E+0	7.880E+0
-3.098E-1	3.393E+0	7.850E+0
-3.049E-1	3.341E+0	8.084E+0
-3.033E-1	3.393E+0	7.883E+0
-3.081E-1	3.429E+0	7.944E+0
-3.146E-1	3.409E+0	7.873E+0
-3.049E-1	3.322E+0	7.815E+0
-3.049E-1	3.416E+0	7.961E+0
-3.081E-1	3.429E+0	7.915E+0
-3.098E-1	3.390E+0	7.893E+0
-3.065E-1	3.374E+0	7.750E+0
-3.065E-1	3.361E+0	7.957E+0
-3.065E-1	3.387E+0	7.899E+0
-3.098E-1	3.371E+0	7.837E+0
-3.049E-1	3.455E+0	8.009E+0
-3.049E-1	3.445E+0	7.743E+0
-3.098E-1	3.448E+0	7.922E+0
-3.114E-1	3.465E+0	7.815E+0
-3.049E-1	3.409E+0	7.854E+0
-3.065E-1	3.380E+0	7.857E+0
-3.065E-1	3.429E+0	7.922E+0
-3.114E-1	3.422E+0	7.799E+0
-3.065E-1	3.335E+0	7.815E+0
-3.049E-1	3.416E+0	7.844E+0
-3.065E-1	3.419E+0	7.954E+0
-3.098E-1	3.354E+0	8.019E+0
-3.049E-1	3.306E+0	7.821E+0
-3.017E-1	3.435E+0	7.889E+0
-3.081E-1	3.367E+0	7.841E+0
-3.130E-1	3.400E+0	7.944E+0
-3.049E-1	3.442E+0	7.893E+0
-3.033E-1	3.396E+0	7.831E+0
-3.081E-1	3.416E+0	7.847E+0
-3.130E-1	3.371E+0	7.860E+0
-3.049E-1	3.374E+0	7.915E+0
-3.049E-1	3.387E+0	7.834E+0
-3.081E-1	3.384E+0	7.734E+0
-3.130E-1	3.442E+0	7.815E+0
-3.065E-1	3.409E+0	7.957E+0
-3.033E-1	3.351E+0	7.863E+0
-3.098E-1	3.432E+0	7.808E+0
-3.114E-1	3.400E+0	7.925E+0
-3.033E-1	3.484E+0	7.896E+0
-3.049E-1	3.429E+0	7.899E+0
-3.081E-1	3.371E+0	7.834E+0
-3.098E-1	3.361E+0	7.860E+0
-3.049E-1	3.364E+0	7.802E+0
-3.033E-1	3.461E+0	7.824E+0
-3.081E-1	3.406E+0	7.993E+0
-3.114E-1	3.335E+0	7.938E+0
-3.049E-1	3.461E+0	7.915E+0
-3.033E-1	3.416E+0	7.837E+0
-3.098E-1	3.403E+0	7.925E+0
-3.130E-1	3.416E+0	7.860E+0
-3.065E-1	3.361E+0	7.870E+0
-3.065E-1	3.409E+0	7.987E+0
-3.065E-1	3.406E+0	7.912E+0
-3.130E-1	3.458E+0	7.828E+0
-3.065E-1	3.393E+0	7.873E+0
-3.049E-1	3.364E+0	7.919E+0
-3.098E-1	3.374E+0	7.831E+0
-3.130E-1	3.361E+0	7.815E+0
-3.049E-1	3.474E+0	7.873E+0
-3.033E-1	3.419E+0	7.932E+0
-3.081E-1	3.396E+0	7.860E+0
-3.130E-1	3.416E+0	7.938E+0
-3.049E-1	3.409E+0	7.935E+0
-3.049E-1	3.403E+0	7.889E+0
-3.081E-1	3.426E+0	8.003E+0
-3.065E-1	3.452E+0	7.899E+0
-3.081E-1	3.406E+0	7.912E+0
-3.065E-1	3.465E+0	7.854E+0
-3.098E-1	3.387E+0	7.938E+0
-3.098E-1	3.406E+0	7.954E+0
-3.049E-1	3.429E+0	7.786E+0
-3.033E-1	3.400E+0	7.957E+0
-3.081E-1	3.403E+0	7.779E+0
-3.114E-1	3.432E+0	7.977E+0
-3.049E-1	3.409E+0	8.003E+0
-3.065E-1	3.439E+0	7.860E+0
-3.098E-1	3.364E+0	7.990E+0
-3.114E-1	3.481E+0	7.760E+0
-3.065E-1	3.406E+0	7.847E+0
-3.049E-1	3.403E+0	7.948E+0
-3.098E-1	3.354E+0	7.974E+0
-3.098E-1	3.439E+0	7.883E+0
-3.033E-1	3.396E+0	7.906E+0
-3.049E-1	3.419E+0	7.944E+0
-3.065E-1	3.361E+0	7.834E+0
-3.081E-1	3.474E+0	7.824E+0
-3.049E-1	3.426E+0	7.928E+0
-3.033E-1	3.400E+0	7.756E+0
-3.098E-1	3.432E+0	7.860E+0
-3.130E-1	3.338E+0	7.837E+0
-3.049E-1	3.468E+0	7.944E+0
-3.049E-1	3.403E+0	7.821E+0
-3.098E-1	3.403E+0	7.860E+0
-3.098E-1	3.393E+0	7.915E+0
-3.065E-1	3.432E+0	7.925E+0
-3.033E-1	3.400E+0	7.909E+0
-3.114E-1	3.422E+0	7.951E+0
-3.098E-1	3.429E+0	8.133E+0
-3.065E-1	3.354E+0	7.941E+0
-3.033E-1	3.387E+0	7.935E+0
-3.114E-1	3.448E+0	7.906E+0
-3.065E-1	3.380E+0	7.769E+0
-3.049E-1	3.374E+0	7.899E+0
-3.033E-1	3.413E+0	7.912E+0
-3.065E-1	3.416E+0	7.886E+0
-3.098E-1	3.409E+0	7.983E+0
-3.049E-1	3.354E+0	7.782E+0
-3.065E-1	3.409E+0	7.815E+0
-3.114E-1	3.384E+0	7.760E+0
-3.114E-1	3.403E+0	7.837E+0
-3.065E-1	3.393E+0	7.970E+0
-3.081E-1	3.400E+0	7.811E+0
-3.114E-1	3.371E+0	7.867E+0
-3.098E-1	3.351E+0	7.860E+0
-3.065E-1	3.380E+0	7.893E+0
-3.017E-1	3.452E+0	7.837E+0
-3.081E-1	3.471E+0	7.863E+0
-3.098E-1	3.409E+0	7.906E+0
-3.065E-1	3.354E+0	7.919E+0
-3.017E-1	3.416E+0	7.776E+0
-3.114E-1	3.390E+0	7.893E+0
-3.098E-1	3.432E+0	7.870E+0
-3.049E-1	3.384E+0	7.906E+0
-3.049E-1	3.367E+0	7.902E+0
-3.081E-1	3.435E+0	7.902E+0
-3.098E-1	3.380E+0	7.818E+0
-3.065E-1	3.400E+0	7.821E+0
-3.049E-1	3.374E+0	7.734E+0
-3.098E-1	3.396E+0	7.818E+0
-3.114E-1	3.345E+0	7.841E+0
-3.049E-1	3.396E+0	7.802E+0
-3.065E-1	3.309E+0	7.824E+0
-3.114E-1	3.448E+0	7.902E+0
-3.098E-1	3.422E+0	7.857E+0
-3.033E-1	3.429E+0	7.717E+0
-3.033E-1	3.315E+0	7.932E+0
-3.114E-1	3.396E+0	7.867E+0
-3.130E-1	3.377E+0	7.883E+0
-3.049E-1	3.455E+0	7.928E+0
-3.065E-1	3.380E+0	7.912E+0
-3.098E-1	3.403E+0	7.889E+0
-3.130E-1	3.403E+0	7.863E+0
-3.049E-1	3.393E+0	7.857E+0
-3.033E-1	3.312E+0	7.863E+0
-3.114E-1	3.455E+0	7.941E+0
-3.130E-1	3.384E+0	7.886E+0
-3.049E-1	3.354E+0	7.831E+0
-3.049E-1	3.396E+0	7.834E+0
-3.081E-1	3.413E+0	7.815E+0
-3.098E-1	3.452E+0	7.831E+0
-3.033E-1	3.445E+0	7.889E+0
-3.049E-1	3.439E+0	7.954E+0
-3.098E-1	3.413E+0	7.941E+0
-3.098E-1	3.416E+0	7.886E+0
-3.049E-1	3.416E+0	7.902E+0
-3.049E-1	3.432E+0	7.854E+0
-3.114E-1	3.422E+0	7.870E+0
-3.098E-1	3.445E+0	7.860E+0
-3.065E-1	3.435E+0	7.880E+0
-3.049E-1	3.406E+0	7.850E+0
-3.114E-1	3.328E+0	7.915E+0
-3.146E-1	3.445E+0	7.876E+0
-3.049E-1	3.345E+0	7.873E+0
-3.065E-1	3.439E+0	7.860E+0
-3.114E-1	3.374E+0	7.941E+0
-3.098E-1	3.393E+0	7.850E+0
-3.033E-1	3.374E+0	7.941E+0
-3.033E-1	3.426E+0	7.857E+0
-3.098E-1	3.390E+0	7.802E+0
-3.098E-1	3.448E+0	7.870E+0
-3.049E-1	3.409E+0	7.876E+0
-3.049E-1	3.439E+0	7.857E+0
-3.081E-1	3.377E+0	7.811E+0
-3.098E-1	3.426E+0	7.990E+0
-3.049E-1	3.384E+0	7.909E+0
-3.017E-1	3.393E+0	7.873E+0
-3.098E-1	3.364E+0	7.889E+0
-3.098E-1	3.396E+0	7.886E+0
-3.098E-1	3.387E+0	7.850E+0
-3.017E-1	3.400E+0	7.824E+0
-3.081E-1	3.364E+0	7.727E+0
-3.098E-1	3.403E+0	7.834E+0
-3.033E-1	3.458E+0	7.974E+0
-3.017E-1	3.445E+0	7.880E+0
-3.098E-1	3.371E+0	7.935E+0
-3.130E-1	3.345E+0	7.818E+0
-3.065E-1	3.429E+0	7.821E+0
-3.033E-1	3.500E+0	7.841E+0
-3.114E-1	3.406E+0	7.948E+0
-3.081E-1	3.432E+0	7.902E+0
-3.049E-1	3.413E+0	7.824E+0
-3.081E-1	3.348E+0	7.938E+0
-3.081E-1	3.442E+0	7.915E+0
-3.114E-1	3.374E+0	7.863E+0
-3.049E-1	3.413E+0	7.906E+0
-3.065E-1	3.426E+0	7.808E+0
-3.098E-1	3.445E+0	7.847E+0
-3.098E-1	3.439E+0	7.805E+0
-3.049E-1	3.422E+0	7.860E+0
-3.033E-1	3.296E+0	7.841E+0
-3.081E-1	3.358E+0	7.847E+0
-3.114E-1	3.432E+0	7.844E+0
-3.065E-1	3.455E+0	7.808E+0
-3.049E-1	3.345E+0	7.837E+0
-3.098E-1	3.442E+0	7.831E+0
-3.098E-1	3.393E+0	7.951E+0
-3.065E-1	3.396E+0	7.815E+0
-3.033E-1	3.448E+0	7.902E+0
-3.081E-1	3.455E+0	7.912E+0
-3.114E-1	3.439E+0	7.844E+0
-3.017E-1	3.422E+0	7.756E+0
-3.065E-1	3.380E+0	7.831E+0
-3.098E-1	3.390E+0	7.867E+0
-3.098E-1	3.364E+0	7.919E+0
-3.065E-1	3.396E+0	7.873E+0
-3.033E-1	3.390E+0	7.938E+0
-3.081E-1	3.426E+0	7.915E+0
-3.114E-1	3.400E+0	7.961E+0
-3.049E-1	3.429E+0	7.867E+0
-3.033E-1	3.358E+0	7.889E+0
-3.081E-1	3.403E+0	7.928E+0
-3.114E-1	3.380E+0	7.805E+0
-3.049E-1	3.432E+0	7.831E+0
-3.033E-1	3.358E+0	7.860E+0
-3.098E-1	3.432E+0	7.786E+0
-3.114E-1	3.458E+0	7.893E+0
-3.065E-1	3.371E+0	7.805E+0
-3.049E-1	3.406E+0	7.730E+0
-3.081E-1	3.416E+0	7.867E+0
-3.114E-1	3.458E+0	7.834E+0
-3.065E-1	3.422E+0	7.873E+0
-3.033E-1	3.439E+0	7.883E+0
-3.065E-1	3.409E+0	7.902E+0
-3.130E-1	3.390E+0	7.854E+0
-3.049E-1	3.403E+0	7.828E+0
-3.049E-1	3.387E+0	7.724E+0
-3.098E-1	3.429E+0	7.831E+0
-3.098E-1	3.364E+0	7.932E+0
-3.033E-1	3.400E+0	7.821E+0
-3.081E-1	3.406E+0	7.880E+0
-3.081E-1	3.429E+0	7.818E+0
-3.130E-1	3.416E+0	7.899E+0
-3.049E-1	3.439E+0	7.925E+0
-3.065E-1	3.390E+0	7.899E+0
-3.065E-1	3.455E+0	7.837E+0
-3.114E-1	3.380E+0	7.935E+0
-3.049E-1	3.432E+0	7.957E+0
-3.033E-1	3.384E+0	7.857E+0
-3.081E-1	3.396E+0	7.799E+0
-3.114E-1	3.422E+0	7.870E+0
-3.033E-1	3.358E+0	7.860E+0
-3.081E-1	3.354E+0	7.883E+0
-3.081E-1	3.367E+0	7.776E+0
-3.130E-1	3.361E+0	7.870E+0
-3.065E-1	3.471E+0	7.941E+0
-3.065E-1	3.364E+0	7.857E+0
-3.098E-1	3.390E+0	7.906E+0
-3.114E-1	3.458E+0	7.893E+0
-3.065E-1	3.409E+0	7.967E+0
-3.065E-1	3.409E+0	7.847E+0
-3.081E-1	3.413E+0	7.828E+0
-3.081E-1	3.371E+0	7.847E+0
-3.033E-1	3.393E+0	7.902E+0
-3.033E-1	3.445E+0	7.876E+0
-3.114E-1	3.364E+0	7.912E+0
-3.065E-1	3.409E+0	7.792E+0
-3.049E-1	3.442E+0	7.821E+0
-3.000E-1	3.507E+0	7.837E+0
-3.098E-1	3.529E+0	7.899E+0
-3.114E-1	3.377E+0	7.909E+0
-3.033E-1	3.455E+0	7.857E+0
-3.049E-1	3.529E+0	7.886E+0
-3.098E-1	3.367E+0	7.974E+0
-3.114E-1	3.461E+0	8.000E+0
-3.065E-1	3.387E+0	7.922E+0
-3.049E-1	3.400E+0	7.928E+0
-3.081E-1	3.500E+0	7.919E+0
-3.081E-1	3.409E+0	7.912E+0
-3.049E-1	3.448E+0	8.052E+0
-3.049E-1	3.403E+0	7.899E+0
-3.065E-1	3.406E+0	7.889E+0
-3.114E-1	3.374E+0	7.863E+0
-3.049E-1	3.439E+0	7.954E+0
-3.049E-1	3.371E+0	7.993E+0
-3.114E-1	3.393E+0	7.925E+0
-3.098E-1	3.384E+0	7.847E+0
-3.049E-1	3.409E+0	7.935E+0
-3.017E-1	3.348E+0	7.909E+0
-3.081E-1	3.390E+0	7.883E+0
-3.114E-1	3.396E+0	7.873E+0
-3.065E-1	3.374E+0	7.880E+0
-3.049E-1	3.396E+0	7.928E+0
-3.098E-1	3.374E+0	7.841E+0
-3.098E-1	3.374E+0	7.906E+0
-3.081E-1	3.455E+0	7.974E+0
-3.017E-1	3.406E+0	8.042E+0
-3.098E-1	3.302E+0	7.854E+0
-3.114E-1	3.387E+0	7.951E+0
-3.049E-1	3.384E+0	7.902E+0
-3.033E-1	3.364E+0	7.841E+0
-3.098E-1	3.361E+0	7.854E+0
-3.114E-1	3.413E+0	7.944E+0
-3.065E-1	3.478E+0	7.951E+0
-3.049E-1	3.452E+0	7.912E+0
-3.098E-1	3.358E+0	7.954E+0
-3.098E-1	3.390E+0	7.782E+0
-3.065E-1	3.429E+0	7.919E+0
-3.033E-1	3.338E+0	7.743E+0
-3.081E-1	3.403E+0	7.795E+0
-3.114E-1	3.364E+0	7.870E+0
-3.065E-1	3.439E+0	7.873E+0
-3.049E-1	3.426E+0	7.906E+0
-3.081E-1	3.419E+0	7.935E+0
-3.098E-1	3.494E+0	7.961E+0
-3.065E-1	3.387E+0	7.912E+0
-3.049E-1	3.380E+0	7.928E+0
-3.098E-1	3.361E+0	7.922E+0
-3.081E-1	3.322E+0	7.896E+0
-3.065E-1	3.458E+0	7.815E+0
-3.049E-1	3.429E+0	7.941E+0
-3.098E-1	3.367E+0	7.886E+0
-3.098E-1	3.286E+0	7.873E+0
-3.049E-1	3.384E+0	7.854E+0
-3.033E-1	3.461E+0	7.834E+0
-3.065E-1	3.413E+0	7.893E+0
-3.098E-1	3.409E+0	7.987E+0
-3.081E-1	3.338E+0	7.948E+0
-3.049E-1	3.358E+0	7.841E+0
-3.065E-1	3.364E+0	7.974E+0
-3.081E-1	3.487E+0	7.834E+0
-3.049E-1	3.413E+0	7.889E+0
-3.065E-1	3.474E+0	7.867E+0
-3.081E-1	3.396E+0	7.828E+0
-3.081E-1	3.416E+0	7.776E+0
-3.049E-1	3.380E+0	7.850E+0
-3.049E-1	3.481E+0	7.873E+0
-3.098E-1	3.377E+0	7.870E+0
-3.130E-1	3.426E+0	7.935E+0
-3.033E-1	3.468E+0	7.854E+0
-3.033E-1	3.371E+0	7.867E+0
-3.114E-1	3.409E+0	7.925E+0
-3.081E-1	3.390E+0	7.834E+0
-3.065E-1	3.458E+0	8.058E+0
-3.049E-1	3.439E+0	7.880E+0
-3.114E-1	3.377E+0	7.906E+0
-3.098E-1	3.465E+0	7.928E+0
-3.049E-1	3.374E+0	7.909E+0
-3.017E-1	3.458E+0	7.795E+0
-3.098E-1	3.384E+0	7.831E+0
-3.114E-1	3.468E+0	7.883E+0
-3.081E-1	3.445E+0	7.867E+0
-3.033E-1	3.371E+0	7.886E+0
-3.098E-1	3.380E+0	7.821E+0
-3.098E-1	3.400E+0	7.873E+0
-3.049E-1	3.471E+0	7.873E+0
-3.065E-1	3.432E+0	7.831E+0
-3.114E-1	3.380E+0	7.922E+0
-3.130E-1	3.409E+0	7.893E+0
-3.033E-1	3.422E+0	7.773E+0
-3.033E-1	3.351E+0	7.763E+0
-3.114E-1	3.426E+0	7.834E+0
-3.098E-1	3.345E+0	7.896E+0
-3.033E-1	3.403E+0	7.873E+0
-3.049E-1	3.367E+0	7.818E+0
-3.098E-1	3.455E+0	7.948E+0
-3.114E-1	3.390E+0	7.844E+0
-3.049E-1	3.387E+0	7.873E+0
-3.049E-1	3.286E+0	7.970E+0
-3.081E-1	3.354E+0	7.811E+0
-3.146E-1	3.358E+0	7.799E+0
-3.049E-1	3.374E+0	7.828E+0
-3.065E-1	3.358E+0	7.938E+0
-3.098E-1	3.422E+0	7.889E+0
-3.130E-1	3.348E+0	7.932E+0
-3.049E-1	3.471E+0	7.883E+0
-3.065E-1	3.413E+0	7.769E+0
-3.081E-1	3.377E+0	7.799E+0
-3.130E-1	3.419E+0	7.902E+0
-3.033E-1	3.351E+0	7.867E+0
-3.081E-1	3.400E+0	7.983E+0
-3.065E-1	3.387E+0	7.854E+0
-3.114E-1	3.406E+0	7.876E+0
-3.033E-1	3.445E+0	7.899E+0
-3.033E-1	3.293E+0	7.880E+0
-3.081E-1	3.448E+0	7.824E+0
-3.098E-1	3.328E+0	7.837E+0
-3.049E-1	3.445E+0	7.957E+0
-3.049E-1	3.377E+0	7.967E+0
-3.081E-1	3.406E+0	7.834E+0
-3.114E-1	3.380E+0	7.880E+0
-3.017E-1	3.413E+0	7.883E+0
-3.033E-1	3.341E+0	7.906E+0
-3.081E-1	3.432E+0	7.870E+0
-3.098E-1	3.387E+0	7.844E+0
-3.081E-1	3.435E+0	7.863E+0
-3.049E-1	3.312E+0	7.808E+0
-3.081E-1	3.393E+0	7.805E+0
-3.114E-1	3.380E+0	7.944E+0
-3.065E-1	3.361E+0	7.837E+0
-3.081E-1	3.461E+0	7.883E+0
-3.081E-1	3.416E+0	7.899E+0
-3.114E-1	3.439E+0	7.799E+0
-3.049E-1	3.403E+0	7.789E+0
-3.049E-1	3.341E+0	7.824E+0
-3.098E-1	3.358E+0	7.919E+0
-3.114E-1	3.403E+0	7.886E+0
-3.049E-1	3.409E+0	7.948E+0
-3.065E-1	3.432E+0	7.925E+0
-3.065E-1	3.371E+0	7.867E+0
-3.114E-1	3.409E+0	7.987E+0
-3.065E-1	3.426E+0	7.841E+0
-3.065E-1	3.413E+0	7.925E+0
-3.065E-1	3.384E+0	7.915E+0
-3.114E-1	3.445E+0	7.873E+0
-3.033E-1	3.361E+0	7.857E+0
-3.033E-1	3.377E+0	7.691E+0
-3.114E-1	3.371E+0	7.935E+0
-3.114E-1	3.422E+0	7.912E+0
-3.049E-1	3.328E+0	7.977E+0
-3.065E-1	3.396E+0	7.831E+0
-3.098E-1	3.406E+0	7.938E+0
-3.130E-1	3.374E+0	7.883E+0
-3.065E-1	3.416E+0	7.873E+0
-3.033E-1	3.455E+0	7.889E+0
-3.081E-1	3.367E+0	7.763E+0
-3.098E-1	3.380E+0	7.818E+0
-3.065E-1	3.442E+0	8.055E+0
-3.049E-1	3.338E+0	7.769E+0
-3.081E-1	3.396E+0	7.919E+0
-3.098E-1	3.400E+0	7.919E+0
-3.049E-1	3.396E+0	7.883E+0
-3.017E-1	3.374E+0	7.935E+0
-3.065E-1	3.338E+0	7.795E+0
-3.098E-1	3.406E+0	7.870E+0
-3.049E-1	3.442E+0	7.961E+0
-3.065E-1	3.416E+0	7.909E+0
-3.081E-1	3.403E+0	7.961E+0
-3.098E-1	3.400E+0	7.824E+0
-3.049E-1	3.345E+0	7.909E+0
-3.065E-1	3.393E+0	7.776E+0
-3.081E-1	3.358E+0	7.860E+0
-3.098E-1	3.416E+0	7.867E+0
-3.065E-1	3.413E+0	7.850E+0
-3.049E-1	3.419E+0	8.052E+0
-3.081E-1	3.393E+0	7.847E+0
-3.114E-1	3.403E+0	7.847E+0
-3.033E-1	3.393E+0	7.863E+0
-3.033E-1	3.435E+0	7.915E+0
-3.081E-1	3.465E+0	7.760E+0
-3.130E-1	3.358E+0	7.932E+0
-3.049E-1	3.354E+0	7.857E+0
-3.033E-1	3.387E+0	7.844E+0
-3.098E-1	3.487E+0	8.000E+0
-3.098E-1	3.426E+0	7.844E+0
-3.065E-1	3.341E+0	7.799E+0
-3.033E-1	3.335E+0	7.815E+0
-3.114E-1	3.413E+0	7.922E+0
-3.065E-1	3.364E+0	7.932E+0
-3.065E-1	3.380E+0	7.811E+0
-2.984E-1	3.432E+0	7.782E+0
-3.065E-1	3.409E+0	7.828E+0
-3.081E-1	3.416E+0	7.928E+0
-3.065E-1	3.400E+0	7.880E+0
-3.017E-1	3.393E+0	7.854E+0
-3.081E-1	3.302E+0	7.802E+0
-3.162E-1	3.474E+0	7.870E+0
-3.065E-1	3.338E+0	7.938E+0
-3.049E-1	3.422E+0	7.896E+0
-3.065E-1	3.341E+0	7.932E+0
-3.081E-1	3.400E+0	7.756E+0
-3.049E-1	3.419E+0	7.857E+0
-3.033E-1	3.367E+0	7.876E+0
-3.098E-1	3.354E+0	7.886E+0
-3.098E-1	3.413E+0	7.753E+0
-3.049E-1	3.429E+0	7.893E+0
-3.000E-1	3.413E+0	7.909E+0
-3.098E-1	3.380E+0	7.880E+0
-3.114E-1	3.435E+0	7.906E+0
-3.065E-1	3.322E+0	7.847E+0
-3.065E-1	3.393E+0	7.818E+0
-3.114E-1	3.419E+0	7.824E+0
-3.098E-1	3.400E+0	7.932E+0
-3.065E-1	3.403E+0	7.883E+0
-3.033E-1	3.377E+0	7.880E+0
-3.081E-1	3.380E+0	7.902E+0
-3.098E-1	3.367E+0	7.821E+0
-3.065E-1	3.332E+0	7.886E+0
-3.017E-1	3.380E+0	7.935E+0
-3.098E-1	3.406E+0	7.880E+0
-3.098E-1	3.396E+0	7.912E+0
-3.065E-1	3.351E+0	7.896E+0
-3.065E-1	3.409E+0	7.870E+0
-3.098E-1	3.393E+0	7.873E+0
-3.098E-1	3.390E+0	7.922E+0
-3.033E-1	3.413E+0	7.760E+0
-3.049E-1	3.439E+0	7.854E+0
-3.081E-1	3.371E+0	7.795E+0
-3.114E-1	3.377E+0	7.834E+0
-3.081E-1	3.400E+0	7.938E+0
-3.033E-1	3.403E+0	7.912E+0
-3.098E-1	3.367E+0	7.883E+0
-3.114E-1	3.390E+0	7.811E+0
-3.081E-1	3.367E+0	7.899E+0
-3.033E-1	3.377E+0	7.873E+0
-3.130E-1	3.377E+0	7.837E+0
-3.114E-1	3.338E+0	7.815E+0
-3.065E-1	3.448E+0	7.870E+0
-3.033E-1	3.403E+0	7.747E+0
-3.130E-1	3.435E+0	7.873E+0
-3.114E-1	3.396E+0	7.857E+0
-3.081E-1	3.361E+0	7.944E+0
-3.017E-1	3.403E+0	7.815E+0
-3.130E-1	3.390E+0	7.795E+0
-3.114E-1	3.396E+0	7.844E+0
-3.033E-1	3.403E+0	7.873E+0
-3.049E-1	3.384E+0	7.867E+0
-3.098E-1	3.429E+0	7.850E+0
-3.114E-1	3.403E+0	7.857E+0
-3.081E-1	3.429E+0	7.811E+0
-3.033E-1	3.396E+0	7.906E+0
-3.114E-1	3.435E+0	7.815E+0
-3.098E-1	3.406E+0	7.883E+0
-3.065E-1	3.351E+0	7.938E+0
-3.017E-1	3.393E+0	7.841E+0
-3.114E-1	3.465E+0	7.821E+0
-3.114E-1	3.452E+0	7.873E+0
-3.049E-1	3.422E+0	7.834E+0
-3.049E-1	3.432E+0	7.932E+0
-3.098E-1	3.419E+0	7.928E+0
-3.114E-1	3.358E+0	7.786E+0
-3.033E-1	3.364E+0	7.837E+0
-3.033E-1	3.322E+0	7.860E+0
-3.098E-1	3.354E+0	7.873E+0
-3.114E-1	3.393E+0	7.886E+0
-3.049E-1	3.422E+0	7.880E+0
-3.081E-1	3.380E+0	7.909E+0
-3.081E-1	3.435E+0	7.769E+0
-3.114E-1	3.400E+0	7.938E+0
-3.049E-1	3.422E+0	7.828E+0
-3.049E-1	3.448E+0	7.815E+0
-3.065E-1	3.413E+0	7.935E+0
-3.130E-1	3.422E+0	7.948E+0
-3.049E-1	3.354E+0	7.925E+0
-3.033E-1	3.494E+0	7.818E+0
-3.114E-1	3.371E+0	7.948E+0
-3.098E-1	3.374E+0	7.844E+0
-3.049E-1	3.416E+0	7.964E+0
-3.049E-1	3.491E+0	7.944E+0
-3.114E-1	3.315E+0	7.802E+0
-3.098E-1	3.361E+0	7.850E+0
-3.033E-1	3.448E+0	7.873E+0
-3.049E-1	3.422E+0	7.821E+0
-3.114E-1	3.400E+0	7.841E+0
-3.098E-1	3.442E+0	7.834E+0
-3.065E-1	3.364E+0	7.854E+0
-3.065E-1	3.273E+0	7.837E+0
-3.098E-1	3.429E+0	7.876E+0
-3.098E-1	3.371E+0	7.834E+0
-3.049E-1	3.432E+0	7.834E+0
-3.049E-1	3.416E+0	7.883E+0
-3.081E-1	3.413E+0	7.954E+0
-3.098E-1	3.422E+0	7.886E+0
-3.049E-1	3.413E+0	7.844E+0
-3.081E-1	3.455E+0	7.909E+0
-3.098E-1	3.429E+0	7.896E+0
-3.098E-1	3.396E+0	7.974E+0
-3.065E-1	3.367E+0	7.957E+0
-3.065E-1	3.380E+0	7.795E+0
-3.081E-1	3.429E+0	7.841E+0
-3.098E-1	3.439E+0	7.837E+0
-3.081E-1	3.413E+0	7.919E+0
-3.049E-1	3.445E+0	7.889E+0
-3.081E-1	3.390E+0	7.935E+0
-3.098E-1	3.358E+0	7.834E+0
-3.065E-1	3.419E+0	7.906E+0
-3.065E-1	3.396E+0	7.889E+0
-3.098E-1	3.432E+0	7.899E+0
-3.114E-1	3.380E+0	7.938E+0
-3.033E-1	3.390E+0	7.811E+0
-3.049E-1	3.374E+0	7.893E+0
-3.098E-1	3.468E+0	7.850E+0
-3.114E-1	3.396E+0	7.922E+0
-3.065E-1	3.387E+0	7.961E+0
-3.049E-1	3.393E+0	7.876E+0
-3.065E-1	3.429E+0	7.899E+0
-3.114E-1	3.384E+0	7.899E+0
-3.017E-1	3.409E+0	7.893E+0
-3.065E-1	3.332E+0	7.889E+0
-3.081E-1	3.465E+0	7.889E+0
-3.065E-1	3.400E+0	7.883E+0
-3.049E-1	3.393E+0	7.899E+0
-3.033E-1	3.439E+0	7.873E+0
-3.065E-1	3.422E+0	7.912E+0
-3.114E-1	3.409E+0	7.912E+0
-3.049E-1	3.419E+0	7.932E+0
-3.049E-1	3.371E+0	7.870E+0
-3.098E-1	3.442E+0	7.902E+0
-3.098E-1	3.390E+0	7.818E+0
-3.049E-1	3.406E+0	7.899E+0
-3.017E-1	3.361E+0	8.006E+0
-3.098E-1	3.419E+0	7.701E+0
-3.081E-1	3.377E+0	7.919E+0
-3.049E-1	3.338E+0	7.987E+0
-3.049E-1	3.409E+0	7.870E+0
-3.065E-1	3.416E+0	7.896E+0
-3.114E-1	3.348E+0	7.883E+0
-3.049E-1	3.426E+0	7.805E+0
-3.065E-1	3.474E+0	7.912E+0
-3.098E-1	3.374E+0	7.860E+0
-3.114E-1	3.455E+0	7.766E+0
-3.065E-1	3.474E+0	7.834E+0
-3.017E-1	3.448E+0	7.831E+0
-3.081E-1	3.283E+0	7.860E+0
-3.114E-1	3.377E+0	7.860E+0
-3.033E-1	3.345E+0	7.938E+0
-3.081E-1	3.419E+0	7.779E+0
-3.049E-1	3.351E+0	7.893E+0
-3.114E-1	3.406E+0	7.899E+0
-3.049E-1	3.426E+0	7.880E+0
-3.049E-1	3.435E+0	7.876E+0
-3.065E-1	3.351E+0	7.805E+0
-3.130E-1	3.435E+0	7.821E+0
-3.033E-1	3.461E+0	7.922E+0
-3.065E-1	3.354E+0	7.974E+0
-3.114E-1	3.400E+0	7.837E+0
-3.130E-1	3.452E+0	7.795E+0
-3.033E-1	3.390E+0	7.782E+0
-3.049E-1	3.393E+0	7.863E+0
-3.081E-1	3.390E+0	7.954E+0
-3.098E-1	3.468E+0	7.957E+0
-3.065E-1	3.348E+0	7.941E+0
-3.033E-1	3.455E+0	7.818E+0
-3.065E-1	3.371E+0	7.850E+0
-3.114E-1	3.432E+0	7.756E+0
-3.065E-1	3.390E+0	7.841E+0
-3.065E-1	3.426E+0	7.802E+0
-3.114E-1	3.374E+0	7.750E+0
-3.130E-1	3.377E+0	7.847E+0
-3.065E-1	3.354E+0	7.893E+0
-3.049E-1	3.419E+0	7.935E+0
-3.081E-1	3.429E+0	7.850E+0
-3.130E-1	3.429E+0	7.828E+0
-3.049E-1	3.409E+0	7.857E+0
-3.033E-1	3.335E+0	7.867E+0
-3.065E-1	3.374E+0	7.854E+0
-3.130E-1	3.416E+0	7.896E+0
-3.017E-1	3.406E+0	7.805E+0
-3.049E-1	3.358E+0	7.824E+0
-3.098E-1	3.371E+0	7.912E+0
-3.098E-1	3.374E+0	7.922E+0
-3.049E-1	3.335E+0	7.883E+0
-3.000E-1	3.478E+0	7.870E+0
-3.081E-1	3.406E+0	7.860E+0
-3.065E-1	3.422E+0	7.867E+0
-3.033E-1	3.380E+0	7.899E+0
-3.017E-1	3.358E+0	7.948E+0
-3.081E-1	3.416E+0	7.922E+0
-3.098E-1	3.380E+0	7.983E+0
-3.049E-1	3.432E+0	7.932E+0
-3.000E-1	3.332E+0	7.915E+0
-3.081E-1	3.422E+0	7.925E+0
-3.114E-1	3.393E+0	7.876E+0
-3.065E-1	3.345E+0	7.834E+0
-3.017E-1	3.426E+0	7.909E+0
-3.049E-1	3.371E+0	7.863E+0
-3.098E-1	3.419E+0	7.867E+0
-3.033E-1	3.468E+0	7.883E+0
-3.017E-1	3.429E+0	7.824E+0
-3.114E-1	3.416E+0	7.932E+0
-3.114E-1	3.426E+0	7.805E+0
-3.065E-1	3.387E+0	7.970E+0
-3.017E-1	3.445E+0	7.880E+0
-3.098E-1	3.416E+0	7.815E+0
-3.081E-1	3.445E+0	7.799E+0
-3.049E-1	3.409E+0	7.902E+0
-3.017E-1	3.409E+0	7.938E+0
-3.081E-1	3.422E+0	7.899E+0
-3.098E-1	3.416E+0	7.935E+0
-3.049E-1	3.384E+0	7.893E+0
-3.017E-1	3.328E+0	7.854E+0
-3.081E-1	3.380E+0	7.792E+0
-3.065E-1	3.384E+0	7.769E+0
-3.049E-1	3.380E+0	7.844E+0
-2.984E-1	3.367E+0	7.915E+0
-3.081E-1	3.364E+0	7.880E+0
-3.098E-1	3.380E+0	7.756E+0
-3.017E-1	3.354E+0	7.847E+0
-3.049E-1	3.335E+0	7.844E+0
-3.098E-1	3.429E+0	7.795E+0
-3.098E-1	3.439E+0	7.919E+0
-3.049E-1	3.393E+0	7.824E+0
-3.000E-1	3.396E+0	7.740E+0
-3.081E-1	3.432E+0	7.944E+0
-3.081E-1	3.432E+0	7.886E+0
-3.033E-1	3.371E+0	7.828E+0
-3.017E-1	3.396E+0	7.811E+0
-3.081E-1	3.409E+0	7.893E+0
-3.114E-1	3.384E+0	7.922E+0
-3.033E-1	3.448E+0	7.902E+0
-3.033E-1	3.419E+0	7.938E+0
-3.065E-1	3.286E+0	7.860E+0
-3.098E-1	3.432E+0	7.880E+0
-3.017E-1	3.325E+0	7.906E+0
-3.033E-1	3.478E+0	7.776E+0
-3.065E-1	3.377E+0	7.909E+0
-3.098E-1	3.380E+0	7.902E+0
-3.049E-1	3.345E+0	7.935E+0
-3.017E-1	3.478E+0	7.837E+0
-3.081E-1	3.403E+0	7.883E+0
-3.098E-1	3.387E+0	7.860E+0
-3.033E-1	3.468E+0	7.912E+0
-3.000E-1	3.429E+0	7.883E+0
-3.065E-1	3.364E+0	7.876E+0
-3.098E-1	3.413E+0	7.753E+0
-3.049E-1	3.409E+0	7.974E+0
-3.033E-1	3.429E+0	7.837E+0
-3.049E-1	3.361E+0	7.889E+0
-3.098E-1	3.312E+0	7.818E+0
-3.049E-1	3.380E+0	7.906E+0
-3.017E-1	3.419E+0	7.847E+0
-3.081E-1	3.387E+0	7.766E+0
-3.065E-1	3.435E+0	7.773E+0
-3.049E-1	3.387E+0	7.873E+0
-3.017E-1	3.396E+0	7.808E+0
-3.081E-1	3.312E+0	7.805E+0
-3.098E-1	3.396E+0	7.867E+0
-3.017E-1	3.400E+0	7.776E+0
-3.017E-1	3.426E+0	7.863E+0
-3.065E-1	3.419E+0	7.883E+0
-3.114E-1	3.445E+0	7.867E+0
-3.017E-1	3.364E+0	7.873E+0
-3.049E-1	3.393E+0	7.964E+0
-3.081E-1	3.461E+0	7.811E+0
-3.098E-1	3.419E+0	7.834E+0
-3.033E-1	3.452E+0	7.909E+0
-3.000E-1	3.361E+0	7.880E+0
-3.081E-1	3.422E+0	7.811E+0
-3.081E-1	3.361E+0	7.870E+0
-3.049E-1	3.419E+0	7.974E+0
-3.033E-1	3.348E+0	7.880E+0
-3.081E-1	3.419E+0	7.802E+0
-3.081E-1	3.354E+0	7.880E+0
-3.049E-1	3.390E+0	7.854E+0
-3.017E-1	3.396E+0	7.837E+0
-3.098E-1	3.351E+0	7.760E+0
-3.098E-1	3.413E+0	7.873E+0
-3.033E-1	3.319E+0	7.902E+0
-3.033E-1	3.367E+0	7.850E+0
-3.098E-1	3.377E+0	7.873E+0
-3.081E-1	3.380E+0	7.915E+0
-3.049E-1	3.435E+0	7.902E+0
-3.049E-1	3.416E+0	7.876E+0
-3.081E-1	3.409E+0	7.815E+0
-3.098E-1	3.442E+0	7.977E+0
-3.049E-1	3.348E+0	7.850E+0
-3.033E-1	3.387E+0	7.863E+0
-3.098E-1	3.403E+0	7.896E+0
-3.114E-1	3.432E+0	7.795E+0
-3.081E-1	3.439E+0	7.961E+0
-3.033E-1	3.341E+0	7.854E+0
-3.081E-1	3.403E+0	7.922E+0
-3.081E-1	3.374E+0	7.844E+0
-3.065E-1	3.387E+0	7.876E+0
-3.033E-1	3.422E+0	7.873E+0
-3.065E-1	3.351E+0	7.841E+0
-3.114E-1	3.384E+0	7.896E+0
-3.033E-1	3.403E+0	7.932E+0
-3.017E-1	3.361E+0	7.828E+0
-3.114E-1	3.384E+0	7.902E+0
-3.098E-1	3.351E+0	7.867E+0
-3.017E-1	3.445E+0	7.970E+0
-3.033E-1	3.396E+0	7.763E+0
-3.081E-1	3.393E+0	7.850E+0
-3.098E-1	3.484E+0	7.938E+0
-3.049E-1	3.416E+0	7.906E+0
-3.049E-1	3.419E+0	8.016E+0
-3.098E-1	3.387E+0	7.880E+0
-3.114E-1	3.364E+0	7.824E+0
-3.065E-1	3.448E+0	7.886E+0
-3.049E-1	3.338E+0	7.896E+0
-3.081E-1	3.458E+0	7.831E+0
-3.114E-1	3.471E+0	7.850E+0
-3.049E-1	3.445E+0	7.886E+0
-3.049E-1	3.335E+0	7.993E+0
-3.081E-1	3.299E+0	7.899E+0
-3.130E-1	3.354E+0	7.964E+0
-3.049E-1	3.393E+0	7.857E+0
-3.065E-1	3.361E+0	7.828E+0
-3.114E-1	3.403E+0	7.893E+0
-3.098E-1	3.348E+0	7.873E+0
-3.065E-1	3.345E+0	7.906E+0
-3.017E-1	3.413E+0	7.824E+0
-3.065E-1	3.413E+0	7.841E+0
-3.098E-1	3.380E+0	7.750E+0
-3.033E-1	3.380E+0	7.815E+0
-3.033E-1	3.390E+0	7.847E+0
-3.065E-1	3.400E+0	7.850E+0
-3.098E-1	3.328E+0	7.867E+0
-3.065E-1	3.448E+0	7.873E+0
-3.065E-1	3.371E+0	7.883E+0
-3.081E-1	3.354E+0	7.863E+0
-3.114E-1	3.458E+0	7.860E+0
-3.033E-1	3.403E+0	7.821E+0
-3.049E-1	3.445E+0	7.996E+0
-3.081E-1	3.468E+0	7.821E+0
-3.098E-1	3.419E+0	7.821E+0
-3.065E-1	3.432E+0	7.844E+0
-3.017E-1	3.361E+0	7.863E+0
-3.081E-1	3.390E+0	7.880E+0
-3.081E-1	3.345E+0	7.743E+0
-3.065E-1	3.400E+0	7.902E+0
-3.033E-1	3.380E+0	7.860E+0
-3.098E-1	3.413E+0	7.970E+0
-3.081E-1	3.384E+0	7.899E+0
-3.049E-1	3.374E+0	7.922E+0
-3.033E-1	3.468E+0	7.912E+0
-3.081E-1	3.319E+0	7.763E+0
-3.098E-1	3.439E+0	7.964E+0
-3.049E-1	3.367E+0	7.782E+0
-3.065E-1	3.354E+0	7.909E+0
-3.081E-1	3.364E+0	7.860E+0
-3.081E-1	3.393E+0	7.808E+0
-3.065E-1	3.413E+0	7.964E+0
-3.033E-1	3.345E+0	7.870E+0
-3.081E-1	3.406E+0	7.837E+0
-3.098E-1	3.416E+0	7.857E+0
-3.017E-1	3.377E+0	7.786E+0
-3.049E-1	3.351E+0	7.870E+0
-3.114E-1	3.396E+0	7.776E+0
-3.114E-1	3.367E+0	7.886E+0
-3.033E-1	3.422E+0	7.834E+0
-3.017E-1	3.487E+0	7.808E+0
-3.098E-1	3.364E+0	7.886E+0
-3.098E-1	3.409E+0	7.730E+0
-3.049E-1	3.396E+0	7.954E+0
-3.033E-1	3.393E+0	7.821E+0
-3.081E-1	3.439E+0	7.792E+0
-3.098E-1	3.393E+0	7.831E+0
-3.017E-1	3.400E+0	7.844E+0
-3.049E-1	3.419E+0	7.786E+0
-3.114E-1	3.497E+0	7.847E+0
-3.098E-1	3.387E+0	7.811E+0
-3.033E-1	3.409E+0	7.841E+0
-3.033E-1	3.371E+0	7.896E+0
-3.081E-1	3.354E+0	7.811E+0
-3.098E-1	3.413E+0	7.854E+0
-3.065E-1	3.435E+0	7.854E+0
-3.049E-1	3.377E+0	7.889E+0
-3.098E-1	3.387E+0	7.766E+0
-3.098E-1	3.393E+0	7.815E+0
-3.049E-1	3.396E+0	7.912E+0
-3.033E-1	3.400E+0	7.906E+0
-3.081E-1	3.345E+0	7.938E+0
-3.098E-1	3.377E+0	7.844E+0
-3.049E-1	3.403E+0	7.821E+0
-3.017E-1	3.426E+0	7.860E+0
-3.114E-1	3.403E+0	7.886E+0
-3.081E-1	3.338E+0	7.967E+0
-3.081E-1	3.442E+0	7.873E+0
-3.033E-1	3.380E+0	7.948E+0
-3.081E-1	3.377E+0	7.948E+0
-3.081E-1	3.432E+0	7.922E+0
-3.065E-1	3.354E+0	7.957E+0
-3.017E-1	3.371E+0	7.860E+0
-3.081E-1	3.426E+0	7.815E+0
-3.098E-1	3.416E+0	7.912E+0
-3.049E-1	3.364E+0	7.763E+0
-3.049E-1	3.432E+0	7.795E+0
-3.081E-1	3.338E+0	7.928E+0
-3.081E-1	3.461E+0	7.837E+0
-3.049E-1	3.452E+0	7.811E+0
-3.017E-1	3.406E+0	7.876E+0
-3.081E-1	3.419E+0	7.847E+0
-3.098E-1	3.458E+0	7.850E+0
-3.049E-1	3.354E+0	7.802E+0
-3.000E-1	3.413E+0	7.896E+0
-3.065E-1	3.400E+0	7.944E+0
-3.098E-1	3.448E+0	7.902E+0
-3.049E-1	3.448E+0	7.889E+0
-3.049E-1	3.471E+0	7.915E+0
-3.081E-1	3.345E+0	7.889E+0
-3.081E-1	3.396E+0	7.889E+0
-3.049E-1	3.374E+0	7.821E+0
-3.017E-1	3.377E+0	7.867E+0
-3.098E-1	3.384E+0	7.957E+0
-3.081E-1	3.500E+0	7.876E+0
-3.065E-1	3.442E+0	7.925E+0
-3.000E-1	3.452E+0	7.935E+0
-3.049E-1	3.358E+0	7.867E+0
-3.081E-1	3.461E+0	7.844E+0
-3.049E-1	3.484E+0	7.795E+0
-3.049E-1	3.367E+0	7.906E+0
-3.114E-1	3.409E+0	7.799E+0
-3.098E-1	3.403E+0	7.854E+0
-3.049E-1	3.358E+0	7.964E+0
-3.017E-1	3.358E+0	7.802E+0
-3.098E-1	3.396E+0	7.776E+0
-3.049E-1	3.377E+0	8.055E+0
-3.065E-1	3.306E+0	7.776E+0
-3.049E-1	3.345E+0	7.883E+0
-3.081E-1	3.455E+0	7.837E+0
-3.098E-1	3.445E+0	7.805E+0
-3.033E-1	3.419E+0	7.873E+0
-3.017E-1	3.390E+0	7.867E+0
-3.098E-1	3.416E+0	7.880E+0
-3.081E-1	3.419E+0	7.873E+0
-3.049E-1	3.358E+0	7.883E+0
-3.017E-1	3.442E+0	7.928E+0
-3.065E-1	3.419E+0	7.773E+0
-3.098E-1	3.341E+0	7.880E+0
-3.017E-1	3.387E+0	7.850E+0
-3.033E-1	3.396E+0	7.899E+0
-3.065E-1	3.403E+0	7.834E+0
-3.114E-1	3.332E+0	7.880E+0
-3.033E-1	3.403E+0	7.919E+0
-3.000E-1	3.403E+0	7.854E+0
-3.065E-1	3.432E+0	7.909E+0
-3.098E-1	3.354E+0	7.747E+0
-3.049E-1	3.374E+0	7.867E+0
-3.049E-1	3.387E+0	7.915E+0
-3.114E-1	3.422E+0	7.831E+0
-3.098E-1	3.374E+0	7.873E+0
-3.033E-1	3.384E+0	7.967E+0
-3.017E-1	3.377E+0	7.932E+0
-3.081E-1	3.435E+0	7.948E+0
-3.081E-1	3.393E+0	7.935E+0
-3.033E-1	3.335E+0	7.880E+0
-3.033E-1	3.448E+0	7.876E+0
-3.114E-1	3.380E+0	8.006E+0
-3.081E-1	3.429E+0	7.711E+0
-3.033E-1	3.448E+0	7.847E+0
-3.033E-1	3.387E+0	7.847E+0
-3.081E-1	3.429E+0	7.993E+0
-3.081E-1	3.387E+0	7.802E+0
-3.049E-1	3.409E+0	7.925E+0
-3.017E-1	3.393E+0	7.938E+0
-3.081E-1	3.338E+0	7.870E+0
-3.114E-1	3.439E+0	7.860E+0
-3.049E-1	3.439E+0	8.003E+0
-3.033E-1	3.377E+0	7.857E+0
-3.098E-1	3.393E+0	7.834E+0
-3.098E-1	3.419E+0	7.863E+0
-3.049E-1	3.400E+0	7.818E+0
-3.065E-1	3.364E+0	7.786E+0
-3.081E-1	3.419E+0	7.977E+0
-3.081E-1	3.478E+0	7.863E+0
-3.017E-1	3.419E+0	7.818E+0
-3.033E-1	3.429E+0	7.922E+0
-3.098E-1	3.374E+0	7.841E+0
-3.114E-1	3.448E+0	7.883E+0
-3.049E-1	3.345E+0	7.876E+0
-3.049E-1	3.384E+0	7.967E+0
-3.065E-1	3.409E+0	7.837E+0
-3.098E-1	3.400E+0	7.922E+0
-3.033E-1	3.393E+0	7.896E+0
-3.017E-1	3.452E+0	7.824E+0
-3.098E-1	3.345E+0	7.889E+0
-3.081E-1	3.445E+0	7.708E+0
-3.017E-1	3.341E+0	7.922E+0
-3.033E-1	3.384E+0	7.743E+0
-3.049E-1	3.396E+0	7.880E+0
-3.081E-1	3.361E+0	7.909E+0
-3.017E-1	3.380E+0	7.854E+0
-3.017E-1	3.384E+0	7.792E+0
-3.081E-1	3.387E+0	7.983E+0
-3.098E-1	3.435E+0	7.766E+0
-3.033E-1	3.361E+0	7.824E+0
-3.017E-1	3.439E+0	7.792E+0
-3.081E-1	3.390E+0	7.847E+0
-3.098E-1	3.442E+0	7.863E+0
-3.033E-1	3.332E+0	7.935E+0
-3.033E-1	3.322E+0	7.883E+0
-3.098E-1	3.358E+0	7.760E+0
-3.114E-1	3.419E+0	7.967E+0
-3.017E-1	3.377E+0	7.928E+0
-3.049E-1	3.387E+0	7.925E+0
-3.065E-1	3.390E+0	7.925E+0
-3.098E-1	3.478E+0	7.818E+0
-3.033E-1	3.432E+0	7.847E+0
-3.049E-1	3.422E+0	7.811E+0
-3.098E-1	3.377E+0	7.844E+0
-3.114E-1	3.358E+0	7.841E+0
-3.017E-1	3.439E+0	7.912E+0
-3.017E-1	3.322E+0	7.870E+0
-3.065E-1	3.338E+0	7.811E+0
-3.130E-1	3.361E+0	7.782E+0
-3.049E-1	3.332E+0	7.808E+0
-3.000E-1	3.422E+0	7.828E+0
-3.065E-1	3.380E+0	8.006E+0
-3.081E-1	3.354E+0	7.928E+0
-3.033E-1	3.328E+0	7.844E+0
-3.017E-1	3.422E+0	7.756E+0
-3.098E-1	3.422E+0	7.760E+0
-3.098E-1	3.400E+0	7.948E+0
-3.033E-1	3.419E+0	7.902E+0
-3.000E-1	3.526E+0	7.880E+0
-3.098E-1	3.387E+0	7.831E+0
-3.065E-1	3.419E+0	7.899E+0
-3.033E-1	3.400E+0	7.789E+0
-3.033E-1	3.345E+0	7.834E+0
-3.065E-1	3.426E+0	7.896E+0
-3.098E-1	3.384E+0	7.922E+0
-3.033E-1	3.429E+0	7.834E+0
-3.049E-1	3.380E+0	7.867E+0
-3.081E-1	3.435E+0	7.873E+0
-3.081E-1	3.380E+0	7.837E+0
-3.017E-1	3.384E+0	7.821E+0
-3.065E-1	3.432E+0	7.876E+0
-3.081E-1	3.390E+0	7.896E+0
-3.114E-1	3.422E+0	7.792E+0
-3.033E-1	3.442E+0	7.873E+0
-3.000E-1	3.367E+0	7.769E+0
-3.081E-1	3.419E+0	7.935E+0
-3.098E-1	3.328E+0	7.873E+0
-3.033E-1	3.367E+0	7.876E+0
-3.017E-1	3.341E+0	7.915E+0
-3.065E-1	3.387E+0	7.795E+0
-3.081E-1	3.409E+0	7.831E+0
-3.033E-1	3.400E+0	7.811E+0
-3.033E-1	3.403E+0	7.795E+0
-3.114E-1	3.400E+0	7.893E+0
-3.081E-1	3.403E+0	7.957E+0
-3.033E-1	3.422E+0	7.854E+0
-3.033E-1	3.396E+0	7.954E+0
-3.065E-1	3.358E+0	7.688E+0
-3.098E-1	3.432E+0	7.837E+0
-3.033E-1	3.396E+0	7.873E+0
-3.017E-1	3.461E+0	7.850E+0
-3.098E-1	3.393E+0	7.857E+0
-3.098E-1	3.409E+0	7.883E+0
-3.033E-1	3.465E+0	7.906E+0
-3.033E-1	3.325E+0	7.928E+0
-3.065E-1	3.406E+0	7.815E+0
-3.098E-1	3.306E+0	7.844E+0
-3.065E-1	3.361E+0	7.831E+0
-3.017E-1	3.345E+0	7.928E+0
-3.081E-1	3.358E+0	7.782E+0
-3.098E-1	3.387E+0	7.935E+0
-3.049E-1	3.367E+0	7.828E+0
-3.033E-1	3.377E+0	7.880E+0
-3.098E-1	3.341E+0	7.850E+0
-3.081E-1	3.465E+0	7.893E+0
-3.033E-1	3.413E+0	7.867E+0
-3.065E-1	3.396E+0	7.863E+0
-3.081E-1	3.315E+0	7.841E+0
-3.098E-1	3.286E+0	7.860E+0
-3.049E-1	3.380E+0	7.811E+0
-3.049E-1	3.426E+0	7.831E+0
-3.098E-1	3.422E+0	7.873E+0
-3.065E-1	3.351E+0	7.873E+0
-3.049E-1	3.429E+0	7.844E+0
-3.017E-1	3.377E+0	7.938E+0
-3.081E-1	3.422E+0	7.880E+0
-3.081E-1	3.367E+0	7.880E+0
-3.033E-1	3.400E+0	7.818E+0
-3.017E-1	3.341E+0	7.815E+0
-3.098E-1	3.377E+0	7.708E+0
-3.081E-1	3.332E+0	7.909E+0
-3.049E-1	3.390E+0	7.847E+0
-3.049E-1	3.396E+0	7.902E+0
-3.098E-1	3.374E+0	7.789E+0
-3.114E-1	3.435E+0	7.967E+0
-3.049E-1	3.422E+0	7.928E+0
-3.017E-1	3.426E+0	7.857E+0
-3.098E-1	3.429E+0	7.831E+0
-3.081E-1	3.387E+0	7.769E+0
-3.017E-1	3.452E+0	7.919E+0
-3.017E-1	3.429E+0	7.834E+0
-3.065E-1	3.364E+0	7.795E+0
-3.065E-1	3.390E+0	7.883E+0
-3.033E-1	3.426E+0	7.886E+0
-3.017E-1	3.319E+0	7.919E+0
-3.098E-1	3.361E+0	7.766E+0
-3.098E-1	3.406E+0	7.854E+0
-3.065E-1	3.396E+0	7.873E+0
-3.017E-1	3.380E+0	7.802E+0
-3.049E-1	3.432E+0	7.837E+0
-3.098E-1	3.400E+0	7.831E+0
-3.049E-1	3.396E+0	7.821E+0
-3.049E-1	3.409E+0	7.928E+0
-3.081E-1	3.452E+0	7.854E+0
-3.081E-1	3.387E+0	7.954E+0
-3.049E-1	3.471E+0	7.906E+0
-3.049E-1	3.377E+0	7.763E+0
-3.081E-1	3.416E+0	7.896E+0
-3.065E-1	3.396E+0	7.850E+0
-3.049E-1	3.413E+0	7.857E+0
-3.033E-1	3.445E+0	7.808E+0
-3.114E-1	3.354E+0	7.948E+0
-3.081E-1	3.432E+0	7.831E+0
-3.017E-1	3.448E+0	7.841E+0
-3.017E-1	3.400E+0	7.841E+0
-3.098E-1	3.452E+0	7.928E+0
-3.065E-1	3.367E+0	7.847E+0
-3.017E-1	3.348E+0	7.925E+0
-3.033E-1	3.396E+0	7.883E+0
-3.098E-1	3.426E+0	7.944E+0
-3.081E-1	3.465E+0	7.919E+0
-3.033E-1	3.325E+0	7.941E+0
-3.033E-1	3.390E+0	7.847E+0
-3.114E-1	3.338E+0	7.760E+0
-3.114E-1	3.374E+0	7.867E+0
-3.049E-1	3.390E+0	7.747E+0
-3.033E-1	3.367E+0	7.889E+0
-3.081E-1	3.422E+0	7.854E+0
-3.081E-1	3.302E+0	7.880E+0
-3.033E-1	3.361E+0	7.935E+0
-3.017E-1	3.413E+0	7.889E+0
-3.081E-1	3.390E+0	7.805E+0
-3.098E-1	3.396E+0	7.850E+0
-3.049E-1	3.442E+0	7.932E+0
-3.017E-1	3.341E+0	7.876E+0
-3.081E-1	3.384E+0	7.776E+0
-3.098E-1	3.465E+0	7.876E+0
-3.081E-1	3.367E+0	7.867E+0
-3.033E-1	3.445E+0	8.026E+0
-3.065E-1	3.371E+0	7.925E+0
-3.081E-1	3.351E+0	7.902E+0
-3.033E-1	3.351E+0	7.886E+0
-3.033E-1	3.393E+0	7.873E+0
-3.065E-1	3.455E+0	7.919E+0
-3.114E-1	3.497E+0	7.912E+0
-3.049E-1	3.396E+0	7.873E+0
-3.017E-1	3.315E+0	7.834E+0
-3.049E-1	3.387E+0	7.837E+0
-3.130E-1	3.361E+0	8.013E+0
-3.017E-1	3.390E+0	7.815E+0
-3.017E-1	3.409E+0	7.893E+0
-3.081E-1	3.452E+0	7.919E+0
-3.081E-1	3.384E+0	7.773E+0
-3.049E-1	3.335E+0	7.873E+0
-3.017E-1	3.458E+0	7.860E+0
-3.098E-1	3.358E+0	7.818E+0
-3.098E-1	3.435E+0	7.737E+0
-3.049E-1	3.406E+0	7.883E+0
-3.017E-1	3.351E+0	7.893E+0
-3.065E-1	3.348E+0	7.909E+0
-3.114E-1	3.432E+0	7.883E+0
-3.033E-1	3.445E+0	7.818E+0
-3.033E-1	3.465E+0	7.860E+0
-3.081E-1	3.429E+0	7.899E+0
-3.114E-1	3.358E+0	7.857E+0
-3.033E-1	3.426E+0	7.805E+0
-3.033E-1	3.419E+0	7.834E+0
-3.065E-1	3.377E+0	7.889E+0
-3.114E-1	3.413E+0	7.828E+0
-3.033E-1	3.403E+0	7.821E+0
-3.033E-1	3.439E+0	7.782E+0
-3.081E-1	3.406E+0	7.977E+0
-3.098E-1	3.380E+0	7.919E+0
-3.033E-1	3.419E+0	7.987E+0
-3.049E-1	3.400E+0	7.685E+0
-3.098E-1	3.432E+0	7.873E+0
-3.081E-1	3.452E+0	7.919E+0
-3.033E-1	3.439E+0	7.928E+0
-3.017E-1	3.406E+0	7.795E+0
-3.065E-1	3.409E+0	7.964E+0
-3.081E-1	3.432E+0	7.821E+0
-3.017E-1	3.422E+0	7.957E+0
-3.000E-1	3.396E+0	7.993E+0
-3.081E-1	3.390E+0	7.863E+0
-3.081E-1	3.426E+0	7.821E+0
-3.049E-1	3.403E+0	8.026E+0
-3.017E-1	3.380E+0	7.893E+0
-3.114E-1	3.403E+0	7.944E+0
-3.098E-1	3.403E+0	7.893E+0
-3.049E-1	3.406E+0	7.815E+0
-3.033E-1	3.396E+0	7.844E+0
-3.065E-1	3.380E+0	7.857E+0
-3.098E-1	3.312E+0	7.795E+0
-2.984E-1	3.338E+0	7.841E+0
-3.033E-1	3.351E+0	7.834E+0
-3.065E-1	3.409E+0	7.906E+0
-3.098E-1	3.422E+0	7.808E+0
-3.000E-1	3.374E+0	7.844E+0
-3.049E-1	3.367E+0	7.970E+0
-3.049E-1	3.377E+0	7.766E+0
-3.081E-1	3.435E+0	7.828E+0
-3.017E-1	3.345E+0	7.831E+0
-3.017E-1	3.403E+0	7.889E+0
-3.049E-1	3.432E+0	7.815E+0
-3.081E-1	3.332E+0	7.779E+0
-3.033E-1	3.478E+0	7.847E+0
-3.000E-1	3.341E+0	7.824E+0
-3.049E-1	3.384E+0	7.886E+0
-3.098E-1	3.361E+0	7.876E+0
-3.033E-1	3.322E+0	7.841E+0
-3.017E-1	3.332E+0	7.857E+0
-3.065E-1	3.354E+0	7.756E+0
-3.098E-1	3.367E+0	7.899E+0
-3.049E-1	3.432E+0	7.786E+0
-3.049E-1	3.345E+0	7.915E+0
-3.049E-1	3.400E+0	7.896E+0
-3.098E-1	3.380E+0	7.922E+0
-3.049E-1	3.319E+0	7.831E+0
-3.000E-1	3.351E+0	7.915E+0
-3.081E-1	3.442E+0	7.747E+0
-3.065E-1	3.416E+0	7.951E+0
-3.017E-1	3.426E+0	7.857E+0
-3.033E-1	3.309E+0	7.850E+0
-3.049E-1	3.338E+0	7.834E+0
-3.065E-1	3.328E+0	7.915E+0
-3.065E-1	3.358E+0	7.932E+0
-3.033E-1	3.445E+0	7.844E+0
-3.049E-1	3.390E+0	7.831E+0
-3.114E-1	3.390E+0	7.863E+0
-3.033E-1	3.380E+0	7.760E+0
-3.000E-1	3.377E+0	7.821E+0
-3.065E-1	3.413E+0	7.928E+0
-3.098E-1	3.455E+0	7.902E+0
-3.049E-1	3.442E+0	7.854E+0
-3.017E-1	3.335E+0	7.873E+0
-3.081E-1	3.429E+0	7.980E+0
-3.065E-1	3.361E+0	7.922E+0
-3.017E-1	3.338E+0	7.837E+0
-3.017E-1	3.371E+0	7.782E+0
-3.065E-1	3.387E+0	7.815E+0
-3.098E-1	3.332E+0	7.753E+0
-3.033E-1	3.364E+0	7.932E+0
-3.033E-1	3.348E+0	7.948E+0
-3.065E-1	3.358E+0	7.815E+0
-3.098E-1	3.426E+0	7.792E+0
-3.033E-1	3.393E+0	7.805E+0
-3.033E-1	3.432E+0	7.863E+0
-3.081E-1	3.409E+0	7.750E+0
-3.098E-1	3.354E+0	8.019E+0
-3.033E-1	3.361E+0	7.857E+0
-3.017E-1	3.332E+0	7.983E+0
-3.081E-1	3.400E+0	7.899E+0
-3.065E-1	3.393E+0	7.870E+0
-3.033E-1	3.371E+0	7.824E+0
-2.984E-1	3.371E+0	7.695E+0
-3.065E-1	3.390E+0	7.837E+0
-3.065E-1	3.455E+0	7.925E+0
-3.049E-1	3.413E+0	7.886E+0
-3.017E-1	3.403E+0	7.961E+0
-3.114E-1	3.361E+0	7.893E+0
-3.081E-1	3.345E+0	7.873E+0
-3.033E-1	3.351E+0	7.922E+0
-3.000E-1	3.364E+0	7.919E+0
-3.081E-1	3.442E+0	7.863E+0
-3.065E-1	3.396E+0	7.821E+0
-3.017E-1	3.413E+0	7.782E+0
-3.017E-1	3.322E+0	7.919E+0
-3.065E-1	3.419E+0	7.867E+0
-3.065E-1	3.319E+0	7.769E+0
-3.049E-1	3.367E+0	7.844E+0
-3.017E-1	3.364E+0	7.854E+0
-3.098E-1	3.322E+0	7.873E+0
-3.065E-1	3.393E+0	7.909E+0
-3.017E-1	3.371E+0	7.854E+0
-3.017E-1	3.380E+0	7.919E+0
-3.065E-1	3.380E+0	7.863E+0
-3.065E-1	3.351E+0	7.760E+0
-3.049E-1	3.409E+0	7.902E+0
-3.017E-1	3.377E+0	7.844E+0
-3.098E-1	3.435E+0	7.776E+0
-3.081E-1	3.380E+0	7.880E+0
-3.017E-1	3.474E+0	7.860E+0
-2.984E-1	3.387E+0	7.795E+0
-3.081E-1	3.422E+0	7.756E+0
-3.049E-1	3.442E+0	7.841E+0
-3.049E-1	3.416E+0	7.750E+0
-3.017E-1	3.367E+0	7.756E+0
-3.098E-1	3.374E+0	7.915E+0
-3.065E-1	3.416E+0	7.954E+0
-3.033E-1	3.426E+0	7.808E+0
-3.033E-1	3.432E+0	7.695E+0
-3.065E-1	3.387E+0	7.776E+0
-3.081E-1	3.384E+0	7.863E+0
-3.049E-1	3.403E+0	7.899E+0
-3.033E-1	3.387E+0	7.883E+0
-3.098E-1	3.448E+0	7.841E+0
-3.098E-1	3.377E+0	7.760E+0
-3.049E-1	3.409E+0	7.824E+0
-3.017E-1	3.364E+0	7.860E+0
-3.049E-1	3.432E+0	7.760E+0
-3.065E-1	3.377E+0	7.834E+0
-3.033E-1	3.468E+0	7.977E+0
-3.033E-1	3.328E+0	7.899E+0
-3.098E-1	3.387E+0	7.782E+0
-3.081E-1	3.348E+0	7.844E+0
-3.017E-1	3.374E+0	7.889E+0
-3.017E-1	3.403E+0	7.821E+0
-3.065E-1	3.439E+0	7.889E+0
-3.049E-1	3.439E+0	7.815E+0
-3.033E-1	3.390E+0	7.932E+0
-3.000E-1	3.419E+0	7.818E+0
-3.081E-1	3.387E+0	7.850E+0
-3.065E-1	3.403E+0	7.799E+0
-3.049E-1	3.452E+0	7.899E+0
-3.017E-1	3.409E+0	7.925E+0
-3.065E-1	3.400E+0	7.847E+0
-3.098E-1	3.416E+0	7.899E+0
-3.017E-1	3.338E+0	7.906E+0
-3.065E-1	3.361E+0	7.850E+0
-3.065E-1	3.413E+0	7.747E+0
-3.081E-1	3.429E+0	7.912E+0
-3.017E-1	3.481E+0	7.857E+0
-3.000E-1	3.390E+0	7.782E+0
-3.081E-1	3.426E+0	7.773E+0
-3.065E-1	3.374E+0	7.889E+0
-3.049E-1	3.439E+0	7.850E+0
-3.049E-1	3.384E+0	7.912E+0
-3.081E-1	3.345E+0	7.873E+0
-3.098E-1	3.413E+0	7.747E+0
-3.049E-1	3.380E+0	7.824E+0
-3.017E-1	3.380E+0	7.831E+0
-3.065E-1	3.400E+0	7.860E+0
-3.081E-1	3.432E+0	7.899E+0
-3.033E-1	3.481E+0	7.821E+0
-3.033E-1	3.400E+0	7.880E+0
-3.081E-1	3.390E+0	7.863E+0
-3.065E-1	3.322E+0	7.802E+0
-3.017E-1	3.393E+0	7.815E+0
-3.033E-1	3.377E+0	7.850E+0
-3.033E-1	3.422E+0	7.941E+0
-3.049E-1	3.364E+0	7.824E+0
-3.017E-1	3.435E+0	7.893E+0
-3.033E-1	3.429E+0	7.860E+0
-3.049E-1	3.393E+0	7.954E+0
-3.065E-1	3.364E+0	7.847E+0
-3.033E-1	3.452E+0	7.974E+0
-3.000E-1	3.283E+0	7.808E+0
-3.081E-1	3.380E+0	7.883E+0
-3.081E-1	3.393E+0	7.935E+0
-3.017E-1	3.461E+0	7.799E+0
-3.017E-1	3.361E+0	7.860E+0
-3.081E-1	3.419E+0	7.824E+0
-3.065E-1	3.409E+0	7.873E+0
-3.017E-1	3.422E+0	7.922E+0
-3.033E-1	3.309E+0	7.795E+0
-3.065E-1	3.341E+0	7.925E+0
-3.065E-1	3.380E+0	7.889E+0
-3.033E-1	3.403E+0	7.766E+0
-3.033E-1	3.426E+0	7.889E+0
-3.081E-1	3.439E+0	7.889E+0
-3.098E-1	3.377E+0	7.925E+0
-3.049E-1	3.416E+0	7.896E+0
-3.033E-1	3.354E+0	7.860E+0
-3.049E-1	3.390E+0	7.847E+0
-3.098E-1	3.354E+0	7.831E+0
-3.033E-1	3.371E+0	7.883E+0
-3.000E-1	3.377E+0	7.808E+0
-3.081E-1	3.380E+0	7.802E+0
-3.114E-1	3.345E+0	7.902E+0
-3.033E-1	3.377E+0	7.880E+0
-3.017E-1	3.390E+0	7.932E+0
-3.065E-1	3.413E+0	7.854E+0
-3.081E-1	3.351E+0	7.867E+0
-3.000E-1	3.351E+0	7.867E+0
-3.017E-1	3.400E+0	7.902E+0
-3.049E-1	3.442E+0	7.769E+0
-3.098E-1	3.422E+0	7.847E+0
-3.017E-1	3.361E+0	7.909E+0
-3.033E-1	3.374E+0	7.811E+0
-3.081E-1	3.403E+0	7.883E+0
-3.081E-1	3.387E+0	7.899E+0
-3.017E-1	3.432E+0	7.883E+0
-3.000E-1	3.387E+0	7.766E+0
-3.098E-1	3.358E+0	7.987E+0
-3.065E-1	3.341E+0	7.828E+0
-3.065E-1	3.364E+0	7.847E+0
-3.017E-1	3.338E+0	7.824E+0
-3.033E-1	3.465E+0	7.782E+0
-3.081E-1	3.377E+0	7.831E+0
-3.033E-1	3.335E+0	8.035E+0
-3.017E-1	3.384E+0	7.886E+0
-3.081E-1	3.422E+0	7.873E+0
-3.081E-1	3.393E+0	7.815E+0
-3.033E-1	3.500E+0	7.841E+0
-3.033E-1	3.380E+0	7.854E+0
-3.049E-1	3.332E+0	7.854E+0
-3.081E-1	3.409E+0	7.880E+0
-3.033E-1	3.361E+0	7.821E+0
-3.000E-1	3.461E+0	7.779E+0
-3.049E-1	3.422E+0	7.811E+0
-3.098E-1	3.332E+0	7.857E+0
-3.000E-1	3.409E+0	7.867E+0
-3.033E-1	3.380E+0	7.769E+0
-3.065E-1	3.335E+0	7.747E+0
-3.065E-1	3.396E+0	7.977E+0
-3.017E-1	3.387E+0	7.821E+0
-3.033E-1	3.406E+0	7.860E+0
-3.098E-1	3.374E+0	7.957E+0
-3.098E-1	3.387E+0	7.886E+0
-3.049E-1	3.390E+0	7.844E+0
-3.033E-1	3.393E+0	7.766E+0
-3.065E-1	3.374E+0	7.886E+0
-3.065E-1	3.413E+0	7.883E+0
-3.017E-1	3.426E+0	7.815E+0
-2.984E-1	3.354E+0	7.795E+0
-3.081E-1	3.354E+0	7.753E+0
-3.065E-1	3.403E+0	7.948E+0
-3.033E-1	3.461E+0	7.876E+0
-3.017E-1	3.442E+0	7.828E+0
-3.033E-1	3.465E+0	7.948E+0
-3.098E-1	3.351E+0	7.912E+0
-3.017E-1	3.409E+0	7.880E+0
-3.017E-1	3.403E+0	7.782E+0
-3.049E-1	3.435E+0	7.886E+0
-3.081E-1	3.426E+0	7.841E+0
-3.033E-1	3.380E+0	7.870E+0
-3.017E-1	3.384E+0	7.818E+0
-3.081E-1	3.384E+0	7.805E+0
-3.065E-1	3.409E+0	7.873E+0
-3.033E-1	3.487E+0	7.941E+0
-3.033E-1	3.358E+0	7.792E+0
-3.065E-1	3.358E+0	7.915E+0
-3.098E-1	3.390E+0	7.922E+0
-3.017E-1	3.416E+0	7.876E+0
-3.000E-1	3.419E+0	7.912E+0
-3.065E-1	3.422E+0	7.867E+0
-3.065E-1	3.403E+0	7.899E+0
-3.065E-1	3.371E+0	7.896E+0
-3.049E-1	3.406E+0	7.841E+0
-3.065E-1	3.335E+0	7.730E+0
-3.065E-1	3.335E+0	7.867E+0
-3.049E-1	3.409E+0	7.805E+0
-3.017E-1	3.345E+0	7.854E+0
-3.065E-1	3.354E+0	7.760E+0
-3.049E-1	3.458E+0	7.854E+0
-3.033E-1	3.396E+0	7.883E+0
-3.000E-1	3.422E+0	7.837E+0
-3.081E-1	3.380E+0	7.802E+0
-3.081E-1	3.374E+0	7.938E+0
-3.017E-1	3.419E+0	7.873E+0
-3.017E-1	3.400E+0	7.977E+0
-3.065E-1	3.361E+0	7.776E+0
-3.081E-1	3.312E+0	7.789E+0
-3.017E-1	3.416E+0	7.870E+0
-3.000E-1	3.416E+0	7.821E+0
-3.098E-1	3.390E+0	7.811E+0
-3.049E-1	3.403E+0	7.925E+0
-3.017E-1	3.354E+0	7.880E+0
-3.000E-1	3.371E+0	7.850E+0
-3.065E-1	3.351E+0	7.860E+0
-3.081E-1	3.409E+0	7.760E+0
-3.033E-1	3.422E+0	7.883E+0
-2.984E-1	3.474E+0	7.763E+0
-3.081E-1	3.403E+0	7.873E+0
-3.065E-1	3.468E+0	7.831E+0
-3.049E-1	3.387E+0	7.786E+0
-3.000E-1	3.439E+0	7.844E+0
-3.081E-1	3.393E+0	7.743E+0
-3.065E-1	3.439E+0	7.815E+0
-3.033E-1	3.419E+0	7.915E+0
-3.033E-1	3.367E+0	7.876E+0
-3.049E-1	3.396E+0	7.896E+0
-3.065E-1	3.400E+0	7.867E+0
-3.033E-1	3.448E+0	7.854E+0
-3.017E-1	3.361E+0	7.863E+0
-3.081E-1	3.409E+0	7.847E+0
-3.065E-1	3.403E+0	7.795E+0
-3.033E-1	3.458E+0	7.922E+0
-3.017E-1	3.332E+0	7.909E+0
-3.114E-1	3.361E+0	7.889E+0
-3.049E-1	3.364E+0	7.815E+0
-3.017E-1	3.374E+0	7.766E+0
-3.017E-1	3.403E+0	7.766E+0
-3.081E-1	3.364E+0	7.666E+0
-3.065E-1	3.351E+0	7.828E+0
-3.033E-1	3.452E+0	7.818E+0
-3.000E-1	3.338E+0	7.873E+0
-3.081E-1	3.442E+0	7.730E+0
-3.081E-1	3.416E+0	7.873E+0
-3.033E-1	3.345E+0	7.909E+0
-3.017E-1	3.377E+0	7.698E+0
-3.065E-1	3.400E+0	7.850E+0
-3.098E-1	3.371E+0	7.857E+0
-3.017E-1	3.413E+0	7.909E+0
-3.033E-1	3.426E+0	7.792E+0
-3.065E-1	3.380E+0	7.867E+0
-3.065E-1	3.377E+0	7.792E+0
-3.033E-1	3.367E+0	7.919E+0
-3.017E-1	3.367E+0	7.893E+0
-3.081E-1	3.374E+0	7.870E+0
-3.081E-1	3.338E+0	7.909E+0
-3.017E-1	3.419E+0	7.824E+0
-3.065E-1	3.406E+0	7.841E+0
-3.065E-1	3.380E+0	7.844E+0
-3.065E-1	3.322E+0	7.786E+0
-3.000E-1	3.348E+0	7.867E+0
-3.017E-1	3.426E+0	7.935E+0
-3.049E-1	3.390E+0	7.928E+0
-3.081E-1	3.435E+0	7.847E+0
-3.017E-1	3.384E+0	7.860E+0
-3.033E-1	3.419E+0	7.795E+0
-3.065E-1	3.422E+0	7.792E+0
-3.049E-1	3.432E+0	7.821E+0
-3.049E-1	3.442E+0	7.961E+0
-3.033E-1	3.406E+0	7.915E+0
-3.049E-1	3.361E+0	7.756E+0
-3.065E-1	3.426E+0	7.818E+0
-3.049E-1	3.361E+0	7.834E+0
-3.017E-1	3.432E+0	7.886E+0
-3.081E-1	3.478E+0	7.863E+0
-3.049E-1	3.351E+0	7.860E+0
-3.017E-1	3.377E+0	7.876E+0
-3.033E-1	3.364E+0	7.818E+0
-3.065E-1	3.345E+0	7.824E+0
-3.081E-1	3.413E+0	7.932E+0
-3.017E-1	3.390E+0	7.867E+0
-3.000E-1	3.325E+0	7.883E+0
-3.081E-1	3.403E+0	7.776E+0
-3.049E-1	3.426E+0	7.847E+0
-3.000E-1	3.468E+0	7.808E+0
-3.033E-1	3.384E+0	7.821E+0
-3.065E-1	3.413E+0	7.766E+0
-3.081E-1	3.445E+0	7.789E+0
-3.017E-1	3.387E+0	7.734E+0
-3.033E-1	3.439E+0	7.906E+0
-3.098E-1	3.280E+0	7.844E+0
-3.081E-1	3.465E+0	7.870E+0
-3.000E-1	3.416E+0	7.886E+0
-3.017E-1	3.302E+0	7.873E+0
-3.049E-1	3.387E+0	7.886E+0
-3.065E-1	3.380E+0	7.902E+0
-3.033E-1	3.406E+0	7.815E+0
-3.017E-1	3.296E+0	7.789E+0
-3.065E-1	3.325E+0	7.828E+0
-3.081E-1	3.426E+0	7.909E+0
-3.033E-1	3.422E+0	7.893E+0
-3.000E-1	3.364E+0	7.792E+0
-3.065E-1	3.377E+0	7.870E+0
-3.081E-1	3.358E+0	7.837E+0
-3.017E-1	3.432E+0	7.847E+0
-3.033E-1	3.367E+0	7.850E+0
-3.081E-1	3.419E+0	7.750E+0
-3.081E-1	3.406E+0	7.734E+0
-3.033E-1	3.422E+0	7.740E+0
-3.000E-1	3.358E+0	7.805E+0
-3.049E-1	3.442E+0	7.854E+0
-3.098E-1	3.455E+0	7.773E+0
-3.000E-1	3.377E+0	7.815E+0
-3.000E-1	3.458E+0	7.834E+0
-3.049E-1	3.435E+0	7.795E+0
-3.098E-1	3.358E+0	7.883E+0
-3.017E-1	3.426E+0	7.922E+0
-3.017E-1	3.413E+0	7.883E+0
-3.081E-1	3.471E+0	7.870E+0
-3.081E-1	3.452E+0	7.834E+0
-3.017E-1	3.435E+0	7.776E+0
-3.017E-1	3.400E+0	7.750E+0
-3.049E-1	3.422E+0	7.818E+0
-3.065E-1	3.403E+0	7.773E+0
-3.017E-1	3.406E+0	7.795E+0
-3.017E-1	3.338E+0	7.818E+0
-3.033E-1	3.396E+0	7.886E+0
-3.114E-1	3.400E+0	7.763E+0
-3.000E-1	3.351E+0	7.873E+0
-3.033E-1	3.396E+0	7.792E+0
-3.049E-1	3.439E+0	7.870E+0
-3.065E-1	3.419E+0	7.815E+0
-3.033E-1	3.335E+0	7.837E+0
-3.017E-1	3.335E+0	7.792E+0
-3.065E-1	3.435E+0	7.850E+0
-3.098E-1	3.377E+0	7.769E+0
-3.033E-1	3.364E+0	7.909E+0
-3.017E-1	3.504E+0	7.854E+0
-3.065E-1	3.422E+0	7.876E+0
-3.081E-1	3.396E+0	7.821E+0
-3.000E-1	3.429E+0	7.941E+0
-3.000E-1	3.384E+0	7.799E+0
-3.065E-1	3.338E+0	7.906E+0
-3.065E-1	3.439E+0	7.847E+0
-3.033E-1	3.380E+0	7.867E+0
-3.000E-1	3.396E+0	7.730E+0
-3.081E-1	3.358E+0	7.789E+0
-3.081E-1	3.348E+0	7.782E+0
-3.033E-1	3.377E+0	7.786E+0
-3.017E-1	3.312E+0	7.863E+0
-3.065E-1	3.380E+0	7.786E+0
-3.049E-1	3.387E+0	7.850E+0
-3.033E-1	3.406E+0	7.824E+0
-3.000E-1	3.319E+0	7.769E+0
-3.065E-1	3.396E+0	7.821E+0
-3.065E-1	3.432E+0	7.919E+0
-3.049E-1	3.426E+0	7.734E+0
-3.000E-1	3.400E+0	7.928E+0
-3.017E-1	3.419E+0	7.782E+0
-3.065E-1	3.374E+0	7.912E+0
-3.000E-1	3.341E+0	7.708E+0
-3.033E-1	3.419E+0	7.824E+0
-3.049E-1	3.380E+0	7.873E+0
-3.098E-1	3.393E+0	7.944E+0
-3.049E-1	3.497E+0	7.834E+0
-3.017E-1	3.409E+0	7.854E+0
-3.098E-1	3.435E+0	7.834E+0
-3.098E-1	3.390E+0	7.857E+0
-3.033E-1	3.416E+0	7.860E+0
-3.000E-1	3.371E+0	7.883E+0
-3.098E-1	3.390E+0	7.841E+0
-3.065E-1	3.367E+0	7.886E+0
-3.017E-1	3.442E+0	7.760E+0
-3.017E-1	3.432E+0	7.831E+0
-3.081E-1	3.400E+0	7.753E+0
-3.049E-1	3.384E+0	7.818E+0
-2.984E-1	3.348E+0	7.837E+0
-3.033E-1	3.367E+0	7.883E+0
-3.049E-1	3.432E+0	7.873E+0
-3.081E-1	3.374E+0	7.821E+0
-3.033E-1	3.367E+0	7.815E+0
-3.017E-1	3.341E+0	7.763E+0
-3.081E-1	3.432E+0	7.766E+0
-3.049E-1	3.419E+0	7.760E+0
-3.017E-1	3.364E+0	7.993E+0
-3.017E-1	3.393E+0	7.844E+0
-3.049E-1	3.416E+0	7.867E+0
-3.081E-1	3.387E+0	7.824E+0
-3.033E-1	3.390E+0	7.818E+0
-3.033E-1	3.377E+0	7.818E+0
-3.081E-1	3.393E+0	7.935E+0
-3.065E-1	3.384E+0	7.886E+0
-3.017E-1	3.455E+0	7.867E+0
-2.984E-1	3.426E+0	7.867E+0
-3.065E-1	3.396E+0	7.776E+0
-3.049E-1	3.416E+0	7.909E+0
-3.033E-1	3.403E+0	7.760E+0
-3.017E-1	3.315E+0	7.944E+0
-3.065E-1	3.364E+0	7.837E+0
-3.065E-1	3.390E+0	7.909E+0
-3.017E-1	3.309E+0	7.909E+0
-3.000E-1	3.319E+0	7.821E+0
-3.081E-1	3.384E+0	7.938E+0
-3.065E-1	3.390E+0	7.808E+0
-3.017E-1	3.345E+0	7.779E+0
-3.017E-1	3.406E+0	7.760E+0
-3.081E-1	3.390E+0	7.922E+0
-3.081E-1	3.416E+0	7.854E+0
-3.017E-1	3.445E+0	7.919E+0
-3.017E-1	3.426E+0	7.821E+0
-3.065E-1	3.416E+0	7.844E+0
-3.065E-1	3.445E+0	7.818E+0
-3.017E-1	3.384E+0	7.883E+0
-3.017E-1	3.361E+0	7.912E+0
-3.065E-1	3.406E+0	7.760E+0
-3.098E-1	3.306E+0	7.889E+0
-3.000E-1	3.429E+0	7.828E+0
-3.017E-1	3.406E+0	7.789E+0
-3.049E-1	3.406E+0	7.970E+0
-3.081E-1	3.325E+0	7.834E+0
-3.000E-1	3.416E+0	7.824E+0
-3.000E-1	3.319E+0	7.786E+0
-3.065E-1	3.400E+0	7.824E+0
-3.033E-1	3.341E+0	7.808E+0
-3.017E-1	3.325E+0	7.808E+0
-3.000E-1	3.465E+0	7.834E+0
-3.081E-1	3.403E+0	7.860E+0
-3.065E-1	3.510E+0	7.863E+0
-3.017E-1	3.520E+0	7.789E+0
-3.017E-1	3.406E+0	7.837E+0
-3.081E-1	3.371E+0	7.792E+0
-3.065E-1	3.380E+0	7.760E+0
-3.000E-1	3.387E+0	7.922E+0
-3.000E-1	3.429E+0	7.928E+0
-3.049E-1	3.367E+0	7.919E+0
-3.049E-1	3.435E+0	7.850E+0
-3.017E-1	3.364E+0	7.870E+0
-3.017E-1	3.273E+0	7.789E+0
-3.065E-1	3.413E+0	7.844E+0
-3.065E-1	3.396E+0	7.906E+0
-3.017E-1	3.400E+0	7.876E+0
-2.984E-1	3.374E+0	7.834E+0
-3.081E-1	3.416E+0	7.766E+0
-3.065E-1	3.387E+0	7.870E+0
-2.984E-1	3.364E+0	7.795E+0
-3.017E-1	3.312E+0	7.740E+0
-3.065E-1	3.384E+0	7.769E+0
-3.065E-1	3.445E+0	7.782E+0
-3.017E-1	3.387E+0	7.902E+0
-3.000E-1	3.374E+0	7.867E+0
-3.049E-1	3.348E+0	7.841E+0
-3.065E-1	3.429E+0	7.876E+0
-3.000E-1	3.435E+0	7.919E+0
-3.017E-1	3.403E+0	7.957E+0
-3.065E-1	3.358E+0	8.026E+0
-3.049E-1	3.416E+0	7.799E+0
-3.017E-1	3.351E+0	7.896E+0
-3.017E-1	3.338E+0	7.818E+0
-3.049E-1	3.400E+0	7.834E+0
-3.049E-1	3.422E+0	7.837E+0
-3.000E-1	3.390E+0	7.811E+0
-3.000E-1	3.358E+0	7.915E+0
-3.065E-1	3.371E+0	7.792E+0
-3.114E-1	3.406E+0	7.886E+0
-3.000E-1	3.354E+0	7.876E+0
-3.000E-1	3.380E+0	7.935E+0
-3.065E-1	3.322E+0	7.880E+0
-3.049E-1	3.322E+0	7.795E+0
-3.017E-1	3.426E+0	7.909E+0
-2.984E-1	3.422E+0	7.792E+0
-3.065E-1	3.384E+0	7.802E+0
-3.081E-1	3.384E+0	7.899E+0
-2.984E-1	3.345E+0	7.847E+0
-3.033E-1	3.387E+0	7.824E+0
-3.065E-1	3.335E+0	7.811E+0
-3.081E-1	3.468E+0	7.786E+0
-2.984E-1	3.367E+0	7.786E+0
-3.033E-1	3.400E+0	7.834E+0
-3.049E-1	3.387E+0	7.928E+0
-3.065E-1	3.396E+0	7.763E+0
-2.984E-1	3.364E+0	7.883E+0
-3.017E-1	3.400E+0	7.750E+0
-3.049E-1	3.432E+0	7.896E+0
-3.081E-1	3.364E+0	7.766E+0
-3.033E-1	3.409E+0	7.857E+0
-3.017E-1	3.403E+0	7.860E+0
-3.049E-1	3.416E+0	7.870E+0
-3.065E-1	3.358E+0	7.831E+0
-3.000E-1	3.377E+0	7.805E+0
-3.033E-1	3.380E+0	7.737E+0
-3.033E-1	3.367E+0	7.841E+0
-3.081E-1	3.345E+0	7.854E+0
-3.017E-1	3.393E+0	7.763E+0
-3.033E-1	3.455E+0	7.893E+0
-3.049E-1	3.380E+0	7.805E+0
-3.049E-1	3.403E+0	7.922E+0
-3.000E-1	3.338E+0	7.824E+0
-3.033E-1	3.345E+0	7.782E+0
-3.049E-1	3.435E+0	7.854E+0
-3.081E-1	3.387E+0	7.883E+0
-3.000E-1	3.358E+0	7.808E+0
-3.000E-1	3.445E+0	7.734E+0
-3.049E-1	3.367E+0	7.935E+0
-3.065E-1	3.426E+0	7.857E+0
-3.033E-1	3.426E+0	7.928E+0
-3.017E-1	3.435E+0	8.016E+0
-3.065E-1	3.445E+0	7.769E+0
-3.065E-1	3.358E+0	7.802E+0
-3.000E-1	3.371E+0	7.957E+0
-2.984E-1	3.371E+0	7.847E+0
-3.049E-1	3.409E+0	7.789E+0
-3.065E-1	3.338E+0	7.870E+0
-3.017E-1	3.384E+0	7.818E+0
-2.984E-1	3.351E+0	7.730E+0
-3.049E-1	3.341E+0	7.883E+0
-3.065E-1	3.445E+0	7.837E+0
-3.017E-1	3.276E+0	7.818E+0
-3.033E-1	3.393E+0	7.967E+0
-3.065E-1	3.367E+0	7.782E+0
-3.081E-1	3.364E+0	7.854E+0
-3.000E-1	3.422E+0	7.802E+0
-3.000E-1	3.393E+0	7.850E+0
-3.049E-1	3.345E+0	7.899E+0
-3.065E-1	3.387E+0	7.870E+0
-3.000E-1	3.439E+0	7.792E+0
-3.017E-1	3.422E+0	7.811E+0
-3.033E-1	3.403E+0	7.824E+0
-3.065E-1	3.341E+0	7.844E+0
-3.000E-1	3.338E+0	7.906E+0
-3.033E-1	3.384E+0	7.886E+0
-3.065E-1	3.448E+0	7.828E+0
-3.065E-1	3.371E+0	7.786E+0
-3.017E-1	3.351E+0	7.831E+0
-3.000E-1	3.358E+0	7.792E+0
-3.081E-1	3.322E+0	7.815E+0
-3.065E-1	3.403E+0	7.837E+0
-3.033E-1	3.345E+0	7.779E+0
-3.000E-1	3.358E+0	7.870E+0
-3.081E-1	3.409E+0	7.805E+0
-3.049E-1	3.416E+0	7.769E+0
-3.017E-1	3.416E+0	7.899E+0
-3.017E-1	3.396E+0	7.821E+0
-3.065E-1	3.406E+0	7.841E+0
-3.049E-1	3.332E+0	7.834E+0
-3.017E-1	3.371E+0	7.867E+0
-3.017E-1	3.348E+0	7.876E+0
-3.049E-1	3.354E+0	7.857E+0
-3.065E-1	3.351E+0	7.889E+0
-3.033E-1	3.419E+0	7.837E+0
-3.033E-1	3.374E+0	7.760E+0
-3.065E-1	3.403E+0	7.818E+0
-3.049E-1	3.452E+0	7.912E+0
-2.984E-1	3.413E+0	7.893E+0
-3.017E-1	3.354E+0	7.896E+0
-3.033E-1	3.374E+0	7.828E+0
-3.065E-1	3.422E+0	7.948E+0
-3.017E-1	3.361E+0	7.883E+0
-3.000E-1	3.364E+0	7.717E+0
-3.065E-1	3.387E+0	7.837E+0
-3.049E-1	3.351E+0	7.957E+0
-3.000E-1	3.400E+0	7.857E+0
-3.017E-1	3.325E+0	7.880E+0
-3.065E-1	3.452E+0	7.867E+0
-3.065E-1	3.406E+0	7.932E+0
-3.017E-1	3.396E+0	7.854E+0
-3.017E-1	3.361E+0	7.795E+0
-3.065E-1	3.345E+0	7.902E+0
-3.033E-1	3.377E+0	7.795E+0
-3.033E-1	3.422E+0	7.821E+0
-3.000E-1	3.413E+0	7.886E+0
-3.098E-1	3.409E+0	7.873E+0
-3.049E-1	3.426E+0	7.961E+0
-3.000E-1	3.474E+0	7.776E+0
-3.033E-1	3.371E+0	7.961E+0
-3.098E-1	3.396E+0	7.811E+0
-3.065E-1	3.354E+0	7.850E+0
-3.017E-1	3.435E+0	7.831E+0
-2.984E-1	3.396E+0	7.893E+0
-3.065E-1	3.396E+0	7.805E+0
-3.049E-1	3.409E+0	7.821E+0
-3.017E-1	3.367E+0	7.912E+0
-2.984E-1	3.374E+0	7.795E+0
-3.081E-1	3.377E+0	7.850E+0
-3.049E-1	3.409E+0	7.919E+0
-3.033E-1	3.390E+0	7.815E+0
-2.984E-1	3.422E+0	7.740E+0
-3.033E-1	3.413E+0	7.756E+0
-3.081E-1	3.432E+0	7.766E+0
-3.033E-1	3.309E+0	7.906E+0
-2.984E-1	3.384E+0	7.789E+0
-3.081E-1	3.422E+0	7.876E+0
-3.081E-1	3.497E+0	7.893E+0
-3.049E-1	3.403E+0	7.961E+0
-2.984E-1	3.384E+0	7.818E+0
-3.049E-1	3.325E+0	7.932E+0
-3.081E-1	3.390E+0	7.893E+0
-3.017E-1	3.445E+0	7.782E+0
-3.017E-1	3.384E+0	7.844E+0
-3.049E-1	3.364E+0	7.912E+0
-3.098E-1	3.354E+0	7.847E+0
-3.000E-1	3.384E+0	7.831E+0
-3.017E-1	3.426E+0	7.886E+0
-3.081E-1	3.406E+0	7.912E+0
-3.049E-1	3.439E+0	7.886E+0
-3.000E-1	3.374E+0	7.860E+0
-2.984E-1	3.471E+0	7.948E+0
-3.065E-1	3.354E+0	7.850E+0
-3.081E-1	3.335E+0	7.863E+0
-3.017E-1	3.400E+0	7.799E+0
-2.984E-1	3.348E+0	7.750E+0
-3.049E-1	3.452E+0	7.766E+0
-3.065E-1	3.396E+0	7.860E+0
-2.984E-1	3.387E+0	7.935E+0
-3.033E-1	3.396E+0	7.847E+0
-3.033E-1	3.286E+0	7.743E+0
-3.049E-1	3.377E+0	7.828E+0
-3.017E-1	3.396E+0	7.821E+0
-2.984E-1	3.371E+0	7.954E+0
-3.065E-1	3.374E+0	7.854E+0
-3.065E-1	3.345E+0	7.808E+0
-3.017E-1	3.416E+0	7.883E+0
-3.000E-1	3.380E+0	7.850E+0
-3.081E-1	3.380E+0	7.795E+0
-3.049E-1	3.422E+0	7.990E+0
-3.000E-1	3.306E+0	7.906E+0
-3.017E-1	3.354E+0	7.883E+0
-3.065E-1	3.377E+0	7.860E+0
-3.033E-1	3.455E+0	7.717E+0
-3.017E-1	3.384E+0	7.795E+0
-2.984E-1	3.400E+0	7.860E+0
-3.033E-1	3.468E+0	7.857E+0
-3.033E-1	3.406E+0	7.850E+0
-3.017E-1	3.442E+0	7.841E+0
-3.000E-1	3.403E+0	7.808E+0
-3.065E-1	3.445E+0	7.766E+0
-3.049E-1	3.322E+0	7.847E+0
-3.000E-1	3.335E+0	7.912E+0
-3.033E-1	3.325E+0	7.915E+0
-3.033E-1	3.315E+0	7.889E+0
-3.081E-1	3.374E+0	7.802E+0
-3.000E-1	3.390E+0	7.906E+0
-3.017E-1	3.374E+0	7.802E+0
-3.065E-1	3.335E+0	7.769E+0
-3.049E-1	3.396E+0	7.821E+0
-2.984E-1	3.380E+0	7.831E+0
-3.017E-1	3.332E+0	7.799E+0
-3.081E-1	3.416E+0	7.951E+0
-3.065E-1	3.400E+0	7.811E+0
-3.000E-1	3.371E+0	7.896E+0
-3.000E-1	3.358E+0	7.957E+0
-3.065E-1	3.328E+0	7.863E+0
-3.081E-1	3.364E+0	7.902E+0
-3.033E-1	3.390E+0	7.870E+0
-3.000E-1	3.364E+0	7.896E+0
-3.081E-1	3.413E+0	7.760E+0
-3.033E-1	3.384E+0	7.805E+0
-3.000E-1	3.393E+0	7.970E+0
-3.017E-1	3.380E+0	7.811E+0
-3.065E-1	3.338E+0	7.769E+0
-3.081E-1	3.384E+0	7.854E+0
-3.017E-1	3.390E+0	7.850E+0
-3.017E-1	3.409E+0	7.899E+0
-3.049E-1	3.380E+0	7.721E+0
-3.065E-1	3.361E+0	7.935E+0
-3.017E-1	3.448E+0	7.789E+0
-3.000E-1	3.364E+0	7.815E+0
-3.049E-1	3.409E+0	7.675E+0
-3.081E-1	3.387E+0	7.831E+0
-2.984E-1	3.374E+0	7.834E+0
-3.000E-1	3.371E+0	7.847E+0
-3.065E-1	3.384E+0	7.844E+0
-3.081E-1	3.332E+0	7.795E+0
-3.000E-1	3.380E+0	7.863E+0
-3.049E-1	3.419E+0	7.789E+0
-3.017E-1	3.390E+0	7.821E+0
-3.098E-1	3.396E+0	7.841E+0
-3.000E-1	3.471E+0	7.951E+0
-3.000E-1	3.377E+0	7.821E+0
-3.065E-1	3.377E+0	7.821E+0
-3.065E-1	3.377E+0	7.841E+0
-2.984E-1	3.432E+0	7.815E+0
-3.017E-1	3.374E+0	7.841E+0
-3.049E-1	3.322E+0	7.850E+0
-3.065E-1	3.348E+0	7.792E+0
-3.000E-1	3.387E+0	7.847E+0
-3.000E-1	3.348E+0	7.701E+0
-3.049E-1	3.380E+0	7.747E+0
-3.081E-1	3.429E+0	7.786E+0
-3.017E-1	3.396E+0	7.701E+0
-3.017E-1	3.448E+0	7.815E+0
-3.033E-1	3.374E+0	7.811E+0
-3.081E-1	3.406E+0	7.925E+0
-3.000E-1	3.393E+0	7.760E+0
-3.000E-1	3.361E+0	7.932E+0
-3.065E-1	3.390E+0	7.799E+0
-3.049E-1	3.461E+0	7.873E+0
-2.984E-1	3.435E+0	7.876E+0
-3.000E-1	3.387E+0	7.786E+0
-3.049E-1	3.358E+0	7.957E+0
-3.049E-1	3.367E+0	7.815E+0
-2.984E-1	3.364E+0	7.844E+0
-3.017E-1	3.374E+0	7.854E+0
-3.065E-1	3.380E+0	7.808E+0
-3.081E-1	3.445E+0	7.870E+0
-3.000E-1	3.367E+0	7.773E+0
-3.033E-1	3.328E+0	7.841E+0
-3.049E-1	3.400E+0	7.821E+0
-3.065E-1	3.409E+0	7.834E+0
-2.968E-1	3.283E+0	7.919E+0
-3.000E-1	3.351E+0	7.808E+0
-3.033E-1	3.426E+0	7.837E+0
-3.065E-1	3.396E+0	7.886E+0
-3.033E-1	3.387E+0	7.808E+0
-3.000E-1	3.364E+0	7.805E+0
-3.033E-1	3.358E+0	7.880E+0
-3.049E-1	3.338E+0	7.870E+0
-3.000E-1	3.377E+0	7.831E+0
-3.017E-1	3.384E+0	7.876E+0
-3.049E-1	3.358E+0	7.906E+0
-3.049E-1	3.465E+0	7.954E+0
-2.984E-1	3.338E+0	7.815E+0
-2.984E-1	3.348E+0	7.941E+0
-3.081E-1	3.315E+0	7.863E+0
-3.049E-1	3.364E+0	7.893E+0
-2.984E-1	3.315E+0	7.941E+0
-3.033E-1	3.419E+0	7.727E+0
-3.065E-1	3.280E+0	7.821E+0
-3.065E-1	3.328E+0	7.831E+0
-3.000E-1	3.409E+0	7.802E+0
-3.017E-1	3.361E+0	7.876E+0
-3.033E-1	3.416E+0	7.828E+0
-3.049E-1	3.422E+0	7.863E+0
-3.000E-1	3.361E+0	7.844E+0
-3.033E-1	3.400E+0	7.802E+0
-3.049E-1	3.351E+0	7.808E+0
-3.065E-1	3.445E+0	7.808E+0
-3.017E-1	3.371E+0	7.899E+0
-3.000E-1	3.474E+0	7.889E+0
-3.033E-1	3.422E+0	7.779E+0
-3.049E-1	3.384E+0	7.711E+0
-3.033E-1	3.393E+0	7.789E+0
-3.000E-1	3.364E+0	7.847E+0
-3.081E-1	3.364E+0	7.802E+0
-3.065E-1	3.409E+0	7.815E+0
-3.000E-1	3.400E+0	7.828E+0
-3.017E-1	3.396E+0	7.857E+0
-3.081E-1	3.455E+0	7.896E+0
-3.049E-1	3.267E+0	7.824E+0
-3.017E-1	3.419E+0	7.786E+0
-2.984E-1	3.312E+0	7.747E+0
-3.065E-1	3.419E+0	7.734E+0
-3.065E-1	3.377E+0	7.769E+0
-3.017E-1	3.306E+0	7.854E+0
-3.000E-1	3.335E+0	7.818E+0
-3.065E-1	3.367E+0	7.883E+0
-3.033E-1	3.345E+0	7.802E+0
-3.049E-1	3.429E+0	7.837E+0
-3.000E-1	3.358E+0	7.899E+0
-3.049E-1	3.461E+0	7.763E+0
-3.033E-1	3.396E+0	7.721E+0
-3.017E-1	3.403E+0	7.747E+0
-2.968E-1	3.390E+0	7.818E+0
-3.081E-1	3.387E+0	7.821E+0
-3.033E-1	3.361E+0	7.977E+0
-3.017E-1	3.374E+0	7.919E+0
-3.017E-1	3.371E+0	7.854E+0
-3.065E-1	3.338E+0	7.717E+0
-3.049E-1	3.422E+0	7.909E+0
-3.017E-1	3.341E+0	7.850E+0
-2.984E-1	3.432E+0	7.782E+0
-3.065E-1	3.400E+0	7.760E+0
[truncated: 93,957 more rows]
