# Supplementary material for: Improved ANAP incorporation and VCF analysis reveal details of P2X7 current facilitation and a limited conformational interplay between ATP binding and the intracellular ballast domain
Source: eLife. 2023 Jan 4;12:e82479. doi: 10.7554/eLife.82479 (PMC9859053; doi:10.7554/eLife.82479)
Supplement: Figure 5—figure supplement 3—source data 2. [file elife-82479-fig5-figsupp3-data2.zip › Figure-5_figure-supplement-3_source-data-2/DeltaCaM/l14/43.csv]

-6.098E-1	6.524E+0	1.681E+1
-6.131E-1	6.481E+0	1.658E+1
-6.196E-1	6.566E+0	1.685E+1
-6.179E-1	6.481E+0	1.675E+1
-6.131E-1	6.559E+0	1.676E+1
-6.147E-1	6.530E+0	1.689E+1
-6.163E-1	6.517E+0	1.670E+1
-6.179E-1	6.439E+0	1.668E+1
-6.098E-1	6.465E+0	1.680E+1
-6.179E-1	6.530E+0	1.680E+1
-6.228E-1	6.481E+0	1.686E+1
-6.163E-1	6.452E+0	1.679E+1
-6.131E-1	6.443E+0	1.683E+1
-6.147E-1	6.507E+0	1.669E+1
-6.196E-1	6.579E+0	1.686E+1
-6.179E-1	6.462E+0	1.684E+1
-6.131E-1	6.537E+0	1.679E+1
-6.163E-1	6.530E+0	1.672E+1
-6.212E-1	6.582E+0	1.666E+1
-6.179E-1	6.472E+0	1.678E+1
-6.098E-1	6.459E+0	1.666E+1
-6.131E-1	6.537E+0	1.678E+1
-6.228E-1	6.449E+0	1.688E+1
-6.179E-1	6.540E+0	1.695E+1
-6.114E-1	6.504E+0	1.682E+1
-6.131E-1	6.550E+0	1.684E+1
-6.196E-1	6.550E+0	1.689E+1
-6.179E-1	6.627E+0	1.674E+1
-6.114E-1	6.494E+0	1.677E+1
-6.114E-1	6.543E+0	1.673E+1
-6.179E-1	6.485E+0	1.687E+1
-6.163E-1	6.524E+0	1.665E+1
-6.147E-1	6.488E+0	1.676E+1
-6.147E-1	6.511E+0	1.680E+1
-6.196E-1	6.530E+0	1.669E+1
-6.163E-1	6.608E+0	1.680E+1
-6.082E-1	6.439E+0	1.685E+1
-6.131E-1	6.410E+0	1.668E+1
-6.179E-1	6.501E+0	1.672E+1
-6.131E-1	6.504E+0	1.679E+1
-6.114E-1	6.589E+0	1.675E+1
-6.131E-1	6.579E+0	1.669E+1
-6.196E-1	6.446E+0	1.666E+1
-6.196E-1	6.605E+0	1.680E+1
-6.114E-1	6.488E+0	1.680E+1
-6.131E-1	6.582E+0	1.657E+1
-6.196E-1	6.436E+0	1.651E+1
-6.131E-1	6.456E+0	1.670E+1
-6.114E-1	6.459E+0	1.683E+1
-6.114E-1	6.491E+0	1.676E+1
-6.179E-1	6.543E+0	1.682E+1
-6.163E-1	6.456E+0	1.665E+1
-6.147E-1	6.579E+0	1.676E+1
-6.131E-1	6.504E+0	1.667E+1
-6.196E-1	6.563E+0	1.676E+1
-6.147E-1	6.481E+0	1.680E+1
-6.098E-1	6.468E+0	1.687E+1
-6.114E-1	6.472E+0	1.671E+1
-6.196E-1	6.576E+0	1.696E+1
-6.147E-1	6.540E+0	1.664E+1
-6.098E-1	6.478E+0	1.671E+1
-6.163E-1	6.507E+0	1.663E+1
-6.196E-1	6.465E+0	1.665E+1
-6.179E-1	6.443E+0	1.680E+1
-6.098E-1	6.550E+0	1.693E+1
-6.131E-1	6.611E+0	1.680E+1
-6.163E-1	6.478E+0	1.682E+1
-6.163E-1	6.459E+0	1.662E+1
-6.131E-1	6.498E+0	1.677E+1
-6.131E-1	6.540E+0	1.661E+1
-6.179E-1	6.501E+0	1.677E+1
-6.147E-1	6.540E+0	1.677E+1
-6.131E-1	6.566E+0	1.664E+1
-6.131E-1	6.485E+0	1.678E+1
-6.179E-1	6.569E+0	1.682E+1
-6.147E-1	6.527E+0	1.682E+1
-6.131E-1	6.478E+0	1.680E+1
-6.114E-1	6.631E+0	1.655E+1
-6.212E-1	6.543E+0	1.667E+1
-6.131E-1	6.533E+0	1.680E+1
-6.098E-1	6.530E+0	1.676E+1
-6.114E-1	6.472E+0	1.686E+1
-6.179E-1	6.481E+0	1.674E+1
-6.179E-1	6.533E+0	1.670E+1
-6.114E-1	6.517E+0	1.665E+1
-6.131E-1	6.472E+0	1.676E+1
-6.163E-1	6.533E+0	1.682E+1
-6.147E-1	6.478E+0	1.667E+1
-6.131E-1	6.559E+0	1.666E+1
-6.131E-1	6.491E+0	1.678E+1
-6.179E-1	6.608E+0	1.664E+1
-6.131E-1	6.472E+0	1.670E+1
-6.082E-1	6.514E+0	1.678E+1
-6.114E-1	6.478E+0	1.677E+1
-6.163E-1	6.430E+0	1.686E+1
-6.147E-1	6.553E+0	1.675E+1
-6.114E-1	6.501E+0	1.669E+1
-6.131E-1	6.488E+0	1.689E+1
-6.179E-1	6.494E+0	1.679E+1
-6.147E-1	6.520E+0	1.663E+1
-6.082E-1	6.491E+0	1.661E+1
-6.114E-1	6.520E+0	1.660E+1
-6.179E-1	6.355E+0	1.671E+1
-6.147E-1	6.543E+0	1.676E+1
-6.082E-1	6.563E+0	1.673E+1
-6.147E-1	6.436E+0	1.676E+1
-6.179E-1	6.478E+0	1.672E+1
-6.131E-1	6.572E+0	1.669E+1
-6.098E-1	6.533E+0	1.673E+1
-6.098E-1	6.511E+0	1.676E+1
-6.179E-1	6.520E+0	1.671E+1
-6.114E-1	6.566E+0	1.668E+1
-6.098E-1	6.488E+0	1.685E+1
-6.131E-1	6.511E+0	1.679E+1
-6.179E-1	6.608E+0	1.679E+1
-6.131E-1	6.446E+0	1.682E+1
-6.098E-1	6.468E+0	1.654E+1
-6.082E-1	6.582E+0	1.685E+1
-6.179E-1	6.430E+0	1.672E+1
-6.147E-1	6.537E+0	1.675E+1
-6.082E-1	6.494E+0	1.672E+1
-6.082E-1	6.475E+0	1.669E+1
-6.147E-1	6.543E+0	1.696E+1
-6.163E-1	6.530E+0	1.670E+1
-6.098E-1	6.475E+0	1.652E+1
-6.114E-1	6.439E+0	1.683E+1
-6.179E-1	6.640E+0	1.677E+1
-6.131E-1	6.601E+0	1.670E+1
-6.082E-1	6.507E+0	1.674E+1
-6.098E-1	6.540E+0	1.684E+1
-6.163E-1	6.485E+0	1.674E+1
-6.131E-1	6.491E+0	1.672E+1
-6.098E-1	6.459E+0	1.676E+1
-6.114E-1	6.491E+0	1.674E+1
-6.179E-1	6.569E+0	1.679E+1
-6.179E-1	6.537E+0	1.674E+1
-6.066E-1	6.520E+0	1.664E+1
-6.114E-1	6.468E+0	1.676E+1
-6.163E-1	6.475E+0	1.676E+1
-6.147E-1	6.511E+0	1.676E+1
-6.066E-1	6.543E+0	1.665E+1
-6.131E-1	6.579E+0	1.672E+1
-6.179E-1	6.546E+0	1.670E+1
-6.147E-1	6.530E+0	1.681E+1
-6.098E-1	6.517E+0	1.661E+1
-6.114E-1	6.569E+0	1.677E+1
-6.163E-1	6.397E+0	1.686E+1
-6.131E-1	6.400E+0	1.690E+1
-6.082E-1	6.582E+0	1.674E+1
-6.131E-1	6.598E+0	1.671E+1
-6.147E-1	6.446E+0	1.664E+1
-6.114E-1	6.517E+0	1.694E+1
-6.098E-1	6.537E+0	1.674E+1
-6.098E-1	6.543E+0	1.674E+1
-6.179E-1	6.663E+0	1.674E+1
-6.147E-1	6.553E+0	1.670E+1
-6.050E-1	6.572E+0	1.667E+1
-6.114E-1	6.488E+0	1.681E+1
-6.163E-1	6.631E+0	1.699E+1
-6.131E-1	6.472E+0	1.676E+1
-6.098E-1	6.472E+0	1.658E+1
-6.082E-1	6.468E+0	1.661E+1
-6.131E-1	6.556E+0	1.691E+1
-6.147E-1	6.420E+0	1.690E+1
-6.066E-1	6.452E+0	1.673E+1
-6.098E-1	6.563E+0	1.684E+1
-6.179E-1	6.553E+0	1.663E+1
-6.131E-1	6.621E+0	1.690E+1
-6.066E-1	6.572E+0	1.666E+1
-6.098E-1	6.579E+0	1.679E+1
-6.147E-1	6.501E+0	1.683E+1
-6.114E-1	6.582E+0	1.682E+1
-6.066E-1	6.488E+0	1.679E+1
-6.098E-1	6.592E+0	1.691E+1
-6.163E-1	6.527E+0	1.684E+1
-6.114E-1	6.572E+0	1.671E+1
-6.066E-1	6.543E+0	1.678E+1
-6.098E-1	6.559E+0	1.682E+1
-6.147E-1	6.546E+0	1.678E+1
-6.131E-1	6.537E+0	1.676E+1
-6.033E-1	6.485E+0	1.663E+1
-6.114E-1	6.439E+0	1.675E+1
-6.147E-1	6.537E+0	1.665E+1
-6.147E-1	6.520E+0	1.675E+1
-6.082E-1	6.524E+0	1.677E+1
-6.147E-1	6.605E+0	1.673E+1
-6.131E-1	6.533E+0	1.670E+1
-6.114E-1	6.491E+0	1.685E+1
-6.082E-1	6.563E+0	1.664E+1
-6.098E-1	6.478E+0	1.695E+1
-6.163E-1	6.550E+0	1.653E+1
-6.082E-1	6.449E+0	1.675E+1
-6.082E-1	6.524E+0	1.660E+1
-6.114E-1	6.433E+0	1.670E+1
-6.131E-1	6.468E+0	1.676E+1
-6.131E-1	6.595E+0	1.671E+1
-6.050E-1	6.481E+0	1.676E+1
-6.082E-1	6.504E+0	1.662E+1
-6.147E-1	6.507E+0	1.658E+1
-6.131E-1	6.436E+0	1.669E+1
-6.082E-1	6.576E+0	1.666E+1
-6.082E-1	6.537E+0	1.680E+1
-6.163E-1	6.585E+0	1.664E+1
-6.114E-1	6.520E+0	1.680E+1
-6.066E-1	6.537E+0	1.673E+1
-6.082E-1	6.546E+0	1.666E+1
-6.147E-1	6.501E+0	1.675E+1
-6.114E-1	6.517E+0	1.673E+1
-6.050E-1	6.449E+0	1.688E+1
-6.114E-1	6.481E+0	1.682E+1
-6.131E-1	6.543E+0	1.673E+1
-6.114E-1	6.456E+0	1.675E+1
-6.066E-1	6.579E+0	1.683E+1
-6.114E-1	6.520E+0	1.677E+1
-6.114E-1	6.520E+0	1.691E+1
-6.114E-1	6.456E+0	1.682E+1
-6.033E-1	6.511E+0	1.677E+1
-6.066E-1	6.426E+0	1.671E+1
-6.147E-1	6.391E+0	1.674E+1
-6.114E-1	6.446E+0	1.679E+1
-6.082E-1	6.514E+0	1.684E+1
-6.082E-1	6.543E+0	1.676E+1
-6.098E-1	6.585E+0	1.673E+1
-6.114E-1	6.507E+0	1.694E+1
-6.066E-1	6.566E+0	1.663E+1
-6.098E-1	6.449E+0	1.674E+1
-6.147E-1	6.608E+0	1.689E+1
-6.098E-1	6.459E+0	1.666E+1
-6.066E-1	6.614E+0	1.682E+1
-6.082E-1	6.550E+0	1.670E+1
-6.114E-1	6.439E+0	1.686E+1
-6.131E-1	6.481E+0	1.671E+1
-6.050E-1	6.514E+0	1.677E+1
-6.066E-1	6.481E+0	1.664E+1
-6.114E-1	6.556E+0	1.675E+1
-6.098E-1	6.524E+0	1.668E+1
-6.050E-1	6.494E+0	1.674E+1
-6.066E-1	6.394E+0	1.683E+1
-6.131E-1	6.637E+0	1.697E+1
-6.114E-1	6.498E+0	1.675E+1
-6.082E-1	6.550E+0	1.675E+1
-6.066E-1	6.456E+0	1.680E+1
-6.131E-1	6.449E+0	1.675E+1
-6.114E-1	6.514E+0	1.669E+1
-6.066E-1	6.563E+0	1.692E+1
-6.050E-1	6.478E+0	1.684E+1
-6.131E-1	6.524E+0	1.687E+1
-6.114E-1	6.459E+0	1.681E+1
-6.082E-1	6.501E+0	1.674E+1
-6.066E-1	6.576E+0	1.681E+1
-6.147E-1	6.507E+0	1.665E+1
-6.098E-1	6.634E+0	1.689E+1
-6.082E-1	6.517E+0	1.682E+1
-6.082E-1	6.501E+0	1.681E+1
-6.131E-1	6.485E+0	1.676E+1
-6.114E-1	6.501E+0	1.680E+1
-6.066E-1	6.524E+0	1.678E+1
-6.066E-1	6.514E+0	1.687E+1
-6.131E-1	6.501E+0	1.670E+1
-6.082E-1	6.530E+0	1.678E+1
-6.050E-1	6.475E+0	1.686E+1
-6.050E-1	6.621E+0	1.665E+1
-6.114E-1	6.530E+0	1.676E+1
-6.098E-1	6.546E+0	1.687E+1
-6.066E-1	6.553E+0	1.688E+1
-6.066E-1	6.563E+0	1.672E+1
-6.147E-1	6.546E+0	1.684E+1
-6.082E-1	6.585E+0	1.675E+1
-6.066E-1	6.566E+0	1.668E+1
-6.066E-1	6.530E+0	1.683E+1
-6.147E-1	6.481E+0	1.663E+1
-6.098E-1	6.582E+0	1.672E+1
-6.033E-1	6.494E+0	1.666E+1
-6.050E-1	6.576E+0	1.678E+1
-6.131E-1	6.537E+0	1.669E+1
-6.098E-1	6.452E+0	1.671E+1
-6.033E-1	6.511E+0	1.677E+1
-6.050E-1	6.598E+0	1.671E+1
-6.114E-1	6.553E+0	1.690E+1
-6.066E-1	6.514E+0	1.677E+1
-6.050E-1	6.504E+0	1.682E+1
-6.033E-1	6.556E+0	1.662E+1
-6.114E-1	6.566E+0	1.681E+1
-6.114E-1	6.592E+0	1.688E+1
-6.033E-1	6.546E+0	1.686E+1
-6.066E-1	6.537E+0	1.668E+1
-6.147E-1	6.439E+0	1.681E+1
-6.082E-1	6.576E+0	1.676E+1
-6.066E-1	6.449E+0	1.688E+1
-6.066E-1	6.507E+0	1.676E+1
-6.131E-1	6.494E+0	1.681E+1
-6.066E-1	6.666E+0	1.667E+1
-6.050E-1	6.485E+0	1.678E+1
-6.050E-1	6.601E+0	1.664E+1
-6.131E-1	6.514E+0	1.676E+1
-6.082E-1	6.546E+0	1.669E+1
-6.066E-1	6.601E+0	1.667E+1
-6.050E-1	6.543E+0	1.678E+1
-6.098E-1	6.530E+0	1.667E+1
-6.098E-1	6.426E+0	1.698E+1
-6.017E-1	6.468E+0	1.660E+1
-6.066E-1	6.485E+0	1.664E+1
-6.082E-1	6.498E+0	1.696E+1
-6.131E-1	6.553E+0	1.651E+1
-6.017E-1	6.517E+0	1.664E+1
-6.098E-1	6.501E+0	1.678E+1
-6.114E-1	6.530E+0	1.671E+1
-6.082E-1	6.517E+0	1.670E+1
-6.050E-1	6.537E+0	1.697E+1
-6.050E-1	6.501E+0	1.686E+1
-6.131E-1	6.533E+0	1.663E+1
-6.082E-1	6.462E+0	1.666E+1
-6.033E-1	6.530E+0	1.661E+1
-6.066E-1	6.537E+0	1.669E+1
-6.114E-1	6.524E+0	1.668E+1
-6.098E-1	6.465E+0	1.664E+1
-6.033E-1	6.443E+0	1.682E+1
-6.050E-1	6.576E+0	1.684E+1
-6.098E-1	6.537E+0	1.674E+1
-6.098E-1	6.566E+0	1.681E+1
-6.001E-1	6.563E+0	1.687E+1
-6.050E-1	6.517E+0	1.683E+1
-6.098E-1	6.592E+0	1.667E+1
-6.098E-1	6.566E+0	1.682E+1
-6.033E-1	6.478E+0	1.664E+1
-6.066E-1	6.501E+0	1.654E+1
-6.098E-1	6.517E+0	1.665E+1
-6.098E-1	6.462E+0	1.680E+1
-6.017E-1	6.459E+0	1.678E+1
-6.033E-1	6.537E+0	1.679E+1
-6.114E-1	6.514E+0	1.675E+1
-6.098E-1	6.601E+0	1.678E+1
-6.033E-1	6.511E+0	1.670E+1
-6.066E-1	6.556E+0	1.676E+1
-6.082E-1	6.475E+0	1.680E+1
-6.098E-1	6.433E+0	1.682E+1
-6.033E-1	6.485E+0	1.686E+1
-6.050E-1	6.511E+0	1.676E+1
-6.131E-1	6.537E+0	1.668E+1
-6.082E-1	6.556E+0	1.682E+1
-6.017E-1	6.436E+0	1.665E+1
-6.033E-1	6.592E+0	1.666E+1
-6.131E-1	6.468E+0	1.675E+1
-6.082E-1	6.579E+0	1.676E+1
-6.017E-1	6.436E+0	1.674E+1
-6.066E-1	6.501E+0	1.666E+1
-6.082E-1	6.537E+0	1.669E+1
-6.098E-1	6.569E+0	1.676E+1
-6.001E-1	6.546E+0	1.676E+1
-6.033E-1	6.527E+0	1.685E+1
-6.098E-1	6.514E+0	1.670E+1
-6.098E-1	6.553E+0	1.676E+1
-6.050E-1	6.533E+0	1.687E+1
-6.050E-1	6.572E+0	1.678E+1
-6.082E-1	6.465E+0	1.683E+1
-6.066E-1	6.569E+0	1.676E+1
-6.033E-1	6.514E+0	1.671E+1
-6.033E-1	6.550E+0	1.675E+1
-6.131E-1	6.569E+0	1.667E+1
-6.050E-1	6.449E+0	1.684E+1
-6.017E-1	6.614E+0	1.674E+1
-6.017E-1	6.572E+0	1.673E+1
-6.098E-1	6.462E+0	1.679E+1
-6.098E-1	6.605E+0	1.680E+1
-6.017E-1	6.566E+0	1.684E+1
-6.017E-1	6.507E+0	1.685E+1
-6.082E-1	6.426E+0	1.676E+1
-6.082E-1	6.520E+0	1.667E+1
-6.001E-1	6.527E+0	1.679E+1
-6.050E-1	6.524E+0	1.679E+1
-6.082E-1	6.524E+0	1.685E+1
-6.082E-1	6.488E+0	1.666E+1
-6.017E-1	6.566E+0	1.670E+1
-6.033E-1	6.524E+0	1.670E+1
-6.082E-1	6.572E+0	1.685E+1
-6.098E-1	6.572E+0	1.691E+1
-6.001E-1	6.563E+0	1.674E+1
-6.050E-1	6.514E+0	1.680E+1
-6.082E-1	6.537E+0	1.662E+1
-6.050E-1	6.611E+0	1.672E+1
-6.050E-1	6.481E+0	1.675E+1
-6.033E-1	6.546E+0	1.669E+1
-6.098E-1	6.540E+0	1.676E+1
-6.082E-1	6.491E+0	1.681E+1
-6.001E-1	6.507E+0	1.677E+1
-6.050E-1	6.507E+0	1.665E+1
-6.082E-1	6.533E+0	1.665E+1
-6.066E-1	6.524E+0	1.678E+1
-6.017E-1	6.592E+0	1.690E+1
-6.001E-1	6.563E+0	1.676E+1
-6.082E-1	6.504E+0	1.664E+1
-6.082E-1	6.452E+0	1.673E+1
-6.050E-1	6.546E+0	1.677E+1
-6.050E-1	6.566E+0	1.684E+1
-6.098E-1	6.598E+0	1.681E+1
-6.050E-1	6.462E+0	1.663E+1
-6.033E-1	6.446E+0	1.676E+1
-6.033E-1	6.478E+0	1.662E+1
-6.098E-1	6.459E+0	1.687E+1
-6.082E-1	6.511E+0	1.671E+1
-5.985E-1	6.413E+0	1.672E+1
-6.017E-1	6.585E+0	1.674E+1
-6.082E-1	6.520E+0	1.708E+1
-6.066E-1	6.481E+0	1.676E+1
-6.033E-1	6.507E+0	1.687E+1
-6.033E-1	6.413E+0	1.692E+1
-6.082E-1	6.475E+0	1.689E+1
-6.066E-1	6.494E+0	1.688E+1
-5.968E-1	6.576E+0	1.682E+1
-6.017E-1	6.468E+0	1.693E+1
-6.098E-1	6.582E+0	1.681E+1
-6.033E-1	6.537E+0	1.674E+1
-6.001E-1	6.566E+0	1.667E+1
-6.033E-1	6.504E+0	1.666E+1
-6.098E-1	6.576E+0	1.679E+1
-6.050E-1	6.556E+0	1.670E+1
-6.001E-1	6.589E+0	1.679E+1
-6.017E-1	6.439E+0	1.663E+1
-6.082E-1	6.543E+0	1.694E+1
-6.066E-1	6.504E+0	1.680E+1
-6.017E-1	6.501E+0	1.679E+1
-6.033E-1	6.530E+0	1.673E+1
-6.114E-1	6.514E+0	1.668E+1
-6.082E-1	6.514E+0	1.688E+1
-6.017E-1	6.550E+0	1.682E+1
-6.017E-1	6.514E+0	1.671E+1
-6.098E-1	6.465E+0	1.672E+1
-6.066E-1	6.465E+0	1.648E+1
-6.033E-1	6.589E+0	1.666E+1
-6.017E-1	6.624E+0	1.682E+1
-6.114E-1	6.485E+0	1.664E+1
-6.082E-1	6.517E+0	1.665E+1
-6.001E-1	6.468E+0	1.674E+1
-6.017E-1	6.524E+0	1.678E+1
-6.114E-1	6.501E+0	1.660E+1
-6.033E-1	6.631E+0	1.677E+1
-6.017E-1	6.582E+0	1.684E+1
-6.017E-1	6.494E+0	1.680E+1
-6.098E-1	6.498E+0	1.688E+1
-6.066E-1	6.572E+0	1.665E+1
-6.001E-1	6.611E+0	1.671E+1
-6.001E-1	6.550E+0	1.681E+1
-6.082E-1	6.491E+0	1.670E+1
-6.066E-1	6.465E+0	1.676E+1
-6.017E-1	6.566E+0	1.681E+1
-6.017E-1	6.537E+0	1.689E+1
-6.082E-1	6.475E+0	1.689E+1
-6.066E-1	6.481E+0	1.675E+1
-6.017E-1	6.465E+0	1.661E+1
-6.033E-1	6.475E+0	1.671E+1
-6.066E-1	6.537E+0	1.661E+1
-6.050E-1	6.605E+0	1.669E+1
-6.033E-1	6.530E+0	1.675E+1
-6.033E-1	6.436E+0	1.677E+1
-6.066E-1	6.488E+0	1.672E+1
-6.066E-1	6.491E+0	1.678E+1
-6.001E-1	6.530E+0	1.664E+1
-6.017E-1	6.507E+0	1.683E+1
-6.098E-1	6.527E+0	1.677E+1
-6.033E-1	6.520E+0	1.669E+1
-6.017E-1	6.533E+0	1.674E+1
-6.001E-1	6.621E+0	1.681E+1
-6.066E-1	6.452E+0	1.688E+1
-6.066E-1	6.543E+0	1.680E+1
-5.985E-1	6.436E+0	1.683E+1
-6.017E-1	6.582E+0	1.672E+1
-6.098E-1	6.543E+0	1.682E+1
-6.050E-1	6.511E+0	1.662E+1
-6.001E-1	6.498E+0	1.667E+1
-6.033E-1	6.530E+0	1.672E+1
-6.066E-1	6.572E+0	1.684E+1
-6.050E-1	6.566E+0	1.663E+1
-6.001E-1	6.527E+0	1.682E+1
-6.033E-1	6.595E+0	1.668E+1
-6.050E-1	6.527E+0	1.669E+1
-6.033E-1	6.501E+0	1.680E+1
-5.985E-1	6.462E+0	1.674E+1
-6.050E-1	6.491E+0	1.674E+1
-6.050E-1	6.540E+0	1.676E+1
-6.033E-1	6.520E+0	1.682E+1
-6.017E-1	6.572E+0	1.680E+1
-6.017E-1	6.462E+0	1.681E+1
-6.066E-1	6.550E+0	1.662E+1
-6.050E-1	6.572E+0	1.681E+1
-5.985E-1	6.511E+0	1.672E+1
-6.017E-1	6.569E+0	1.681E+1
-6.082E-1	6.653E+0	1.670E+1
-6.050E-1	6.465E+0	1.657E+1
-5.968E-1	6.436E+0	1.676E+1
-6.001E-1	6.572E+0	1.677E+1
-6.066E-1	6.488E+0	1.688E+1
-6.050E-1	6.527E+0	1.693E+1
-5.985E-1	6.543E+0	1.657E+1
-6.001E-1	6.404E+0	1.675E+1
-6.082E-1	6.582E+0	1.676E+1
-6.017E-1	6.592E+0	1.681E+1
-5.968E-1	6.543E+0	1.671E+1
-6.033E-1	6.485E+0	1.687E+1
-6.066E-1	6.563E+0	1.686E+1
-6.033E-1	6.520E+0	1.685E+1
-6.001E-1	6.524E+0	1.683E+1
-6.001E-1	6.488E+0	1.670E+1
-6.066E-1	6.472E+0	1.664E+1
-6.066E-1	6.504E+0	1.677E+1
-5.985E-1	6.517E+0	1.658E+1
-6.001E-1	6.533E+0	1.680E+1
-6.050E-1	6.381E+0	1.672E+1
-6.050E-1	6.488E+0	1.667E+1
-5.968E-1	6.452E+0	1.676E+1
-5.985E-1	6.527E+0	1.653E+1
-6.066E-1	6.533E+0	1.679E+1
-6.033E-1	6.475E+0	1.667E+1
-5.985E-1	6.640E+0	1.665E+1
-6.001E-1	6.579E+0	1.660E+1
-6.050E-1	6.579E+0	1.670E+1
-6.033E-1	6.559E+0	1.687E+1
-5.985E-1	6.514E+0	1.682E+1
-6.001E-1	6.524E+0	1.686E+1
-6.066E-1	6.572E+0	1.671E+1
-6.017E-1	6.511E+0	1.671E+1
-6.001E-1	6.456E+0	1.683E+1
-6.017E-1	6.465E+0	1.682E+1
-6.050E-1	6.559E+0	1.672E+1
-6.050E-1	6.579E+0	1.664E+1
-6.001E-1	6.478E+0	1.684E+1
-6.001E-1	6.566E+0	1.659E+1
-6.050E-1	6.533E+0	1.694E+1
-6.033E-1	6.543E+0	1.676E+1
-5.968E-1	6.595E+0	1.685E+1
-6.001E-1	6.589E+0	1.678E+1
-6.033E-1	6.501E+0	1.665E+1
-6.017E-1	6.543E+0	1.676E+1
-5.968E-1	6.621E+0	1.666E+1
-6.017E-1	6.556E+0	1.667E+1
-6.066E-1	6.468E+0	1.685E+1
-6.050E-1	6.540E+0	1.690E+1
-5.985E-1	6.462E+0	1.657E+1
-5.985E-1	6.517E+0	1.688E+1
-6.033E-1	6.491E+0	1.669E+1
-6.033E-1	6.481E+0	1.673E+1
-5.968E-1	6.485E+0	1.674E+1
-5.985E-1	6.553E+0	1.670E+1
-6.050E-1	6.546E+0	1.663E+1
-6.050E-1	6.540E+0	1.662E+1
-5.968E-1	6.605E+0	1.680E+1
-6.017E-1	6.481E+0	1.679E+1
-6.050E-1	6.475E+0	1.685E+1
-6.033E-1	6.530E+0	1.670E+1
-5.968E-1	6.543E+0	1.687E+1
-5.968E-1	6.559E+0	1.667E+1
-6.017E-1	6.456E+0	1.673E+1
-6.017E-1	6.468E+0	1.678E+1
-5.968E-1	6.514E+0	1.687E+1
-5.985E-1	6.608E+0	1.674E+1
-6.033E-1	6.511E+0	1.656E+1
-6.017E-1	6.449E+0	1.678E+1
-6.001E-1	6.520E+0	1.686E+1
-6.001E-1	6.462E+0	1.671E+1
-6.017E-1	6.546E+0	1.667E+1
-6.033E-1	6.504E+0	1.657E+1
-5.936E-1	6.475E+0	1.676E+1
-5.985E-1	6.543E+0	1.678E+1
-6.033E-1	6.524E+0	1.676E+1
-6.017E-1	6.504E+0	1.670E+1
-5.952E-1	6.449E+0	1.678E+1
-5.985E-1	6.517E+0	1.690E+1
-6.050E-1	6.511E+0	1.680E+1
-6.017E-1	6.520E+0	1.664E+1
-5.952E-1	6.449E+0	1.673E+1
-6.001E-1	6.660E+0	1.660E+1
-6.050E-1	6.443E+0	1.678E+1
-6.001E-1	6.520E+0	1.657E+1
-5.968E-1	6.504E+0	1.671E+1
-6.001E-1	6.614E+0	1.688E+1
-6.017E-1	6.572E+0	1.666E+1
-6.017E-1	6.498E+0	1.673E+1
-5.968E-1	6.481E+0	1.663E+1
-5.985E-1	6.498E+0	1.661E+1
-6.033E-1	6.540E+0	1.679E+1
-6.033E-1	6.585E+0	1.677E+1
-5.952E-1	6.543E+0	1.674E+1
-5.985E-1	6.582E+0	1.669E+1
-6.050E-1	6.488E+0	1.675E+1
-6.017E-1	6.546E+0	1.676E+1
-5.968E-1	6.530E+0	1.687E+1
-6.001E-1	6.640E+0	1.662E+1
-6.033E-1	6.462E+0	1.679E+1
-6.033E-1	6.585E+0	1.675E+1
-5.952E-1	6.527E+0	1.681E+1
-5.985E-1	6.459E+0	1.681E+1
-6.033E-1	6.589E+0	1.674E+1
-6.033E-1	6.572E+0	1.665E+1
-5.968E-1	6.507E+0	1.676E+1
-5.985E-1	6.465E+0	1.670E+1
-6.033E-1	6.501E+0	1.681E+1
-6.001E-1	6.459E+0	1.678E+1
-5.985E-1	6.491E+0	1.667E+1
-5.985E-1	6.618E+0	1.675E+1
-6.050E-1	6.540E+0	1.674E+1
-6.033E-1	6.478E+0	1.694E+1
-5.952E-1	6.576E+0	1.683E+1
-5.968E-1	6.556E+0	1.674E+1
-6.033E-1	6.543E+0	1.672E+1
-6.017E-1	6.485E+0	1.686E+1
-5.968E-1	6.485E+0	1.688E+1
-6.001E-1	6.507E+0	1.688E+1
-6.017E-1	6.576E+0	1.655E+1
-6.017E-1	6.553E+0	1.680E+1
-5.952E-1	6.524E+0	1.676E+1
-6.001E-1	6.481E+0	1.660E+1
-6.050E-1	6.540E+0	1.673E+1
-6.001E-1	6.433E+0	1.667E+1
-6.001E-1	6.569E+0	1.664E+1
-5.968E-1	6.540E+0	1.675E+1
-6.050E-1	6.543E+0	1.681E+1
-6.001E-1	6.559E+0	1.668E+1
-5.952E-1	6.563E+0	1.692E+1
-5.968E-1	6.481E+0	1.673E+1
-6.050E-1	6.663E+0	1.661E+1
-6.001E-1	6.491E+0	1.669E+1
-5.968E-1	6.611E+0	1.681E+1
-5.985E-1	6.563E+0	1.698E+1
-6.033E-1	6.550E+0	1.673E+1
-6.001E-1	6.504E+0	1.677E+1
-5.936E-1	6.417E+0	1.686E+1
-5.952E-1	6.550E+0	1.699E+1
-6.033E-1	6.589E+0	1.684E+1
-6.001E-1	6.627E+0	1.686E+1
-5.952E-1	6.456E+0	1.673E+1
-5.952E-1	6.433E+0	1.677E+1
-6.017E-1	6.511E+0	1.652E+1
-5.985E-1	6.605E+0	1.700E+1
-5.968E-1	6.452E+0	1.685E+1
-5.968E-1	6.514E+0	1.671E+1
-6.033E-1	6.498E+0	1.687E+1
-6.001E-1	6.472E+0	1.677E+1
-5.936E-1	6.485E+0	1.670E+1
-5.936E-1	6.540E+0	1.663E+1
-6.050E-1	6.517E+0	1.693E+1
-6.001E-1	6.637E+0	1.681E+1
-5.968E-1	6.485E+0	1.678E+1
-5.952E-1	6.511E+0	1.669E+1
-6.017E-1	6.550E+0	1.660E+1
-5.985E-1	6.566E+0	1.685E+1
-5.936E-1	6.520E+0	1.673E+1
-5.985E-1	6.576E+0	1.671E+1
-6.033E-1	6.511E+0	1.663E+1
-5.985E-1	6.507E+0	1.691E+1
-5.936E-1	6.417E+0	1.682E+1
-5.952E-1	6.456E+0	1.674E+1
-6.017E-1	6.589E+0	1.673E+1
-6.017E-1	6.537E+0	1.668E+1
-5.936E-1	6.524E+0	1.676E+1
-5.952E-1	6.468E+0	1.680E+1
-6.001E-1	6.563E+0	1.676E+1
-6.017E-1	6.537E+0	1.677E+1
-5.936E-1	6.494E+0	1.684E+1
-5.952E-1	6.488E+0	1.687E+1
-6.001E-1	6.524E+0	1.669E+1
-6.001E-1	6.533E+0	1.674E+1
-5.968E-1	6.556E+0	1.676E+1
-5.968E-1	6.507E+0	1.682E+1
-6.001E-1	6.540E+0	1.667E+1
-6.001E-1	6.446E+0	1.671E+1
-5.936E-1	6.540E+0	1.675E+1
-5.952E-1	6.433E+0	1.678E+1
-5.985E-1	6.527E+0	1.667E+1
-5.968E-1	6.465E+0	1.676E+1
-5.968E-1	6.488E+0	1.680E+1
-5.985E-1	6.572E+0	1.669E+1
-6.001E-1	6.556E+0	1.670E+1
-5.985E-1	6.563E+0	1.674E+1
-5.952E-1	6.494E+0	1.681E+1
-5.968E-1	6.501E+0	1.675E+1
-6.017E-1	6.478E+0	1.675E+1
-6.017E-1	6.443E+0	1.666E+1
-5.936E-1	6.576E+0	1.671E+1
-5.936E-1	6.504E+0	1.686E+1
-6.001E-1	6.579E+0	1.691E+1
-5.985E-1	6.595E+0	1.691E+1
-5.936E-1	6.524E+0	1.669E+1
-5.936E-1	6.569E+0	1.667E+1
-6.017E-1	6.491E+0	1.671E+1
-5.985E-1	6.611E+0	1.693E+1
-5.936E-1	6.572E+0	1.669E+1
-5.952E-1	6.485E+0	1.667E+1
-6.017E-1	6.481E+0	1.673E+1
-5.985E-1	6.520E+0	1.687E+1
-5.936E-1	6.465E+0	1.681E+1
-5.968E-1	6.563E+0	1.678E+1
-6.001E-1	6.550E+0	1.674E+1
-5.968E-1	6.488E+0	1.678E+1
-5.936E-1	6.365E+0	1.673E+1
-5.952E-1	6.494E+0	1.674E+1
-6.017E-1	6.563E+0	1.657E+1
-5.985E-1	6.540E+0	1.678E+1
-5.904E-1	6.511E+0	1.686E+1
-5.952E-1	6.563E+0	1.698E+1
-6.017E-1	6.543E+0	1.687E+1
-6.001E-1	6.478E+0	1.670E+1
-5.920E-1	6.527E+0	1.690E+1
-5.952E-1	6.537E+0	1.690E+1
-5.985E-1	6.653E+0	1.679E+1
-5.985E-1	6.488E+0	1.672E+1
-5.936E-1	6.550E+0	1.675E+1
-5.968E-1	6.465E+0	1.671E+1
-6.001E-1	6.589E+0	1.673E+1
-5.968E-1	6.494E+0	1.675E+1
-5.952E-1	6.501E+0	1.672E+1
-5.920E-1	6.501E+0	1.677E+1
-5.985E-1	6.537E+0	1.693E+1
-5.985E-1	6.520E+0	1.674E+1
-5.920E-1	6.582E+0	1.683E+1
-5.952E-1	6.537E+0	1.681E+1
-6.017E-1	6.449E+0	1.674E+1
-5.968E-1	6.618E+0	1.685E+1
-5.936E-1	6.485E+0	1.661E+1
-5.936E-1	6.611E+0	1.687E+1
-5.985E-1	6.517E+0	1.674E+1
-5.968E-1	6.504E+0	1.682E+1
-5.920E-1	6.553E+0	1.685E+1
-5.936E-1	6.488E+0	1.661E+1
-5.985E-1	6.443E+0	1.672E+1
-6.001E-1	6.556E+0	1.689E+1
-5.920E-1	6.533E+0	1.677E+1
-5.952E-1	6.520E+0	1.684E+1
-5.985E-1	6.598E+0	1.682E+1
-5.968E-1	6.543E+0	1.692E+1
-5.920E-1	6.524E+0	1.677E+1
-5.985E-1	6.592E+0	1.684E+1
-6.017E-1	6.527E+0	1.671E+1
-5.952E-1	6.475E+0	1.684E+1
-5.936E-1	6.494E+0	1.684E+1
-5.904E-1	6.582E+0	1.672E+1
-5.985E-1	6.475E+0	1.674E+1
-5.968E-1	6.459E+0	1.670E+1
-5.904E-1	6.462E+0	1.681E+1
-5.936E-1	6.468E+0	1.665E+1
-6.001E-1	6.475E+0	1.666E+1
-5.985E-1	6.504E+0	1.676E+1
-5.936E-1	6.452E+0	1.682E+1
-5.968E-1	6.582E+0	1.675E+1
-5.985E-1	6.566E+0	1.667E+1
-5.952E-1	6.527E+0	1.673E+1
-5.936E-1	6.488E+0	1.677E+1
-5.920E-1	6.585E+0	1.682E+1
-6.001E-1	6.527E+0	1.669E+1
-5.968E-1	6.550E+0	1.666E+1
-5.904E-1	6.478E+0	1.677E+1
-5.936E-1	6.478E+0	1.669E+1
-5.985E-1	6.507E+0	1.690E+1
-5.936E-1	6.540E+0	1.671E+1
-5.936E-1	6.527E+0	1.675E+1
-5.936E-1	6.566E+0	1.682E+1
-5.985E-1	6.514E+0	1.684E+1
-5.985E-1	6.507E+0	1.689E+1
-5.920E-1	6.468E+0	1.668E+1
-5.904E-1	6.520E+0	1.678E+1
-5.985E-1	6.504E+0	1.673E+1
-5.936E-1	6.475E+0	1.689E+1
-5.936E-1	6.576E+0	1.672E+1
-5.920E-1	6.524E+0	1.686E+1
-5.985E-1	6.670E+0	1.672E+1
-5.985E-1	6.585E+0	1.674E+1
-5.904E-1	6.530E+0	1.674E+1
-5.936E-1	6.452E+0	1.681E+1
-5.968E-1	6.472E+0	1.671E+1
-5.968E-1	6.540E+0	1.678E+1
-5.920E-1	6.507E+0	1.662E+1
-5.968E-1	6.475E+0	1.686E+1
-6.001E-1	6.540E+0	1.674E+1
-5.952E-1	6.498E+0	1.685E+1
-5.904E-1	6.582E+0	1.664E+1
-5.936E-1	6.507E+0	1.682E+1
-6.017E-1	6.553E+0	1.668E+1
-5.968E-1	6.507E+0	1.684E+1
-5.904E-1	6.524E+0	1.676E+1
-5.952E-1	6.553E+0	1.664E+1
-5.968E-1	6.550E+0	1.678E+1
-5.952E-1	6.472E+0	1.667E+1
-5.920E-1	6.504E+0	1.669E+1
-5.904E-1	6.582E+0	1.666E+1
-5.985E-1	6.537E+0	1.684E+1
-5.952E-1	6.553E+0	1.691E+1
-5.904E-1	6.614E+0	1.677E+1
-5.904E-1	6.520E+0	1.669E+1
-5.985E-1	6.517E+0	1.693E+1
-5.952E-1	6.481E+0	1.672E+1
-5.920E-1	6.501E+0	1.683E+1
-5.920E-1	6.394E+0	1.667E+1
-5.968E-1	6.634E+0	1.686E+1
-5.952E-1	6.498E+0	1.649E+1
-5.920E-1	6.530E+0	1.688E+1
-5.920E-1	6.452E+0	1.673E+1
-5.968E-1	6.449E+0	1.663E+1
-5.952E-1	6.504E+0	1.671E+1
-5.920E-1	6.465E+0	1.660E+1
-5.936E-1	6.494E+0	1.672E+1
-5.952E-1	6.456E+0	1.663E+1
-5.968E-1	6.618E+0	1.673E+1
-5.904E-1	6.465E+0	1.667E+1
-5.920E-1	6.527E+0	1.684E+1
-6.017E-1	6.511E+0	1.686E+1
-5.936E-1	6.517E+0	1.697E+1
-5.920E-1	6.465E+0	1.673E+1
-5.904E-1	6.504E+0	1.679E+1
-5.968E-1	6.601E+0	1.684E+1
-5.952E-1	6.527E+0	1.677E+1
-5.871E-1	6.579E+0	1.685E+1
-5.904E-1	6.517E+0	1.686E+1
-5.968E-1	6.449E+0	1.680E+1
-5.936E-1	6.618E+0	1.682E+1
-5.871E-1	6.601E+0	1.659E+1
-5.904E-1	6.592E+0	1.681E+1
-6.001E-1	6.517E+0	1.693E+1
-5.936E-1	6.430E+0	1.683E+1
-5.904E-1	6.537E+0	1.688E+1
-5.920E-1	6.540E+0	1.679E+1
-5.952E-1	6.462E+0	1.676E+1
-5.936E-1	6.517E+0	1.667E+1
-5.887E-1	6.511E+0	1.665E+1
-5.920E-1	6.563E+0	1.660E+1
-5.968E-1	6.456E+0	1.687E+1
-5.952E-1	6.485E+0	1.671E+1
-5.887E-1	6.543E+0	1.680E+1
-5.904E-1	6.504E+0	1.668E+1
-5.968E-1	6.601E+0	1.670E+1
-5.952E-1	6.410E+0	1.676E+1
-5.920E-1	6.543E+0	1.690E+1
-5.920E-1	6.472E+0	1.678E+1
-5.968E-1	6.507E+0	1.678E+1
-5.952E-1	6.601E+0	1.669E+1
-5.887E-1	6.491E+0	1.684E+1
-5.904E-1	6.472E+0	1.692E+1
-5.985E-1	6.430E+0	1.656E+1
-5.936E-1	6.546E+0	1.669E+1
-5.904E-1	6.485E+0	1.674E+1
-5.920E-1	6.501E+0	1.679E+1
-5.936E-1	6.553E+0	1.686E+1
-5.952E-1	6.595E+0	1.675E+1
-5.920E-1	6.507E+0	1.670E+1
-5.887E-1	6.420E+0	1.673E+1
-5.985E-1	6.579E+0	1.662E+1
-5.968E-1	6.553E+0	1.673E+1
-5.871E-1	6.498E+0	1.676E+1
-5.920E-1	6.475E+0	1.671E+1
-5.968E-1	6.579E+0	1.678E+1
-5.952E-1	6.446E+0	1.660E+1
-5.887E-1	6.446E+0	1.660E+1
-5.920E-1	6.420E+0	1.678E+1
-5.968E-1	6.530E+0	1.667E+1
-5.936E-1	6.511E+0	1.668E+1
-5.920E-1	6.579E+0	1.678E+1
-5.920E-1	6.595E+0	1.680E+1
-5.968E-1	6.533E+0	1.675E+1
-5.936E-1	6.511E+0	1.664E+1
-5.904E-1	6.520E+0	1.684E+1
-5.920E-1	6.433E+0	1.665E+1
-5.952E-1	6.498E+0	1.684E+1
-5.952E-1	6.462E+0	1.672E+1
-5.887E-1	6.556E+0	1.663E+1
-5.904E-1	6.592E+0	1.662E+1
-5.952E-1	6.527E+0	1.674E+1
-5.952E-1	6.514E+0	1.674E+1
-5.904E-1	6.498E+0	1.668E+1
-5.920E-1	6.621E+0	1.673E+1
-5.952E-1	6.524E+0	1.672E+1
-5.968E-1	6.530E+0	1.684E+1
-5.920E-1	6.556E+0	1.675E+1
-5.920E-1	6.556E+0	1.676E+1
-5.936E-1	6.504E+0	1.675E+1
-5.968E-1	6.556E+0	1.666E+1
-5.887E-1	6.507E+0	1.681E+1
-5.904E-1	6.553E+0	1.672E+1
-5.968E-1	6.579E+0	1.671E+1
-5.968E-1	6.456E+0	1.666E+1
-5.855E-1	6.433E+0	1.687E+1
-5.920E-1	6.537E+0	1.679E+1
-5.968E-1	6.543E+0	1.675E+1
-5.936E-1	6.576E+0	1.683E+1
-5.887E-1	6.559E+0	1.661E+1
-5.920E-1	6.456E+0	1.676E+1
-5.936E-1	6.533E+0	1.671E+1
-5.936E-1	6.485E+0	1.688E+1
-5.887E-1	6.530E+0	1.665E+1
-5.904E-1	6.494E+0	1.667E+1
-5.936E-1	6.569E+0	1.677E+1
-5.952E-1	6.507E+0	1.682E+1
-5.855E-1	6.514E+0	1.662E+1
-5.904E-1	6.485E+0	1.659E+1
-5.952E-1	6.514E+0	1.678E+1
-5.904E-1	6.631E+0	1.683E+1
-5.887E-1	6.498E+0	1.681E+1
-5.871E-1	6.465E+0	1.694E+1
-5.952E-1	6.559E+0	1.694E+1
-5.936E-1	6.504E+0	1.672E+1
-5.871E-1	6.644E+0	1.688E+1
-5.887E-1	6.550E+0	1.665E+1
-5.920E-1	6.559E+0	1.678E+1
-5.952E-1	6.446E+0	1.689E+1
-5.920E-1	6.511E+0	1.662E+1
-5.904E-1	6.553E+0	1.666E+1
-5.952E-1	6.517E+0	1.662E+1
-5.952E-1	6.465E+0	1.669E+1
-5.887E-1	6.433E+0	1.663E+1
-5.887E-1	6.582E+0	1.662E+1
-5.936E-1	6.553E+0	1.665E+1
-5.936E-1	6.481E+0	1.669E+1
-5.871E-1	6.511E+0	1.675E+1
-5.920E-1	6.475E+0	1.666E+1
-5.952E-1	6.423E+0	1.676E+1
-5.936E-1	6.511E+0	1.668E+1
-5.887E-1	6.543E+0	1.668E+1
-5.904E-1	6.498E+0	1.660E+1
-5.968E-1	6.488E+0	1.689E+1
-5.952E-1	6.595E+0	1.686E+1
-5.871E-1	6.507E+0	1.679E+1
-5.936E-1	6.494E+0	1.667E+1
-5.936E-1	6.459E+0	1.679E+1
-5.936E-1	6.488E+0	1.681E+1
-5.920E-1	6.481E+0	1.678E+1
-5.887E-1	6.576E+0	1.675E+1
-5.936E-1	6.465E+0	1.682E+1
-5.936E-1	6.634E+0	1.671E+1
-5.887E-1	6.569E+0	1.676E+1
-5.904E-1	6.436E+0	1.688E+1
-5.952E-1	6.517E+0	1.680E+1
-5.920E-1	6.527E+0	1.671E+1
-5.871E-1	6.556E+0	1.672E+1
-5.904E-1	6.592E+0	1.688E+1
-5.952E-1	6.485E+0	1.674E+1
-5.936E-1	6.430E+0	1.690E+1
-5.887E-1	6.527E+0	1.671E+1
-5.887E-1	6.481E+0	1.670E+1
-5.936E-1	6.543E+0	1.681E+1
-5.936E-1	6.478E+0	1.673E+1
-5.871E-1	6.537E+0	1.663E+1
-5.904E-1	6.436E+0	1.679E+1
-5.936E-1	6.576E+0	1.673E+1
-5.936E-1	6.579E+0	1.672E+1
-5.887E-1	6.481E+0	1.688E+1
-5.887E-1	6.504E+0	1.671E+1
-5.968E-1	6.543E+0	1.676E+1
-5.920E-1	6.514E+0	1.670E+1
-5.855E-1	6.589E+0	1.677E+1
-5.887E-1	6.527E+0	1.681E+1
-5.936E-1	6.640E+0	1.664E+1
-5.952E-1	6.446E+0	1.697E+1
-5.887E-1	6.504E+0	1.673E+1
-5.871E-1	6.579E+0	1.684E+1
-5.920E-1	6.488E+0	1.674E+1
-5.920E-1	6.491E+0	1.672E+1
-5.855E-1	6.494E+0	1.673E+1
-5.887E-1	6.520E+0	1.674E+1
-5.936E-1	6.507E+0	1.674E+1
-5.920E-1	6.504E+0	1.684E+1
-5.855E-1	6.475E+0	1.669E+1
-5.855E-1	6.579E+0	1.673E+1
-5.936E-1	6.611E+0	1.685E+1
-5.920E-1	6.488E+0	1.678E+1
-5.871E-1	6.475E+0	1.660E+1
-5.871E-1	6.540E+0	1.676E+1
-5.936E-1	6.465E+0	1.676E+1
-5.904E-1	6.456E+0	1.669E+1
-5.887E-1	6.533E+0	1.686E+1
-5.887E-1	6.592E+0	1.670E+1
-5.952E-1	6.397E+0	1.677E+1
-5.904E-1	6.478E+0	1.674E+1
-5.871E-1	6.576E+0	1.676E+1
-5.855E-1	6.585E+0	1.677E+1
-5.920E-1	6.605E+0	1.683E+1
-5.920E-1	6.572E+0	1.688E+1
-5.871E-1	6.585E+0	1.677E+1
-5.904E-1	6.446E+0	1.661E+1
-5.936E-1	6.459E+0	1.680E+1
-5.920E-1	6.430E+0	1.670E+1
-5.871E-1	6.504E+0	1.676E+1
-5.871E-1	6.504E+0	1.665E+1
-5.920E-1	6.517E+0	1.688E+1
-5.920E-1	6.543E+0	1.680E+1
-5.839E-1	6.533E+0	1.659E+1
-5.887E-1	6.553E+0	1.686E+1
-5.920E-1	6.689E+0	1.693E+1
-5.920E-1	6.530E+0	1.671E+1
-5.855E-1	6.481E+0	1.689E+1
-5.855E-1	6.462E+0	1.673E+1
-5.952E-1	6.485E+0	1.672E+1
-5.920E-1	6.631E+0	1.676E+1
-5.855E-1	6.449E+0	1.677E+1
-5.871E-1	6.475E+0	1.678E+1
-5.936E-1	6.595E+0	1.677E+1
-5.936E-1	6.566E+0	1.664E+1
-5.871E-1	6.556E+0	1.664E+1
-5.871E-1	6.498E+0	1.663E+1
-5.968E-1	6.494E+0	1.692E+1
-5.920E-1	6.595E+0	1.670E+1
-5.855E-1	6.524E+0	1.678E+1
-5.871E-1	6.537E+0	1.677E+1
-5.936E-1	6.504E+0	1.664E+1
-5.904E-1	6.478E+0	1.670E+1
-5.871E-1	6.494E+0	1.681E+1
-5.871E-1	6.449E+0	1.680E+1
-5.920E-1	6.468E+0	1.688E+1
-5.920E-1	6.439E+0	1.671E+1
-5.855E-1	6.533E+0	1.668E+1
-5.823E-1	6.456E+0	1.680E+1
-5.920E-1	6.507E+0	1.670E+1
-5.920E-1	6.709E+0	1.659E+1
-5.855E-1	6.507E+0	1.674E+1
-5.871E-1	6.546E+0	1.663E+1
-5.920E-1	6.462E+0	1.685E+1
-5.904E-1	6.576E+0	1.671E+1
-5.855E-1	6.608E+0	1.669E+1
-5.887E-1	6.504E+0	1.659E+1
-5.904E-1	6.556E+0	1.675E+1
-5.887E-1	6.601E+0	1.673E+1
-5.855E-1	6.498E+0	1.669E+1
-5.871E-1	6.491E+0	1.677E+1
-5.936E-1	6.430E+0	1.677E+1
-5.887E-1	6.430E+0	1.655E+1
-5.839E-1	6.501E+0	1.674E+1
-5.871E-1	6.527E+0	1.673E+1
-5.887E-1	6.404E+0	1.680E+1
-5.904E-1	6.533E+0	1.686E+1
-5.823E-1	6.537E+0	1.657E+1
-5.871E-1	6.491E+0	1.676E+1
-5.920E-1	6.546E+0	1.689E+1
-5.871E-1	6.443E+0	1.670E+1
-5.839E-1	6.468E+0	1.655E+1
-5.839E-1	6.381E+0	1.666E+1
-5.904E-1	6.556E+0	1.676E+1
-5.904E-1	6.517E+0	1.688E+1
-5.823E-1	6.546E+0	1.673E+1
-5.871E-1	6.618E+0	1.664E+1
-5.920E-1	6.475E+0	1.668E+1
-5.887E-1	6.533E+0	1.655E+1
-5.823E-1	6.491E+0	1.661E+1
-5.855E-1	6.530E+0	1.697E+1
-5.936E-1	6.517E+0	1.664E+1
-5.920E-1	6.524E+0	1.680E+1
-5.855E-1	6.498E+0	1.677E+1
-5.855E-1	6.423E+0	1.676E+1
-5.904E-1	6.400E+0	1.686E+1
-5.904E-1	6.618E+0	1.669E+1
-5.887E-1	6.446E+0	1.669E+1
-5.871E-1	6.494E+0	1.688E+1
-5.871E-1	6.540E+0	1.665E+1
-5.904E-1	6.634E+0	1.660E+1
-5.871E-1	6.511E+0	1.670E+1
-5.887E-1	6.507E+0	1.676E+1
-5.904E-1	6.475E+0	1.681E+1
-5.887E-1	6.530E+0	1.676E+1
-5.855E-1	6.494E+0	1.680E+1
-5.871E-1	6.481E+0	1.666E+1
-5.920E-1	6.462E+0	1.680E+1
-5.920E-1	6.540E+0	1.676E+1
-5.855E-1	6.546E+0	1.680E+1
-5.839E-1	6.520E+0	1.669E+1
-5.855E-1	6.611E+0	1.683E+1
-5.920E-1	6.430E+0	1.670E+1
-5.823E-1	6.579E+0	1.674E+1
-5.855E-1	6.491E+0	1.676E+1
-5.904E-1	6.540E+0	1.680E+1
-5.887E-1	6.576E+0	1.677E+1
-5.839E-1	6.514E+0	1.677E+1
-5.871E-1	6.543E+0	1.675E+1
-5.920E-1	6.576E+0	1.664E+1
-5.904E-1	6.488E+0	1.677E+1
-5.839E-1	6.462E+0	1.674E+1
-5.871E-1	6.511E+0	1.671E+1
-5.904E-1	6.514E+0	1.677E+1
-5.871E-1	6.569E+0	1.659E+1
-5.806E-1	6.543E+0	1.674E+1
-5.871E-1	6.488E+0	1.671E+1
-5.904E-1	6.472E+0	1.674E+1
-5.904E-1	6.430E+0	1.674E+1
-5.806E-1	6.436E+0	1.665E+1
-5.855E-1	6.530E+0	1.682E+1
-5.920E-1	6.498E+0	1.659E+1
-5.871E-1	6.537E+0	1.687E+1
-5.855E-1	6.507E+0	1.692E+1
-5.855E-1	6.621E+0	1.664E+1
-5.936E-1	6.576E+0	1.669E+1
-5.904E-1	6.582E+0	1.676E+1
-5.806E-1	6.520E+0	1.668E+1
-5.839E-1	6.520E+0	1.686E+1
-5.904E-1	6.462E+0	1.672E+1
-5.871E-1	6.485E+0	1.678E+1
-5.871E-1	6.501E+0	1.659E+1
-5.839E-1	6.511E+0	1.685E+1
-5.920E-1	6.514E+0	1.676E+1
-5.887E-1	6.537E+0	1.678E+1
-5.823E-1	6.452E+0	1.673E+1
-5.839E-1	6.498E+0	1.672E+1
-5.920E-1	6.598E+0	1.676E+1
-5.904E-1	6.498E+0	1.660E+1
-5.823E-1	6.446E+0	1.664E+1
-5.871E-1	6.459E+0	1.676E+1
-5.904E-1	6.537E+0	1.676E+1
-5.871E-1	6.507E+0	1.679E+1
-5.839E-1	6.511E+0	1.661E+1
-5.855E-1	6.488E+0	1.683E+1
-5.936E-1	6.465E+0	1.682E+1
-5.904E-1	6.485E+0	1.681E+1
-5.823E-1	6.556E+0	1.676E+1
-5.839E-1	6.465E+0	1.660E+1
-5.904E-1	6.527E+0	1.671E+1
-5.871E-1	6.520E+0	1.680E+1
-5.823E-1	6.550E+0	1.691E+1
-5.855E-1	6.537E+0	1.681E+1
-5.904E-1	6.530E+0	1.668E+1
-5.887E-1	6.436E+0	1.691E+1
-5.823E-1	6.400E+0	1.680E+1
-5.855E-1	6.498E+0	1.681E+1
-5.920E-1	6.501E+0	1.689E+1
-5.871E-1	6.501E+0	1.674E+1
-5.871E-1	6.670E+0	1.678E+1
-5.855E-1	6.452E+0	1.672E+1
-5.936E-1	6.459E+0	1.670E+1
-5.904E-1	6.475E+0	1.681E+1
-5.839E-1	6.404E+0	1.677E+1
-5.855E-1	6.569E+0	1.688E+1
-5.904E-1	6.436E+0	1.691E+1
-5.871E-1	6.585E+0	1.667E+1
-5.823E-1	6.498E+0	1.690E+1
-5.871E-1	6.556E+0	1.678E+1
-5.887E-1	6.670E+0	1.677E+1
-5.920E-1	6.436E+0	1.679E+1
-5.823E-1	6.614E+0	1.687E+1
-5.823E-1	6.475E+0	1.674E+1
-5.887E-1	6.439E+0	1.674E+1
-5.887E-1	6.563E+0	1.675E+1
-5.839E-1	6.582E+0	1.676E+1
-5.839E-1	6.465E+0	1.679E+1
-5.920E-1	6.550E+0	1.670E+1
-5.871E-1	6.439E+0	1.672E+1
-5.823E-1	6.540E+0	1.676E+1
-5.839E-1	6.553E+0	1.688E+1
-5.904E-1	6.550E+0	1.674E+1
-5.887E-1	6.491E+0	1.679E+1
-5.855E-1	6.572E+0	1.683E+1
-5.839E-1	6.520E+0	1.675E+1
-5.904E-1	6.589E+0	1.673E+1
-5.887E-1	6.543E+0	1.675E+1
-5.823E-1	6.488E+0	1.666E+1
-5.823E-1	6.452E+0	1.686E+1
-5.887E-1	6.546E+0	1.659E+1
-5.904E-1	6.569E+0	1.684E+1
-5.839E-1	6.644E+0	1.685E+1
-5.855E-1	6.485E+0	1.682E+1
-5.920E-1	6.530E+0	1.665E+1
-5.855E-1	6.488E+0	1.674E+1
-5.855E-1	6.559E+0	1.670E+1
-5.855E-1	6.436E+0	1.662E+1
-5.904E-1	6.391E+0	1.665E+1
-5.871E-1	6.507E+0	1.678E+1
-5.855E-1	6.540E+0	1.691E+1
-5.839E-1	6.683E+0	1.684E+1
-5.920E-1	6.540E+0	1.676E+1
-5.871E-1	6.666E+0	1.669E+1
-5.823E-1	6.527E+0	1.675E+1
-5.839E-1	6.546E+0	1.664E+1
-5.887E-1	6.485E+0	1.692E+1
-5.839E-1	6.608E+0	1.676E+1
-5.790E-1	6.456E+0	1.675E+1
-5.855E-1	6.498E+0	1.692E+1
-5.887E-1	6.634E+0	1.675E+1
-5.871E-1	6.465E+0	1.665E+1
-5.806E-1	6.504E+0	1.665E+1
-5.806E-1	6.624E+0	1.679E+1
-5.904E-1	6.504E+0	1.672E+1
-5.887E-1	6.537E+0	1.681E+1
-5.839E-1	6.520E+0	1.655E+1
-5.839E-1	6.527E+0	1.681E+1
-5.871E-1	6.507E+0	1.673E+1
-5.871E-1	6.582E+0	1.661E+1
-5.839E-1	6.507E+0	1.669E+1
-5.839E-1	6.585E+0	1.675E+1
-5.920E-1	6.494E+0	1.679E+1
-5.871E-1	6.475E+0	1.680E+1
-5.806E-1	6.511E+0	1.658E+1
-5.806E-1	6.517E+0	1.682E+1
-5.855E-1	6.494E+0	1.676E+1
-5.871E-1	6.592E+0	1.682E+1
-5.823E-1	6.413E+0	1.690E+1
-5.823E-1	6.494E+0	1.667E+1
-5.904E-1	6.520E+0	1.677E+1
-5.855E-1	6.443E+0	1.676E+1
-5.823E-1	6.504E+0	1.661E+1
-5.806E-1	6.527E+0	1.686E+1
-5.855E-1	6.527E+0	1.664E+1
-5.839E-1	6.566E+0	1.672E+1
-5.806E-1	6.540E+0	1.660E+1
-5.823E-1	6.530E+0	1.671E+1
-5.904E-1	6.553E+0	1.671E+1
-5.839E-1	6.563E+0	1.678E+1
-5.806E-1	6.514E+0	1.687E+1
-5.839E-1	6.553E+0	1.653E+1
-5.904E-1	6.433E+0	1.671E+1
-5.855E-1	6.550E+0	1.667E+1
-5.823E-1	6.475E+0	1.692E+1
-5.839E-1	6.569E+0	1.664E+1
-5.904E-1	6.546E+0	1.663E+1
-5.855E-1	6.507E+0	1.675E+1
-5.823E-1	6.520E+0	1.684E+1
-5.823E-1	6.485E+0	1.655E+1
-5.871E-1	6.559E+0	1.673E+1
-5.855E-1	6.540E+0	1.677E+1
-5.839E-1	6.462E+0	1.669E+1
-5.806E-1	6.524E+0	1.664E+1
-5.839E-1	6.465E+0	1.671E+1
-5.823E-1	6.634E+0	1.684E+1
-5.790E-1	6.524E+0	1.683E+1
-5.839E-1	6.537E+0	1.652E+1
-5.887E-1	6.530E+0	1.650E+1
-5.871E-1	6.439E+0	1.673E+1
-5.806E-1	6.533E+0	1.681E+1
-5.823E-1	6.585E+0	1.671E+1
-5.887E-1	6.550E+0	1.688E+1
-5.855E-1	6.556E+0	1.676E+1
-5.823E-1	6.472E+0	1.677E+1
-5.806E-1	6.566E+0	1.667E+1
-5.855E-1	6.579E+0	1.677E+1
-5.855E-1	6.566E+0	1.675E+1
-5.790E-1	6.553E+0	1.680E+1
-5.806E-1	6.514E+0	1.668E+1
-5.855E-1	6.449E+0	1.685E+1
-5.871E-1	6.524E+0	1.687E+1
-5.790E-1	6.472E+0	1.675E+1
-5.806E-1	6.397E+0	1.671E+1
-5.839E-1	6.520E+0	1.680E+1
-5.839E-1	6.657E+0	1.668E+1
-5.806E-1	6.498E+0	1.685E+1
-5.823E-1	6.517E+0	1.679E+1
-5.855E-1	6.566E+0	1.683E+1
-5.855E-1	6.481E+0	1.689E+1
-5.790E-1	6.481E+0	1.681E+1
-5.806E-1	6.576E+0	1.698E+1
-5.855E-1	6.614E+0	1.657E+1
-5.855E-1	6.559E+0	1.672E+1
-5.790E-1	6.559E+0	1.681E+1
-5.806E-1	6.475E+0	1.683E+1
-5.871E-1	6.491E+0	1.675E+1
-5.855E-1	6.576E+0	1.655E+1
-5.790E-1	6.507E+0	1.677E+1
-5.790E-1	6.563E+0	1.670E+1
-5.823E-1	6.572E+0	1.679E+1
-5.855E-1	6.517E+0	1.684E+1
-5.790E-1	6.511E+0	1.650E+1
-5.806E-1	6.621E+0	1.658E+1
-5.839E-1	6.323E+0	1.685E+1
-5.839E-1	6.611E+0	1.669E+1
-5.790E-1	6.537E+0	1.679E+1
-5.790E-1	6.589E+0	1.675E+1
-5.855E-1	6.556E+0	1.682E+1
-5.839E-1	6.511E+0	1.668E+1
-5.806E-1	6.546E+0	1.675E+1
-5.823E-1	6.507E+0	1.666E+1
-5.871E-1	6.540E+0	1.662E+1
-5.839E-1	6.563E+0	1.672E+1
-5.790E-1	6.488E+0	1.673E+1
-5.806E-1	6.533E+0	1.683E+1
-5.871E-1	6.556E+0	1.669E+1
-5.855E-1	6.543E+0	1.680E+1
-5.806E-1	6.498E+0	1.679E+1
-5.806E-1	6.491E+0	1.693E+1
-5.839E-1	6.553E+0	1.675E+1
-5.839E-1	6.504E+0	1.664E+1
-5.806E-1	6.452E+0	1.672E+1
-5.823E-1	6.355E+0	1.669E+1
-5.839E-1	6.572E+0	1.676E+1
-5.823E-1	6.475E+0	1.670E+1
-5.774E-1	6.498E+0	1.678E+1
-5.774E-1	6.417E+0	1.679E+1
-5.855E-1	6.566E+0	1.680E+1
-5.823E-1	6.468E+0	1.665E+1
-5.741E-1	6.585E+0	1.674E+1
-5.790E-1	6.559E+0	1.674E+1
-5.855E-1	6.491E+0	1.676E+1
-5.839E-1	6.491E+0	1.687E+1
-5.774E-1	6.410E+0	1.685E+1
-5.839E-1	6.627E+0	1.674E+1
-5.871E-1	6.478E+0	1.674E+1
-5.823E-1	6.537E+0	1.682E+1
-5.774E-1	6.527E+0	1.673E+1
-5.790E-1	6.527E+0	1.687E+1
-5.855E-1	6.543E+0	1.656E+1
-5.855E-1	6.520E+0	1.664E+1
-5.790E-1	6.517E+0	1.664E+1
-5.774E-1	6.540E+0	1.669E+1
-5.823E-1	6.498E+0	1.675E+1
-5.839E-1	6.504E+0	1.678E+1
-5.790E-1	6.491E+0	1.688E+1
-5.790E-1	6.449E+0	1.661E+1
-5.855E-1	6.475E+0	1.674E+1
-5.839E-1	6.553E+0	1.666E+1
-5.774E-1	6.598E+0	1.683E+1
-5.790E-1	6.540E+0	1.688E+1
-5.839E-1	6.465E+0	1.688E+1
-5.839E-1	6.520E+0	1.676E+1
-5.774E-1	6.449E+0	1.675E+1
-5.774E-1	6.501E+0	1.669E+1
-5.871E-1	6.520E+0	1.672E+1
-5.823E-1	6.397E+0	1.665E+1
-5.790E-1	6.462E+0	1.674E+1
-5.774E-1	6.585E+0	1.676E+1
-5.839E-1	6.631E+0	1.671E+1
-5.823E-1	6.491E+0	1.664E+1
-5.774E-1	6.430E+0	1.653E+1
-5.774E-1	6.456E+0	1.679E+1
-5.839E-1	6.530E+0	1.655E+1
-5.823E-1	6.589E+0	1.676E+1
-5.790E-1	6.537E+0	1.684E+1
-5.790E-1	6.491E+0	1.655E+1
-5.855E-1	6.576E+0	1.669E+1
-5.855E-1	6.439E+0	1.663E+1
-5.774E-1	6.501E+0	1.678E+1
-5.774E-1	6.546E+0	1.691E+1
-5.855E-1	6.543E+0	1.688E+1
-5.823E-1	6.488E+0	1.663E+1
-5.774E-1	6.443E+0	1.660E+1
-5.774E-1	6.611E+0	1.673E+1
-5.839E-1	6.592E+0	1.678E+1
-5.855E-1	6.456E+0	1.677E+1
-5.774E-1	6.517E+0	1.675E+1
-5.774E-1	6.491E+0	1.669E+1
-5.855E-1	6.566E+0	1.667E+1
-5.823E-1	6.481E+0	1.670E+1
-5.790E-1	6.527E+0	1.675E+1
-5.790E-1	6.624E+0	1.667E+1
-5.871E-1	6.563E+0	1.671E+1
-5.839E-1	6.546E+0	1.666E+1
-5.774E-1	6.550E+0	1.686E+1
-5.790E-1	6.553E+0	1.676E+1
-5.855E-1	6.530E+0	1.687E+1
-5.839E-1	6.566E+0	1.673E+1
-5.774E-1	6.507E+0	1.665E+1
-5.774E-1	6.456E+0	1.677E+1
-5.855E-1	6.475E+0	1.682E+1
-5.855E-1	6.540E+0	1.670E+1
-5.790E-1	6.556E+0	1.662E+1
-5.741E-1	6.507E+0	1.673E+1
-5.855E-1	6.498E+0	1.667E+1
-5.806E-1	6.514E+0	1.675E+1
-5.790E-1	6.546E+0	1.668E+1
-5.790E-1	6.556E+0	1.666E+1
-5.855E-1	6.491E+0	1.672E+1
-5.839E-1	6.572E+0	1.667E+1
-5.774E-1	6.517E+0	1.674E+1
-5.774E-1	6.533E+0	1.678E+1
-5.823E-1	6.514E+0	1.669E+1
-5.790E-1	6.410E+0	1.678E+1
-5.758E-1	6.420E+0	1.674E+1
-5.790E-1	6.449E+0	1.670E+1
-5.839E-1	6.511E+0	1.667E+1
-5.823E-1	6.546E+0	1.681E+1
-5.758E-1	6.456E+0	1.668E+1
-5.774E-1	6.481E+0	1.680E+1
-5.839E-1	6.517E+0	1.673E+1
-5.823E-1	6.614E+0	1.665E+1
-5.758E-1	6.462E+0	1.678E+1
-5.790E-1	6.553E+0	1.664E+1
-5.823E-1	6.530E+0	1.684E+1
-5.823E-1	6.517E+0	1.666E+1
-5.758E-1	6.579E+0	1.665E+1
-5.758E-1	6.485E+0	1.680E+1
-5.839E-1	6.504E+0	1.668E+1
-5.806E-1	6.465E+0	1.672E+1
-5.758E-1	6.618E+0	1.674E+1
-5.758E-1	6.582E+0	1.673E+1
-5.839E-1	6.462E+0	1.675E+1
-5.839E-1	6.459E+0	1.663E+1
-5.741E-1	6.498E+0	1.696E+1
-5.774E-1	6.543E+0	1.672E+1
-5.806E-1	6.527E+0	1.664E+1
-5.790E-1	6.485E+0	1.685E+1
-5.758E-1	6.384E+0	1.676E+1
-5.774E-1	6.485E+0	1.681E+1
-5.823E-1	6.436E+0	1.674E+1
-5.823E-1	6.498E+0	1.676E+1
-5.790E-1	6.407E+0	1.675E+1
-5.806E-1	6.627E+0	1.677E+1
-5.823E-1	6.456E+0	1.676E+1
-5.823E-1	6.449E+0	1.675E+1
-5.758E-1	6.559E+0	1.691E+1
-5.790E-1	6.514E+0	1.692E+1
-5.823E-1	6.569E+0	1.670E+1
-5.839E-1	6.462E+0	1.673E+1
-5.758E-1	6.485E+0	1.661E+1
-5.741E-1	6.433E+0	1.680E+1
-5.855E-1	6.644E+0	1.678E+1
-5.823E-1	6.433E+0	1.675E+1
-5.741E-1	6.462E+0	1.667E+1
-5.741E-1	6.449E+0	1.669E+1
-5.806E-1	6.592E+0	1.661E+1
-5.839E-1	6.563E+0	1.677E+1
-5.725E-1	6.530E+0	1.664E+1
-5.774E-1	6.572E+0	1.672E+1
-5.790E-1	6.540E+0	1.672E+1
-5.806E-1	6.465E+0	1.684E+1
-5.758E-1	6.537E+0	1.676E+1
-5.774E-1	6.569E+0	1.665E+1
-5.839E-1	6.456E+0	1.671E+1
-5.774E-1	6.491E+0	1.670E+1
-5.758E-1	6.436E+0	1.669E+1
-5.774E-1	6.485E+0	1.656E+1
-5.823E-1	6.481E+0	1.691E+1
-5.806E-1	6.504E+0	1.683E+1
-5.758E-1	6.550E+0	1.692E+1
-5.790E-1	6.504E+0	1.684E+1
-5.806E-1	6.530E+0	1.684E+1
-5.823E-1	6.488E+0	1.676E+1
-5.790E-1	6.410E+0	1.653E+1
-5.774E-1	6.491E+0	1.677E+1
-5.823E-1	6.468E+0	1.667E+1
-5.806E-1	6.488E+0	1.668E+1
-5.758E-1	6.436E+0	1.677E+1
-5.790E-1	6.546E+0	1.662E+1
-5.855E-1	6.507E+0	1.668E+1
-5.774E-1	6.537E+0	1.672E+1
-5.741E-1	6.443E+0	1.676E+1
-5.774E-1	6.520E+0	1.685E+1
-5.839E-1	6.524E+0	1.688E+1
-5.823E-1	6.478E+0	1.674E+1
-5.725E-1	6.553E+0	1.679E+1
-5.774E-1	6.485E+0	1.674E+1
-5.823E-1	6.520E+0	1.668E+1
-5.806E-1	6.537E+0	1.665E+1
-5.741E-1	6.527E+0	1.669E+1
-5.774E-1	6.468E+0	1.663E+1
-5.823E-1	6.589E+0	1.682E+1
-5.806E-1	6.475E+0	1.664E+1
-5.741E-1	6.524E+0	1.676E+1
-5.758E-1	6.582E+0	1.674E+1
-5.839E-1	6.511E+0	1.677E+1
-5.806E-1	6.475E+0	1.664E+1
-5.741E-1	6.478E+0	1.692E+1
-5.741E-1	6.507E+0	1.662E+1
-5.823E-1	6.537E+0	1.688E+1
-5.823E-1	6.579E+0	1.669E+1
-5.758E-1	6.481E+0	1.677E+1
-5.758E-1	6.657E+0	1.672E+1
-5.839E-1	6.504E+0	1.683E+1
-5.790E-1	6.498E+0	1.682E+1
-5.758E-1	6.478E+0	1.666E+1
-5.741E-1	6.394E+0	1.673E+1
-5.806E-1	6.550E+0	1.655E+1
-5.806E-1	6.537E+0	1.685E+1
-5.725E-1	6.423E+0	1.696E+1
-5.774E-1	6.459E+0	1.678E+1
-5.806E-1	6.475E+0	1.671E+1
-5.806E-1	6.514E+0	1.686E+1
-5.741E-1	6.443E+0	1.671E+1
-5.725E-1	6.439E+0	1.675E+1
-5.790E-1	6.481E+0	1.671E+1
-5.806E-1	6.514E+0	1.656E+1
-5.758E-1	6.589E+0	1.657E+1
-5.741E-1	6.498E+0	1.680E+1
-5.823E-1	6.569E+0	1.667E+1
-5.790E-1	6.527E+0	1.666E+1
-5.758E-1	6.511E+0	1.691E+1
-5.758E-1	6.601E+0	1.681E+1
-5.790E-1	6.507E+0	1.684E+1
-5.790E-1	6.556E+0	1.676E+1
-5.741E-1	6.563E+0	1.663E+1
-5.741E-1	6.553E+0	1.685E+1
-5.823E-1	6.589E+0	1.670E+1
-5.790E-1	6.430E+0	1.667E+1
-5.741E-1	6.576E+0	1.673E+1
-5.725E-1	6.459E+0	1.670E+1
-5.806E-1	6.582E+0	1.669E+1
-5.790E-1	6.494E+0	1.677E+1
-5.741E-1	6.417E+0	1.690E+1
-5.725E-1	6.485E+0	1.679E+1
-5.806E-1	6.546E+0	1.684E+1
-5.790E-1	6.634E+0	1.680E+1
-5.741E-1	6.481E+0	1.668E+1
-5.758E-1	6.566E+0	1.679E+1
-5.790E-1	6.572E+0	1.664E+1
-5.758E-1	6.511E+0	1.663E+1
-5.741E-1	6.472E+0	1.680E+1
-5.741E-1	6.563E+0	1.675E+1
-5.806E-1	6.456E+0	1.696E+1
-5.774E-1	6.517E+0	1.692E+1
-5.741E-1	6.537E+0	1.680E+1
-5.758E-1	6.533E+0	1.660E+1
-5.790E-1	6.582E+0	1.663E+1
-5.774E-1	6.413E+0	1.671E+1
-5.709E-1	6.420E+0	1.654E+1
-5.741E-1	6.423E+0	1.683E+1
-5.774E-1	6.394E+0	1.669E+1
-5.790E-1	6.543E+0	1.666E+1
-5.758E-1	6.650E+0	1.683E+1
-5.725E-1	6.397E+0	1.669E+1
-5.806E-1	6.566E+0	1.673E+1
-5.790E-1	6.537E+0	1.667E+1
-5.758E-1	6.443E+0	1.672E+1
-5.741E-1	6.546E+0	1.679E+1
-5.823E-1	6.439E+0	1.681E+1
-5.806E-1	6.559E+0	1.672E+1
-5.741E-1	6.488E+0	1.676E+1
-5.741E-1	6.566E+0	1.682E+1
-5.790E-1	6.511E+0	1.672E+1
-5.741E-1	6.520E+0	1.671E+1
-5.741E-1	6.498E+0	1.675E+1
-5.741E-1	6.540E+0	1.673E+1
-5.806E-1	6.498E+0	1.662E+1
-5.774E-1	6.709E+0	1.682E+1
-5.693E-1	6.572E+0	1.683E+1
-5.758E-1	6.439E+0	1.677E+1
-5.806E-1	6.592E+0	1.676E+1
-5.790E-1	6.449E+0	1.679E+1
-5.758E-1	6.478E+0	1.687E+1
-5.725E-1	6.582E+0	1.671E+1
-5.790E-1	6.624E+0	1.682E+1
-5.774E-1	6.488E+0	1.691E+1
-5.741E-1	6.443E+0	1.670E+1
-5.725E-1	6.566E+0	1.663E+1
-5.790E-1	6.530E+0	1.679E+1
-5.774E-1	6.537E+0	1.672E+1
-5.725E-1	6.511E+0	1.675E+1
-5.741E-1	6.456E+0	1.676E+1
-5.790E-1	6.576E+0	1.658E+1
-5.741E-1	6.540E+0	1.671E+1
-5.741E-1	6.507E+0	1.680E+1
-5.725E-1	6.537E+0	1.662E+1
-5.790E-1	6.520E+0	1.686E+1
-5.790E-1	6.465E+0	1.689E+1
-5.758E-1	6.456E+0	1.676E+1
-5.741E-1	6.488E+0	1.676E+1
-5.806E-1	6.488E+0	1.673E+1
-5.774E-1	6.472E+0	1.666E+1
-5.725E-1	6.553E+0	1.677E+1
-5.709E-1	6.485E+0	1.674E+1
-5.790E-1	6.559E+0	1.671E+1
-5.774E-1	6.520E+0	1.675E+1
-5.725E-1	6.530E+0	1.684E+1
-5.709E-1	6.686E+0	1.675E+1
-5.806E-1	6.540E+0	1.676E+1
-5.758E-1	6.543E+0	1.664E+1
-5.709E-1	6.504E+0	1.657E+1
-5.741E-1	6.540E+0	1.684E+1
-5.790E-1	6.462E+0	1.689E+1
-5.758E-1	6.582E+0	1.676E+1
-5.693E-1	6.485E+0	1.662E+1
-5.741E-1	6.517E+0	1.673E+1
-5.790E-1	6.605E+0	1.687E+1
-5.774E-1	6.553E+0	1.693E+1
-5.741E-1	6.524E+0	1.659E+1
-5.758E-1	6.481E+0	1.670E+1
-5.790E-1	6.507E+0	1.692E+1
-5.758E-1	6.485E+0	1.679E+1
-5.709E-1	6.640E+0	1.669E+1
-5.709E-1	6.556E+0	1.686E+1
-5.790E-1	6.520E+0	1.676E+1
-5.790E-1	6.563E+0	1.665E+1
-5.741E-1	6.550E+0	1.692E+1
-5.725E-1	6.533E+0	1.675E+1
-5.790E-1	6.572E+0	1.668E+1
-5.758E-1	6.507E+0	1.674E+1
-5.693E-1	6.553E+0	1.669E+1
-5.741E-1	6.443E+0	1.681E+1
-5.774E-1	6.517E+0	1.662E+1
-5.774E-1	6.514E+0	1.676E+1
-5.693E-1	6.520E+0	1.683E+1
-5.741E-1	6.504E+0	1.673E+1
-5.790E-1	6.436E+0	1.688E+1
-5.774E-1	6.491E+0	1.667E+1
-5.677E-1	6.533E+0	1.677E+1
-5.725E-1	6.514E+0	1.674E+1
-5.758E-1	6.533E+0	1.673E+1
-5.774E-1	6.621E+0	1.654E+1
-5.677E-1	6.608E+0	1.681E+1
-5.709E-1	6.595E+0	1.689E+1
-5.774E-1	6.533E+0	1.686E+1
-5.758E-1	6.637E+0	1.687E+1
-5.709E-1	6.517E+0	1.664E+1
-5.693E-1	6.524E+0	1.684E+1
-5.774E-1	6.553E+0	1.676E+1
-5.758E-1	6.533E+0	1.687E+1
-5.693E-1	6.478E+0	1.675E+1
-5.741E-1	6.468E+0	1.670E+1
-5.774E-1	6.485E+0	1.659E+1
-5.741E-1	6.433E+0	1.673E+1
-5.709E-1	6.634E+0	1.673E+1
-5.741E-1	6.462E+0	1.676E+1
-5.758E-1	6.507E+0	1.684E+1
-5.758E-1	6.550E+0	1.685E+1
-5.693E-1	6.559E+0	1.686E+1
-5.709E-1	6.465E+0	1.667E+1
-5.758E-1	6.491E+0	1.680E+1
-5.741E-1	6.524E+0	1.694E+1
-5.693E-1	6.507E+0	1.669E+1
-5.725E-1	6.550E+0	1.675E+1
-5.758E-1	6.436E+0	1.681E+1
-5.758E-1	6.520E+0	1.663E+1
-5.693E-1	6.546E+0	1.677E+1
-5.693E-1	6.601E+0	1.656E+1
-5.758E-1	6.498E+0	1.667E+1
-5.774E-1	6.566E+0	1.676E+1
-5.677E-1	6.494E+0	1.661E+1
-5.709E-1	6.420E+0	1.676E+1
-5.758E-1	6.533E+0	1.680E+1
-5.741E-1	6.543E+0	1.677E+1
-5.693E-1	6.494E+0	1.662E+1
-5.725E-1	6.569E+0	1.695E+1
-5.741E-1	6.556E+0	1.658E+1
-5.741E-1	6.439E+0	1.679E+1
-5.693E-1	6.475E+0	1.667E+1
-5.725E-1	6.465E+0	1.674E+1
-5.774E-1	6.459E+0	1.661E+1
-5.725E-1	6.520E+0	1.682E+1
-5.677E-1	6.485E+0	1.675E+1
-5.693E-1	6.576E+0	1.667E+1
-5.758E-1	6.514E+0	1.661E+1
-5.741E-1	6.462E+0	1.675E+1
-5.725E-1	6.537E+0	1.670E+1
-5.709E-1	6.517E+0	1.674E+1
-5.741E-1	6.407E+0	1.669E+1
-5.725E-1	6.527E+0	1.673E+1
-5.709E-1	6.507E+0	1.675E+1
-5.693E-1	6.569E+0	1.663E+1
-5.725E-1	6.624E+0	1.686E+1
-5.693E-1	6.491E+0	1.668E+1
-5.693E-1	6.485E+0	1.679E+1
-5.709E-1	6.621E+0	1.681E+1
-5.741E-1	6.472E+0	1.675E+1
-5.725E-1	6.572E+0	1.676E+1
-5.677E-1	6.559E+0	1.664E+1
-5.693E-1	6.640E+0	1.673E+1
-5.758E-1	6.553E+0	1.656E+1
-5.741E-1	6.491E+0	1.687E+1
-5.677E-1	6.530E+0	1.646E+1
-5.693E-1	6.491E+0	1.685E+1
-5.758E-1	6.546E+0	1.689E+1
-5.741E-1	6.556E+0	1.684E+1
-5.693E-1	6.514E+0	1.697E+1
-5.693E-1	6.472E+0	1.666E+1
-5.758E-1	6.511E+0	1.672E+1
-5.741E-1	6.413E+0	1.668E+1
-5.677E-1	6.504E+0	1.677E+1
-5.709E-1	6.514E+0	1.676E+1
-5.741E-1	6.501E+0	1.681E+1
-5.758E-1	6.514E+0	1.677E+1
-5.677E-1	6.459E+0	1.663E+1
-5.709E-1	6.576E+0	1.681E+1
-5.741E-1	6.550E+0	1.663E+1
-5.725E-1	6.546E+0	1.676E+1
-5.677E-1	6.475E+0	1.666E+1
-5.677E-1	6.511E+0	1.660E+1
-5.741E-1	6.537E+0	1.673E+1
-5.725E-1	6.527E+0	1.672E+1
-5.677E-1	6.640E+0	1.661E+1
-5.693E-1	6.527E+0	1.666E+1
-5.725E-1	6.550E+0	1.687E+1
-5.741E-1	6.546E+0	1.668E+1
-5.677E-1	6.524E+0	1.688E+1
-5.677E-1	6.501E+0	1.658E+1
-5.774E-1	6.556E+0	1.688E+1
-5.741E-1	6.524E+0	1.682E+1
-5.693E-1	6.478E+0	1.667E+1
-5.693E-1	6.433E+0	1.661E+1
-5.774E-1	6.595E+0	1.686E+1
-5.741E-1	6.598E+0	1.674E+1
-5.677E-1	6.546E+0	1.663E+1
-5.693E-1	6.524E+0	1.676E+1
-5.758E-1	6.589E+0	1.681E+1
-5.725E-1	6.576E+0	1.681E+1
-5.709E-1	6.501E+0	1.672E+1
-5.660E-1	6.540E+0	1.659E+1
-5.725E-1	6.524E+0	1.666E+1
-5.725E-1	6.446E+0	1.688E+1
-5.677E-1	6.559E+0	1.678E+1
-5.660E-1	6.491E+0	1.669E+1
-5.758E-1	6.501E+0	1.698E+1
-5.741E-1	6.530E+0	1.679E+1
-5.677E-1	6.540E+0	1.694E+1
-5.644E-1	6.527E+0	1.671E+1
-5.725E-1	6.569E+0	1.676E+1
-5.709E-1	6.511E+0	1.664E+1
-5.693E-1	6.520E+0	1.675E+1
-5.693E-1	6.553E+0	1.667E+1
-5.725E-1	6.494E+0	1.666E+1
-5.709E-1	6.520E+0	1.670E+1
-5.677E-1	6.524E+0	1.681E+1
-5.709E-1	6.475E+0	1.671E+1
-5.758E-1	6.488E+0	1.686E+1
-5.709E-1	6.478E+0	1.667E+1
-5.660E-1	6.517E+0	1.670E+1
-5.693E-1	6.559E+0	1.683E+1
-5.725E-1	6.488E+0	1.676E+1
-5.725E-1	6.589E+0	1.677E+1
-5.660E-1	6.537E+0	1.686E+1
-5.644E-1	6.589E+0	1.667E+1
-5.741E-1	6.514E+0	1.682E+1
-5.725E-1	6.494E+0	1.663E+1
-5.660E-1	6.465E+0	1.663E+1
-5.677E-1	6.569E+0	1.680E+1
-5.758E-1	6.511E+0	1.686E+1
-5.693E-1	6.449E+0	1.691E+1
-5.660E-1	6.459E+0	1.685E+1
-5.677E-1	6.563E+0	1.670E+1
-5.741E-1	6.579E+0	1.677E+1
-5.709E-1	6.543E+0	1.673E+1
-5.677E-1	6.543E+0	1.664E+1
-5.677E-1	6.582E+0	1.675E+1
-5.741E-1	6.624E+0	1.675E+1
-5.693E-1	6.488E+0	1.680E+1
-5.725E-1	6.572E+0	1.680E+1
-5.693E-1	6.543E+0	1.663E+1
-5.725E-1	6.582E+0	1.674E+1
-5.709E-1	6.485E+0	1.659E+1
-5.677E-1	6.556E+0	1.674E+1
-5.677E-1	6.533E+0	1.678E+1
-5.741E-1	6.556E+0	1.665E+1
-5.709E-1	6.537E+0	1.679E+1
-5.644E-1	6.452E+0	1.677E+1
-5.660E-1	6.627E+0	1.673E+1
-5.741E-1	6.663E+0	1.667E+1
-5.725E-1	6.543E+0	1.671E+1
-5.660E-1	6.481E+0	1.677E+1
-5.644E-1	6.481E+0	1.684E+1
-5.741E-1	6.452E+0	1.678E+1
-5.709E-1	6.520E+0	1.664E+1
-5.660E-1	6.456E+0	1.674E+1
-5.660E-1	6.459E+0	1.662E+1
-5.725E-1	6.491E+0	1.662E+1
-5.709E-1	6.540E+0	1.652E+1
-5.644E-1	6.520E+0	1.682E+1
-5.693E-1	6.468E+0	1.679E+1
-5.725E-1	6.475E+0	1.669E+1
-5.741E-1	6.530E+0	1.657E+1
-5.660E-1	6.514E+0	1.656E+1
-5.677E-1	6.572E+0	1.679E+1
-5.725E-1	6.468E+0	1.684E+1
-5.725E-1	6.417E+0	1.665E+1
-5.660E-1	6.537E+0	1.688E+1
-5.660E-1	6.423E+0	1.678E+1
-5.709E-1	6.524E+0	1.671E+1
-5.725E-1	6.595E+0	1.687E+1
-5.628E-1	6.530E+0	1.674E+1
-5.628E-1	6.527E+0	1.678E+1
-5.725E-1	6.608E+0	1.661E+1
-5.709E-1	6.576E+0	1.674E+1
-5.644E-1	6.420E+0	1.662E+1
-5.660E-1	6.621E+0	1.665E+1
-5.725E-1	6.407E+0	1.684E+1
-5.677E-1	6.540E+0	1.673E+1
-5.660E-1	6.430E+0	1.676E+1
-5.677E-1	6.514E+0	1.674E+1
-5.741E-1	6.430E+0	1.669E+1
-5.709E-1	6.462E+0	1.679E+1
-5.660E-1	6.621E+0	1.660E+1
-5.644E-1	6.475E+0	1.673E+1
-5.741E-1	6.501E+0	1.671E+1
-5.709E-1	6.511E+0	1.671E+1
-5.644E-1	6.459E+0	1.666E+1
-5.677E-1	6.579E+0	1.669E+1
-5.693E-1	6.488E+0	1.666E+1
-5.709E-1	6.436E+0	1.690E+1
-5.677E-1	6.507E+0	1.687E+1
-5.660E-1	6.553E+0	1.679E+1
-5.709E-1	6.494E+0	1.656E+1
-5.693E-1	6.546E+0	1.676E+1
-5.612E-1	6.452E+0	1.659E+1
-5.693E-1	6.514E+0	1.670E+1
-5.725E-1	6.397E+0	1.677E+1
-5.725E-1	6.491E+0	1.672E+1
-5.660E-1	6.494E+0	1.671E+1
-5.693E-1	6.430E+0	1.662E+1
-5.693E-1	6.491E+0	1.674E+1
-5.709E-1	6.436E+0	1.671E+1
-5.628E-1	6.624E+0	1.672E+1
-5.628E-1	6.517E+0	1.668E+1
-5.709E-1	6.598E+0	1.656E+1
-5.693E-1	6.514E+0	1.676E+1
-5.660E-1	6.514E+0	1.671E+1
-5.677E-1	6.582E+0	1.687E+1
-5.693E-1	6.488E+0	1.679E+1
-5.693E-1	6.644E+0	1.664E+1
-5.628E-1	6.601E+0	1.664E+1
-5.628E-1	6.504E+0	1.689E+1
-5.709E-1	6.550E+0	1.662E+1
-5.725E-1	6.481E+0	1.665E+1
-5.628E-1	6.488E+0	1.673E+1
-5.660E-1	6.546E+0	1.679E+1
-5.725E-1	6.601E+0	1.669E+1
-5.741E-1	6.527E+0	1.674E+1
-5.644E-1	6.576E+0	1.661E+1
-5.677E-1	6.498E+0	1.654E+1
-5.677E-1	6.520E+0	1.656E+1
-5.677E-1	6.491E+0	1.669E+1
-5.644E-1	6.494E+0	1.673E+1
-5.644E-1	6.533E+0	1.686E+1
-5.709E-1	6.576E+0	1.664E+1
-5.693E-1	6.533E+0	1.677E+1
-5.644E-1	6.449E+0	1.674E+1
-5.644E-1	6.569E+0	1.676E+1
-5.693E-1	6.533E+0	1.673E+1
-5.709E-1	6.576E+0	1.674E+1
-5.660E-1	6.559E+0	1.681E+1
-5.660E-1	6.533E+0	1.673E+1
-5.693E-1	6.468E+0	1.673E+1
-5.677E-1	6.579E+0	1.667E+1
-5.612E-1	6.504E+0	1.675E+1
-5.644E-1	6.494E+0	1.676E+1
-5.693E-1	6.533E+0	1.678E+1
-5.693E-1	6.566E+0	1.681E+1
-5.660E-1	6.511E+0	1.671E+1
-5.644E-1	6.498E+0	1.679E+1
-5.709E-1	6.608E+0	1.672E+1
-5.693E-1	6.468E+0	1.679E+1
-5.628E-1	6.572E+0	1.693E+1
-5.660E-1	6.433E+0	1.671E+1
-5.709E-1	6.456E+0	1.679E+1
-5.709E-1	6.572E+0	1.668E+1
-5.628E-1	6.530E+0	1.691E+1
-5.660E-1	6.537E+0	1.669E+1
-5.693E-1	6.533E+0	1.672E+1
-5.660E-1	6.576E+0	1.670E+1
-5.644E-1	6.543E+0	1.677E+1
-5.644E-1	6.550E+0	1.677E+1
-5.709E-1	6.514E+0	1.664E+1
-5.677E-1	6.488E+0	1.668E+1
-5.628E-1	6.446E+0	1.677E+1
-5.628E-1	6.517E+0	1.666E+1
-5.693E-1	6.527E+0	1.687E+1
-5.709E-1	6.550E+0	1.676E+1
-5.644E-1	6.485E+0	1.660E+1
-5.660E-1	6.517E+0	1.672E+1
-5.693E-1	6.559E+0	1.670E+1
-5.660E-1	6.550E+0	1.680E+1
-5.628E-1	6.507E+0	1.680E+1
-5.628E-1	6.507E+0	1.668E+1
-5.693E-1	6.514E+0	1.684E+1
-5.677E-1	6.468E+0	1.681E+1
-5.628E-1	6.546E+0	1.673E+1
-5.644E-1	6.475E+0	1.674E+1
-5.709E-1	6.556E+0	1.676E+1
-5.677E-1	6.559E+0	1.680E+1
-5.628E-1	6.576E+0	1.677E+1
-5.660E-1	6.485E+0	1.676E+1
-5.693E-1	6.585E+0	1.665E+1
-5.693E-1	6.504E+0	1.680E+1
-5.612E-1	6.537E+0	1.673E+1
-5.612E-1	6.472E+0	1.682E+1
-5.677E-1	6.550E+0	1.672E+1
-5.660E-1	6.569E+0	1.687E+1
-5.595E-1	6.465E+0	1.676E+1
-5.628E-1	6.472E+0	1.666E+1
-5.693E-1	6.618E+0	1.680E+1
-5.644E-1	6.491E+0	1.675E+1
-5.628E-1	6.517E+0	1.669E+1
-5.644E-1	6.468E+0	1.678E+1
-5.677E-1	6.543E+0	1.673E+1
-5.677E-1	6.563E+0	1.680E+1
-5.644E-1	6.430E+0	1.689E+1
-5.628E-1	6.446E+0	1.686E+1
-5.693E-1	6.605E+0	1.666E+1
-5.660E-1	6.404E+0	1.647E+1
-5.595E-1	6.456E+0	1.667E+1
-5.612E-1	6.468E+0	1.659E+1
-5.693E-1	6.546E+0	1.683E+1
-5.660E-1	6.501E+0	1.673E+1
-5.612E-1	6.475E+0	1.680E+1
-5.612E-1	6.533E+0	1.683E+1
-5.660E-1	6.540E+0	1.682E+1
-5.628E-1	6.391E+0	1.675E+1
-5.595E-1	6.511E+0	1.662E+1
-5.612E-1	6.540E+0	1.654E+1
-5.709E-1	6.504E+0	1.692E+1
-5.644E-1	6.491E+0	1.673E+1
-5.595E-1	6.569E+0	1.656E+1
-5.644E-1	6.417E+0	1.658E+1
-5.693E-1	6.524E+0	1.678E+1
-5.693E-1	6.514E+0	1.678E+1
-5.595E-1	6.537E+0	1.661E+1
-5.628E-1	6.546E+0	1.665E+1
-5.677E-1	6.423E+0	1.662E+1
-5.660E-1	6.595E+0	1.664E+1
-5.628E-1	6.553E+0	1.663E+1
-5.644E-1	6.465E+0	1.687E+1
-5.693E-1	6.456E+0	1.664E+1
-5.660E-1	6.394E+0	1.663E+1
-5.612E-1	6.524E+0	1.670E+1
-5.612E-1	6.579E+0	1.676E+1
-5.709E-1	6.504E+0	1.673E+1
-5.660E-1	6.582E+0	1.664E+1
-5.612E-1	6.553E+0	1.669E+1
-5.612E-1	6.533E+0	1.668E+1
-5.677E-1	6.478E+0	1.678E+1
-5.660E-1	6.514E+0	1.662E+1
-5.595E-1	6.498E+0	1.673E+1
-5.612E-1	6.478E+0	1.673E+1
-5.660E-1	6.582E+0	1.669E+1
-5.677E-1	6.546E+0	1.667E+1
-5.628E-1	6.618E+0	1.679E+1
-5.644E-1	6.527E+0	1.673E+1
-5.693E-1	6.459E+0	1.676E+1
-5.677E-1	6.550E+0	1.671E+1
-5.628E-1	6.507E+0	1.668E+1
-5.595E-1	6.566E+0	1.672E+1
-5.660E-1	6.494E+0	1.676E+1
-5.628E-1	6.498E+0	1.669E+1
-5.612E-1	6.468E+0	1.663E+1
-5.644E-1	6.501E+0	1.656E+1
-5.677E-1	6.543E+0	1.668E+1
-5.644E-1	6.511E+0	1.684E+1
-5.579E-1	6.446E+0	1.679E+1
-5.612E-1	6.417E+0	1.663E+1
-5.677E-1	6.537E+0	1.668E+1
-5.628E-1	6.494E+0	1.661E+1
-5.595E-1	6.550E+0	1.686E+1
-5.595E-1	6.566E+0	1.675E+1
-5.677E-1	6.507E+0	1.672E+1
-5.660E-1	6.527E+0	1.666E+1
-5.612E-1	6.533E+0	1.664E+1
-5.628E-1	6.524E+0	1.678E+1
-5.660E-1	6.550E+0	1.667E+1
-5.660E-1	6.426E+0	1.676E+1
-5.595E-1	6.546E+0	1.676E+1
-5.628E-1	6.563E+0	1.664E+1
-5.677E-1	6.556E+0	1.670E+1
-5.628E-1	6.475E+0	1.676E+1
-5.595E-1	6.598E+0	1.676E+1
-5.644E-1	6.566E+0	1.645E+1
-5.644E-1	6.550E+0	1.666E+1
-5.644E-1	6.556E+0	1.676E+1
-5.579E-1	6.546E+0	1.676E+1
-5.628E-1	6.475E+0	1.677E+1
-5.677E-1	6.589E+0	1.667E+1
-5.660E-1	6.498E+0	1.666E+1
-5.612E-1	6.459E+0	1.674E+1
-5.628E-1	6.524E+0	1.666E+1
-5.644E-1	6.595E+0	1.664E+1
-5.677E-1	6.443E+0	1.681E+1
-5.612E-1	6.614E+0	1.670E+1
-5.612E-1	6.530E+0	1.682E+1
-5.677E-1	6.491E+0	1.655E+1
-5.660E-1	6.533E+0	1.682E+1
-5.595E-1	6.566E+0	1.678E+1
-5.595E-1	6.475E+0	1.663E+1
-5.644E-1	6.417E+0	1.661E+1
-5.677E-1	6.511E+0	1.681E+1
-5.595E-1	6.637E+0	1.672E+1
-5.612E-1	6.511E+0	1.693E+1
-5.660E-1	6.494E+0	1.662E+1
-5.644E-1	6.550E+0	1.683E+1
-5.595E-1	6.507E+0	1.662E+1
-5.628E-1	6.592E+0	1.673E+1
-5.644E-1	6.550E+0	1.684E+1
-5.660E-1	6.598E+0	1.666E+1
-5.595E-1	6.504E+0	1.679E+1
-5.595E-1	6.524E+0	1.675E+1
-5.660E-1	6.592E+0	1.670E+1
-5.660E-1	6.524E+0	1.679E+1
-5.595E-1	6.491E+0	1.676E+1
-5.644E-1	6.543E+0	1.676E+1
-5.693E-1	6.569E+0	1.668E+1
-5.644E-1	6.387E+0	1.672E+1
-5.595E-1	6.478E+0	1.677E+1
-5.628E-1	6.491E+0	1.666E+1
-5.628E-1	6.400E+0	1.675E+1
-5.628E-1	6.550E+0	1.666E+1
-5.612E-1	6.537E+0	1.669E+1
-5.628E-1	6.478E+0	1.655E+1
-5.677E-1	6.436E+0	1.674E+1
-5.628E-1	6.387E+0	1.682E+1
-5.579E-1	6.517E+0	1.658E+1
-5.628E-1	6.550E+0	1.677E+1
-5.660E-1	6.582E+0	1.673E+1
-5.628E-1	6.563E+0	1.672E+1
-5.579E-1	6.352E+0	1.680E+1
-5.579E-1	6.468E+0	1.658E+1
-5.644E-1	6.550E+0	1.684E+1
-5.644E-1	6.540E+0	1.665E+1
-5.595E-1	6.563E+0	1.670E+1
-5.595E-1	6.559E+0	1.680E+1
-5.660E-1	6.475E+0	1.653E+1
-5.628E-1	6.556E+0	1.673E+1
-5.547E-1	6.514E+0	1.667E+1
-5.612E-1	6.468E+0	1.667E+1
-5.644E-1	6.468E+0	1.665E+1
-5.628E-1	6.452E+0	1.685E+1
-5.563E-1	6.582E+0	1.679E+1
-5.595E-1	6.394E+0	1.662E+1
-5.628E-1	6.563E+0	1.667E+1
-5.628E-1	6.546E+0	1.668E+1
-5.563E-1	6.413E+0	1.681E+1
-5.563E-1	6.553E+0	1.684E+1
-5.660E-1	6.566E+0	1.665E+1
-5.628E-1	6.556E+0	1.674E+1
-5.595E-1	6.494E+0	1.676E+1
-5.579E-1	6.491E+0	1.661E+1
-5.644E-1	6.472E+0	1.682E+1
-5.628E-1	6.488E+0	1.667E+1
-5.579E-1	6.485E+0	1.670E+1
-5.612E-1	6.501E+0	1.681E+1
-5.660E-1	6.433E+0	1.682E+1
-5.628E-1	6.488E+0	1.675E+1
[truncated: 68,165 more rows]
