# Supplementary material for: Improved ANAP incorporation and VCF analysis reveal details of P2X7 current facilitation and a limited conformational interplay between ATP binding and the intracellular ballast domain
Source: eLife. 2023 Jan 4;12:e82479. doi: 10.7554/eLife.82479 (PMC9859053; doi:10.7554/eLife.82479)
Supplement: Figure 5—figure supplement 3—source data 2. [file elife-82479-fig5-figsupp3-data2.zip › Figure-5_figure-supplement-3_source-data-2/DeltaCaM/l15/17.csv]

-4.006E-1	4.308E+0	9.213E+0
-4.071E-1	4.344E+0	9.197E+0
-4.055E-1	4.353E+0	9.245E+0
-4.006E-1	4.272E+0	9.333E+0
-3.990E-1	4.405E+0	9.300E+0
-4.071E-1	4.386E+0	9.281E+0
-4.055E-1	4.376E+0	9.281E+0
-4.022E-1	4.344E+0	9.330E+0
-3.990E-1	4.220E+0	9.232E+0
-4.038E-1	4.360E+0	9.291E+0
-4.055E-1	4.379E+0	9.281E+0
-3.973E-1	4.373E+0	9.281E+0
-4.022E-1	4.396E+0	9.262E+0
-4.087E-1	4.360E+0	9.307E+0
-4.087E-1	4.347E+0	9.304E+0
-3.990E-1	4.366E+0	9.223E+0
-3.973E-1	4.347E+0	9.249E+0
-4.071E-1	4.272E+0	9.320E+0
-4.055E-1	4.321E+0	9.210E+0
-3.957E-1	4.344E+0	9.239E+0
-3.990E-1	4.366E+0	9.313E+0
-4.071E-1	4.344E+0	9.284E+0
-4.071E-1	4.412E+0	9.313E+0
-4.022E-1	4.451E+0	9.164E+0
-3.990E-1	4.331E+0	9.232E+0
-4.055E-1	4.279E+0	9.262E+0
-4.055E-1	4.366E+0	9.378E+0
-3.973E-1	4.289E+0	9.245E+0
-3.973E-1	4.295E+0	9.226E+0
-4.071E-1	4.363E+0	9.417E+0
-4.055E-1	4.302E+0	9.294E+0
-3.957E-1	4.392E+0	9.281E+0
-4.038E-1	4.379E+0	9.268E+0
-4.087E-1	4.370E+0	9.268E+0
-4.055E-1	4.337E+0	9.300E+0
-3.973E-1	4.396E+0	9.284E+0
-4.006E-1	4.389E+0	9.300E+0
-4.055E-1	4.383E+0	9.291E+0
-4.071E-1	4.334E+0	9.287E+0
-3.973E-1	4.379E+0	9.300E+0
-3.973E-1	4.386E+0	9.236E+0
-4.071E-1	4.373E+0	9.330E+0
-4.055E-1	4.386E+0	9.313E+0
-3.973E-1	4.344E+0	9.232E+0
-3.990E-1	4.279E+0	9.197E+0
-4.055E-1	4.324E+0	9.343E+0
-4.071E-1	4.373E+0	9.294E+0
-3.957E-1	4.321E+0	9.297E+0
-3.990E-1	4.266E+0	9.187E+0
-4.087E-1	4.331E+0	9.135E+0
-4.055E-1	4.373E+0	9.291E+0
-3.973E-1	4.357E+0	9.184E+0
-3.990E-1	4.344E+0	9.242E+0
-4.071E-1	4.389E+0	9.349E+0
-4.022E-1	4.399E+0	9.206E+0
-3.957E-1	4.340E+0	9.239E+0
-4.006E-1	4.340E+0	9.372E+0
-4.103E-1	4.315E+0	9.236E+0
-4.055E-1	4.334E+0	9.255E+0
-3.973E-1	4.279E+0	9.281E+0
-3.990E-1	4.285E+0	9.323E+0
-4.055E-1	4.448E+0	9.229E+0
-4.038E-1	4.357E+0	9.216E+0
-3.973E-1	4.370E+0	9.300E+0
-4.006E-1	4.353E+0	9.164E+0
-4.071E-1	4.366E+0	9.339E+0
-4.071E-1	4.298E+0	9.203E+0
-3.973E-1	4.324E+0	9.336E+0
-3.973E-1	4.327E+0	9.255E+0
-4.055E-1	4.315E+0	9.265E+0
-4.022E-1	4.318E+0	9.320E+0
-3.973E-1	4.376E+0	9.158E+0
-4.006E-1	4.344E+0	9.336E+0
-4.071E-1	4.399E+0	9.336E+0
-4.038E-1	4.311E+0	9.300E+0
-3.973E-1	4.315E+0	9.226E+0
-4.006E-1	4.321E+0	9.268E+0
-4.071E-1	4.373E+0	9.343E+0
-4.071E-1	4.318E+0	9.239E+0
-3.973E-1	4.360E+0	9.343E+0
-3.990E-1	4.334E+0	9.333E+0
-4.071E-1	4.308E+0	9.226E+0
-4.055E-1	4.392E+0	9.154E+0
-3.973E-1	4.305E+0	9.275E+0
-3.990E-1	4.357E+0	9.206E+0
-4.087E-1	4.389E+0	9.232E+0
-4.038E-1	4.324E+0	9.284E+0
-3.957E-1	4.308E+0	9.287E+0
-3.990E-1	4.360E+0	9.200E+0
-4.038E-1	4.272E+0	9.281E+0
-4.055E-1	4.353E+0	9.343E+0
-3.957E-1	4.298E+0	9.326E+0
-3.990E-1	4.412E+0	9.161E+0
-4.055E-1	4.344E+0	9.297E+0
-4.071E-1	4.344E+0	9.258E+0
-3.973E-1	4.350E+0	9.284E+0
-3.973E-1	4.370E+0	9.210E+0
-4.087E-1	4.259E+0	9.226E+0
-4.038E-1	4.263E+0	9.317E+0
-3.990E-1	4.347E+0	9.226E+0
-3.990E-1	4.344E+0	9.304E+0
-4.071E-1	4.425E+0	9.395E+0
-4.038E-1	4.327E+0	9.236E+0
-3.957E-1	4.344E+0	9.171E+0
-3.990E-1	4.298E+0	9.255E+0
-4.055E-1	4.324E+0	9.326E+0
-4.055E-1	4.350E+0	9.291E+0
-3.973E-1	4.295E+0	9.206E+0
-3.990E-1	4.289E+0	9.262E+0
-4.071E-1	4.428E+0	9.346E+0
-4.055E-1	4.399E+0	9.343E+0
-4.006E-1	4.285E+0	9.339E+0
-3.990E-1	4.363E+0	9.242E+0
-4.071E-1	4.302E+0	9.232E+0
-4.022E-1	4.357E+0	9.255E+0
-3.941E-1	4.334E+0	9.164E+0
-3.990E-1	4.399E+0	9.291E+0
-4.055E-1	4.366E+0	9.313E+0
-4.055E-1	4.305E+0	9.129E+0
-3.957E-1	4.392E+0	9.232E+0
-4.006E-1	4.431E+0	9.229E+0
-4.038E-1	4.334E+0	9.297E+0
-4.055E-1	4.376E+0	9.300E+0
-3.941E-1	4.457E+0	9.041E+0
-3.990E-1	4.321E+0	9.346E+0
-4.038E-1	4.422E+0	9.365E+0
-4.038E-1	4.386E+0	9.382E+0
-3.973E-1	4.311E+0	9.291E+0
-3.973E-1	4.292E+0	9.258E+0
-4.055E-1	4.363E+0	9.245E+0
-4.038E-1	4.308E+0	9.197E+0
-3.973E-1	4.334E+0	9.307E+0
-4.006E-1	4.279E+0	9.320E+0
-4.055E-1	4.276E+0	9.362E+0
-4.055E-1	4.383E+0	9.356E+0
-3.973E-1	4.389E+0	9.352E+0
-3.990E-1	4.350E+0	9.278E+0
-4.055E-1	4.331E+0	9.242E+0
-4.022E-1	4.217E+0	9.096E+0
-3.973E-1	4.383E+0	9.216E+0
-3.990E-1	4.253E+0	9.242E+0
-4.055E-1	4.415E+0	9.187E+0
-4.038E-1	4.357E+0	9.138E+0
-3.957E-1	4.350E+0	9.333E+0
-3.990E-1	4.360E+0	9.385E+0
-4.055E-1	4.331E+0	9.239E+0
-4.055E-1	4.344E+0	9.304E+0
-3.957E-1	4.334E+0	9.330E+0
-3.973E-1	4.318E+0	9.346E+0
-4.055E-1	4.357E+0	9.359E+0
-4.022E-1	4.298E+0	9.339E+0
-3.957E-1	4.302E+0	9.304E+0
-3.973E-1	4.347E+0	9.161E+0
-4.071E-1	4.285E+0	9.313E+0
-4.006E-1	4.357E+0	9.281E+0
-3.973E-1	4.331E+0	9.193E+0
-3.990E-1	4.353E+0	9.219E+0
-4.055E-1	4.331E+0	9.323E+0
-4.038E-1	4.363E+0	9.265E+0
-4.006E-1	4.363E+0	9.226E+0
-3.990E-1	4.451E+0	9.281E+0
-4.055E-1	4.318E+0	9.265E+0
-4.022E-1	4.321E+0	9.278E+0
-3.973E-1	4.373E+0	9.300E+0
-3.941E-1	4.363E+0	9.372E+0
-4.055E-1	4.409E+0	9.203E+0
-4.022E-1	4.353E+0	9.310E+0
-3.990E-1	4.392E+0	9.326E+0
-4.006E-1	4.360E+0	9.249E+0
-4.038E-1	4.315E+0	9.359E+0
-4.038E-1	4.418E+0	9.408E+0
-3.957E-1	4.386E+0	9.297E+0
-3.990E-1	4.347E+0	9.378E+0
-4.071E-1	4.340E+0	9.378E+0
-4.038E-1	4.334E+0	9.229E+0
-3.973E-1	4.227E+0	9.378E+0
-4.006E-1	4.259E+0	9.213E+0
-4.038E-1	4.373E+0	9.229E+0
-4.022E-1	4.337E+0	9.313E+0
-3.990E-1	4.324E+0	9.226E+0
-3.973E-1	4.340E+0	9.164E+0
-4.055E-1	4.315E+0	9.223E+0
-4.022E-1	4.350E+0	9.346E+0
-3.973E-1	4.272E+0	9.320E+0
-3.973E-1	4.376E+0	9.197E+0
-4.055E-1	4.405E+0	9.317E+0
-4.038E-1	4.379E+0	9.167E+0
-3.957E-1	4.344E+0	9.304E+0
-4.006E-1	4.405E+0	9.284E+0
-4.071E-1	4.292E+0	9.320E+0
-4.055E-1	4.250E+0	9.252E+0
-3.941E-1	4.269E+0	9.300E+0
-3.990E-1	4.415E+0	9.326E+0
-4.071E-1	4.337E+0	9.304E+0
-4.038E-1	4.357E+0	9.171E+0
-3.973E-1	4.405E+0	9.323E+0
-3.973E-1	4.324E+0	9.287E+0
-4.038E-1	4.295E+0	9.223E+0
-4.038E-1	4.379E+0	9.258E+0
-3.973E-1	4.308E+0	9.287E+0
-3.990E-1	4.337E+0	9.278E+0
-4.055E-1	4.360E+0	9.349E+0
-4.022E-1	4.360E+0	9.352E+0
-3.973E-1	4.399E+0	9.252E+0
-3.973E-1	4.324E+0	9.232E+0
-4.071E-1	4.282E+0	9.174E+0
-4.038E-1	4.276E+0	9.287E+0
-3.925E-1	4.321E+0	9.310E+0
-3.990E-1	4.418E+0	9.255E+0
-4.071E-1	4.347E+0	9.216E+0
-4.055E-1	4.392E+0	9.151E+0
-3.973E-1	4.347E+0	9.262E+0
-3.990E-1	4.353E+0	9.307E+0
-4.055E-1	4.353E+0	9.125E+0
-4.055E-1	4.402E+0	9.265E+0
-3.941E-1	4.376E+0	9.404E+0
-3.990E-1	4.340E+0	9.404E+0
-4.038E-1	4.295E+0	9.330E+0
-4.022E-1	4.327E+0	9.275E+0
-3.957E-1	4.311E+0	9.210E+0
-3.973E-1	4.298E+0	9.336E+0
-4.055E-1	4.305E+0	9.216E+0
-4.038E-1	4.204E+0	9.262E+0
-3.957E-1	4.392E+0	9.294E+0
-4.006E-1	4.360E+0	9.281E+0
-4.071E-1	4.302E+0	9.239E+0
-4.055E-1	4.360E+0	9.236E+0
-3.957E-1	4.360E+0	9.223E+0
-3.973E-1	4.259E+0	9.187E+0
-4.071E-1	4.347E+0	9.408E+0
-4.055E-1	4.337E+0	9.339E+0
-3.957E-1	4.334E+0	9.268E+0
-3.990E-1	4.337E+0	9.187E+0
-4.038E-1	4.340E+0	9.255E+0
-4.022E-1	4.321E+0	9.229E+0
-3.941E-1	4.409E+0	9.255E+0
-3.990E-1	4.344E+0	9.313E+0
-4.071E-1	4.392E+0	9.339E+0
-4.022E-1	4.366E+0	9.268E+0
-3.941E-1	4.292E+0	9.249E+0
-3.957E-1	4.360E+0	9.300E+0
-4.071E-1	4.379E+0	9.171E+0
-4.038E-1	4.337E+0	9.404E+0
-3.957E-1	4.331E+0	9.333E+0
-3.957E-1	4.327E+0	9.213E+0
-4.038E-1	4.305E+0	9.336E+0
-4.055E-1	4.396E+0	9.313E+0
-3.973E-1	4.399E+0	9.138E+0
-3.990E-1	4.389E+0	9.310E+0
-4.071E-1	4.305E+0	9.339E+0
-4.022E-1	4.308E+0	9.287E+0
-3.941E-1	4.340E+0	9.236E+0
-3.990E-1	4.435E+0	9.320E+0
-4.055E-1	4.396E+0	9.287E+0
-4.055E-1	4.376E+0	9.352E+0
-3.973E-1	4.334E+0	9.229E+0
-3.973E-1	4.386E+0	9.307E+0
-4.055E-1	4.282E+0	9.287E+0
-4.038E-1	4.428E+0	9.271E+0
-3.990E-1	4.376E+0	9.193E+0
-3.973E-1	4.337E+0	9.203E+0
-4.055E-1	4.363E+0	9.317E+0
-4.071E-1	4.282E+0	9.287E+0
-3.957E-1	4.350E+0	9.190E+0
-3.990E-1	4.311E+0	9.294E+0
-4.038E-1	4.324E+0	9.271E+0
-4.038E-1	4.422E+0	9.245E+0
-3.973E-1	4.386E+0	9.213E+0
-3.957E-1	4.392E+0	9.223E+0
-4.055E-1	4.279E+0	9.193E+0
-4.055E-1	4.337E+0	9.171E+0
-3.957E-1	4.324E+0	9.281E+0
-3.973E-1	4.428E+0	9.333E+0
-4.038E-1	4.311E+0	9.453E+0
-4.038E-1	4.386E+0	9.242E+0
-3.957E-1	4.302E+0	9.297E+0
-3.973E-1	4.305E+0	9.304E+0
-4.055E-1	4.396E+0	9.262E+0
-4.055E-1	4.347E+0	9.252E+0
-3.941E-1	4.334E+0	9.297E+0
-3.941E-1	4.383E+0	9.310E+0
-4.055E-1	4.272E+0	9.154E+0
-3.990E-1	4.311E+0	9.320E+0
-3.941E-1	4.327E+0	9.190E+0
-3.973E-1	4.389E+0	9.323E+0
-4.055E-1	4.415E+0	9.213E+0
-4.022E-1	4.360E+0	9.278E+0
-3.957E-1	4.350E+0	9.213E+0
-3.957E-1	4.412E+0	9.271E+0
-4.038E-1	4.311E+0	9.307E+0
-4.038E-1	4.344E+0	9.320E+0
-3.973E-1	4.331E+0	9.164E+0
-4.006E-1	4.302E+0	9.249E+0
-4.055E-1	4.379E+0	9.333E+0
-4.022E-1	4.289E+0	9.268E+0
-3.957E-1	4.425E+0	9.232E+0
-3.973E-1	4.337E+0	9.242E+0
-4.038E-1	4.334E+0	9.330E+0
-4.071E-1	4.347E+0	9.210E+0
-3.973E-1	4.360E+0	9.216E+0
-3.973E-1	4.318E+0	9.119E+0
-4.087E-1	4.412E+0	9.203E+0
-4.038E-1	4.360E+0	9.190E+0
-3.990E-1	4.285E+0	9.284E+0
-3.957E-1	4.360E+0	9.242E+0
-4.071E-1	4.311E+0	9.275E+0
-4.022E-1	4.302E+0	9.317E+0
-4.006E-1	4.331E+0	9.275E+0
-3.973E-1	4.340E+0	9.271E+0
-4.055E-1	4.373E+0	9.219E+0
-4.022E-1	4.327E+0	9.239E+0
-3.973E-1	4.276E+0	9.336E+0
-3.973E-1	4.282E+0	9.323E+0
-4.071E-1	4.344E+0	9.239E+0
-4.022E-1	4.353E+0	9.236E+0
-3.941E-1	4.366E+0	9.343E+0
-3.957E-1	4.279E+0	9.333E+0
-4.038E-1	4.363E+0	9.352E+0
-4.038E-1	4.321E+0	9.333E+0
-3.941E-1	4.347E+0	9.326E+0
-3.990E-1	4.386E+0	9.304E+0
-4.071E-1	4.347E+0	9.200E+0
-4.022E-1	4.334E+0	9.164E+0
-3.925E-1	4.331E+0	9.265E+0
-3.973E-1	4.425E+0	9.239E+0
-4.071E-1	4.311E+0	9.232E+0
-4.055E-1	4.353E+0	9.245E+0
-3.957E-1	4.308E+0	9.339E+0
-3.957E-1	4.370E+0	9.122E+0
-4.038E-1	4.360E+0	9.346E+0
-4.022E-1	4.334E+0	9.203E+0
-3.941E-1	4.357E+0	9.193E+0
-3.973E-1	4.311E+0	9.206E+0
-4.038E-1	4.302E+0	9.239E+0
-4.038E-1	4.256E+0	9.239E+0
-3.941E-1	4.396E+0	9.424E+0
-3.957E-1	4.311E+0	9.232E+0
-4.071E-1	4.302E+0	9.197E+0
-4.006E-1	4.370E+0	9.242E+0
-3.941E-1	4.366E+0	9.333E+0
-3.973E-1	4.396E+0	9.278E+0
-4.038E-1	4.324E+0	9.304E+0
-4.055E-1	4.396E+0	9.346E+0
-3.941E-1	4.298E+0	9.206E+0
-3.990E-1	4.340E+0	9.268E+0
-4.071E-1	4.295E+0	9.239E+0
-4.006E-1	4.292E+0	9.129E+0
-3.941E-1	4.418E+0	9.258E+0
-3.973E-1	4.263E+0	9.249E+0
-4.038E-1	4.415E+0	9.206E+0
-4.038E-1	4.292E+0	9.265E+0
-3.957E-1	4.402E+0	9.281E+0
-3.957E-1	4.298E+0	9.232E+0
-4.055E-1	4.302E+0	9.167E+0
-4.055E-1	4.379E+0	9.362E+0
-3.941E-1	4.350E+0	9.184E+0
-3.957E-1	4.405E+0	9.339E+0
-4.022E-1	4.282E+0	9.236E+0
-4.022E-1	4.357E+0	9.213E+0
-3.941E-1	4.370E+0	9.330E+0
-3.941E-1	4.444E+0	9.187E+0
-4.055E-1	4.373E+0	9.323E+0
-4.038E-1	4.285E+0	9.278E+0
-3.957E-1	4.256E+0	9.395E+0
-3.973E-1	4.392E+0	9.333E+0
-4.038E-1	4.321E+0	9.151E+0
-4.038E-1	4.311E+0	9.291E+0
-3.909E-1	4.379E+0	9.265E+0
-3.957E-1	4.337E+0	9.154E+0
-4.055E-1	4.302E+0	9.372E+0
-4.022E-1	4.315E+0	9.258E+0
-3.973E-1	4.311E+0	9.310E+0
-3.990E-1	4.337E+0	9.278E+0
-4.038E-1	4.318E+0	9.154E+0
-4.038E-1	4.311E+0	9.154E+0
-3.941E-1	4.311E+0	9.333E+0
-3.925E-1	4.321E+0	9.346E+0
-4.038E-1	4.302E+0	9.297E+0
-4.038E-1	4.334E+0	9.249E+0
-3.941E-1	4.386E+0	9.281E+0
-3.973E-1	4.315E+0	9.398E+0
-4.038E-1	4.279E+0	9.226E+0
-4.022E-1	4.386E+0	9.275E+0
-3.957E-1	4.263E+0	9.352E+0
-3.990E-1	4.357E+0	9.158E+0
-4.038E-1	4.311E+0	9.255E+0
-4.038E-1	4.302E+0	9.284E+0
-3.957E-1	4.298E+0	9.116E+0
-3.990E-1	4.376E+0	9.197E+0
-4.055E-1	4.334E+0	9.226E+0
-4.038E-1	4.327E+0	9.249E+0
-3.957E-1	4.457E+0	9.232E+0
-3.957E-1	4.321E+0	9.336E+0
-4.038E-1	4.298E+0	9.226E+0
-4.022E-1	4.279E+0	9.203E+0
-3.941E-1	4.311E+0	9.352E+0
-3.973E-1	4.269E+0	9.219E+0
-4.055E-1	4.340E+0	9.304E+0
-4.022E-1	4.399E+0	9.122E+0
-3.941E-1	4.376E+0	9.310E+0
-3.973E-1	4.321E+0	9.265E+0
-4.038E-1	4.327E+0	9.391E+0
-4.022E-1	4.353E+0	9.167E+0
-3.925E-1	4.311E+0	9.177E+0
-3.957E-1	4.295E+0	9.268E+0
-4.055E-1	4.337E+0	9.236E+0
-4.055E-1	4.344E+0	9.255E+0
-3.973E-1	4.250E+0	9.378E+0
-3.973E-1	4.337E+0	9.346E+0
-4.055E-1	4.360E+0	9.300E+0
-4.006E-1	4.347E+0	9.300E+0
-3.973E-1	4.373E+0	9.365E+0
-4.006E-1	4.399E+0	9.245E+0
-4.071E-1	4.282E+0	9.281E+0
-4.038E-1	4.350E+0	9.151E+0
-3.941E-1	4.327E+0	9.300E+0
-3.990E-1	4.412E+0	9.223E+0
-4.055E-1	4.412E+0	9.193E+0
-4.022E-1	4.311E+0	9.187E+0
-3.925E-1	4.295E+0	9.210E+0
-3.973E-1	4.308E+0	9.258E+0
-4.055E-1	4.324E+0	9.382E+0
-4.006E-1	4.337E+0	9.275E+0
-3.941E-1	4.379E+0	9.226E+0
-3.990E-1	4.327E+0	9.391E+0
-4.038E-1	4.272E+0	9.310E+0
-4.038E-1	4.302E+0	9.226E+0
-3.925E-1	4.373E+0	9.210E+0
-3.957E-1	4.321E+0	9.161E+0
-4.055E-1	4.389E+0	9.232E+0
-4.022E-1	4.353E+0	9.349E+0
-3.957E-1	4.259E+0	9.219E+0
-3.990E-1	4.318E+0	9.284E+0
-4.038E-1	4.308E+0	9.223E+0
-4.022E-1	4.279E+0	9.300E+0
-3.957E-1	4.337E+0	9.346E+0
-3.957E-1	4.298E+0	9.317E+0
-4.055E-1	4.315E+0	9.278E+0
-4.038E-1	4.454E+0	9.239E+0
-3.941E-1	4.308E+0	9.210E+0
-4.006E-1	4.370E+0	9.275E+0
-4.022E-1	4.279E+0	9.262E+0
-4.038E-1	4.289E+0	9.216E+0
-3.925E-1	4.318E+0	9.265E+0
-3.973E-1	4.321E+0	9.177E+0
-4.022E-1	4.334E+0	9.210E+0
-4.022E-1	4.399E+0	9.216E+0
-3.925E-1	4.366E+0	9.187E+0
-3.973E-1	4.282E+0	9.226E+0
-4.038E-1	4.366E+0	9.203E+0
-4.038E-1	4.295E+0	9.219E+0
-3.941E-1	4.370E+0	9.190E+0
-3.957E-1	4.331E+0	9.099E+0
-4.038E-1	4.379E+0	9.226E+0
-4.022E-1	4.340E+0	9.278E+0
-3.925E-1	4.276E+0	9.151E+0
-3.957E-1	4.350E+0	9.164E+0
-4.055E-1	4.250E+0	9.310E+0
-4.038E-1	4.224E+0	9.239E+0
-3.957E-1	4.334E+0	9.291E+0
-3.957E-1	4.292E+0	9.310E+0
-4.055E-1	4.298E+0	9.180E+0
-4.006E-1	4.315E+0	9.391E+0
-3.925E-1	4.389E+0	9.226E+0
-3.973E-1	4.386E+0	9.216E+0
-4.055E-1	4.240E+0	9.223E+0
-4.038E-1	4.373E+0	9.213E+0
-3.925E-1	4.324E+0	9.271E+0
-3.957E-1	4.279E+0	9.180E+0
-4.038E-1	4.311E+0	9.086E+0
-4.022E-1	4.370E+0	9.245E+0
-3.941E-1	4.318E+0	9.369E+0
-3.957E-1	4.357E+0	9.119E+0
-4.055E-1	4.470E+0	9.236E+0
-4.038E-1	4.337E+0	9.352E+0
-3.990E-1	4.263E+0	9.265E+0
-3.990E-1	4.289E+0	9.226E+0
-4.038E-1	4.360E+0	9.125E+0
-4.022E-1	4.386E+0	9.223E+0
-3.957E-1	4.263E+0	9.297E+0
-3.973E-1	4.295E+0	9.262E+0
-4.055E-1	4.360E+0	9.245E+0
-4.006E-1	4.315E+0	9.281E+0
-3.957E-1	4.289E+0	9.310E+0
-3.941E-1	4.389E+0	9.265E+0
-4.055E-1	4.276E+0	9.213E+0
-4.038E-1	4.399E+0	9.249E+0
-3.973E-1	4.379E+0	9.252E+0
-3.973E-1	4.399E+0	9.369E+0
-4.055E-1	4.347E+0	9.275E+0
-4.022E-1	4.207E+0	9.158E+0
-3.957E-1	4.315E+0	9.346E+0
-3.941E-1	4.350E+0	9.193E+0
-4.055E-1	4.315E+0	9.378E+0
-4.022E-1	4.376E+0	9.171E+0
-3.973E-1	4.347E+0	9.145E+0
-3.957E-1	4.340E+0	9.336E+0
-4.055E-1	4.357E+0	9.252E+0
-4.038E-1	4.353E+0	9.310E+0
-3.957E-1	4.357E+0	9.203E+0
-3.973E-1	4.331E+0	9.317E+0
-4.038E-1	4.302E+0	9.278E+0
-4.006E-1	4.327E+0	9.184E+0
-3.941E-1	4.327E+0	9.236E+0
-3.941E-1	4.276E+0	9.339E+0
-4.038E-1	4.409E+0	9.213E+0
-4.006E-1	4.256E+0	9.213E+0
-3.973E-1	4.383E+0	9.193E+0
-3.973E-1	4.295E+0	9.213E+0
-4.038E-1	4.373E+0	9.203E+0
-4.038E-1	4.366E+0	9.232E+0
-3.941E-1	4.305E+0	9.252E+0
-3.973E-1	4.311E+0	9.232E+0
-4.055E-1	4.444E+0	9.229E+0
-4.006E-1	4.353E+0	9.151E+0
-3.925E-1	4.324E+0	9.158E+0
-3.973E-1	4.366E+0	9.249E+0
-4.038E-1	4.315E+0	9.236E+0
-4.006E-1	4.366E+0	9.236E+0
-3.909E-1	4.250E+0	9.161E+0
-3.973E-1	4.344E+0	9.206E+0
-4.055E-1	4.373E+0	9.187E+0
-4.022E-1	4.324E+0	9.268E+0
-3.941E-1	4.370E+0	9.180E+0
-3.957E-1	4.282E+0	9.096E+0
-4.055E-1	4.324E+0	9.174E+0
-4.022E-1	4.383E+0	9.161E+0
-3.941E-1	4.350E+0	9.093E+0
-3.941E-1	4.370E+0	9.200E+0
-4.055E-1	4.366E+0	9.197E+0
-4.055E-1	4.298E+0	9.138E+0
-3.973E-1	4.418E+0	9.239E+0
-3.973E-1	4.344E+0	9.349E+0
-4.055E-1	4.305E+0	9.304E+0
-4.006E-1	4.259E+0	9.249E+0
-3.957E-1	4.353E+0	9.287E+0
-3.957E-1	4.276E+0	9.151E+0
-4.071E-1	4.353E+0	9.135E+0
-4.038E-1	4.344E+0	9.138E+0
-3.941E-1	4.350E+0	9.164E+0
-3.973E-1	4.272E+0	9.287E+0
-4.055E-1	4.298E+0	9.177E+0
-4.022E-1	4.376E+0	9.216E+0
-3.957E-1	4.337E+0	9.304E+0
-3.973E-1	4.204E+0	9.174E+0
-4.038E-1	4.266E+0	9.262E+0
-4.038E-1	4.324E+0	9.223E+0
-3.957E-1	4.305E+0	9.142E+0
-3.973E-1	4.331E+0	9.210E+0
-4.022E-1	4.315E+0	9.304E+0
-4.022E-1	4.282E+0	9.236E+0
-3.957E-1	4.340E+0	9.271E+0
-3.973E-1	4.230E+0	9.206E+0
-4.022E-1	4.246E+0	9.213E+0
-4.006E-1	4.285E+0	9.174E+0
-3.925E-1	4.350E+0	9.187E+0
-3.957E-1	4.289E+0	9.223E+0
-4.055E-1	4.360E+0	9.265E+0
-4.006E-1	4.392E+0	9.258E+0
-3.925E-1	4.451E+0	9.326E+0
-3.990E-1	4.337E+0	9.174E+0
-4.055E-1	4.415E+0	9.346E+0
-4.006E-1	4.418E+0	9.307E+0
-3.957E-1	4.272E+0	9.206E+0
-3.973E-1	4.327E+0	9.297E+0
-4.006E-1	4.344E+0	9.236E+0
-4.022E-1	4.373E+0	9.193E+0
-3.957E-1	4.350E+0	9.180E+0
-3.990E-1	4.340E+0	9.252E+0
-4.055E-1	4.318E+0	9.174E+0
-4.038E-1	4.392E+0	9.236E+0
-3.941E-1	4.263E+0	9.236E+0
-3.973E-1	4.373E+0	9.177E+0
-4.055E-1	4.344E+0	9.167E+0
-4.038E-1	4.383E+0	9.219E+0
-3.957E-1	4.318E+0	9.262E+0
-3.973E-1	4.292E+0	9.268E+0
-4.022E-1	4.376E+0	9.391E+0
-4.006E-1	4.292E+0	9.226E+0
-3.941E-1	4.353E+0	9.229E+0
-3.990E-1	4.350E+0	9.330E+0
-4.038E-1	4.298E+0	9.307E+0
-4.038E-1	4.383E+0	9.138E+0
-3.957E-1	4.340E+0	9.142E+0
-3.973E-1	4.389E+0	9.190E+0
-4.055E-1	4.337E+0	9.310E+0
-4.055E-1	4.337E+0	9.171E+0
-3.941E-1	4.224E+0	9.275E+0
-3.957E-1	4.340E+0	9.249E+0
-4.038E-1	4.337E+0	9.219E+0
-4.022E-1	4.302E+0	9.158E+0
-3.941E-1	4.415E+0	9.116E+0
-3.941E-1	4.340E+0	9.193E+0
-4.006E-1	4.405E+0	9.242E+0
-4.038E-1	4.347E+0	9.167E+0
-3.925E-1	4.311E+0	9.177E+0
-3.957E-1	4.272E+0	9.138E+0
-4.006E-1	4.308E+0	9.262E+0
-4.022E-1	4.295E+0	9.122E+0
-3.957E-1	4.392E+0	9.080E+0
-3.957E-1	4.412E+0	9.167E+0
-4.022E-1	4.386E+0	9.278E+0
-4.006E-1	4.321E+0	9.365E+0
-3.941E-1	4.311E+0	9.262E+0
-3.957E-1	4.379E+0	9.158E+0
-4.038E-1	4.285E+0	9.200E+0
-4.038E-1	4.302E+0	9.245E+0
-3.957E-1	4.386E+0	9.210E+0
-3.941E-1	4.227E+0	9.252E+0
-4.055E-1	4.334E+0	9.034E+0
-4.006E-1	4.285E+0	9.151E+0
-3.941E-1	4.344E+0	9.275E+0
-3.941E-1	4.272E+0	9.271E+0
-4.022E-1	4.337E+0	9.161E+0
-4.038E-1	4.269E+0	9.265E+0
-3.941E-1	4.363E+0	9.184E+0
-3.941E-1	4.360E+0	9.333E+0
-4.006E-1	4.366E+0	9.369E+0
-4.038E-1	4.289E+0	9.171E+0
-3.941E-1	4.337E+0	9.219E+0
-3.957E-1	4.279E+0	9.223E+0
-4.006E-1	4.392E+0	9.151E+0
-4.022E-1	4.366E+0	9.180E+0
-3.941E-1	4.353E+0	9.239E+0
-3.973E-1	4.315E+0	9.190E+0
-4.038E-1	4.253E+0	9.262E+0
-4.038E-1	4.311E+0	9.300E+0
-3.909E-1	4.324E+0	9.154E+0
-3.941E-1	4.431E+0	9.200E+0
-4.055E-1	4.370E+0	9.177E+0
-4.038E-1	4.246E+0	9.307E+0
-3.941E-1	4.428E+0	9.190E+0
-3.957E-1	4.305E+0	9.213E+0
-4.022E-1	4.396E+0	9.242E+0
-4.038E-1	4.373E+0	9.161E+0
-3.925E-1	4.298E+0	9.161E+0
-3.925E-1	4.379E+0	9.242E+0
-4.022E-1	4.285E+0	9.219E+0
-4.022E-1	4.292E+0	9.323E+0
-3.941E-1	4.324E+0	9.304E+0
-3.941E-1	4.363E+0	9.206E+0
-4.022E-1	4.243E+0	9.372E+0
-4.022E-1	4.392E+0	9.161E+0
-3.941E-1	4.344E+0	9.226E+0
-3.925E-1	4.337E+0	9.190E+0
-4.038E-1	4.292E+0	9.167E+0
-4.006E-1	4.318E+0	9.174E+0
-3.941E-1	4.292E+0	9.232E+0
-3.941E-1	4.353E+0	9.242E+0
-4.055E-1	4.305E+0	9.313E+0
-4.006E-1	4.311E+0	9.229E+0
-3.925E-1	4.334E+0	9.197E+0
-3.973E-1	4.298E+0	9.096E+0
-4.022E-1	4.302E+0	9.236E+0
-4.038E-1	4.392E+0	9.132E+0
-3.941E-1	4.327E+0	9.187E+0
-3.941E-1	4.263E+0	9.307E+0
-4.038E-1	4.373E+0	9.177E+0
-4.055E-1	4.350E+0	9.346E+0
-3.941E-1	4.334E+0	9.154E+0
-3.973E-1	4.272E+0	9.278E+0
-4.038E-1	4.360E+0	9.145E+0
-4.022E-1	4.324E+0	9.229E+0
-3.941E-1	4.344E+0	9.245E+0
-3.957E-1	4.373E+0	9.223E+0
-4.006E-1	4.376E+0	9.252E+0
-4.022E-1	4.259E+0	9.213E+0
-3.925E-1	4.272E+0	9.203E+0
-3.957E-1	4.269E+0	9.219E+0
-4.022E-1	4.308E+0	9.223E+0
-4.006E-1	4.357E+0	9.103E+0
-3.925E-1	4.315E+0	9.223E+0
-3.957E-1	4.302E+0	9.216E+0
-4.022E-1	4.220E+0	9.138E+0
-3.990E-1	4.311E+0	9.210E+0
-3.957E-1	4.308E+0	9.180E+0
-3.941E-1	4.289E+0	9.132E+0
-4.038E-1	4.337E+0	9.304E+0
-4.006E-1	4.353E+0	9.122E+0
-3.941E-1	4.318E+0	9.044E+0
-3.957E-1	4.344E+0	9.330E+0
-4.022E-1	4.220E+0	9.229E+0
-4.006E-1	4.353E+0	9.245E+0
-3.925E-1	4.379E+0	9.249E+0
-3.957E-1	4.305E+0	9.206E+0
-4.055E-1	4.389E+0	9.271E+0
-3.990E-1	4.292E+0	9.203E+0
-3.957E-1	4.334E+0	9.174E+0
-3.957E-1	4.360E+0	9.187E+0
-4.038E-1	4.263E+0	9.145E+0
-4.006E-1	4.285E+0	9.171E+0
-3.941E-1	4.412E+0	9.304E+0
-3.925E-1	4.276E+0	9.154E+0
-4.022E-1	4.292E+0	9.112E+0
-4.006E-1	4.360E+0	9.245E+0
-3.925E-1	4.318E+0	9.239E+0
-3.925E-1	4.318E+0	9.190E+0
-4.038E-1	4.344E+0	9.271E+0
-3.990E-1	4.305E+0	9.245E+0
-3.909E-1	4.285E+0	9.229E+0
-3.941E-1	4.347E+0	9.206E+0
-4.006E-1	4.350E+0	9.203E+0
-4.006E-1	4.282E+0	9.210E+0
-3.925E-1	4.399E+0	9.187E+0
-3.957E-1	4.220E+0	9.086E+0
-4.022E-1	4.295E+0	9.216E+0
-4.022E-1	4.340E+0	9.193E+0
-3.941E-1	4.357E+0	9.210E+0
-3.925E-1	4.298E+0	9.161E+0
-4.022E-1	4.321E+0	9.310E+0
-4.006E-1	4.266E+0	9.206E+0
-3.941E-1	4.357E+0	9.317E+0
-3.957E-1	4.269E+0	9.167E+0
-4.055E-1	4.386E+0	9.245E+0
-4.022E-1	4.285E+0	9.255E+0
-3.941E-1	4.311E+0	9.125E+0
-3.892E-1	4.331E+0	9.258E+0
-4.038E-1	4.366E+0	9.210E+0
-4.022E-1	4.435E+0	9.167E+0
-3.941E-1	4.305E+0	9.054E+0
-3.941E-1	4.363E+0	9.219E+0
-4.055E-1	4.363E+0	9.275E+0
-4.022E-1	4.379E+0	9.164E+0
-3.941E-1	4.363E+0	9.281E+0
-3.941E-1	4.383E+0	9.167E+0
-4.022E-1	4.289E+0	9.216E+0
-4.022E-1	4.302E+0	9.142E+0
-3.925E-1	4.373E+0	9.116E+0
-3.925E-1	4.357E+0	9.177E+0
-4.006E-1	4.357E+0	9.281E+0
-4.038E-1	4.302E+0	9.148E+0
-3.941E-1	4.344E+0	9.216E+0
-3.957E-1	4.321E+0	9.171E+0
-4.006E-1	4.311E+0	9.291E+0
-4.006E-1	4.337E+0	9.271E+0
-3.941E-1	4.340E+0	9.239E+0
-3.941E-1	4.298E+0	9.265E+0
-4.022E-1	4.357E+0	9.239E+0
-4.006E-1	4.396E+0	9.216E+0
-3.957E-1	4.289E+0	9.236E+0
-3.925E-1	4.240E+0	9.271E+0
-4.022E-1	4.324E+0	9.252E+0
-4.006E-1	4.272E+0	9.291E+0
-3.957E-1	4.311E+0	9.236E+0
-3.957E-1	4.373E+0	9.138E+0
-4.022E-1	4.376E+0	9.177E+0
-4.022E-1	4.259E+0	9.174E+0
-3.925E-1	4.334E+0	9.265E+0
-3.909E-1	4.318E+0	9.187E+0
-4.006E-1	4.379E+0	9.180E+0
-4.006E-1	4.253E+0	9.177E+0
-3.941E-1	4.302E+0	9.265E+0
-3.973E-1	4.311E+0	9.226E+0
-4.038E-1	4.344E+0	9.184E+0
-3.990E-1	4.279E+0	9.148E+0
-3.941E-1	4.327E+0	9.122E+0
-3.957E-1	4.344E+0	9.245E+0
-4.055E-1	4.376E+0	9.203E+0
-4.022E-1	4.311E+0	9.145E+0
-3.925E-1	4.321E+0	9.226E+0
-3.941E-1	4.347E+0	9.219E+0
-4.022E-1	4.246E+0	9.122E+0
-3.990E-1	4.318E+0	9.151E+0
-3.941E-1	4.305E+0	9.161E+0
-3.957E-1	4.373E+0	9.145E+0
-4.071E-1	4.295E+0	9.229E+0
-4.022E-1	4.305E+0	9.009E+0
-3.941E-1	4.357E+0	9.213E+0
-3.957E-1	4.370E+0	9.197E+0
-4.038E-1	4.302E+0	9.281E+0
-4.006E-1	4.315E+0	9.223E+0
-3.941E-1	4.431E+0	9.226E+0
-3.957E-1	4.289E+0	9.129E+0
-3.990E-1	4.282E+0	9.174E+0
-4.055E-1	4.292E+0	9.210E+0
-3.925E-1	4.324E+0	9.255E+0
-3.941E-1	4.311E+0	9.262E+0
-3.990E-1	4.233E+0	9.245E+0
-4.022E-1	4.207E+0	9.291E+0
-3.941E-1	4.295E+0	9.307E+0
-3.973E-1	4.315E+0	9.255E+0
-4.022E-1	4.246E+0	9.197E+0
-4.022E-1	4.334E+0	9.229E+0
-3.925E-1	4.311E+0	9.219E+0
-3.973E-1	4.285E+0	9.242E+0
-4.022E-1	4.344E+0	9.216E+0
-4.022E-1	4.279E+0	9.122E+0
-3.892E-1	4.337E+0	9.174E+0
-3.957E-1	4.269E+0	9.278E+0
-4.006E-1	4.302E+0	9.116E+0
-4.006E-1	4.376E+0	9.317E+0
-3.925E-1	4.285E+0	9.197E+0
-3.957E-1	4.315E+0	9.167E+0
-4.006E-1	4.363E+0	9.197E+0
-4.038E-1	4.340E+0	9.239E+0
-3.925E-1	4.334E+0	9.171E+0
-3.925E-1	4.256E+0	9.294E+0
-4.038E-1	4.279E+0	9.174E+0
-3.990E-1	4.324E+0	9.239E+0
-3.941E-1	4.347E+0	9.242E+0
-3.941E-1	4.396E+0	9.138E+0
-4.022E-1	4.256E+0	9.206E+0
-4.022E-1	4.331E+0	9.164E+0
-3.909E-1	4.308E+0	9.281E+0
-3.957E-1	4.344E+0	9.229E+0
-4.022E-1	4.272E+0	9.223E+0
-4.038E-1	4.298E+0	9.242E+0
-3.925E-1	4.240E+0	9.177E+0
-3.957E-1	4.340E+0	9.145E+0
-3.990E-1	4.305E+0	9.232E+0
-4.022E-1	4.392E+0	9.190E+0
-3.941E-1	4.272E+0	9.330E+0
-3.941E-1	4.350E+0	9.206E+0
-4.006E-1	4.350E+0	9.284E+0
-4.006E-1	4.259E+0	9.184E+0
-3.925E-1	4.392E+0	9.213E+0
-3.973E-1	4.386E+0	9.232E+0
-4.038E-1	4.331E+0	9.287E+0
-4.006E-1	4.347E+0	9.193E+0
-3.957E-1	4.327E+0	9.265E+0
-3.957E-1	4.240E+0	9.210E+0
-4.022E-1	4.259E+0	9.044E+0
-4.022E-1	4.379E+0	9.255E+0
-3.925E-1	4.389E+0	9.210E+0
-3.973E-1	4.276E+0	9.219E+0
-4.038E-1	4.373E+0	9.190E+0
-4.006E-1	4.327E+0	9.232E+0
-3.925E-1	4.292E+0	9.226E+0
-3.957E-1	4.399E+0	9.245E+0
-4.038E-1	4.370E+0	9.245E+0
-4.022E-1	4.373E+0	9.122E+0
-3.957E-1	4.324E+0	9.271E+0
-3.925E-1	4.334E+0	9.320E+0
-4.038E-1	4.373E+0	9.265E+0
-4.022E-1	4.295E+0	9.258E+0
-3.941E-1	4.324E+0	9.307E+0
-3.941E-1	4.315E+0	9.239E+0
-4.006E-1	4.298E+0	9.177E+0
-4.006E-1	4.318E+0	9.213E+0
-3.925E-1	4.321E+0	9.096E+0
-3.941E-1	4.376E+0	9.252E+0
-4.038E-1	4.344E+0	9.242E+0
-4.022E-1	4.399E+0	9.245E+0
-3.941E-1	4.253E+0	9.291E+0
-3.925E-1	4.305E+0	9.213E+0
-4.006E-1	4.344E+0	9.200E+0
-4.022E-1	4.295E+0	9.239E+0
-3.925E-1	4.350E+0	9.200E+0
-3.957E-1	4.324E+0	9.112E+0
-4.022E-1	4.259E+0	9.132E+0
-4.006E-1	4.324E+0	9.197E+0
-3.925E-1	4.266E+0	9.203E+0
-3.925E-1	4.315E+0	9.145E+0
-4.022E-1	4.350E+0	9.122E+0
-3.990E-1	4.305E+0	9.187E+0
-3.941E-1	4.269E+0	9.307E+0
-3.957E-1	4.240E+0	9.099E+0
-4.006E-1	4.243E+0	9.142E+0
-3.973E-1	4.331E+0	9.142E+0
-3.941E-1	4.217E+0	9.245E+0
-3.941E-1	4.324E+0	9.193E+0
-3.990E-1	4.451E+0	9.135E+0
-4.006E-1	4.315E+0	9.206E+0
-3.909E-1	4.409E+0	9.177E+0
-3.957E-1	4.289E+0	9.210E+0
-4.006E-1	4.353E+0	9.171E+0
-4.006E-1	4.230E+0	9.171E+0
-3.941E-1	4.305E+0	9.262E+0
-3.973E-1	4.435E+0	9.206E+0
-3.990E-1	4.334E+0	9.187E+0
-3.973E-1	4.324E+0	9.236E+0
-3.941E-1	4.237E+0	9.206E+0
-3.941E-1	4.308E+0	9.268E+0
-4.038E-1	4.321E+0	9.226E+0
-3.973E-1	4.431E+0	9.197E+0
-3.925E-1	4.266E+0	9.213E+0
-3.973E-1	4.370E+0	9.203E+0
-4.022E-1	4.315E+0	9.333E+0
-3.957E-1	4.324E+0	9.300E+0
-3.957E-1	4.383E+0	9.161E+0
-3.909E-1	4.282E+0	9.180E+0
-4.022E-1	4.279E+0	9.154E+0
-4.038E-1	4.324E+0	9.190E+0
-3.957E-1	4.370E+0	9.213E+0
-3.941E-1	4.266E+0	9.229E+0
-4.006E-1	4.259E+0	9.164E+0
-4.006E-1	4.321E+0	9.197E+0
-3.957E-1	4.233E+0	9.132E+0
-3.941E-1	4.331E+0	9.219E+0
-3.990E-1	4.298E+0	9.210E+0
-4.006E-1	4.337E+0	9.330E+0
-3.925E-1	4.324E+0	9.184E+0
-3.957E-1	4.350E+0	9.229E+0
-4.038E-1	4.337E+0	9.258E+0
-3.990E-1	4.292E+0	9.197E+0
-3.909E-1	4.363E+0	9.304E+0
-3.957E-1	4.331E+0	9.106E+0
-4.038E-1	4.340E+0	9.167E+0
-4.006E-1	4.373E+0	9.184E+0
-3.941E-1	4.324E+0	9.190E+0
-3.941E-1	4.331E+0	9.148E+0
-4.022E-1	4.350E+0	9.138E+0
-4.006E-1	4.302E+0	9.323E+0
-3.941E-1	4.266E+0	9.281E+0
-3.973E-1	4.298E+0	9.112E+0
-4.006E-1	4.324E+0	9.232E+0
-4.006E-1	4.305E+0	9.119E+0
-3.925E-1	4.331E+0	9.203E+0
-3.925E-1	4.350E+0	9.109E+0
-4.006E-1	4.263E+0	9.180E+0
-4.022E-1	4.363E+0	9.294E+0
-3.957E-1	4.327E+0	9.193E+0
-3.957E-1	4.311E+0	9.213E+0
-3.990E-1	4.392E+0	9.180E+0
-4.022E-1	4.259E+0	9.171E+0
-3.941E-1	4.321E+0	9.180E+0
-3.925E-1	4.302E+0	9.210E+0
-4.022E-1	4.331E+0	9.190E+0
-4.006E-1	4.370E+0	9.012E+0
-3.957E-1	4.276E+0	9.171E+0
-3.957E-1	4.305E+0	9.294E+0
-4.022E-1	4.357E+0	9.129E+0
-4.022E-1	4.256E+0	9.216E+0
-3.925E-1	4.259E+0	9.216E+0
-3.941E-1	4.353E+0	9.242E+0
-4.022E-1	4.412E+0	9.271E+0
-4.022E-1	4.263E+0	9.304E+0
-3.941E-1	4.269E+0	9.206E+0
-3.941E-1	4.363E+0	9.206E+0
-4.022E-1	4.376E+0	9.265E+0
-4.006E-1	4.318E+0	9.116E+0
-3.925E-1	4.409E+0	9.229E+0
-3.957E-1	4.308E+0	9.164E+0
-4.022E-1	4.331E+0	9.229E+0
-4.022E-1	4.276E+0	9.281E+0
-3.941E-1	4.327E+0	9.145E+0
-3.957E-1	4.360E+0	9.206E+0
-4.006E-1	4.259E+0	9.180E+0
-4.006E-1	4.321E+0	9.255E+0
-3.925E-1	4.350E+0	9.142E+0
-3.909E-1	4.302E+0	9.304E+0
-4.006E-1	4.389E+0	9.129E+0
-4.022E-1	4.363E+0	9.190E+0
-3.925E-1	4.253E+0	9.219E+0
-3.941E-1	4.292E+0	9.073E+0
-4.038E-1	4.318E+0	9.326E+0
-4.022E-1	4.331E+0	9.161E+0
-3.909E-1	4.422E+0	9.275E+0
-3.941E-1	4.233E+0	9.326E+0
-4.038E-1	4.308E+0	9.106E+0
-3.990E-1	4.279E+0	9.242E+0
-3.909E-1	4.383E+0	9.161E+0
-3.941E-1	4.318E+0	9.184E+0
-4.006E-1	4.256E+0	9.154E+0
-3.973E-1	4.373E+0	9.116E+0
-3.925E-1	4.360E+0	9.190E+0
-3.957E-1	4.285E+0	9.252E+0
-4.055E-1	4.334E+0	9.103E+0
-4.006E-1	4.370E+0	9.177E+0
-3.892E-1	4.392E+0	9.132E+0
-3.957E-1	4.344E+0	9.190E+0
-4.038E-1	4.344E+0	9.291E+0
-3.990E-1	4.243E+0	9.310E+0
-3.925E-1	4.282E+0	9.142E+0
-3.925E-1	4.295E+0	9.158E+0
-4.022E-1	4.308E+0	9.109E+0
-4.006E-1	4.295E+0	9.249E+0
-3.892E-1	4.282E+0	9.294E+0
-3.957E-1	4.292E+0	9.268E+0
-4.022E-1	4.337E+0	9.236E+0
-3.973E-1	4.331E+0	9.125E+0
-3.909E-1	4.353E+0	9.180E+0
-3.925E-1	4.379E+0	9.086E+0
-3.990E-1	4.321E+0	9.210E+0
-3.990E-1	4.357E+0	9.151E+0
-3.941E-1	4.324E+0	9.252E+0
-3.925E-1	4.211E+0	9.184E+0
-4.006E-1	4.311E+0	9.206E+0
-4.022E-1	4.259E+0	9.145E+0
-3.925E-1	4.276E+0	9.197E+0
-3.925E-1	4.279E+0	9.187E+0
-4.038E-1	4.324E+0	9.206E+0
-4.006E-1	4.282E+0	9.369E+0
-3.941E-1	4.379E+0	9.278E+0
-3.925E-1	4.318E+0	9.236E+0
-4.038E-1	4.327E+0	9.206E+0
-4.022E-1	4.347E+0	9.180E+0
-3.909E-1	4.253E+0	9.197E+0
-3.941E-1	4.340E+0	9.164E+0
-4.006E-1	4.327E+0	9.210E+0
-4.006E-1	4.230E+0	9.171E+0
-3.925E-1	4.302E+0	9.184E+0
-3.957E-1	4.318E+0	9.093E+0
-3.990E-1	4.298E+0	9.213E+0
-4.006E-1	4.422E+0	9.106E+0
-3.941E-1	4.311E+0	9.258E+0
-3.941E-1	4.233E+0	9.252E+0
-4.038E-1	4.344E+0	9.161E+0
-4.006E-1	4.311E+0	9.122E+0
-3.892E-1	4.282E+0	9.167E+0
-3.925E-1	4.392E+0	9.291E+0
-3.990E-1	4.396E+0	9.096E+0
-4.038E-1	4.233E+0	9.167E+0
-3.925E-1	4.318E+0	9.197E+0
-3.925E-1	4.373E+0	9.245E+0
-4.022E-1	4.276E+0	9.330E+0
-3.973E-1	4.315E+0	9.229E+0
-3.941E-1	4.295E+0	9.210E+0
-3.925E-1	4.253E+0	9.223E+0
-3.990E-1	4.331E+0	9.219E+0
-3.990E-1	4.340E+0	9.236E+0
-3.925E-1	4.340E+0	9.158E+0
-3.941E-1	4.276E+0	9.187E+0
-3.990E-1	4.340E+0	9.275E+0
-3.990E-1	4.217E+0	9.145E+0
-3.925E-1	4.259E+0	9.223E+0
-3.941E-1	4.285E+0	9.300E+0
-4.006E-1	4.360E+0	9.171E+0
-3.990E-1	4.276E+0	9.145E+0
-3.941E-1	4.344E+0	9.090E+0
-3.941E-1	4.272E+0	9.154E+0
-4.006E-1	4.357E+0	9.190E+0
-4.022E-1	4.282E+0	9.193E+0
-3.941E-1	4.311E+0	9.132E+0
-3.925E-1	4.282E+0	9.135E+0
-4.022E-1	4.308E+0	9.346E+0
-4.022E-1	4.302E+0	9.265E+0
-3.925E-1	4.295E+0	9.223E+0
-3.925E-1	4.357E+0	9.177E+0
-3.990E-1	4.292E+0	9.073E+0
-3.990E-1	4.308E+0	9.125E+0
-3.925E-1	4.370E+0	9.129E+0
-3.925E-1	4.357E+0	9.158E+0
-4.006E-1	4.230E+0	9.343E+0
-3.990E-1	4.360E+0	9.291E+0
-3.909E-1	4.285E+0	9.216E+0
-3.925E-1	4.305E+0	9.158E+0
-4.022E-1	4.318E+0	9.339E+0
-4.006E-1	4.344E+0	9.291E+0
-3.925E-1	4.366E+0	9.187E+0
-3.925E-1	4.347E+0	9.180E+0
-4.022E-1	4.285E+0	9.187E+0
-3.973E-1	4.279E+0	9.232E+0
-3.892E-1	4.302E+0	9.210E+0
-3.941E-1	4.298E+0	9.142E+0
-4.006E-1	4.233E+0	9.206E+0
-4.022E-1	4.383E+0	9.154E+0
-3.909E-1	4.376E+0	9.161E+0
-3.909E-1	4.383E+0	9.187E+0
-4.006E-1	4.340E+0	9.154E+0
-3.990E-1	4.279E+0	9.310E+0
-3.909E-1	4.269E+0	9.219E+0
-3.941E-1	4.282E+0	9.174E+0
-4.038E-1	4.396E+0	9.171E+0
-3.990E-1	4.285E+0	9.180E+0
-3.909E-1	4.334E+0	9.190E+0
-3.925E-1	4.334E+0	9.193E+0
-3.990E-1	4.350E+0	9.109E+0
-3.990E-1	4.292E+0	9.300E+0
-3.892E-1	4.279E+0	9.171E+0
-3.909E-1	4.279E+0	9.080E+0
-4.006E-1	4.376E+0	9.187E+0
-3.957E-1	4.302E+0	9.226E+0
-3.909E-1	4.331E+0	9.287E+0
-3.909E-1	4.347E+0	9.304E+0
-4.006E-1	4.298E+0	9.271E+0
-3.990E-1	4.308E+0	9.193E+0
-3.909E-1	4.324E+0	9.129E+0
-3.925E-1	4.321E+0	9.294E+0
-4.006E-1	4.259E+0	9.125E+0
-4.022E-1	4.357E+0	9.083E+0
-3.892E-1	4.321E+0	9.223E+0
-3.909E-1	4.295E+0	9.184E+0
-4.006E-1	4.263E+0	9.213E+0
-3.990E-1	4.340E+0	9.249E+0
-3.909E-1	4.289E+0	9.138E+0
-3.925E-1	4.334E+0	9.180E+0
-3.990E-1	4.318E+0	9.206E+0
-3.990E-1	4.337E+0	9.330E+0
-3.892E-1	4.305E+0	9.262E+0
-3.941E-1	4.308E+0	9.070E+0
-4.022E-1	4.259E+0	9.239E+0
-3.990E-1	4.327E+0	9.129E+0
-3.909E-1	4.321E+0	9.135E+0
-3.941E-1	4.321E+0	9.236E+0
-4.022E-1	4.282E+0	9.180E+0
-4.006E-1	4.331E+0	9.171E+0
-3.925E-1	4.269E+0	9.077E+0
-3.909E-1	4.315E+0	9.249E+0
-4.006E-1	4.269E+0	9.180E+0
-4.006E-1	4.324E+0	9.132E+0
-3.909E-1	4.383E+0	9.164E+0
-3.909E-1	4.305E+0	9.135E+0
-4.006E-1	4.360E+0	9.125E+0
-4.006E-1	4.321E+0	9.249E+0
-3.892E-1	4.340E+0	9.109E+0
-3.925E-1	4.279E+0	9.193E+0
-4.006E-1	4.340E+0	9.203E+0
-3.973E-1	4.327E+0	9.239E+0
-3.925E-1	4.344E+0	9.161E+0
-3.941E-1	4.298E+0	9.073E+0
-3.990E-1	4.256E+0	9.216E+0
-3.973E-1	4.295E+0	9.077E+0
-3.909E-1	4.311E+0	9.138E+0
-3.909E-1	4.379E+0	9.200E+0
-4.006E-1	4.308E+0	9.184E+0
-3.990E-1	4.311E+0	9.154E+0
-3.876E-1	4.305E+0	9.245E+0
-3.941E-1	4.344E+0	9.193E+0
-4.022E-1	4.315E+0	9.122E+0
-3.990E-1	4.279E+0	9.122E+0
-3.909E-1	4.321E+0	9.145E+0
-3.892E-1	4.337E+0	9.239E+0
-4.006E-1	4.272E+0	9.184E+0
-3.990E-1	4.276E+0	9.164E+0
-3.909E-1	4.357E+0	9.206E+0
-3.925E-1	4.353E+0	9.236E+0
-4.006E-1	4.266E+0	9.177E+0
-3.990E-1	4.376E+0	9.154E+0
-3.909E-1	4.308E+0	9.125E+0
-3.925E-1	4.350E+0	9.271E+0
-4.006E-1	4.331E+0	9.154E+0
-4.006E-1	4.357E+0	9.161E+0
-3.925E-1	4.321E+0	9.135E+0
-3.925E-1	4.340E+0	9.106E+0
-3.990E-1	4.331E+0	9.122E+0
-3.973E-1	4.405E+0	9.326E+0
-3.909E-1	4.363E+0	9.213E+0
-3.925E-1	4.292E+0	9.304E+0
-4.006E-1	4.289E+0	9.216E+0
-4.006E-1	4.321E+0	9.226E+0
-3.892E-1	4.321E+0	9.239E+0
-3.925E-1	4.399E+0	9.132E+0
-3.990E-1	4.266E+0	9.064E+0
-3.990E-1	4.344E+0	9.132E+0
-3.909E-1	4.396E+0	9.287E+0
-3.925E-1	4.315E+0	9.158E+0
-3.990E-1	4.295E+0	9.184E+0
-4.006E-1	4.311E+0	9.054E+0
-3.892E-1	4.305E+0	9.232E+0
-3.925E-1	4.353E+0	9.265E+0
-3.990E-1	4.344E+0	9.142E+0
-3.973E-1	4.327E+0	9.242E+0
-3.909E-1	4.272E+0	9.190E+0
-3.909E-1	4.295E+0	9.249E+0
-3.990E-1	4.220E+0	9.122E+0
-4.006E-1	4.315E+0	9.174E+0
-3.892E-1	4.295E+0	9.125E+0
-3.925E-1	4.217E+0	9.180E+0
-4.006E-1	4.428E+0	9.132E+0
-3.973E-1	4.266E+0	9.158E+0
-3.876E-1	4.340E+0	9.158E+0
-3.909E-1	4.379E+0	9.320E+0
-4.022E-1	4.321E+0	9.284E+0
-3.990E-1	4.334E+0	9.219E+0
-3.876E-1	4.321E+0	9.106E+0
-3.957E-1	4.327E+0	9.125E+0
-3.990E-1	4.285E+0	9.080E+0
-3.973E-1	4.366E+0	9.083E+0
-3.892E-1	4.350E+0	9.138E+0
-3.941E-1	4.344E+0	9.184E+0
-3.973E-1	4.334E+0	9.171E+0
-3.957E-1	4.182E+0	9.122E+0
-3.892E-1	4.318E+0	9.242E+0
-3.941E-1	4.224E+0	9.223E+0
-3.990E-1	4.285E+0	9.200E+0
-3.973E-1	4.464E+0	9.203E+0
-3.909E-1	4.318E+0	9.219E+0
-3.925E-1	4.344E+0	9.047E+0
-3.990E-1	4.321E+0	9.245E+0
-4.006E-1	4.289E+0	9.138E+0
-3.892E-1	4.360E+0	9.219E+0
-3.941E-1	4.282E+0	9.142E+0
-4.006E-1	4.308E+0	9.262E+0
-3.990E-1	4.324E+0	9.281E+0
-3.925E-1	4.266E+0	9.232E+0
-3.909E-1	4.409E+0	9.038E+0
-4.006E-1	4.327E+0	9.154E+0
-3.973E-1	4.315E+0	9.193E+0
-3.892E-1	4.311E+0	9.174E+0
-3.925E-1	4.266E+0	9.320E+0
-3.957E-1	4.266E+0	9.187E+0
-3.973E-1	4.311E+0	9.135E+0
-3.909E-1	4.305E+0	9.051E+0
-3.925E-1	4.327E+0	9.232E+0
-3.990E-1	4.383E+0	9.154E+0
-3.990E-1	4.324E+0	9.232E+0
-3.892E-1	4.311E+0	9.171E+0
-3.892E-1	4.224E+0	9.080E+0
-3.957E-1	4.302E+0	9.193E+0
-4.006E-1	4.383E+0	9.099E+0
-3.909E-1	4.389E+0	9.161E+0
-3.957E-1	4.353E+0	9.135E+0
-4.006E-1	4.379E+0	9.167E+0
-3.973E-1	4.324E+0	9.180E+0
-3.941E-1	4.334E+0	9.200E+0
-3.909E-1	4.321E+0	9.213E+0
-3.990E-1	4.318E+0	9.197E+0
-3.973E-1	4.363E+0	9.148E+0
-3.876E-1	4.298E+0	9.047E+0
-3.925E-1	4.308E+0	9.177E+0
-3.990E-1	4.357E+0	9.190E+0
-3.973E-1	4.315E+0	9.180E+0
-3.892E-1	4.279E+0	9.232E+0
-3.941E-1	4.311E+0	9.129E+0
-3.973E-1	4.292E+0	9.213E+0
-4.006E-1	4.357E+0	9.151E+0
-3.892E-1	4.295E+0	9.177E+0
-3.909E-1	4.224E+0	9.190E+0
-4.022E-1	4.340E+0	9.125E+0
-3.973E-1	4.360E+0	9.135E+0
-3.892E-1	4.360E+0	9.171E+0
-3.909E-1	4.311E+0	9.021E+0
-4.006E-1	4.266E+0	9.200E+0
-3.973E-1	4.220E+0	9.151E+0
-3.925E-1	4.295E+0	9.164E+0
-3.925E-1	4.357E+0	9.232E+0
-3.973E-1	4.366E+0	9.203E+0
-3.973E-1	4.246E+0	9.012E+0
-3.925E-1	4.243E+0	9.200E+0
-3.909E-1	4.279E+0	9.138E+0
-4.006E-1	4.295E+0	9.187E+0
-4.022E-1	4.256E+0	9.142E+0
-3.909E-1	4.337E+0	9.012E+0
-3.925E-1	4.246E+0	9.138E+0
-4.006E-1	4.353E+0	9.151E+0
-3.990E-1	4.376E+0	9.164E+0
-3.876E-1	4.276E+0	9.313E+0
-3.909E-1	4.305E+0	9.206E+0
-3.957E-1	4.350E+0	9.190E+0
-3.973E-1	4.337E+0	9.103E+0
-3.892E-1	4.282E+0	9.193E+0
-3.892E-1	4.298E+0	9.158E+0
-3.973E-1	4.295E+0	9.132E+0
-3.957E-1	4.392E+0	9.216E+0
-3.925E-1	4.334E+0	9.278E+0
-3.909E-1	4.331E+0	9.239E+0
-3.973E-1	4.373E+0	9.112E+0
-3.941E-1	4.370E+0	9.070E+0
-3.892E-1	4.308E+0	9.151E+0
-3.909E-1	4.263E+0	9.216E+0
-3.973E-1	4.412E+0	8.986E+0
-3.973E-1	4.376E+0	9.151E+0
-3.909E-1	4.324E+0	9.073E+0
-3.909E-1	4.357E+0	9.174E+0
-3.990E-1	4.376E+0	9.216E+0
-3.990E-1	4.289E+0	9.021E+0
-3.909E-1	4.327E+0	9.177E+0
-3.909E-1	4.285E+0	9.103E+0
-3.990E-1	4.279E+0	9.151E+0
-3.990E-1	4.272E+0	9.158E+0
-3.909E-1	4.295E+0	9.122E+0
-3.941E-1	4.373E+0	9.216E+0
-3.990E-1	4.305E+0	9.073E+0
-3.990E-1	4.282E+0	9.174E+0
-3.909E-1	4.227E+0	9.177E+0
-3.892E-1	4.340E+0	9.232E+0
-4.006E-1	4.418E+0	9.200E+0
-3.973E-1	4.357E+0	9.164E+0
-3.876E-1	4.334E+0	9.151E+0
-3.909E-1	4.256E+0	9.119E+0
-3.990E-1	4.250E+0	9.070E+0
-3.990E-1	4.311E+0	9.262E+0
-3.925E-1	4.256E+0	9.119E+0
-3.909E-1	4.324E+0	9.236E+0
-3.990E-1	4.360E+0	9.249E+0
-3.957E-1	4.266E+0	9.174E+0
-3.909E-1	4.386E+0	9.232E+0
-3.892E-1	4.302E+0	9.210E+0
-3.973E-1	4.298E+0	9.203E+0
-3.957E-1	4.292E+0	9.193E+0
-3.876E-1	4.318E+0	9.109E+0
-3.876E-1	4.347E+0	9.197E+0
-3.957E-1	4.318E+0	9.090E+0
-3.973E-1	4.279E+0	9.073E+0
-3.909E-1	4.292E+0	9.167E+0
-3.892E-1	4.315E+0	9.093E+0
-3.957E-1	4.250E+0	9.145E+0
-3.990E-1	4.337E+0	9.138E+0
-3.909E-1	4.263E+0	9.187E+0
-3.876E-1	4.334E+0	9.158E+0
-3.973E-1	4.389E+0	9.323E+0
-3.973E-1	4.337E+0	9.116E+0
-3.892E-1	4.298E+0	9.187E+0
-3.909E-1	4.318E+0	9.112E+0
-3.990E-1	4.379E+0	9.112E+0
-3.990E-1	4.308E+0	9.132E+0
-3.892E-1	4.207E+0	9.197E+0
-3.909E-1	4.331E+0	9.103E+0
-3.973E-1	4.370E+0	9.219E+0
-3.990E-1	4.263E+0	9.142E+0
-3.925E-1	4.321E+0	9.083E+0
-3.941E-1	4.289E+0	9.265E+0
-3.957E-1	4.305E+0	9.129E+0
-3.973E-1	4.259E+0	9.112E+0
-3.876E-1	4.298E+0	9.142E+0
-3.909E-1	4.305E+0	9.174E+0
-3.990E-1	4.347E+0	9.297E+0
-3.957E-1	4.172E+0	9.252E+0
-3.892E-1	4.321E+0	9.174E+0
-3.892E-1	4.422E+0	9.135E+0
-4.022E-1	4.360E+0	9.093E+0
-3.990E-1	4.276E+0	9.187E+0
-3.892E-1	4.327E+0	9.154E+0
-3.909E-1	4.347E+0	9.090E+0
-3.990E-1	4.327E+0	9.255E+0
-3.973E-1	4.305E+0	9.245E+0
-3.925E-1	4.246E+0	9.262E+0
-3.909E-1	4.272E+0	9.229E+0
-4.006E-1	4.279E+0	9.103E+0
-3.973E-1	4.324E+0	9.200E+0
-3.892E-1	4.353E+0	9.119E+0
-3.925E-1	4.353E+0	9.174E+0
-3.990E-1	4.263E+0	9.148E+0
-3.990E-1	4.269E+0	9.184E+0
-3.892E-1	4.272E+0	9.210E+0
-3.925E-1	4.256E+0	9.116E+0
-3.957E-1	4.272E+0	9.142E+0
-3.973E-1	4.337E+0	9.122E+0
-3.876E-1	4.282E+0	9.255E+0
-3.909E-1	4.295E+0	9.064E+0
-3.973E-1	4.302E+0	9.129E+0
-3.973E-1	4.227E+0	9.239E+0
-3.925E-1	4.363E+0	9.164E+0
-3.925E-1	4.256E+0	9.174E+0
-3.973E-1	4.198E+0	9.242E+0
-3.957E-1	4.347E+0	9.252E+0
-3.892E-1	4.282E+0	9.083E+0
-3.876E-1	4.327E+0	9.219E+0
-3.973E-1	4.295E+0	9.125E+0
-3.990E-1	4.269E+0	9.226E+0
-3.892E-1	4.289E+0	9.164E+0
-3.925E-1	4.363E+0	9.206E+0
-3.973E-1	4.315E+0	9.216E+0
-3.973E-1	4.315E+0	9.206E+0
-3.909E-1	4.350E+0	9.154E+0
-3.909E-1	4.305E+0	9.278E+0
-3.990E-1	4.363E+0	9.284E+0
-3.990E-1	4.246E+0	9.044E+0
-3.925E-1	4.357E+0	9.242E+0
-3.876E-1	4.246E+0	9.122E+0
-3.973E-1	4.337E+0	9.171E+0
-3.990E-1	4.412E+0	9.232E+0
-3.909E-1	4.302E+0	9.142E+0
-3.892E-1	4.318E+0	9.093E+0
-3.957E-1	4.334E+0	9.190E+0
-3.990E-1	4.237E+0	9.180E+0
-3.892E-1	4.373E+0	9.099E+0
-3.892E-1	4.198E+0	9.158E+0
-3.973E-1	4.373E+0	9.177E+0
-3.973E-1	4.327E+0	9.132E+0
-3.909E-1	4.214E+0	9.239E+0
-3.892E-1	4.315E+0	9.219E+0
-4.006E-1	4.327E+0	9.109E+0
-3.973E-1	4.256E+0	9.077E+0
-3.892E-1	4.253E+0	9.226E+0
-3.892E-1	4.305E+0	9.112E+0
-3.990E-1	4.337E+0	9.054E+0
-4.006E-1	4.321E+0	9.193E+0
-3.892E-1	4.289E+0	9.184E+0
-3.892E-1	4.269E+0	9.051E+0
-3.957E-1	4.256E+0	9.252E+0
-3.990E-1	4.272E+0	9.297E+0
-3.892E-1	4.366E+0	9.184E+0
-3.892E-1	4.207E+0	9.297E+0
-3.990E-1	4.253E+0	9.180E+0
-3.990E-1	4.379E+0	9.151E+0
-3.909E-1	4.282E+0	9.158E+0
-3.876E-1	4.220E+0	9.177E+0
-3.957E-1	4.230E+0	9.190E+0
-4.006E-1	4.340E+0	9.184E+0
-3.860E-1	4.308E+0	9.229E+0
-3.892E-1	4.282E+0	9.158E+0
-3.957E-1	4.276E+0	9.096E+0
-3.941E-1	4.357E+0	9.197E+0
-3.909E-1	4.224E+0	9.365E+0
-3.909E-1	4.379E+0	9.297E+0
-3.973E-1	4.295E+0	9.067E+0
-3.973E-1	4.321E+0	9.158E+0
-3.892E-1	4.370E+0	9.193E+0
-3.892E-1	4.334E+0	9.171E+0
-3.957E-1	4.344E+0	9.317E+0
-3.957E-1	4.266E+0	9.064E+0
-3.876E-1	4.295E+0	9.180E+0
-3.909E-1	4.357E+0	9.054E+0
-3.990E-1	4.337E+0	9.122E+0
-3.941E-1	4.305E+0	9.096E+0
-3.876E-1	4.276E+0	9.197E+0
-3.909E-1	4.347E+0	9.200E+0
-3.973E-1	4.256E+0	9.090E+0
-3.990E-1	4.334E+0	9.200E+0
-3.892E-1	4.379E+0	9.223E+0
-3.876E-1	4.327E+0	9.151E+0
-3.990E-1	4.347E+0	9.249E+0
-3.973E-1	4.250E+0	9.047E+0
-3.876E-1	4.276E+0	9.122E+0
-3.876E-1	4.396E+0	9.307E+0
-3.973E-1	4.253E+0	9.317E+0
-3.957E-1	4.347E+0	9.119E+0
-3.892E-1	4.282E+0	9.161E+0
-3.892E-1	4.331E+0	9.122E+0
-3.973E-1	4.311E+0	9.070E+0
-3.973E-1	4.207E+0	9.051E+0
-3.892E-1	4.285E+0	9.245E+0
-3.860E-1	4.295E+0	9.287E+0
-4.006E-1	4.224E+0	9.206E+0
-3.973E-1	4.370E+0	9.278E+0
-3.892E-1	4.337E+0	9.262E+0
-3.892E-1	4.357E+0	9.255E+0
-3.990E-1	4.269E+0	9.275E+0
-3.973E-1	4.230E+0	9.122E+0
-3.892E-1	4.282E+0	9.099E+0
-3.892E-1	4.305E+0	9.200E+0
-3.957E-1	4.272E+0	9.067E+0
-3.957E-1	4.230E+0	9.245E+0
-3.909E-1	4.272E+0	9.307E+0
-3.892E-1	4.318E+0	9.151E+0
-3.973E-1	4.415E+0	9.258E+0
-3.973E-1	4.379E+0	9.109E+0
-3.892E-1	4.321E+0	9.054E+0
-3.892E-1	4.295E+0	9.142E+0
-3.973E-1	4.272E+0	9.193E+0
-3.973E-1	4.311E+0	9.125E+0
-3.876E-1	4.279E+0	9.135E+0
-3.925E-1	4.285E+0	9.116E+0
-3.941E-1	4.289E+0	9.106E+0
-3.973E-1	4.266E+0	9.203E+0
-3.909E-1	4.318E+0	9.268E+0
-3.876E-1	4.279E+0	9.125E+0
-4.006E-1	4.334E+0	9.099E+0
-3.973E-1	4.282E+0	9.190E+0
-3.909E-1	4.272E+0	9.161E+0
-3.892E-1	4.217E+0	9.180E+0
-3.973E-1	4.292E+0	9.236E+0
-3.990E-1	4.311E+0	9.161E+0
-3.892E-1	4.295E+0	9.116E+0
-3.892E-1	4.350E+0	9.252E+0
-3.973E-1	4.298E+0	9.197E+0
-3.973E-1	4.259E+0	9.148E+0
-3.925E-1	4.295E+0	9.151E+0
-3.925E-1	4.327E+0	9.132E+0
-3.973E-1	4.353E+0	9.080E+0
-3.990E-1	4.240E+0	9.142E+0
-3.909E-1	4.237E+0	9.044E+0
-3.892E-1	4.337E+0	9.129E+0
-3.990E-1	4.347E+0	9.164E+0
-3.973E-1	4.295E+0	9.129E+0
-3.909E-1	4.324E+0	9.154E+0
-3.860E-1	4.279E+0	9.219E+0
-3.990E-1	4.350E+0	9.180E+0
-3.990E-1	4.285E+0	9.265E+0
-3.925E-1	4.269E+0	9.148E+0
-3.909E-1	4.418E+0	9.193E+0
-3.990E-1	4.279E+0	9.187E+0
-3.957E-1	4.305E+0	9.054E+0
-3.892E-1	4.305E+0	9.132E+0
-3.892E-1	4.340E+0	9.122E+0
-3.957E-1	4.376E+0	9.271E+0
-3.941E-1	4.305E+0	9.307E+0
-3.892E-1	4.324E+0	9.122E+0
-3.892E-1	4.237E+0	9.252E+0
-3.973E-1	4.279E+0	9.190E+0
-3.973E-1	4.302E+0	9.216E+0
-3.909E-1	4.246E+0	9.135E+0
-3.909E-1	4.266E+0	9.112E+0
-3.973E-1	4.292E+0	9.070E+0
-3.990E-1	4.321E+0	9.145E+0
-3.892E-1	4.366E+0	9.138E+0
-3.925E-1	4.311E+0	9.129E+0
-3.990E-1	4.276E+0	9.239E+0
-3.973E-1	4.350E+0	9.236E+0
-3.876E-1	4.318E+0	9.213E+0
-3.892E-1	4.412E+0	9.174E+0
-3.973E-1	4.211E+0	9.200E+0
-3.990E-1	4.295E+0	9.249E+0
-3.909E-1	4.279E+0	9.086E+0
-3.892E-1	4.363E+0	9.177E+0
-3.973E-1	4.315E+0	9.083E+0
-3.973E-1	4.224E+0	9.002E+0
-3.876E-1	4.347E+0	9.054E+0
-3.892E-1	4.311E+0	9.083E+0
-3.990E-1	4.305E+0	9.219E+0
-3.957E-1	4.253E+0	9.044E+0
-3.892E-1	4.302E+0	9.167E+0
-3.892E-1	4.250E+0	9.080E+0
-3.957E-1	4.240E+0	9.119E+0
-3.990E-1	4.340E+0	9.229E+0
-3.876E-1	4.334E+0	9.077E+0
-3.925E-1	4.227E+0	9.291E+0
-3.941E-1	4.282E+0	9.190E+0
-3.957E-1	4.289E+0	9.236E+0
-3.892E-1	4.282E+0	9.187E+0
-3.892E-1	4.220E+0	9.012E+0
-3.957E-1	4.315E+0	9.151E+0
-3.973E-1	4.350E+0	9.096E+0
-3.909E-1	4.353E+0	9.148E+0
-3.925E-1	4.272E+0	9.025E+0
-3.990E-1	4.308E+0	9.093E+0
-3.957E-1	4.230E+0	9.307E+0
-3.860E-1	4.269E+0	9.077E+0
-3.892E-1	4.340E+0	9.184E+0
-3.925E-1	4.337E+0	9.193E+0
-3.973E-1	4.331E+0	9.138E+0
-3.909E-1	4.360E+0	9.229E+0
-3.909E-1	4.412E+0	9.129E+0
-3.957E-1	4.279E+0	9.161E+0
-3.990E-1	4.302E+0	9.187E+0
-3.909E-1	4.289E+0	9.119E+0
-3.909E-1	4.344E+0	9.223E+0
-3.957E-1	4.295E+0	9.206E+0
-3.973E-1	4.224E+0	9.187E+0
-3.876E-1	4.386E+0	9.129E+0
-3.892E-1	4.366E+0	9.086E+0
-3.973E-1	4.360E+0	9.236E+0
-3.990E-1	4.272E+0	9.232E+0
-3.892E-1	4.246E+0	9.096E+0
-3.892E-1	4.386E+0	9.044E+0
-3.957E-1	4.276E+0	9.245E+0
-3.957E-1	4.344E+0	9.103E+0
-3.892E-1	4.263E+0	9.271E+0
-3.876E-1	4.305E+0	9.171E+0
-3.957E-1	4.327E+0	9.197E+0
-3.973E-1	4.256E+0	9.083E+0
-3.892E-1	4.353E+0	9.119E+0
-3.876E-1	4.302E+0	9.177E+0
-3.990E-1	4.263E+0	9.009E+0
-3.957E-1	4.327E+0	9.073E+0
-3.892E-1	4.318E+0	9.112E+0
-3.892E-1	4.266E+0	9.190E+0
-3.957E-1	4.308E+0	9.193E+0
-3.990E-1	4.282E+0	9.255E+0
-3.876E-1	4.253E+0	9.200E+0
-3.892E-1	4.315E+0	9.135E+0
-3.973E-1	4.308E+0	9.164E+0
-3.957E-1	4.340E+0	9.106E+0
-3.876E-1	4.298E+0	9.177E+0
-3.909E-1	4.347E+0	9.135E+0
-3.941E-1	4.285E+0	9.203E+0
-3.957E-1	4.246E+0	9.135E+0
-3.909E-1	4.243E+0	9.047E+0
-3.892E-1	4.402E+0	9.258E+0
-3.973E-1	4.259E+0	9.242E+0
-3.957E-1	4.334E+0	9.106E+0
-3.892E-1	4.327E+0	9.096E+0
-3.892E-1	4.276E+0	9.060E+0
-4.006E-1	4.318E+0	9.142E+0
-3.973E-1	4.360E+0	9.197E+0
-3.892E-1	4.253E+0	9.090E+0
-3.892E-1	4.276E+0	9.158E+0
-3.973E-1	4.282E+0	9.132E+0
-3.973E-1	4.272E+0	9.116E+0
-3.892E-1	4.321E+0	9.216E+0
-3.892E-1	4.344E+0	9.174E+0
-3.973E-1	4.311E+0	9.197E+0
-3.957E-1	4.327E+0	9.154E+0
-3.876E-1	4.399E+0	9.086E+0
-3.892E-1	4.298E+0	9.028E+0
-3.957E-1	4.324E+0	9.142E+0
-3.957E-1	4.344E+0	9.106E+0
-3.892E-1	4.298E+0	9.138E+0
-3.909E-1	4.295E+0	9.174E+0
-3.990E-1	4.331E+0	9.200E+0
-3.957E-1	4.334E+0	9.148E+0
-3.876E-1	4.201E+0	9.271E+0
-3.892E-1	4.337E+0	9.025E+0
-3.957E-1	4.276E+0	9.122E+0
-3.973E-1	4.233E+0	9.132E+0
-3.876E-1	4.292E+0	9.145E+0
-3.892E-1	4.337E+0	8.996E+0
-3.941E-1	4.311E+0	9.223E+0
-3.990E-1	4.305E+0	9.206E+0
-3.860E-1	4.311E+0	9.210E+0
-3.909E-1	4.331E+0	9.080E+0
-3.973E-1	4.344E+0	9.278E+0
-3.973E-1	4.282E+0	9.154E+0
-3.892E-1	4.279E+0	9.193E+0
-3.860E-1	4.285E+0	9.171E+0
-3.973E-1	4.389E+0	9.135E+0
-3.957E-1	4.324E+0	9.096E+0
-3.876E-1	4.321E+0	8.992E+0
-3.876E-1	4.327E+0	9.213E+0
-3.990E-1	4.263E+0	9.129E+0
-3.973E-1	4.292E+0	9.158E+0
-3.892E-1	4.360E+0	9.154E+0
-3.876E-1	4.276E+0	9.184E+0
-3.957E-1	4.318E+0	9.041E+0
-3.973E-1	4.353E+0	8.983E+0
-3.876E-1	4.327E+0	9.129E+0
-3.909E-1	4.311E+0	9.216E+0
-3.973E-1	4.253E+0	9.135E+0
-3.990E-1	4.344E+0	9.180E+0
-3.892E-1	4.327E+0	9.073E+0
-3.892E-1	4.318E+0	9.093E+0
-4.006E-1	4.318E+0	9.203E+0
-3.957E-1	4.272E+0	9.193E+0
-3.892E-1	4.334E+0	9.284E+0
-3.909E-1	4.295E+0	9.184E+0
-3.973E-1	4.292E+0	9.099E+0
-3.941E-1	4.285E+0	9.093E+0
-3.892E-1	4.340E+0	9.093E+0
-3.892E-1	4.224E+0	9.154E+0
-3.973E-1	4.363E+0	9.025E+0
-3.957E-1	4.292E+0	9.229E+0
-3.892E-1	4.289E+0	9.190E+0
-3.892E-1	4.302E+0	9.206E+0
-3.957E-1	4.298E+0	9.083E+0
-3.990E-1	4.337E+0	9.064E+0
-3.876E-1	4.324E+0	9.223E+0
-3.876E-1	4.269E+0	9.210E+0
-4.006E-1	4.340E+0	9.193E+0
-3.973E-1	4.311E+0	8.937E+0
-3.860E-1	4.233E+0	9.044E+0
-3.860E-1	4.327E+0	9.012E+0
-3.973E-1	4.308E+0	9.077E+0
-3.973E-1	4.237E+0	9.096E+0
-3.892E-1	4.233E+0	9.106E+0
-3.909E-1	4.292E+0	9.174E+0
-3.973E-1	4.331E+0	9.096E+0
-3.973E-1	4.272E+0	9.099E+0
-3.892E-1	4.305E+0	9.300E+0
-3.876E-1	4.285E+0	9.109E+0
-3.990E-1	4.366E+0	9.203E+0
-3.957E-1	4.224E+0	9.174E+0
-3.909E-1	4.263E+0	9.210E+0
-3.860E-1	4.263E+0	9.106E+0
-3.941E-1	4.331E+0	9.099E+0
-3.973E-1	4.321E+0	9.109E+0
-3.925E-1	4.379E+0	9.083E+0
-3.860E-1	4.318E+0	9.021E+0
-3.957E-1	4.227E+0	9.060E+0
-3.973E-1	4.305E+0	9.025E+0
-3.892E-1	4.292E+0	9.184E+0
-3.876E-1	4.243E+0	9.064E+0
-3.973E-1	4.308E+0	9.093E+0
-3.990E-1	4.350E+0	9.167E+0
-3.909E-1	4.279E+0	9.125E+0
-3.892E-1	4.318E+0	9.057E+0
-3.990E-1	4.302E+0	9.200E+0
-3.973E-1	4.366E+0	9.125E+0
-3.876E-1	4.315E+0	9.135E+0
-3.892E-1	4.331E+0	9.200E+0
-3.990E-1	4.285E+0	9.015E+0
-3.973E-1	4.392E+0	9.164E+0
-3.892E-1	4.269E+0	9.236E+0
-3.876E-1	4.295E+0	9.158E+0
-3.941E-1	4.344E+0	9.216E+0
-3.941E-1	4.327E+0	9.138E+0
-3.892E-1	4.285E+0	9.028E+0
-3.892E-1	4.253E+0	9.067E+0
-3.941E-1	4.327E+0	9.077E+0
-3.957E-1	4.360E+0	9.054E+0
-3.909E-1	4.321E+0	9.119E+0
-3.860E-1	4.331E+0	9.099E+0
-3.973E-1	4.370E+0	9.164E+0
-3.973E-1	4.295E+0	9.245E+0
-3.892E-1	4.383E+0	9.275E+0
-3.876E-1	4.340E+0	9.174E+0
-3.957E-1	4.266E+0	9.054E+0
-3.973E-1	4.412E+0	9.135E+0
-3.892E-1	4.370E+0	9.138E+0
-3.892E-1	4.292E+0	9.262E+0
-3.973E-1	4.253E+0	9.180E+0
-3.957E-1	4.331E+0	9.177E+0
-3.876E-1	4.253E+0	9.067E+0
-3.892E-1	4.220E+0	9.122E+0
-3.957E-1	4.366E+0	9.236E+0
-3.990E-1	4.308E+0	9.054E+0
-3.860E-1	4.337E+0	9.271E+0
-3.892E-1	4.256E+0	9.112E+0
-3.973E-1	4.347E+0	9.125E+0
-3.957E-1	4.412E+0	9.265E+0
-3.892E-1	4.379E+0	9.180E+0
-3.892E-1	4.194E+0	9.300E+0
-3.957E-1	4.201E+0	9.171E+0
-3.957E-1	4.305E+0	9.148E+0
-3.892E-1	4.269E+0	9.216E+0
-3.909E-1	4.276E+0	9.278E+0
-3.973E-1	4.246E+0	9.099E+0
-3.990E-1	4.272E+0	9.158E+0
-3.876E-1	4.292E+0	9.213E+0
-3.860E-1	4.214E+0	9.106E+0
-3.957E-1	4.308E+0	9.125E+0
-3.973E-1	4.324E+0	9.132E+0
-3.876E-1	4.250E+0	9.167E+0
-3.876E-1	4.350E+0	9.028E+0
-3.990E-1	4.285E+0	9.190E+0
-3.941E-1	4.324E+0	9.210E+0
-3.876E-1	4.269E+0	9.167E+0
-3.860E-1	4.298E+0	9.119E+0
-3.957E-1	4.353E+0	9.252E+0
-3.957E-1	4.327E+0	9.047E+0
-3.860E-1	4.311E+0	9.174E+0
-3.892E-1	4.366E+0	9.132E+0
-3.973E-1	4.321E+0	9.122E+0
-3.957E-1	4.295E+0	9.174E+0
-3.860E-1	4.279E+0	9.223E+0
-3.860E-1	4.350E+0	9.122E+0
-3.957E-1	4.259E+0	9.112E+0
-3.957E-1	4.240E+0	9.145E+0
-3.876E-1	4.318E+0	9.025E+0
-3.892E-1	4.279E+0	9.297E+0
-3.941E-1	4.253E+0	9.210E+0
-3.973E-1	4.204E+0	9.093E+0
-3.876E-1	4.256E+0	9.265E+0
-3.892E-1	4.311E+0	9.258E+0
-3.957E-1	4.224E+0	9.047E+0
-3.957E-1	4.331E+0	9.154E+0
-3.844E-1	4.253E+0	9.206E+0
-3.892E-1	4.230E+0	9.122E+0
-3.973E-1	4.263E+0	9.262E+0
-3.957E-1	4.311E+0	9.142E+0
-3.876E-1	4.289E+0	9.197E+0
-3.876E-1	4.256E+0	9.028E+0
-3.957E-1	4.292E+0	9.103E+0
-3.957E-1	4.448E+0	9.070E+0
-3.876E-1	4.266E+0	9.112E+0
-3.876E-1	4.289E+0	9.112E+0
-3.957E-1	4.321E+0	9.161E+0
-3.973E-1	4.298E+0	9.229E+0
-3.860E-1	4.256E+0	9.116E+0
-3.892E-1	4.347E+0	9.180E+0
-3.957E-1	4.324E+0	9.161E+0
-3.973E-1	4.302E+0	9.158E+0
-3.909E-1	4.289E+0	9.116E+0
-3.876E-1	4.289E+0	9.304E+0
-3.957E-1	4.305E+0	9.093E+0
-3.925E-1	4.243E+0	9.158E+0
-3.892E-1	4.311E+0	9.203E+0
-3.860E-1	4.324E+0	9.038E+0
-3.941E-1	4.318E+0	9.219E+0
-3.973E-1	4.139E+0	9.388E+0
-3.892E-1	4.292E+0	9.031E+0
-3.860E-1	4.305E+0	9.177E+0
-3.941E-1	4.292E+0	9.112E+0
-3.957E-1	4.302E+0	9.093E+0
-3.892E-1	4.311E+0	9.138E+0
-3.876E-1	4.298E+0	9.018E+0
-3.941E-1	4.250E+0	9.177E+0
-3.941E-1	4.263E+0	9.086E+0
-3.876E-1	4.321E+0	9.116E+0
-3.892E-1	4.327E+0	9.135E+0
-3.941E-1	4.289E+0	9.064E+0
-3.925E-1	4.327E+0	9.180E+0
-3.892E-1	4.269E+0	9.129E+0
-3.876E-1	4.337E+0	9.148E+0
-3.957E-1	4.246E+0	9.112E+0
-3.925E-1	4.292E+0	9.135E+0
-3.860E-1	4.315E+0	9.109E+0
-3.876E-1	4.347E+0	9.284E+0
-3.973E-1	4.353E+0	9.028E+0
-3.957E-1	4.334E+0	9.090E+0
-3.892E-1	4.266E+0	9.177E+0
-3.892E-1	4.315E+0	9.132E+0
-3.941E-1	4.324E+0	9.112E+0
-3.957E-1	4.357E+0	9.151E+0
-3.876E-1	4.357E+0	9.154E+0
-3.876E-1	4.366E+0	9.051E+0
-3.957E-1	4.305E+0	9.073E+0
-3.973E-1	4.383E+0	9.158E+0
-3.909E-1	4.308E+0	9.054E+0
-3.892E-1	4.289E+0	9.148E+0
-3.941E-1	4.340E+0	9.242E+0
-3.973E-1	4.331E+0	9.206E+0
-3.892E-1	4.318E+0	9.174E+0
-3.876E-1	4.315E+0	9.109E+0
-3.957E-1	4.315E+0	9.099E+0
-3.941E-1	4.366E+0	9.213E+0
-3.860E-1	4.285E+0	9.096E+0
-3.844E-1	4.269E+0	9.047E+0
-3.925E-1	4.295E+0	9.164E+0
-3.941E-1	4.347E+0	9.271E+0
-3.860E-1	4.227E+0	8.992E+0
-3.876E-1	4.311E+0	9.177E+0
-3.925E-1	4.285E+0	9.145E+0
-3.941E-1	4.263E+0	9.119E+0
-3.876E-1	4.243E+0	9.190E+0
-3.876E-1	4.230E+0	9.109E+0
-3.941E-1	4.311E+0	9.080E+0
-3.973E-1	4.353E+0	9.106E+0
-3.876E-1	4.276E+0	9.213E+0
-3.892E-1	4.327E+0	9.154E+0
-3.941E-1	4.363E+0	9.060E+0
-3.941E-1	4.308E+0	9.109E+0
-3.844E-1	4.308E+0	9.083E+0
-3.876E-1	4.282E+0	9.154E+0
-3.957E-1	4.331E+0	9.086E+0
-3.957E-1	4.334E+0	9.187E+0
-3.876E-1	4.315E+0	9.177E+0
-3.860E-1	4.250E+0	9.171E+0
-3.957E-1	4.253E+0	9.174E+0
-3.957E-1	4.334E+0	9.138E+0
-3.860E-1	4.295E+0	9.122E+0
-3.876E-1	4.360E+0	9.070E+0
-3.941E-1	4.292E+0	9.083E+0
-3.941E-1	4.302E+0	9.112E+0
-3.892E-1	4.331E+0	9.219E+0
-3.844E-1	4.376E+0	9.112E+0
-3.957E-1	4.240E+0	9.184E+0
-3.941E-1	4.344E+0	9.054E+0
-3.876E-1	4.324E+0	9.138E+0
-3.860E-1	4.324E+0	9.138E+0
-3.925E-1	4.289E+0	9.200E+0
-3.973E-1	4.340E+0	9.148E+0
-3.876E-1	4.292E+0	9.138E+0
-3.860E-1	4.298E+0	9.239E+0
-3.941E-1	4.334E+0	9.122E+0
-3.941E-1	4.392E+0	9.077E+0
-3.892E-1	4.305E+0	9.249E+0
-3.844E-1	4.315E+0	9.291E+0
-3.925E-1	4.272E+0	9.093E+0
-3.941E-1	4.279E+0	9.161E+0
-3.892E-1	4.405E+0	9.249E+0
-3.876E-1	4.302E+0	9.187E+0
-3.925E-1	4.259E+0	9.054E+0
-3.925E-1	4.282E+0	9.158E+0
-3.860E-1	4.331E+0	9.154E+0
-3.860E-1	4.253E+0	9.184E+0
-3.957E-1	4.315E+0	9.167E+0
-3.957E-1	4.383E+0	9.275E+0
-3.876E-1	4.321E+0	9.077E+0
-3.860E-1	4.256E+0	9.064E+0
-3.957E-1	4.237E+0	9.216E+0
-3.941E-1	4.350E+0	9.125E+0
-3.892E-1	4.315E+0	9.125E+0
-3.876E-1	4.344E+0	9.174E+0
-3.925E-1	4.259E+0	9.051E+0
-3.941E-1	4.383E+0	9.083E+0
-3.844E-1	4.340E+0	9.177E+0
-3.876E-1	4.311E+0	9.028E+0
-3.957E-1	4.220E+0	9.119E+0
-3.957E-1	4.315E+0	9.112E+0
-3.860E-1	4.311E+0	9.252E+0
-3.844E-1	4.308E+0	9.093E+0
-3.941E-1	4.282E+0	9.197E+0
-3.941E-1	4.292E+0	9.060E+0
-3.860E-1	4.435E+0	9.158E+0
-3.876E-1	4.263E+0	9.044E+0
-3.925E-1	4.250E+0	9.083E+0
-3.957E-1	4.217E+0	9.239E+0
-3.876E-1	4.217E+0	9.135E+0
-3.876E-1	4.353E+0	9.174E+0
-3.925E-1	4.298E+0	9.258E+0
-3.941E-1	4.250E+0	9.028E+0
-3.892E-1	4.282E+0	9.258E+0
-3.892E-1	4.250E+0	8.986E+0
-3.925E-1	4.250E+0	9.044E+0
-3.941E-1	4.353E+0	9.116E+0
-3.876E-1	4.295E+0	9.232E+0
-3.860E-1	4.266E+0	9.197E+0
-3.909E-1	4.298E+0	9.112E+0
-3.973E-1	4.279E+0	9.012E+0
-3.876E-1	4.331E+0	9.109E+0
-3.876E-1	4.272E+0	9.067E+0
-3.925E-1	4.344E+0	9.116E+0
-3.941E-1	4.250E+0	9.307E+0
-3.876E-1	4.334E+0	9.015E+0
-3.860E-1	4.279E+0	9.135E+0
-3.941E-1	4.295E+0	9.119E+0
-3.957E-1	4.211E+0	9.125E+0
-3.844E-1	4.321E+0	9.070E+0
-3.876E-1	4.285E+0	9.206E+0
-3.925E-1	4.366E+0	9.187E+0
-3.925E-1	4.350E+0	9.226E+0
-3.860E-1	4.276E+0	9.077E+0
-3.860E-1	4.347E+0	9.070E+0
-3.941E-1	4.292E+0	9.177E+0
-3.941E-1	4.334E+0	9.174E+0
-3.892E-1	4.269E+0	9.129E+0
-3.876E-1	4.285E+0	9.038E+0
-3.957E-1	4.256E+0	9.154E+0
-3.957E-1	4.308E+0	9.138E+0
-3.860E-1	4.318E+0	9.154E+0
-3.860E-1	4.263E+0	9.177E+0
-3.925E-1	4.302E+0	9.190E+0
-3.925E-1	4.327E+0	9.073E+0
-3.827E-1	4.253E+0	9.122E+0
-3.876E-1	4.334E+0	9.154E+0
-3.925E-1	4.334E+0	9.138E+0
-3.957E-1	4.246E+0	9.132E+0
-3.844E-1	4.279E+0	9.148E+0
-3.876E-1	4.366E+0	9.239E+0
-3.941E-1	4.363E+0	9.125E+0
-3.957E-1	4.360E+0	9.093E+0
-3.876E-1	4.350E+0	9.090E+0
-3.860E-1	4.334E+0	9.129E+0
-3.941E-1	4.353E+0	9.164E+0
-3.957E-1	4.259E+0	9.067E+0
-3.844E-1	4.263E+0	9.154E+0
-3.844E-1	4.285E+0	9.190E+0
-3.941E-1	4.259E+0	9.232E+0
-3.973E-1	4.285E+0	9.099E+0
-3.860E-1	4.302E+0	9.054E+0
-3.876E-1	4.311E+0	9.203E+0
-3.925E-1	4.282E+0	9.213E+0
-3.941E-1	4.302E+0	9.223E+0
-3.876E-1	4.302E+0	9.090E+0
-3.860E-1	4.298E+0	9.047E+0
-3.925E-1	4.315E+0	9.119E+0
-3.941E-1	4.337E+0	9.060E+0
-3.876E-1	4.318E+0	9.239E+0
-3.860E-1	4.263E+0	9.057E+0
-3.941E-1	4.324E+0	9.142E+0
-3.941E-1	4.237E+0	9.151E+0
-3.876E-1	4.337E+0	9.164E+0
-3.844E-1	4.318E+0	9.093E+0
-3.941E-1	4.353E+0	9.116E+0
-3.957E-1	4.305E+0	9.210E+0
-3.860E-1	4.308E+0	9.145E+0
-3.860E-1	4.279E+0	9.077E+0
-3.925E-1	4.321E+0	9.138E+0
-3.941E-1	4.302E+0	9.135E+0
-3.860E-1	4.256E+0	9.103E+0
-3.860E-1	4.308E+0	9.174E+0
-3.909E-1	4.240E+0	9.210E+0
-3.925E-1	4.318E+0	9.167E+0
-3.860E-1	4.191E+0	9.142E+0
-3.860E-1	4.315E+0	9.106E+0
-3.941E-1	4.263E+0	9.109E+0
-3.941E-1	4.272E+0	9.122E+0
-3.827E-1	4.279E+0	9.103E+0
-3.844E-1	4.315E+0	9.132E+0
-3.941E-1	4.376E+0	9.135E+0
-3.925E-1	4.259E+0	9.138E+0
-3.860E-1	4.302E+0	9.012E+0
-3.827E-1	4.292E+0	9.138E+0
-3.925E-1	4.315E+0	9.190E+0
-3.941E-1	4.246E+0	9.122E+0
-3.892E-1	4.204E+0	9.161E+0
-3.844E-1	4.331E+0	9.116E+0
-3.925E-1	4.311E+0	9.122E+0
-3.941E-1	4.279E+0	9.145E+0
-3.892E-1	4.279E+0	9.021E+0
-3.860E-1	4.243E+0	9.132E+0
-3.941E-1	4.263E+0	9.106E+0
-3.925E-1	4.311E+0	9.148E+0
-3.876E-1	4.201E+0	9.034E+0
-3.827E-1	4.279E+0	9.122E+0
-3.925E-1	4.298E+0	9.106E+0
-3.941E-1	4.302E+0	9.138E+0
-3.844E-1	4.279E+0	9.093E+0
-3.844E-1	4.315E+0	9.122E+0
-3.941E-1	4.272E+0	9.184E+0
-3.941E-1	4.282E+0	9.158E+0
-3.876E-1	4.285E+0	9.093E+0
-3.827E-1	4.318E+0	9.125E+0
-3.925E-1	4.253E+0	9.142E+0
-3.925E-1	4.321E+0	9.271E+0
-3.860E-1	4.285E+0	9.005E+0
-3.892E-1	4.207E+0	9.252E+0
-3.941E-1	4.289E+0	9.148E+0
-3.909E-1	4.266E+0	9.038E+0
-3.860E-1	4.227E+0	9.206E+0
-3.844E-1	4.256E+0	9.164E+0
-3.925E-1	4.327E+0	8.983E+0
-3.925E-1	4.292E+0	9.142E+0
-3.860E-1	4.279E+0	9.086E+0
-3.876E-1	4.256E+0	9.038E+0
-3.941E-1	4.240E+0	9.044E+0
-3.941E-1	4.311E+0	9.135E+0
-3.860E-1	4.327E+0	9.122E+0
-3.860E-1	4.282E+0	9.083E+0
-3.909E-1	4.337E+0	9.203E+0
-3.941E-1	4.211E+0	9.038E+0
-3.876E-1	4.243E+0	9.177E+0
-3.844E-1	4.217E+0	9.070E+0
-3.925E-1	4.360E+0	9.025E+0
-3.941E-1	4.344E+0	9.174E+0
-3.876E-1	4.285E+0	9.034E+0
-3.844E-1	4.318E+0	9.031E+0
-3.925E-1	4.256E+0	9.236E+0
-3.941E-1	4.243E+0	9.229E+0
-3.876E-1	4.295E+0	9.129E+0
-3.860E-1	4.331E+0	9.122E+0
-3.941E-1	4.279E+0	9.109E+0
-3.925E-1	4.324E+0	9.057E+0
-3.876E-1	4.331E+0	9.210E+0
-3.860E-1	4.279E+0	9.167E+0
-3.941E-1	4.292E+0	9.174E+0
-3.892E-1	4.321E+0	9.177E+0
-3.827E-1	4.360E+0	9.093E+0
-3.827E-1	4.279E+0	9.203E+0
-3.925E-1	4.334E+0	9.213E+0
-3.925E-1	4.259E+0	9.210E+0
-3.876E-1	4.220E+0	9.109E+0
-3.892E-1	4.331E+0	9.116E+0
-3.925E-1	4.311E+0	9.015E+0
-3.909E-1	4.263E+0	9.106E+0
-3.844E-1	4.321E+0	9.200E+0
-3.876E-1	4.360E+0	9.047E+0
-3.957E-1	4.376E+0	9.112E+0
-3.925E-1	4.214E+0	9.206E+0
-3.860E-1	4.337E+0	9.012E+0
-3.860E-1	4.269E+0	9.038E+0
-3.941E-1	4.266E+0	9.122E+0
-3.925E-1	4.389E+0	9.103E+0
-3.844E-1	4.282E+0	9.232E+0
-3.844E-1	4.311E+0	9.044E+0
-3.909E-1	4.295E+0	9.171E+0
-3.941E-1	4.276E+0	9.021E+0
-3.844E-1	4.263E+0	9.129E+0
[truncated: 93,962 more rows]
