# Supplementary material for: Improved ANAP incorporation and VCF analysis reveal details of P2X7 current facilitation and a limited conformational interplay between ATP binding and the intracellular ballast domain
Source: eLife. 2023 Jan 4;12:e82479. doi: 10.7554/eLife.82479 (PMC9859053; doi:10.7554/eLife.82479)
Supplement: Figure 5—figure supplement 3—source data 2. [file elife-82479-fig5-figsupp3-data2.zip › Figure-5_figure-supplement-3_source-data-2/DeltaCaM/l21/06.csv]

-5.673E-2	9.034E+0	2.157E+1
-5.673E-2	9.219E+0	2.182E+1
-5.511E-2	9.034E+0	2.157E+1
-5.511E-2	9.106E+0	2.190E+1
-5.835E-2	9.009E+0	2.162E+1
-5.511E-2	9.119E+0	2.167E+1
-5.349E-2	9.148E+0	2.180E+1
-5.673E-2	9.174E+0	2.172E+1
-5.511E-2	9.099E+0	2.165E+1
-5.673E-2	8.966E+0	2.181E+1
-5.511E-2	9.116E+0	2.177E+1
-5.511E-2	9.034E+0	2.168E+1
-5.835E-2	8.999E+0	2.185E+1
-5.511E-2	9.057E+0	2.159E+1
-5.349E-2	9.064E+0	2.155E+1
-5.673E-2	9.103E+0	2.179E+1
-5.511E-2	8.979E+0	2.158E+1
-5.673E-2	9.151E+0	2.165E+1
-5.511E-2	9.070E+0	2.159E+1
-5.511E-2	9.038E+0	2.164E+1
-5.673E-2	9.112E+0	2.157E+1
-5.835E-2	8.950E+0	2.160E+1
-5.349E-2	9.047E+0	2.160E+1
-5.835E-2	9.119E+0	2.160E+1
-5.511E-2	9.093E+0	2.172E+1
-5.673E-2	9.077E+0	2.173E+1
-5.187E-2	9.057E+0	2.167E+1
-5.673E-2	9.171E+0	2.179E+1
-5.998E-2	9.031E+0	2.160E+1
-5.349E-2	9.054E+0	2.183E+1
-5.349E-2	9.009E+0	2.178E+1
-5.187E-2	9.145E+0	2.179E+1
-5.835E-2	9.083E+0	2.149E+1
-5.511E-2	9.054E+0	2.173E+1
-5.187E-2	9.077E+0	2.176E+1
-5.511E-2	8.999E+0	2.154E+1
-5.835E-2	9.103E+0	2.180E+1
-5.511E-2	9.044E+0	2.163E+1
-5.511E-2	9.184E+0	2.157E+1
-5.673E-2	9.200E+0	2.173E+1
-5.835E-2	8.953E+0	2.174E+1
-5.349E-2	9.138E+0	2.165E+1
-5.187E-2	8.914E+0	2.180E+1
-5.511E-2	9.025E+0	2.169E+1
-5.835E-2	8.960E+0	2.168E+1
-5.511E-2	8.934E+0	2.152E+1
-5.349E-2	9.103E+0	2.172E+1
-5.511E-2	9.164E+0	2.160E+1
-5.673E-2	9.012E+0	2.173E+1
-5.511E-2	9.070E+0	2.184E+1
-5.349E-2	8.976E+0	2.163E+1
-5.349E-2	9.112E+0	2.163E+1
-5.673E-2	9.184E+0	2.165E+1
-5.511E-2	9.041E+0	2.171E+1
-5.349E-2	9.038E+0	2.166E+1
-5.511E-2	8.953E+0	2.162E+1
-5.998E-2	9.109E+0	2.167E+1
-5.673E-2	9.028E+0	2.168E+1
-5.511E-2	9.009E+0	2.162E+1
-5.511E-2	9.148E+0	2.163E+1
-5.349E-2	8.999E+0	2.161E+1
-5.673E-2	9.193E+0	2.155E+1
-5.349E-2	9.025E+0	2.163E+1
-5.349E-2	9.112E+0	2.166E+1
-5.835E-2	9.158E+0	2.166E+1
-5.511E-2	8.953E+0	2.163E+1
-5.511E-2	8.963E+0	2.155E+1
-5.673E-2	9.064E+0	2.152E+1
-5.998E-2	9.125E+0	2.173E+1
-5.349E-2	8.908E+0	2.161E+1
-5.349E-2	9.180E+0	2.166E+1
-5.511E-2	9.044E+0	2.174E+1
-5.673E-2	9.116E+0	2.164E+1
-5.187E-2	9.018E+0	2.162E+1
-4.862E-2	9.093E+0	2.172E+1
-5.349E-2	9.073E+0	2.177E+1
-5.673E-2	9.086E+0	2.171E+1
-5.349E-2	9.122E+0	2.174E+1
-5.673E-2	9.103E+0	2.156E+1
-5.511E-2	9.096E+0	2.160E+1
-5.835E-2	9.106E+0	2.165E+1
-5.511E-2	9.125E+0	2.170E+1
-5.349E-2	8.957E+0	2.161E+1
-5.673E-2	9.099E+0	2.161E+1
-5.835E-2	8.989E+0	2.177E+1
-5.511E-2	9.151E+0	2.164E+1
-5.511E-2	9.116E+0	2.167E+1
-5.511E-2	9.158E+0	2.166E+1
-5.835E-2	9.067E+0	2.168E+1
-5.835E-2	8.986E+0	2.170E+1
-5.511E-2	9.174E+0	2.179E+1
-5.511E-2	9.154E+0	2.172E+1
-5.835E-2	9.054E+0	2.179E+1
-5.835E-2	9.145E+0	2.163E+1
-5.349E-2	9.158E+0	2.169E+1
-5.511E-2	9.096E+0	2.177E+1
-5.673E-2	9.226E+0	2.135E+1
-5.349E-2	9.086E+0	2.171E+1
-5.349E-2	9.077E+0	2.163E+1
-5.349E-2	9.080E+0	2.164E+1
-5.349E-2	9.099E+0	2.160E+1
-5.349E-2	9.090E+0	2.170E+1
-5.835E-2	9.210E+0	2.162E+1
-5.511E-2	8.970E+0	2.163E+1
-5.673E-2	9.154E+0	2.157E+1
-5.673E-2	9.025E+0	2.160E+1
-5.349E-2	9.265E+0	2.174E+1
-5.511E-2	9.093E+0	2.161E+1
-5.673E-2	9.177E+0	2.177E+1
-5.673E-2	9.060E+0	2.171E+1
-5.349E-2	9.184E+0	2.162E+1
-5.511E-2	9.018E+0	2.176E+1
-5.673E-2	9.086E+0	2.165E+1
-5.349E-2	9.002E+0	2.167E+1
-5.187E-2	9.060E+0	2.170E+1
-5.673E-2	9.093E+0	2.162E+1
-5.673E-2	8.996E+0	2.162E+1
-5.511E-2	9.025E+0	2.167E+1
-5.511E-2	9.193E+0	2.183E+1
-5.349E-2	9.067E+0	2.171E+1
-5.673E-2	9.086E+0	2.178E+1
-5.349E-2	9.119E+0	2.186E+1
-5.187E-2	9.086E+0	2.172E+1
-5.511E-2	9.190E+0	2.162E+1
-5.673E-2	9.083E+0	2.151E+1
-5.511E-2	9.031E+0	2.163E+1
-5.187E-2	9.044E+0	2.173E+1
-5.349E-2	9.067E+0	2.166E+1
-5.511E-2	9.005E+0	2.177E+1
-5.511E-2	9.031E+0	2.149E+1
-5.673E-2	9.106E+0	2.136E+1
-5.673E-2	9.245E+0	2.172E+1
-5.511E-2	9.005E+0	2.170E+1
-5.835E-2	9.031E+0	2.166E+1
-5.187E-2	9.125E+0	2.156E+1
-5.511E-2	9.077E+0	2.173E+1
-5.835E-2	9.135E+0	2.164E+1
-5.349E-2	9.129E+0	2.161E+1
-5.187E-2	9.077E+0	2.169E+1
-5.673E-2	9.090E+0	2.150E+1
-5.511E-2	9.268E+0	2.175E+1
-5.673E-2	9.025E+0	2.185E+1
-5.349E-2	8.992E+0	2.187E+1
-5.673E-2	8.986E+0	2.171E+1
-5.673E-2	9.116E+0	2.164E+1
-5.349E-2	9.116E+0	2.160E+1
-5.511E-2	9.090E+0	2.177E+1
-5.511E-2	9.090E+0	2.177E+1
-5.511E-2	9.031E+0	2.160E+1
-5.511E-2	9.047E+0	2.176E+1
-5.187E-2	9.038E+0	2.176E+1
-5.673E-2	9.083E+0	2.174E+1
-5.673E-2	9.229E+0	2.158E+1
-5.187E-2	9.138E+0	2.165E+1
-5.349E-2	9.080E+0	2.165E+1
-5.673E-2	9.080E+0	2.169E+1
-5.835E-2	9.002E+0	2.158E+1
-5.673E-2	9.190E+0	2.165E+1
-5.349E-2	9.203E+0	2.171E+1
-5.511E-2	9.080E+0	2.158E+1
-5.835E-2	9.187E+0	2.170E+1
-5.835E-2	9.034E+0	2.180E+1
-5.187E-2	9.077E+0	2.177E+1
-5.673E-2	9.080E+0	2.172E+1
-5.835E-2	9.145E+0	2.158E+1
-5.349E-2	9.119E+0	2.170E+1
-5.349E-2	9.025E+0	2.172E+1
-5.673E-2	9.083E+0	2.165E+1
-5.673E-2	9.112E+0	2.158E+1
-5.511E-2	9.051E+0	2.156E+1
-5.349E-2	9.012E+0	2.167E+1
-5.673E-2	9.034E+0	2.172E+1
-5.835E-2	9.116E+0	2.189E+1
-5.511E-2	9.018E+0	2.180E+1
-5.187E-2	9.080E+0	2.167E+1
-5.349E-2	9.060E+0	2.160E+1
-5.998E-2	9.015E+0	2.147E+1
-5.673E-2	9.054E+0	2.149E+1
-5.511E-2	9.057E+0	2.173E+1
-5.349E-2	9.112E+0	2.151E+1
-5.835E-2	9.184E+0	2.164E+1
-5.511E-2	9.129E+0	2.154E+1
-5.187E-2	9.103E+0	2.158E+1
-5.511E-2	9.145E+0	2.172E+1
-5.673E-2	9.151E+0	2.161E+1
-5.673E-2	8.944E+0	2.167E+1
-5.511E-2	8.963E+0	2.163E+1
-5.673E-2	9.109E+0	2.175E+1
-5.511E-2	9.018E+0	2.143E+1
-5.835E-2	9.177E+0	2.161E+1
-5.349E-2	9.103E+0	2.152E+1
-5.511E-2	9.184E+0	2.170E+1
-5.998E-2	9.099E+0	2.163E+1
-5.349E-2	9.067E+0	2.160E+1
-5.025E-2	9.151E+0	2.171E+1
-5.349E-2	9.180E+0	2.180E+1
-5.835E-2	9.038E+0	2.175E+1
-5.673E-2	9.060E+0	2.169E+1
-5.349E-2	8.989E+0	2.162E+1
-5.511E-2	9.164E+0	2.169E+1
-5.673E-2	9.099E+0	2.162E+1
-5.511E-2	9.090E+0	2.173E+1
-5.187E-2	9.083E+0	2.171E+1
-5.511E-2	9.073E+0	2.177E+1
-5.511E-2	9.109E+0	2.147E+1
-5.349E-2	9.132E+0	2.173E+1
-5.187E-2	9.122E+0	2.167E+1
-5.349E-2	8.989E+0	2.174E+1
-5.835E-2	9.125E+0	2.167E+1
-5.349E-2	8.996E+0	2.166E+1
-5.187E-2	9.083E+0	2.170E+1
-5.349E-2	9.138E+0	2.167E+1
-5.349E-2	8.957E+0	2.161E+1
-5.511E-2	9.138E+0	2.137E+1
-5.187E-2	9.060E+0	2.174E+1
-5.511E-2	9.132E+0	2.156E+1
-5.998E-2	9.064E+0	2.160E+1
-5.511E-2	9.064E+0	2.163E+1
-5.025E-2	9.025E+0	2.185E+1
-5.349E-2	9.070E+0	2.166E+1
-5.349E-2	9.054E+0	2.168E+1
-5.349E-2	9.090E+0	2.179E+1
-5.349E-2	9.116E+0	2.159E+1
-5.349E-2	8.976E+0	2.172E+1
-5.511E-2	9.083E+0	2.162E+1
-5.511E-2	9.125E+0	2.162E+1
-5.349E-2	9.096E+0	2.182E+1
-5.673E-2	9.167E+0	2.164E+1
-5.673E-2	9.067E+0	2.158E+1
-5.511E-2	8.996E+0	2.170E+1
-5.673E-2	9.096E+0	2.185E+1
-5.349E-2	8.953E+0	2.187E+1
-5.835E-2	9.106E+0	2.175E+1
-5.349E-2	9.142E+0	2.172E+1
-5.349E-2	9.021E+0	2.165E+1
-5.511E-2	9.080E+0	2.168E+1
-5.673E-2	9.041E+0	2.172E+1
-5.511E-2	8.957E+0	2.172E+1
-5.187E-2	9.161E+0	2.175E+1
-5.511E-2	9.070E+0	2.171E+1
-5.673E-2	9.129E+0	2.170E+1
-5.673E-2	9.125E+0	2.168E+1
-5.025E-2	9.077E+0	2.154E+1
-5.511E-2	8.989E+0	2.169E+1
-5.673E-2	9.116E+0	2.153E+1
-5.511E-2	9.051E+0	2.172E+1
-5.349E-2	9.047E+0	2.169E+1
-5.511E-2	9.047E+0	2.181E+1
-5.835E-2	9.096E+0	2.163E+1
-5.511E-2	9.067E+0	2.175E+1
-5.025E-2	9.044E+0	2.167E+1
-5.511E-2	9.099E+0	2.167E+1
-5.835E-2	9.083E+0	2.160E+1
-5.511E-2	9.099E+0	2.157E+1
-5.025E-2	9.119E+0	2.164E+1
-5.349E-2	9.161E+0	2.176E+1
-5.673E-2	9.103E+0	2.162E+1
-5.673E-2	9.132E+0	2.176E+1
-5.349E-2	9.161E+0	2.167E+1
-5.187E-2	9.174E+0	2.176E+1
-5.673E-2	9.093E+0	2.180E+1
-5.511E-2	9.083E+0	2.159E+1
-5.187E-2	9.116E+0	2.159E+1
-5.673E-2	9.255E+0	2.172E+1
-5.835E-2	9.025E+0	2.170E+1
-5.835E-2	9.164E+0	2.166E+1
-5.187E-2	9.154E+0	2.163E+1
-5.835E-2	9.057E+0	2.180E+1
-5.673E-2	9.083E+0	2.155E+1
-5.511E-2	9.177E+0	2.173E+1
-5.511E-2	9.132E+0	2.176E+1
-5.511E-2	9.077E+0	2.166E+1
-5.511E-2	9.021E+0	2.168E+1
-5.673E-2	9.064E+0	2.187E+1
-5.187E-2	9.031E+0	2.174E+1
-5.511E-2	9.028E+0	2.157E+1
-5.835E-2	9.164E+0	2.165E+1
-5.673E-2	9.093E+0	2.171E+1
-5.349E-2	9.232E+0	2.157E+1
-5.511E-2	9.012E+0	2.164E+1
-5.835E-2	9.012E+0	2.165E+1
-5.349E-2	8.983E+0	2.164E+1
-5.349E-2	8.992E+0	2.170E+1
-5.511E-2	9.070E+0	2.184E+1
-5.835E-2	9.109E+0	2.183E+1
-5.511E-2	9.077E+0	2.173E+1
-5.187E-2	9.109E+0	2.163E+1
-5.511E-2	8.976E+0	2.159E+1
-5.511E-2	9.154E+0	2.158E+1
-5.673E-2	9.005E+0	2.163E+1
-5.187E-2	9.119E+0	2.172E+1
-5.349E-2	9.005E+0	2.146E+1
-5.673E-2	9.106E+0	2.168E+1
-5.349E-2	9.109E+0	2.176E+1
-5.511E-2	9.096E+0	2.163E+1
-5.349E-2	9.142E+0	2.165E+1
-5.998E-2	9.129E+0	2.166E+1
-5.511E-2	9.060E+0	2.180E+1
-5.511E-2	9.064E+0	2.167E+1
-5.511E-2	9.116E+0	2.176E+1
-5.511E-2	9.086E+0	2.184E+1
-5.511E-2	9.080E+0	2.150E+1
-5.349E-2	9.112E+0	2.142E+1
-5.349E-2	9.112E+0	2.172E+1
-5.511E-2	9.015E+0	2.152E+1
-5.349E-2	9.034E+0	2.164E+1
-5.349E-2	9.012E+0	2.175E+1
-5.511E-2	9.083E+0	2.175E+1
-5.835E-2	9.242E+0	2.172E+1
-5.673E-2	9.099E+0	2.181E+1
-5.349E-2	9.158E+0	2.181E+1
-5.511E-2	9.015E+0	2.148E+1
-5.511E-2	9.177E+0	2.170E+1
-5.511E-2	9.167E+0	2.157E+1
-5.349E-2	9.206E+0	2.173E+1
-5.349E-2	9.090E+0	2.163E+1
-5.673E-2	9.057E+0	2.181E+1
-5.025E-2	9.151E+0	2.172E+1
-5.511E-2	9.067E+0	2.151E+1
-5.187E-2	9.093E+0	2.163E+1
-5.673E-2	9.119E+0	2.151E+1
-5.511E-2	9.145E+0	2.166E+1
-5.349E-2	9.054E+0	2.153E+1
-5.349E-2	9.132E+0	2.163E+1
-5.511E-2	8.970E+0	2.163E+1
-5.673E-2	8.888E+0	2.159E+1
-5.349E-2	9.028E+0	2.172E+1
-5.187E-2	9.067E+0	2.161E+1
-5.673E-2	9.015E+0	2.149E+1
-5.673E-2	9.142E+0	2.166E+1
-5.349E-2	9.047E+0	2.162E+1
-5.673E-2	9.060E+0	2.169E+1
-5.673E-2	9.041E+0	2.155E+1
-5.673E-2	9.073E+0	2.170E+1
-5.349E-2	9.077E+0	2.172E+1
-5.511E-2	9.083E+0	2.149E+1
-5.835E-2	9.099E+0	2.168E+1
-5.349E-2	9.041E+0	2.149E+1
-5.511E-2	9.148E+0	2.185E+1
-5.511E-2	9.103E+0	2.171E+1
-5.835E-2	9.099E+0	2.167E+1
-5.673E-2	9.005E+0	2.164E+1
-5.349E-2	9.060E+0	2.166E+1
-5.511E-2	9.093E+0	2.169E+1
-5.511E-2	9.167E+0	2.157E+1
-5.673E-2	8.999E+0	2.158E+1
-5.025E-2	9.125E+0	2.161E+1
-5.673E-2	9.171E+0	2.174E+1
-5.511E-2	9.103E+0	2.173E+1
-5.673E-2	9.093E+0	2.177E+1
-5.187E-2	9.164E+0	2.156E+1
-5.511E-2	9.167E+0	2.145E+1
-5.835E-2	9.047E+0	2.180E+1
-5.511E-2	9.116E+0	2.166E+1
-5.673E-2	9.129E+0	2.172E+1
-5.511E-2	9.047E+0	2.168E+1
-5.998E-2	8.960E+0	2.177E+1
-5.349E-2	9.135E+0	2.183E+1
-5.511E-2	8.970E+0	2.167E+1
-5.349E-2	8.940E+0	2.178E+1
-5.673E-2	9.031E+0	2.171E+1
-5.511E-2	9.021E+0	2.162E+1
-5.349E-2	9.138E+0	2.167E+1
-5.511E-2	9.015E+0	2.161E+1
-5.673E-2	9.051E+0	2.182E+1
-5.835E-2	9.103E+0	2.182E+1
-5.187E-2	9.103E+0	2.173E+1
-5.349E-2	9.044E+0	2.167E+1
-5.835E-2	9.057E+0	2.170E+1
-5.673E-2	8.983E+0	2.167E+1
-5.349E-2	9.232E+0	2.166E+1
-5.511E-2	9.086E+0	2.168E+1
-5.835E-2	9.112E+0	2.179E+1
-5.511E-2	9.041E+0	2.174E+1
-5.187E-2	9.073E+0	2.171E+1
-5.511E-2	9.190E+0	2.175E+1
-5.835E-2	8.989E+0	2.171E+1
-5.511E-2	8.905E+0	2.150E+1
-4.862E-2	9.025E+0	2.165E+1
-5.511E-2	9.099E+0	2.171E+1
-5.673E-2	9.090E+0	2.153E+1
-5.835E-2	8.996E+0	2.175E+1
-5.349E-2	9.060E+0	2.177E+1
-5.349E-2	9.080E+0	2.146E+1
-5.998E-2	9.148E+0	2.162E+1
-5.673E-2	9.145E+0	2.178E+1
-5.187E-2	9.096E+0	2.161E+1
-5.511E-2	9.060E+0	2.169E+1
-5.835E-2	9.044E+0	2.161E+1
-5.673E-2	9.109E+0	2.165E+1
-5.187E-2	9.015E+0	2.167E+1
-5.511E-2	8.992E+0	2.172E+1
-5.673E-2	9.044E+0	2.176E+1
-5.511E-2	9.044E+0	2.156E+1
-5.349E-2	9.145E+0	2.167E+1
-5.511E-2	9.064E+0	2.157E+1
-5.835E-2	9.129E+0	2.172E+1
-5.673E-2	8.996E+0	2.176E+1
-5.511E-2	9.083E+0	2.174E+1
-5.511E-2	9.051E+0	2.178E+1
-5.998E-2	9.187E+0	2.155E+1
-5.349E-2	9.057E+0	2.170E+1
-5.349E-2	9.070E+0	2.151E+1
-5.511E-2	8.973E+0	2.179E+1
-5.673E-2	9.096E+0	2.158E+1
-5.511E-2	8.989E+0	2.142E+1
-5.511E-2	9.145E+0	2.172E+1
-5.673E-2	9.112E+0	2.163E+1
-5.673E-2	9.210E+0	2.153E+1
-5.673E-2	9.122E+0	2.174E+1
-5.349E-2	8.996E+0	2.147E+1
-5.349E-2	9.064E+0	2.156E+1
-5.511E-2	9.106E+0	2.167E+1
-5.349E-2	9.125E+0	2.157E+1
-5.187E-2	9.038E+0	2.167E+1
-5.187E-2	9.112E+0	2.179E+1
-5.673E-2	9.099E+0	2.173E+1
-5.511E-2	9.064E+0	2.153E+1
-5.511E-2	9.083E+0	2.176E+1
-5.835E-2	9.060E+0	2.173E+1
-5.998E-2	9.184E+0	2.176E+1
-5.835E-2	9.057E+0	2.173E+1
-5.349E-2	9.103E+0	2.165E+1
-5.511E-2	9.080E+0	2.159E+1
-5.511E-2	9.047E+0	2.163E+1
-5.511E-2	9.125E+0	2.176E+1
-5.349E-2	9.151E+0	2.183E+1
-5.673E-2	9.080E+0	2.167E+1
-5.835E-2	9.119E+0	2.172E+1
-5.511E-2	9.135E+0	2.187E+1
-5.511E-2	9.093E+0	2.168E+1
-5.511E-2	8.966E+0	2.162E+1
-5.835E-2	9.132E+0	2.161E+1
-5.835E-2	9.106E+0	2.164E+1
-5.187E-2	9.002E+0	2.173E+1
-5.349E-2	9.138E+0	2.177E+1
-5.998E-2	9.103E+0	2.158E+1
-5.511E-2	9.064E+0	2.170E+1
-5.349E-2	9.112E+0	2.191E+1
-5.673E-2	8.895E+0	2.151E+1
-5.673E-2	9.047E+0	2.166E+1
-5.511E-2	9.174E+0	2.185E+1
-5.349E-2	9.151E+0	2.172E+1
-5.349E-2	9.044E+0	2.174E+1
-5.673E-2	9.129E+0	2.157E+1
-5.673E-2	9.047E+0	2.174E+1
-5.511E-2	9.187E+0	2.169E+1
-5.673E-2	9.009E+0	2.168E+1
-5.998E-2	9.174E+0	2.167E+1
-5.673E-2	9.073E+0	2.175E+1
-5.025E-2	9.093E+0	2.171E+1
-5.349E-2	9.096E+0	2.167E+1
-5.673E-2	9.070E+0	2.154E+1
-5.835E-2	9.109E+0	2.167E+1
-5.349E-2	9.177E+0	2.165E+1
-5.673E-2	9.002E+0	2.163E+1
-5.835E-2	9.190E+0	2.154E+1
-5.673E-2	9.080E+0	2.178E+1
-5.025E-2	9.093E+0	2.165E+1
-5.511E-2	9.180E+0	2.172E+1
-5.835E-2	9.034E+0	2.161E+1
-5.835E-2	9.226E+0	2.194E+1
-5.025E-2	9.002E+0	2.151E+1
-5.349E-2	9.099E+0	2.161E+1
-5.511E-2	9.054E+0	2.171E+1
-5.673E-2	8.979E+0	2.182E+1
-5.187E-2	9.148E+0	2.158E+1
-5.673E-2	9.038E+0	2.164E+1
-5.673E-2	9.093E+0	2.157E+1
-5.511E-2	9.047E+0	2.170E+1
-5.349E-2	9.138E+0	2.176E+1
-5.673E-2	9.109E+0	2.153E+1
-5.835E-2	9.060E+0	2.174E+1
-5.511E-2	9.151E+0	2.160E+1
-5.349E-2	9.021E+0	2.175E+1
-5.673E-2	8.992E+0	2.175E+1
-5.673E-2	9.093E+0	2.163E+1
-5.673E-2	9.116E+0	2.160E+1
-5.187E-2	9.025E+0	2.176E+1
-5.187E-2	9.047E+0	2.186E+1
-5.673E-2	9.223E+0	2.148E+1
-5.673E-2	9.009E+0	2.172E+1
-5.349E-2	9.151E+0	2.167E+1
-5.187E-2	9.041E+0	2.154E+1
-5.673E-2	9.193E+0	2.158E+1
-5.835E-2	8.970E+0	2.172E+1
-5.511E-2	9.103E+0	2.163E+1
-5.349E-2	8.976E+0	2.171E+1
-5.673E-2	9.103E+0	2.172E+1
-5.511E-2	9.103E+0	2.174E+1
-5.187E-2	9.125E+0	2.164E+1
-5.511E-2	8.992E+0	2.160E+1
-5.998E-2	9.028E+0	2.151E+1
-5.673E-2	9.051E+0	2.178E+1
-5.187E-2	9.161E+0	2.160E+1
-5.511E-2	9.038E+0	2.167E+1
-5.835E-2	9.145E+0	2.171E+1
-5.511E-2	9.135E+0	2.146E+1
-5.673E-2	9.116E+0	2.172E+1
-5.673E-2	9.129E+0	2.154E+1
-5.511E-2	9.064E+0	2.149E+1
-5.511E-2	9.135E+0	2.163E+1
-5.349E-2	9.158E+0	2.183E+1
-5.349E-2	9.086E+0	2.168E+1
-5.998E-2	9.057E+0	2.177E+1
-5.673E-2	9.057E+0	2.157E+1
-5.187E-2	9.051E+0	2.165E+1
-5.349E-2	9.171E+0	2.176E+1
-5.835E-2	9.116E+0	2.175E+1
-5.673E-2	9.161E+0	2.177E+1
-5.349E-2	9.093E+0	2.172E+1
-5.511E-2	9.025E+0	2.163E+1
-5.673E-2	9.080E+0	2.166E+1
-5.511E-2	9.116E+0	2.171E+1
-5.349E-2	9.129E+0	2.175E+1
-5.511E-2	9.190E+0	2.168E+1
-5.673E-2	9.197E+0	2.153E+1
-5.511E-2	9.057E+0	2.164E+1
-5.349E-2	9.158E+0	2.167E+1
-5.187E-2	8.983E+0	2.176E+1
-5.998E-2	9.096E+0	2.171E+1
-5.349E-2	9.060E+0	2.162E+1
-5.187E-2	8.901E+0	2.162E+1
-5.187E-2	9.086E+0	2.163E+1
-5.835E-2	8.918E+0	2.173E+1
-5.349E-2	9.077E+0	2.170E+1
-5.187E-2	9.093E+0	2.153E+1
-5.349E-2	9.132E+0	2.170E+1
-5.673E-2	9.200E+0	2.165E+1
-5.673E-2	9.109E+0	2.171E+1
-5.349E-2	9.142E+0	2.152E+1
-5.349E-2	9.096E+0	2.180E+1
-5.349E-2	9.080E+0	2.172E+1
-5.673E-2	9.216E+0	2.156E+1
-5.349E-2	9.083E+0	2.174E+1
-5.835E-2	9.067E+0	2.150E+1
-5.511E-2	9.154E+0	2.176E+1
-5.673E-2	9.148E+0	2.156E+1
-5.511E-2	9.138E+0	2.153E+1
-5.835E-2	9.077E+0	2.148E+1
-5.835E-2	9.064E+0	2.149E+1
-5.673E-2	9.073E+0	2.171E+1
-5.511E-2	9.145E+0	2.166E+1
-5.835E-2	9.025E+0	2.160E+1
-5.511E-2	9.025E+0	2.173E+1
-5.835E-2	9.119E+0	2.188E+1
-5.187E-2	9.047E+0	2.176E+1
-5.511E-2	9.054E+0	2.167E+1
-5.511E-2	9.064E+0	2.171E+1
-5.511E-2	9.154E+0	2.153E+1
-5.511E-2	9.031E+0	2.161E+1
-5.511E-2	9.031E+0	2.154E+1
-5.835E-2	9.096E+0	2.165E+1
-5.511E-2	9.018E+0	2.169E+1
-5.673E-2	9.086E+0	2.164E+1
-5.187E-2	8.999E+0	2.172E+1
-5.511E-2	9.041E+0	2.167E+1
-5.511E-2	9.158E+0	2.171E+1
-5.349E-2	9.167E+0	2.147E+1
-5.349E-2	8.976E+0	2.186E+1
-5.835E-2	8.947E+0	2.171E+1
-5.349E-2	9.086E+0	2.180E+1
-5.187E-2	9.073E+0	2.170E+1
-5.349E-2	9.018E+0	2.178E+1
-5.835E-2	9.112E+0	2.148E+1
-5.349E-2	9.119E+0	2.162E+1
-5.349E-2	9.132E+0	2.162E+1
-5.349E-2	9.122E+0	2.157E+1
-5.673E-2	9.021E+0	2.162E+1
-5.673E-2	9.138E+0	2.159E+1
-5.349E-2	9.005E+0	2.153E+1
-5.511E-2	9.025E+0	2.179E+1
-5.511E-2	9.164E+0	2.170E+1
-5.673E-2	8.940E+0	2.152E+1
-5.349E-2	9.200E+0	2.154E+1
-5.187E-2	9.099E+0	2.147E+1
-5.998E-2	9.129E+0	2.154E+1
-5.349E-2	8.983E+0	2.164E+1
-5.349E-2	9.203E+0	2.171E+1
-5.349E-2	9.148E+0	2.172E+1
-5.511E-2	9.177E+0	2.166E+1
-5.673E-2	9.060E+0	2.172E+1
-5.673E-2	9.099E+0	2.171E+1
-5.349E-2	8.992E+0	2.163E+1
-5.673E-2	8.970E+0	2.151E+1
-5.835E-2	9.060E+0	2.166E+1
-5.187E-2	9.138E+0	2.167E+1
-5.511E-2	8.996E+0	2.161E+1
-5.998E-2	9.112E+0	2.167E+1
-5.673E-2	9.054E+0	2.163E+1
-5.511E-2	9.034E+0	2.178E+1
-5.511E-2	9.151E+0	2.173E+1
-5.835E-2	8.976E+0	2.153E+1
-5.511E-2	8.966E+0	2.159E+1
-5.187E-2	9.041E+0	2.154E+1
-5.511E-2	9.142E+0	2.192E+1
-5.998E-2	9.044E+0	2.165E+1
-5.511E-2	8.963E+0	2.167E+1
-5.349E-2	9.129E+0	2.165E+1
-5.187E-2	9.239E+0	2.176E+1
-5.673E-2	9.073E+0	2.161E+1
-5.511E-2	9.031E+0	2.185E+1
-5.511E-2	9.135E+0	2.170E+1
-5.511E-2	9.103E+0	2.189E+1
-5.835E-2	9.090E+0	2.162E+1
-5.835E-2	9.213E+0	2.166E+1
-5.511E-2	9.210E+0	2.149E+1
-5.349E-2	9.099E+0	2.166E+1
-5.673E-2	9.086E+0	2.160E+1
-5.673E-2	9.106E+0	2.166E+1
-5.187E-2	9.038E+0	2.161E+1
-5.511E-2	9.103E+0	2.168E+1
-5.673E-2	9.138E+0	2.168E+1
-5.349E-2	8.957E+0	2.169E+1
-5.187E-2	9.044E+0	2.168E+1
-5.511E-2	9.080E+0	2.165E+1
-5.673E-2	9.174E+0	2.178E+1
-5.673E-2	9.038E+0	2.163E+1
-5.349E-2	8.999E+0	2.169E+1
-5.673E-2	8.970E+0	2.160E+1
-5.511E-2	9.025E+0	2.163E+1
-5.673E-2	9.090E+0	2.173E+1
-5.349E-2	9.103E+0	2.163E+1
-5.835E-2	9.106E+0	2.172E+1
-5.835E-2	9.054E+0	2.168E+1
-5.835E-2	9.177E+0	2.159E+1
-5.349E-2	9.164E+0	2.157E+1
-5.349E-2	9.129E+0	2.168E+1
-5.835E-2	9.132E+0	2.162E+1
-5.673E-2	9.009E+0	2.176E+1
-5.187E-2	9.054E+0	2.132E+1
-5.511E-2	9.080E+0	2.166E+1
-5.998E-2	9.021E+0	2.187E+1
-5.673E-2	8.992E+0	2.176E+1
-5.511E-2	9.103E+0	2.152E+1
-5.511E-2	9.145E+0	2.164E+1
-5.835E-2	9.041E+0	2.177E+1
-5.673E-2	9.051E+0	2.164E+1
-5.025E-2	9.086E+0	2.166E+1
-5.349E-2	9.112E+0	2.157E+1
-5.511E-2	9.015E+0	2.163E+1
-5.673E-2	9.031E+0	2.159E+1
-5.187E-2	9.002E+0	2.163E+1
-5.673E-2	9.116E+0	2.163E+1
-5.835E-2	9.073E+0	2.178E+1
-5.511E-2	8.914E+0	2.162E+1
-5.511E-2	9.132E+0	2.166E+1
-5.673E-2	9.197E+0	2.183E+1
-5.835E-2	9.083E+0	2.159E+1
-5.835E-2	9.193E+0	2.154E+1
-5.349E-2	9.187E+0	2.160E+1
-5.349E-2	9.200E+0	2.166E+1
-5.835E-2	9.106E+0	2.173E+1
-5.511E-2	9.083E+0	2.167E+1
-5.187E-2	9.138E+0	2.150E+1
-5.349E-2	8.989E+0	2.173E+1
-5.673E-2	9.200E+0	2.159E+1
-5.835E-2	9.116E+0	2.184E+1
-5.187E-2	9.077E+0	2.163E+1
-5.187E-2	9.064E+0	2.162E+1
-5.511E-2	8.970E+0	2.171E+1
-5.673E-2	8.979E+0	2.166E+1
-5.187E-2	9.148E+0	2.156E+1
-5.511E-2	9.129E+0	2.175E+1
-5.835E-2	9.057E+0	2.163E+1
-5.673E-2	8.953E+0	2.171E+1
-5.511E-2	9.044E+0	2.167E+1
-5.349E-2	9.119E+0	2.169E+1
-5.673E-2	9.106E+0	2.166E+1
-5.511E-2	9.125E+0	2.162E+1
-5.349E-2	9.090E+0	2.171E+1
-5.187E-2	9.291E+0	2.155E+1
-5.673E-2	9.096E+0	2.175E+1
-5.511E-2	9.148E+0	2.158E+1
-5.511E-2	9.116E+0	2.171E+1
-5.511E-2	9.167E+0	2.187E+1
-5.511E-2	9.064E+0	2.166E+1
-5.349E-2	9.034E+0	2.164E+1
-5.349E-2	9.109E+0	2.147E+1
-5.349E-2	9.099E+0	2.171E+1
-5.673E-2	9.060E+0	2.160E+1
-5.511E-2	9.103E+0	2.167E+1
-5.025E-2	9.057E+0	2.177E+1
-5.187E-2	9.086E+0	2.168E+1
-5.511E-2	9.073E+0	2.188E+1
-5.511E-2	9.106E+0	2.163E+1
-5.187E-2	9.038E+0	2.172E+1
-5.511E-2	9.096E+0	2.169E+1
-5.998E-2	9.018E+0	2.173E+1
-5.511E-2	9.112E+0	2.171E+1
-5.349E-2	9.051E+0	2.147E+1
-5.673E-2	9.018E+0	2.176E+1
-5.511E-2	9.041E+0	2.165E+1
-5.673E-2	9.080E+0	2.164E+1
-5.187E-2	9.180E+0	2.164E+1
-5.835E-2	9.090E+0	2.158E+1
-5.998E-2	9.239E+0	2.183E+1
-5.511E-2	9.051E+0	2.174E+1
-5.187E-2	9.249E+0	2.150E+1
-5.349E-2	9.190E+0	2.182E+1
-5.835E-2	9.177E+0	2.177E+1
-5.511E-2	9.184E+0	2.164E+1
-5.349E-2	9.099E+0	2.165E+1
-5.187E-2	9.106E+0	2.157E+1
-5.673E-2	9.109E+0	2.168E+1
-5.835E-2	9.077E+0	2.164E+1
-5.511E-2	9.177E+0	2.189E+1
-5.673E-2	8.989E+0	2.172E+1
-5.349E-2	9.116E+0	2.165E+1
-5.511E-2	8.931E+0	2.177E+1
-5.349E-2	9.099E+0	2.168E+1
-5.511E-2	9.064E+0	2.157E+1
-5.998E-2	9.080E+0	2.164E+1
-5.673E-2	9.125E+0	2.161E+1
-5.835E-2	9.210E+0	2.171E+1
-5.511E-2	9.125E+0	2.169E+1
-5.511E-2	9.070E+0	2.172E+1
-5.835E-2	9.028E+0	2.171E+1
-5.511E-2	9.009E+0	2.170E+1
-5.349E-2	9.197E+0	2.172E+1
-5.673E-2	9.028E+0	2.140E+1
-5.673E-2	9.190E+0	2.168E+1
-5.187E-2	9.077E+0	2.161E+1
-5.511E-2	9.005E+0	2.153E+1
-5.673E-2	9.054E+0	2.184E+1
-5.835E-2	9.096E+0	2.171E+1
-5.511E-2	9.148E+0	2.178E+1
-5.349E-2	9.103E+0	2.177E+1
-5.673E-2	9.158E+0	2.165E+1
-5.673E-2	9.138E+0	2.170E+1
-5.511E-2	9.116E+0	2.166E+1
-5.511E-2	9.073E+0	2.171E+1
-5.673E-2	9.151E+0	2.179E+1
-5.835E-2	9.080E+0	2.176E+1
-5.511E-2	9.158E+0	2.154E+1
-5.511E-2	9.021E+0	2.160E+1
-5.673E-2	9.138E+0	2.156E+1
-5.673E-2	9.138E+0	2.160E+1
-5.025E-2	9.093E+0	2.162E+1
-5.511E-2	8.905E+0	2.163E+1
-5.673E-2	9.171E+0	2.160E+1
-5.835E-2	9.070E+0	2.163E+1
-5.187E-2	9.171E+0	2.158E+1
-5.349E-2	9.073E+0	2.163E+1
-5.511E-2	9.067E+0	2.160E+1
-5.673E-2	9.044E+0	2.172E+1
-5.511E-2	9.093E+0	2.167E+1
-5.835E-2	9.038E+0	2.179E+1
-5.998E-2	9.051E+0	2.165E+1
-5.998E-2	9.135E+0	2.163E+1
-5.511E-2	9.031E+0	2.163E+1
-5.511E-2	9.167E+0	2.173E+1
-5.511E-2	9.057E+0	2.182E+1
-5.349E-2	8.996E+0	2.162E+1
-5.349E-2	9.025E+0	2.164E+1
-5.511E-2	9.213E+0	2.172E+1
-5.511E-2	9.015E+0	2.173E+1
-5.511E-2	9.142E+0	2.171E+1
-5.187E-2	9.038E+0	2.170E+1
-5.511E-2	9.177E+0	2.165E+1
-5.835E-2	9.038E+0	2.147E+1
-5.673E-2	9.116E+0	2.162E+1
-5.349E-2	9.193E+0	2.168E+1
-5.511E-2	9.242E+0	2.170E+1
-5.673E-2	9.077E+0	2.148E+1
-5.511E-2	9.164E+0	2.180E+1
-5.673E-2	9.122E+0	2.178E+1
-5.511E-2	9.067E+0	2.163E+1
-5.998E-2	9.142E+0	2.184E+1
-5.511E-2	9.109E+0	2.154E+1
-5.349E-2	9.229E+0	2.165E+1
-5.349E-2	9.161E+0	2.158E+1
-5.673E-2	9.064E+0	2.172E+1
-5.511E-2	9.031E+0	2.163E+1
-5.187E-2	9.154E+0	2.155E+1
-5.349E-2	9.077E+0	2.186E+1
-5.835E-2	9.073E+0	2.179E+1
-5.511E-2	8.950E+0	2.153E+1
-5.349E-2	9.073E+0	2.169E+1
-5.349E-2	9.051E+0	2.151E+1
-5.998E-2	9.038E+0	2.177E+1
-5.511E-2	9.154E+0	2.165E+1
-5.349E-2	9.151E+0	2.183E+1
-5.673E-2	9.262E+0	2.159E+1
-5.673E-2	9.073E+0	2.174E+1
-5.673E-2	9.174E+0	2.173E+1
-5.511E-2	9.025E+0	2.161E+1
-5.349E-2	9.015E+0	2.166E+1
-5.673E-2	9.129E+0	2.147E+1
-5.673E-2	9.064E+0	2.176E+1
-5.349E-2	8.996E+0	2.153E+1
-5.673E-2	9.158E+0	2.173E+1
-5.998E-2	9.145E+0	2.169E+1
-5.673E-2	9.154E+0	2.176E+1
-5.187E-2	9.103E+0	2.167E+1
-5.349E-2	9.148E+0	2.176E+1
-5.673E-2	9.018E+0	2.166E+1
-5.673E-2	9.080E+0	2.148E+1
-5.511E-2	9.080E+0	2.172E+1
-5.349E-2	9.057E+0	2.176E+1
-5.673E-2	9.041E+0	2.196E+1
-5.835E-2	9.060E+0	2.172E+1
-5.511E-2	9.086E+0	2.169E+1
-5.511E-2	9.103E+0	2.153E+1
-5.835E-2	8.908E+0	2.173E+1
-5.511E-2	9.067E+0	2.170E+1
-5.349E-2	9.086E+0	2.177E+1
-5.673E-2	9.099E+0	2.162E+1
-5.511E-2	9.135E+0	2.187E+1
-5.511E-2	9.119E+0	2.160E+1
-5.349E-2	9.138E+0	2.189E+1
-5.511E-2	9.041E+0	2.159E+1
-5.511E-2	9.184E+0	2.165E+1
-5.673E-2	9.002E+0	2.169E+1
-5.511E-2	9.080E+0	2.179E+1
-5.511E-2	9.132E+0	2.173E+1
-6.160E-2	9.255E+0	2.161E+1
-5.511E-2	9.077E+0	2.172E+1
-5.349E-2	9.125E+0	2.150E+1
-5.511E-2	9.083E+0	2.165E+1
-5.998E-2	9.161E+0	2.185E+1
-5.673E-2	9.219E+0	2.169E+1
-5.349E-2	9.167E+0	2.170E+1
-5.511E-2	9.034E+0	2.177E+1
-5.998E-2	9.002E+0	2.144E+1
-5.673E-2	9.086E+0	2.156E+1
-5.349E-2	9.021E+0	2.167E+1
-5.511E-2	9.047E+0	2.156E+1
-5.673E-2	9.070E+0	2.165E+1
-5.673E-2	9.064E+0	2.166E+1
-5.349E-2	9.129E+0	2.172E+1
-5.511E-2	9.064E+0	2.168E+1
-5.673E-2	9.184E+0	2.169E+1
-5.998E-2	9.180E+0	2.175E+1
-5.187E-2	9.057E+0	2.163E+1
-5.187E-2	9.090E+0	2.167E+1
-5.835E-2	9.025E+0	2.164E+1
-5.349E-2	9.119E+0	2.168E+1
-5.511E-2	9.125E+0	2.170E+1
-5.349E-2	9.125E+0	2.171E+1
-5.673E-2	9.109E+0	2.163E+1
-5.673E-2	9.018E+0	2.168E+1
-5.511E-2	9.044E+0	2.149E+1
-5.349E-2	9.174E+0	2.183E+1
-5.835E-2	9.187E+0	2.164E+1
-5.349E-2	9.070E+0	2.153E+1
-5.511E-2	9.099E+0	2.157E+1
-5.511E-2	9.125E+0	2.165E+1
-5.673E-2	9.025E+0	2.162E+1
-5.673E-2	9.064E+0	2.168E+1
-5.025E-2	9.142E+0	2.165E+1
-5.511E-2	9.038E+0	2.166E+1
-5.673E-2	9.158E+0	2.169E+1
-5.511E-2	9.116E+0	2.185E+1
-5.187E-2	9.047E+0	2.184E+1
-5.511E-2	9.129E+0	2.176E+1
-5.835E-2	9.151E+0	2.146E+1
-5.673E-2	9.122E+0	2.150E+1
-5.349E-2	9.018E+0	2.161E+1
-5.673E-2	9.064E+0	2.179E+1
-5.673E-2	9.129E+0	2.172E+1
-5.349E-2	9.044E+0	2.174E+1
-5.835E-2	9.119E+0	2.172E+1
-5.349E-2	9.041E+0	2.161E+1
-5.673E-2	9.112E+0	2.164E+1
-5.835E-2	9.086E+0	2.174E+1
-5.349E-2	9.142E+0	2.159E+1
-5.025E-2	9.005E+0	2.157E+1
-5.835E-2	9.109E+0	2.163E+1
-5.349E-2	9.070E+0	2.173E+1
-5.349E-2	9.219E+0	2.172E+1
-5.511E-2	9.164E+0	2.183E+1
-5.835E-2	9.080E+0	2.162E+1
-5.511E-2	9.031E+0	2.157E+1
-5.349E-2	8.999E+0	2.173E+1
-5.511E-2	9.057E+0	2.165E+1
-5.673E-2	9.148E+0	2.166E+1
-5.511E-2	9.142E+0	2.183E+1
-5.349E-2	9.025E+0	2.153E+1
-5.349E-2	9.064E+0	2.162E+1
-5.835E-2	9.067E+0	2.150E+1
-5.835E-2	9.047E+0	2.178E+1
-5.187E-2	9.125E+0	2.160E+1
-5.511E-2	9.018E+0	2.158E+1
-5.835E-2	9.096E+0	2.182E+1
-5.511E-2	9.132E+0	2.187E+1
-5.511E-2	9.158E+0	2.184E+1
-5.511E-2	9.129E+0	2.160E+1
-5.835E-2	9.106E+0	2.168E+1
-5.511E-2	8.966E+0	2.165E+1
-5.349E-2	9.206E+0	2.164E+1
-5.511E-2	8.986E+0	2.175E+1
-5.673E-2	9.142E+0	2.126E+1
-5.511E-2	9.161E+0	2.162E+1
-5.187E-2	9.005E+0	2.182E+1
-5.673E-2	9.054E+0	2.154E+1
-5.511E-2	9.083E+0	2.166E+1
-5.673E-2	9.031E+0	2.173E+1
-5.511E-2	9.216E+0	2.193E+1
-5.511E-2	9.086E+0	2.166E+1
-5.835E-2	9.090E+0	2.185E+1
-5.835E-2	9.034E+0	2.163E+1
-5.349E-2	9.057E+0	2.171E+1
-5.511E-2	9.047E+0	2.162E+1
-5.998E-2	9.193E+0	2.183E+1
-5.673E-2	9.125E+0	2.159E+1
-5.511E-2	9.057E+0	2.177E+1
-5.673E-2	9.135E+0	2.166E+1
-5.673E-2	9.109E+0	2.170E+1
-5.511E-2	9.038E+0	2.193E+1
-5.187E-2	9.190E+0	2.172E+1
-5.511E-2	9.119E+0	2.175E+1
-5.511E-2	9.086E+0	2.172E+1
-5.511E-2	9.034E+0	2.184E+1
-5.349E-2	9.057E+0	2.166E+1
-5.349E-2	9.015E+0	2.167E+1
-5.673E-2	9.090E+0	2.171E+1
-5.511E-2	9.180E+0	2.168E+1
-5.187E-2	9.086E+0	2.169E+1
-5.511E-2	9.002E+0	2.173E+1
-5.835E-2	9.148E+0	2.161E+1
-5.349E-2	9.119E+0	2.178E+1
-5.511E-2	9.122E+0	2.172E+1
-5.673E-2	9.099E+0	2.168E+1
-5.673E-2	9.077E+0	2.168E+1
-5.835E-2	9.057E+0	2.176E+1
-5.349E-2	9.093E+0	2.158E+1
-5.187E-2	9.060E+0	2.171E+1
-5.835E-2	8.927E+0	2.175E+1
-5.673E-2	9.132E+0	2.162E+1
-5.349E-2	9.109E+0	2.163E+1
-5.673E-2	9.106E+0	2.164E+1
-5.673E-2	9.090E+0	2.165E+1
-5.511E-2	9.106E+0	2.171E+1
-5.349E-2	9.142E+0	2.170E+1
-5.511E-2	9.138E+0	2.154E+1
-5.835E-2	8.992E+0	2.185E+1
-5.511E-2	9.060E+0	2.169E+1
-5.511E-2	9.093E+0	2.158E+1
-5.673E-2	9.158E+0	2.170E+1
-5.511E-2	9.164E+0	2.178E+1
-5.511E-2	9.174E+0	2.180E+1
-5.187E-2	9.067E+0	2.163E+1
-5.511E-2	9.145E+0	2.180E+1
-5.835E-2	9.190E+0	2.160E+1
-5.511E-2	9.112E+0	2.159E+1
-5.511E-2	8.950E+0	2.185E+1
-5.673E-2	9.070E+0	2.168E+1
-5.673E-2	9.038E+0	2.182E+1
-5.835E-2	9.093E+0	2.161E+1
-5.511E-2	9.154E+0	2.158E+1
-5.349E-2	9.161E+0	2.175E+1
-5.673E-2	9.041E+0	2.191E+1
-5.673E-2	9.177E+0	2.179E+1
-5.187E-2	9.028E+0	2.165E+1
-5.349E-2	9.031E+0	2.175E+1
-5.998E-2	9.116E+0	2.179E+1
-5.511E-2	9.184E+0	2.175E+1
-5.349E-2	9.012E+0	2.161E+1
-5.511E-2	9.086E+0	2.167E+1
-5.511E-2	9.041E+0	2.146E+1
-5.511E-2	9.077E+0	2.169E+1
-5.349E-2	9.064E+0	2.156E+1
-5.673E-2	9.119E+0	2.160E+1
-5.673E-2	9.096E+0	2.170E+1
-5.673E-2	9.096E+0	2.156E+1
-5.511E-2	9.083E+0	2.169E+1
-5.673E-2	9.096E+0	2.144E+1
-5.673E-2	9.064E+0	2.178E+1
-5.673E-2	9.002E+0	2.162E+1
-5.349E-2	9.164E+0	2.185E+1
-5.187E-2	9.122E+0	2.164E+1
-5.998E-2	9.275E+0	2.162E+1
-5.835E-2	8.986E+0	2.153E+1
-5.187E-2	9.103E+0	2.163E+1
-5.025E-2	9.145E+0	2.161E+1
-5.673E-2	9.180E+0	2.173E+1
-6.160E-2	9.158E+0	2.179E+1
-5.511E-2	9.067E+0	2.180E+1
-5.187E-2	9.145E+0	2.157E+1
-5.835E-2	9.187E+0	2.159E+1
-5.511E-2	9.249E+0	2.155E+1
-5.511E-2	9.080E+0	2.194E+1
-5.673E-2	8.986E+0	2.154E+1
-5.835E-2	9.077E+0	2.166E+1
-5.511E-2	9.054E+0	2.169E+1
-5.349E-2	9.054E+0	2.171E+1
-5.349E-2	9.096E+0	2.163E+1
-5.835E-2	9.047E+0	2.161E+1
-5.673E-2	8.950E+0	2.171E+1
-5.349E-2	9.051E+0	2.155E+1
-5.187E-2	9.080E+0	2.178E+1
-5.835E-2	9.096E+0	2.154E+1
-5.673E-2	9.106E+0	2.196E+1
-5.349E-2	9.096E+0	2.156E+1
-5.511E-2	9.083E+0	2.167E+1
-5.673E-2	8.918E+0	2.163E+1
-5.673E-2	9.015E+0	2.164E+1
-5.511E-2	9.054E+0	2.187E+1
-5.349E-2	8.918E+0	2.155E+1
-5.835E-2	9.142E+0	2.171E+1
-5.511E-2	9.070E+0	2.174E+1
-5.187E-2	9.161E+0	2.169E+1
-5.998E-2	9.177E+0	2.172E+1
-5.998E-2	9.057E+0	2.172E+1
-5.511E-2	9.047E+0	2.151E+1
-5.673E-2	9.129E+0	2.157E+1
-5.511E-2	8.921E+0	2.181E+1
-5.835E-2	9.038E+0	2.176E+1
-5.673E-2	9.073E+0	2.165E+1
-5.511E-2	9.145E+0	2.161E+1
-5.349E-2	9.109E+0	2.170E+1
-5.835E-2	9.148E+0	2.166E+1
-5.349E-2	9.119E+0	2.171E+1
-5.349E-2	8.875E+0	2.164E+1
-5.511E-2	9.167E+0	2.190E+1
-5.673E-2	9.047E+0	2.157E+1
-5.835E-2	9.142E+0	2.172E+1
-5.511E-2	9.012E+0	2.156E+1
-5.511E-2	9.093E+0	2.149E+1
-5.673E-2	9.132E+0	2.164E+1
-5.673E-2	9.099E+0	2.170E+1
-5.511E-2	9.210E+0	2.154E+1
-5.511E-2	9.067E+0	2.172E+1
-5.835E-2	9.148E+0	2.167E+1
-5.673E-2	9.112E+0	2.169E+1
-5.349E-2	9.138E+0	2.162E+1
-5.349E-2	9.190E+0	2.158E+1
-5.673E-2	9.187E+0	2.164E+1
-5.673E-2	9.073E+0	2.181E+1
-5.349E-2	8.983E+0	2.177E+1
-5.511E-2	9.138E+0	2.175E+1
-5.835E-2	9.148E+0	2.169E+1
-5.511E-2	9.138E+0	2.160E+1
-5.511E-2	9.109E+0	2.179E+1
-5.511E-2	8.953E+0	2.172E+1
-5.673E-2	9.122E+0	2.171E+1
-5.511E-2	9.064E+0	2.168E+1
-5.187E-2	8.973E+0	2.166E+1
-5.349E-2	9.025E+0	2.153E+1
-5.511E-2	9.047E+0	2.154E+1
-5.511E-2	8.989E+0	2.158E+1
-5.349E-2	9.005E+0	2.160E+1
-5.511E-2	9.021E+0	2.173E+1
-5.511E-2	9.138E+0	2.149E+1
-5.835E-2	9.051E+0	2.168E+1
-5.349E-2	9.138E+0	2.164E+1
-5.511E-2	9.070E+0	2.167E+1
-5.998E-2	9.148E+0	2.176E+1
-5.673E-2	9.135E+0	2.158E+1
-5.511E-2	9.060E+0	2.184E+1
-5.349E-2	9.135E+0	2.179E+1
-6.160E-2	8.960E+0	2.175E+1
-5.835E-2	9.142E+0	2.183E+1
-5.673E-2	9.086E+0	2.163E+1
-5.511E-2	9.132E+0	2.174E+1
-6.160E-2	9.109E+0	2.174E+1
-5.511E-2	9.132E+0	2.157E+1
-5.349E-2	9.073E+0	2.172E+1
-5.511E-2	9.060E+0	2.174E+1
-5.673E-2	9.103E+0	2.165E+1
-5.835E-2	9.086E+0	2.158E+1
-5.349E-2	9.054E+0	2.159E+1
-5.511E-2	9.103E+0	2.175E+1
-5.511E-2	9.086E+0	2.167E+1
-5.998E-2	9.080E+0	2.169E+1
-5.511E-2	9.047E+0	2.179E+1
-5.511E-2	9.057E+0	2.168E+1
-5.998E-2	9.090E+0	2.167E+1
-5.511E-2	9.116E+0	2.178E+1
-5.349E-2	9.057E+0	2.159E+1
-5.511E-2	9.028E+0	2.160E+1
-5.511E-2	9.132E+0	2.164E+1
-5.511E-2	9.047E+0	2.167E+1
-5.349E-2	9.125E+0	2.184E+1
-5.349E-2	9.015E+0	2.161E+1
-5.673E-2	9.112E+0	2.154E+1
-5.511E-2	9.177E+0	2.162E+1
-5.349E-2	9.151E+0	2.186E+1
-5.673E-2	9.041E+0	2.172E+1
-5.511E-2	9.116E+0	2.166E+1
-5.835E-2	9.090E+0	2.160E+1
-5.349E-2	9.142E+0	2.162E+1
-5.187E-2	9.093E+0	2.162E+1
-5.673E-2	9.116E+0	2.164E+1
-5.835E-2	9.151E+0	2.163E+1
-5.511E-2	9.018E+0	2.164E+1
-5.511E-2	9.015E+0	2.179E+1
-5.835E-2	9.109E+0	2.153E+1
-5.835E-2	9.190E+0	2.170E+1
-5.511E-2	9.067E+0	2.181E+1
-5.673E-2	9.112E+0	2.147E+1
-5.673E-2	8.960E+0	2.158E+1
-5.511E-2	9.086E+0	2.172E+1
-5.673E-2	9.057E+0	2.172E+1
-5.349E-2	9.096E+0	2.165E+1
-5.835E-2	9.184E+0	2.181E+1
-5.835E-2	9.067E+0	2.189E+1
-5.511E-2	8.921E+0	2.174E+1
-5.673E-2	9.086E+0	2.174E+1
-5.835E-2	9.119E+0	2.148E+1
-5.835E-2	9.093E+0	2.166E+1
-5.349E-2	9.096E+0	2.173E+1
-5.349E-2	9.064E+0	2.162E+1
-5.835E-2	9.067E+0	2.183E+1
-5.511E-2	9.096E+0	2.167E+1
-5.349E-2	9.031E+0	2.170E+1
-5.511E-2	9.148E+0	2.167E+1
-5.998E-2	9.060E+0	2.159E+1
-5.998E-2	9.122E+0	2.164E+1
-5.187E-2	8.986E+0	2.188E+1
-5.511E-2	9.112E+0	2.169E+1
-5.511E-2	9.064E+0	2.167E+1
-5.673E-2	9.187E+0	2.172E+1
-5.511E-2	9.090E+0	2.154E+1
-5.511E-2	9.080E+0	2.158E+1
-5.673E-2	9.116E+0	2.161E+1
-5.511E-2	9.203E+0	2.161E+1
-5.349E-2	9.067E+0	2.182E+1
-5.673E-2	9.216E+0	2.161E+1
-5.673E-2	9.112E+0	2.161E+1
-5.511E-2	9.135E+0	2.171E+1
-5.349E-2	9.167E+0	2.161E+1
-5.673E-2	9.073E+0	2.160E+1
-5.673E-2	9.086E+0	2.153E+1
-5.835E-2	9.090E+0	2.158E+1
-5.511E-2	9.028E+0	2.172E+1
-5.673E-2	9.070E+0	2.161E+1
-5.835E-2	9.116E+0	2.157E+1
-5.835E-2	9.054E+0	2.173E+1
-5.673E-2	9.119E+0	2.183E+1
-5.998E-2	9.142E+0	2.182E+1
-5.835E-2	9.080E+0	2.173E+1
-5.835E-2	9.093E+0	2.162E+1
-5.349E-2	9.083E+0	2.160E+1
-5.511E-2	9.187E+0	2.164E+1
-5.835E-2	9.067E+0	2.173E+1
-6.160E-2	9.171E+0	2.158E+1
-5.511E-2	9.135E+0	2.170E+1
-5.511E-2	9.015E+0	2.164E+1
-5.998E-2	9.125E+0	2.178E+1
-5.673E-2	9.109E+0	2.192E+1
-5.511E-2	9.025E+0	2.179E+1
-5.511E-2	9.122E+0	2.164E+1
-5.835E-2	9.151E+0	2.171E+1
-5.511E-2	9.096E+0	2.164E+1
-5.511E-2	9.028E+0	2.168E+1
-5.511E-2	9.083E+0	2.149E+1
-5.835E-2	9.096E+0	2.158E+1
-5.673E-2	9.122E+0	2.179E+1
-5.511E-2	9.099E+0	2.170E+1
-5.511E-2	9.025E+0	2.163E+1
-5.835E-2	9.132E+0	2.141E+1
-5.673E-2	9.047E+0	2.156E+1
-5.511E-2	9.129E+0	2.153E+1
-5.673E-2	9.138E+0	2.177E+1
-5.835E-2	9.119E+0	2.168E+1
-5.835E-2	9.122E+0	2.178E+1
-5.511E-2	9.034E+0	2.170E+1
-5.511E-2	9.025E+0	2.138E+1
-5.673E-2	9.070E+0	2.149E+1
-5.835E-2	9.119E+0	2.166E+1
-5.511E-2	9.025E+0	2.162E+1
-5.511E-2	9.096E+0	2.166E+1
-5.673E-2	9.106E+0	2.156E+1
-5.998E-2	9.132E+0	2.169E+1
-5.349E-2	9.096E+0	2.173E+1
-5.835E-2	9.064E+0	2.164E+1
-5.673E-2	9.099E+0	2.167E+1
-5.673E-2	9.161E+0	2.165E+1
-5.349E-2	9.187E+0	2.164E+1
-5.511E-2	9.057E+0	2.166E+1
-5.673E-2	8.976E+0	2.170E+1
-5.835E-2	9.083E+0	2.167E+1
-5.673E-2	9.164E+0	2.167E+1
-5.835E-2	9.067E+0	2.172E+1
-5.835E-2	9.122E+0	2.164E+1
-5.673E-2	9.044E+0	2.167E+1
-5.187E-2	9.142E+0	2.164E+1
-5.511E-2	9.129E+0	2.191E+1
-5.835E-2	8.966E+0	2.170E+1
-5.673E-2	9.034E+0	2.149E+1
-5.511E-2	9.067E+0	2.165E+1
-5.511E-2	9.148E+0	2.176E+1
-5.998E-2	9.067E+0	2.196E+1
-5.673E-2	9.060E+0	2.159E+1
-5.187E-2	9.125E+0	2.183E+1
-5.673E-2	9.064E+0	2.166E+1
-5.835E-2	9.038E+0	2.170E+1
-5.349E-2	9.164E+0	2.174E+1
-5.349E-2	8.970E+0	2.167E+1
-5.673E-2	8.992E+0	2.162E+1
-5.835E-2	9.112E+0	2.166E+1
-5.835E-2	9.109E+0	2.158E+1
-5.511E-2	8.983E+0	2.160E+1
-5.511E-2	9.070E+0	2.170E+1
-5.998E-2	8.960E+0	2.179E+1
-5.511E-2	9.116E+0	2.163E+1
-5.511E-2	9.138E+0	2.175E+1
-5.349E-2	9.099E+0	2.175E+1
-5.835E-2	8.983E+0	2.197E+1
-5.673E-2	9.047E+0	2.184E+1
-5.025E-2	8.953E+0	2.162E+1
-5.187E-2	9.073E+0	2.165E+1
-5.835E-2	9.057E+0	2.174E+1
-5.673E-2	8.999E+0	2.161E+1
-5.511E-2	9.080E+0	2.177E+1
-5.673E-2	9.025E+0	2.172E+1
-5.835E-2	9.031E+0	2.157E+1
-5.511E-2	9.106E+0	2.169E+1
-5.673E-2	9.060E+0	2.170E+1
-5.187E-2	9.171E+0	2.178E+1
-5.835E-2	8.989E+0	2.179E+1
-5.511E-2	9.125E+0	2.154E+1
-5.511E-2	9.028E+0	2.169E+1
-5.511E-2	9.044E+0	2.163E+1
-5.998E-2	9.047E+0	2.174E+1
-5.673E-2	8.999E+0	2.167E+1
-5.349E-2	9.077E+0	2.190E+1
-5.673E-2	9.190E+0	2.178E+1
-5.673E-2	9.090E+0	2.165E+1
-5.998E-2	9.054E+0	2.162E+1
-5.349E-2	9.083E+0	2.170E+1
-5.835E-2	9.080E+0	2.140E+1
-5.998E-2	9.161E+0	2.176E+1
-5.511E-2	9.083E+0	2.173E+1
-5.673E-2	9.103E+0	2.183E+1
-5.511E-2	9.119E+0	2.177E+1
-5.673E-2	9.125E+0	2.142E+1
-5.349E-2	9.080E+0	2.179E+1
-5.187E-2	9.067E+0	2.168E+1
-5.511E-2	9.086E+0	2.164E+1
-5.673E-2	9.132E+0	2.177E+1
-5.673E-2	8.944E+0	2.166E+1
-5.511E-2	9.080E+0	2.178E+1
-5.349E-2	9.161E+0	2.177E+1
-5.673E-2	9.021E+0	2.165E+1
-5.673E-2	9.083E+0	2.182E+1
-5.187E-2	9.184E+0	2.155E+1
-5.673E-2	9.122E+0	2.152E+1
-5.835E-2	9.180E+0	2.164E+1
-5.349E-2	9.009E+0	2.165E+1
-5.349E-2	9.206E+0	2.178E+1
-5.025E-2	9.047E+0	2.160E+1
-5.673E-2	9.167E+0	2.162E+1
-5.835E-2	9.025E+0	2.181E+1
-5.511E-2	9.158E+0	2.161E+1
-5.511E-2	9.099E+0	2.172E+1
-5.998E-2	9.067E+0	2.171E+1
-5.673E-2	9.125E+0	2.181E+1
-5.511E-2	9.086E+0	2.169E+1
-5.673E-2	9.067E+0	2.159E+1
-5.835E-2	9.073E+0	2.180E+1
-5.835E-2	9.057E+0	2.142E+1
-5.349E-2	9.015E+0	2.161E+1
-5.511E-2	9.034E+0	2.175E+1
-5.673E-2	9.086E+0	2.154E+1
-5.835E-2	9.167E+0	2.155E+1
-5.511E-2	9.090E+0	2.177E+1
-5.511E-2	9.057E+0	2.162E+1
-5.835E-2	9.109E+0	2.167E+1
-5.835E-2	8.983E+0	2.171E+1
-5.349E-2	9.193E+0	2.164E+1
-5.511E-2	9.041E+0	2.177E+1
-5.835E-2	9.177E+0	2.159E+1
-5.998E-2	9.051E+0	2.170E+1
-5.511E-2	9.047E+0	2.190E+1
-5.349E-2	9.054E+0	2.172E+1
-5.349E-2	9.044E+0	2.147E+1
-5.673E-2	9.025E+0	2.163E+1
-5.511E-2	9.047E+0	2.177E+1
-5.673E-2	9.034E+0	2.155E+1
-5.835E-2	8.953E+0	2.157E+1
-5.673E-2	9.047E+0	2.164E+1
-5.349E-2	9.073E+0	2.152E+1
-5.673E-2	9.012E+0	2.163E+1
-5.673E-2	9.057E+0	2.174E+1
-5.673E-2	9.064E+0	2.164E+1
-5.187E-2	9.103E+0	2.178E+1
-5.511E-2	9.070E+0	2.163E+1
-5.673E-2	9.187E+0	2.171E+1
-5.673E-2	9.219E+0	2.163E+1
-5.349E-2	9.122E+0	2.165E+1
-5.511E-2	9.138E+0	2.161E+1
-5.673E-2	9.129E+0	2.163E+1
-5.998E-2	9.135E+0	2.172E+1
-5.511E-2	9.041E+0	2.162E+1
-5.511E-2	9.080E+0	2.173E+1
-5.673E-2	9.047E+0	2.139E+1
-5.673E-2	9.122E+0	2.176E+1
-5.349E-2	9.064E+0	2.183E+1
-5.673E-2	9.041E+0	2.163E+1
-5.998E-2	8.996E+0	2.177E+1
-5.835E-2	8.960E+0	2.176E+1
-5.511E-2	9.051E+0	2.174E+1
-5.349E-2	9.005E+0	2.165E+1
-5.673E-2	9.106E+0	2.171E+1
-5.835E-2	9.073E+0	2.186E+1
-5.673E-2	9.099E+0	2.171E+1
-5.511E-2	9.174E+0	2.176E+1
-5.835E-2	8.992E+0	2.185E+1
-5.835E-2	9.067E+0	2.158E+1
-5.511E-2	9.109E+0	2.197E+1
-5.511E-2	9.073E+0	2.157E+1
-5.673E-2	9.138E+0	2.180E+1
-5.511E-2	8.989E+0	2.173E+1
-5.025E-2	9.086E+0	2.180E+1
-5.349E-2	9.125E+0	2.158E+1
-5.998E-2	9.067E+0	2.168E+1
-5.998E-2	9.099E+0	2.171E+1
-5.511E-2	8.986E+0	2.178E+1
-5.673E-2	9.145E+0	2.148E+1
-5.673E-2	9.158E+0	2.167E+1
-5.673E-2	8.976E+0	2.166E+1
-5.349E-2	9.060E+0	2.179E+1
-5.187E-2	9.138E+0	2.171E+1
-5.835E-2	9.044E+0	2.180E+1
-5.511E-2	9.109E+0	2.152E+1
-5.349E-2	9.129E+0	2.167E+1
-5.349E-2	8.924E+0	2.175E+1
-5.511E-2	9.122E+0	2.160E+1
-5.673E-2	9.132E+0	2.165E+1
-5.349E-2	9.106E+0	2.152E+1
-5.673E-2	8.957E+0	2.167E+1
-5.673E-2	9.060E+0	2.154E+1
-5.673E-2	9.210E+0	2.173E+1
-5.349E-2	9.057E+0	2.163E+1
-5.511E-2	9.167E+0	2.151E+1
-5.835E-2	8.999E+0	2.160E+1
-5.673E-2	9.057E+0	2.172E+1
-5.511E-2	9.142E+0	2.182E+1
-5.187E-2	9.041E+0	2.169E+1
-5.835E-2	9.103E+0	2.161E+1
-5.673E-2	9.086E+0	2.164E+1
-5.349E-2	9.106E+0	2.168E+1
-5.511E-2	9.064E+0	2.176E+1
-5.835E-2	9.125E+0	2.162E+1
-5.998E-2	9.171E+0	2.165E+1
-5.511E-2	8.986E+0	2.167E+1
-5.349E-2	9.116E+0	2.186E+1
-5.673E-2	9.096E+0	2.156E+1
-5.673E-2	9.216E+0	2.153E+1
-5.187E-2	9.070E+0	2.181E+1
-5.349E-2	9.054E+0	2.153E+1
-5.511E-2	9.158E+0	2.174E+1
-5.835E-2	9.138E+0	2.181E+1
-5.349E-2	9.177E+0	2.177E+1
-5.511E-2	9.051E+0	2.160E+1
-5.673E-2	9.103E+0	2.167E+1
-5.673E-2	9.174E+0	2.173E+1
-5.511E-2	9.031E+0	2.166E+1
-5.349E-2	9.161E+0	2.168E+1
-5.998E-2	9.070E+0	2.180E+1
-5.511E-2	9.083E+0	2.181E+1
-5.349E-2	8.989E+0	2.164E+1
-5.511E-2	9.096E+0	2.152E+1
-5.835E-2	9.028E+0	2.157E+1
-5.673E-2	9.057E+0	2.160E+1
-5.673E-2	9.077E+0	2.183E+1
-5.511E-2	9.038E+0	2.179E+1
-5.998E-2	9.028E+0	2.163E+1
-5.835E-2	9.135E+0	2.180E+1
-5.673E-2	9.122E+0	2.155E+1
-5.511E-2	9.077E+0	2.175E+1
-5.835E-2	9.057E+0	2.154E+1
-5.835E-2	9.154E+0	2.167E+1
-5.349E-2	9.031E+0	2.172E+1
-5.511E-2	9.034E+0	2.154E+1
-5.835E-2	8.979E+0	2.173E+1
-5.511E-2	8.986E+0	2.172E+1
-5.511E-2	9.028E+0	2.183E+1
-5.511E-2	9.119E+0	2.174E+1
-5.673E-2	9.090E+0	2.158E+1
-5.673E-2	9.047E+0	2.173E+1
-5.673E-2	9.060E+0	2.169E+1
-5.673E-2	9.119E+0	2.157E+1
-5.835E-2	9.112E+0	2.160E+1
-5.673E-2	9.193E+0	2.164E+1
-5.673E-2	9.093E+0	2.164E+1
-5.673E-2	9.132E+0	2.169E+1
-5.673E-2	9.054E+0	2.165E+1
-5.998E-2	9.116E+0	2.142E+1
-5.349E-2	9.190E+0	2.180E+1
-5.511E-2	9.112E+0	2.168E+1
-5.673E-2	9.005E+0	2.154E+1
-5.673E-2	9.031E+0	2.163E+1
-5.511E-2	9.093E+0	2.166E+1
-5.673E-2	9.015E+0	2.179E+1
-5.673E-2	9.138E+0	2.163E+1
-5.673E-2	9.210E+0	2.161E+1
-5.349E-2	9.021E+0	2.147E+1
-5.835E-2	9.051E+0	2.178E+1
-5.835E-2	8.947E+0	2.176E+1
-5.511E-2	9.047E+0	2.175E+1
-5.511E-2	9.129E+0	2.149E+1
-5.673E-2	9.073E+0	2.174E+1
-5.673E-2	9.041E+0	2.164E+1
-5.673E-2	9.031E+0	2.157E+1
-5.511E-2	9.044E+0	2.155E+1
-5.511E-2	9.262E+0	2.165E+1
-5.835E-2	9.219E+0	2.184E+1
-5.673E-2	9.086E+0	2.179E+1
-5.349E-2	9.077E+0	2.172E+1
-5.511E-2	9.002E+0	2.163E+1
-5.673E-2	9.145E+0	2.171E+1
-5.673E-2	9.119E+0	2.173E+1
-5.349E-2	9.174E+0	2.177E+1
-5.835E-2	9.002E+0	2.164E+1
-5.835E-2	9.135E+0	2.167E+1
-5.673E-2	8.918E+0	2.175E+1
-5.673E-2	9.187E+0	2.165E+1
-5.673E-2	9.164E+0	2.148E+1
-5.511E-2	8.983E+0	2.166E+1
-5.511E-2	9.119E+0	2.170E+1
-5.349E-2	9.073E+0	2.168E+1
-5.511E-2	9.096E+0	2.170E+1
-5.998E-2	8.960E+0	2.172E+1
-5.673E-2	9.142E+0	2.152E+1
-5.511E-2	9.203E+0	2.153E+1
-5.511E-2	9.067E+0	2.166E+1
-5.673E-2	9.142E+0	2.169E+1
-5.835E-2	9.093E+0	2.183E+1
-5.673E-2	9.038E+0	2.173E+1
-5.673E-2	9.012E+0	2.171E+1
-5.835E-2	9.083E+0	2.179E+1
-5.673E-2	9.034E+0	2.157E+1
-5.673E-2	9.012E+0	2.171E+1
-5.511E-2	9.038E+0	2.168E+1
-5.673E-2	9.064E+0	2.152E+1
-5.673E-2	9.109E+0	2.171E+1
-5.673E-2	9.083E+0	2.172E+1
-5.349E-2	9.151E+0	2.184E+1
-5.673E-2	9.103E+0	2.161E+1
-5.835E-2	8.908E+0	2.163E+1
-5.673E-2	9.112E+0	2.170E+1
-5.511E-2	9.103E+0	2.172E+1
-5.835E-2	8.947E+0	2.162E+1
-5.835E-2	9.067E+0	2.170E+1
-5.511E-2	9.112E+0	2.170E+1
-5.187E-2	9.080E+0	2.154E+1
-5.349E-2	9.161E+0	2.155E+1
-5.511E-2	9.028E+0	2.168E+1
-5.511E-2	9.138E+0	2.169E+1
-5.511E-2	9.044E+0	2.175E+1
-5.673E-2	9.090E+0	2.151E+1
-6.160E-2	9.099E+0	2.173E+1
-5.511E-2	9.080E+0	2.165E+1
-5.511E-2	9.180E+0	2.159E+1
-5.835E-2	9.034E+0	2.166E+1
-5.511E-2	9.047E+0	2.170E+1
-5.835E-2	9.203E+0	2.163E+1
-5.673E-2	9.083E+0	2.161E+1
-5.835E-2	9.086E+0	2.164E+1
-5.835E-2	9.093E+0	2.165E+1
-5.349E-2	9.041E+0	2.163E+1
-5.511E-2	9.015E+0	2.166E+1
-5.835E-2	9.154E+0	2.165E+1
-5.673E-2	9.064E+0	2.147E+1
-5.349E-2	9.161E+0	2.170E+1
-5.349E-2	8.911E+0	2.168E+1
-5.673E-2	9.096E+0	2.188E+1
-5.349E-2	9.067E+0	2.170E+1
-5.511E-2	9.077E+0	2.173E+1
-5.511E-2	9.106E+0	2.186E+1
-5.673E-2	9.138E+0	2.150E+1
-5.673E-2	8.992E+0	2.170E+1
-5.187E-2	9.106E+0	2.179E+1
-5.349E-2	9.096E+0	2.180E+1
-5.673E-2	9.119E+0	2.176E+1
-5.511E-2	9.103E+0	2.159E+1
-5.673E-2	9.109E+0	2.179E+1
-5.349E-2	9.034E+0	2.138E+1
-5.835E-2	9.154E+0	2.166E+1
-5.835E-2	9.177E+0	2.179E+1
-5.187E-2	9.177E+0	2.173E+1
-5.349E-2	9.187E+0	2.150E+1
-5.835E-2	9.180E+0	2.175E+1
-5.835E-2	9.122E+0	2.173E+1
-5.511E-2	8.950E+0	2.159E+1
-5.349E-2	9.142E+0	2.163E+1
-5.673E-2	9.158E+0	2.168E+1
-5.835E-2	9.132E+0	2.156E+1
-5.511E-2	9.138E+0	2.181E+1
-5.511E-2	9.018E+0	2.162E+1
-5.511E-2	9.086E+0	2.170E+1
-5.835E-2	9.125E+0	2.173E+1
-5.673E-2	9.187E+0	2.158E+1
-5.511E-2	9.064E+0	2.165E+1
-5.998E-2	9.099E+0	2.146E+1
-5.998E-2	9.103E+0	2.170E+1
-5.673E-2	9.138E+0	2.175E+1
-5.835E-2	9.044E+0	2.166E+1
-5.835E-2	9.106E+0	2.173E+1
-5.349E-2	9.148E+0	2.170E+1
-5.349E-2	9.070E+0	2.172E+1
-5.511E-2	9.028E+0	2.177E+1
-5.673E-2	9.090E+0	2.175E+1
-5.835E-2	9.161E+0	2.167E+1
-5.511E-2	8.999E+0	2.152E+1
-5.187E-2	9.161E+0	2.158E+1
-5.673E-2	9.099E+0	2.172E+1
-5.511E-2	9.106E+0	2.169E+1
-5.511E-2	8.992E+0	2.149E+1
-5.511E-2	8.924E+0	2.178E+1
-5.835E-2	9.132E+0	2.157E+1
-5.511E-2	9.041E+0	2.158E+1
-5.349E-2	9.145E+0	2.157E+1
-5.673E-2	9.093E+0	2.164E+1
-6.160E-2	9.038E+0	2.171E+1
-5.673E-2	9.064E+0	2.151E+1
-5.349E-2	9.174E+0	2.180E+1
-5.673E-2	9.047E+0	2.171E+1
-5.673E-2	8.989E+0	2.141E+1
-5.673E-2	9.086E+0	2.165E+1
-5.673E-2	9.073E+0	2.156E+1
-5.673E-2	8.996E+0	2.156E+1
-5.835E-2	9.080E+0	2.184E+1
-5.835E-2	9.099E+0	2.171E+1
-5.349E-2	9.129E+0	2.171E+1
-5.349E-2	9.158E+0	2.153E+1
-5.673E-2	9.034E+0	2.176E+1
-5.835E-2	9.093E+0	2.164E+1
-5.349E-2	9.028E+0	2.179E+1
-5.511E-2	8.970E+0	2.176E+1
-5.673E-2	9.083E+0	2.151E+1
-5.835E-2	9.197E+0	2.164E+1
-5.673E-2	9.015E+0	2.149E+1
-5.511E-2	9.044E+0	2.151E+1
-5.673E-2	9.060E+0	2.157E+1
-5.835E-2	9.112E+0	2.184E+1
-5.511E-2	8.931E+0	2.171E+1
-5.835E-2	9.038E+0	2.166E+1
-5.673E-2	9.203E+0	2.164E+1
-5.673E-2	9.051E+0	2.177E+1
-5.349E-2	9.064E+0	2.159E+1
-5.511E-2	9.077E+0	2.172E+1
-5.673E-2	9.015E+0	2.165E+1
-5.673E-2	9.047E+0	2.183E+1
-5.511E-2	8.950E+0	2.183E+1
-5.511E-2	9.206E+0	2.173E+1
-5.998E-2	9.080E+0	2.157E+1
-5.511E-2	9.129E+0	2.184E+1
-5.511E-2	9.064E+0	2.171E+1
-5.349E-2	9.015E+0	2.171E+1
-5.673E-2	9.145E+0	2.151E+1
-5.835E-2	9.067E+0	2.175E+1
-5.187E-2	9.158E+0	2.172E+1
-5.187E-2	9.031E+0	2.163E+1
-5.673E-2	9.096E+0	2.173E+1
-5.673E-2	8.979E+0	2.162E+1
-5.511E-2	9.154E+0	2.158E+1
-5.511E-2	9.232E+0	2.175E+1
-5.511E-2	9.044E+0	2.185E+1
-5.998E-2	9.151E+0	2.173E+1
-5.673E-2	8.963E+0	2.181E+1
-5.511E-2	9.116E+0	2.175E+1
-5.835E-2	9.077E+0	2.165E+1
-5.673E-2	9.116E+0	2.179E+1
-5.673E-2	9.125E+0	2.170E+1
-5.349E-2	9.009E+0	2.160E+1
-5.998E-2	9.034E+0	2.174E+1
-5.998E-2	9.142E+0	2.159E+1
-5.349E-2	9.083E+0	2.158E+1
-5.835E-2	8.992E+0	2.156E+1
-5.835E-2	9.080E+0	2.163E+1
-5.835E-2	9.275E+0	2.164E+1
-5.511E-2	9.009E+0	2.154E+1
-5.511E-2	8.996E+0	2.171E+1
-5.511E-2	9.038E+0	2.152E+1
-5.673E-2	9.093E+0	2.154E+1
-5.511E-2	9.151E+0	2.158E+1
-5.673E-2	9.206E+0	2.162E+1
-5.835E-2	8.960E+0	2.164E+1
-6.160E-2	9.158E+0	2.171E+1
-5.349E-2	9.132E+0	2.172E+1
-5.511E-2	9.080E+0	2.170E+1
-5.835E-2	9.106E+0	2.173E+1
-5.835E-2	9.138E+0	2.156E+1
-5.673E-2	9.005E+0	2.170E+1
-5.511E-2	8.983E+0	2.171E+1
-5.673E-2	9.083E+0	2.160E+1
-5.673E-2	8.973E+0	2.185E+1
-5.349E-2	9.119E+0	2.167E+1
-5.349E-2	9.145E+0	2.172E+1
-5.673E-2	9.060E+0	2.181E+1
-5.673E-2	9.060E+0	2.157E+1
-5.511E-2	9.064E+0	2.163E+1
-5.673E-2	9.057E+0	2.166E+1
-5.835E-2	9.093E+0	2.170E+1
-5.673E-2	9.103E+0	2.160E+1
-5.673E-2	8.983E+0	2.168E+1
-5.511E-2	9.057E+0	2.180E+1
-5.835E-2	9.138E+0	2.157E+1
-5.835E-2	9.051E+0	2.155E+1
-5.349E-2	9.051E+0	2.161E+1
-5.511E-2	9.154E+0	2.166E+1
-5.835E-2	9.064E+0	2.182E+1
-5.835E-2	9.103E+0	2.161E+1
-5.511E-2	9.180E+0	2.179E+1
-5.511E-2	9.122E+0	2.170E+1
-5.673E-2	9.142E+0	2.166E+1
-5.835E-2	9.086E+0	2.168E+1
-5.511E-2	9.203E+0	2.171E+1
-5.349E-2	9.028E+0	2.172E+1
-5.673E-2	9.171E+0	2.172E+1
-5.998E-2	9.073E+0	2.176E+1
-5.835E-2	9.031E+0	2.184E+1
-5.511E-2	8.986E+0	2.157E+1
-5.673E-2	9.021E+0	2.174E+1
-5.511E-2	9.180E+0	2.163E+1
-5.187E-2	9.057E+0	2.172E+1
-5.349E-2	9.077E+0	2.165E+1
-5.511E-2	9.086E+0	2.171E+1
-5.998E-2	9.090E+0	2.184E+1
-5.511E-2	8.960E+0	2.172E+1
-5.511E-2	9.028E+0	2.172E+1
-5.673E-2	9.125E+0	2.163E+1
-5.835E-2	8.966E+0	2.165E+1
-5.511E-2	9.080E+0	2.160E+1
-5.673E-2	9.190E+0	2.156E+1
-5.835E-2	9.047E+0	2.169E+1
-5.835E-2	8.937E+0	2.152E+1
-5.187E-2	9.025E+0	2.174E+1
-5.187E-2	9.080E+0	2.163E+1
-5.511E-2	9.099E+0	2.161E+1
-5.998E-2	9.064E+0	2.151E+1
-5.349E-2	8.934E+0	2.163E+1
-5.673E-2	9.125E+0	2.182E+1
-5.673E-2	9.106E+0	2.172E+1
-5.511E-2	9.005E+0	2.167E+1
-5.511E-2	9.138E+0	2.162E+1
-5.511E-2	9.135E+0	2.154E+1
-5.673E-2	8.918E+0	2.142E+1
-5.673E-2	9.180E+0	2.154E+1
-5.349E-2	9.077E+0	2.170E+1
-5.187E-2	9.054E+0	2.160E+1
-5.998E-2	8.940E+0	2.160E+1
-5.673E-2	8.963E+0	2.163E+1
-5.673E-2	9.090E+0	2.170E+1
-5.511E-2	9.138E+0	2.153E+1
-5.835E-2	9.122E+0	2.177E+1
-5.835E-2	9.051E+0	2.172E+1
-5.187E-2	9.086E+0	2.163E+1
-5.349E-2	9.122E+0	2.170E+1
-5.673E-2	9.122E+0	2.157E+1
-5.835E-2	9.096E+0	2.158E+1
-5.349E-2	9.132E+0	2.148E+1
-5.511E-2	9.132E+0	2.165E+1
-5.835E-2	8.944E+0	2.162E+1
-5.835E-2	9.151E+0	2.177E+1
-5.511E-2	9.086E+0	2.183E+1
-5.511E-2	9.080E+0	2.167E+1
-5.673E-2	9.025E+0	2.173E+1
-5.835E-2	9.099E+0	2.182E+1
-5.511E-2	9.093E+0	2.156E+1
-5.349E-2	9.083E+0	2.174E+1
-5.998E-2	9.009E+0	2.163E+1
-5.673E-2	9.161E+0	2.161E+1
-5.349E-2	9.041E+0	2.165E+1
-5.511E-2	9.064E+0	2.187E+1
-5.835E-2	8.986E+0	2.158E+1
-5.835E-2	9.034E+0	2.164E+1
-5.349E-2	9.015E+0	2.149E+1
-5.673E-2	9.077E+0	2.155E+1
-5.835E-2	9.099E+0	2.139E+1
-5.673E-2	9.096E+0	2.158E+1
-5.187E-2	9.021E+0	2.158E+1
-5.673E-2	8.999E+0	2.170E+1
-5.511E-2	9.112E+0	2.154E+1
-6.160E-2	9.193E+0	2.156E+1
-5.511E-2	9.148E+0	2.192E+1
-5.187E-2	8.973E+0	2.172E+1
-5.835E-2	9.167E+0	2.151E+1
-5.835E-2	9.099E+0	2.173E+1
-5.187E-2	9.145E+0	2.172E+1
-5.349E-2	9.138E+0	2.162E+1
-5.511E-2	9.086E+0	2.161E+1
-5.835E-2	9.125E+0	2.166E+1
-5.511E-2	8.944E+0	2.167E+1
-5.349E-2	9.132E+0	2.171E+1
-5.673E-2	9.151E+0	2.163E+1
-5.835E-2	8.953E+0	2.163E+1
-5.187E-2	9.154E+0	2.180E+1
-5.511E-2	9.106E+0	2.167E+1
-5.673E-2	9.018E+0	2.164E+1
-5.673E-2	9.151E+0	2.161E+1
-5.349E-2	9.187E+0	2.169E+1
-5.349E-2	8.992E+0	2.159E+1
-5.835E-2	9.080E+0	2.147E+1
-5.511E-2	9.132E+0	2.173E+1
-5.349E-2	9.080E+0	2.160E+1
-5.511E-2	9.060E+0	2.160E+1
-5.349E-2	9.086E+0	2.173E+1
-5.998E-2	9.044E+0	2.157E+1
-5.187E-2	8.992E+0	2.165E+1
-5.511E-2	9.021E+0	2.155E+1
-5.349E-2	9.109E+0	2.152E+1
-5.835E-2	9.044E+0	2.163E+1
-5.349E-2	9.122E+0	2.167E+1
-5.349E-2	9.051E+0	2.177E+1
-5.673E-2	9.112E+0	2.154E+1
-5.835E-2	9.122E+0	2.174E+1
-5.349E-2	9.119E+0	2.158E+1
-5.025E-2	8.983E+0	2.158E+1
-5.673E-2	9.038E+0	2.163E+1
-5.835E-2	9.083E+0	2.177E+1
-5.349E-2	9.073E+0	2.176E+1
-5.673E-2	8.953E+0	2.148E+1
-5.673E-2	9.077E+0	2.169E+1
-5.673E-2	9.041E+0	2.151E+1
-5.511E-2	9.116E+0	2.177E+1
-5.673E-2	9.116E+0	2.192E+1
-5.511E-2	9.138E+0	2.163E+1
-5.673E-2	9.083E+0	2.166E+1
-5.511E-2	8.992E+0	2.170E+1
-5.673E-2	9.138E+0	2.164E+1
-5.511E-2	9.041E+0	2.160E+1
-5.673E-2	9.122E+0	2.183E+1
-5.349E-2	9.135E+0	2.146E+1
-5.187E-2	9.090E+0	2.162E+1
-5.349E-2	9.051E+0	2.179E+1
-5.835E-2	8.976E+0	2.156E+1
-5.349E-2	9.051E+0	2.176E+1
-5.349E-2	9.116E+0	2.155E+1
-5.511E-2	9.034E+0	2.167E+1
-6.160E-2	9.002E+0	2.178E+1
-5.349E-2	9.080E+0	2.151E+1
-5.673E-2	9.077E+0	2.160E+1
-5.673E-2	9.031E+0	2.185E+1
-5.673E-2	9.044E+0	2.162E+1
-5.673E-2	8.996E+0	2.143E+1
-5.349E-2	9.002E+0	2.168E+1
-5.673E-2	9.171E+0	2.171E+1
-5.349E-2	9.138E+0	2.165E+1
-5.349E-2	9.038E+0	2.167E+1
-5.349E-2	8.983E+0	2.165E+1
-5.511E-2	9.041E+0	2.172E+1
-5.835E-2	9.060E+0	2.157E+1
-5.349E-2	9.226E+0	2.179E+1
-5.511E-2	9.086E+0	2.176E+1
-5.511E-2	9.171E+0	2.161E+1
-5.835E-2	9.041E+0	2.180E+1
-5.187E-2	9.210E+0	2.166E+1
-5.673E-2	9.067E+0	2.163E+1
-5.998E-2	8.979E+0	2.167E+1
-5.835E-2	9.064E+0	2.176E+1
-5.349E-2	9.119E+0	2.157E+1
-5.349E-2	8.914E+0	2.198E+1
-5.511E-2	9.116E+0	2.167E+1
-5.511E-2	9.210E+0	2.176E+1
-5.187E-2	9.184E+0	2.175E+1
-5.349E-2	9.106E+0	2.182E+1
-5.673E-2	9.093E+0	2.147E+1
-5.511E-2	9.077E+0	2.169E+1
-5.349E-2	9.083E+0	2.172E+1
-5.511E-2	9.151E+0	2.150E+1
-5.673E-2	9.135E+0	2.161E+1
-5.835E-2	8.999E+0	2.153E+1
-5.511E-2	9.193E+0	2.181E+1
-5.511E-2	9.132E+0	2.153E+1
-5.511E-2	9.112E+0	2.167E+1
-5.673E-2	9.112E+0	2.164E+1
-5.511E-2	9.012E+0	2.150E+1
-5.673E-2	9.099E+0	2.159E+1
-5.673E-2	9.129E+0	2.183E+1
-5.835E-2	9.090E+0	2.172E+1
-5.511E-2	9.135E+0	2.200E+1
-5.511E-2	9.119E+0	2.154E+1
-5.511E-2	9.054E+0	2.149E+1
-5.673E-2	9.054E+0	2.174E+1
-5.511E-2	9.112E+0	2.172E+1
-5.349E-2	9.057E+0	2.157E+1
-5.673E-2	9.044E+0	2.165E+1
-5.835E-2	9.145E+0	2.156E+1
-5.187E-2	9.083E+0	2.181E+1
-5.349E-2	9.132E+0	2.160E+1
-5.673E-2	9.031E+0	2.179E+1
-5.835E-2	9.154E+0	2.195E+1
-5.673E-2	9.080E+0	2.179E+1
-5.511E-2	9.164E+0	2.150E+1
-5.673E-2	9.167E+0	2.170E+1
-5.835E-2	9.025E+0	2.173E+1
-5.511E-2	9.200E+0	2.187E+1
-5.187E-2	9.028E+0	2.175E+1
-5.511E-2	9.025E+0	2.165E+1
-5.835E-2	9.077E+0	2.181E+1
-5.349E-2	9.077E+0	2.152E+1
-5.511E-2	9.090E+0	2.164E+1
-5.835E-2	8.966E+0	2.164E+1
-5.511E-2	9.070E+0	2.188E+1
-5.835E-2	9.119E+0	2.163E+1
-5.349E-2	9.086E+0	2.168E+1
-5.349E-2	9.106E+0	2.168E+1
-5.835E-2	9.073E+0	2.169E+1
-5.511E-2	9.167E+0	2.161E+1
-5.673E-2	9.193E+0	2.153E+1
-5.835E-2	9.044E+0	2.142E+1
-5.673E-2	9.073E+0	2.164E+1
-5.349E-2	9.142E+0	2.175E+1
-5.349E-2	9.109E+0	2.172E+1
-5.673E-2	9.138E+0	2.158E+1
-5.511E-2	9.125E+0	2.173E+1
-5.349E-2	9.171E+0	2.167E+1
-5.349E-2	9.064E+0	2.187E+1
-5.673E-2	9.044E+0	2.180E+1
-5.511E-2	9.060E+0	2.147E+1
-5.349E-2	9.099E+0	2.178E+1
-5.349E-2	9.180E+0	2.152E+1
-5.835E-2	8.986E+0	2.167E+1
-5.673E-2	9.015E+0	2.164E+1
-5.673E-2	9.080E+0	2.172E+1
-5.511E-2	9.177E+0	2.145E+1
-5.673E-2	9.236E+0	2.163E+1
-5.835E-2	9.009E+0	2.168E+1
-5.349E-2	9.158E+0	2.160E+1
-5.511E-2	9.025E+0	2.161E+1
-5.835E-2	9.190E+0	2.170E+1
-5.673E-2	8.966E+0	2.165E+1
-5.511E-2	9.180E+0	2.177E+1
-5.187E-2	9.154E+0	2.169E+1
-5.998E-2	9.167E+0	2.168E+1
-5.511E-2	9.034E+0	2.171E+1
-5.349E-2	9.044E+0	2.171E+1
-5.673E-2	9.135E+0	2.160E+1
-5.835E-2	9.057E+0	2.187E+1
-5.511E-2	9.187E+0	2.180E+1
-5.187E-2	9.064E+0	2.168E+1
-5.349E-2	9.093E+0	2.163E+1
-5.835E-2	9.090E+0	2.153E+1
-5.998E-2	8.934E+0	2.179E+1
-5.511E-2	9.093E+0	2.176E+1
-5.511E-2	9.103E+0	2.149E+1
-5.511E-2	9.064E+0	2.161E+1
-5.673E-2	9.047E+0	2.141E+1
-5.349E-2	9.203E+0	2.160E+1
-5.673E-2	9.206E+0	2.172E+1
-5.998E-2	9.116E+0	2.171E+1
-5.673E-2	9.015E+0	2.153E+1
-5.349E-2	9.002E+0	2.159E+1
-5.511E-2	9.080E+0	2.177E+1
-5.349E-2	8.937E+0	2.166E+1
-5.673E-2	9.018E+0	2.159E+1
-5.673E-2	9.177E+0	2.151E+1
-5.349E-2	9.099E+0	2.151E+1
-5.835E-2	9.064E+0	2.174E+1
-5.511E-2	9.099E+0	2.181E+1
-5.349E-2	9.119E+0	2.162E+1
-5.349E-2	9.067E+0	2.181E+1
-5.673E-2	9.164E+0	2.176E+1
-5.835E-2	9.119E+0	2.169E+1
-5.187E-2	9.122E+0	2.183E+1
-5.349E-2	9.086E+0	2.167E+1
-5.835E-2	9.041E+0	2.147E+1
-5.835E-2	9.086E+0	2.185E+1
-5.511E-2	9.099E+0	2.176E+1
-5.349E-2	9.099E+0	2.185E+1
-5.511E-2	9.093E+0	2.174E+1
-5.673E-2	8.989E+0	2.178E+1
-5.511E-2	9.122E+0	2.177E+1
-5.349E-2	9.138E+0	2.172E+1
-5.835E-2	9.109E+0	2.173E+1
-5.673E-2	9.187E+0	2.161E+1
-5.349E-2	9.129E+0	2.146E+1
-5.349E-2	9.252E+0	2.172E+1
-5.835E-2	9.129E+0	2.167E+1
-5.511E-2	9.099E+0	2.183E+1
-5.673E-2	9.184E+0	2.165E+1
-5.187E-2	9.106E+0	2.179E+1
-5.835E-2	9.180E+0	2.170E+1
-5.673E-2	9.116E+0	2.162E+1
-5.187E-2	9.083E+0	2.161E+1
-5.349E-2	9.099E+0	2.165E+1
-5.673E-2	8.947E+0	2.177E+1
-5.511E-2	9.099E+0	2.149E+1
-5.673E-2	9.103E+0	2.162E+1
-5.511E-2	9.138E+0	2.165E+1
-5.673E-2	9.057E+0	2.177E+1
-5.835E-2	8.973E+0	2.173E+1
-5.511E-2	9.142E+0	2.168E+1
-5.349E-2	8.924E+0	2.171E+1
-5.835E-2	9.012E+0	2.169E+1
-5.511E-2	9.018E+0	2.170E+1
-5.349E-2	9.090E+0	2.163E+1
-5.349E-2	9.031E+0	2.167E+1
-5.673E-2	9.109E+0	2.171E+1
-5.673E-2	9.077E+0	2.163E+1
-5.673E-2	9.083E+0	2.170E+1
-5.835E-2	9.193E+0	2.165E+1
-5.998E-2	9.067E+0	2.169E+1
-5.998E-2	9.122E+0	2.161E+1
-5.187E-2	9.021E+0	2.171E+1
-5.349E-2	9.213E+0	2.150E+1
-5.673E-2	9.086E+0	2.182E+1
-5.998E-2	9.216E+0	2.166E+1
-5.511E-2	9.057E+0	2.168E+1
-5.511E-2	8.992E+0	2.151E+1
-5.835E-2	9.021E+0	2.167E+1
-5.998E-2	9.090E+0	2.178E+1
-5.349E-2	9.122E+0	2.162E+1
-5.673E-2	9.116E+0	2.167E+1
-5.673E-2	9.106E+0	2.162E+1
-5.511E-2	9.271E+0	2.167E+1
-5.349E-2	9.057E+0	2.180E+1
-5.349E-2	9.054E+0	2.153E+1
-5.673E-2	8.986E+0	2.144E+1
-5.835E-2	9.138E+0	2.165E+1
-5.349E-2	9.167E+0	2.171E+1
-5.511E-2	9.057E+0	2.152E+1
-5.673E-2	8.983E+0	2.172E+1
-5.998E-2	9.109E+0	2.169E+1
-5.187E-2	9.080E+0	2.164E+1
-5.673E-2	9.086E+0	2.168E+1
-5.835E-2	9.086E+0	2.163E+1
-5.998E-2	9.025E+0	2.157E+1
-5.511E-2	9.060E+0	2.153E+1
-5.349E-2	9.005E+0	2.168E+1
-5.673E-2	9.116E+0	2.139E+1
-5.835E-2	9.132E+0	2.145E+1
-5.673E-2	9.028E+0	2.174E+1
-5.511E-2	9.034E+0	2.182E+1
-5.673E-2	9.051E+0	2.160E+1
-5.835E-2	9.044E+0	2.170E+1
-5.511E-2	9.171E+0	2.162E+1
-5.511E-2	9.070E+0	2.151E+1
-5.511E-2	9.129E+0	2.165E+1
-5.998E-2	9.167E+0	2.172E+1
-5.673E-2	9.090E+0	2.175E+1
-5.673E-2	9.057E+0	2.182E+1
-5.998E-2	9.005E+0	2.169E+1
-5.835E-2	9.057E+0	2.166E+1
-5.511E-2	9.073E+0	2.176E+1
-5.349E-2	9.142E+0	2.164E+1
-5.511E-2	9.099E+0	2.148E+1
-5.835E-2	9.090E+0	2.175E+1
-5.673E-2	9.041E+0	2.171E+1
-5.511E-2	9.317E+0	2.150E+1
-5.673E-2	9.138E+0	2.166E+1
-5.998E-2	9.041E+0	2.158E+1
-5.349E-2	9.064E+0	2.177E+1
-5.835E-2	9.151E+0	2.158E+1
-5.835E-2	9.021E+0	2.166E+1
-5.835E-2	9.268E+0	2.159E+1
-5.511E-2	9.190E+0	2.175E+1
-5.673E-2	9.018E+0	2.162E+1
-5.673E-2	9.012E+0	2.163E+1
-5.673E-2	9.077E+0	2.165E+1
-5.349E-2	8.914E+0	2.160E+1
-5.511E-2	9.080E+0	2.165E+1
-5.673E-2	9.112E+0	2.167E+1
-5.673E-2	9.116E+0	2.149E+1
-5.349E-2	9.158E+0	2.170E+1
-5.349E-2	9.025E+0	2.161E+1
-5.835E-2	9.080E+0	2.177E+1
-5.511E-2	8.947E+0	2.179E+1
-5.511E-2	9.109E+0	2.154E+1
-5.511E-2	9.145E+0	2.161E+1
-5.673E-2	9.171E+0	2.160E+1
-5.998E-2	9.135E+0	2.186E+1
-5.673E-2	9.096E+0	2.186E+1
-5.349E-2	9.096E+0	2.186E+1
-5.673E-2	8.989E+0	2.147E+1
-5.673E-2	9.028E+0	2.165E+1
-5.349E-2	9.158E+0	2.169E+1
-5.349E-2	9.051E+0	2.167E+1
-5.673E-2	9.064E+0	2.181E+1
-5.835E-2	8.996E+0	2.168E+1
-5.187E-2	9.180E+0	2.148E+1
-5.349E-2	9.164E+0	2.184E+1
-5.673E-2	9.073E+0	2.155E+1
-5.835E-2	9.083E+0	2.177E+1
-5.187E-2	9.077E+0	2.158E+1
-5.349E-2	9.193E+0	2.180E+1
-5.673E-2	9.083E+0	2.161E+1
-5.835E-2	9.158E+0	2.163E+1
-5.349E-2	9.161E+0	2.175E+1
-5.511E-2	9.103E+0	2.162E+1
-5.349E-2	9.044E+0	2.168E+1
-5.835E-2	9.161E+0	2.171E+1
-5.349E-2	9.086E+0	2.172E+1
-5.511E-2	9.223E+0	2.172E+1
-5.511E-2	9.067E+0	2.166E+1
-5.835E-2	8.989E+0	2.166E+1
-5.673E-2	8.888E+0	2.161E+1
-5.349E-2	9.167E+0	2.159E+1
-5.511E-2	9.112E+0	2.166E+1
-5.835E-2	9.129E+0	2.181E+1
-5.349E-2	9.057E+0	2.168E+1
-5.835E-2	9.073E+0	2.176E+1
-5.673E-2	9.210E+0	2.164E+1
-5.673E-2	9.041E+0	2.168E+1
-5.673E-2	9.070E+0	2.162E+1
-5.349E-2	9.103E+0	2.160E+1
-5.835E-2	9.164E+0	2.171E+1
-5.835E-2	9.090E+0	2.145E+1
-5.349E-2	9.080E+0	2.181E+1
-5.511E-2	9.060E+0	2.176E+1
-5.511E-2	9.145E+0	2.159E+1
-5.998E-2	9.245E+0	2.178E+1
-5.511E-2	9.083E+0	2.174E+1
-5.511E-2	9.064E+0	2.144E+1
[truncated: 93,975 more rows]
