# Supplementary material for: Improved ANAP incorporation and VCF analysis reveal details of P2X7 current facilitation and a limited conformational interplay between ATP binding and the intracellular ballast domain
Source: eLife. 2023 Jan 4;12:e82479. doi: 10.7554/eLife.82479 (PMC9859053; doi:10.7554/eLife.82479)
Supplement: Figure 5—figure supplement 3—source data 2. [file elife-82479-fig5-figsupp3-data2.zip › Figure-5_figure-supplement-3_source-data-2/DeltaCaM/l22/19.csv]

-3.146E-1	8.301E+0	1.495E+1
-3.146E-1	8.308E+0	1.498E+1
-3.114E-1	8.236E+0	1.505E+1
-3.130E-1	8.308E+0	1.495E+1
-3.146E-1	8.318E+0	1.496E+1
-3.146E-1	8.230E+0	1.505E+1
-3.081E-1	8.201E+0	1.502E+1
-3.098E-1	8.207E+0	1.509E+1
-3.114E-1	8.243E+0	1.491E+1
-3.146E-1	8.327E+0	1.508E+1
-3.130E-1	8.301E+0	1.514E+1
-3.114E-1	8.220E+0	1.492E+1
-3.114E-1	8.282E+0	1.505E+1
-3.195E-1	8.275E+0	1.510E+1
-3.114E-1	8.321E+0	1.525E+1
-3.114E-1	8.314E+0	1.504E+1
-3.130E-1	8.217E+0	1.505E+1
-3.146E-1	8.324E+0	1.503E+1
-3.081E-1	8.288E+0	1.503E+1
-3.114E-1	8.301E+0	1.501E+1
-3.146E-1	8.223E+0	1.508E+1
-3.146E-1	8.178E+0	1.499E+1
-3.130E-1	8.236E+0	1.508E+1
-3.114E-1	8.343E+0	1.501E+1
-3.130E-1	8.301E+0	1.494E+1
-3.162E-1	8.249E+0	1.499E+1
-3.098E-1	8.262E+0	1.516E+1
-3.130E-1	8.191E+0	1.494E+1
-3.130E-1	8.337E+0	1.489E+1
-3.146E-1	8.334E+0	1.510E+1
-3.098E-1	8.360E+0	1.509E+1
-3.098E-1	8.159E+0	1.506E+1
-3.179E-1	8.292E+0	1.496E+1
-3.146E-1	8.308E+0	1.507E+1
-3.114E-1	8.379E+0	1.511E+1
-3.130E-1	8.298E+0	1.500E+1
-3.162E-1	8.262E+0	1.492E+1
-3.130E-1	8.266E+0	1.511E+1
-3.114E-1	8.259E+0	1.506E+1
-3.098E-1	8.249E+0	1.499E+1
-3.146E-1	8.233E+0	1.520E+1
-3.179E-1	8.275E+0	1.506E+1
-3.114E-1	8.282E+0	1.518E+1
-3.146E-1	8.178E+0	1.501E+1
-3.179E-1	8.327E+0	1.523E+1
-3.162E-1	8.262E+0	1.496E+1
-3.130E-1	8.201E+0	1.506E+1
-3.114E-1	8.240E+0	1.497E+1
-3.146E-1	8.230E+0	1.499E+1
-3.146E-1	8.256E+0	1.505E+1
-3.114E-1	8.399E+0	1.499E+1
-3.130E-1	8.159E+0	1.512E+1
-3.114E-1	8.178E+0	1.509E+1
-3.146E-1	8.262E+0	1.502E+1
-3.130E-1	8.279E+0	1.512E+1
-3.114E-1	8.256E+0	1.516E+1
-3.130E-1	8.272E+0	1.481E+1
-3.179E-1	8.301E+0	1.503E+1
-3.114E-1	8.178E+0	1.513E+1
-3.114E-1	8.305E+0	1.496E+1
-3.130E-1	8.369E+0	1.493E+1
-3.130E-1	8.295E+0	1.507E+1
-3.130E-1	8.269E+0	1.505E+1
-3.114E-1	8.269E+0	1.495E+1
-3.146E-1	8.301E+0	1.494E+1
-3.146E-1	8.395E+0	1.512E+1
-3.098E-1	8.243E+0	1.510E+1
-3.114E-1	8.288E+0	1.506E+1
-3.146E-1	8.162E+0	1.493E+1
-3.130E-1	8.246E+0	1.502E+1
-3.098E-1	8.279E+0	1.513E+1
-3.130E-1	8.279E+0	1.518E+1
-3.146E-1	8.324E+0	1.499E+1
-3.162E-1	8.227E+0	1.520E+1
-3.098E-1	8.318E+0	1.505E+1
-3.081E-1	8.331E+0	1.504E+1
-3.130E-1	8.356E+0	1.506E+1
-3.130E-1	8.327E+0	1.491E+1
-3.098E-1	8.327E+0	1.514E+1
-3.146E-1	8.298E+0	1.511E+1
-3.146E-1	8.425E+0	1.501E+1
-3.114E-1	8.272E+0	1.515E+1
-3.114E-1	8.272E+0	1.508E+1
-3.098E-1	8.298E+0	1.506E+1
-3.130E-1	8.331E+0	1.506E+1
-3.146E-1	8.201E+0	1.516E+1
-3.098E-1	8.386E+0	1.508E+1
-3.081E-1	8.314E+0	1.497E+1
-3.146E-1	8.279E+0	1.511E+1
-3.162E-1	8.337E+0	1.517E+1
-3.098E-1	8.256E+0	1.512E+1
-3.130E-1	8.223E+0	1.506E+1
-3.130E-1	8.356E+0	1.501E+1
-3.130E-1	8.334E+0	1.503E+1
-3.114E-1	8.214E+0	1.521E+1
-3.081E-1	8.318E+0	1.514E+1
-3.162E-1	8.256E+0	1.494E+1
-3.130E-1	8.230E+0	1.504E+1
-3.130E-1	8.366E+0	1.481E+1
-3.114E-1	8.327E+0	1.490E+1
-3.130E-1	8.292E+0	1.506E+1
-3.146E-1	8.308E+0	1.493E+1
-3.114E-1	8.324E+0	1.504E+1
-3.065E-1	8.288E+0	1.501E+1
-3.146E-1	8.353E+0	1.504E+1
-3.146E-1	8.175E+0	1.505E+1
-3.130E-1	8.343E+0	1.504E+1
-3.098E-1	8.266E+0	1.497E+1
-3.146E-1	8.230E+0	1.509E+1
-3.146E-1	8.155E+0	1.505E+1
-3.130E-1	8.253E+0	1.507E+1
-3.114E-1	8.165E+0	1.510E+1
-3.130E-1	8.269E+0	1.515E+1
-3.146E-1	8.343E+0	1.498E+1
-3.130E-1	8.331E+0	1.515E+1
-3.114E-1	8.379E+0	1.498E+1
-3.130E-1	8.279E+0	1.506E+1
-3.130E-1	8.246E+0	1.498E+1
-3.114E-1	8.305E+0	1.516E+1
-3.065E-1	8.337E+0	1.511E+1
-3.114E-1	8.308E+0	1.505E+1
-3.130E-1	8.308E+0	1.511E+1
-3.130E-1	8.402E+0	1.504E+1
-3.130E-1	8.243E+0	1.502E+1
-3.146E-1	8.272E+0	1.508E+1
-3.114E-1	8.305E+0	1.502E+1
-3.114E-1	8.324E+0	1.512E+1
-3.065E-1	8.194E+0	1.517E+1
-3.130E-1	8.334E+0	1.505E+1
-3.130E-1	8.236E+0	1.504E+1
-3.098E-1	8.262E+0	1.502E+1
-3.081E-1	8.168E+0	1.497E+1
-3.130E-1	8.334E+0	1.525E+1
-3.130E-1	8.337E+0	1.503E+1
-3.114E-1	8.285E+0	1.486E+1
-3.098E-1	8.343E+0	1.485E+1
-3.162E-1	8.230E+0	1.505E+1
-3.130E-1	8.262E+0	1.503E+1
-3.098E-1	8.269E+0	1.493E+1
-3.098E-1	8.298E+0	1.505E+1
-3.114E-1	8.220E+0	1.514E+1
-3.146E-1	8.282E+0	1.515E+1
-3.130E-1	8.301E+0	1.510E+1
-3.114E-1	8.337E+0	1.507E+1
-3.130E-1	8.246E+0	1.506E+1
-3.146E-1	8.279E+0	1.505E+1
-3.114E-1	8.308E+0	1.512E+1
-3.130E-1	8.259E+0	1.501E+1
-3.146E-1	8.444E+0	1.499E+1
-3.146E-1	8.142E+0	1.491E+1
-3.081E-1	8.347E+0	1.502E+1
-3.114E-1	8.327E+0	1.506E+1
-3.130E-1	8.327E+0	1.499E+1
-3.130E-1	8.227E+0	1.509E+1
-3.098E-1	8.295E+0	1.494E+1
-3.081E-1	8.301E+0	1.511E+1
-3.146E-1	8.301E+0	1.489E+1
-3.146E-1	8.308E+0	1.509E+1
-3.049E-1	8.279E+0	1.500E+1
-3.130E-1	8.269E+0	1.496E+1
-3.130E-1	8.331E+0	1.508E+1
-3.098E-1	8.369E+0	1.526E+1
-3.065E-1	8.350E+0	1.504E+1
-3.081E-1	8.350E+0	1.510E+1
-3.130E-1	8.233E+0	1.510E+1
-3.130E-1	8.240E+0	1.493E+1
-3.098E-1	8.292E+0	1.505E+1
-3.130E-1	8.279E+0	1.492E+1
-3.114E-1	8.314E+0	1.511E+1
-3.130E-1	8.418E+0	1.505E+1
-3.098E-1	8.279E+0	1.509E+1
-3.114E-1	8.246E+0	1.517E+1
-3.130E-1	8.282E+0	1.507E+1
-3.130E-1	8.295E+0	1.506E+1
-3.098E-1	8.285E+0	1.496E+1
-3.098E-1	8.288E+0	1.505E+1
-3.114E-1	8.318E+0	1.503E+1
-3.114E-1	8.376E+0	1.506E+1
-3.098E-1	8.360E+0	1.508E+1
-3.049E-1	8.253E+0	1.510E+1
-3.098E-1	8.191E+0	1.502E+1
-3.130E-1	8.217E+0	1.502E+1
-3.098E-1	8.334E+0	1.514E+1
-3.098E-1	8.285E+0	1.508E+1
-3.130E-1	8.149E+0	1.501E+1
-3.130E-1	8.334E+0	1.513E+1
-3.098E-1	8.175E+0	1.511E+1
-3.098E-1	8.331E+0	1.514E+1
-3.130E-1	8.288E+0	1.507E+1
-3.130E-1	8.305E+0	1.501E+1
-3.065E-1	8.324E+0	1.507E+1
-3.114E-1	8.369E+0	1.508E+1
-3.130E-1	8.337E+0	1.512E+1
-3.114E-1	8.318E+0	1.507E+1
-3.065E-1	8.295E+0	1.512E+1
-3.098E-1	8.288E+0	1.510E+1
-3.114E-1	8.282E+0	1.510E+1
-3.114E-1	8.288E+0	1.508E+1
-3.098E-1	8.292E+0	1.516E+1
-3.114E-1	8.207E+0	1.497E+1
-3.130E-1	8.236E+0	1.494E+1
-3.146E-1	8.279E+0	1.495E+1
-3.098E-1	8.360E+0	1.507E+1
-3.098E-1	8.318E+0	1.504E+1
-3.114E-1	8.373E+0	1.517E+1
-3.114E-1	8.305E+0	1.512E+1
-3.130E-1	8.233E+0	1.518E+1
-3.081E-1	8.288E+0	1.487E+1
-3.162E-1	8.243E+0	1.492E+1
-3.130E-1	8.321E+0	1.503E+1
-3.098E-1	8.256E+0	1.507E+1
-3.114E-1	8.321E+0	1.502E+1
-3.114E-1	8.373E+0	1.508E+1
-3.130E-1	8.298E+0	1.509E+1
-3.098E-1	8.282E+0	1.509E+1
-3.081E-1	8.301E+0	1.510E+1
-3.114E-1	8.262E+0	1.514E+1
-3.114E-1	8.298E+0	1.508E+1
-3.114E-1	8.259E+0	1.505E+1
-3.098E-1	8.191E+0	1.497E+1
-3.114E-1	8.142E+0	1.506E+1
-3.130E-1	8.249E+0	1.510E+1
-3.098E-1	8.230E+0	1.505E+1
-3.081E-1	8.240E+0	1.503E+1
-3.081E-1	8.308E+0	1.508E+1
-3.114E-1	8.308E+0	1.498E+1
-3.081E-1	8.379E+0	1.513E+1
-3.081E-1	8.227E+0	1.513E+1
-3.114E-1	8.275E+0	1.518E+1
-3.146E-1	8.356E+0	1.492E+1
-3.081E-1	8.308E+0	1.522E+1
-3.081E-1	8.288E+0	1.507E+1
-3.130E-1	8.262E+0	1.509E+1
-3.146E-1	8.279E+0	1.492E+1
-3.081E-1	8.233E+0	1.507E+1
-3.114E-1	8.249E+0	1.521E+1
-3.114E-1	8.262E+0	1.511E+1
-3.081E-1	8.305E+0	1.506E+1
-3.098E-1	8.347E+0	1.509E+1
-3.081E-1	8.256E+0	1.505E+1
-3.114E-1	8.356E+0	1.517E+1
-3.130E-1	8.321E+0	1.509E+1
-3.081E-1	8.295E+0	1.509E+1
-3.065E-1	8.311E+0	1.491E+1
-3.130E-1	8.292E+0	1.511E+1
-3.146E-1	8.259E+0	1.506E+1
-3.130E-1	8.162E+0	1.509E+1
-3.081E-1	8.305E+0	1.491E+1
-3.098E-1	8.256E+0	1.490E+1
-3.114E-1	8.279E+0	1.515E+1
-3.114E-1	8.272E+0	1.496E+1
-3.081E-1	8.314E+0	1.513E+1
-3.098E-1	8.314E+0	1.501E+1
-3.098E-1	8.288E+0	1.527E+1
-3.098E-1	8.243E+0	1.485E+1
-3.098E-1	8.301E+0	1.510E+1
-3.114E-1	8.288E+0	1.499E+1
-3.114E-1	8.217E+0	1.496E+1
-3.098E-1	8.246E+0	1.500E+1
-3.114E-1	8.340E+0	1.508E+1
-3.130E-1	8.259E+0	1.499E+1
-3.146E-1	8.324E+0	1.500E+1
-3.098E-1	8.305E+0	1.498E+1
-3.130E-1	8.350E+0	1.500E+1
-3.130E-1	8.331E+0	1.495E+1
-3.114E-1	8.343E+0	1.492E+1
-3.098E-1	8.275E+0	1.495E+1
-3.081E-1	8.327E+0	1.509E+1
-3.146E-1	8.191E+0	1.506E+1
-3.130E-1	8.256E+0	1.485E+1
-3.065E-1	8.259E+0	1.495E+1
-3.098E-1	8.314E+0	1.505E+1
-3.098E-1	8.243E+0	1.508E+1
-3.114E-1	8.340E+0	1.499E+1
-3.098E-1	8.285E+0	1.508E+1
-3.081E-1	8.318E+0	1.509E+1
-3.098E-1	8.301E+0	1.493E+1
-3.081E-1	8.188E+0	1.507E+1
-3.098E-1	8.282E+0	1.510E+1
-3.081E-1	8.233E+0	1.508E+1
-3.130E-1	8.243E+0	1.509E+1
-3.130E-1	8.217E+0	1.522E+1
-3.049E-1	8.305E+0	1.509E+1
-3.081E-1	8.295E+0	1.507E+1
-3.081E-1	8.305E+0	1.493E+1
-3.130E-1	8.305E+0	1.509E+1
-3.098E-1	8.207E+0	1.508E+1
-3.081E-1	8.233E+0	1.518E+1
-3.130E-1	8.159E+0	1.502E+1
-3.130E-1	8.334E+0	1.518E+1
-3.130E-1	8.402E+0	1.499E+1
-3.098E-1	8.301E+0	1.497E+1
-3.114E-1	8.314E+0	1.511E+1
-3.114E-1	8.308E+0	1.498E+1
-3.065E-1	8.262E+0	1.511E+1
-3.098E-1	8.295E+0	1.496E+1
-3.114E-1	8.207E+0	1.515E+1
-3.114E-1	8.236E+0	1.503E+1
-3.065E-1	8.227E+0	1.514E+1
-3.081E-1	8.366E+0	1.498E+1
-3.114E-1	8.172E+0	1.503E+1
-3.098E-1	8.318E+0	1.511E+1
-3.081E-1	8.402E+0	1.496E+1
-3.049E-1	8.334E+0	1.511E+1
-3.114E-1	8.272E+0	1.518E+1
-3.130E-1	8.340E+0	1.505E+1
-3.098E-1	8.311E+0	1.490E+1
-3.114E-1	8.321E+0	1.507E+1
-3.114E-1	8.240E+0	1.502E+1
-3.130E-1	8.318E+0	1.508E+1
-3.098E-1	8.340E+0	1.503E+1
-3.081E-1	8.360E+0	1.483E+1
-3.114E-1	8.308E+0	1.516E+1
-3.098E-1	8.434E+0	1.521E+1
-3.081E-1	8.408E+0	1.507E+1
-3.049E-1	8.331E+0	1.515E+1
-3.130E-1	8.350E+0	1.510E+1
-3.098E-1	8.240E+0	1.519E+1
-3.098E-1	8.279E+0	1.489E+1
-3.081E-1	8.214E+0	1.514E+1
-3.130E-1	8.301E+0	1.495E+1
-3.130E-1	8.386E+0	1.494E+1
-3.114E-1	8.201E+0	1.506E+1
-3.081E-1	8.457E+0	1.505E+1
-3.114E-1	8.227E+0	1.508E+1
-3.130E-1	8.373E+0	1.520E+1
-3.081E-1	8.288E+0	1.506E+1
-3.098E-1	8.301E+0	1.501E+1
-3.081E-1	8.314E+0	1.493E+1
-3.098E-1	8.460E+0	1.513E+1
-3.098E-1	8.340E+0	1.503E+1
-3.081E-1	8.279E+0	1.508E+1
-3.114E-1	8.389E+0	1.486E+1
-3.130E-1	8.295E+0	1.501E+1
-3.065E-1	8.363E+0	1.498E+1
-3.065E-1	8.227E+0	1.518E+1
-3.130E-1	8.272E+0	1.502E+1
-3.130E-1	8.282E+0	1.508E+1
-3.114E-1	8.262E+0	1.497E+1
-3.065E-1	8.360E+0	1.502E+1
-3.098E-1	8.240E+0	1.509E+1
-3.146E-1	8.285E+0	1.490E+1
-3.081E-1	8.415E+0	1.496E+1
-3.098E-1	8.272E+0	1.485E+1
-3.081E-1	8.321E+0	1.503E+1
-3.130E-1	8.230E+0	1.472E+1
-3.098E-1	8.262E+0	1.499E+1
-3.081E-1	8.275E+0	1.503E+1
-3.098E-1	8.298E+0	1.505E+1
-3.098E-1	8.314E+0	1.508E+1
-3.065E-1	8.343E+0	1.506E+1
-3.098E-1	8.282E+0	1.504E+1
-3.098E-1	8.343E+0	1.509E+1
-3.114E-1	8.146E+0	1.509E+1
-3.065E-1	8.256E+0	1.512E+1
-3.098E-1	8.259E+0	1.505E+1
-3.130E-1	8.253E+0	1.505E+1
-3.130E-1	8.282E+0	1.513E+1
-3.081E-1	8.301E+0	1.502E+1
-3.098E-1	8.194E+0	1.504E+1
-3.114E-1	8.308E+0	1.512E+1
-3.162E-1	8.240E+0	1.502E+1
-3.098E-1	8.324E+0	1.515E+1
-3.098E-1	8.295E+0	1.506E+1
-3.098E-1	8.292E+0	1.501E+1
-3.130E-1	8.262E+0	1.498E+1
-3.065E-1	8.360E+0	1.514E+1
-3.098E-1	8.240E+0	1.500E+1
-3.114E-1	8.188E+0	1.503E+1
-3.130E-1	8.288E+0	1.508E+1
-3.098E-1	8.395E+0	1.505E+1
-3.081E-1	8.340E+0	1.504E+1
-3.098E-1	8.272E+0	1.500E+1
-3.130E-1	8.311E+0	1.503E+1
-3.081E-1	8.347E+0	1.500E+1
-3.065E-1	8.327E+0	1.497E+1
-3.081E-1	8.207E+0	1.516E+1
-3.114E-1	8.308E+0	1.490E+1
-3.081E-1	8.334E+0	1.517E+1
-3.065E-1	8.337E+0	1.504E+1
-3.098E-1	8.331E+0	1.490E+1
-3.114E-1	8.318E+0	1.490E+1
-3.065E-1	8.295E+0	1.518E+1
-3.065E-1	8.282E+0	1.501E+1
-3.114E-1	8.233E+0	1.512E+1
-3.114E-1	8.327E+0	1.492E+1
-3.065E-1	8.279E+0	1.490E+1
-3.081E-1	8.308E+0	1.488E+1
-3.130E-1	8.246E+0	1.510E+1
-3.081E-1	8.210E+0	1.515E+1
-3.098E-1	8.347E+0	1.498E+1
-3.098E-1	8.288E+0	1.520E+1
-3.098E-1	8.321E+0	1.519E+1
-3.098E-1	8.292E+0	1.496E+1
-3.065E-1	8.399E+0	1.495E+1
-3.098E-1	8.279E+0	1.500E+1
-3.081E-1	8.379E+0	1.522E+1
-3.098E-1	8.376E+0	1.515E+1
-3.081E-1	8.272E+0	1.510E+1
-3.065E-1	8.266E+0	1.508E+1
-3.130E-1	8.214E+0	1.486E+1
-3.114E-1	8.360E+0	1.511E+1
-3.081E-1	8.301E+0	1.485E+1
-3.114E-1	8.236E+0	1.504E+1
-3.098E-1	8.233E+0	1.502E+1
-3.081E-1	8.314E+0	1.514E+1
-3.098E-1	8.402E+0	1.505E+1
-3.081E-1	8.347E+0	1.493E+1
-3.114E-1	8.321E+0	1.497E+1
-3.130E-1	8.321E+0	1.499E+1
-3.065E-1	8.386E+0	1.505E+1
-3.081E-1	8.373E+0	1.508E+1
-3.114E-1	8.249E+0	1.500E+1
-3.098E-1	8.129E+0	1.502E+1
-3.049E-1	8.356E+0	1.508E+1
-3.098E-1	8.253E+0	1.511E+1
-3.098E-1	8.324E+0	1.507E+1
-3.114E-1	8.285E+0	1.499E+1
-3.049E-1	8.353E+0	1.490E+1
-3.098E-1	8.253E+0	1.514E+1
-3.114E-1	8.301E+0	1.501E+1
-3.114E-1	8.321E+0	1.492E+1
-3.049E-1	8.204E+0	1.506E+1
-3.081E-1	8.220E+0	1.510E+1
-3.065E-1	8.347E+0	1.489E+1
-3.081E-1	8.236E+0	1.517E+1
-3.081E-1	8.321E+0	1.494E+1
-3.065E-1	8.282E+0	1.513E+1
-3.114E-1	8.230E+0	1.494E+1
-3.098E-1	8.363E+0	1.488E+1
-3.049E-1	8.288E+0	1.517E+1
-3.081E-1	8.356E+0	1.486E+1
-3.114E-1	8.295E+0	1.520E+1
-3.114E-1	8.249E+0	1.506E+1
-3.081E-1	8.236E+0	1.501E+1
-3.081E-1	8.389E+0	1.513E+1
-3.098E-1	8.285E+0	1.493E+1
-3.098E-1	8.285E+0	1.510E+1
-3.081E-1	8.311E+0	1.505E+1
-3.049E-1	8.363E+0	1.501E+1
-3.114E-1	8.243E+0	1.501E+1
-3.081E-1	8.269E+0	1.507E+1
-3.081E-1	8.198E+0	1.513E+1
-3.081E-1	8.318E+0	1.506E+1
-3.130E-1	8.295E+0	1.498E+1
-3.130E-1	8.389E+0	1.509E+1
-3.114E-1	8.288E+0	1.512E+1
-3.081E-1	8.292E+0	1.506E+1
-3.098E-1	8.343E+0	1.509E+1
-3.081E-1	8.402E+0	1.514E+1
-3.081E-1	8.366E+0	1.497E+1
-3.065E-1	8.292E+0	1.512E+1
-3.130E-1	8.308E+0	1.499E+1
-3.081E-1	8.402E+0	1.517E+1
-3.065E-1	8.214E+0	1.509E+1
-3.098E-1	8.256E+0	1.508E+1
-3.081E-1	8.337E+0	1.506E+1
-3.114E-1	8.305E+0	1.499E+1
-3.065E-1	8.369E+0	1.516E+1
-3.081E-1	8.412E+0	1.498E+1
-3.065E-1	8.178E+0	1.496E+1
-3.081E-1	8.223E+0	1.496E+1
-3.081E-1	8.308E+0	1.484E+1
-3.098E-1	8.350E+0	1.502E+1
-3.098E-1	8.240E+0	1.487E+1
-3.114E-1	8.282E+0	1.489E+1
-3.065E-1	8.314E+0	1.514E+1
-3.065E-1	8.389E+0	1.503E+1
-3.098E-1	8.262E+0	1.511E+1
-3.114E-1	8.395E+0	1.518E+1
-3.049E-1	8.149E+0	1.500E+1
-3.065E-1	8.386E+0	1.507E+1
-3.098E-1	8.298E+0	1.503E+1
-3.081E-1	8.314E+0	1.507E+1
-3.065E-1	8.489E+0	1.519E+1
-3.049E-1	8.308E+0	1.506E+1
-3.098E-1	8.331E+0	1.506E+1
-3.130E-1	8.282E+0	1.491E+1
-3.049E-1	8.285E+0	1.489E+1
-3.114E-1	8.282E+0	1.506E+1
-3.098E-1	8.321E+0	1.493E+1
-3.081E-1	8.279E+0	1.512E+1
-3.065E-1	8.266E+0	1.498E+1
-3.065E-1	8.214E+0	1.492E+1
-3.114E-1	8.298E+0	1.510E+1
-3.081E-1	8.279E+0	1.508E+1
-3.065E-1	8.217E+0	1.513E+1
-3.033E-1	8.217E+0	1.502E+1
-3.081E-1	8.331E+0	1.494E+1
-3.114E-1	8.395E+0	1.511E+1
-3.081E-1	8.392E+0	1.496E+1
-3.065E-1	8.266E+0	1.515E+1
-3.098E-1	8.253E+0	1.495E+1
-3.098E-1	8.175E+0	1.508E+1
-3.065E-1	8.376E+0	1.495E+1
-3.065E-1	8.175E+0	1.502E+1
-3.081E-1	8.314E+0	1.504E+1
-3.081E-1	8.246E+0	1.504E+1
-3.049E-1	8.233E+0	1.510E+1
-3.065E-1	8.149E+0	1.508E+1
-3.081E-1	8.305E+0	1.516E+1
-3.065E-1	8.275E+0	1.509E+1
-3.065E-1	8.305E+0	1.485E+1
-3.065E-1	8.279E+0	1.489E+1
-3.130E-1	8.181E+0	1.500E+1
-3.065E-1	8.334E+0	1.508E+1
-3.065E-1	8.356E+0	1.493E+1
-3.065E-1	8.408E+0	1.503E+1
-3.065E-1	8.165E+0	1.511E+1
-3.081E-1	8.369E+0	1.503E+1
-3.081E-1	8.285E+0	1.497E+1
-3.033E-1	8.214E+0	1.501E+1
-3.081E-1	8.301E+0	1.494E+1
-3.114E-1	8.337E+0	1.509E+1
-3.033E-1	8.353E+0	1.505E+1
-3.049E-1	8.464E+0	1.507E+1
-3.081E-1	8.292E+0	1.508E+1
-3.081E-1	8.204E+0	1.503E+1
-3.081E-1	8.314E+0	1.490E+1
-3.098E-1	8.311E+0	1.506E+1
-3.065E-1	8.298E+0	1.500E+1
-3.114E-1	8.340E+0	1.494E+1
-3.081E-1	8.282E+0	1.492E+1
-3.098E-1	8.236E+0	1.524E+1
-3.081E-1	8.337E+0	1.509E+1
-3.081E-1	8.392E+0	1.499E+1
-3.065E-1	8.337E+0	1.501E+1
-3.065E-1	8.236E+0	1.507E+1
-3.081E-1	8.249E+0	1.510E+1
-3.114E-1	8.275E+0	1.501E+1
-3.081E-1	8.327E+0	1.506E+1
-3.081E-1	8.288E+0	1.499E+1
-3.081E-1	8.298E+0	1.499E+1
-3.114E-1	8.334E+0	1.502E+1
-3.065E-1	8.295E+0	1.495E+1
-3.098E-1	8.266E+0	1.495E+1
-3.114E-1	8.266E+0	1.503E+1
-3.114E-1	8.386E+0	1.500E+1
-3.081E-1	8.181E+0	1.513E+1
-3.065E-1	8.311E+0	1.508E+1
-3.098E-1	8.246E+0	1.514E+1
-3.114E-1	8.311E+0	1.504E+1
-3.081E-1	8.282E+0	1.506E+1
-3.065E-1	8.285E+0	1.507E+1
-3.081E-1	8.327E+0	1.510E+1
-3.081E-1	8.353E+0	1.491E+1
-3.033E-1	8.210E+0	1.509E+1
-3.081E-1	8.262E+0	1.500E+1
-3.081E-1	8.230E+0	1.501E+1
-3.114E-1	8.343E+0	1.497E+1
-3.065E-1	8.347E+0	1.524E+1
-3.033E-1	8.441E+0	1.499E+1
-3.065E-1	8.347E+0	1.504E+1
-3.114E-1	8.356E+0	1.493E+1
-3.049E-1	8.298E+0	1.493E+1
-3.081E-1	8.324E+0	1.505E+1
-3.081E-1	8.233E+0	1.505E+1
-3.098E-1	8.353E+0	1.499E+1
-3.065E-1	8.327E+0	1.510E+1
-3.065E-1	8.308E+0	1.500E+1
-3.098E-1	8.262E+0	1.496E+1
-3.098E-1	8.405E+0	1.513E+1
-3.033E-1	8.311E+0	1.504E+1
-3.049E-1	8.210E+0	1.497E+1
-3.081E-1	8.233E+0	1.503E+1
-3.098E-1	8.243E+0	1.517E+1
-3.049E-1	8.369E+0	1.507E+1
-3.065E-1	8.159E+0	1.496E+1
-3.081E-1	8.421E+0	1.509E+1
-3.081E-1	8.318E+0	1.523E+1
-3.049E-1	8.389E+0	1.522E+1
-3.065E-1	8.266E+0	1.500E+1
-3.098E-1	8.266E+0	1.494E+1
-3.081E-1	8.288E+0	1.513E+1
-3.065E-1	8.363E+0	1.505E+1
-3.065E-1	8.321E+0	1.502E+1
-3.098E-1	8.318E+0	1.503E+1
-3.081E-1	8.214E+0	1.486E+1
-3.065E-1	8.379E+0	1.514E+1
-3.065E-1	8.347E+0	1.508E+1
-3.098E-1	8.379E+0	1.492E+1
-3.081E-1	8.253E+0	1.524E+1
-3.065E-1	8.399E+0	1.513E+1
-3.081E-1	8.324E+0	1.500E+1
-3.098E-1	8.249E+0	1.507E+1
-3.114E-1	8.301E+0	1.511E+1
-3.049E-1	8.285E+0	1.527E+1
-3.049E-1	8.217E+0	1.511E+1
-3.081E-1	8.292E+0	1.514E+1
-3.081E-1	8.214E+0	1.495E+1
-3.065E-1	8.331E+0	1.494E+1
-3.065E-1	8.324E+0	1.512E+1
-3.081E-1	8.217E+0	1.500E+1
-3.098E-1	8.282E+0	1.514E+1
-3.033E-1	8.363E+0	1.500E+1
-3.049E-1	8.292E+0	1.495E+1
-3.098E-1	8.220E+0	1.523E+1
-3.081E-1	8.515E+0	1.511E+1
-3.049E-1	8.214E+0	1.496E+1
-3.065E-1	8.175E+0	1.493E+1
-3.065E-1	8.175E+0	1.514E+1
-3.098E-1	8.324E+0	1.510E+1
-3.049E-1	8.188E+0	1.512E+1
-3.049E-1	8.379E+0	1.510E+1
-3.065E-1	8.347E+0	1.520E+1
-3.114E-1	8.369E+0	1.506E+1
-3.049E-1	8.379E+0	1.500E+1
-3.065E-1	8.279E+0	1.496E+1
-3.098E-1	8.343E+0	1.498E+1
-3.081E-1	8.314E+0	1.493E+1
-3.081E-1	8.356E+0	1.514E+1
-3.081E-1	8.262E+0	1.511E+1
-3.098E-1	8.259E+0	1.501E+1
-3.081E-1	8.314E+0	1.501E+1
-3.049E-1	8.366E+0	1.507E+1
-3.065E-1	8.269E+0	1.526E+1
-3.081E-1	8.295E+0	1.511E+1
-3.081E-1	8.292E+0	1.517E+1
-3.081E-1	8.408E+0	1.506E+1
-3.049E-1	8.402E+0	1.499E+1
-3.065E-1	8.350E+0	1.506E+1
-3.081E-1	8.308E+0	1.496E+1
-3.049E-1	8.331E+0	1.499E+1
-3.081E-1	8.233E+0	1.504E+1
-3.081E-1	8.246E+0	1.496E+1
-3.065E-1	8.282E+0	1.494E+1
-3.065E-1	8.275E+0	1.521E+1
-3.049E-1	8.223E+0	1.513E+1
-3.098E-1	8.256E+0	1.505E+1
-3.081E-1	8.376E+0	1.492E+1
-3.081E-1	8.334E+0	1.492E+1
-3.049E-1	8.269E+0	1.504E+1
-3.065E-1	8.259E+0	1.491E+1
-3.065E-1	8.272E+0	1.493E+1
-3.049E-1	8.308E+0	1.502E+1
-3.065E-1	8.266E+0	1.516E+1
-3.081E-1	8.301E+0	1.505E+1
-3.065E-1	8.204E+0	1.510E+1
-3.065E-1	8.285E+0	1.505E+1
-3.049E-1	8.285E+0	1.518E+1
-3.081E-1	8.223E+0	1.521E+1
-3.098E-1	8.175E+0	1.507E+1
-3.065E-1	8.210E+0	1.511E+1
-3.033E-1	8.223E+0	1.509E+1
-3.065E-1	8.356E+0	1.494E+1
-3.065E-1	8.301E+0	1.511E+1
-3.065E-1	8.259E+0	1.505E+1
-3.065E-1	8.256E+0	1.505E+1
-3.081E-1	8.318E+0	1.514E+1
-3.098E-1	8.311E+0	1.512E+1
-3.065E-1	8.272E+0	1.516E+1
-3.049E-1	8.301E+0	1.500E+1
-3.098E-1	8.139E+0	1.506E+1
-3.081E-1	8.178E+0	1.493E+1
-3.049E-1	8.275E+0	1.522E+1
-3.049E-1	8.256E+0	1.512E+1
-3.065E-1	8.318E+0	1.513E+1
-3.098E-1	8.236E+0	1.501E+1
-3.065E-1	8.298E+0	1.509E+1
-3.049E-1	8.318E+0	1.506E+1
-3.065E-1	8.360E+0	1.512E+1
-3.049E-1	8.279E+0	1.512E+1
-3.049E-1	8.240E+0	1.513E+1
-3.049E-1	8.295E+0	1.525E+1
-3.098E-1	8.561E+0	1.509E+1
-3.065E-1	8.327E+0	1.516E+1
-3.049E-1	8.191E+0	1.518E+1
-3.049E-1	8.210E+0	1.495E+1
-3.098E-1	8.447E+0	1.501E+1
-3.049E-1	8.214E+0	1.496E+1
-3.081E-1	8.314E+0	1.495E+1
-3.049E-1	8.412E+0	1.511E+1
-3.081E-1	8.305E+0	1.511E+1
-3.049E-1	8.204E+0	1.509E+1
-3.065E-1	8.185E+0	1.522E+1
-3.049E-1	8.308E+0	1.504E+1
-3.081E-1	8.327E+0	1.512E+1
-3.081E-1	8.285E+0	1.514E+1
-3.065E-1	8.305E+0	1.504E+1
-3.065E-1	8.324E+0	1.499E+1
-3.049E-1	8.210E+0	1.497E+1
-3.081E-1	8.223E+0	1.502E+1
-3.065E-1	8.318E+0	1.506E+1
-3.049E-1	8.347E+0	1.496E+1
-3.081E-1	8.395E+0	1.510E+1
-3.065E-1	8.210E+0	1.491E+1
-3.065E-1	8.243E+0	1.504E+1
-3.049E-1	8.347E+0	1.488E+1
-3.081E-1	8.454E+0	1.507E+1
-3.081E-1	8.168E+0	1.491E+1
-3.049E-1	8.412E+0	1.509E+1
-3.033E-1	8.389E+0	1.502E+1
-3.098E-1	8.272E+0	1.500E+1
-3.081E-1	8.366E+0	1.507E+1
-3.033E-1	8.331E+0	1.516E+1
-3.017E-1	8.298E+0	1.506E+1
-3.081E-1	8.243E+0	1.512E+1
-3.065E-1	8.382E+0	1.507E+1
-3.033E-1	8.188E+0	1.494E+1
-3.081E-1	8.301E+0	1.499E+1
-3.081E-1	8.331E+0	1.491E+1
-3.033E-1	8.240E+0	1.514E+1
-3.049E-1	8.392E+0	1.495E+1
-3.017E-1	8.256E+0	1.509E+1
-3.065E-1	8.220E+0	1.491E+1
-3.065E-1	8.395E+0	1.501E+1
-3.033E-1	8.311E+0	1.499E+1
-3.049E-1	8.227E+0	1.495E+1
-3.081E-1	8.259E+0	1.515E+1
-3.065E-1	8.298E+0	1.495E+1
-3.033E-1	8.295E+0	1.503E+1
-3.049E-1	8.301E+0	1.494E+1
-3.114E-1	8.373E+0	1.515E+1
-3.049E-1	8.350E+0	1.505E+1
-3.033E-1	8.259E+0	1.498E+1
-3.049E-1	8.366E+0	1.507E+1
-3.065E-1	8.379E+0	1.501E+1
-3.049E-1	8.214E+0	1.494E+1
-3.065E-1	8.395E+0	1.500E+1
-3.049E-1	8.386E+0	1.495E+1
-3.081E-1	8.360E+0	1.497E+1
-3.065E-1	8.256E+0	1.489E+1
-3.049E-1	8.178E+0	1.495E+1
-3.049E-1	8.279E+0	1.514E+1
-3.065E-1	8.246E+0	1.509E+1
-3.065E-1	8.246E+0	1.521E+1
-3.033E-1	8.253E+0	1.512E+1
-3.065E-1	8.337E+0	1.489E+1
-3.065E-1	8.298E+0	1.516E+1
-3.081E-1	8.236E+0	1.512E+1
-3.017E-1	8.220E+0	1.499E+1
-3.065E-1	8.360E+0	1.489E+1
-3.098E-1	8.262E+0	1.500E+1
-3.081E-1	8.266E+0	1.497E+1
-3.033E-1	8.382E+0	1.509E+1
-3.081E-1	8.204E+0	1.509E+1
-3.098E-1	8.233E+0	1.491E+1
-3.081E-1	8.308E+0	1.508E+1
-3.033E-1	8.327E+0	1.515E+1
-3.081E-1	8.269E+0	1.503E+1
-3.065E-1	8.331E+0	1.508E+1
-3.065E-1	8.334E+0	1.496E+1
-3.033E-1	8.376E+0	1.516E+1
-3.049E-1	8.172E+0	1.494E+1
-3.065E-1	8.366E+0	1.509E+1
-3.081E-1	8.262E+0	1.507E+1
-3.017E-1	8.198E+0	1.503E+1
-3.049E-1	8.272E+0	1.502E+1
-3.065E-1	8.298E+0	1.505E+1
-3.081E-1	8.155E+0	1.494E+1
-3.049E-1	8.376E+0	1.488E+1
-3.049E-1	8.110E+0	1.513E+1
-3.065E-1	8.356E+0	1.496E+1
-3.081E-1	8.269E+0	1.505E+1
-3.017E-1	8.223E+0	1.505E+1
-3.065E-1	8.223E+0	1.505E+1
-3.081E-1	8.334E+0	1.503E+1
-3.065E-1	8.149E+0	1.500E+1
-3.033E-1	8.321E+0	1.496E+1
-3.033E-1	8.246E+0	1.492E+1
-3.049E-1	8.282E+0	1.507E+1
-3.081E-1	8.279E+0	1.518E+1
-3.033E-1	8.318E+0	1.496E+1
-3.033E-1	8.275E+0	1.495E+1
-3.049E-1	8.292E+0	1.498E+1
-3.033E-1	8.246E+0	1.498E+1
-3.033E-1	8.275E+0	1.504E+1
-3.033E-1	8.353E+0	1.511E+1
-3.049E-1	8.334E+0	1.499E+1
-3.065E-1	8.412E+0	1.510E+1
-3.033E-1	8.285E+0	1.513E+1
-3.033E-1	8.266E+0	1.506E+1
-3.081E-1	8.256E+0	1.520E+1
-3.114E-1	8.318E+0	1.510E+1
-3.033E-1	8.305E+0	1.503E+1
-3.033E-1	8.227E+0	1.488E+1
-3.081E-1	8.305E+0	1.508E+1
-3.049E-1	8.292E+0	1.517E+1
-3.065E-1	8.360E+0	1.506E+1
-3.049E-1	8.282E+0	1.509E+1
-3.065E-1	8.369E+0	1.503E+1
-3.065E-1	8.395E+0	1.507E+1
-3.049E-1	8.340E+0	1.505E+1
-3.033E-1	8.275E+0	1.504E+1
-3.049E-1	8.210E+0	1.512E+1
-3.081E-1	8.288E+0	1.502E+1
-3.065E-1	8.373E+0	1.509E+1
-3.049E-1	8.353E+0	1.496E+1
-3.065E-1	8.233E+0	1.502E+1
-3.049E-1	8.425E+0	1.515E+1
-3.033E-1	8.314E+0	1.491E+1
-3.033E-1	8.327E+0	1.495E+1
-3.065E-1	8.230E+0	1.513E+1
-3.033E-1	8.305E+0	1.509E+1
-3.033E-1	8.311E+0	1.502E+1
-3.033E-1	8.318E+0	1.506E+1
-3.065E-1	8.415E+0	1.492E+1
-3.049E-1	8.308E+0	1.523E+1
-3.033E-1	8.308E+0	1.509E+1
-3.065E-1	8.246E+0	1.505E+1
-3.049E-1	8.201E+0	1.506E+1
-3.049E-1	8.279E+0	1.501E+1
-3.033E-1	8.308E+0	1.517E+1
-3.065E-1	8.353E+0	1.513E+1
-3.081E-1	8.305E+0	1.486E+1
-3.049E-1	8.405E+0	1.510E+1
-3.049E-1	8.269E+0	1.500E+1
-3.049E-1	8.292E+0	1.512E+1
-3.098E-1	8.279E+0	1.514E+1
-3.049E-1	8.295E+0	1.491E+1
-3.033E-1	8.295E+0	1.510E+1
-3.033E-1	8.337E+0	1.501E+1
-3.049E-1	8.311E+0	1.502E+1
-3.049E-1	8.340E+0	1.507E+1
-3.017E-1	8.395E+0	1.502E+1
-3.033E-1	8.324E+0	1.499E+1
-3.065E-1	8.392E+0	1.489E+1
-3.065E-1	8.314E+0	1.503E+1
-3.000E-1	8.275E+0	1.497E+1
-3.033E-1	8.256E+0	1.515E+1
-3.081E-1	8.311E+0	1.513E+1
-3.065E-1	8.262E+0	1.517E+1
-3.033E-1	8.314E+0	1.516E+1
-3.033E-1	8.298E+0	1.512E+1
-3.065E-1	8.301E+0	1.505E+1
-3.065E-1	8.402E+0	1.510E+1
-3.065E-1	8.343E+0	1.489E+1
-3.049E-1	8.266E+0	1.506E+1
-3.049E-1	8.191E+0	1.507E+1
-3.065E-1	8.240E+0	1.511E+1
-3.049E-1	8.266E+0	1.504E+1
-3.065E-1	8.288E+0	1.513E+1
-3.033E-1	8.295E+0	1.490E+1
-3.065E-1	8.379E+0	1.506E+1
-3.017E-1	8.249E+0	1.488E+1
-3.000E-1	8.308E+0	1.521E+1
-3.081E-1	8.262E+0	1.499E+1
-3.049E-1	8.282E+0	1.500E+1
-3.049E-1	8.298E+0	1.516E+1
-3.017E-1	8.343E+0	1.503E+1
-3.065E-1	8.321E+0	1.509E+1
-3.065E-1	8.353E+0	1.517E+1
-3.049E-1	8.356E+0	1.509E+1
-3.017E-1	8.272E+0	1.501E+1
-3.081E-1	8.379E+0	1.518E+1
-3.049E-1	8.392E+0	1.504E+1
-3.049E-1	8.279E+0	1.508E+1
-3.033E-1	8.288E+0	1.507E+1
-3.049E-1	8.240E+0	1.506E+1
-3.049E-1	8.337E+0	1.501E+1
-3.017E-1	8.282E+0	1.505E+1
-3.049E-1	8.282E+0	1.513E+1
-3.065E-1	8.379E+0	1.501E+1
-3.049E-1	8.259E+0	1.509E+1
-3.049E-1	8.295E+0	1.506E+1
-3.033E-1	8.314E+0	1.491E+1
-3.081E-1	8.457E+0	1.509E+1
-3.065E-1	8.314E+0	1.515E+1
-3.033E-1	8.253E+0	1.501E+1
-3.033E-1	8.343E+0	1.506E+1
-3.049E-1	8.292E+0	1.523E+1
-3.033E-1	8.272E+0	1.518E+1
-3.017E-1	8.236E+0	1.500E+1
-3.033E-1	8.318E+0	1.509E+1
-3.033E-1	8.269E+0	1.510E+1
-3.065E-1	8.369E+0	1.509E+1
-3.049E-1	8.262E+0	1.495E+1
-3.017E-1	8.324E+0	1.485E+1
-3.049E-1	8.340E+0	1.507E+1
-3.049E-1	8.292E+0	1.512E+1
-3.033E-1	8.454E+0	1.511E+1
-3.000E-1	8.366E+0	1.506E+1
-3.065E-1	8.292E+0	1.511E+1
-3.033E-1	8.266E+0	1.506E+1
-3.049E-1	8.369E+0	1.500E+1
-3.065E-1	8.285E+0	1.502E+1
-3.049E-1	8.288E+0	1.502E+1
-3.033E-1	8.204E+0	1.506E+1
-3.049E-1	8.321E+0	1.498E+1
-3.017E-1	8.246E+0	1.501E+1
-3.081E-1	8.295E+0	1.493E+1
-3.033E-1	8.240E+0	1.507E+1
-3.033E-1	8.305E+0	1.500E+1
-3.033E-1	8.421E+0	1.506E+1
-3.081E-1	8.295E+0	1.498E+1
-3.081E-1	8.347E+0	1.511E+1
-3.049E-1	8.292E+0	1.493E+1
-3.033E-1	8.350E+0	1.505E+1
-3.065E-1	8.295E+0	1.499E+1
-3.065E-1	8.298E+0	1.506E+1
-3.049E-1	8.327E+0	1.509E+1
-3.017E-1	8.301E+0	1.497E+1
-3.033E-1	8.399E+0	1.513E+1
-3.033E-1	8.337E+0	1.503E+1
-3.033E-1	8.340E+0	1.511E+1
-3.049E-1	8.395E+0	1.518E+1
-3.033E-1	8.347E+0	1.510E+1
-3.033E-1	8.288E+0	1.500E+1
-3.017E-1	8.431E+0	1.505E+1
-3.033E-1	8.301E+0	1.507E+1
-3.033E-1	8.356E+0	1.502E+1
-3.081E-1	8.243E+0	1.500E+1
-3.049E-1	8.311E+0	1.513E+1
-3.017E-1	8.272E+0	1.500E+1
-3.065E-1	8.334E+0	1.498E+1
-3.065E-1	8.246E+0	1.496E+1
-3.033E-1	8.279E+0	1.506E+1
-3.033E-1	8.305E+0	1.518E+1
-3.049E-1	8.350E+0	1.494E+1
-3.049E-1	8.389E+0	1.498E+1
-3.000E-1	8.266E+0	1.493E+1
-3.017E-1	8.457E+0	1.506E+1
-3.049E-1	8.246E+0	1.490E+1
-3.065E-1	8.382E+0	1.505E+1
-3.017E-1	8.314E+0	1.519E+1
-3.017E-1	8.376E+0	1.499E+1
-3.033E-1	8.246E+0	1.508E+1
-3.049E-1	8.337E+0	1.503E+1
-3.017E-1	8.230E+0	1.510E+1
-3.000E-1	8.272E+0	1.508E+1
-3.049E-1	8.340E+0	1.505E+1
-3.065E-1	8.451E+0	1.500E+1
-3.017E-1	8.360E+0	1.514E+1
-3.033E-1	8.298E+0	1.510E+1
-3.049E-1	8.366E+0	1.510E+1
-3.049E-1	8.305E+0	1.497E+1
-3.017E-1	8.395E+0	1.503E+1
-3.017E-1	8.282E+0	1.496E+1
-3.049E-1	8.334E+0	1.508E+1
-3.049E-1	8.249E+0	1.505E+1
-3.000E-1	8.305E+0	1.500E+1
-3.033E-1	8.350E+0	1.504E+1
-3.033E-1	8.386E+0	1.496E+1
-3.033E-1	8.331E+0	1.507E+1
-3.017E-1	8.311E+0	1.509E+1
-3.000E-1	8.347E+0	1.513E+1
-3.049E-1	8.356E+0	1.512E+1
-3.081E-1	8.295E+0	1.508E+1
-2.984E-1	8.318E+0	1.508E+1
-3.017E-1	8.256E+0	1.522E+1
-3.033E-1	8.249E+0	1.492E+1
-3.049E-1	8.285E+0	1.487E+1
-3.033E-1	8.282E+0	1.509E+1
-3.049E-1	8.253E+0	1.508E+1
-3.033E-1	8.343E+0	1.496E+1
-3.049E-1	8.327E+0	1.503E+1
-3.000E-1	8.382E+0	1.497E+1
-3.017E-1	8.343E+0	1.504E+1
-3.065E-1	8.373E+0	1.503E+1
-3.065E-1	8.311E+0	1.507E+1
-3.017E-1	8.285E+0	1.514E+1
-3.049E-1	8.262E+0	1.506E+1
-3.065E-1	8.334E+0	1.500E+1
-3.049E-1	8.308E+0	1.511E+1
-2.984E-1	8.318E+0	1.504E+1
-3.017E-1	8.243E+0	1.494E+1
-3.049E-1	8.194E+0	1.494E+1
-3.065E-1	8.324E+0	1.499E+1
-3.000E-1	8.223E+0	1.506E+1
-3.049E-1	8.363E+0	1.499E+1
-3.049E-1	8.249E+0	1.492E+1
-3.049E-1	8.405E+0	1.510E+1
-3.017E-1	8.288E+0	1.505E+1
-3.017E-1	8.308E+0	1.504E+1
-3.033E-1	8.266E+0	1.522E+1
-3.049E-1	8.444E+0	1.506E+1
-3.033E-1	8.292E+0	1.493E+1
-3.017E-1	8.389E+0	1.506E+1
-3.049E-1	8.318E+0	1.511E+1
-3.049E-1	8.292E+0	1.507E+1
-2.984E-1	8.353E+0	1.499E+1
-3.000E-1	8.356E+0	1.516E+1
-3.033E-1	8.366E+0	1.489E+1
-3.033E-1	8.305E+0	1.527E+1
-3.017E-1	8.279E+0	1.499E+1
-3.017E-1	8.288E+0	1.511E+1
-3.049E-1	8.350E+0	1.513E+1
-3.033E-1	8.347E+0	1.504E+1
-3.033E-1	8.369E+0	1.517E+1
-3.017E-1	8.311E+0	1.509E+1
-3.065E-1	8.285E+0	1.504E+1
-3.033E-1	8.253E+0	1.502E+1
-3.049E-1	8.298E+0	1.487E+1
-3.000E-1	8.464E+0	1.512E+1
-3.065E-1	8.369E+0	1.508E+1
-3.033E-1	8.318E+0	1.510E+1
-3.017E-1	8.207E+0	1.508E+1
-3.000E-1	8.340E+0	1.497E+1
-3.033E-1	8.275E+0	1.515E+1
-3.049E-1	8.207E+0	1.500E+1
-3.000E-1	8.347E+0	1.504E+1
-3.000E-1	8.246E+0	1.520E+1
-3.049E-1	8.217E+0	1.518E+1
-3.017E-1	8.464E+0	1.500E+1
-3.033E-1	8.272E+0	1.507E+1
-3.000E-1	8.343E+0	1.496E+1
-3.033E-1	8.275E+0	1.503E+1
-3.033E-1	8.217E+0	1.508E+1
-3.033E-1	8.376E+0	1.499E+1
-3.017E-1	8.318E+0	1.514E+1
-3.033E-1	8.214E+0	1.488E+1
-3.049E-1	8.269E+0	1.492E+1
-3.017E-1	8.243E+0	1.512E+1
-3.000E-1	8.253E+0	1.500E+1
-3.049E-1	8.356E+0	1.511E+1
-3.033E-1	8.425E+0	1.505E+1
-3.033E-1	8.347E+0	1.500E+1
-3.033E-1	8.418E+0	1.488E+1
-3.033E-1	8.194E+0	1.506E+1
-3.049E-1	8.272E+0	1.502E+1
-3.017E-1	8.314E+0	1.518E+1
-3.000E-1	8.305E+0	1.508E+1
-3.033E-1	8.421E+0	1.529E+1
-3.017E-1	8.337E+0	1.507E+1
-3.017E-1	8.288E+0	1.500E+1
-3.017E-1	8.340E+0	1.510E+1
-3.049E-1	8.269E+0	1.497E+1
-3.065E-1	8.340E+0	1.515E+1
-3.017E-1	8.279E+0	1.496E+1
-3.033E-1	8.324E+0	1.514E+1
-3.049E-1	8.230E+0	1.509E+1
-3.049E-1	8.483E+0	1.508E+1
-3.017E-1	8.149E+0	1.501E+1
-3.033E-1	8.233E+0	1.498E+1
-3.049E-1	8.240E+0	1.520E+1
-3.000E-1	8.301E+0	1.499E+1
-2.984E-1	8.272E+0	1.506E+1
-3.000E-1	8.243E+0	1.500E+1
-3.049E-1	8.243E+0	1.522E+1
-3.033E-1	8.305E+0	1.521E+1
-3.017E-1	8.275E+0	1.498E+1
-3.017E-1	8.165E+0	1.492E+1
-3.065E-1	8.373E+0	1.514E+1
-3.065E-1	8.363E+0	1.500E+1
-3.033E-1	8.295E+0	1.494E+1
-3.000E-1	8.399E+0	1.499E+1
-3.033E-1	8.373E+0	1.508E+1
-3.017E-1	8.292E+0	1.520E+1
-2.984E-1	8.369E+0	1.498E+1
-3.000E-1	8.233E+0	1.508E+1
-3.033E-1	8.350E+0	1.490E+1
-3.017E-1	8.447E+0	1.504E+1
-3.033E-1	8.279E+0	1.503E+1
-3.017E-1	8.288E+0	1.497E+1
-3.033E-1	8.172E+0	1.495E+1
-3.065E-1	8.279E+0	1.509E+1
-3.017E-1	8.321E+0	1.503E+1
-3.000E-1	8.295E+0	1.505E+1
-3.049E-1	8.298E+0	1.500E+1
-3.017E-1	8.308E+0	1.494E+1
-3.000E-1	8.373E+0	1.496E+1
-3.033E-1	8.369E+0	1.510E+1
-3.065E-1	8.262E+0	1.519E+1
-3.017E-1	8.240E+0	1.510E+1
-3.017E-1	8.288E+0	1.513E+1
-3.033E-1	8.249E+0	1.495E+1
-3.033E-1	8.324E+0	1.506E+1
-3.033E-1	8.363E+0	1.505E+1
-3.000E-1	8.324E+0	1.498E+1
-2.968E-1	8.272E+0	1.519E+1
-3.017E-1	8.269E+0	1.498E+1
-3.049E-1	8.272E+0	1.506E+1
-3.017E-1	8.389E+0	1.506E+1
-3.017E-1	8.340E+0	1.521E+1
-3.033E-1	8.334E+0	1.503E+1
-3.033E-1	8.379E+0	1.510E+1
-3.000E-1	8.253E+0	1.494E+1
-3.000E-1	8.285E+0	1.504E+1
-3.033E-1	8.227E+0	1.498E+1
-3.017E-1	8.343E+0	1.515E+1
-3.000E-1	8.318E+0	1.513E+1
-3.033E-1	8.295E+0	1.503E+1
-3.017E-1	8.425E+0	1.498E+1
-3.033E-1	8.321E+0	1.512E+1
-3.017E-1	8.415E+0	1.516E+1
-3.033E-1	8.366E+0	1.506E+1
-3.017E-1	8.223E+0	1.509E+1
-3.049E-1	8.324E+0	1.508E+1
-2.984E-1	8.334E+0	1.513E+1
-2.984E-1	8.318E+0	1.507E+1
-3.033E-1	8.285E+0	1.496E+1
-3.049E-1	8.272E+0	1.500E+1
-3.017E-1	8.408E+0	1.516E+1
-2.984E-1	8.288E+0	1.492E+1
-3.049E-1	8.389E+0	1.504E+1
-3.049E-1	8.382E+0	1.508E+1
-3.017E-1	8.295E+0	1.497E+1
-3.000E-1	8.249E+0	1.503E+1
-3.049E-1	8.399E+0	1.492E+1
-3.033E-1	8.376E+0	1.503E+1
-3.000E-1	8.282E+0	1.495E+1
-3.000E-1	8.356E+0	1.506E+1
-3.000E-1	8.243E+0	1.506E+1
-3.017E-1	8.266E+0	1.503E+1
-3.000E-1	8.360E+0	1.506E+1
-3.000E-1	8.327E+0	1.510E+1
-3.017E-1	8.292E+0	1.515E+1
-3.000E-1	8.318E+0	1.510E+1
-2.984E-1	8.337E+0	1.511E+1
-3.000E-1	8.318E+0	1.508E+1
-3.017E-1	8.269E+0	1.517E+1
-3.049E-1	8.230E+0	1.500E+1
-3.000E-1	8.298E+0	1.494E+1
-3.033E-1	8.408E+0	1.501E+1
-3.033E-1	8.321E+0	1.506E+1
-3.017E-1	8.441E+0	1.512E+1
-3.033E-1	8.279E+0	1.506E+1
-3.017E-1	8.292E+0	1.513E+1
-3.017E-1	8.168E+0	1.501E+1
-3.049E-1	8.438E+0	1.497E+1
-2.968E-1	8.275E+0	1.495E+1
-3.000E-1	8.288E+0	1.501E+1
-3.017E-1	8.444E+0	1.501E+1
-3.033E-1	8.256E+0	1.512E+1
-3.000E-1	8.314E+0	1.503E+1
-2.968E-1	8.266E+0	1.492E+1
-3.033E-1	8.314E+0	1.501E+1
-3.017E-1	8.331E+0	1.500E+1
-2.968E-1	8.363E+0	1.512E+1
-2.984E-1	8.360E+0	1.503E+1
-3.017E-1	8.298E+0	1.505E+1
-3.049E-1	8.373E+0	1.504E+1
-2.968E-1	8.308E+0	1.508E+1
-3.000E-1	8.337E+0	1.499E+1
-3.049E-1	8.386E+0	1.515E+1
-3.049E-1	8.334E+0	1.488E+1
-2.984E-1	8.246E+0	1.511E+1
-3.000E-1	8.175E+0	1.505E+1
-3.017E-1	8.350E+0	1.497E+1
-3.000E-1	8.288E+0	1.503E+1
-2.984E-1	8.298E+0	1.494E+1
-3.000E-1	8.246E+0	1.511E+1
-3.017E-1	8.392E+0	1.510E+1
-3.033E-1	8.311E+0	1.501E+1
-3.017E-1	8.210E+0	1.499E+1
-2.984E-1	8.272E+0	1.500E+1
-3.017E-1	8.204E+0	1.505E+1
-3.033E-1	8.279E+0	1.510E+1
-2.984E-1	8.360E+0	1.509E+1
-3.000E-1	8.165E+0	1.520E+1
-3.017E-1	8.327E+0	1.524E+1
-3.033E-1	8.321E+0	1.498E+1
-3.000E-1	8.399E+0	1.508E+1
-2.952E-1	8.353E+0	1.485E+1
-3.033E-1	8.275E+0	1.498E+1
-3.017E-1	8.305E+0	1.505E+1
-2.968E-1	8.369E+0	1.510E+1
-2.984E-1	8.230E+0	1.503E+1
-3.017E-1	8.373E+0	1.506E+1
-3.049E-1	8.292E+0	1.503E+1
-2.984E-1	8.230E+0	1.499E+1
-3.000E-1	8.272E+0	1.514E+1
-3.033E-1	8.308E+0	1.490E+1
-3.033E-1	8.246E+0	1.507E+1
-2.968E-1	8.262E+0	1.515E+1
-3.017E-1	8.434E+0	1.494E+1
-3.033E-1	8.392E+0	1.499E+1
-3.017E-1	8.256E+0	1.507E+1
-3.000E-1	8.318E+0	1.496E+1
-3.017E-1	8.402E+0	1.495E+1
-3.017E-1	8.207E+0	1.509E+1
-3.000E-1	8.308E+0	1.510E+1
-2.984E-1	8.295E+0	1.503E+1
-2.984E-1	8.340E+0	1.490E+1
-3.017E-1	8.318E+0	1.505E+1
-3.017E-1	8.301E+0	1.507E+1
-3.017E-1	8.230E+0	1.498E+1
-3.000E-1	8.337E+0	1.509E+1
-3.017E-1	8.334E+0	1.511E+1
-3.000E-1	8.366E+0	1.508E+1
-3.017E-1	8.288E+0	1.500E+1
-3.017E-1	8.282E+0	1.503E+1
-3.017E-1	8.298E+0	1.499E+1
-3.049E-1	8.305E+0	1.507E+1
-2.968E-1	8.236E+0	1.505E+1
-3.000E-1	8.356E+0	1.500E+1
-3.049E-1	8.327E+0	1.501E+1
-3.000E-1	8.340E+0	1.509E+1
-2.968E-1	8.256E+0	1.512E+1
-2.984E-1	8.249E+0	1.507E+1
-3.033E-1	8.308E+0	1.524E+1
-3.033E-1	8.259E+0	1.524E+1
-3.000E-1	8.353E+0	1.512E+1
-2.984E-1	8.363E+0	1.519E+1
-3.017E-1	8.266E+0	1.501E+1
-3.017E-1	8.382E+0	1.511E+1
-3.000E-1	8.295E+0	1.514E+1
-2.984E-1	8.366E+0	1.508E+1
-3.017E-1	8.363E+0	1.491E+1
-3.017E-1	8.266E+0	1.499E+1
-3.017E-1	8.356E+0	1.520E+1
-3.000E-1	8.327E+0	1.509E+1
-3.033E-1	8.243E+0	1.495E+1
-3.000E-1	8.301E+0	1.515E+1
-3.000E-1	8.236E+0	1.507E+1
-3.017E-1	8.305E+0	1.508E+1
-3.033E-1	8.415E+0	1.508E+1
-3.017E-1	8.369E+0	1.510E+1
-3.000E-1	8.412E+0	1.514E+1
-3.000E-1	8.334E+0	1.500E+1
-3.033E-1	8.334E+0	1.504E+1
-3.000E-1	8.207E+0	1.489E+1
-2.984E-1	8.347E+0	1.512E+1
-3.017E-1	8.305E+0	1.518E+1
-3.000E-1	8.331E+0	1.501E+1
-2.984E-1	8.366E+0	1.506E+1
-2.984E-1	8.305E+0	1.503E+1
-3.000E-1	8.360E+0	1.515E+1
-3.000E-1	8.233E+0	1.513E+1
-3.017E-1	8.379E+0	1.503E+1
-2.984E-1	8.308E+0	1.493E+1
-2.984E-1	8.444E+0	1.500E+1
-3.000E-1	8.233E+0	1.507E+1
-3.017E-1	8.376E+0	1.510E+1
-3.000E-1	8.373E+0	1.497E+1
-2.968E-1	8.321E+0	1.504E+1
-3.017E-1	8.301E+0	1.505E+1
-3.000E-1	8.321E+0	1.497E+1
-2.984E-1	8.298E+0	1.512E+1
-2.984E-1	8.363E+0	1.512E+1
-3.017E-1	8.292E+0	1.503E+1
-3.000E-1	8.347E+0	1.497E+1
-3.017E-1	8.321E+0	1.505E+1
-3.000E-1	8.243E+0	1.514E+1
-3.017E-1	8.272E+0	1.517E+1
-3.000E-1	8.246E+0	1.500E+1
-2.984E-1	8.311E+0	1.501E+1
-2.984E-1	8.360E+0	1.515E+1
-3.000E-1	8.399E+0	1.496E+1
-3.033E-1	8.243E+0	1.513E+1
-2.984E-1	8.379E+0	1.506E+1
-2.984E-1	8.337E+0	1.506E+1
-3.017E-1	8.350E+0	1.511E+1
-3.017E-1	8.301E+0	1.500E+1
-3.000E-1	8.282E+0	1.501E+1
-2.968E-1	8.321E+0	1.507E+1
-3.000E-1	8.217E+0	1.502E+1
-3.033E-1	8.207E+0	1.491E+1
-2.984E-1	8.172E+0	1.503E+1
-2.984E-1	8.279E+0	1.506E+1
-3.033E-1	8.240E+0	1.505E+1
-3.000E-1	8.314E+0	1.506E+1
-2.968E-1	8.337E+0	1.507E+1
-3.017E-1	8.301E+0	1.503E+1
-3.000E-1	8.318E+0	1.510E+1
-3.033E-1	8.321E+0	1.500E+1
-3.000E-1	8.262E+0	1.499E+1
-2.935E-1	8.321E+0	1.503E+1
-2.984E-1	8.207E+0	1.519E+1
-2.984E-1	8.282E+0	1.502E+1
-2.968E-1	8.136E+0	1.514E+1
-2.968E-1	8.395E+0	1.496E+1
-3.033E-1	8.340E+0	1.506E+1
-3.033E-1	8.415E+0	1.500E+1
-2.984E-1	8.363E+0	1.511E+1
-2.968E-1	8.318E+0	1.516E+1
-3.017E-1	8.373E+0	1.507E+1
-2.968E-1	8.249E+0	1.498E+1
-3.000E-1	8.259E+0	1.516E+1
-2.984E-1	8.295E+0	1.510E+1
-3.017E-1	8.243E+0	1.531E+1
-3.000E-1	8.227E+0	1.507E+1
-2.984E-1	8.318E+0	1.494E+1
-2.984E-1	8.246E+0	1.503E+1
-3.000E-1	8.311E+0	1.498E+1
-3.000E-1	8.356E+0	1.499E+1
-2.968E-1	8.324E+0	1.486E+1
-3.000E-1	8.282E+0	1.506E+1
-3.017E-1	8.279E+0	1.513E+1
-3.000E-1	8.334E+0	1.501E+1
-2.952E-1	8.366E+0	1.511E+1
-2.984E-1	8.305E+0	1.505E+1
-3.017E-1	8.272E+0	1.500E+1
-3.017E-1	8.382E+0	1.510E+1
-2.968E-1	8.272E+0	1.512E+1
-2.968E-1	8.246E+0	1.516E+1
-3.017E-1	8.340E+0	1.489E+1
-3.000E-1	8.314E+0	1.503E+1
-2.952E-1	8.285E+0	1.517E+1
-3.000E-1	8.308E+0	1.507E+1
-2.968E-1	8.142E+0	1.507E+1
-3.033E-1	8.279E+0	1.491E+1
-2.968E-1	8.266E+0	1.511E+1
-2.984E-1	8.360E+0	1.509E+1
-3.033E-1	8.331E+0	1.519E+1
-3.000E-1	8.214E+0	1.496E+1
-2.968E-1	8.233E+0	1.505E+1
-2.968E-1	8.356E+0	1.496E+1
-3.000E-1	8.204E+0	1.510E+1
-3.000E-1	8.418E+0	1.506E+1
-2.984E-1	8.340E+0	1.518E+1
-2.984E-1	8.350E+0	1.518E+1
-3.017E-1	8.353E+0	1.512E+1
-3.017E-1	8.321E+0	1.506E+1
-2.984E-1	8.269E+0	1.509E+1
-2.984E-1	8.308E+0	1.497E+1
-3.017E-1	8.343E+0	1.498E+1
-3.000E-1	8.337E+0	1.511E+1
-2.935E-1	8.305E+0	1.499E+1
-2.984E-1	8.295E+0	1.530E+1
-2.984E-1	8.405E+0	1.501E+1
-3.000E-1	8.347E+0	1.500E+1
-2.984E-1	8.275E+0	1.507E+1
-3.000E-1	8.285E+0	1.513E+1
-3.017E-1	8.350E+0	1.512E+1
-3.017E-1	8.269E+0	1.506E+1
-2.984E-1	8.305E+0	1.508E+1
-2.952E-1	8.243E+0	1.517E+1
-3.000E-1	8.376E+0	1.503E+1
-3.017E-1	8.292E+0	1.510E+1
-2.968E-1	8.314E+0	1.506E+1
-2.968E-1	8.327E+0	1.509E+1
-3.000E-1	8.298E+0	1.496E+1
-2.984E-1	8.236E+0	1.500E+1
-3.000E-1	8.181E+0	1.501E+1
-2.984E-1	8.353E+0	1.500E+1
-2.984E-1	8.282E+0	1.513E+1
-2.984E-1	8.207E+0	1.503E+1
-2.984E-1	8.279E+0	1.497E+1
-2.968E-1	8.282E+0	1.503E+1
-3.033E-1	8.204E+0	1.507E+1
-3.017E-1	8.282E+0	1.505E+1
-2.968E-1	8.298E+0	1.496E+1
-2.984E-1	8.327E+0	1.517E+1
-3.000E-1	8.181E+0	1.508E+1
-2.984E-1	8.356E+0	1.522E+1
-2.952E-1	8.369E+0	1.511E+1
-2.984E-1	8.389E+0	1.506E+1
-3.017E-1	8.295E+0	1.507E+1
-3.000E-1	8.272E+0	1.503E+1
-2.968E-1	8.382E+0	1.500E+1
-2.984E-1	8.314E+0	1.525E+1
-3.017E-1	8.305E+0	1.498E+1
-3.000E-1	8.392E+0	1.510E+1
-2.968E-1	8.305E+0	1.505E+1
-2.984E-1	8.175E+0	1.502E+1
-2.984E-1	8.363E+0	1.498E+1
-3.000E-1	8.311E+0	1.491E+1
-2.968E-1	8.318E+0	1.505E+1
-2.968E-1	8.379E+0	1.502E+1
-3.017E-1	8.395E+0	1.510E+1
-3.000E-1	8.253E+0	1.507E+1
-2.952E-1	8.395E+0	1.503E+1
-2.984E-1	8.324E+0	1.514E+1
-3.000E-1	8.227E+0	1.505E+1
-3.017E-1	8.301E+0	1.499E+1
-2.984E-1	8.438E+0	1.503E+1
-2.968E-1	8.246E+0	1.502E+1
-3.000E-1	8.308E+0	1.519E+1
-3.000E-1	8.272E+0	1.511E+1
-2.952E-1	8.334E+0	1.495E+1
-2.984E-1	8.256E+0	1.510E+1
-3.017E-1	8.288E+0	1.518E+1
-3.000E-1	8.311E+0	1.500E+1
-2.968E-1	8.382E+0	1.530E+1
-2.952E-1	8.363E+0	1.495E+1
-3.017E-1	8.473E+0	1.509E+1
-3.033E-1	8.275E+0	1.505E+1
-2.984E-1	8.298E+0	1.500E+1
-2.984E-1	8.275E+0	1.514E+1
-3.000E-1	8.412E+0	1.519E+1
-3.000E-1	8.350E+0	1.516E+1
-2.984E-1	8.194E+0	1.504E+1
-2.952E-1	8.399E+0	1.496E+1
-3.000E-1	8.382E+0	1.511E+1
-3.000E-1	8.249E+0	1.511E+1
-2.984E-1	8.366E+0	1.497E+1
-2.952E-1	8.292E+0	1.498E+1
-3.000E-1	8.285E+0	1.506E+1
-2.968E-1	8.473E+0	1.504E+1
-2.968E-1	8.321E+0	1.496E+1
-2.952E-1	8.262E+0	1.502E+1
-3.017E-1	8.210E+0	1.504E+1
-3.000E-1	8.285E+0	1.490E+1
-2.968E-1	8.399E+0	1.519E+1
-2.968E-1	8.285E+0	1.491E+1
-3.017E-1	8.275E+0	1.519E+1
-2.984E-1	8.305E+0	1.509E+1
-2.952E-1	8.272E+0	1.505E+1
-2.968E-1	8.305E+0	1.504E+1
-3.000E-1	8.275E+0	1.508E+1
-2.984E-1	8.321E+0	1.515E+1
-2.935E-1	8.292E+0	1.510E+1
-2.935E-1	8.405E+0	1.507E+1
-3.000E-1	8.253E+0	1.496E+1
-2.984E-1	8.314E+0	1.504E+1
-2.935E-1	8.243E+0	1.508E+1
-2.952E-1	8.399E+0	1.491E+1
-2.984E-1	8.321E+0	1.504E+1
-3.000E-1	8.334E+0	1.506E+1
-2.968E-1	8.350E+0	1.513E+1
-2.968E-1	8.301E+0	1.498E+1
-3.033E-1	8.295E+0	1.508E+1
-3.000E-1	8.444E+0	1.505E+1
-2.968E-1	8.360E+0	1.503E+1
-2.968E-1	8.282E+0	1.500E+1
-3.017E-1	8.382E+0	1.516E+1
-2.968E-1	8.314E+0	1.508E+1
-2.984E-1	8.266E+0	1.522E+1
-2.968E-1	8.402E+0	1.518E+1
-2.968E-1	8.363E+0	1.498E+1
-3.000E-1	8.305E+0	1.490E+1
-3.000E-1	8.159E+0	1.516E+1
-2.952E-1	8.246E+0	1.506E+1
-2.984E-1	8.331E+0	1.519E+1
-2.968E-1	8.314E+0	1.498E+1
-3.000E-1	8.308E+0	1.510E+1
-2.984E-1	8.421E+0	1.497E+1
-3.000E-1	8.347E+0	1.498E+1
-2.968E-1	8.275E+0	1.504E+1
-2.952E-1	8.253E+0	1.517E+1
-2.968E-1	8.399E+0	1.485E+1
-3.000E-1	8.314E+0	1.506E+1
-3.000E-1	8.376E+0	1.511E+1
-2.984E-1	8.262E+0	1.500E+1
-3.000E-1	8.327E+0	1.516E+1
-3.000E-1	8.350E+0	1.502E+1
-2.984E-1	8.279E+0	1.503E+1
-2.968E-1	8.451E+0	1.516E+1
-2.984E-1	8.395E+0	1.497E+1
-3.000E-1	8.292E+0	1.492E+1
-3.000E-1	8.343E+0	1.502E+1
-2.952E-1	8.240E+0	1.500E+1
-2.968E-1	8.327E+0	1.495E+1
-3.000E-1	8.331E+0	1.496E+1
-2.984E-1	8.275E+0	1.520E+1
-2.968E-1	8.408E+0	1.503E+1
-2.968E-1	8.376E+0	1.516E+1
-3.000E-1	8.337E+0	1.500E+1
-2.984E-1	8.337E+0	1.497E+1
-2.952E-1	8.308E+0	1.516E+1
-2.984E-1	8.431E+0	1.491E+1
-2.984E-1	8.233E+0	1.511E+1
-3.000E-1	8.366E+0	1.509E+1
-2.935E-1	8.392E+0	1.496E+1
-2.984E-1	8.249E+0	1.511E+1
-2.984E-1	8.369E+0	1.514E+1
-2.984E-1	8.318E+0	1.510E+1
-2.952E-1	8.425E+0	1.503E+1
-2.984E-1	8.292E+0	1.495E+1
-3.000E-1	8.314E+0	1.494E+1
-2.984E-1	8.282E+0	1.520E+1
-2.952E-1	8.318E+0	1.507E+1
-2.952E-1	8.331E+0	1.497E+1
-3.000E-1	8.347E+0	1.505E+1
-2.984E-1	8.389E+0	1.504E+1
-2.968E-1	8.350E+0	1.520E+1
-2.968E-1	8.366E+0	1.515E+1
-3.017E-1	8.298E+0	1.523E+1
-2.984E-1	8.262E+0	1.513E+1
-2.935E-1	8.204E+0	1.507E+1
-2.968E-1	8.347E+0	1.502E+1
-2.968E-1	8.314E+0	1.511E+1
-2.984E-1	8.188E+0	1.510E+1
-2.984E-1	8.246E+0	1.493E+1
-2.935E-1	8.343E+0	1.505E+1
-2.968E-1	8.356E+0	1.516E+1
-2.968E-1	8.379E+0	1.510E+1
-2.935E-1	8.172E+0	1.506E+1
-2.952E-1	8.402E+0	1.497E+1
-2.984E-1	8.360E+0	1.502E+1
-3.017E-1	8.321E+0	1.519E+1
-2.935E-1	8.305E+0	1.515E+1
-2.952E-1	8.412E+0	1.499E+1
-2.984E-1	8.327E+0	1.505E+1
-2.984E-1	8.324E+0	1.504E+1
-2.952E-1	8.343E+0	1.518E+1
-2.968E-1	8.425E+0	1.503E+1
-2.968E-1	8.243E+0	1.510E+1
-3.000E-1	8.434E+0	1.516E+1
-2.968E-1	8.360E+0	1.509E+1
-2.984E-1	8.311E+0	1.498E+1
-3.000E-1	8.331E+0	1.507E+1
-3.000E-1	8.285E+0	1.500E+1
-2.968E-1	8.120E+0	1.502E+1
-2.968E-1	8.331E+0	1.504E+1
-2.968E-1	8.308E+0	1.505E+1
-2.952E-1	8.350E+0	1.508E+1
-2.935E-1	8.272E+0	1.512E+1
-2.935E-1	8.366E+0	1.519E+1
-2.968E-1	8.356E+0	1.510E+1
-3.017E-1	8.386E+0	1.505E+1
-2.952E-1	8.412E+0	1.508E+1
-2.935E-1	8.392E+0	1.511E+1
-2.984E-1	8.457E+0	1.503E+1
-2.984E-1	8.324E+0	1.498E+1
-2.935E-1	8.350E+0	1.522E+1
-2.935E-1	8.369E+0	1.509E+1
-2.968E-1	8.369E+0	1.504E+1
-3.000E-1	8.318E+0	1.499E+1
-2.952E-1	8.298E+0	1.516E+1
-2.952E-1	8.421E+0	1.500E+1
-3.000E-1	8.301E+0	1.505E+1
-2.952E-1	8.227E+0	1.510E+1
-2.935E-1	8.340E+0	1.506E+1
-2.984E-1	8.347E+0	1.491E+1
-2.984E-1	8.369E+0	1.504E+1
-2.968E-1	8.373E+0	1.500E+1
-2.952E-1	8.376E+0	1.505E+1
-2.968E-1	8.191E+0	1.515E+1
-2.984E-1	8.178E+0	1.498E+1
-2.968E-1	8.282E+0	1.515E+1
-2.952E-1	8.318E+0	1.499E+1
-2.952E-1	8.379E+0	1.514E+1
-2.984E-1	8.236E+0	1.512E+1
-2.968E-1	8.262E+0	1.507E+1
-2.952E-1	8.311E+0	1.500E+1
-2.984E-1	8.240E+0	1.512E+1
-3.000E-1	8.356E+0	1.512E+1
-2.952E-1	8.334E+0	1.505E+1
-2.968E-1	8.305E+0	1.506E+1
-2.952E-1	8.321E+0	1.500E+1
-3.000E-1	8.256E+0	1.502E+1
-3.000E-1	8.233E+0	1.501E+1
-2.952E-1	8.392E+0	1.522E+1
-2.968E-1	8.305E+0	1.509E+1
-2.968E-1	8.331E+0	1.495E+1
-2.968E-1	8.301E+0	1.498E+1
-2.968E-1	8.356E+0	1.507E+1
-2.952E-1	8.214E+0	1.497E+1
-2.984E-1	8.399E+0	1.490E+1
-2.984E-1	8.408E+0	1.495E+1
-2.935E-1	8.240E+0	1.495E+1
-2.935E-1	8.360E+0	1.496E+1
-2.984E-1	8.259E+0	1.515E+1
-2.952E-1	8.305E+0	1.510E+1
-2.984E-1	8.347E+0	1.506E+1
-2.935E-1	8.292E+0	1.502E+1
-2.984E-1	8.272E+0	1.509E+1
-3.000E-1	8.444E+0	1.506E+1
-2.952E-1	8.392E+0	1.506E+1
-2.935E-1	8.421E+0	1.505E+1
-2.952E-1	8.301E+0	1.529E+1
-2.968E-1	8.347E+0	1.482E+1
-2.935E-1	8.425E+0	1.506E+1
-2.968E-1	8.266E+0	1.505E+1
-2.984E-1	8.262E+0	1.511E+1
-3.000E-1	8.347E+0	1.509E+1
-2.968E-1	8.314E+0	1.502E+1
-2.935E-1	8.386E+0	1.506E+1
-2.984E-1	8.340E+0	1.510E+1
-3.000E-1	8.382E+0	1.502E+1
-2.935E-1	8.236E+0	1.499E+1
-2.968E-1	8.408E+0	1.511E+1
-2.968E-1	8.253E+0	1.511E+1
-2.984E-1	8.227E+0	1.489E+1
-2.935E-1	8.360E+0	1.507E+1
-2.935E-1	8.369E+0	1.493E+1
-2.968E-1	8.253E+0	1.513E+1
-2.968E-1	8.421E+0	1.501E+1
-2.903E-1	8.207E+0	1.500E+1
-2.952E-1	8.486E+0	1.512E+1
-2.984E-1	8.321E+0	1.508E+1
-2.968E-1	8.421E+0	1.503E+1
-2.952E-1	8.236E+0	1.495E+1
-2.968E-1	8.392E+0	1.513E+1
-2.984E-1	8.382E+0	1.504E+1
-2.984E-1	8.389E+0	1.494E+1
-2.935E-1	8.366E+0	1.513E+1
-2.952E-1	8.305E+0	1.518E+1
-2.984E-1	8.331E+0	1.500E+1
-3.000E-1	8.305E+0	1.502E+1
-2.952E-1	8.240E+0	1.493E+1
-2.935E-1	8.337E+0	1.512E+1
-3.000E-1	8.272E+0	1.492E+1
-2.984E-1	8.282E+0	1.506E+1
-2.952E-1	8.249E+0	1.512E+1
-2.984E-1	8.275E+0	1.515E+1
-2.968E-1	8.337E+0	1.516E+1
-2.968E-1	8.311E+0	1.496E+1
-2.935E-1	8.272E+0	1.493E+1
-2.968E-1	8.373E+0	1.506E+1
-2.984E-1	8.343E+0	1.506E+1
-2.984E-1	8.256E+0	1.508E+1
-2.952E-1	8.405E+0	1.510E+1
-2.968E-1	8.311E+0	1.506E+1
-2.952E-1	8.321E+0	1.504E+1
-2.968E-1	8.340E+0	1.504E+1
-2.952E-1	8.454E+0	1.518E+1
-2.935E-1	8.285E+0	1.504E+1
-2.984E-1	8.331E+0	1.525E+1
-2.984E-1	8.382E+0	1.511E+1
-2.952E-1	8.334E+0	1.494E+1
-2.935E-1	8.256E+0	1.503E+1
-2.952E-1	8.253E+0	1.494E+1
-2.984E-1	8.347E+0	1.508E+1
-2.984E-1	8.188E+0	1.494E+1
-2.968E-1	8.331E+0	1.492E+1
-2.984E-1	8.353E+0	1.497E+1
-2.984E-1	8.308E+0	1.498E+1
-2.919E-1	8.356E+0	1.503E+1
-2.952E-1	8.285E+0	1.499E+1
-3.000E-1	8.249E+0	1.516E+1
-2.968E-1	8.382E+0	1.500E+1
-2.968E-1	8.366E+0	1.519E+1
-2.952E-1	8.246E+0	1.513E+1
-2.984E-1	8.447E+0	1.502E+1
-2.952E-1	8.262E+0	1.488E+1
-2.968E-1	8.356E+0	1.506E+1
-2.952E-1	8.360E+0	1.497E+1
-2.984E-1	8.269E+0	1.506E+1
-2.968E-1	8.327E+0	1.511E+1
-2.952E-1	8.230E+0	1.511E+1
-2.935E-1	8.343E+0	1.499E+1
-3.000E-1	8.343E+0	1.508E+1
-3.000E-1	8.308E+0	1.512E+1
-2.968E-1	8.253E+0	1.504E+1
-2.968E-1	8.311E+0	1.509E+1
-2.984E-1	8.259E+0	1.511E+1
-2.968E-1	8.301E+0	1.504E+1
-2.952E-1	8.321E+0	1.501E+1
-2.968E-1	8.295E+0	1.505E+1
-3.000E-1	8.318E+0	1.519E+1
-2.984E-1	8.438E+0	1.507E+1
-2.935E-1	8.324E+0	1.510E+1
-2.952E-1	8.282E+0	1.510E+1
-2.968E-1	8.408E+0	1.511E+1
-2.984E-1	8.366E+0	1.512E+1
-2.919E-1	8.337E+0	1.512E+1
-2.968E-1	8.331E+0	1.500E+1
-2.984E-1	8.249E+0	1.508E+1
-2.952E-1	8.272E+0	1.502E+1
-2.968E-1	8.246E+0	1.522E+1
-2.952E-1	8.350E+0	1.503E+1
-2.968E-1	8.185E+0	1.490E+1
-2.968E-1	8.285E+0	1.508E+1
-2.919E-1	8.292E+0	1.506E+1
-2.952E-1	8.269E+0	1.485E+1
-2.952E-1	8.408E+0	1.505E+1
-2.984E-1	8.314E+0	1.509E+1
-2.968E-1	8.181E+0	1.501E+1
-2.984E-1	8.256E+0	1.505E+1
-2.984E-1	8.292E+0	1.505E+1
-2.968E-1	8.386E+0	1.502E+1
-2.952E-1	8.220E+0	1.517E+1
-2.968E-1	8.366E+0	1.505E+1
-2.952E-1	8.441E+0	1.499E+1
-2.984E-1	8.331E+0	1.506E+1
-2.935E-1	8.246E+0	1.510E+1
-2.952E-1	8.311E+0	1.511E+1
-2.984E-1	8.217E+0	1.500E+1
-2.968E-1	8.331E+0	1.511E+1
-2.935E-1	8.321E+0	1.525E+1
-2.984E-1	8.285E+0	1.516E+1
-2.968E-1	8.327E+0	1.504E+1
-2.984E-1	8.253E+0	1.497E+1
-2.935E-1	8.343E+0	1.511E+1
-2.984E-1	8.275E+0	1.496E+1
-2.968E-1	8.259E+0	1.510E+1
-2.984E-1	8.292E+0	1.512E+1
-2.952E-1	8.327E+0	1.516E+1
-2.984E-1	8.236E+0	1.501E+1
-2.952E-1	8.152E+0	1.493E+1
-3.000E-1	8.356E+0	1.510E+1
-2.952E-1	8.301E+0	1.524E+1
-2.968E-1	8.288E+0	1.493E+1
-2.968E-1	8.441E+0	1.498E+1
-2.952E-1	8.246E+0	1.495E+1
-2.919E-1	8.353E+0	1.502E+1
-2.968E-1	8.360E+0	1.529E+1
-2.984E-1	8.434E+0	1.507E+1
-3.000E-1	8.324E+0	1.500E+1
-2.935E-1	8.262E+0	1.512E+1
-2.968E-1	8.327E+0	1.495E+1
-2.968E-1	8.256E+0	1.517E+1
-2.984E-1	8.301E+0	1.491E+1
-2.903E-1	8.285E+0	1.504E+1
-2.984E-1	8.386E+0	1.496E+1
-3.000E-1	8.308E+0	1.497E+1
-3.000E-1	8.324E+0	1.511E+1
-2.968E-1	8.421E+0	1.502E+1
-2.968E-1	8.152E+0	1.503E+1
-3.000E-1	8.236E+0	1.521E+1
-2.984E-1	8.288E+0	1.512E+1
-2.952E-1	8.292E+0	1.501E+1
-2.935E-1	8.324E+0	1.505E+1
-3.000E-1	8.181E+0	1.507E+1
-2.952E-1	8.353E+0	1.492E+1
-2.968E-1	8.227E+0	1.532E+1
-2.952E-1	8.337E+0	1.497E+1
-2.984E-1	8.308E+0	1.507E+1
-2.952E-1	8.405E+0	1.495E+1
-2.952E-1	8.408E+0	1.507E+1
-2.952E-1	8.331E+0	1.500E+1
-2.952E-1	8.259E+0	1.497E+1
-2.968E-1	8.279E+0	1.510E+1
-2.935E-1	8.327E+0	1.503E+1
-2.952E-1	8.266E+0	1.515E+1
-3.000E-1	8.321E+0	1.507E+1
-3.000E-1	8.438E+0	1.495E+1
-2.935E-1	8.266E+0	1.517E+1
-2.984E-1	8.334E+0	1.511E+1
-2.984E-1	8.272E+0	1.502E+1
-2.984E-1	8.386E+0	1.507E+1
-2.935E-1	8.285E+0	1.506E+1
-2.952E-1	8.285E+0	1.512E+1
-2.952E-1	8.366E+0	1.504E+1
-2.984E-1	8.356E+0	1.502E+1
-2.935E-1	8.392E+0	1.500E+1
-2.952E-1	8.305E+0	1.525E+1
-2.984E-1	8.301E+0	1.511E+1
-2.968E-1	8.431E+0	1.516E+1
-2.935E-1	8.327E+0	1.510E+1
-2.952E-1	8.343E+0	1.514E+1
-2.984E-1	8.376E+0	1.495E+1
-2.952E-1	8.288E+0	1.520E+1
-2.952E-1	8.279E+0	1.523E+1
-2.952E-1	8.350E+0	1.509E+1
-2.952E-1	8.285E+0	1.496E+1
-2.952E-1	8.353E+0	1.493E+1
-2.952E-1	8.275E+0	1.518E+1
-2.935E-1	8.321E+0	1.509E+1
-2.968E-1	8.314E+0	1.514E+1
-2.952E-1	8.259E+0	1.505E+1
-2.952E-1	8.369E+0	1.493E+1
-2.935E-1	8.473E+0	1.512E+1
-2.984E-1	8.379E+0	1.495E+1
-2.952E-1	8.129E+0	1.507E+1
-2.935E-1	8.230E+0	1.501E+1
-2.952E-1	8.376E+0	1.494E+1
-2.984E-1	8.438E+0	1.500E+1
-2.968E-1	8.246E+0	1.499E+1
-2.968E-1	8.314E+0	1.507E+1
-2.952E-1	8.415E+0	1.505E+1
-2.935E-1	8.262E+0	1.506E+1
-2.984E-1	8.382E+0	1.503E+1
-2.935E-1	8.340E+0	1.506E+1
-2.968E-1	8.301E+0	1.507E+1
-3.033E-1	8.412E+0	1.511E+1
-2.935E-1	8.382E+0	1.500E+1
-2.952E-1	8.331E+0	1.513E+1
-2.952E-1	8.233E+0	1.500E+1
-2.968E-1	8.350E+0	1.522E+1
-2.952E-1	8.262E+0	1.507E+1
-2.935E-1	8.360E+0	1.502E+1
-2.919E-1	8.389E+0	1.506E+1
-2.968E-1	8.425E+0	1.505E+1
-2.968E-1	8.350E+0	1.503E+1
-2.919E-1	8.379E+0	1.514E+1
-2.952E-1	8.496E+0	1.507E+1
-3.000E-1	8.331E+0	1.497E+1
-2.952E-1	8.499E+0	1.512E+1
-2.952E-1	8.288E+0	1.516E+1
-2.952E-1	8.337E+0	1.501E+1
-2.984E-1	8.405E+0	1.499E+1
-2.952E-1	8.240E+0	1.502E+1
-2.935E-1	8.275E+0	1.509E+1
-2.952E-1	8.467E+0	1.500E+1
-2.952E-1	8.298E+0	1.506E+1
-2.984E-1	8.210E+0	1.502E+1
-2.952E-1	8.301E+0	1.499E+1
-2.968E-1	8.353E+0	1.514E+1
-2.984E-1	8.363E+0	1.509E+1
-2.968E-1	8.295E+0	1.506E+1
-2.903E-1	8.272E+0	1.503E+1
-2.935E-1	8.340E+0	1.500E+1
-2.935E-1	8.369E+0	1.501E+1
-2.984E-1	8.363E+0	1.495E+1
-2.919E-1	8.350E+0	1.516E+1
-2.952E-1	8.415E+0	1.515E+1
-2.952E-1	8.444E+0	1.513E+1
-2.968E-1	8.314E+0	1.516E+1
-2.952E-1	8.382E+0	1.507E+1
-2.935E-1	8.350E+0	1.505E+1
-2.952E-1	8.308E+0	1.510E+1
-2.935E-1	8.236E+0	1.508E+1
-2.919E-1	8.285E+0	1.507E+1
-2.935E-1	8.399E+0	1.511E+1
-2.968E-1	8.363E+0	1.520E+1
-2.952E-1	8.343E+0	1.529E+1
-2.968E-1	8.395E+0	1.511E+1
-2.952E-1	8.311E+0	1.500E+1
-2.952E-1	8.438E+0	1.509E+1
-2.935E-1	8.301E+0	1.500E+1
-2.952E-1	8.337E+0	1.508E+1
-2.919E-1	8.253E+0	1.506E+1
-2.968E-1	8.210E+0	1.495E+1
-2.968E-1	8.392E+0	1.495E+1
-2.935E-1	8.308E+0	1.496E+1
-2.935E-1	8.389E+0	1.508E+1
-2.968E-1	8.441E+0	1.507E+1
-2.984E-1	8.431E+0	1.511E+1
-2.935E-1	8.428E+0	1.519E+1
-2.919E-1	8.438E+0	1.508E+1
-2.984E-1	8.331E+0	1.518E+1
-2.952E-1	8.256E+0	1.504E+1
-2.935E-1	8.243E+0	1.509E+1
-2.935E-1	8.295E+0	1.507E+1
-2.952E-1	8.434E+0	1.499E+1
-2.935E-1	8.369E+0	1.496E+1
-2.919E-1	8.356E+0	1.506E+1
-2.935E-1	8.305E+0	1.498E+1
-2.984E-1	8.233E+0	1.502E+1
-2.952E-1	8.318E+0	1.509E+1
-2.903E-1	8.305E+0	1.513E+1
-2.935E-1	8.191E+0	1.513E+1
-2.968E-1	8.262E+0	1.496E+1
-2.935E-1	8.386E+0	1.517E+1
-2.952E-1	8.350E+0	1.506E+1
-2.935E-1	8.288E+0	1.502E+1
-2.935E-1	8.243E+0	1.491E+1
-2.935E-1	8.331E+0	1.502E+1
-2.952E-1	8.438E+0	1.503E+1
-2.919E-1	8.272E+0	1.518E+1
-2.935E-1	8.373E+0	1.508E+1
-2.935E-1	8.275E+0	1.514E+1
-2.952E-1	8.337E+0	1.502E+1
-2.952E-1	8.353E+0	1.483E+1
-2.952E-1	8.301E+0	1.511E+1
-2.935E-1	8.230E+0	1.504E+1
-2.952E-1	8.324E+0	1.514E+1
-2.935E-1	8.318E+0	1.512E+1
-2.952E-1	8.159E+0	1.516E+1
-2.952E-1	8.314E+0	1.520E+1
-2.952E-1	8.363E+0	1.509E+1
-2.935E-1	8.392E+0	1.501E+1
-2.968E-1	8.363E+0	1.510E+1
-2.968E-1	8.408E+0	1.512E+1
-2.935E-1	8.282E+0	1.500E+1
-2.935E-1	8.327E+0	1.519E+1
-2.935E-1	8.343E+0	1.522E+1
-2.935E-1	8.172E+0	1.510E+1
-2.935E-1	8.356E+0	1.506E+1
-2.935E-1	8.227E+0	1.494E+1
-2.935E-1	8.227E+0	1.504E+1
-2.935E-1	8.360E+0	1.507E+1
-2.935E-1	8.321E+0	1.517E+1
-2.952E-1	8.347E+0	1.497E+1
-2.952E-1	8.356E+0	1.508E+1
-2.984E-1	8.301E+0	1.504E+1
-2.919E-1	8.360E+0	1.516E+1
-2.919E-1	8.360E+0	1.494E+1
-2.952E-1	8.314E+0	1.497E+1
-2.952E-1	8.321E+0	1.510E+1
-2.903E-1	8.373E+0	1.522E+1
-2.903E-1	8.376E+0	1.510E+1
-2.952E-1	8.272E+0	1.510E+1
-2.952E-1	8.353E+0	1.507E+1
-2.919E-1	8.266E+0	1.508E+1
-2.935E-1	8.198E+0	1.496E+1
-2.952E-1	8.379E+0	1.492E+1
-2.952E-1	8.256E+0	1.501E+1
-2.903E-1	8.395E+0	1.496E+1
-2.952E-1	8.402E+0	1.507E+1
-2.935E-1	8.447E+0	1.520E+1
-2.935E-1	8.343E+0	1.512E+1
-2.903E-1	8.334E+0	1.508E+1
-2.919E-1	8.292E+0	1.494E+1
-2.952E-1	8.382E+0	1.502E+1
-2.984E-1	8.272E+0	1.495E+1
-2.919E-1	8.418E+0	1.524E+1
-2.935E-1	8.314E+0	1.515E+1
-2.952E-1	8.314E+0	1.510E+1
-2.952E-1	8.460E+0	1.518E+1
-2.919E-1	8.376E+0	1.514E+1
-2.935E-1	8.334E+0	1.511E+1
-2.952E-1	8.301E+0	1.495E+1
-2.984E-1	8.240E+0	1.514E+1
-2.935E-1	8.292E+0	1.504E+1
-2.919E-1	8.347E+0	1.525E+1
-2.984E-1	8.256E+0	1.513E+1
-2.984E-1	8.350E+0	1.497E+1
-2.935E-1	8.324E+0	1.506E+1
-2.935E-1	8.353E+0	1.512E+1
-2.952E-1	8.382E+0	1.509E+1
-2.935E-1	8.243E+0	1.514E+1
-2.952E-1	8.318E+0	1.499E+1
-2.952E-1	8.340E+0	1.529E+1
-2.968E-1	8.253E+0	1.495E+1
-2.952E-1	8.285E+0	1.508E+1
-2.903E-1	8.321E+0	1.505E+1
-2.968E-1	8.386E+0	1.499E+1
-2.935E-1	8.243E+0	1.510E+1
-2.952E-1	8.285E+0	1.509E+1
-2.919E-1	8.402E+0	1.511E+1
-2.919E-1	8.298E+0	1.506E+1
-2.952E-1	8.386E+0	1.500E+1
-2.968E-1	8.444E+0	1.518E+1
-2.935E-1	8.301E+0	1.517E+1
-2.919E-1	8.379E+0	1.507E+1
-2.952E-1	8.301E+0	1.503E+1
-2.968E-1	8.288E+0	1.505E+1
-2.919E-1	8.314E+0	1.505E+1
-2.952E-1	8.360E+0	1.521E+1
-2.935E-1	8.402E+0	1.510E+1
-2.968E-1	8.288E+0	1.502E+1
-2.919E-1	8.249E+0	1.503E+1
-2.952E-1	8.311E+0	1.493E+1
-2.968E-1	8.389E+0	1.503E+1
-2.968E-1	8.386E+0	1.498E+1
-2.903E-1	8.311E+0	1.498E+1
-2.919E-1	8.438E+0	1.513E+1
-2.919E-1	8.402E+0	1.519E+1
-2.919E-1	8.379E+0	1.503E+1
-2.903E-1	8.272E+0	1.484E+1
-2.919E-1	8.415E+0	1.499E+1
-2.935E-1	8.266E+0	1.487E+1
-2.952E-1	8.522E+0	1.527E+1
-2.919E-1	8.301E+0	1.507E+1
-2.903E-1	8.298E+0	1.514E+1
-2.952E-1	8.301E+0	1.525E+1
-2.935E-1	8.438E+0	1.493E+1
-2.935E-1	8.441E+0	1.524E+1
-2.919E-1	8.262E+0	1.509E+1
-2.968E-1	8.363E+0	1.509E+1
-2.952E-1	8.369E+0	1.510E+1
-2.919E-1	8.253E+0	1.523E+1
-2.919E-1	8.366E+0	1.511E+1
-2.935E-1	8.269E+0	1.498E+1
-2.935E-1	8.311E+0	1.506E+1
-2.919E-1	8.509E+0	1.500E+1
-2.919E-1	8.256E+0	1.500E+1
-2.935E-1	8.266E+0	1.511E+1
-2.952E-1	8.324E+0	1.487E+1
-2.952E-1	8.434E+0	1.503E+1
-2.935E-1	8.230E+0	1.511E+1
-2.952E-1	8.227E+0	1.502E+1
-2.935E-1	8.334E+0	1.510E+1
-2.935E-1	8.412E+0	1.504E+1
-2.919E-1	8.415E+0	1.514E+1
-2.968E-1	8.327E+0	1.505E+1
-2.935E-1	8.353E+0	1.516E+1
-2.919E-1	8.366E+0	1.522E+1
-2.919E-1	8.321E+0	1.519E+1
-2.952E-1	8.340E+0	1.504E+1
-2.935E-1	8.327E+0	1.515E+1
-2.903E-1	8.337E+0	1.510E+1
-2.919E-1	8.363E+0	1.508E+1
-2.952E-1	8.343E+0	1.500E+1
-2.919E-1	8.395E+0	1.500E+1
-2.903E-1	8.259E+0	1.507E+1
-2.919E-1	8.347E+0	1.508E+1
-2.935E-1	8.321E+0	1.506E+1
-2.919E-1	8.343E+0	1.506E+1
-2.935E-1	8.402E+0	1.516E+1
-2.935E-1	8.243E+0	1.504E+1
-2.952E-1	8.327E+0	1.501E+1
-2.919E-1	8.288E+0	1.505E+1
-2.919E-1	8.308E+0	1.509E+1
-2.887E-1	8.331E+0	1.501E+1
-2.968E-1	8.210E+0	1.520E+1
-2.935E-1	8.382E+0	1.511E+1
-2.919E-1	8.373E+0	1.512E+1
-2.919E-1	8.295E+0	1.490E+1
-2.952E-1	8.347E+0	1.505E+1
-2.935E-1	8.340E+0	1.512E+1
-2.935E-1	8.350E+0	1.506E+1
-2.919E-1	8.392E+0	1.499E+1
-2.935E-1	8.246E+0	1.520E+1
-2.935E-1	8.376E+0	1.518E+1
-2.919E-1	8.415E+0	1.510E+1
-2.903E-1	8.382E+0	1.495E+1
-2.968E-1	8.392E+0	1.507E+1
-2.935E-1	8.389E+0	1.520E+1
-2.903E-1	8.402E+0	1.506E+1
-2.952E-1	8.214E+0	1.491E+1
-2.935E-1	8.308E+0	1.496E+1
-2.935E-1	8.376E+0	1.501E+1
-2.903E-1	8.438E+0	1.505E+1
-2.903E-1	8.327E+0	1.517E+1
-2.984E-1	8.389E+0	1.520E+1
-2.935E-1	8.360E+0	1.502E+1
-2.903E-1	8.395E+0	1.506E+1
-2.935E-1	8.259E+0	1.499E+1
-2.919E-1	8.431E+0	1.500E+1
-2.919E-1	8.389E+0	1.506E+1
-2.919E-1	8.285E+0	1.514E+1
-2.919E-1	8.347E+0	1.497E+1
-2.952E-1	8.376E+0	1.511E+1
-2.919E-1	8.337E+0	1.516E+1
-2.887E-1	8.256E+0	1.498E+1
-2.903E-1	8.340E+0	1.512E+1
-2.935E-1	8.253E+0	1.502E+1
-2.903E-1	8.412E+0	1.499E+1
-2.935E-1	8.350E+0	1.497E+1
-2.935E-1	8.386E+0	1.512E+1
-2.935E-1	8.279E+0	1.521E+1
-2.935E-1	8.457E+0	1.505E+1
-2.952E-1	8.337E+0	1.511E+1
-2.919E-1	8.418E+0	1.528E+1
-2.935E-1	8.292E+0	1.514E+1
-2.935E-1	8.376E+0	1.513E+1
-2.903E-1	8.279E+0	1.506E+1
-2.903E-1	8.395E+0	1.506E+1
-2.952E-1	8.301E+0	1.504E+1
-2.935E-1	8.207E+0	1.503E+1
-2.935E-1	8.392E+0	1.497E+1
-2.903E-1	8.392E+0	1.503E+1
-2.968E-1	8.356E+0	1.527E+1
-2.919E-1	8.327E+0	1.513E+1
-2.919E-1	8.395E+0	1.507E+1
-2.903E-1	8.350E+0	1.518E+1
-2.952E-1	8.288E+0	1.512E+1
-2.919E-1	8.343E+0	1.511E+1
-2.887E-1	8.389E+0	1.524E+1
-2.903E-1	8.486E+0	1.518E+1
-2.935E-1	8.402E+0	1.501E+1
-2.935E-1	8.408E+0	1.509E+1
-2.887E-1	8.347E+0	1.507E+1
-2.903E-1	8.305E+0	1.507E+1
[truncated: 25,288 more rows]
