# Supplementary material for: Improved ANAP incorporation and VCF analysis reveal details of P2X7 current facilitation and a limited conformational interplay between ATP binding and the intracellular ballast domain
Source: eLife. 2023 Jan 4;12:e82479. doi: 10.7554/eLife.82479 (PMC9859053; doi:10.7554/eLife.82479)
Supplement: Figure 5—figure supplement 3—source data 2. [file elife-82479-fig5-figsupp3-data2.zip › Figure-5_figure-supplement-3_source-data-2/DeltaCaM/l22/22.csv]

-6.504E-1	7.753E+0	1.456E+1
-6.520E-1	7.763E+0	1.447E+1
-6.536E-1	7.802E+0	1.452E+1
-6.536E-1	7.607E+0	1.455E+1
-6.504E-1	7.743E+0	1.458E+1
-6.504E-1	7.753E+0	1.456E+1
-6.536E-1	7.773E+0	1.448E+1
-6.520E-1	7.533E+0	1.446E+1
-6.504E-1	7.695E+0	1.434E+1
-6.488E-1	7.708E+0	1.455E+1
-6.520E-1	7.678E+0	1.460E+1
-6.520E-1	7.584E+0	1.458E+1
-6.488E-1	7.730E+0	1.455E+1
-6.488E-1	7.727E+0	1.446E+1
-6.552E-1	7.779E+0	1.452E+1
-6.504E-1	7.649E+0	1.454E+1
-6.488E-1	7.737E+0	1.442E+1
-6.536E-1	7.721E+0	1.454E+1
-6.552E-1	7.649E+0	1.458E+1
-6.520E-1	7.682E+0	1.445E+1
-6.488E-1	7.701E+0	1.448E+1
-6.504E-1	7.711E+0	1.453E+1
-6.536E-1	7.747E+0	1.445E+1
-6.520E-1	7.727E+0	1.448E+1
-6.504E-1	7.815E+0	1.449E+1
-6.520E-1	7.734E+0	1.455E+1
-6.520E-1	7.786E+0	1.458E+1
-6.488E-1	7.607E+0	1.436E+1
-6.520E-1	7.708E+0	1.459E+1
-6.520E-1	7.743E+0	1.452E+1
-6.520E-1	7.779E+0	1.446E+1
-6.536E-1	7.717E+0	1.451E+1
-6.488E-1	7.666E+0	1.460E+1
-6.504E-1	7.753E+0	1.455E+1
-6.520E-1	7.636E+0	1.445E+1
-6.488E-1	7.717E+0	1.466E+1
-6.504E-1	7.753E+0	1.443E+1
-6.488E-1	7.711E+0	1.464E+1
-6.520E-1	7.646E+0	1.440E+1
-6.520E-1	7.730E+0	1.450E+1
-6.471E-1	7.656E+0	1.457E+1
-6.488E-1	7.672E+0	1.439E+1
-6.536E-1	7.740E+0	1.460E+1
-6.536E-1	7.672E+0	1.443E+1
-6.488E-1	7.737E+0	1.457E+1
-6.536E-1	7.640E+0	1.459E+1
-6.552E-1	7.607E+0	1.442E+1
-6.536E-1	7.688E+0	1.445E+1
-6.504E-1	7.734E+0	1.456E+1
-6.536E-1	7.747E+0	1.450E+1
-6.536E-1	7.643E+0	1.465E+1
-6.504E-1	7.653E+0	1.448E+1
-6.504E-1	7.708E+0	1.446E+1
-6.488E-1	7.704E+0	1.451E+1
-6.536E-1	7.701E+0	1.464E+1
-6.504E-1	7.724E+0	1.448E+1
-6.504E-1	7.666E+0	1.458E+1
-6.520E-1	7.688E+0	1.446E+1
-6.536E-1	7.662E+0	1.454E+1
-6.552E-1	7.662E+0	1.456E+1
-6.536E-1	7.643E+0	1.456E+1
-6.536E-1	7.821E+0	1.448E+1
-6.536E-1	7.662E+0	1.463E+1
-6.536E-1	7.565E+0	1.447E+1
-6.536E-1	7.789E+0	1.446E+1
-6.520E-1	7.717E+0	1.459E+1
-6.536E-1	7.714E+0	1.444E+1
-6.504E-1	7.649E+0	1.453E+1
-6.504E-1	7.675E+0	1.447E+1
-6.536E-1	7.678E+0	1.458E+1
-6.536E-1	7.743E+0	1.449E+1
-6.520E-1	7.808E+0	1.435E+1
-6.536E-1	7.763E+0	1.446E+1
-6.520E-1	7.562E+0	1.466E+1
-6.536E-1	7.743E+0	1.457E+1
-6.520E-1	7.717E+0	1.434E+1
-6.536E-1	7.623E+0	1.458E+1
-6.488E-1	7.724E+0	1.457E+1
-6.552E-1	7.795E+0	1.458E+1
-6.520E-1	7.633E+0	1.455E+1
-6.504E-1	7.724E+0	1.464E+1
-6.488E-1	7.617E+0	1.446E+1
-6.552E-1	7.685E+0	1.464E+1
-6.552E-1	7.607E+0	1.444E+1
-6.504E-1	7.678E+0	1.442E+1
-6.536E-1	7.711E+0	1.451E+1
-6.504E-1	7.643E+0	1.461E+1
-6.504E-1	7.711E+0	1.450E+1
-6.520E-1	7.802E+0	1.450E+1
-6.520E-1	7.734E+0	1.455E+1
-6.536E-1	7.656E+0	1.441E+1
-6.536E-1	7.669E+0	1.466E+1
-6.504E-1	7.734E+0	1.447E+1
-6.520E-1	7.808E+0	1.460E+1
-6.504E-1	7.740E+0	1.450E+1
-6.520E-1	7.636E+0	1.437E+1
-6.504E-1	7.818E+0	1.452E+1
-6.504E-1	7.633E+0	1.456E+1
-6.552E-1	7.591E+0	1.442E+1
-6.536E-1	7.763E+0	1.457E+1
-6.504E-1	7.824E+0	1.446E+1
-6.520E-1	7.737E+0	1.447E+1
-6.536E-1	7.610E+0	1.444E+1
-6.552E-1	7.678E+0	1.455E+1
-6.504E-1	7.581E+0	1.448E+1
-6.520E-1	7.672E+0	1.445E+1
-6.504E-1	7.682E+0	1.439E+1
-6.536E-1	7.678E+0	1.446E+1
-6.520E-1	7.614E+0	1.459E+1
-6.536E-1	7.623E+0	1.459E+1
-6.552E-1	7.614E+0	1.456E+1
-6.536E-1	7.860E+0	1.448E+1
-6.504E-1	7.591E+0	1.452E+1
-6.536E-1	7.740E+0	1.442E+1
-6.552E-1	7.591E+0	1.444E+1
-6.552E-1	7.646E+0	1.446E+1
-6.504E-1	7.717E+0	1.451E+1
-6.536E-1	7.721E+0	1.447E+1
-6.536E-1	7.711E+0	1.457E+1
-6.536E-1	7.799E+0	1.447E+1
-6.504E-1	7.743E+0	1.466E+1
-6.504E-1	7.682E+0	1.449E+1
-6.536E-1	7.714E+0	1.450E+1
-6.536E-1	7.653E+0	1.459E+1
-6.520E-1	7.724E+0	1.457E+1
-6.520E-1	7.636E+0	1.455E+1
-6.552E-1	7.730E+0	1.446E+1
-6.536E-1	7.704E+0	1.454E+1
-6.520E-1	7.717E+0	1.446E+1
-6.504E-1	7.721E+0	1.453E+1
-6.536E-1	7.756E+0	1.446E+1
-6.536E-1	7.737E+0	1.444E+1
-6.552E-1	7.737E+0	1.446E+1
-6.520E-1	7.672E+0	1.440E+1
-6.536E-1	7.623E+0	1.443E+1
-6.536E-1	7.656E+0	1.456E+1
-6.520E-1	7.695E+0	1.458E+1
-6.520E-1	7.656E+0	1.449E+1
-6.536E-1	7.799E+0	1.457E+1
-6.520E-1	7.730E+0	1.441E+1
-6.520E-1	7.653E+0	1.448E+1
-6.536E-1	7.721E+0	1.459E+1
-6.552E-1	7.516E+0	1.442E+1
-6.504E-1	7.724E+0	1.460E+1
-6.504E-1	7.633E+0	1.448E+1
-6.536E-1	7.769E+0	1.456E+1
-6.536E-1	7.717E+0	1.439E+1
-6.504E-1	7.685E+0	1.441E+1
-6.520E-1	7.708E+0	1.451E+1
-6.536E-1	7.691E+0	1.458E+1
-6.536E-1	7.724E+0	1.452E+1
-6.552E-1	7.627E+0	1.441E+1
-6.520E-1	7.666E+0	1.446E+1
-6.520E-1	7.760E+0	1.456E+1
-6.536E-1	7.750E+0	1.451E+1
-6.552E-1	7.763E+0	1.446E+1
-6.504E-1	7.640E+0	1.442E+1
-6.520E-1	7.675E+0	1.467E+1
-6.569E-1	7.675E+0	1.455E+1
-6.520E-1	7.727E+0	1.449E+1
-6.520E-1	7.730E+0	1.438E+1
-6.536E-1	7.678E+0	1.459E+1
-6.536E-1	7.724E+0	1.446E+1
-6.536E-1	7.617E+0	1.452E+1
-6.536E-1	7.672E+0	1.441E+1
-6.520E-1	7.756E+0	1.453E+1
-6.536E-1	7.675E+0	1.450E+1
-6.569E-1	7.721E+0	1.438E+1
-6.504E-1	7.688E+0	1.444E+1
-6.552E-1	7.607E+0	1.456E+1
-6.520E-1	7.682E+0	1.463E+1
-6.536E-1	7.747E+0	1.443E+1
-6.504E-1	7.675E+0	1.450E+1
-6.520E-1	7.678E+0	1.445E+1
-6.552E-1	7.678E+0	1.456E+1
-6.552E-1	7.659E+0	1.471E+1
-6.552E-1	7.763E+0	1.426E+1
-6.520E-1	7.786E+0	1.463E+1
-6.552E-1	7.698E+0	1.452E+1
-6.552E-1	7.653E+0	1.445E+1
-6.520E-1	7.610E+0	1.459E+1
-6.536E-1	7.669E+0	1.454E+1
-6.569E-1	7.601E+0	1.441E+1
-6.552E-1	7.792E+0	1.439E+1
-6.488E-1	7.678E+0	1.460E+1
-6.552E-1	7.698E+0	1.445E+1
-6.536E-1	7.711E+0	1.463E+1
-6.520E-1	7.656E+0	1.457E+1
-6.504E-1	7.630E+0	1.447E+1
-6.552E-1	7.688E+0	1.444E+1
-6.569E-1	7.704E+0	1.455E+1
-6.536E-1	7.743E+0	1.442E+1
-6.552E-1	7.734E+0	1.453E+1
-6.552E-1	7.659E+0	1.456E+1
-6.536E-1	7.847E+0	1.463E+1
-6.536E-1	7.623E+0	1.457E+1
-6.520E-1	7.685E+0	1.454E+1
-6.536E-1	7.662E+0	1.459E+1
-6.536E-1	7.523E+0	1.434E+1
-6.569E-1	7.685E+0	1.442E+1
-6.520E-1	7.730E+0	1.461E+1
-6.520E-1	7.678E+0	1.442E+1
-6.552E-1	7.786E+0	1.444E+1
-6.536E-1	7.653E+0	1.459E+1
-6.536E-1	7.678E+0	1.444E+1
-6.536E-1	7.730E+0	1.458E+1
-6.536E-1	7.669E+0	1.434E+1
-6.552E-1	7.795E+0	1.450E+1
-6.520E-1	7.666E+0	1.461E+1
-6.536E-1	7.714E+0	1.446E+1
-6.520E-1	7.649E+0	1.451E+1
-6.552E-1	7.627E+0	1.446E+1
-6.520E-1	7.730E+0	1.466E+1
-6.536E-1	7.672E+0	1.454E+1
-6.569E-1	7.721E+0	1.440E+1
-6.552E-1	7.620E+0	1.460E+1
-6.520E-1	7.653E+0	1.456E+1
-6.536E-1	7.691E+0	1.436E+1
-6.552E-1	7.760E+0	1.464E+1
-6.520E-1	7.737E+0	1.447E+1
-6.520E-1	7.698E+0	1.445E+1
-6.504E-1	7.717E+0	1.443E+1
-6.536E-1	7.682E+0	1.457E+1
-6.552E-1	7.737E+0	1.462E+1
-6.520E-1	7.805E+0	1.455E+1
-6.552E-1	7.698E+0	1.453E+1
-6.536E-1	7.601E+0	1.469E+1
-6.552E-1	7.701E+0	1.460E+1
-6.520E-1	7.834E+0	1.465E+1
-6.536E-1	7.724E+0	1.456E+1
-6.569E-1	7.659E+0	1.458E+1
-6.536E-1	7.750E+0	1.441E+1
-6.504E-1	7.675E+0	1.452E+1
-6.552E-1	7.682E+0	1.449E+1
-6.520E-1	7.643E+0	1.447E+1
-6.536E-1	7.756E+0	1.462E+1
-6.520E-1	7.714E+0	1.442E+1
-6.536E-1	7.584E+0	1.452E+1
-6.552E-1	7.721E+0	1.449E+1
-6.536E-1	7.704E+0	1.451E+1
-6.504E-1	7.740E+0	1.451E+1
-6.520E-1	7.727E+0	1.467E+1
-6.552E-1	7.743E+0	1.468E+1
-6.552E-1	7.640E+0	1.448E+1
-6.552E-1	7.678E+0	1.457E+1
-6.520E-1	7.695E+0	1.446E+1
-6.569E-1	7.636E+0	1.451E+1
-6.536E-1	7.818E+0	1.448E+1
-6.520E-1	7.704E+0	1.440E+1
-6.536E-1	7.691E+0	1.450E+1
-6.552E-1	7.662E+0	1.442E+1
-6.552E-1	7.698E+0	1.439E+1
-6.552E-1	7.643E+0	1.448E+1
-6.536E-1	7.740E+0	1.444E+1
-6.552E-1	7.623E+0	1.436E+1
-6.536E-1	7.633E+0	1.444E+1
-6.504E-1	7.763E+0	1.445E+1
-6.504E-1	7.685E+0	1.460E+1
-6.569E-1	7.701E+0	1.456E+1
-6.536E-1	7.649E+0	1.447E+1
-6.520E-1	7.747E+0	1.459E+1
-6.552E-1	7.685E+0	1.456E+1
-6.536E-1	7.717E+0	1.459E+1
-6.520E-1	7.711E+0	1.453E+1
-6.504E-1	7.747E+0	1.441E+1
-6.536E-1	7.653E+0	1.450E+1
-6.552E-1	7.640E+0	1.459E+1
-6.520E-1	7.646E+0	1.450E+1
-6.504E-1	7.704E+0	1.455E+1
-6.520E-1	7.792E+0	1.447E+1
-6.585E-1	7.636E+0	1.454E+1
-6.569E-1	7.685E+0	1.475E+1
-6.536E-1	7.623E+0	1.458E+1
-6.536E-1	7.685E+0	1.454E+1
-6.552E-1	7.704E+0	1.454E+1
-6.552E-1	7.682E+0	1.461E+1
-6.520E-1	7.750E+0	1.452E+1
-6.552E-1	7.682E+0	1.452E+1
-6.536E-1	7.698E+0	1.441E+1
-6.552E-1	7.740E+0	1.447E+1
-6.536E-1	7.568E+0	1.470E+1
-6.520E-1	7.792E+0	1.457E+1
-6.569E-1	7.714E+0	1.462E+1
-6.520E-1	7.750E+0	1.452E+1
-6.520E-1	7.711E+0	1.442E+1
-6.536E-1	7.743E+0	1.456E+1
-6.536E-1	7.704E+0	1.452E+1
-6.552E-1	7.730E+0	1.443E+1
-6.504E-1	7.789E+0	1.450E+1
-6.552E-1	7.753E+0	1.459E+1
-6.552E-1	7.847E+0	1.436E+1
-6.552E-1	7.708E+0	1.431E+1
-6.536E-1	7.779E+0	1.454E+1
-6.552E-1	7.698E+0	1.458E+1
-6.536E-1	7.802E+0	1.467E+1
-6.569E-1	7.701E+0	1.446E+1
-6.536E-1	7.649E+0	1.455E+1
-6.520E-1	7.786E+0	1.458E+1
-6.569E-1	7.831E+0	1.450E+1
-6.552E-1	7.714E+0	1.461E+1
-6.536E-1	7.743E+0	1.458E+1
-6.552E-1	7.669E+0	1.446E+1
-6.569E-1	7.672E+0	1.447E+1
-6.520E-1	7.789E+0	1.454E+1
-6.536E-1	7.653E+0	1.459E+1
-6.536E-1	7.760E+0	1.447E+1
-6.552E-1	7.662E+0	1.457E+1
-6.569E-1	7.627E+0	1.451E+1
-6.536E-1	7.747E+0	1.438E+1
-6.520E-1	7.769E+0	1.448E+1
-6.569E-1	7.646E+0	1.455E+1
-6.536E-1	7.669E+0	1.448E+1
-6.536E-1	7.604E+0	1.458E+1
-6.536E-1	7.584E+0	1.460E+1
-6.585E-1	7.620E+0	1.457E+1
-6.585E-1	7.737E+0	1.448E+1
-6.552E-1	7.799E+0	1.430E+1
-6.536E-1	7.688E+0	1.454E+1
-6.552E-1	7.760E+0	1.447E+1
-6.536E-1	7.714E+0	1.445E+1
-6.552E-1	7.701E+0	1.465E+1
-6.552E-1	7.737E+0	1.444E+1
-6.552E-1	7.750E+0	1.455E+1
-6.552E-1	7.669E+0	1.445E+1
-6.536E-1	7.669E+0	1.435E+1
-6.536E-1	7.708E+0	1.440E+1
-6.569E-1	7.701E+0	1.448E+1
-6.585E-1	7.701E+0	1.458E+1
-6.569E-1	7.769E+0	1.447E+1
-6.520E-1	7.620E+0	1.452E+1
-6.569E-1	7.815E+0	1.441E+1
-6.569E-1	7.724E+0	1.449E+1
-6.536E-1	7.714E+0	1.454E+1
-6.536E-1	7.763E+0	1.458E+1
-6.569E-1	7.649E+0	1.454E+1
-6.552E-1	7.604E+0	1.457E+1
-6.552E-1	7.717E+0	1.435E+1
-6.552E-1	7.701E+0	1.446E+1
-6.552E-1	7.750E+0	1.450E+1
-6.569E-1	7.743E+0	1.449E+1
-6.569E-1	7.708E+0	1.452E+1
-6.520E-1	7.695E+0	1.453E+1
-6.569E-1	7.747E+0	1.459E+1
-6.552E-1	7.795E+0	1.452E+1
-6.569E-1	7.656E+0	1.458E+1
-6.569E-1	7.756E+0	1.452E+1
-6.569E-1	7.688E+0	1.451E+1
-6.585E-1	7.708E+0	1.441E+1
-6.536E-1	7.724E+0	1.446E+1
-6.536E-1	7.604E+0	1.458E+1
-6.552E-1	7.711E+0	1.447E+1
-6.552E-1	7.724E+0	1.432E+1
-6.552E-1	7.627E+0	1.442E+1
-6.585E-1	7.730E+0	1.450E+1
-6.569E-1	7.750E+0	1.456E+1
-6.552E-1	7.623E+0	1.445E+1
-6.520E-1	7.601E+0	1.450E+1
-6.569E-1	7.701E+0	1.446E+1
-6.569E-1	7.782E+0	1.458E+1
-6.520E-1	7.594E+0	1.454E+1
-6.536E-1	7.779E+0	1.456E+1
-6.536E-1	7.734E+0	1.446E+1
-6.569E-1	7.669E+0	1.454E+1
-6.569E-1	7.578E+0	1.443E+1
-6.569E-1	7.675E+0	1.465E+1
-6.569E-1	7.685E+0	1.446E+1
-6.536E-1	7.578E+0	1.448E+1
-6.569E-1	7.636E+0	1.456E+1
-6.520E-1	7.773E+0	1.451E+1
-6.520E-1	7.769E+0	1.467E+1
-6.585E-1	7.815E+0	1.451E+1
-6.569E-1	7.792E+0	1.451E+1
-6.520E-1	7.724E+0	1.432E+1
-6.569E-1	7.614E+0	1.456E+1
-6.585E-1	7.701E+0	1.451E+1
-6.552E-1	7.659E+0	1.456E+1
-6.536E-1	7.636E+0	1.452E+1
-6.569E-1	7.662E+0	1.453E+1
-6.552E-1	7.607E+0	1.447E+1
-6.569E-1	7.776E+0	1.456E+1
-6.536E-1	7.698E+0	1.452E+1
-6.552E-1	7.620E+0	1.455E+1
-6.585E-1	7.701E+0	1.447E+1
-6.536E-1	7.714E+0	1.455E+1
-6.552E-1	7.672E+0	1.446E+1
-6.552E-1	7.630E+0	1.457E+1
-6.569E-1	7.666E+0	1.454E+1
-6.536E-1	7.721E+0	1.451E+1
-6.569E-1	7.721E+0	1.469E+1
-6.552E-1	7.698E+0	1.445E+1
-6.552E-1	7.662E+0	1.451E+1
-6.585E-1	7.656E+0	1.452E+1
-6.552E-1	7.747E+0	1.455E+1
-6.552E-1	7.653E+0	1.448E+1
-6.552E-1	7.756E+0	1.451E+1
-6.569E-1	7.747E+0	1.467E+1
-6.536E-1	7.711E+0	1.457E+1
-6.536E-1	7.643E+0	1.452E+1
-6.552E-1	7.711E+0	1.459E+1
-6.585E-1	7.627E+0	1.445E+1
-6.536E-1	7.698E+0	1.451E+1
-6.536E-1	7.672E+0	1.449E+1
-6.569E-1	7.717E+0	1.449E+1
-6.585E-1	7.620E+0	1.469E+1
-6.552E-1	7.640E+0	1.454E+1
-6.552E-1	7.666E+0	1.444E+1
-6.552E-1	7.656E+0	1.455E+1
-6.569E-1	7.633E+0	1.452E+1
-6.569E-1	7.711E+0	1.470E+1
-6.520E-1	7.743E+0	1.444E+1
-6.552E-1	7.743E+0	1.445E+1
-6.536E-1	7.711E+0	1.454E+1
-6.520E-1	7.691E+0	1.453E+1
-6.552E-1	7.675E+0	1.452E+1
-6.585E-1	7.623E+0	1.440E+1
-6.536E-1	7.750E+0	1.435E+1
-6.585E-1	7.620E+0	1.464E+1
-6.552E-1	7.714E+0	1.464E+1
-6.552E-1	7.740E+0	1.441E+1
-6.552E-1	7.805E+0	1.446E+1
-6.520E-1	7.597E+0	1.445E+1
-6.552E-1	7.724E+0	1.451E+1
-6.585E-1	7.701E+0	1.444E+1
-6.569E-1	7.730E+0	1.452E+1
-6.536E-1	7.636E+0	1.457E+1
-6.552E-1	7.672E+0	1.451E+1
-6.569E-1	7.753E+0	1.438E+1
-6.552E-1	7.708E+0	1.453E+1
-6.569E-1	7.763E+0	1.471E+1
-6.552E-1	7.730E+0	1.456E+1
-6.601E-1	7.782E+0	1.437E+1
-6.585E-1	7.815E+0	1.448E+1
-6.552E-1	7.750E+0	1.460E+1
-6.585E-1	7.649E+0	1.452E+1
-6.585E-1	7.760E+0	1.454E+1
-6.552E-1	7.688E+0	1.459E+1
-6.569E-1	7.760E+0	1.459E+1
-6.569E-1	7.760E+0	1.451E+1
-6.569E-1	7.688E+0	1.439E+1
-6.552E-1	7.672E+0	1.452E+1
-6.552E-1	7.643E+0	1.456E+1
-6.569E-1	7.769E+0	1.455E+1
-6.552E-1	7.727E+0	1.442E+1
-6.536E-1	7.636E+0	1.454E+1
-6.569E-1	7.747E+0	1.450E+1
-6.569E-1	7.727E+0	1.447E+1
-6.585E-1	7.721E+0	1.451E+1
-6.569E-1	7.675E+0	1.452E+1
-6.536E-1	7.604E+0	1.457E+1
-6.569E-1	7.695E+0	1.432E+1
-6.552E-1	7.743E+0	1.440E+1
-6.585E-1	7.711E+0	1.454E+1
-6.552E-1	7.704E+0	1.446E+1
-6.569E-1	7.591E+0	1.457E+1
-6.601E-1	7.691E+0	1.438E+1
-6.552E-1	7.701E+0	1.462E+1
-6.569E-1	7.688E+0	1.461E+1
-6.569E-1	7.627E+0	1.460E+1
-6.617E-1	7.653E+0	1.450E+1
-6.552E-1	7.737E+0	1.458E+1
-6.552E-1	7.662E+0	1.443E+1
-6.520E-1	7.763E+0	1.453E+1
-6.569E-1	7.691E+0	1.457E+1
-6.569E-1	7.581E+0	1.467E+1
-6.569E-1	7.766E+0	1.460E+1
-6.552E-1	7.724E+0	1.440E+1
-6.536E-1	7.737E+0	1.443E+1
-6.569E-1	7.734E+0	1.456E+1
-6.569E-1	7.740E+0	1.437E+1
-6.569E-1	7.640E+0	1.465E+1
-6.569E-1	7.730E+0	1.460E+1
-6.552E-1	7.662E+0	1.443E+1
-6.569E-1	7.766E+0	1.434E+1
-6.552E-1	7.662E+0	1.473E+1
-6.585E-1	7.701E+0	1.461E+1
-6.552E-1	7.727E+0	1.453E+1
-6.552E-1	7.594E+0	1.458E+1
-6.569E-1	7.808E+0	1.449E+1
-6.569E-1	7.698E+0	1.444E+1
-6.552E-1	7.760E+0	1.458E+1
-6.569E-1	7.659E+0	1.448E+1
-6.585E-1	7.737E+0	1.437E+1
-6.569E-1	7.724E+0	1.446E+1
-6.536E-1	7.669E+0	1.441E+1
-6.569E-1	7.620E+0	1.452E+1
-6.552E-1	7.841E+0	1.457E+1
-6.585E-1	7.824E+0	1.464E+1
-6.520E-1	7.675E+0	1.457E+1
-6.569E-1	7.721E+0	1.466E+1
-6.569E-1	7.737E+0	1.442E+1
-6.569E-1	7.743E+0	1.446E+1
-6.552E-1	7.734E+0	1.468E+1
-6.552E-1	7.760E+0	1.447E+1
-6.569E-1	7.711E+0	1.460E+1
-6.601E-1	7.675E+0	1.456E+1
-6.601E-1	7.753E+0	1.477E+1
-6.536E-1	7.669E+0	1.462E+1
-6.536E-1	7.653E+0	1.455E+1
-6.585E-1	7.630E+0	1.457E+1
-6.569E-1	7.724E+0	1.445E+1
-6.569E-1	7.636E+0	1.461E+1
-6.552E-1	7.614E+0	1.458E+1
-6.601E-1	7.653E+0	1.444E+1
-6.536E-1	7.756E+0	1.451E+1
-6.552E-1	7.734E+0	1.458E+1
-6.552E-1	7.760E+0	1.454E+1
-6.569E-1	7.653E+0	1.456E+1
-6.569E-1	7.627E+0	1.447E+1
-6.569E-1	7.747E+0	1.463E+1
-6.585E-1	7.610E+0	1.448E+1
-6.585E-1	7.734E+0	1.446E+1
-6.536E-1	7.753E+0	1.448E+1
-6.552E-1	7.666E+0	1.456E+1
-6.552E-1	7.640E+0	1.440E+1
-6.585E-1	7.646E+0	1.439E+1
-6.552E-1	7.789E+0	1.453E+1
-6.569E-1	7.756E+0	1.443E+1
-6.552E-1	7.646E+0	1.447E+1
-6.601E-1	7.815E+0	1.456E+1
-6.569E-1	7.831E+0	1.456E+1
-6.585E-1	7.575E+0	1.447E+1
-6.569E-1	7.630E+0	1.466E+1
-6.601E-1	7.799E+0	1.450E+1
-6.585E-1	7.766E+0	1.451E+1
-6.552E-1	7.666E+0	1.459E+1
-6.585E-1	7.623E+0	1.455E+1
-6.585E-1	7.682E+0	1.446E+1
-6.552E-1	7.750E+0	1.462E+1
-6.552E-1	7.740E+0	1.457E+1
-6.585E-1	7.701E+0	1.469E+1
-6.585E-1	7.808E+0	1.454E+1
-6.569E-1	7.769E+0	1.458E+1
-6.552E-1	7.636E+0	1.440E+1
-6.585E-1	7.721E+0	1.456E+1
-6.585E-1	7.662E+0	1.459E+1
-6.569E-1	7.672E+0	1.464E+1
-6.536E-1	7.675E+0	1.446E+1
-6.585E-1	7.581E+0	1.457E+1
-6.569E-1	7.850E+0	1.458E+1
-6.569E-1	7.685E+0	1.453E+1
-6.552E-1	7.763E+0	1.453E+1
-6.601E-1	7.653E+0	1.444E+1
-6.585E-1	7.646E+0	1.446E+1
-6.552E-1	7.717E+0	1.453E+1
-6.536E-1	7.740E+0	1.463E+1
-6.585E-1	7.678E+0	1.445E+1
-6.585E-1	7.795E+0	1.459E+1
-6.536E-1	7.782E+0	1.450E+1
-6.552E-1	7.691E+0	1.448E+1
-6.569E-1	7.607E+0	1.458E+1
-6.569E-1	7.779E+0	1.450E+1
-6.569E-1	7.708E+0	1.448E+1
-6.552E-1	7.708E+0	1.448E+1
-6.552E-1	7.643E+0	1.447E+1
-6.601E-1	7.776E+0	1.439E+1
-6.552E-1	7.597E+0	1.448E+1
-6.585E-1	7.649E+0	1.451E+1
-6.569E-1	7.799E+0	1.449E+1
-6.585E-1	7.633E+0	1.434E+1
-6.552E-1	7.763E+0	1.443E+1
-6.552E-1	7.730E+0	1.450E+1
-6.569E-1	7.701E+0	1.459E+1
-6.585E-1	7.691E+0	1.470E+1
-6.569E-1	7.711E+0	1.455E+1
-6.552E-1	7.610E+0	1.467E+1
-6.585E-1	7.750E+0	1.456E+1
-6.601E-1	7.727E+0	1.459E+1
-6.569E-1	7.714E+0	1.451E+1
-6.536E-1	7.682E+0	1.461E+1
-6.569E-1	7.640E+0	1.442E+1
-6.585E-1	7.646E+0	1.460E+1
-6.585E-1	7.555E+0	1.462E+1
-6.569E-1	7.782E+0	1.447E+1
-6.569E-1	7.597E+0	1.455E+1
-6.617E-1	7.672E+0	1.458E+1
-6.585E-1	7.685E+0	1.447E+1
-6.569E-1	7.691E+0	1.469E+1
-6.552E-1	7.792E+0	1.442E+1
-6.585E-1	7.627E+0	1.435E+1
-6.601E-1	7.614E+0	1.456E+1
-6.569E-1	7.682E+0	1.457E+1
-6.569E-1	7.737E+0	1.460E+1
-6.585E-1	7.740E+0	1.439E+1
-6.585E-1	7.649E+0	1.446E+1
-6.552E-1	7.594E+0	1.461E+1
-6.585E-1	7.714E+0	1.455E+1
-6.585E-1	7.837E+0	1.458E+1
-6.552E-1	7.714E+0	1.447E+1
-6.585E-1	7.675E+0	1.467E+1
-6.585E-1	7.750E+0	1.467E+1
-6.585E-1	7.672E+0	1.456E+1
-6.601E-1	7.727E+0	1.449E+1
-6.552E-1	7.640E+0	1.432E+1
-6.552E-1	7.789E+0	1.447E+1
-6.601E-1	7.646E+0	1.446E+1
-6.601E-1	7.636E+0	1.455E+1
-6.569E-1	7.666E+0	1.457E+1
-6.569E-1	7.721E+0	1.453E+1
-6.585E-1	7.701E+0	1.449E+1
-6.585E-1	7.724E+0	1.451E+1
-6.585E-1	7.656E+0	1.457E+1
-6.569E-1	7.610E+0	1.460E+1
-6.585E-1	7.743E+0	1.449E+1
-6.585E-1	7.704E+0	1.446E+1
-6.552E-1	7.552E+0	1.449E+1
-6.585E-1	7.763E+0	1.441E+1
-6.601E-1	7.727E+0	1.459E+1
-6.569E-1	7.685E+0	1.458E+1
-6.552E-1	7.779E+0	1.458E+1
-6.601E-1	7.760E+0	1.457E+1
-6.552E-1	7.682E+0	1.455E+1
-6.601E-1	7.636E+0	1.446E+1
-6.569E-1	7.643E+0	1.459E+1
-6.601E-1	7.555E+0	1.451E+1
-6.552E-1	7.682E+0	1.458E+1
-6.569E-1	7.708E+0	1.450E+1
-6.569E-1	7.682E+0	1.457E+1
-6.569E-1	7.750E+0	1.449E+1
-6.601E-1	7.828E+0	1.449E+1
-6.569E-1	7.721E+0	1.444E+1
-6.569E-1	7.766E+0	1.447E+1
-6.585E-1	7.782E+0	1.458E+1
-6.617E-1	7.649E+0	1.453E+1
-6.569E-1	7.649E+0	1.457E+1
-6.585E-1	7.717E+0	1.453E+1
-6.585E-1	7.711E+0	1.459E+1
-6.585E-1	7.691E+0	1.450E+1
-6.569E-1	7.737E+0	1.447E+1
-6.569E-1	7.659E+0	1.457E+1
-6.601E-1	7.659E+0	1.443E+1
-6.585E-1	7.701E+0	1.456E+1
-6.569E-1	7.743E+0	1.450E+1
-6.569E-1	7.691E+0	1.447E+1
-6.601E-1	7.695E+0	1.464E+1
-6.633E-1	7.640E+0	1.448E+1
-6.569E-1	7.747E+0	1.456E+1
-6.569E-1	7.630E+0	1.457E+1
-6.585E-1	7.753E+0	1.460E+1
-6.585E-1	7.659E+0	1.445E+1
-6.585E-1	7.769E+0	1.454E+1
-6.569E-1	7.714E+0	1.457E+1
-6.569E-1	7.691E+0	1.447E+1
-6.601E-1	7.802E+0	1.450E+1
-6.569E-1	7.711E+0	1.437E+1
-6.585E-1	7.643E+0	1.438E+1
-6.569E-1	7.704E+0	1.448E+1
-6.617E-1	7.714E+0	1.435E+1
-6.569E-1	7.614E+0	1.439E+1
-6.585E-1	7.714E+0	1.451E+1
-6.569E-1	7.675E+0	1.444E+1
-6.585E-1	7.633E+0	1.456E+1
-6.585E-1	7.724E+0	1.446E+1
-6.552E-1	7.649E+0	1.456E+1
-6.585E-1	7.620E+0	1.455E+1
-6.585E-1	7.740E+0	1.454E+1
-6.552E-1	7.802E+0	1.442E+1
-6.601E-1	7.685E+0	1.449E+1
-6.601E-1	7.756E+0	1.436E+1
-6.585E-1	7.659E+0	1.444E+1
-6.569E-1	7.769E+0	1.444E+1
-6.585E-1	7.717E+0	1.448E+1
-6.601E-1	7.688E+0	1.443E+1
-6.601E-1	7.630E+0	1.452E+1
-6.617E-1	7.760E+0	1.441E+1
-6.569E-1	7.743E+0	1.467E+1
-6.585E-1	7.818E+0	1.453E+1
-6.585E-1	7.711E+0	1.452E+1
-6.569E-1	7.743E+0	1.469E+1
-6.569E-1	7.711E+0	1.474E+1
-6.569E-1	7.714E+0	1.457E+1
-6.569E-1	7.701E+0	1.448E+1
-6.585E-1	7.724E+0	1.456E+1
-6.569E-1	7.623E+0	1.460E+1
-6.585E-1	7.756E+0	1.454E+1
-6.585E-1	7.756E+0	1.451E+1
-6.633E-1	7.863E+0	1.452E+1
-6.585E-1	7.646E+0	1.448E+1
-6.552E-1	7.714E+0	1.438E+1
-6.617E-1	7.682E+0	1.453E+1
-6.601E-1	7.773E+0	1.446E+1
-6.585E-1	7.708E+0	1.458E+1
-6.585E-1	7.675E+0	1.454E+1
-6.601E-1	7.653E+0	1.440E+1
-6.601E-1	7.769E+0	1.455E+1
-6.569E-1	7.799E+0	1.450E+1
-6.601E-1	7.633E+0	1.458E+1
-6.617E-1	7.734E+0	1.454E+1
-6.569E-1	7.704E+0	1.448E+1
-6.552E-1	7.708E+0	1.449E+1
-6.601E-1	7.789E+0	1.444E+1
-6.585E-1	7.786E+0	1.436E+1
-6.569E-1	7.727E+0	1.459E+1
-6.585E-1	7.675E+0	1.446E+1
-6.569E-1	7.688E+0	1.461E+1
-6.585E-1	7.750E+0	1.447E+1
-6.569E-1	7.711E+0	1.464E+1
-6.552E-1	7.662E+0	1.457E+1
-6.569E-1	7.662E+0	1.460E+1
-6.585E-1	7.685E+0	1.462E+1
-6.585E-1	7.724E+0	1.464E+1
-6.585E-1	7.649E+0	1.446E+1
-6.633E-1	7.808E+0	1.436E+1
-6.585E-1	7.672E+0	1.442E+1
-6.585E-1	7.701E+0	1.449E+1
-6.585E-1	7.766E+0	1.444E+1
-6.552E-1	7.646E+0	1.441E+1
-6.601E-1	7.714E+0	1.463E+1
-6.569E-1	7.737E+0	1.453E+1
-6.585E-1	7.701E+0	1.439E+1
-6.585E-1	7.672E+0	1.459E+1
-6.585E-1	7.734E+0	1.444E+1
-6.585E-1	7.730E+0	1.445E+1
-6.601E-1	7.630E+0	1.457E+1
-6.601E-1	7.678E+0	1.451E+1
-6.601E-1	7.701E+0	1.441E+1
-6.601E-1	7.734E+0	1.449E+1
-6.569E-1	7.708E+0	1.457E+1
-6.569E-1	7.597E+0	1.448E+1
-6.585E-1	7.630E+0	1.462E+1
-6.585E-1	7.682E+0	1.457E+1
-6.585E-1	7.792E+0	1.459E+1
-6.569E-1	7.620E+0	1.457E+1
-6.617E-1	7.640E+0	1.449E+1
-6.585E-1	7.636E+0	1.449E+1
-6.569E-1	7.666E+0	1.455E+1
-6.601E-1	7.623E+0	1.454E+1
-6.617E-1	7.627E+0	1.445E+1
-6.601E-1	7.627E+0	1.458E+1
-6.585E-1	7.623E+0	1.458E+1
-6.601E-1	7.636E+0	1.453E+1
-6.617E-1	7.711E+0	1.440E+1
-6.617E-1	7.756E+0	1.441E+1
-6.569E-1	7.698E+0	1.461E+1
-6.601E-1	7.795E+0	1.437E+1
-6.617E-1	7.688E+0	1.458E+1
-6.569E-1	7.724E+0	1.441E+1
-6.552E-1	7.782E+0	1.449E+1
-6.601E-1	7.714E+0	1.459E+1
-6.601E-1	7.734E+0	1.444E+1
-6.569E-1	7.672E+0	1.464E+1
-6.585E-1	7.675E+0	1.460E+1
-6.601E-1	7.675E+0	1.452E+1
-6.569E-1	7.672E+0	1.449E+1
-6.585E-1	7.691E+0	1.459E+1
-6.569E-1	7.760E+0	1.452E+1
-6.585E-1	7.669E+0	1.452E+1
-6.617E-1	7.688E+0	1.447E+1
-6.585E-1	7.669E+0	1.469E+1
-6.569E-1	7.688E+0	1.454E+1
-6.585E-1	7.682E+0	1.448E+1
-6.601E-1	7.672E+0	1.440E+1
-6.601E-1	7.691E+0	1.460E+1
-6.585E-1	7.627E+0	1.447E+1
-6.585E-1	7.834E+0	1.456E+1
-6.601E-1	7.672E+0	1.452E+1
-6.569E-1	7.656E+0	1.450E+1
-6.601E-1	7.730E+0	1.455E+1
-6.569E-1	7.773E+0	1.458E+1
-6.601E-1	7.766E+0	1.446E+1
-6.585E-1	7.776E+0	1.460E+1
-6.585E-1	7.649E+0	1.464E+1
-6.617E-1	7.730E+0	1.458E+1
-6.617E-1	7.743E+0	1.458E+1
-6.601E-1	7.695E+0	1.450E+1
-6.585E-1	7.591E+0	1.455E+1
-6.601E-1	7.688E+0	1.442E+1
-6.633E-1	7.760E+0	1.458E+1
-6.601E-1	7.633E+0	1.461E+1
-6.569E-1	7.704E+0	1.439E+1
-6.585E-1	7.760E+0	1.458E+1
-6.617E-1	7.640E+0	1.461E+1
-6.601E-1	7.685E+0	1.453E+1
-6.601E-1	7.750E+0	1.442E+1
-6.569E-1	7.691E+0	1.460E+1
-6.617E-1	7.653E+0	1.451E+1
-6.585E-1	7.688E+0	1.441E+1
-6.585E-1	7.724E+0	1.460E+1
-6.601E-1	7.711E+0	1.453E+1
-6.617E-1	7.601E+0	1.459E+1
-6.569E-1	7.620E+0	1.457E+1
-6.569E-1	7.711E+0	1.453E+1
-6.585E-1	7.682E+0	1.440E+1
-6.633E-1	7.724E+0	1.456E+1
-6.601E-1	7.666E+0	1.458E+1
-6.585E-1	7.727E+0	1.457E+1
-6.617E-1	7.666E+0	1.445E+1
-6.617E-1	7.682E+0	1.448E+1
-6.617E-1	7.669E+0	1.455E+1
-6.601E-1	7.727E+0	1.450E+1
-6.601E-1	7.662E+0	1.447E+1
-6.601E-1	7.607E+0	1.451E+1
-6.617E-1	7.795E+0	1.459E+1
-6.601E-1	7.763E+0	1.455E+1
-6.601E-1	7.695E+0	1.445E+1
-6.601E-1	7.594E+0	1.452E+1
-6.617E-1	7.721E+0	1.462E+1
-6.601E-1	7.695E+0	1.446E+1
-6.617E-1	7.701E+0	1.449E+1
-6.617E-1	7.646E+0	1.454E+1
-6.601E-1	7.640E+0	1.442E+1
-6.601E-1	7.662E+0	1.458E+1
-6.601E-1	7.672E+0	1.440E+1
-6.585E-1	7.834E+0	1.439E+1
-6.585E-1	7.747E+0	1.440E+1
-6.569E-1	7.614E+0	1.456E+1
-6.585E-1	7.685E+0	1.461E+1
-6.633E-1	7.737E+0	1.447E+1
-6.601E-1	7.789E+0	1.434E+1
-6.601E-1	7.763E+0	1.446E+1
-6.617E-1	7.695E+0	1.457E+1
-6.633E-1	7.795E+0	1.447E+1
-6.601E-1	7.575E+0	1.447E+1
-6.585E-1	7.704E+0	1.458E+1
-6.601E-1	7.789E+0	1.459E+1
-6.617E-1	7.717E+0	1.443E+1
-6.569E-1	7.737E+0	1.450E+1
-6.633E-1	7.753E+0	1.445E+1
-6.601E-1	7.717E+0	1.444E+1
-6.633E-1	7.653E+0	1.444E+1
-6.585E-1	7.815E+0	1.457E+1
-6.633E-1	7.730E+0	1.442E+1
-6.601E-1	7.610E+0	1.440E+1
-6.633E-1	7.792E+0	1.451E+1
-6.585E-1	7.698E+0	1.465E+1
-6.601E-1	7.691E+0	1.461E+1
-6.617E-1	7.672E+0	1.436E+1
-6.601E-1	7.740E+0	1.452E+1
-6.601E-1	7.620E+0	1.460E+1
-6.585E-1	7.799E+0	1.437E+1
-6.585E-1	7.630E+0	1.457E+1
-6.601E-1	7.760E+0	1.446E+1
-6.633E-1	7.688E+0	1.433E+1
-6.617E-1	7.750E+0	1.444E+1
-6.617E-1	7.675E+0	1.451E+1
-6.601E-1	7.860E+0	1.451E+1
-6.617E-1	7.558E+0	1.457E+1
-6.569E-1	7.653E+0	1.463E+1
-6.601E-1	7.760E+0	1.445E+1
-6.617E-1	7.633E+0	1.459E+1
-6.585E-1	7.821E+0	1.450E+1
-6.601E-1	7.717E+0	1.451E+1
-6.601E-1	7.685E+0	1.438E+1
-6.617E-1	7.750E+0	1.464E+1
-6.601E-1	7.799E+0	1.466E+1
-6.569E-1	7.792E+0	1.458E+1
-6.617E-1	7.717E+0	1.445E+1
-6.617E-1	7.786E+0	1.434E+1
-6.617E-1	7.704E+0	1.470E+1
-6.601E-1	7.682E+0	1.457E+1
-6.617E-1	7.753E+0	1.444E+1
-6.633E-1	7.730E+0	1.443E+1
-6.601E-1	7.701E+0	1.439E+1
-6.617E-1	7.701E+0	1.449E+1
-6.601E-1	7.818E+0	1.457E+1
-6.617E-1	7.717E+0	1.450E+1
-6.633E-1	7.760E+0	1.462E+1
-6.601E-1	7.724E+0	1.437E+1
-6.650E-1	7.730E+0	1.456E+1
-6.617E-1	7.831E+0	1.451E+1
-6.617E-1	7.698E+0	1.453E+1
-6.585E-1	7.883E+0	1.455E+1
-6.633E-1	7.717E+0	1.439E+1
-6.633E-1	7.656E+0	1.462E+1
-6.585E-1	7.782E+0	1.441E+1
-6.585E-1	7.773E+0	1.461E+1
-6.601E-1	7.747E+0	1.451E+1
-6.617E-1	7.685E+0	1.447E+1
-6.617E-1	7.886E+0	1.459E+1
-6.601E-1	7.701E+0	1.457E+1
-6.601E-1	7.614E+0	1.453E+1
-6.617E-1	7.669E+0	1.445E+1
-6.633E-1	7.786E+0	1.426E+1
-6.617E-1	7.734E+0	1.450E+1
-6.617E-1	7.747E+0	1.451E+1
-6.633E-1	7.633E+0	1.444E+1
-6.585E-1	7.844E+0	1.461E+1
-6.585E-1	7.711E+0	1.460E+1
-6.633E-1	7.708E+0	1.450E+1
-6.601E-1	7.792E+0	1.444E+1
-6.585E-1	7.666E+0	1.440E+1
-6.601E-1	7.721E+0	1.452E+1
-6.617E-1	7.695E+0	1.452E+1
-6.633E-1	7.750E+0	1.434E+1
-6.601E-1	7.698E+0	1.436E+1
-6.601E-1	7.610E+0	1.464E+1
-6.617E-1	7.604E+0	1.452E+1
-6.585E-1	7.727E+0	1.464E+1
-6.585E-1	7.666E+0	1.464E+1
-6.601E-1	7.643E+0	1.445E+1
-6.601E-1	7.727E+0	1.442E+1
-6.617E-1	7.578E+0	1.449E+1
-6.617E-1	7.640E+0	1.440E+1
-6.569E-1	7.753E+0	1.458E+1
-6.601E-1	7.691E+0	1.454E+1
-6.617E-1	7.691E+0	1.446E+1
-6.617E-1	7.695E+0	1.443E+1
-6.617E-1	7.685E+0	1.446E+1
-6.601E-1	7.549E+0	1.463E+1
-6.633E-1	7.721E+0	1.454E+1
-6.617E-1	7.659E+0	1.441E+1
-6.617E-1	7.753E+0	1.457E+1
-6.617E-1	7.704E+0	1.449E+1
-6.650E-1	7.675E+0	1.453E+1
-6.633E-1	7.743E+0	1.457E+1
-6.650E-1	7.737E+0	1.460E+1
-6.617E-1	7.698E+0	1.462E+1
-6.633E-1	7.724E+0	1.457E+1
-6.633E-1	7.721E+0	1.440E+1
-6.617E-1	7.685E+0	1.448E+1
-6.633E-1	7.743E+0	1.464E+1
-6.617E-1	7.662E+0	1.454E+1
-6.617E-1	7.685E+0	1.444E+1
-6.601E-1	7.630E+0	1.454E+1
-6.617E-1	7.698E+0	1.458E+1
-6.601E-1	7.763E+0	1.456E+1
-6.617E-1	7.737E+0	1.457E+1
-6.585E-1	7.753E+0	1.437E+1
-6.633E-1	7.730E+0	1.446E+1
-6.650E-1	7.724E+0	1.447E+1
-6.601E-1	7.672E+0	1.443E+1
-6.585E-1	7.649E+0	1.458E+1
-6.633E-1	7.691E+0	1.447E+1
-6.617E-1	7.708E+0	1.457E+1
-6.617E-1	7.805E+0	1.458E+1
-6.585E-1	7.763E+0	1.457E+1
-6.633E-1	7.678E+0	1.445E+1
-6.633E-1	7.601E+0	1.453E+1
-6.617E-1	7.691E+0	1.450E+1
-6.617E-1	7.640E+0	1.452E+1
-6.601E-1	7.685E+0	1.453E+1
-6.601E-1	7.662E+0	1.474E+1
-6.617E-1	7.643E+0	1.447E+1
-6.585E-1	7.750E+0	1.438E+1
-6.617E-1	7.698E+0	1.450E+1
-6.633E-1	7.711E+0	1.449E+1
-6.617E-1	7.737E+0	1.460E+1
-6.601E-1	7.714E+0	1.446E+1
-6.650E-1	7.698E+0	1.440E+1
-6.617E-1	7.776E+0	1.442E+1
-6.585E-1	7.779E+0	1.451E+1
-6.617E-1	7.717E+0	1.444E+1
-6.617E-1	7.802E+0	1.454E+1
-6.617E-1	7.844E+0	1.448E+1
-6.601E-1	7.743E+0	1.449E+1
-6.585E-1	7.682E+0	1.454E+1
-6.569E-1	7.688E+0	1.447E+1
-6.650E-1	7.747E+0	1.460E+1
-6.601E-1	7.701E+0	1.458E+1
-6.569E-1	7.659E+0	1.444E+1
-6.585E-1	7.727E+0	1.440E+1
-6.633E-1	7.717E+0	1.449E+1
-6.633E-1	7.811E+0	1.458E+1
-6.601E-1	7.711E+0	1.452E+1
-6.601E-1	7.766E+0	1.456E+1
-6.617E-1	7.740E+0	1.457E+1
-6.601E-1	7.640E+0	1.463E+1
-6.617E-1	7.704E+0	1.449E+1
-6.617E-1	7.717E+0	1.448E+1
-6.633E-1	7.691E+0	1.450E+1
-6.585E-1	7.691E+0	1.446E+1
-6.569E-1	7.666E+0	1.464E+1
-6.585E-1	7.695E+0	1.445E+1
-6.617E-1	7.691E+0	1.455E+1
-6.617E-1	7.782E+0	1.462E+1
-6.617E-1	7.678E+0	1.460E+1
-6.650E-1	7.708E+0	1.468E+1
-6.650E-1	7.646E+0	1.445E+1
-6.601E-1	7.653E+0	1.445E+1
-6.601E-1	7.659E+0	1.440E+1
-6.617E-1	7.620E+0	1.453E+1
-6.617E-1	7.662E+0	1.464E+1
-6.601E-1	7.672E+0	1.437E+1
-6.601E-1	7.688E+0	1.457E+1
-6.617E-1	7.740E+0	1.445E+1
-6.585E-1	7.695E+0	1.469E+1
-6.601E-1	7.730E+0	1.450E+1
-6.601E-1	7.724E+0	1.446E+1
-6.650E-1	7.682E+0	1.456E+1
-6.601E-1	7.721E+0	1.467E+1
-6.601E-1	7.834E+0	1.448E+1
-6.585E-1	7.558E+0	1.447E+1
-6.617E-1	7.688E+0	1.458E+1
-6.633E-1	7.724E+0	1.444E+1
-6.633E-1	7.766E+0	1.457E+1
-6.617E-1	7.695E+0	1.449E+1
-6.617E-1	7.646E+0	1.450E+1
-6.633E-1	7.743E+0	1.456E+1
-6.617E-1	7.662E+0	1.439E+1
-6.601E-1	7.630E+0	1.449E+1
-6.633E-1	7.691E+0	1.455E+1
-6.633E-1	7.760E+0	1.457E+1
-6.601E-1	7.815E+0	1.450E+1
-6.601E-1	7.575E+0	1.440E+1
-6.633E-1	7.698E+0	1.451E+1
-6.633E-1	7.841E+0	1.444E+1
-6.617E-1	7.721E+0	1.451E+1
-6.617E-1	7.666E+0	1.465E+1
-6.633E-1	7.675E+0	1.460E+1
-6.617E-1	7.847E+0	1.450E+1
-6.633E-1	7.623E+0	1.457E+1
-6.617E-1	7.614E+0	1.436E+1
-6.633E-1	7.682E+0	1.440E+1
-6.650E-1	7.675E+0	1.446E+1
-6.617E-1	7.789E+0	1.466E+1
-6.585E-1	7.623E+0	1.446E+1
-6.633E-1	7.734E+0	1.445E+1
-6.617E-1	7.711E+0	1.455E+1
-6.650E-1	7.623E+0	1.454E+1
-6.617E-1	7.763E+0	1.462E+1
-6.617E-1	7.659E+0	1.444E+1
-6.633E-1	7.591E+0	1.452E+1
-6.617E-1	7.691E+0	1.471E+1
-6.633E-1	7.685E+0	1.450E+1
-6.633E-1	7.708E+0	1.457E+1
-6.617E-1	7.753E+0	1.458E+1
-6.601E-1	7.659E+0	1.460E+1
-6.601E-1	7.779E+0	1.452E+1
-6.633E-1	7.691E+0	1.457E+1
-6.650E-1	7.636E+0	1.471E+1
-6.601E-1	7.795E+0	1.437E+1
-6.601E-1	7.614E+0	1.451E+1
-6.617E-1	7.659E+0	1.449E+1
-6.617E-1	7.811E+0	1.453E+1
-6.617E-1	7.659E+0	1.457E+1
-6.617E-1	7.721E+0	1.448E+1
-6.601E-1	7.831E+0	1.459E+1
-6.633E-1	7.815E+0	1.462E+1
-6.617E-1	7.847E+0	1.460E+1
-6.601E-1	7.701E+0	1.450E+1
-6.633E-1	7.714E+0	1.455E+1
-6.650E-1	7.760E+0	1.440E+1
-6.601E-1	7.672E+0	1.459E+1
-6.617E-1	7.708E+0	1.455E+1
-6.601E-1	7.682E+0	1.444E+1
-6.650E-1	7.633E+0	1.440E+1
-6.617E-1	7.633E+0	1.465E+1
-6.650E-1	7.750E+0	1.439E+1
-6.617E-1	7.721E+0	1.441E+1
-6.650E-1	7.620E+0	1.445E+1
-6.601E-1	7.727E+0	1.474E+1
-6.617E-1	7.643E+0	1.453E+1
-6.601E-1	7.708E+0	1.455E+1
-6.601E-1	7.734E+0	1.468E+1
-6.617E-1	7.747E+0	1.469E+1
-6.617E-1	7.773E+0	1.448E+1
-6.617E-1	7.649E+0	1.434E+1
-6.650E-1	7.695E+0	1.455E+1
-6.617E-1	7.743E+0	1.446E+1
-6.633E-1	7.747E+0	1.455E+1
-6.617E-1	7.802E+0	1.461E+1
-6.666E-1	7.747E+0	1.456E+1
-6.633E-1	7.704E+0	1.447E+1
-6.633E-1	7.678E+0	1.471E+1
-6.617E-1	7.623E+0	1.437E+1
-6.617E-1	7.805E+0	1.446E+1
-6.601E-1	7.656E+0	1.448E+1
-6.633E-1	7.659E+0	1.458E+1
-6.650E-1	7.750E+0	1.455E+1
-6.617E-1	7.766E+0	1.451E+1
-6.601E-1	7.701E+0	1.444E+1
-6.633E-1	7.698E+0	1.471E+1
-6.601E-1	7.685E+0	1.442E+1
-6.666E-1	7.773E+0	1.458E+1
-6.617E-1	7.688E+0	1.449E+1
-6.633E-1	7.740E+0	1.455E+1
-6.617E-1	7.672E+0	1.448E+1
-6.650E-1	7.773E+0	1.462E+1
-6.633E-1	7.646E+0	1.446E+1
-6.650E-1	7.711E+0	1.459E+1
-6.601E-1	7.717E+0	1.460E+1
-6.633E-1	7.756E+0	1.463E+1
-6.633E-1	7.734E+0	1.455E+1
-6.617E-1	7.682E+0	1.441E+1
-6.633E-1	7.708E+0	1.451E+1
-6.633E-1	7.750E+0	1.462E+1
-6.633E-1	7.711E+0	1.456E+1
-6.666E-1	7.760E+0	1.459E+1
-6.617E-1	7.701E+0	1.436E+1
-6.650E-1	7.643E+0	1.451E+1
-6.633E-1	7.737E+0	1.454E+1
-6.650E-1	7.763E+0	1.451E+1
-6.666E-1	7.711E+0	1.428E+1
-6.666E-1	7.750E+0	1.439E+1
-6.617E-1	7.743E+0	1.461E+1
-6.633E-1	7.792E+0	1.451E+1
-6.633E-1	7.678E+0	1.458E+1
-6.650E-1	7.724E+0	1.450E+1
-6.633E-1	7.753E+0	1.446E+1
-6.617E-1	7.691E+0	1.464E+1
-6.633E-1	7.766E+0	1.453E+1
-6.650E-1	7.701E+0	1.445E+1
-6.617E-1	7.769E+0	1.449E+1
-6.666E-1	7.789E+0	1.455E+1
-6.633E-1	7.743E+0	1.455E+1
-6.633E-1	7.818E+0	1.447E+1
-6.617E-1	7.763E+0	1.450E+1
-6.633E-1	7.717E+0	1.440E+1
-6.633E-1	7.769E+0	1.452E+1
-6.650E-1	7.695E+0	1.446E+1
-6.617E-1	7.672E+0	1.448E+1
-6.633E-1	7.769E+0	1.433E+1
-6.633E-1	7.727E+0	1.453E+1
-6.633E-1	7.685E+0	1.453E+1
-6.633E-1	7.704E+0	1.436E+1
-6.617E-1	7.704E+0	1.458E+1
-6.633E-1	7.805E+0	1.454E+1
-6.633E-1	7.698E+0	1.451E+1
-6.601E-1	7.708E+0	1.446E+1
-6.585E-1	7.773E+0	1.442E+1
-6.633E-1	7.656E+0	1.455E+1
-6.617E-1	7.782E+0	1.458E+1
-6.633E-1	7.698E+0	1.452E+1
-6.601E-1	7.763E+0	1.453E+1
-6.633E-1	7.584E+0	1.443E+1
-6.633E-1	7.802E+0	1.457E+1
-6.633E-1	7.682E+0	1.455E+1
-6.633E-1	7.766E+0	1.454E+1
-6.633E-1	7.653E+0	1.444E+1
-6.666E-1	7.610E+0	1.450E+1
-6.633E-1	7.636E+0	1.456E+1
-6.633E-1	7.675E+0	1.452E+1
-6.617E-1	7.760E+0	1.447E+1
-6.666E-1	7.662E+0	1.447E+1
-6.650E-1	7.691E+0	1.460E+1
-6.617E-1	7.717E+0	1.450E+1
-6.650E-1	7.653E+0	1.456E+1
-6.682E-1	7.766E+0	1.459E+1
-6.650E-1	7.753E+0	1.446E+1
-6.633E-1	7.769E+0	1.460E+1
-6.650E-1	7.734E+0	1.456E+1
-6.633E-1	7.704E+0	1.459E+1
-6.633E-1	7.802E+0	1.469E+1
-6.617E-1	7.701E+0	1.461E+1
-6.633E-1	7.711E+0	1.453E+1
-6.650E-1	7.597E+0	1.456E+1
-6.650E-1	7.646E+0	1.456E+1
-6.617E-1	7.776E+0	1.444E+1
-6.633E-1	7.646E+0	1.448E+1
-6.666E-1	7.750E+0	1.456E+1
-6.633E-1	7.724E+0	1.446E+1
-6.650E-1	7.773E+0	1.441E+1
-6.633E-1	7.672E+0	1.461E+1
-6.633E-1	7.721E+0	1.461E+1
-6.617E-1	7.669E+0	1.453E+1
-6.617E-1	7.763E+0	1.446E+1
-6.650E-1	7.727E+0	1.457E+1
-6.650E-1	7.773E+0	1.455E+1
-6.666E-1	7.811E+0	1.453E+1
-6.633E-1	7.682E+0	1.459E+1
-6.633E-1	7.818E+0	1.457E+1
-6.650E-1	7.604E+0	1.453E+1
-6.617E-1	7.714E+0	1.456E+1
-6.650E-1	7.724E+0	1.453E+1
-6.666E-1	7.760E+0	1.437E+1
-6.666E-1	7.698E+0	1.461E+1
-6.650E-1	7.656E+0	1.448E+1
-6.617E-1	7.740E+0	1.445E+1
-6.650E-1	7.799E+0	1.450E+1
-6.650E-1	7.610E+0	1.456E+1
-6.650E-1	7.649E+0	1.454E+1
-6.617E-1	7.610E+0	1.442E+1
-6.650E-1	7.688E+0	1.462E+1
-6.617E-1	7.682E+0	1.457E+1
-6.633E-1	7.714E+0	1.445E+1
-6.617E-1	7.750E+0	1.442E+1
-6.633E-1	7.614E+0	1.456E+1
-6.666E-1	7.763E+0	1.441E+1
-6.617E-1	7.730E+0	1.457E+1
-6.633E-1	7.691E+0	1.445E+1
-6.633E-1	7.711E+0	1.446E+1
-6.633E-1	7.717E+0	1.451E+1
-6.633E-1	7.698E+0	1.460E+1
-6.617E-1	7.688E+0	1.454E+1
-6.650E-1	7.717E+0	1.464E+1
-6.650E-1	7.779E+0	1.451E+1
-6.650E-1	7.630E+0	1.442E+1
-6.633E-1	7.643E+0	1.470E+1
-6.633E-1	7.666E+0	1.447E+1
-6.650E-1	7.659E+0	1.447E+1
-6.650E-1	7.659E+0	1.450E+1
-6.650E-1	7.721E+0	1.447E+1
-6.650E-1	7.704E+0	1.443E+1
-6.682E-1	7.620E+0	1.447E+1
-6.650E-1	7.578E+0	1.448E+1
-6.650E-1	7.695E+0	1.459E+1
-6.633E-1	7.821E+0	1.436E+1
-6.650E-1	7.737E+0	1.453E+1
-6.617E-1	7.737E+0	1.451E+1
-6.601E-1	7.834E+0	1.441E+1
-6.633E-1	7.747E+0	1.457E+1
-6.633E-1	7.649E+0	1.449E+1
-6.633E-1	7.675E+0	1.466E+1
-6.633E-1	7.675E+0	1.444E+1
-6.633E-1	7.659E+0	1.461E+1
-6.666E-1	7.763E+0	1.463E+1
-6.617E-1	7.682E+0	1.441E+1
-6.617E-1	7.847E+0	1.435E+1
-6.633E-1	7.653E+0	1.438E+1
-6.633E-1	7.750E+0	1.445E+1
-6.666E-1	7.656E+0	1.440E+1
-6.633E-1	7.711E+0	1.443E+1
-6.650E-1	7.750E+0	1.455E+1
-6.698E-1	7.643E+0	1.456E+1
-6.617E-1	7.662E+0	1.446E+1
-6.617E-1	7.695E+0	1.458E+1
-6.650E-1	7.614E+0	1.460E+1
-6.666E-1	7.636E+0	1.446E+1
-6.617E-1	7.747E+0	1.444E+1
-6.617E-1	7.520E+0	1.458E+1
-6.666E-1	7.763E+0	1.456E+1
-6.650E-1	7.867E+0	1.452E+1
-6.633E-1	7.795E+0	1.448E+1
-6.617E-1	7.867E+0	1.444E+1
-6.617E-1	7.678E+0	1.453E+1
-6.666E-1	7.685E+0	1.460E+1
-6.633E-1	7.773E+0	1.451E+1
-6.650E-1	7.750E+0	1.449E+1
-6.666E-1	7.766E+0	1.449E+1
-6.666E-1	7.730E+0	1.460E+1
-6.633E-1	7.688E+0	1.446E+1
-6.633E-1	7.740E+0	1.446E+1
-6.650E-1	7.750E+0	1.460E+1
-6.666E-1	7.571E+0	1.458E+1
-6.650E-1	7.691E+0	1.457E+1
-6.633E-1	7.571E+0	1.456E+1
-6.633E-1	7.691E+0	1.437E+1
-6.666E-1	7.756E+0	1.456E+1
-6.650E-1	7.610E+0	1.446E+1
-6.650E-1	7.724E+0	1.454E+1
-6.633E-1	7.662E+0	1.457E+1
-6.633E-1	7.717E+0	1.452E+1
-6.633E-1	7.756E+0	1.443E+1
-6.633E-1	7.591E+0	1.445E+1
-6.650E-1	7.730E+0	1.459E+1
-6.666E-1	7.747E+0	1.458E+1
-6.633E-1	7.795E+0	1.463E+1
-6.650E-1	7.743E+0	1.453E+1
-6.633E-1	7.704E+0	1.449E+1
-6.650E-1	7.630E+0	1.449E+1
-6.666E-1	7.666E+0	1.445E+1
-6.633E-1	7.688E+0	1.467E+1
-6.650E-1	7.721E+0	1.439E+1
-6.650E-1	7.747E+0	1.460E+1
-6.617E-1	7.766E+0	1.448E+1
-6.633E-1	7.643E+0	1.453E+1
-6.650E-1	7.698E+0	1.438E+1
-6.650E-1	7.617E+0	1.461E+1
-6.650E-1	7.756E+0	1.452E+1
-6.633E-1	7.766E+0	1.449E+1
-6.682E-1	7.730E+0	1.454E+1
-6.633E-1	7.743E+0	1.452E+1
-6.617E-1	7.653E+0	1.467E+1
-6.650E-1	7.675E+0	1.438E+1
-6.633E-1	7.799E+0	1.449E+1
-6.666E-1	7.756E+0	1.456E+1
-6.617E-1	7.782E+0	1.458E+1
-6.617E-1	7.656E+0	1.452E+1
-6.666E-1	7.734E+0	1.446E+1
-6.650E-1	7.646E+0	1.458E+1
-6.666E-1	7.640E+0	1.447E+1
-6.666E-1	7.786E+0	1.455E+1
-6.666E-1	7.737E+0	1.444E+1
-6.650E-1	7.740E+0	1.450E+1
-6.633E-1	7.714E+0	1.461E+1
-6.617E-1	7.760E+0	1.438E+1
-6.650E-1	7.717E+0	1.446E+1
-6.633E-1	7.558E+0	1.437E+1
-6.650E-1	7.717E+0	1.448E+1
-6.650E-1	7.695E+0	1.446E+1
-6.682E-1	7.584E+0	1.443E+1
-6.650E-1	7.682E+0	1.448E+1
-6.617E-1	7.630E+0	1.450E+1
-6.617E-1	7.727E+0	1.454E+1
-6.666E-1	7.646E+0	1.446E+1
-6.666E-1	7.666E+0	1.445E+1
-6.633E-1	7.688E+0	1.456E+1
-6.633E-1	7.704E+0	1.444E+1
-6.650E-1	7.711E+0	1.454E+1
-6.650E-1	7.753E+0	1.446E+1
-6.650E-1	7.646E+0	1.451E+1
-6.633E-1	7.708E+0	1.441E+1
-6.650E-1	7.614E+0	1.441E+1
-6.666E-1	7.750E+0	1.446E+1
-6.633E-1	7.776E+0	1.464E+1
-6.633E-1	7.675E+0	1.442E+1
-6.650E-1	7.708E+0	1.454E+1
-6.650E-1	7.724E+0	1.444E+1
-6.666E-1	7.698E+0	1.446E+1
-6.633E-1	7.776E+0	1.447E+1
-6.666E-1	7.636E+0	1.453E+1
-6.666E-1	7.724E+0	1.447E+1
-6.666E-1	7.691E+0	1.459E+1
-6.650E-1	7.795E+0	1.454E+1
-6.666E-1	7.607E+0	1.455E+1
-6.682E-1	7.614E+0	1.455E+1
-6.633E-1	7.698E+0	1.457E+1
-6.633E-1	7.708E+0	1.461E+1
-6.650E-1	7.656E+0	1.449E+1
-6.666E-1	7.737E+0	1.457E+1
-6.666E-1	7.717E+0	1.470E+1
-6.650E-1	7.711E+0	1.451E+1
-6.682E-1	7.701E+0	1.449E+1
-6.650E-1	7.734E+0	1.458E+1
-6.650E-1	7.750E+0	1.451E+1
-6.633E-1	7.669E+0	1.451E+1
-6.682E-1	7.760E+0	1.461E+1
-6.650E-1	7.627E+0	1.452E+1
-6.617E-1	7.685E+0	1.458E+1
-6.650E-1	7.640E+0	1.448E+1
-6.666E-1	7.721E+0	1.446E+1
-6.666E-1	7.614E+0	1.460E+1
-6.650E-1	7.711E+0	1.435E+1
-6.650E-1	7.656E+0	1.451E+1
-6.650E-1	7.695E+0	1.439E+1
-6.650E-1	7.688E+0	1.440E+1
-6.617E-1	7.740E+0	1.456E+1
-6.650E-1	7.636E+0	1.447E+1
-6.650E-1	7.691E+0	1.450E+1
-6.666E-1	7.711E+0	1.463E+1
-6.666E-1	7.627E+0	1.446E+1
-6.650E-1	7.792E+0	1.451E+1
-6.650E-1	7.769E+0	1.460E+1
-6.682E-1	7.727E+0	1.453E+1
-6.633E-1	7.646E+0	1.451E+1
-6.650E-1	7.685E+0	1.443E+1
-6.650E-1	7.753E+0	1.439E+1
-6.666E-1	7.708E+0	1.441E+1
-6.650E-1	7.669E+0	1.471E+1
-6.617E-1	7.542E+0	1.453E+1
-6.682E-1	7.721E+0	1.447E+1
-6.650E-1	7.727E+0	1.460E+1
-6.650E-1	7.708E+0	1.448E+1
-6.633E-1	7.691E+0	1.455E+1
-6.650E-1	7.704E+0	1.444E+1
-6.650E-1	7.721E+0	1.436E+1
-6.633E-1	7.630E+0	1.454E+1
-6.650E-1	7.649E+0	1.458E+1
-6.650E-1	7.704E+0	1.451E+1
-6.666E-1	7.743E+0	1.447E+1
-6.682E-1	7.640E+0	1.457E+1
-6.633E-1	7.672E+0	1.460E+1
-6.666E-1	7.860E+0	1.434E+1
-6.666E-1	7.649E+0	1.463E+1
-6.617E-1	7.698E+0	1.453E+1
-6.650E-1	7.753E+0	1.469E+1
-6.666E-1	7.727E+0	1.444E+1
-6.682E-1	7.802E+0	1.446E+1
-6.666E-1	7.727E+0	1.447E+1
-6.650E-1	7.734E+0	1.456E+1
-6.650E-1	7.734E+0	1.442E+1
-6.666E-1	7.672E+0	1.451E+1
-6.650E-1	7.750E+0	1.448E+1
-6.617E-1	7.721E+0	1.468E+1
-6.666E-1	7.743E+0	1.467E+1
-6.666E-1	7.691E+0	1.439E+1
-6.666E-1	7.630E+0	1.455E+1
-6.682E-1	7.688E+0	1.450E+1
-6.666E-1	7.646E+0	1.460E+1
-6.633E-1	7.740E+0	1.463E+1
-6.650E-1	7.704E+0	1.455E+1
-6.617E-1	7.776E+0	1.456E+1
-6.666E-1	7.633E+0	1.465E+1
-6.666E-1	7.698E+0	1.460E+1
-6.650E-1	7.773E+0	1.465E+1
-6.666E-1	7.685E+0	1.451E+1
-6.633E-1	7.666E+0	1.442E+1
-6.666E-1	7.789E+0	1.451E+1
-6.666E-1	7.773E+0	1.457E+1
-6.666E-1	7.708E+0	1.457E+1
-6.698E-1	7.769E+0	1.444E+1
-6.650E-1	7.805E+0	1.452E+1
-6.650E-1	7.698E+0	1.444E+1
-6.650E-1	7.646E+0	1.453E+1
-6.682E-1	7.708E+0	1.450E+1
-6.650E-1	7.721E+0	1.457E+1
-6.666E-1	7.623E+0	1.468E+1
-6.650E-1	7.743E+0	1.454E+1
-6.682E-1	7.730E+0	1.441E+1
-6.650E-1	7.724E+0	1.458E+1
-6.650E-1	7.675E+0	1.459E+1
-6.666E-1	7.656E+0	1.449E+1
-6.666E-1	7.734E+0	1.455E+1
-6.666E-1	7.646E+0	1.454E+1
-6.666E-1	7.675E+0	1.454E+1
-6.633E-1	7.779E+0	1.457E+1
-6.682E-1	7.750E+0	1.455E+1
-6.650E-1	7.701E+0	1.468E+1
-6.682E-1	7.795E+0	1.451E+1
-6.650E-1	7.740E+0	1.446E+1
-6.666E-1	7.646E+0	1.443E+1
-6.682E-1	7.695E+0	1.458E+1
-6.650E-1	7.636E+0	1.461E+1
-6.633E-1	7.815E+0	1.451E+1
-6.682E-1	7.734E+0	1.456E+1
-6.682E-1	7.691E+0	1.463E+1
-6.650E-1	7.701E+0	1.445E+1
-6.666E-1	7.627E+0	1.453E+1
-6.666E-1	7.666E+0	1.460E+1
-6.698E-1	7.701E+0	1.454E+1
-6.650E-1	7.688E+0	1.445E+1
-6.650E-1	7.721E+0	1.444E+1
-6.666E-1	7.750E+0	1.437E+1
-6.666E-1	7.649E+0	1.454E+1
-6.633E-1	7.691E+0	1.451E+1
-6.650E-1	7.695E+0	1.444E+1
-6.633E-1	7.734E+0	1.457E+1
-6.682E-1	7.766E+0	1.449E+1
-6.650E-1	7.662E+0	1.446E+1
-6.666E-1	7.717E+0	1.447E+1
-6.666E-1	7.691E+0	1.453E+1
-6.666E-1	7.721E+0	1.447E+1
-6.650E-1	7.704E+0	1.446E+1
-6.650E-1	7.863E+0	1.460E+1
-6.666E-1	7.773E+0	1.448E+1
-6.682E-1	7.682E+0	1.441E+1
-6.666E-1	7.662E+0	1.458E+1
-6.666E-1	7.743E+0	1.442E+1
-6.682E-1	7.678E+0	1.453E+1
-6.682E-1	7.669E+0	1.456E+1
-6.666E-1	7.805E+0	1.443E+1
-6.617E-1	7.708E+0	1.449E+1
-6.666E-1	7.704E+0	1.442E+1
-6.666E-1	7.808E+0	1.458E+1
-6.666E-1	7.821E+0	1.448E+1
-6.633E-1	7.740E+0	1.458E+1
-6.682E-1	7.743E+0	1.461E+1
-6.682E-1	7.721E+0	1.455E+1
-6.666E-1	7.808E+0	1.456E+1
-6.650E-1	7.773E+0	1.449E+1
-6.682E-1	7.779E+0	1.461E+1
-6.666E-1	7.704E+0	1.443E+1
-6.650E-1	7.867E+0	1.441E+1
-6.650E-1	7.808E+0	1.456E+1
-6.666E-1	7.779E+0	1.446E+1
-6.682E-1	7.779E+0	1.453E+1
-6.650E-1	7.698E+0	1.456E+1
-6.633E-1	7.721E+0	1.454E+1
-6.682E-1	7.688E+0	1.457E+1
-6.666E-1	7.717E+0	1.459E+1
-6.650E-1	7.740E+0	1.446E+1
-6.682E-1	7.685E+0	1.459E+1
-6.682E-1	7.763E+0	1.458E+1
-6.650E-1	7.698E+0	1.453E+1
-6.650E-1	7.737E+0	1.456E+1
-6.650E-1	7.653E+0	1.446E+1
-6.650E-1	7.776E+0	1.452E+1
-6.682E-1	7.682E+0	1.457E+1
-6.682E-1	7.776E+0	1.446E+1
-6.666E-1	7.711E+0	1.449E+1
-6.666E-1	7.675E+0	1.465E+1
-6.682E-1	7.614E+0	1.452E+1
-6.633E-1	7.730E+0	1.443E+1
-6.650E-1	7.662E+0	1.450E+1
-6.666E-1	7.750E+0	1.449E+1
-6.666E-1	7.675E+0	1.449E+1
-6.633E-1	7.763E+0	1.458E+1
-6.633E-1	7.727E+0	1.444E+1
-6.650E-1	7.607E+0	1.452E+1
-6.682E-1	7.743E+0	1.442E+1
-6.682E-1	7.763E+0	1.458E+1
-6.666E-1	7.666E+0	1.458E+1
-6.666E-1	7.682E+0	1.447E+1
-6.682E-1	7.682E+0	1.442E+1
-6.666E-1	7.714E+0	1.449E+1
-6.633E-1	7.695E+0	1.451E+1
-6.666E-1	7.685E+0	1.471E+1
-6.650E-1	7.750E+0	1.439E+1
-6.666E-1	7.669E+0	1.467E+1
-6.650E-1	7.682E+0	1.443E+1
-6.666E-1	7.828E+0	1.447E+1
-6.682E-1	7.721E+0	1.467E+1
-6.666E-1	7.659E+0	1.450E+1
-6.666E-1	7.594E+0	1.459E+1
-6.666E-1	7.714E+0	1.443E+1
-6.682E-1	7.666E+0	1.451E+1
-6.650E-1	7.737E+0	1.456E+1
-6.666E-1	7.669E+0	1.460E+1
-6.682E-1	7.601E+0	1.454E+1
-6.682E-1	7.834E+0	1.447E+1
-6.650E-1	7.708E+0	1.457E+1
-6.633E-1	7.714E+0	1.452E+1
-6.682E-1	7.847E+0	1.448E+1
-6.650E-1	7.717E+0	1.465E+1
-6.650E-1	7.776E+0	1.440E+1
-6.633E-1	7.863E+0	1.455E+1
-6.698E-1	7.815E+0	1.441E+1
-6.682E-1	7.698E+0	1.449E+1
-6.666E-1	7.685E+0	1.442E+1
-6.666E-1	7.584E+0	1.455E+1
-6.650E-1	7.688E+0	1.446E+1
-6.666E-1	7.782E+0	1.452E+1
-6.666E-1	7.734E+0	1.453E+1
-6.682E-1	7.701E+0	1.456E+1
-6.682E-1	7.802E+0	1.439E+1
-6.682E-1	7.643E+0	1.448E+1
-6.682E-1	7.760E+0	1.466E+1
-6.666E-1	7.640E+0	1.457E+1
-6.698E-1	7.627E+0	1.437E+1
-6.666E-1	7.753E+0	1.449E+1
-6.666E-1	7.818E+0	1.450E+1
-6.666E-1	7.743E+0	1.452E+1
-6.682E-1	7.672E+0	1.446E+1
-6.698E-1	7.691E+0	1.447E+1
-6.650E-1	7.695E+0	1.452E+1
-6.650E-1	7.805E+0	1.464E+1
-6.698E-1	7.760E+0	1.452E+1
-6.666E-1	7.630E+0	1.456E+1
-6.650E-1	7.727E+0	1.442E+1
-6.666E-1	7.656E+0	1.457E+1
-6.666E-1	7.815E+0	1.457E+1
-6.682E-1	7.701E+0	1.469E+1
-6.633E-1	7.640E+0	1.451E+1
-6.650E-1	7.695E+0	1.436E+1
-6.666E-1	7.756E+0	1.458E+1
-6.698E-1	7.734E+0	1.457E+1
-6.682E-1	7.756E+0	1.459E+1
-6.666E-1	7.734E+0	1.449E+1
-6.698E-1	7.747E+0	1.461E+1
-6.666E-1	7.779E+0	1.445E+1
-6.682E-1	7.750E+0	1.443E+1
-6.650E-1	7.769E+0	1.464E+1
-6.682E-1	7.675E+0	1.455E+1
-6.666E-1	7.831E+0	1.452E+1
-6.666E-1	7.737E+0	1.457E+1
-6.633E-1	7.643E+0	1.442E+1
-6.666E-1	7.698E+0	1.451E+1
-6.633E-1	7.737E+0	1.463E+1
-6.650E-1	7.753E+0	1.455E+1
-6.650E-1	7.685E+0	1.450E+1
-6.698E-1	7.604E+0	1.442E+1
-6.666E-1	7.682E+0	1.449E+1
-6.682E-1	7.756E+0	1.444E+1
-6.666E-1	7.708E+0	1.451E+1
-6.666E-1	7.763E+0	1.442E+1
-6.682E-1	7.708E+0	1.458E+1
-6.666E-1	7.711E+0	1.457E+1
-6.650E-1	7.675E+0	1.462E+1
-6.682E-1	7.750E+0	1.453E+1
-6.682E-1	7.756E+0	1.454E+1
-6.650E-1	7.727E+0	1.458E+1
-6.633E-1	7.730E+0	1.465E+1
-6.666E-1	7.620E+0	1.446E+1
-6.682E-1	7.666E+0	1.446E+1
-6.698E-1	7.811E+0	1.435E+1
-6.650E-1	7.880E+0	1.468E+1
-6.698E-1	7.607E+0	1.437E+1
-6.682E-1	7.688E+0	1.453E+1
-6.682E-1	7.678E+0	1.467E+1
-6.666E-1	7.659E+0	1.442E+1
-6.666E-1	7.769E+0	1.450E+1
-6.682E-1	7.685E+0	1.440E+1
-6.666E-1	7.717E+0	1.458E+1
-6.666E-1	7.688E+0	1.457E+1
-6.698E-1	7.727E+0	1.438E+1
-6.682E-1	7.649E+0	1.441E+1
-6.666E-1	7.760E+0	1.449E+1
-6.650E-1	7.711E+0	1.453E+1
-6.666E-1	7.792E+0	1.445E+1
-6.650E-1	7.721E+0	1.465E+1
-6.650E-1	7.730E+0	1.446E+1
-6.633E-1	7.837E+0	1.449E+1
-6.682E-1	7.734E+0	1.454E+1
-6.682E-1	7.760E+0	1.449E+1
-6.650E-1	7.750E+0	1.458E+1
-6.666E-1	7.769E+0	1.456E+1
-6.698E-1	7.753E+0	1.456E+1
-6.666E-1	7.691E+0	1.452E+1
-6.682E-1	7.743E+0	1.441E+1
-6.650E-1	7.685E+0	1.448E+1
-6.682E-1	7.795E+0	1.449E+1
-6.682E-1	7.747E+0	1.455E+1
-6.682E-1	7.714E+0	1.448E+1
-6.682E-1	7.717E+0	1.454E+1
-6.698E-1	7.714E+0	1.440E+1
-6.682E-1	7.737E+0	1.466E+1
-6.650E-1	7.607E+0	1.458E+1
-6.650E-1	7.643E+0	1.439E+1
-6.682E-1	7.698E+0	1.458E+1
-6.698E-1	7.724E+0	1.454E+1
-6.650E-1	7.721E+0	1.458E+1
-6.650E-1	7.724E+0	1.462E+1
-6.682E-1	7.701E+0	1.456E+1
-6.682E-1	7.678E+0	1.453E+1
-6.666E-1	7.724E+0	1.463E+1
-6.650E-1	7.666E+0	1.450E+1
-6.682E-1	7.717E+0	1.444E+1
-6.682E-1	7.669E+0	1.459E+1
-6.650E-1	7.643E+0	1.475E+1
-6.698E-1	7.698E+0	1.439E+1
-6.698E-1	7.753E+0	1.461E+1
-6.682E-1	7.685E+0	1.449E+1
-6.666E-1	7.685E+0	1.440E+1
-6.698E-1	7.630E+0	1.456E+1
-6.682E-1	7.675E+0	1.452E+1
-6.698E-1	7.818E+0	1.456E+1
-6.682E-1	7.730E+0	1.457E+1
-6.682E-1	7.695E+0	1.444E+1
-6.682E-1	7.727E+0	1.439E+1
-6.682E-1	7.721E+0	1.467E+1
-6.682E-1	7.831E+0	1.445E+1
-6.666E-1	7.724E+0	1.441E+1
-6.666E-1	7.779E+0	1.458E+1
-6.682E-1	7.714E+0	1.456E+1
-6.650E-1	7.678E+0	1.436E+1
-6.666E-1	7.766E+0	1.470E+1
-6.682E-1	7.704E+0	1.442E+1
-6.650E-1	7.776E+0	1.454E+1
-6.666E-1	7.640E+0	1.451E+1
-6.666E-1	7.837E+0	1.440E+1
-6.715E-1	7.562E+0	1.439E+1
-6.698E-1	7.721E+0	1.449E+1
-6.682E-1	7.740E+0	1.457E+1
-6.666E-1	7.659E+0	1.464E+1
-6.698E-1	7.730E+0	1.459E+1
-6.666E-1	7.636E+0	1.454E+1
-6.666E-1	7.695E+0	1.454E+1
-6.698E-1	7.691E+0	1.453E+1
-6.682E-1	7.756E+0	1.445E+1
-6.682E-1	7.799E+0	1.453E+1
-6.650E-1	7.782E+0	1.448E+1
-6.666E-1	7.688E+0	1.449E+1
-6.715E-1	7.698E+0	1.446E+1
-6.666E-1	7.789E+0	1.434E+1
-6.698E-1	7.721E+0	1.454E+1
-6.698E-1	7.672E+0	1.448E+1
-6.698E-1	7.675E+0	1.444E+1
-6.666E-1	7.685E+0	1.451E+1
-6.650E-1	7.704E+0	1.459E+1
-6.682E-1	7.695E+0	1.460E+1
-6.698E-1	7.682E+0	1.457E+1
-6.682E-1	7.773E+0	1.451E+1
-6.682E-1	7.659E+0	1.470E+1
-6.650E-1	7.734E+0	1.443E+1
-6.682E-1	7.730E+0	1.452E+1
-6.682E-1	7.669E+0	1.463E+1
-6.666E-1	7.743E+0	1.447E+1
-6.666E-1	7.698E+0	1.444E+1
-6.698E-1	7.714E+0	1.462E+1
-6.698E-1	7.711E+0	1.456E+1
-6.682E-1	7.688E+0	1.458E+1
-6.698E-1	7.734E+0	1.459E+1
-6.698E-1	7.704E+0	1.433E+1
-6.682E-1	7.714E+0	1.461E+1
-6.650E-1	7.711E+0	1.442E+1
-6.650E-1	7.831E+0	1.454E+1
-6.666E-1	7.811E+0	1.450E+1
-6.666E-1	7.747E+0	1.450E+1
-6.682E-1	7.678E+0	1.457E+1
-6.682E-1	7.675E+0	1.431E+1
-6.682E-1	7.753E+0	1.450E+1
-6.715E-1	7.649E+0	1.449E+1
-6.666E-1	7.604E+0	1.449E+1
-6.698E-1	7.643E+0	1.437E+1
-6.682E-1	7.743E+0	1.460E+1
-6.682E-1	7.766E+0	1.476E+1
-6.666E-1	7.695E+0	1.468E+1
-6.682E-1	7.821E+0	1.463E+1
-6.666E-1	7.656E+0	1.450E+1
-6.682E-1	7.685E+0	1.452E+1
-6.666E-1	7.685E+0	1.457E+1
-6.682E-1	7.747E+0	1.458E+1
-6.682E-1	7.737E+0	1.459E+1
-6.682E-1	7.730E+0	1.443E+1
-6.650E-1	7.672E+0	1.443E+1
-6.650E-1	7.857E+0	1.445E+1
-6.698E-1	7.704E+0	1.464E+1
-6.682E-1	7.678E+0	1.448E+1
-6.666E-1	7.666E+0	1.452E+1
-6.666E-1	7.753E+0	1.438E+1
-6.682E-1	7.627E+0	1.455E+1
-6.698E-1	7.841E+0	1.452E+1
-6.666E-1	7.656E+0	1.445E+1
-6.666E-1	7.769E+0	1.458E+1
-6.682E-1	7.653E+0	1.459E+1
-6.666E-1	7.763E+0	1.458E+1
-6.633E-1	7.623E+0	1.443E+1
-6.682E-1	7.782E+0	1.457E+1
-6.698E-1	7.601E+0	1.454E+1
-6.698E-1	7.763E+0	1.469E+1
-6.666E-1	7.734E+0	1.461E+1
-6.666E-1	7.915E+0	1.452E+1
-6.698E-1	7.743E+0	1.454E+1
-6.682E-1	7.688E+0	1.449E+1
-6.682E-1	7.773E+0	1.455E+1
-6.666E-1	7.704E+0	1.462E+1
-6.682E-1	7.717E+0	1.452E+1
-6.666E-1	7.653E+0	1.458E+1
-6.650E-1	7.721E+0	1.456E+1
-6.650E-1	7.695E+0	1.451E+1
-6.666E-1	7.662E+0	1.453E+1
-6.682E-1	7.763E+0	1.455E+1
-6.650E-1	7.685E+0	1.446E+1
-6.650E-1	7.821E+0	1.441E+1
-6.698E-1	7.682E+0	1.446E+1
-6.698E-1	7.730E+0	1.455E+1
-6.682E-1	7.691E+0	1.444E+1
-6.650E-1	7.837E+0	1.447E+1
-6.698E-1	7.721E+0	1.456E+1
-6.715E-1	7.724E+0	1.459E+1
-6.666E-1	7.653E+0	1.459E+1
-6.666E-1	7.756E+0	1.451E+1
-6.682E-1	7.682E+0	1.447E+1
-6.682E-1	7.714E+0	1.447E+1
-6.682E-1	7.633E+0	1.437E+1
-6.666E-1	7.786E+0	1.446E+1
-6.698E-1	7.552E+0	1.469E+1
-6.666E-1	7.779E+0	1.455E+1
-6.650E-1	7.724E+0	1.455E+1
-6.698E-1	7.627E+0	1.450E+1
-6.698E-1	7.766E+0	1.442E+1
-6.682E-1	7.708E+0	1.447E+1
-6.682E-1	7.717E+0	1.452E+1
-6.682E-1	7.737E+0	1.454E+1
-6.731E-1	7.821E+0	1.443E+1
-6.682E-1	7.717E+0	1.442E+1
-6.666E-1	7.701E+0	1.445E+1
-6.650E-1	7.704E+0	1.463E+1
-6.682E-1	7.811E+0	1.444E+1
-6.698E-1	7.656E+0	1.453E+1
-6.666E-1	7.779E+0	1.426E+1
-6.698E-1	7.659E+0	1.446E+1
-6.698E-1	7.714E+0	1.444E+1
-6.698E-1	7.727E+0	1.445E+1
-6.666E-1	7.717E+0	1.449E+1
-6.682E-1	7.776E+0	1.446E+1
-6.715E-1	7.737E+0	1.453E+1
-6.715E-1	7.821E+0	1.442E+1
-6.666E-1	7.753E+0	1.449E+1
-6.666E-1	7.695E+0	1.466E+1
-6.682E-1	7.727E+0	1.449E+1
-6.698E-1	7.740E+0	1.455E+1
-6.682E-1	7.678E+0	1.445E+1
-6.666E-1	7.656E+0	1.460E+1
-6.698E-1	7.740E+0	1.441E+1
-6.715E-1	7.698E+0	1.444E+1
-6.650E-1	7.698E+0	1.452E+1
-6.682E-1	7.646E+0	1.455E+1
-6.682E-1	7.698E+0	1.450E+1
-6.698E-1	7.708E+0	1.453E+1
-6.666E-1	7.727E+0	1.444E+1
-6.666E-1	7.669E+0	1.467E+1
-6.682E-1	7.763E+0	1.442E+1
-6.715E-1	7.753E+0	1.444E+1
-6.650E-1	7.691E+0	1.458E+1
-6.666E-1	7.730E+0	1.449E+1
-6.666E-1	7.649E+0	1.449E+1
-6.698E-1	7.672E+0	1.456E+1
-6.698E-1	7.743E+0	1.456E+1
-6.682E-1	7.714E+0	1.456E+1
-6.698E-1	7.792E+0	1.450E+1
-6.666E-1	7.669E+0	1.456E+1
-6.666E-1	7.711E+0	1.441E+1
-6.650E-1	7.737E+0	1.456E+1
-6.698E-1	7.685E+0	1.459E+1
-6.698E-1	7.730E+0	1.446E+1
-6.666E-1	7.753E+0	1.459E+1
-6.666E-1	7.727E+0	1.451E+1
-6.666E-1	7.753E+0	1.458E+1
-6.666E-1	7.711E+0	1.439E+1
-6.650E-1	7.721E+0	1.449E+1
-6.682E-1	7.743E+0	1.452E+1
-6.698E-1	7.659E+0	1.454E+1
-6.650E-1	7.727E+0	1.438E+1
-6.666E-1	7.734E+0	1.452E+1
-6.682E-1	7.828E+0	1.456E+1
-6.666E-1	7.656E+0	1.439E+1
-6.698E-1	7.691E+0	1.450E+1
-6.650E-1	7.685E+0	1.441E+1
-6.666E-1	7.704E+0	1.451E+1
-6.666E-1	7.672E+0	1.448E+1
-6.682E-1	7.743E+0	1.457E+1
-6.698E-1	7.795E+0	1.453E+1
-6.666E-1	7.724E+0	1.457E+1
-6.666E-1	7.708E+0	1.446E+1
-6.682E-1	7.656E+0	1.453E+1
-6.698E-1	7.743E+0	1.456E+1
-6.682E-1	7.795E+0	1.451E+1
-6.682E-1	7.653E+0	1.442E+1
-6.682E-1	7.711E+0	1.454E+1
-6.666E-1	7.802E+0	1.449E+1
-6.666E-1	7.653E+0	1.458E+1
-6.682E-1	7.769E+0	1.457E+1
-6.650E-1	7.747E+0	1.447E+1
-6.731E-1	7.782E+0	1.456E+1
-6.666E-1	7.760E+0	1.456E+1
-6.666E-1	7.769E+0	1.462E+1
-6.682E-1	7.743E+0	1.458E+1
-6.682E-1	7.717E+0	1.453E+1
-6.698E-1	7.708E+0	1.445E+1
-6.698E-1	7.656E+0	1.445E+1
-6.682E-1	7.730E+0	1.445E+1
-6.666E-1	7.789E+0	1.458E+1
-6.666E-1	7.708E+0	1.438E+1
-6.698E-1	7.695E+0	1.449E+1
-6.715E-1	7.662E+0	1.450E+1
-6.682E-1	7.678E+0	1.458E+1
-6.682E-1	7.653E+0	1.454E+1
-6.698E-1	7.685E+0	1.451E+1
-6.682E-1	7.773E+0	1.462E+1
-6.650E-1	7.821E+0	1.459E+1
-6.682E-1	7.766E+0	1.447E+1
-6.715E-1	7.620E+0	1.449E+1
-6.682E-1	7.708E+0	1.442E+1
-6.666E-1	7.773E+0	1.450E+1
-6.682E-1	7.649E+0	1.436E+1
-6.698E-1	7.727E+0	1.449E+1
-6.698E-1	7.795E+0	1.448E+1
-6.682E-1	7.737E+0	1.445E+1
-6.682E-1	7.747E+0	1.456E+1
-6.698E-1	7.750E+0	1.459E+1
-6.698E-1	7.776E+0	1.446E+1
-6.698E-1	7.727E+0	1.468E+1
-6.682E-1	7.708E+0	1.449E+1
-6.682E-1	7.678E+0	1.449E+1
-6.682E-1	7.714E+0	1.455E+1
-6.682E-1	7.753E+0	1.463E+1
-6.666E-1	7.760E+0	1.457E+1
-6.698E-1	7.727E+0	1.446E+1
-6.698E-1	7.685E+0	1.473E+1
-6.666E-1	7.688E+0	1.457E+1
-6.682E-1	7.743E+0	1.445E+1
-6.698E-1	7.708E+0	1.454E+1
-6.715E-1	7.792E+0	1.461E+1
-6.650E-1	7.678E+0	1.447E+1
-6.666E-1	7.666E+0	1.447E+1
-6.715E-1	7.779E+0	1.442E+1
-6.698E-1	7.620E+0	1.455E+1
-6.682E-1	7.763E+0	1.453E+1
-6.633E-1	7.714E+0	1.465E+1
-6.698E-1	7.698E+0	1.440E+1
-6.731E-1	7.675E+0	1.447E+1
-6.698E-1	7.727E+0	1.437E+1
-6.682E-1	7.789E+0	1.459E+1
-6.682E-1	7.701E+0	1.444E+1
-6.715E-1	7.805E+0	1.449E+1
-6.682E-1	7.717E+0	1.452E+1
-6.682E-1	7.643E+0	1.446E+1
-6.731E-1	7.711E+0	1.444E+1
-6.698E-1	7.714E+0	1.445E+1
-6.682E-1	7.753E+0	1.447E+1
-6.666E-1	7.727E+0	1.446E+1
-6.682E-1	7.704E+0	1.450E+1
-6.666E-1	7.737E+0	1.451E+1
-6.682E-1	7.773E+0	1.452E+1
-6.698E-1	7.724E+0	1.449E+1
-6.666E-1	7.678E+0	1.455E+1
-6.698E-1	7.640E+0	1.449E+1
-6.682E-1	7.714E+0	1.461E+1
-6.682E-1	7.747E+0	1.448E+1
-6.666E-1	7.614E+0	1.460E+1
-6.666E-1	7.782E+0	1.457E+1
-6.682E-1	7.604E+0	1.461E+1
-6.666E-1	7.633E+0	1.441E+1
-6.715E-1	7.708E+0	1.457E+1
-6.682E-1	7.704E+0	1.453E+1
-6.650E-1	7.685E+0	1.441E+1
-6.698E-1	7.691E+0	1.437E+1
-6.698E-1	7.740E+0	1.461E+1
-6.682E-1	7.750E+0	1.458E+1
-6.666E-1	7.653E+0	1.451E+1
-6.666E-1	7.753E+0	1.455E+1
-6.715E-1	7.747E+0	1.457E+1
-6.682E-1	7.672E+0	1.432E+1
-6.682E-1	7.649E+0	1.458E+1
-6.698E-1	7.769E+0	1.426E+1
-6.682E-1	7.724E+0	1.456E+1
-6.682E-1	7.646E+0	1.464E+1
-6.666E-1	7.724E+0	1.447E+1
-6.698E-1	7.688E+0	1.454E+1
-6.682E-1	7.740E+0	1.434E+1
-6.698E-1	7.607E+0	1.454E+1
-6.698E-1	7.844E+0	1.455E+1
-6.682E-1	7.776E+0	1.444E+1
-6.715E-1	7.708E+0	1.449E+1
-6.715E-1	7.672E+0	1.470E+1
-6.682E-1	7.653E+0	1.449E+1
-6.698E-1	7.721E+0	1.440E+1
-6.666E-1	7.620E+0	1.446E+1
-6.698E-1	7.594E+0	1.459E+1
-6.698E-1	7.701E+0	1.460E+1
-6.666E-1	7.591E+0	1.438E+1
-6.731E-1	7.730E+0	1.464E+1
-6.698E-1	7.737E+0	1.450E+1
-6.682E-1	7.776E+0	1.434E+1
-6.698E-1	7.756E+0	1.455E+1
-6.698E-1	7.737E+0	1.443E+1
-6.715E-1	7.701E+0	1.443E+1
-6.682E-1	7.656E+0	1.446E+1
-6.698E-1	7.711E+0	1.444E+1
-6.682E-1	7.698E+0	1.455E+1
-6.715E-1	7.646E+0	1.449E+1
-6.682E-1	7.698E+0	1.442E+1
-6.698E-1	7.633E+0	1.452E+1
-6.698E-1	7.730E+0	1.466E+1
-6.682E-1	7.769E+0	1.449E+1
-6.715E-1	7.844E+0	1.441E+1
-6.666E-1	7.727E+0	1.446E+1
-6.682E-1	7.776E+0	1.455E+1
-6.698E-1	7.850E+0	1.453E+1
-6.698E-1	7.581E+0	1.444E+1
-6.698E-1	7.711E+0	1.441E+1
-6.698E-1	7.607E+0	1.470E+1
-6.715E-1	7.711E+0	1.452E+1
-6.682E-1	7.711E+0	1.449E+1
-6.666E-1	7.688E+0	1.449E+1
-6.715E-1	7.604E+0	1.449E+1
-6.715E-1	7.730E+0	1.448E+1
-6.698E-1	7.678E+0	1.456E+1
-6.682E-1	7.698E+0	1.443E+1
-6.698E-1	7.685E+0	1.444E+1
-6.666E-1	7.669E+0	1.451E+1
-6.682E-1	7.766E+0	1.456E+1
-6.715E-1	7.721E+0	1.446E+1
-6.682E-1	7.756E+0	1.441E+1
-6.698E-1	7.760E+0	1.457E+1
-6.715E-1	7.691E+0	1.453E+1
-6.698E-1	7.753E+0	1.455E+1
-6.715E-1	7.802E+0	1.452E+1
-6.715E-1	7.698E+0	1.458E+1
-6.650E-1	7.750E+0	1.444E+1
-6.682E-1	7.708E+0	1.459E+1
-6.698E-1	7.607E+0	1.437E+1
-6.682E-1	7.675E+0	1.437E+1
-6.682E-1	7.688E+0	1.462E+1
-6.682E-1	7.688E+0	1.454E+1
-6.715E-1	7.711E+0	1.454E+1
-6.666E-1	7.685E+0	1.444E+1
-6.682E-1	7.669E+0	1.450E+1
-6.666E-1	7.617E+0	1.443E+1
-6.682E-1	7.701E+0	1.448E+1
-6.715E-1	7.792E+0	1.459E+1
-6.666E-1	7.617E+0	1.465E+1
-6.682E-1	7.792E+0	1.451E+1
-6.698E-1	7.682E+0	1.447E+1
-6.698E-1	7.805E+0	1.454E+1
-6.682E-1	7.734E+0	1.455E+1
-6.682E-1	7.763E+0	1.447E+1
-6.698E-1	7.675E+0	1.463E+1
-6.698E-1	7.568E+0	1.442E+1
-6.682E-1	7.623E+0	1.464E+1
-6.698E-1	7.769E+0	1.452E+1
-6.698E-1	7.821E+0	1.460E+1
-6.682E-1	7.805E+0	1.467E+1
-6.650E-1	7.711E+0	1.457E+1
-6.698E-1	7.643E+0	1.445E+1
-6.698E-1	7.711E+0	1.460E+1
-6.715E-1	7.860E+0	1.451E+1
-6.698E-1	7.756E+0	1.460E+1
-6.698E-1	7.640E+0	1.457E+1
-6.698E-1	7.747E+0	1.455E+1
-6.698E-1	7.717E+0	1.441E+1
-6.698E-1	7.640E+0	1.443E+1
-6.698E-1	7.828E+0	1.440E+1
-6.682E-1	7.730E+0	1.459E+1
-6.698E-1	7.685E+0	1.460E+1
-6.666E-1	7.795E+0	1.465E+1
-6.715E-1	7.717E+0	1.443E+1
-6.666E-1	7.727E+0	1.451E+1
-6.682E-1	7.633E+0	1.451E+1
-6.682E-1	7.698E+0	1.447E+1
-6.682E-1	7.740E+0	1.442E+1
-6.731E-1	7.701E+0	1.459E+1
-6.715E-1	7.701E+0	1.441E+1
-6.698E-1	7.675E+0	1.446E+1
-6.698E-1	7.760E+0	1.443E+1
-6.698E-1	7.695E+0	1.443E+1
-6.682E-1	7.756E+0	1.456E+1
-6.682E-1	7.808E+0	1.435E+1
-6.682E-1	7.704E+0	1.448E+1
-6.682E-1	7.627E+0	1.459E+1
-6.698E-1	7.672E+0	1.459E+1
-6.698E-1	7.640E+0	1.453E+1
-6.698E-1	7.678E+0	1.443E+1
-6.698E-1	7.740E+0	1.444E+1
-6.698E-1	7.701E+0	1.451E+1
-6.666E-1	7.643E+0	1.456E+1
-6.682E-1	7.717E+0	1.449E+1
-6.715E-1	7.737E+0	1.434E+1
-6.666E-1	7.792E+0	1.457E+1
-6.666E-1	7.701E+0	1.455E+1
-6.682E-1	7.597E+0	1.445E+1
-6.731E-1	7.747E+0	1.457E+1
-6.698E-1	7.743E+0	1.443E+1
-6.698E-1	7.701E+0	1.446E+1
-6.682E-1	7.708E+0	1.441E+1
-6.698E-1	7.737E+0	1.459E+1
-6.698E-1	7.588E+0	1.456E+1
-6.698E-1	7.685E+0	1.453E+1
-6.698E-1	7.737E+0	1.447E+1
-6.731E-1	7.769E+0	1.451E+1
-6.731E-1	7.737E+0	1.450E+1
-6.698E-1	7.656E+0	1.447E+1
-6.715E-1	7.750E+0	1.453E+1
-6.715E-1	7.711E+0	1.452E+1
-6.698E-1	7.704E+0	1.460E+1
-6.682E-1	7.724E+0	1.457E+1
-6.698E-1	7.701E+0	1.442E+1
-6.715E-1	7.740E+0	1.453E+1
-6.731E-1	7.714E+0	1.457E+1
-6.682E-1	7.753E+0	1.444E+1
[truncated: 34,678 more rows]
