# Supplementary material for: Improved ANAP incorporation and VCF analysis reveal details of P2X7 current facilitation and a limited conformational interplay between ATP binding and the intracellular ballast domain
Source: eLife. 2023 Jan 4;12:e82479. doi: 10.7554/eLife.82479 (PMC9859053; doi:10.7554/eLife.82479)
Supplement: Figure 5—figure supplement 3—source data 2. [file elife-82479-fig5-figsupp3-data2.zip › Figure-5_figure-supplement-3_source-data-2/DeltaCaM/l22/24.csv]

-1.297E-1	1.283E+1	2.775E+1
-1.313E-1	1.292E+1	2.776E+1
-1.265E-1	1.289E+1	2.781E+1
-1.281E-1	1.269E+1	2.769E+1
-1.297E-1	1.276E+1	2.800E+1
-1.265E-1	1.289E+1	2.783E+1
-1.249E-1	1.279E+1	2.784E+1
-1.232E-1	1.283E+1	2.796E+1
-1.330E-1	1.270E+1	2.773E+1
-1.281E-1	1.278E+1	2.781E+1
-1.216E-1	1.287E+1	2.789E+1
-1.265E-1	1.286E+1	2.770E+1
-1.330E-1	1.263E+1	2.778E+1
-1.281E-1	1.264E+1	2.786E+1
-1.281E-1	1.287E+1	2.795E+1
-1.281E-1	1.289E+1	2.781E+1
-1.281E-1	1.292E+1	2.767E+1
-1.265E-1	1.270E+1	2.801E+1
-1.232E-1	1.283E+1	2.799E+1
-1.281E-1	1.274E+1	2.784E+1
-1.313E-1	1.277E+1	2.777E+1
-1.265E-1	1.286E+1	2.801E+1
-1.216E-1	1.289E+1	2.791E+1
-1.265E-1	1.281E+1	2.758E+1
-1.249E-1	1.267E+1	2.780E+1
-1.281E-1	1.293E+1	2.777E+1
-1.249E-1	1.282E+1	2.762E+1
-1.265E-1	1.271E+1	2.761E+1
-1.265E-1	1.278E+1	2.801E+1
-1.281E-1	1.281E+1	2.773E+1
-1.249E-1	1.275E+1	2.795E+1
-1.281E-1	1.272E+1	2.774E+1
-1.313E-1	1.286E+1	2.780E+1
-1.297E-1	1.281E+1	2.797E+1
-1.249E-1	1.286E+1	2.799E+1
-1.232E-1	1.281E+1	2.811E+1
-1.297E-1	1.285E+1	2.777E+1
-1.265E-1	1.292E+1	2.769E+1
-1.281E-1	1.290E+1	2.799E+1
-1.249E-1	1.275E+1	2.787E+1
-1.297E-1	1.286E+1	2.791E+1
-1.265E-1	1.273E+1	2.780E+1
-1.249E-1	1.277E+1	2.790E+1
-1.232E-1	1.287E+1	2.779E+1
-1.281E-1	1.279E+1	2.801E+1
-1.281E-1	1.276E+1	2.781E+1
-1.249E-1	1.280E+1	2.774E+1
-1.249E-1	1.284E+1	2.788E+1
-1.297E-1	1.281E+1	2.783E+1
-1.265E-1	1.296E+1	2.789E+1
-1.216E-1	1.276E+1	2.790E+1
-1.265E-1	1.272E+1	2.779E+1
-1.281E-1	1.283E+1	2.793E+1
-1.281E-1	1.292E+1	2.800E+1
-1.216E-1	1.277E+1	2.790E+1
-1.265E-1	1.279E+1	2.762E+1
-1.281E-1	1.277E+1	2.781E+1
-1.297E-1	1.278E+1	2.780E+1
-1.232E-1	1.287E+1	2.785E+1
-1.265E-1	1.281E+1	2.786E+1
-1.265E-1	1.278E+1	2.753E+1
-1.297E-1	1.274E+1	2.800E+1
-1.216E-1	1.289E+1	2.778E+1
-1.265E-1	1.286E+1	2.771E+1
-1.297E-1	1.276E+1	2.779E+1
-1.281E-1	1.271E+1	2.795E+1
-1.232E-1	1.304E+1	2.807E+1
-1.216E-1	1.271E+1	2.804E+1
-1.249E-1	1.272E+1	2.786E+1
-1.249E-1	1.264E+1	2.793E+1
-1.249E-1	1.286E+1	2.793E+1
-1.265E-1	1.286E+1	2.775E+1
-1.265E-1	1.289E+1	2.801E+1
-1.281E-1	1.276E+1	2.777E+1
-1.200E-1	1.273E+1	2.806E+1
-1.249E-1	1.294E+1	2.790E+1
-1.297E-1	1.270E+1	2.792E+1
-1.265E-1	1.280E+1	2.774E+1
-1.216E-1	1.284E+1	2.774E+1
-1.232E-1	1.281E+1	2.785E+1
-1.313E-1	1.297E+1	2.789E+1
-1.265E-1	1.284E+1	2.803E+1
-1.232E-1	1.290E+1	2.788E+1
-1.249E-1	1.282E+1	2.794E+1
-1.297E-1	1.276E+1	2.781E+1
-1.281E-1	1.287E+1	2.788E+1
-1.200E-1	1.281E+1	2.789E+1
-1.249E-1	1.286E+1	2.766E+1
-1.297E-1	1.286E+1	2.782E+1
-1.265E-1	1.281E+1	2.803E+1
-1.249E-1	1.288E+1	2.790E+1
-1.265E-1	1.270E+1	2.805E+1
-1.265E-1	1.283E+1	2.782E+1
-1.249E-1	1.283E+1	2.806E+1
-1.232E-1	1.284E+1	2.783E+1
-1.249E-1	1.292E+1	2.796E+1
-1.281E-1	1.283E+1	2.775E+1
-1.265E-1	1.288E+1	2.801E+1
-1.232E-1	1.279E+1	2.789E+1
-1.232E-1	1.287E+1	2.792E+1
-1.281E-1	1.291E+1	2.788E+1
-1.265E-1	1.280E+1	2.795E+1
-1.232E-1	1.276E+1	2.803E+1
-1.232E-1	1.274E+1	2.785E+1
-1.297E-1	1.275E+1	2.799E+1
-1.249E-1	1.286E+1	2.785E+1
-1.232E-1	1.285E+1	2.786E+1
-1.249E-1	1.284E+1	2.795E+1
-1.265E-1	1.283E+1	2.774E+1
-1.249E-1	1.272E+1	2.814E+1
-1.249E-1	1.284E+1	2.777E+1
-1.232E-1	1.279E+1	2.796E+1
-1.297E-1	1.285E+1	2.782E+1
-1.281E-1	1.296E+1	2.790E+1
-1.216E-1	1.284E+1	2.789E+1
-1.249E-1	1.288E+1	2.775E+1
-1.297E-1	1.287E+1	2.788E+1
-1.265E-1	1.280E+1	2.799E+1
-1.216E-1	1.290E+1	2.779E+1
-1.249E-1	1.274E+1	2.796E+1
-1.281E-1	1.299E+1	2.806E+1
-1.281E-1	1.299E+1	2.806E+1
-1.216E-1	1.287E+1	2.799E+1
-1.232E-1	1.282E+1	2.797E+1
-1.265E-1	1.289E+1	2.803E+1
-1.281E-1	1.287E+1	2.802E+1
-1.200E-1	1.288E+1	2.787E+1
-1.249E-1	1.286E+1	2.775E+1
-1.281E-1	1.273E+1	2.779E+1
-1.265E-1	1.295E+1	2.774E+1
-1.232E-1	1.281E+1	2.797E+1
-1.216E-1	1.280E+1	2.780E+1
-1.281E-1	1.280E+1	2.782E+1
-1.249E-1	1.265E+1	2.783E+1
-1.232E-1	1.282E+1	2.792E+1
-1.249E-1	1.285E+1	2.765E+1
-1.265E-1	1.278E+1	2.772E+1
-1.265E-1	1.289E+1	2.793E+1
-1.216E-1	1.286E+1	2.787E+1
-1.265E-1	1.271E+1	2.777E+1
-1.281E-1	1.281E+1	2.778E+1
-1.281E-1	1.292E+1	2.769E+1
-1.232E-1	1.286E+1	2.801E+1
-1.249E-1	1.289E+1	2.775E+1
-1.249E-1	1.275E+1	2.800E+1
-1.232E-1	1.279E+1	2.790E+1
-1.216E-1	1.272E+1	2.787E+1
-1.265E-1	1.275E+1	2.798E+1
-1.265E-1	1.283E+1	2.776E+1
-1.249E-1	1.294E+1	2.788E+1
-1.232E-1	1.285E+1	2.784E+1
-1.232E-1	1.272E+1	2.806E+1
-1.281E-1	1.276E+1	2.810E+1
-1.249E-1	1.283E+1	2.788E+1
-1.184E-1	1.299E+1	2.771E+1
-1.249E-1	1.285E+1	2.779E+1
-1.297E-1	1.288E+1	2.779E+1
-1.281E-1	1.279E+1	2.799E+1
-1.232E-1	1.287E+1	2.772E+1
-1.232E-1	1.281E+1	2.795E+1
-1.265E-1	1.284E+1	2.776E+1
-1.281E-1	1.276E+1	2.789E+1
-1.216E-1	1.269E+1	2.789E+1
-1.232E-1	1.285E+1	2.795E+1
-1.281E-1	1.280E+1	2.793E+1
-1.281E-1	1.284E+1	2.801E+1
-1.232E-1	1.287E+1	2.789E+1
-1.232E-1	1.286E+1	2.807E+1
-1.265E-1	1.289E+1	2.774E+1
-1.265E-1	1.279E+1	2.765E+1
-1.216E-1	1.276E+1	2.782E+1
-1.249E-1	1.279E+1	2.783E+1
-1.281E-1	1.289E+1	2.800E+1
-1.249E-1	1.301E+1	2.765E+1
-1.216E-1	1.283E+1	2.773E+1
-1.249E-1	1.271E+1	2.784E+1
-1.297E-1	1.277E+1	2.779E+1
-1.249E-1	1.282E+1	2.791E+1
-1.216E-1	1.274E+1	2.793E+1
-1.232E-1	1.267E+1	2.784E+1
-1.297E-1	1.285E+1	2.781E+1
-1.265E-1	1.286E+1	2.784E+1
-1.216E-1	1.284E+1	2.778E+1
-1.216E-1	1.273E+1	2.786E+1
-1.297E-1	1.280E+1	2.802E+1
-1.281E-1	1.281E+1	2.774E+1
-1.216E-1	1.282E+1	2.792E+1
-1.216E-1	1.284E+1	2.788E+1
-1.265E-1	1.280E+1	2.791E+1
-1.265E-1	1.284E+1	2.770E+1
-1.200E-1	1.287E+1	2.779E+1
-1.200E-1	1.285E+1	2.774E+1
-1.281E-1	1.274E+1	2.789E+1
-1.265E-1	1.287E+1	2.787E+1
-1.200E-1	1.289E+1	2.783E+1
-1.249E-1	1.290E+1	2.789E+1
-1.281E-1	1.295E+1	2.788E+1
-1.249E-1	1.276E+1	2.773E+1
-1.232E-1	1.276E+1	2.789E+1
-1.249E-1	1.290E+1	2.771E+1
-1.265E-1	1.279E+1	2.802E+1
-1.249E-1	1.270E+1	2.776E+1
-1.249E-1	1.281E+1	2.773E+1
-1.200E-1	1.276E+1	2.761E+1
-1.297E-1	1.293E+1	2.776E+1
-1.249E-1	1.293E+1	2.785E+1
-1.184E-1	1.281E+1	2.773E+1
-1.249E-1	1.293E+1	2.799E+1
-1.265E-1	1.298E+1	2.783E+1
-1.249E-1	1.294E+1	2.792E+1
-1.216E-1	1.290E+1	2.796E+1
-1.216E-1	1.279E+1	2.772E+1
-1.265E-1	1.289E+1	2.776E+1
-1.265E-1	1.283E+1	2.781E+1
-1.216E-1	1.277E+1	2.776E+1
-1.249E-1	1.264E+1	2.778E+1
-1.249E-1	1.274E+1	2.788E+1
-1.216E-1	1.289E+1	2.785E+1
-1.232E-1	1.285E+1	2.777E+1
-1.232E-1	1.268E+1	2.778E+1
-1.281E-1	1.271E+1	2.782E+1
-1.249E-1	1.277E+1	2.789E+1
-1.216E-1	1.280E+1	2.778E+1
-1.200E-1	1.280E+1	2.783E+1
-1.249E-1	1.274E+1	2.792E+1
-1.249E-1	1.276E+1	2.783E+1
-1.216E-1	1.286E+1	2.780E+1
-1.232E-1	1.305E+1	2.780E+1
-1.265E-1	1.296E+1	2.796E+1
-1.265E-1	1.275E+1	2.785E+1
-1.216E-1	1.277E+1	2.791E+1
-1.232E-1	1.284E+1	2.787E+1
-1.265E-1	1.283E+1	2.783E+1
-1.265E-1	1.277E+1	2.778E+1
-1.200E-1	1.279E+1	2.779E+1
-1.232E-1	1.286E+1	2.775E+1
-1.281E-1	1.294E+1	2.787E+1
-1.265E-1	1.277E+1	2.771E+1
-1.232E-1	1.284E+1	2.792E+1
-1.200E-1	1.281E+1	2.790E+1
-1.249E-1	1.291E+1	2.782E+1
-1.216E-1	1.281E+1	2.791E+1
-1.200E-1	1.292E+1	2.776E+1
-1.232E-1	1.276E+1	2.779E+1
-1.281E-1	1.282E+1	2.784E+1
-1.265E-1	1.292E+1	2.762E+1
-1.216E-1	1.280E+1	2.790E+1
-1.265E-1	1.287E+1	2.802E+1
-1.249E-1	1.273E+1	2.775E+1
-1.265E-1	1.283E+1	2.793E+1
-1.184E-1	1.278E+1	2.794E+1
-1.249E-1	1.290E+1	2.768E+1
-1.249E-1	1.278E+1	2.771E+1
-1.232E-1	1.277E+1	2.792E+1
-1.200E-1	1.289E+1	2.794E+1
-1.232E-1	1.281E+1	2.769E+1
-1.265E-1	1.269E+1	2.784E+1
-1.265E-1	1.277E+1	2.806E+1
-1.184E-1	1.276E+1	2.794E+1
-1.232E-1	1.283E+1	2.792E+1
-1.281E-1	1.289E+1	2.772E+1
-1.249E-1	1.284E+1	2.797E+1
-1.200E-1	1.277E+1	2.790E+1
-1.216E-1	1.278E+1	2.787E+1
-1.281E-1	1.283E+1	2.780E+1
-1.216E-1	1.267E+1	2.795E+1
-1.265E-1	1.281E+1	2.794E+1
-1.232E-1	1.286E+1	2.786E+1
-1.265E-1	1.285E+1	2.802E+1
-1.249E-1	1.289E+1	2.793E+1
-1.200E-1	1.287E+1	2.804E+1
-1.216E-1	1.272E+1	2.800E+1
-1.249E-1	1.276E+1	2.794E+1
-1.232E-1	1.273E+1	2.778E+1
-1.200E-1	1.269E+1	2.771E+1
-1.216E-1	1.276E+1	2.776E+1
-1.281E-1	1.281E+1	2.775E+1
-1.232E-1	1.271E+1	2.785E+1
-1.216E-1	1.281E+1	2.789E+1
-1.216E-1	1.273E+1	2.790E+1
-1.281E-1	1.276E+1	2.757E+1
-1.249E-1	1.291E+1	2.803E+1
-1.216E-1	1.275E+1	2.796E+1
-1.216E-1	1.277E+1	2.813E+1
-1.281E-1	1.292E+1	2.788E+1
-1.249E-1	1.286E+1	2.786E+1
-1.216E-1	1.291E+1	2.782E+1
-1.232E-1	1.282E+1	2.801E+1
-1.265E-1	1.274E+1	2.770E+1
-1.265E-1	1.296E+1	2.777E+1
-1.200E-1	1.280E+1	2.786E+1
-1.249E-1	1.279E+1	2.800E+1
-1.249E-1	1.275E+1	2.807E+1
-1.232E-1	1.280E+1	2.789E+1
-1.216E-1	1.288E+1	2.789E+1
-1.232E-1	1.273E+1	2.794E+1
-1.281E-1	1.283E+1	2.785E+1
-1.265E-1	1.279E+1	2.813E+1
-1.200E-1	1.283E+1	2.799E+1
-1.232E-1	1.291E+1	2.775E+1
-1.249E-1	1.280E+1	2.762E+1
-1.249E-1	1.271E+1	2.777E+1
-1.200E-1	1.279E+1	2.789E+1
-1.249E-1	1.275E+1	2.788E+1
-1.265E-1	1.283E+1	2.790E+1
-1.232E-1	1.274E+1	2.793E+1
-1.200E-1	1.284E+1	2.792E+1
-1.216E-1	1.272E+1	2.782E+1
-1.265E-1	1.281E+1	2.799E+1
-1.216E-1	1.270E+1	2.760E+1
-1.216E-1	1.285E+1	2.807E+1
-1.249E-1	1.279E+1	2.778E+1
-1.249E-1	1.283E+1	2.760E+1
-1.216E-1	1.260E+1	2.776E+1
-1.184E-1	1.280E+1	2.789E+1
-1.232E-1	1.296E+1	2.787E+1
-1.265E-1	1.274E+1	2.773E+1
-1.249E-1	1.269E+1	2.789E+1
-1.216E-1	1.288E+1	2.804E+1
-1.216E-1	1.286E+1	2.800E+1
-1.265E-1	1.285E+1	2.764E+1
-1.281E-1	1.292E+1	2.788E+1
-1.200E-1	1.294E+1	2.785E+1
-1.216E-1	1.293E+1	2.780E+1
-1.249E-1	1.264E+1	2.771E+1
-1.249E-1	1.280E+1	2.784E+1
-1.216E-1	1.294E+1	2.803E+1
-1.216E-1	1.286E+1	2.780E+1
-1.281E-1	1.270E+1	2.780E+1
-1.232E-1	1.285E+1	2.795E+1
-1.200E-1	1.269E+1	2.787E+1
-1.200E-1	1.280E+1	2.777E+1
-1.281E-1	1.284E+1	2.780E+1
-1.249E-1	1.285E+1	2.772E+1
-1.216E-1	1.274E+1	2.784E+1
-1.216E-1	1.291E+1	2.766E+1
-1.265E-1	1.275E+1	2.790E+1
-1.249E-1	1.288E+1	2.776E+1
-1.184E-1	1.277E+1	2.790E+1
-1.232E-1	1.275E+1	2.775E+1
-1.265E-1	1.288E+1	2.774E+1
-1.232E-1	1.279E+1	2.769E+1
-1.200E-1	1.278E+1	2.782E+1
-1.216E-1	1.290E+1	2.785E+1
-1.249E-1	1.284E+1	2.771E+1
-1.265E-1	1.271E+1	2.768E+1
-1.200E-1	1.289E+1	2.776E+1
-1.249E-1	1.271E+1	2.776E+1
-1.265E-1	1.273E+1	2.793E+1
-1.265E-1	1.275E+1	2.789E+1
-1.216E-1	1.290E+1	2.781E+1
-1.216E-1	1.278E+1	2.795E+1
-1.265E-1	1.284E+1	2.779E+1
-1.249E-1	1.284E+1	2.790E+1
-1.216E-1	1.292E+1	2.799E+1
-1.216E-1	1.280E+1	2.791E+1
-1.232E-1	1.271E+1	2.757E+1
-1.216E-1	1.281E+1	2.773E+1
-1.200E-1	1.283E+1	2.789E+1
-1.232E-1	1.279E+1	2.800E+1
-1.249E-1	1.286E+1	2.765E+1
-1.216E-1	1.287E+1	2.802E+1
-1.200E-1	1.275E+1	2.782E+1
-1.216E-1	1.276E+1	2.805E+1
-1.265E-1	1.286E+1	2.781E+1
-1.249E-1	1.273E+1	2.789E+1
-1.184E-1	1.288E+1	2.787E+1
-1.232E-1	1.280E+1	2.801E+1
-1.281E-1	1.280E+1	2.782E+1
-1.265E-1	1.283E+1	2.777E+1
-1.216E-1	1.273E+1	2.791E+1
-1.200E-1	1.279E+1	2.767E+1
-1.249E-1	1.273E+1	2.775E+1
-1.232E-1	1.285E+1	2.783E+1
-1.200E-1	1.279E+1	2.790E+1
-1.232E-1	1.296E+1	2.798E+1
-1.265E-1	1.283E+1	2.789E+1
-1.232E-1	1.287E+1	2.773E+1
-1.232E-1	1.276E+1	2.781E+1
-1.216E-1	1.269E+1	2.793E+1
-1.200E-1	1.280E+1	2.772E+1
-1.200E-1	1.270E+1	2.791E+1
-1.184E-1	1.292E+1	2.788E+1
-1.216E-1	1.275E+1	2.774E+1
-1.265E-1	1.280E+1	2.788E+1
-1.249E-1	1.278E+1	2.769E+1
-1.200E-1	1.287E+1	2.794E+1
-1.216E-1	1.274E+1	2.768E+1
-1.232E-1	1.285E+1	2.782E+1
-1.216E-1	1.283E+1	2.795E+1
-1.200E-1	1.282E+1	2.790E+1
-1.216E-1	1.288E+1	2.787E+1
-1.265E-1	1.289E+1	2.781E+1
-1.216E-1	1.276E+1	2.778E+1
-1.200E-1	1.291E+1	2.764E+1
-1.232E-1	1.279E+1	2.781E+1
-1.249E-1	1.300E+1	2.804E+1
-1.232E-1	1.282E+1	2.792E+1
-1.216E-1	1.268E+1	2.781E+1
-1.216E-1	1.283E+1	2.772E+1
-1.232E-1	1.283E+1	2.783E+1
-1.249E-1	1.286E+1	2.777E+1
-1.200E-1	1.277E+1	2.783E+1
-1.216E-1	1.292E+1	2.785E+1
-1.249E-1	1.287E+1	2.801E+1
-1.232E-1	1.266E+1	2.766E+1
-1.216E-1	1.280E+1	2.782E+1
-1.200E-1	1.284E+1	2.782E+1
-1.265E-1	1.292E+1	2.778E+1
-1.232E-1	1.274E+1	2.801E+1
-1.200E-1	1.281E+1	2.785E+1
-1.232E-1	1.283E+1	2.781E+1
-1.281E-1	1.278E+1	2.766E+1
-1.265E-1	1.282E+1	2.776E+1
-1.200E-1	1.292E+1	2.782E+1
-1.216E-1	1.296E+1	2.778E+1
-1.249E-1	1.298E+1	2.784E+1
-1.232E-1	1.280E+1	2.789E+1
-1.200E-1	1.284E+1	2.786E+1
-1.200E-1	1.277E+1	2.779E+1
-1.249E-1	1.299E+1	2.780E+1
-1.249E-1	1.268E+1	2.768E+1
-1.232E-1	1.280E+1	2.798E+1
-1.200E-1	1.284E+1	2.774E+1
-1.265E-1	1.277E+1	2.783E+1
-1.249E-1	1.269E+1	2.784E+1
-1.200E-1	1.287E+1	2.795E+1
-1.249E-1	1.279E+1	2.780E+1
-1.265E-1	1.285E+1	2.779E+1
-1.249E-1	1.278E+1	2.781E+1
-1.184E-1	1.295E+1	2.784E+1
-1.216E-1	1.278E+1	2.783E+1
-1.232E-1	1.284E+1	2.774E+1
-1.216E-1	1.281E+1	2.773E+1
-1.232E-1	1.275E+1	2.811E+1
-1.216E-1	1.283E+1	2.796E+1
-1.265E-1	1.278E+1	2.767E+1
-1.249E-1	1.278E+1	2.780E+1
-1.200E-1	1.270E+1	2.784E+1
-1.232E-1	1.269E+1	2.788E+1
-1.249E-1	1.281E+1	2.780E+1
-1.216E-1	1.275E+1	2.778E+1
-1.200E-1	1.281E+1	2.785E+1
-1.200E-1	1.282E+1	2.803E+1
-1.216E-1	1.292E+1	2.785E+1
-1.249E-1	1.276E+1	2.774E+1
-1.200E-1	1.293E+1	2.785E+1
-1.200E-1	1.280E+1	2.790E+1
-1.232E-1	1.278E+1	2.793E+1
-1.249E-1	1.289E+1	2.776E+1
-1.184E-1	1.288E+1	2.793E+1
-1.216E-1	1.278E+1	2.790E+1
-1.232E-1	1.278E+1	2.784E+1
-1.249E-1	1.263E+1	2.776E+1
-1.184E-1	1.272E+1	2.793E+1
-1.200E-1	1.285E+1	2.783E+1
-1.249E-1	1.284E+1	2.788E+1
-1.249E-1	1.279E+1	2.787E+1
-1.184E-1	1.284E+1	2.790E+1
-1.232E-1	1.283E+1	2.774E+1
-1.249E-1	1.279E+1	2.768E+1
-1.232E-1	1.282E+1	2.764E+1
-1.200E-1	1.271E+1	2.782E+1
-1.200E-1	1.265E+1	2.790E+1
-1.249E-1	1.277E+1	2.774E+1
-1.232E-1	1.293E+1	2.805E+1
-1.184E-1	1.284E+1	2.762E+1
-1.216E-1	1.287E+1	2.809E+1
-1.265E-1	1.267E+1	2.786E+1
-1.249E-1	1.288E+1	2.778E+1
-1.167E-1	1.281E+1	2.769E+1
-1.216E-1	1.288E+1	2.783E+1
-1.216E-1	1.283E+1	2.766E+1
-1.232E-1	1.278E+1	2.799E+1
-1.184E-1	1.283E+1	2.791E+1
-1.216E-1	1.286E+1	2.779E+1
-1.249E-1	1.283E+1	2.784E+1
-1.216E-1	1.280E+1	2.772E+1
-1.216E-1	1.284E+1	2.800E+1
-1.216E-1	1.278E+1	2.792E+1
-1.265E-1	1.279E+1	2.783E+1
-1.200E-1	1.274E+1	2.785E+1
-1.216E-1	1.289E+1	2.777E+1
-1.216E-1	1.286E+1	2.784E+1
-1.232E-1	1.277E+1	2.810E+1
-1.216E-1	1.276E+1	2.785E+1
-1.184E-1	1.287E+1	2.781E+1
-1.232E-1	1.284E+1	2.773E+1
-1.249E-1	1.275E+1	2.766E+1
-1.216E-1	1.273E+1	2.784E+1
-1.184E-1	1.286E+1	2.792E+1
-1.216E-1	1.281E+1	2.773E+1
-1.249E-1	1.268E+1	2.766E+1
-1.200E-1	1.285E+1	2.798E+1
-1.184E-1	1.267E+1	2.793E+1
-1.232E-1	1.282E+1	2.793E+1
-1.265E-1	1.280E+1	2.766E+1
-1.249E-1	1.281E+1	2.808E+1
-1.200E-1	1.281E+1	2.787E+1
-1.216E-1	1.275E+1	2.789E+1
-1.249E-1	1.283E+1	2.788E+1
-1.232E-1	1.282E+1	2.792E+1
-1.184E-1	1.290E+1	2.786E+1
-1.200E-1	1.281E+1	2.786E+1
-1.249E-1	1.290E+1	2.777E+1
-1.232E-1	1.276E+1	2.790E+1
-1.184E-1	1.276E+1	2.798E+1
-1.200E-1	1.281E+1	2.763E+1
-1.249E-1	1.285E+1	2.793E+1
-1.200E-1	1.274E+1	2.788E+1
-1.184E-1	1.275E+1	2.774E+1
-1.249E-1	1.292E+1	2.795E+1
-1.216E-1	1.282E+1	2.769E+1
-1.232E-1	1.283E+1	2.778E+1
-1.216E-1	1.295E+1	2.763E+1
-1.216E-1	1.273E+1	2.778E+1
-1.265E-1	1.283E+1	2.779E+1
-1.232E-1	1.286E+1	2.802E+1
-1.167E-1	1.273E+1	2.776E+1
-1.200E-1	1.279E+1	2.796E+1
-1.232E-1	1.284E+1	2.813E+1
-1.216E-1	1.284E+1	2.782E+1
-1.167E-1	1.285E+1	2.781E+1
-1.184E-1	1.267E+1	2.778E+1
-1.249E-1	1.279E+1	2.763E+1
-1.232E-1	1.267E+1	2.787E+1
-1.200E-1	1.280E+1	2.778E+1
-1.200E-1	1.285E+1	2.789E+1
-1.265E-1	1.292E+1	2.782E+1
-1.216E-1	1.278E+1	2.771E+1
-1.200E-1	1.302E+1	2.788E+1
-1.200E-1	1.275E+1	2.784E+1
-1.265E-1	1.288E+1	2.775E+1
-1.216E-1	1.264E+1	2.773E+1
-1.184E-1	1.289E+1	2.778E+1
-1.184E-1	1.289E+1	2.764E+1
-1.265E-1	1.274E+1	2.788E+1
-1.249E-1	1.286E+1	2.776E+1
-1.184E-1	1.276E+1	2.773E+1
-1.216E-1	1.278E+1	2.783E+1
-1.216E-1	1.286E+1	2.787E+1
-1.216E-1	1.295E+1	2.777E+1
-1.184E-1	1.288E+1	2.797E+1
-1.184E-1	1.279E+1	2.789E+1
-1.249E-1	1.279E+1	2.788E+1
-1.216E-1	1.267E+1	2.783E+1
-1.167E-1	1.280E+1	2.766E+1
-1.216E-1	1.276E+1	2.773E+1
-1.232E-1	1.282E+1	2.779E+1
-1.216E-1	1.284E+1	2.793E+1
-1.184E-1	1.287E+1	2.822E+1
-1.200E-1	1.294E+1	2.787E+1
-1.232E-1	1.270E+1	2.776E+1
-1.216E-1	1.278E+1	2.787E+1
-1.184E-1	1.267E+1	2.772E+1
-1.232E-1	1.273E+1	2.776E+1
-1.216E-1	1.282E+1	2.777E+1
-1.232E-1	1.285E+1	2.789E+1
-1.184E-1	1.278E+1	2.775E+1
-1.216E-1	1.271E+1	2.770E+1
-1.281E-1	1.292E+1	2.778E+1
-1.232E-1	1.279E+1	2.783E+1
-1.200E-1	1.287E+1	2.774E+1
-1.184E-1	1.290E+1	2.773E+1
-1.249E-1	1.290E+1	2.800E+1
-1.232E-1	1.286E+1	2.778E+1
-1.167E-1	1.280E+1	2.799E+1
-1.216E-1	1.275E+1	2.755E+1
-1.249E-1	1.274E+1	2.793E+1
-1.216E-1	1.278E+1	2.793E+1
-1.167E-1	1.285E+1	2.782E+1
-1.200E-1	1.299E+1	2.771E+1
-1.232E-1	1.293E+1	2.786E+1
-1.200E-1	1.285E+1	2.788E+1
-1.216E-1	1.273E+1	2.786E+1
-1.167E-1	1.275E+1	2.776E+1
-1.216E-1	1.283E+1	2.782E+1
-1.232E-1	1.269E+1	2.791E+1
-1.167E-1	1.279E+1	2.772E+1
-1.184E-1	1.274E+1	2.781E+1
-1.249E-1	1.274E+1	2.792E+1
-1.216E-1	1.283E+1	2.772E+1
-1.167E-1	1.282E+1	2.781E+1
-1.200E-1	1.282E+1	2.769E+1
-1.249E-1	1.276E+1	2.794E+1
-1.200E-1	1.298E+1	2.765E+1
-1.184E-1	1.284E+1	2.803E+1
-1.200E-1	1.278E+1	2.796E+1
-1.216E-1	1.282E+1	2.774E+1
-1.200E-1	1.274E+1	2.763E+1
-1.151E-1	1.290E+1	2.779E+1
-1.167E-1	1.270E+1	2.789E+1
-1.232E-1	1.294E+1	2.789E+1
-1.232E-1	1.287E+1	2.795E+1
-1.167E-1	1.287E+1	2.778E+1
-1.184E-1	1.285E+1	2.790E+1
-1.232E-1	1.278E+1	2.782E+1
-1.216E-1	1.283E+1	2.783E+1
-1.167E-1	1.266E+1	2.773E+1
-1.200E-1	1.283E+1	2.767E+1
-1.216E-1	1.291E+1	2.792E+1
-1.184E-1	1.282E+1	2.788E+1
-1.200E-1	1.281E+1	2.803E+1
-1.184E-1	1.273E+1	2.790E+1
-1.216E-1	1.292E+1	2.800E+1
-1.216E-1	1.279E+1	2.785E+1
-1.135E-1	1.286E+1	2.784E+1
-1.216E-1	1.291E+1	2.759E+1
-1.216E-1	1.278E+1	2.796E+1
-1.216E-1	1.283E+1	2.779E+1
-1.184E-1	1.287E+1	2.790E+1
-1.200E-1	1.263E+1	2.789E+1
-1.216E-1	1.284E+1	2.794E+1
-1.249E-1	1.288E+1	2.784E+1
-1.200E-1	1.293E+1	2.791E+1
-1.216E-1	1.269E+1	2.779E+1
-1.232E-1	1.277E+1	2.780E+1
-1.216E-1	1.283E+1	2.773E+1
-1.184E-1	1.273E+1	2.776E+1
-1.200E-1	1.287E+1	2.797E+1
-1.216E-1	1.296E+1	2.780E+1
-1.232E-1	1.282E+1	2.793E+1
-1.200E-1	1.270E+1	2.765E+1
-1.200E-1	1.265E+1	2.784E+1
-1.232E-1	1.278E+1	2.785E+1
-1.200E-1	1.283E+1	2.771E+1
-1.167E-1	1.293E+1	2.801E+1
-1.216E-1	1.278E+1	2.792E+1
-1.216E-1	1.272E+1	2.780E+1
-1.216E-1	1.283E+1	2.775E+1
-1.184E-1	1.284E+1	2.774E+1
-1.200E-1	1.273E+1	2.770E+1
-1.232E-1	1.284E+1	2.794E+1
-1.200E-1	1.285E+1	2.787E+1
-1.167E-1	1.276E+1	2.791E+1
-1.184E-1	1.288E+1	2.771E+1
-1.249E-1	1.292E+1	2.786E+1
-1.232E-1	1.291E+1	2.788E+1
-1.151E-1	1.290E+1	2.793E+1
-1.216E-1	1.285E+1	2.764E+1
-1.249E-1	1.282E+1	2.783E+1
-1.232E-1	1.292E+1	2.775E+1
-1.184E-1	1.281E+1	2.793E+1
-1.167E-1	1.282E+1	2.784E+1
-1.216E-1	1.277E+1	2.781E+1
-1.216E-1	1.271E+1	2.777E+1
-1.135E-1	1.288E+1	2.775E+1
-1.200E-1	1.281E+1	2.775E+1
-1.232E-1	1.281E+1	2.784E+1
-1.216E-1	1.292E+1	2.778E+1
-1.200E-1	1.286E+1	2.783E+1
-1.167E-1	1.291E+1	2.780E+1
-1.249E-1	1.274E+1	2.795E+1
-1.200E-1	1.285E+1	2.790E+1
-1.184E-1	1.286E+1	2.776E+1
-1.232E-1	1.274E+1	2.791E+1
-1.232E-1	1.269E+1	2.787E+1
-1.200E-1	1.289E+1	2.786E+1
-1.184E-1	1.287E+1	2.779E+1
-1.184E-1	1.282E+1	2.776E+1
-1.216E-1	1.281E+1	2.809E+1
-1.216E-1	1.297E+1	2.776E+1
-1.167E-1	1.288E+1	2.798E+1
-1.232E-1	1.269E+1	2.780E+1
-1.232E-1	1.286E+1	2.755E+1
-1.216E-1	1.270E+1	2.794E+1
-1.184E-1	1.285E+1	2.783E+1
-1.184E-1	1.287E+1	2.777E+1
-1.265E-1	1.289E+1	2.775E+1
-1.216E-1	1.282E+1	2.788E+1
-1.184E-1	1.288E+1	2.783E+1
-1.184E-1	1.276E+1	2.788E+1
-1.249E-1	1.276E+1	2.792E+1
-1.200E-1	1.296E+1	2.782E+1
-1.167E-1	1.280E+1	2.764E+1
-1.184E-1	1.277E+1	2.781E+1
-1.200E-1	1.281E+1	2.795E+1
-1.200E-1	1.276E+1	2.782E+1
-1.184E-1	1.276E+1	2.774E+1
-1.200E-1	1.280E+1	2.778E+1
-1.200E-1	1.271E+1	2.785E+1
-1.232E-1	1.278E+1	2.794E+1
-1.184E-1	1.282E+1	2.770E+1
-1.184E-1	1.276E+1	2.797E+1
-1.216E-1	1.280E+1	2.795E+1
-1.184E-1	1.285E+1	2.785E+1
-1.184E-1	1.282E+1	2.774E+1
-1.184E-1	1.295E+1	2.779E+1
-1.232E-1	1.281E+1	2.778E+1
-1.184E-1	1.279E+1	2.784E+1
-1.167E-1	1.272E+1	2.794E+1
-1.184E-1	1.284E+1	2.775E+1
-1.249E-1	1.268E+1	2.784E+1
-1.216E-1	1.279E+1	2.776E+1
-1.167E-1	1.278E+1	2.776E+1
-1.184E-1	1.284E+1	2.776E+1
-1.249E-1	1.273E+1	2.785E+1
-1.216E-1	1.305E+1	2.791E+1
-1.184E-1	1.293E+1	2.786E+1
-1.167E-1	1.276E+1	2.790E+1
-1.216E-1	1.292E+1	2.798E+1
-1.216E-1	1.287E+1	2.778E+1
-1.151E-1	1.273E+1	2.774E+1
-1.167E-1	1.280E+1	2.772E+1
-1.232E-1	1.270E+1	2.782E+1
-1.232E-1	1.289E+1	2.790E+1
-1.151E-1	1.280E+1	2.782E+1
-1.200E-1	1.276E+1	2.787E+1
-1.232E-1	1.278E+1	2.802E+1
-1.167E-1	1.285E+1	2.783E+1
-1.200E-1	1.267E+1	2.775E+1
-1.200E-1	1.294E+1	2.784E+1
-1.216E-1	1.284E+1	2.784E+1
-1.216E-1	1.279E+1	2.790E+1
-1.167E-1	1.289E+1	2.789E+1
-1.167E-1	1.279E+1	2.787E+1
-1.200E-1	1.282E+1	2.775E+1
-1.200E-1	1.279E+1	2.779E+1
-1.184E-1	1.273E+1	2.772E+1
-1.167E-1	1.289E+1	2.776E+1
-1.232E-1	1.276E+1	2.787E+1
-1.216E-1	1.297E+1	2.770E+1
-1.184E-1	1.275E+1	2.786E+1
-1.184E-1	1.279E+1	2.785E+1
-1.216E-1	1.291E+1	2.794E+1
-1.200E-1	1.281E+1	2.768E+1
-1.184E-1	1.289E+1	2.788E+1
-1.184E-1	1.280E+1	2.776E+1
-1.232E-1	1.284E+1	2.782E+1
-1.184E-1	1.283E+1	2.784E+1
-1.216E-1	1.273E+1	2.787E+1
-1.167E-1	1.276E+1	2.786E+1
-1.232E-1	1.284E+1	2.765E+1
-1.184E-1	1.291E+1	2.764E+1
-1.167E-1	1.284E+1	2.764E+1
-1.167E-1	1.284E+1	2.778E+1
-1.216E-1	1.283E+1	2.784E+1
-1.184E-1	1.272E+1	2.776E+1
-1.167E-1	1.288E+1	2.798E+1
-1.167E-1	1.277E+1	2.772E+1
-1.216E-1	1.276E+1	2.797E+1
-1.232E-1	1.266E+1	2.785E+1
-1.184E-1	1.277E+1	2.789E+1
-1.200E-1	1.280E+1	2.772E+1
-1.216E-1	1.280E+1	2.787E+1
-1.216E-1	1.290E+1	2.795E+1
-1.151E-1	1.290E+1	2.781E+1
-1.184E-1	1.279E+1	2.783E+1
-1.216E-1	1.288E+1	2.780E+1
-1.232E-1	1.289E+1	2.773E+1
-1.200E-1	1.281E+1	2.781E+1
-1.184E-1	1.278E+1	2.775E+1
-1.200E-1	1.276E+1	2.787E+1
-1.200E-1	1.290E+1	2.790E+1
-1.167E-1	1.290E+1	2.786E+1
-1.167E-1	1.265E+1	2.793E+1
-1.216E-1	1.287E+1	2.787E+1
-1.184E-1	1.300E+1	2.776E+1
-1.135E-1	1.282E+1	2.796E+1
-1.200E-1	1.283E+1	2.776E+1
-1.200E-1	1.277E+1	2.782E+1
-1.216E-1	1.288E+1	2.773E+1
-1.184E-1	1.276E+1	2.770E+1
-1.167E-1	1.279E+1	2.782E+1
-1.200E-1	1.295E+1	2.774E+1
-1.200E-1	1.280E+1	2.769E+1
-1.184E-1	1.283E+1	2.797E+1
-1.232E-1	1.277E+1	2.800E+1
-1.216E-1	1.283E+1	2.763E+1
-1.216E-1	1.282E+1	2.766E+1
-1.167E-1	1.283E+1	2.782E+1
-1.184E-1	1.275E+1	2.777E+1
-1.216E-1	1.279E+1	2.780E+1
-1.216E-1	1.278E+1	2.782E+1
-1.167E-1	1.292E+1	2.789E+1
-1.216E-1	1.292E+1	2.801E+1
-1.200E-1	1.283E+1	2.774E+1
-1.216E-1	1.290E+1	2.798E+1
-1.135E-1	1.257E+1	2.765E+1
-1.167E-1	1.277E+1	2.778E+1
-1.216E-1	1.277E+1	2.784E+1
-1.200E-1	1.279E+1	2.776E+1
-1.135E-1	1.289E+1	2.768E+1
-1.167E-1	1.291E+1	2.763E+1
-1.216E-1	1.282E+1	2.778E+1
-1.184E-1	1.276E+1	2.781E+1
-1.135E-1	1.276E+1	2.769E+1
-1.200E-1	1.288E+1	2.802E+1
-1.216E-1	1.279E+1	2.778E+1
-1.216E-1	1.286E+1	2.788E+1
-1.167E-1	1.290E+1	2.773E+1
-1.184E-1	1.279E+1	2.775E+1
-1.216E-1	1.274E+1	2.797E+1
-1.216E-1	1.285E+1	2.788E+1
-1.167E-1	1.279E+1	2.791E+1
-1.216E-1	1.273E+1	2.758E+1
-1.232E-1	1.291E+1	2.790E+1
-1.200E-1	1.285E+1	2.785E+1
-1.184E-1	1.297E+1	2.790E+1
-1.167E-1	1.283E+1	2.780E+1
-1.232E-1	1.266E+1	2.770E+1
-1.216E-1	1.277E+1	2.791E+1
-1.167E-1	1.283E+1	2.768E+1
-1.184E-1	1.273E+1	2.780E+1
-1.184E-1	1.272E+1	2.780E+1
-1.200E-1	1.292E+1	2.785E+1
-1.167E-1	1.273E+1	2.794E+1
-1.167E-1	1.277E+1	2.779E+1
-1.232E-1	1.290E+1	2.787E+1
-1.232E-1	1.293E+1	2.779E+1
-1.184E-1	1.289E+1	2.794E+1
-1.200E-1	1.266E+1	2.772E+1
-1.216E-1	1.273E+1	2.788E+1
-1.216E-1	1.288E+1	2.772E+1
-1.135E-1	1.285E+1	2.785E+1
-1.184E-1	1.295E+1	2.801E+1
-1.200E-1	1.285E+1	2.790E+1
-1.200E-1	1.283E+1	2.790E+1
-1.151E-1	1.278E+1	2.793E+1
-1.184E-1	1.272E+1	2.783E+1
-1.200E-1	1.288E+1	2.801E+1
-1.200E-1	1.289E+1	2.773E+1
-1.184E-1	1.303E+1	2.781E+1
-1.200E-1	1.285E+1	2.767E+1
-1.167E-1	1.285E+1	2.803E+1
-1.249E-1	1.261E+1	2.774E+1
-1.167E-1	1.288E+1	2.804E+1
-1.167E-1	1.283E+1	2.778E+1
-1.232E-1	1.275E+1	2.765E+1
-1.216E-1	1.294E+1	2.766E+1
-1.151E-1	1.268E+1	2.801E+1
-1.184E-1	1.277E+1	2.769E+1
-1.200E-1	1.291E+1	2.788E+1
-1.232E-1	1.280E+1	2.782E+1
-1.167E-1	1.292E+1	2.783E+1
-1.184E-1	1.285E+1	2.769E+1
-1.167E-1	1.293E+1	2.789E+1
-1.184E-1	1.273E+1	2.779E+1
-1.151E-1	1.291E+1	2.789E+1
-1.151E-1	1.276E+1	2.790E+1
-1.265E-1	1.272E+1	2.787E+1
-1.200E-1	1.271E+1	2.773E+1
-1.151E-1	1.284E+1	2.765E+1
-1.167E-1	1.295E+1	2.790E+1
-1.200E-1	1.276E+1	2.773E+1
-1.216E-1	1.281E+1	2.779E+1
-1.151E-1	1.285E+1	2.766E+1
-1.184E-1	1.268E+1	2.795E+1
-1.200E-1	1.276E+1	2.793E+1
-1.200E-1	1.270E+1	2.788E+1
-1.151E-1	1.288E+1	2.775E+1
-1.151E-1	1.284E+1	2.788E+1
-1.200E-1	1.282E+1	2.773E+1
-1.200E-1	1.278E+1	2.776E+1
-1.119E-1	1.273E+1	2.805E+1
-1.167E-1	1.290E+1	2.759E+1
-1.232E-1	1.281E+1	2.785E+1
-1.167E-1	1.286E+1	2.784E+1
-1.151E-1	1.279E+1	2.793E+1
-1.167E-1	1.278E+1	2.784E+1
-1.200E-1	1.293E+1	2.787E+1
-1.200E-1	1.276E+1	2.780E+1
-1.151E-1	1.279E+1	2.775E+1
-1.200E-1	1.279E+1	2.780E+1
-1.216E-1	1.291E+1	2.765E+1
-1.200E-1	1.287E+1	2.783E+1
-1.151E-1	1.293E+1	2.782E+1
-1.184E-1	1.280E+1	2.781E+1
-1.184E-1	1.276E+1	2.789E+1
-1.200E-1	1.283E+1	2.794E+1
-1.151E-1	1.279E+1	2.774E+1
-1.167E-1	1.283E+1	2.780E+1
-1.232E-1	1.279E+1	2.789E+1
-1.200E-1	1.281E+1	2.763E+1
-1.135E-1	1.286E+1	2.779E+1
-1.216E-1	1.282E+1	2.772E+1
-1.216E-1	1.277E+1	2.780E+1
-1.184E-1	1.297E+1	2.806E+1
-1.167E-1	1.284E+1	2.772E+1
-1.184E-1	1.277E+1	2.767E+1
-1.232E-1	1.277E+1	2.779E+1
-1.184E-1	1.283E+1	2.779E+1
-1.167E-1	1.282E+1	2.804E+1
-1.151E-1	1.289E+1	2.788E+1
-1.232E-1	1.283E+1	2.771E+1
-1.200E-1	1.271E+1	2.774E+1
-1.151E-1	1.288E+1	2.789E+1
-1.184E-1	1.267E+1	2.789E+1
-1.216E-1	1.288E+1	2.764E+1
-1.200E-1	1.282E+1	2.784E+1
-1.167E-1	1.289E+1	2.780E+1
-1.184E-1	1.296E+1	2.783E+1
-1.216E-1	1.277E+1	2.778E+1
-1.184E-1	1.289E+1	2.788E+1
-1.167E-1	1.269E+1	2.780E+1
-1.200E-1	1.292E+1	2.804E+1
-1.232E-1	1.288E+1	2.803E+1
-1.200E-1	1.293E+1	2.794E+1
-1.151E-1	1.293E+1	2.776E+1
-1.167E-1	1.269E+1	2.783E+1
-1.232E-1	1.286E+1	2.782E+1
-1.184E-1	1.279E+1	2.802E+1
-1.151E-1	1.287E+1	2.774E+1
-1.167E-1	1.284E+1	2.789E+1
-1.232E-1	1.290E+1	2.783E+1
-1.184E-1	1.280E+1	2.780E+1
-1.167E-1	1.273E+1	2.789E+1
-1.184E-1	1.287E+1	2.796E+1
-1.216E-1	1.282E+1	2.800E+1
-1.216E-1	1.280E+1	2.770E+1
-1.167E-1	1.277E+1	2.783E+1
-1.151E-1	1.289E+1	2.795E+1
-1.232E-1	1.289E+1	2.797E+1
-1.167E-1	1.281E+1	2.776E+1
-1.119E-1	1.275E+1	2.774E+1
-1.184E-1	1.288E+1	2.760E+1
-1.216E-1	1.285E+1	2.795E+1
-1.167E-1	1.272E+1	2.772E+1
-1.151E-1	1.278E+1	2.772E+1
-1.151E-1	1.286E+1	2.762E+1
-1.216E-1	1.275E+1	2.765E+1
-1.200E-1	1.277E+1	2.773E+1
-1.151E-1	1.290E+1	2.751E+1
-1.184E-1	1.289E+1	2.776E+1
-1.232E-1	1.285E+1	2.775E+1
-1.200E-1	1.294E+1	2.791E+1
-1.184E-1	1.287E+1	2.789E+1
-1.184E-1	1.278E+1	2.781E+1
-1.216E-1	1.281E+1	2.801E+1
-1.200E-1	1.284E+1	2.790E+1
-1.151E-1	1.271E+1	2.781E+1
-1.151E-1	1.276E+1	2.758E+1
-1.200E-1	1.292E+1	2.786E+1
-1.216E-1	1.283E+1	2.791E+1
-1.151E-1	1.277E+1	2.792E+1
-1.167E-1	1.275E+1	2.792E+1
-1.184E-1	1.274E+1	2.777E+1
-1.200E-1	1.278E+1	2.778E+1
-1.135E-1	1.290E+1	2.777E+1
-1.184E-1	1.284E+1	2.795E+1
-1.184E-1	1.278E+1	2.763E+1
-1.200E-1	1.277E+1	2.786E+1
-1.119E-1	1.279E+1	2.783E+1
-1.151E-1	1.274E+1	2.808E+1
-1.200E-1	1.287E+1	2.820E+1
-1.200E-1	1.279E+1	2.774E+1
-1.167E-1	1.280E+1	2.802E+1
-1.151E-1	1.285E+1	2.765E+1
-1.216E-1	1.288E+1	2.783E+1
-1.184E-1	1.283E+1	2.797E+1
-1.151E-1	1.287E+1	2.788E+1
-1.167E-1	1.270E+1	2.788E+1
-1.232E-1	1.274E+1	2.776E+1
-1.200E-1	1.287E+1	2.762E+1
-1.167E-1	1.286E+1	2.777E+1
-1.167E-1	1.297E+1	2.789E+1
-1.200E-1	1.284E+1	2.770E+1
-1.184E-1	1.269E+1	2.767E+1
-1.151E-1	1.293E+1	2.786E+1
-1.151E-1	1.278E+1	2.761E+1
-1.200E-1	1.276E+1	2.790E+1
-1.184E-1	1.279E+1	2.786E+1
-1.135E-1	1.270E+1	2.784E+1
-1.151E-1	1.266E+1	2.789E+1
-1.216E-1	1.279E+1	2.798E+1
-1.200E-1	1.276E+1	2.769E+1
-1.135E-1	1.276E+1	2.771E+1
-1.151E-1	1.285E+1	2.776E+1
-1.167E-1	1.272E+1	2.772E+1
-1.216E-1	1.293E+1	2.787E+1
-1.151E-1	1.284E+1	2.781E+1
-1.167E-1	1.268E+1	2.799E+1
-1.184E-1	1.278E+1	2.781E+1
-1.200E-1	1.277E+1	2.797E+1
-1.135E-1	1.276E+1	2.791E+1
-1.151E-1	1.278E+1	2.763E+1
-1.184E-1	1.297E+1	2.777E+1
-1.184E-1	1.285E+1	2.792E+1
-1.184E-1	1.276E+1	2.781E+1
-1.184E-1	1.262E+1	2.802E+1
-1.200E-1	1.283E+1	2.780E+1
-1.216E-1	1.272E+1	2.760E+1
-1.167E-1	1.277E+1	2.778E+1
-1.167E-1	1.289E+1	2.802E+1
-1.167E-1	1.281E+1	2.765E+1
-1.200E-1	1.277E+1	2.774E+1
-1.151E-1	1.290E+1	2.785E+1
-1.167E-1	1.284E+1	2.758E+1
-1.216E-1	1.283E+1	2.785E+1
-1.200E-1	1.280E+1	2.784E+1
-1.167E-1	1.277E+1	2.798E+1
-1.119E-1	1.285E+1	2.789E+1
-1.184E-1	1.283E+1	2.776E+1
-1.167E-1	1.286E+1	2.776E+1
-1.135E-1	1.281E+1	2.785E+1
-1.200E-1	1.272E+1	2.803E+1
-1.184E-1	1.279E+1	2.777E+1
-1.184E-1	1.285E+1	2.778E+1
-1.184E-1	1.291E+1	2.770E+1
-1.151E-1	1.278E+1	2.785E+1
-1.184E-1	1.281E+1	2.791E+1
-1.184E-1	1.284E+1	2.770E+1
-1.167E-1	1.289E+1	2.774E+1
-1.167E-1	1.277E+1	2.776E+1
-1.200E-1	1.281E+1	2.783E+1
-1.167E-1	1.276E+1	2.790E+1
-1.135E-1	1.292E+1	2.785E+1
-1.167E-1	1.276E+1	2.785E+1
-1.184E-1	1.266E+1	2.783E+1
-1.151E-1	1.287E+1	2.799E+1
-1.151E-1	1.287E+1	2.778E+1
-1.167E-1	1.288E+1	2.781E+1
-1.200E-1	1.274E+1	2.783E+1
-1.167E-1	1.300E+1	2.784E+1
-1.167E-1	1.302E+1	2.784E+1
-1.184E-1	1.281E+1	2.769E+1
-1.151E-1	1.283E+1	2.780E+1
-1.151E-1	1.271E+1	2.780E+1
-1.151E-1	1.282E+1	2.764E+1
-1.167E-1	1.298E+1	2.759E+1
-1.184E-1	1.281E+1	2.793E+1
-1.184E-1	1.275E+1	2.781E+1
-1.135E-1	1.283E+1	2.785E+1
-1.184E-1	1.291E+1	2.785E+1
-1.200E-1	1.267E+1	2.782E+1
-1.151E-1	1.287E+1	2.781E+1
-1.119E-1	1.276E+1	2.777E+1
-1.184E-1	1.275E+1	2.802E+1
-1.184E-1	1.270E+1	2.792E+1
-1.184E-1	1.291E+1	2.784E+1
-1.103E-1	1.276E+1	2.798E+1
-1.167E-1	1.288E+1	2.775E+1
-1.184E-1	1.270E+1	2.774E+1
-1.200E-1	1.282E+1	2.771E+1
-1.103E-1	1.273E+1	2.747E+1
-1.184E-1	1.296E+1	2.779E+1
-1.216E-1	1.290E+1	2.781E+1
-1.184E-1	1.289E+1	2.781E+1
-1.135E-1	1.280E+1	2.791E+1
-1.167E-1	1.278E+1	2.781E+1
-1.184E-1	1.277E+1	2.781E+1
-1.200E-1	1.279E+1	2.770E+1
-1.167E-1	1.282E+1	2.780E+1
-1.167E-1	1.290E+1	2.788E+1
-1.167E-1	1.289E+1	2.773E+1
-1.167E-1	1.287E+1	2.778E+1
-1.119E-1	1.284E+1	2.779E+1
-1.167E-1	1.291E+1	2.783E+1
-1.200E-1	1.262E+1	2.784E+1
-1.167E-1	1.276E+1	2.790E+1
-1.151E-1	1.280E+1	2.803E+1
-1.151E-1	1.275E+1	2.767E+1
-1.184E-1	1.278E+1	2.765E+1
-1.167E-1	1.284E+1	2.785E+1
-1.151E-1	1.279E+1	2.795E+1
-1.167E-1	1.284E+1	2.784E+1
-1.200E-1	1.298E+1	2.784E+1
-1.200E-1	1.286E+1	2.778E+1
-1.151E-1	1.271E+1	2.786E+1
-1.119E-1	1.273E+1	2.793E+1
-1.200E-1	1.293E+1	2.773E+1
-1.200E-1	1.273E+1	2.771E+1
-1.151E-1	1.282E+1	2.792E+1
-1.135E-1	1.288E+1	2.780E+1
-1.200E-1	1.279E+1	2.752E+1
-1.167E-1	1.287E+1	2.782E+1
-1.167E-1	1.283E+1	2.766E+1
-1.167E-1	1.278E+1	2.770E+1
-1.200E-1	1.279E+1	2.771E+1
-1.184E-1	1.287E+1	2.773E+1
-1.119E-1	1.289E+1	2.783E+1
-1.151E-1	1.289E+1	2.784E+1
-1.184E-1	1.278E+1	2.790E+1
-1.184E-1	1.291E+1	2.797E+1
-1.135E-1	1.282E+1	2.788E+1
-1.151E-1	1.283E+1	2.786E+1
-1.184E-1	1.277E+1	2.774E+1
-1.184E-1	1.284E+1	2.786E+1
-1.135E-1	1.272E+1	2.781E+1
-1.167E-1	1.291E+1	2.794E+1
-1.184E-1	1.293E+1	2.779E+1
-1.167E-1	1.292E+1	2.778E+1
-1.167E-1	1.290E+1	2.774E+1
-1.167E-1	1.289E+1	2.782E+1
-1.200E-1	1.270E+1	2.779E+1
-1.135E-1	1.282E+1	2.790E+1
-1.151E-1	1.279E+1	2.801E+1
-1.167E-1	1.284E+1	2.790E+1
-1.200E-1	1.273E+1	2.781E+1
-1.184E-1	1.268E+1	2.773E+1
-1.135E-1	1.270E+1	2.769E+1
-1.135E-1	1.283E+1	2.779E+1
-1.200E-1	1.292E+1	2.795E+1
-1.184E-1	1.278E+1	2.779E+1
-1.119E-1	1.275E+1	2.783E+1
-1.151E-1	1.275E+1	2.788E+1
-1.184E-1	1.280E+1	2.761E+1
-1.151E-1	1.287E+1	2.770E+1
-1.167E-1	1.295E+1	2.762E+1
-1.151E-1	1.288E+1	2.776E+1
-1.200E-1	1.285E+1	2.781E+1
-1.151E-1	1.264E+1	2.796E+1
-1.151E-1	1.285E+1	2.786E+1
-1.184E-1	1.293E+1	2.792E+1
-1.200E-1	1.274E+1	2.771E+1
-1.167E-1	1.287E+1	2.777E+1
-1.135E-1	1.286E+1	2.788E+1
-1.151E-1	1.288E+1	2.806E+1
-1.200E-1	1.285E+1	2.790E+1
-1.151E-1	1.277E+1	2.782E+1
-1.151E-1	1.287E+1	2.817E+1
-1.167E-1	1.285E+1	2.761E+1
-1.200E-1	1.270E+1	2.789E+1
-1.167E-1	1.283E+1	2.791E+1
-1.135E-1	1.284E+1	2.778E+1
-1.151E-1	1.291E+1	2.794E+1
-1.200E-1	1.282E+1	2.771E+1
-1.151E-1	1.291E+1	2.775E+1
-1.151E-1	1.284E+1	2.779E+1
-1.151E-1	1.283E+1	2.778E+1
-1.184E-1	1.285E+1	2.778E+1
-1.184E-1	1.278E+1	2.770E+1
-1.151E-1	1.289E+1	2.780E+1
-1.135E-1	1.289E+1	2.778E+1
-1.200E-1	1.273E+1	2.790E+1
-1.151E-1	1.275E+1	2.772E+1
-1.119E-1	1.287E+1	2.787E+1
-1.167E-1	1.278E+1	2.784E+1
-1.184E-1	1.273E+1	2.794E+1
-1.167E-1	1.275E+1	2.780E+1
-1.151E-1	1.285E+1	2.783E+1
-1.151E-1	1.285E+1	2.779E+1
-1.184E-1	1.299E+1	2.776E+1
-1.151E-1	1.293E+1	2.787E+1
-1.135E-1	1.288E+1	2.791E+1
-1.151E-1	1.282E+1	2.778E+1
-1.200E-1	1.273E+1	2.785E+1
-1.200E-1	1.278E+1	2.774E+1
-1.135E-1	1.281E+1	2.760E+1
-1.167E-1	1.284E+1	2.781E+1
-1.184E-1	1.288E+1	2.783E+1
-1.184E-1	1.287E+1	2.758E+1
-1.135E-1	1.282E+1	2.780E+1
-1.151E-1	1.280E+1	2.775E+1
-1.200E-1	1.280E+1	2.784E+1
-1.167E-1	1.278E+1	2.789E+1
-1.167E-1	1.285E+1	2.777E+1
-1.167E-1	1.293E+1	2.770E+1
-1.216E-1	1.289E+1	2.774E+1
-1.167E-1	1.279E+1	2.764E+1
-1.135E-1	1.285E+1	2.795E+1
-1.135E-1	1.290E+1	2.773E+1
-1.151E-1	1.294E+1	2.772E+1
-1.167E-1	1.268E+1	2.778E+1
-1.119E-1	1.276E+1	2.785E+1
-1.151E-1	1.289E+1	2.781E+1
-1.184E-1	1.287E+1	2.760E+1
-1.184E-1	1.292E+1	2.790E+1
-1.119E-1	1.278E+1	2.785E+1
-1.135E-1	1.294E+1	2.789E+1
-1.167E-1	1.283E+1	2.783E+1
-1.167E-1	1.296E+1	2.786E+1
-1.135E-1	1.276E+1	2.771E+1
-1.151E-1	1.287E+1	2.785E+1
-1.200E-1	1.296E+1	2.777E+1
-1.184E-1	1.289E+1	2.784E+1
-1.119E-1	1.282E+1	2.791E+1
-1.135E-1	1.282E+1	2.787E+1
-1.200E-1	1.272E+1	2.778E+1
-1.167E-1	1.279E+1	2.776E+1
-1.135E-1	1.283E+1	2.793E+1
-1.135E-1	1.285E+1	2.772E+1
-1.184E-1	1.285E+1	2.793E+1
-1.135E-1	1.281E+1	2.768E+1
-1.151E-1	1.283E+1	2.794E+1
-1.167E-1	1.276E+1	2.779E+1
-1.151E-1	1.277E+1	2.791E+1
-1.184E-1	1.282E+1	2.786E+1
-1.119E-1	1.278E+1	2.777E+1
-1.135E-1	1.287E+1	2.785E+1
-1.184E-1	1.279E+1	2.772E+1
-1.151E-1	1.286E+1	2.781E+1
-1.119E-1	1.289E+1	2.776E+1
-1.151E-1	1.283E+1	2.791E+1
-1.184E-1	1.283E+1	2.784E+1
-1.200E-1	1.276E+1	2.759E+1
-1.135E-1	1.289E+1	2.758E+1
-1.151E-1	1.284E+1	2.765E+1
-1.200E-1	1.283E+1	2.762E+1
-1.184E-1	1.284E+1	2.771E+1
-1.167E-1	1.290E+1	2.791E+1
-1.119E-1	1.275E+1	2.770E+1
-1.200E-1	1.287E+1	2.778E+1
-1.167E-1	1.275E+1	2.803E+1
-1.135E-1	1.282E+1	2.784E+1
-1.119E-1	1.283E+1	2.761E+1
-1.200E-1	1.275E+1	2.772E+1
-1.184E-1	1.280E+1	2.788E+1
-1.135E-1	1.274E+1	2.788E+1
-1.119E-1	1.280E+1	2.770E+1
-1.216E-1	1.282E+1	2.794E+1
-1.167E-1	1.297E+1	2.786E+1
-1.135E-1	1.284E+1	2.797E+1
-1.151E-1	1.281E+1	2.789E+1
-1.167E-1	1.296E+1	2.778E+1
-1.184E-1	1.283E+1	2.764E+1
-1.119E-1	1.277E+1	2.786E+1
-1.151E-1	1.275E+1	2.774E+1
-1.184E-1	1.293E+1	2.769E+1
-1.184E-1	1.276E+1	2.791E+1
-1.135E-1	1.285E+1	2.783E+1
-1.151E-1	1.297E+1	2.801E+1
-1.216E-1	1.278E+1	2.774E+1
-1.151E-1	1.292E+1	2.778E+1
-1.167E-1	1.270E+1	2.777E+1
-1.135E-1	1.274E+1	2.766E+1
-1.216E-1	1.294E+1	2.776E+1
-1.167E-1	1.277E+1	2.792E+1
-1.119E-1	1.278E+1	2.790E+1
-1.135E-1	1.279E+1	2.783E+1
-1.184E-1	1.290E+1	2.791E+1
-1.167E-1	1.279E+1	2.772E+1
-1.151E-1	1.289E+1	2.784E+1
-1.167E-1	1.291E+1	2.771E+1
-1.200E-1	1.279E+1	2.784E+1
-1.184E-1	1.285E+1	2.800E+1
-1.151E-1	1.276E+1	2.782E+1
-1.167E-1	1.281E+1	2.789E+1
-1.184E-1	1.286E+1	2.756E+1
-1.151E-1	1.286E+1	2.785E+1
-1.119E-1	1.300E+1	2.757E+1
-1.135E-1	1.275E+1	2.800E+1
-1.200E-1	1.287E+1	2.789E+1
-1.167E-1	1.278E+1	2.792E+1
-1.135E-1	1.275E+1	2.773E+1
-1.167E-1	1.271E+1	2.808E+1
-1.200E-1	1.278E+1	2.801E+1
-1.200E-1	1.278E+1	2.788E+1
-1.135E-1	1.277E+1	2.784E+1
-1.151E-1	1.291E+1	2.781E+1
-1.184E-1	1.296E+1	2.789E+1
-1.184E-1	1.283E+1	2.779E+1
-1.151E-1	1.288E+1	2.782E+1
-1.151E-1	1.292E+1	2.795E+1
-1.184E-1	1.282E+1	2.780E+1
-1.167E-1	1.278E+1	2.789E+1
-1.119E-1	1.283E+1	2.784E+1
-1.135E-1	1.267E+1	2.781E+1
-1.167E-1	1.287E+1	2.790E+1
-1.184E-1	1.289E+1	2.787E+1
-1.151E-1	1.288E+1	2.792E+1
-1.135E-1	1.289E+1	2.785E+1
-1.167E-1	1.277E+1	2.792E+1
-1.135E-1	1.283E+1	2.780E+1
-1.103E-1	1.276E+1	2.765E+1
-1.167E-1	1.289E+1	2.779E+1
-1.184E-1	1.285E+1	2.771E+1
-1.167E-1	1.277E+1	2.792E+1
-1.119E-1	1.278E+1	2.795E+1
-1.119E-1	1.272E+1	2.768E+1
-1.200E-1	1.274E+1	2.779E+1
-1.135E-1	1.284E+1	2.776E+1
-1.151E-1	1.286E+1	2.773E+1
-1.151E-1	1.293E+1	2.791E+1
-1.167E-1	1.292E+1	2.791E+1
-1.167E-1	1.282E+1	2.791E+1
-1.135E-1	1.289E+1	2.789E+1
-1.151E-1	1.276E+1	2.778E+1
-1.184E-1	1.276E+1	2.780E+1
-1.135E-1	1.298E+1	2.787E+1
-1.135E-1	1.290E+1	2.793E+1
-1.167E-1	1.284E+1	2.793E+1
-1.167E-1	1.280E+1	2.781E+1
-1.151E-1	1.277E+1	2.786E+1
-1.135E-1	1.272E+1	2.809E+1
-1.151E-1	1.265E+1	2.788E+1
-1.184E-1	1.283E+1	2.778E+1
-1.167E-1	1.268E+1	2.791E+1
-1.135E-1	1.292E+1	2.777E+1
-1.151E-1	1.289E+1	2.797E+1
-1.184E-1	1.288E+1	2.784E+1
-1.167E-1	1.280E+1	2.771E+1
-1.151E-1	1.288E+1	2.793E+1
-1.151E-1	1.284E+1	2.796E+1
-1.151E-1	1.284E+1	2.788E+1
-1.151E-1	1.286E+1	2.794E+1
-1.151E-1	1.284E+1	2.792E+1
-1.135E-1	1.282E+1	2.776E+1
-1.200E-1	1.268E+1	2.767E+1
-1.167E-1	1.295E+1	2.781E+1
-1.135E-1	1.280E+1	2.757E+1
-1.151E-1	1.287E+1	2.787E+1
-1.184E-1	1.288E+1	2.787E+1
-1.167E-1	1.298E+1	2.768E+1
-1.135E-1	1.279E+1	2.789E+1
-1.119E-1	1.289E+1	2.788E+1
-1.200E-1	1.271E+1	2.792E+1
-1.151E-1	1.278E+1	2.792E+1
-1.135E-1	1.284E+1	2.781E+1
-1.135E-1	1.278E+1	2.778E+1
-1.151E-1	1.277E+1	2.785E+1
-1.151E-1	1.280E+1	2.794E+1
-1.119E-1	1.280E+1	2.766E+1
-1.119E-1	1.282E+1	2.770E+1
-1.167E-1	1.278E+1	2.770E+1
-1.184E-1	1.292E+1	2.793E+1
-1.135E-1	1.283E+1	2.786E+1
-1.135E-1	1.276E+1	2.784E+1
-1.184E-1	1.277E+1	2.778E+1
-1.151E-1	1.286E+1	2.786E+1
-1.119E-1	1.272E+1	2.794E+1
-1.119E-1	1.290E+1	2.794E+1
-1.151E-1	1.275E+1	2.783E+1
-1.184E-1	1.279E+1	2.799E+1
-1.135E-1	1.296E+1	2.770E+1
-1.151E-1	1.282E+1	2.777E+1
-1.184E-1	1.278E+1	2.797E+1
-1.151E-1	1.295E+1	2.776E+1
-1.119E-1	1.284E+1	2.785E+1
-1.135E-1	1.294E+1	2.794E+1
-1.200E-1	1.283E+1	2.781E+1
-1.167E-1	1.274E+1	2.771E+1
-1.151E-1	1.289E+1	2.776E+1
-1.135E-1	1.278E+1	2.779E+1
-1.184E-1	1.273E+1	2.779E+1
-1.151E-1	1.294E+1	2.751E+1
-1.135E-1	1.290E+1	2.792E+1
-1.151E-1	1.275E+1	2.755E+1
-1.167E-1	1.286E+1	2.790E+1
-1.167E-1	1.289E+1	2.783E+1
-1.135E-1	1.269E+1	2.777E+1
-1.135E-1	1.273E+1	2.779E+1
-1.167E-1	1.287E+1	2.790E+1
-1.184E-1	1.288E+1	2.771E+1
-1.135E-1	1.282E+1	2.779E+1
-1.151E-1	1.280E+1	2.792E+1
-1.184E-1	1.283E+1	2.765E+1
-1.151E-1	1.273E+1	2.803E+1
-1.119E-1	1.291E+1	2.808E+1
-1.135E-1	1.284E+1	2.787E+1
-1.151E-1	1.269E+1	2.794E+1
-1.151E-1	1.279E+1	2.771E+1
-1.119E-1	1.289E+1	2.812E+1
-1.151E-1	1.281E+1	2.792E+1
-1.184E-1	1.298E+1	2.772E+1
-1.151E-1	1.282E+1	2.787E+1
-1.119E-1	1.277E+1	2.787E+1
-1.151E-1	1.288E+1	2.798E+1
-1.167E-1	1.274E+1	2.780E+1
-1.151E-1	1.281E+1	2.785E+1
-1.119E-1	1.276E+1	2.790E+1
-1.151E-1	1.282E+1	2.775E+1
-1.167E-1	1.276E+1	2.801E+1
-1.167E-1	1.290E+1	2.775E+1
-1.119E-1	1.285E+1	2.788E+1
-1.167E-1	1.291E+1	2.795E+1
-1.167E-1	1.291E+1	2.776E+1
-1.184E-1	1.279E+1	2.784E+1
-1.103E-1	1.287E+1	2.785E+1
-1.167E-1	1.289E+1	2.778E+1
-1.151E-1	1.270E+1	2.773E+1
-1.167E-1	1.284E+1	2.778E+1
-1.119E-1	1.291E+1	2.796E+1
-1.135E-1	1.282E+1	2.786E+1
-1.151E-1	1.284E+1	2.774E+1
-1.167E-1	1.291E+1	2.768E+1
-1.119E-1	1.277E+1	2.788E+1
-1.151E-1	1.287E+1	2.786E+1
-1.167E-1	1.279E+1	2.795E+1
-1.151E-1	1.287E+1	2.802E+1
-1.103E-1	1.279E+1	2.790E+1
-1.151E-1	1.287E+1	2.802E+1
-1.167E-1	1.285E+1	2.779E+1
-1.151E-1	1.290E+1	2.794E+1
-1.103E-1	1.280E+1	2.761E+1
-1.167E-1	1.283E+1	2.780E+1
-1.184E-1	1.297E+1	2.776E+1
-1.184E-1	1.278E+1	2.761E+1
-1.135E-1	1.279E+1	2.773E+1
-1.151E-1	1.291E+1	2.775E+1
-1.135E-1	1.283E+1	2.775E+1
-1.151E-1	1.271E+1	2.796E+1
-1.119E-1	1.277E+1	2.780E+1
-1.135E-1	1.277E+1	2.788E+1
-1.167E-1	1.282E+1	2.786E+1
-1.151E-1	1.280E+1	2.785E+1
-1.086E-1	1.273E+1	2.770E+1
-1.135E-1	1.276E+1	2.786E+1
-1.184E-1	1.295E+1	2.785E+1
-1.167E-1	1.278E+1	2.802E+1
-1.103E-1	1.280E+1	2.781E+1
-1.135E-1	1.277E+1	2.776E+1
-1.184E-1	1.279E+1	2.776E+1
-1.151E-1	1.285E+1	2.787E+1
-1.135E-1	1.285E+1	2.770E+1
-1.167E-1	1.294E+1	2.773E+1
-1.184E-1	1.284E+1	2.758E+1
-1.151E-1	1.285E+1	2.787E+1
-1.119E-1	1.284E+1	2.793E+1
-1.135E-1	1.290E+1	2.779E+1
-1.167E-1	1.290E+1	2.804E+1
-1.135E-1	1.287E+1	2.768E+1
-1.119E-1	1.283E+1	2.794E+1
-1.135E-1	1.291E+1	2.777E+1
-1.184E-1	1.282E+1	2.777E+1
-1.151E-1	1.280E+1	2.780E+1
-1.135E-1	1.275E+1	2.775E+1
-1.135E-1	1.292E+1	2.790E+1
-1.200E-1	1.281E+1	2.795E+1
-1.167E-1	1.275E+1	2.770E+1
-1.119E-1	1.278E+1	2.781E+1
-1.135E-1	1.276E+1	2.796E+1
-1.200E-1	1.276E+1	2.811E+1
-1.200E-1	1.277E+1	2.780E+1
-1.135E-1	1.294E+1	2.791E+1
-1.135E-1	1.282E+1	2.787E+1
-1.151E-1	1.275E+1	2.783E+1
-1.151E-1	1.282E+1	2.792E+1
-1.135E-1	1.282E+1	2.783E+1
-1.135E-1	1.284E+1	2.772E+1
-1.167E-1	1.279E+1	2.768E+1
-1.151E-1	1.272E+1	2.777E+1
-1.119E-1	1.266E+1	2.781E+1
-1.119E-1	1.292E+1	2.780E+1
-1.200E-1	1.284E+1	2.785E+1
-1.151E-1	1.280E+1	2.773E+1
-1.119E-1	1.286E+1	2.770E+1
-1.151E-1	1.293E+1	2.790E+1
-1.184E-1	1.285E+1	2.782E+1
-1.135E-1	1.274E+1	2.790E+1
-1.103E-1	1.277E+1	2.774E+1
-1.135E-1	1.283E+1	2.781E+1
-1.184E-1	1.283E+1	2.790E+1
-1.184E-1	1.279E+1	2.752E+1
-1.103E-1	1.273E+1	2.757E+1
-1.151E-1	1.279E+1	2.786E+1
-1.184E-1	1.266E+1	2.782E+1
-1.135E-1	1.300E+1	2.792E+1
-1.135E-1	1.293E+1	2.795E+1
-1.135E-1	1.300E+1	2.806E+1
-1.184E-1	1.282E+1	2.787E+1
-1.151E-1	1.288E+1	2.778E+1
-1.151E-1	1.295E+1	2.789E+1
-1.151E-1	1.301E+1	2.779E+1
-1.167E-1	1.278E+1	2.795E+1
-1.151E-1	1.286E+1	2.792E+1
-1.103E-1	1.290E+1	2.792E+1
-1.135E-1	1.276E+1	2.803E+1
-1.167E-1	1.274E+1	2.786E+1
-1.135E-1	1.267E+1	2.772E+1
-1.119E-1	1.274E+1	2.779E+1
-1.135E-1	1.292E+1	2.786E+1
-1.184E-1	1.275E+1	2.769E+1
-1.151E-1	1.288E+1	2.776E+1
-1.135E-1	1.276E+1	2.779E+1
-1.151E-1	1.301E+1	2.788E+1
-1.151E-1	1.288E+1	2.790E+1
-1.151E-1	1.282E+1	2.779E+1
-1.119E-1	1.278E+1	2.777E+1
-1.086E-1	1.284E+1	2.781E+1
-1.184E-1	1.296E+1	2.777E+1
-1.119E-1	1.284E+1	2.782E+1
-1.119E-1	1.283E+1	2.768E+1
-1.135E-1	1.294E+1	2.773E+1
-1.184E-1	1.273E+1	2.789E+1
-1.135E-1	1.297E+1	2.780E+1
-1.151E-1	1.289E+1	2.774E+1
-1.135E-1	1.279E+1	2.771E+1
-1.167E-1	1.277E+1	2.788E+1
-1.151E-1	1.285E+1	2.792E+1
-1.119E-1	1.284E+1	2.782E+1
-1.119E-1	1.274E+1	2.790E+1
-1.216E-1	1.284E+1	2.767E+1
-1.151E-1	1.277E+1	2.808E+1
-1.151E-1	1.279E+1	2.772E+1
-1.119E-1	1.277E+1	2.776E+1
-1.167E-1	1.266E+1	2.768E+1
-1.167E-1	1.271E+1	2.794E+1
-1.119E-1	1.285E+1	2.779E+1
-1.135E-1	1.290E+1	2.770E+1
-1.151E-1	1.279E+1	2.770E+1
-1.135E-1	1.288E+1	2.780E+1
-1.119E-1	1.267E+1	2.797E+1
-1.119E-1	1.279E+1	2.766E+1
-1.167E-1	1.297E+1	2.762E+1
-1.151E-1	1.289E+1	2.772E+1
-1.135E-1	1.289E+1	2.783E+1
-1.135E-1	1.290E+1	2.769E+1
-1.167E-1	1.285E+1	2.796E+1
-1.151E-1	1.279E+1	2.798E+1
-1.119E-1	1.285E+1	2.772E+1
-1.119E-1	1.293E+1	2.789E+1
-1.167E-1	1.278E+1	2.779E+1
-1.151E-1	1.281E+1	2.780E+1
-1.119E-1	1.282E+1	2.768E+1
-1.119E-1	1.278E+1	2.768E+1
-1.167E-1	1.282E+1	2.794E+1
-1.135E-1	1.270E+1	2.768E+1
-1.103E-1	1.284E+1	2.796E+1
-1.135E-1	1.280E+1	2.790E+1
-1.200E-1	1.280E+1	2.790E+1
-1.167E-1	1.285E+1	2.773E+1
-1.119E-1	1.289E+1	2.784E+1
-1.119E-1	1.275E+1	2.773E+1
-1.184E-1	1.283E+1	2.781E+1
-1.151E-1	1.270E+1	2.781E+1
-1.135E-1	1.269E+1	2.761E+1
-1.086E-1	1.284E+1	2.760E+1
-1.184E-1	1.288E+1	2.785E+1
-1.135E-1	1.280E+1	2.764E+1
-1.103E-1	1.281E+1	2.777E+1
-1.119E-1	1.277E+1	2.779E+1
-1.184E-1	1.272E+1	2.782E+1
-1.151E-1	1.276E+1	2.777E+1
-1.135E-1	1.295E+1	2.785E+1
-1.151E-1	1.280E+1	2.805E+1
-1.200E-1	1.275E+1	2.795E+1
-1.151E-1	1.265E+1	2.769E+1
-1.135E-1	1.279E+1	2.768E+1
-1.151E-1	1.272E+1	2.785E+1
-1.184E-1	1.273E+1	2.777E+1
-1.167E-1	1.280E+1	2.788E+1
-1.103E-1	1.271E+1	2.782E+1
-1.119E-1	1.279E+1	2.797E+1
-1.184E-1	1.283E+1	2.797E+1
-1.184E-1	1.282E+1	2.790E+1
-1.135E-1	1.294E+1	2.759E+1
-1.151E-1	1.272E+1	2.787E+1
-1.167E-1	1.282E+1	2.794E+1
-1.151E-1	1.269E+1	2.785E+1
-1.135E-1	1.267E+1	2.788E+1
-1.135E-1	1.279E+1	2.761E+1
-1.167E-1	1.279E+1	2.779E+1
-1.135E-1	1.283E+1	2.772E+1
-1.103E-1	1.290E+1	2.778E+1
-1.135E-1	1.282E+1	2.778E+1
-1.167E-1	1.294E+1	2.782E+1
-1.167E-1	1.273E+1	2.794E+1
-1.103E-1	1.294E+1	2.780E+1
-1.151E-1	1.273E+1	2.776E+1
-1.167E-1	1.279E+1	2.772E+1
-1.167E-1	1.272E+1	2.787E+1
-1.103E-1	1.270E+1	2.788E+1
-1.151E-1	1.288E+1	2.773E+1
-1.167E-1	1.285E+1	2.781E+1
-1.184E-1	1.288E+1	2.764E+1
-1.119E-1	1.290E+1	2.774E+1
-1.135E-1	1.294E+1	2.782E+1
-1.200E-1	1.306E+1	2.779E+1
-1.119E-1	1.286E+1	2.773E+1
-1.103E-1	1.279E+1	2.800E+1
-1.135E-1	1.293E+1	2.781E+1
-1.151E-1	1.284E+1	2.773E+1
-1.167E-1	1.287E+1	2.773E+1
-1.103E-1	1.276E+1	2.766E+1
-1.135E-1	1.275E+1	2.774E+1
-1.151E-1	1.277E+1	2.758E+1
-1.167E-1	1.288E+1	2.792E+1
-1.054E-1	1.286E+1	2.770E+1
-1.167E-1	1.284E+1	2.767E+1
-1.167E-1	1.284E+1	2.782E+1
-1.184E-1	1.288E+1	2.787E+1
-1.086E-1	1.290E+1	2.775E+1
-1.135E-1	1.272E+1	2.783E+1
-1.167E-1	1.271E+1	2.799E+1
-1.151E-1	1.291E+1	2.775E+1
-1.119E-1	1.277E+1	2.796E+1
-1.151E-1	1.282E+1	2.785E+1
-1.151E-1	1.282E+1	2.783E+1
-1.103E-1	1.289E+1	2.774E+1
-1.119E-1	1.294E+1	2.786E+1
-1.135E-1	1.289E+1	2.797E+1
-1.151E-1	1.282E+1	2.772E+1
-1.167E-1	1.281E+1	2.806E+1
-1.103E-1	1.276E+1	2.761E+1
-1.167E-1	1.275E+1	2.768E+1
-1.151E-1	1.272E+1	2.799E+1
-1.167E-1	1.284E+1	2.789E+1
-1.119E-1	1.277E+1	2.749E+1
-1.135E-1	1.286E+1	2.787E+1
-1.167E-1	1.289E+1	2.780E+1
-1.167E-1	1.282E+1	2.777E+1
-1.119E-1	1.297E+1	2.776E+1
-1.167E-1	1.288E+1	2.776E+1
-1.184E-1	1.285E+1	2.766E+1
-1.151E-1	1.289E+1	2.804E+1
-1.103E-1	1.272E+1	2.769E+1
-1.151E-1	1.278E+1	2.789E+1
-1.167E-1	1.271E+1	2.755E+1
-1.135E-1	1.294E+1	2.761E+1
-1.119E-1	1.296E+1	2.768E+1
-1.119E-1	1.281E+1	2.776E+1
-1.184E-1	1.273E+1	2.793E+1
-1.135E-1	1.294E+1	2.789E+1
-1.119E-1	1.283E+1	2.790E+1
-1.151E-1	1.284E+1	2.784E+1
-1.167E-1	1.273E+1	2.776E+1
-1.119E-1	1.297E+1	2.782E+1
-1.135E-1	1.284E+1	2.800E+1
-1.151E-1	1.282E+1	2.794E+1
-1.167E-1	1.286E+1	2.767E+1
-1.167E-1	1.276E+1	2.776E+1
-1.119E-1	1.282E+1	2.778E+1
-1.135E-1	1.282E+1	2.766E+1
-1.184E-1	1.271E+1	2.780E+1
-1.151E-1	1.284E+1	2.759E+1
-1.119E-1	1.275E+1	2.759E+1
-1.103E-1	1.284E+1	2.796E+1
-1.200E-1	1.279E+1	2.764E+1
-1.167E-1	1.297E+1	2.791E+1
-1.119E-1	1.273E+1	2.764E+1
-1.151E-1	1.283E+1	2.789E+1
-1.184E-1	1.280E+1	2.766E+1
-1.167E-1	1.289E+1	2.777E+1
-1.119E-1	1.280E+1	2.793E+1
-1.151E-1	1.282E+1	2.777E+1
-1.184E-1	1.278E+1	2.763E+1
-1.135E-1	1.274E+1	2.776E+1
-1.135E-1	1.273E+1	2.774E+1
-1.103E-1	1.285E+1	2.778E+1
-1.167E-1	1.287E+1	2.764E+1
-1.184E-1	1.276E+1	2.789E+1
-1.103E-1	1.283E+1	2.762E+1
-1.135E-1	1.278E+1	2.777E+1
-1.167E-1	1.285E+1	2.771E+1
-1.135E-1	1.264E+1	2.769E+1
-1.086E-1	1.270E+1	2.778E+1
-1.119E-1	1.274E+1	2.753E+1
-1.184E-1	1.283E+1	2.774E+1
-1.151E-1	1.280E+1	2.757E+1
-1.135E-1	1.294E+1	2.772E+1
-1.103E-1	1.276E+1	2.781E+1
-1.151E-1	1.279E+1	2.790E+1
-1.151E-1	1.271E+1	2.792E+1
-1.103E-1	1.305E+1	2.796E+1
-1.135E-1	1.287E+1	2.762E+1
-1.167E-1	1.286E+1	2.786E+1
-1.151E-1	1.291E+1	2.775E+1
-1.119E-1	1.283E+1	2.783E+1
-1.119E-1	1.268E+1	2.781E+1
-1.151E-1	1.284E+1	2.772E+1
-1.135E-1	1.283E+1	2.791E+1
-1.103E-1	1.276E+1	2.795E+1
-1.151E-1	1.292E+1	2.789E+1
-1.184E-1	1.282E+1	2.792E+1
-1.119E-1	1.277E+1	2.786E+1
-1.135E-1	1.286E+1	2.782E+1
-1.151E-1	1.274E+1	2.778E+1
-1.167E-1	1.273E+1	2.754E+1
-1.151E-1	1.289E+1	2.775E+1
-1.119E-1	1.266E+1	2.778E+1
-1.151E-1	1.277E+1	2.755E+1
-1.167E-1	1.275E+1	2.782E+1
-1.135E-1	1.291E+1	2.777E+1
-1.119E-1	1.288E+1	2.767E+1
-1.119E-1	1.287E+1	2.771E+1
-1.167E-1	1.271E+1	2.787E+1
-1.135E-1	1.280E+1	2.799E+1
-1.135E-1	1.274E+1	2.791E+1
-1.103E-1	1.281E+1	2.790E+1
-1.184E-1	1.289E+1	2.793E+1
-1.119E-1	1.282E+1	2.775E+1
-1.119E-1	1.271E+1	2.795E+1
-1.119E-1	1.269E+1	2.792E+1
-1.167E-1	1.282E+1	2.785E+1
-1.135E-1	1.276E+1	2.752E+1
-1.119E-1	1.285E+1	2.752E+1
-1.135E-1	1.268E+1	2.770E+1
-1.167E-1	1.288E+1	2.786E+1
-1.135E-1	1.287E+1	2.790E+1
-1.119E-1	1.285E+1	2.796E+1
-1.119E-1	1.285E+1	2.798E+1
-1.151E-1	1.301E+1	2.762E+1
-1.103E-1	1.288E+1	2.782E+1
-1.103E-1	1.271E+1	2.774E+1
-1.135E-1	1.282E+1	2.792E+1
-1.167E-1	1.266E+1	2.778E+1
-1.135E-1	1.285E+1	2.799E+1
-1.103E-1	1.278E+1	2.790E+1
-1.151E-1	1.288E+1	2.790E+1
-1.184E-1	1.290E+1	2.789E+1
-1.135E-1	1.291E+1	2.765E+1
-1.135E-1	1.285E+1	2.781E+1
-1.119E-1	1.289E+1	2.769E+1
-1.184E-1	1.281E+1	2.768E+1
-1.135E-1	1.269E+1	2.773E+1
-1.135E-1	1.295E+1	2.777E+1
-1.135E-1	1.280E+1	2.788E+1
-1.151E-1	1.282E+1	2.795E+1
-1.135E-1	1.272E+1	2.761E+1
-1.086E-1	1.279E+1	2.792E+1
-1.103E-1	1.282E+1	2.774E+1
-1.167E-1	1.280E+1	2.775E+1
-1.135E-1	1.275E+1	2.772E+1
-1.119E-1	1.278E+1	2.764E+1
-1.135E-1	1.291E+1	2.777E+1
-1.167E-1	1.297E+1	2.774E+1
-1.135E-1	1.265E+1	2.779E+1
-1.135E-1	1.285E+1	2.789E+1
-1.119E-1	1.286E+1	2.776E+1
-1.184E-1	1.289E+1	2.794E+1
-1.135E-1	1.271E+1	2.782E+1
-1.119E-1	1.290E+1	2.779E+1
-1.151E-1	1.273E+1	2.787E+1
-1.167E-1	1.293E+1	2.774E+1
-1.167E-1	1.285E+1	2.775E+1
-1.103E-1	1.280E+1	2.791E+1
-1.151E-1	1.272E+1	2.793E+1
-1.167E-1	1.282E+1	2.791E+1
-1.151E-1	1.281E+1	2.771E+1
-1.103E-1	1.289E+1	2.772E+1
-1.135E-1	1.284E+1	2.755E+1
-1.167E-1	1.289E+1	2.769E+1
-1.135E-1	1.275E+1	2.765E+1
-1.070E-1	1.283E+1	2.763E+1
-1.135E-1	1.276E+1	2.777E+1
-1.200E-1	1.272E+1	2.800E+1
-1.135E-1	1.282E+1	2.777E+1
-1.119E-1	1.284E+1	2.796E+1
-1.086E-1	1.283E+1	2.791E+1
-1.167E-1	1.283E+1	2.776E+1
-1.151E-1	1.294E+1	2.785E+1
-1.151E-1	1.284E+1	2.774E+1
-1.135E-1	1.285E+1	2.763E+1
-1.151E-1	1.295E+1	2.784E+1
-1.151E-1	1.290E+1	2.772E+1
-1.086E-1	1.284E+1	2.781E+1
-1.151E-1	1.299E+1	2.771E+1
-1.151E-1	1.286E+1	2.790E+1
-1.184E-1	1.282E+1	2.779E+1
-1.119E-1	1.276E+1	2.760E+1
-1.135E-1	1.273E+1	2.768E+1
-1.151E-1	1.273E+1	2.779E+1
-1.151E-1	1.275E+1	2.761E+1
-1.086E-1	1.270E+1	2.803E+1
-1.135E-1	1.271E+1	2.781E+1
-1.119E-1	1.268E+1	2.779E+1
-1.135E-1	1.277E+1	2.783E+1
-1.119E-1	1.288E+1	2.767E+1
-1.119E-1	1.277E+1	2.778E+1
-1.167E-1	1.283E+1	2.772E+1
-1.167E-1	1.285E+1	2.780E+1
-1.086E-1	1.280E+1	2.778E+1
-1.135E-1	1.275E+1	2.763E+1
-1.135E-1	1.289E+1	2.774E+1
-1.167E-1	1.283E+1	2.782E+1
-1.070E-1	1.276E+1	2.791E+1
-1.135E-1	1.288E+1	2.784E+1
-1.167E-1	1.290E+1	2.784E+1
-1.151E-1	1.297E+1	2.776E+1
-1.103E-1	1.279E+1	2.777E+1
-1.119E-1	1.287E+1	2.784E+1
-1.151E-1	1.273E+1	2.776E+1
-1.151E-1	1.291E+1	2.781E+1
-1.086E-1	1.284E+1	2.783E+1
-1.151E-1	1.274E+1	2.790E+1
-1.184E-1	1.282E+1	2.782E+1
-1.151E-1	1.282E+1	2.770E+1
-1.119E-1	1.276E+1	2.780E+1
-1.119E-1	1.276E+1	2.787E+1
-1.151E-1	1.284E+1	2.793E+1
-1.135E-1	1.291E+1	2.792E+1
-1.103E-1	1.267E+1	2.803E+1
-1.135E-1	1.273E+1	2.765E+1
-1.151E-1	1.285E+1	2.778E+1
-1.135E-1	1.271E+1	2.784E+1
-1.086E-1	1.270E+1	2.746E+1
-1.135E-1	1.293E+1	2.781E+1
-1.184E-1	1.283E+1	2.761E+1
-1.151E-1	1.280E+1	2.787E+1
-1.103E-1	1.272E+1	2.784E+1
-1.119E-1	1.286E+1	2.792E+1
-1.167E-1	1.268E+1	2.766E+1
-1.135E-1	1.280E+1	2.759E+1
-1.070E-1	1.265E+1	2.769E+1
-1.135E-1	1.287E+1	2.787E+1
-1.151E-1	1.276E+1	2.781E+1
-1.135E-1	1.284E+1	2.779E+1
-1.119E-1	1.276E+1	2.767E+1
-1.119E-1	1.277E+1	2.778E+1
-1.151E-1	1.275E+1	2.769E+1
-1.135E-1	1.284E+1	2.783E+1
-1.103E-1	1.281E+1	2.796E+1
-1.103E-1	1.295E+1	2.782E+1
-1.167E-1	1.269E+1	2.782E+1
-1.151E-1	1.301E+1	2.768E+1
-1.119E-1	1.270E+1	2.776E+1
-1.135E-1	1.279E+1	2.767E+1
-1.151E-1	1.282E+1	2.760E+1
-1.151E-1	1.291E+1	2.785E+1
-1.070E-1	1.282E+1	2.782E+1
-1.103E-1	1.284E+1	2.781E+1
-1.151E-1	1.284E+1	2.778E+1
-1.135E-1	1.280E+1	2.773E+1
-1.086E-1	1.278E+1	2.789E+1
-1.086E-1	1.276E+1	2.791E+1
-1.151E-1	1.286E+1	2.775E+1
-1.135E-1	1.282E+1	2.775E+1
-1.119E-1	1.278E+1	2.804E+1
-1.119E-1	1.284E+1	2.777E+1
-1.184E-1	1.274E+1	2.781E+1
-1.119E-1	1.285E+1	2.771E+1
-1.103E-1	1.292E+1	2.780E+1
-1.151E-1	1.288E+1	2.788E+1
-1.151E-1	1.284E+1	2.784E+1
-1.103E-1	1.277E+1	2.769E+1
-1.119E-1	1.290E+1	2.769E+1
-1.135E-1	1.283E+1	2.773E+1
-1.167E-1	1.279E+1	2.783E+1
-1.119E-1	1.276E+1	2.752E+1
-1.103E-1	1.276E+1	2.788E+1
-1.119E-1	1.296E+1	2.783E+1
-1.167E-1	1.288E+1	2.790E+1
-1.135E-1	1.277E+1	2.778E+1
-1.103E-1	1.282E+1	2.810E+1
-1.103E-1	1.281E+1	2.802E+1
-1.151E-1	1.302E+1	2.771E+1
-1.119E-1	1.272E+1	2.772E+1
-1.119E-1	1.293E+1	2.787E+1
-1.119E-1	1.290E+1	2.778E+1
-1.184E-1	1.269E+1	2.806E+1
-1.135E-1	1.297E+1	2.777E+1
-1.103E-1	1.269E+1	2.775E+1
-1.103E-1	1.269E+1	2.775E+1
-1.167E-1	1.285E+1	2.811E+1
-1.103E-1	1.275E+1	2.778E+1
-1.119E-1	1.291E+1	2.775E+1
-1.119E-1	1.291E+1	2.771E+1
-1.184E-1	1.271E+1	2.770E+1
-1.119E-1	1.278E+1	2.780E+1
-1.103E-1	1.283E+1	2.787E+1
-1.135E-1	1.275E+1	2.784E+1
-1.167E-1	1.309E+1	2.771E+1
-1.119E-1	1.297E+1	2.793E+1
-1.119E-1	1.286E+1	2.783E+1
-1.103E-1	1.276E+1	2.773E+1
-1.167E-1	1.278E+1	2.801E+1
-1.119E-1	1.273E+1	2.784E+1
-1.086E-1	1.274E+1	2.792E+1
-1.135E-1	1.273E+1	2.772E+1
-1.151E-1	1.283E+1	2.805E+1
-1.151E-1	1.278E+1	2.785E+1
-1.103E-1	1.293E+1	2.776E+1
-1.103E-1	1.283E+1	2.765E+1
-1.119E-1	1.274E+1	2.785E+1
-1.119E-1	1.297E+1	2.773E+1
-1.103E-1	1.291E+1	2.776E+1
-1.119E-1	1.278E+1	2.781E+1
-1.151E-1	1.280E+1	2.772E+1
-1.135E-1	1.280E+1	2.767E+1
-1.119E-1	1.289E+1	2.765E+1
-1.086E-1	1.272E+1	2.800E+1
-1.135E-1	1.269E+1	2.791E+1
-1.135E-1	1.265E+1	2.775E+1
-1.135E-1	1.279E+1	2.788E+1
-1.119E-1	1.285E+1	2.783E+1
-1.151E-1	1.269E+1	2.794E+1
-1.103E-1	1.286E+1	2.769E+1
-1.119E-1	1.271E+1	2.761E+1
-1.119E-1	1.276E+1	2.780E+1
-1.167E-1	1.269E+1	2.775E+1
-1.135E-1	1.290E+1	2.785E+1
-1.103E-1	1.278E+1	2.783E+1
-1.119E-1	1.281E+1	2.751E+1
-1.135E-1	1.273E+1	2.773E+1
-1.119E-1	1.268E+1	2.782E+1
-1.086E-1	1.284E+1	2.785E+1
-1.119E-1	1.273E+1	2.771E+1
-1.151E-1	1.274E+1	2.796E+1
-1.167E-1	1.274E+1	2.769E+1
-1.103E-1	1.274E+1	2.768E+1
-1.086E-1	1.279E+1	2.807E+1
-1.119E-1	1.272E+1	2.785E+1
-1.119E-1	1.286E+1	2.752E+1
-1.086E-1	1.271E+1	2.766E+1
-1.119E-1	1.286E+1	2.785E+1
-1.167E-1	1.288E+1	2.789E+1
-1.119E-1	1.286E+1	2.795E+1
-1.086E-1	1.284E+1	2.775E+1
-1.103E-1	1.273E+1	2.783E+1
-1.184E-1	1.291E+1	2.775E+1
-1.135E-1	1.273E+1	2.793E+1
-1.086E-1	1.289E+1	2.773E+1
-1.135E-1	1.299E+1	2.778E+1
-1.167E-1	1.293E+1	2.776E+1
-1.151E-1	1.284E+1	2.770E+1
-1.086E-1	1.281E+1	2.765E+1
-1.103E-1	1.286E+1	2.787E+1
-1.151E-1	1.286E+1	2.789E+1
-1.167E-1	1.273E+1	2.782E+1
-1.086E-1	1.298E+1	2.795E+1
-1.151E-1	1.271E+1	2.796E+1
-1.135E-1	1.287E+1	2.803E+1
-1.135E-1	1.289E+1	2.777E+1
-1.103E-1	1.289E+1	2.777E+1
-1.135E-1	1.287E+1	2.782E+1
-1.151E-1	1.280E+1	2.799E+1
-1.119E-1	1.286E+1	2.775E+1
-1.070E-1	1.282E+1	2.791E+1
-1.119E-1	1.291E+1	2.775E+1
-1.135E-1	1.278E+1	2.772E+1
-1.151E-1	1.274E+1	2.776E+1
-1.086E-1	1.276E+1	2.764E+1
-1.103E-1	1.285E+1	2.771E+1
-1.119E-1	1.287E+1	2.772E+1
-1.135E-1	1.283E+1	2.773E+1
-1.086E-1	1.286E+1	2.791E+1
-1.135E-1	1.280E+1	2.764E+1
-1.151E-1	1.281E+1	2.784E+1
-1.103E-1	1.278E+1	2.764E+1
-1.086E-1	1.286E+1	2.786E+1
-1.103E-1	1.276E+1	2.771E+1
-1.151E-1	1.284E+1	2.784E+1
-1.119E-1	1.272E+1	2.784E+1
-1.086E-1	1.280E+1	2.786E+1
-1.135E-1	1.271E+1	2.794E+1
-1.167E-1	1.285E+1	2.777E+1
-1.135E-1	1.278E+1	2.778E+1
-1.070E-1	1.290E+1	2.778E+1
-1.119E-1	1.277E+1	2.778E+1
-1.151E-1	1.279E+1	2.751E+1
-1.135E-1	1.281E+1	2.786E+1
-1.086E-1	1.284E+1	2.790E+1
-1.119E-1	1.287E+1	2.784E+1
-1.151E-1	1.288E+1	2.773E+1
-1.119E-1	1.287E+1	2.795E+1
-1.070E-1	1.286E+1	2.789E+1
-1.119E-1	1.288E+1	2.775E+1
-1.119E-1	1.259E+1	2.783E+1
-1.135E-1	1.281E+1	2.774E+1
-1.070E-1	1.275E+1	2.776E+1
-1.119E-1	1.281E+1	2.785E+1
-1.135E-1	1.283E+1	2.752E+1
-1.119E-1	1.294E+1	2.780E+1
-1.103E-1	1.281E+1	2.796E+1
-1.135E-1	1.289E+1	2.783E+1
-1.151E-1	1.291E+1	2.783E+1
-1.135E-1	1.277E+1	2.771E+1
-1.119E-1	1.276E+1	2.779E+1
-1.119E-1	1.286E+1	2.773E+1
-1.151E-1	1.286E+1	2.781E+1
-1.135E-1	1.273E+1	2.776E+1
-1.086E-1	1.285E+1	2.779E+1
-1.103E-1	1.282E+1	2.770E+1
-1.151E-1	1.264E+1	2.783E+1
-1.151E-1	1.287E+1	2.784E+1
-1.086E-1	1.279E+1	2.787E+1
-1.135E-1	1.276E+1	2.797E+1
-1.135E-1	1.283E+1	2.765E+1
-1.135E-1	1.285E+1	2.782E+1
-1.103E-1	1.271E+1	2.768E+1
-1.135E-1	1.283E+1	2.778E+1
-1.135E-1	1.275E+1	2.759E+1
-1.119E-1	1.262E+1	2.786E+1
-1.103E-1	1.284E+1	2.797E+1
-1.135E-1	1.292E+1	2.768E+1
-1.119E-1	1.284E+1	2.758E+1
-1.151E-1	1.274E+1	2.804E+1
-1.103E-1	1.284E+1	2.781E+1
-1.135E-1	1.283E+1	2.773E+1
-1.119E-1	1.267E+1	2.767E+1
-1.103E-1	1.291E+1	2.790E+1
-1.103E-1	1.278E+1	2.773E+1
-1.119E-1	1.287E+1	2.786E+1
-1.167E-1	1.276E+1	2.778E+1
-1.119E-1	1.278E+1	2.768E+1
-1.086E-1	1.274E+1	2.771E+1
-1.135E-1	1.268E+1	2.759E+1
-1.167E-1	1.284E+1	2.774E+1
-1.151E-1	1.285E+1	2.768E+1
-1.086E-1	1.271E+1	2.788E+1
-1.119E-1	1.280E+1	2.776E+1
-1.151E-1	1.276E+1	2.788E+1
-1.135E-1	1.290E+1	2.796E+1
-1.103E-1	1.290E+1	2.770E+1
-1.119E-1	1.296E+1	2.784E+1
-1.135E-1	1.277E+1	2.785E+1
-1.119E-1	1.291E+1	2.790E+1
-1.103E-1	1.288E+1	2.778E+1
-1.103E-1	1.269E+1	2.795E+1
-1.119E-1	1.288E+1	2.771E+1
-1.119E-1	1.267E+1	2.776E+1
-1.103E-1	1.279E+1	2.766E+1
-1.119E-1	1.292E+1	2.779E+1
-1.151E-1	1.280E+1	2.779E+1
-1.135E-1	1.280E+1	2.784E+1
-1.103E-1	1.285E+1	2.774E+1
-1.119E-1	1.288E+1	2.777E+1
-1.167E-1	1.280E+1	2.780E+1
-1.151E-1	1.264E+1	2.785E+1
-1.103E-1	1.292E+1	2.763E+1
-1.103E-1	1.305E+1	2.761E+1
-1.167E-1	1.273E+1	2.781E+1
-1.119E-1	1.269E+1	2.775E+1
-1.086E-1	1.281E+1	2.763E+1
-1.103E-1	1.290E+1	2.774E+1
-1.184E-1	1.274E+1	2.795E+1
-1.119E-1	1.289E+1	2.785E+1
-1.086E-1	1.274E+1	2.784E+1
-1.135E-1	1.290E+1	2.777E+1
[truncated: 93,941 more rows]
