# Supplementary material for: Improved ANAP incorporation and VCF analysis reveal details of P2X7 current facilitation and a limited conformational interplay between ATP binding and the intracellular ballast domain
Source: eLife. 2023 Jan 4;12:e82479. doi: 10.7554/eLife.82479 (PMC9859053; doi:10.7554/eLife.82479)
Supplement: Figure 5—figure supplement 3—source data 2. [file elife-82479-fig5-figsupp3-data2.zip › Figure-5_figure-supplement-3_source-data-2/DeltaCaM/l23/07.csv]

-5.433E-1	8.259E+0	1.521E+1
-5.433E-1	8.262E+0	1.528E+1
-5.401E-1	8.039E+0	1.531E+1
-5.433E-1	8.152E+0	1.524E+1
-5.417E-1	8.178E+0	1.534E+1
-5.482E-1	8.136E+0	1.515E+1
-5.449E-1	8.172E+0	1.518E+1
-5.401E-1	8.100E+0	1.514E+1
-5.401E-1	8.136E+0	1.511E+1
-5.449E-1	8.266E+0	1.524E+1
-5.449E-1	8.223E+0	1.515E+1
-5.401E-1	8.013E+0	1.521E+1
-5.385E-1	8.035E+0	1.526E+1
-5.417E-1	8.126E+0	1.522E+1
-5.401E-1	8.136E+0	1.530E+1
-5.385E-1	8.133E+0	1.515E+1
-5.449E-1	8.065E+0	1.523E+1
-5.466E-1	8.168E+0	1.535E+1
-5.417E-1	8.126E+0	1.523E+1
-5.401E-1	8.035E+0	1.521E+1
-5.401E-1	8.181E+0	1.523E+1
-5.433E-1	8.220E+0	1.525E+1
-5.417E-1	8.185E+0	1.520E+1
-5.385E-1	8.159E+0	1.532E+1
-5.417E-1	8.204E+0	1.519E+1
-5.417E-1	8.013E+0	1.509E+1
-5.401E-1	8.159E+0	1.519E+1
-5.401E-1	8.100E+0	1.534E+1
-5.433E-1	8.139E+0	1.519E+1
-5.433E-1	8.159E+0	1.531E+1
-5.417E-1	8.120E+0	1.534E+1
-5.368E-1	8.155E+0	1.523E+1
-5.417E-1	8.120E+0	1.528E+1
-5.449E-1	8.172E+0	1.534E+1
-5.368E-1	8.227E+0	1.509E+1
-5.401E-1	8.136E+0	1.527E+1
-5.385E-1	8.142E+0	1.520E+1
-5.417E-1	8.279E+0	1.526E+1
-5.401E-1	8.068E+0	1.512E+1
-5.352E-1	8.055E+0	1.516E+1
-5.385E-1	8.178E+0	1.525E+1
-5.401E-1	8.178E+0	1.514E+1
-5.385E-1	8.146E+0	1.528E+1
-5.336E-1	7.983E+0	1.527E+1
-5.385E-1	8.207E+0	1.536E+1
-5.433E-1	8.026E+0	1.528E+1
-5.401E-1	8.097E+0	1.524E+1
-5.368E-1	8.172E+0	1.525E+1
-5.385E-1	8.165E+0	1.528E+1
-5.433E-1	8.201E+0	1.533E+1
-5.385E-1	8.126E+0	1.519E+1
-5.385E-1	8.006E+0	1.523E+1
-5.401E-1	8.168E+0	1.539E+1
-5.449E-1	8.146E+0	1.530E+1
-5.401E-1	8.168E+0	1.515E+1
-5.336E-1	8.159E+0	1.525E+1
-5.417E-1	8.217E+0	1.526E+1
-5.401E-1	8.165E+0	1.520E+1
-5.385E-1	8.107E+0	1.530E+1
-5.336E-1	8.090E+0	1.512E+1
-5.368E-1	8.152E+0	1.522E+1
-5.385E-1	8.126E+0	1.519E+1
-5.352E-1	8.204E+0	1.525E+1
-5.336E-1	8.175E+0	1.544E+1
-5.401E-1	8.240E+0	1.530E+1
-5.401E-1	8.090E+0	1.519E+1
-5.401E-1	8.110E+0	1.522E+1
-5.368E-1	8.201E+0	1.520E+1
-5.385E-1	8.142E+0	1.523E+1
-5.417E-1	8.039E+0	1.520E+1
-5.368E-1	8.243E+0	1.531E+1
-5.336E-1	8.223E+0	1.539E+1
-5.336E-1	8.139E+0	1.519E+1
-5.352E-1	8.110E+0	1.524E+1
-5.385E-1	8.139E+0	1.525E+1
-5.336E-1	8.233E+0	1.527E+1
-5.352E-1	8.149E+0	1.519E+1
-5.401E-1	8.201E+0	1.524E+1
-5.385E-1	8.236E+0	1.512E+1
-5.368E-1	8.077E+0	1.526E+1
-5.368E-1	8.168E+0	1.516E+1
-5.385E-1	8.188E+0	1.522E+1
-5.401E-1	8.149E+0	1.535E+1
-5.320E-1	8.181E+0	1.529E+1
-5.352E-1	8.165E+0	1.525E+1
-5.368E-1	8.136E+0	1.526E+1
-5.368E-1	8.139E+0	1.530E+1
-5.352E-1	8.126E+0	1.515E+1
-5.352E-1	8.042E+0	1.522E+1
-5.385E-1	8.178E+0	1.537E+1
-5.368E-1	8.162E+0	1.518E+1
-5.352E-1	8.120E+0	1.519E+1
-5.368E-1	8.214E+0	1.516E+1
-5.352E-1	8.266E+0	1.520E+1
-5.368E-1	8.227E+0	1.526E+1
-5.320E-1	8.113E+0	1.519E+1
-5.352E-1	8.087E+0	1.523E+1
-5.385E-1	8.087E+0	1.524E+1
-5.352E-1	8.120E+0	1.529E+1
-5.336E-1	8.165E+0	1.525E+1
-5.336E-1	8.136E+0	1.517E+1
-5.352E-1	8.227E+0	1.536E+1
-5.352E-1	8.077E+0	1.533E+1
-5.336E-1	8.061E+0	1.516E+1
-5.336E-1	8.126E+0	1.529E+1
-5.336E-1	8.077E+0	1.525E+1
-5.352E-1	8.123E+0	1.538E+1
-5.303E-1	8.129E+0	1.515E+1
-5.336E-1	8.126E+0	1.523E+1
-5.352E-1	8.039E+0	1.518E+1
-5.352E-1	8.123E+0	1.520E+1
-5.336E-1	8.185E+0	1.521E+1
-5.352E-1	8.009E+0	1.532E+1
-5.401E-1	8.220E+0	1.526E+1
-5.320E-1	8.207E+0	1.513E+1
-5.320E-1	8.243E+0	1.522E+1
-5.320E-1	8.236E+0	1.531E+1
-5.368E-1	8.133E+0	1.531E+1
-5.336E-1	8.204E+0	1.519E+1
-5.320E-1	8.129E+0	1.533E+1
-5.336E-1	8.071E+0	1.523E+1
-5.368E-1	8.058E+0	1.523E+1
-5.352E-1	8.084E+0	1.520E+1
-5.303E-1	8.159E+0	1.524E+1
-5.320E-1	8.207E+0	1.519E+1
-5.385E-1	8.149E+0	1.531E+1
-5.336E-1	8.074E+0	1.524E+1
-5.336E-1	8.090E+0	1.543E+1
-5.336E-1	8.172E+0	1.536E+1
-5.352E-1	8.123E+0	1.518E+1
-5.352E-1	8.107E+0	1.512E+1
-5.320E-1	8.126E+0	1.527E+1
-5.303E-1	8.198E+0	1.519E+1
-5.352E-1	8.003E+0	1.523E+1
-5.303E-1	8.230E+0	1.524E+1
-5.287E-1	8.214E+0	1.510E+1
-5.336E-1	8.006E+0	1.534E+1
-5.401E-1	8.204E+0	1.528E+1
-5.352E-1	8.136E+0	1.547E+1
-5.287E-1	8.152E+0	1.525E+1
-5.303E-1	8.155E+0	1.524E+1
-5.352E-1	8.253E+0	1.519E+1
-5.352E-1	8.236E+0	1.511E+1
-5.303E-1	8.295E+0	1.521E+1
-5.352E-1	8.311E+0	1.518E+1
-5.352E-1	8.129E+0	1.527E+1
-5.320E-1	8.172E+0	1.535E+1
-5.303E-1	8.139E+0	1.530E+1
-5.303E-1	8.116E+0	1.530E+1
-5.336E-1	8.159E+0	1.512E+1
-5.336E-1	8.133E+0	1.523E+1
-5.287E-1	8.113E+0	1.528E+1
-5.320E-1	8.045E+0	1.524E+1
-5.368E-1	8.035E+0	1.545E+1
-5.336E-1	8.058E+0	1.528E+1
-5.287E-1	8.146E+0	1.526E+1
-5.303E-1	8.094E+0	1.521E+1
-5.336E-1	8.110E+0	1.519E+1
-5.336E-1	8.165E+0	1.530E+1
-5.287E-1	8.103E+0	1.547E+1
-5.320E-1	8.210E+0	1.518E+1
-5.352E-1	8.097E+0	1.530E+1
-5.303E-1	8.178E+0	1.514E+1
-5.287E-1	8.133E+0	1.515E+1
-5.287E-1	8.159E+0	1.528E+1
-5.352E-1	8.165E+0	1.520E+1
-5.320E-1	8.087E+0	1.520E+1
-5.352E-1	8.100E+0	1.521E+1
-5.303E-1	8.181E+0	1.553E+1
-5.368E-1	8.133E+0	1.529E+1
-5.336E-1	8.162E+0	1.520E+1
-5.287E-1	8.227E+0	1.540E+1
-5.303E-1	8.230E+0	1.520E+1
-5.303E-1	8.155E+0	1.526E+1
-5.320E-1	8.110E+0	1.509E+1
-5.287E-1	8.016E+0	1.532E+1
-5.287E-1	8.032E+0	1.515E+1
-5.368E-1	8.155E+0	1.535E+1
-5.287E-1	8.081E+0	1.533E+1
-5.271E-1	8.149E+0	1.539E+1
-5.287E-1	8.045E+0	1.532E+1
-5.336E-1	8.175E+0	1.522E+1
-5.303E-1	8.087E+0	1.542E+1
-5.255E-1	8.223E+0	1.526E+1
-5.287E-1	8.107E+0	1.519E+1
-5.303E-1	8.240E+0	1.524E+1
-5.287E-1	8.204E+0	1.525E+1
-5.255E-1	8.113E+0	1.526E+1
-5.271E-1	8.175E+0	1.508E+1
-5.287E-1	8.259E+0	1.528E+1
-5.287E-1	8.185E+0	1.522E+1
-5.271E-1	8.191E+0	1.546E+1
-5.303E-1	8.120E+0	1.522E+1
-5.320E-1	8.045E+0	1.516E+1
-5.287E-1	8.087E+0	1.523E+1
-5.239E-1	8.129E+0	1.520E+1
-5.255E-1	8.035E+0	1.516E+1
-5.320E-1	8.188E+0	1.527E+1
-5.303E-1	8.077E+0	1.527E+1
-5.271E-1	8.097E+0	1.509E+1
-5.255E-1	8.243E+0	1.530E+1
-5.303E-1	8.045E+0	1.522E+1
-5.287E-1	8.233E+0	1.526E+1
-5.255E-1	8.100E+0	1.525E+1
-5.271E-1	8.136E+0	1.519E+1
-5.320E-1	8.146E+0	1.519E+1
-5.336E-1	8.065E+0	1.520E+1
-5.255E-1	8.113E+0	1.525E+1
-5.271E-1	8.155E+0	1.539E+1
-5.303E-1	8.207E+0	1.531E+1
-5.287E-1	8.236E+0	1.520E+1
-5.255E-1	8.162E+0	1.520E+1
-5.255E-1	8.136E+0	1.534E+1
-5.303E-1	8.097E+0	1.529E+1
-5.303E-1	8.048E+0	1.525E+1
-5.271E-1	8.233E+0	1.508E+1
-5.287E-1	8.198E+0	1.520E+1
-5.303E-1	8.100E+0	1.520E+1
-5.271E-1	8.292E+0	1.534E+1
-5.239E-1	7.944E+0	1.536E+1
-5.271E-1	8.178E+0	1.523E+1
-5.320E-1	8.207E+0	1.514E+1
-5.287E-1	8.055E+0	1.517E+1
-5.239E-1	8.175E+0	1.516E+1
-5.255E-1	8.162E+0	1.534E+1
-5.303E-1	8.077E+0	1.530E+1
-5.287E-1	8.077E+0	1.525E+1
-5.255E-1	8.139E+0	1.518E+1
-5.255E-1	8.172E+0	1.533E+1
-5.303E-1	8.142E+0	1.525E+1
-5.255E-1	8.201E+0	1.509E+1
-5.271E-1	8.230E+0	1.511E+1
-5.255E-1	8.198E+0	1.528E+1
-5.320E-1	8.191E+0	1.532E+1
-5.303E-1	8.120E+0	1.526E+1
-5.255E-1	8.152E+0	1.540E+1
-5.255E-1	8.026E+0	1.542E+1
-5.287E-1	8.240E+0	1.531E+1
-5.287E-1	8.113E+0	1.526E+1
-5.255E-1	8.094E+0	1.507E+1
-5.239E-1	8.058E+0	1.517E+1
-5.303E-1	8.175E+0	1.518E+1
-5.287E-1	8.217E+0	1.525E+1
-5.239E-1	8.149E+0	1.512E+1
-5.255E-1	8.233E+0	1.517E+1
-5.287E-1	8.139E+0	1.513E+1
-5.271E-1	8.084E+0	1.524E+1
-5.255E-1	8.084E+0	1.524E+1
-5.271E-1	8.120E+0	1.529E+1
-5.287E-1	8.035E+0	1.546E+1
-5.222E-1	8.116E+0	1.520E+1
-5.255E-1	8.165E+0	1.525E+1
-5.255E-1	8.275E+0	1.537E+1
-5.255E-1	8.055E+0	1.545E+1
-5.255E-1	8.081E+0	1.516E+1
-5.222E-1	8.159E+0	1.521E+1
-5.255E-1	8.142E+0	1.508E+1
-5.271E-1	8.178E+0	1.519E+1
-5.271E-1	8.204E+0	1.517E+1
-5.255E-1	8.168E+0	1.515E+1
-5.239E-1	8.123E+0	1.519E+1
-5.271E-1	8.052E+0	1.520E+1
-5.287E-1	8.113E+0	1.532E+1
-5.239E-1	8.097E+0	1.531E+1
-5.271E-1	8.026E+0	1.540E+1
-5.287E-1	8.107E+0	1.521E+1
-5.255E-1	8.074E+0	1.504E+1
-5.222E-1	8.068E+0	1.528E+1
-5.222E-1	8.123E+0	1.521E+1
-5.287E-1	8.175E+0	1.525E+1
-5.239E-1	8.003E+0	1.528E+1
-5.239E-1	8.236E+0	1.528E+1
-5.255E-1	8.149E+0	1.519E+1
-5.271E-1	8.074E+0	1.535E+1
-5.271E-1	8.223E+0	1.531E+1
-5.239E-1	8.207E+0	1.531E+1
-5.255E-1	8.155E+0	1.523E+1
-5.255E-1	8.269E+0	1.514E+1
-5.271E-1	8.223E+0	1.524E+1
-5.239E-1	8.194E+0	1.525E+1
-5.239E-1	8.100E+0	1.519E+1
-5.271E-1	8.210E+0	1.523E+1
-5.255E-1	8.227E+0	1.524E+1
-5.271E-1	8.162E+0	1.527E+1
-5.255E-1	8.149E+0	1.532E+1
-5.255E-1	8.133E+0	1.522E+1
-5.239E-1	8.194E+0	1.522E+1
-5.190E-1	8.113E+0	1.529E+1
-5.239E-1	8.045E+0	1.535E+1
-5.255E-1	8.061E+0	1.521E+1
-5.255E-1	8.052E+0	1.518E+1
-5.222E-1	8.204E+0	1.534E+1
-5.206E-1	8.152E+0	1.523E+1
-5.287E-1	8.207E+0	1.512E+1
-5.271E-1	8.123E+0	1.512E+1
-5.222E-1	8.243E+0	1.517E+1
-5.239E-1	8.172E+0	1.534E+1
-5.271E-1	8.061E+0	1.525E+1
-5.239E-1	8.103E+0	1.534E+1
-5.206E-1	8.149E+0	1.523E+1
-5.222E-1	8.110E+0	1.528E+1
-5.239E-1	8.097E+0	1.519E+1
-5.239E-1	8.181E+0	1.523E+1
-5.239E-1	8.142E+0	1.524E+1
-5.222E-1	8.074E+0	1.525E+1
-5.287E-1	8.175E+0	1.518E+1
-5.255E-1	8.178E+0	1.524E+1
-5.190E-1	8.139E+0	1.537E+1
-5.206E-1	8.061E+0	1.529E+1
-5.239E-1	8.149E+0	1.532E+1
-5.239E-1	8.217E+0	1.520E+1
-5.222E-1	8.201E+0	1.528E+1
-5.239E-1	8.159E+0	1.521E+1
-5.239E-1	8.198E+0	1.519E+1
-5.255E-1	8.175E+0	1.533E+1
-5.174E-1	8.269E+0	1.516E+1
-5.222E-1	8.065E+0	1.525E+1
-5.255E-1	8.217E+0	1.529E+1
-5.239E-1	8.071E+0	1.526E+1
-5.206E-1	8.013E+0	1.532E+1
-5.222E-1	8.230E+0	1.513E+1
-5.287E-1	8.103E+0	1.517E+1
-5.239E-1	8.233E+0	1.532E+1
-5.206E-1	8.107E+0	1.529E+1
-5.206E-1	8.201E+0	1.518E+1
-5.255E-1	8.113E+0	1.514E+1
-5.239E-1	8.013E+0	1.515E+1
-5.190E-1	8.236E+0	1.520E+1
-5.174E-1	8.087E+0	1.519E+1
-5.222E-1	8.045E+0	1.527E+1
-5.222E-1	8.146E+0	1.513E+1
-5.206E-1	8.035E+0	1.531E+1
-5.222E-1	7.993E+0	1.525E+1
-5.271E-1	8.272E+0	1.533E+1
-5.222E-1	8.207E+0	1.543E+1
-5.174E-1	8.243E+0	1.522E+1
-5.190E-1	8.133E+0	1.528E+1
-5.222E-1	8.217E+0	1.506E+1
-5.222E-1	8.123E+0	1.518E+1
-5.174E-1	8.165E+0	1.512E+1
-5.190E-1	8.223E+0	1.534E+1
-5.239E-1	8.201E+0	1.527E+1
-5.206E-1	8.198E+0	1.519E+1
-5.222E-1	8.201E+0	1.532E+1
-5.222E-1	8.152E+0	1.539E+1
-5.222E-1	8.207E+0	1.523E+1
-5.206E-1	8.113E+0	1.528E+1
-5.158E-1	8.142E+0	1.519E+1
-5.190E-1	8.217E+0	1.534E+1
-5.222E-1	8.191E+0	1.530E+1
-5.239E-1	8.107E+0	1.530E+1
-5.222E-1	8.230E+0	1.533E+1
-5.190E-1	8.227E+0	1.528E+1
-5.239E-1	8.168E+0	1.526E+1
-5.206E-1	8.094E+0	1.520E+1
-5.190E-1	8.194E+0	1.531E+1
-5.190E-1	8.146E+0	1.521E+1
-5.222E-1	8.230E+0	1.517E+1
-5.206E-1	8.081E+0	1.536E+1
-5.206E-1	8.048E+0	1.529E+1
-5.206E-1	8.146E+0	1.525E+1
-5.239E-1	8.126E+0	1.522E+1
-5.222E-1	8.139E+0	1.521E+1
-5.141E-1	8.185E+0	1.520E+1
-5.190E-1	8.123E+0	1.522E+1
-5.222E-1	8.126E+0	1.520E+1
-5.174E-1	8.181E+0	1.523E+1
-5.222E-1	8.081E+0	1.504E+1
-5.190E-1	8.068E+0	1.515E+1
-5.190E-1	8.162E+0	1.533E+1
-5.222E-1	8.198E+0	1.522E+1
-5.190E-1	8.136E+0	1.522E+1
-5.190E-1	8.097E+0	1.532E+1
-5.222E-1	8.191E+0	1.534E+1
-5.190E-1	8.204E+0	1.525E+1
-5.174E-1	8.227E+0	1.533E+1
-5.190E-1	8.090E+0	1.526E+1
-5.206E-1	8.116E+0	1.531E+1
-5.222E-1	8.136E+0	1.534E+1
-5.174E-1	8.272E+0	1.536E+1
-5.174E-1	8.236E+0	1.530E+1
-5.222E-1	8.110E+0	1.521E+1
-5.206E-1	8.152E+0	1.518E+1
-5.158E-1	8.194E+0	1.534E+1
-5.158E-1	8.266E+0	1.544E+1
-5.206E-1	8.129E+0	1.517E+1
-5.206E-1	8.110E+0	1.530E+1
-5.174E-1	8.152E+0	1.524E+1
-5.190E-1	8.120E+0	1.515E+1
-5.222E-1	8.275E+0	1.526E+1
-5.174E-1	8.103E+0	1.517E+1
-5.174E-1	8.227E+0	1.538E+1
-5.190E-1	8.058E+0	1.525E+1
-5.206E-1	8.159E+0	1.527E+1
-5.206E-1	8.217E+0	1.517E+1
-5.158E-1	8.162E+0	1.533E+1
-5.158E-1	8.350E+0	1.530E+1
-5.174E-1	8.022E+0	1.518E+1
-5.206E-1	8.090E+0	1.521E+1
-5.141E-1	8.107E+0	1.530E+1
-5.158E-1	8.168E+0	1.518E+1
-5.190E-1	8.188E+0	1.525E+1
-5.190E-1	8.198E+0	1.512E+1
-5.141E-1	8.129E+0	1.521E+1
-5.174E-1	8.185E+0	1.511E+1
-5.190E-1	8.236E+0	1.528E+1
-5.190E-1	8.178E+0	1.520E+1
-5.158E-1	8.217E+0	1.536E+1
-5.174E-1	8.198E+0	1.523E+1
-5.190E-1	8.159E+0	1.522E+1
-5.190E-1	8.126E+0	1.534E+1
-5.158E-1	8.230E+0	1.532E+1
-5.174E-1	8.181E+0	1.513E+1
-5.222E-1	8.097E+0	1.513E+1
-5.174E-1	8.090E+0	1.529E+1
-5.158E-1	8.155E+0	1.525E+1
-5.174E-1	8.146E+0	1.522E+1
-5.206E-1	8.133E+0	1.524E+1
-5.190E-1	8.058E+0	1.538E+1
-5.158E-1	8.103E+0	1.520E+1
-5.125E-1	8.149E+0	1.536E+1
-5.174E-1	8.178E+0	1.523E+1
-5.158E-1	8.210E+0	1.511E+1
-5.158E-1	8.097E+0	1.531E+1
-5.158E-1	8.217E+0	1.529E+1
-5.174E-1	8.155E+0	1.547E+1
-5.158E-1	8.139E+0	1.525E+1
-5.174E-1	8.165E+0	1.531E+1
-5.190E-1	8.087E+0	1.527E+1
-5.190E-1	8.146E+0	1.546E+1
-5.190E-1	8.210E+0	1.516E+1
-5.158E-1	8.155E+0	1.531E+1
-5.158E-1	8.243E+0	1.509E+1
-5.174E-1	8.178E+0	1.531E+1
-5.158E-1	8.133E+0	1.519E+1
-5.141E-1	8.230E+0	1.506E+1
-5.125E-1	8.129E+0	1.525E+1
-5.190E-1	8.136E+0	1.522E+1
-5.141E-1	8.259E+0	1.526E+1
-5.141E-1	8.175E+0	1.523E+1
-5.174E-1	8.146E+0	1.529E+1
-5.190E-1	8.188E+0	1.532E+1
-5.174E-1	8.233E+0	1.519E+1
-5.109E-1	8.103E+0	1.515E+1
-5.141E-1	8.275E+0	1.519E+1
-5.158E-1	8.061E+0	1.520E+1
-5.158E-1	8.133E+0	1.524E+1
-5.141E-1	8.256E+0	1.529E+1
-5.125E-1	8.123E+0	1.522E+1
-5.190E-1	8.107E+0	1.530E+1
-5.174E-1	8.035E+0	1.540E+1
-5.141E-1	8.090E+0	1.517E+1
-5.141E-1	8.110E+0	1.529E+1
-5.158E-1	8.068E+0	1.518E+1
-5.174E-1	8.142E+0	1.532E+1
-5.125E-1	8.185E+0	1.522E+1
-5.125E-1	8.107E+0	1.522E+1
-5.174E-1	8.194E+0	1.512E+1
-5.158E-1	8.100E+0	1.519E+1
-5.141E-1	8.123E+0	1.521E+1
-5.125E-1	8.126E+0	1.518E+1
-5.174E-1	8.155E+0	1.532E+1
-5.158E-1	8.136E+0	1.513E+1
-5.125E-1	8.087E+0	1.532E+1
-5.141E-1	8.116E+0	1.525E+1
-5.141E-1	8.084E+0	1.532E+1
-5.158E-1	8.129E+0	1.524E+1
-5.125E-1	8.123E+0	1.506E+1
-5.125E-1	8.155E+0	1.535E+1
-5.174E-1	8.087E+0	1.533E+1
-5.125E-1	8.068E+0	1.527E+1
-5.125E-1	8.253E+0	1.510E+1
-5.141E-1	8.178E+0	1.528E+1
-5.174E-1	8.084E+0	1.518E+1
-5.141E-1	8.009E+0	1.527E+1
-5.125E-1	8.068E+0	1.534E+1
-5.141E-1	8.081E+0	1.529E+1
-5.158E-1	8.181E+0	1.510E+1
-5.158E-1	8.152E+0	1.534E+1
-5.125E-1	8.210E+0	1.526E+1
-5.125E-1	8.269E+0	1.516E+1
-5.141E-1	8.048E+0	1.536E+1
-5.109E-1	8.126E+0	1.505E+1
-5.109E-1	8.136E+0	1.514E+1
-5.125E-1	8.139E+0	1.527E+1
-5.093E-1	8.152E+0	1.524E+1
-5.141E-1	8.181E+0	1.525E+1
-5.174E-1	8.308E+0	1.530E+1
-5.141E-1	8.029E+0	1.512E+1
-5.158E-1	8.126E+0	1.523E+1
-5.141E-1	8.139E+0	1.516E+1
-5.125E-1	8.097E+0	1.546E+1
-5.125E-1	8.236E+0	1.531E+1
-5.141E-1	8.165E+0	1.524E+1
-5.125E-1	8.168E+0	1.507E+1
-5.093E-1	8.198E+0	1.522E+1
-5.125E-1	8.129E+0	1.532E+1
-5.158E-1	8.204E+0	1.518E+1
-5.158E-1	8.178E+0	1.527E+1
-5.109E-1	8.094E+0	1.522E+1
-5.109E-1	8.149E+0	1.526E+1
-5.141E-1	8.146E+0	1.518E+1
-5.141E-1	8.155E+0	1.518E+1
-5.109E-1	8.142E+0	1.522E+1
-5.125E-1	8.120E+0	1.525E+1
-5.174E-1	8.123E+0	1.518E+1
-5.109E-1	8.129E+0	1.530E+1
-5.093E-1	8.152E+0	1.537E+1
-5.141E-1	8.042E+0	1.536E+1
-5.174E-1	8.220E+0	1.523E+1
-5.125E-1	8.178E+0	1.528E+1
-5.125E-1	8.178E+0	1.534E+1
-5.109E-1	8.068E+0	1.526E+1
-5.141E-1	8.191E+0	1.529E+1
-5.109E-1	8.162E+0	1.536E+1
-5.076E-1	8.058E+0	1.522E+1
-5.109E-1	8.175E+0	1.518E+1
-5.158E-1	8.198E+0	1.522E+1
-5.141E-1	8.220E+0	1.535E+1
-5.076E-1	8.116E+0	1.519E+1
-5.109E-1	8.113E+0	1.518E+1
-5.141E-1	8.123E+0	1.515E+1
-5.125E-1	8.353E+0	1.527E+1
-5.076E-1	8.107E+0	1.526E+1
-5.109E-1	8.116E+0	1.526E+1
-5.125E-1	8.162E+0	1.527E+1
-5.125E-1	8.172E+0	1.530E+1
-5.109E-1	8.068E+0	1.533E+1
-5.093E-1	8.227E+0	1.521E+1
-5.141E-1	8.136E+0	1.532E+1
-5.109E-1	8.084E+0	1.523E+1
-5.093E-1	8.077E+0	1.527E+1
-5.093E-1	8.074E+0	1.536E+1
-5.141E-1	8.217E+0	1.523E+1
-5.109E-1	8.055E+0	1.524E+1
-5.109E-1	8.129E+0	1.519E+1
-5.093E-1	8.068E+0	1.510E+1
-5.109E-1	8.123E+0	1.516E+1
-5.125E-1	8.168E+0	1.524E+1
-5.093E-1	8.061E+0	1.508E+1
-5.109E-1	8.103E+0	1.522E+1
-5.141E-1	8.026E+0	1.533E+1
-5.109E-1	8.113E+0	1.523E+1
-5.060E-1	8.107E+0	1.545E+1
-5.109E-1	8.116E+0	1.525E+1
-5.109E-1	8.210E+0	1.528E+1
-5.125E-1	8.214E+0	1.522E+1
-5.093E-1	8.120E+0	1.538E+1
-5.109E-1	8.178E+0	1.537E+1
-5.109E-1	8.133E+0	1.539E+1
-5.093E-1	8.162E+0	1.509E+1
-5.076E-1	8.191E+0	1.520E+1
-5.093E-1	8.087E+0	1.523E+1
-5.093E-1	8.230E+0	1.520E+1
-5.093E-1	8.139E+0	1.518E+1
-5.060E-1	8.185E+0	1.518E+1
-5.044E-1	8.168E+0	1.523E+1
-5.125E-1	8.133E+0	1.527E+1
-5.109E-1	8.129E+0	1.534E+1
-5.076E-1	8.120E+0	1.513E+1
-5.076E-1	8.116E+0	1.504E+1
-5.093E-1	8.052E+0	1.525E+1
-5.076E-1	8.201E+0	1.520E+1
-5.076E-1	8.217E+0	1.523E+1
-5.076E-1	8.116E+0	1.526E+1
-5.076E-1	8.172E+0	1.523E+1
-5.109E-1	8.207E+0	1.529E+1
-5.044E-1	8.191E+0	1.507E+1
-5.060E-1	8.155E+0	1.534E+1
-5.093E-1	8.097E+0	1.540E+1
-5.076E-1	8.107E+0	1.527E+1
-5.060E-1	8.159E+0	1.531E+1
-5.093E-1	8.123E+0	1.531E+1
-5.109E-1	8.071E+0	1.536E+1
-5.093E-1	8.139E+0	1.525E+1
-5.076E-1	8.210E+0	1.523E+1
-5.076E-1	8.097E+0	1.521E+1
-5.125E-1	8.074E+0	1.523E+1
-5.076E-1	8.185E+0	1.529E+1
-5.044E-1	8.133E+0	1.525E+1
-5.076E-1	8.175E+0	1.523E+1
-5.109E-1	8.155E+0	1.526E+1
-5.076E-1	8.172E+0	1.518E+1
-5.044E-1	8.181E+0	1.513E+1
-5.060E-1	8.133E+0	1.522E+1
-5.076E-1	8.201E+0	1.512E+1
-5.076E-1	8.185E+0	1.515E+1
-5.060E-1	8.055E+0	1.531E+1
-5.093E-1	8.126E+0	1.526E+1
-5.076E-1	8.048E+0	1.505E+1
-5.076E-1	8.246E+0	1.519E+1
-5.044E-1	8.159E+0	1.512E+1
-5.093E-1	8.100E+0	1.528E+1
-5.093E-1	8.191E+0	1.512E+1
-5.076E-1	8.266E+0	1.537E+1
-5.076E-1	8.194E+0	1.521E+1
-5.044E-1	8.162E+0	1.525E+1
-5.093E-1	8.168E+0	1.518E+1
-5.109E-1	8.136E+0	1.535E+1
-5.060E-1	8.165E+0	1.521E+1
-5.044E-1	8.236E+0	1.522E+1
-5.060E-1	8.139E+0	1.513E+1
-5.060E-1	8.136E+0	1.514E+1
-5.028E-1	8.223E+0	1.518E+1
-5.060E-1	8.097E+0	1.527E+1
-5.076E-1	8.074E+0	1.528E+1
-5.044E-1	8.065E+0	1.524E+1
-5.060E-1	8.146E+0	1.520E+1
-5.060E-1	8.172E+0	1.534E+1
-5.076E-1	8.236E+0	1.535E+1
-5.093E-1	8.175E+0	1.538E+1
-5.028E-1	8.191E+0	1.532E+1
-5.012E-1	8.185E+0	1.523E+1
-5.076E-1	8.055E+0	1.520E+1
-5.060E-1	8.185E+0	1.517E+1
-5.012E-1	8.159E+0	1.529E+1
-5.028E-1	8.194E+0	1.514E+1
-5.060E-1	8.168E+0	1.518E+1
-5.044E-1	8.139E+0	1.527E+1
-5.012E-1	8.126E+0	1.507E+1
-5.044E-1	8.058E+0	1.525E+1
-5.044E-1	8.165E+0	1.521E+1
-5.076E-1	8.100E+0	1.520E+1
-5.028E-1	8.214E+0	1.521E+1
-5.028E-1	8.230E+0	1.512E+1
-5.076E-1	8.165E+0	1.534E+1
-5.044E-1	8.133E+0	1.543E+1
-5.028E-1	8.107E+0	1.513E+1
-5.012E-1	8.175E+0	1.515E+1
-5.060E-1	8.077E+0	1.535E+1
-5.012E-1	8.172E+0	1.529E+1
-5.028E-1	8.084E+0	1.530E+1
-5.028E-1	8.120E+0	1.520E+1
-5.044E-1	8.194E+0	1.524E+1
-5.028E-1	8.113E+0	1.520E+1
-5.028E-1	8.185E+0	1.520E+1
-5.028E-1	8.107E+0	1.522E+1
-5.060E-1	8.107E+0	1.524E+1
-5.076E-1	7.993E+0	1.528E+1
-5.012E-1	8.181E+0	1.532E+1
-5.044E-1	8.198E+0	1.523E+1
-5.060E-1	8.227E+0	1.520E+1
-5.076E-1	8.233E+0	1.508E+1
-4.995E-1	8.181E+0	1.536E+1
-5.044E-1	8.065E+0	1.544E+1
-5.028E-1	8.146E+0	1.516E+1
-5.028E-1	8.139E+0	1.543E+1
-5.028E-1	8.126E+0	1.529E+1
-5.012E-1	8.149E+0	1.522E+1
-5.028E-1	8.084E+0	1.530E+1
-5.028E-1	8.129E+0	1.525E+1
-4.995E-1	8.230E+0	1.529E+1
-5.012E-1	8.074E+0	1.530E+1
-5.028E-1	8.194E+0	1.532E+1
-5.044E-1	8.100E+0	1.515E+1
-4.995E-1	8.074E+0	1.519E+1
-5.028E-1	8.249E+0	1.532E+1
-5.044E-1	8.113E+0	1.538E+1
-5.012E-1	8.090E+0	1.517E+1
-4.995E-1	8.146E+0	1.531E+1
-4.995E-1	8.110E+0	1.522E+1
-5.044E-1	8.029E+0	1.536E+1
-5.028E-1	7.996E+0	1.527E+1
-4.979E-1	8.116E+0	1.523E+1
-4.979E-1	8.084E+0	1.525E+1
-5.012E-1	8.090E+0	1.528E+1
-4.995E-1	8.065E+0	1.524E+1
-5.012E-1	8.207E+0	1.524E+1
-4.995E-1	8.129E+0	1.520E+1
-5.044E-1	8.188E+0	1.515E+1
-5.028E-1	8.065E+0	1.523E+1
-4.963E-1	8.107E+0	1.528E+1
-4.995E-1	8.214E+0	1.519E+1
-5.012E-1	8.223E+0	1.530E+1
-5.012E-1	8.162E+0	1.524E+1
-4.963E-1	8.061E+0	1.528E+1
-4.979E-1	8.126E+0	1.532E+1
-5.044E-1	8.178E+0	1.520E+1
-4.995E-1	8.178E+0	1.530E+1
-4.979E-1	8.126E+0	1.525E+1
-4.947E-1	8.152E+0	1.525E+1
-5.012E-1	8.191E+0	1.515E+1
-5.012E-1	8.097E+0	1.513E+1
-4.979E-1	8.246E+0	1.537E+1
-4.963E-1	8.097E+0	1.522E+1
-5.012E-1	8.146E+0	1.520E+1
-4.995E-1	8.139E+0	1.529E+1
-4.995E-1	8.061E+0	1.532E+1
-4.995E-1	8.240E+0	1.521E+1
-5.012E-1	8.159E+0	1.517E+1
-4.995E-1	8.155E+0	1.518E+1
-4.979E-1	8.175E+0	1.539E+1
-4.995E-1	8.207E+0	1.529E+1
-5.012E-1	8.071E+0	1.510E+1
-5.012E-1	8.110E+0	1.541E+1
-4.947E-1	8.133E+0	1.526E+1
-4.979E-1	8.149E+0	1.509E+1
-4.979E-1	8.120E+0	1.525E+1
-4.995E-1	8.152E+0	1.521E+1
-4.979E-1	8.136E+0	1.533E+1
-4.963E-1	8.155E+0	1.535E+1
-5.028E-1	8.116E+0	1.530E+1
-4.995E-1	8.133E+0	1.538E+1
-4.930E-1	8.165E+0	1.522E+1
-4.995E-1	8.029E+0	1.519E+1
-4.995E-1	8.259E+0	1.534E+1
-4.979E-1	8.220E+0	1.515E+1
-4.979E-1	8.152E+0	1.529E+1
-4.963E-1	8.055E+0	1.531E+1
-4.995E-1	8.042E+0	1.523E+1
-4.979E-1	8.175E+0	1.538E+1
-4.947E-1	8.081E+0	1.530E+1
-4.963E-1	8.204E+0	1.516E+1
-5.012E-1	8.201E+0	1.529E+1
-5.012E-1	8.253E+0	1.527E+1
-4.947E-1	8.285E+0	1.529E+1
-4.995E-1	8.198E+0	1.526E+1
-4.995E-1	8.097E+0	1.533E+1
-4.995E-1	8.168E+0	1.542E+1
-4.947E-1	8.201E+0	1.512E+1
-4.963E-1	8.090E+0	1.526E+1
-4.979E-1	8.194E+0	1.530E+1
-4.963E-1	8.087E+0	1.511E+1
-4.930E-1	7.996E+0	1.526E+1
-4.947E-1	8.116E+0	1.528E+1
-4.995E-1	7.974E+0	1.537E+1
-4.963E-1	8.149E+0	1.528E+1
-4.947E-1	8.152E+0	1.538E+1
-4.979E-1	8.139E+0	1.520E+1
-4.995E-1	8.071E+0	1.538E+1
-4.979E-1	8.188E+0	1.520E+1
-4.963E-1	8.149E+0	1.536E+1
-4.947E-1	8.152E+0	1.538E+1
-5.012E-1	8.207E+0	1.520E+1
-4.979E-1	8.198E+0	1.525E+1
-4.947E-1	8.201E+0	1.522E+1
-4.930E-1	8.155E+0	1.533E+1
-4.947E-1	7.996E+0	1.519E+1
-4.963E-1	8.126E+0	1.519E+1
-4.914E-1	8.259E+0	1.531E+1
-4.947E-1	8.094E+0	1.531E+1
-4.979E-1	8.149E+0	1.510E+1
-4.963E-1	8.116E+0	1.519E+1
-4.963E-1	8.253E+0	1.526E+1
-4.963E-1	8.019E+0	1.523E+1
-4.979E-1	8.061E+0	1.530E+1
-4.963E-1	8.337E+0	1.523E+1
-4.930E-1	8.146E+0	1.536E+1
-4.963E-1	8.175E+0	1.510E+1
-4.979E-1	8.048E+0	1.522E+1
-4.979E-1	8.094E+0	1.524E+1
-4.947E-1	8.107E+0	1.542E+1
-4.930E-1	8.120E+0	1.520E+1
-4.979E-1	8.133E+0	1.524E+1
-4.963E-1	8.055E+0	1.518E+1
-4.947E-1	8.191E+0	1.507E+1
-4.947E-1	8.139E+0	1.527E+1
-4.963E-1	8.142E+0	1.531E+1
-4.930E-1	8.094E+0	1.533E+1
-4.914E-1	8.136E+0	1.528E+1
-4.914E-1	8.133E+0	1.521E+1
-4.930E-1	8.172E+0	1.520E+1
-4.963E-1	8.155E+0	1.540E+1
-4.947E-1	8.152E+0	1.533E+1
-4.930E-1	8.090E+0	1.532E+1
-4.947E-1	8.168E+0	1.519E+1
-4.930E-1	8.240E+0	1.538E+1
-4.914E-1	8.191E+0	1.514E+1
-4.947E-1	8.139E+0	1.532E+1
-4.979E-1	8.035E+0	1.524E+1
-4.947E-1	8.152E+0	1.508E+1
-4.914E-1	8.110E+0	1.527E+1
-4.914E-1	8.094E+0	1.510E+1
-4.963E-1	8.129E+0	1.535E+1
-4.930E-1	8.107E+0	1.525E+1
-4.898E-1	8.198E+0	1.516E+1
-4.947E-1	8.039E+0	1.524E+1
-4.947E-1	8.009E+0	1.529E+1
-4.930E-1	8.136E+0	1.527E+1
-4.898E-1	8.116E+0	1.527E+1
-4.898E-1	8.116E+0	1.543E+1
-4.930E-1	8.269E+0	1.536E+1
-4.947E-1	8.165E+0	1.528E+1
-4.914E-1	8.146E+0	1.533E+1
-4.914E-1	8.230E+0	1.516E+1
-4.930E-1	8.155E+0	1.515E+1
-4.914E-1	8.178E+0	1.521E+1
-4.898E-1	8.185E+0	1.523E+1
-4.898E-1	8.120E+0	1.512E+1
-4.930E-1	8.146E+0	1.518E+1
-4.963E-1	8.149E+0	1.524E+1
-4.914E-1	8.113E+0	1.525E+1
-4.930E-1	8.155E+0	1.530E+1
-4.947E-1	8.201E+0	1.535E+1
-4.898E-1	8.201E+0	1.512E+1
-4.898E-1	8.233E+0	1.523E+1
-4.882E-1	8.146E+0	1.529E+1
-4.963E-1	8.146E+0	1.515E+1
-4.898E-1	8.185E+0	1.527E+1
-4.898E-1	8.133E+0	1.535E+1
-4.914E-1	8.279E+0	1.521E+1
-4.914E-1	8.220E+0	1.531E+1
-4.898E-1	8.210E+0	1.527E+1
-4.898E-1	8.223E+0	1.508E+1
-4.914E-1	8.103E+0	1.520E+1
-4.947E-1	8.126E+0	1.531E+1
-4.914E-1	8.120E+0	1.516E+1
-4.882E-1	8.253E+0	1.518E+1
-4.882E-1	8.142E+0	1.523E+1
-4.914E-1	8.188E+0	1.526E+1
-4.930E-1	8.107E+0	1.535E+1
-4.882E-1	8.129E+0	1.537E+1
-4.898E-1	8.107E+0	1.516E+1
-4.914E-1	8.162E+0	1.522E+1
-4.914E-1	8.204E+0	1.519E+1
-4.882E-1	8.172E+0	1.530E+1
-4.882E-1	8.246E+0	1.520E+1
-4.914E-1	8.204E+0	1.534E+1
-4.914E-1	8.113E+0	1.536E+1
-4.882E-1	8.210E+0	1.529E+1
-4.898E-1	8.172E+0	1.525E+1
-4.930E-1	8.155E+0	1.527E+1
-4.930E-1	8.214E+0	1.523E+1
-4.882E-1	8.126E+0	1.518E+1
-4.882E-1	8.113E+0	1.525E+1
-4.914E-1	8.191E+0	1.518E+1
-4.930E-1	8.165E+0	1.516E+1
-4.898E-1	8.055E+0	1.517E+1
-4.882E-1	8.233E+0	1.521E+1
-4.898E-1	8.272E+0	1.521E+1
-4.914E-1	8.162E+0	1.524E+1
-4.866E-1	8.204E+0	1.510E+1
-4.882E-1	8.162E+0	1.520E+1
-4.914E-1	8.097E+0	1.519E+1
-4.914E-1	8.172E+0	1.526E+1
-4.882E-1	8.094E+0	1.524E+1
-4.882E-1	8.113E+0	1.524E+1
-4.898E-1	8.152E+0	1.534E+1
-4.914E-1	8.168E+0	1.538E+1
-4.866E-1	8.172E+0	1.515E+1
-4.882E-1	8.110E+0	1.523E+1
-4.930E-1	8.139E+0	1.518E+1
-4.898E-1	8.175E+0	1.518E+1
-4.849E-1	8.139E+0	1.523E+1
-4.898E-1	8.097E+0	1.536E+1
-4.866E-1	8.155E+0	1.527E+1
-4.882E-1	8.227E+0	1.522E+1
-4.882E-1	8.165E+0	1.526E+1
-4.882E-1	8.162E+0	1.522E+1
-4.930E-1	8.139E+0	1.521E+1
-4.898E-1	8.162E+0	1.527E+1
-4.866E-1	8.240E+0	1.534E+1
-4.882E-1	8.165E+0	1.517E+1
-4.914E-1	8.201E+0	1.523E+1
-4.866E-1	8.165E+0	1.522E+1
-4.849E-1	8.097E+0	1.536E+1
-4.866E-1	8.107E+0	1.525E+1
-4.914E-1	8.013E+0	1.512E+1
-4.898E-1	8.094E+0	1.525E+1
-4.882E-1	8.159E+0	1.517E+1
-4.866E-1	8.103E+0	1.522E+1
-4.898E-1	8.149E+0	1.544E+1
-4.898E-1	8.246E+0	1.516E+1
-4.866E-1	8.172E+0	1.530E+1
-4.866E-1	8.126E+0	1.530E+1
-4.898E-1	8.230E+0	1.508E+1
-4.898E-1	8.129E+0	1.522E+1
-4.882E-1	8.065E+0	1.533E+1
-4.866E-1	8.223E+0	1.522E+1
-4.882E-1	8.220E+0	1.528E+1
-4.898E-1	8.220E+0	1.534E+1
-4.849E-1	8.201E+0	1.519E+1
-4.882E-1	8.185E+0	1.528E+1
-4.849E-1	8.162E+0	1.526E+1
-4.866E-1	8.100E+0	1.511E+1
-4.849E-1	8.087E+0	1.518E+1
-4.849E-1	8.152E+0	1.528E+1
-4.849E-1	8.065E+0	1.519E+1
-4.866E-1	8.236E+0	1.538E+1
-4.849E-1	8.107E+0	1.531E+1
-4.849E-1	8.146E+0	1.538E+1
-4.882E-1	8.133E+0	1.532E+1
-4.882E-1	8.155E+0	1.518E+1
-4.849E-1	8.100E+0	1.527E+1
-4.833E-1	8.191E+0	1.513E+1
-4.866E-1	8.152E+0	1.513E+1
-4.882E-1	8.094E+0	1.532E+1
-4.849E-1	8.191E+0	1.530E+1
-4.833E-1	8.220E+0	1.520E+1
-4.866E-1	8.178E+0	1.516E+1
-4.898E-1	8.103E+0	1.521E+1
-4.833E-1	8.074E+0	1.530E+1
-4.849E-1	8.191E+0	1.529E+1
-4.833E-1	8.301E+0	1.516E+1
-4.866E-1	8.077E+0	1.538E+1
-4.833E-1	8.152E+0	1.520E+1
-4.849E-1	8.155E+0	1.531E+1
-4.849E-1	8.090E+0	1.516E+1
-4.849E-1	8.230E+0	1.527E+1
-4.817E-1	8.168E+0	1.542E+1
-4.817E-1	8.120E+0	1.520E+1
-4.866E-1	8.259E+0	1.538E+1
-4.849E-1	8.185E+0	1.520E+1
-4.817E-1	8.048E+0	1.527E+1
-4.833E-1	8.152E+0	1.530E+1
-4.866E-1	8.129E+0	1.543E+1
-4.849E-1	8.191E+0	1.531E+1
-4.833E-1	8.065E+0	1.534E+1
-4.849E-1	8.159E+0	1.533E+1
-4.849E-1	8.172E+0	1.536E+1
-4.882E-1	8.178E+0	1.530E+1
-4.833E-1	8.081E+0	1.518E+1
-4.833E-1	8.191E+0	1.528E+1
-4.849E-1	8.168E+0	1.521E+1
-4.882E-1	8.155E+0	1.537E+1
-4.849E-1	8.136E+0	1.512E+1
-4.849E-1	8.133E+0	1.533E+1
-4.849E-1	8.223E+0	1.530E+1
-4.833E-1	8.188E+0	1.525E+1
-4.833E-1	8.113E+0	1.524E+1
-4.817E-1	8.123E+0	1.522E+1
-4.866E-1	8.120E+0	1.528E+1
-4.866E-1	8.198E+0	1.533E+1
-4.833E-1	8.191E+0	1.524E+1
-4.817E-1	8.126E+0	1.506E+1
-4.849E-1	8.230E+0	1.517E+1
-4.833E-1	8.175E+0	1.528E+1
-4.833E-1	8.016E+0	1.530E+1
-4.833E-1	8.178E+0	1.523E+1
-4.833E-1	8.214E+0	1.539E+1
-4.866E-1	8.139E+0	1.530E+1
-4.801E-1	8.120E+0	1.536E+1
-4.817E-1	8.223E+0	1.528E+1
-4.849E-1	8.210E+0	1.526E+1
-4.849E-1	8.084E+0	1.533E+1
-4.833E-1	8.090E+0	1.523E+1
-4.801E-1	8.201E+0	1.531E+1
-4.801E-1	8.159E+0	1.514E+1
-4.817E-1	8.259E+0	1.533E+1
-4.801E-1	8.110E+0	1.526E+1
-4.817E-1	8.295E+0	1.527E+1
-4.833E-1	8.155E+0	1.532E+1
-4.833E-1	8.100E+0	1.523E+1
-4.833E-1	8.097E+0	1.529E+1
-4.833E-1	8.061E+0	1.525E+1
-4.849E-1	8.126E+0	1.534E+1
-4.817E-1	8.165E+0	1.529E+1
-4.784E-1	8.236E+0	1.520E+1
-4.784E-1	8.120E+0	1.537E+1
-4.817E-1	8.107E+0	1.529E+1
-4.849E-1	8.097E+0	1.519E+1
-4.833E-1	8.191E+0	1.528E+1
-4.801E-1	8.168E+0	1.525E+1
-4.817E-1	8.204E+0	1.522E+1
-4.849E-1	8.087E+0	1.522E+1
-4.801E-1	8.217E+0	1.535E+1
-4.833E-1	8.168E+0	1.534E+1
-4.817E-1	8.181E+0	1.519E+1
-4.817E-1	8.214E+0	1.521E+1
-4.768E-1	8.139E+0	1.549E+1
-4.784E-1	8.159E+0	1.521E+1
-4.801E-1	8.126E+0	1.527E+1
-4.849E-1	8.139E+0	1.536E+1
-4.801E-1	8.178E+0	1.524E+1
-4.784E-1	8.129E+0	1.527E+1
-4.833E-1	8.227E+0	1.517E+1
-4.801E-1	8.116E+0	1.528E+1
-4.784E-1	8.110E+0	1.522E+1
-4.801E-1	8.162E+0	1.518E+1
-4.817E-1	8.116E+0	1.523E+1
-4.849E-1	8.074E+0	1.529E+1
-4.768E-1	8.087E+0	1.520E+1
-4.817E-1	8.123E+0	1.539E+1
-4.817E-1	8.103E+0	1.520E+1
-4.801E-1	8.256E+0	1.537E+1
-4.801E-1	8.139E+0	1.535E+1
-4.801E-1	8.210E+0	1.522E+1
-4.833E-1	8.178E+0	1.515E+1
-4.817E-1	8.155E+0	1.517E+1
-4.801E-1	8.230E+0	1.528E+1
-4.752E-1	8.094E+0	1.525E+1
-4.817E-1	8.175E+0	1.532E+1
-4.801E-1	8.162E+0	1.535E+1
-4.768E-1	8.159E+0	1.519E+1
-4.801E-1	8.097E+0	1.534E+1
-4.817E-1	8.227E+0	1.526E+1
-4.784E-1	8.162E+0	1.517E+1
-4.784E-1	8.194E+0	1.509E+1
-4.784E-1	8.172E+0	1.546E+1
-4.784E-1	8.220E+0	1.520E+1
-4.801E-1	8.207E+0	1.524E+1
-4.768E-1	8.142E+0	1.525E+1
-4.784E-1	8.249E+0	1.526E+1
-4.784E-1	8.026E+0	1.513E+1
-4.801E-1	8.198E+0	1.510E+1
-4.801E-1	8.185E+0	1.527E+1
-4.768E-1	8.074E+0	1.535E+1
-4.801E-1	8.097E+0	1.513E+1
-4.801E-1	8.198E+0	1.513E+1
-4.768E-1	8.282E+0	1.522E+1
-4.817E-1	8.058E+0	1.516E+1
-4.784E-1	8.194E+0	1.526E+1
-4.784E-1	8.217E+0	1.524E+1
-4.784E-1	8.233E+0	1.515E+1
-4.768E-1	8.110E+0	1.533E+1
-4.801E-1	8.120E+0	1.527E+1
-4.817E-1	8.126E+0	1.518E+1
-4.768E-1	8.136E+0	1.547E+1
-4.720E-1	8.207E+0	1.524E+1
-4.768E-1	8.116E+0	1.536E+1
-4.784E-1	8.139E+0	1.525E+1
-4.752E-1	8.139E+0	1.522E+1
-4.768E-1	8.110E+0	1.526E+1
-4.801E-1	8.194E+0	1.536E+1
-4.784E-1	8.123E+0	1.528E+1
-4.752E-1	8.146E+0	1.536E+1
-4.768E-1	8.155E+0	1.536E+1
-4.801E-1	8.155E+0	1.526E+1
-4.784E-1	8.136E+0	1.507E+1
-4.736E-1	8.214E+0	1.516E+1
-4.768E-1	8.087E+0	1.521E+1
-4.801E-1	8.194E+0	1.512E+1
-4.801E-1	8.120E+0	1.527E+1
-4.752E-1	8.188E+0	1.528E+1
-4.752E-1	8.175E+0	1.525E+1
-4.784E-1	8.090E+0	1.511E+1
-4.801E-1	8.074E+0	1.514E+1
-4.768E-1	8.175E+0	1.530E+1
-4.784E-1	8.123E+0	1.525E+1
-4.801E-1	8.116E+0	1.542E+1
-4.784E-1	8.110E+0	1.543E+1
-4.752E-1	8.159E+0	1.528E+1
-4.736E-1	8.198E+0	1.528E+1
-4.784E-1	8.178E+0	1.527E+1
-4.752E-1	8.220E+0	1.514E+1
-4.768E-1	8.165E+0	1.521E+1
-4.736E-1	8.061E+0	1.538E+1
-4.752E-1	8.172E+0	1.501E+1
-4.817E-1	8.223E+0	1.533E+1
-4.768E-1	8.162E+0	1.517E+1
-4.768E-1	8.279E+0	1.545E+1
-4.784E-1	8.113E+0	1.520E+1
-4.801E-1	8.074E+0	1.520E+1
-4.736E-1	8.107E+0	1.524E+1
-4.752E-1	8.123E+0	1.519E+1
-4.801E-1	8.149E+0	1.527E+1
-4.784E-1	8.116E+0	1.520E+1
-4.752E-1	8.077E+0	1.524E+1
-4.736E-1	8.178E+0	1.520E+1
-4.784E-1	8.136E+0	1.544E+1
-4.768E-1	8.172E+0	1.532E+1
-4.736E-1	8.116E+0	1.528E+1
-4.703E-1	8.097E+0	1.527E+1
-4.784E-1	8.165E+0	1.534E+1
-4.752E-1	8.136E+0	1.528E+1
-4.736E-1	8.146E+0	1.533E+1
-4.720E-1	8.097E+0	1.538E+1
-4.784E-1	8.168E+0	1.516E+1
-4.768E-1	8.162E+0	1.525E+1
-4.736E-1	8.146E+0	1.529E+1
-4.736E-1	8.188E+0	1.527E+1
-4.768E-1	8.188E+0	1.537E+1
-4.768E-1	8.152E+0	1.533E+1
-4.768E-1	8.146E+0	1.527E+1
-4.768E-1	8.100E+0	1.517E+1
-4.768E-1	8.019E+0	1.524E+1
-4.736E-1	8.113E+0	1.539E+1
-4.736E-1	8.194E+0	1.535E+1
-4.703E-1	8.100E+0	1.517E+1
-4.768E-1	8.103E+0	1.529E+1
-4.752E-1	8.113E+0	1.529E+1
-4.703E-1	8.133E+0	1.510E+1
-4.720E-1	8.103E+0	1.529E+1
-4.784E-1	8.107E+0	1.535E+1
-4.752E-1	8.305E+0	1.522E+1
-4.720E-1	8.295E+0	1.512E+1
-4.736E-1	8.061E+0	1.517E+1
-4.784E-1	8.120E+0	1.534E+1
-4.768E-1	8.185E+0	1.517E+1
-4.720E-1	8.129E+0	1.528E+1
-4.736E-1	8.266E+0	1.525E+1
-4.768E-1	8.120E+0	1.519E+1
-4.768E-1	8.110E+0	1.527E+1
-4.703E-1	8.090E+0	1.527E+1
-4.736E-1	8.022E+0	1.525E+1
-4.768E-1	8.272E+0	1.524E+1
-4.720E-1	8.100E+0	1.514E+1
-4.687E-1	8.266E+0	1.533E+1
-4.703E-1	8.201E+0	1.529E+1
-4.736E-1	8.133E+0	1.534E+1
-4.752E-1	8.074E+0	1.531E+1
-4.703E-1	8.146E+0	1.529E+1
-4.720E-1	8.243E+0	1.526E+1
-4.752E-1	8.071E+0	1.529E+1
-4.736E-1	8.081E+0	1.528E+1
-4.703E-1	8.168E+0	1.528E+1
-4.703E-1	8.074E+0	1.528E+1
-4.736E-1	8.159E+0	1.534E+1
-4.768E-1	8.149E+0	1.528E+1
-4.720E-1	8.230E+0	1.526E+1
-4.720E-1	8.191E+0	1.520E+1
-4.736E-1	8.123E+0	1.525E+1
-4.752E-1	8.230E+0	1.528E+1
-4.687E-1	8.181E+0	1.530E+1
-4.703E-1	8.162E+0	1.530E+1
-4.736E-1	8.165E+0	1.527E+1
-4.736E-1	8.142E+0	1.530E+1
-4.687E-1	8.146E+0	1.527E+1
-4.703E-1	8.201E+0	1.514E+1
-4.752E-1	8.159E+0	1.515E+1
-4.720E-1	8.149E+0	1.522E+1
-4.687E-1	8.262E+0	1.524E+1
-4.703E-1	8.084E+0	1.533E+1
-4.736E-1	8.256E+0	1.525E+1
-4.736E-1	8.100E+0	1.532E+1
-4.720E-1	8.090E+0	1.522E+1
-4.687E-1	8.168E+0	1.528E+1
-4.703E-1	8.210E+0	1.531E+1
-4.703E-1	8.035E+0	1.535E+1
-4.671E-1	8.146E+0	1.531E+1
-4.687E-1	8.100E+0	1.518E+1
-4.720E-1	8.136E+0	1.515E+1
-4.703E-1	8.272E+0	1.532E+1
-4.687E-1	8.103E+0	1.522E+1
-4.703E-1	8.055E+0	1.516E+1
-4.736E-1	8.243E+0	1.525E+1
-4.720E-1	8.152E+0	1.516E+1
-4.687E-1	8.240E+0	1.524E+1
-4.687E-1	8.223E+0	1.532E+1
-4.736E-1	8.136E+0	1.531E+1
-4.703E-1	8.201E+0	1.527E+1
-4.671E-1	8.139E+0	1.526E+1
-4.671E-1	8.162E+0	1.521E+1
-4.720E-1	8.181E+0	1.524E+1
-4.720E-1	8.097E+0	1.517E+1
-4.655E-1	8.204E+0	1.529E+1
-4.671E-1	8.194E+0	1.517E+1
-4.720E-1	8.123E+0	1.532E+1
-4.720E-1	8.100E+0	1.523E+1
-4.671E-1	8.149E+0	1.522E+1
-4.655E-1	8.123E+0	1.529E+1
-4.703E-1	8.042E+0	1.539E+1
-4.720E-1	8.103E+0	1.536E+1
-4.687E-1	8.194E+0	1.527E+1
-4.687E-1	8.282E+0	1.544E+1
-4.703E-1	8.146E+0	1.530E+1
-4.720E-1	8.162E+0	1.536E+1
-4.671E-1	8.116E+0	1.528E+1
-4.687E-1	8.181E+0	1.529E+1
-4.720E-1	8.136E+0	1.535E+1
-4.671E-1	8.155E+0	1.516E+1
-4.671E-1	8.240E+0	1.529E+1
-4.687E-1	8.181E+0	1.515E+1
-4.736E-1	8.178E+0	1.514E+1
-4.655E-1	8.185E+0	1.532E+1
-4.671E-1	8.175E+0	1.529E+1
-4.687E-1	8.152E+0	1.530E+1
-4.703E-1	8.100E+0	1.521E+1
-4.703E-1	8.236E+0	1.519E+1
-4.638E-1	8.146E+0	1.514E+1
-4.687E-1	8.133E+0	1.526E+1
-4.703E-1	8.172E+0	1.529E+1
-4.703E-1	8.139E+0	1.534E+1
-4.671E-1	8.110E+0	1.511E+1
-4.622E-1	8.107E+0	1.534E+1
-4.687E-1	8.155E+0	1.529E+1
-4.687E-1	8.220E+0	1.518E+1
-4.655E-1	8.133E+0	1.528E+1
-4.638E-1	8.207E+0	1.519E+1
-4.703E-1	8.084E+0	1.527E+1
-4.671E-1	8.123E+0	1.538E+1
-4.671E-1	8.223E+0	1.517E+1
-4.655E-1	8.233E+0	1.528E+1
-4.671E-1	8.155E+0	1.523E+1
-4.687E-1	8.266E+0	1.522E+1
-4.655E-1	8.071E+0	1.535E+1
-4.655E-1	8.155E+0	1.532E+1
-4.703E-1	8.113E+0	1.529E+1
-4.687E-1	8.175E+0	1.512E+1
-4.638E-1	8.217E+0	1.525E+1
-4.671E-1	8.097E+0	1.535E+1
-4.687E-1	8.133E+0	1.529E+1
-4.671E-1	8.152E+0	1.519E+1
-4.671E-1	8.214E+0	1.510E+1
-4.655E-1	8.065E+0	1.537E+1
-4.736E-1	8.236E+0	1.534E+1
-4.687E-1	8.220E+0	1.534E+1
-4.671E-1	8.185E+0	1.529E+1
-4.638E-1	8.159E+0	1.524E+1
-4.687E-1	8.159E+0	1.539E+1
-4.687E-1	8.233E+0	1.538E+1
-4.606E-1	8.181E+0	1.523E+1
-4.655E-1	8.149E+0	1.518E+1
-4.687E-1	8.207E+0	1.544E+1
-4.687E-1	8.236E+0	1.538E+1
-4.638E-1	8.191E+0	1.519E+1
-4.687E-1	8.129E+0	1.526E+1
-4.655E-1	8.256E+0	1.527E+1
-4.671E-1	8.149E+0	1.519E+1
-4.638E-1	8.217E+0	1.518E+1
-4.671E-1	8.159E+0	1.537E+1
-4.687E-1	8.048E+0	1.535E+1
-4.671E-1	8.032E+0	1.539E+1
-4.622E-1	8.129E+0	1.529E+1
-4.655E-1	8.152E+0	1.543E+1
-4.671E-1	8.236E+0	1.530E+1
-4.671E-1	8.210E+0	1.538E+1
-4.622E-1	8.185E+0	1.534E+1
-4.638E-1	8.120E+0	1.533E+1
-4.671E-1	8.032E+0	1.529E+1
-4.671E-1	8.081E+0	1.520E+1
-4.671E-1	8.172E+0	1.524E+1
-4.638E-1	8.139E+0	1.532E+1
-4.671E-1	8.223E+0	1.530E+1
-4.671E-1	8.227E+0	1.526E+1
-4.655E-1	8.103E+0	1.538E+1
-4.622E-1	8.048E+0	1.506E+1
-4.687E-1	8.168E+0	1.525E+1
-4.638E-1	8.084E+0	1.519E+1
-4.638E-1	8.185E+0	1.523E+1
-4.606E-1	8.198E+0	1.524E+1
-4.671E-1	8.077E+0	1.531E+1
-4.671E-1	8.233E+0	1.525E+1
-4.638E-1	8.097E+0	1.511E+1
-4.606E-1	8.210E+0	1.533E+1
-4.655E-1	8.084E+0	1.508E+1
-4.655E-1	8.240E+0	1.517E+1
-4.622E-1	8.139E+0	1.521E+1
-4.655E-1	8.194E+0	1.532E+1
-4.638E-1	8.201E+0	1.528E+1
-4.671E-1	8.162E+0	1.537E+1
-4.606E-1	8.113E+0	1.522E+1
-4.622E-1	8.152E+0	1.534E+1
-4.655E-1	8.246E+0	1.520E+1
-4.671E-1	8.139E+0	1.536E+1
-4.638E-1	8.116E+0	1.529E+1
-4.590E-1	8.188E+0	1.536E+1
-4.655E-1	8.110E+0	1.531E+1
-4.638E-1	8.032E+0	1.517E+1
-4.606E-1	8.146E+0	1.528E+1
-4.606E-1	8.262E+0	1.529E+1
-4.622E-1	8.136E+0	1.531E+1
-4.638E-1	8.045E+0	1.529E+1
-4.606E-1	8.262E+0	1.519E+1
-4.590E-1	8.227E+0	1.519E+1
-4.638E-1	8.077E+0	1.530E+1
-4.671E-1	8.249E+0	1.533E+1
-4.606E-1	8.165E+0	1.521E+1
-4.655E-1	8.318E+0	1.517E+1
-4.655E-1	8.198E+0	1.530E+1
-4.655E-1	8.113E+0	1.523E+1
-4.606E-1	8.162E+0	1.523E+1
-4.622E-1	8.269E+0	1.525E+1
-4.655E-1	8.220E+0	1.526E+1
-4.655E-1	8.159E+0	1.533E+1
-4.638E-1	8.165E+0	1.520E+1
-4.606E-1	8.188E+0	1.528E+1
-4.622E-1	8.103E+0	1.536E+1
-4.687E-1	8.152E+0	1.532E+1
-4.638E-1	8.107E+0	1.539E+1
-4.622E-1	8.269E+0	1.519E+1
-4.655E-1	8.210E+0	1.502E+1
-4.622E-1	8.204E+0	1.528E+1
-4.638E-1	8.256E+0	1.526E+1
-4.606E-1	8.139E+0	1.526E+1
-4.655E-1	8.246E+0	1.527E+1
-4.655E-1	8.188E+0	1.525E+1
-4.638E-1	8.146E+0	1.534E+1
-4.606E-1	8.152E+0	1.522E+1
-4.638E-1	8.162E+0	1.531E+1
-4.638E-1	8.162E+0	1.532E+1
-4.590E-1	8.149E+0	1.526E+1
-4.590E-1	8.201E+0	1.510E+1
-4.638E-1	8.077E+0	1.515E+1
-4.622E-1	8.094E+0	1.530E+1
-4.622E-1	8.035E+0	1.529E+1
-4.606E-1	8.259E+0	1.526E+1
-4.622E-1	8.194E+0	1.528E+1
-4.622E-1	8.236E+0	1.519E+1
-4.606E-1	8.084E+0	1.522E+1
-4.606E-1	8.198E+0	1.510E+1
-4.622E-1	8.172E+0	1.520E+1
-4.622E-1	8.155E+0	1.521E+1
-4.590E-1	8.146E+0	1.519E+1
-4.590E-1	8.210E+0	1.542E+1
-4.638E-1	8.217E+0	1.532E+1
-4.606E-1	8.087E+0	1.525E+1
-4.590E-1	8.168E+0	1.539E+1
-4.590E-1	8.168E+0	1.533E+1
-4.638E-1	8.087E+0	1.524E+1
-4.622E-1	8.230E+0	1.521E+1
-4.622E-1	8.194E+0	1.521E+1
-4.590E-1	8.194E+0	1.509E+1
-4.622E-1	8.321E+0	1.522E+1
-4.606E-1	8.214E+0	1.536E+1
-4.590E-1	8.100E+0	1.533E+1
-4.590E-1	8.172E+0	1.525E+1
-4.606E-1	8.142E+0	1.529E+1
-4.655E-1	8.266E+0	1.526E+1
-4.590E-1	8.142E+0	1.540E+1
-4.622E-1	8.175E+0	1.531E+1
-4.638E-1	8.201E+0	1.524E+1
-4.638E-1	8.081E+0	1.510E+1
-4.574E-1	8.094E+0	1.539E+1
-4.557E-1	8.120E+0	1.539E+1
-4.606E-1	8.175E+0	1.525E+1
-4.606E-1	8.227E+0	1.530E+1
-4.606E-1	8.152E+0	1.531E+1
-4.557E-1	8.227E+0	1.524E+1
-4.622E-1	8.155E+0	1.540E+1
-4.622E-1	8.123E+0	1.523E+1
-4.574E-1	8.139E+0	1.524E+1
-4.574E-1	8.133E+0	1.519E+1
-4.606E-1	8.113E+0	1.526E+1
-4.606E-1	8.107E+0	1.529E+1
-4.557E-1	8.090E+0	1.524E+1
-4.574E-1	8.185E+0	1.531E+1
-4.622E-1	8.077E+0	1.527E+1
-4.606E-1	8.282E+0	1.520E+1
-4.557E-1	8.152E+0	1.524E+1
-4.590E-1	8.175E+0	1.531E+1
-4.590E-1	8.155E+0	1.527E+1
-4.622E-1	8.129E+0	1.518E+1
-4.574E-1	8.165E+0	1.521E+1
-4.590E-1	8.175E+0	1.538E+1
-4.638E-1	8.210E+0	1.516E+1
-4.606E-1	8.142E+0	1.529E+1
-4.590E-1	8.253E+0	1.530E+1
-4.557E-1	8.249E+0	1.528E+1
-4.590E-1	8.152E+0	1.519E+1
-4.590E-1	8.233E+0	1.523E+1
-4.574E-1	8.230E+0	1.528E+1
-4.606E-1	8.152E+0	1.533E+1
-4.606E-1	8.210E+0	1.538E+1
-4.590E-1	8.155E+0	1.538E+1
-4.590E-1	8.223E+0	1.533E+1
-4.590E-1	8.185E+0	1.533E+1
-4.590E-1	8.103E+0	1.533E+1
-4.574E-1	8.142E+0	1.516E+1
-4.557E-1	8.087E+0	1.524E+1
-4.557E-1	8.168E+0	1.510E+1
-4.590E-1	8.236E+0	1.526E+1
-4.574E-1	8.162E+0	1.531E+1
-4.541E-1	8.136E+0	1.523E+1
-4.541E-1	8.100E+0	1.530E+1
-4.590E-1	8.146E+0	1.523E+1
-4.590E-1	8.120E+0	1.522E+1
-4.541E-1	8.210E+0	1.548E+1
-4.574E-1	8.133E+0	1.525E+1
-4.590E-1	8.201E+0	1.528E+1
-4.606E-1	8.172E+0	1.527E+1
-4.557E-1	8.243E+0	1.531E+1
-4.525E-1	8.185E+0	1.530E+1
-4.590E-1	8.152E+0	1.533E+1
-4.622E-1	8.081E+0	1.531E+1
-4.574E-1	8.223E+0	1.514E+1
-4.557E-1	8.107E+0	1.521E+1
-4.574E-1	8.220E+0	1.518E+1
-4.590E-1	8.236E+0	1.523E+1
-4.590E-1	8.123E+0	1.530E+1
-4.557E-1	8.110E+0	1.535E+1
-4.606E-1	8.236E+0	1.531E+1
-4.606E-1	8.139E+0	1.519E+1
-4.557E-1	8.207E+0	1.528E+1
-4.557E-1	8.188E+0	1.527E+1
-4.606E-1	8.214E+0	1.534E+1
-4.606E-1	8.159E+0	1.528E+1
-4.574E-1	8.081E+0	1.526E+1
-4.557E-1	8.165E+0	1.522E+1
-4.557E-1	8.204E+0	1.529E+1
-4.606E-1	8.207E+0	1.538E+1
-4.574E-1	8.295E+0	1.535E+1
-4.525E-1	8.162E+0	1.529E+1
-4.557E-1	8.191E+0	1.523E+1
-4.574E-1	8.217E+0	1.514E+1
-4.590E-1	8.201E+0	1.539E+1
-4.541E-1	8.217E+0	1.537E+1
-4.590E-1	8.133E+0	1.525E+1
-4.590E-1	8.123E+0	1.525E+1
-4.541E-1	8.165E+0	1.528E+1
-4.541E-1	8.146E+0	1.513E+1
-4.574E-1	8.240E+0	1.531E+1
-4.590E-1	8.185E+0	1.527E+1
-4.541E-1	8.116E+0	1.543E+1
-4.541E-1	8.110E+0	1.524E+1
-4.557E-1	8.285E+0	1.512E+1
-4.574E-1	8.155E+0	1.527E+1
-4.557E-1	8.032E+0	1.540E+1
-4.557E-1	8.081E+0	1.528E+1
-4.574E-1	8.210E+0	1.526E+1
-4.574E-1	8.016E+0	1.523E+1
-4.509E-1	8.116E+0	1.526E+1
-4.557E-1	8.194E+0	1.521E+1
-4.574E-1	8.107E+0	1.529E+1
-4.557E-1	8.321E+0	1.528E+1
-4.541E-1	8.262E+0	1.525E+1
-4.541E-1	8.065E+0	1.529E+1
-4.590E-1	8.103E+0	1.539E+1
-4.574E-1	8.194E+0	1.533E+1
-4.541E-1	8.246E+0	1.515E+1
-4.541E-1	8.097E+0	1.516E+1
-4.574E-1	8.074E+0	1.523E+1
-4.557E-1	8.204E+0	1.535E+1
-4.525E-1	8.233E+0	1.534E+1
-4.541E-1	8.129E+0	1.519E+1
-4.557E-1	8.223E+0	1.523E+1
-4.557E-1	8.129E+0	1.518E+1
-4.525E-1	8.165E+0	1.529E+1
-4.541E-1	8.084E+0	1.525E+1
-4.590E-1	8.068E+0	1.528E+1
-4.557E-1	8.188E+0	1.531E+1
-4.541E-1	8.149E+0	1.534E+1
-4.525E-1	8.061E+0	1.525E+1
-4.574E-1	8.207E+0	1.520E+1
-4.557E-1	8.123E+0	1.527E+1
-4.541E-1	8.191E+0	1.534E+1
-4.541E-1	8.142E+0	1.528E+1
-4.557E-1	8.159E+0	1.521E+1
-4.574E-1	8.178E+0	1.519E+1
-4.525E-1	8.100E+0	1.513E+1
-4.541E-1	8.120E+0	1.533E+1
-4.557E-1	8.120E+0	1.516E+1
-4.541E-1	8.116E+0	1.541E+1
-4.525E-1	8.337E+0	1.526E+1
-4.541E-1	8.172E+0	1.537E+1
-4.557E-1	8.236E+0	1.544E+1
-4.541E-1	8.194E+0	1.526E+1
-4.525E-1	8.094E+0	1.537E+1
-4.525E-1	8.223E+0	1.516E+1
-4.557E-1	8.133E+0	1.533E+1
-4.541E-1	8.116E+0	1.529E+1
-4.557E-1	8.223E+0	1.527E+1
-4.541E-1	8.204E+0	1.525E+1
-4.541E-1	8.074E+0	1.529E+1
-4.557E-1	8.259E+0	1.528E+1
-4.509E-1	8.214E+0	1.520E+1
-4.541E-1	8.210E+0	1.531E+1
-4.541E-1	8.185E+0	1.528E+1
-4.525E-1	8.016E+0	1.525E+1
-4.541E-1	8.217E+0	1.529E+1
-4.509E-1	8.249E+0	1.531E+1
-4.557E-1	8.191E+0	1.543E+1
-4.525E-1	8.236E+0	1.520E+1
-4.509E-1	8.185E+0	1.535E+1
-4.525E-1	8.214E+0	1.525E+1
-4.525E-1	8.181E+0	1.539E+1
-4.541E-1	8.194E+0	1.539E+1
-4.492E-1	8.249E+0	1.529E+1
-4.525E-1	8.087E+0	1.518E+1
-4.541E-1	8.113E+0	1.529E+1
-4.574E-1	8.146E+0	1.517E+1
-4.525E-1	8.181E+0	1.527E+1
-4.492E-1	8.243E+0	1.535E+1
-4.541E-1	8.188E+0	1.516E+1
-4.525E-1	8.055E+0	1.525E+1
-4.525E-1	8.087E+0	1.538E+1
-4.509E-1	8.090E+0	1.529E+1
-4.541E-1	8.188E+0	1.513E+1
-4.574E-1	8.155E+0	1.534E+1
-4.509E-1	8.081E+0	1.522E+1
-4.525E-1	8.178E+0	1.512E+1
-4.525E-1	8.188E+0	1.530E+1
-4.557E-1	8.172E+0	1.520E+1
-4.525E-1	8.032E+0	1.531E+1
-4.492E-1	8.217E+0	1.508E+1
-4.541E-1	8.214E+0	1.547E+1
-4.525E-1	8.172E+0	1.527E+1
-4.492E-1	8.168E+0	1.525E+1
-4.492E-1	8.162E+0	1.522E+1
-4.525E-1	8.113E+0	1.529E+1
-4.525E-1	8.155E+0	1.534E+1
-4.492E-1	8.152E+0	1.524E+1
-4.492E-1	8.227E+0	1.538E+1
-4.541E-1	8.246E+0	1.530E+1
-4.525E-1	8.120E+0	1.526E+1
-4.525E-1	8.201E+0	1.530E+1
-4.525E-1	8.103E+0	1.529E+1
-4.525E-1	8.191E+0	1.523E+1
-4.541E-1	8.272E+0	1.538E+1
-4.492E-1	8.185E+0	1.523E+1
-4.492E-1	8.081E+0	1.544E+1
-4.541E-1	8.188E+0	1.540E+1
-4.509E-1	8.103E+0	1.530E+1
-4.492E-1	8.090E+0	1.546E+1
-4.476E-1	8.126E+0	1.525E+1
-4.525E-1	8.194E+0	1.525E+1
-4.525E-1	8.198E+0	1.524E+1
-4.509E-1	8.172E+0	1.527E+1
-4.492E-1	8.227E+0	1.515E+1
-4.509E-1	8.181E+0	1.521E+1
-4.492E-1	8.201E+0	1.524E+1
-4.476E-1	8.129E+0	1.553E+1
-4.509E-1	8.084E+0	1.533E+1
-4.509E-1	8.142E+0	1.534E+1
-4.509E-1	8.159E+0	1.519E+1
-4.509E-1	8.207E+0	1.510E+1
-4.492E-1	8.230E+0	1.521E+1
-4.525E-1	8.120E+0	1.508E+1
-4.509E-1	8.210E+0	1.534E+1
-4.492E-1	8.259E+0	1.526E+1
-4.509E-1	8.272E+0	1.514E+1
-4.525E-1	8.214E+0	1.537E+1
-4.541E-1	8.223E+0	1.523E+1
-4.492E-1	8.136E+0	1.521E+1
-4.476E-1	8.227E+0	1.515E+1
-4.541E-1	8.087E+0	1.544E+1
-4.492E-1	8.230E+0	1.530E+1
-4.492E-1	8.142E+0	1.529E+1
-4.476E-1	8.065E+0	1.537E+1
-4.492E-1	8.065E+0	1.522E+1
-4.509E-1	8.223E+0	1.528E+1
-4.460E-1	8.142E+0	1.535E+1
-4.492E-1	8.233E+0	1.519E+1
-4.525E-1	8.246E+0	1.524E+1
-4.476E-1	8.152E+0	1.535E+1
-4.476E-1	8.204E+0	1.527E+1
-4.460E-1	8.074E+0	1.538E+1
-4.509E-1	8.162E+0	1.523E+1
-4.525E-1	8.084E+0	1.530E+1
-4.492E-1	8.123E+0	1.535E+1
-4.476E-1	8.191E+0	1.526E+1
-4.525E-1	8.097E+0	1.517E+1
-4.492E-1	8.032E+0	1.524E+1
-4.444E-1	8.243E+0	1.532E+1
-4.460E-1	8.052E+0	1.529E+1
-4.492E-1	8.210E+0	1.532E+1
-4.476E-1	8.201E+0	1.513E+1
-4.460E-1	8.217E+0	1.521E+1
-4.476E-1	8.201E+0	1.524E+1
-4.492E-1	8.201E+0	1.518E+1
-4.492E-1	8.152E+0	1.531E+1
-4.476E-1	8.295E+0	1.526E+1
-4.460E-1	8.191E+0	1.522E+1
-4.509E-1	8.256E+0	1.520E+1
-4.492E-1	8.136E+0	1.526E+1
-4.476E-1	8.123E+0	1.538E+1
-4.444E-1	8.204E+0	1.525E+1
-4.541E-1	8.068E+0	1.524E+1
-4.476E-1	8.061E+0	1.532E+1
-4.492E-1	8.236E+0	1.537E+1
-4.460E-1	8.194E+0	1.518E+1
-4.509E-1	8.259E+0	1.530E+1
-4.476E-1	8.142E+0	1.528E+1
-4.444E-1	8.081E+0	1.525E+1
-4.444E-1	8.230E+0	1.539E+1
-4.492E-1	8.350E+0	1.514E+1
-4.492E-1	8.188E+0	1.530E+1
-4.460E-1	8.217E+0	1.518E+1
-4.428E-1	8.172E+0	1.525E+1
-4.492E-1	8.188E+0	1.542E+1
-4.476E-1	8.058E+0	1.527E+1
-4.476E-1	8.107E+0	1.531E+1
-4.460E-1	8.227E+0	1.521E+1
-4.492E-1	8.185E+0	1.528E+1
-4.509E-1	8.152E+0	1.513E+1
-4.460E-1	8.198E+0	1.527E+1
-4.460E-1	8.162E+0	1.525E+1
-4.492E-1	8.116E+0	1.535E+1
-4.492E-1	8.136E+0	1.516E+1
-4.444E-1	8.172E+0	1.533E+1
-4.460E-1	8.155E+0	1.534E+1
-4.444E-1	8.220E+0	1.520E+1
-4.476E-1	8.217E+0	1.521E+1
-4.428E-1	8.168E+0	1.523E+1
-4.444E-1	8.136E+0	1.511E+1
-4.476E-1	8.146E+0	1.526E+1
-4.492E-1	8.249E+0	1.532E+1
-4.476E-1	8.191E+0	1.522E+1
-4.444E-1	8.214E+0	1.528E+1
-4.444E-1	8.249E+0	1.529E+1
-4.492E-1	8.103E+0	1.518E+1
-4.460E-1	8.340E+0	1.537E+1
-4.444E-1	8.217E+0	1.535E+1
-4.460E-1	8.090E+0	1.530E+1
-4.492E-1	8.240E+0	1.523E+1
-4.444E-1	8.133E+0	1.525E+1
-4.460E-1	8.181E+0	1.532E+1
-4.460E-1	8.172E+0	1.507E+1
-4.476E-1	8.139E+0	1.527E+1
-4.460E-1	8.227E+0	1.509E+1
-4.444E-1	8.246E+0	1.545E+1
-4.476E-1	8.191E+0	1.517E+1
-4.476E-1	8.220E+0	1.531E+1
-4.428E-1	8.259E+0	1.517E+1
-4.428E-1	8.149E+0	1.522E+1
-4.476E-1	8.220E+0	1.534E+1
-4.460E-1	8.172E+0	1.534E+1
-4.428E-1	8.236E+0	1.519E+1
-4.395E-1	8.142E+0	1.513E+1
-4.460E-1	8.220E+0	1.532E+1
-4.476E-1	8.133E+0	1.532E+1
-4.444E-1	8.262E+0	1.541E+1
-4.460E-1	8.246E+0	1.508E+1
-4.460E-1	8.266E+0	1.524E+1
-4.444E-1	8.178E+0	1.533E+1
-4.444E-1	8.172E+0	1.532E+1
-4.444E-1	8.259E+0	1.522E+1
-4.460E-1	8.191E+0	1.535E+1
-4.460E-1	8.240E+0	1.531E+1
-4.444E-1	8.240E+0	1.534E+1
-4.444E-1	8.188E+0	1.540E+1
-4.476E-1	8.139E+0	1.514E+1
-4.444E-1	8.220E+0	1.517E+1
-4.444E-1	8.162E+0	1.528E+1
-4.428E-1	8.019E+0	1.522E+1
-4.444E-1	8.223E+0	1.530E+1
-4.476E-1	8.295E+0	1.532E+1
-4.476E-1	8.165E+0	1.536E+1
-4.428E-1	8.201E+0	1.528E+1
-4.428E-1	8.210E+0	1.535E+1
-4.460E-1	8.146E+0	1.535E+1
-4.428E-1	8.146E+0	1.534E+1
-4.411E-1	8.048E+0	1.540E+1
-4.460E-1	8.256E+0	1.523E+1
-4.460E-1	8.129E+0	1.522E+1
-4.444E-1	8.220E+0	1.534E+1
-4.428E-1	8.188E+0	1.512E+1
-4.444E-1	8.194E+0	1.529E+1
-4.460E-1	8.181E+0	1.531E+1
-4.444E-1	8.129E+0	1.520E+1
-4.428E-1	8.214E+0	1.519E+1
-4.444E-1	8.113E+0	1.511E+1
-4.460E-1	8.275E+0	1.521E+1
-4.428E-1	8.152E+0	1.539E+1
-4.444E-1	8.155E+0	1.528E+1
-4.444E-1	8.188E+0	1.530E+1
-4.460E-1	8.214E+0	1.535E+1
-4.428E-1	8.162E+0	1.539E+1
-4.395E-1	8.113E+0	1.528E+1
-4.460E-1	8.146E+0	1.541E+1
-4.460E-1	8.188E+0	1.517E+1
-4.428E-1	8.107E+0	1.530E+1
-4.444E-1	8.152E+0	1.542E+1
-4.444E-1	8.233E+0	1.537E+1
-4.444E-1	8.162E+0	1.528E+1
-4.428E-1	8.175E+0	1.543E+1
-4.428E-1	8.052E+0	1.538E+1
-4.444E-1	8.269E+0	1.529E+1
-4.460E-1	8.191E+0	1.529E+1
-4.411E-1	8.240E+0	1.522E+1
-4.411E-1	8.243E+0	1.530E+1
-4.428E-1	8.240E+0	1.538E+1
-4.428E-1	8.152E+0	1.541E+1
-4.411E-1	8.295E+0	1.533E+1
-4.411E-1	8.116E+0	1.523E+1
-4.428E-1	8.159E+0	1.520E+1
-4.444E-1	8.165E+0	1.533E+1
-4.444E-1	8.168E+0	1.515E+1
-4.411E-1	8.214E+0	1.524E+1
-4.444E-1	8.107E+0	1.525E+1
-4.428E-1	8.188E+0	1.514E+1
-4.428E-1	8.191E+0	1.516E+1
-4.395E-1	8.165E+0	1.527E+1
-4.444E-1	8.204E+0	1.515E+1
-4.444E-1	8.152E+0	1.527E+1
-4.395E-1	8.074E+0	1.534E+1
-4.379E-1	8.090E+0	1.526E+1
-4.411E-1	8.191E+0	1.520E+1
-4.444E-1	8.077E+0	1.523E+1
-4.395E-1	8.279E+0	1.517E+1
-4.395E-1	8.097E+0	1.539E+1
-4.444E-1	8.149E+0	1.528E+1
-4.444E-1	8.181E+0	1.527E+1
-4.395E-1	8.262E+0	1.528E+1
-4.379E-1	8.165E+0	1.519E+1
-4.460E-1	8.133E+0	1.532E+1
-4.444E-1	8.055E+0	1.522E+1
-4.379E-1	8.175E+0	1.528E+1
-4.428E-1	8.191E+0	1.510E+1
-4.444E-1	8.181E+0	1.528E+1
-4.428E-1	8.039E+0	1.517E+1
-4.411E-1	8.266E+0	1.530E+1
-4.395E-1	8.165E+0	1.507E+1
-4.444E-1	8.152E+0	1.539E+1
-4.444E-1	8.107E+0	1.517E+1
-4.411E-1	8.133E+0	1.521E+1
-4.379E-1	8.142E+0	1.513E+1
-4.428E-1	8.204E+0	1.525E+1
-4.411E-1	8.103E+0	1.521E+1
-4.411E-1	8.175E+0	1.523E+1
-4.395E-1	8.172E+0	1.522E+1
-4.395E-1	8.227E+0	1.523E+1
-4.411E-1	8.191E+0	1.534E+1
-4.379E-1	8.146E+0	1.515E+1
-4.395E-1	8.175E+0	1.524E+1
-4.428E-1	8.116E+0	1.530E+1
-4.411E-1	8.191E+0	1.532E+1
-4.379E-1	8.240E+0	1.518E+1
-4.395E-1	8.149E+0	1.521E+1
-4.395E-1	8.110E+0	1.526E+1
-4.411E-1	8.308E+0	1.524E+1
-4.395E-1	8.129E+0	1.515E+1
-4.411E-1	8.142E+0	1.538E+1
-4.444E-1	8.065E+0	1.528E+1
-4.411E-1	8.123E+0	1.521E+1
-4.379E-1	8.259E+0	1.526E+1
-4.379E-1	8.129E+0	1.540E+1
-4.411E-1	8.253E+0	1.526E+1
-4.395E-1	8.152E+0	1.551E+1
-4.395E-1	8.165E+0	1.524E+1
-4.411E-1	8.194E+0	1.545E+1
-4.395E-1	8.172E+0	1.539E+1
-4.428E-1	8.272E+0	1.527E+1
-4.363E-1	8.165E+0	1.533E+1
-4.395E-1	8.204E+0	1.531E+1
-4.411E-1	8.129E+0	1.535E+1
-4.411E-1	8.019E+0	1.524E+1
-4.395E-1	8.230E+0	1.522E+1
-4.379E-1	8.168E+0	1.514E+1
-4.395E-1	8.191E+0	1.522E+1
-4.395E-1	8.165E+0	1.531E+1
-4.330E-1	8.295E+0	1.525E+1
-4.395E-1	8.162E+0	1.533E+1
-4.444E-1	8.162E+0	1.512E+1
-4.411E-1	8.249E+0	1.511E+1
-4.379E-1	8.139E+0	1.529E+1
-4.379E-1	8.152E+0	1.524E+1
-4.395E-1	8.074E+0	1.533E+1
-4.395E-1	8.198E+0	1.529E+1
-4.411E-1	8.155E+0	1.510E+1
-4.363E-1	8.172E+0	1.542E+1
-4.411E-1	8.259E+0	1.520E+1
-4.411E-1	8.246E+0	1.525E+1
-4.363E-1	8.162E+0	1.514E+1
-4.347E-1	8.162E+0	1.528E+1
-4.379E-1	8.084E+0	1.533E+1
-4.395E-1	8.149E+0	1.524E+1
-4.363E-1	8.269E+0	1.526E+1
-4.363E-1	8.204E+0	1.518E+1
-4.379E-1	8.227E+0	1.520E+1
-4.428E-1	8.136E+0	1.528E+1
-4.363E-1	8.220E+0	1.523E+1
-4.363E-1	8.042E+0	1.540E+1
-4.379E-1	8.146E+0	1.526E+1
-4.395E-1	8.139E+0	1.536E+1
-4.363E-1	8.103E+0	1.529E+1
-4.379E-1	8.139E+0	1.505E+1
-4.428E-1	8.159E+0	1.525E+1
-4.379E-1	8.159E+0	1.511E+1
-4.363E-1	8.279E+0	1.512E+1
-4.379E-1	8.090E+0	1.526E+1
-4.395E-1	8.220E+0	1.531E+1
-4.363E-1	8.194E+0	1.525E+1
-4.347E-1	8.305E+0	1.532E+1
-4.347E-1	8.120E+0	1.522E+1
-4.379E-1	8.094E+0	1.524E+1
-4.395E-1	8.288E+0	1.519E+1
-4.363E-1	8.227E+0	1.532E+1
-4.363E-1	8.210E+0	1.522E+1
-4.395E-1	8.305E+0	1.523E+1
-4.363E-1	8.077E+0	1.521E+1
-4.347E-1	8.285E+0	1.529E+1
-4.347E-1	8.129E+0	1.517E+1
-4.379E-1	8.204E+0	1.527E+1
-4.363E-1	8.136E+0	1.523E+1
-4.379E-1	8.103E+0	1.515E+1
-4.363E-1	8.103E+0	1.527E+1
-4.379E-1	8.165E+0	1.541E+1
-4.395E-1	8.227E+0	1.542E+1
-4.363E-1	8.162E+0	1.544E+1
-4.363E-1	8.123E+0	1.541E+1
-4.363E-1	8.146E+0	1.534E+1
-4.395E-1	8.168E+0	1.531E+1
-4.379E-1	8.126E+0	1.519E+1
-4.330E-1	8.113E+0	1.531E+1
-4.363E-1	8.149E+0	1.529E+1
-4.363E-1	8.146E+0	1.541E+1
-4.314E-1	8.107E+0	1.533E+1
-4.330E-1	8.165E+0	1.527E+1
-4.347E-1	8.162E+0	1.518E+1
-4.363E-1	8.210E+0	1.522E+1
-4.330E-1	8.198E+0	1.536E+1
-4.314E-1	8.113E+0	1.537E+1
-4.363E-1	8.123E+0	1.526E+1
-4.379E-1	8.210E+0	1.522E+1
-4.314E-1	8.266E+0	1.533E+1
-4.347E-1	8.178E+0	1.528E+1
-4.363E-1	8.100E+0	1.535E+1
-4.330E-1	8.081E+0	1.534E+1
-4.330E-1	8.292E+0	1.521E+1
-4.330E-1	8.129E+0	1.527E+1
-4.347E-1	8.181E+0	1.525E+1
-4.363E-1	8.204E+0	1.531E+1
-4.314E-1	8.204E+0	1.527E+1
-4.298E-1	8.233E+0	1.534E+1
-4.330E-1	8.236E+0	1.529E+1
-4.314E-1	8.068E+0	1.533E+1
-4.298E-1	8.100E+0	1.528E+1
-4.314E-1	8.162E+0	1.531E+1
-4.347E-1	8.084E+0	1.528E+1
-4.314E-1	8.045E+0	1.514E+1
-4.282E-1	8.113E+0	1.526E+1
-4.314E-1	8.175E+0	1.523E+1
-4.330E-1	8.172E+0	1.529E+1
-4.330E-1	8.175E+0	1.525E+1
-4.282E-1	8.155E+0	1.538E+1
-4.298E-1	8.146E+0	1.537E+1
-4.298E-1	8.399E+0	1.525E+1
-4.314E-1	8.133E+0	1.548E+1
-4.282E-1	8.243E+0	1.516E+1
-4.282E-1	8.227E+0	1.528E+1
-4.330E-1	8.256E+0	1.516E+1
-4.298E-1	8.172E+0	1.520E+1
-4.265E-1	8.198E+0	1.513E+1
-4.282E-1	8.090E+0	1.520E+1
-4.298E-1	8.094E+0	1.528E+1
-4.298E-1	8.022E+0	1.526E+1
-4.265E-1	8.142E+0	1.528E+1
-4.298E-1	8.214E+0	1.517E+1
-4.282E-1	8.146E+0	1.530E+1
-4.282E-1	8.097E+0	1.529E+1
-4.249E-1	8.181E+0	1.535E+1
-4.249E-1	8.185E+0	1.528E+1
-4.249E-1	8.152E+0	1.524E+1
-4.298E-1	8.110E+0	1.534E+1
-4.282E-1	8.233E+0	1.524E+1
-4.249E-1	8.243E+0	1.531E+1
-4.265E-1	8.139E+0	1.517E+1
-4.298E-1	8.162E+0	1.530E+1
-4.233E-1	8.204E+0	1.519E+1
-4.217E-1	8.123E+0	1.521E+1
-4.282E-1	8.162E+0	1.519E+1
-4.233E-1	8.100E+0	1.518E+1
-4.217E-1	8.207E+0	1.523E+1
-4.233E-1	8.165E+0	1.530E+1
-4.249E-1	8.110E+0	1.530E+1
-4.249E-1	8.133E+0	1.525E+1
-4.217E-1	8.048E+0	1.518E+1
-4.217E-1	8.139E+0	1.520E+1
-4.249E-1	7.977E+0	1.522E+1
-4.217E-1	8.155E+0	1.527E+1
-4.201E-1	8.149E+0	1.540E+1
-4.217E-1	8.162E+0	1.534E+1
-4.249E-1	8.191E+0	1.523E+1
-4.217E-1	8.220E+0	1.528E+1
-4.184E-1	8.272E+0	1.502E+1
-4.201E-1	8.172E+0	1.527E+1
-4.233E-1	8.168E+0	1.528E+1
-4.201E-1	8.068E+0	1.519E+1
-4.184E-1	8.165E+0	1.538E+1
-4.184E-1	8.214E+0	1.521E+1
-4.233E-1	8.188E+0	1.540E+1
-4.217E-1	8.003E+0	1.505E+1
-4.168E-1	8.253E+0	1.528E+1
-4.168E-1	8.162E+0	1.509E+1
-4.201E-1	8.243E+0	1.523E+1
-4.201E-1	8.077E+0	1.518E+1
-4.168E-1	8.249E+0	1.544E+1
-4.152E-1	8.159E+0	1.529E+1
-4.217E-1	8.175E+0	1.525E+1
-4.184E-1	8.142E+0	1.530E+1
-4.168E-1	8.139E+0	1.538E+1
-4.152E-1	8.107E+0	1.524E+1
-4.184E-1	8.003E+0	1.529E+1
-4.184E-1	8.146E+0	1.526E+1
-4.152E-1	8.155E+0	1.534E+1
-4.152E-1	8.090E+0	1.521E+1
-4.168E-1	8.204E+0	1.526E+1
-4.168E-1	8.249E+0	1.521E+1
-4.136E-1	8.097E+0	1.537E+1
-4.136E-1	8.045E+0	1.524E+1
-4.168E-1	8.168E+0	1.512E+1
-4.184E-1	8.042E+0	1.536E+1
-4.136E-1	8.223E+0	1.508E+1
-4.119E-1	8.146E+0	1.518E+1
-4.136E-1	8.207E+0	1.530E+1
-4.136E-1	8.074E+0	1.538E+1
-4.136E-1	8.162E+0	1.537E+1
-4.136E-1	8.152E+0	1.526E+1
-4.152E-1	8.159E+0	1.523E+1
-4.152E-1	8.055E+0	1.541E+1
-4.119E-1	8.178E+0	1.526E+1
-4.136E-1	8.204E+0	1.510E+1
-4.103E-1	8.139E+0	1.533E+1
-4.119E-1	8.181E+0	1.520E+1
-4.087E-1	8.155E+0	1.527E+1
-4.103E-1	8.188E+0	1.511E+1
-4.103E-1	8.159E+0	1.523E+1
-4.136E-1	8.220E+0	1.527E+1
-4.103E-1	8.139E+0	1.533E+1
-4.071E-1	8.081E+0	1.525E+1
-4.103E-1	8.142E+0	1.507E+1
-4.119E-1	8.172E+0	1.526E+1
-4.071E-1	8.149E+0	1.546E+1
-4.071E-1	8.107E+0	1.515E+1
-4.103E-1	8.142E+0	1.521E+1
-4.103E-1	8.113E+0	1.532E+1
-4.055E-1	8.204E+0	1.529E+1
-4.055E-1	8.129E+0	1.525E+1
-4.103E-1	8.120E+0	1.543E+1
-4.087E-1	8.136E+0	1.516E+1
-4.038E-1	8.107E+0	1.510E+1
-4.055E-1	8.087E+0	1.526E+1
-4.087E-1	8.116E+0	1.513E+1
-4.103E-1	8.061E+0	1.538E+1
-4.038E-1	8.077E+0	1.516E+1
-4.038E-1	8.227E+0	1.525E+1
-4.038E-1	8.116E+0	1.519E+1
-4.087E-1	8.201E+0	1.521E+1
-4.022E-1	8.181E+0	1.524E+1
-4.022E-1	8.168E+0	1.518E+1
-4.055E-1	8.126E+0	1.514E+1
-4.055E-1	8.168E+0	1.514E+1
-4.022E-1	8.227E+0	1.503E+1
-4.022E-1	8.039E+0	1.518E+1
-4.022E-1	8.081E+0	1.509E+1
-4.038E-1	8.220E+0	1.522E+1
-4.006E-1	8.188E+0	1.513E+1
-3.990E-1	8.058E+0	1.526E+1
-4.038E-1	8.207E+0	1.526E+1
-4.038E-1	8.198E+0	1.528E+1
-4.006E-1	8.107E+0	1.528E+1
-3.990E-1	8.159E+0	1.512E+1
-4.038E-1	8.084E+0	1.540E+1
-4.055E-1	8.253E+0	1.512E+1
-4.006E-1	8.266E+0	1.523E+1
-3.990E-1	8.172E+0	1.525E+1
-4.006E-1	8.152E+0	1.529E+1
-4.022E-1	8.048E+0	1.517E+1
-3.957E-1	8.172E+0	1.518E+1
-3.941E-1	8.233E+0	1.537E+1
-4.006E-1	8.113E+0	1.537E+1
-4.006E-1	8.155E+0	1.530E+1
-3.957E-1	8.210E+0	1.509E+1
-3.957E-1	8.116E+0	1.530E+1
-3.990E-1	8.100E+0	1.517E+1
-3.973E-1	8.087E+0	1.524E+1
-3.957E-1	8.052E+0	1.513E+1
-3.909E-1	8.152E+0	1.518E+1
-3.973E-1	8.155E+0	1.527E+1
-3.973E-1	8.207E+0	1.527E+1
-3.941E-1	8.236E+0	1.517E+1
-3.957E-1	8.133E+0	1.526E+1
-3.973E-1	8.178E+0	1.515E+1
-3.957E-1	8.042E+0	1.544E+1
-3.909E-1	8.178E+0	1.524E+1
-3.909E-1	8.107E+0	1.507E+1
-3.973E-1	8.103E+0	1.519E+1
-3.941E-1	8.113E+0	1.525E+1
-3.925E-1	8.129E+0	1.530E+1
-3.941E-1	8.084E+0	1.520E+1
-3.957E-1	8.136E+0	1.520E+1
-3.973E-1	8.204E+0	1.517E+1
-3.876E-1	8.188E+0	1.525E+1
-3.925E-1	8.185E+0	1.543E+1
-3.925E-1	8.207E+0	1.529E+1
-3.909E-1	8.155E+0	1.524E+1
-3.892E-1	8.162E+0	1.511E+1
-3.909E-1	8.133E+0	1.533E+1
-3.925E-1	8.077E+0	1.516E+1
-3.909E-1	8.126E+0	1.531E+1
-3.860E-1	8.194E+0	1.533E+1
-3.876E-1	8.107E+0	1.528E+1
-3.909E-1	8.159E+0	1.529E+1
-3.909E-1	8.236E+0	1.534E+1
-3.860E-1	8.204E+0	1.520E+1
-3.860E-1	8.126E+0	1.513E+1
-3.892E-1	8.126E+0	1.518E+1
-3.892E-1	8.139E+0	1.515E+1
-3.876E-1	8.172E+0	1.525E+1
-3.860E-1	8.120E+0	1.538E+1
-3.876E-1	8.201E+0	1.514E+1
-3.876E-1	8.256E+0	1.518E+1
-3.827E-1	8.149E+0	1.515E+1
-3.844E-1	8.133E+0	1.524E+1
-3.892E-1	8.107E+0	1.524E+1
-3.860E-1	8.152E+0	1.526E+1
-3.844E-1	8.165E+0	1.512E+1
-3.860E-1	8.198E+0	1.508E+1
-3.844E-1	8.048E+0	1.521E+1
-3.860E-1	8.029E+0	1.514E+1
-3.827E-1	8.194E+0	1.532E+1
-3.811E-1	8.152E+0	1.524E+1
-3.876E-1	8.126E+0	1.542E+1
-3.860E-1	8.194E+0	1.525E+1
-3.811E-1	8.201E+0	1.524E+1
-3.811E-1	8.142E+0	1.518E+1
-3.844E-1	8.214E+0	1.529E+1
-3.844E-1	8.048E+0	1.534E+1
-3.827E-1	8.084E+0	1.507E+1
-3.779E-1	8.116E+0	1.513E+1
-3.844E-1	8.071E+0	1.508E+1
-3.827E-1	8.081E+0	1.530E+1
-3.795E-1	8.065E+0	1.522E+1
-3.795E-1	8.113E+0	1.530E+1
-3.827E-1	8.016E+0	1.527E+1
-3.811E-1	8.061E+0	1.509E+1
-3.795E-1	8.139E+0	1.520E+1
-3.779E-1	8.334E+0	1.529E+1
-3.779E-1	8.133E+0	1.535E+1
-3.811E-1	8.061E+0	1.517E+1
-3.779E-1	8.052E+0	1.517E+1
-3.763E-1	8.107E+0	1.518E+1
-3.811E-1	8.103E+0	1.530E+1
-3.811E-1	8.168E+0	1.533E+1
-3.763E-1	8.155E+0	1.518E+1
-3.795E-1	8.162E+0	1.515E+1
-3.811E-1	8.103E+0	1.509E+1
-3.811E-1	8.172E+0	1.518E+1
-3.779E-1	8.155E+0	1.515E+1
[truncated: 53,112 more rows]
