# Supplementary material for: Improved ANAP incorporation and VCF analysis reveal details of P2X7 current facilitation and a limited conformational interplay between ATP binding and the intracellular ballast domain
Source: eLife. 2023 Jan 4;12:e82479. doi: 10.7554/eLife.82479 (PMC9859053; doi:10.7554/eLife.82479)
Supplement: Figure 5—figure supplement 3—source data 2. [file elife-82479-fig5-figsupp3-data2.zip › Figure-5_figure-supplement-3_source-data-2/DeltaCaM-A564/l14/01.csv]

-5.823E-1	8.976E+0	2.155E+1
-6.017E-1	9.086E+0	2.130E+1
-5.936E-1	9.051E+0	2.139E+1
-5.936E-1	9.203E+0	2.168E+1
-5.920E-1	9.099E+0	2.146E+1
-5.936E-1	8.976E+0	2.148E+1
-5.952E-1	8.960E+0	2.131E+1
-5.920E-1	8.937E+0	2.150E+1
-5.936E-1	9.044E+0	2.135E+1
-5.952E-1	8.983E+0	2.163E+1
-5.952E-1	8.901E+0	2.140E+1
-5.968E-1	9.070E+0	2.142E+1
-5.904E-1	8.872E+0	2.138E+1
-5.952E-1	9.012E+0	2.143E+1
-5.968E-1	9.083E+0	2.145E+1
-5.936E-1	8.966E+0	2.155E+1
-5.904E-1	9.038E+0	2.147E+1
-5.920E-1	9.083E+0	2.144E+1
-5.985E-1	9.054E+0	2.150E+1
-5.920E-1	8.976E+0	2.144E+1
-5.887E-1	8.879E+0	2.138E+1
-5.904E-1	8.908E+0	2.128E+1
-5.985E-1	9.054E+0	2.143E+1
-5.920E-1	8.931E+0	2.150E+1
-5.904E-1	9.047E+0	2.151E+1
-5.920E-1	8.973E+0	2.148E+1
-5.968E-1	9.067E+0	2.135E+1
-5.952E-1	9.012E+0	2.146E+1
-5.871E-1	8.999E+0	2.146E+1
-5.936E-1	8.960E+0	2.147E+1
-5.952E-1	8.976E+0	2.149E+1
-5.952E-1	9.064E+0	2.144E+1
-5.936E-1	9.005E+0	2.132E+1
-5.952E-1	8.950E+0	2.140E+1
-5.968E-1	9.070E+0	2.147E+1
-5.936E-1	9.090E+0	2.143E+1
-5.904E-1	9.077E+0	2.148E+1
-5.920E-1	9.103E+0	2.124E+1
-5.968E-1	9.041E+0	2.131E+1
-5.952E-1	9.083E+0	2.155E+1
-5.920E-1	8.986E+0	2.160E+1
-5.920E-1	9.018E+0	2.134E+1
-5.968E-1	9.051E+0	2.148E+1
-5.936E-1	9.096E+0	2.141E+1
-5.936E-1	9.038E+0	2.159E+1
-5.936E-1	9.132E+0	2.136E+1
-5.952E-1	9.077E+0	2.145E+1
-5.968E-1	8.924E+0	2.164E+1
-5.904E-1	9.051E+0	2.158E+1
-5.920E-1	9.028E+0	2.147E+1
-5.952E-1	9.119E+0	2.150E+1
-5.968E-1	9.086E+0	2.158E+1
-5.920E-1	9.080E+0	2.139E+1
-5.920E-1	8.914E+0	2.156E+1
-5.968E-1	9.070E+0	2.131E+1
-5.936E-1	9.034E+0	2.142E+1
-5.920E-1	9.129E+0	2.158E+1
-5.904E-1	9.064E+0	2.147E+1
-5.968E-1	9.047E+0	2.152E+1
-5.968E-1	9.057E+0	2.143E+1
-5.904E-1	9.135E+0	2.149E+1
-5.920E-1	9.132E+0	2.138E+1
-5.936E-1	9.015E+0	2.153E+1
-5.952E-1	9.044E+0	2.156E+1
-5.904E-1	9.106E+0	2.144E+1
-5.920E-1	9.031E+0	2.145E+1
-5.968E-1	9.038E+0	2.153E+1
-5.952E-1	9.090E+0	2.151E+1
-5.904E-1	8.931E+0	2.129E+1
-5.936E-1	9.025E+0	2.134E+1
-5.968E-1	8.950E+0	2.146E+1
-5.952E-1	8.927E+0	2.143E+1
-5.904E-1	8.992E+0	2.141E+1
-5.920E-1	9.190E+0	2.132E+1
-5.952E-1	9.028E+0	2.147E+1
-5.936E-1	9.070E+0	2.149E+1
-5.871E-1	8.924E+0	2.146E+1
-5.952E-1	8.979E+0	2.144E+1
-5.952E-1	9.125E+0	2.159E+1
-5.952E-1	9.012E+0	2.139E+1
-5.904E-1	9.051E+0	2.158E+1
-5.952E-1	9.070E+0	2.144E+1
-5.985E-1	9.012E+0	2.136E+1
-5.968E-1	9.054E+0	2.156E+1
-5.887E-1	8.966E+0	2.147E+1
-5.920E-1	8.999E+0	2.146E+1
-5.952E-1	9.012E+0	2.166E+1
-5.904E-1	9.099E+0	2.154E+1
-5.871E-1	9.119E+0	2.153E+1
-5.936E-1	9.054E+0	2.148E+1
-5.985E-1	9.034E+0	2.133E+1
-5.952E-1	9.064E+0	2.132E+1
-5.936E-1	8.992E+0	2.148E+1
-5.952E-1	9.070E+0	2.158E+1
-6.001E-1	8.963E+0	2.147E+1
-5.952E-1	9.041E+0	2.150E+1
-5.920E-1	9.047E+0	2.149E+1
-5.936E-1	9.116E+0	2.138E+1
-5.985E-1	9.093E+0	2.140E+1
-5.936E-1	9.009E+0	2.159E+1
-5.904E-1	8.908E+0	2.141E+1
-5.952E-1	8.960E+0	2.160E+1
-5.968E-1	9.090E+0	2.143E+1
-5.936E-1	8.931E+0	2.144E+1
-5.887E-1	8.924E+0	2.162E+1
-5.952E-1	9.041E+0	2.135E+1
-5.985E-1	9.025E+0	2.159E+1
-5.952E-1	9.099E+0	2.152E+1
-5.920E-1	8.999E+0	2.129E+1
-5.904E-1	9.057E+0	2.163E+1
-5.952E-1	9.028E+0	2.148E+1
-5.936E-1	8.976E+0	2.152E+1
-5.904E-1	9.129E+0	2.137E+1
-5.952E-1	9.077E+0	2.147E+1
-5.968E-1	8.996E+0	2.148E+1
-5.952E-1	8.840E+0	2.158E+1
-5.920E-1	9.012E+0	2.147E+1
-5.952E-1	9.125E+0	2.154E+1
-5.985E-1	9.161E+0	2.154E+1
-5.952E-1	9.015E+0	2.133E+1
-5.936E-1	9.093E+0	2.153E+1
-5.936E-1	9.041E+0	2.139E+1
-5.968E-1	9.142E+0	2.141E+1
-5.985E-1	8.908E+0	2.138E+1
-5.920E-1	8.999E+0	2.163E+1
-5.936E-1	9.060E+0	2.147E+1
-5.968E-1	9.064E+0	2.144E+1
-5.936E-1	9.161E+0	2.141E+1
-5.904E-1	9.129E+0	2.139E+1
-5.936E-1	9.038E+0	2.130E+1
-5.968E-1	9.093E+0	2.163E+1
-5.952E-1	8.986E+0	2.154E+1
-5.920E-1	9.070E+0	2.154E+1
-5.968E-1	9.180E+0	2.144E+1
-5.985E-1	8.879E+0	2.152E+1
-5.936E-1	8.924E+0	2.158E+1
-5.904E-1	9.038E+0	2.161E+1
-5.936E-1	9.090E+0	2.143E+1
-5.985E-1	9.086E+0	2.152E+1
-5.952E-1	8.947E+0	2.145E+1
-5.904E-1	8.927E+0	2.156E+1
-5.936E-1	9.054E+0	2.147E+1
-5.968E-1	9.057E+0	2.148E+1
-5.920E-1	9.112E+0	2.172E+1
-5.936E-1	9.125E+0	2.145E+1
-5.936E-1	9.015E+0	2.136E+1
-5.968E-1	9.122E+0	2.152E+1
-5.936E-1	8.999E+0	2.143E+1
-5.904E-1	9.047E+0	2.147E+1
-5.936E-1	9.015E+0	2.149E+1
-5.985E-1	9.034E+0	2.151E+1
-5.952E-1	9.077E+0	2.162E+1
-5.904E-1	9.116E+0	2.150E+1
-5.952E-1	9.028E+0	2.156E+1
-6.001E-1	8.999E+0	2.144E+1
-5.904E-1	9.151E+0	2.151E+1
-5.904E-1	9.002E+0	2.168E+1
-5.936E-1	8.944E+0	2.130E+1
-5.985E-1	8.918E+0	2.152E+1
-5.968E-1	9.070E+0	2.151E+1
-5.887E-1	9.125E+0	2.132E+1
-5.936E-1	8.999E+0	2.147E+1
-5.968E-1	9.005E+0	2.152E+1
-5.936E-1	9.028E+0	2.161E+1
-5.904E-1	9.002E+0	2.150E+1
-5.968E-1	9.005E+0	2.157E+1
-5.985E-1	9.025E+0	2.165E+1
-5.952E-1	9.021E+0	2.155E+1
-5.904E-1	8.973E+0	2.158E+1
-5.936E-1	9.073E+0	2.150E+1
-5.968E-1	9.142E+0	2.137E+1
-5.968E-1	8.989E+0	2.138E+1
-5.904E-1	9.070E+0	2.155E+1
-5.920E-1	9.051E+0	2.161E+1
-5.985E-1	8.950E+0	2.166E+1
-5.968E-1	9.077E+0	2.134E+1
-5.904E-1	8.989E+0	2.146E+1
-5.952E-1	9.038E+0	2.169E+1
-5.968E-1	8.970E+0	2.143E+1
-5.904E-1	8.944E+0	2.137E+1
-5.904E-1	8.983E+0	2.155E+1
-5.936E-1	9.044E+0	2.149E+1
-5.985E-1	9.041E+0	2.149E+1
-5.920E-1	9.070E+0	2.151E+1
-5.920E-1	9.015E+0	2.143E+1
-5.920E-1	9.070E+0	2.149E+1
-5.968E-1	9.015E+0	2.147E+1
-5.936E-1	8.983E+0	2.154E+1
-5.936E-1	9.005E+0	2.154E+1
-5.952E-1	9.158E+0	2.163E+1
-5.985E-1	9.090E+0	2.158E+1
-5.936E-1	9.031E+0	2.147E+1
-5.904E-1	8.970E+0	2.130E+1
-5.920E-1	9.193E+0	2.143E+1
-5.985E-1	9.038E+0	2.160E+1
-5.936E-1	9.018E+0	2.176E+1
-5.904E-1	9.161E+0	2.166E+1
-5.936E-1	8.970E+0	2.150E+1
-5.968E-1	9.044E+0	2.154E+1
-5.936E-1	8.957E+0	2.141E+1
-5.920E-1	9.015E+0	2.163E+1
-5.936E-1	9.064E+0	2.149E+1
-5.968E-1	9.031E+0	2.149E+1
-5.920E-1	9.135E+0	2.140E+1
-5.936E-1	9.028E+0	2.168E+1
-5.920E-1	8.996E+0	2.149E+1
-5.985E-1	9.103E+0	2.145E+1
-5.936E-1	9.005E+0	2.154E+1
-5.887E-1	8.924E+0	2.138E+1
-5.920E-1	8.996E+0	2.174E+1
-5.952E-1	8.986E+0	2.146E+1
-5.936E-1	9.064E+0	2.154E+1
-5.871E-1	9.015E+0	2.155E+1
-5.920E-1	9.038E+0	2.162E+1
-5.968E-1	9.009E+0	2.148E+1
-5.920E-1	8.934E+0	2.143E+1
-5.920E-1	9.034E+0	2.128E+1
-5.920E-1	9.009E+0	2.154E+1
-6.001E-1	9.125E+0	2.172E+1
-5.968E-1	8.966E+0	2.150E+1
-5.920E-1	9.064E+0	2.153E+1
-5.904E-1	9.060E+0	2.144E+1
-5.968E-1	9.090E+0	2.136E+1
-5.968E-1	9.018E+0	2.139E+1
-5.904E-1	8.950E+0	2.142E+1
-5.936E-1	9.064E+0	2.156E+1
-5.985E-1	8.960E+0	2.138E+1
-5.936E-1	9.109E+0	2.162E+1
-5.904E-1	9.034E+0	2.150E+1
-5.920E-1	9.038E+0	2.154E+1
-5.968E-1	9.099E+0	2.161E+1
-5.952E-1	9.080E+0	2.148E+1
-5.920E-1	9.044E+0	2.160E+1
-5.936E-1	9.015E+0	2.147E+1
-5.968E-1	8.999E+0	2.149E+1
-5.968E-1	9.060E+0	2.151E+1
-5.887E-1	9.025E+0	2.152E+1
-5.952E-1	9.015E+0	2.134E+1
-5.968E-1	8.999E+0	2.166E+1
-5.936E-1	9.038E+0	2.145E+1
-5.920E-1	9.083E+0	2.141E+1
-5.936E-1	9.012E+0	2.154E+1
-5.968E-1	9.070E+0	2.153E+1
-5.952E-1	9.031E+0	2.141E+1
-5.904E-1	9.054E+0	2.137E+1
-5.920E-1	9.073E+0	2.149E+1
-5.968E-1	9.028E+0	2.152E+1
-5.952E-1	9.206E+0	2.161E+1
-5.920E-1	9.112E+0	2.147E+1
-5.904E-1	9.041E+0	2.147E+1
-6.001E-1	8.992E+0	2.155E+1
-5.936E-1	9.086E+0	2.148E+1
-5.904E-1	9.018E+0	2.138E+1
-5.952E-1	9.009E+0	2.142E+1
-5.968E-1	8.940E+0	2.142E+1
-5.936E-1	9.060E+0	2.151E+1
-5.887E-1	9.025E+0	2.136E+1
-5.952E-1	9.106E+0	2.135E+1
-5.952E-1	8.983E+0	2.152E+1
-5.952E-1	9.041E+0	2.135E+1
-5.920E-1	9.073E+0	2.146E+1
-5.936E-1	8.970E+0	2.141E+1
-5.968E-1	8.921E+0	2.157E+1
-5.936E-1	9.103E+0	2.137E+1
-5.887E-1	8.957E+0	2.155E+1
-5.936E-1	9.090E+0	2.150E+1
-5.985E-1	9.012E+0	2.164E+1
-5.936E-1	8.970E+0	2.142E+1
-5.920E-1	9.077E+0	2.134E+1
-5.936E-1	8.992E+0	2.139E+1
-5.968E-1	9.064E+0	2.143E+1
-5.936E-1	9.116E+0	2.147E+1
-5.904E-1	8.953E+0	2.140E+1
-5.936E-1	9.077E+0	2.160E+1
-5.952E-1	9.060E+0	2.156E+1
-5.936E-1	9.080E+0	2.164E+1
-5.920E-1	9.057E+0	2.130E+1
-5.936E-1	9.096E+0	2.152E+1
-5.952E-1	9.090E+0	2.148E+1
-5.968E-1	8.996E+0	2.146E+1
-5.920E-1	9.044E+0	2.148E+1
-5.936E-1	9.031E+0	2.177E+1
-5.968E-1	9.051E+0	2.158E+1
-5.952E-1	9.018E+0	2.159E+1
-5.920E-1	9.116E+0	2.159E+1
-5.920E-1	9.073E+0	2.136E+1
-5.968E-1	8.989E+0	2.140E+1
-5.936E-1	9.057E+0	2.150E+1
-5.904E-1	9.151E+0	2.153E+1
-5.936E-1	8.944E+0	2.151E+1
-5.952E-1	8.986E+0	2.142E+1
-5.952E-1	8.979E+0	2.144E+1
-5.904E-1	9.041E+0	2.136E+1
-5.936E-1	8.992E+0	2.145E+1
-5.968E-1	9.112E+0	2.144E+1
-5.952E-1	9.080E+0	2.143E+1
-5.936E-1	9.119E+0	2.143E+1
-5.952E-1	9.142E+0	2.160E+1
-5.968E-1	9.012E+0	2.153E+1
-5.968E-1	9.054E+0	2.144E+1
-5.887E-1	8.986E+0	2.160E+1
-5.936E-1	9.067E+0	2.152E+1
-6.001E-1	8.992E+0	2.154E+1
-5.920E-1	9.051E+0	2.149E+1
-5.920E-1	9.044E+0	2.144E+1
-5.936E-1	8.853E+0	2.147E+1
-5.985E-1	8.999E+0	2.152E+1
-5.936E-1	9.064E+0	2.167E+1
-5.920E-1	9.021E+0	2.145E+1
-5.920E-1	9.103E+0	2.142E+1
-5.952E-1	9.099E+0	2.147E+1
-5.952E-1	9.038E+0	2.146E+1
-5.904E-1	9.018E+0	2.159E+1
-5.904E-1	9.054E+0	2.162E+1
-5.985E-1	9.064E+0	2.146E+1
-5.952E-1	9.015E+0	2.138E+1
-5.920E-1	9.057E+0	2.134E+1
-5.936E-1	9.034E+0	2.172E+1
-5.968E-1	8.918E+0	2.136E+1
-5.952E-1	9.041E+0	2.150E+1
-5.904E-1	8.960E+0	2.149E+1
-5.936E-1	8.983E+0	2.151E+1
-5.968E-1	9.060E+0	2.153E+1
-5.952E-1	9.018E+0	2.155E+1
-5.904E-1	9.103E+0	2.148E+1
-5.936E-1	9.044E+0	2.133E+1
-5.952E-1	9.083E+0	2.165E+1
-5.968E-1	9.054E+0	2.155E+1
-5.887E-1	9.060E+0	2.143E+1
-5.952E-1	8.973E+0	2.172E+1
-5.952E-1	9.090E+0	2.143E+1
-5.968E-1	8.976E+0	2.181E+1
-5.904E-1	9.057E+0	2.158E+1
-5.952E-1	9.116E+0	2.141E+1
-5.952E-1	9.099E+0	2.149E+1
-5.952E-1	9.070E+0	2.166E+1
-5.920E-1	9.135E+0	2.147E+1
-5.936E-1	9.142E+0	2.145E+1
-5.968E-1	9.077E+0	2.163E+1
-5.936E-1	9.067E+0	2.155E+1
-5.887E-1	9.138E+0	2.151E+1
-5.936E-1	9.099E+0	2.154E+1
-5.968E-1	8.989E+0	2.148E+1
-5.952E-1	9.073E+0	2.160E+1
-5.904E-1	8.996E+0	2.141E+1
-5.936E-1	9.164E+0	2.152E+1
-5.985E-1	8.976E+0	2.169E+1
-5.936E-1	9.044E+0	2.146E+1
-5.904E-1	9.093E+0	2.152E+1
-5.936E-1	9.103E+0	2.164E+1
-5.985E-1	9.038E+0	2.151E+1
-5.936E-1	9.070E+0	2.156E+1
-5.904E-1	9.060E+0	2.126E+1
-5.920E-1	9.135E+0	2.148E+1
-5.952E-1	8.973E+0	2.139E+1
-5.936E-1	9.067E+0	2.155E+1
-5.904E-1	8.996E+0	2.150E+1
-5.920E-1	9.031E+0	2.135E+1
-5.952E-1	9.116E+0	2.152E+1
-5.936E-1	9.051E+0	2.173E+1
-5.887E-1	9.093E+0	2.156E+1
-5.920E-1	8.944E+0	2.147E+1
-5.968E-1	9.167E+0	2.140E+1
-5.952E-1	9.073E+0	2.139E+1
-5.920E-1	9.184E+0	2.161E+1
-5.952E-1	9.073E+0	2.146E+1
-5.952E-1	9.070E+0	2.167E+1
-5.936E-1	9.164E+0	2.138E+1
-5.904E-1	8.999E+0	2.160E+1
-5.920E-1	9.145E+0	2.157E+1
-5.968E-1	9.135E+0	2.156E+1
-5.952E-1	9.067E+0	2.161E+1
-5.904E-1	8.989E+0	2.169E+1
-5.904E-1	9.005E+0	2.153E+1
-5.968E-1	9.077E+0	2.174E+1
-5.952E-1	8.947E+0	2.156E+1
-5.904E-1	9.038E+0	2.143E+1
-5.920E-1	9.067E+0	2.174E+1
-5.952E-1	8.947E+0	2.148E+1
-5.968E-1	8.970E+0	2.169E+1
-5.887E-1	8.992E+0	2.148E+1
-5.920E-1	9.167E+0	2.139E+1
-6.001E-1	9.174E+0	2.159E+1
-5.920E-1	9.206E+0	2.151E+1
-5.887E-1	8.996E+0	2.163E+1
-5.936E-1	9.002E+0	2.157E+1
-5.985E-1	9.073E+0	2.145E+1
-5.936E-1	9.086E+0	2.149E+1
-5.936E-1	9.044E+0	2.159E+1
-5.887E-1	9.064E+0	2.137E+1
-5.952E-1	8.986E+0	2.154E+1
-5.936E-1	9.015E+0	2.133E+1
-5.920E-1	9.060E+0	2.138E+1
-5.920E-1	9.086E+0	2.155E+1
-5.952E-1	9.180E+0	2.151E+1
-5.952E-1	9.135E+0	2.149E+1
-5.887E-1	8.970E+0	2.145E+1
-5.936E-1	9.044E+0	2.159E+1
-5.968E-1	9.021E+0	2.169E+1
-5.936E-1	8.992E+0	2.143E+1
-5.887E-1	9.112E+0	2.156E+1
-5.952E-1	9.090E+0	2.165E+1
-5.952E-1	9.070E+0	2.141E+1
-5.936E-1	8.996E+0	2.159E+1
-5.952E-1	9.132E+0	2.140E+1
-5.920E-1	9.060E+0	2.152E+1
-5.952E-1	9.103E+0	2.148E+1
-5.936E-1	9.028E+0	2.155E+1
-5.904E-1	9.060E+0	2.151E+1
-5.952E-1	9.012E+0	2.149E+1
-5.985E-1	9.109E+0	2.146E+1
-5.920E-1	9.132E+0	2.146E+1
-5.920E-1	9.109E+0	2.152E+1
-5.920E-1	9.099E+0	2.174E+1
-5.985E-1	8.914E+0	2.166E+1
-5.936E-1	9.167E+0	2.147E+1
-5.920E-1	9.106E+0	2.140E+1
-5.920E-1	9.038E+0	2.143E+1
-5.968E-1	9.028E+0	2.142E+1
-5.952E-1	9.031E+0	2.168E+1
-5.904E-1	9.125E+0	2.157E+1
-5.920E-1	9.158E+0	2.138E+1
-5.985E-1	9.051E+0	2.135E+1
-5.920E-1	9.044E+0	2.144E+1
-5.904E-1	9.021E+0	2.152E+1
-5.920E-1	8.989E+0	2.132E+1
-5.985E-1	9.054E+0	2.153E+1
-5.936E-1	9.051E+0	2.129E+1
-5.887E-1	9.132E+0	2.149E+1
-5.920E-1	9.051E+0	2.145E+1
-5.968E-1	9.060E+0	2.168E+1
-5.936E-1	9.054E+0	2.146E+1
-5.871E-1	9.158E+0	2.157E+1
-5.936E-1	9.005E+0	2.149E+1
-5.952E-1	9.103E+0	2.158E+1
-5.952E-1	9.177E+0	2.140E+1
-5.920E-1	9.025E+0	2.162E+1
-5.920E-1	9.034E+0	2.151E+1
-5.952E-1	9.109E+0	2.162E+1
-5.936E-1	8.983E+0	2.151E+1
-5.904E-1	9.093E+0	2.167E+1
-5.968E-1	9.012E+0	2.161E+1
-5.985E-1	9.070E+0	2.167E+1
-5.936E-1	9.151E+0	2.151E+1
-5.920E-1	9.051E+0	2.149E+1
-5.936E-1	9.041E+0	2.156E+1
-5.968E-1	9.103E+0	2.144E+1
-5.952E-1	9.148E+0	2.132E+1
-5.920E-1	9.015E+0	2.140E+1
-5.920E-1	9.031E+0	2.131E+1
-6.001E-1	9.090E+0	2.160E+1
-5.920E-1	9.038E+0	2.166E+1
-5.920E-1	8.963E+0	2.159E+1
-5.936E-1	9.145E+0	2.154E+1
-5.968E-1	9.193E+0	2.166E+1
-5.936E-1	9.070E+0	2.161E+1
-5.904E-1	9.015E+0	2.157E+1
-5.952E-1	8.944E+0	2.149E+1
-5.952E-1	9.096E+0	2.153E+1
-5.936E-1	8.888E+0	2.153E+1
-5.904E-1	9.041E+0	2.154E+1
-5.952E-1	9.054E+0	2.142E+1
-5.968E-1	9.077E+0	2.146E+1
-5.952E-1	9.067E+0	2.146E+1
-5.904E-1	8.944E+0	2.153E+1
-5.936E-1	9.044E+0	2.148E+1
-5.952E-1	9.009E+0	2.151E+1
-5.904E-1	9.034E+0	2.170E+1
-5.936E-1	9.145E+0	2.137E+1
-5.936E-1	9.044E+0	2.143E+1
-5.952E-1	9.086E+0	2.160E+1
-5.936E-1	9.083E+0	2.132E+1
-5.904E-1	8.983E+0	2.155E+1
-5.936E-1	9.025E+0	2.154E+1
-5.952E-1	9.122E+0	2.164E+1
-5.936E-1	9.054E+0	2.131E+1
-5.904E-1	9.038E+0	2.162E+1
-5.920E-1	9.031E+0	2.148E+1
-5.952E-1	9.125E+0	2.145E+1
-5.936E-1	9.142E+0	2.163E+1
-5.904E-1	8.983E+0	2.145E+1
-5.920E-1	8.950E+0	2.145E+1
-5.968E-1	9.041E+0	2.149E+1
-5.920E-1	9.073E+0	2.145E+1
-5.887E-1	9.012E+0	2.145E+1
-5.904E-1	9.015E+0	2.163E+1
-5.968E-1	9.151E+0	2.152E+1
-5.920E-1	9.177E+0	2.145E+1
-5.887E-1	9.041E+0	2.146E+1
-5.936E-1	9.187E+0	2.150E+1
-5.985E-1	9.028E+0	2.155E+1
-5.952E-1	8.963E+0	2.147E+1
-5.904E-1	9.021E+0	2.150E+1
-5.920E-1	8.989E+0	2.146E+1
-5.968E-1	9.086E+0	2.153E+1
-5.952E-1	9.067E+0	2.144E+1
-5.887E-1	9.009E+0	2.141E+1
-5.920E-1	9.090E+0	2.152E+1
-5.952E-1	9.025E+0	2.154E+1
-5.936E-1	9.093E+0	2.120E+1
-5.887E-1	9.122E+0	2.158E+1
-5.936E-1	9.054E+0	2.157E+1
-5.968E-1	8.944E+0	2.137E+1
-5.952E-1	9.099E+0	2.166E+1
-5.904E-1	9.021E+0	2.160E+1
-5.920E-1	9.073E+0	2.147E+1
-5.952E-1	8.992E+0	2.170E+1
-5.936E-1	8.966E+0	2.143E+1
-5.887E-1	8.911E+0	2.136E+1
-5.920E-1	9.070E+0	2.161E+1
-5.968E-1	8.973E+0	2.151E+1
-5.904E-1	9.028E+0	2.158E+1
-5.904E-1	9.047E+0	2.156E+1
-5.920E-1	8.934E+0	2.155E+1
-5.985E-1	9.054E+0	2.128E+1
-5.936E-1	9.099E+0	2.158E+1
-5.887E-1	9.018E+0	2.165E+1
-5.920E-1	9.103E+0	2.148E+1
-5.952E-1	9.044E+0	2.149E+1
-5.936E-1	9.051E+0	2.147E+1
-5.920E-1	9.047E+0	2.157E+1
-5.936E-1	9.083E+0	2.159E+1
-5.968E-1	9.051E+0	2.149E+1
-5.936E-1	9.073E+0	2.139E+1
-5.887E-1	9.145E+0	2.149E+1
-5.920E-1	8.950E+0	2.161E+1
-5.968E-1	9.034E+0	2.146E+1
-5.936E-1	9.138E+0	2.146E+1
-5.887E-1	9.067E+0	2.149E+1
-5.920E-1	9.002E+0	2.161E+1
-5.952E-1	8.892E+0	2.149E+1
-5.952E-1	9.080E+0	2.147E+1
-5.887E-1	9.060E+0	2.133E+1
-5.936E-1	9.112E+0	2.147E+1
-5.936E-1	8.979E+0	2.150E+1
-5.936E-1	8.950E+0	2.147E+1
-5.887E-1	9.122E+0	2.148E+1
-5.920E-1	9.002E+0	2.168E+1
-5.936E-1	9.086E+0	2.152E+1
-5.952E-1	9.086E+0	2.149E+1
-5.936E-1	9.093E+0	2.142E+1
-5.920E-1	9.177E+0	2.154E+1
-5.952E-1	9.119E+0	2.147E+1
-5.968E-1	9.119E+0	2.150E+1
-5.904E-1	9.177E+0	2.144E+1
-5.968E-1	9.028E+0	2.132E+1
-5.952E-1	9.184E+0	2.156E+1
-5.936E-1	9.125E+0	2.147E+1
-5.904E-1	9.028E+0	2.140E+1
-5.920E-1	9.025E+0	2.154E+1
-5.968E-1	9.125E+0	2.150E+1
-5.952E-1	9.031E+0	2.147E+1
-5.887E-1	9.077E+0	2.148E+1
-5.904E-1	9.025E+0	2.147E+1
-5.936E-1	9.047E+0	2.138E+1
-5.952E-1	9.167E+0	2.148E+1
-5.887E-1	9.064E+0	2.140E+1
-5.920E-1	9.129E+0	2.148E+1
-5.952E-1	9.012E+0	2.135E+1
-5.936E-1	9.109E+0	2.148E+1
-5.887E-1	8.983E+0	2.149E+1
-5.936E-1	9.054E+0	2.155E+1
-5.936E-1	9.009E+0	2.146E+1
-5.952E-1	9.096E+0	2.158E+1
-5.920E-1	9.077E+0	2.141E+1
-5.904E-1	9.060E+0	2.134E+1
-5.952E-1	9.112E+0	2.149E+1
-5.936E-1	9.064E+0	2.138E+1
-5.904E-1	9.109E+0	2.144E+1
-5.920E-1	8.989E+0	2.160E+1
-5.952E-1	9.116E+0	2.155E+1
-5.920E-1	8.996E+0	2.144E+1
-5.920E-1	9.021E+0	2.158E+1
-5.936E-1	9.002E+0	2.153E+1
-5.936E-1	9.161E+0	2.148E+1
-5.952E-1	9.041E+0	2.139E+1
-5.871E-1	9.044E+0	2.152E+1
-5.920E-1	9.002E+0	2.159E+1
-5.952E-1	9.180E+0	2.148E+1
-5.936E-1	9.002E+0	2.138E+1
-5.904E-1	8.960E+0	2.161E+1
-5.920E-1	9.054E+0	2.142E+1
-5.968E-1	9.041E+0	2.179E+1
-5.952E-1	8.927E+0	2.147E+1
-5.887E-1	9.096E+0	2.148E+1
-5.904E-1	9.034E+0	2.137E+1
-5.968E-1	9.012E+0	2.166E+1
-5.936E-1	8.918E+0	2.160E+1
-5.887E-1	9.012E+0	2.140E+1
-5.920E-1	8.999E+0	2.142E+1
-5.968E-1	9.083E+0	2.136E+1
-5.936E-1	8.979E+0	2.159E+1
-5.904E-1	9.057E+0	2.142E+1
-5.887E-1	8.989E+0	2.146E+1
-5.968E-1	9.103E+0	2.173E+1
-5.952E-1	8.999E+0	2.165E+1
-5.871E-1	9.158E+0	2.162E+1
-5.936E-1	9.025E+0	2.157E+1
-5.952E-1	9.038E+0	2.160E+1
-5.936E-1	9.012E+0	2.154E+1
-5.904E-1	9.073E+0	2.151E+1
-5.920E-1	9.073E+0	2.144E+1
-5.985E-1	9.138E+0	2.150E+1
-5.920E-1	8.960E+0	2.154E+1
-5.871E-1	9.090E+0	2.158E+1
-5.904E-1	9.002E+0	2.154E+1
-5.952E-1	9.009E+0	2.158E+1
-5.904E-1	9.028E+0	2.137E+1
-5.904E-1	9.086E+0	2.137E+1
-5.952E-1	9.122E+0	2.141E+1
-5.936E-1	9.067E+0	2.155E+1
-5.904E-1	9.021E+0	2.153E+1
-5.887E-1	9.031E+0	2.143E+1
-5.920E-1	8.957E+0	2.150E+1
-5.952E-1	8.989E+0	2.142E+1
-5.936E-1	8.996E+0	2.133E+1
-5.920E-1	9.080E+0	2.165E+1
-5.936E-1	9.086E+0	2.153E+1
-5.968E-1	9.151E+0	2.135E+1
-5.887E-1	9.021E+0	2.147E+1
-5.920E-1	8.924E+0	2.159E+1
-5.920E-1	9.054E+0	2.130E+1
-5.952E-1	9.193E+0	2.144E+1
-5.920E-1	8.976E+0	2.159E+1
-5.871E-1	9.070E+0	2.158E+1
-5.920E-1	9.064E+0	2.159E+1
-5.952E-1	9.080E+0	2.164E+1
-5.936E-1	9.096E+0	2.151E+1
-5.920E-1	9.080E+0	2.150E+1
-5.936E-1	9.057E+0	2.146E+1
-5.952E-1	9.142E+0	2.174E+1
-5.920E-1	9.119E+0	2.149E+1
-5.887E-1	9.021E+0	2.142E+1
-5.904E-1	9.025E+0	2.146E+1
-5.968E-1	9.051E+0	2.165E+1
-5.920E-1	9.044E+0	2.151E+1
-5.904E-1	9.093E+0	2.154E+1
-5.936E-1	9.116E+0	2.150E+1
-5.968E-1	9.096E+0	2.153E+1
-5.887E-1	9.038E+0	2.159E+1
-5.920E-1	9.164E+0	2.155E+1
-5.920E-1	9.057E+0	2.144E+1
-5.936E-1	9.041E+0	2.168E+1
-5.936E-1	9.135E+0	2.145E+1
-5.904E-1	8.999E+0	2.159E+1
-5.936E-1	9.015E+0	2.164E+1
-5.952E-1	9.093E+0	2.153E+1
-5.936E-1	8.901E+0	2.151E+1
-5.887E-1	9.025E+0	2.147E+1
-5.920E-1	9.041E+0	2.164E+1
-5.936E-1	8.960E+0	2.155E+1
-5.920E-1	9.051E+0	2.129E+1
-5.904E-1	9.106E+0	2.144E+1
-5.936E-1	9.161E+0	2.164E+1
-5.936E-1	9.051E+0	2.158E+1
-5.904E-1	9.057E+0	2.158E+1
-5.887E-1	8.960E+0	2.153E+1
-5.936E-1	9.125E+0	2.142E+1
-5.952E-1	9.038E+0	2.151E+1
-5.920E-1	9.051E+0	2.151E+1
-5.904E-1	9.018E+0	2.149E+1
-5.920E-1	9.041E+0	2.164E+1
-5.952E-1	9.122E+0	2.162E+1
-5.920E-1	9.018E+0	2.177E+1
-5.887E-1	9.005E+0	2.146E+1
-5.936E-1	9.060E+0	2.156E+1
-5.936E-1	9.125E+0	2.157E+1
-5.952E-1	8.947E+0	2.128E+1
-5.887E-1	9.103E+0	2.160E+1
-5.936E-1	9.119E+0	2.133E+1
-5.936E-1	8.996E+0	2.146E+1
-5.936E-1	9.158E+0	2.155E+1
-5.871E-1	9.038E+0	2.156E+1
-5.920E-1	9.005E+0	2.167E+1
-5.936E-1	9.034E+0	2.135E+1
-5.920E-1	8.970E+0	2.146E+1
-5.904E-1	8.921E+0	2.168E+1
-5.904E-1	9.060E+0	2.151E+1
-5.952E-1	9.021E+0	2.163E+1
-5.920E-1	8.983E+0	2.157E+1
-5.871E-1	8.970E+0	2.168E+1
-5.936E-1	9.060E+0	2.153E+1
-5.952E-1	9.047E+0	2.148E+1
-5.920E-1	9.051E+0	2.161E+1
-5.887E-1	9.038E+0	2.155E+1
-5.920E-1	9.154E+0	2.172E+1
-5.936E-1	9.073E+0	2.145E+1
-5.936E-1	9.093E+0	2.157E+1
-5.904E-1	8.983E+0	2.156E+1
-5.936E-1	9.103E+0	2.165E+1
-5.936E-1	9.064E+0	2.135E+1
-5.936E-1	8.960E+0	2.155E+1
-5.887E-1	9.047E+0	2.155E+1
-5.920E-1	9.129E+0	2.145E+1
-5.936E-1	9.106E+0	2.165E+1
-5.920E-1	9.103E+0	2.150E+1
-5.887E-1	9.174E+0	2.159E+1
-5.887E-1	9.093E+0	2.147E+1
-5.968E-1	9.047E+0	2.155E+1
-5.904E-1	9.122E+0	2.137E+1
-5.920E-1	9.099E+0	2.159E+1
-5.936E-1	9.103E+0	2.141E+1
-5.920E-1	9.219E+0	2.129E+1
-5.904E-1	9.138E+0	2.170E+1
-5.920E-1	9.090E+0	2.147E+1
-5.920E-1	9.077E+0	2.152E+1
-5.952E-1	9.103E+0	2.143E+1
-5.936E-1	9.096E+0	2.150E+1
-5.936E-1	9.051E+0	2.156E+1
-5.920E-1	9.044E+0	2.146E+1
-5.936E-1	8.976E+0	2.149E+1
-5.904E-1	8.989E+0	2.151E+1
-5.887E-1	8.940E+0	2.148E+1
-5.920E-1	9.093E+0	2.163E+1
-5.936E-1	9.064E+0	2.144E+1
-5.936E-1	8.989E+0	2.142E+1
-5.936E-1	9.077E+0	2.129E+1
-5.920E-1	8.918E+0	2.172E+1
-5.936E-1	8.992E+0	2.156E+1
-5.936E-1	9.012E+0	2.162E+1
-5.871E-1	9.031E+0	2.143E+1
-5.936E-1	8.957E+0	2.148E+1
-5.920E-1	9.164E+0	2.159E+1
-5.952E-1	8.986E+0	2.162E+1
-5.839E-1	9.080E+0	2.157E+1
-5.904E-1	8.989E+0	2.158E+1
-5.952E-1	9.028E+0	2.155E+1
-5.936E-1	9.057E+0	2.147E+1
-5.904E-1	9.012E+0	2.161E+1
-5.920E-1	9.119E+0	2.140E+1
-5.952E-1	9.077E+0	2.160E+1
-5.920E-1	9.038E+0	2.151E+1
-5.887E-1	9.051E+0	2.150E+1
-5.904E-1	9.031E+0	2.157E+1
-5.936E-1	9.125E+0	2.147E+1
-5.904E-1	9.054E+0	2.161E+1
-5.904E-1	9.012E+0	2.154E+1
-5.871E-1	8.966E+0	2.147E+1
-5.952E-1	9.038E+0	2.140E+1
-5.920E-1	9.080E+0	2.162E+1
-5.904E-1	9.044E+0	2.147E+1
-5.904E-1	9.116E+0	2.162E+1
-5.968E-1	9.057E+0	2.153E+1
-5.952E-1	9.015E+0	2.169E+1
-5.887E-1	9.034E+0	2.140E+1
-5.904E-1	8.914E+0	2.151E+1
-5.985E-1	9.057E+0	2.160E+1
-5.904E-1	9.012E+0	2.147E+1
-5.871E-1	9.112E+0	2.162E+1
-5.887E-1	8.989E+0	2.147E+1
-5.952E-1	9.064E+0	2.151E+1
-5.936E-1	9.112E+0	2.138E+1
-5.887E-1	9.145E+0	2.162E+1
-5.936E-1	8.986E+0	2.160E+1
-5.952E-1	9.038E+0	2.139E+1
-5.936E-1	9.077E+0	2.154E+1
-5.887E-1	9.112E+0	2.157E+1
-5.920E-1	8.947E+0	2.144E+1
-5.968E-1	9.106E+0	2.146E+1
-5.920E-1	9.090E+0	2.133E+1
-5.904E-1	9.051E+0	2.165E+1
-5.952E-1	9.116E+0	2.161E+1
-5.936E-1	9.106E+0	2.146E+1
-5.904E-1	9.002E+0	2.145E+1
-5.871E-1	9.028E+0	2.146E+1
-5.904E-1	9.122E+0	2.163E+1
-5.920E-1	9.038E+0	2.172E+1
-5.887E-1	9.009E+0	2.167E+1
-5.871E-1	9.142E+0	2.156E+1
-5.920E-1	9.232E+0	2.147E+1
-5.936E-1	9.167E+0	2.144E+1
-5.936E-1	9.057E+0	2.155E+1
-5.871E-1	9.080E+0	2.142E+1
-5.904E-1	9.057E+0	2.157E+1
-5.952E-1	9.031E+0	2.137E+1
-5.904E-1	9.106E+0	2.150E+1
-5.871E-1	9.138E+0	2.165E+1
-5.887E-1	9.073E+0	2.166E+1
-5.952E-1	9.116E+0	2.136E+1
-5.920E-1	9.096E+0	2.133E+1
-5.887E-1	9.132E+0	2.142E+1
-5.920E-1	9.086E+0	2.147E+1
-5.952E-1	9.122E+0	2.161E+1
-5.920E-1	9.090E+0	2.147E+1
-5.920E-1	9.103E+0	2.164E+1
-5.920E-1	9.005E+0	2.155E+1
-5.936E-1	9.099E+0	2.151E+1
-5.920E-1	8.944E+0	2.153E+1
-5.887E-1	9.012E+0	2.140E+1
-5.904E-1	9.047E+0	2.153E+1
-5.952E-1	9.151E+0	2.152E+1
-5.920E-1	9.080E+0	2.156E+1
-5.871E-1	9.073E+0	2.145E+1
-5.920E-1	9.057E+0	2.153E+1
-5.936E-1	9.125E+0	2.152E+1
-5.968E-1	9.060E+0	2.175E+1
-5.904E-1	9.021E+0	2.143E+1
-5.920E-1	9.021E+0	2.141E+1
-5.952E-1	8.940E+0	2.145E+1
-5.952E-1	9.103E+0	2.161E+1
-5.887E-1	9.112E+0	2.164E+1
-5.887E-1	9.099E+0	2.153E+1
-5.968E-1	9.138E+0	2.140E+1
-5.952E-1	9.009E+0	2.152E+1
-5.887E-1	8.989E+0	2.147E+1
-5.904E-1	8.996E+0	2.157E+1
-5.952E-1	9.047E+0	2.155E+1
-5.936E-1	9.177E+0	2.155E+1
-5.904E-1	9.184E+0	2.144E+1
-5.887E-1	9.051E+0	2.145E+1
-5.920E-1	8.966E+0	2.162E+1
-5.920E-1	9.031E+0	2.158E+1
-5.904E-1	8.944E+0	2.147E+1
-5.936E-1	9.112E+0	2.151E+1
-5.952E-1	9.064E+0	2.138E+1
-5.920E-1	9.200E+0	2.150E+1
-5.887E-1	9.034E+0	2.151E+1
-5.887E-1	9.099E+0	2.161E+1
-5.968E-1	9.090E+0	2.151E+1
-5.936E-1	9.028E+0	2.164E+1
-5.871E-1	9.077E+0	2.184E+1
-5.920E-1	9.106E+0	2.159E+1
-5.904E-1	9.015E+0	2.146E+1
-5.920E-1	9.090E+0	2.139E+1
-5.887E-1	9.041E+0	2.161E+1
-5.887E-1	8.996E+0	2.162E+1
-5.968E-1	8.859E+0	2.164E+1
-5.904E-1	9.184E+0	2.152E+1
-5.871E-1	9.109E+0	2.158E+1
-5.920E-1	9.002E+0	2.148E+1
-5.968E-1	9.067E+0	2.154E+1
-5.920E-1	9.106E+0	2.159E+1
-5.887E-1	9.093E+0	2.148E+1
-5.920E-1	9.103E+0	2.157E+1
-5.952E-1	9.129E+0	2.147E+1
-5.904E-1	9.171E+0	2.152E+1
-5.887E-1	9.129E+0	2.154E+1
-5.904E-1	8.999E+0	2.143E+1
-5.936E-1	8.979E+0	2.163E+1
-5.920E-1	9.025E+0	2.169E+1
-5.904E-1	9.044E+0	2.164E+1
-5.904E-1	9.018E+0	2.147E+1
-5.936E-1	9.122E+0	2.166E+1
-5.920E-1	9.103E+0	2.163E+1
-5.887E-1	8.996E+0	2.170E+1
-5.936E-1	9.028E+0	2.153E+1
-5.920E-1	9.044E+0	2.159E+1
-5.920E-1	9.177E+0	2.140E+1
-5.887E-1	9.015E+0	2.141E+1
-5.904E-1	9.093E+0	2.164E+1
-5.968E-1	9.106E+0	2.148E+1
-5.920E-1	9.060E+0	2.147E+1
-5.871E-1	9.145E+0	2.169E+1
-5.904E-1	9.145E+0	2.131E+1
-5.936E-1	9.073E+0	2.162E+1
-5.887E-1	9.041E+0	2.166E+1
-5.887E-1	9.103E+0	2.139E+1
-5.904E-1	9.122E+0	2.147E+1
-5.952E-1	9.083E+0	2.162E+1
-5.920E-1	9.054E+0	2.170E+1
-5.871E-1	9.070E+0	2.155E+1
-5.904E-1	9.129E+0	2.163E+1
-5.936E-1	9.038E+0	2.168E+1
-5.936E-1	9.090E+0	2.160E+1
-5.855E-1	9.070E+0	2.158E+1
-5.904E-1	9.054E+0	2.163E+1
-5.968E-1	9.103E+0	2.147E+1
-5.920E-1	9.109E+0	2.149E+1
-5.904E-1	9.190E+0	2.161E+1
-5.887E-1	9.109E+0	2.163E+1
-5.936E-1	9.005E+0	2.161E+1
-5.936E-1	8.983E+0	2.163E+1
-5.871E-1	9.044E+0	2.141E+1
-5.936E-1	9.145E+0	2.145E+1
-5.952E-1	9.138E+0	2.153E+1
-5.936E-1	9.005E+0	2.138E+1
-5.904E-1	9.180E+0	2.172E+1
-5.887E-1	8.979E+0	2.142E+1
-5.952E-1	8.957E+0	2.149E+1
-5.920E-1	9.073E+0	2.162E+1
-5.904E-1	8.947E+0	2.153E+1
-5.904E-1	8.940E+0	2.148E+1
-5.936E-1	9.044E+0	2.149E+1
-5.904E-1	9.067E+0	2.153E+1
-5.871E-1	9.041E+0	2.152E+1
-5.904E-1	9.122E+0	2.139E+1
-5.936E-1	9.044E+0	2.160E+1
-5.887E-1	9.193E+0	2.166E+1
-5.887E-1	9.034E+0	2.181E+1
-5.904E-1	8.999E+0	2.156E+1
-5.952E-1	9.073E+0	2.176E+1
-5.904E-1	9.047E+0	2.154E+1
-5.904E-1	8.970E+0	2.144E+1
-5.952E-1	9.005E+0	2.153E+1
-5.936E-1	9.057E+0	2.145E+1
-5.920E-1	9.044E+0	2.143E+1
-5.871E-1	9.073E+0	2.160E+1
-5.887E-1	9.025E+0	2.148E+1
-5.904E-1	9.012E+0	2.169E+1
-5.920E-1	8.996E+0	2.162E+1
-5.871E-1	9.060E+0	2.136E+1
-5.936E-1	8.979E+0	2.159E+1
-5.920E-1	9.034E+0	2.157E+1
-5.904E-1	9.070E+0	2.166E+1
-5.855E-1	9.031E+0	2.158E+1
-5.904E-1	9.028E+0	2.149E+1
-5.952E-1	9.018E+0	2.156E+1
-5.936E-1	8.992E+0	2.165E+1
-5.887E-1	9.073E+0	2.148E+1
-5.887E-1	8.989E+0	2.131E+1
-5.968E-1	9.129E+0	2.164E+1
-5.887E-1	9.080E+0	2.141E+1
-5.887E-1	9.086E+0	2.183E+1
-5.904E-1	8.992E+0	2.153E+1
-5.920E-1	8.882E+0	2.153E+1
-5.936E-1	9.103E+0	2.151E+1
-5.855E-1	9.210E+0	2.157E+1
-5.904E-1	9.038E+0	2.169E+1
-5.936E-1	9.229E+0	2.149E+1
-5.920E-1	9.132E+0	2.151E+1
-5.920E-1	9.106E+0	2.169E+1
-5.904E-1	9.047E+0	2.163E+1
-5.920E-1	9.060E+0	2.161E+1
-5.887E-1	9.064E+0	2.151E+1
-5.920E-1	9.012E+0	2.163E+1
-5.920E-1	9.093E+0	2.149E+1
-5.952E-1	9.034E+0	2.149E+1
-5.920E-1	9.038E+0	2.167E+1
-5.904E-1	8.957E+0	2.152E+1
-5.871E-1	9.018E+0	2.165E+1
-5.968E-1	9.112E+0	2.141E+1
-5.920E-1	8.983E+0	2.145E+1
-5.887E-1	9.060E+0	2.152E+1
-5.904E-1	9.057E+0	2.148E+1
-5.952E-1	9.018E+0	2.174E+1
-5.904E-1	9.060E+0	2.167E+1
-5.855E-1	9.164E+0	2.164E+1
-5.920E-1	9.021E+0	2.166E+1
-5.952E-1	9.054E+0	2.140E+1
-5.920E-1	8.940E+0	2.153E+1
-5.855E-1	9.060E+0	2.155E+1
-5.920E-1	9.005E+0	2.159E+1
-5.952E-1	9.047E+0	2.142E+1
-5.887E-1	9.086E+0	2.149E+1
-5.904E-1	9.112E+0	2.146E+1
-5.904E-1	8.963E+0	2.158E+1
-5.952E-1	9.135E+0	2.155E+1
-5.920E-1	9.161E+0	2.143E+1
-5.871E-1	9.090E+0	2.146E+1
-5.936E-1	9.132E+0	2.138E+1
-5.952E-1	9.171E+0	2.161E+1
-5.920E-1	9.044E+0	2.137E+1
-5.904E-1	9.125E+0	2.157E+1
-5.887E-1	9.080E+0	2.151E+1
-5.920E-1	9.025E+0	2.156E+1
-5.920E-1	9.116E+0	2.162E+1
-5.871E-1	9.080E+0	2.179E+1
-5.871E-1	9.219E+0	2.133E+1
-5.952E-1	9.086E+0	2.167E+1
-5.904E-1	9.067E+0	2.142E+1
-5.871E-1	9.090E+0	2.162E+1
-5.936E-1	9.093E+0	2.147E+1
-5.936E-1	9.112E+0	2.154E+1
-5.887E-1	9.067E+0	2.158E+1
-5.887E-1	9.132E+0	2.150E+1
-5.904E-1	9.034E+0	2.155E+1
-5.936E-1	8.970E+0	2.148E+1
-5.904E-1	9.034E+0	2.158E+1
-5.855E-1	9.041E+0	2.158E+1
-5.904E-1	9.154E+0	2.149E+1
-5.936E-1	9.067E+0	2.154E+1
-5.887E-1	9.067E+0	2.177E+1
-5.871E-1	9.038E+0	2.152E+1
-5.887E-1	9.028E+0	2.160E+1
-5.968E-1	9.044E+0	2.169E+1
-5.887E-1	9.028E+0	2.135E+1
-5.855E-1	9.148E+0	2.147E+1
-5.920E-1	9.067E+0	2.139E+1
-5.904E-1	9.038E+0	2.153E+1
-5.936E-1	8.983E+0	2.154E+1
-5.871E-1	9.119E+0	2.158E+1
-5.920E-1	9.005E+0	2.147E+1
-5.952E-1	9.090E+0	2.146E+1
-5.904E-1	9.051E+0	2.161E+1
-5.871E-1	8.937E+0	2.156E+1
-5.936E-1	9.093E+0	2.166E+1
-5.952E-1	9.031E+0	2.149E+1
-5.887E-1	9.129E+0	2.162E+1
-5.887E-1	9.067E+0	2.162E+1
-5.904E-1	8.950E+0	2.161E+1
-5.952E-1	9.034E+0	2.162E+1
-5.920E-1	9.103E+0	2.156E+1
-5.887E-1	9.083E+0	2.165E+1
-5.904E-1	9.018E+0	2.142E+1
-5.936E-1	9.138E+0	2.171E+1
-5.887E-1	9.041E+0	2.164E+1
-5.855E-1	8.999E+0	2.150E+1
-5.887E-1	9.057E+0	2.151E+1
-5.920E-1	9.129E+0	2.145E+1
-5.936E-1	9.099E+0	2.148E+1
-5.839E-1	9.103E+0	2.159E+1
-5.887E-1	8.983E+0	2.141E+1
-5.952E-1	9.106E+0	2.120E+1
-5.904E-1	9.138E+0	2.167E+1
-5.871E-1	9.112E+0	2.158E+1
-5.920E-1	8.996E+0	2.150E+1
-5.952E-1	9.109E+0	2.161E+1
-5.920E-1	9.151E+0	2.157E+1
-5.871E-1	9.070E+0	2.137E+1
-5.936E-1	9.080E+0	2.150E+1
-5.952E-1	9.129E+0	2.147E+1
-5.904E-1	9.151E+0	2.162E+1
-5.887E-1	9.174E+0	2.138E+1
-5.920E-1	9.047E+0	2.156E+1
-5.936E-1	9.148E+0	2.166E+1
-5.904E-1	9.103E+0	2.154E+1
-5.887E-1	9.005E+0	2.152E+1
-5.904E-1	9.086E+0	2.159E+1
-5.952E-1	8.999E+0	2.150E+1
-5.936E-1	8.996E+0	2.158E+1
-5.839E-1	9.142E+0	2.157E+1
-5.920E-1	9.132E+0	2.156E+1
-5.952E-1	9.038E+0	2.158E+1
-5.920E-1	9.060E+0	2.159E+1
-5.871E-1	9.086E+0	2.164E+1
-5.920E-1	9.116E+0	2.143E+1
-5.968E-1	9.116E+0	2.139E+1
-5.904E-1	9.077E+0	2.164E+1
-5.871E-1	9.080E+0	2.149E+1
-5.871E-1	9.044E+0	2.172E+1
-5.920E-1	9.129E+0	2.159E+1
-5.920E-1	9.177E+0	2.148E+1
-5.887E-1	9.067E+0	2.157E+1
-5.887E-1	9.038E+0	2.154E+1
-5.952E-1	8.837E+0	2.157E+1
-5.904E-1	9.112E+0	2.162E+1
-5.871E-1	9.073E+0	2.152E+1
-5.904E-1	9.044E+0	2.165E+1
-5.920E-1	8.875E+0	2.156E+1
-5.920E-1	9.142E+0	2.153E+1
-5.855E-1	9.148E+0	2.165E+1
-5.904E-1	8.983E+0	2.149E+1
-5.936E-1	9.096E+0	2.157E+1
-5.904E-1	9.103E+0	2.160E+1
-5.871E-1	9.054E+0	2.157E+1
-5.920E-1	8.986E+0	2.154E+1
-5.936E-1	9.112E+0	2.168E+1
-5.920E-1	9.002E+0	2.157E+1
-5.887E-1	9.015E+0	2.161E+1
-5.887E-1	9.106E+0	2.151E+1
-5.936E-1	8.983E+0	2.154E+1
-5.887E-1	9.041E+0	2.162E+1
-5.855E-1	9.038E+0	2.146E+1
-5.887E-1	8.944E+0	2.148E+1
-5.952E-1	9.025E+0	2.158E+1
-5.887E-1	9.154E+0	2.135E+1
-5.887E-1	9.103E+0	2.173E+1
-5.887E-1	9.187E+0	2.151E+1
-5.952E-1	9.060E+0	2.174E+1
-5.904E-1	9.184E+0	2.154E+1
-5.871E-1	9.151E+0	2.155E+1
-5.904E-1	9.047E+0	2.155E+1
-5.920E-1	9.018E+0	2.159E+1
-5.871E-1	8.927E+0	2.151E+1
-5.871E-1	9.145E+0	2.154E+1
-5.871E-1	9.093E+0	2.144E+1
-5.936E-1	9.103E+0	2.143E+1
-5.887E-1	9.164E+0	2.161E+1
-5.855E-1	8.992E+0	2.156E+1
-5.920E-1	9.154E+0	2.160E+1
-5.936E-1	9.051E+0	2.146E+1
-5.887E-1	9.083E+0	2.156E+1
-5.871E-1	8.996E+0	2.153E+1
-5.904E-1	9.015E+0	2.158E+1
-5.920E-1	9.129E+0	2.153E+1
-5.904E-1	9.031E+0	2.149E+1
-5.871E-1	9.073E+0	2.151E+1
-5.904E-1	9.164E+0	2.156E+1
-5.904E-1	9.125E+0	2.134E+1
-5.920E-1	8.996E+0	2.150E+1
-5.855E-1	9.086E+0	2.158E+1
-5.887E-1	8.966E+0	2.145E+1
-5.920E-1	9.034E+0	2.142E+1
-5.887E-1	9.067E+0	2.170E+1
-5.887E-1	9.135E+0	2.165E+1
-5.904E-1	9.164E+0	2.155E+1
-5.920E-1	9.099E+0	2.167E+1
-5.904E-1	9.012E+0	2.137E+1
-5.855E-1	9.015E+0	2.154E+1
-5.887E-1	9.116E+0	2.146E+1
-5.936E-1	9.012E+0	2.157E+1
-5.904E-1	9.122E+0	2.162E+1
-5.904E-1	9.132E+0	2.164E+1
-5.904E-1	9.122E+0	2.160E+1
-5.936E-1	9.129E+0	2.153E+1
-5.904E-1	9.109E+0	2.149E+1
-5.871E-1	9.135E+0	2.149E+1
-5.871E-1	9.145E+0	2.157E+1
-5.936E-1	9.135E+0	2.149E+1
-5.871E-1	9.135E+0	2.176E+1
-5.871E-1	9.047E+0	2.150E+1
-5.887E-1	9.103E+0	2.149E+1
-5.920E-1	9.073E+0	2.166E+1
-5.887E-1	9.031E+0	2.186E+1
-5.887E-1	9.116E+0	2.137E+1
-5.871E-1	9.106E+0	2.155E+1
-5.936E-1	9.099E+0	2.142E+1
-5.920E-1	9.119E+0	2.147E+1
-5.871E-1	9.158E+0	2.156E+1
-5.904E-1	8.989E+0	2.153E+1
-5.920E-1	9.054E+0	2.161E+1
-5.871E-1	9.047E+0	2.157E+1
-5.871E-1	9.080E+0	2.135E+1
-5.871E-1	9.090E+0	2.164E+1
-5.936E-1	9.054E+0	2.155E+1
-5.904E-1	9.067E+0	2.160E+1
-5.839E-1	9.064E+0	2.153E+1
-5.871E-1	9.197E+0	2.163E+1
-5.952E-1	9.012E+0	2.158E+1
-5.871E-1	9.012E+0	2.146E+1
-5.839E-1	9.060E+0	2.136E+1
-5.887E-1	8.983E+0	2.148E+1
-5.936E-1	9.090E+0	2.141E+1
-5.904E-1	9.093E+0	2.149E+1
-5.839E-1	9.122E+0	2.153E+1
-5.887E-1	8.957E+0	2.145E+1
-5.920E-1	8.963E+0	2.159E+1
-5.871E-1	9.051E+0	2.153E+1
-5.855E-1	9.099E+0	2.140E+1
-5.904E-1	9.129E+0	2.158E+1
-5.936E-1	9.031E+0	2.141E+1
-5.920E-1	9.015E+0	2.151E+1
-5.887E-1	9.119E+0	2.149E+1
-5.887E-1	9.009E+0	2.168E+1
-5.920E-1	9.161E+0	2.151E+1
-5.855E-1	9.012E+0	2.157E+1
-5.871E-1	9.083E+0	2.156E+1
-5.904E-1	9.012E+0	2.160E+1
-5.920E-1	9.099E+0	2.149E+1
-5.904E-1	9.041E+0	2.148E+1
-5.871E-1	9.051E+0	2.163E+1
-5.855E-1	8.976E+0	2.162E+1
-5.904E-1	9.041E+0	2.160E+1
-5.871E-1	9.005E+0	2.150E+1
-5.871E-1	9.064E+0	2.158E+1
-5.855E-1	9.031E+0	2.148E+1
-5.936E-1	9.086E+0	2.172E+1
-5.920E-1	9.083E+0	2.167E+1
-5.871E-1	9.154E+0	2.158E+1
-5.904E-1	9.184E+0	2.159E+1
-5.936E-1	8.989E+0	2.135E+1
-5.904E-1	9.041E+0	2.154E+1
-5.871E-1	9.064E+0	2.159E+1
-5.871E-1	8.944E+0	2.138E+1
-5.920E-1	9.051E+0	2.151E+1
-5.887E-1	9.067E+0	2.157E+1
-5.855E-1	9.047E+0	2.146E+1
-5.887E-1	8.996E+0	2.147E+1
-5.920E-1	9.167E+0	2.183E+1
-5.887E-1	9.073E+0	2.160E+1
-5.871E-1	9.047E+0	2.171E+1
-5.887E-1	9.044E+0	2.151E+1
-5.952E-1	9.093E+0	2.164E+1
-5.887E-1	9.012E+0	2.152E+1
-5.855E-1	9.070E+0	2.160E+1
-5.904E-1	9.057E+0	2.160E+1
-5.904E-1	9.112E+0	2.158E+1
-5.904E-1	8.999E+0	2.139E+1
-5.855E-1	9.116E+0	2.161E+1
-5.904E-1	9.041E+0	2.138E+1
-5.920E-1	9.106E+0	2.165E+1
-5.904E-1	9.073E+0	2.155E+1
-5.839E-1	8.996E+0	2.147E+1
-5.904E-1	9.158E+0	2.151E+1
-5.904E-1	8.996E+0	2.173E+1
-5.887E-1	9.138E+0	2.182E+1
-5.871E-1	9.193E+0	2.157E+1
-5.904E-1	9.057E+0	2.160E+1
-5.904E-1	9.044E+0	2.139E+1
-5.904E-1	9.116E+0	2.164E+1
-5.855E-1	9.038E+0	2.148E+1
-5.887E-1	8.996E+0	2.158E+1
-5.952E-1	9.060E+0	2.162E+1
-5.887E-1	9.161E+0	2.157E+1
-5.871E-1	9.226E+0	2.159E+1
-5.887E-1	9.099E+0	2.156E+1
-5.904E-1	8.970E+0	2.165E+1
-5.920E-1	8.966E+0	2.148E+1
-5.855E-1	9.073E+0	2.149E+1
-5.887E-1	9.109E+0	2.162E+1
-5.920E-1	9.093E+0	2.160E+1
-5.887E-1	9.077E+0	2.151E+1
-5.871E-1	9.015E+0	2.144E+1
-5.887E-1	9.096E+0	2.150E+1
-5.920E-1	9.083E+0	2.162E+1
-5.887E-1	9.132E+0	2.143E+1
-5.855E-1	9.031E+0	2.147E+1
-5.904E-1	9.099E+0	2.149E+1
-5.904E-1	9.112E+0	2.147E+1
-5.887E-1	9.009E+0	2.148E+1
-5.871E-1	8.976E+0	2.151E+1
-5.904E-1	9.135E+0	2.159E+1
-5.920E-1	9.070E+0	2.146E+1
-5.904E-1	9.122E+0	2.151E+1
-5.855E-1	9.096E+0	2.143E+1
-5.904E-1	9.051E+0	2.169E+1
-5.904E-1	9.086E+0	2.161E+1
-5.871E-1	8.989E+0	2.145E+1
-5.887E-1	9.041E+0	2.161E+1
-5.887E-1	9.064E+0	2.149E+1
-5.904E-1	9.060E+0	2.165E+1
-5.887E-1	8.996E+0	2.160E+1
-5.823E-1	9.154E+0	2.169E+1
-5.887E-1	9.090E+0	2.146E+1
-5.920E-1	9.034E+0	2.150E+1
-5.887E-1	9.018E+0	2.137E+1
-5.871E-1	9.164E+0	2.148E+1
-5.871E-1	9.080E+0	2.149E+1
-5.920E-1	8.944E+0	2.147E+1
-5.887E-1	9.086E+0	2.161E+1
-5.871E-1	8.992E+0	2.140E+1
-5.855E-1	9.041E+0	2.165E+1
-5.920E-1	9.005E+0	2.156E+1
-5.904E-1	9.025E+0	2.142E+1
-5.855E-1	9.021E+0	2.153E+1
-5.871E-1	9.119E+0	2.157E+1
-5.936E-1	9.067E+0	2.158E+1
-5.904E-1	9.116E+0	2.145E+1
-5.855E-1	9.112E+0	2.160E+1
-5.887E-1	9.044E+0	2.157E+1
-5.936E-1	9.064E+0	2.156E+1
-5.904E-1	9.005E+0	2.153E+1
-5.871E-1	9.099E+0	2.157E+1
-5.887E-1	9.119E+0	2.148E+1
-5.920E-1	8.960E+0	2.140E+1
-5.887E-1	9.135E+0	2.164E+1
-5.839E-1	8.908E+0	2.140E+1
-5.871E-1	9.044E+0	2.152E+1
-5.904E-1	9.054E+0	2.149E+1
-5.904E-1	9.119E+0	2.163E+1
-5.871E-1	9.135E+0	2.142E+1
-5.904E-1	9.093E+0	2.154E+1
-5.920E-1	9.034E+0	2.157E+1
-5.887E-1	9.106E+0	2.146E+1
-5.839E-1	9.051E+0	2.157E+1
-5.871E-1	9.005E+0	2.156E+1
-5.920E-1	9.012E+0	2.140E+1
-5.871E-1	9.151E+0	2.142E+1
-5.855E-1	9.005E+0	2.155E+1
-5.904E-1	9.047E+0	2.170E+1
-5.920E-1	9.151E+0	2.176E+1
-5.887E-1	9.184E+0	2.141E+1
-5.806E-1	9.060E+0	2.159E+1
-5.871E-1	9.031E+0	2.142E+1
-5.920E-1	8.957E+0	2.158E+1
-5.904E-1	9.044E+0	2.143E+1
-5.823E-1	8.927E+0	2.159E+1
-5.887E-1	9.005E+0	2.133E+1
-5.936E-1	8.931E+0	2.169E+1
-5.887E-1	9.161E+0	2.150E+1
-5.855E-1	9.034E+0	2.150E+1
-5.887E-1	9.135E+0	2.157E+1
-5.920E-1	9.099E+0	2.152E+1
-5.887E-1	9.216E+0	2.167E+1
-5.839E-1	9.167E+0	2.170E+1
-5.887E-1	9.112E+0	2.152E+1
-5.920E-1	9.109E+0	2.145E+1
-5.871E-1	9.171E+0	2.139E+1
-5.855E-1	9.028E+0	2.156E+1
-5.871E-1	9.083E+0	2.151E+1
-5.904E-1	9.109E+0	2.168E+1
-5.887E-1	9.060E+0	2.157E+1
-5.855E-1	9.018E+0	2.148E+1
-5.904E-1	9.031E+0	2.139E+1
-5.920E-1	9.106E+0	2.169E+1
-5.887E-1	9.015E+0	2.141E+1
-5.855E-1	9.047E+0	2.149E+1
-5.871E-1	9.125E+0	2.162E+1
-5.904E-1	9.012E+0	2.126E+1
-5.855E-1	9.060E+0	2.159E+1
-5.871E-1	9.002E+0	2.154E+1
-5.887E-1	9.067E+0	2.167E+1
-5.887E-1	8.999E+0	2.165E+1
-5.887E-1	9.054E+0	2.154E+1
-5.871E-1	8.976E+0	2.148E+1
-5.887E-1	9.034E+0	2.147E+1
-5.936E-1	9.054E+0	2.160E+1
-5.887E-1	9.012E+0	2.156E+1
-5.855E-1	9.112E+0	2.136E+1
-5.871E-1	9.047E+0	2.163E+1
-5.904E-1	9.122E+0	2.157E+1
-5.904E-1	9.051E+0	2.157E+1
-5.839E-1	9.018E+0	2.150E+1
-5.920E-1	9.021E+0	2.143E+1
-5.920E-1	9.054E+0	2.156E+1
-5.871E-1	8.970E+0	2.150E+1
-5.855E-1	9.034E+0	2.142E+1
-5.871E-1	9.129E+0	2.157E+1
-5.936E-1	9.031E+0	2.165E+1
-5.887E-1	9.047E+0	2.141E+1
-5.839E-1	9.073E+0	2.179E+1
-5.887E-1	9.184E+0	2.134E+1
-5.920E-1	9.073E+0	2.149E+1
-5.887E-1	9.038E+0	2.164E+1
-5.855E-1	9.044E+0	2.154E+1
-5.855E-1	9.021E+0	2.154E+1
-5.920E-1	9.099E+0	2.147E+1
-5.887E-1	9.106E+0	2.162E+1
-5.855E-1	9.009E+0	2.167E+1
-5.887E-1	9.151E+0	2.152E+1
-5.904E-1	9.184E+0	2.126E+1
-5.855E-1	9.073E+0	2.144E+1
-5.839E-1	9.119E+0	2.155E+1
-5.871E-1	9.009E+0	2.155E+1
-5.904E-1	8.973E+0	2.135E+1
-5.904E-1	9.109E+0	2.158E+1
-5.855E-1	9.112E+0	2.151E+1
-5.855E-1	9.096E+0	2.154E+1
-5.920E-1	9.034E+0	2.163E+1
-5.871E-1	9.090E+0	2.159E+1
-5.855E-1	9.005E+0	2.151E+1
-5.887E-1	8.863E+0	2.163E+1
-5.904E-1	9.096E+0	2.149E+1
-5.904E-1	9.044E+0	2.148E+1
-5.855E-1	9.060E+0	2.153E+1
-5.871E-1	8.963E+0	2.155E+1
-5.936E-1	8.875E+0	2.154E+1
-5.887E-1	9.106E+0	2.146E+1
-5.839E-1	9.057E+0	2.140E+1
-5.887E-1	9.057E+0	2.142E+1
-5.936E-1	9.015E+0	2.136E+1
-5.855E-1	9.132E+0	2.154E+1
-5.855E-1	9.099E+0	2.136E+1
-5.855E-1	9.025E+0	2.158E+1
-5.936E-1	9.041E+0	2.159E+1
-5.887E-1	9.005E+0	2.141E+1
-5.855E-1	9.103E+0	2.140E+1
-5.887E-1	9.054E+0	2.145E+1
-5.871E-1	9.077E+0	2.144E+1
-5.904E-1	9.060E+0	2.144E+1
-5.871E-1	9.135E+0	2.167E+1
-5.887E-1	9.090E+0	2.158E+1
-5.920E-1	9.064E+0	2.151E+1
-5.887E-1	9.044E+0	2.158E+1
-5.839E-1	8.999E+0	2.141E+1
-5.887E-1	9.012E+0	2.159E+1
-5.920E-1	9.099E+0	2.144E+1
-5.871E-1	9.031E+0	2.143E+1
-5.855E-1	9.164E+0	2.159E+1
-5.871E-1	9.119E+0	2.142E+1
-5.920E-1	9.057E+0	2.155E+1
-5.871E-1	9.171E+0	2.158E+1
-5.855E-1	9.138E+0	2.145E+1
-5.871E-1	9.028E+0	2.162E+1
-5.904E-1	9.064E+0	2.157E+1
-5.871E-1	8.931E+0	2.147E+1
-5.806E-1	9.197E+0	2.149E+1
-5.887E-1	9.119E+0	2.154E+1
-5.904E-1	9.083E+0	2.181E+1
-5.904E-1	9.103E+0	2.143E+1
-5.855E-1	8.914E+0	2.149E+1
-5.871E-1	9.148E+0	2.159E+1
-5.887E-1	9.096E+0	2.160E+1
-5.887E-1	8.953E+0	2.139E+1
-5.839E-1	9.028E+0	2.147E+1
-5.871E-1	9.028E+0	2.154E+1
-5.920E-1	9.106E+0	2.158E+1
-5.871E-1	9.197E+0	2.155E+1
-5.855E-1	8.960E+0	2.157E+1
-5.871E-1	9.044E+0	2.166E+1
-5.904E-1	8.937E+0	2.154E+1
-5.871E-1	9.106E+0	2.156E+1
-5.871E-1	9.145E+0	2.151E+1
-5.887E-1	9.077E+0	2.148E+1
-5.904E-1	9.138E+0	2.148E+1
-5.887E-1	8.983E+0	2.151E+1
-5.871E-1	9.083E+0	2.151E+1
-5.871E-1	8.979E+0	2.147E+1
-5.904E-1	8.983E+0	2.153E+1
-5.871E-1	9.038E+0	2.160E+1
-5.855E-1	9.073E+0	2.149E+1
-5.887E-1	8.996E+0	2.153E+1
-5.887E-1	9.047E+0	2.145E+1
-5.887E-1	9.044E+0	2.150E+1
-5.839E-1	9.064E+0	2.150E+1
-5.904E-1	9.060E+0	2.165E+1
-5.904E-1	9.119E+0	2.139E+1
-5.904E-1	9.158E+0	2.150E+1
-5.871E-1	8.992E+0	2.152E+1
-5.871E-1	9.064E+0	2.143E+1
-5.887E-1	9.125E+0	2.152E+1
-5.887E-1	9.096E+0	2.145E+1
-5.855E-1	9.021E+0	2.156E+1
-5.855E-1	9.057E+0	2.148E+1
-5.936E-1	9.154E+0	2.161E+1
-5.855E-1	8.940E+0	2.160E+1
-5.839E-1	8.901E+0	2.144E+1
-5.871E-1	9.025E+0	2.154E+1
-5.920E-1	9.067E+0	2.152E+1
-5.871E-1	9.112E+0	2.152E+1
-5.871E-1	8.957E+0	2.158E+1
-5.871E-1	9.080E+0	2.149E+1
-5.920E-1	8.986E+0	2.147E+1
-5.871E-1	9.060E+0	2.165E+1
-5.839E-1	9.005E+0	2.153E+1
-5.887E-1	9.080E+0	2.137E+1
-5.920E-1	9.151E+0	2.132E+1
-5.887E-1	9.154E+0	2.166E+1
-5.823E-1	9.197E+0	2.145E+1
-5.871E-1	9.161E+0	2.153E+1
-5.936E-1	9.012E+0	2.142E+1
-5.871E-1	8.931E+0	2.169E+1
-5.839E-1	9.090E+0	2.157E+1
-5.904E-1	9.031E+0	2.158E+1
-5.904E-1	9.028E+0	2.146E+1
-5.871E-1	8.979E+0	2.163E+1
-5.839E-1	9.116E+0	2.173E+1
-5.887E-1	8.986E+0	2.159E+1
-5.920E-1	9.073E+0	2.143E+1
-5.904E-1	9.018E+0	2.142E+1
-5.855E-1	9.044E+0	2.161E+1
-5.887E-1	9.028E+0	2.148E+1
-5.904E-1	8.960E+0	2.147E+1
-5.871E-1	9.060E+0	2.150E+1
-5.871E-1	9.106E+0	2.160E+1
-5.855E-1	9.112E+0	2.158E+1
-5.920E-1	9.122E+0	2.160E+1
-5.871E-1	9.057E+0	2.135E+1
-5.871E-1	9.171E+0	2.143E+1
-5.855E-1	9.047E+0	2.156E+1
-5.920E-1	9.060E+0	2.148E+1
-5.887E-1	9.047E+0	2.140E+1
-5.871E-1	9.138E+0	2.148E+1
-5.871E-1	8.888E+0	2.157E+1
-5.936E-1	9.080E+0	2.149E+1
-5.871E-1	9.009E+0	2.159E+1
-5.839E-1	8.989E+0	2.156E+1
-5.871E-1	8.999E+0	2.159E+1
-5.920E-1	9.025E+0	2.154E+1
-5.904E-1	9.070E+0	2.143E+1
-5.855E-1	8.999E+0	2.155E+1
-5.871E-1	9.093E+0	2.135E+1
-5.887E-1	9.132E+0	2.142E+1
-5.871E-1	9.015E+0	2.148E+1
-5.839E-1	9.018E+0	2.137E+1
-5.904E-1	9.119E+0	2.136E+1
-5.920E-1	9.005E+0	2.149E+1
-5.855E-1	9.060E+0	2.164E+1
-5.839E-1	9.106E+0	2.162E+1
-5.855E-1	9.073E+0	2.154E+1
-5.904E-1	9.034E+0	2.159E+1
-5.855E-1	8.983E+0	2.162E+1
-5.855E-1	9.099E+0	2.161E+1
-5.855E-1	9.145E+0	2.144E+1
-5.887E-1	9.064E+0	2.161E+1
-5.887E-1	9.119E+0	2.153E+1
-5.855E-1	9.103E+0	2.161E+1
-5.871E-1	9.018E+0	2.134E+1
-5.920E-1	8.976E+0	2.160E+1
-5.887E-1	9.009E+0	2.152E+1
-5.855E-1	9.151E+0	2.159E+1
-5.871E-1	9.096E+0	2.148E+1
-5.920E-1	9.086E+0	2.152E+1
-5.855E-1	9.109E+0	2.153E+1
-5.839E-1	8.970E+0	2.155E+1
-5.871E-1	9.129E+0	2.134E+1
-5.904E-1	9.122E+0	2.154E+1
-5.887E-1	9.034E+0	2.149E+1
-5.823E-1	9.064E+0	2.152E+1
-5.855E-1	9.031E+0	2.153E+1
-5.887E-1	9.005E+0	2.162E+1
-5.871E-1	9.177E+0	2.147E+1
-5.871E-1	9.018E+0	2.159E+1
-5.871E-1	9.236E+0	2.176E+1
-5.904E-1	8.921E+0	2.146E+1
-5.887E-1	9.129E+0	2.167E+1
-5.855E-1	9.161E+0	2.160E+1
-5.887E-1	8.979E+0	2.143E+1
-5.887E-1	9.177E+0	2.149E+1
-5.904E-1	9.021E+0	2.170E+1
-5.855E-1	8.979E+0	2.146E+1
-5.871E-1	8.992E+0	2.156E+1
-5.887E-1	9.018E+0	2.148E+1
-5.855E-1	9.148E+0	2.138E+1
-5.855E-1	9.054E+0	2.145E+1
-5.871E-1	9.009E+0	2.164E+1
-5.920E-1	9.047E+0	2.166E+1
-5.871E-1	9.096E+0	2.147E+1
-5.855E-1	9.028E+0	2.168E+1
-5.871E-1	9.064E+0	2.158E+1
-5.920E-1	8.999E+0	2.148E+1
-5.887E-1	9.135E+0	2.156E+1
-5.839E-1	9.125E+0	2.145E+1
-5.904E-1	9.096E+0	2.145E+1
-5.887E-1	9.041E+0	2.158E+1
-5.887E-1	9.103E+0	2.144E+1
-5.806E-1	8.989E+0	2.154E+1
-5.855E-1	9.119E+0	2.161E+1
-5.920E-1	9.060E+0	2.150E+1
-5.871E-1	9.015E+0	2.155E+1
-5.823E-1	9.005E+0	2.146E+1
-5.871E-1	9.151E+0	2.150E+1
-5.920E-1	9.119E+0	2.172E+1
-5.855E-1	9.083E+0	2.155E+1
-5.871E-1	9.034E+0	2.144E+1
-5.871E-1	8.960E+0	2.148E+1
-5.904E-1	9.012E+0	2.157E+1
-5.887E-1	9.047E+0	2.164E+1
-5.823E-1	8.992E+0	2.164E+1
-5.887E-1	8.989E+0	2.160E+1
-5.920E-1	9.038E+0	2.146E+1
-5.871E-1	9.070E+0	2.152E+1
-5.839E-1	9.060E+0	2.138E+1
-5.855E-1	9.031E+0	2.149E+1
-5.887E-1	9.060E+0	2.151E+1
-5.887E-1	9.080E+0	2.150E+1
-5.855E-1	9.129E+0	2.152E+1
-5.871E-1	9.034E+0	2.153E+1
-5.871E-1	8.970E+0	2.158E+1
-5.839E-1	9.200E+0	2.152E+1
-5.839E-1	9.038E+0	2.151E+1
-5.887E-1	9.232E+0	2.154E+1
-5.871E-1	9.103E+0	2.165E+1
-5.871E-1	9.057E+0	2.150E+1
-5.823E-1	9.077E+0	2.151E+1
-5.871E-1	9.064E+0	2.174E+1
-5.871E-1	9.021E+0	2.161E+1
-5.887E-1	9.203E+0	2.153E+1
-5.855E-1	9.125E+0	2.151E+1
-5.887E-1	9.038E+0	2.141E+1
-5.887E-1	9.106E+0	2.158E+1
-5.871E-1	8.973E+0	2.151E+1
-5.839E-1	9.112E+0	2.150E+1
-5.855E-1	9.151E+0	2.156E+1
-5.904E-1	9.015E+0	2.154E+1
-5.871E-1	9.129E+0	2.145E+1
-5.871E-1	9.012E+0	2.149E+1
-5.871E-1	9.009E+0	2.154E+1
-5.904E-1	9.099E+0	2.165E+1
-5.855E-1	9.103E+0	2.154E+1
-5.839E-1	9.034E+0	2.144E+1
-5.871E-1	9.086E+0	2.157E+1
-5.887E-1	9.151E+0	2.156E+1
-5.887E-1	9.099E+0	2.152E+1
-5.823E-1	9.041E+0	2.173E+1
-5.839E-1	8.989E+0	2.155E+1
-5.855E-1	9.028E+0	2.165E+1
-5.855E-1	9.077E+0	2.147E+1
-5.855E-1	9.154E+0	2.162E+1
-5.855E-1	9.031E+0	2.153E+1
-5.920E-1	9.116E+0	2.152E+1
-5.887E-1	9.015E+0	2.156E+1
-5.855E-1	9.171E+0	2.135E+1
-5.839E-1	9.093E+0	2.145E+1
-5.904E-1	9.044E+0	2.156E+1
-5.871E-1	9.038E+0	2.144E+1
-5.839E-1	9.164E+0	2.152E+1
-5.855E-1	9.054E+0	2.158E+1
-5.920E-1	9.090E+0	2.147E+1
-5.871E-1	9.116E+0	2.150E+1
-5.855E-1	8.966E+0	2.150E+1
-5.871E-1	9.028E+0	2.148E+1
-5.904E-1	9.047E+0	2.150E+1
-5.871E-1	9.009E+0	2.158E+1
-5.823E-1	9.106E+0	2.162E+1
-5.855E-1	9.112E+0	2.140E+1
-5.920E-1	8.944E+0	2.177E+1
-5.871E-1	8.999E+0	2.166E+1
-5.823E-1	9.145E+0	2.163E+1
-5.871E-1	9.041E+0	2.164E+1
-5.920E-1	9.135E+0	2.132E+1
-5.871E-1	9.096E+0	2.154E+1
-5.839E-1	9.051E+0	2.139E+1
-5.871E-1	9.171E+0	2.144E+1
-5.887E-1	9.090E+0	2.151E+1
-5.871E-1	9.021E+0	2.161E+1
-5.855E-1	9.135E+0	2.154E+1
-5.855E-1	9.025E+0	2.151E+1
-5.887E-1	9.135E+0	2.133E+1
-5.871E-1	9.096E+0	2.133E+1
-5.839E-1	9.125E+0	2.147E+1
-5.871E-1	9.041E+0	2.156E+1
-5.904E-1	9.070E+0	2.151E+1
-5.871E-1	9.047E+0	2.144E+1
-5.823E-1	8.953E+0	2.159E+1
-5.839E-1	9.060E+0	2.158E+1
-5.904E-1	9.161E+0	2.166E+1
-5.855E-1	9.171E+0	2.150E+1
-5.871E-1	8.970E+0	2.153E+1
-5.855E-1	9.148E+0	2.151E+1
-5.887E-1	9.154E+0	2.157E+1
-5.871E-1	9.200E+0	2.156E+1
-5.839E-1	9.018E+0	2.146E+1
-5.871E-1	9.018E+0	2.156E+1
-5.904E-1	9.193E+0	2.153E+1
-5.871E-1	9.164E+0	2.156E+1
-5.823E-1	9.080E+0	2.148E+1
-5.887E-1	9.171E+0	2.166E+1
-5.904E-1	8.976E+0	2.162E+1
-5.871E-1	9.090E+0	2.147E+1
-5.839E-1	8.996E+0	2.161E+1
-5.855E-1	9.103E+0	2.150E+1
-5.904E-1	9.044E+0	2.161E+1
-5.871E-1	9.122E+0	2.168E+1
-5.839E-1	8.996E+0	2.159E+1
-5.871E-1	9.073E+0	2.156E+1
-5.904E-1	9.025E+0	2.142E+1
-5.855E-1	8.989E+0	2.162E+1
-5.839E-1	9.093E+0	2.179E+1
-5.887E-1	9.109E+0	2.154E+1
-5.871E-1	9.009E+0	2.136E+1
-5.871E-1	9.005E+0	2.156E+1
-5.839E-1	9.219E+0	2.140E+1
-5.871E-1	9.096E+0	2.140E+1
-5.904E-1	9.099E+0	2.166E+1
-5.871E-1	9.044E+0	2.154E+1
-5.839E-1	9.028E+0	2.161E+1
-5.855E-1	9.112E+0	2.159E+1
-5.904E-1	9.184E+0	2.158E+1
-5.855E-1	9.142E+0	2.153E+1
-5.839E-1	9.122E+0	2.164E+1
-5.839E-1	9.226E+0	2.148E+1
-5.887E-1	8.999E+0	2.161E+1
-5.855E-1	9.077E+0	2.165E+1
-5.855E-1	9.009E+0	2.147E+1
-5.920E-1	9.018E+0	2.167E+1
-5.871E-1	8.986E+0	2.148E+1
-5.871E-1	9.096E+0	2.156E+1
-5.823E-1	9.158E+0	2.149E+1
-5.871E-1	9.021E+0	2.177E+1
-5.904E-1	9.047E+0	2.147E+1
-5.871E-1	9.086E+0	2.158E+1
-5.839E-1	9.073E+0	2.154E+1
-5.855E-1	9.031E+0	2.147E+1
-5.887E-1	9.041E+0	2.169E+1
-5.839E-1	9.142E+0	2.153E+1
-5.823E-1	9.021E+0	2.138E+1
-5.855E-1	9.080E+0	2.136E+1
-5.871E-1	9.015E+0	2.144E+1
-5.806E-1	9.129E+0	2.149E+1
-5.823E-1	9.122E+0	2.159E+1
-5.855E-1	9.038E+0	2.139E+1
-5.904E-1	9.002E+0	2.163E+1
-5.871E-1	9.067E+0	2.156E+1
-5.823E-1	9.083E+0	2.150E+1
-5.871E-1	9.041E+0	2.142E+1
-5.936E-1	9.080E+0	2.167E+1
-5.887E-1	9.009E+0	2.164E+1
-5.839E-1	9.064E+0	2.159E+1
-5.855E-1	9.041E+0	2.151E+1
-5.904E-1	9.044E+0	2.157E+1
-5.887E-1	9.015E+0	2.143E+1
-5.839E-1	9.044E+0	2.147E+1
-5.871E-1	9.057E+0	2.160E+1
-5.871E-1	9.044E+0	2.146E+1
-5.855E-1	9.109E+0	2.163E+1
-5.855E-1	9.099E+0	2.155E+1
-5.871E-1	8.979E+0	2.153E+1
-5.904E-1	9.080E+0	2.150E+1
-5.855E-1	9.206E+0	2.150E+1
-5.855E-1	9.096E+0	2.151E+1
-5.887E-1	9.112E+0	2.164E+1
-5.920E-1	9.145E+0	2.154E+1
-5.871E-1	8.970E+0	2.148E+1
-5.823E-1	9.148E+0	2.161E+1
-5.871E-1	9.154E+0	2.143E+1
-5.920E-1	9.060E+0	2.146E+1
-5.839E-1	8.989E+0	2.175E+1
-5.839E-1	9.018E+0	2.161E+1
-5.887E-1	9.005E+0	2.149E+1
-5.904E-1	8.999E+0	2.164E+1
-5.855E-1	9.009E+0	2.150E+1
-5.823E-1	8.973E+0	2.149E+1
-5.871E-1	8.947E+0	2.156E+1
-5.887E-1	9.073E+0	2.155E+1
-5.871E-1	9.057E+0	2.139E+1
-5.806E-1	9.002E+0	2.140E+1
-5.839E-1	9.057E+0	2.163E+1
-5.920E-1	9.132E+0	2.153E+1
-5.871E-1	9.164E+0	2.155E+1
-5.839E-1	9.135E+0	2.135E+1
-5.839E-1	9.138E+0	2.160E+1
-5.904E-1	9.070E+0	2.155E+1
-5.887E-1	9.148E+0	2.169E+1
-5.839E-1	9.090E+0	2.169E+1
-5.839E-1	9.203E+0	2.149E+1
-5.904E-1	9.122E+0	2.153E+1
-5.839E-1	9.054E+0	2.153E+1
-5.855E-1	9.096E+0	2.160E+1
-5.839E-1	9.057E+0	2.147E+1
-5.887E-1	9.171E+0	2.162E+1
-5.887E-1	9.099E+0	2.156E+1
-5.806E-1	8.970E+0	2.154E+1
-5.855E-1	9.154E+0	2.163E+1
-5.871E-1	8.979E+0	2.165E+1
-5.855E-1	9.090E+0	2.170E+1
-5.839E-1	8.950E+0	2.165E+1
-5.871E-1	9.090E+0	2.156E+1
-5.887E-1	9.047E+0	2.160E+1
-5.839E-1	9.070E+0	2.155E+1
-5.806E-1	9.031E+0	2.160E+1
-5.855E-1	9.073E+0	2.141E+1
-5.920E-1	9.064E+0	2.163E+1
-5.855E-1	9.044E+0	2.163E+1
-5.823E-1	9.219E+0	2.151E+1
-5.904E-1	9.174E+0	2.135E+1
-5.887E-1	9.077E+0	2.137E+1
-5.871E-1	9.080E+0	2.172E+1
-5.839E-1	9.099E+0	2.135E+1
-5.871E-1	9.054E+0	2.171E+1
-5.904E-1	9.142E+0	2.167E+1
-5.823E-1	9.106E+0	2.164E+1
-5.823E-1	9.083E+0	2.142E+1
-5.871E-1	9.116E+0	2.145E+1
-5.855E-1	9.090E+0	2.155E+1
-5.839E-1	9.119E+0	2.166E+1
-5.839E-1	9.096E+0	2.147E+1
-5.855E-1	9.047E+0	2.157E+1
-5.887E-1	9.099E+0	2.160E+1
-5.839E-1	9.080E+0	2.155E+1
-5.855E-1	8.963E+0	2.157E+1
-5.855E-1	9.109E+0	2.159E+1
-5.904E-1	9.161E+0	2.171E+1
-5.887E-1	9.125E+0	2.147E+1
-5.823E-1	8.940E+0	2.145E+1
-5.855E-1	9.012E+0	2.146E+1
-5.871E-1	9.151E+0	2.161E+1
-5.855E-1	9.018E+0	2.157E+1
-5.855E-1	9.119E+0	2.155E+1
-5.855E-1	9.148E+0	2.159E+1
-5.887E-1	9.116E+0	2.147E+1
-5.904E-1	9.129E+0	2.161E+1
-5.823E-1	9.060E+0	2.152E+1
-5.871E-1	9.070E+0	2.157E+1
-5.855E-1	9.125E+0	2.170E+1
-5.871E-1	8.957E+0	2.150E+1
-5.839E-1	8.976E+0	2.151E+1
-5.839E-1	8.999E+0	2.169E+1
-5.871E-1	9.044E+0	2.164E+1
-5.839E-1	9.073E+0	2.154E+1
-5.839E-1	9.122E+0	2.145E+1
-5.887E-1	9.054E+0	2.135E+1
-5.887E-1	9.174E+0	2.164E+1
-5.839E-1	9.135E+0	2.150E+1
-5.823E-1	9.083E+0	2.161E+1
-5.855E-1	9.083E+0	2.152E+1
-5.887E-1	8.950E+0	2.150E+1
-5.839E-1	8.992E+0	2.167E+1
-5.839E-1	9.064E+0	2.156E+1
-5.839E-1	9.161E+0	2.161E+1
-5.887E-1	9.112E+0	2.146E+1
-5.855E-1	9.125E+0	2.154E+1
-5.823E-1	9.099E+0	2.146E+1
-5.871E-1	9.021E+0	2.154E+1
-5.871E-1	9.038E+0	2.146E+1
-5.855E-1	9.138E+0	2.140E+1
-5.823E-1	9.070E+0	2.151E+1
-5.839E-1	9.109E+0	2.145E+1
-5.887E-1	9.116E+0	2.156E+1
-5.839E-1	9.044E+0	2.158E+1
-5.839E-1	8.966E+0	2.176E+1
-5.839E-1	9.122E+0	2.134E+1
-5.887E-1	9.112E+0	2.153E+1
-5.855E-1	9.038E+0	2.163E+1
-5.839E-1	9.028E+0	2.135E+1
-5.839E-1	9.106E+0	2.151E+1
-5.887E-1	9.216E+0	2.155E+1
-5.855E-1	9.015E+0	2.160E+1
-5.806E-1	9.070E+0	2.167E+1
-5.855E-1	9.073E+0	2.154E+1
-5.920E-1	8.937E+0	2.153E+1
-5.855E-1	9.154E+0	2.139E+1
-5.806E-1	9.044E+0	2.168E+1
-5.855E-1	8.970E+0	2.144E+1
-5.871E-1	9.064E+0	2.142E+1
-5.871E-1	9.080E+0	2.130E+1
-5.823E-1	9.099E+0	2.165E+1
-5.871E-1	9.012E+0	2.158E+1
-5.871E-1	8.996E+0	2.151E+1
-5.839E-1	9.021E+0	2.136E+1
-5.823E-1	8.999E+0	2.154E+1
-5.871E-1	9.018E+0	2.134E+1
-5.871E-1	9.125E+0	2.154E+1
-5.855E-1	9.038E+0	2.149E+1
-5.839E-1	8.983E+0	2.150E+1
-5.839E-1	9.112E+0	2.158E+1
-5.904E-1	9.064E+0	2.155E+1
-5.839E-1	9.067E+0	2.159E+1
-5.823E-1	9.012E+0	2.158E+1
-5.823E-1	9.096E+0	2.148E+1
-5.904E-1	9.096E+0	2.137E+1
-5.839E-1	9.073E+0	2.141E+1
-5.790E-1	9.116E+0	2.149E+1
-5.839E-1	8.944E+0	2.128E+1
-5.904E-1	9.031E+0	2.148E+1
-5.855E-1	9.051E+0	2.154E+1
-5.823E-1	9.028E+0	2.157E+1
-5.871E-1	9.070E+0	2.145E+1
-5.887E-1	9.005E+0	2.150E+1
-5.855E-1	9.125E+0	2.160E+1
-5.806E-1	9.044E+0	2.166E+1
-5.839E-1	9.148E+0	2.147E+1
-5.887E-1	9.096E+0	2.161E+1
-5.855E-1	9.018E+0	2.150E+1
-5.839E-1	9.038E+0	2.147E+1
-5.855E-1	9.096E+0	2.155E+1
-5.839E-1	9.080E+0	2.154E+1
-5.871E-1	9.021E+0	2.142E+1
-5.823E-1	9.096E+0	2.152E+1
-5.823E-1	9.129E+0	2.144E+1
-5.871E-1	9.041E+0	2.157E+1
-5.839E-1	9.132E+0	2.136E+1
-5.806E-1	9.099E+0	2.159E+1
-5.839E-1	9.142E+0	2.168E+1
-5.887E-1	9.116E+0	2.167E+1
-5.871E-1	9.073E+0	2.160E+1
-5.806E-1	9.067E+0	2.146E+1
-5.855E-1	9.005E+0	2.151E+1
-5.855E-1	9.193E+0	2.157E+1
-5.855E-1	9.057E+0	2.153E+1
-5.823E-1	9.174E+0	2.170E+1
-5.871E-1	9.125E+0	2.144E+1
-5.887E-1	8.960E+0	2.135E+1
-5.839E-1	9.057E+0	2.151E+1
-5.823E-1	9.167E+0	2.140E+1
-5.839E-1	9.018E+0	2.170E+1
-5.839E-1	9.171E+0	2.143E+1
-5.839E-1	9.070E+0	2.148E+1
-5.823E-1	9.067E+0	2.148E+1
-5.855E-1	9.077E+0	2.167E+1
-5.920E-1	9.142E+0	2.166E+1
-5.855E-1	9.112E+0	2.160E+1
-5.806E-1	9.018E+0	2.173E+1
-5.839E-1	9.090E+0	2.178E+1
-5.855E-1	8.960E+0	2.172E+1
-5.855E-1	8.973E+0	2.172E+1
-5.806E-1	9.054E+0	2.157E+1
-5.855E-1	8.970E+0	2.165E+1
-5.871E-1	9.099E+0	2.162E+1
-5.855E-1	9.009E+0	2.146E+1
-5.790E-1	9.021E+0	2.151E+1
-5.871E-1	9.158E+0	2.157E+1
-5.871E-1	9.021E+0	2.143E+1
-5.823E-1	9.142E+0	2.153E+1
-5.839E-1	9.086E+0	2.156E+1
-5.823E-1	9.093E+0	2.158E+1
-5.887E-1	9.103E+0	2.151E+1
-5.871E-1	9.034E+0	2.150E+1
-5.806E-1	9.223E+0	2.142E+1
-5.823E-1	9.041E+0	2.133E+1
-5.904E-1	9.021E+0	2.166E+1
-5.855E-1	9.083E+0	2.161E+1
-5.806E-1	9.060E+0	2.151E+1
-5.871E-1	8.996E+0	2.155E+1
-5.887E-1	9.106E+0	2.156E+1
-5.839E-1	9.086E+0	2.161E+1
-5.806E-1	9.080E+0	2.140E+1
-5.823E-1	9.034E+0	2.128E+1
-5.887E-1	9.093E+0	2.158E+1
-5.855E-1	9.119E+0	2.160E+1
-5.806E-1	9.018E+0	2.161E+1
-5.806E-1	9.145E+0	2.157E+1
-5.871E-1	8.989E+0	2.160E+1
-5.855E-1	9.080E+0	2.156E+1
-5.806E-1	9.090E+0	2.156E+1
-5.839E-1	9.070E+0	2.165E+1
-5.855E-1	9.047E+0	2.151E+1
-5.871E-1	9.112E+0	2.150E+1
-5.806E-1	9.051E+0	2.147E+1
-5.839E-1	8.999E+0	2.160E+1
-5.871E-1	9.119E+0	2.153E+1
-5.855E-1	9.093E+0	2.140E+1
-5.806E-1	9.096E+0	2.161E+1
-5.855E-1	8.940E+0	2.148E+1
-5.871E-1	9.015E+0	2.144E+1
-5.855E-1	9.125E+0	2.146E+1
-5.823E-1	9.067E+0	2.162E+1
-5.839E-1	9.083E+0	2.140E+1
-5.887E-1	9.099E+0	2.153E+1
-5.823E-1	9.129E+0	2.181E+1
-5.806E-1	9.226E+0	2.173E+1
-5.839E-1	9.031E+0	2.152E+1
-5.871E-1	9.138E+0	2.158E+1
-5.855E-1	9.099E+0	2.158E+1
-5.823E-1	9.187E+0	2.152E+1
-5.839E-1	9.025E+0	2.144E+1
-5.871E-1	9.012E+0	2.152E+1
-5.839E-1	9.028E+0	2.151E+1
-5.806E-1	9.021E+0	2.167E+1
-5.839E-1	9.070E+0	2.145E+1
-5.871E-1	9.005E+0	2.148E+1
-5.887E-1	9.034E+0	2.158E+1
-5.839E-1	9.103E+0	2.159E+1
-5.839E-1	9.038E+0	2.155E+1
-5.871E-1	9.177E+0	2.166E+1
-5.871E-1	9.109E+0	2.143E+1
-5.806E-1	8.934E+0	2.142E+1
-5.823E-1	9.154E+0	2.158E+1
-5.871E-1	9.038E+0	2.157E+1
-5.839E-1	9.067E+0	2.167E+1
-5.823E-1	9.158E+0	2.155E+1
-5.855E-1	9.093E+0	2.149E+1
-5.855E-1	9.135E+0	2.142E+1
-5.855E-1	8.970E+0	2.156E+1
-5.806E-1	9.210E+0	2.156E+1
-5.855E-1	9.083E+0	2.168E+1
-5.871E-1	9.112E+0	2.167E+1
-5.855E-1	9.096E+0	2.157E+1
-5.806E-1	9.174E+0	2.152E+1
-5.855E-1	9.025E+0	2.186E+1
-5.887E-1	9.044E+0	2.161E+1
-5.823E-1	9.138E+0	2.154E+1
-5.806E-1	9.073E+0	2.145E+1
-5.871E-1	9.148E+0	2.170E+1
-5.887E-1	9.122E+0	2.160E+1
-5.823E-1	9.051E+0	2.160E+1
-5.823E-1	8.976E+0	2.168E+1
-5.855E-1	9.021E+0	2.152E+1
-5.855E-1	9.047E+0	2.145E+1
-5.823E-1	9.099E+0	2.153E+1
-5.790E-1	9.057E+0	2.160E+1
-5.806E-1	9.028E+0	2.165E+1
-5.855E-1	8.973E+0	2.162E+1
-5.839E-1	9.041E+0	2.157E+1
-5.790E-1	9.060E+0	2.155E+1
-5.871E-1	9.109E+0	2.146E+1
-5.887E-1	9.077E+0	2.144E+1
-5.839E-1	9.090E+0	2.161E+1
-5.790E-1	9.067E+0	2.172E+1
-5.823E-1	9.054E+0	2.171E+1
-5.871E-1	9.096E+0	2.172E+1
-5.871E-1	9.067E+0	2.150E+1
-5.806E-1	8.947E+0	2.141E+1
-5.823E-1	8.986E+0	2.139E+1
-5.887E-1	9.167E+0	2.149E+1
-5.855E-1	9.193E+0	2.152E+1
-5.806E-1	9.122E+0	2.166E+1
-5.839E-1	9.073E+0	2.156E+1
-5.887E-1	9.038E+0	2.140E+1
-5.871E-1	9.109E+0	2.156E+1
-5.806E-1	8.992E+0	2.172E+1
-5.839E-1	9.106E+0	2.165E+1
-5.887E-1	9.070E+0	2.152E+1
-5.839E-1	9.148E+0	2.151E+1
-5.806E-1	9.021E+0	2.147E+1
-5.855E-1	9.184E+0	2.149E+1
-5.887E-1	9.031E+0	2.159E+1
-5.839E-1	9.103E+0	2.158E+1
-5.790E-1	9.093E+0	2.149E+1
-5.839E-1	9.051E+0	2.131E+1
-5.839E-1	9.054E+0	2.159E+1
-5.855E-1	9.057E+0	2.143E+1
-5.806E-1	9.057E+0	2.160E+1
-5.839E-1	9.200E+0	2.160E+1
-5.887E-1	9.142E+0	2.151E+1
-5.855E-1	9.047E+0	2.158E+1
-5.806E-1	9.083E+0	2.153E+1
-5.823E-1	9.057E+0	2.154E+1
-5.887E-1	9.138E+0	2.143E+1
-5.823E-1	9.132E+0	2.171E+1
-5.806E-1	9.167E+0	2.153E+1
-5.855E-1	9.112E+0	2.151E+1
-5.887E-1	9.090E+0	2.147E+1
-5.855E-1	9.129E+0	2.141E+1
-5.823E-1	9.161E+0	2.164E+1
-5.823E-1	9.028E+0	2.146E+1
-5.871E-1	8.963E+0	2.144E+1
-5.823E-1	9.116E+0	2.171E+1
-5.806E-1	9.009E+0	2.136E+1
-5.839E-1	9.103E+0	2.162E+1
-5.871E-1	9.073E+0	2.164E+1
-5.806E-1	8.983E+0	2.146E+1
-5.806E-1	9.057E+0	2.152E+1
-5.855E-1	8.953E+0	2.157E+1
-5.871E-1	9.180E+0	2.153E+1
-5.839E-1	9.112E+0	2.173E+1
-5.790E-1	9.073E+0	2.147E+1
-5.855E-1	9.187E+0	2.148E+1
-5.887E-1	9.073E+0	2.156E+1
-5.839E-1	9.031E+0	2.159E+1
-5.806E-1	9.067E+0	2.144E+1
-5.855E-1	8.976E+0	2.159E+1
-5.904E-1	9.034E+0	2.144E+1
-5.904E-1	8.983E+0	2.154E+1
-5.806E-1	9.148E+0	2.129E+1
-5.839E-1	9.171E+0	2.149E+1
-5.887E-1	9.148E+0	2.166E+1
-5.839E-1	8.979E+0	2.146E+1
-5.823E-1	9.054E+0	2.151E+1
-5.839E-1	9.116E+0	2.151E+1
-5.855E-1	9.060E+0	2.140E+1
-5.871E-1	9.015E+0	2.160E+1
-5.806E-1	8.957E+0	2.150E+1
-5.823E-1	9.077E+0	2.158E+1
-5.887E-1	9.116E+0	2.170E+1
-5.823E-1	8.953E+0	2.148E+1
-5.839E-1	9.119E+0	2.170E+1
-5.823E-1	9.096E+0	2.164E+1
-5.871E-1	9.145E+0	2.154E+1
-5.806E-1	9.070E+0	2.168E+1
[truncated: 93,959 more rows]
