# Supplementary material for: Improved ANAP incorporation and VCF analysis reveal details of P2X7 current facilitation and a limited conformational interplay between ATP binding and the intracellular ballast domain
Source: eLife. 2023 Jan 4;12:e82479. doi: 10.7554/eLife.82479 (PMC9859053; doi:10.7554/eLife.82479)
Supplement: Figure 5—figure supplement 3—source data 2. [file elife-82479-fig5-figsupp3-data2.zip › Figure-5_figure-supplement-3_source-data-2/DeltaCaM-A564/l14/02.csv]

-3.390E-1	2.636E+1	5.042E+1
-3.422E-1	2.632E+1	5.012E+1
-3.454E-1	2.634E+1	5.027E+1
-3.341E-1	2.653E+1	5.034E+1
-3.373E-1	2.634E+1	5.012E+1
-3.438E-1	2.626E+1	5.022E+1
-3.422E-1	2.639E+1	5.039E+1
-3.341E-1	2.630E+1	5.034E+1
-3.373E-1	2.629E+1	5.010E+1
-3.454E-1	2.634E+1	5.011E+1
-3.406E-1	2.632E+1	5.032E+1
-3.373E-1	2.638E+1	5.039E+1
-3.357E-1	2.638E+1	5.035E+1
-3.422E-1	2.630E+1	5.011E+1
-3.406E-1	2.660E+1	5.031E+1
-3.373E-1	2.637E+1	5.035E+1
-3.341E-1	2.634E+1	5.005E+1
-3.406E-1	2.642E+1	5.027E+1
-3.406E-1	2.642E+1	5.042E+1
-3.373E-1	2.642E+1	5.034E+1
-3.373E-1	2.627E+1	5.046E+1
-3.406E-1	2.621E+1	5.041E+1
-3.390E-1	2.628E+1	5.039E+1
-3.341E-1	2.619E+1	5.054E+1
-3.373E-1	2.640E+1	5.038E+1
-3.438E-1	2.633E+1	5.019E+1
-3.422E-1	2.640E+1	5.041E+1
-3.373E-1	2.625E+1	5.025E+1
-3.373E-1	2.626E+1	5.051E+1
-3.438E-1	2.645E+1	5.051E+1
-3.406E-1	2.657E+1	5.031E+1
-3.373E-1	2.636E+1	5.041E+1
-3.390E-1	2.631E+1	5.039E+1
-3.422E-1	2.635E+1	5.034E+1
-3.422E-1	2.652E+1	5.035E+1
-3.341E-1	2.631E+1	5.018E+1
-3.341E-1	2.620E+1	5.027E+1
-3.422E-1	2.622E+1	5.037E+1
-3.390E-1	2.629E+1	5.047E+1
-3.357E-1	2.636E+1	5.031E+1
-3.373E-1	2.630E+1	5.005E+1
-3.438E-1	2.641E+1	5.015E+1
-3.406E-1	2.636E+1	5.033E+1
-3.357E-1	2.642E+1	5.050E+1
-3.357E-1	2.643E+1	5.044E+1
-3.422E-1	2.634E+1	5.032E+1
-3.406E-1	2.628E+1	5.036E+1
-3.341E-1	2.653E+1	5.018E+1
-3.357E-1	2.619E+1	5.026E+1
-3.438E-1	2.628E+1	5.063E+1
-3.406E-1	2.629E+1	5.053E+1
-3.341E-1	2.642E+1	5.027E+1
-3.357E-1	2.619E+1	4.987E+1
-3.406E-1	2.623E+1	5.032E+1
-3.390E-1	2.636E+1	5.033E+1
-3.341E-1	2.631E+1	5.042E+1
-3.357E-1	2.651E+1	5.021E+1
-3.438E-1	2.637E+1	5.014E+1
-3.406E-1	2.638E+1	5.051E+1
-3.357E-1	2.621E+1	5.022E+1
-3.357E-1	2.639E+1	5.040E+1
-3.438E-1	2.637E+1	5.007E+1
-3.454E-1	2.633E+1	5.020E+1
-3.357E-1	2.630E+1	5.037E+1
-3.341E-1	2.631E+1	5.056E+1
-3.422E-1	2.630E+1	5.034E+1
-3.406E-1	2.647E+1	5.046E+1
-3.357E-1	2.607E+1	5.048E+1
-3.390E-1	2.651E+1	5.011E+1
-3.422E-1	2.631E+1	5.026E+1
-3.406E-1	2.644E+1	5.020E+1
-3.373E-1	2.626E+1	5.052E+1
-3.357E-1	2.645E+1	5.028E+1
-3.390E-1	2.641E+1	5.009E+1
-3.406E-1	2.629E+1	5.018E+1
-3.341E-1	2.642E+1	5.008E+1
-3.373E-1	2.627E+1	5.042E+1
-3.454E-1	2.632E+1	5.035E+1
-3.390E-1	2.645E+1	5.031E+1
-3.341E-1	2.631E+1	5.037E+1
-3.373E-1	2.643E+1	5.007E+1
-3.406E-1	2.637E+1	5.030E+1
-3.422E-1	2.628E+1	5.040E+1
-3.373E-1	2.634E+1	5.011E+1
-3.390E-1	2.647E+1	5.018E+1
-3.438E-1	2.626E+1	5.037E+1
-3.406E-1	2.652E+1	5.026E+1
-3.357E-1	2.627E+1	5.015E+1
-3.357E-1	2.639E+1	5.033E+1
-3.438E-1	2.642E+1	5.017E+1
-3.406E-1	2.631E+1	5.044E+1
-3.390E-1	2.644E+1	5.045E+1
-3.390E-1	2.640E+1	5.034E+1
-3.438E-1	2.645E+1	5.026E+1
-3.406E-1	2.652E+1	5.035E+1
-3.357E-1	2.634E+1	5.013E+1
-3.325E-1	2.630E+1	5.029E+1
-3.406E-1	2.635E+1	5.055E+1
-3.422E-1	2.649E+1	5.022E+1
-3.341E-1	2.623E+1	5.034E+1
-3.373E-1	2.647E+1	5.020E+1
-3.422E-1	2.627E+1	5.033E+1
-3.422E-1	2.635E+1	5.042E+1
-3.357E-1	2.627E+1	5.051E+1
-3.373E-1	2.631E+1	5.032E+1
-3.422E-1	2.659E+1	5.040E+1
-3.390E-1	2.651E+1	5.024E+1
-3.357E-1	2.637E+1	5.063E+1
-3.357E-1	2.619E+1	5.053E+1
-3.406E-1	2.642E+1	5.015E+1
-3.422E-1	2.632E+1	5.010E+1
-3.357E-1	2.630E+1	5.035E+1
-3.325E-1	2.629E+1	5.050E+1
-3.422E-1	2.635E+1	5.047E+1
-3.422E-1	2.646E+1	5.047E+1
-3.357E-1	2.637E+1	5.031E+1
-3.357E-1	2.642E+1	5.044E+1
-3.422E-1	2.617E+1	5.044E+1
-3.422E-1	2.639E+1	5.044E+1
-3.341E-1	2.635E+1	5.013E+1
-3.373E-1	2.651E+1	5.059E+1
-3.422E-1	2.625E+1	5.015E+1
-3.390E-1	2.634E+1	5.039E+1
-3.357E-1	2.626E+1	5.043E+1
-3.357E-1	2.630E+1	5.047E+1
-3.406E-1	2.649E+1	5.034E+1
-3.438E-1	2.660E+1	5.029E+1
-3.357E-1	2.621E+1	5.023E+1
-3.357E-1	2.620E+1	5.037E+1
-3.406E-1	2.633E+1	5.024E+1
-3.406E-1	2.624E+1	5.021E+1
-3.357E-1	2.656E+1	5.032E+1
-3.373E-1	2.662E+1	5.033E+1
-3.438E-1	2.637E+1	5.010E+1
-3.406E-1	2.652E+1	5.004E+1
-3.341E-1	2.631E+1	5.031E+1
-3.390E-1	2.646E+1	5.047E+1
-3.438E-1	2.643E+1	4.995E+1
-3.406E-1	2.626E+1	5.017E+1
-3.325E-1	2.653E+1	5.029E+1
-3.341E-1	2.647E+1	5.002E+1
-3.438E-1	2.643E+1	5.009E+1
-3.406E-1	2.639E+1	5.033E+1
-3.357E-1	2.639E+1	5.034E+1
-3.357E-1	2.639E+1	5.002E+1
-3.422E-1	2.628E+1	5.030E+1
-3.390E-1	2.634E+1	5.039E+1
-3.341E-1	2.634E+1	5.045E+1
-3.390E-1	2.631E+1	5.038E+1
-3.406E-1	2.641E+1	5.027E+1
-3.406E-1	2.633E+1	5.027E+1
-3.357E-1	2.640E+1	5.040E+1
-3.357E-1	2.630E+1	5.034E+1
-3.438E-1	2.637E+1	5.026E+1
-3.454E-1	2.643E+1	5.029E+1
-3.308E-1	2.644E+1	5.017E+1
-3.357E-1	2.656E+1	5.026E+1
-3.422E-1	2.624E+1	5.046E+1
-3.438E-1	2.638E+1	5.027E+1
-3.341E-1	2.640E+1	5.008E+1
-3.357E-1	2.645E+1	5.020E+1
-3.390E-1	2.643E+1	5.031E+1
-3.406E-1	2.616E+1	5.025E+1
-3.341E-1	2.637E+1	5.025E+1
-3.357E-1	2.618E+1	5.023E+1
-3.422E-1	2.646E+1	5.026E+1
-3.422E-1	2.645E+1	5.028E+1
-3.357E-1	2.628E+1	5.009E+1
-3.341E-1	2.645E+1	5.016E+1
-3.406E-1	2.618E+1	5.021E+1
-3.438E-1	2.634E+1	5.043E+1
-3.325E-1	2.648E+1	5.036E+1
-3.341E-1	2.611E+1	5.020E+1
-3.438E-1	2.630E+1	5.031E+1
-3.406E-1	2.634E+1	5.034E+1
-3.357E-1	2.651E+1	5.036E+1
-3.357E-1	2.623E+1	5.037E+1
-3.454E-1	2.629E+1	5.037E+1
-3.406E-1	2.633E+1	5.020E+1
-3.357E-1	2.656E+1	5.030E+1
-3.357E-1	2.637E+1	5.041E+1
-3.422E-1	2.633E+1	5.028E+1
-3.406E-1	2.637E+1	5.027E+1
-3.341E-1	2.636E+1	4.997E+1
-3.357E-1	2.629E+1	5.020E+1
-3.406E-1	2.619E+1	5.045E+1
-3.438E-1	2.638E+1	5.025E+1
-3.341E-1	2.645E+1	5.033E+1
-3.373E-1	2.609E+1	5.059E+1
-3.438E-1	2.626E+1	5.011E+1
-3.438E-1	2.634E+1	5.029E+1
-3.341E-1	2.642E+1	5.040E+1
-3.373E-1	2.633E+1	5.030E+1
-3.422E-1	2.623E+1	5.057E+1
-3.406E-1	2.641E+1	5.012E+1
-3.341E-1	2.635E+1	5.024E+1
-3.341E-1	2.638E+1	5.002E+1
-3.390E-1	2.634E+1	5.040E+1
-3.422E-1	2.633E+1	5.057E+1
-3.341E-1	2.629E+1	5.022E+1
-3.341E-1	2.645E+1	5.030E+1
-3.406E-1	2.629E+1	5.036E+1
-3.406E-1	2.618E+1	5.035E+1
-3.357E-1	2.627E+1	5.031E+1
-3.341E-1	2.619E+1	5.038E+1
-3.390E-1	2.645E+1	5.026E+1
-3.422E-1	2.645E+1	5.038E+1
-3.325E-1	2.624E+1	5.023E+1
-3.325E-1	2.616E+1	5.039E+1
-3.390E-1	2.620E+1	5.018E+1
-3.422E-1	2.666E+1	5.001E+1
-3.357E-1	2.639E+1	5.015E+1
-3.341E-1	2.630E+1	5.037E+1
-3.422E-1	2.621E+1	5.008E+1
-3.390E-1	2.651E+1	5.032E+1
-3.357E-1	2.634E+1	5.039E+1
-3.325E-1	2.632E+1	5.009E+1
-3.406E-1	2.632E+1	5.054E+1
-3.406E-1	2.653E+1	5.054E+1
-3.357E-1	2.621E+1	5.052E+1
-3.325E-1	2.634E+1	5.036E+1
-3.406E-1	2.649E+1	5.017E+1
-3.406E-1	2.621E+1	5.039E+1
-3.357E-1	2.633E+1	5.039E+1
-3.357E-1	2.636E+1	5.023E+1
-3.406E-1	2.637E+1	5.003E+1
-3.406E-1	2.624E+1	5.062E+1
-3.357E-1	2.652E+1	5.036E+1
-3.373E-1	2.635E+1	5.033E+1
-3.406E-1	2.641E+1	5.028E+1
-3.422E-1	2.622E+1	5.047E+1
-3.357E-1	2.639E+1	5.053E+1
-3.357E-1	2.632E+1	5.041E+1
-3.406E-1	2.644E+1	5.050E+1
-3.438E-1	2.649E+1	5.022E+1
-3.357E-1	2.646E+1	5.036E+1
-3.341E-1	2.626E+1	5.057E+1
-3.422E-1	2.636E+1	5.036E+1
-3.406E-1	2.644E+1	5.041E+1
-3.357E-1	2.639E+1	4.997E+1
-3.373E-1	2.637E+1	5.034E+1
-3.390E-1	2.651E+1	5.032E+1
-3.390E-1	2.642E+1	5.034E+1
-3.341E-1	2.640E+1	5.036E+1
-3.357E-1	2.623E+1	5.048E+1
-3.438E-1	2.627E+1	5.032E+1
-3.390E-1	2.634E+1	5.047E+1
-3.325E-1	2.636E+1	4.995E+1
-3.357E-1	2.622E+1	5.031E+1
-3.438E-1	2.632E+1	5.018E+1
-3.422E-1	2.640E+1	5.038E+1
-3.325E-1	2.648E+1	5.021E+1
-3.373E-1	2.635E+1	5.016E+1
-3.422E-1	2.646E+1	5.027E+1
-3.422E-1	2.627E+1	5.037E+1
-3.373E-1	2.642E+1	5.037E+1
-3.357E-1	2.607E+1	5.024E+1
-3.390E-1	2.632E+1	5.014E+1
-3.422E-1	2.631E+1	5.043E+1
-3.341E-1	2.647E+1	5.026E+1
-3.357E-1	2.635E+1	5.019E+1
-3.406E-1	2.630E+1	5.041E+1
-3.406E-1	2.646E+1	5.038E+1
-3.373E-1	2.636E+1	5.011E+1
-3.373E-1	2.633E+1	5.008E+1
-3.390E-1	2.639E+1	5.027E+1
-3.406E-1	2.642E+1	5.019E+1
-3.390E-1	2.647E+1	5.034E+1
-3.373E-1	2.631E+1	5.037E+1
-3.438E-1	2.615E+1	5.042E+1
-3.438E-1	2.641E+1	5.039E+1
-3.357E-1	2.635E+1	5.002E+1
-3.341E-1	2.655E+1	5.011E+1
-3.406E-1	2.635E+1	5.022E+1
-3.406E-1	2.645E+1	5.045E+1
-3.357E-1	2.645E+1	5.024E+1
-3.341E-1	2.631E+1	5.019E+1
-3.406E-1	2.633E+1	5.037E+1
-3.390E-1	2.626E+1	5.048E+1
-3.325E-1	2.649E+1	5.045E+1
-3.341E-1	2.632E+1	5.027E+1
-3.406E-1	2.627E+1	5.035E+1
-3.422E-1	2.620E+1	5.042E+1
-3.357E-1	2.631E+1	5.036E+1
-3.357E-1	2.636E+1	5.037E+1
-3.422E-1	2.619E+1	5.034E+1
-3.406E-1	2.634E+1	5.070E+1
-3.308E-1	2.639E+1	5.049E+1
-3.357E-1	2.634E+1	5.032E+1
-3.390E-1	2.625E+1	5.003E+1
-3.406E-1	2.649E+1	5.031E+1
-3.341E-1	2.622E+1	5.026E+1
-3.341E-1	2.631E+1	5.043E+1
-3.422E-1	2.637E+1	5.054E+1
-3.406E-1	2.632E+1	5.022E+1
-3.341E-1	2.640E+1	5.046E+1
-3.341E-1	2.628E+1	5.044E+1
-3.422E-1	2.650E+1	5.048E+1
-3.422E-1	2.628E+1	5.047E+1
-3.341E-1	2.633E+1	5.016E+1
-3.341E-1	2.648E+1	5.015E+1
-3.406E-1	2.640E+1	5.025E+1
-3.406E-1	2.647E+1	5.064E+1
-3.341E-1	2.644E+1	5.024E+1
-3.357E-1	2.637E+1	5.043E+1
-3.422E-1	2.630E+1	5.034E+1
-3.422E-1	2.640E+1	5.021E+1
-3.357E-1	2.637E+1	5.036E+1
-3.357E-1	2.642E+1	5.021E+1
-3.406E-1	2.643E+1	5.037E+1
-3.406E-1	2.650E+1	5.028E+1
-3.341E-1	2.628E+1	5.036E+1
-3.325E-1	2.627E+1	5.023E+1
-3.406E-1	2.643E+1	5.027E+1
-3.422E-1	2.654E+1	5.014E+1
-3.373E-1	2.628E+1	5.024E+1
-3.406E-1	2.631E+1	5.055E+1
-3.390E-1	2.666E+1	5.026E+1
-3.422E-1	2.639E+1	5.040E+1
-3.341E-1	2.665E+1	5.038E+1
-3.341E-1	2.640E+1	5.024E+1
-3.373E-1	2.635E+1	5.019E+1
-3.406E-1	2.635E+1	5.017E+1
-3.357E-1	2.645E+1	5.024E+1
-3.341E-1	2.644E+1	5.035E+1
-3.373E-1	2.639E+1	5.038E+1
-3.390E-1	2.654E+1	5.041E+1
-3.357E-1	2.636E+1	5.028E+1
-3.341E-1	2.640E+1	5.029E+1
-3.373E-1	2.640E+1	5.037E+1
-3.422E-1	2.637E+1	5.039E+1
-3.308E-1	2.637E+1	5.016E+1
-3.357E-1	2.625E+1	5.026E+1
-3.406E-1	2.628E+1	5.043E+1
-3.390E-1	2.645E+1	5.036E+1
-3.357E-1	2.635E+1	5.025E+1
-3.357E-1	2.628E+1	5.034E+1
-3.406E-1	2.636E+1	5.003E+1
-3.406E-1	2.626E+1	5.029E+1
-3.341E-1	2.629E+1	5.025E+1
-3.390E-1	2.633E+1	5.043E+1
-3.406E-1	2.627E+1	5.032E+1
-3.406E-1	2.619E+1	5.050E+1
-3.357E-1	2.638E+1	5.047E+1
-3.341E-1	2.611E+1	5.033E+1
-3.390E-1	2.641E+1	5.023E+1
-3.406E-1	2.650E+1	5.024E+1
-3.357E-1	2.646E+1	5.040E+1
-3.357E-1	2.649E+1	5.036E+1
-3.406E-1	2.615E+1	5.006E+1
-3.406E-1	2.642E+1	5.002E+1
-3.341E-1	2.648E+1	5.029E+1
-3.341E-1	2.648E+1	5.025E+1
-3.406E-1	2.627E+1	5.030E+1
-3.406E-1	2.640E+1	5.021E+1
-3.325E-1	2.641E+1	5.006E+1
-3.325E-1	2.632E+1	5.028E+1
-3.422E-1	2.643E+1	5.022E+1
-3.422E-1	2.658E+1	5.017E+1
-3.325E-1	2.656E+1	5.029E+1
-3.357E-1	2.633E+1	5.020E+1
-3.406E-1	2.639E+1	5.023E+1
-3.406E-1	2.647E+1	5.029E+1
-3.325E-1	2.631E+1	5.031E+1
-3.341E-1	2.624E+1	5.022E+1
-3.438E-1	2.617E+1	5.027E+1
-3.406E-1	2.601E+1	5.036E+1
-3.325E-1	2.635E+1	5.036E+1
-3.390E-1	2.632E+1	5.017E+1
-3.390E-1	2.640E+1	5.031E+1
-3.390E-1	2.644E+1	5.038E+1
-3.357E-1	2.650E+1	4.991E+1
-3.357E-1	2.620E+1	5.014E+1
-3.422E-1	2.643E+1	5.013E+1
-3.406E-1	2.644E+1	5.031E+1
-3.325E-1	2.651E+1	5.019E+1
-3.357E-1	2.638E+1	5.035E+1
-3.406E-1	2.625E+1	5.028E+1
-3.406E-1	2.646E+1	5.053E+1
-3.341E-1	2.625E+1	5.026E+1
-3.341E-1	2.650E+1	5.020E+1
-3.390E-1	2.635E+1	5.026E+1
-3.422E-1	2.642E+1	5.044E+1
-3.341E-1	2.644E+1	5.020E+1
-3.341E-1	2.637E+1	5.033E+1
-3.438E-1	2.629E+1	5.025E+1
-3.422E-1	2.630E+1	5.019E+1
-3.341E-1	2.640E+1	5.027E+1
-3.341E-1	2.612E+1	5.014E+1
-3.422E-1	2.656E+1	5.033E+1
-3.422E-1	2.634E+1	5.036E+1
-3.357E-1	2.631E+1	5.025E+1
-3.341E-1	2.649E+1	5.005E+1
-3.406E-1	2.626E+1	5.034E+1
-3.390E-1	2.639E+1	5.027E+1
-3.357E-1	2.622E+1	5.016E+1
-3.373E-1	2.647E+1	5.032E+1
-3.422E-1	2.630E+1	5.035E+1
-3.390E-1	2.642E+1	5.035E+1
-3.341E-1	2.658E+1	5.017E+1
-3.341E-1	2.636E+1	5.024E+1
-3.422E-1	2.616E+1	5.025E+1
-3.390E-1	2.632E+1	5.015E+1
-3.341E-1	2.644E+1	5.040E+1
-3.357E-1	2.621E+1	5.063E+1
-3.390E-1	2.633E+1	5.034E+1
-3.406E-1	2.627E+1	5.052E+1
-3.341E-1	2.644E+1	5.033E+1
-3.341E-1	2.645E+1	5.033E+1
-3.406E-1	2.641E+1	5.027E+1
-3.406E-1	2.629E+1	5.027E+1
-3.357E-1	2.629E+1	5.026E+1
-3.341E-1	2.647E+1	5.011E+1
-3.422E-1	2.636E+1	5.013E+1
-3.390E-1	2.639E+1	5.017E+1
-3.341E-1	2.632E+1	5.034E+1
-3.341E-1	2.634E+1	5.035E+1
-3.422E-1	2.645E+1	5.037E+1
-3.390E-1	2.648E+1	5.064E+1
-3.373E-1	2.647E+1	5.022E+1
-3.325E-1	2.637E+1	5.046E+1
-3.406E-1	2.644E+1	5.015E+1
-3.406E-1	2.633E+1	5.031E+1
-3.357E-1	2.629E+1	5.029E+1
-3.357E-1	2.627E+1	5.003E+1
-3.422E-1	2.630E+1	5.011E+1
-3.422E-1	2.638E+1	5.010E+1
-3.357E-1	2.653E+1	5.026E+1
-3.341E-1	2.636E+1	5.022E+1
-3.422E-1	2.658E+1	5.017E+1
-3.390E-1	2.652E+1	5.036E+1
-3.341E-1	2.618E+1	5.013E+1
-3.357E-1	2.638E+1	5.001E+1
-3.406E-1	2.643E+1	5.010E+1
-3.390E-1	2.636E+1	5.014E+1
-3.325E-1	2.626E+1	5.024E+1
-3.357E-1	2.631E+1	5.038E+1
-3.422E-1	2.631E+1	5.031E+1
-3.422E-1	2.640E+1	5.052E+1
-3.357E-1	2.647E+1	5.016E+1
-3.341E-1	2.653E+1	5.028E+1
-3.406E-1	2.608E+1	5.041E+1
-3.422E-1	2.624E+1	5.043E+1
-3.341E-1	2.623E+1	5.034E+1
-3.341E-1	2.665E+1	5.030E+1
-3.422E-1	2.631E+1	5.033E+1
-3.438E-1	2.651E+1	5.032E+1
-3.341E-1	2.616E+1	5.047E+1
-3.325E-1	2.635E+1	5.020E+1
-3.422E-1	2.651E+1	5.043E+1
-3.406E-1	2.639E+1	5.037E+1
-3.341E-1	2.613E+1	4.999E+1
-3.341E-1	2.631E+1	5.031E+1
-3.422E-1	2.630E+1	5.033E+1
-3.422E-1	2.624E+1	5.047E+1
-3.357E-1	2.642E+1	5.017E+1
-3.341E-1	2.630E+1	5.026E+1
-3.438E-1	2.641E+1	5.033E+1
-3.406E-1	2.652E+1	5.030E+1
-3.325E-1	2.642E+1	5.030E+1
-3.390E-1	2.647E+1	5.039E+1
-3.422E-1	2.638E+1	5.027E+1
-3.422E-1	2.656E+1	5.030E+1
-3.357E-1	2.635E+1	5.037E+1
-3.357E-1	2.625E+1	5.040E+1
-3.390E-1	2.636E+1	5.021E+1
-3.406E-1	2.655E+1	5.037E+1
-3.325E-1	2.632E+1	5.023E+1
-3.357E-1	2.639E+1	5.013E+1
-3.390E-1	2.630E+1	5.034E+1
-3.406E-1	2.636E+1	5.021E+1
-3.357E-1	2.656E+1	5.032E+1
-3.325E-1	2.633E+1	5.028E+1
-3.422E-1	2.624E+1	5.035E+1
-3.390E-1	2.648E+1	5.055E+1
-3.341E-1	2.635E+1	5.029E+1
-3.341E-1	2.649E+1	5.031E+1
-3.390E-1	2.633E+1	5.029E+1
-3.390E-1	2.629E+1	5.035E+1
-3.341E-1	2.638E+1	5.021E+1
-3.325E-1	2.620E+1	5.018E+1
-3.390E-1	2.657E+1	5.027E+1
-3.406E-1	2.637E+1	5.037E+1
-3.357E-1	2.635E+1	5.027E+1
-3.341E-1	2.632E+1	5.058E+1
-3.406E-1	2.624E+1	5.031E+1
-3.406E-1	2.621E+1	5.013E+1
-3.341E-1	2.651E+1	5.039E+1
-3.357E-1	2.640E+1	5.041E+1
-3.406E-1	2.625E+1	5.041E+1
-3.406E-1	2.656E+1	5.020E+1
-3.341E-1	2.639E+1	5.021E+1
-3.325E-1	2.621E+1	5.051E+1
-3.406E-1	2.645E+1	5.026E+1
-3.422E-1	2.632E+1	5.006E+1
-3.357E-1	2.655E+1	5.014E+1
-3.341E-1	2.639E+1	5.023E+1
-3.406E-1	2.631E+1	5.041E+1
-3.406E-1	2.643E+1	5.062E+1
-3.325E-1	2.610E+1	5.019E+1
-3.341E-1	2.624E+1	5.016E+1
-3.406E-1	2.640E+1	5.039E+1
-3.406E-1	2.659E+1	4.986E+1
-3.325E-1	2.625E+1	5.009E+1
-3.341E-1	2.650E+1	5.025E+1
-3.422E-1	2.620E+1	5.024E+1
-3.373E-1	2.629E+1	5.033E+1
-3.357E-1	2.648E+1	5.035E+1
-3.357E-1	2.625E+1	5.018E+1
-3.438E-1	2.631E+1	5.012E+1
-3.422E-1	2.643E+1	4.998E+1
-3.325E-1	2.655E+1	5.013E+1
-3.325E-1	2.649E+1	5.004E+1
-3.373E-1	2.639E+1	5.038E+1
-3.438E-1	2.628E+1	5.015E+1
-3.341E-1	2.643E+1	5.052E+1
-3.357E-1	2.640E+1	5.015E+1
-3.406E-1	2.634E+1	5.047E+1
-3.422E-1	2.654E+1	5.026E+1
-3.325E-1	2.643E+1	5.039E+1
-3.357E-1	2.626E+1	5.049E+1
-3.422E-1	2.622E+1	4.996E+1
-3.422E-1	2.635E+1	5.048E+1
-3.325E-1	2.647E+1	5.050E+1
-3.341E-1	2.634E+1	5.031E+1
-3.422E-1	2.636E+1	5.025E+1
-3.390E-1	2.628E+1	5.026E+1
-3.325E-1	2.630E+1	5.011E+1
-3.373E-1	2.619E+1	5.039E+1
-3.406E-1	2.618E+1	5.037E+1
-3.422E-1	2.610E+1	5.027E+1
-3.325E-1	2.646E+1	5.035E+1
-3.341E-1	2.622E+1	5.022E+1
-3.422E-1	2.637E+1	5.033E+1
-3.406E-1	2.644E+1	5.033E+1
-3.325E-1	2.656E+1	5.003E+1
-3.341E-1	2.626E+1	5.017E+1
-3.390E-1	2.631E+1	5.042E+1
-3.390E-1	2.630E+1	5.011E+1
-3.325E-1	2.633E+1	5.045E+1
-3.325E-1	2.634E+1	5.025E+1
-3.390E-1	2.633E+1	5.014E+1
-3.390E-1	2.633E+1	5.054E+1
-3.325E-1	2.628E+1	5.022E+1
-3.341E-1	2.646E+1	5.018E+1
-3.406E-1	2.631E+1	5.046E+1
-3.406E-1	2.623E+1	5.021E+1
-3.357E-1	2.633E+1	5.039E+1
-3.325E-1	2.650E+1	4.998E+1
-3.390E-1	2.633E+1	4.993E+1
-3.406E-1	2.676E+1	5.049E+1
-3.325E-1	2.624E+1	5.035E+1
-3.341E-1	2.649E+1	5.024E+1
-3.406E-1	2.653E+1	5.040E+1
-3.390E-1	2.635E+1	4.995E+1
-3.341E-1	2.631E+1	5.056E+1
-3.341E-1	2.636E+1	5.018E+1
-3.390E-1	2.631E+1	5.045E+1
-3.406E-1	2.625E+1	5.024E+1
-3.341E-1	2.663E+1	5.041E+1
-3.357E-1	2.648E+1	5.021E+1
-3.406E-1	2.627E+1	5.028E+1
-3.406E-1	2.641E+1	5.037E+1
-3.373E-1	2.628E+1	5.031E+1
-3.341E-1	2.639E+1	5.022E+1
-3.390E-1	2.662E+1	5.012E+1
-3.390E-1	2.636E+1	5.043E+1
-3.341E-1	2.643E+1	5.057E+1
-3.341E-1	2.648E+1	5.030E+1
-3.406E-1	2.634E+1	5.080E+1
-3.406E-1	2.631E+1	5.054E+1
-3.341E-1	2.627E+1	5.015E+1
-3.308E-1	2.641E+1	5.044E+1
-3.390E-1	2.624E+1	5.032E+1
-3.422E-1	2.623E+1	4.998E+1
-3.357E-1	2.639E+1	5.058E+1
-3.373E-1	2.659E+1	5.020E+1
-3.390E-1	2.644E+1	5.038E+1
-3.422E-1	2.645E+1	5.014E+1
-3.325E-1	2.643E+1	5.054E+1
-3.341E-1	2.647E+1	5.048E+1
-3.373E-1	2.641E+1	5.031E+1
-3.373E-1	2.647E+1	5.035E+1
-3.341E-1	2.630E+1	5.036E+1
-3.357E-1	2.641E+1	5.019E+1
-3.373E-1	2.631E+1	5.024E+1
-3.422E-1	2.642E+1	5.060E+1
-3.373E-1	2.638E+1	5.025E+1
-3.341E-1	2.632E+1	4.995E+1
-3.373E-1	2.647E+1	5.003E+1
-3.422E-1	2.647E+1	5.021E+1
-3.325E-1	2.633E+1	5.048E+1
-3.325E-1	2.636E+1	5.027E+1
-3.406E-1	2.628E+1	5.038E+1
-3.406E-1	2.642E+1	5.017E+1
-3.341E-1	2.643E+1	5.021E+1
-3.357E-1	2.643E+1	5.025E+1
-3.390E-1	2.626E+1	5.039E+1
-3.390E-1	2.643E+1	5.035E+1
-3.325E-1	2.639E+1	5.028E+1
-3.341E-1	2.639E+1	5.041E+1
-3.422E-1	2.625E+1	5.016E+1
-3.406E-1	2.637E+1	5.020E+1
-3.341E-1	2.642E+1	5.012E+1
-3.373E-1	2.653E+1	5.015E+1
-3.438E-1	2.648E+1	5.016E+1
-3.422E-1	2.643E+1	5.060E+1
-3.357E-1	2.637E+1	5.019E+1
-3.357E-1	2.639E+1	5.035E+1
-3.406E-1	2.642E+1	5.027E+1
-3.406E-1	2.658E+1	5.023E+1
-3.341E-1	2.648E+1	5.004E+1
-3.341E-1	2.631E+1	5.043E+1
-3.406E-1	2.640E+1	5.017E+1
-3.406E-1	2.633E+1	5.051E+1
-3.357E-1	2.634E+1	5.028E+1
-3.308E-1	2.645E+1	5.031E+1
-3.406E-1	2.641E+1	5.053E+1
-3.373E-1	2.645E+1	5.026E+1
-3.357E-1	2.642E+1	5.019E+1
-3.357E-1	2.627E+1	5.043E+1
-3.406E-1	2.657E+1	5.027E+1
-3.406E-1	2.636E+1	5.020E+1
-3.341E-1	2.635E+1	5.022E+1
-3.308E-1	2.642E+1	5.015E+1
-3.390E-1	2.648E+1	5.038E+1
-3.390E-1	2.645E+1	5.034E+1
-3.308E-1	2.633E+1	5.025E+1
-3.341E-1	2.623E+1	5.044E+1
-3.422E-1	2.642E+1	5.043E+1
-3.406E-1	2.635E+1	5.055E+1
-3.325E-1	2.661E+1	5.050E+1
-3.325E-1	2.640E+1	5.018E+1
-3.422E-1	2.635E+1	5.022E+1
-3.406E-1	2.630E+1	5.039E+1
-3.357E-1	2.637E+1	5.038E+1
-3.357E-1	2.640E+1	5.019E+1
-3.373E-1	2.655E+1	5.041E+1
-3.422E-1	2.635E+1	5.050E+1
-3.357E-1	2.645E+1	5.027E+1
-3.341E-1	2.640E+1	5.009E+1
-3.373E-1	2.620E+1	5.035E+1
-3.390E-1	2.648E+1	5.047E+1
-3.357E-1	2.654E+1	5.026E+1
-3.341E-1	2.639E+1	5.039E+1
-3.390E-1	2.653E+1	5.044E+1
-3.422E-1	2.633E+1	5.054E+1
-3.341E-1	2.628E+1	5.017E+1
-3.357E-1	2.629E+1	5.046E+1
-3.390E-1	2.626E+1	5.027E+1
-3.406E-1	2.638E+1	5.057E+1
-3.341E-1	2.638E+1	5.025E+1
-3.325E-1	2.639E+1	5.027E+1
-3.422E-1	2.620E+1	5.038E+1
-3.422E-1	2.656E+1	5.044E+1
-3.373E-1	2.634E+1	5.029E+1
-3.341E-1	2.634E+1	5.020E+1
-3.373E-1	2.634E+1	5.024E+1
-3.406E-1	2.619E+1	5.029E+1
-3.357E-1	2.641E+1	5.032E+1
-3.325E-1	2.612E+1	5.038E+1
-3.406E-1	2.636E+1	5.024E+1
-3.422E-1	2.662E+1	5.041E+1
-3.357E-1	2.657E+1	5.033E+1
-3.325E-1	2.648E+1	5.048E+1
-3.390E-1	2.619E+1	5.031E+1
-3.390E-1	2.640E+1	5.024E+1
-3.325E-1	2.646E+1	5.042E+1
-3.357E-1	2.643E+1	5.018E+1
-3.373E-1	2.629E+1	5.038E+1
-3.406E-1	2.629E+1	5.024E+1
-3.357E-1	2.645E+1	5.037E+1
-3.341E-1	2.631E+1	5.015E+1
-3.373E-1	2.624E+1	5.036E+1
-3.373E-1	2.629E+1	5.044E+1
-3.357E-1	2.645E+1	5.047E+1
-3.357E-1	2.621E+1	5.027E+1
-3.390E-1	2.656E+1	5.027E+1
-3.373E-1	2.631E+1	5.041E+1
-3.341E-1	2.647E+1	5.039E+1
-3.357E-1	2.643E+1	5.036E+1
-3.422E-1	2.628E+1	5.028E+1
-3.438E-1	2.623E+1	5.022E+1
-3.341E-1	2.648E+1	5.037E+1
-3.341E-1	2.635E+1	5.039E+1
-3.406E-1	2.642E+1	5.019E+1
-3.406E-1	2.650E+1	5.035E+1
-3.341E-1	2.639E+1	5.036E+1
-3.341E-1	2.628E+1	5.026E+1
-3.406E-1	2.650E+1	5.021E+1
-3.390E-1	2.633E+1	5.015E+1
-3.341E-1	2.656E+1	5.062E+1
-3.325E-1	2.642E+1	5.009E+1
-3.390E-1	2.643E+1	5.051E+1
-3.390E-1	2.647E+1	5.025E+1
-3.357E-1	2.653E+1	5.022E+1
-3.308E-1	2.642E+1	5.016E+1
-3.373E-1	2.643E+1	5.061E+1
-3.390E-1	2.648E+1	5.064E+1
-3.325E-1	2.630E+1	5.053E+1
-3.325E-1	2.637E+1	5.024E+1
-3.390E-1	2.634E+1	5.030E+1
-3.390E-1	2.640E+1	5.046E+1
-3.341E-1	2.636E+1	5.025E+1
-3.357E-1	2.635E+1	5.019E+1
-3.390E-1	2.640E+1	5.032E+1
-3.390E-1	2.642E+1	5.027E+1
-3.325E-1	2.641E+1	5.051E+1
-3.341E-1	2.642E+1	5.034E+1
-3.422E-1	2.627E+1	5.047E+1
-3.373E-1	2.644E+1	5.028E+1
-3.325E-1	2.654E+1	5.044E+1
-3.357E-1	2.630E+1	4.999E+1
-3.422E-1	2.642E+1	5.023E+1
-3.390E-1	2.647E+1	5.044E+1
-3.308E-1	2.635E+1	5.027E+1
-3.325E-1	2.654E+1	5.039E+1
-3.373E-1	2.635E+1	5.031E+1
-3.406E-1	2.636E+1	5.040E+1
-3.325E-1	2.654E+1	5.014E+1
-3.325E-1	2.645E+1	5.060E+1
-3.390E-1	2.637E+1	5.004E+1
-3.406E-1	2.639E+1	5.041E+1
-3.341E-1	2.643E+1	5.037E+1
-3.325E-1	2.612E+1	5.026E+1
-3.373E-1	2.626E+1	5.026E+1
-3.406E-1	2.643E+1	5.021E+1
-3.325E-1	2.642E+1	5.049E+1
-3.325E-1	2.628E+1	5.005E+1
-3.406E-1	2.648E+1	5.009E+1
-3.406E-1	2.637E+1	5.044E+1
-3.341E-1	2.634E+1	5.034E+1
-3.341E-1	2.635E+1	5.031E+1
-3.357E-1	2.651E+1	5.018E+1
-3.390E-1	2.621E+1	5.028E+1
-3.357E-1	2.652E+1	5.040E+1
-3.357E-1	2.629E+1	5.057E+1
-3.373E-1	2.631E+1	5.036E+1
-3.406E-1	2.624E+1	5.068E+1
-3.341E-1	2.640E+1	5.026E+1
-3.341E-1	2.637E+1	5.031E+1
-3.373E-1	2.652E+1	5.018E+1
-3.422E-1	2.632E+1	5.020E+1
-3.357E-1	2.636E+1	5.017E+1
-3.341E-1	2.633E+1	5.000E+1
-3.390E-1	2.644E+1	5.021E+1
-3.357E-1	2.632E+1	5.020E+1
-3.341E-1	2.647E+1	5.017E+1
-3.357E-1	2.636E+1	5.058E+1
-3.390E-1	2.641E+1	5.023E+1
-3.422E-1	2.656E+1	5.000E+1
-3.357E-1	2.634E+1	5.029E+1
-3.325E-1	2.628E+1	5.031E+1
-3.373E-1	2.667E+1	5.024E+1
-3.406E-1	2.630E+1	5.005E+1
-3.325E-1	2.643E+1	5.026E+1
-3.325E-1	2.649E+1	5.050E+1
-3.390E-1	2.650E+1	5.057E+1
-3.406E-1	2.636E+1	5.039E+1
-3.325E-1	2.637E+1	5.033E+1
-3.341E-1	2.659E+1	5.043E+1
-3.406E-1	2.631E+1	5.027E+1
-3.406E-1	2.622E+1	5.058E+1
-3.341E-1	2.648E+1	5.044E+1
-3.341E-1	2.625E+1	5.018E+1
-3.390E-1	2.657E+1	5.016E+1
-3.357E-1	2.638E+1	5.024E+1
-3.341E-1	2.651E+1	5.045E+1
-3.341E-1	2.631E+1	5.023E+1
-3.406E-1	2.631E+1	5.015E+1
-3.406E-1	2.651E+1	5.040E+1
-3.325E-1	2.611E+1	5.061E+1
-3.308E-1	2.631E+1	5.020E+1
-3.390E-1	2.636E+1	5.048E+1
-3.390E-1	2.644E+1	5.030E+1
-3.325E-1	2.659E+1	5.031E+1
-3.325E-1	2.641E+1	5.064E+1
-3.406E-1	2.632E+1	5.027E+1
-3.406E-1	2.646E+1	5.042E+1
-3.308E-1	2.645E+1	5.022E+1
-3.341E-1	2.653E+1	5.034E+1
-3.373E-1	2.634E+1	5.032E+1
-3.390E-1	2.646E+1	5.018E+1
-3.325E-1	2.622E+1	5.035E+1
-3.308E-1	2.657E+1	5.017E+1
-3.373E-1	2.634E+1	5.024E+1
-3.373E-1	2.638E+1	5.045E+1
-3.357E-1	2.645E+1	5.018E+1
-3.308E-1	2.650E+1	5.040E+1
-3.373E-1	2.648E+1	5.037E+1
-3.373E-1	2.621E+1	5.029E+1
-3.325E-1	2.638E+1	5.027E+1
-3.341E-1	2.645E+1	5.058E+1
-3.373E-1	2.644E+1	5.012E+1
-3.390E-1	2.636E+1	5.041E+1
-3.341E-1	2.636E+1	5.020E+1
-3.308E-1	2.638E+1	5.041E+1
-3.406E-1	2.646E+1	5.057E+1
-3.390E-1	2.621E+1	5.038E+1
-3.325E-1	2.634E+1	5.031E+1
-3.292E-1	2.626E+1	5.025E+1
-3.390E-1	2.633E+1	5.032E+1
-3.390E-1	2.646E+1	5.029E+1
-3.357E-1	2.644E+1	5.037E+1
-3.341E-1	2.640E+1	5.040E+1
-3.406E-1	2.645E+1	5.050E+1
-3.422E-1	2.640E+1	5.046E+1
-3.308E-1	2.630E+1	5.037E+1
-3.325E-1	2.626E+1	5.052E+1
-3.373E-1	2.622E+1	5.019E+1
-3.373E-1	2.656E+1	5.022E+1
-3.357E-1	2.652E+1	5.035E+1
-3.341E-1	2.662E+1	5.022E+1
-3.390E-1	2.651E+1	5.041E+1
-3.422E-1	2.633E+1	5.043E+1
-3.357E-1	2.625E+1	4.999E+1
-3.308E-1	2.631E+1	5.037E+1
-3.390E-1	2.637E+1	5.032E+1
-3.390E-1	2.650E+1	5.016E+1
-3.357E-1	2.654E+1	5.027E+1
-3.325E-1	2.654E+1	5.037E+1
-3.390E-1	2.654E+1	5.033E+1
-3.406E-1	2.646E+1	5.028E+1
-3.341E-1	2.648E+1	5.026E+1
-3.325E-1	2.633E+1	5.058E+1
-3.373E-1	2.643E+1	5.019E+1
-3.422E-1	2.643E+1	5.008E+1
-3.357E-1	2.653E+1	5.039E+1
-3.325E-1	2.656E+1	5.046E+1
-3.390E-1	2.657E+1	5.039E+1
-3.390E-1	2.635E+1	5.039E+1
-3.357E-1	2.636E+1	5.053E+1
-3.292E-1	2.625E+1	5.024E+1
-3.422E-1	2.653E+1	5.032E+1
-3.406E-1	2.635E+1	5.010E+1
-3.325E-1	2.620E+1	5.012E+1
-3.341E-1	2.628E+1	5.030E+1
-3.390E-1	2.644E+1	5.030E+1
-3.422E-1	2.642E+1	5.047E+1
-3.341E-1	2.651E+1	5.036E+1
-3.341E-1	2.647E+1	5.016E+1
-3.390E-1	2.639E+1	5.058E+1
-3.406E-1	2.641E+1	5.042E+1
-3.325E-1	2.643E+1	5.039E+1
-3.325E-1	2.643E+1	5.046E+1
-3.373E-1	2.627E+1	5.041E+1
-3.390E-1	2.647E+1	5.026E+1
-3.325E-1	2.646E+1	5.042E+1
-3.292E-1	2.640E+1	5.039E+1
-3.390E-1	2.641E+1	5.014E+1
-3.390E-1	2.647E+1	5.036E+1
-3.341E-1	2.640E+1	5.055E+1
-3.325E-1	2.617E+1	5.037E+1
-3.373E-1	2.626E+1	5.041E+1
-3.422E-1	2.646E+1	5.026E+1
-3.308E-1	2.641E+1	5.043E+1
-3.341E-1	2.632E+1	5.035E+1
-3.406E-1	2.639E+1	5.030E+1
-3.406E-1	2.611E+1	5.046E+1
-3.341E-1	2.658E+1	5.023E+1
-3.357E-1	2.639E+1	5.018E+1
-3.373E-1	2.638E+1	5.034E+1
-3.406E-1	2.613E+1	5.021E+1
-3.341E-1	2.626E+1	5.033E+1
-3.341E-1	2.645E+1	5.038E+1
-3.373E-1	2.626E+1	5.031E+1
-3.406E-1	2.644E+1	5.018E+1
-3.325E-1	2.639E+1	5.038E+1
-3.308E-1	2.640E+1	5.007E+1
-3.390E-1	2.658E+1	5.031E+1
-3.390E-1	2.638E+1	5.013E+1
-3.341E-1	2.643E+1	5.010E+1
-3.308E-1	2.636E+1	5.039E+1
-3.390E-1	2.640E+1	5.044E+1
-3.406E-1	2.643E+1	5.057E+1
-3.325E-1	2.641E+1	5.042E+1
-3.357E-1	2.634E+1	5.051E+1
-3.373E-1	2.630E+1	5.042E+1
-3.390E-1	2.629E+1	5.041E+1
-3.308E-1	2.634E+1	5.048E+1
-3.325E-1	2.633E+1	5.025E+1
-3.390E-1	2.641E+1	5.059E+1
-3.406E-1	2.660E+1	5.023E+1
-3.357E-1	2.643E+1	5.018E+1
-3.292E-1	2.636E+1	5.027E+1
-3.357E-1	2.647E+1	5.053E+1
-3.373E-1	2.640E+1	5.015E+1
-3.341E-1	2.643E+1	5.012E+1
-3.325E-1	2.645E+1	5.036E+1
-3.390E-1	2.658E+1	5.046E+1
-3.422E-1	2.661E+1	5.039E+1
-3.341E-1	2.615E+1	4.997E+1
-3.341E-1	2.625E+1	5.024E+1
-3.357E-1	2.634E+1	5.003E+1
-3.390E-1	2.643E+1	5.046E+1
-3.341E-1	2.647E+1	5.023E+1
-3.325E-1	2.624E+1	5.048E+1
-3.373E-1	2.635E+1	5.013E+1
-3.406E-1	2.638E+1	5.020E+1
-3.325E-1	2.631E+1	5.035E+1
-3.292E-1	2.612E+1	5.050E+1
-3.406E-1	2.627E+1	5.041E+1
-3.406E-1	2.638E+1	5.035E+1
-3.308E-1	2.651E+1	5.024E+1
-3.308E-1	2.633E+1	5.025E+1
-3.373E-1	2.627E+1	5.029E+1
-3.390E-1	2.630E+1	5.042E+1
-3.325E-1	2.638E+1	5.027E+1
-3.308E-1	2.643E+1	5.034E+1
-3.373E-1	2.628E+1	5.030E+1
-3.406E-1	2.643E+1	5.024E+1
-3.341E-1	2.629E+1	5.028E+1
-3.308E-1	2.621E+1	5.026E+1
-3.341E-1	2.654E+1	5.048E+1
-3.422E-1	2.647E+1	5.041E+1
-3.357E-1	2.645E+1	5.054E+1
-3.308E-1	2.643E+1	5.031E+1
-3.390E-1	2.630E+1	5.034E+1
-3.406E-1	2.629E+1	5.022E+1
-3.341E-1	2.652E+1	5.052E+1
-3.325E-1	2.641E+1	5.047E+1
-3.373E-1	2.644E+1	5.037E+1
-3.406E-1	2.644E+1	5.043E+1
-3.357E-1	2.641E+1	5.041E+1
-3.325E-1	2.635E+1	5.030E+1
-3.373E-1	2.638E+1	5.033E+1
-3.390E-1	2.634E+1	5.045E+1
-3.325E-1	2.633E+1	5.041E+1
-3.292E-1	2.656E+1	5.046E+1
-3.373E-1	2.661E+1	5.040E+1
-3.357E-1	2.644E+1	5.019E+1
-3.357E-1	2.663E+1	5.043E+1
-3.341E-1	2.641E+1	5.021E+1
-3.373E-1	2.632E+1	5.039E+1
-3.422E-1	2.627E+1	5.041E+1
-3.341E-1	2.630E+1	5.034E+1
-3.341E-1	2.643E+1	5.024E+1
-3.422E-1	2.628E+1	5.026E+1
-3.406E-1	2.636E+1	5.048E+1
-3.341E-1	2.630E+1	5.041E+1
-3.325E-1	2.610E+1	5.043E+1
-3.357E-1	2.623E+1	5.019E+1
-3.390E-1	2.635E+1	5.068E+1
-3.357E-1	2.629E+1	5.019E+1
-3.308E-1	2.648E+1	5.021E+1
-3.390E-1	2.640E+1	5.009E+1
-3.422E-1	2.642E+1	5.041E+1
-3.357E-1	2.650E+1	5.010E+1
-3.308E-1	2.648E+1	5.029E+1
-3.373E-1	2.638E+1	5.050E+1
-3.390E-1	2.652E+1	5.023E+1
-3.357E-1	2.643E+1	5.019E+1
-3.341E-1	2.640E+1	5.030E+1
-3.390E-1	2.618E+1	5.041E+1
-3.406E-1	2.626E+1	5.014E+1
-3.373E-1	2.625E+1	5.041E+1
-3.325E-1	2.625E+1	5.032E+1
-3.373E-1	2.633E+1	5.036E+1
-3.390E-1	2.650E+1	5.034E+1
-3.357E-1	2.622E+1	5.017E+1
-3.292E-1	2.622E+1	5.044E+1
-3.357E-1	2.640E+1	5.044E+1
-3.406E-1	2.658E+1	5.003E+1
-3.373E-1	2.640E+1	5.035E+1
-3.308E-1	2.638E+1	5.012E+1
-3.390E-1	2.634E+1	5.025E+1
-3.390E-1	2.635E+1	5.050E+1
-3.341E-1	2.639E+1	5.061E+1
-3.341E-1	2.643E+1	5.055E+1
-3.406E-1	2.646E+1	5.027E+1
-3.390E-1	2.636E+1	5.029E+1
-3.357E-1	2.631E+1	5.015E+1
-3.325E-1	2.657E+1	5.027E+1
-3.357E-1	2.623E+1	5.019E+1
-3.406E-1	2.629E+1	5.032E+1
-3.341E-1	2.635E+1	5.051E+1
-3.325E-1	2.627E+1	5.036E+1
-3.373E-1	2.633E+1	5.038E+1
-3.406E-1	2.638E+1	5.019E+1
-3.341E-1	2.643E+1	5.033E+1
-3.341E-1	2.626E+1	5.015E+1
-3.357E-1	2.642E+1	5.040E+1
-3.422E-1	2.635E+1	5.021E+1
-3.341E-1	2.629E+1	5.013E+1
-3.325E-1	2.607E+1	5.020E+1
-3.406E-1	2.636E+1	5.036E+1
-3.373E-1	2.625E+1	5.039E+1
-3.325E-1	2.635E+1	5.041E+1
-3.292E-1	2.642E+1	5.024E+1
-3.373E-1	2.645E+1	5.041E+1
-3.390E-1	2.641E+1	5.041E+1
-3.325E-1	2.624E+1	5.021E+1
-3.325E-1	2.649E+1	5.028E+1
-3.357E-1	2.644E+1	5.020E+1
-3.406E-1	2.634E+1	5.030E+1
-3.325E-1	2.629E+1	5.027E+1
-3.325E-1	2.634E+1	5.049E+1
-3.357E-1	2.636E+1	5.051E+1
-3.390E-1	2.647E+1	5.048E+1
-3.325E-1	2.634E+1	5.050E+1
-3.292E-1	2.640E+1	5.033E+1
-3.357E-1	2.625E+1	5.015E+1
-3.390E-1	2.656E+1	5.033E+1
-3.357E-1	2.646E+1	4.997E+1
-3.325E-1	2.646E+1	5.041E+1
-3.373E-1	2.629E+1	5.040E+1
-3.373E-1	2.633E+1	5.037E+1
-3.341E-1	2.622E+1	5.038E+1
-3.308E-1	2.611E+1	4.992E+1
-3.373E-1	2.650E+1	5.056E+1
-3.390E-1	2.647E+1	5.007E+1
-3.308E-1	2.642E+1	5.009E+1
-3.325E-1	2.628E+1	5.037E+1
-3.373E-1	2.657E+1	5.033E+1
-3.390E-1	2.623E+1	5.026E+1
-3.341E-1	2.644E+1	5.045E+1
-3.308E-1	2.631E+1	5.011E+1
-3.357E-1	2.628E+1	5.060E+1
-3.390E-1	2.644E+1	5.026E+1
-3.341E-1	2.640E+1	5.040E+1
-3.341E-1	2.641E+1	5.036E+1
-3.357E-1	2.666E+1	5.027E+1
-3.406E-1	2.647E+1	5.024E+1
-3.325E-1	2.627E+1	5.023E+1
-3.325E-1	2.656E+1	5.039E+1
-3.390E-1	2.640E+1	5.034E+1
-3.373E-1	2.643E+1	5.038E+1
-3.325E-1	2.640E+1	5.035E+1
-3.308E-1	2.634E+1	5.026E+1
-3.373E-1	2.659E+1	5.029E+1
-3.390E-1	2.656E+1	5.025E+1
-3.308E-1	2.646E+1	5.048E+1
-3.341E-1	2.657E+1	5.002E+1
-3.390E-1	2.624E+1	5.038E+1
-3.390E-1	2.649E+1	5.042E+1
-3.357E-1	2.638E+1	5.020E+1
-3.325E-1	2.631E+1	5.039E+1
-3.390E-1	2.653E+1	5.041E+1
-3.406E-1	2.638E+1	5.049E+1
-3.341E-1	2.629E+1	5.038E+1
-3.325E-1	2.637E+1	5.031E+1
-3.406E-1	2.621E+1	5.053E+1
-3.390E-1	2.651E+1	5.039E+1
-3.357E-1	2.631E+1	5.032E+1
-3.325E-1	2.645E+1	5.036E+1
-3.373E-1	2.635E+1	5.041E+1
-3.406E-1	2.641E+1	5.054E+1
-3.325E-1	2.643E+1	5.040E+1
-3.308E-1	2.631E+1	5.018E+1
-3.373E-1	2.639E+1	5.052E+1
-3.406E-1	2.626E+1	5.027E+1
-3.325E-1	2.630E+1	5.027E+1
-3.308E-1	2.632E+1	5.039E+1
-3.390E-1	2.648E+1	5.041E+1
-3.406E-1	2.638E+1	5.021E+1
-3.325E-1	2.644E+1	5.035E+1
-3.308E-1	2.656E+1	5.014E+1
-3.373E-1	2.646E+1	5.020E+1
-3.357E-1	2.633E+1	5.030E+1
-3.292E-1	2.645E+1	5.031E+1
-3.325E-1	2.652E+1	5.033E+1
-3.390E-1	2.628E+1	5.023E+1
-3.422E-1	2.634E+1	5.028E+1
-3.325E-1	2.640E+1	5.029E+1
-3.308E-1	2.635E+1	5.036E+1
-3.357E-1	2.645E+1	5.039E+1
-3.390E-1	2.629E+1	5.018E+1
-3.325E-1	2.638E+1	5.020E+1
-3.325E-1	2.643E+1	5.020E+1
-3.373E-1	2.645E+1	5.045E+1
-3.390E-1	2.636E+1	5.022E+1
-3.341E-1	2.631E+1	5.031E+1
-3.292E-1	2.647E+1	5.036E+1
-3.373E-1	2.658E+1	5.017E+1
-3.373E-1	2.627E+1	5.031E+1
-3.341E-1	2.636E+1	5.026E+1
-3.308E-1	2.646E+1	5.016E+1
-3.373E-1	2.641E+1	5.033E+1
-3.390E-1	2.644E+1	5.028E+1
-3.341E-1	2.636E+1	5.029E+1
-3.325E-1	2.642E+1	5.023E+1
-3.373E-1	2.648E+1	5.012E+1
-3.357E-1	2.632E+1	5.050E+1
-3.341E-1	2.645E+1	5.024E+1
-3.308E-1	2.639E+1	5.036E+1
-3.373E-1	2.637E+1	5.032E+1
-3.357E-1	2.658E+1	5.024E+1
-3.341E-1	2.634E+1	5.042E+1
-3.308E-1	2.630E+1	5.018E+1
-3.357E-1	2.621E+1	5.032E+1
-3.390E-1	2.623E+1	5.029E+1
-3.341E-1	2.634E+1	5.053E+1
-3.325E-1	2.605E+1	5.018E+1
-3.390E-1	2.624E+1	5.027E+1
-3.373E-1	2.612E+1	5.014E+1
-3.341E-1	2.669E+1	4.998E+1
-3.325E-1	2.631E+1	5.028E+1
-3.357E-1	2.655E+1	5.012E+1
-3.390E-1	2.648E+1	5.028E+1
-3.308E-1	2.642E+1	5.051E+1
-3.325E-1	2.629E+1	5.032E+1
-3.373E-1	2.635E+1	5.037E+1
-3.406E-1	2.634E+1	5.029E+1
-3.325E-1	2.648E+1	5.033E+1
-3.308E-1	2.651E+1	5.021E+1
-3.406E-1	2.643E+1	5.036E+1
-3.390E-1	2.627E+1	5.057E+1
-3.341E-1	2.659E+1	5.054E+1
-3.325E-1	2.643E+1	5.034E+1
-3.357E-1	2.632E+1	5.024E+1
-3.373E-1	2.649E+1	5.046E+1
-3.341E-1	2.651E+1	5.049E+1
-3.308E-1	2.647E+1	5.017E+1
-3.373E-1	2.625E+1	5.029E+1
-3.390E-1	2.651E+1	4.997E+1
-3.325E-1	2.629E+1	5.021E+1
-3.308E-1	2.651E+1	5.033E+1
-3.357E-1	2.640E+1	5.035E+1
-3.373E-1	2.645E+1	5.028E+1
-3.325E-1	2.638E+1	5.035E+1
-3.292E-1	2.632E+1	5.015E+1
-3.373E-1	2.639E+1	5.037E+1
-3.390E-1	2.632E+1	5.026E+1
-3.325E-1	2.639E+1	5.057E+1
-3.325E-1	2.632E+1	5.052E+1
-3.341E-1	2.653E+1	5.025E+1
-3.406E-1	2.625E+1	5.041E+1
-3.341E-1	2.611E+1	5.039E+1
-3.341E-1	2.644E+1	5.048E+1
-3.373E-1	2.633E+1	5.045E+1
-3.357E-1	2.622E+1	5.034E+1
-3.341E-1	2.652E+1	5.047E+1
-3.292E-1	2.633E+1	5.047E+1
-3.390E-1	2.634E+1	5.018E+1
-3.390E-1	2.631E+1	5.042E+1
-3.341E-1	2.654E+1	5.054E+1
-3.308E-1	2.631E+1	5.044E+1
-3.357E-1	2.630E+1	5.017E+1
-3.373E-1	2.650E+1	5.057E+1
-3.341E-1	2.639E+1	4.996E+1
-3.308E-1	2.631E+1	5.049E+1
-3.357E-1	2.647E+1	5.017E+1
-3.406E-1	2.618E+1	5.024E+1
-3.357E-1	2.645E+1	5.058E+1
-3.325E-1	2.632E+1	5.047E+1
-3.373E-1	2.638E+1	5.044E+1
-3.357E-1	2.646E+1	5.042E+1
-3.357E-1	2.646E+1	5.038E+1
-3.325E-1	2.650E+1	5.033E+1
-3.373E-1	2.629E+1	5.017E+1
-3.390E-1	2.641E+1	5.039E+1
-3.341E-1	2.637E+1	5.039E+1
-3.292E-1	2.644E+1	5.041E+1
-3.373E-1	2.625E+1	5.022E+1
-3.390E-1	2.642E+1	5.046E+1
-3.325E-1	2.638E+1	5.059E+1
-3.325E-1	2.636E+1	5.033E+1
-3.357E-1	2.634E+1	5.016E+1
-3.373E-1	2.629E+1	5.056E+1
-3.325E-1	2.654E+1	5.010E+1
-3.292E-1	2.646E+1	5.034E+1
-3.373E-1	2.627E+1	5.056E+1
-3.373E-1	2.634E+1	5.032E+1
-3.341E-1	2.641E+1	5.067E+1
-3.341E-1	2.635E+1	5.049E+1
-3.390E-1	2.638E+1	5.034E+1
-3.390E-1	2.640E+1	5.029E+1
-3.341E-1	2.651E+1	5.015E+1
-3.308E-1	2.633E+1	5.031E+1
-3.357E-1	2.648E+1	5.032E+1
-3.406E-1	2.656E+1	5.042E+1
-3.325E-1	2.627E+1	5.038E+1
-3.308E-1	2.615E+1	5.032E+1
-3.390E-1	2.652E+1	5.037E+1
-3.406E-1	2.635E+1	5.018E+1
-3.341E-1	2.646E+1	5.031E+1
-3.308E-1	2.649E+1	5.031E+1
-3.373E-1	2.644E+1	5.037E+1
-3.373E-1	2.639E+1	5.053E+1
-3.357E-1	2.628E+1	5.020E+1
-3.292E-1	2.631E+1	5.045E+1
-3.357E-1	2.640E+1	5.025E+1
-3.390E-1	2.640E+1	5.020E+1
-3.325E-1	2.633E+1	5.029E+1
-3.325E-1	2.638E+1	5.036E+1
-3.406E-1	2.653E+1	5.029E+1
-3.406E-1	2.638E+1	5.021E+1
-3.341E-1	2.626E+1	5.018E+1
-3.308E-1	2.636E+1	5.031E+1
-3.373E-1	2.636E+1	5.037E+1
-3.373E-1	2.650E+1	5.046E+1
-3.357E-1	2.646E+1	5.023E+1
-3.341E-1	2.654E+1	5.036E+1
-3.390E-1	2.633E+1	5.049E+1
-3.390E-1	2.630E+1	5.035E+1
-3.357E-1	2.662E+1	5.044E+1
-3.292E-1	2.643E+1	5.014E+1
-3.357E-1	2.646E+1	5.079E+1
-3.341E-1	2.647E+1	5.017E+1
-3.308E-1	2.649E+1	5.035E+1
-3.308E-1	2.643E+1	5.020E+1
-3.357E-1	2.651E+1	5.048E+1
-3.406E-1	2.631E+1	5.053E+1
-3.341E-1	2.623E+1	5.034E+1
-3.325E-1	2.629E+1	5.047E+1
-3.390E-1	2.648E+1	5.016E+1
-3.390E-1	2.625E+1	5.028E+1
-3.325E-1	2.633E+1	5.028E+1
-3.341E-1	2.642E+1	5.036E+1
-3.390E-1	2.630E+1	5.014E+1
-3.357E-1	2.637E+1	5.030E+1
-3.341E-1	2.631E+1	5.037E+1
-3.308E-1	2.653E+1	5.034E+1
-3.357E-1	2.665E+1	5.039E+1
-3.390E-1	2.643E+1	5.031E+1
-3.292E-1	2.644E+1	5.045E+1
-3.308E-1	2.645E+1	5.033E+1
-3.341E-1	2.637E+1	5.015E+1
-3.373E-1	2.624E+1	5.037E+1
-3.357E-1	2.637E+1	5.017E+1
-3.325E-1	2.651E+1	5.036E+1
-3.357E-1	2.648E+1	5.055E+1
-3.422E-1	2.611E+1	5.041E+1
-3.325E-1	2.651E+1	5.042E+1
-3.308E-1	2.633E+1	5.021E+1
-3.357E-1	2.644E+1	5.074E+1
-3.373E-1	2.640E+1	5.059E+1
-3.357E-1	2.629E+1	5.036E+1
-3.292E-1	2.616E+1	5.015E+1
-3.325E-1	2.631E+1	5.029E+1
-3.422E-1	2.642E+1	5.022E+1
-3.325E-1	2.639E+1	5.047E+1
-3.308E-1	2.638E+1	5.035E+1
-3.357E-1	2.648E+1	5.047E+1
-3.373E-1	2.623E+1	5.037E+1
-3.325E-1	2.632E+1	5.037E+1
-3.308E-1	2.634E+1	5.020E+1
-3.357E-1	2.649E+1	5.021E+1
-3.390E-1	2.626E+1	5.043E+1
-3.373E-1	2.655E+1	5.037E+1
-3.341E-1	2.636E+1	5.014E+1
-3.373E-1	2.645E+1	5.016E+1
-3.390E-1	2.649E+1	5.040E+1
-3.341E-1	2.645E+1	5.034E+1
-3.292E-1	2.658E+1	5.047E+1
-3.357E-1	2.648E+1	5.053E+1
-3.390E-1	2.620E+1	5.031E+1
-3.341E-1	2.639E+1	5.023E+1
-3.292E-1	2.637E+1	5.052E+1
-3.390E-1	2.638E+1	5.055E+1
-3.373E-1	2.651E+1	5.046E+1
-3.325E-1	2.616E+1	5.059E+1
-3.308E-1	2.652E+1	5.082E+1
-3.357E-1	2.657E+1	5.028E+1
-3.422E-1	2.640E+1	5.015E+1
-3.308E-1	2.626E+1	5.021E+1
-3.308E-1	2.653E+1	5.048E+1
-3.406E-1	2.643E+1	5.038E+1
-3.390E-1	2.652E+1	5.044E+1
-3.325E-1	2.630E+1	5.045E+1
-3.308E-1	2.624E+1	5.041E+1
-3.373E-1	2.645E+1	5.023E+1
-3.390E-1	2.625E+1	5.035E+1
-3.341E-1	2.636E+1	5.039E+1
-3.308E-1	2.650E+1	5.039E+1
-3.357E-1	2.644E+1	5.035E+1
-3.390E-1	2.636E+1	5.032E+1
-3.308E-1	2.633E+1	5.037E+1
-3.308E-1	2.637E+1	5.056E+1
-3.357E-1	2.647E+1	5.050E+1
-3.390E-1	2.627E+1	5.019E+1
-3.341E-1	2.632E+1	5.034E+1
-3.292E-1	2.626E+1	5.041E+1
-3.357E-1	2.662E+1	5.032E+1
-3.390E-1	2.642E+1	5.006E+1
-3.341E-1	2.637E+1	5.064E+1
-3.308E-1	2.643E+1	5.024E+1
-3.390E-1	2.632E+1	5.009E+1
-3.390E-1	2.631E+1	5.044E+1
-3.325E-1	2.652E+1	5.025E+1
-3.308E-1	2.647E+1	5.053E+1
-3.357E-1	2.648E+1	5.046E+1
-3.373E-1	2.617E+1	5.019E+1
-3.325E-1	2.640E+1	5.036E+1
-3.325E-1	2.642E+1	5.021E+1
-3.357E-1	2.642E+1	5.053E+1
-3.373E-1	2.664E+1	5.045E+1
-3.325E-1	2.607E+1	5.052E+1
-3.341E-1	2.638E+1	5.038E+1
-3.390E-1	2.641E+1	5.039E+1
-3.406E-1	2.640E+1	5.050E+1
-3.357E-1	2.639E+1	5.032E+1
-3.292E-1	2.625E+1	5.006E+1
-3.341E-1	2.637E+1	5.032E+1
-3.390E-1	2.642E+1	5.041E+1
-3.357E-1	2.624E+1	5.030E+1
-3.341E-1	2.638E+1	5.053E+1
-3.357E-1	2.642E+1	5.019E+1
-3.390E-1	2.648E+1	5.050E+1
-3.325E-1	2.638E+1	5.006E+1
-3.325E-1	2.623E+1	5.028E+1
-3.406E-1	2.628E+1	5.020E+1
-3.373E-1	2.642E+1	5.055E+1
-3.341E-1	2.640E+1	5.014E+1
-3.292E-1	2.642E+1	5.033E+1
-3.341E-1	2.641E+1	5.035E+1
-3.390E-1	2.635E+1	5.022E+1
-3.308E-1	2.631E+1	5.035E+1
-3.308E-1	2.631E+1	5.021E+1
-3.357E-1	2.625E+1	5.051E+1
-3.390E-1	2.632E+1	5.035E+1
-3.308E-1	2.644E+1	5.016E+1
-3.325E-1	2.640E+1	5.022E+1
-3.373E-1	2.648E+1	5.020E+1
-3.406E-1	2.635E+1	5.012E+1
-3.325E-1	2.624E+1	5.033E+1
-3.325E-1	2.630E+1	5.026E+1
-3.373E-1	2.642E+1	5.047E+1
-3.406E-1	2.640E+1	5.036E+1
-3.341E-1	2.650E+1	5.046E+1
-3.292E-1	2.625E+1	5.066E+1
-3.373E-1	2.619E+1	5.038E+1
-3.390E-1	2.626E+1	5.021E+1
-3.325E-1	2.630E+1	5.023E+1
-3.325E-1	2.619E+1	5.048E+1
-3.357E-1	2.616E+1	5.022E+1
-3.357E-1	2.649E+1	5.076E+1
-3.325E-1	2.636E+1	5.040E+1
-3.325E-1	2.630E+1	5.057E+1
-3.406E-1	2.648E+1	5.045E+1
-3.373E-1	2.648E+1	5.034E+1
-3.357E-1	2.645E+1	5.030E+1
-3.292E-1	2.641E+1	5.036E+1
-3.341E-1	2.652E+1	5.040E+1
-3.406E-1	2.640E+1	5.039E+1
-3.308E-1	2.635E+1	5.056E+1
-3.325E-1	2.637E+1	4.999E+1
-3.357E-1	2.654E+1	5.027E+1
-3.406E-1	2.641E+1	5.041E+1
-3.308E-1	2.653E+1	5.044E+1
-3.325E-1	2.648E+1	5.030E+1
-3.357E-1	2.645E+1	5.059E+1
-3.406E-1	2.641E+1	5.035E+1
-3.325E-1	2.630E+1	5.048E+1
-3.325E-1	2.655E+1	5.045E+1
-3.373E-1	2.631E+1	5.051E+1
-3.357E-1	2.644E+1	5.022E+1
-3.325E-1	2.653E+1	5.019E+1
-3.308E-1	2.635E+1	5.034E+1
-3.390E-1	2.634E+1	5.030E+1
-3.406E-1	2.657E+1	5.028E+1
-3.341E-1	2.643E+1	5.032E+1
-3.292E-1	2.630E+1	5.039E+1
-3.373E-1	2.634E+1	5.026E+1
-3.390E-1	2.630E+1	5.040E+1
-3.325E-1	2.643E+1	5.012E+1
-3.308E-1	2.626E+1	5.043E+1
-3.373E-1	2.629E+1	5.057E+1
-3.390E-1	2.621E+1	5.030E+1
-3.341E-1	2.638E+1	5.025E+1
-3.308E-1	2.641E+1	5.047E+1
-3.373E-1	2.647E+1	5.047E+1
-3.390E-1	2.646E+1	5.028E+1
-3.341E-1	2.624E+1	5.029E+1
-3.308E-1	2.626E+1	5.024E+1
-3.357E-1	2.639E+1	5.054E+1
-3.406E-1	2.642E+1	5.053E+1
-3.357E-1	2.624E+1	5.038E+1
-3.292E-1	2.637E+1	5.016E+1
-3.357E-1	2.634E+1	5.039E+1
-3.406E-1	2.646E+1	5.017E+1
-3.325E-1	2.636E+1	5.029E+1
-3.325E-1	2.626E+1	5.041E+1
-3.357E-1	2.644E+1	5.039E+1
-3.406E-1	2.643E+1	5.052E+1
-3.341E-1	2.653E+1	5.017E+1
-3.308E-1	2.631E+1	5.056E+1
-3.341E-1	2.629E+1	5.039E+1
-3.373E-1	2.642E+1	5.037E+1
-3.292E-1	2.633E+1	5.009E+1
-3.325E-1	2.647E+1	5.038E+1
-3.373E-1	2.642E+1	5.039E+1
-3.373E-1	2.638E+1	5.031E+1
-3.341E-1	2.651E+1	5.047E+1
-3.325E-1	2.635E+1	5.033E+1
-3.390E-1	2.631E+1	5.008E+1
-3.373E-1	2.630E+1	5.032E+1
-3.325E-1	2.648E+1	5.047E+1
-3.325E-1	2.627E+1	5.036E+1
-3.357E-1	2.650E+1	5.027E+1
-3.422E-1	2.647E+1	5.025E+1
-3.341E-1	2.645E+1	5.024E+1
-3.308E-1	2.649E+1	5.036E+1
-3.373E-1	2.631E+1	5.044E+1
-3.390E-1	2.639E+1	5.035E+1
-3.292E-1	2.642E+1	5.048E+1
-3.325E-1	2.645E+1	5.012E+1
-3.373E-1	2.638E+1	5.011E+1
-3.373E-1	2.631E+1	5.052E+1
-3.325E-1	2.635E+1	5.044E+1
-3.308E-1	2.641E+1	5.021E+1
-3.341E-1	2.645E+1	5.048E+1
-3.390E-1	2.635E+1	5.040E+1
-3.341E-1	2.650E+1	5.054E+1
-3.308E-1	2.650E+1	5.019E+1
-3.373E-1	2.627E+1	5.026E+1
-3.406E-1	2.617E+1	5.056E+1
-3.325E-1	2.631E+1	5.032E+1
-3.292E-1	2.640E+1	5.059E+1
-3.341E-1	2.653E+1	5.013E+1
-3.390E-1	2.641E+1	5.043E+1
-3.308E-1	2.633E+1	5.028E+1
-3.308E-1	2.640E+1	5.037E+1
-3.373E-1	2.648E+1	5.037E+1
-3.422E-1	2.636E+1	5.022E+1
-3.341E-1	2.623E+1	5.023E+1
-3.308E-1	2.652E+1	5.033E+1
-3.357E-1	2.645E+1	5.020E+1
-3.373E-1	2.624E+1	5.047E+1
-3.308E-1	2.637E+1	5.033E+1
-3.308E-1	2.665E+1	5.029E+1
-3.357E-1	2.638E+1	5.017E+1
-3.406E-1	2.647E+1	5.052E+1
-3.325E-1	2.651E+1	5.048E+1
-3.308E-1	2.622E+1	5.014E+1
-3.357E-1	2.631E+1	5.030E+1
-3.373E-1	2.640E+1	5.033E+1
-3.341E-1	2.628E+1	5.063E+1
-3.308E-1	2.648E+1	5.027E+1
-3.357E-1	2.644E+1	5.005E+1
-3.357E-1	2.639E+1	5.044E+1
-3.308E-1	2.620E+1	5.023E+1
-3.341E-1	2.622E+1	5.030E+1
-3.357E-1	2.631E+1	5.020E+1
-3.357E-1	2.636E+1	5.043E+1
-3.341E-1	2.630E+1	5.057E+1
-3.292E-1	2.627E+1	5.022E+1
-3.357E-1	2.643E+1	5.044E+1
-3.373E-1	2.653E+1	5.006E+1
-3.325E-1	2.643E+1	5.016E+1
-3.308E-1	2.642E+1	5.015E+1
-3.341E-1	2.641E+1	5.033E+1
-3.390E-1	2.632E+1	5.004E+1
-3.341E-1	2.636E+1	5.026E+1
-3.308E-1	2.636E+1	5.051E+1
-3.357E-1	2.648E+1	5.033E+1
-3.390E-1	2.642E+1	5.041E+1
-3.357E-1	2.648E+1	5.027E+1
-3.308E-1	2.647E+1	5.036E+1
-3.357E-1	2.650E+1	5.032E+1
-3.422E-1	2.652E+1	5.024E+1
-3.325E-1	2.643E+1	5.018E+1
-3.325E-1	2.629E+1	5.022E+1
-3.373E-1	2.632E+1	5.017E+1
-3.373E-1	2.628E+1	5.032E+1
-3.325E-1	2.641E+1	5.035E+1
-3.325E-1	2.640E+1	5.032E+1
-3.357E-1	2.652E+1	5.035E+1
-3.373E-1	2.638E+1	5.023E+1
-3.341E-1	2.623E+1	5.043E+1
-3.292E-1	2.616E+1	5.013E+1
-3.373E-1	2.636E+1	5.032E+1
-3.390E-1	2.641E+1	5.014E+1
-3.292E-1	2.648E+1	5.075E+1
-3.292E-1	2.648E+1	5.026E+1
-3.373E-1	2.630E+1	5.052E+1
-3.390E-1	2.637E+1	5.050E+1
-3.357E-1	2.659E+1	5.026E+1
-3.308E-1	2.642E+1	5.037E+1
-3.325E-1	2.643E+1	5.043E+1
-3.390E-1	2.653E+1	5.039E+1
-3.357E-1	2.640E+1	5.031E+1
-3.325E-1	2.643E+1	5.041E+1
-3.373E-1	2.640E+1	5.022E+1
-3.373E-1	2.654E+1	5.032E+1
-3.308E-1	2.637E+1	5.011E+1
-3.292E-1	2.633E+1	5.033E+1
-3.373E-1	2.639E+1	5.030E+1
-3.406E-1	2.650E+1	5.027E+1
-3.325E-1	2.654E+1	5.003E+1
-3.308E-1	2.650E+1	5.022E+1
-3.357E-1	2.656E+1	5.072E+1
-3.390E-1	2.646E+1	5.038E+1
-3.341E-1	2.642E+1	5.062E+1
-3.325E-1	2.634E+1	5.059E+1
-3.341E-1	2.652E+1	5.035E+1
-3.406E-1	2.626E+1	5.045E+1
-3.308E-1	2.641E+1	5.026E+1
-3.325E-1	2.628E+1	5.025E+1
-3.390E-1	2.641E+1	5.000E+1
-3.373E-1	2.639E+1	5.035E+1
-3.325E-1	2.637E+1	5.028E+1
-3.276E-1	2.644E+1	5.049E+1
-3.406E-1	2.655E+1	5.042E+1
-3.373E-1	2.641E+1	5.039E+1
-3.308E-1	2.643E+1	5.033E+1
-3.292E-1	2.635E+1	5.032E+1
-3.357E-1	2.644E+1	5.027E+1
-3.406E-1	2.647E+1	5.018E+1
-3.292E-1	2.647E+1	5.010E+1
-3.325E-1	2.658E+1	5.046E+1
-3.357E-1	2.645E+1	5.023E+1
-3.406E-1	2.646E+1	5.033E+1
-3.341E-1	2.646E+1	5.028E+1
-3.308E-1	2.637E+1	5.037E+1
-3.373E-1	2.641E+1	5.042E+1
-3.390E-1	2.627E+1	5.023E+1
-3.325E-1	2.648E+1	5.060E+1
-3.325E-1	2.639E+1	5.037E+1
-3.325E-1	2.630E+1	5.033E+1
-3.422E-1	2.627E+1	5.046E+1
-3.325E-1	2.625E+1	5.054E+1
-3.325E-1	2.659E+1	5.043E+1
-3.341E-1	2.634E+1	5.044E+1
-3.390E-1	2.645E+1	5.012E+1
-3.341E-1	2.640E+1	5.039E+1
-3.325E-1	2.650E+1	5.048E+1
-3.390E-1	2.645E+1	5.051E+1
-3.357E-1	2.626E+1	5.009E+1
-3.341E-1	2.666E+1	5.030E+1
-3.292E-1	2.639E+1	5.038E+1
-3.341E-1	2.643E+1	5.047E+1
-3.390E-1	2.647E+1	5.028E+1
-3.373E-1	2.626E+1	5.043E+1
-3.308E-1	2.615E+1	5.020E+1
-3.341E-1	2.643E+1	5.049E+1
-3.373E-1	2.658E+1	5.028E+1
-3.341E-1	2.627E+1	5.046E+1
-3.276E-1	2.648E+1	5.038E+1
-3.357E-1	2.629E+1	5.010E+1
-3.422E-1	2.641E+1	5.027E+1
-3.341E-1	2.635E+1	5.013E+1
-3.325E-1	2.631E+1	5.050E+1
-3.373E-1	2.641E+1	5.009E+1
-3.373E-1	2.614E+1	5.051E+1
-3.341E-1	2.650E+1	5.025E+1
-3.292E-1	2.657E+1	5.045E+1
-3.357E-1	2.645E+1	5.020E+1
-3.390E-1	2.639E+1	5.049E+1
-3.292E-1	2.634E+1	5.039E+1
-3.308E-1	2.633E+1	5.061E+1
-3.373E-1	2.630E+1	5.027E+1
-3.390E-1	2.668E+1	5.038E+1
-3.341E-1	2.636E+1	5.043E+1
-3.292E-1	2.632E+1	5.049E+1
-3.357E-1	2.643E+1	5.040E+1
-3.373E-1	2.631E+1	5.024E+1
-3.308E-1	2.652E+1	5.050E+1
-3.292E-1	2.644E+1	5.036E+1
-3.373E-1	2.631E+1	5.028E+1
-3.390E-1	2.638E+1	5.033E+1
-3.357E-1	2.638E+1	5.027E+1
-3.308E-1	2.643E+1	5.057E+1
-3.341E-1	2.646E+1	5.016E+1
-3.406E-1	2.651E+1	5.059E+1
-3.341E-1	2.648E+1	5.036E+1
-3.325E-1	2.643E+1	5.038E+1
-3.325E-1	2.644E+1	5.018E+1
-3.373E-1	2.646E+1	4.988E+1
-3.357E-1	2.649E+1	5.011E+1
-3.325E-1	2.652E+1	5.027E+1
-3.341E-1	2.659E+1	5.062E+1
-3.390E-1	2.634E+1	5.052E+1
-3.341E-1	2.651E+1	5.041E+1
-3.325E-1	2.642E+1	5.027E+1
-3.357E-1	2.642E+1	5.020E+1
-3.406E-1	2.641E+1	5.020E+1
-3.325E-1	2.663E+1	5.039E+1
-3.276E-1	2.640E+1	5.057E+1
-3.341E-1	2.666E+1	5.036E+1
-3.373E-1	2.615E+1	5.037E+1
-3.325E-1	2.653E+1	5.073E+1
-3.292E-1	2.650E+1	5.014E+1
-3.325E-1	2.648E+1	5.015E+1
-3.406E-1	2.621E+1	5.038E+1
-3.325E-1	2.634E+1	5.047E+1
-3.308E-1	2.629E+1	5.045E+1
-3.357E-1	2.642E+1	5.043E+1
-3.390E-1	2.632E+1	5.046E+1
-3.341E-1	2.634E+1	5.040E+1
-3.341E-1	2.647E+1	5.049E+1
-3.341E-1	2.645E+1	5.052E+1
-3.390E-1	2.622E+1	5.052E+1
-3.325E-1	2.640E+1	5.043E+1
-3.325E-1	2.642E+1	5.050E+1
-3.341E-1	2.644E+1	5.040E+1
-3.373E-1	2.636E+1	5.054E+1
-3.325E-1	2.630E+1	5.063E+1
-3.308E-1	2.637E+1	5.043E+1
-3.373E-1	2.631E+1	5.025E+1
-3.357E-1	2.631E+1	5.038E+1
-3.341E-1	2.642E+1	5.070E+1
-3.325E-1	2.631E+1	5.006E+1
-3.325E-1	2.633E+1	5.044E+1
-3.390E-1	2.628E+1	5.010E+1
-3.341E-1	2.643E+1	5.029E+1
-3.308E-1	2.651E+1	5.012E+1
-3.357E-1	2.645E+1	5.046E+1
-3.357E-1	2.634E+1	5.058E+1
-3.341E-1	2.636E+1	5.008E+1
-3.292E-1	2.642E+1	5.046E+1
-3.357E-1	2.641E+1	5.025E+1
-3.390E-1	2.643E+1	5.010E+1
-3.325E-1	2.649E+1	5.040E+1
-3.292E-1	2.621E+1	5.004E+1
-3.341E-1	2.612E+1	5.007E+1
-3.357E-1	2.657E+1	5.043E+1
-3.308E-1	2.661E+1	5.044E+1
-3.292E-1	2.631E+1	5.010E+1
-3.357E-1	2.622E+1	5.054E+1
-3.406E-1	2.645E+1	5.056E+1
-3.325E-1	2.632E+1	5.060E+1
-3.292E-1	2.650E+1	5.020E+1
-3.373E-1	2.631E+1	5.031E+1
-3.373E-1	2.645E+1	5.021E+1
-3.325E-1	2.637E+1	5.037E+1
-3.292E-1	2.632E+1	5.047E+1
-3.308E-1	2.636E+1	5.059E+1
-3.406E-1	2.642E+1	5.052E+1
-3.308E-1	2.624E+1	5.049E+1
-3.308E-1	2.633E+1	5.040E+1
-3.357E-1	2.659E+1	5.023E+1
-3.390E-1	2.643E+1	5.056E+1
-3.308E-1	2.631E+1	5.028E+1
-3.341E-1	2.636E+1	5.028E+1
-3.373E-1	2.649E+1	5.031E+1
-3.406E-1	2.638E+1	5.049E+1
-3.357E-1	2.653E+1	5.043E+1
-3.308E-1	2.651E+1	5.053E+1
-3.373E-1	2.662E+1	5.029E+1
-3.357E-1	2.625E+1	5.033E+1
-3.341E-1	2.616E+1	5.037E+1
-3.292E-1	2.642E+1	5.037E+1
-3.325E-1	2.630E+1	5.051E+1
-3.390E-1	2.638E+1	5.012E+1
-3.341E-1	2.637E+1	5.040E+1
-3.308E-1	2.659E+1	5.036E+1
-3.357E-1	2.623E+1	5.021E+1
-3.390E-1	2.639E+1	5.027E+1
-3.325E-1	2.638E+1	5.038E+1
-3.308E-1	2.641E+1	5.024E+1
-3.341E-1	2.622E+1	5.029E+1
-3.422E-1	2.638E+1	5.029E+1
-3.325E-1	2.635E+1	5.027E+1
-3.308E-1	2.644E+1	5.035E+1
-3.341E-1	2.639E+1	5.040E+1
-3.373E-1	2.639E+1	5.068E+1
-3.325E-1	2.644E+1	5.061E+1
-3.308E-1	2.633E+1	5.038E+1
-3.357E-1	2.666E+1	5.016E+1
-3.373E-1	2.640E+1	5.037E+1
-3.325E-1	2.617E+1	5.027E+1
-3.292E-1	2.643E+1	5.029E+1
-3.341E-1	2.635E+1	5.032E+1
-3.373E-1	2.620E+1	5.062E+1
-3.325E-1	2.659E+1	5.071E+1
-3.308E-1	2.644E+1	5.049E+1
-3.341E-1	2.634E+1	5.043E+1
-3.390E-1	2.650E+1	5.036E+1
-3.325E-1	2.651E+1	5.058E+1
-3.292E-1	2.650E+1	5.045E+1
-3.357E-1	2.635E+1	5.037E+1
-3.373E-1	2.657E+1	5.041E+1
-3.341E-1	2.659E+1	5.049E+1
-3.292E-1	2.637E+1	5.030E+1
-3.373E-1	2.629E+1	5.039E+1
-3.390E-1	2.634E+1	5.035E+1
-3.341E-1	2.628E+1	5.036E+1
-3.292E-1	2.656E+1	5.061E+1
-3.373E-1	2.639E+1	5.058E+1
-3.390E-1	2.631E+1	5.036E+1
-3.325E-1	2.659E+1	5.036E+1
-3.308E-1	2.635E+1	5.042E+1
-3.341E-1	2.654E+1	5.067E+1
-3.357E-1	2.644E+1	5.037E+1
-3.325E-1	2.656E+1	5.033E+1
-3.292E-1	2.643E+1	5.015E+1
-3.357E-1	2.656E+1	5.036E+1
-3.390E-1	2.651E+1	5.050E+1
-3.325E-1	2.636E+1	5.030E+1
-3.308E-1	2.636E+1	5.038E+1
-3.341E-1	2.645E+1	5.012E+1
-3.390E-1	2.649E+1	5.046E+1
-3.308E-1	2.639E+1	5.030E+1
-3.308E-1	2.640E+1	5.039E+1
-3.357E-1	2.619E+1	5.035E+1
-3.390E-1	2.632E+1	5.017E+1
-3.325E-1	2.648E+1	5.036E+1
-3.292E-1	2.656E+1	5.057E+1
-3.341E-1	2.634E+1	5.034E+1
-3.373E-1	2.640E+1	5.034E+1
-3.341E-1	2.636E+1	5.024E+1
-3.308E-1	2.643E+1	5.042E+1
-3.341E-1	2.640E+1	5.046E+1
-3.390E-1	2.628E+1	5.043E+1
-3.325E-1	2.636E+1	5.058E+1
-3.276E-1	2.657E+1	5.030E+1
-3.357E-1	2.650E+1	5.041E+1
-3.390E-1	2.635E+1	5.032E+1
-3.341E-1	2.659E+1	5.030E+1
-3.276E-1	2.629E+1	5.039E+1
-3.357E-1	2.631E+1	5.050E+1
-3.341E-1	2.644E+1	5.039E+1
-3.357E-1	2.621E+1	5.053E+1
-3.292E-1	2.641E+1	5.016E+1
-3.341E-1	2.657E+1	5.018E+1
-3.373E-1	2.648E+1	5.020E+1
-3.308E-1	2.642E+1	5.033E+1
-3.276E-1	2.635E+1	5.050E+1
-3.341E-1	2.633E+1	5.020E+1
-3.390E-1	2.655E+1	5.037E+1
-3.325E-1	2.657E+1	5.026E+1
-3.292E-1	2.661E+1	5.031E+1
-3.357E-1	2.634E+1	5.060E+1
-3.390E-1	2.649E+1	5.020E+1
-3.357E-1	2.647E+1	5.032E+1
-3.325E-1	2.638E+1	5.034E+1
-3.341E-1	2.637E+1	5.034E+1
-3.373E-1	2.631E+1	5.018E+1
-3.292E-1	2.629E+1	5.010E+1
-3.308E-1	2.626E+1	5.006E+1
-3.341E-1	2.636E+1	5.031E+1
-3.390E-1	2.626E+1	5.047E+1
-3.325E-1	2.635E+1	5.032E+1
-3.276E-1	2.628E+1	5.041E+1
-3.357E-1	2.656E+1	5.045E+1
-3.390E-1	2.646E+1	5.042E+1
-3.308E-1	2.661E+1	5.040E+1
-3.260E-1	2.645E+1	5.024E+1
-3.341E-1	2.673E+1	5.023E+1
-3.373E-1	2.664E+1	5.039E+1
-3.325E-1	2.621E+1	5.022E+1
-3.292E-1	2.651E+1	5.054E+1
-3.341E-1	2.645E+1	5.028E+1
-3.357E-1	2.637E+1	5.035E+1
-3.325E-1	2.637E+1	5.014E+1
-3.276E-1	2.643E+1	5.037E+1
-3.325E-1	2.640E+1	5.064E+1
-3.373E-1	2.643E+1	5.023E+1
-3.325E-1	2.653E+1	5.028E+1
-3.308E-1	2.632E+1	5.033E+1
-3.341E-1	2.653E+1	5.040E+1
-3.406E-1	2.643E+1	5.056E+1
-3.341E-1	2.649E+1	5.029E+1
-3.292E-1	2.626E+1	5.017E+1
-3.357E-1	2.640E+1	5.063E+1
-3.406E-1	2.652E+1	5.044E+1
-3.325E-1	2.648E+1	5.034E+1
-3.292E-1	2.641E+1	5.031E+1
-3.325E-1	2.628E+1	5.042E+1
-3.373E-1	2.653E+1	5.027E+1
-3.325E-1	2.634E+1	5.047E+1
-3.276E-1	2.649E+1	5.009E+1
-3.341E-1	2.637E+1	5.018E+1
-3.373E-1	2.640E+1	5.061E+1
-3.308E-1	2.640E+1	5.049E+1
-3.276E-1	2.634E+1	5.036E+1
-3.341E-1	2.650E+1	5.027E+1
-3.422E-1	2.653E+1	5.029E+1
-3.341E-1	2.643E+1	5.032E+1
-3.292E-1	2.655E+1	5.038E+1
-3.325E-1	2.637E+1	5.017E+1
-3.373E-1	2.638E+1	5.051E+1
-3.341E-1	2.640E+1	5.031E+1
-3.308E-1	2.654E+1	5.016E+1
-3.341E-1	2.649E+1	5.048E+1
-3.373E-1	2.643E+1	5.028E+1
-3.325E-1	2.638E+1	5.036E+1
-3.292E-1	2.644E+1	5.015E+1
-3.357E-1	2.627E+1	5.027E+1
-3.390E-1	2.639E+1	5.036E+1
-3.325E-1	2.637E+1	5.039E+1
-3.292E-1	2.642E+1	5.016E+1
-3.325E-1	2.643E+1	5.048E+1
-3.390E-1	2.648E+1	5.052E+1
-3.341E-1	2.630E+1	5.068E+1
-3.308E-1	2.619E+1	5.044E+1
-3.341E-1	2.637E+1	5.044E+1
-3.390E-1	2.631E+1	5.043E+1
-3.325E-1	2.662E+1	5.052E+1
-3.325E-1	2.637E+1	5.023E+1
-3.357E-1	2.647E+1	5.038E+1
-3.390E-1	2.653E+1	5.017E+1
-3.357E-1	2.642E+1	5.054E+1
-3.308E-1	2.632E+1	5.027E+1
-3.357E-1	2.641E+1	5.006E+1
-3.390E-1	2.634E+1	5.040E+1
-3.357E-1	2.655E+1	5.030E+1
-3.308E-1	2.645E+1	5.028E+1
-3.341E-1	2.620E+1	5.035E+1
-3.390E-1	2.652E+1	5.012E+1
-3.308E-1	2.661E+1	5.040E+1
-3.325E-1	2.634E+1	5.034E+1
-3.357E-1	2.622E+1	5.027E+1
-3.390E-1	2.647E+1	5.051E+1
-3.325E-1	2.655E+1	5.042E+1
-3.308E-1	2.639E+1	5.037E+1
-3.357E-1	2.639E+1	5.036E+1
-3.390E-1	2.643E+1	5.051E+1
-3.325E-1	2.660E+1	5.025E+1
-3.308E-1	2.651E+1	5.027E+1
-3.341E-1	2.651E+1	5.048E+1
-3.373E-1	2.644E+1	5.034E+1
-3.357E-1	2.647E+1	5.010E+1
-3.292E-1	2.652E+1	5.041E+1
-3.357E-1	2.625E+1	4.985E+1
-3.341E-1	2.662E+1	5.061E+1
-3.341E-1	2.628E+1	5.036E+1
-3.308E-1	2.640E+1	5.024E+1
-3.325E-1	2.656E+1	5.039E+1
-3.373E-1	2.643E+1	5.028E+1
-3.341E-1	2.659E+1	5.028E+1
-3.292E-1	2.626E+1	5.036E+1
-3.308E-1	2.639E+1	5.027E+1
-3.373E-1	2.649E+1	5.019E+1
-3.341E-1	2.643E+1	5.039E+1
-3.325E-1	2.640E+1	5.044E+1
-3.357E-1	2.648E+1	5.070E+1
-3.390E-1	2.626E+1	5.060E+1
-3.292E-1	2.641E+1	5.045E+1
-3.292E-1	2.649E+1	5.040E+1
-3.341E-1	2.635E+1	5.048E+1
-3.373E-1	2.643E+1	5.037E+1
-3.325E-1	2.644E+1	5.006E+1
-3.308E-1	2.627E+1	5.011E+1
-3.357E-1	2.648E+1	5.037E+1
-3.373E-1	2.650E+1	5.021E+1
-3.341E-1	2.635E+1	5.028E+1
-3.276E-1	2.630E+1	5.034E+1
-3.341E-1	2.657E+1	5.025E+1
-3.373E-1	2.655E+1	5.030E+1
-3.325E-1	2.640E+1	5.034E+1
-3.276E-1	2.644E+1	5.055E+1
-3.341E-1	2.641E+1	5.018E+1
-3.390E-1	2.638E+1	5.034E+1
-3.341E-1	2.649E+1	5.051E+1
-3.292E-1	2.612E+1	5.009E+1
-3.357E-1	2.629E+1	5.024E+1
-3.390E-1	2.657E+1	5.052E+1
-3.341E-1	2.646E+1	5.046E+1
-3.292E-1	2.667E+1	5.020E+1
-3.341E-1	2.649E+1	5.023E+1
-3.406E-1	2.646E+1	5.055E+1
-3.341E-1	2.664E+1	5.038E+1
-3.292E-1	2.647E+1	5.048E+1
-3.325E-1	2.651E+1	5.028E+1
-3.390E-1	2.636E+1	5.055E+1
-3.325E-1	2.635E+1	5.034E+1
-3.308E-1	2.657E+1	5.032E+1
-3.357E-1	2.643E+1	5.040E+1
-3.390E-1	2.644E+1	5.051E+1
-3.357E-1	2.627E+1	5.024E+1
-3.276E-1	2.629E+1	5.033E+1
-3.357E-1	2.633E+1	5.066E+1
-3.357E-1	2.652E+1	5.028E+1
-3.341E-1	2.652E+1	5.026E+1
-3.308E-1	2.645E+1	5.012E+1
-3.357E-1	2.661E+1	5.026E+1
-3.357E-1	2.637E+1	5.028E+1
-3.325E-1	2.642E+1	5.013E+1
-3.325E-1	2.638E+1	5.051E+1
-3.341E-1	2.640E+1	5.033E+1
-3.373E-1	2.636E+1	5.034E+1
-3.357E-1	2.652E+1	5.045E+1
-3.308E-1	2.643E+1	5.039E+1
-3.373E-1	2.645E+1	5.039E+1
-3.406E-1	2.646E+1	4.999E+1
-3.325E-1	2.649E+1	5.020E+1
-3.308E-1	2.636E+1	5.027E+1
-3.373E-1	2.657E+1	5.036E+1
-3.373E-1	2.649E+1	5.014E+1
-3.325E-1	2.632E+1	5.036E+1
-3.308E-1	2.654E+1	5.050E+1
-3.341E-1	2.628E+1	5.008E+1
-3.357E-1	2.643E+1	5.031E+1
-3.341E-1	2.660E+1	5.034E+1
-3.292E-1	2.643E+1	5.047E+1
-3.357E-1	2.641E+1	5.017E+1
-3.406E-1	2.663E+1	5.030E+1
-3.341E-1	2.646E+1	5.027E+1
-3.308E-1	2.637E+1	5.008E+1
-3.341E-1	2.633E+1	5.047E+1
-3.390E-1	2.641E+1	5.023E+1
-3.325E-1	2.660E+1	5.042E+1
-3.308E-1	2.643E+1	5.053E+1
-3.373E-1	2.663E+1	5.045E+1
-3.390E-1	2.634E+1	5.023E+1
-3.292E-1	2.613E+1	5.041E+1
-3.292E-1	2.644E+1	5.057E+1
-3.341E-1	2.666E+1	5.047E+1
-3.373E-1	2.640E+1	5.012E+1
-3.325E-1	2.649E+1	5.032E+1
-3.292E-1	2.629E+1	5.031E+1
-3.325E-1	2.660E+1	5.037E+1
-3.373E-1	2.642E+1	5.039E+1
-3.341E-1	2.635E+1	5.014E+1
-3.308E-1	2.635E+1	5.013E+1
-3.325E-1	2.620E+1	5.040E+1
-3.357E-1	2.643E+1	5.060E+1
-3.341E-1	2.646E+1	5.022E+1
-3.308E-1	2.640E+1	5.010E+1
-3.308E-1	2.657E+1	5.024E+1
-3.390E-1	2.626E+1	5.020E+1
-3.325E-1	2.654E+1	5.041E+1
-3.292E-1	2.659E+1	5.039E+1
-3.325E-1	2.626E+1	5.037E+1
-3.390E-1	2.660E+1	5.027E+1
-3.308E-1	2.646E+1	5.038E+1
-3.292E-1	2.628E+1	5.062E+1
-3.325E-1	2.641E+1	5.030E+1
-3.406E-1	2.641E+1	5.041E+1
-3.357E-1	2.635E+1	5.030E+1
-3.292E-1	2.639E+1	5.032E+1
-3.325E-1	2.644E+1	5.031E+1
-3.373E-1	2.645E+1	5.043E+1
-3.341E-1	2.631E+1	5.034E+1
-3.308E-1	2.646E+1	5.039E+1
-3.357E-1	2.636E+1	5.025E+1
-3.390E-1	2.617E+1	5.031E+1
-3.357E-1	2.629E+1	5.054E+1
-3.292E-1	2.638E+1	5.047E+1
-3.357E-1	2.634E+1	5.043E+1
-3.390E-1	2.639E+1	5.060E+1
-3.341E-1	2.651E+1	5.013E+1
-3.292E-1	2.640E+1	5.027E+1
-3.308E-1	2.632E+1	5.033E+1
-3.373E-1	2.654E+1	5.015E+1
-3.341E-1	2.646E+1	5.023E+1
-3.325E-1	2.624E+1	5.065E+1
-3.325E-1	2.654E+1	5.027E+1
-3.357E-1	2.640E+1	5.046E+1
-3.325E-1	2.656E+1	5.038E+1
-3.308E-1	2.644E+1	5.032E+1
-3.325E-1	2.634E+1	5.034E+1
-3.373E-1	2.644E+1	5.040E+1
-3.325E-1	2.633E+1	5.038E+1
-3.292E-1	2.642E+1	5.052E+1
-3.341E-1	2.631E+1	5.028E+1
-3.357E-1	2.652E+1	5.042E+1
-3.325E-1	2.646E+1	5.052E+1
-3.260E-1	2.652E+1	5.027E+1
-3.357E-1	2.655E+1	5.020E+1
-3.390E-1	2.635E+1	5.067E+1
-3.357E-1	2.650E+1	5.030E+1
-3.292E-1	2.639E+1	5.018E+1
-3.373E-1	2.640E+1	5.023E+1
-3.390E-1	2.631E+1	5.060E+1
-3.341E-1	2.658E+1	5.063E+1
-3.292E-1	2.635E+1	5.041E+1
-3.341E-1	2.640E+1	5.037E+1
-3.406E-1	2.632E+1	5.043E+1
-3.325E-1	2.637E+1	5.039E+1
-3.260E-1	2.645E+1	5.023E+1
-3.390E-1	2.648E+1	5.043E+1
-3.373E-1	2.634E+1	5.054E+1
-3.390E-1	2.644E+1	5.049E+1
-3.276E-1	2.656E+1	5.021E+1
-3.308E-1	2.652E+1	5.074E+1
-3.373E-1	2.665E+1	5.051E+1
-3.341E-1	2.676E+1	5.061E+1
-3.292E-1	2.660E+1	5.039E+1
-3.341E-1	2.645E+1	5.025E+1
-3.390E-1	2.650E+1	5.006E+1
-3.341E-1	2.666E+1	5.067E+1
-3.308E-1	2.629E+1	5.026E+1
-3.357E-1	2.626E+1	5.032E+1
-3.390E-1	2.640E+1	5.025E+1
-3.357E-1	2.652E+1	5.053E+1
-3.276E-1	2.665E+1	5.050E+1
-3.325E-1	2.649E+1	5.038E+1
-3.390E-1	2.639E+1	5.043E+1
-3.292E-1	2.659E+1	5.045E+1
-3.276E-1	2.622E+1	5.059E+1
-3.357E-1	2.636E+1	5.020E+1
-3.406E-1	2.636E+1	5.015E+1
-3.357E-1	2.617E+1	5.039E+1
-3.325E-1	2.649E+1	5.035E+1
-3.341E-1	2.644E+1	5.042E+1
-3.373E-1	2.630E+1	5.046E+1
-3.325E-1	2.642E+1	5.053E+1
-3.292E-1	2.655E+1	5.035E+1
-3.325E-1	2.640E+1	5.034E+1
-3.373E-1	2.648E+1	5.050E+1
-3.325E-1	2.640E+1	5.049E+1
-3.308E-1	2.653E+1	5.038E+1
-3.325E-1	2.647E+1	5.023E+1
-3.406E-1	2.631E+1	4.990E+1
-3.341E-1	2.635E+1	5.038E+1
-3.276E-1	2.624E+1	5.045E+1
-3.341E-1	2.650E+1	5.051E+1
-3.390E-1	2.641E+1	5.035E+1
-3.325E-1	2.629E+1	5.025E+1
-3.325E-1	2.642E+1	5.038E+1
-3.341E-1	2.643E+1	5.032E+1
-3.373E-1	2.631E+1	5.050E+1
-3.325E-1	2.634E+1	5.065E+1
-3.308E-1	2.645E+1	5.013E+1
-3.341E-1	2.628E+1	5.033E+1
-3.357E-1	2.645E+1	5.044E+1
-3.325E-1	2.628E+1	5.032E+1
[truncated: 93,953 more rows]
