# Supplementary material for: Improved ANAP incorporation and VCF analysis reveal details of P2X7 current facilitation and a limited conformational interplay between ATP binding and the intracellular ballast domain
Source: eLife. 2023 Jan 4;12:e82479. doi: 10.7554/eLife.82479 (PMC9859053; doi:10.7554/eLife.82479)
Supplement: Figure 5—figure supplement 3—source data 2. [file elife-82479-fig5-figsupp3-data2.zip › Figure-5_figure-supplement-3_source-data-2/DeltaCaM-A564/l14/03.csv]

-6.033E-1	1.622E+1	3.432E+1
-6.066E-1	1.623E+1	3.440E+1
-6.082E-1	1.609E+1	3.435E+1
-6.082E-1	1.623E+1	3.425E+1
-6.033E-1	1.637E+1	3.456E+1
-6.050E-1	1.635E+1	3.439E+1
-6.098E-1	1.618E+1	3.426E+1
-6.066E-1	1.621E+1	3.418E+1
-6.017E-1	1.617E+1	3.439E+1
-6.098E-1	1.612E+1	3.454E+1
-6.114E-1	1.623E+1	3.445E+1
-6.066E-1	1.637E+1	3.437E+1
-6.050E-1	1.625E+1	3.446E+1
-6.066E-1	1.622E+1	3.426E+1
-6.098E-1	1.610E+1	3.443E+1
-6.066E-1	1.629E+1	3.450E+1
-6.033E-1	1.633E+1	3.436E+1
-6.066E-1	1.624E+1	3.422E+1
-6.114E-1	1.632E+1	3.434E+1
-6.082E-1	1.615E+1	3.434E+1
-6.050E-1	1.621E+1	3.446E+1
-6.066E-1	1.633E+1	3.415E+1
-6.098E-1	1.625E+1	3.439E+1
-6.082E-1	1.623E+1	3.435E+1
-6.017E-1	1.622E+1	3.458E+1
-6.066E-1	1.614E+1	3.447E+1
-6.098E-1	1.645E+1	3.440E+1
-6.066E-1	1.626E+1	3.436E+1
-6.033E-1	1.633E+1	3.454E+1
-6.050E-1	1.636E+1	3.430E+1
-6.082E-1	1.633E+1	3.424E+1
-6.082E-1	1.620E+1	3.428E+1
-6.017E-1	1.622E+1	3.439E+1
-6.082E-1	1.616E+1	3.439E+1
-6.098E-1	1.623E+1	3.444E+1
-6.082E-1	1.613E+1	3.428E+1
-6.001E-1	1.618E+1	3.454E+1
-6.066E-1	1.630E+1	3.445E+1
-6.082E-1	1.628E+1	3.448E+1
-6.066E-1	1.633E+1	3.442E+1
-6.033E-1	1.634E+1	3.440E+1
-6.033E-1	1.623E+1	3.440E+1
-6.082E-1	1.604E+1	3.445E+1
-6.066E-1	1.624E+1	3.447E+1
-6.033E-1	1.639E+1	3.440E+1
-6.066E-1	1.625E+1	3.440E+1
-6.082E-1	1.618E+1	3.439E+1
-6.066E-1	1.623E+1	3.441E+1
-6.017E-1	1.646E+1	3.402E+1
-6.050E-1	1.627E+1	3.422E+1
-6.098E-1	1.632E+1	3.431E+1
-6.066E-1	1.626E+1	3.436E+1
-6.033E-1	1.629E+1	3.437E+1
-6.082E-1	1.641E+1	3.433E+1
-6.098E-1	1.625E+1	3.444E+1
-6.082E-1	1.631E+1	3.432E+1
-6.050E-1	1.625E+1	3.439E+1
-6.066E-1	1.621E+1	3.460E+1
-6.098E-1	1.625E+1	3.440E+1
-6.050E-1	1.627E+1	3.433E+1
-6.017E-1	1.626E+1	3.436E+1
-6.066E-1	1.627E+1	3.419E+1
-6.082E-1	1.627E+1	3.436E+1
-6.066E-1	1.636E+1	3.433E+1
-6.050E-1	1.624E+1	3.434E+1
-6.033E-1	1.632E+1	3.421E+1
-6.098E-1	1.643E+1	3.439E+1
-6.066E-1	1.610E+1	3.439E+1
-6.033E-1	1.636E+1	3.441E+1
-6.082E-1	1.632E+1	3.443E+1
-6.098E-1	1.610E+1	3.450E+1
-6.098E-1	1.620E+1	3.434E+1
-6.017E-1	1.627E+1	3.452E+1
-6.066E-1	1.626E+1	3.432E+1
-6.050E-1	1.615E+1	3.426E+1
-6.082E-1	1.618E+1	3.432E+1
-6.050E-1	1.623E+1	3.444E+1
-6.066E-1	1.650E+1	3.427E+1
-6.082E-1	1.624E+1	3.438E+1
-6.050E-1	1.624E+1	3.445E+1
-6.050E-1	1.636E+1	3.459E+1
-6.066E-1	1.629E+1	3.467E+1
-6.098E-1	1.622E+1	3.447E+1
-6.033E-1	1.612E+1	3.448E+1
-6.033E-1	1.632E+1	3.444E+1
-6.066E-1	1.625E+1	3.448E+1
-6.114E-1	1.617E+1	3.442E+1
-6.050E-1	1.619E+1	3.450E+1
-6.033E-1	1.633E+1	3.437E+1
-6.066E-1	1.625E+1	3.434E+1
-6.114E-1	1.625E+1	3.418E+1
-6.066E-1	1.621E+1	3.443E+1
-6.050E-1	1.626E+1	3.414E+1
-6.066E-1	1.627E+1	3.415E+1
-6.114E-1	1.636E+1	3.443E+1
-6.066E-1	1.634E+1	3.437E+1
-6.033E-1	1.643E+1	3.452E+1
-6.050E-1	1.621E+1	3.442E+1
-6.098E-1	1.623E+1	3.450E+1
-6.066E-1	1.622E+1	3.448E+1
-6.001E-1	1.618E+1	3.436E+1
-6.033E-1	1.627E+1	3.435E+1
-6.066E-1	1.619E+1	3.418E+1
-6.066E-1	1.618E+1	3.454E+1
-6.033E-1	1.624E+1	3.433E+1
-6.017E-1	1.624E+1	3.431E+1
-6.098E-1	1.637E+1	3.434E+1
-6.066E-1	1.620E+1	3.440E+1
-6.050E-1	1.613E+1	3.439E+1
-6.050E-1	1.627E+1	3.427E+1
-6.082E-1	1.624E+1	3.455E+1
-6.050E-1	1.624E+1	3.439E+1
-6.066E-1	1.607E+1	3.435E+1
-6.066E-1	1.618E+1	3.423E+1
-6.098E-1	1.626E+1	3.420E+1
-6.082E-1	1.638E+1	3.436E+1
-6.033E-1	1.615E+1	3.435E+1
-6.066E-1	1.638E+1	3.435E+1
-6.114E-1	1.621E+1	3.453E+1
-6.066E-1	1.627E+1	3.442E+1
-6.050E-1	1.634E+1	3.424E+1
-6.050E-1	1.629E+1	3.452E+1
-6.114E-1	1.624E+1	3.440E+1
-6.066E-1	1.637E+1	3.438E+1
-6.050E-1	1.630E+1	3.415E+1
-6.066E-1	1.628E+1	3.432E+1
-6.082E-1	1.639E+1	3.424E+1
-6.050E-1	1.625E+1	3.394E+1
-6.033E-1	1.633E+1	3.439E+1
-6.050E-1	1.624E+1	3.418E+1
-6.114E-1	1.649E+1	3.461E+1
-6.066E-1	1.620E+1	3.443E+1
-6.033E-1	1.635E+1	3.449E+1
-6.066E-1	1.635E+1	3.430E+1
-6.098E-1	1.619E+1	3.452E+1
-6.050E-1	1.639E+1	3.434E+1
-6.033E-1	1.633E+1	3.445E+1
-6.066E-1	1.620E+1	3.431E+1
-6.098E-1	1.618E+1	3.437E+1
-6.066E-1	1.626E+1	3.421E+1
-6.033E-1	1.618E+1	3.444E+1
-6.033E-1	1.617E+1	3.431E+1
-6.114E-1	1.640E+1	3.438E+1
-6.066E-1	1.615E+1	3.451E+1
-6.017E-1	1.628E+1	3.419E+1
-6.033E-1	1.636E+1	3.450E+1
-6.098E-1	1.625E+1	3.418E+1
-6.050E-1	1.620E+1	3.428E+1
-6.017E-1	1.634E+1	3.445E+1
-6.050E-1	1.616E+1	3.441E+1
-6.098E-1	1.614E+1	3.447E+1
-6.098E-1	1.627E+1	3.451E+1
-6.033E-1	1.624E+1	3.444E+1
-6.066E-1	1.632E+1	3.420E+1
-6.098E-1	1.619E+1	3.424E+1
-6.066E-1	1.606E+1	3.438E+1
-6.033E-1	1.625E+1	3.435E+1
-6.066E-1	1.630E+1	3.416E+1
-6.082E-1	1.634E+1	3.446E+1
-6.066E-1	1.623E+1	3.428E+1
-6.050E-1	1.627E+1	3.461E+1
-6.066E-1	1.629E+1	3.447E+1
-6.114E-1	1.631E+1	3.433E+1
-6.050E-1	1.623E+1	3.442E+1
-6.033E-1	1.636E+1	3.419E+1
-6.050E-1	1.621E+1	3.453E+1
-6.098E-1	1.632E+1	3.460E+1
-6.050E-1	1.630E+1	3.450E+1
-6.017E-1	1.617E+1	3.446E+1
-6.082E-1	1.623E+1	3.463E+1
-6.098E-1	1.635E+1	3.434E+1
-6.066E-1	1.620E+1	3.437E+1
-6.066E-1	1.633E+1	3.423E+1
-6.066E-1	1.626E+1	3.436E+1
-6.066E-1	1.626E+1	3.459E+1
-6.098E-1	1.634E+1	3.430E+1
-6.033E-1	1.627E+1	3.449E+1
-6.066E-1	1.621E+1	3.425E+1
-6.098E-1	1.634E+1	3.438E+1
-6.082E-1	1.626E+1	3.456E+1
-6.017E-1	1.632E+1	3.432E+1
-6.066E-1	1.623E+1	3.444E+1
-6.082E-1	1.625E+1	3.441E+1
-6.066E-1	1.615E+1	3.430E+1
-6.033E-1	1.627E+1	3.417E+1
-6.066E-1	1.635E+1	3.451E+1
-6.098E-1	1.625E+1	3.425E+1
-6.098E-1	1.621E+1	3.439E+1
-6.050E-1	1.626E+1	3.465E+1
-6.033E-1	1.624E+1	3.443E+1
-6.082E-1	1.616E+1	3.447E+1
-6.050E-1	1.626E+1	3.454E+1
-6.017E-1	1.629E+1	3.440E+1
-6.066E-1	1.632E+1	3.432E+1
-6.066E-1	1.613E+1	3.450E+1
-6.050E-1	1.612E+1	3.452E+1
-6.033E-1	1.620E+1	3.444E+1
-6.066E-1	1.615E+1	3.446E+1
-6.098E-1	1.623E+1	3.423E+1
-6.066E-1	1.632E+1	3.453E+1
-6.017E-1	1.651E+1	3.431E+1
-6.050E-1	1.616E+1	3.436E+1
-6.098E-1	1.624E+1	3.430E+1
-6.082E-1	1.617E+1	3.446E+1
-6.033E-1	1.633E+1	3.440E+1
-6.033E-1	1.653E+1	3.439E+1
-6.082E-1	1.620E+1	3.432E+1
-6.066E-1	1.614E+1	3.451E+1
-6.033E-1	1.628E+1	3.442E+1
-6.066E-1	1.625E+1	3.443E+1
-6.082E-1	1.620E+1	3.424E+1
-6.066E-1	1.628E+1	3.426E+1
-6.033E-1	1.633E+1	3.430E+1
-6.033E-1	1.608E+1	3.427E+1
-6.098E-1	1.633E+1	3.415E+1
-6.050E-1	1.627E+1	3.430E+1
-6.033E-1	1.629E+1	3.463E+1
-6.033E-1	1.623E+1	3.456E+1
-6.066E-1	1.632E+1	3.437E+1
-6.082E-1	1.634E+1	3.427E+1
-6.017E-1	1.630E+1	3.438E+1
-6.050E-1	1.621E+1	3.454E+1
-6.098E-1	1.626E+1	3.444E+1
-6.082E-1	1.606E+1	3.442E+1
-6.017E-1	1.638E+1	3.442E+1
-6.050E-1	1.616E+1	3.448E+1
-6.066E-1	1.626E+1	3.441E+1
-6.066E-1	1.627E+1	3.436E+1
-6.001E-1	1.627E+1	3.441E+1
-6.066E-1	1.629E+1	3.431E+1
-6.114E-1	1.622E+1	3.442E+1
-6.082E-1	1.633E+1	3.447E+1
-6.017E-1	1.615E+1	3.441E+1
-6.033E-1	1.631E+1	3.421E+1
-6.082E-1	1.609E+1	3.443E+1
-6.050E-1	1.633E+1	3.440E+1
-6.017E-1	1.627E+1	3.435E+1
-6.066E-1	1.623E+1	3.460E+1
-6.082E-1	1.624E+1	3.426E+1
-6.066E-1	1.627E+1	3.428E+1
-6.033E-1	1.626E+1	3.427E+1
-6.033E-1	1.631E+1	3.417E+1
-6.098E-1	1.622E+1	3.467E+1
-6.033E-1	1.637E+1	3.438E+1
-6.050E-1	1.611E+1	3.449E+1
-6.050E-1	1.619E+1	3.440E+1
-6.066E-1	1.620E+1	3.442E+1
-6.098E-1	1.635E+1	3.443E+1
-6.050E-1	1.633E+1	3.434E+1
-6.050E-1	1.618E+1	3.425E+1
-6.098E-1	1.608E+1	3.420E+1
-6.082E-1	1.619E+1	3.458E+1
-6.017E-1	1.634E+1	3.451E+1
-6.082E-1	1.621E+1	3.434E+1
-6.082E-1	1.625E+1	3.447E+1
-6.033E-1	1.631E+1	3.443E+1
-6.033E-1	1.626E+1	3.427E+1
-6.066E-1	1.628E+1	3.430E+1
-6.050E-1	1.619E+1	3.441E+1
-6.050E-1	1.614E+1	3.466E+1
-6.033E-1	1.643E+1	3.436E+1
-6.050E-1	1.623E+1	3.454E+1
-6.050E-1	1.623E+1	3.436E+1
-6.066E-1	1.606E+1	3.439E+1
-6.017E-1	1.635E+1	3.447E+1
-6.066E-1	1.616E+1	3.442E+1
-6.098E-1	1.639E+1	3.440E+1
-6.050E-1	1.632E+1	3.459E+1
-6.050E-1	1.630E+1	3.459E+1
-6.033E-1	1.628E+1	3.460E+1
-6.082E-1	1.634E+1	3.442E+1
-6.066E-1	1.639E+1	3.447E+1
-6.050E-1	1.617E+1	3.444E+1
-6.050E-1	1.624E+1	3.442E+1
-6.066E-1	1.618E+1	3.440E+1
-6.066E-1	1.630E+1	3.419E+1
-6.033E-1	1.628E+1	3.426E+1
-6.001E-1	1.637E+1	3.452E+1
-6.098E-1	1.627E+1	3.438E+1
-6.098E-1	1.618E+1	3.458E+1
-6.033E-1	1.625E+1	3.439E+1
-6.017E-1	1.645E+1	3.466E+1
-6.082E-1	1.633E+1	3.446E+1
-6.050E-1	1.630E+1	3.445E+1
-6.033E-1	1.608E+1	3.429E+1
-6.066E-1	1.616E+1	3.429E+1
-6.114E-1	1.630E+1	3.425E+1
-6.066E-1	1.636E+1	3.452E+1
-6.033E-1	1.626E+1	3.445E+1
-6.017E-1	1.631E+1	3.450E+1
-6.082E-1	1.628E+1	3.431E+1
-6.017E-1	1.627E+1	3.438E+1
-6.033E-1	1.610E+1	3.463E+1
-6.017E-1	1.630E+1	3.441E+1
-6.098E-1	1.618E+1	3.436E+1
-6.050E-1	1.628E+1	3.419E+1
-6.050E-1	1.624E+1	3.451E+1
-6.017E-1	1.625E+1	3.441E+1
-6.066E-1	1.632E+1	3.438E+1
-6.050E-1	1.635E+1	3.418E+1
-6.033E-1	1.627E+1	3.450E+1
-6.033E-1	1.625E+1	3.442E+1
-6.066E-1	1.616E+1	3.447E+1
-6.066E-1	1.630E+1	3.423E+1
-5.985E-1	1.612E+1	3.428E+1
-6.050E-1	1.632E+1	3.454E+1
-6.098E-1	1.637E+1	3.448E+1
-6.066E-1	1.626E+1	3.464E+1
-6.033E-1	1.630E+1	3.423E+1
-6.033E-1	1.605E+1	3.444E+1
-6.066E-1	1.632E+1	3.424E+1
-6.050E-1	1.626E+1	3.442E+1
-5.985E-1	1.637E+1	3.446E+1
-6.033E-1	1.629E+1	3.453E+1
-6.082E-1	1.616E+1	3.431E+1
-6.050E-1	1.639E+1	3.437E+1
-6.050E-1	1.615E+1	3.436E+1
-6.017E-1	1.633E+1	3.433E+1
-6.066E-1	1.630E+1	3.448E+1
-6.050E-1	1.636E+1	3.449E+1
-6.017E-1	1.627E+1	3.440E+1
-6.033E-1	1.624E+1	3.472E+1
-6.098E-1	1.639E+1	3.418E+1
-6.033E-1	1.634E+1	3.413E+1
-6.017E-1	1.633E+1	3.448E+1
-6.033E-1	1.630E+1	3.434E+1
-6.082E-1	1.622E+1	3.427E+1
-6.082E-1	1.638E+1	3.448E+1
-6.033E-1	1.624E+1	3.437E+1
-6.001E-1	1.623E+1	3.442E+1
-6.082E-1	1.619E+1	3.436E+1
-6.050E-1	1.624E+1	3.453E+1
-6.017E-1	1.621E+1	3.454E+1
-6.050E-1	1.631E+1	3.429E+1
-6.066E-1	1.629E+1	3.450E+1
-6.050E-1	1.649E+1	3.445E+1
-6.033E-1	1.627E+1	3.466E+1
-6.033E-1	1.638E+1	3.453E+1
-6.066E-1	1.627E+1	3.416E+1
-6.066E-1	1.637E+1	3.445E+1
-6.033E-1	1.628E+1	3.430E+1
-6.033E-1	1.625E+1	3.450E+1
-6.098E-1	1.615E+1	3.457E+1
-6.050E-1	1.621E+1	3.425E+1
-6.001E-1	1.636E+1	3.437E+1
-6.066E-1	1.624E+1	3.434E+1
-6.082E-1	1.635E+1	3.436E+1
-6.066E-1	1.632E+1	3.461E+1
-6.033E-1	1.621E+1	3.466E+1
-6.033E-1	1.614E+1	3.438E+1
-6.082E-1	1.627E+1	3.425E+1
-6.050E-1	1.613E+1	3.438E+1
-6.033E-1	1.615E+1	3.438E+1
-6.017E-1	1.627E+1	3.433E+1
-6.066E-1	1.627E+1	3.456E+1
-6.050E-1	1.628E+1	3.441E+1
-6.001E-1	1.630E+1	3.445E+1
-6.017E-1	1.615E+1	3.439E+1
-6.082E-1	1.631E+1	3.444E+1
-6.066E-1	1.635E+1	3.431E+1
-6.017E-1	1.645E+1	3.445E+1
-6.017E-1	1.619E+1	3.424E+1
-6.082E-1	1.615E+1	3.462E+1
-6.066E-1	1.620E+1	3.442E+1
-6.001E-1	1.641E+1	3.462E+1
-6.017E-1	1.627E+1	3.439E+1
-6.082E-1	1.624E+1	3.440E+1
-6.050E-1	1.629E+1	3.436E+1
-6.001E-1	1.616E+1	3.457E+1
-6.033E-1	1.617E+1	3.444E+1
-6.082E-1	1.624E+1	3.416E+1
-6.066E-1	1.634E+1	3.431E+1
-6.017E-1	1.632E+1	3.461E+1
-6.033E-1	1.628E+1	3.436E+1
-6.098E-1	1.620E+1	3.420E+1
-6.050E-1	1.626E+1	3.420E+1
-6.033E-1	1.641E+1	3.444E+1
-6.033E-1	1.631E+1	3.446E+1
-6.114E-1	1.616E+1	3.415E+1
-6.066E-1	1.622E+1	3.439E+1
-6.033E-1	1.629E+1	3.429E+1
-6.001E-1	1.631E+1	3.427E+1
-6.066E-1	1.621E+1	3.422E+1
-6.066E-1	1.606E+1	3.437E+1
-6.017E-1	1.612E+1	3.448E+1
-6.050E-1	1.628E+1	3.458E+1
-6.066E-1	1.620E+1	3.417E+1
-6.033E-1	1.625E+1	3.439E+1
-6.017E-1	1.630E+1	3.426E+1
-6.033E-1	1.622E+1	3.430E+1
-6.082E-1	1.623E+1	3.452E+1
-6.082E-1	1.628E+1	3.450E+1
-6.001E-1	1.615E+1	3.447E+1
-6.017E-1	1.616E+1	3.429E+1
-6.066E-1	1.627E+1	3.439E+1
-6.066E-1	1.629E+1	3.424E+1
-6.033E-1	1.631E+1	3.448E+1
-6.017E-1	1.621E+1	3.449E+1
-6.082E-1	1.613E+1	3.418E+1
-6.050E-1	1.625E+1	3.443E+1
-6.001E-1	1.613E+1	3.424E+1
-6.050E-1	1.615E+1	3.445E+1
-6.066E-1	1.614E+1	3.420E+1
-6.066E-1	1.628E+1	3.437E+1
-6.033E-1	1.624E+1	3.428E+1
-6.017E-1	1.633E+1	3.418E+1
-6.098E-1	1.630E+1	3.439E+1
-6.066E-1	1.631E+1	3.446E+1
-6.017E-1	1.621E+1	3.420E+1
-6.066E-1	1.622E+1	3.429E+1
-6.082E-1	1.614E+1	3.441E+1
-6.050E-1	1.628E+1	3.443E+1
-6.001E-1	1.627E+1	3.437E+1
-6.033E-1	1.616E+1	3.436E+1
-6.066E-1	1.627E+1	3.442E+1
-6.033E-1	1.616E+1	3.449E+1
-6.033E-1	1.636E+1	3.425E+1
-6.066E-1	1.622E+1	3.452E+1
-6.082E-1	1.629E+1	3.431E+1
-6.082E-1	1.625E+1	3.439E+1
-6.017E-1	1.628E+1	3.460E+1
-6.033E-1	1.625E+1	3.439E+1
-6.082E-1	1.632E+1	3.426E+1
-6.033E-1	1.637E+1	3.419E+1
-6.033E-1	1.625E+1	3.441E+1
-6.017E-1	1.634E+1	3.435E+1
-6.082E-1	1.621E+1	3.450E+1
-6.033E-1	1.640E+1	3.446E+1
-6.017E-1	1.639E+1	3.437E+1
-6.033E-1	1.641E+1	3.459E+1
-6.082E-1	1.624E+1	3.451E+1
-6.050E-1	1.625E+1	3.440E+1
-6.050E-1	1.625E+1	3.420E+1
-6.033E-1	1.629E+1	3.428E+1
-6.050E-1	1.636E+1	3.417E+1
-6.050E-1	1.625E+1	3.428E+1
-6.017E-1	1.623E+1	3.432E+1
-6.033E-1	1.619E+1	3.426E+1
-6.098E-1	1.634E+1	3.468E+1
-6.066E-1	1.632E+1	3.445E+1
-6.017E-1	1.625E+1	3.419E+1
-6.017E-1	1.615E+1	3.443E+1
-6.066E-1	1.614E+1	3.437E+1
-6.050E-1	1.611E+1	3.465E+1
-6.033E-1	1.617E+1	3.424E+1
-6.017E-1	1.636E+1	3.413E+1
-6.050E-1	1.610E+1	3.449E+1
-6.082E-1	1.617E+1	3.432E+1
-6.017E-1	1.633E+1	3.442E+1
-6.017E-1	1.614E+1	3.437E+1
-6.098E-1	1.635E+1	3.449E+1
-6.050E-1	1.629E+1	3.446E+1
-6.017E-1	1.633E+1	3.434E+1
-6.033E-1	1.612E+1	3.429E+1
-6.066E-1	1.627E+1	3.432E+1
-6.066E-1	1.618E+1	3.472E+1
-6.017E-1	1.625E+1	3.434E+1
-6.017E-1	1.627E+1	3.440E+1
-6.066E-1	1.632E+1	3.461E+1
-6.066E-1	1.619E+1	3.444E+1
-5.985E-1	1.613E+1	3.437E+1
-6.017E-1	1.633E+1	3.442E+1
-6.082E-1	1.622E+1	3.450E+1
-6.066E-1	1.621E+1	3.439E+1
-6.001E-1	1.618E+1	3.450E+1
-6.017E-1	1.625E+1	3.464E+1
-6.066E-1	1.627E+1	3.426E+1
-6.033E-1	1.626E+1	3.445E+1
-6.017E-1	1.629E+1	3.448E+1
-6.017E-1	1.624E+1	3.439E+1
-6.066E-1	1.637E+1	3.421E+1
-6.033E-1	1.623E+1	3.420E+1
-6.017E-1	1.655E+1	3.435E+1
-6.033E-1	1.613E+1	3.428E+1
-6.066E-1	1.612E+1	3.463E+1
-6.050E-1	1.635E+1	3.442E+1
-6.033E-1	1.632E+1	3.440E+1
-6.001E-1	1.630E+1	3.438E+1
-6.082E-1	1.620E+1	3.426E+1
-6.050E-1	1.611E+1	3.443E+1
-6.017E-1	1.609E+1	3.433E+1
-6.017E-1	1.635E+1	3.459E+1
-6.082E-1	1.624E+1	3.437E+1
-6.050E-1	1.608E+1	3.456E+1
-6.001E-1	1.625E+1	3.431E+1
-6.033E-1	1.633E+1	3.454E+1
-6.114E-1	1.613E+1	3.434E+1
-6.050E-1	1.624E+1	3.433E+1
-6.033E-1	1.635E+1	3.445E+1
-6.017E-1	1.624E+1	3.453E+1
-6.082E-1	1.632E+1	3.418E+1
-6.082E-1	1.627E+1	3.451E+1
-6.017E-1	1.634E+1	3.460E+1
-6.017E-1	1.643E+1	3.438E+1
-6.082E-1	1.624E+1	3.437E+1
-6.082E-1	1.618E+1	3.434E+1
-6.017E-1	1.633E+1	3.433E+1
-6.017E-1	1.640E+1	3.435E+1
-6.082E-1	1.619E+1	3.427E+1
-6.082E-1	1.627E+1	3.437E+1
-6.017E-1	1.619E+1	3.453E+1
-6.033E-1	1.632E+1	3.448E+1
-6.050E-1	1.637E+1	3.427E+1
-6.066E-1	1.626E+1	3.447E+1
-6.001E-1	1.625E+1	3.430E+1
-6.050E-1	1.610E+1	3.424E+1
-6.050E-1	1.614E+1	3.470E+1
-6.033E-1	1.627E+1	3.435E+1
-6.033E-1	1.618E+1	3.438E+1
-6.017E-1	1.615E+1	3.457E+1
-6.066E-1	1.627E+1	3.440E+1
-6.066E-1	1.637E+1	3.463E+1
-6.017E-1	1.612E+1	3.445E+1
-6.017E-1	1.631E+1	3.430E+1
-6.082E-1	1.621E+1	3.452E+1
-6.066E-1	1.627E+1	3.433E+1
-6.066E-1	1.616E+1	3.433E+1
-6.033E-1	1.626E+1	3.436E+1
-6.066E-1	1.625E+1	3.431E+1
-6.033E-1	1.614E+1	3.459E+1
-6.033E-1	1.634E+1	3.438E+1
-6.001E-1	1.639E+1	3.444E+1
-6.050E-1	1.622E+1	3.441E+1
-6.050E-1	1.643E+1	3.434E+1
-6.017E-1	1.632E+1	3.437E+1
-6.017E-1	1.627E+1	3.419E+1
-6.066E-1	1.625E+1	3.438E+1
-6.033E-1	1.624E+1	3.446E+1
-6.033E-1	1.628E+1	3.418E+1
-6.001E-1	1.627E+1	3.462E+1
-6.066E-1	1.628E+1	3.426E+1
-6.066E-1	1.621E+1	3.436E+1
-6.017E-1	1.615E+1	3.458E+1
-6.033E-1	1.631E+1	3.435E+1
-6.033E-1	1.631E+1	3.440E+1
-6.050E-1	1.617E+1	3.445E+1
-6.017E-1	1.628E+1	3.443E+1
-6.001E-1	1.632E+1	3.434E+1
-6.050E-1	1.633E+1	3.435E+1
-6.050E-1	1.625E+1	3.427E+1
-6.017E-1	1.632E+1	3.436E+1
-6.017E-1	1.624E+1	3.418E+1
-6.050E-1	1.626E+1	3.434E+1
-6.050E-1	1.612E+1	3.413E+1
-6.001E-1	1.636E+1	3.430E+1
-6.017E-1	1.641E+1	3.450E+1
-6.050E-1	1.615E+1	3.431E+1
-6.066E-1	1.627E+1	3.460E+1
-6.050E-1	1.627E+1	3.456E+1
-6.033E-1	1.637E+1	3.452E+1
-6.066E-1	1.646E+1	3.454E+1
-6.066E-1	1.617E+1	3.432E+1
-6.001E-1	1.631E+1	3.453E+1
-6.017E-1	1.625E+1	3.448E+1
-6.050E-1	1.641E+1	3.438E+1
-6.050E-1	1.619E+1	3.433E+1
-6.017E-1	1.629E+1	3.448E+1
-6.033E-1	1.644E+1	3.443E+1
-6.082E-1	1.628E+1	3.452E+1
-6.033E-1	1.633E+1	3.451E+1
-6.017E-1	1.641E+1	3.442E+1
-6.033E-1	1.631E+1	3.420E+1
-6.082E-1	1.638E+1	3.447E+1
-6.050E-1	1.642E+1	3.437E+1
-6.001E-1	1.635E+1	3.433E+1
-6.050E-1	1.620E+1	3.452E+1
-6.082E-1	1.635E+1	3.432E+1
-6.050E-1	1.620E+1	3.435E+1
-6.033E-1	1.632E+1	3.434E+1
-6.001E-1	1.632E+1	3.442E+1
-6.082E-1	1.636E+1	3.429E+1
-6.066E-1	1.628E+1	3.449E+1
-6.017E-1	1.632E+1	3.454E+1
-6.050E-1	1.631E+1	3.437E+1
-6.082E-1	1.633E+1	3.425E+1
-6.050E-1	1.626E+1	3.439E+1
-6.017E-1	1.626E+1	3.463E+1
-6.033E-1	1.636E+1	3.422E+1
-6.033E-1	1.634E+1	3.443E+1
-6.050E-1	1.639E+1	3.431E+1
-6.017E-1	1.630E+1	3.454E+1
-6.017E-1	1.622E+1	3.433E+1
-6.066E-1	1.634E+1	3.442E+1
-6.050E-1	1.628E+1	3.437E+1
-6.001E-1	1.615E+1	3.445E+1
-6.017E-1	1.636E+1	3.416E+1
-6.050E-1	1.626E+1	3.438E+1
-6.033E-1	1.633E+1	3.425E+1
-6.017E-1	1.630E+1	3.450E+1
-6.017E-1	1.638E+1	3.463E+1
-6.050E-1	1.630E+1	3.428E+1
-6.033E-1	1.631E+1	3.449E+1
-6.033E-1	1.614E+1	3.458E+1
-6.033E-1	1.630E+1	3.448E+1
-6.033E-1	1.625E+1	3.457E+1
-6.066E-1	1.645E+1	3.439E+1
-6.001E-1	1.627E+1	3.452E+1
-6.033E-1	1.627E+1	3.447E+1
-6.082E-1	1.634E+1	3.454E+1
-6.066E-1	1.624E+1	3.450E+1
-6.017E-1	1.624E+1	3.445E+1
-6.001E-1	1.624E+1	3.449E+1
-6.066E-1	1.634E+1	3.452E+1
-6.050E-1	1.630E+1	3.423E+1
-6.017E-1	1.636E+1	3.453E+1
-6.033E-1	1.628E+1	3.449E+1
-6.066E-1	1.615E+1	3.435E+1
-6.098E-1	1.635E+1	3.427E+1
-6.033E-1	1.635E+1	3.437E+1
-6.066E-1	1.615E+1	3.428E+1
-6.050E-1	1.620E+1	3.444E+1
-6.050E-1	1.635E+1	3.426E+1
-6.017E-1	1.624E+1	3.416E+1
-6.017E-1	1.633E+1	3.427E+1
-6.066E-1	1.622E+1	3.407E+1
-6.050E-1	1.629E+1	3.453E+1
-6.001E-1	1.622E+1	3.442E+1
-6.001E-1	1.627E+1	3.426E+1
-6.050E-1	1.628E+1	3.440E+1
-6.066E-1	1.627E+1	3.454E+1
-6.033E-1	1.632E+1	3.436E+1
-6.033E-1	1.610E+1	3.429E+1
-6.066E-1	1.611E+1	3.431E+1
-6.033E-1	1.641E+1	3.444E+1
-6.001E-1	1.609E+1	3.446E+1
-6.001E-1	1.602E+1	3.440E+1
-6.050E-1	1.637E+1	3.448E+1
-6.033E-1	1.621E+1	3.433E+1
-6.017E-1	1.622E+1	3.428E+1
-6.001E-1	1.639E+1	3.417E+1
-6.050E-1	1.627E+1	3.441E+1
-6.050E-1	1.638E+1	3.443E+1
-6.017E-1	1.626E+1	3.439E+1
-6.033E-1	1.630E+1	3.443E+1
-6.050E-1	1.616E+1	3.430E+1
-6.050E-1	1.618E+1	3.401E+1
-6.017E-1	1.647E+1	3.428E+1
-6.017E-1	1.642E+1	3.437E+1
-6.066E-1	1.630E+1	3.430E+1
-6.033E-1	1.635E+1	3.444E+1
-6.017E-1	1.618E+1	3.443E+1
-6.001E-1	1.621E+1	3.462E+1
-6.066E-1	1.619E+1	3.434E+1
-6.033E-1	1.619E+1	3.463E+1
-6.001E-1	1.637E+1	3.431E+1
-6.001E-1	1.620E+1	3.443E+1
-6.082E-1	1.633E+1	3.426E+1
-6.066E-1	1.641E+1	3.441E+1
-5.985E-1	1.617E+1	3.435E+1
-5.985E-1	1.632E+1	3.435E+1
-6.050E-1	1.627E+1	3.429E+1
-6.050E-1	1.622E+1	3.457E+1
-6.050E-1	1.633E+1	3.433E+1
-6.001E-1	1.638E+1	3.409E+1
-6.066E-1	1.640E+1	3.446E+1
-6.066E-1	1.621E+1	3.425E+1
-5.985E-1	1.629E+1	3.416E+1
-6.001E-1	1.626E+1	3.431E+1
-6.050E-1	1.630E+1	3.440E+1
-6.050E-1	1.612E+1	3.448E+1
-6.001E-1	1.621E+1	3.435E+1
-6.001E-1	1.617E+1	3.433E+1
-6.033E-1	1.618E+1	3.432E+1
-6.050E-1	1.619E+1	3.452E+1
-6.017E-1	1.627E+1	3.436E+1
-6.001E-1	1.626E+1	3.440E+1
-6.050E-1	1.626E+1	3.449E+1
-6.050E-1	1.651E+1	3.448E+1
-6.001E-1	1.640E+1	3.429E+1
-6.001E-1	1.622E+1	3.444E+1
-6.066E-1	1.633E+1	3.420E+1
-6.050E-1	1.639E+1	3.428E+1
-5.985E-1	1.623E+1	3.453E+1
-6.001E-1	1.629E+1	3.447E+1
-6.066E-1	1.612E+1	3.428E+1
-6.017E-1	1.630E+1	3.436E+1
-6.001E-1	1.631E+1	3.446E+1
-6.001E-1	1.641E+1	3.441E+1
-6.050E-1	1.625E+1	3.458E+1
-6.050E-1	1.641E+1	3.444E+1
-6.017E-1	1.636E+1	3.444E+1
-6.017E-1	1.638E+1	3.436E+1
-6.017E-1	1.616E+1	3.420E+1
-6.050E-1	1.639E+1	3.434E+1
-6.001E-1	1.614E+1	3.470E+1
-6.017E-1	1.639E+1	3.457E+1
-6.033E-1	1.637E+1	3.451E+1
-6.066E-1	1.622E+1	3.436E+1
-5.985E-1	1.629E+1	3.438E+1
-6.001E-1	1.617E+1	3.434E+1
-6.050E-1	1.635E+1	3.420E+1
-6.050E-1	1.644E+1	3.458E+1
-5.985E-1	1.633E+1	3.442E+1
-6.001E-1	1.618E+1	3.441E+1
-6.050E-1	1.626E+1	3.434E+1
-6.066E-1	1.630E+1	3.441E+1
-6.001E-1	1.633E+1	3.433E+1
-6.033E-1	1.633E+1	3.413E+1
-6.050E-1	1.624E+1	3.431E+1
-6.066E-1	1.625E+1	3.446E+1
-6.017E-1	1.632E+1	3.426E+1
-6.001E-1	1.639E+1	3.470E+1
-6.082E-1	1.633E+1	3.451E+1
-6.082E-1	1.627E+1	3.449E+1
-6.017E-1	1.623E+1	3.439E+1
-6.017E-1	1.637E+1	3.426E+1
-6.050E-1	1.637E+1	3.441E+1
-6.050E-1	1.624E+1	3.435E+1
-6.001E-1	1.631E+1	3.453E+1
-6.001E-1	1.624E+1	3.437E+1
-6.066E-1	1.632E+1	3.442E+1
-6.066E-1	1.610E+1	3.419E+1
-6.001E-1	1.631E+1	3.438E+1
-6.001E-1	1.628E+1	3.425E+1
-6.050E-1	1.631E+1	3.452E+1
-6.066E-1	1.637E+1	3.424E+1
-5.985E-1	1.628E+1	3.461E+1
-6.017E-1	1.627E+1	3.451E+1
-6.066E-1	1.636E+1	3.455E+1
-6.050E-1	1.618E+1	3.429E+1
-5.985E-1	1.625E+1	3.440E+1
-6.017E-1	1.620E+1	3.432E+1
-6.066E-1	1.632E+1	3.446E+1
-6.066E-1	1.639E+1	3.431E+1
-6.017E-1	1.619E+1	3.450E+1
-6.050E-1	1.620E+1	3.436E+1
-6.033E-1	1.625E+1	3.440E+1
-6.050E-1	1.632E+1	3.436E+1
-5.985E-1	1.645E+1	3.421E+1
-6.033E-1	1.631E+1	3.426E+1
-6.066E-1	1.635E+1	3.435E+1
-6.050E-1	1.622E+1	3.442E+1
-6.001E-1	1.626E+1	3.424E+1
-6.017E-1	1.626E+1	3.418E+1
-6.033E-1	1.633E+1	3.440E+1
-6.050E-1	1.615E+1	3.436E+1
-6.001E-1	1.639E+1	3.447E+1
-6.017E-1	1.624E+1	3.437E+1
-6.033E-1	1.634E+1	3.442E+1
-6.082E-1	1.623E+1	3.439E+1
-6.017E-1	1.611E+1	3.448E+1
-6.001E-1	1.635E+1	3.420E+1
-6.050E-1	1.631E+1	3.453E+1
-6.050E-1	1.625E+1	3.444E+1
-6.017E-1	1.623E+1	3.442E+1
-6.033E-1	1.639E+1	3.431E+1
-6.050E-1	1.629E+1	3.445E+1
-6.050E-1	1.639E+1	3.435E+1
-6.001E-1	1.624E+1	3.450E+1
-6.017E-1	1.615E+1	3.449E+1
-6.050E-1	1.630E+1	3.454E+1
-6.066E-1	1.633E+1	3.435E+1
-5.985E-1	1.638E+1	3.447E+1
-6.017E-1	1.630E+1	3.443E+1
-6.050E-1	1.632E+1	3.444E+1
-6.050E-1	1.627E+1	3.445E+1
-5.985E-1	1.634E+1	3.450E+1
-5.985E-1	1.644E+1	3.420E+1
-6.033E-1	1.627E+1	3.413E+1
-6.066E-1	1.617E+1	3.442E+1
-6.033E-1	1.642E+1	3.462E+1
-6.017E-1	1.618E+1	3.424E+1
-6.033E-1	1.639E+1	3.415E+1
-6.050E-1	1.613E+1	3.448E+1
-5.968E-1	1.642E+1	3.464E+1
-6.001E-1	1.640E+1	3.455E+1
-6.050E-1	1.617E+1	3.445E+1
-6.050E-1	1.624E+1	3.457E+1
-6.001E-1	1.629E+1	3.432E+1
-5.968E-1	1.622E+1	3.438E+1
-6.033E-1	1.624E+1	3.438E+1
-6.033E-1	1.625E+1	3.426E+1
-5.985E-1	1.627E+1	3.450E+1
-6.017E-1	1.615E+1	3.428E+1
-6.050E-1	1.632E+1	3.453E+1
-6.050E-1	1.632E+1	3.440E+1
-6.001E-1	1.629E+1	3.442E+1
-5.985E-1	1.620E+1	3.426E+1
-6.066E-1	1.622E+1	3.428E+1
-6.033E-1	1.617E+1	3.445E+1
-5.968E-1	1.637E+1	3.441E+1
-6.001E-1	1.627E+1	3.435E+1
-6.066E-1	1.622E+1	3.437E+1
-6.066E-1	1.632E+1	3.430E+1
-6.001E-1	1.642E+1	3.454E+1
-6.017E-1	1.623E+1	3.419E+1
-6.050E-1	1.622E+1	3.437E+1
-6.066E-1	1.636E+1	3.431E+1
-6.001E-1	1.626E+1	3.434E+1
-6.001E-1	1.627E+1	3.460E+1
-6.033E-1	1.614E+1	3.419E+1
-6.050E-1	1.645E+1	3.441E+1
-6.017E-1	1.622E+1	3.441E+1
-6.001E-1	1.627E+1	3.423E+1
-6.050E-1	1.632E+1	3.454E+1
-6.033E-1	1.634E+1	3.445E+1
-6.033E-1	1.629E+1	3.435E+1
-6.017E-1	1.618E+1	3.454E+1
-6.033E-1	1.625E+1	3.455E+1
-6.017E-1	1.622E+1	3.422E+1
-6.017E-1	1.634E+1	3.446E+1
-6.017E-1	1.649E+1	3.414E+1
-6.066E-1	1.633E+1	3.457E+1
-6.033E-1	1.628E+1	3.463E+1
-6.001E-1	1.634E+1	3.413E+1
-6.001E-1	1.627E+1	3.442E+1
-6.033E-1	1.624E+1	3.432E+1
-6.050E-1	1.625E+1	3.432E+1
-6.001E-1	1.628E+1	3.424E+1
-6.017E-1	1.639E+1	3.447E+1
-6.066E-1	1.620E+1	3.438E+1
-6.033E-1	1.634E+1	3.439E+1
-5.985E-1	1.631E+1	3.444E+1
-6.017E-1	1.625E+1	3.443E+1
-6.033E-1	1.618E+1	3.424E+1
-6.017E-1	1.634E+1	3.460E+1
-5.985E-1	1.634E+1	3.439E+1
-6.017E-1	1.637E+1	3.433E+1
-6.066E-1	1.633E+1	3.438E+1
-6.082E-1	1.631E+1	3.460E+1
-5.985E-1	1.629E+1	3.438E+1
-5.985E-1	1.627E+1	3.450E+1
-6.050E-1	1.638E+1	3.449E+1
-6.050E-1	1.634E+1	3.434E+1
-5.985E-1	1.627E+1	3.436E+1
-6.033E-1	1.634E+1	3.450E+1
-6.050E-1	1.637E+1	3.419E+1
-6.050E-1	1.627E+1	3.450E+1
-6.001E-1	1.615E+1	3.460E+1
-6.001E-1	1.615E+1	3.428E+1
-6.050E-1	1.621E+1	3.433E+1
-6.033E-1	1.630E+1	3.437E+1
-6.017E-1	1.619E+1	3.437E+1
-5.985E-1	1.636E+1	3.421E+1
-6.050E-1	1.610E+1	3.432E+1
-6.050E-1	1.639E+1	3.426E+1
-6.001E-1	1.628E+1	3.441E+1
-6.001E-1	1.622E+1	3.445E+1
-6.033E-1	1.631E+1	3.443E+1
-6.066E-1	1.621E+1	3.433E+1
-6.033E-1	1.627E+1	3.426E+1
-6.001E-1	1.629E+1	3.425E+1
-6.050E-1	1.615E+1	3.438E+1
-6.050E-1	1.635E+1	3.457E+1
-6.017E-1	1.635E+1	3.439E+1
-5.985E-1	1.637E+1	3.457E+1
-6.050E-1	1.621E+1	3.438E+1
-6.033E-1	1.627E+1	3.434E+1
-6.001E-1	1.603E+1	3.454E+1
-6.001E-1	1.631E+1	3.434E+1
-6.050E-1	1.612E+1	3.445E+1
-6.050E-1	1.628E+1	3.465E+1
-5.985E-1	1.615E+1	3.429E+1
-5.985E-1	1.623E+1	3.423E+1
-6.017E-1	1.631E+1	3.447E+1
-6.050E-1	1.618E+1	3.424E+1
-6.001E-1	1.639E+1	3.406E+1
-6.017E-1	1.609E+1	3.442E+1
-6.033E-1	1.609E+1	3.431E+1
-6.033E-1	1.625E+1	3.427E+1
-6.001E-1	1.640E+1	3.431E+1
-6.017E-1	1.638E+1	3.422E+1
-6.033E-1	1.616E+1	3.453E+1
-6.050E-1	1.621E+1	3.450E+1
-5.985E-1	1.630E+1	3.452E+1
-6.001E-1	1.636E+1	3.436E+1
-6.033E-1	1.630E+1	3.432E+1
-6.033E-1	1.626E+1	3.438E+1
-5.968E-1	1.635E+1	3.455E+1
-6.001E-1	1.609E+1	3.444E+1
-6.033E-1	1.629E+1	3.433E+1
-6.050E-1	1.634E+1	3.442E+1
-6.017E-1	1.638E+1	3.431E+1
-6.017E-1	1.622E+1	3.434E+1
-6.033E-1	1.616E+1	3.456E+1
-6.033E-1	1.630E+1	3.432E+1
-6.017E-1	1.627E+1	3.426E+1
-6.001E-1	1.616E+1	3.450E+1
-6.050E-1	1.637E+1	3.437E+1
-6.050E-1	1.640E+1	3.435E+1
-6.001E-1	1.620E+1	3.432E+1
-6.017E-1	1.630E+1	3.429E+1
-6.033E-1	1.616E+1	3.448E+1
-6.050E-1	1.630E+1	3.434E+1
-5.985E-1	1.647E+1	3.437E+1
-6.017E-1	1.600E+1	3.439E+1
-6.033E-1	1.621E+1	3.446E+1
-6.017E-1	1.651E+1	3.451E+1
-6.001E-1	1.621E+1	3.443E+1
-5.985E-1	1.623E+1	3.427E+1
-6.033E-1	1.631E+1	3.445E+1
-6.066E-1	1.635E+1	3.447E+1
-6.001E-1	1.638E+1	3.452E+1
-6.001E-1	1.634E+1	3.434E+1
-6.017E-1	1.633E+1	3.438E+1
-6.082E-1	1.627E+1	3.420E+1
-6.017E-1	1.625E+1	3.437E+1
-5.985E-1	1.634E+1	3.432E+1
-6.050E-1	1.630E+1	3.443E+1
-6.066E-1	1.640E+1	3.431E+1
-6.001E-1	1.636E+1	3.453E+1
-6.001E-1	1.626E+1	3.442E+1
-6.001E-1	1.607E+1	3.444E+1
-6.033E-1	1.638E+1	3.440E+1
-6.001E-1	1.623E+1	3.430E+1
-6.017E-1	1.628E+1	3.433E+1
-5.985E-1	1.623E+1	3.433E+1
-6.050E-1	1.625E+1	3.444E+1
-5.985E-1	1.615E+1	3.431E+1
-6.001E-1	1.625E+1	3.434E+1
-6.033E-1	1.631E+1	3.449E+1
-6.017E-1	1.635E+1	3.453E+1
-6.017E-1	1.627E+1	3.443E+1
-6.001E-1	1.632E+1	3.451E+1
-6.017E-1	1.625E+1	3.430E+1
-6.050E-1	1.637E+1	3.430E+1
-6.017E-1	1.614E+1	3.444E+1
-6.017E-1	1.635E+1	3.440E+1
-6.050E-1	1.623E+1	3.453E+1
-6.082E-1	1.612E+1	3.452E+1
-5.985E-1	1.636E+1	3.455E+1
-6.033E-1	1.627E+1	3.449E+1
-6.017E-1	1.630E+1	3.442E+1
-6.066E-1	1.624E+1	3.438E+1
-5.985E-1	1.629E+1	3.433E+1
-6.001E-1	1.622E+1	3.442E+1
-6.033E-1	1.632E+1	3.470E+1
-6.050E-1	1.633E+1	3.442E+1
-6.001E-1	1.626E+1	3.445E+1
-6.001E-1	1.626E+1	3.440E+1
-6.017E-1	1.626E+1	3.411E+1
-6.050E-1	1.625E+1	3.426E+1
-6.001E-1	1.632E+1	3.435E+1
-6.001E-1	1.624E+1	3.451E+1
-6.033E-1	1.646E+1	3.449E+1
-6.033E-1	1.625E+1	3.432E+1
-6.001E-1	1.627E+1	3.417E+1
-6.001E-1	1.612E+1	3.446E+1
-6.050E-1	1.637E+1	3.445E+1
-6.050E-1	1.627E+1	3.441E+1
-5.985E-1	1.630E+1	3.442E+1
-5.985E-1	1.611E+1	3.453E+1
-6.033E-1	1.634E+1	3.460E+1
-6.066E-1	1.622E+1	3.425E+1
-6.017E-1	1.627E+1	3.477E+1
-6.001E-1	1.623E+1	3.430E+1
-6.050E-1	1.632E+1	3.433E+1
-6.066E-1	1.623E+1	3.444E+1
-5.985E-1	1.628E+1	3.441E+1
-6.001E-1	1.637E+1	3.439E+1
-6.033E-1	1.632E+1	3.449E+1
-6.050E-1	1.639E+1	3.410E+1
-6.001E-1	1.642E+1	3.452E+1
-6.001E-1	1.621E+1	3.415E+1
-6.033E-1	1.632E+1	3.441E+1
-6.050E-1	1.631E+1	3.430E+1
-5.985E-1	1.625E+1	3.457E+1
-5.985E-1	1.632E+1	3.446E+1
-6.033E-1	1.651E+1	3.454E+1
-6.033E-1	1.623E+1	3.429E+1
-5.968E-1	1.615E+1	3.469E+1
-6.001E-1	1.640E+1	3.440E+1
-6.033E-1	1.622E+1	3.449E+1
-6.033E-1	1.634E+1	3.434E+1
-5.985E-1	1.643E+1	3.457E+1
-5.985E-1	1.631E+1	3.441E+1
-6.033E-1	1.627E+1	3.419E+1
-6.017E-1	1.624E+1	3.450E+1
-6.001E-1	1.638E+1	3.447E+1
-6.001E-1	1.624E+1	3.432E+1
-6.017E-1	1.627E+1	3.402E+1
-6.050E-1	1.629E+1	3.451E+1
-5.985E-1	1.624E+1	3.444E+1
-5.968E-1	1.637E+1	3.419E+1
-6.033E-1	1.609E+1	3.420E+1
-6.050E-1	1.631E+1	3.454E+1
-5.968E-1	1.648E+1	3.445E+1
-5.968E-1	1.633E+1	3.427E+1
-6.001E-1	1.635E+1	3.444E+1
-6.033E-1	1.630E+1	3.427E+1
-5.985E-1	1.629E+1	3.439E+1
-5.985E-1	1.637E+1	3.431E+1
-6.017E-1	1.625E+1	3.418E+1
-6.050E-1	1.613E+1	3.424E+1
-6.017E-1	1.633E+1	3.438E+1
-6.001E-1	1.627E+1	3.429E+1
-6.017E-1	1.631E+1	3.445E+1
-6.050E-1	1.637E+1	3.458E+1
-6.001E-1	1.626E+1	3.457E+1
-5.985E-1	1.625E+1	3.442E+1
-6.017E-1	1.634E+1	3.434E+1
-6.017E-1	1.626E+1	3.440E+1
-5.985E-1	1.627E+1	3.433E+1
-5.985E-1	1.612E+1	3.425E+1
-6.033E-1	1.633E+1	3.450E+1
-6.050E-1	1.624E+1	3.439E+1
-6.017E-1	1.632E+1	3.433E+1
-5.985E-1	1.627E+1	3.437E+1
-6.033E-1	1.631E+1	3.426E+1
-6.017E-1	1.623E+1	3.457E+1
-5.968E-1	1.640E+1	3.451E+1
-5.985E-1	1.628E+1	3.463E+1
-6.033E-1	1.634E+1	3.433E+1
-6.033E-1	1.621E+1	3.440E+1
-6.001E-1	1.631E+1	3.435E+1
-5.985E-1	1.625E+1	3.439E+1
-6.017E-1	1.648E+1	3.438E+1
-6.001E-1	1.635E+1	3.449E+1
-5.985E-1	1.627E+1	3.441E+1
-6.001E-1	1.619E+1	3.446E+1
-6.017E-1	1.629E+1	3.460E+1
-6.033E-1	1.630E+1	3.442E+1
-5.985E-1	1.633E+1	3.450E+1
-6.001E-1	1.627E+1	3.454E+1
-6.017E-1	1.626E+1	3.431E+1
-6.033E-1	1.630E+1	3.430E+1
-5.985E-1	1.624E+1	3.447E+1
-6.001E-1	1.620E+1	3.425E+1
-6.033E-1	1.628E+1	3.434E+1
-6.033E-1	1.625E+1	3.453E+1
-5.985E-1	1.612E+1	3.449E+1
-5.985E-1	1.628E+1	3.455E+1
-6.033E-1	1.634E+1	3.422E+1
-6.033E-1	1.619E+1	3.442E+1
-5.985E-1	1.632E+1	3.424E+1
-5.985E-1	1.619E+1	3.461E+1
-6.050E-1	1.625E+1	3.452E+1
-6.050E-1	1.638E+1	3.434E+1
-6.001E-1	1.628E+1	3.439E+1
-6.001E-1	1.629E+1	3.435E+1
-6.017E-1	1.618E+1	3.447E+1
-6.050E-1	1.636E+1	3.458E+1
-6.017E-1	1.625E+1	3.444E+1
-5.968E-1	1.619E+1	3.461E+1
-6.017E-1	1.640E+1	3.444E+1
-6.050E-1	1.623E+1	3.441E+1
-5.968E-1	1.614E+1	3.441E+1
-6.001E-1	1.637E+1	3.438E+1
-6.017E-1	1.642E+1	3.442E+1
-6.066E-1	1.629E+1	3.445E+1
-6.001E-1	1.643E+1	3.450E+1
-5.985E-1	1.627E+1	3.450E+1
-6.017E-1	1.638E+1	3.432E+1
-6.066E-1	1.613E+1	3.445E+1
-6.001E-1	1.622E+1	3.432E+1
-5.968E-1	1.645E+1	3.447E+1
-6.001E-1	1.634E+1	3.421E+1
-6.066E-1	1.629E+1	3.467E+1
-5.985E-1	1.633E+1	3.460E+1
-5.968E-1	1.627E+1	3.452E+1
-6.033E-1	1.613E+1	3.430E+1
-6.050E-1	1.635E+1	3.438E+1
-6.001E-1	1.619E+1	3.432E+1
-6.017E-1	1.650E+1	3.441E+1
-6.017E-1	1.630E+1	3.427E+1
-6.033E-1	1.622E+1	3.448E+1
-6.001E-1	1.621E+1	3.432E+1
-6.017E-1	1.628E+1	3.461E+1
-6.050E-1	1.629E+1	3.437E+1
-6.033E-1	1.640E+1	3.453E+1
-5.985E-1	1.626E+1	3.452E+1
-6.001E-1	1.620E+1	3.446E+1
-6.017E-1	1.621E+1	3.443E+1
-6.033E-1	1.631E+1	3.442E+1
-6.001E-1	1.613E+1	3.438E+1
-5.985E-1	1.615E+1	3.432E+1
-6.033E-1	1.636E+1	3.441E+1
-6.082E-1	1.614E+1	3.438E+1
-5.985E-1	1.631E+1	3.442E+1
-5.985E-1	1.633E+1	3.440E+1
-6.001E-1	1.607E+1	3.445E+1
-6.050E-1	1.619E+1	3.442E+1
-5.985E-1	1.621E+1	3.428E+1
-5.985E-1	1.614E+1	3.446E+1
-6.017E-1	1.623E+1	3.447E+1
-6.050E-1	1.636E+1	3.434E+1
-6.001E-1	1.639E+1	3.457E+1
-6.001E-1	1.628E+1	3.439E+1
-6.033E-1	1.618E+1	3.436E+1
-6.017E-1	1.641E+1	3.430E+1
-5.985E-1	1.636E+1	3.449E+1
-5.985E-1	1.644E+1	3.437E+1
-6.001E-1	1.623E+1	3.423E+1
-6.066E-1	1.623E+1	3.454E+1
-5.985E-1	1.630E+1	3.452E+1
-5.985E-1	1.630E+1	3.419E+1
-6.017E-1	1.616E+1	3.468E+1
-6.066E-1	1.648E+1	3.430E+1
-5.985E-1	1.644E+1	3.436E+1
-5.985E-1	1.634E+1	3.430E+1
-6.033E-1	1.622E+1	3.418E+1
-6.033E-1	1.633E+1	3.454E+1
-5.985E-1	1.630E+1	3.434E+1
-5.968E-1	1.640E+1	3.435E+1
-6.017E-1	1.639E+1	3.430E+1
-6.082E-1	1.621E+1	3.423E+1
-5.985E-1	1.632E+1	3.441E+1
-5.985E-1	1.637E+1	3.442E+1
-6.001E-1	1.633E+1	3.439E+1
-6.033E-1	1.625E+1	3.415E+1
-6.001E-1	1.641E+1	3.437E+1
-6.001E-1	1.633E+1	3.455E+1
-6.017E-1	1.631E+1	3.431E+1
-6.017E-1	1.631E+1	3.440E+1
-6.001E-1	1.622E+1	3.437E+1
-6.001E-1	1.629E+1	3.434E+1
-6.001E-1	1.638E+1	3.449E+1
-6.001E-1	1.621E+1	3.441E+1
-5.985E-1	1.633E+1	3.460E+1
-5.968E-1	1.641E+1	3.428E+1
-6.001E-1	1.629E+1	3.439E+1
-6.033E-1	1.632E+1	3.441E+1
-5.968E-1	1.628E+1	3.458E+1
-5.985E-1	1.640E+1	3.454E+1
-6.050E-1	1.625E+1	3.430E+1
-6.050E-1	1.630E+1	3.431E+1
-6.001E-1	1.622E+1	3.432E+1
-5.968E-1	1.619E+1	3.442E+1
-6.001E-1	1.640E+1	3.422E+1
-6.050E-1	1.618E+1	3.442E+1
-6.001E-1	1.628E+1	3.421E+1
-5.985E-1	1.618E+1	3.445E+1
-6.017E-1	1.630E+1	3.433E+1
-6.050E-1	1.636E+1	3.445E+1
-5.985E-1	1.625E+1	3.437E+1
-5.952E-1	1.617E+1	3.433E+1
-6.033E-1	1.636E+1	3.445E+1
-6.033E-1	1.634E+1	3.459E+1
-6.017E-1	1.615E+1	3.448E+1
-5.968E-1	1.625E+1	3.447E+1
-6.001E-1	1.613E+1	3.429E+1
-6.033E-1	1.625E+1	3.429E+1
-5.985E-1	1.635E+1	3.420E+1
-5.920E-1	1.629E+1	3.445E+1
-5.968E-1	1.622E+1	3.447E+1
-6.017E-1	1.628E+1	3.437E+1
-6.001E-1	1.626E+1	3.421E+1
-6.001E-1	1.622E+1	3.427E+1
-6.001E-1	1.630E+1	3.423E+1
-6.050E-1	1.624E+1	3.454E+1
-5.968E-1	1.630E+1	3.453E+1
-5.985E-1	1.625E+1	3.450E+1
-6.017E-1	1.625E+1	3.445E+1
-6.017E-1	1.638E+1	3.442E+1
-6.017E-1	1.633E+1	3.444E+1
-5.985E-1	1.618E+1	3.427E+1
-6.033E-1	1.630E+1	3.438E+1
-6.017E-1	1.630E+1	3.430E+1
-6.001E-1	1.631E+1	3.457E+1
-5.985E-1	1.633E+1	3.443E+1
-6.033E-1	1.631E+1	3.443E+1
-6.001E-1	1.624E+1	3.424E+1
-6.017E-1	1.626E+1	3.433E+1
-5.985E-1	1.626E+1	3.439E+1
-6.001E-1	1.636E+1	3.471E+1
-6.033E-1	1.635E+1	3.442E+1
-5.985E-1	1.643E+1	3.440E+1
-6.001E-1	1.631E+1	3.444E+1
-6.017E-1	1.621E+1	3.432E+1
-6.017E-1	1.634E+1	3.439E+1
-6.001E-1	1.634E+1	3.436E+1
-5.985E-1	1.627E+1	3.441E+1
-6.001E-1	1.626E+1	3.444E+1
-6.050E-1	1.631E+1	3.446E+1
-5.985E-1	1.632E+1	3.433E+1
-5.968E-1	1.630E+1	3.421E+1
-6.001E-1	1.644E+1	3.419E+1
-6.033E-1	1.627E+1	3.421E+1
-6.001E-1	1.629E+1	3.457E+1
-5.952E-1	1.624E+1	3.433E+1
-6.017E-1	1.633E+1	3.436E+1
-6.017E-1	1.632E+1	3.446E+1
-5.985E-1	1.629E+1	3.411E+1
-6.001E-1	1.635E+1	3.422E+1
-6.017E-1	1.636E+1	3.438E+1
-6.033E-1	1.627E+1	3.452E+1
-6.001E-1	1.639E+1	3.441E+1
-5.985E-1	1.622E+1	3.425E+1
-6.001E-1	1.619E+1	3.440E+1
-6.033E-1	1.631E+1	3.441E+1
-5.968E-1	1.627E+1	3.436E+1
-6.001E-1	1.630E+1	3.441E+1
-6.017E-1	1.615E+1	3.433E+1
-6.033E-1	1.625E+1	3.420E+1
-5.985E-1	1.637E+1	3.448E+1
-5.985E-1	1.621E+1	3.430E+1
-6.017E-1	1.626E+1	3.433E+1
-6.033E-1	1.637E+1	3.454E+1
-6.001E-1	1.628E+1	3.433E+1
-5.985E-1	1.623E+1	3.436E+1
-6.017E-1	1.617E+1	3.421E+1
-6.033E-1	1.611E+1	3.446E+1
-5.985E-1	1.629E+1	3.420E+1
-5.968E-1	1.635E+1	3.430E+1
-6.001E-1	1.648E+1	3.448E+1
-6.033E-1	1.622E+1	3.438E+1
-5.985E-1	1.629E+1	3.412E+1
-5.952E-1	1.642E+1	3.430E+1
-6.017E-1	1.628E+1	3.444E+1
-6.001E-1	1.620E+1	3.428E+1
-5.968E-1	1.628E+1	3.463E+1
-5.952E-1	1.632E+1	3.446E+1
-6.050E-1	1.615E+1	3.450E+1
-6.066E-1	1.627E+1	3.469E+1
-5.952E-1	1.633E+1	3.424E+1
-5.968E-1	1.628E+1	3.422E+1
-6.033E-1	1.629E+1	3.411E+1
-6.017E-1	1.623E+1	3.454E+1
-5.952E-1	1.618E+1	3.458E+1
-5.952E-1	1.623E+1	3.450E+1
-5.985E-1	1.627E+1	3.429E+1
-6.033E-1	1.635E+1	3.431E+1
-6.001E-1	1.630E+1	3.442E+1
-5.968E-1	1.621E+1	3.453E+1
-6.017E-1	1.632E+1	3.451E+1
-6.017E-1	1.626E+1	3.458E+1
-5.968E-1	1.627E+1	3.460E+1
-5.968E-1	1.622E+1	3.440E+1
-6.001E-1	1.623E+1	3.426E+1
-6.033E-1	1.607E+1	3.429E+1
-6.001E-1	1.631E+1	3.424E+1
-5.968E-1	1.627E+1	3.430E+1
-6.001E-1	1.627E+1	3.436E+1
-6.050E-1	1.625E+1	3.421E+1
-5.968E-1	1.626E+1	3.454E+1
-5.968E-1	1.633E+1	3.438E+1
-6.001E-1	1.638E+1	3.433E+1
-6.033E-1	1.629E+1	3.448E+1
-5.985E-1	1.635E+1	3.455E+1
-5.952E-1	1.622E+1	3.421E+1
-5.985E-1	1.622E+1	3.422E+1
-6.033E-1	1.611E+1	3.440E+1
-5.985E-1	1.629E+1	3.441E+1
-5.968E-1	1.622E+1	3.439E+1
-6.001E-1	1.624E+1	3.446E+1
-6.066E-1	1.652E+1	3.444E+1
-5.968E-1	1.628E+1	3.437E+1
-6.001E-1	1.619E+1	3.442E+1
-6.017E-1	1.630E+1	3.449E+1
-6.033E-1	1.627E+1	3.443E+1
-6.017E-1	1.628E+1	3.440E+1
-5.968E-1	1.627E+1	3.430E+1
-6.033E-1	1.651E+1	3.466E+1
-6.050E-1	1.620E+1	3.435E+1
-5.985E-1	1.615E+1	3.424E+1
-5.985E-1	1.626E+1	3.444E+1
-6.017E-1	1.613E+1	3.435E+1
-6.033E-1	1.630E+1	3.433E+1
-6.001E-1	1.634E+1	3.445E+1
-5.985E-1	1.635E+1	3.453E+1
-5.985E-1	1.628E+1	3.442E+1
-6.033E-1	1.621E+1	3.456E+1
-5.952E-1	1.628E+1	3.439E+1
-5.952E-1	1.627E+1	3.442E+1
-6.017E-1	1.632E+1	3.453E+1
-6.017E-1	1.630E+1	3.432E+1
-5.968E-1	1.636E+1	3.440E+1
-6.017E-1	1.637E+1	3.435E+1
-6.033E-1	1.624E+1	3.421E+1
-6.033E-1	1.625E+1	3.434E+1
-5.985E-1	1.622E+1	3.441E+1
-5.985E-1	1.627E+1	3.452E+1
-6.017E-1	1.624E+1	3.462E+1
-6.033E-1	1.622E+1	3.425E+1
-5.985E-1	1.637E+1	3.449E+1
-5.952E-1	1.629E+1	3.452E+1
-5.985E-1	1.630E+1	3.438E+1
-6.033E-1	1.620E+1	3.445E+1
-6.001E-1	1.621E+1	3.462E+1
-5.985E-1	1.616E+1	3.416E+1
-6.017E-1	1.629E+1	3.436E+1
-6.033E-1	1.621E+1	3.420E+1
-5.936E-1	1.639E+1	3.423E+1
-5.952E-1	1.618E+1	3.444E+1
-6.001E-1	1.625E+1	3.449E+1
-6.017E-1	1.642E+1	3.416E+1
-5.985E-1	1.638E+1	3.444E+1
-5.968E-1	1.621E+1	3.440E+1
-6.001E-1	1.628E+1	3.455E+1
-6.050E-1	1.618E+1	3.441E+1
-5.968E-1	1.631E+1	3.437E+1
-5.985E-1	1.618E+1	3.462E+1
-6.017E-1	1.625E+1	3.456E+1
-6.017E-1	1.618E+1	3.437E+1
-5.968E-1	1.629E+1	3.435E+1
-5.985E-1	1.632E+1	3.430E+1
-6.001E-1	1.642E+1	3.437E+1
-6.017E-1	1.627E+1	3.436E+1
-5.968E-1	1.611E+1	3.420E+1
-5.985E-1	1.624E+1	3.430E+1
-5.985E-1	1.617E+1	3.449E+1
-6.017E-1	1.632E+1	3.435E+1
-5.985E-1	1.632E+1	3.454E+1
-5.968E-1	1.641E+1	3.451E+1
-6.001E-1	1.636E+1	3.443E+1
-6.017E-1	1.630E+1	3.450E+1
-5.968E-1	1.617E+1	3.446E+1
-5.952E-1	1.629E+1	3.423E+1
-6.001E-1	1.639E+1	3.445E+1
-6.017E-1	1.617E+1	3.418E+1
-5.968E-1	1.639E+1	3.449E+1
-5.968E-1	1.641E+1	3.444E+1
-6.017E-1	1.629E+1	3.457E+1
-6.001E-1	1.639E+1	3.450E+1
-5.985E-1	1.630E+1	3.425E+1
-6.001E-1	1.622E+1	3.442E+1
-6.001E-1	1.628E+1	3.446E+1
-6.033E-1	1.645E+1	3.457E+1
-5.985E-1	1.630E+1	3.453E+1
-5.936E-1	1.635E+1	3.458E+1
-6.001E-1	1.626E+1	3.444E+1
-6.033E-1	1.623E+1	3.446E+1
-5.985E-1	1.631E+1	3.456E+1
-5.968E-1	1.621E+1	3.434E+1
-6.017E-1	1.615E+1	3.436E+1
-6.017E-1	1.624E+1	3.444E+1
-5.968E-1	1.630E+1	3.447E+1
-5.952E-1	1.620E+1	3.462E+1
-6.001E-1	1.638E+1	3.441E+1
-6.050E-1	1.631E+1	3.451E+1
-5.952E-1	1.635E+1	3.457E+1
-5.952E-1	1.624E+1	3.419E+1
-6.001E-1	1.623E+1	3.417E+1
-6.001E-1	1.636E+1	3.440E+1
-6.001E-1	1.617E+1	3.431E+1
-5.968E-1	1.632E+1	3.442E+1
-5.985E-1	1.626E+1	3.456E+1
-6.017E-1	1.616E+1	3.430E+1
-5.985E-1	1.626E+1	3.442E+1
-5.936E-1	1.633E+1	3.470E+1
-6.050E-1	1.615E+1	3.436E+1
-6.017E-1	1.634E+1	3.435E+1
-5.968E-1	1.630E+1	3.443E+1
-5.952E-1	1.627E+1	3.431E+1
-6.001E-1	1.611E+1	3.435E+1
-6.017E-1	1.636E+1	3.439E+1
-5.985E-1	1.617E+1	3.434E+1
-5.952E-1	1.619E+1	3.448E+1
-5.985E-1	1.623E+1	3.416E+1
-6.017E-1	1.632E+1	3.436E+1
-6.017E-1	1.624E+1	3.433E+1
-5.952E-1	1.643E+1	3.452E+1
-6.001E-1	1.622E+1	3.444E+1
-6.001E-1	1.627E+1	3.450E+1
-5.968E-1	1.628E+1	3.456E+1
-5.968E-1	1.629E+1	3.465E+1
-5.985E-1	1.630E+1	3.451E+1
-6.017E-1	1.645E+1	3.432E+1
-5.952E-1	1.618E+1	3.449E+1
-5.968E-1	1.628E+1	3.442E+1
-6.001E-1	1.625E+1	3.445E+1
-6.033E-1	1.623E+1	3.435E+1
-5.968E-1	1.640E+1	3.449E+1
-5.968E-1	1.621E+1	3.442E+1
-6.001E-1	1.635E+1	3.427E+1
-6.001E-1	1.641E+1	3.441E+1
-5.968E-1	1.627E+1	3.451E+1
-5.968E-1	1.619E+1	3.444E+1
-5.985E-1	1.641E+1	3.422E+1
-6.033E-1	1.635E+1	3.449E+1
-5.985E-1	1.640E+1	3.436E+1
-5.952E-1	1.635E+1	3.457E+1
-6.001E-1	1.629E+1	3.417E+1
-6.033E-1	1.625E+1	3.457E+1
-6.001E-1	1.641E+1	3.444E+1
-5.968E-1	1.629E+1	3.452E+1
-6.033E-1	1.634E+1	3.415E+1
-6.033E-1	1.633E+1	3.458E+1
-5.968E-1	1.629E+1	3.440E+1
-5.985E-1	1.645E+1	3.437E+1
-6.001E-1	1.628E+1	3.443E+1
-6.017E-1	1.637E+1	3.422E+1
-5.985E-1	1.642E+1	3.443E+1
-5.985E-1	1.626E+1	3.445E+1
-6.017E-1	1.630E+1	3.413E+1
-6.017E-1	1.625E+1	3.434E+1
-5.985E-1	1.617E+1	3.446E+1
-5.985E-1	1.629E+1	3.446E+1
-6.017E-1	1.624E+1	3.457E+1
-6.033E-1	1.649E+1	3.446E+1
-5.968E-1	1.633E+1	3.442E+1
-5.968E-1	1.625E+1	3.442E+1
-6.001E-1	1.610E+1	3.435E+1
-6.033E-1	1.636E+1	3.453E+1
-6.017E-1	1.630E+1	3.444E+1
-5.952E-1	1.635E+1	3.435E+1
-6.001E-1	1.612E+1	3.457E+1
-6.001E-1	1.634E+1	3.448E+1
-5.985E-1	1.629E+1	3.447E+1
-5.968E-1	1.643E+1	3.456E+1
-6.001E-1	1.625E+1	3.429E+1
-6.017E-1	1.624E+1	3.425E+1
-5.985E-1	1.622E+1	3.422E+1
-5.968E-1	1.634E+1	3.435E+1
-6.001E-1	1.629E+1	3.437E+1
-6.001E-1	1.622E+1	3.454E+1
-5.968E-1	1.628E+1	3.430E+1
-5.985E-1	1.629E+1	3.443E+1
-5.985E-1	1.622E+1	3.441E+1
-6.001E-1	1.632E+1	3.441E+1
-5.936E-1	1.635E+1	3.442E+1
-5.952E-1	1.638E+1	3.456E+1
-6.001E-1	1.629E+1	3.432E+1
-5.985E-1	1.636E+1	3.456E+1
-5.985E-1	1.620E+1	3.456E+1
-5.968E-1	1.616E+1	3.418E+1
-6.001E-1	1.642E+1	3.444E+1
-6.017E-1	1.647E+1	3.434E+1
-5.968E-1	1.633E+1	3.451E+1
-5.985E-1	1.626E+1	3.431E+1
-6.017E-1	1.620E+1	3.448E+1
-6.033E-1	1.626E+1	3.447E+1
-5.968E-1	1.621E+1	3.421E+1
-5.968E-1	1.624E+1	3.462E+1
-5.985E-1	1.634E+1	3.427E+1
-6.017E-1	1.635E+1	3.417E+1
-5.985E-1	1.639E+1	3.441E+1
-5.968E-1	1.628E+1	3.455E+1
-6.001E-1	1.619E+1	3.430E+1
-6.017E-1	1.617E+1	3.419E+1
-5.968E-1	1.617E+1	3.447E+1
-5.985E-1	1.615E+1	3.427E+1
-6.017E-1	1.610E+1	3.420E+1
-6.033E-1	1.642E+1	3.459E+1
-5.968E-1	1.626E+1	3.448E+1
-5.952E-1	1.618E+1	3.426E+1
-6.001E-1	1.652E+1	3.423E+1
-6.050E-1	1.624E+1	3.434E+1
-6.001E-1	1.636E+1	3.436E+1
-5.968E-1	1.625E+1	3.450E+1
-5.985E-1	1.613E+1	3.447E+1
-6.033E-1	1.607E+1	3.435E+1
-5.985E-1	1.628E+1	3.455E+1
-5.985E-1	1.623E+1	3.433E+1
-6.017E-1	1.620E+1	3.431E+1
-6.050E-1	1.640E+1	3.435E+1
-6.001E-1	1.630E+1	3.430E+1
-5.985E-1	1.643E+1	3.428E+1
-5.985E-1	1.632E+1	3.456E+1
-6.017E-1	1.625E+1	3.434E+1
-5.968E-1	1.621E+1	3.430E+1
-5.952E-1	1.625E+1	3.430E+1
-5.985E-1	1.622E+1	3.431E+1
-6.033E-1	1.636E+1	3.446E+1
-6.001E-1	1.613E+1	3.449E+1
-5.936E-1	1.627E+1	3.430E+1
-5.985E-1	1.632E+1	3.438E+1
-6.033E-1	1.628E+1	3.440E+1
-6.001E-1	1.616E+1	3.431E+1
-5.968E-1	1.624E+1	3.427E+1
-5.968E-1	1.628E+1	3.429E+1
-6.017E-1	1.625E+1	3.434E+1
-5.968E-1	1.649E+1	3.430E+1
-5.936E-1	1.615E+1	3.412E+1
-6.001E-1	1.622E+1	3.417E+1
-6.017E-1	1.630E+1	3.433E+1
-6.001E-1	1.621E+1	3.436E+1
-5.952E-1	1.607E+1	3.424E+1
-5.985E-1	1.631E+1	3.441E+1
-6.017E-1	1.611E+1	3.456E+1
-6.001E-1	1.644E+1	3.446E+1
-5.920E-1	1.616E+1	3.432E+1
-5.985E-1	1.636E+1	3.426E+1
-5.985E-1	1.623E+1	3.436E+1
-5.985E-1	1.622E+1	3.435E+1
-5.952E-1	1.628E+1	3.463E+1
-5.985E-1	1.629E+1	3.448E+1
-6.017E-1	1.619E+1	3.428E+1
-5.968E-1	1.629E+1	3.428E+1
-5.936E-1	1.624E+1	3.418E+1
-5.985E-1	1.622E+1	3.422E+1
-6.001E-1	1.625E+1	3.456E+1
-5.985E-1	1.630E+1	3.436E+1
-5.968E-1	1.627E+1	3.434E+1
-6.001E-1	1.621E+1	3.454E+1
-6.017E-1	1.632E+1	3.454E+1
-6.001E-1	1.629E+1	3.440E+1
-5.952E-1	1.625E+1	3.467E+1
-6.017E-1	1.637E+1	3.429E+1
-5.985E-1	1.627E+1	3.454E+1
-5.985E-1	1.627E+1	3.450E+1
-5.952E-1	1.640E+1	3.454E+1
-6.001E-1	1.611E+1	3.453E+1
-6.033E-1	1.619E+1	3.435E+1
-5.968E-1	1.635E+1	3.432E+1
-5.985E-1	1.654E+1	3.446E+1
-6.017E-1	1.638E+1	3.465E+1
-6.050E-1	1.622E+1	3.427E+1
-5.985E-1	1.636E+1	3.446E+1
-5.952E-1	1.621E+1	3.439E+1
-6.017E-1	1.618E+1	3.448E+1
-6.033E-1	1.606E+1	3.422E+1
-5.968E-1	1.634E+1	3.442E+1
-5.936E-1	1.643E+1	3.444E+1
-6.001E-1	1.626E+1	3.456E+1
-6.017E-1	1.644E+1	3.447E+1
-5.985E-1	1.618E+1	3.454E+1
-5.968E-1	1.624E+1	3.440E+1
-6.017E-1	1.627E+1	3.434E+1
-6.017E-1	1.626E+1	3.445E+1
-5.968E-1	1.616E+1	3.439E+1
-5.920E-1	1.622E+1	3.443E+1
-5.985E-1	1.627E+1	3.432E+1
-6.017E-1	1.638E+1	3.433E+1
-5.968E-1	1.632E+1	3.435E+1
-5.952E-1	1.632E+1	3.432E+1
-6.001E-1	1.630E+1	3.424E+1
-6.017E-1	1.633E+1	3.433E+1
-5.985E-1	1.627E+1	3.445E+1
-5.952E-1	1.631E+1	3.428E+1
-6.001E-1	1.621E+1	3.445E+1
-6.033E-1	1.632E+1	3.441E+1
-5.968E-1	1.628E+1	3.428E+1
-5.952E-1	1.622E+1	3.433E+1
-6.001E-1	1.628E+1	3.442E+1
-6.066E-1	1.633E+1	3.444E+1
-6.001E-1	1.630E+1	3.457E+1
-5.952E-1	1.640E+1	3.447E+1
-6.001E-1	1.628E+1	3.448E+1
-6.033E-1	1.641E+1	3.427E+1
-5.985E-1	1.640E+1	3.460E+1
-5.952E-1	1.655E+1	3.442E+1
-6.001E-1	1.627E+1	3.425E+1
-6.017E-1	1.634E+1	3.444E+1
-5.985E-1	1.643E+1	3.423E+1
-5.952E-1	1.633E+1	3.444E+1
-5.985E-1	1.622E+1	3.447E+1
-6.001E-1	1.631E+1	3.444E+1
-5.968E-1	1.620E+1	3.424E+1
-5.968E-1	1.630E+1	3.436E+1
-6.001E-1	1.620E+1	3.469E+1
-6.001E-1	1.642E+1	3.445E+1
-5.968E-1	1.625E+1	3.432E+1
-5.936E-1	1.615E+1	3.456E+1
-6.001E-1	1.619E+1	3.425E+1
-5.985E-1	1.619E+1	3.444E+1
-5.968E-1	1.615E+1	3.432E+1
-5.952E-1	1.631E+1	3.448E+1
-5.968E-1	1.625E+1	3.428E+1
-6.001E-1	1.627E+1	3.423E+1
-5.968E-1	1.639E+1	3.448E+1
-5.952E-1	1.621E+1	3.447E+1
-6.001E-1	1.627E+1	3.421E+1
-6.017E-1	1.629E+1	3.439E+1
-5.968E-1	1.617E+1	3.419E+1
-5.936E-1	1.639E+1	3.446E+1
-6.001E-1	1.645E+1	3.427E+1
-6.017E-1	1.610E+1	3.447E+1
-5.968E-1	1.643E+1	3.441E+1
-5.952E-1	1.620E+1	3.427E+1
-5.985E-1	1.627E+1	3.425E+1
-6.001E-1	1.624E+1	3.421E+1
-5.952E-1	1.631E+1	3.438E+1
-5.936E-1	1.631E+1	3.437E+1
-5.985E-1	1.627E+1	3.466E+1
-6.001E-1	1.637E+1	3.436E+1
-5.968E-1	1.629E+1	3.418E+1
-5.952E-1	1.636E+1	3.431E+1
-6.017E-1	1.626E+1	3.435E+1
-6.017E-1	1.636E+1	3.447E+1
-5.968E-1	1.621E+1	3.431E+1
-5.968E-1	1.634E+1	3.433E+1
-6.001E-1	1.611E+1	3.447E+1
-6.033E-1	1.629E+1	3.439E+1
-5.968E-1	1.628E+1	3.443E+1
-5.936E-1	1.642E+1	3.448E+1
-5.968E-1	1.620E+1	3.440E+1
-6.001E-1	1.619E+1	3.438E+1
-5.985E-1	1.636E+1	3.423E+1
-5.952E-1	1.622E+1	3.450E+1
-5.968E-1	1.627E+1	3.424E+1
-6.001E-1	1.625E+1	3.432E+1
-5.985E-1	1.641E+1	3.423E+1
-5.936E-1	1.627E+1	3.440E+1
-6.001E-1	1.615E+1	3.434E+1
-6.050E-1	1.629E+1	3.455E+1
-6.001E-1	1.633E+1	3.445E+1
-5.968E-1	1.643E+1	3.445E+1
-5.968E-1	1.632E+1	3.438E+1
-6.033E-1	1.620E+1	3.440E+1
-5.985E-1	1.608E+1	3.440E+1
-5.952E-1	1.616E+1	3.453E+1
-5.985E-1	1.617E+1	3.436E+1
-6.001E-1	1.627E+1	3.431E+1
-6.001E-1	1.631E+1	3.461E+1
-5.985E-1	1.629E+1	3.446E+1
-5.985E-1	1.614E+1	3.433E+1
-6.001E-1	1.625E+1	3.435E+1
-5.952E-1	1.639E+1	3.465E+1
-5.952E-1	1.623E+1	3.446E+1
-6.001E-1	1.634E+1	3.460E+1
-6.017E-1	1.626E+1	3.446E+1
-6.001E-1	1.639E+1	3.448E+1
-5.985E-1	1.636E+1	3.433E+1
-6.017E-1	1.641E+1	3.454E+1
-6.001E-1	1.618E+1	3.434E+1
-5.968E-1	1.635E+1	3.426E+1
-5.952E-1	1.623E+1	3.453E+1
-5.952E-1	1.643E+1	3.448E+1
-6.017E-1	1.612E+1	3.441E+1
-5.968E-1	1.617E+1	3.469E+1
-5.985E-1	1.623E+1	3.436E+1
-5.968E-1	1.621E+1	3.444E+1
-6.017E-1	1.629E+1	3.443E+1
-5.952E-1	1.627E+1	3.448E+1
-5.952E-1	1.631E+1	3.471E+1
-5.968E-1	1.630E+1	3.434E+1
-6.017E-1	1.613E+1	3.462E+1
-5.985E-1	1.623E+1	3.437E+1
-5.985E-1	1.635E+1	3.438E+1
-6.017E-1	1.627E+1	3.450E+1
-6.017E-1	1.623E+1	3.433E+1
-5.952E-1	1.632E+1	3.427E+1
-5.952E-1	1.625E+1	3.436E+1
-5.985E-1	1.633E+1	3.440E+1
-6.001E-1	1.621E+1	3.441E+1
-5.985E-1	1.638E+1	3.444E+1
-5.952E-1	1.628E+1	3.438E+1
-5.968E-1	1.641E+1	3.425E+1
-5.985E-1	1.640E+1	3.458E+1
-5.936E-1	1.614E+1	3.444E+1
-5.936E-1	1.622E+1	3.436E+1
-6.001E-1	1.632E+1	3.438E+1
-6.033E-1	1.628E+1	3.446E+1
-6.001E-1	1.608E+1	3.442E+1
-5.968E-1	1.626E+1	3.451E+1
-5.985E-1	1.624E+1	3.442E+1
-6.001E-1	1.625E+1	3.442E+1
-6.017E-1	1.627E+1	3.443E+1
-5.952E-1	1.630E+1	3.443E+1
-5.985E-1	1.629E+1	3.445E+1
-6.017E-1	1.621E+1	3.460E+1
-5.952E-1	1.633E+1	3.439E+1
-5.920E-1	1.628E+1	3.465E+1
-6.001E-1	1.623E+1	3.430E+1
-5.985E-1	1.640E+1	3.424E+1
-5.968E-1	1.633E+1	3.438E+1
-5.936E-1	1.620E+1	3.416E+1
-5.968E-1	1.627E+1	3.437E+1
-6.033E-1	1.613E+1	3.447E+1
-6.001E-1	1.626E+1	3.429E+1
-5.920E-1	1.629E+1	3.442E+1
-5.985E-1	1.644E+1	3.441E+1
-6.017E-1	1.628E+1	3.449E+1
-6.001E-1	1.620E+1	3.453E+1
-5.920E-1	1.631E+1	3.451E+1
-6.001E-1	1.622E+1	3.449E+1
-6.001E-1	1.638E+1	3.441E+1
-5.985E-1	1.619E+1	3.437E+1
-5.936E-1	1.636E+1	3.427E+1
-6.001E-1	1.626E+1	3.425E+1
-6.017E-1	1.627E+1	3.424E+1
-5.968E-1	1.623E+1	3.422E+1
-5.936E-1	1.629E+1	3.431E+1
-5.985E-1	1.622E+1	3.432E+1
-6.033E-1	1.623E+1	3.435E+1
-5.985E-1	1.636E+1	3.430E+1
-5.936E-1	1.629E+1	3.437E+1
-6.001E-1	1.624E+1	3.440E+1
-6.017E-1	1.626E+1	3.433E+1
-5.985E-1	1.621E+1	3.461E+1
-5.952E-1	1.621E+1	3.444E+1
-6.001E-1	1.637E+1	3.447E+1
-6.017E-1	1.624E+1	3.425E+1
-5.985E-1	1.620E+1	3.433E+1
-5.920E-1	1.630E+1	3.427E+1
-5.985E-1	1.630E+1	3.437E+1
-5.985E-1	1.630E+1	3.435E+1
-5.985E-1	1.629E+1	3.452E+1
-5.968E-1	1.633E+1	3.454E+1
-5.968E-1	1.622E+1	3.477E+1
-6.017E-1	1.621E+1	3.445E+1
-5.952E-1	1.618E+1	3.443E+1
-5.952E-1	1.635E+1	3.429E+1
-5.985E-1	1.637E+1	3.452E+1
-6.001E-1	1.638E+1	3.431E+1
-5.985E-1	1.639E+1	3.430E+1
-5.952E-1	1.624E+1	3.437E+1
-5.985E-1	1.630E+1	3.417E+1
-6.001E-1	1.643E+1	3.458E+1
-5.968E-1	1.634E+1	3.445E+1
-5.968E-1	1.629E+1	3.442E+1
-5.985E-1	1.642E+1	3.416E+1
-6.001E-1	1.625E+1	3.450E+1
-5.985E-1	1.615E+1	3.430E+1
-5.904E-1	1.629E+1	3.447E+1
-5.968E-1	1.637E+1	3.430E+1
-6.001E-1	1.628E+1	3.436E+1
-5.985E-1	1.619E+1	3.457E+1
-5.968E-1	1.636E+1	3.447E+1
-5.968E-1	1.625E+1	3.438E+1
-6.001E-1	1.660E+1	3.442E+1
-5.968E-1	1.627E+1	3.439E+1
-5.952E-1	1.610E+1	3.455E+1
-5.985E-1	1.632E+1	3.432E+1
-6.017E-1	1.640E+1	3.444E+1
-5.968E-1	1.638E+1	3.441E+1
-5.936E-1	1.623E+1	3.442E+1
-5.985E-1	1.630E+1	3.456E+1
-6.001E-1	1.616E+1	3.436E+1
-5.985E-1	1.641E+1	3.462E+1
-5.952E-1	1.621E+1	3.433E+1
-5.968E-1	1.631E+1	3.422E+1
-6.001E-1	1.630E+1	3.423E+1
-5.952E-1	1.623E+1	3.439E+1
-5.952E-1	1.629E+1	3.443E+1
-5.985E-1	1.636E+1	3.452E+1
-6.033E-1	1.647E+1	3.444E+1
-6.017E-1	1.637E+1	3.433E+1
-5.952E-1	1.626E+1	3.460E+1
-5.985E-1	1.619E+1	3.445E+1
-5.985E-1	1.626E+1	3.446E+1
-5.952E-1	1.623E+1	3.434E+1
-5.936E-1	1.644E+1	3.452E+1
-5.968E-1	1.627E+1	3.442E+1
-5.985E-1	1.628E+1	3.439E+1
-5.968E-1	1.621E+1	3.451E+1
-5.952E-1	1.647E+1	3.434E+1
-5.952E-1	1.627E+1	3.443E+1
-6.017E-1	1.640E+1	3.442E+1
-5.985E-1	1.640E+1	3.441E+1
-5.968E-1	1.626E+1	3.440E+1
-5.968E-1	1.640E+1	3.454E+1
-6.017E-1	1.620E+1	3.426E+1
-5.952E-1	1.619E+1	3.442E+1
-5.952E-1	1.625E+1	3.436E+1
-5.936E-1	1.623E+1	3.428E+1
-5.985E-1	1.627E+1	3.452E+1
-6.001E-1	1.627E+1	3.453E+1
-5.952E-1	1.639E+1	3.419E+1
-5.985E-1	1.636E+1	3.414E+1
-6.017E-1	1.624E+1	3.450E+1
-5.968E-1	1.627E+1	3.449E+1
-5.968E-1	1.646E+1	3.442E+1
-5.968E-1	1.633E+1	3.423E+1
-6.033E-1	1.626E+1	3.425E+1
-5.985E-1	1.636E+1	3.437E+1
-5.952E-1	1.627E+1	3.441E+1
-5.968E-1	1.619E+1	3.430E+1
-6.017E-1	1.618E+1	3.431E+1
-6.001E-1	1.633E+1	3.438E+1
-5.952E-1	1.624E+1	3.442E+1
-5.985E-1	1.628E+1	3.445E+1
-6.017E-1	1.643E+1	3.451E+1
-5.985E-1	1.630E+1	3.452E+1
-5.936E-1	1.642E+1	3.425E+1
-5.952E-1	1.632E+1	3.432E+1
-6.017E-1	1.624E+1	3.446E+1
-5.968E-1	1.615E+1	3.420E+1
-5.952E-1	1.628E+1	3.450E+1
-5.968E-1	1.635E+1	3.463E+1
-6.001E-1	1.634E+1	3.442E+1
-5.952E-1	1.625E+1	3.418E+1
-5.985E-1	1.625E+1	3.442E+1
-5.968E-1	1.644E+1	3.440E+1
-6.033E-1	1.634E+1	3.434E+1
-5.968E-1	1.620E+1	3.467E+1
-5.952E-1	1.638E+1	3.437E+1
-5.952E-1	1.632E+1	3.439E+1
-5.985E-1	1.612E+1	3.436E+1
-5.968E-1	1.623E+1	3.445E+1
-5.936E-1	1.632E+1	3.455E+1
-5.952E-1	1.634E+1	3.450E+1
-6.017E-1	1.626E+1	3.436E+1
-5.985E-1	1.626E+1	3.428E+1
-5.968E-1	1.614E+1	3.435E+1
-5.952E-1	1.647E+1	3.450E+1
-6.033E-1	1.628E+1	3.443E+1
-5.985E-1	1.630E+1	3.453E+1
-5.952E-1	1.641E+1	3.422E+1
-5.936E-1	1.621E+1	3.434E+1
-6.033E-1	1.628E+1	3.421E+1
-6.001E-1	1.630E+1	3.443E+1
-5.936E-1	1.639E+1	3.436E+1
-5.968E-1	1.647E+1	3.436E+1
-6.001E-1	1.620E+1	3.434E+1
-5.985E-1	1.625E+1	3.436E+1
-5.968E-1	1.638E+1	3.427E+1
-5.968E-1	1.641E+1	3.448E+1
-6.001E-1	1.633E+1	3.452E+1
-5.968E-1	1.616E+1	3.433E+1
-5.936E-1	1.631E+1	3.431E+1
-5.936E-1	1.632E+1	3.446E+1
-6.017E-1	1.622E+1	3.422E+1
-5.985E-1	1.646E+1	3.454E+1
-5.920E-1	1.637E+1	3.432E+1
-5.985E-1	1.622E+1	3.443E+1
-6.001E-1	1.621E+1	3.419E+1
-5.968E-1	1.636E+1	3.437E+1
-5.952E-1	1.641E+1	3.413E+1
-5.952E-1	1.634E+1	3.437E+1
-6.017E-1	1.620E+1	3.462E+1
-5.968E-1	1.646E+1	3.445E+1
-5.936E-1	1.636E+1	3.441E+1
-5.985E-1	1.627E+1	3.428E+1
-6.017E-1	1.625E+1	3.418E+1
-5.968E-1	1.636E+1	3.436E+1
-5.920E-1	1.636E+1	3.433E+1
-5.968E-1	1.625E+1	3.429E+1
-6.001E-1	1.628E+1	3.447E+1
-5.985E-1	1.621E+1	3.447E+1
-5.952E-1	1.625E+1	3.437E+1
-5.968E-1	1.643E+1	3.430E+1
-6.001E-1	1.629E+1	3.443E+1
-5.952E-1	1.629E+1	3.468E+1
-5.952E-1	1.636E+1	3.439E+1
-5.968E-1	1.629E+1	3.440E+1
-6.017E-1	1.630E+1	3.407E+1
-5.952E-1	1.639E+1	3.415E+1
-5.952E-1	1.630E+1	3.441E+1
-5.952E-1	1.631E+1	3.438E+1
-6.001E-1	1.630E+1	3.427E+1
-5.968E-1	1.626E+1	3.444E+1
-5.952E-1	1.635E+1	3.448E+1
-5.936E-1	1.632E+1	3.447E+1
-6.001E-1	1.617E+1	3.452E+1
-6.001E-1	1.616E+1	3.430E+1
-5.936E-1	1.635E+1	3.441E+1
-5.968E-1	1.626E+1	3.444E+1
-6.001E-1	1.633E+1	3.438E+1
-6.017E-1	1.637E+1	3.441E+1
-5.952E-1	1.627E+1	3.447E+1
-5.952E-1	1.633E+1	3.430E+1
-5.985E-1	1.616E+1	3.423E+1
-5.968E-1	1.625E+1	3.429E+1
-5.936E-1	1.628E+1	3.442E+1
-5.952E-1	1.646E+1	3.428E+1
-6.001E-1	1.631E+1	3.425E+1
-5.985E-1	1.611E+1	3.423E+1
-5.936E-1	1.624E+1	3.450E+1
-5.968E-1	1.636E+1	3.441E+1
-6.001E-1	1.626E+1	3.446E+1
-5.968E-1	1.626E+1	3.443E+1
-5.968E-1	1.644E+1	3.432E+1
-5.952E-1	1.637E+1	3.430E+1
-6.001E-1	1.623E+1	3.431E+1
-6.001E-1	1.627E+1	3.456E+1
-5.936E-1	1.621E+1	3.442E+1
-5.968E-1	1.632E+1	3.432E+1
-5.985E-1	1.640E+1	3.439E+1
-5.985E-1	1.643E+1	3.463E+1
-5.952E-1	1.639E+1	3.424E+1
-5.952E-1	1.642E+1	3.425E+1
-5.985E-1	1.631E+1	3.449E+1
-5.985E-1	1.630E+1	3.449E+1
-5.952E-1	1.630E+1	3.430E+1
-5.985E-1	1.627E+1	3.440E+1
-5.985E-1	1.641E+1	3.446E+1
-5.968E-1	1.623E+1	3.432E+1
-5.936E-1	1.629E+1	3.443E+1
-5.985E-1	1.614E+1	3.446E+1
-6.001E-1	1.618E+1	3.443E+1
-5.985E-1	1.637E+1	3.446E+1
-5.952E-1	1.637E+1	3.429E+1
-5.968E-1	1.633E+1	3.442E+1
-6.017E-1	1.638E+1	3.438E+1
-5.968E-1	1.625E+1	3.442E+1
-5.936E-1	1.621E+1	3.454E+1
-5.968E-1	1.619E+1	3.430E+1
-5.985E-1	1.626E+1	3.443E+1
-6.033E-1	1.622E+1	3.447E+1
-5.952E-1	1.628E+1	3.447E+1
-5.968E-1	1.630E+1	3.440E+1
-6.001E-1	1.631E+1	3.432E+1
-5.952E-1	1.639E+1	3.453E+1
-5.952E-1	1.621E+1	3.458E+1
-5.985E-1	1.638E+1	3.452E+1
-5.985E-1	1.627E+1	3.441E+1
-5.985E-1	1.613E+1	3.448E+1
-5.936E-1	1.625E+1	3.441E+1
-5.968E-1	1.640E+1	3.436E+1
-5.985E-1	1.630E+1	3.432E+1
-5.968E-1	1.633E+1	3.421E+1
-5.952E-1	1.625E+1	3.422E+1
-5.968E-1	1.613E+1	3.448E+1
-5.985E-1	1.651E+1	3.449E+1
-5.952E-1	1.629E+1	3.433E+1
-5.936E-1	1.626E+1	3.435E+1
-5.968E-1	1.640E+1	3.439E+1
-5.985E-1	1.641E+1	3.430E+1
-5.985E-1	1.625E+1	3.429E+1
-5.920E-1	1.640E+1	3.452E+1
-5.952E-1	1.625E+1	3.427E+1
-6.001E-1	1.627E+1	3.433E+1
-5.985E-1	1.620E+1	3.423E+1
-5.936E-1	1.635E+1	3.406E+1
-5.952E-1	1.634E+1	3.428E+1
-6.017E-1	1.626E+1	3.437E+1
-5.985E-1	1.626E+1	3.435E+1
-5.920E-1	1.629E+1	3.453E+1
-5.936E-1	1.626E+1	3.437E+1
-6.001E-1	1.626E+1	3.446E+1
-5.952E-1	1.638E+1	3.459E+1
-5.920E-1	1.635E+1	3.448E+1
-5.952E-1	1.630E+1	3.440E+1
-6.017E-1	1.630E+1	3.418E+1
-5.985E-1	1.632E+1	3.441E+1
-5.920E-1	1.627E+1	3.439E+1
-5.968E-1	1.640E+1	3.428E+1
-6.033E-1	1.634E+1	3.435E+1
-5.968E-1	1.631E+1	3.444E+1
-5.920E-1	1.629E+1	3.433E+1
-5.920E-1	1.629E+1	3.454E+1
-6.017E-1	1.627E+1	3.429E+1
-5.985E-1	1.622E+1	3.448E+1
-5.952E-1	1.632E+1	3.431E+1
-5.936E-1	1.616E+1	3.450E+1
-5.985E-1	1.634E+1	3.438E+1
-5.985E-1	1.631E+1	3.437E+1
-5.936E-1	1.636E+1	3.459E+1
-6.001E-1	1.623E+1	3.441E+1
-5.985E-1	1.611E+1	3.444E+1
-5.952E-1	1.617E+1	3.427E+1
-5.968E-1	1.632E+1	3.398E+1
-5.968E-1	1.641E+1	3.433E+1
-6.001E-1	1.622E+1	3.446E+1
-5.968E-1	1.631E+1	3.435E+1
-5.920E-1	1.630E+1	3.429E+1
-5.952E-1	1.631E+1	3.458E+1
-5.985E-1	1.616E+1	3.425E+1
-5.985E-1	1.632E+1	3.443E+1
-5.952E-1	1.610E+1	3.451E+1
-5.985E-1	1.635E+1	3.407E+1
-6.033E-1	1.634E+1	3.432E+1
-5.952E-1	1.623E+1	3.435E+1
-5.968E-1	1.610E+1	3.431E+1
-5.968E-1	1.644E+1	3.439E+1
-5.985E-1	1.624E+1	3.429E+1
-5.985E-1	1.627E+1	3.438E+1
-5.952E-1	1.609E+1	3.430E+1
-5.952E-1	1.623E+1	3.449E+1
-6.033E-1	1.628E+1	3.434E+1
-5.968E-1	1.629E+1	3.443E+1
-5.936E-1	1.627E+1	3.410E+1
-5.936E-1	1.629E+1	3.444E+1
-6.001E-1	1.630E+1	3.466E+1
-5.952E-1	1.644E+1	3.449E+1
-5.952E-1	1.620E+1	3.438E+1
-5.952E-1	1.645E+1	3.459E+1
-6.001E-1	1.640E+1	3.426E+1
-5.968E-1	1.625E+1	3.466E+1
-5.936E-1	1.626E+1	3.459E+1
-5.985E-1	1.647E+1	3.437E+1
-6.001E-1	1.628E+1	3.425E+1
-5.968E-1	1.639E+1	3.445E+1
-5.968E-1	1.623E+1	3.430E+1
-5.936E-1	1.632E+1	3.447E+1
-6.017E-1	1.634E+1	3.431E+1
-6.001E-1	1.615E+1	3.412E+1
-5.936E-1	1.613E+1	3.434E+1
-5.920E-1	1.637E+1	3.440E+1
-6.001E-1	1.619E+1	3.429E+1
-5.985E-1	1.628E+1	3.449E+1
-5.920E-1	1.640E+1	3.433E+1
-5.968E-1	1.627E+1	3.439E+1
-6.001E-1	1.620E+1	3.457E+1
-6.001E-1	1.638E+1	3.431E+1
-5.936E-1	1.626E+1	3.442E+1
-5.920E-1	1.627E+1	3.445E+1
-5.985E-1	1.613E+1	3.428E+1
-5.985E-1	1.636E+1	3.437E+1
-5.920E-1	1.622E+1	3.441E+1
-5.936E-1	1.622E+1	3.457E+1
-6.001E-1	1.629E+1	3.455E+1
-5.952E-1	1.634E+1	3.443E+1
-5.936E-1	1.625E+1	3.445E+1
-5.936E-1	1.615E+1	3.444E+1
-6.001E-1	1.626E+1	3.437E+1
-5.952E-1	1.623E+1	3.433E+1
-5.920E-1	1.622E+1	3.433E+1
-5.920E-1	1.641E+1	3.455E+1
-6.001E-1	1.627E+1	3.429E+1
-5.968E-1	1.629E+1	3.458E+1
-5.952E-1	1.637E+1	3.421E+1
-5.936E-1	1.635E+1	3.432E+1
-6.001E-1	1.627E+1	3.451E+1
-5.968E-1	1.630E+1	3.447E+1
-5.936E-1	1.637E+1	3.446E+1
-5.920E-1	1.637E+1	3.456E+1
-5.968E-1	1.626E+1	3.462E+1
-5.952E-1	1.623E+1	3.440E+1
-5.936E-1	1.619E+1	3.419E+1
-5.952E-1	1.627E+1	3.425E+1
-6.017E-1	1.626E+1	3.445E+1
-5.985E-1	1.633E+1	3.429E+1
-5.952E-1	1.631E+1	3.449E+1
-5.968E-1	1.635E+1	3.436E+1
-6.001E-1	1.623E+1	3.439E+1
-5.985E-1	1.624E+1	3.423E+1
-5.952E-1	1.629E+1	3.430E+1
-5.968E-1	1.611E+1	3.433E+1
-5.985E-1	1.643E+1	3.452E+1
-5.985E-1	1.625E+1	3.442E+1
-5.920E-1	1.638E+1	3.444E+1
-5.968E-1	1.622E+1	3.451E+1
-5.985E-1	1.626E+1	3.402E+1
-5.968E-1	1.637E+1	3.433E+1
-5.952E-1	1.624E+1	3.446E+1
-5.968E-1	1.625E+1	3.434E+1
-5.985E-1	1.621E+1	3.461E+1
[truncated: 93,978 more rows]
