# Supplementary material for: Improved ANAP incorporation and VCF analysis reveal details of P2X7 current facilitation and a limited conformational interplay between ATP binding and the intracellular ballast domain
Source: eLife. 2023 Jan 4;12:e82479. doi: 10.7554/eLife.82479 (PMC9859053; doi:10.7554/eLife.82479)
Supplement: Figure 5—figure supplement 3—source data 2. [file elife-82479-fig5-figsupp3-data2.zip › Figure-5_figure-supplement-3_source-data-2/DeltaCaM-A564/l14/04.csv]

-3.714E-1	8.120E+0	2.009E+1
-3.698E-1	8.207E+0	2.002E+1
-3.665E-1	8.068E+0	1.998E+1
-3.682E-1	8.052E+0	1.983E+1
-3.698E-1	8.120E+0	1.995E+1
-3.682E-1	8.194E+0	2.002E+1
-3.682E-1	8.191E+0	1.998E+1
-3.682E-1	8.262E+0	1.981E+1
-3.714E-1	8.220E+0	1.996E+1
-3.649E-1	8.081E+0	1.998E+1
-3.665E-1	8.194E+0	2.000E+1
-3.714E-1	8.240E+0	2.002E+1
-3.730E-1	8.142E+0	2.001E+1
-3.698E-1	8.249E+0	2.000E+1
-3.617E-1	8.159E+0	1.988E+1
-3.698E-1	8.094E+0	2.011E+1
-3.714E-1	8.133E+0	1.990E+1
-3.665E-1	8.136E+0	2.000E+1
-3.649E-1	8.155E+0	2.016E+1
-3.714E-1	8.139E+0	2.000E+1
-3.698E-1	8.230E+0	1.996E+1
-3.665E-1	8.100E+0	1.984E+1
-3.649E-1	8.262E+0	1.984E+1
-3.698E-1	8.110E+0	2.005E+1
-3.682E-1	8.210E+0	1.994E+1
-3.665E-1	8.162E+0	2.004E+1
-3.649E-1	8.314E+0	1.997E+1
-3.698E-1	8.110E+0	2.000E+1
-3.682E-1	8.149E+0	1.986E+1
-3.698E-1	8.233E+0	1.990E+1
-3.665E-1	8.152E+0	2.011E+1
-3.682E-1	8.097E+0	1.995E+1
-3.714E-1	8.103E+0	1.991E+1
-3.665E-1	8.240E+0	1.996E+1
-3.665E-1	8.259E+0	2.003E+1
-3.714E-1	8.259E+0	2.000E+1
-3.714E-1	8.120E+0	2.013E+1
-3.714E-1	8.142E+0	1.999E+1
-3.649E-1	8.194E+0	1.995E+1
-3.682E-1	8.198E+0	2.005E+1
-3.714E-1	8.139E+0	2.005E+1
-3.682E-1	8.188E+0	2.004E+1
-3.665E-1	8.188E+0	2.003E+1
-3.714E-1	8.152E+0	1.996E+1
-3.714E-1	8.120E+0	1.998E+1
-3.698E-1	8.146E+0	2.014E+1
-3.665E-1	8.175E+0	2.009E+1
-3.665E-1	8.194E+0	2.000E+1
-3.698E-1	8.103E+0	1.983E+1
-3.665E-1	8.142E+0	2.007E+1
-3.665E-1	8.110E+0	1.999E+1
-3.698E-1	8.152E+0	1.996E+1
-3.714E-1	8.272E+0	1.995E+1
-3.714E-1	8.168E+0	1.992E+1
-3.665E-1	8.142E+0	2.002E+1
-3.682E-1	8.087E+0	2.019E+1
-3.714E-1	8.087E+0	2.001E+1
-3.682E-1	8.207E+0	1.995E+1
-3.649E-1	8.071E+0	1.986E+1
-3.682E-1	8.220E+0	2.021E+1
-3.698E-1	8.065E+0	1.997E+1
-3.649E-1	8.162E+0	1.996E+1
-3.633E-1	8.055E+0	2.009E+1
-3.698E-1	8.149E+0	1.998E+1
-3.714E-1	8.103E+0	2.004E+1
-3.682E-1	8.136E+0	1.981E+1
-3.633E-1	8.052E+0	1.995E+1
-3.665E-1	8.090E+0	2.005E+1
-3.714E-1	8.071E+0	1.993E+1
-3.665E-1	8.185E+0	2.011E+1
-3.665E-1	8.094E+0	1.998E+1
-3.698E-1	8.162E+0	2.006E+1
-3.730E-1	8.042E+0	1.993E+1
-3.682E-1	8.146E+0	1.998E+1
-3.665E-1	8.103E+0	1.994E+1
-3.698E-1	8.256E+0	1.978E+1
-3.730E-1	8.217E+0	2.017E+1
-3.665E-1	8.162E+0	2.008E+1
-3.665E-1	8.149E+0	2.006E+1
-3.665E-1	8.149E+0	2.004E+1
-3.698E-1	8.198E+0	1.981E+1
-3.698E-1	8.301E+0	2.007E+1
-3.617E-1	8.142E+0	1.988E+1
-3.682E-1	8.285E+0	1.996E+1
-3.698E-1	8.155E+0	2.013E+1
-3.665E-1	8.129E+0	2.001E+1
-3.682E-1	8.058E+0	1.999E+1
-3.714E-1	8.181E+0	1.998E+1
-3.730E-1	8.126E+0	1.993E+1
-3.682E-1	8.207E+0	1.993E+1
-3.665E-1	8.214E+0	1.998E+1
-3.698E-1	8.103E+0	1.989E+1
-3.746E-1	8.126E+0	2.006E+1
-3.714E-1	8.103E+0	1.995E+1
-3.682E-1	8.159E+0	2.003E+1
-3.698E-1	8.178E+0	1.988E+1
-3.730E-1	8.162E+0	2.000E+1
-3.682E-1	8.259E+0	1.986E+1
-3.633E-1	8.103E+0	1.997E+1
-3.682E-1	8.116E+0	1.995E+1
-3.714E-1	8.129E+0	1.993E+1
-3.665E-1	8.262E+0	1.993E+1
-3.665E-1	8.149E+0	1.994E+1
-3.665E-1	8.246E+0	1.990E+1
-3.698E-1	8.308E+0	2.012E+1
-3.665E-1	8.155E+0	2.015E+1
-3.665E-1	8.185E+0	2.011E+1
-3.698E-1	8.172E+0	1.982E+1
-3.698E-1	8.077E+0	1.990E+1
-3.665E-1	8.152E+0	2.010E+1
-3.633E-1	8.123E+0	2.020E+1
-3.698E-1	8.107E+0	1.999E+1
-3.730E-1	8.113E+0	1.999E+1
-3.698E-1	8.159E+0	1.994E+1
-3.665E-1	8.188E+0	1.991E+1
-3.682E-1	8.266E+0	1.981E+1
-3.698E-1	8.155E+0	2.010E+1
-3.682E-1	8.214E+0	1.996E+1
-3.649E-1	8.136E+0	2.006E+1
-3.682E-1	8.136E+0	2.012E+1
-3.714E-1	8.129E+0	2.001E+1
-3.682E-1	7.983E+0	1.988E+1
-3.649E-1	8.074E+0	2.008E+1
-3.698E-1	8.126E+0	1.998E+1
-3.730E-1	8.084E+0	1.986E+1
-3.665E-1	8.081E+0	1.998E+1
-3.649E-1	8.094E+0	2.002E+1
-3.698E-1	8.058E+0	1.994E+1
-3.714E-1	8.262E+0	2.014E+1
-3.698E-1	8.084E+0	1.990E+1
-3.665E-1	8.116E+0	1.999E+1
-3.698E-1	8.214E+0	2.001E+1
-3.714E-1	8.136E+0	1.997E+1
-3.682E-1	8.201E+0	1.999E+1
-3.665E-1	8.191E+0	1.995E+1
-3.698E-1	8.097E+0	1.987E+1
-3.698E-1	8.259E+0	2.005E+1
-3.665E-1	8.165E+0	1.990E+1
-3.649E-1	8.269E+0	2.003E+1
-3.665E-1	8.249E+0	2.009E+1
-3.682E-1	8.152E+0	2.010E+1
-3.698E-1	8.123E+0	2.002E+1
-3.633E-1	8.259E+0	2.002E+1
-3.682E-1	8.162E+0	1.990E+1
-3.730E-1	8.155E+0	2.010E+1
-3.682E-1	8.077E+0	2.001E+1
-3.682E-1	8.110E+0	1.991E+1
-3.698E-1	8.129E+0	1.995E+1
-3.730E-1	8.201E+0	2.006E+1
-3.665E-1	8.149E+0	1.993E+1
-3.633E-1	8.142E+0	2.003E+1
-3.698E-1	8.100E+0	2.009E+1
-3.698E-1	8.207E+0	2.003E+1
-3.649E-1	8.185E+0	2.009E+1
-3.649E-1	8.149E+0	1.988E+1
-3.682E-1	8.230E+0	2.008E+1
-3.714E-1	8.139E+0	2.001E+1
-3.665E-1	8.223E+0	2.004E+1
-3.649E-1	8.152E+0	2.009E+1
-3.649E-1	8.194E+0	1.988E+1
-3.698E-1	8.198E+0	2.020E+1
-3.665E-1	8.194E+0	2.006E+1
-3.665E-1	8.178E+0	1.993E+1
-3.698E-1	8.133E+0	2.011E+1
-3.714E-1	8.298E+0	2.000E+1
-3.682E-1	8.116E+0	2.006E+1
-3.617E-1	8.123E+0	2.009E+1
-3.665E-1	8.146E+0	1.992E+1
-3.698E-1	8.288E+0	1.987E+1
-3.682E-1	8.233E+0	1.987E+1
-3.665E-1	8.142E+0	1.995E+1
-3.665E-1	8.275E+0	1.997E+1
-3.714E-1	8.194E+0	1.984E+1
-3.682E-1	8.233E+0	2.013E+1
-3.649E-1	8.178E+0	2.010E+1
-3.698E-1	8.071E+0	1.997E+1
-3.714E-1	8.185E+0	1.990E+1
-3.665E-1	8.269E+0	1.990E+1
-3.649E-1	8.204E+0	2.000E+1
-3.682E-1	8.262E+0	2.007E+1
-3.714E-1	8.129E+0	1.993E+1
-3.649E-1	8.185E+0	2.005E+1
-3.649E-1	8.178E+0	1.995E+1
-3.665E-1	8.227E+0	2.000E+1
-3.698E-1	8.201E+0	2.017E+1
-3.698E-1	8.103E+0	2.013E+1
-3.649E-1	8.181E+0	1.988E+1
-3.649E-1	8.259E+0	1.995E+1
-3.682E-1	8.113E+0	2.001E+1
-3.665E-1	8.178E+0	2.006E+1
-3.665E-1	8.087E+0	1.999E+1
-3.665E-1	8.210E+0	1.992E+1
-3.698E-1	8.120E+0	2.016E+1
-3.682E-1	8.068E+0	1.997E+1
-3.649E-1	8.159E+0	2.004E+1
-3.665E-1	8.175E+0	1.989E+1
-3.698E-1	8.159E+0	1.984E+1
-3.665E-1	8.223E+0	1.992E+1
-3.682E-1	8.097E+0	2.008E+1
-3.682E-1	8.185E+0	2.010E+1
-3.730E-1	8.139E+0	2.007E+1
-3.682E-1	8.133E+0	2.000E+1
-3.649E-1	8.201E+0	2.005E+1
-3.682E-1	8.249E+0	2.003E+1
-3.698E-1	8.240E+0	2.000E+1
-3.698E-1	8.133E+0	2.018E+1
-3.665E-1	8.084E+0	1.996E+1
-3.682E-1	8.094E+0	2.014E+1
-3.714E-1	8.201E+0	2.003E+1
-3.682E-1	8.074E+0	2.011E+1
-3.665E-1	8.133E+0	1.977E+1
-3.698E-1	8.123E+0	2.002E+1
-3.714E-1	8.204E+0	1.993E+1
-3.682E-1	8.149E+0	2.009E+1
-3.633E-1	8.227E+0	1.989E+1
-3.698E-1	8.019E+0	1.995E+1
-3.698E-1	8.113E+0	2.003E+1
-3.682E-1	8.103E+0	2.002E+1
-3.617E-1	8.308E+0	1.988E+1
-3.682E-1	8.149E+0	2.011E+1
-3.682E-1	7.961E+0	1.989E+1
-3.698E-1	8.139E+0	1.996E+1
-3.649E-1	8.039E+0	2.001E+1
-3.698E-1	8.084E+0	2.002E+1
-3.714E-1	8.172E+0	1.997E+1
-3.665E-1	8.139E+0	1.997E+1
-3.649E-1	8.210E+0	1.995E+1
-3.698E-1	8.162E+0	1.985E+1
-3.698E-1	8.178E+0	2.027E+1
-3.698E-1	8.100E+0	2.016E+1
-3.649E-1	8.272E+0	2.002E+1
-3.649E-1	8.123E+0	1.994E+1
-3.682E-1	8.223E+0	2.002E+1
-3.682E-1	8.162E+0	1.983E+1
-3.649E-1	8.162E+0	2.006E+1
-3.682E-1	8.210E+0	2.006E+1
-3.714E-1	8.003E+0	1.989E+1
-3.665E-1	8.110E+0	2.011E+1
-3.633E-1	8.090E+0	2.009E+1
-3.665E-1	8.246E+0	1.991E+1
-3.714E-1	8.103E+0	1.998E+1
-3.665E-1	8.172E+0	2.001E+1
-3.649E-1	8.214E+0	1.992E+1
-3.698E-1	8.168E+0	1.998E+1
-3.698E-1	8.126E+0	2.001E+1
-3.682E-1	8.019E+0	2.001E+1
-3.649E-1	8.136E+0	1.994E+1
-3.682E-1	8.039E+0	1.992E+1
-3.698E-1	8.146E+0	2.013E+1
-3.682E-1	8.123E+0	2.018E+1
-3.649E-1	8.087E+0	1.994E+1
-3.714E-1	8.178E+0	2.001E+1
-3.682E-1	8.149E+0	1.996E+1
-3.682E-1	8.249E+0	2.000E+1
-3.649E-1	8.233E+0	1.989E+1
-3.682E-1	8.107E+0	1.999E+1
-3.682E-1	8.081E+0	1.987E+1
-3.665E-1	8.142E+0	1.992E+1
-3.665E-1	8.266E+0	2.011E+1
-3.682E-1	8.188E+0	1.996E+1
-3.730E-1	8.175E+0	1.997E+1
-3.665E-1	8.165E+0	1.990E+1
-3.665E-1	8.136E+0	1.996E+1
-3.665E-1	8.094E+0	1.996E+1
-3.698E-1	8.155E+0	1.987E+1
-3.682E-1	8.172E+0	1.986E+1
-3.649E-1	8.136E+0	2.004E+1
-3.665E-1	8.090E+0	1.994E+1
-3.730E-1	8.159E+0	2.001E+1
-3.665E-1	8.178E+0	2.011E+1
-3.649E-1	8.103E+0	2.013E+1
-3.682E-1	8.204E+0	2.005E+1
-3.698E-1	8.175E+0	2.023E+1
-3.633E-1	8.100E+0	1.996E+1
-3.649E-1	8.146E+0	1.988E+1
-3.665E-1	8.146E+0	2.005E+1
-3.698E-1	8.220E+0	1.987E+1
-3.649E-1	8.097E+0	1.983E+1
-3.649E-1	8.162E+0	2.003E+1
-3.665E-1	8.136E+0	1.986E+1
-3.730E-1	8.039E+0	2.001E+1
-3.665E-1	8.077E+0	1.996E+1
-3.649E-1	8.236E+0	1.985E+1
-3.665E-1	8.331E+0	1.993E+1
-3.730E-1	8.058E+0	2.000E+1
-3.649E-1	8.259E+0	2.000E+1
-3.649E-1	8.100E+0	1.991E+1
-3.649E-1	8.223E+0	1.988E+1
-3.730E-1	8.009E+0	1.994E+1
-3.665E-1	8.243E+0	2.014E+1
-3.665E-1	8.155E+0	1.994E+1
-3.649E-1	8.139E+0	2.005E+1
-3.698E-1	8.133E+0	2.001E+1
-3.665E-1	8.120E+0	2.018E+1
-3.649E-1	8.162E+0	2.007E+1
-3.665E-1	8.146E+0	2.018E+1
-3.698E-1	8.155E+0	2.010E+1
-3.682E-1	8.220E+0	1.981E+1
-3.665E-1	8.162E+0	2.000E+1
-3.698E-1	8.279E+0	2.009E+1
-3.682E-1	8.198E+0	2.002E+1
-3.649E-1	8.256E+0	2.005E+1
-3.649E-1	8.126E+0	1.999E+1
-3.682E-1	8.191E+0	2.006E+1
-3.714E-1	8.162E+0	1.996E+1
-3.665E-1	8.065E+0	1.995E+1
-3.665E-1	8.139E+0	2.004E+1
-3.698E-1	8.165E+0	2.001E+1
-3.682E-1	8.107E+0	1.998E+1
-3.665E-1	8.100E+0	1.989E+1
-3.665E-1	8.065E+0	1.998E+1
-3.665E-1	8.133E+0	2.006E+1
-3.730E-1	8.152E+0	2.006E+1
-3.665E-1	8.223E+0	2.005E+1
-3.665E-1	8.181E+0	1.981E+1
-3.682E-1	8.142E+0	1.997E+1
-3.714E-1	8.236E+0	1.989E+1
-3.682E-1	8.146E+0	1.993E+1
-3.649E-1	8.162E+0	1.998E+1
-3.665E-1	8.223E+0	1.996E+1
-3.714E-1	8.110E+0	1.991E+1
-3.665E-1	8.126E+0	2.005E+1
-3.649E-1	8.155E+0	2.007E+1
-3.665E-1	8.133E+0	1.989E+1
-3.714E-1	8.097E+0	1.992E+1
-3.682E-1	8.120E+0	1.974E+1
-3.633E-1	8.162E+0	2.001E+1
-3.649E-1	8.175E+0	1.990E+1
-3.698E-1	8.146E+0	2.006E+1
-3.665E-1	8.178E+0	2.009E+1
-3.649E-1	8.210E+0	1.986E+1
-3.682E-1	8.139E+0	1.988E+1
-3.698E-1	8.159E+0	1.991E+1
-3.649E-1	8.139E+0	2.002E+1
-3.649E-1	8.133E+0	2.004E+1
-3.698E-1	8.198E+0	1.990E+1
-3.714E-1	8.110E+0	2.011E+1
-3.665E-1	8.204E+0	2.017E+1
-3.633E-1	8.204E+0	1.992E+1
-3.649E-1	8.194E+0	2.004E+1
-3.682E-1	8.217E+0	2.004E+1
-3.682E-1	8.110E+0	2.006E+1
-3.649E-1	8.142E+0	1.999E+1
-3.682E-1	8.227E+0	2.006E+1
-3.714E-1	8.107E+0	1.999E+1
-3.665E-1	8.204E+0	2.010E+1
-3.649E-1	8.165E+0	1.999E+1
-3.649E-1	8.129E+0	2.010E+1
-3.682E-1	8.120E+0	1.984E+1
-3.665E-1	8.207E+0	1.978E+1
-3.649E-1	8.113E+0	1.996E+1
-3.682E-1	8.155E+0	1.996E+1
-3.698E-1	8.123E+0	2.005E+1
-3.665E-1	8.220E+0	1.991E+1
-3.633E-1	8.107E+0	1.996E+1
-3.665E-1	8.146E+0	1.996E+1
-3.698E-1	8.146E+0	1.989E+1
-3.665E-1	8.081E+0	1.998E+1
-3.665E-1	8.077E+0	1.984E+1
-3.665E-1	8.123E+0	2.002E+1
-3.730E-1	8.201E+0	1.990E+1
-3.682E-1	8.207E+0	1.990E+1
-3.649E-1	8.175E+0	1.997E+1
-3.698E-1	8.227E+0	2.003E+1
-3.714E-1	8.084E+0	1.989E+1
-3.665E-1	8.185E+0	2.013E+1
-3.649E-1	8.084E+0	1.990E+1
-3.682E-1	8.259E+0	1.996E+1
-3.746E-1	8.103E+0	2.007E+1
-3.665E-1	8.194E+0	2.006E+1
-3.682E-1	8.081E+0	1.992E+1
-3.665E-1	8.126E+0	2.017E+1
-3.698E-1	8.210E+0	1.998E+1
-3.665E-1	8.058E+0	2.012E+1
-3.665E-1	8.233E+0	1.974E+1
-3.665E-1	8.058E+0	2.000E+1
-3.730E-1	8.103E+0	1.993E+1
-3.633E-1	8.107E+0	1.986E+1
-3.665E-1	8.272E+0	2.004E+1
-3.649E-1	8.052E+0	1.996E+1
-3.714E-1	8.217E+0	1.999E+1
-3.665E-1	8.113E+0	1.996E+1
-3.682E-1	8.146E+0	1.994E+1
-3.665E-1	8.331E+0	2.000E+1
-3.665E-1	8.103E+0	1.990E+1
-3.698E-1	8.191E+0	2.006E+1
-3.649E-1	8.210E+0	1.986E+1
-3.698E-1	8.172E+0	1.986E+1
-3.698E-1	8.178E+0	1.987E+1
-3.665E-1	7.967E+0	2.013E+1
-3.665E-1	8.126E+0	2.004E+1
-3.682E-1	8.120E+0	1.981E+1
-3.665E-1	8.227E+0	1.990E+1
-3.682E-1	8.084E+0	1.998E+1
-3.665E-1	8.246E+0	1.998E+1
-3.698E-1	8.113E+0	1.994E+1
-3.682E-1	8.107E+0	2.003E+1
-3.665E-1	8.097E+0	1.993E+1
-3.665E-1	8.233E+0	2.019E+1
-3.698E-1	8.139E+0	1.990E+1
-3.730E-1	8.139E+0	1.998E+1
-3.665E-1	8.116E+0	1.996E+1
-3.633E-1	8.071E+0	2.006E+1
-3.649E-1	8.126E+0	2.008E+1
-3.682E-1	8.172E+0	2.008E+1
-3.698E-1	8.256E+0	2.004E+1
-3.649E-1	8.194E+0	1.982E+1
-3.665E-1	8.097E+0	2.010E+1
-3.682E-1	8.074E+0	1.990E+1
-3.649E-1	8.113E+0	1.997E+1
-3.633E-1	8.262E+0	2.002E+1
-3.665E-1	8.065E+0	1.994E+1
-3.698E-1	8.282E+0	2.009E+1
-3.698E-1	8.217E+0	2.022E+1
-3.649E-1	8.133E+0	1.984E+1
-3.665E-1	8.149E+0	1.985E+1
-3.698E-1	8.269E+0	1.991E+1
-3.698E-1	8.259E+0	1.998E+1
-3.649E-1	8.204E+0	2.020E+1
-3.698E-1	8.214E+0	1.999E+1
-3.682E-1	8.175E+0	1.987E+1
-3.649E-1	8.223E+0	2.003E+1
-3.649E-1	8.178E+0	2.003E+1
-3.698E-1	8.227E+0	1.986E+1
-3.698E-1	8.272E+0	2.002E+1
-3.665E-1	8.139E+0	1.997E+1
-3.633E-1	8.191E+0	2.000E+1
-3.665E-1	7.993E+0	1.989E+1
-3.714E-1	8.214E+0	2.012E+1
-3.682E-1	8.068E+0	1.998E+1
-3.665E-1	8.201E+0	2.002E+1
-3.682E-1	8.185E+0	2.004E+1
-3.714E-1	8.152E+0	2.012E+1
-3.665E-1	8.175E+0	1.994E+1
-3.633E-1	8.155E+0	1.988E+1
-3.665E-1	8.159E+0	1.994E+1
-3.730E-1	8.139E+0	1.989E+1
-3.649E-1	8.077E+0	2.016E+1
-3.649E-1	8.181E+0	2.008E+1
-3.698E-1	8.210E+0	1.996E+1
-3.714E-1	8.100E+0	2.002E+1
-3.665E-1	8.240E+0	1.998E+1
-3.633E-1	8.314E+0	2.006E+1
-3.682E-1	8.081E+0	2.014E+1
-3.698E-1	8.159E+0	1.994E+1
-3.682E-1	8.217E+0	2.009E+1
-3.649E-1	8.113E+0	2.010E+1
-3.665E-1	8.175E+0	1.987E+1
-3.698E-1	8.194E+0	1.994E+1
-3.682E-1	8.133E+0	1.995E+1
-3.649E-1	8.133E+0	2.002E+1
-3.649E-1	8.142E+0	1.987E+1
-3.698E-1	8.162E+0	2.000E+1
-3.665E-1	8.214E+0	1.988E+1
-3.633E-1	8.146E+0	2.006E+1
-3.665E-1	8.123E+0	1.982E+1
-3.730E-1	8.159E+0	1.989E+1
-3.633E-1	8.214E+0	1.999E+1
-3.617E-1	8.210E+0	2.001E+1
-3.698E-1	8.146E+0	1.980E+1
-3.714E-1	8.100E+0	2.009E+1
-3.682E-1	8.188E+0	2.009E+1
-3.633E-1	8.100E+0	2.002E+1
-3.714E-1	8.201E+0	2.003E+1
-3.714E-1	8.146E+0	2.010E+1
-3.665E-1	8.065E+0	1.993E+1
-3.665E-1	8.217E+0	1.998E+1
-3.682E-1	8.097E+0	1.991E+1
-3.698E-1	8.068E+0	1.996E+1
-3.665E-1	8.123E+0	2.000E+1
-3.649E-1	8.087E+0	2.005E+1
-3.665E-1	8.123E+0	1.992E+1
-3.714E-1	8.198E+0	2.002E+1
-3.665E-1	8.269E+0	2.004E+1
-3.633E-1	8.126E+0	2.005E+1
-3.665E-1	8.052E+0	1.986E+1
-3.682E-1	8.217E+0	1.993E+1
-3.649E-1	8.107E+0	2.006E+1
-3.649E-1	8.087E+0	1.997E+1
-3.649E-1	8.149E+0	2.001E+1
-3.649E-1	8.077E+0	1.989E+1
-3.649E-1	8.146E+0	2.007E+1
-3.665E-1	8.165E+0	1.988E+1
-3.665E-1	8.178E+0	1.996E+1
-3.682E-1	8.077E+0	2.002E+1
-3.649E-1	8.116E+0	2.001E+1
-3.649E-1	8.113E+0	2.002E+1
-3.682E-1	8.126E+0	1.999E+1
-3.682E-1	8.116E+0	2.001E+1
-3.665E-1	8.058E+0	2.005E+1
-3.649E-1	8.162E+0	2.022E+1
-3.649E-1	8.039E+0	1.995E+1
-3.714E-1	8.165E+0	2.001E+1
-3.682E-1	8.136E+0	2.002E+1
-3.649E-1	8.090E+0	1.986E+1
-3.649E-1	8.168E+0	2.014E+1
-3.714E-1	8.116E+0	2.003E+1
-3.682E-1	8.136E+0	1.993E+1
-3.665E-1	8.159E+0	1.998E+1
-3.649E-1	8.214E+0	1.998E+1
-3.714E-1	8.269E+0	1.985E+1
-3.698E-1	8.133E+0	1.998E+1
-3.633E-1	8.168E+0	2.010E+1
-3.682E-1	8.100E+0	2.006E+1
-3.714E-1	8.087E+0	2.001E+1
-3.665E-1	8.240E+0	1.993E+1
-3.665E-1	8.045E+0	1.989E+1
-3.665E-1	8.074E+0	1.998E+1
-3.714E-1	8.165E+0	2.000E+1
-3.665E-1	8.269E+0	1.994E+1
-3.633E-1	8.123E+0	1.993E+1
-3.665E-1	8.159E+0	1.982E+1
-3.698E-1	8.133E+0	1.987E+1
-3.682E-1	8.149E+0	2.008E+1
-3.665E-1	8.175E+0	2.003E+1
-3.665E-1	8.191E+0	1.987E+1
-3.682E-1	8.074E+0	2.008E+1
-3.633E-1	8.133E+0	1.995E+1
-3.649E-1	8.087E+0	2.007E+1
-3.665E-1	8.048E+0	2.013E+1
-3.682E-1	8.129E+0	2.002E+1
-3.682E-1	8.045E+0	1.994E+1
-3.633E-1	8.181E+0	1.988E+1
-3.649E-1	8.061E+0	1.994E+1
-3.698E-1	8.129E+0	1.988E+1
-3.665E-1	8.227E+0	1.989E+1
-3.649E-1	8.223E+0	1.987E+1
-3.665E-1	8.165E+0	1.990E+1
-3.665E-1	8.168E+0	1.992E+1
-3.649E-1	8.185E+0	1.997E+1
-3.649E-1	8.084E+0	2.005E+1
-3.649E-1	8.162E+0	1.990E+1
-3.665E-1	8.201E+0	2.001E+1
-3.649E-1	8.214E+0	1.971E+1
-3.633E-1	8.146E+0	1.989E+1
-3.698E-1	8.110E+0	1.983E+1
-3.649E-1	8.165E+0	2.013E+1
-3.665E-1	8.249E+0	2.003E+1
-3.665E-1	8.146E+0	1.997E+1
-3.649E-1	8.181E+0	1.987E+1
-3.682E-1	8.058E+0	1.997E+1
-3.682E-1	8.214E+0	1.999E+1
-3.617E-1	8.065E+0	1.991E+1
-3.649E-1	8.074E+0	2.010E+1
-3.698E-1	8.142E+0	2.002E+1
-3.649E-1	8.139E+0	1.991E+1
-3.633E-1	8.016E+0	2.004E+1
-3.665E-1	8.045E+0	1.995E+1
-3.714E-1	8.223E+0	1.996E+1
-3.682E-1	8.149E+0	1.997E+1
-3.617E-1	8.185E+0	2.002E+1
-3.682E-1	8.165E+0	1.988E+1
-3.714E-1	8.230E+0	2.006E+1
-3.649E-1	8.074E+0	1.996E+1
-3.649E-1	8.172E+0	1.998E+1
-3.665E-1	8.074E+0	1.998E+1
-3.714E-1	8.116E+0	1.999E+1
-3.665E-1	8.129E+0	1.994E+1
-3.649E-1	8.165E+0	1.993E+1
-3.649E-1	8.230E+0	1.978E+1
-3.698E-1	8.009E+0	2.001E+1
-3.665E-1	8.178E+0	1.997E+1
-3.649E-1	8.194E+0	1.990E+1
-3.682E-1	8.094E+0	1.984E+1
-3.649E-1	8.175E+0	1.996E+1
-3.682E-1	8.210E+0	1.996E+1
-3.665E-1	8.240E+0	1.981E+1
-3.649E-1	8.168E+0	1.983E+1
-3.698E-1	8.081E+0	1.998E+1
-3.665E-1	8.149E+0	1.970E+1
-3.633E-1	8.243E+0	2.006E+1
-3.682E-1	8.217E+0	2.002E+1
-3.714E-1	8.168E+0	2.002E+1
-3.665E-1	8.126E+0	1.996E+1
-3.633E-1	8.194E+0	2.000E+1
-3.682E-1	8.155E+0	2.004E+1
-3.714E-1	8.084E+0	2.000E+1
-3.649E-1	8.214E+0	1.982E+1
-3.633E-1	8.155E+0	1.993E+1
-3.633E-1	8.113E+0	2.000E+1
-3.698E-1	8.198E+0	2.001E+1
-3.665E-1	8.152E+0	1.991E+1
-3.649E-1	8.165E+0	2.002E+1
-3.665E-1	8.152E+0	1.985E+1
-3.698E-1	8.146E+0	1.994E+1
-3.649E-1	8.249E+0	2.001E+1
-3.649E-1	8.185E+0	1.994E+1
-3.665E-1	8.162E+0	2.016E+1
-3.682E-1	8.097E+0	2.004E+1
-3.698E-1	8.220E+0	1.990E+1
-3.617E-1	8.052E+0	1.997E+1
-3.665E-1	8.233E+0	1.996E+1
-3.682E-1	8.058E+0	1.989E+1
-3.665E-1	8.207E+0	1.998E+1
-3.617E-1	8.039E+0	1.990E+1
-3.649E-1	8.243E+0	1.979E+1
-3.698E-1	8.227E+0	1.991E+1
-3.698E-1	8.155E+0	1.998E+1
-3.649E-1	8.100E+0	1.990E+1
-3.665E-1	8.172E+0	1.988E+1
-3.682E-1	8.077E+0	2.009E+1
-3.682E-1	8.230E+0	1.999E+1
-3.649E-1	8.081E+0	1.991E+1
-3.698E-1	8.100E+0	2.000E+1
-3.698E-1	8.110E+0	1.992E+1
-3.649E-1	8.136E+0	2.010E+1
-3.617E-1	8.146E+0	2.009E+1
-3.682E-1	8.240E+0	1.989E+1
-3.714E-1	8.120E+0	2.007E+1
-3.682E-1	8.097E+0	2.005E+1
-3.633E-1	8.061E+0	2.015E+1
-3.682E-1	8.107E+0	1.984E+1
-3.682E-1	8.003E+0	2.002E+1
-3.665E-1	8.039E+0	1.992E+1
-3.633E-1	8.110E+0	1.996E+1
-3.665E-1	8.113E+0	2.008E+1
-3.665E-1	8.191E+0	1.995E+1
-3.665E-1	8.048E+0	2.007E+1
-3.617E-1	8.139E+0	1.983E+1
-3.682E-1	8.126E+0	1.982E+1
-3.714E-1	8.113E+0	1.989E+1
-3.665E-1	8.149E+0	1.988E+1
-3.649E-1	8.103E+0	1.990E+1
-3.649E-1	8.107E+0	2.016E+1
-3.682E-1	8.055E+0	1.977E+1
-3.682E-1	8.103E+0	2.001E+1
-3.649E-1	8.181E+0	2.002E+1
-3.633E-1	8.032E+0	1.987E+1
-3.698E-1	8.185E+0	2.014E+1
-3.682E-1	8.178E+0	2.002E+1
-3.633E-1	8.168E+0	1.988E+1
-3.665E-1	8.259E+0	1.984E+1
-3.698E-1	8.123E+0	2.003E+1
-3.649E-1	8.139E+0	2.007E+1
-3.649E-1	8.172E+0	1.983E+1
-3.665E-1	8.035E+0	1.988E+1
-3.698E-1	8.272E+0	2.004E+1
-3.665E-1	8.090E+0	2.000E+1
-3.649E-1	8.120E+0	2.015E+1
-3.649E-1	8.217E+0	2.013E+1
-3.714E-1	8.236E+0	1.998E+1
-3.682E-1	8.068E+0	2.007E+1
-3.633E-1	8.103E+0	1.984E+1
-3.682E-1	8.045E+0	1.997E+1
-3.698E-1	8.003E+0	1.990E+1
-3.649E-1	8.168E+0	2.017E+1
-3.617E-1	8.126E+0	1.997E+1
-3.665E-1	8.236E+0	2.010E+1
-3.698E-1	8.172E+0	2.002E+1
-3.682E-1	8.214E+0	1.975E+1
-3.665E-1	8.146E+0	2.008E+1
-3.682E-1	8.214E+0	1.994E+1
-3.698E-1	8.097E+0	1.995E+1
-3.665E-1	8.175E+0	1.984E+1
-3.665E-1	8.123E+0	1.998E+1
-3.665E-1	8.107E+0	1.985E+1
-3.682E-1	8.178E+0	1.986E+1
-3.665E-1	8.065E+0	1.979E+1
-3.649E-1	8.198E+0	2.008E+1
-3.649E-1	8.249E+0	1.999E+1
-3.698E-1	8.035E+0	1.996E+1
-3.649E-1	8.126E+0	1.979E+1
-3.617E-1	8.084E+0	1.990E+1
-3.682E-1	8.006E+0	1.987E+1
-3.698E-1	8.110E+0	1.984E+1
-3.649E-1	8.172E+0	1.995E+1
-3.649E-1	8.185E+0	1.991E+1
-3.665E-1	8.146E+0	1.999E+1
-3.682E-1	8.188E+0	2.014E+1
-3.682E-1	8.084E+0	2.000E+1
-3.649E-1	8.175E+0	2.007E+1
-3.665E-1	8.003E+0	1.989E+1
-3.714E-1	8.107E+0	2.004E+1
-3.649E-1	8.188E+0	1.997E+1
-3.633E-1	8.191E+0	1.996E+1
-3.633E-1	8.045E+0	1.978E+1
-3.698E-1	8.133E+0	1.993E+1
-3.682E-1	8.120E+0	1.986E+1
-3.649E-1	8.100E+0	1.993E+1
-3.649E-1	8.090E+0	1.994E+1
-3.682E-1	8.019E+0	1.986E+1
-3.649E-1	8.090E+0	1.991E+1
-3.649E-1	8.139E+0	2.013E+1
-3.649E-1	8.110E+0	1.995E+1
-3.682E-1	8.194E+0	1.985E+1
-3.649E-1	8.269E+0	2.009E+1
-3.633E-1	8.058E+0	2.005E+1
-3.649E-1	8.110E+0	1.982E+1
-3.682E-1	8.159E+0	2.002E+1
-3.665E-1	8.065E+0	1.982E+1
-3.633E-1	8.081E+0	2.011E+1
-3.665E-1	8.139E+0	2.008E+1
-3.698E-1	8.061E+0	1.984E+1
-3.649E-1	8.223E+0	1.990E+1
-3.649E-1	8.162E+0	2.000E+1
-3.665E-1	8.188E+0	1.996E+1
-3.714E-1	8.133E+0	1.991E+1
-3.649E-1	8.116E+0	1.995E+1
-3.633E-1	8.065E+0	1.992E+1
-3.665E-1	8.133E+0	1.999E+1
-3.714E-1	8.123E+0	1.988E+1
-3.665E-1	8.149E+0	1.995E+1
-3.633E-1	8.129E+0	1.997E+1
-3.665E-1	8.042E+0	1.981E+1
-3.682E-1	8.110E+0	2.008E+1
-3.649E-1	8.032E+0	2.010E+1
-3.649E-1	8.204E+0	1.981E+1
-3.665E-1	8.227E+0	1.997E+1
-3.649E-1	8.142E+0	2.002E+1
-3.649E-1	8.097E+0	1.998E+1
-3.633E-1	8.087E+0	1.989E+1
-3.665E-1	8.071E+0	1.989E+1
-3.698E-1	8.022E+0	1.998E+1
-3.649E-1	8.275E+0	2.007E+1
-3.617E-1	8.275E+0	1.996E+1
-3.665E-1	8.113E+0	2.001E+1
-3.649E-1	8.259E+0	2.000E+1
-3.682E-1	8.136E+0	1.983E+1
-3.649E-1	8.185E+0	2.005E+1
-3.665E-1	8.129E+0	1.991E+1
-3.698E-1	8.087E+0	2.007E+1
-3.649E-1	8.220E+0	1.996E+1
-3.617E-1	8.253E+0	2.003E+1
-3.649E-1	8.077E+0	1.980E+1
-3.698E-1	8.178E+0	1.993E+1
-3.633E-1	8.175E+0	2.000E+1
-3.633E-1	8.181E+0	2.012E+1
-3.665E-1	8.068E+0	1.978E+1
-3.682E-1	8.162E+0	2.000E+1
-3.649E-1	8.048E+0	1.993E+1
-3.600E-1	8.162E+0	1.999E+1
-3.665E-1	8.071E+0	1.995E+1
-3.682E-1	8.165E+0	2.002E+1
-3.665E-1	8.191E+0	1.997E+1
-3.633E-1	8.120E+0	2.004E+1
-3.665E-1	8.220E+0	1.990E+1
-3.698E-1	8.165E+0	1.995E+1
-3.682E-1	8.295E+0	1.968E+1
-3.633E-1	8.084E+0	1.995E+1
-3.649E-1	8.149E+0	1.981E+1
-3.665E-1	8.065E+0	1.985E+1
-3.649E-1	8.071E+0	1.996E+1
-3.617E-1	8.172E+0	1.992E+1
-3.665E-1	8.204E+0	2.000E+1
-3.682E-1	8.103E+0	1.986E+1
-3.649E-1	8.214E+0	1.985E+1
-3.649E-1	8.139E+0	1.986E+1
-3.649E-1	8.113E+0	1.988E+1
-3.682E-1	8.168E+0	1.991E+1
-3.682E-1	8.052E+0	1.997E+1
-3.617E-1	8.087E+0	2.002E+1
-3.649E-1	8.097E+0	1.999E+1
-3.682E-1	8.172E+0	2.008E+1
-3.665E-1	8.048E+0	1.980E+1
-3.617E-1	8.126E+0	2.003E+1
-3.682E-1	8.168E+0	1.989E+1
-3.682E-1	8.133E+0	1.985E+1
-3.682E-1	8.142E+0	2.002E+1
-3.633E-1	8.081E+0	1.988E+1
-3.649E-1	8.103E+0	2.006E+1
-3.682E-1	8.275E+0	1.997E+1
-3.665E-1	8.097E+0	1.986E+1
-3.633E-1	8.129E+0	2.003E+1
-3.649E-1	8.009E+0	1.999E+1
-3.698E-1	8.236E+0	1.985E+1
-3.665E-1	8.103E+0	1.999E+1
-3.617E-1	8.133E+0	1.990E+1
-3.649E-1	8.074E+0	2.002E+1
-3.665E-1	8.139E+0	2.003E+1
-3.665E-1	8.149E+0	2.012E+1
-3.633E-1	8.123E+0	2.013E+1
-3.682E-1	8.110E+0	2.002E+1
-3.714E-1	8.188E+0	1.990E+1
-3.649E-1	7.996E+0	2.018E+1
-3.617E-1	8.139E+0	1.992E+1
-3.665E-1	8.139E+0	1.991E+1
-3.665E-1	8.123E+0	1.997E+1
-3.649E-1	8.142E+0	1.997E+1
-3.633E-1	8.279E+0	2.000E+1
-3.665E-1	8.142E+0	1.989E+1
-3.665E-1	8.032E+0	1.994E+1
-3.665E-1	8.223E+0	1.976E+1
-3.617E-1	8.162E+0	1.999E+1
-3.682E-1	8.113E+0	2.007E+1
-3.682E-1	8.110E+0	1.977E+1
-3.649E-1	8.230E+0	1.997E+1
-3.633E-1	8.246E+0	2.002E+1
-3.633E-1	8.094E+0	1.984E+1
-3.698E-1	8.103E+0	1.994E+1
-3.698E-1	8.188E+0	2.010E+1
-3.633E-1	8.123E+0	2.005E+1
-3.649E-1	8.159E+0	2.004E+1
-3.698E-1	8.133E+0	1.990E+1
-3.665E-1	8.256E+0	1.991E+1
-3.600E-1	8.146E+0	1.981E+1
-3.665E-1	8.159E+0	1.996E+1
-3.698E-1	8.065E+0	1.991E+1
-3.665E-1	8.113E+0	2.000E+1
-3.633E-1	8.035E+0	2.005E+1
-3.649E-1	8.107E+0	1.984E+1
-3.714E-1	8.175E+0	1.986E+1
-3.649E-1	8.146E+0	2.001E+1
-3.633E-1	8.162E+0	1.984E+1
-3.665E-1	8.178E+0	1.985E+1
-3.665E-1	8.152E+0	1.993E+1
-3.665E-1	8.168E+0	2.003E+1
-3.633E-1	8.172E+0	1.999E+1
-3.665E-1	8.123E+0	2.009E+1
-3.649E-1	8.094E+0	1.993E+1
-3.649E-1	8.136E+0	1.995E+1
-3.617E-1	8.103E+0	1.995E+1
-3.649E-1	8.194E+0	1.975E+1
-3.665E-1	8.152E+0	1.983E+1
-3.649E-1	8.175E+0	1.986E+1
-3.617E-1	8.152E+0	2.004E+1
-3.682E-1	8.090E+0	1.999E+1
-3.714E-1	8.087E+0	1.997E+1
-3.665E-1	8.220E+0	2.002E+1
-3.633E-1	8.259E+0	1.992E+1
-3.649E-1	8.162E+0	2.008E+1
-3.682E-1	8.077E+0	1.993E+1
-3.633E-1	8.210E+0	1.987E+1
-3.617E-1	8.172E+0	1.999E+1
-3.682E-1	8.058E+0	1.995E+1
-3.665E-1	8.100E+0	2.000E+1
-3.665E-1	8.026E+0	2.004E+1
-3.617E-1	8.185E+0	2.005E+1
-3.649E-1	8.240E+0	2.004E+1
-3.698E-1	8.107E+0	1.980E+1
-3.665E-1	8.084E+0	1.998E+1
-3.633E-1	8.133E+0	1.991E+1
-3.649E-1	8.181E+0	1.986E+1
-3.698E-1	8.094E+0	2.008E+1
-3.649E-1	8.113E+0	1.987E+1
-3.633E-1	8.204E+0	1.987E+1
-3.649E-1	8.052E+0	2.010E+1
-3.682E-1	8.048E+0	1.977E+1
-3.682E-1	8.175E+0	1.997E+1
-3.649E-1	8.120E+0	1.996E+1
-3.682E-1	8.123E+0	1.980E+1
-3.682E-1	8.185E+0	2.005E+1
-3.665E-1	8.191E+0	2.017E+1
-3.633E-1	8.123E+0	1.993E+1
-3.698E-1	8.123E+0	1.991E+1
-3.698E-1	8.233E+0	1.992E+1
-3.649E-1	8.207E+0	1.982E+1
-3.633E-1	8.061E+0	2.005E+1
-3.665E-1	8.165E+0	2.012E+1
-3.682E-1	8.090E+0	2.001E+1
-3.682E-1	8.146E+0	1.983E+1
-3.649E-1	8.159E+0	1.993E+1
-3.665E-1	8.220E+0	2.001E+1
-3.698E-1	8.162E+0	1.998E+1
-3.665E-1	8.185E+0	2.009E+1
-3.649E-1	8.149E+0	2.011E+1
-3.633E-1	8.100E+0	2.008E+1
-3.698E-1	8.233E+0	1.990E+1
-3.633E-1	8.159E+0	2.002E+1
-3.600E-1	8.207E+0	1.990E+1
-3.649E-1	8.165E+0	2.001E+1
-3.698E-1	8.003E+0	2.000E+1
-3.649E-1	8.149E+0	2.024E+1
-3.649E-1	8.162E+0	2.007E+1
-3.665E-1	8.142E+0	1.990E+1
-3.682E-1	8.097E+0	1.990E+1
-3.682E-1	8.185E+0	2.010E+1
-3.617E-1	8.178E+0	1.990E+1
-3.633E-1	8.243E+0	1.980E+1
-3.665E-1	8.168E+0	1.993E+1
-3.633E-1	8.178E+0	1.991E+1
-3.617E-1	8.123E+0	1.991E+1
-3.649E-1	8.055E+0	1.992E+1
-3.682E-1	8.045E+0	2.004E+1
-3.633E-1	8.116E+0	1.990E+1
-3.649E-1	8.236E+0	2.000E+1
-3.649E-1	8.214E+0	2.010E+1
-3.682E-1	8.068E+0	2.005E+1
-3.649E-1	8.175E+0	1.997E+1
-3.600E-1	8.133E+0	1.993E+1
-3.665E-1	8.133E+0	1.994E+1
-3.665E-1	8.172E+0	1.995E+1
-3.665E-1	8.168E+0	1.993E+1
-3.617E-1	8.198E+0	2.000E+1
-3.682E-1	8.065E+0	1.995E+1
-3.698E-1	8.142E+0	1.991E+1
-3.665E-1	8.110E+0	2.014E+1
-3.617E-1	8.162E+0	1.997E+1
-3.633E-1	8.259E+0	1.999E+1
-3.698E-1	8.100E+0	2.006E+1
-3.682E-1	7.970E+0	1.994E+1
-3.633E-1	8.162E+0	1.985E+1
-3.649E-1	8.068E+0	1.983E+1
-3.714E-1	8.142E+0	1.986E+1
-3.633E-1	8.155E+0	1.991E+1
-3.600E-1	8.301E+0	2.002E+1
-3.665E-1	8.191E+0	2.010E+1
-3.665E-1	8.194E+0	1.984E+1
-3.617E-1	8.201E+0	2.002E+1
-3.649E-1	8.168E+0	2.005E+1
-3.649E-1	8.146E+0	2.002E+1
-3.665E-1	8.198E+0	2.015E+1
-3.665E-1	8.146E+0	2.005E+1
-3.617E-1	8.136E+0	2.010E+1
-3.665E-1	8.175E+0	1.985E+1
-3.682E-1	7.977E+0	1.994E+1
-3.649E-1	8.113E+0	1.992E+1
-3.633E-1	8.126E+0	1.994E+1
-3.649E-1	8.022E+0	2.009E+1
-3.682E-1	8.116E+0	1.992E+1
-3.682E-1	8.065E+0	2.008E+1
-3.649E-1	8.172E+0	1.995E+1
-3.682E-1	8.149E+0	1.997E+1
-3.682E-1	8.146E+0	1.976E+1
-3.649E-1	8.061E+0	1.997E+1
-3.617E-1	8.129E+0	1.994E+1
-3.665E-1	8.129E+0	1.992E+1
-3.698E-1	8.249E+0	1.998E+1
-3.665E-1	8.087E+0	1.998E+1
-3.617E-1	8.168E+0	1.998E+1
-3.665E-1	8.194E+0	2.015E+1
-3.633E-1	8.175E+0	1.994E+1
-3.665E-1	8.175E+0	2.006E+1
-3.633E-1	8.084E+0	1.987E+1
-3.633E-1	8.120E+0	1.994E+1
-3.682E-1	8.194E+0	2.014E+1
-3.649E-1	8.116E+0	1.981E+1
-3.617E-1	8.126E+0	2.001E+1
-3.665E-1	8.214E+0	1.976E+1
-3.682E-1	8.207E+0	2.004E+1
-3.617E-1	8.120E+0	1.998E+1
-3.633E-1	8.120E+0	2.012E+1
-3.665E-1	8.094E+0	1.995E+1
-3.665E-1	8.155E+0	1.979E+1
-3.665E-1	8.039E+0	1.982E+1
-3.633E-1	8.077E+0	1.996E+1
-3.665E-1	8.175E+0	1.997E+1
-3.682E-1	8.198E+0	1.994E+1
-3.665E-1	8.191E+0	2.014E+1
-3.600E-1	8.149E+0	1.996E+1
-3.649E-1	8.129E+0	2.001E+1
-3.698E-1	8.077E+0	2.012E+1
-3.682E-1	8.081E+0	1.991E+1
-3.633E-1	8.084E+0	1.999E+1
-3.665E-1	8.233E+0	1.988E+1
-3.698E-1	8.279E+0	1.997E+1
-3.633E-1	8.129E+0	1.970E+1
-3.633E-1	8.065E+0	2.009E+1
-3.649E-1	8.133E+0	1.991E+1
-3.665E-1	8.087E+0	1.998E+1
-3.665E-1	8.155E+0	2.002E+1
-3.633E-1	8.223E+0	1.991E+1
-3.649E-1	8.006E+0	1.989E+1
-3.649E-1	8.149E+0	1.982E+1
-3.649E-1	8.227E+0	1.987E+1
-3.584E-1	8.188E+0	1.998E+1
-3.665E-1	8.139E+0	1.997E+1
-3.665E-1	8.107E+0	2.003E+1
-3.682E-1	8.139E+0	1.988E+1
-3.649E-1	8.146E+0	2.000E+1
-3.649E-1	8.129E+0	2.002E+1
-3.665E-1	8.185E+0	1.992E+1
-3.649E-1	8.133E+0	2.007E+1
-3.633E-1	8.129E+0	1.988E+1
-3.617E-1	8.201E+0	1.996E+1
-3.682E-1	8.191E+0	1.983E+1
-3.682E-1	8.149E+0	1.996E+1
-3.649E-1	8.107E+0	2.004E+1
-3.649E-1	8.107E+0	2.010E+1
-3.714E-1	8.136E+0	1.989E+1
-3.665E-1	8.107E+0	2.000E+1
-3.633E-1	8.168E+0	1.988E+1
-3.633E-1	8.061E+0	1.985E+1
-3.682E-1	8.068E+0	1.997E+1
-3.698E-1	8.165E+0	2.000E+1
-3.633E-1	8.152E+0	2.001E+1
-3.682E-1	8.107E+0	1.998E+1
-3.698E-1	8.220E+0	1.994E+1
-3.633E-1	8.146E+0	2.018E+1
-3.600E-1	8.230E+0	2.004E+1
-3.649E-1	8.039E+0	1.974E+1
-3.698E-1	8.123E+0	1.999E+1
-3.682E-1	8.175E+0	1.997E+1
-3.617E-1	8.107E+0	1.991E+1
-3.649E-1	8.110E+0	1.998E+1
-3.665E-1	8.065E+0	1.982E+1
-3.633E-1	8.149E+0	1.987E+1
-3.649E-1	8.090E+0	1.994E+1
-3.665E-1	8.253E+0	1.983E+1
-3.714E-1	8.149E+0	1.997E+1
-3.633E-1	8.155E+0	2.010E+1
-3.617E-1	8.152E+0	1.994E+1
-3.665E-1	8.052E+0	2.001E+1
-3.682E-1	8.074E+0	1.997E+1
-3.649E-1	8.188E+0	1.989E+1
-3.600E-1	8.071E+0	1.987E+1
-3.649E-1	8.149E+0	2.009E+1
-3.698E-1	8.198E+0	2.005E+1
-3.649E-1	8.162E+0	2.005E+1
-3.617E-1	8.194E+0	2.002E+1
-3.649E-1	8.191E+0	1.995E+1
-3.682E-1	8.084E+0	1.998E+1
-3.682E-1	8.233E+0	1.991E+1
-3.633E-1	8.191E+0	1.975E+1
-3.665E-1	8.022E+0	1.988E+1
-3.698E-1	8.262E+0	2.000E+1
-3.633E-1	8.129E+0	1.981E+1
-3.600E-1	8.256E+0	1.997E+1
-3.665E-1	8.107E+0	1.989E+1
-3.682E-1	8.139E+0	2.010E+1
-3.649E-1	8.048E+0	1.992E+1
-3.600E-1	8.217E+0	1.999E+1
-3.633E-1	8.204E+0	1.988E+1
-3.649E-1	8.100E+0	1.997E+1
-3.649E-1	8.081E+0	1.994E+1
-3.633E-1	8.107E+0	1.984E+1
-3.649E-1	8.071E+0	1.985E+1
-3.649E-1	8.253E+0	2.009E+1
-3.649E-1	8.146E+0	2.006E+1
-3.633E-1	8.042E+0	1.990E+1
-3.617E-1	8.275E+0	1.987E+1
-3.682E-1	8.178E+0	1.999E+1
-3.665E-1	8.155E+0	1.985E+1
-3.600E-1	8.178E+0	1.992E+1
-3.649E-1	8.159E+0	1.990E+1
-3.682E-1	8.230E+0	1.983E+1
-3.649E-1	8.152E+0	1.994E+1
-3.633E-1	8.087E+0	1.995E+1
-3.665E-1	8.136E+0	1.998E+1
-3.698E-1	8.113E+0	2.005E+1
-3.649E-1	8.045E+0	2.001E+1
-3.617E-1	8.181E+0	1.985E+1
-3.649E-1	8.214E+0	1.985E+1
-3.682E-1	8.149E+0	1.995E+1
-3.633E-1	8.110E+0	1.985E+1
-3.617E-1	8.087E+0	2.002E+1
-3.649E-1	8.194E+0	1.991E+1
-3.698E-1	8.178E+0	1.978E+1
-3.665E-1	8.155E+0	1.984E+1
-3.617E-1	8.155E+0	1.991E+1
-3.633E-1	8.207E+0	1.994E+1
-3.682E-1	8.052E+0	1.990E+1
-3.633E-1	8.077E+0	1.990E+1
-3.600E-1	8.220E+0	2.000E+1
-3.649E-1	8.065E+0	2.000E+1
-3.649E-1	8.090E+0	1.985E+1
-3.682E-1	8.065E+0	1.987E+1
-3.633E-1	8.227E+0	1.981E+1
-3.649E-1	8.061E+0	1.992E+1
-3.682E-1	8.178E+0	1.995E+1
-3.649E-1	8.249E+0	1.988E+1
-3.633E-1	8.136E+0	2.000E+1
-3.649E-1	8.087E+0	1.996E+1
-3.698E-1	8.126E+0	1.996E+1
-3.649E-1	8.029E+0	1.987E+1
-3.633E-1	8.107E+0	1.989E+1
-3.633E-1	8.129E+0	1.991E+1
-3.665E-1	8.133E+0	1.996E+1
-3.649E-1	8.071E+0	1.996E+1
-3.617E-1	8.155E+0	1.993E+1
-3.649E-1	8.133E+0	1.992E+1
-3.682E-1	8.159E+0	2.004E+1
-3.649E-1	8.120E+0	1.990E+1
-3.633E-1	8.146E+0	1.982E+1
-3.633E-1	8.039E+0	1.978E+1
-3.682E-1	8.204E+0	1.985E+1
-3.633E-1	8.136E+0	1.988E+1
-3.600E-1	8.084E+0	1.991E+1
-3.665E-1	7.987E+0	1.994E+1
-3.698E-1	8.172E+0	1.993E+1
-3.649E-1	8.152E+0	2.006E+1
-3.633E-1	8.120E+0	1.993E+1
-3.649E-1	8.120E+0	1.985E+1
-3.665E-1	8.133E+0	1.992E+1
-3.665E-1	8.123E+0	1.995E+1
-3.633E-1	8.185E+0	2.006E+1
-3.649E-1	8.126E+0	2.001E+1
-3.682E-1	8.094E+0	1.999E+1
-3.649E-1	8.123E+0	1.997E+1
-3.617E-1	8.071E+0	1.996E+1
-3.600E-1	8.272E+0	1.990E+1
-3.682E-1	8.188E+0	2.003E+1
-3.649E-1	8.136E+0	1.993E+1
-3.649E-1	8.087E+0	1.994E+1
-3.649E-1	8.155E+0	2.002E+1
-3.649E-1	8.087E+0	1.992E+1
-3.665E-1	8.201E+0	1.996E+1
-3.617E-1	8.272E+0	1.997E+1
-3.649E-1	8.162E+0	1.984E+1
-3.649E-1	8.185E+0	1.986E+1
-3.633E-1	8.175E+0	1.989E+1
-3.633E-1	8.214E+0	1.996E+1
-3.665E-1	8.155E+0	1.992E+1
-3.682E-1	8.094E+0	1.992E+1
-3.682E-1	8.113E+0	1.981E+1
-3.600E-1	8.123E+0	1.983E+1
-3.649E-1	8.052E+0	2.000E+1
-3.649E-1	8.084E+0	2.006E+1
-3.649E-1	8.201E+0	1.985E+1
-3.617E-1	8.181E+0	1.990E+1
-3.633E-1	8.133E+0	1.990E+1
-3.649E-1	8.152E+0	2.007E+1
-3.617E-1	8.175E+0	2.001E+1
-3.649E-1	8.233E+0	2.000E+1
-3.633E-1	8.077E+0	1.979E+1
-3.682E-1	8.204E+0	1.984E+1
-3.649E-1	8.188E+0	1.997E+1
-3.649E-1	8.152E+0	2.003E+1
-3.649E-1	8.201E+0	1.979E+1
-3.665E-1	8.162E+0	1.975E+1
-3.649E-1	8.061E+0	1.988E+1
-3.617E-1	8.230E+0	2.005E+1
-3.633E-1	8.113E+0	1.995E+1
-3.698E-1	8.081E+0	1.992E+1
-3.665E-1	8.077E+0	1.998E+1
-3.600E-1	8.123E+0	1.997E+1
-3.649E-1	8.103E+0	1.993E+1
-3.682E-1	8.136E+0	1.981E+1
-3.649E-1	8.077E+0	2.001E+1
-3.600E-1	8.181E+0	1.999E+1
-3.649E-1	8.155E+0	1.994E+1
-3.665E-1	8.081E+0	1.986E+1
-3.617E-1	8.123E+0	1.990E+1
-3.584E-1	8.068E+0	2.019E+1
-3.665E-1	8.129E+0	1.970E+1
-3.665E-1	8.165E+0	1.992E+1
-3.633E-1	8.058E+0	1.981E+1
-3.649E-1	8.120E+0	1.988E+1
-3.649E-1	8.210E+0	2.003E+1
-3.682E-1	8.136E+0	1.981E+1
-3.649E-1	8.217E+0	2.004E+1
-3.617E-1	8.087E+0	1.984E+1
-3.633E-1	8.207E+0	1.987E+1
-3.649E-1	8.159E+0	1.976E+1
-3.665E-1	8.081E+0	1.973E+1
-3.649E-1	8.065E+0	2.004E+1
-3.649E-1	8.129E+0	1.986E+1
-3.665E-1	8.201E+0	1.989E+1
-3.649E-1	8.097E+0	1.994E+1
-3.633E-1	8.181E+0	1.977E+1
-3.633E-1	8.155E+0	1.989E+1
-3.682E-1	8.181E+0	1.983E+1
-3.633E-1	8.142E+0	1.979E+1
-3.617E-1	8.201E+0	2.000E+1
-3.633E-1	8.185E+0	1.976E+1
-3.649E-1	8.087E+0	1.993E+1
-3.665E-1	8.223E+0	1.982E+1
-3.600E-1	8.159E+0	1.990E+1
-3.665E-1	8.142E+0	1.984E+1
-3.665E-1	8.210E+0	2.002E+1
-3.633E-1	8.107E+0	1.984E+1
-3.600E-1	8.188E+0	1.982E+1
-3.649E-1	8.058E+0	1.987E+1
-3.665E-1	8.155E+0	1.964E+1
-3.617E-1	8.217E+0	1.998E+1
-3.584E-1	8.178E+0	2.014E+1
-3.649E-1	8.097E+0	1.986E+1
-3.665E-1	8.175E+0	1.974E+1
-3.649E-1	8.136E+0	1.991E+1
-3.617E-1	8.146E+0	1.990E+1
-3.633E-1	7.990E+0	1.980E+1
-3.665E-1	8.120E+0	1.995E+1
-3.633E-1	8.178E+0	2.005E+1
-3.633E-1	8.029E+0	1.990E+1
-3.649E-1	7.993E+0	1.999E+1
-3.682E-1	8.230E+0	1.992E+1
-3.633E-1	8.071E+0	1.984E+1
-3.617E-1	7.983E+0	1.995E+1
-3.617E-1	8.146E+0	1.990E+1
-3.682E-1	8.217E+0	1.989E+1
-3.649E-1	8.084E+0	1.982E+1
-3.633E-1	8.240E+0	1.990E+1
-3.665E-1	8.139E+0	1.995E+1
-3.665E-1	8.113E+0	2.004E+1
-3.649E-1	8.136E+0	1.994E+1
-3.600E-1	8.146E+0	1.988E+1
-3.649E-1	8.259E+0	1.975E+1
-3.682E-1	8.223E+0	2.008E+1
-3.682E-1	8.207E+0	1.981E+1
-3.600E-1	8.052E+0	1.975E+1
-3.617E-1	8.000E+0	1.999E+1
-3.698E-1	8.133E+0	1.990E+1
-3.617E-1	8.068E+0	1.998E+1
-3.617E-1	8.074E+0	1.994E+1
-3.633E-1	7.980E+0	1.979E+1
-3.682E-1	8.178E+0	1.993E+1
-3.649E-1	8.107E+0	1.993E+1
-3.617E-1	8.116E+0	1.987E+1
-3.665E-1	8.149E+0	2.007E+1
-3.649E-1	8.107E+0	2.019E+1
-3.649E-1	8.097E+0	1.982E+1
-3.649E-1	8.052E+0	2.005E+1
-3.649E-1	8.175E+0	1.995E+1
-3.649E-1	8.139E+0	2.005E+1
-3.617E-1	8.172E+0	1.978E+1
-3.633E-1	8.107E+0	1.999E+1
-3.633E-1	8.068E+0	1.997E+1
-3.698E-1	8.210E+0	1.989E+1
-3.633E-1	8.152E+0	1.990E+1
-3.600E-1	8.123E+0	2.002E+1
-3.649E-1	8.155E+0	1.991E+1
-3.682E-1	8.139E+0	1.988E+1
-3.633E-1	8.165E+0	1.990E+1
-3.600E-1	8.100E+0	1.987E+1
-3.633E-1	8.097E+0	1.993E+1
-3.682E-1	8.149E+0	1.994E+1
-3.649E-1	8.097E+0	2.013E+1
-3.649E-1	8.159E+0	1.986E+1
-3.633E-1	8.084E+0	1.988E+1
-3.665E-1	8.152E+0	1.988E+1
-3.617E-1	8.100E+0	1.996E+1
-3.617E-1	8.139E+0	1.984E+1
-3.617E-1	8.068E+0	1.992E+1
-3.698E-1	8.103E+0	2.002E+1
-3.617E-1	8.152E+0	1.992E+1
-3.617E-1	8.168E+0	1.998E+1
-3.633E-1	8.074E+0	1.983E+1
-3.698E-1	8.220E+0	1.991E+1
-3.665E-1	8.165E+0	1.987E+1
-3.617E-1	8.191E+0	1.986E+1
-3.649E-1	8.090E+0	2.002E+1
-3.649E-1	8.146E+0	2.003E+1
-3.665E-1	8.048E+0	1.996E+1
-3.649E-1	8.035E+0	1.983E+1
-3.633E-1	8.120E+0	1.985E+1
-3.682E-1	8.172E+0	1.999E+1
-3.665E-1	8.165E+0	1.996E+1
-3.617E-1	8.136E+0	1.977E+1
-3.649E-1	8.155E+0	1.985E+1
-3.665E-1	8.097E+0	1.992E+1
-3.633E-1	8.136E+0	1.997E+1
-3.649E-1	8.262E+0	1.975E+1
-3.633E-1	8.162E+0	1.997E+1
-3.649E-1	8.116E+0	2.009E+1
-3.665E-1	8.087E+0	1.979E+1
-3.649E-1	8.123E+0	2.012E+1
-3.633E-1	8.142E+0	2.002E+1
-3.698E-1	8.013E+0	1.990E+1
-3.665E-1	8.113E+0	1.987E+1
-3.617E-1	8.162E+0	2.003E+1
-3.633E-1	8.142E+0	1.997E+1
-3.682E-1	8.094E+0	1.978E+1
-3.649E-1	8.126E+0	1.995E+1
-3.600E-1	8.120E+0	1.997E+1
-3.633E-1	8.120E+0	1.996E+1
-3.665E-1	8.097E+0	1.997E+1
-3.633E-1	8.120E+0	1.989E+1
-3.600E-1	8.123E+0	1.985E+1
-3.649E-1	8.139E+0	1.996E+1
-3.682E-1	8.165E+0	1.995E+1
-3.649E-1	8.100E+0	1.989E+1
-3.600E-1	8.071E+0	2.024E+1
-3.617E-1	8.142E+0	1.991E+1
-3.649E-1	8.084E+0	1.980E+1
-3.665E-1	8.198E+0	1.984E+1
-3.584E-1	8.230E+0	1.990E+1
-3.633E-1	8.139E+0	1.997E+1
-3.665E-1	8.107E+0	1.983E+1
-3.633E-1	8.178E+0	1.983E+1
-3.617E-1	8.220E+0	2.006E+1
-3.617E-1	8.126E+0	1.978E+1
-3.665E-1	8.126E+0	1.997E+1
-3.633E-1	8.003E+0	2.009E+1
-3.649E-1	8.029E+0	1.979E+1
-3.665E-1	8.146E+0	1.988E+1
-3.682E-1	8.077E+0	1.987E+1
-3.665E-1	8.052E+0	1.989E+1
-3.617E-1	8.045E+0	1.995E+1
-3.649E-1	8.094E+0	1.988E+1
-3.633E-1	8.029E+0	1.992E+1
-3.665E-1	8.116E+0	1.992E+1
-3.617E-1	8.133E+0	1.999E+1
-3.633E-1	8.090E+0	1.999E+1
-3.665E-1	8.029E+0	1.998E+1
-3.649E-1	8.207E+0	1.998E+1
-3.584E-1	8.185E+0	1.992E+1
-3.649E-1	8.129E+0	1.974E+1
-3.682E-1	8.116E+0	1.990E+1
-3.633E-1	8.149E+0	1.996E+1
-3.617E-1	8.152E+0	2.005E+1
-3.649E-1	8.142E+0	1.990E+1
-3.698E-1	8.068E+0	1.984E+1
-3.633E-1	8.149E+0	1.982E+1
-3.649E-1	8.146E+0	1.992E+1
-3.665E-1	8.207E+0	1.981E+1
-3.665E-1	8.068E+0	1.983E+1
-3.633E-1	8.048E+0	1.993E+1
-3.600E-1	8.175E+0	1.987E+1
-3.633E-1	8.139E+0	1.997E+1
-3.665E-1	8.133E+0	1.999E+1
-3.633E-1	8.175E+0	1.992E+1
-3.633E-1	8.090E+0	1.993E+1
-3.649E-1	8.152E+0	1.996E+1
-3.665E-1	8.139E+0	1.984E+1
-3.665E-1	8.013E+0	2.013E+1
-3.617E-1	8.065E+0	1.988E+1
-3.649E-1	8.071E+0	1.993E+1
-3.665E-1	8.100E+0	1.991E+1
-3.649E-1	8.100E+0	1.996E+1
-3.617E-1	8.123E+0	1.997E+1
-3.649E-1	8.178E+0	1.992E+1
-3.682E-1	8.065E+0	1.988E+1
-3.682E-1	8.155E+0	1.997E+1
-3.600E-1	8.061E+0	1.980E+1
-3.633E-1	8.168E+0	1.997E+1
-3.665E-1	8.175E+0	1.979E+1
-3.617E-1	8.094E+0	2.003E+1
-3.584E-1	8.094E+0	1.983E+1
-3.617E-1	8.249E+0	1.994E+1
-3.665E-1	8.136E+0	1.998E+1
-3.665E-1	8.272E+0	1.988E+1
-3.633E-1	8.100E+0	1.972E+1
-3.633E-1	8.243E+0	1.981E+1
-3.665E-1	8.133E+0	1.980E+1
-3.649E-1	8.129E+0	1.988E+1
-3.600E-1	8.162E+0	1.991E+1
-3.649E-1	8.126E+0	1.984E+1
-3.649E-1	8.249E+0	1.985E+1
-3.600E-1	8.220E+0	1.977E+1
-3.600E-1	8.110E+0	1.990E+1
-3.649E-1	8.262E+0	1.992E+1
-3.665E-1	8.084E+0	1.979E+1
-3.633E-1	8.110E+0	1.978E+1
-3.617E-1	8.152E+0	1.992E+1
-3.633E-1	8.103E+0	1.993E+1
-3.682E-1	8.133E+0	1.991E+1
-3.633E-1	8.071E+0	1.988E+1
-3.584E-1	8.087E+0	1.991E+1
-3.649E-1	8.126E+0	1.979E+1
-3.633E-1	8.116E+0	1.993E+1
-3.649E-1	8.126E+0	1.992E+1
-3.617E-1	8.172E+0	2.001E+1
-3.665E-1	8.220E+0	1.979E+1
-3.698E-1	8.139E+0	1.983E+1
-3.649E-1	8.097E+0	1.999E+1
-3.617E-1	8.116E+0	1.989E+1
-3.649E-1	7.993E+0	1.981E+1
-3.649E-1	8.094E+0	2.000E+1
-3.665E-1	8.129E+0	1.995E+1
-3.600E-1	8.100E+0	1.981E+1
-3.649E-1	8.175E+0	1.993E+1
-3.665E-1	8.113E+0	1.995E+1
-3.633E-1	8.107E+0	1.989E+1
-3.617E-1	8.100E+0	1.990E+1
-3.665E-1	8.003E+0	2.002E+1
-3.682E-1	8.198E+0	2.002E+1
-3.649E-1	8.087E+0	1.993E+1
-3.600E-1	8.139E+0	2.010E+1
-3.633E-1	8.058E+0	1.992E+1
-3.649E-1	8.178E+0	2.006E+1
-3.649E-1	8.113E+0	1.999E+1
-3.600E-1	8.168E+0	1.985E+1
-3.665E-1	8.077E+0	1.981E+1
-3.649E-1	8.236E+0	1.990E+1
-3.633E-1	8.165E+0	2.001E+1
-3.633E-1	8.071E+0	1.998E+1
-3.665E-1	8.107E+0	2.008E+1
-3.633E-1	8.065E+0	1.978E+1
-3.649E-1	8.198E+0	1.989E+1
-3.584E-1	8.103E+0	2.014E+1
-3.633E-1	8.081E+0	1.983E+1
-3.649E-1	8.026E+0	1.984E+1
-3.649E-1	8.107E+0	1.984E+1
-3.617E-1	8.223E+0	1.975E+1
-3.649E-1	8.110E+0	1.999E+1
-3.665E-1	8.045E+0	1.984E+1
-3.649E-1	8.133E+0	2.004E+1
-3.584E-1	8.071E+0	1.990E+1
-3.633E-1	8.172E+0	1.990E+1
-3.682E-1	8.006E+0	1.982E+1
-3.633E-1	8.178E+0	1.997E+1
-3.600E-1	8.149E+0	1.994E+1
-3.617E-1	8.052E+0	2.002E+1
-3.682E-1	8.090E+0	1.994E+1
-3.649E-1	8.185E+0	2.013E+1
-3.617E-1	8.214E+0	1.991E+1
-3.633E-1	8.220E+0	1.987E+1
-3.682E-1	8.178E+0	1.998E+1
-3.665E-1	8.097E+0	1.999E+1
-3.584E-1	8.077E+0	1.980E+1
-3.649E-1	8.113E+0	1.997E+1
-3.633E-1	8.204E+0	1.995E+1
-3.649E-1	8.155E+0	2.005E+1
-3.600E-1	8.058E+0	1.983E+1
-3.633E-1	8.275E+0	1.987E+1
-3.665E-1	8.142E+0	1.995E+1
-3.633E-1	8.110E+0	1.977E+1
-3.600E-1	8.100E+0	1.991E+1
-3.617E-1	8.097E+0	1.995E+1
-3.633E-1	8.142E+0	1.983E+1
-3.633E-1	8.136E+0	2.013E+1
-3.617E-1	8.087E+0	1.990E+1
-3.633E-1	8.142E+0	1.988E+1
-3.665E-1	8.090E+0	2.003E+1
-3.633E-1	8.126E+0	1.989E+1
-3.617E-1	8.120E+0	1.992E+1
-3.633E-1	8.116E+0	2.003E+1
-3.682E-1	8.259E+0	1.966E+1
-3.617E-1	7.996E+0	2.010E+1
-3.649E-1	8.181E+0	1.985E+1
-3.633E-1	8.120E+0	1.996E+1
-3.698E-1	8.107E+0	1.983E+1
-3.649E-1	8.172E+0	1.983E+1
-3.617E-1	8.084E+0	1.992E+1
-3.617E-1	8.068E+0	1.994E+1
-3.649E-1	8.227E+0	1.989E+1
-3.617E-1	8.084E+0	1.988E+1
-3.584E-1	8.129E+0	1.979E+1
-3.633E-1	8.100E+0	1.974E+1
-3.665E-1	8.185E+0	1.984E+1
-3.633E-1	8.165E+0	1.989E+1
-3.617E-1	8.201E+0	1.988E+1
-3.649E-1	8.139E+0	1.989E+1
-3.633E-1	8.077E+0	1.987E+1
-3.633E-1	8.052E+0	1.986E+1
-3.633E-1	8.068E+0	1.991E+1
-3.633E-1	8.123E+0	1.985E+1
-3.665E-1	8.116E+0	1.978E+1
-3.649E-1	8.009E+0	1.981E+1
-3.617E-1	8.094E+0	1.999E+1
-3.665E-1	8.107E+0	2.006E+1
-3.649E-1	8.107E+0	1.990E+1
-3.649E-1	8.107E+0	1.986E+1
-3.600E-1	8.198E+0	1.996E+1
-3.649E-1	8.081E+0	1.972E+1
-3.649E-1	8.136E+0	2.005E+1
-3.665E-1	8.178E+0	1.993E+1
-3.617E-1	8.065E+0	1.992E+1
-3.617E-1	8.191E+0	1.992E+1
-3.649E-1	8.236E+0	1.991E+1
-3.633E-1	8.139E+0	1.984E+1
-3.617E-1	8.152E+0	1.999E+1
-3.633E-1	8.094E+0	1.993E+1
-3.682E-1	8.110E+0	1.976E+1
-3.633E-1	8.026E+0	1.994E+1
-3.600E-1	8.116E+0	1.986E+1
-3.633E-1	8.146E+0	1.984E+1
-3.698E-1	8.045E+0	2.000E+1
-3.649E-1	8.107E+0	1.998E+1
-3.600E-1	8.077E+0	1.988E+1
-3.649E-1	8.097E+0	1.981E+1
-3.649E-1	8.042E+0	1.995E+1
-3.633E-1	8.094E+0	1.990E+1
-3.617E-1	8.142E+0	1.992E+1
-3.617E-1	8.026E+0	1.985E+1
-3.633E-1	8.094E+0	1.991E+1
-3.633E-1	8.042E+0	1.981E+1
-3.617E-1	8.165E+0	1.991E+1
-3.617E-1	8.116E+0	1.982E+1
-3.665E-1	8.000E+0	1.974E+1
-3.633E-1	8.146E+0	1.984E+1
-3.600E-1	8.204E+0	1.995E+1
-3.649E-1	8.165E+0	1.977E+1
-3.633E-1	8.201E+0	2.008E+1
-3.633E-1	8.065E+0	1.991E+1
-3.600E-1	8.107E+0	1.998E+1
-3.649E-1	8.129E+0	1.977E+1
-3.665E-1	8.048E+0	2.004E+1
-3.649E-1	8.084E+0	2.001E+1
-3.633E-1	8.094E+0	1.997E+1
-3.633E-1	8.061E+0	1.978E+1
-3.633E-1	8.081E+0	1.976E+1
-3.633E-1	8.159E+0	1.993E+1
-3.584E-1	8.006E+0	1.985E+1
-3.617E-1	8.068E+0	1.985E+1
-3.682E-1	8.136E+0	1.990E+1
-3.649E-1	8.022E+0	1.985E+1
-3.600E-1	8.094E+0	1.990E+1
-3.649E-1	8.155E+0	1.989E+1
-3.665E-1	8.246E+0	2.008E+1
-3.682E-1	8.087E+0	1.992E+1
-3.617E-1	8.172E+0	1.988E+1
-3.633E-1	8.204E+0	1.994E+1
-3.682E-1	8.100E+0	1.992E+1
-3.633E-1	8.087E+0	1.969E+1
-3.600E-1	8.136E+0	1.983E+1
-3.665E-1	8.042E+0	1.980E+1
-3.649E-1	8.178E+0	1.987E+1
-3.633E-1	8.210E+0	2.007E+1
-3.617E-1	8.139E+0	1.985E+1
-3.649E-1	8.188E+0	1.999E+1
-3.682E-1	8.159E+0	1.992E+1
-3.633E-1	8.068E+0	1.982E+1
-3.617E-1	8.230E+0	2.006E+1
-3.617E-1	8.230E+0	1.975E+1
-3.649E-1	7.922E+0	1.986E+1
-3.633E-1	8.178E+0	1.991E+1
-3.600E-1	8.266E+0	1.989E+1
-3.617E-1	8.084E+0	1.993E+1
-3.649E-1	8.285E+0	1.979E+1
-3.649E-1	8.120E+0	1.999E+1
-3.633E-1	8.204E+0	1.997E+1
-3.633E-1	8.185E+0	2.001E+1
-3.649E-1	8.100E+0	1.983E+1
-3.649E-1	8.139E+0	1.997E+1
-3.600E-1	8.094E+0	1.985E+1
-3.617E-1	8.045E+0	1.979E+1
-3.649E-1	8.220E+0	1.988E+1
-3.617E-1	8.097E+0	1.990E+1
-3.633E-1	8.146E+0	1.998E+1
-3.665E-1	8.074E+0	1.982E+1
-3.682E-1	8.013E+0	1.983E+1
-3.649E-1	8.071E+0	1.996E+1
-3.617E-1	8.113E+0	1.983E+1
-3.617E-1	8.120E+0	1.983E+1
-3.649E-1	8.139E+0	2.009E+1
-3.665E-1	8.126E+0	1.993E+1
-3.633E-1	8.152E+0	1.990E+1
-3.633E-1	8.035E+0	1.980E+1
-3.665E-1	8.201E+0	1.986E+1
-3.633E-1	8.103E+0	1.987E+1
-3.600E-1	8.116E+0	1.982E+1
-3.617E-1	8.055E+0	1.983E+1
-3.649E-1	8.181E+0	1.983E+1
-3.633E-1	8.136E+0	1.981E+1
-3.584E-1	8.253E+0	1.992E+1
-3.649E-1	8.142E+0	1.985E+1
-3.665E-1	8.149E+0	2.004E+1
-3.633E-1	8.146E+0	1.987E+1
-3.617E-1	8.139E+0	1.994E+1
-3.600E-1	8.259E+0	1.990E+1
-3.649E-1	8.009E+0	1.990E+1
-3.617E-1	8.152E+0	2.013E+1
-3.584E-1	8.133E+0	1.986E+1
-3.649E-1	8.230E+0	2.002E+1
-3.649E-1	8.045E+0	1.993E+1
-3.633E-1	8.126E+0	1.975E+1
-3.600E-1	8.100E+0	1.990E+1
-3.617E-1	8.126E+0	1.988E+1
-3.665E-1	8.155E+0	2.005E+1
-3.649E-1	8.220E+0	1.991E+1
-3.617E-1	8.084E+0	1.988E+1
-3.649E-1	8.210E+0	1.980E+1
-3.665E-1	8.116E+0	1.983E+1
-3.617E-1	8.097E+0	1.992E+1
-3.600E-1	8.113E+0	2.002E+1
-3.600E-1	8.178E+0	2.008E+1
-3.649E-1	8.026E+0	1.981E+1
-3.633E-1	8.035E+0	1.989E+1
-3.584E-1	8.295E+0	1.982E+1
-3.617E-1	8.045E+0	1.999E+1
-3.633E-1	8.185E+0	2.006E+1
-3.633E-1	8.198E+0	1.994E+1
-3.617E-1	8.110E+0	1.998E+1
-3.633E-1	8.035E+0	1.987E+1
-3.649E-1	8.013E+0	2.002E+1
-3.649E-1	8.074E+0	1.989E+1
-3.584E-1	8.087E+0	1.995E+1
-3.633E-1	8.155E+0	1.985E+1
-3.665E-1	8.194E+0	1.993E+1
-3.617E-1	8.152E+0	1.992E+1
-3.568E-1	8.090E+0	2.004E+1
-3.617E-1	8.087E+0	1.981E+1
-3.649E-1	8.126E+0	1.995E+1
-3.617E-1	8.055E+0	1.985E+1
-3.600E-1	8.103E+0	1.996E+1
-3.649E-1	8.139E+0	1.972E+1
-3.649E-1	8.133E+0	1.998E+1
-3.649E-1	8.165E+0	1.982E+1
-3.617E-1	8.142E+0	1.990E+1
-3.600E-1	8.094E+0	1.974E+1
-3.665E-1	8.162E+0	2.003E+1
-3.633E-1	8.142E+0	1.993E+1
-3.584E-1	8.259E+0	1.992E+1
-3.600E-1	8.178E+0	1.978E+1
-3.682E-1	8.097E+0	1.985E+1
-3.649E-1	8.162E+0	1.995E+1
-3.568E-1	8.113E+0	1.976E+1
-3.600E-1	8.155E+0	2.011E+1
-3.649E-1	8.094E+0	1.989E+1
-3.633E-1	8.126E+0	2.005E+1
-3.617E-1	8.077E+0	1.982E+1
-3.633E-1	8.240E+0	1.989E+1
-3.649E-1	8.065E+0	1.992E+1
-3.617E-1	8.165E+0	2.008E+1
-3.600E-1	8.230E+0	1.991E+1
-3.617E-1	8.113E+0	1.990E+1
-3.649E-1	8.227E+0	1.982E+1
-3.649E-1	8.097E+0	1.979E+1
-3.600E-1	8.039E+0	1.986E+1
-3.633E-1	8.217E+0	2.000E+1
-3.649E-1	8.097E+0	1.992E+1
-3.649E-1	8.123E+0	1.982E+1
-3.600E-1	8.204E+0	1.979E+1
-3.600E-1	8.071E+0	1.994E+1
-3.665E-1	8.090E+0	1.985E+1
-3.584E-1	8.126E+0	2.000E+1
-3.600E-1	8.094E+0	1.981E+1
-3.617E-1	8.220E+0	1.988E+1
-3.633E-1	8.139E+0	1.987E+1
-3.633E-1	8.223E+0	2.001E+1
-3.617E-1	8.087E+0	1.987E+1
-3.617E-1	8.097E+0	1.984E+1
-3.649E-1	8.016E+0	1.999E+1
-3.649E-1	8.019E+0	2.010E+1
-3.633E-1	8.032E+0	1.985E+1
-3.617E-1	8.181E+0	1.981E+1
-3.665E-1	8.194E+0	1.995E+1
-3.617E-1	8.058E+0	1.996E+1
-3.584E-1	8.026E+0	2.001E+1
-3.633E-1	8.084E+0	1.994E+1
-3.649E-1	8.087E+0	1.990E+1
-3.617E-1	8.159E+0	1.986E+1
-3.600E-1	8.152E+0	2.009E+1
-3.617E-1	8.214E+0	1.976E+1
-3.682E-1	8.129E+0	1.988E+1
-3.649E-1	8.061E+0	1.999E+1
-3.617E-1	8.081E+0	2.002E+1
-3.600E-1	8.136E+0	1.993E+1
-3.665E-1	8.246E+0	1.985E+1
-3.633E-1	8.152E+0	1.991E+1
-3.633E-1	8.165E+0	1.991E+1
-3.633E-1	8.087E+0	1.980E+1
-3.649E-1	8.159E+0	1.976E+1
-3.649E-1	8.116E+0	1.987E+1
-3.617E-1	8.175E+0	1.982E+1
-3.633E-1	8.146E+0	1.989E+1
-3.649E-1	8.068E+0	1.969E+1
-3.633E-1	8.139E+0	1.984E+1
-3.600E-1	8.081E+0	2.007E+1
-3.617E-1	8.178E+0	1.972E+1
-3.682E-1	8.097E+0	1.994E+1
-3.633E-1	8.220E+0	1.991E+1
-3.633E-1	8.142E+0	1.989E+1
-3.633E-1	8.113E+0	1.992E+1
-3.665E-1	8.136E+0	1.993E+1
-3.649E-1	8.045E+0	1.989E+1
-3.600E-1	8.110E+0	1.984E+1
-3.617E-1	8.094E+0	1.989E+1
-3.665E-1	8.120E+0	1.994E+1
-3.633E-1	8.113E+0	1.998E+1
-3.584E-1	8.168E+0	1.988E+1
-3.633E-1	8.136E+0	1.978E+1
-3.665E-1	8.123E+0	1.977E+1
-3.649E-1	8.188E+0	1.992E+1
-3.617E-1	8.185E+0	1.994E+1
-3.617E-1	8.090E+0	1.982E+1
-3.633E-1	8.172E+0	1.989E+1
-3.665E-1	8.168E+0	1.983E+1
-3.617E-1	8.120E+0	2.006E+1
-3.617E-1	8.142E+0	1.999E+1
-3.665E-1	8.168E+0	1.995E+1
-3.633E-1	8.061E+0	1.980E+1
-3.600E-1	8.191E+0	2.001E+1
-3.617E-1	8.155E+0	1.981E+1
-3.665E-1	8.087E+0	1.982E+1
-3.633E-1	8.159E+0	1.988E+1
-3.584E-1	8.052E+0	1.997E+1
-3.617E-1	8.110E+0	1.984E+1
-3.617E-1	8.097E+0	1.986E+1
-3.649E-1	8.120E+0	1.990E+1
-3.584E-1	8.068E+0	1.994E+1
-3.633E-1	8.052E+0	1.982E+1
-3.617E-1	8.162E+0	1.993E+1
-3.633E-1	8.094E+0	1.987E+1
-3.617E-1	8.162E+0	1.996E+1
-3.633E-1	8.178E+0	1.993E+1
-3.649E-1	8.194E+0	1.982E+1
-3.600E-1	8.285E+0	1.982E+1
-3.617E-1	8.230E+0	1.999E+1
-3.600E-1	8.084E+0	1.987E+1
-3.665E-1	8.045E+0	2.001E+1
-3.633E-1	8.165E+0	1.993E+1
-3.584E-1	8.136E+0	1.987E+1
-3.617E-1	8.175E+0	1.996E+1
-3.665E-1	8.159E+0	1.978E+1
-3.649E-1	8.230E+0	1.990E+1
-3.568E-1	8.172E+0	1.986E+1
-3.633E-1	8.107E+0	1.985E+1
-3.633E-1	8.110E+0	1.957E+1
-3.633E-1	8.126E+0	1.992E+1
-3.584E-1	8.159E+0	2.003E+1
-3.633E-1	8.149E+0	1.990E+1
-3.649E-1	8.240E+0	1.976E+1
-3.633E-1	8.087E+0	1.980E+1
-3.600E-1	8.061E+0	1.979E+1
-3.633E-1	8.077E+0	1.998E+1
-3.649E-1	8.363E+0	1.990E+1
-3.633E-1	8.243E+0	1.991E+1
-3.617E-1	8.178E+0	1.976E+1
-3.617E-1	8.136E+0	1.997E+1
-3.665E-1	8.123E+0	1.983E+1
-3.633E-1	8.175E+0	1.974E+1
-3.617E-1	8.087E+0	1.988E+1
-3.617E-1	8.058E+0	1.985E+1
-3.649E-1	8.003E+0	1.999E+1
-3.649E-1	8.152E+0	1.981E+1
-3.617E-1	8.123E+0	1.985E+1
-3.633E-1	8.061E+0	1.972E+1
-3.633E-1	8.159E+0	1.997E+1
-3.633E-1	8.129E+0	1.996E+1
-3.617E-1	8.126E+0	1.981E+1
-3.600E-1	8.081E+0	2.003E+1
-3.633E-1	8.110E+0	1.995E+1
-3.649E-1	8.084E+0	1.990E+1
-3.584E-1	8.107E+0	1.991E+1
-3.633E-1	8.126E+0	1.982E+1
-3.665E-1	8.136E+0	1.984E+1
-3.633E-1	8.103E+0	1.984E+1
-3.600E-1	8.194E+0	2.001E+1
-3.633E-1	8.217E+0	1.976E+1
-3.649E-1	8.113E+0	1.992E+1
-3.617E-1	8.087E+0	2.002E+1
-3.600E-1	8.155E+0	1.993E+1
-3.633E-1	8.110E+0	1.979E+1
-3.649E-1	8.227E+0	1.990E+1
-3.633E-1	8.246E+0	1.997E+1
-3.600E-1	8.048E+0	1.969E+1
-3.617E-1	8.074E+0	1.991E+1
-3.665E-1	8.003E+0	1.974E+1
-3.649E-1	8.094E+0	1.993E+1
-3.552E-1	8.100E+0	1.976E+1
-3.633E-1	8.094E+0	2.004E+1
-3.665E-1	8.032E+0	2.000E+1
-3.617E-1	8.172E+0	1.987E+1
-3.617E-1	8.159E+0	1.995E+1
-3.617E-1	8.068E+0	1.991E+1
-3.649E-1	8.217E+0	1.982E+1
-3.649E-1	8.065E+0	1.978E+1
-3.600E-1	8.061E+0	1.989E+1
-3.617E-1	8.123E+0	1.978E+1
-3.649E-1	8.120E+0	1.982E+1
-3.633E-1	8.094E+0	1.988E+1
-3.584E-1	8.159E+0	1.983E+1
-3.584E-1	8.097E+0	1.992E+1
-3.633E-1	8.052E+0	1.993E+1
-3.633E-1	8.068E+0	1.985E+1
-3.600E-1	8.207E+0	1.978E+1
-3.617E-1	8.061E+0	1.994E+1
-3.682E-1	8.087E+0	1.993E+1
-3.617E-1	8.100E+0	1.971E+1
-3.584E-1	8.065E+0	1.971E+1
-3.584E-1	8.249E+0	1.985E+1
-3.665E-1	8.048E+0	1.983E+1
-3.617E-1	8.142E+0	1.984E+1
-3.600E-1	8.029E+0	1.990E+1
-3.617E-1	8.097E+0	1.995E+1
-3.698E-1	8.120E+0	1.999E+1
-3.633E-1	8.133E+0	1.991E+1
-3.600E-1	8.055E+0	1.984E+1
-3.584E-1	8.142E+0	1.974E+1
-3.633E-1	8.129E+0	1.989E+1
-3.633E-1	8.243E+0	1.978E+1
-3.617E-1	8.071E+0	2.014E+1
-3.633E-1	8.052E+0	1.984E+1
-3.649E-1	8.142E+0	1.988E+1
-3.617E-1	8.165E+0	1.980E+1
-3.568E-1	8.181E+0	2.000E+1
-3.617E-1	8.029E+0	1.977E+1
-3.649E-1	8.236E+0	2.001E+1
-3.617E-1	8.149E+0	1.988E+1
-3.584E-1	8.107E+0	1.980E+1
-3.633E-1	8.178E+0	1.986E+1
-3.649E-1	8.055E+0	1.992E+1
-3.649E-1	8.185E+0	1.979E+1
-3.600E-1	8.204E+0	1.987E+1
-3.617E-1	7.990E+0	2.001E+1
-3.649E-1	8.048E+0	1.992E+1
-3.649E-1	8.152E+0	2.004E+1
-3.600E-1	8.071E+0	1.984E+1
-3.600E-1	8.185E+0	1.992E+1
-3.682E-1	8.113E+0	2.005E+1
-3.617E-1	8.045E+0	1.993E+1
-3.584E-1	7.957E+0	1.987E+1
-3.617E-1	8.087E+0	1.988E+1
-3.682E-1	8.168E+0	1.974E+1
-3.617E-1	8.077E+0	1.989E+1
-3.600E-1	8.074E+0	1.997E+1
-3.617E-1	8.035E+0	1.977E+1
-3.649E-1	8.155E+0	1.986E+1
-3.633E-1	8.175E+0	1.981E+1
-3.617E-1	8.159E+0	1.981E+1
-3.617E-1	8.042E+0	2.000E+1
-3.665E-1	8.126E+0	1.976E+1
-3.633E-1	8.210E+0	2.002E+1
-3.600E-1	8.094E+0	1.983E+1
-3.617E-1	8.107E+0	2.002E+1
-3.665E-1	8.168E+0	1.982E+1
-3.633E-1	8.045E+0	1.983E+1
-3.600E-1	8.159E+0	2.007E+1
-3.633E-1	8.103E+0	2.001E+1
-3.649E-1	8.129E+0	1.985E+1
-3.600E-1	8.123E+0	1.999E+1
-3.584E-1	8.162E+0	1.981E+1
-3.617E-1	8.155E+0	1.989E+1
-3.698E-1	8.204E+0	1.999E+1
-3.617E-1	8.149E+0	1.982E+1
-3.568E-1	8.103E+0	2.014E+1
-3.617E-1	8.126E+0	2.002E+1
-3.649E-1	8.139E+0	1.972E+1
-3.633E-1	8.061E+0	1.993E+1
-3.600E-1	8.155E+0	1.987E+1
-3.617E-1	8.110E+0	1.983E+1
-3.649E-1	8.249E+0	1.992E+1
-3.617E-1	8.194E+0	2.002E+1
-3.633E-1	8.149E+0	1.987E+1
-3.584E-1	8.052E+0	1.979E+1
-3.649E-1	8.168E+0	1.978E+1
-3.633E-1	8.113E+0	1.977E+1
-3.600E-1	8.152E+0	1.969E+1
-3.584E-1	8.159E+0	2.000E+1
-3.665E-1	8.074E+0	1.985E+1
-3.617E-1	8.201E+0	1.994E+1
-3.600E-1	8.081E+0	1.993E+1
-3.649E-1	8.198E+0	1.982E+1
-3.665E-1	8.133E+0	1.995E+1
-3.617E-1	8.087E+0	1.995E+1
-3.600E-1	8.071E+0	1.993E+1
-3.600E-1	8.181E+0	1.986E+1
-3.665E-1	8.217E+0	1.970E+1
-3.665E-1	8.136E+0	1.998E+1
-3.617E-1	8.152E+0	1.970E+1
-3.633E-1	8.142E+0	1.981E+1
-3.665E-1	8.120E+0	1.992E+1
-3.617E-1	8.026E+0	1.983E+1
-3.584E-1	8.172E+0	1.996E+1
-3.649E-1	8.045E+0	1.975E+1
-3.649E-1	8.272E+0	1.992E+1
-3.600E-1	8.055E+0	1.979E+1
-3.584E-1	8.032E+0	1.978E+1
-3.633E-1	8.071E+0	2.004E+1
-3.649E-1	8.201E+0	1.986E+1
-3.617E-1	7.967E+0	1.985E+1
-3.568E-1	7.990E+0	1.976E+1
-3.617E-1	8.107E+0	1.982E+1
-3.649E-1	8.120E+0	1.993E+1
-3.633E-1	8.110E+0	1.995E+1
-3.600E-1	8.142E+0	1.995E+1
-3.617E-1	8.155E+0	2.002E+1
-3.633E-1	8.116E+0	1.987E+1
-3.633E-1	8.162E+0	1.995E+1
-3.600E-1	8.194E+0	1.981E+1
-3.633E-1	8.048E+0	1.994E+1
-3.633E-1	8.136E+0	1.999E+1
-3.633E-1	8.133E+0	1.982E+1
-3.584E-1	8.123E+0	2.001E+1
-3.633E-1	8.162E+0	1.997E+1
-3.649E-1	8.058E+0	1.971E+1
-3.617E-1	8.152E+0	1.973E+1
-3.568E-1	8.233E+0	1.993E+1
-3.617E-1	8.081E+0	1.991E+1
-3.633E-1	8.039E+0	1.985E+1
-3.665E-1	8.052E+0	1.977E+1
-3.584E-1	8.071E+0	1.989E+1
-3.617E-1	8.168E+0	1.977E+1
-3.665E-1	7.957E+0	1.984E+1
-3.649E-1	8.052E+0	1.985E+1
-3.600E-1	8.103E+0	1.998E+1
-3.633E-1	8.003E+0	1.981E+1
-3.633E-1	8.094E+0	2.005E+1
-3.633E-1	8.068E+0	2.009E+1
-3.600E-1	8.116E+0	1.983E+1
-3.617E-1	8.142E+0	1.991E+1
-3.649E-1	8.217E+0	1.990E+1
-3.633E-1	8.032E+0	1.990E+1
-3.552E-1	8.071E+0	1.981E+1
-3.633E-1	8.227E+0	2.001E+1
-3.633E-1	8.162E+0	1.981E+1
-3.633E-1	8.146E+0	1.995E+1
-3.584E-1	8.233E+0	1.988E+1
-3.600E-1	8.159E+0	1.974E+1
-3.649E-1	8.116E+0	2.005E+1
-3.617E-1	8.061E+0	1.992E+1
-3.600E-1	7.948E+0	1.992E+1
-3.600E-1	8.110E+0	1.990E+1
-3.649E-1	8.172E+0	1.996E+1
-3.633E-1	8.094E+0	2.000E+1
-3.584E-1	8.113E+0	1.994E+1
-3.633E-1	8.006E+0	1.989E+1
-3.649E-1	8.210E+0	1.974E+1
-3.633E-1	8.139E+0	1.989E+1
-3.584E-1	8.126E+0	1.977E+1
-3.633E-1	8.084E+0	1.982E+1
-3.649E-1	8.198E+0	1.980E+1
-3.649E-1	8.155E+0	1.988E+1
-3.600E-1	8.068E+0	1.990E+1
-3.600E-1	8.191E+0	1.974E+1
-3.633E-1	8.129E+0	1.978E+1
-3.617E-1	8.230E+0	1.989E+1
-3.584E-1	8.042E+0	1.995E+1
-3.617E-1	8.074E+0	1.993E+1
-3.649E-1	8.123E+0	1.968E+1
-3.617E-1	8.068E+0	1.980E+1
-3.584E-1	8.094E+0	1.987E+1
-3.649E-1	8.081E+0	1.993E+1
-3.665E-1	8.165E+0	1.981E+1
-3.633E-1	8.055E+0	1.981E+1
-3.600E-1	8.142E+0	1.984E+1
-3.617E-1	8.136E+0	1.993E+1
-3.665E-1	8.026E+0	1.989E+1
-3.633E-1	8.178E+0	1.999E+1
-3.584E-1	8.142E+0	1.993E+1
-3.617E-1	8.178E+0	1.998E+1
-3.633E-1	8.084E+0	1.987E+1
-3.633E-1	8.103E+0	1.990E+1
-3.633E-1	8.077E+0	1.975E+1
-3.617E-1	8.201E+0	1.989E+1
-3.633E-1	8.052E+0	1.986E+1
-3.633E-1	8.194E+0	2.000E+1
-3.600E-1	8.194E+0	1.993E+1
-3.600E-1	8.129E+0	2.000E+1
-3.665E-1	8.207E+0	1.995E+1
-3.617E-1	8.029E+0	1.987E+1
-3.552E-1	8.103E+0	1.984E+1
-3.633E-1	8.168E+0	1.964E+1
-3.665E-1	8.168E+0	1.989E+1
-3.633E-1	8.155E+0	1.982E+1
-3.600E-1	8.071E+0	1.971E+1
-3.600E-1	8.113E+0	1.988E+1
-3.665E-1	8.172E+0	1.973E+1
-3.633E-1	8.162E+0	1.992E+1
-3.617E-1	8.052E+0	1.988E+1
-3.633E-1	8.318E+0	1.986E+1
-3.665E-1	8.155E+0	2.004E+1
-3.649E-1	8.129E+0	1.990E+1
-3.600E-1	8.165E+0	1.989E+1
-3.617E-1	8.065E+0	1.990E+1
-3.649E-1	8.071E+0	1.986E+1
-3.633E-1	8.210E+0	1.989E+1
-3.600E-1	8.236E+0	1.988E+1
-3.617E-1	8.097E+0	2.018E+1
-3.649E-1	8.172E+0	1.985E+1
-3.617E-1	8.094E+0	1.999E+1
-3.584E-1	8.032E+0	1.992E+1
-3.617E-1	8.074E+0	1.986E+1
-3.649E-1	8.077E+0	1.975E+1
-3.584E-1	8.081E+0	1.981E+1
-3.584E-1	8.201E+0	1.993E+1
-3.617E-1	8.272E+0	2.003E+1
-3.665E-1	8.035E+0	1.986E+1
-3.617E-1	8.136E+0	2.004E+1
-3.617E-1	8.146E+0	1.984E+1
-3.633E-1	8.100E+0	1.993E+1
-3.649E-1	8.071E+0	1.979E+1
-3.600E-1	8.074E+0	2.001E+1
-3.600E-1	8.074E+0	1.978E+1
-3.600E-1	8.139E+0	1.993E+1
-3.665E-1	8.178E+0	1.968E+1
-3.633E-1	8.159E+0	1.971E+1
-3.584E-1	8.061E+0	1.992E+1
-3.600E-1	8.048E+0	1.998E+1
-3.649E-1	8.039E+0	1.981E+1
-3.649E-1	8.126E+0	1.991E+1
-3.600E-1	8.039E+0	1.981E+1
-3.600E-1	8.110E+0	1.998E+1
-3.633E-1	8.129E+0	1.981E+1
-3.633E-1	8.097E+0	1.994E+1
-3.584E-1	8.022E+0	2.007E+1
-3.584E-1	8.123E+0	1.984E+1
-3.665E-1	8.110E+0	1.985E+1
-3.617E-1	8.165E+0	1.980E+1
-3.584E-1	8.204E+0	1.986E+1
-3.584E-1	8.094E+0	1.982E+1
-3.649E-1	8.246E+0	1.989E+1
-3.600E-1	8.100E+0	1.991E+1
-3.600E-1	8.162E+0	1.986E+1
-3.617E-1	8.175E+0	1.969E+1
-3.633E-1	8.090E+0	1.983E+1
-3.633E-1	8.126E+0	1.990E+1
-3.600E-1	8.240E+0	1.996E+1
-3.584E-1	8.155E+0	2.002E+1
-3.633E-1	8.061E+0	1.998E+1
-3.600E-1	8.178E+0	1.992E+1
-3.617E-1	8.185E+0	2.012E+1
-3.633E-1	8.048E+0	1.973E+1
-3.665E-1	8.048E+0	1.992E+1
-3.617E-1	8.168E+0	2.009E+1
-3.568E-1	8.262E+0	1.990E+1
-3.584E-1	8.068E+0	1.984E+1
-3.682E-1	8.159E+0	2.000E+1
-3.633E-1	8.162E+0	1.988E+1
-3.584E-1	8.188E+0	2.000E+1
-3.584E-1	8.230E+0	1.989E+1
-3.633E-1	8.123E+0	1.975E+1
-3.649E-1	8.061E+0	1.990E+1
-3.584E-1	8.175E+0	1.990E+1
-3.617E-1	8.042E+0	1.989E+1
-3.633E-1	8.178E+0	1.994E+1
-3.633E-1	8.155E+0	1.993E+1
-3.584E-1	8.026E+0	1.995E+1
-3.584E-1	8.003E+0	1.991E+1
-3.665E-1	8.139E+0	2.012E+1
-3.600E-1	8.107E+0	1.990E+1
-3.536E-1	8.061E+0	1.992E+1
-3.584E-1	8.074E+0	2.001E+1
-3.665E-1	8.129E+0	1.980E+1
-3.633E-1	8.181E+0	1.981E+1
-3.552E-1	8.152E+0	1.993E+1
-3.633E-1	8.116E+0	1.992E+1
-3.633E-1	8.103E+0	1.983E+1
-3.633E-1	8.194E+0	1.976E+1
-3.584E-1	8.129E+0	2.002E+1
-3.617E-1	8.055E+0	1.978E+1
-3.633E-1	8.077E+0	1.984E+1
-3.633E-1	8.077E+0	1.976E+1
-3.600E-1	8.107E+0	1.994E+1
-3.600E-1	8.100E+0	1.978E+1
-3.649E-1	8.100E+0	1.990E+1
-3.633E-1	8.013E+0	2.002E+1
-3.633E-1	8.065E+0	1.989E+1
-3.633E-1	8.039E+0	1.983E+1
[truncated: 93,960 more rows]
