# Supplementary material for: Improved ANAP incorporation and VCF analysis reveal details of P2X7 current facilitation and a limited conformational interplay between ATP binding and the intracellular ballast domain
Source: eLife. 2023 Jan 4;12:e82479. doi: 10.7554/eLife.82479 (PMC9859053; doi:10.7554/eLife.82479)
Supplement: Figure 5—figure supplement 3—source data 2. [file elife-82479-fig5-figsupp3-data2.zip › Figure-5_figure-supplement-3_source-data-2/DeltaCaM-A564/l14/34.csv]

-2.643E-1	1.327E+1	2.733E+1
-2.676E-1	1.311E+1	2.738E+1
-2.676E-1	1.307E+1	2.734E+1
-2.660E-1	1.329E+1	2.715E+1
-2.643E-1	1.327E+1	2.753E+1
-2.660E-1	1.324E+1	2.716E+1
-2.676E-1	1.308E+1	2.746E+1
-2.627E-1	1.315E+1	2.749E+1
-2.676E-1	1.317E+1	2.714E+1
-2.643E-1	1.308E+1	2.757E+1
-2.692E-1	1.315E+1	2.731E+1
-2.643E-1	1.312E+1	2.719E+1
-2.627E-1	1.322E+1	2.759E+1
-2.676E-1	1.329E+1	2.739E+1
-2.676E-1	1.317E+1	2.737E+1
-2.627E-1	1.315E+1	2.767E+1
-2.627E-1	1.327E+1	2.739E+1
-2.643E-1	1.303E+1	2.743E+1
-2.660E-1	1.313E+1	2.731E+1
-2.660E-1	1.310E+1	2.740E+1
-2.643E-1	1.310E+1	2.733E+1
-2.643E-1	1.315E+1	2.740E+1
-2.660E-1	1.318E+1	2.733E+1
-2.611E-1	1.321E+1	2.728E+1
-2.660E-1	1.310E+1	2.750E+1
-2.643E-1	1.329E+1	2.741E+1
-2.676E-1	1.314E+1	2.740E+1
-2.643E-1	1.313E+1	2.723E+1
-2.660E-1	1.315E+1	2.723E+1
-2.643E-1	1.317E+1	2.732E+1
-2.660E-1	1.324E+1	2.739E+1
-2.660E-1	1.317E+1	2.748E+1
-2.611E-1	1.314E+1	2.714E+1
-2.676E-1	1.321E+1	2.746E+1
-2.692E-1	1.314E+1	2.749E+1
-2.676E-1	1.313E+1	2.731E+1
-2.611E-1	1.320E+1	2.715E+1
-2.660E-1	1.319E+1	2.736E+1
-2.643E-1	1.304E+1	2.722E+1
-2.627E-1	1.326E+1	2.731E+1
-2.643E-1	1.314E+1	2.742E+1
-2.660E-1	1.319E+1	2.735E+1
-2.660E-1	1.312E+1	2.724E+1
-2.627E-1	1.328E+1	2.722E+1
-2.643E-1	1.314E+1	2.721E+1
-2.627E-1	1.330E+1	2.710E+1
-2.676E-1	1.322E+1	2.725E+1
-2.643E-1	1.316E+1	2.751E+1
-2.627E-1	1.321E+1	2.734E+1
-2.643E-1	1.320E+1	2.717E+1
-2.627E-1	1.320E+1	2.734E+1
-2.611E-1	1.309E+1	2.723E+1
-2.643E-1	1.306E+1	2.716E+1
-2.627E-1	1.315E+1	2.733E+1
-2.676E-1	1.319E+1	2.718E+1
-2.660E-1	1.323E+1	2.729E+1
-2.643E-1	1.315E+1	2.741E+1
-2.643E-1	1.319E+1	2.749E+1
-2.643E-1	1.320E+1	2.727E+1
-2.643E-1	1.325E+1	2.744E+1
-2.643E-1	1.312E+1	2.732E+1
-2.660E-1	1.312E+1	2.730E+1
-2.676E-1	1.334E+1	2.743E+1
-2.660E-1	1.323E+1	2.748E+1
-2.627E-1	1.304E+1	2.716E+1
-2.660E-1	1.323E+1	2.735E+1
-2.676E-1	1.325E+1	2.720E+1
-2.643E-1	1.320E+1	2.751E+1
-2.595E-1	1.316E+1	2.732E+1
-2.627E-1	1.326E+1	2.738E+1
-2.660E-1	1.331E+1	2.744E+1
-2.660E-1	1.327E+1	2.742E+1
-2.627E-1	1.322E+1	2.731E+1
-2.627E-1	1.323E+1	2.734E+1
-2.660E-1	1.320E+1	2.729E+1
-2.643E-1	1.314E+1	2.725E+1
-2.643E-1	1.323E+1	2.744E+1
-2.660E-1	1.331E+1	2.731E+1
-2.692E-1	1.325E+1	2.728E+1
-2.660E-1	1.316E+1	2.739E+1
-2.611E-1	1.317E+1	2.729E+1
-2.643E-1	1.328E+1	2.739E+1
-2.660E-1	1.318E+1	2.724E+1
-2.643E-1	1.323E+1	2.722E+1
-2.643E-1	1.313E+1	2.730E+1
-2.660E-1	1.321E+1	2.752E+1
-2.643E-1	1.318E+1	2.724E+1
-2.643E-1	1.333E+1	2.736E+1
-2.643E-1	1.332E+1	2.719E+1
-2.660E-1	1.326E+1	2.739E+1
-2.643E-1	1.306E+1	2.734E+1
-2.676E-1	1.330E+1	2.735E+1
-2.611E-1	1.318E+1	2.738E+1
-2.660E-1	1.322E+1	2.720E+1
-2.676E-1	1.315E+1	2.748E+1
-2.643E-1	1.306E+1	2.730E+1
-2.627E-1	1.331E+1	2.737E+1
-2.643E-1	1.310E+1	2.723E+1
-2.643E-1	1.312E+1	2.723E+1
-2.660E-1	1.308E+1	2.740E+1
-2.643E-1	1.318E+1	2.751E+1
-2.643E-1	1.317E+1	2.729E+1
-2.643E-1	1.337E+1	2.733E+1
-2.643E-1	1.328E+1	2.726E+1
-2.643E-1	1.327E+1	2.726E+1
-2.643E-1	1.306E+1	2.761E+1
-2.643E-1	1.314E+1	2.733E+1
-2.627E-1	1.311E+1	2.737E+1
-2.627E-1	1.317E+1	2.739E+1
-2.643E-1	1.315E+1	2.756E+1
-2.660E-1	1.314E+1	2.734E+1
-2.627E-1	1.320E+1	2.735E+1
-2.627E-1	1.333E+1	2.727E+1
-2.660E-1	1.330E+1	2.699E+1
-2.660E-1	1.313E+1	2.736E+1
-2.643E-1	1.328E+1	2.744E+1
-2.643E-1	1.325E+1	2.743E+1
-2.676E-1	1.317E+1	2.723E+1
-2.660E-1	1.324E+1	2.739E+1
-2.660E-1	1.311E+1	2.729E+1
-2.627E-1	1.327E+1	2.724E+1
-2.660E-1	1.321E+1	2.731E+1
-2.676E-1	1.312E+1	2.732E+1
-2.643E-1	1.315E+1	2.728E+1
-2.627E-1	1.314E+1	2.744E+1
-2.660E-1	1.329E+1	2.711E+1
-2.660E-1	1.309E+1	2.737E+1
-2.627E-1	1.318E+1	2.734E+1
-2.627E-1	1.331E+1	2.734E+1
-2.643E-1	1.318E+1	2.734E+1
-2.660E-1	1.321E+1	2.717E+1
-2.660E-1	1.308E+1	2.733E+1
-2.627E-1	1.316E+1	2.731E+1
-2.643E-1	1.320E+1	2.748E+1
-2.676E-1	1.331E+1	2.744E+1
-2.676E-1	1.312E+1	2.715E+1
-2.627E-1	1.329E+1	2.725E+1
-2.627E-1	1.308E+1	2.751E+1
-2.676E-1	1.324E+1	2.751E+1
-2.676E-1	1.317E+1	2.736E+1
-2.627E-1	1.332E+1	2.733E+1
-2.627E-1	1.316E+1	2.724E+1
-2.660E-1	1.335E+1	2.727E+1
-2.643E-1	1.293E+1	2.731E+1
-2.627E-1	1.308E+1	2.718E+1
-2.611E-1	1.320E+1	2.739E+1
-2.660E-1	1.324E+1	2.728E+1
-2.627E-1	1.320E+1	2.753E+1
-2.627E-1	1.321E+1	2.738E+1
-2.660E-1	1.319E+1	2.735E+1
-2.643E-1	1.326E+1	2.734E+1
-2.627E-1	1.329E+1	2.734E+1
-2.595E-1	1.333E+1	2.749E+1
-2.627E-1	1.315E+1	2.724E+1
-2.660E-1	1.315E+1	2.753E+1
-2.627E-1	1.314E+1	2.737E+1
-2.660E-1	1.320E+1	2.749E+1
-2.643E-1	1.319E+1	2.735E+1
-2.643E-1	1.319E+1	2.727E+1
-2.660E-1	1.326E+1	2.726E+1
-2.627E-1	1.328E+1	2.758E+1
-2.676E-1	1.313E+1	2.727E+1
-2.660E-1	1.325E+1	2.734E+1
-2.643E-1	1.329E+1	2.727E+1
-2.643E-1	1.330E+1	2.726E+1
-2.660E-1	1.329E+1	2.714E+1
-2.627E-1	1.321E+1	2.739E+1
-2.627E-1	1.317E+1	2.716E+1
-2.611E-1	1.323E+1	2.719E+1
-2.643E-1	1.311E+1	2.727E+1
-2.660E-1	1.332E+1	2.735E+1
-2.627E-1	1.321E+1	2.738E+1
-2.643E-1	1.332E+1	2.730E+1
-2.643E-1	1.308E+1	2.728E+1
-2.660E-1	1.323E+1	2.723E+1
-2.660E-1	1.320E+1	2.736E+1
-2.595E-1	1.319E+1	2.731E+1
-2.676E-1	1.323E+1	2.730E+1
-2.627E-1	1.318E+1	2.760E+1
-2.643E-1	1.317E+1	2.737E+1
-2.611E-1	1.317E+1	2.766E+1
-2.660E-1	1.335E+1	2.718E+1
-2.676E-1	1.309E+1	2.734E+1
-2.627E-1	1.318E+1	2.741E+1
-2.660E-1	1.313E+1	2.717E+1
-2.643E-1	1.306E+1	2.726E+1
-2.643E-1	1.323E+1	2.722E+1
-2.643E-1	1.321E+1	2.740E+1
-2.643E-1	1.320E+1	2.743E+1
-2.643E-1	1.329E+1	2.736E+1
-2.676E-1	1.315E+1	2.716E+1
-2.643E-1	1.306E+1	2.725E+1
-2.627E-1	1.324E+1	2.737E+1
-2.676E-1	1.320E+1	2.720E+1
-2.660E-1	1.317E+1	2.715E+1
-2.643E-1	1.330E+1	2.728E+1
-2.627E-1	1.327E+1	2.749E+1
-2.643E-1	1.316E+1	2.737E+1
-2.676E-1	1.321E+1	2.745E+1
-2.643E-1	1.319E+1	2.740E+1
-2.627E-1	1.317E+1	2.730E+1
-2.660E-1	1.319E+1	2.720E+1
-2.643E-1	1.327E+1	2.725E+1
-2.627E-1	1.312E+1	2.736E+1
-2.643E-1	1.311E+1	2.728E+1
-2.611E-1	1.322E+1	2.727E+1
-2.627E-1	1.322E+1	2.744E+1
-2.660E-1	1.318E+1	2.739E+1
-2.643E-1	1.315E+1	2.756E+1
-2.660E-1	1.312E+1	2.743E+1
-2.676E-1	1.322E+1	2.743E+1
-2.643E-1	1.325E+1	2.737E+1
-2.611E-1	1.310E+1	2.735E+1
-2.643E-1	1.328E+1	2.738E+1
-2.676E-1	1.321E+1	2.728E+1
-2.676E-1	1.336E+1	2.742E+1
-2.660E-1	1.317E+1	2.740E+1
-2.660E-1	1.320E+1	2.738E+1
-2.643E-1	1.317E+1	2.733E+1
-2.643E-1	1.318E+1	2.728E+1
-2.627E-1	1.310E+1	2.742E+1
-2.660E-1	1.320E+1	2.718E+1
-2.660E-1	1.310E+1	2.738E+1
-2.660E-1	1.326E+1	2.725E+1
-2.627E-1	1.309E+1	2.734E+1
-2.660E-1	1.320E+1	2.736E+1
-2.643E-1	1.330E+1	2.742E+1
-2.643E-1	1.328E+1	2.740E+1
-2.643E-1	1.323E+1	2.732E+1
-2.676E-1	1.324E+1	2.713E+1
-2.643E-1	1.331E+1	2.735E+1
-2.660E-1	1.327E+1	2.732E+1
-2.595E-1	1.313E+1	2.733E+1
-2.627E-1	1.319E+1	2.739E+1
-2.676E-1	1.327E+1	2.753E+1
-2.643E-1	1.312E+1	2.743E+1
-2.627E-1	1.309E+1	2.750E+1
-2.660E-1	1.324E+1	2.722E+1
-2.643E-1	1.311E+1	2.737E+1
-2.643E-1	1.325E+1	2.734E+1
-2.627E-1	1.315E+1	2.722E+1
-2.643E-1	1.318E+1	2.749E+1
-2.660E-1	1.320E+1	2.744E+1
-2.643E-1	1.331E+1	2.736E+1
-2.643E-1	1.322E+1	2.742E+1
-2.660E-1	1.314E+1	2.732E+1
-2.660E-1	1.298E+1	2.763E+1
-2.660E-1	1.318E+1	2.734E+1
-2.627E-1	1.327E+1	2.747E+1
-2.643E-1	1.309E+1	2.745E+1
-2.643E-1	1.309E+1	2.728E+1
-2.643E-1	1.336E+1	2.735E+1
-2.611E-1	1.332E+1	2.756E+1
-2.643E-1	1.322E+1	2.725E+1
-2.660E-1	1.295E+1	2.721E+1
-2.643E-1	1.313E+1	2.727E+1
-2.643E-1	1.311E+1	2.737E+1
-2.643E-1	1.319E+1	2.737E+1
-2.643E-1	1.314E+1	2.756E+1
-2.627E-1	1.316E+1	2.750E+1
-2.643E-1	1.313E+1	2.720E+1
-2.627E-1	1.319E+1	2.717E+1
-2.676E-1	1.311E+1	2.744E+1
-2.627E-1	1.333E+1	2.736E+1
-2.611E-1	1.320E+1	2.731E+1
-2.643E-1	1.313E+1	2.725E+1
-2.643E-1	1.313E+1	2.759E+1
-2.643E-1	1.325E+1	2.765E+1
-2.627E-1	1.304E+1	2.719E+1
-2.660E-1	1.325E+1	2.732E+1
-2.660E-1	1.329E+1	2.742E+1
-2.643E-1	1.318E+1	2.730E+1
-2.611E-1	1.319E+1	2.737E+1
-2.643E-1	1.331E+1	2.731E+1
-2.660E-1	1.325E+1	2.759E+1
-2.643E-1	1.318E+1	2.756E+1
-2.643E-1	1.324E+1	2.747E+1
-2.660E-1	1.317E+1	2.756E+1
-2.660E-1	1.336E+1	2.752E+1
-2.643E-1	1.314E+1	2.735E+1
-2.643E-1	1.311E+1	2.733E+1
-2.676E-1	1.312E+1	2.728E+1
-2.660E-1	1.318E+1	2.740E+1
-2.611E-1	1.325E+1	2.734E+1
-2.627E-1	1.311E+1	2.729E+1
-2.611E-1	1.315E+1	2.730E+1
-2.627E-1	1.312E+1	2.743E+1
-2.611E-1	1.326E+1	2.741E+1
-2.643E-1	1.314E+1	2.726E+1
-2.627E-1	1.322E+1	2.734E+1
-2.643E-1	1.313E+1	2.738E+1
-2.643E-1	1.318E+1	2.728E+1
-2.611E-1	1.313E+1	2.738E+1
-2.627E-1	1.327E+1	2.735E+1
-2.660E-1	1.325E+1	2.745E+1
-2.627E-1	1.320E+1	2.714E+1
-2.611E-1	1.323E+1	2.736E+1
-2.627E-1	1.316E+1	2.727E+1
-2.660E-1	1.322E+1	2.752E+1
-2.627E-1	1.316E+1	2.748E+1
-2.660E-1	1.315E+1	2.729E+1
-2.643E-1	1.328E+1	2.738E+1
-2.676E-1	1.319E+1	2.744E+1
-2.627E-1	1.312E+1	2.730E+1
-2.611E-1	1.322E+1	2.751E+1
-2.676E-1	1.325E+1	2.739E+1
-2.643E-1	1.312E+1	2.736E+1
-2.660E-1	1.317E+1	2.732E+1
-2.627E-1	1.315E+1	2.734E+1
-2.643E-1	1.337E+1	2.743E+1
-2.660E-1	1.318E+1	2.755E+1
-2.627E-1	1.305E+1	2.735E+1
-2.611E-1	1.319E+1	2.733E+1
-2.660E-1	1.325E+1	2.717E+1
-2.660E-1	1.326E+1	2.747E+1
-2.643E-1	1.322E+1	2.741E+1
-2.627E-1	1.336E+1	2.759E+1
-2.660E-1	1.318E+1	2.729E+1
-2.660E-1	1.318E+1	2.747E+1
-2.627E-1	1.321E+1	2.727E+1
-2.643E-1	1.318E+1	2.723E+1
-2.643E-1	1.333E+1	2.710E+1
-2.643E-1	1.309E+1	2.753E+1
-2.627E-1	1.330E+1	2.733E+1
-2.627E-1	1.325E+1	2.739E+1
-2.627E-1	1.322E+1	2.746E+1
-2.643E-1	1.317E+1	2.740E+1
-2.643E-1	1.311E+1	2.737E+1
-2.643E-1	1.315E+1	2.747E+1
-2.643E-1	1.326E+1	2.740E+1
-2.643E-1	1.312E+1	2.754E+1
-2.660E-1	1.311E+1	2.741E+1
-2.660E-1	1.319E+1	2.725E+1
-2.643E-1	1.312E+1	2.744E+1
-2.643E-1	1.324E+1	2.729E+1
-2.627E-1	1.313E+1	2.718E+1
-2.611E-1	1.314E+1	2.752E+1
-2.660E-1	1.317E+1	2.733E+1
-2.643E-1	1.316E+1	2.745E+1
-2.660E-1	1.312E+1	2.732E+1
-2.660E-1	1.318E+1	2.746E+1
-2.643E-1	1.319E+1	2.730E+1
-2.660E-1	1.325E+1	2.714E+1
-2.660E-1	1.309E+1	2.751E+1
-2.627E-1	1.329E+1	2.730E+1
-2.660E-1	1.319E+1	2.731E+1
-2.676E-1	1.313E+1	2.733E+1
-2.611E-1	1.326E+1	2.723E+1
-2.611E-1	1.317E+1	2.742E+1
-2.627E-1	1.323E+1	2.727E+1
-2.660E-1	1.323E+1	2.735E+1
-2.660E-1	1.320E+1	2.747E+1
-2.611E-1	1.318E+1	2.735E+1
-2.627E-1	1.309E+1	2.769E+1
-2.676E-1	1.339E+1	2.730E+1
-2.627E-1	1.331E+1	2.721E+1
-2.627E-1	1.316E+1	2.744E+1
-2.611E-1	1.322E+1	2.729E+1
-2.660E-1	1.332E+1	2.745E+1
-2.627E-1	1.308E+1	2.752E+1
-2.611E-1	1.328E+1	2.738E+1
-2.611E-1	1.317E+1	2.728E+1
-2.627E-1	1.338E+1	2.723E+1
-2.627E-1	1.321E+1	2.757E+1
-2.643E-1	1.311E+1	2.725E+1
-2.627E-1	1.329E+1	2.737E+1
-2.627E-1	1.318E+1	2.738E+1
-2.627E-1	1.315E+1	2.717E+1
-2.611E-1	1.328E+1	2.757E+1
-2.660E-1	1.306E+1	2.743E+1
-2.660E-1	1.316E+1	2.738E+1
-2.627E-1	1.312E+1	2.741E+1
-2.627E-1	1.315E+1	2.738E+1
-2.627E-1	1.325E+1	2.735E+1
-2.643E-1	1.309E+1	2.745E+1
-2.627E-1	1.315E+1	2.744E+1
-2.643E-1	1.322E+1	2.739E+1
-2.660E-1	1.316E+1	2.727E+1
-2.676E-1	1.324E+1	2.737E+1
-2.660E-1	1.333E+1	2.723E+1
-2.643E-1	1.308E+1	2.734E+1
-2.643E-1	1.329E+1	2.750E+1
-2.676E-1	1.328E+1	2.726E+1
-2.627E-1	1.338E+1	2.737E+1
-2.627E-1	1.326E+1	2.742E+1
-2.627E-1	1.328E+1	2.764E+1
-2.643E-1	1.313E+1	2.763E+1
-2.627E-1	1.323E+1	2.751E+1
-2.627E-1	1.309E+1	2.741E+1
-2.643E-1	1.321E+1	2.716E+1
-2.660E-1	1.325E+1	2.742E+1
-2.643E-1	1.325E+1	2.750E+1
-2.627E-1	1.328E+1	2.738E+1
-2.643E-1	1.318E+1	2.733E+1
-2.676E-1	1.327E+1	2.752E+1
-2.627E-1	1.329E+1	2.743E+1
-2.627E-1	1.321E+1	2.745E+1
-2.627E-1	1.311E+1	2.741E+1
-2.676E-1	1.320E+1	2.734E+1
-2.643E-1	1.319E+1	2.746E+1
-2.611E-1	1.321E+1	2.736E+1
-2.643E-1	1.316E+1	2.720E+1
-2.643E-1	1.319E+1	2.742E+1
-2.660E-1	1.322E+1	2.729E+1
-2.627E-1	1.313E+1	2.731E+1
-2.627E-1	1.323E+1	2.753E+1
-2.643E-1	1.326E+1	2.760E+1
-2.627E-1	1.309E+1	2.724E+1
-2.627E-1	1.321E+1	2.730E+1
-2.660E-1	1.313E+1	2.742E+1
-2.627E-1	1.314E+1	2.747E+1
-2.627E-1	1.311E+1	2.730E+1
-2.611E-1	1.325E+1	2.721E+1
-2.643E-1	1.317E+1	2.726E+1
-2.660E-1	1.317E+1	2.735E+1
-2.643E-1	1.326E+1	2.732E+1
-2.611E-1	1.329E+1	2.733E+1
-2.627E-1	1.327E+1	2.735E+1
-2.643E-1	1.314E+1	2.734E+1
-2.627E-1	1.321E+1	2.733E+1
-2.627E-1	1.322E+1	2.742E+1
-2.643E-1	1.318E+1	2.729E+1
-2.660E-1	1.311E+1	2.725E+1
-2.643E-1	1.317E+1	2.741E+1
-2.611E-1	1.326E+1	2.751E+1
-2.627E-1	1.329E+1	2.730E+1
-2.676E-1	1.333E+1	2.728E+1
-2.643E-1	1.319E+1	2.738E+1
-2.643E-1	1.318E+1	2.732E+1
-2.643E-1	1.328E+1	2.739E+1
-2.660E-1	1.319E+1	2.759E+1
-2.660E-1	1.319E+1	2.742E+1
-2.627E-1	1.324E+1	2.744E+1
-2.660E-1	1.322E+1	2.729E+1
-2.660E-1	1.313E+1	2.741E+1
-2.627E-1	1.304E+1	2.746E+1
-2.611E-1	1.328E+1	2.746E+1
-2.643E-1	1.321E+1	2.734E+1
-2.676E-1	1.320E+1	2.737E+1
-2.643E-1	1.329E+1	2.747E+1
-2.595E-1	1.321E+1	2.745E+1
-2.643E-1	1.323E+1	2.725E+1
-2.660E-1	1.325E+1	2.738E+1
-2.611E-1	1.327E+1	2.730E+1
-2.643E-1	1.312E+1	2.738E+1
-2.643E-1	1.332E+1	2.729E+1
-2.643E-1	1.341E+1	2.740E+1
-2.627E-1	1.318E+1	2.732E+1
-2.627E-1	1.321E+1	2.750E+1
-2.611E-1	1.309E+1	2.744E+1
-2.627E-1	1.323E+1	2.722E+1
-2.643E-1	1.313E+1	2.757E+1
-2.627E-1	1.311E+1	2.736E+1
-2.627E-1	1.309E+1	2.744E+1
-2.692E-1	1.320E+1	2.738E+1
-2.627E-1	1.318E+1	2.736E+1
-2.643E-1	1.315E+1	2.747E+1
-2.643E-1	1.320E+1	2.747E+1
-2.660E-1	1.311E+1	2.726E+1
-2.611E-1	1.334E+1	2.739E+1
-2.627E-1	1.311E+1	2.738E+1
-2.643E-1	1.327E+1	2.756E+1
-2.643E-1	1.322E+1	2.712E+1
-2.643E-1	1.313E+1	2.732E+1
-2.627E-1	1.322E+1	2.754E+1
-2.643E-1	1.307E+1	2.737E+1
-2.660E-1	1.332E+1	2.730E+1
-2.611E-1	1.323E+1	2.747E+1
-2.643E-1	1.332E+1	2.752E+1
-2.643E-1	1.322E+1	2.753E+1
-2.660E-1	1.317E+1	2.742E+1
-2.643E-1	1.302E+1	2.738E+1
-2.643E-1	1.318E+1	2.733E+1
-2.643E-1	1.323E+1	2.729E+1
-2.660E-1	1.319E+1	2.742E+1
-2.643E-1	1.327E+1	2.741E+1
-2.627E-1	1.318E+1	2.733E+1
-2.611E-1	1.315E+1	2.734E+1
-2.643E-1	1.331E+1	2.728E+1
-2.627E-1	1.330E+1	2.761E+1
-2.595E-1	1.324E+1	2.751E+1
-2.643E-1	1.328E+1	2.738E+1
-2.660E-1	1.338E+1	2.756E+1
-2.643E-1	1.301E+1	2.739E+1
-2.627E-1	1.338E+1	2.733E+1
-2.660E-1	1.323E+1	2.734E+1
-2.660E-1	1.308E+1	2.758E+1
-2.627E-1	1.324E+1	2.745E+1
-2.627E-1	1.319E+1	2.748E+1
-2.627E-1	1.335E+1	2.743E+1
-2.660E-1	1.319E+1	2.746E+1
-2.643E-1	1.328E+1	2.748E+1
-2.627E-1	1.333E+1	2.752E+1
-2.627E-1	1.315E+1	2.738E+1
-2.627E-1	1.329E+1	2.751E+1
-2.643E-1	1.327E+1	2.734E+1
-2.595E-1	1.331E+1	2.753E+1
-2.643E-1	1.331E+1	2.731E+1
-2.660E-1	1.327E+1	2.725E+1
-2.676E-1	1.316E+1	2.739E+1
-2.627E-1	1.323E+1	2.733E+1
-2.611E-1	1.320E+1	2.739E+1
-2.660E-1	1.317E+1	2.726E+1
-2.611E-1	1.319E+1	2.735E+1
-2.595E-1	1.315E+1	2.748E+1
-2.627E-1	1.326E+1	2.752E+1
-2.692E-1	1.317E+1	2.755E+1
-2.660E-1	1.323E+1	2.744E+1
-2.611E-1	1.327E+1	2.747E+1
-2.643E-1	1.312E+1	2.737E+1
-2.676E-1	1.334E+1	2.743E+1
-2.627E-1	1.316E+1	2.745E+1
-2.643E-1	1.316E+1	2.748E+1
-2.627E-1	1.317E+1	2.740E+1
-2.660E-1	1.319E+1	2.744E+1
-2.611E-1	1.322E+1	2.747E+1
-2.627E-1	1.326E+1	2.740E+1
-2.676E-1	1.307E+1	2.722E+1
-2.676E-1	1.327E+1	2.721E+1
-2.627E-1	1.320E+1	2.725E+1
-2.611E-1	1.331E+1	2.743E+1
-2.643E-1	1.330E+1	2.742E+1
-2.692E-1	1.332E+1	2.738E+1
-2.627E-1	1.308E+1	2.743E+1
-2.627E-1	1.318E+1	2.720E+1
-2.643E-1	1.331E+1	2.733E+1
-2.660E-1	1.314E+1	2.737E+1
-2.660E-1	1.322E+1	2.738E+1
-2.643E-1	1.319E+1	2.733E+1
-2.627E-1	1.315E+1	2.745E+1
-2.676E-1	1.321E+1	2.739E+1
-2.643E-1	1.322E+1	2.757E+1
-2.611E-1	1.313E+1	2.706E+1
-2.660E-1	1.332E+1	2.738E+1
-2.660E-1	1.339E+1	2.737E+1
-2.643E-1	1.334E+1	2.741E+1
-2.643E-1	1.325E+1	2.751E+1
-2.643E-1	1.312E+1	2.734E+1
-2.643E-1	1.330E+1	2.731E+1
-2.643E-1	1.317E+1	2.731E+1
-2.627E-1	1.319E+1	2.740E+1
-2.611E-1	1.310E+1	2.744E+1
-2.660E-1	1.328E+1	2.736E+1
-2.660E-1	1.330E+1	2.765E+1
-2.627E-1	1.330E+1	2.747E+1
-2.611E-1	1.323E+1	2.724E+1
-2.676E-1	1.313E+1	2.748E+1
-2.660E-1	1.313E+1	2.729E+1
-2.627E-1	1.312E+1	2.729E+1
-2.627E-1	1.321E+1	2.737E+1
-2.660E-1	1.330E+1	2.760E+1
-2.627E-1	1.322E+1	2.749E+1
-2.627E-1	1.326E+1	2.732E+1
-2.660E-1	1.324E+1	2.737E+1
-2.643E-1	1.325E+1	2.732E+1
-2.611E-1	1.334E+1	2.743E+1
-2.627E-1	1.318E+1	2.729E+1
-2.627E-1	1.321E+1	2.746E+1
-2.660E-1	1.315E+1	2.736E+1
-2.611E-1	1.327E+1	2.736E+1
-2.643E-1	1.321E+1	2.731E+1
-2.611E-1	1.312E+1	2.739E+1
-2.660E-1	1.326E+1	2.747E+1
-2.643E-1	1.314E+1	2.732E+1
-2.611E-1	1.323E+1	2.754E+1
-2.643E-1	1.316E+1	2.746E+1
-2.660E-1	1.334E+1	2.723E+1
-2.611E-1	1.313E+1	2.721E+1
-2.611E-1	1.323E+1	2.750E+1
-2.627E-1	1.329E+1	2.728E+1
-2.660E-1	1.328E+1	2.749E+1
-2.643E-1	1.306E+1	2.720E+1
-2.643E-1	1.316E+1	2.737E+1
-2.627E-1	1.317E+1	2.732E+1
-2.660E-1	1.330E+1	2.749E+1
-2.627E-1	1.321E+1	2.752E+1
-2.611E-1	1.324E+1	2.736E+1
-2.595E-1	1.312E+1	2.731E+1
-2.643E-1	1.330E+1	2.727E+1
-2.643E-1	1.312E+1	2.732E+1
-2.611E-1	1.310E+1	2.736E+1
-2.676E-1	1.330E+1	2.741E+1
-2.660E-1	1.315E+1	2.739E+1
-2.611E-1	1.328E+1	2.743E+1
-2.643E-1	1.333E+1	2.742E+1
-2.627E-1	1.320E+1	2.743E+1
-2.627E-1	1.312E+1	2.741E+1
-2.627E-1	1.336E+1	2.746E+1
-2.611E-1	1.316E+1	2.744E+1
-2.660E-1	1.319E+1	2.750E+1
-2.660E-1	1.306E+1	2.752E+1
-2.627E-1	1.333E+1	2.745E+1
-2.627E-1	1.309E+1	2.738E+1
-2.611E-1	1.333E+1	2.743E+1
-2.643E-1	1.329E+1	2.732E+1
-2.643E-1	1.330E+1	2.738E+1
-2.595E-1	1.329E+1	2.726E+1
-2.627E-1	1.329E+1	2.729E+1
-2.660E-1	1.325E+1	2.747E+1
-2.660E-1	1.317E+1	2.746E+1
-2.627E-1	1.327E+1	2.728E+1
-2.643E-1	1.330E+1	2.751E+1
-2.660E-1	1.319E+1	2.730E+1
-2.595E-1	1.323E+1	2.720E+1
-2.611E-1	1.318E+1	2.749E+1
-2.627E-1	1.325E+1	2.740E+1
-2.660E-1	1.326E+1	2.750E+1
-2.643E-1	1.325E+1	2.741E+1
-2.643E-1	1.310E+1	2.736E+1
-2.627E-1	1.317E+1	2.744E+1
-2.660E-1	1.341E+1	2.734E+1
-2.627E-1	1.316E+1	2.740E+1
-2.627E-1	1.310E+1	2.744E+1
-2.627E-1	1.330E+1	2.727E+1
-2.660E-1	1.316E+1	2.735E+1
-2.627E-1	1.332E+1	2.707E+1
-2.627E-1	1.315E+1	2.720E+1
-2.676E-1	1.328E+1	2.719E+1
-2.627E-1	1.317E+1	2.734E+1
-2.611E-1	1.320E+1	2.752E+1
-2.643E-1	1.329E+1	2.742E+1
-2.611E-1	1.323E+1	2.747E+1
-2.643E-1	1.318E+1	2.742E+1
-2.627E-1	1.320E+1	2.757E+1
-2.595E-1	1.327E+1	2.741E+1
-2.627E-1	1.322E+1	2.741E+1
-2.643E-1	1.327E+1	2.741E+1
-2.627E-1	1.327E+1	2.735E+1
-2.611E-1	1.336E+1	2.740E+1
-2.611E-1	1.324E+1	2.752E+1
-2.660E-1	1.321E+1	2.730E+1
-2.660E-1	1.325E+1	2.735E+1
-2.611E-1	1.322E+1	2.727E+1
-2.627E-1	1.311E+1	2.739E+1
-2.660E-1	1.329E+1	2.746E+1
-2.643E-1	1.317E+1	2.745E+1
-2.595E-1	1.323E+1	2.757E+1
-2.611E-1	1.320E+1	2.734E+1
-2.643E-1	1.321E+1	2.761E+1
-2.595E-1	1.332E+1	2.769E+1
-2.643E-1	1.326E+1	2.752E+1
-2.627E-1	1.317E+1	2.724E+1
-2.611E-1	1.315E+1	2.731E+1
-2.627E-1	1.318E+1	2.732E+1
-2.611E-1	1.328E+1	2.726E+1
-2.643E-1	1.314E+1	2.729E+1
-2.660E-1	1.322E+1	2.745E+1
-2.627E-1	1.331E+1	2.745E+1
-2.595E-1	1.318E+1	2.754E+1
-2.627E-1	1.310E+1	2.730E+1
-2.643E-1	1.313E+1	2.755E+1
-2.643E-1	1.327E+1	2.756E+1
-2.595E-1	1.326E+1	2.750E+1
-2.611E-1	1.323E+1	2.747E+1
-2.643E-1	1.317E+1	2.735E+1
-2.643E-1	1.325E+1	2.743E+1
-2.595E-1	1.318E+1	2.734E+1
-2.627E-1	1.324E+1	2.724E+1
-2.676E-1	1.324E+1	2.753E+1
-2.643E-1	1.319E+1	2.759E+1
-2.611E-1	1.321E+1	2.740E+1
-2.627E-1	1.316E+1	2.742E+1
-2.660E-1	1.325E+1	2.750E+1
-2.627E-1	1.331E+1	2.764E+1
-2.611E-1	1.331E+1	2.752E+1
-2.627E-1	1.330E+1	2.738E+1
-2.660E-1	1.325E+1	2.755E+1
-2.611E-1	1.332E+1	2.732E+1
-2.643E-1	1.319E+1	2.727E+1
-2.660E-1	1.335E+1	2.737E+1
-2.643E-1	1.327E+1	2.746E+1
-2.595E-1	1.312E+1	2.741E+1
-2.627E-1	1.326E+1	2.748E+1
-2.627E-1	1.328E+1	2.747E+1
-2.660E-1	1.318E+1	2.737E+1
-2.611E-1	1.325E+1	2.738E+1
-2.627E-1	1.314E+1	2.740E+1
-2.660E-1	1.326E+1	2.739E+1
-2.643E-1	1.314E+1	2.738E+1
-2.643E-1	1.325E+1	2.745E+1
-2.627E-1	1.323E+1	2.758E+1
-2.595E-1	1.318E+1	2.732E+1
-2.627E-1	1.313E+1	2.745E+1
-2.579E-1	1.316E+1	2.767E+1
-2.627E-1	1.310E+1	2.739E+1
-2.627E-1	1.319E+1	2.730E+1
-2.676E-1	1.316E+1	2.745E+1
-2.660E-1	1.314E+1	2.735E+1
-2.611E-1	1.336E+1	2.740E+1
-2.643E-1	1.339E+1	2.727E+1
-2.676E-1	1.325E+1	2.752E+1
-2.643E-1	1.316E+1	2.749E+1
-2.627E-1	1.323E+1	2.739E+1
-2.627E-1	1.328E+1	2.745E+1
-2.660E-1	1.326E+1	2.749E+1
-2.627E-1	1.320E+1	2.747E+1
-2.611E-1	1.315E+1	2.736E+1
-2.627E-1	1.316E+1	2.716E+1
-2.643E-1	1.312E+1	2.742E+1
-2.660E-1	1.328E+1	2.754E+1
-2.611E-1	1.315E+1	2.747E+1
-2.643E-1	1.313E+1	2.728E+1
-2.660E-1	1.327E+1	2.732E+1
-2.627E-1	1.320E+1	2.731E+1
-2.595E-1	1.326E+1	2.739E+1
-2.595E-1	1.317E+1	2.736E+1
-2.643E-1	1.330E+1	2.744E+1
-2.627E-1	1.326E+1	2.725E+1
-2.627E-1	1.320E+1	2.741E+1
-2.611E-1	1.322E+1	2.715E+1
-2.627E-1	1.327E+1	2.729E+1
-2.611E-1	1.325E+1	2.728E+1
-2.611E-1	1.333E+1	2.729E+1
-2.643E-1	1.323E+1	2.738E+1
-2.643E-1	1.326E+1	2.765E+1
-2.595E-1	1.328E+1	2.728E+1
-2.595E-1	1.313E+1	2.767E+1
-2.611E-1	1.318E+1	2.748E+1
-2.627E-1	1.329E+1	2.740E+1
-2.627E-1	1.329E+1	2.734E+1
-2.595E-1	1.319E+1	2.735E+1
-2.595E-1	1.325E+1	2.741E+1
-2.676E-1	1.326E+1	2.753E+1
-2.643E-1	1.328E+1	2.736E+1
-2.643E-1	1.331E+1	2.736E+1
-2.643E-1	1.331E+1	2.738E+1
-2.660E-1	1.313E+1	2.751E+1
-2.643E-1	1.323E+1	2.756E+1
-2.595E-1	1.327E+1	2.736E+1
-2.611E-1	1.316E+1	2.749E+1
-2.660E-1	1.335E+1	2.750E+1
-2.643E-1	1.328E+1	2.748E+1
-2.627E-1	1.330E+1	2.734E+1
-2.627E-1	1.334E+1	2.752E+1
-2.643E-1	1.318E+1	2.738E+1
-2.627E-1	1.318E+1	2.738E+1
-2.611E-1	1.320E+1	2.754E+1
-2.660E-1	1.323E+1	2.733E+1
-2.627E-1	1.332E+1	2.727E+1
-2.611E-1	1.323E+1	2.745E+1
-2.611E-1	1.321E+1	2.727E+1
-2.643E-1	1.318E+1	2.732E+1
-2.643E-1	1.328E+1	2.743E+1
-2.611E-1	1.330E+1	2.743E+1
-2.611E-1	1.332E+1	2.739E+1
-2.627E-1	1.323E+1	2.736E+1
-2.627E-1	1.321E+1	2.753E+1
-2.627E-1	1.331E+1	2.757E+1
-2.611E-1	1.319E+1	2.729E+1
-2.643E-1	1.311E+1	2.751E+1
-2.643E-1	1.309E+1	2.746E+1
-2.643E-1	1.329E+1	2.727E+1
-2.611E-1	1.330E+1	2.740E+1
-2.660E-1	1.332E+1	2.745E+1
-2.611E-1	1.318E+1	2.745E+1
-2.627E-1	1.309E+1	2.750E+1
-2.643E-1	1.321E+1	2.731E+1
-2.611E-1	1.324E+1	2.754E+1
-2.660E-1	1.313E+1	2.735E+1
-2.643E-1	1.335E+1	2.728E+1
-2.627E-1	1.326E+1	2.740E+1
-2.611E-1	1.328E+1	2.772E+1
-2.660E-1	1.329E+1	2.740E+1
-2.643E-1	1.327E+1	2.728E+1
-2.611E-1	1.316E+1	2.742E+1
-2.627E-1	1.321E+1	2.769E+1
-2.660E-1	1.319E+1	2.745E+1
-2.627E-1	1.317E+1	2.747E+1
-2.611E-1	1.318E+1	2.769E+1
-2.643E-1	1.319E+1	2.752E+1
-2.643E-1	1.320E+1	2.745E+1
-2.611E-1	1.333E+1	2.752E+1
-2.611E-1	1.334E+1	2.746E+1
-2.627E-1	1.327E+1	2.736E+1
-2.660E-1	1.325E+1	2.728E+1
-2.627E-1	1.315E+1	2.738E+1
-2.611E-1	1.333E+1	2.751E+1
-2.660E-1	1.322E+1	2.734E+1
-2.643E-1	1.323E+1	2.727E+1
-2.627E-1	1.315E+1	2.733E+1
-2.643E-1	1.320E+1	2.742E+1
-2.627E-1	1.318E+1	2.734E+1
-2.627E-1	1.313E+1	2.737E+1
-2.579E-1	1.329E+1	2.752E+1
-2.595E-1	1.326E+1	2.747E+1
-2.643E-1	1.339E+1	2.745E+1
-2.643E-1	1.325E+1	2.743E+1
-2.611E-1	1.324E+1	2.738E+1
-2.611E-1	1.332E+1	2.752E+1
-2.643E-1	1.325E+1	2.747E+1
-2.660E-1	1.321E+1	2.742E+1
-2.660E-1	1.332E+1	2.725E+1
-2.627E-1	1.314E+1	2.739E+1
-2.627E-1	1.328E+1	2.741E+1
-2.611E-1	1.318E+1	2.720E+1
-2.611E-1	1.324E+1	2.729E+1
-2.579E-1	1.318E+1	2.732E+1
-2.627E-1	1.315E+1	2.738E+1
-2.676E-1	1.316E+1	2.758E+1
-2.643E-1	1.317E+1	2.760E+1
-2.627E-1	1.322E+1	2.736E+1
-2.611E-1	1.319E+1	2.753E+1
-2.660E-1	1.323E+1	2.728E+1
-2.627E-1	1.327E+1	2.721E+1
-2.627E-1	1.320E+1	2.735E+1
-2.627E-1	1.320E+1	2.737E+1
-2.627E-1	1.315E+1	2.724E+1
-2.627E-1	1.320E+1	2.741E+1
-2.595E-1	1.314E+1	2.749E+1
-2.627E-1	1.324E+1	2.750E+1
-2.643E-1	1.322E+1	2.766E+1
-2.643E-1	1.311E+1	2.740E+1
-2.627E-1	1.325E+1	2.734E+1
-2.611E-1	1.324E+1	2.736E+1
-2.643E-1	1.315E+1	2.731E+1
-2.627E-1	1.328E+1	2.743E+1
-2.627E-1	1.333E+1	2.745E+1
-2.611E-1	1.327E+1	2.739E+1
-2.627E-1	1.326E+1	2.761E+1
-2.627E-1	1.326E+1	2.748E+1
-2.643E-1	1.326E+1	2.737E+1
-2.611E-1	1.311E+1	2.743E+1
-2.643E-1	1.321E+1	2.740E+1
-2.611E-1	1.327E+1	2.749E+1
-2.611E-1	1.341E+1	2.748E+1
-2.627E-1	1.327E+1	2.735E+1
-2.627E-1	1.320E+1	2.733E+1
-2.627E-1	1.320E+1	2.751E+1
-2.611E-1	1.322E+1	2.752E+1
-2.627E-1	1.324E+1	2.729E+1
-2.660E-1	1.317E+1	2.736E+1
-2.627E-1	1.322E+1	2.743E+1
-2.627E-1	1.333E+1	2.741E+1
-2.611E-1	1.336E+1	2.748E+1
-2.660E-1	1.318E+1	2.724E+1
-2.643E-1	1.329E+1	2.748E+1
-2.595E-1	1.334E+1	2.765E+1
-2.643E-1	1.329E+1	2.748E+1
-2.627E-1	1.332E+1	2.756E+1
-2.579E-1	1.328E+1	2.741E+1
-2.643E-1	1.314E+1	2.739E+1
-2.611E-1	1.316E+1	2.736E+1
-2.643E-1	1.325E+1	2.751E+1
-2.611E-1	1.331E+1	2.727E+1
-2.595E-1	1.325E+1	2.743E+1
-2.643E-1	1.340E+1	2.742E+1
-2.643E-1	1.317E+1	2.761E+1
-2.643E-1	1.338E+1	2.746E+1
-2.595E-1	1.322E+1	2.761E+1
-2.660E-1	1.315E+1	2.743E+1
-2.643E-1	1.324E+1	2.742E+1
-2.643E-1	1.322E+1	2.731E+1
-2.627E-1	1.319E+1	2.732E+1
-2.595E-1	1.324E+1	2.740E+1
-2.643E-1	1.329E+1	2.739E+1
-2.611E-1	1.326E+1	2.733E+1
-2.627E-1	1.325E+1	2.733E+1
-2.611E-1	1.323E+1	2.737E+1
-2.643E-1	1.331E+1	2.750E+1
-2.627E-1	1.316E+1	2.751E+1
-2.595E-1	1.314E+1	2.757E+1
-2.611E-1	1.335E+1	2.742E+1
-2.643E-1	1.324E+1	2.738E+1
-2.611E-1	1.327E+1	2.757E+1
-2.611E-1	1.325E+1	2.751E+1
-2.611E-1	1.332E+1	2.750E+1
-2.643E-1	1.322E+1	2.734E+1
-2.627E-1	1.321E+1	2.732E+1
-2.627E-1	1.330E+1	2.740E+1
-2.595E-1	1.330E+1	2.748E+1
-2.676E-1	1.321E+1	2.753E+1
-2.611E-1	1.324E+1	2.752E+1
-2.595E-1	1.319E+1	2.755E+1
-2.627E-1	1.335E+1	2.738E+1
-2.660E-1	1.323E+1	2.740E+1
-2.627E-1	1.328E+1	2.731E+1
-2.611E-1	1.336E+1	2.749E+1
-2.627E-1	1.325E+1	2.737E+1
-2.643E-1	1.329E+1	2.741E+1
-2.595E-1	1.327E+1	2.743E+1
-2.595E-1	1.332E+1	2.769E+1
-2.627E-1	1.335E+1	2.749E+1
-2.660E-1	1.324E+1	2.711E+1
-2.611E-1	1.334E+1	2.735E+1
-2.611E-1	1.329E+1	2.751E+1
-2.611E-1	1.314E+1	2.741E+1
-2.611E-1	1.349E+1	2.725E+1
-2.579E-1	1.319E+1	2.748E+1
-2.611E-1	1.342E+1	2.739E+1
-2.627E-1	1.322E+1	2.741E+1
-2.627E-1	1.339E+1	2.735E+1
-2.643E-1	1.322E+1	2.756E+1
-2.595E-1	1.345E+1	2.750E+1
-2.611E-1	1.331E+1	2.731E+1
-2.627E-1	1.328E+1	2.730E+1
-2.595E-1	1.328E+1	2.728E+1
-2.611E-1	1.325E+1	2.739E+1
-2.627E-1	1.323E+1	2.756E+1
-2.643E-1	1.320E+1	2.758E+1
-2.660E-1	1.337E+1	2.744E+1
-2.611E-1	1.313E+1	2.748E+1
-2.611E-1	1.323E+1	2.753E+1
-2.643E-1	1.328E+1	2.738E+1
-2.611E-1	1.334E+1	2.720E+1
-2.595E-1	1.321E+1	2.745E+1
-2.611E-1	1.337E+1	2.732E+1
-2.627E-1	1.330E+1	2.750E+1
-2.627E-1	1.335E+1	2.736E+1
-2.595E-1	1.339E+1	2.739E+1
-2.643E-1	1.318E+1	2.762E+1
-2.643E-1	1.319E+1	2.743E+1
-2.611E-1	1.316E+1	2.730E+1
-2.611E-1	1.323E+1	2.754E+1
-2.611E-1	1.328E+1	2.766E+1
-2.643E-1	1.318E+1	2.734E+1
-2.627E-1	1.321E+1	2.751E+1
-2.611E-1	1.333E+1	2.742E+1
-2.627E-1	1.317E+1	2.747E+1
-2.643E-1	1.326E+1	2.740E+1
-2.627E-1	1.329E+1	2.725E+1
-2.611E-1	1.312E+1	2.751E+1
-2.627E-1	1.318E+1	2.730E+1
-2.643E-1	1.339E+1	2.747E+1
-2.643E-1	1.323E+1	2.741E+1
-2.579E-1	1.327E+1	2.733E+1
-2.611E-1	1.335E+1	2.722E+1
-2.627E-1	1.309E+1	2.735E+1
-2.627E-1	1.336E+1	2.744E+1
-2.611E-1	1.322E+1	2.747E+1
-2.627E-1	1.321E+1	2.733E+1
-2.643E-1	1.326E+1	2.752E+1
-2.643E-1	1.329E+1	2.755E+1
-2.627E-1	1.312E+1	2.739E+1
-2.611E-1	1.325E+1	2.740E+1
-2.643E-1	1.334E+1	2.738E+1
-2.627E-1	1.325E+1	2.732E+1
-2.611E-1	1.309E+1	2.752E+1
-2.627E-1	1.331E+1	2.748E+1
-2.627E-1	1.331E+1	2.741E+1
-2.627E-1	1.326E+1	2.731E+1
-2.611E-1	1.316E+1	2.735E+1
-2.627E-1	1.324E+1	2.733E+1
-2.660E-1	1.328E+1	2.731E+1
-2.611E-1	1.317E+1	2.740E+1
-2.627E-1	1.309E+1	2.746E+1
-2.660E-1	1.331E+1	2.730E+1
-2.660E-1	1.314E+1	2.753E+1
-2.611E-1	1.322E+1	2.762E+1
-2.627E-1	1.333E+1	2.746E+1
-2.611E-1	1.319E+1	2.744E+1
-2.611E-1	1.330E+1	2.748E+1
-2.627E-1	1.327E+1	2.738E+1
-2.611E-1	1.335E+1	2.736E+1
-2.627E-1	1.314E+1	2.730E+1
-2.643E-1	1.322E+1	2.751E+1
-2.627E-1	1.329E+1	2.751E+1
-2.627E-1	1.341E+1	2.739E+1
-2.643E-1	1.330E+1	2.750E+1
-2.676E-1	1.309E+1	2.732E+1
-2.611E-1	1.322E+1	2.754E+1
-2.627E-1	1.327E+1	2.735E+1
-2.627E-1	1.309E+1	2.771E+1
-2.611E-1	1.336E+1	2.729E+1
-2.643E-1	1.343E+1	2.751E+1
-2.611E-1	1.326E+1	2.732E+1
-2.643E-1	1.330E+1	2.737E+1
-2.643E-1	1.321E+1	2.762E+1
-2.643E-1	1.322E+1	2.745E+1
-2.595E-1	1.325E+1	2.741E+1
-2.627E-1	1.329E+1	2.734E+1
-2.611E-1	1.329E+1	2.756E+1
-2.627E-1	1.323E+1	2.727E+1
-2.595E-1	1.332E+1	2.725E+1
-2.611E-1	1.318E+1	2.737E+1
-2.627E-1	1.328E+1	2.752E+1
-2.595E-1	1.319E+1	2.770E+1
-2.595E-1	1.317E+1	2.754E+1
-2.643E-1	1.322E+1	2.748E+1
-2.611E-1	1.315E+1	2.728E+1
-2.611E-1	1.326E+1	2.745E+1
-2.595E-1	1.322E+1	2.742E+1
-2.595E-1	1.309E+1	2.744E+1
-2.676E-1	1.327E+1	2.764E+1
-2.627E-1	1.321E+1	2.728E+1
-2.611E-1	1.333E+1	2.747E+1
-2.595E-1	1.333E+1	2.732E+1
-2.627E-1	1.335E+1	2.752E+1
-2.611E-1	1.323E+1	2.724E+1
-2.595E-1	1.329E+1	2.738E+1
-2.643E-1	1.325E+1	2.740E+1
-2.611E-1	1.325E+1	2.744E+1
-2.627E-1	1.321E+1	2.731E+1
-2.611E-1	1.317E+1	2.729E+1
-2.611E-1	1.323E+1	2.737E+1
-2.643E-1	1.333E+1	2.760E+1
-2.611E-1	1.325E+1	2.747E+1
-2.627E-1	1.311E+1	2.728E+1
-2.611E-1	1.308E+1	2.747E+1
-2.660E-1	1.331E+1	2.738E+1
-2.643E-1	1.335E+1	2.735E+1
-2.627E-1	1.336E+1	2.750E+1
-2.627E-1	1.329E+1	2.720E+1
-2.611E-1	1.347E+1	2.749E+1
-2.595E-1	1.325E+1	2.731E+1
-2.579E-1	1.330E+1	2.752E+1
-2.611E-1	1.313E+1	2.744E+1
-2.627E-1	1.331E+1	2.747E+1
-2.611E-1	1.332E+1	2.725E+1
-2.611E-1	1.329E+1	2.748E+1
-2.611E-1	1.319E+1	2.739E+1
-2.627E-1	1.330E+1	2.758E+1
-2.627E-1	1.327E+1	2.741E+1
-2.595E-1	1.321E+1	2.742E+1
-2.627E-1	1.326E+1	2.728E+1
-2.643E-1	1.332E+1	2.722E+1
-2.643E-1	1.333E+1	2.738E+1
-2.595E-1	1.332E+1	2.734E+1
-2.627E-1	1.324E+1	2.766E+1
-2.627E-1	1.330E+1	2.726E+1
-2.595E-1	1.336E+1	2.759E+1
-2.595E-1	1.318E+1	2.745E+1
-2.595E-1	1.314E+1	2.718E+1
-2.627E-1	1.312E+1	2.739E+1
-2.643E-1	1.328E+1	2.763E+1
-2.611E-1	1.330E+1	2.741E+1
-2.611E-1	1.321E+1	2.748E+1
-2.643E-1	1.325E+1	2.740E+1
-2.627E-1	1.315E+1	2.735E+1
-2.611E-1	1.331E+1	2.755E+1
-2.579E-1	1.330E+1	2.754E+1
-2.643E-1	1.311E+1	2.771E+1
-2.611E-1	1.326E+1	2.740E+1
-2.611E-1	1.334E+1	2.747E+1
-2.611E-1	1.326E+1	2.759E+1
-2.643E-1	1.335E+1	2.765E+1
-2.660E-1	1.325E+1	2.758E+1
-2.611E-1	1.318E+1	2.750E+1
-2.611E-1	1.337E+1	2.739E+1
-2.627E-1	1.338E+1	2.726E+1
-2.627E-1	1.337E+1	2.754E+1
-2.562E-1	1.340E+1	2.739E+1
-2.627E-1	1.324E+1	2.754E+1
-2.627E-1	1.339E+1	2.744E+1
-2.611E-1	1.336E+1	2.737E+1
-2.579E-1	1.330E+1	2.746E+1
-2.611E-1	1.331E+1	2.742E+1
-2.627E-1	1.333E+1	2.740E+1
-2.611E-1	1.313E+1	2.734E+1
-2.595E-1	1.339E+1	2.738E+1
-2.611E-1	1.325E+1	2.716E+1
-2.611E-1	1.339E+1	2.740E+1
-2.643E-1	1.325E+1	2.740E+1
-2.595E-1	1.333E+1	2.770E+1
-2.627E-1	1.313E+1	2.742E+1
-2.643E-1	1.328E+1	2.760E+1
-2.627E-1	1.322E+1	2.720E+1
-2.595E-1	1.322E+1	2.733E+1
-2.611E-1	1.319E+1	2.742E+1
-2.643E-1	1.339E+1	2.734E+1
-2.611E-1	1.324E+1	2.748E+1
-2.611E-1	1.339E+1	2.752E+1
-2.595E-1	1.314E+1	2.727E+1
-2.660E-1	1.325E+1	2.764E+1
-2.595E-1	1.312E+1	2.758E+1
-2.611E-1	1.320E+1	2.768E+1
-2.627E-1	1.318E+1	2.747E+1
-2.643E-1	1.315E+1	2.734E+1
-2.611E-1	1.316E+1	2.742E+1
-2.611E-1	1.326E+1	2.764E+1
-2.595E-1	1.334E+1	2.748E+1
-2.660E-1	1.324E+1	2.734E+1
-2.595E-1	1.327E+1	2.726E+1
-2.595E-1	1.320E+1	2.730E+1
-2.595E-1	1.326E+1	2.750E+1
-2.660E-1	1.321E+1	2.739E+1
-2.611E-1	1.319E+1	2.741E+1
-2.562E-1	1.320E+1	2.748E+1
-2.627E-1	1.329E+1	2.730E+1
-2.643E-1	1.318E+1	2.733E+1
-2.627E-1	1.317E+1	2.737E+1
-2.611E-1	1.319E+1	2.737E+1
-2.611E-1	1.331E+1	2.762E+1
-2.660E-1	1.332E+1	2.748E+1
-2.611E-1	1.333E+1	2.745E+1
-2.595E-1	1.339E+1	2.719E+1
-2.611E-1	1.318E+1	2.724E+1
-2.611E-1	1.326E+1	2.715E+1
-2.595E-1	1.336E+1	2.741E+1
-2.595E-1	1.319E+1	2.756E+1
-2.595E-1	1.323E+1	2.749E+1
-2.627E-1	1.333E+1	2.737E+1
-2.611E-1	1.327E+1	2.738E+1
-2.627E-1	1.321E+1	2.752E+1
-2.611E-1	1.324E+1	2.747E+1
-2.627E-1	1.329E+1	2.747E+1
-2.627E-1	1.335E+1	2.747E+1
-2.562E-1	1.339E+1	2.732E+1
-2.595E-1	1.325E+1	2.753E+1
-2.643E-1	1.326E+1	2.745E+1
-2.611E-1	1.337E+1	2.741E+1
-2.611E-1	1.324E+1	2.753E+1
-2.611E-1	1.316E+1	2.736E+1
-2.643E-1	1.326E+1	2.728E+1
-2.643E-1	1.323E+1	2.745E+1
-2.579E-1	1.330E+1	2.752E+1
-2.611E-1	1.320E+1	2.734E+1
-2.643E-1	1.324E+1	2.755E+1
-2.643E-1	1.335E+1	2.723E+1
-2.595E-1	1.316E+1	2.758E+1
-2.627E-1	1.325E+1	2.757E+1
-2.643E-1	1.315E+1	2.744E+1
-2.643E-1	1.331E+1	2.744E+1
-2.611E-1	1.317E+1	2.728E+1
-2.627E-1	1.331E+1	2.752E+1
-2.611E-1	1.326E+1	2.741E+1
-2.595E-1	1.327E+1	2.752E+1
-2.595E-1	1.330E+1	2.741E+1
-2.643E-1	1.338E+1	2.740E+1
-2.643E-1	1.329E+1	2.751E+1
-2.627E-1	1.326E+1	2.760E+1
-2.595E-1	1.325E+1	2.746E+1
-2.627E-1	1.325E+1	2.741E+1
-2.611E-1	1.337E+1	2.761E+1
-2.611E-1	1.331E+1	2.751E+1
-2.579E-1	1.327E+1	2.749E+1
-2.627E-1	1.315E+1	2.734E+1
-2.627E-1	1.325E+1	2.746E+1
-2.627E-1	1.318E+1	2.741E+1
-2.595E-1	1.317E+1	2.733E+1
-2.627E-1	1.320E+1	2.728E+1
-2.660E-1	1.312E+1	2.745E+1
-2.611E-1	1.316E+1	2.731E+1
-2.579E-1	1.312E+1	2.746E+1
-2.595E-1	1.340E+1	2.753E+1
-2.627E-1	1.336E+1	2.740E+1
-2.611E-1	1.328E+1	2.743E+1
-2.595E-1	1.323E+1	2.743E+1
-2.595E-1	1.322E+1	2.748E+1
-2.627E-1	1.324E+1	2.742E+1
-2.595E-1	1.339E+1	2.736E+1
-2.595E-1	1.328E+1	2.743E+1
-2.627E-1	1.316E+1	2.740E+1
-2.643E-1	1.324E+1	2.732E+1
-2.627E-1	1.334E+1	2.769E+1
-2.595E-1	1.320E+1	2.745E+1
-2.595E-1	1.348E+1	2.754E+1
-2.643E-1	1.326E+1	2.751E+1
-2.660E-1	1.326E+1	2.747E+1
-2.595E-1	1.329E+1	2.739E+1
-2.595E-1	1.322E+1	2.740E+1
-2.627E-1	1.322E+1	2.749E+1
-2.611E-1	1.326E+1	2.736E+1
-2.595E-1	1.314E+1	2.748E+1
-2.627E-1	1.316E+1	2.740E+1
-2.627E-1	1.316E+1	2.742E+1
-2.627E-1	1.325E+1	2.749E+1
-2.611E-1	1.316E+1	2.776E+1
-2.627E-1	1.321E+1	2.739E+1
-2.643E-1	1.332E+1	2.753E+1
-2.611E-1	1.328E+1	2.754E+1
-2.595E-1	1.306E+1	2.749E+1
-2.611E-1	1.297E+1	2.753E+1
-2.627E-1	1.314E+1	2.752E+1
-2.611E-1	1.323E+1	2.729E+1
-2.611E-1	1.334E+1	2.750E+1
-2.595E-1	1.314E+1	2.730E+1
-2.643E-1	1.343E+1	2.756E+1
-2.627E-1	1.341E+1	2.745E+1
-2.611E-1	1.313E+1	2.751E+1
-2.611E-1	1.317E+1	2.748E+1
-2.643E-1	1.334E+1	2.744E+1
-2.627E-1	1.323E+1	2.737E+1
-2.627E-1	1.329E+1	2.743E+1
-2.595E-1	1.323E+1	2.758E+1
-2.660E-1	1.333E+1	2.749E+1
-2.660E-1	1.338E+1	2.757E+1
-2.595E-1	1.335E+1	2.744E+1
-2.611E-1	1.323E+1	2.757E+1
-2.643E-1	1.333E+1	2.741E+1
-2.611E-1	1.340E+1	2.748E+1
-2.595E-1	1.326E+1	2.754E+1
-2.611E-1	1.331E+1	2.737E+1
-2.643E-1	1.316E+1	2.745E+1
-2.611E-1	1.321E+1	2.762E+1
-2.611E-1	1.329E+1	2.728E+1
-2.611E-1	1.330E+1	2.740E+1
-2.611E-1	1.336E+1	2.776E+1
-2.595E-1	1.329E+1	2.758E+1
-2.643E-1	1.334E+1	2.762E+1
-2.595E-1	1.331E+1	2.735E+1
-2.660E-1	1.319E+1	2.731E+1
-2.611E-1	1.342E+1	2.755E+1
-2.579E-1	1.325E+1	2.746E+1
-2.611E-1	1.318E+1	2.748E+1
-2.660E-1	1.325E+1	2.739E+1
-2.643E-1	1.327E+1	2.749E+1
-2.595E-1	1.330E+1	2.744E+1
-2.595E-1	1.328E+1	2.753E+1
-2.643E-1	1.325E+1	2.752E+1
-2.627E-1	1.320E+1	2.759E+1
-2.595E-1	1.325E+1	2.740E+1
-2.611E-1	1.315E+1	2.755E+1
-2.627E-1	1.313E+1	2.727E+1
-2.627E-1	1.329E+1	2.747E+1
-2.611E-1	1.322E+1	2.741E+1
-2.595E-1	1.324E+1	2.748E+1
-2.627E-1	1.325E+1	2.764E+1
-2.643E-1	1.322E+1	2.759E+1
-2.611E-1	1.330E+1	2.752E+1
-2.595E-1	1.312E+1	2.749E+1
-2.611E-1	1.325E+1	2.743E+1
-2.611E-1	1.324E+1	2.734E+1
-2.595E-1	1.319E+1	2.759E+1
-2.627E-1	1.329E+1	2.731E+1
-2.627E-1	1.328E+1	2.746E+1
-2.611E-1	1.328E+1	2.775E+1
-2.579E-1	1.336E+1	2.733E+1
-2.627E-1	1.317E+1	2.748E+1
-2.627E-1	1.343E+1	2.757E+1
-2.611E-1	1.335E+1	2.760E+1
-2.595E-1	1.327E+1	2.761E+1
-2.595E-1	1.337E+1	2.747E+1
-2.660E-1	1.348E+1	2.752E+1
-2.627E-1	1.341E+1	2.751E+1
-2.595E-1	1.335E+1	2.745E+1
-2.611E-1	1.325E+1	2.757E+1
-2.627E-1	1.331E+1	2.754E+1
-2.595E-1	1.341E+1	2.735E+1
-2.595E-1	1.320E+1	2.751E+1
-2.611E-1	1.335E+1	2.743E+1
-2.643E-1	1.324E+1	2.752E+1
-2.611E-1	1.337E+1	2.718E+1
-2.611E-1	1.338E+1	2.742E+1
-2.627E-1	1.313E+1	2.762E+1
-2.611E-1	1.327E+1	2.736E+1
-2.611E-1	1.329E+1	2.746E+1
-2.595E-1	1.333E+1	2.741E+1
-2.627E-1	1.327E+1	2.751E+1
-2.611E-1	1.345E+1	2.752E+1
-2.627E-1	1.323E+1	2.753E+1
-2.611E-1	1.334E+1	2.728E+1
-2.627E-1	1.327E+1	2.735E+1
-2.627E-1	1.340E+1	2.760E+1
-2.611E-1	1.318E+1	2.752E+1
-2.595E-1	1.324E+1	2.716E+1
-2.611E-1	1.320E+1	2.757E+1
-2.611E-1	1.331E+1	2.739E+1
-2.595E-1	1.317E+1	2.763E+1
-2.579E-1	1.327E+1	2.744E+1
-2.627E-1	1.335E+1	2.739E+1
-2.627E-1	1.317E+1	2.761E+1
-2.611E-1	1.335E+1	2.748E+1
-2.595E-1	1.321E+1	2.744E+1
-2.595E-1	1.326E+1	2.755E+1
-2.627E-1	1.332E+1	2.767E+1
-2.611E-1	1.330E+1	2.733E+1
-2.595E-1	1.332E+1	2.747E+1
-2.611E-1	1.329E+1	2.736E+1
-2.595E-1	1.330E+1	2.740E+1
-2.611E-1	1.317E+1	2.747E+1
-2.595E-1	1.325E+1	2.774E+1
-2.627E-1	1.330E+1	2.746E+1
-2.627E-1	1.327E+1	2.748E+1
-2.660E-1	1.334E+1	2.746E+1
-2.579E-1	1.332E+1	2.743E+1
-2.627E-1	1.318E+1	2.748E+1
-2.627E-1	1.335E+1	2.744E+1
-2.611E-1	1.328E+1	2.746E+1
-2.611E-1	1.335E+1	2.734E+1
-2.611E-1	1.327E+1	2.749E+1
-2.643E-1	1.324E+1	2.749E+1
-2.611E-1	1.325E+1	2.741E+1
-2.595E-1	1.313E+1	2.749E+1
-2.595E-1	1.304E+1	2.742E+1
-2.643E-1	1.322E+1	2.778E+1
-2.627E-1	1.320E+1	2.746E+1
-2.595E-1	1.329E+1	2.747E+1
-2.627E-1	1.320E+1	2.756E+1
-2.643E-1	1.326E+1	2.744E+1
-2.611E-1	1.321E+1	2.741E+1
-2.611E-1	1.314E+1	2.755E+1
-2.611E-1	1.331E+1	2.739E+1
-2.627E-1	1.321E+1	2.742E+1
-2.611E-1	1.325E+1	2.747E+1
-2.611E-1	1.320E+1	2.744E+1
-2.595E-1	1.325E+1	2.735E+1
-2.660E-1	1.316E+1	2.734E+1
-2.579E-1	1.329E+1	2.735E+1
-2.595E-1	1.326E+1	2.743E+1
-2.595E-1	1.323E+1	2.737E+1
-2.579E-1	1.340E+1	2.736E+1
-2.611E-1	1.340E+1	2.750E+1
-2.595E-1	1.324E+1	2.735E+1
-2.595E-1	1.322E+1	2.755E+1
-2.627E-1	1.335E+1	2.745E+1
-2.611E-1	1.333E+1	2.754E+1
-2.611E-1	1.335E+1	2.762E+1
-2.579E-1	1.329E+1	2.729E+1
-2.595E-1	1.330E+1	2.753E+1
-2.611E-1	1.317E+1	2.731E+1
-2.579E-1	1.315E+1	2.737E+1
-2.627E-1	1.322E+1	2.759E+1
-2.627E-1	1.321E+1	2.762E+1
-2.579E-1	1.334E+1	2.742E+1
-2.579E-1	1.323E+1	2.762E+1
-2.611E-1	1.343E+1	2.723E+1
-2.643E-1	1.330E+1	2.755E+1
-2.611E-1	1.336E+1	2.740E+1
-2.611E-1	1.332E+1	2.728E+1
-2.595E-1	1.330E+1	2.748E+1
-2.627E-1	1.334E+1	2.740E+1
-2.595E-1	1.323E+1	2.739E+1
-2.595E-1	1.325E+1	2.733E+1
-2.595E-1	1.309E+1	2.736E+1
-2.611E-1	1.323E+1	2.761E+1
-2.611E-1	1.318E+1	2.748E+1
-2.611E-1	1.325E+1	2.752E+1
-2.611E-1	1.321E+1	2.750E+1
-2.611E-1	1.325E+1	2.753E+1
-2.611E-1	1.328E+1	2.753E+1
-2.611E-1	1.339E+1	2.739E+1
-2.627E-1	1.333E+1	2.724E+1
-2.627E-1	1.325E+1	2.752E+1
-2.627E-1	1.328E+1	2.727E+1
-2.595E-1	1.322E+1	2.753E+1
-2.611E-1	1.318E+1	2.741E+1
-2.643E-1	1.323E+1	2.736E+1
-2.627E-1	1.329E+1	2.746E+1
-2.562E-1	1.324E+1	2.758E+1
-2.579E-1	1.319E+1	2.749E+1
-2.643E-1	1.318E+1	2.739E+1
-2.579E-1	1.325E+1	2.746E+1
-2.627E-1	1.335E+1	2.747E+1
-2.595E-1	1.325E+1	2.723E+1
-2.611E-1	1.334E+1	2.741E+1
-2.627E-1	1.337E+1	2.726E+1
-2.595E-1	1.316E+1	2.748E+1
-2.595E-1	1.331E+1	2.729E+1
-2.611E-1	1.336E+1	2.743E+1
-2.627E-1	1.327E+1	2.747E+1
-2.595E-1	1.325E+1	2.741E+1
-2.579E-1	1.310E+1	2.751E+1
-2.611E-1	1.330E+1	2.737E+1
-2.611E-1	1.326E+1	2.749E+1
-2.611E-1	1.320E+1	2.725E+1
-2.595E-1	1.314E+1	2.740E+1
-2.643E-1	1.329E+1	2.762E+1
-2.643E-1	1.317E+1	2.762E+1
-2.579E-1	1.340E+1	2.767E+1
-2.579E-1	1.330E+1	2.744E+1
-2.611E-1	1.319E+1	2.749E+1
-2.611E-1	1.328E+1	2.738E+1
-2.595E-1	1.330E+1	2.760E+1
-2.595E-1	1.334E+1	2.756E+1
-2.627E-1	1.338E+1	2.764E+1
-2.627E-1	1.345E+1	2.731E+1
-2.579E-1	1.334E+1	2.762E+1
-2.579E-1	1.316E+1	2.764E+1
-2.643E-1	1.325E+1	2.737E+1
-2.611E-1	1.319E+1	2.768E+1
-2.562E-1	1.327E+1	2.739E+1
-2.627E-1	1.343E+1	2.747E+1
-2.627E-1	1.327E+1	2.755E+1
-2.627E-1	1.324E+1	2.742E+1
-2.562E-1	1.339E+1	2.749E+1
-2.595E-1	1.332E+1	2.760E+1
-2.627E-1	1.323E+1	2.732E+1
-2.595E-1	1.327E+1	2.765E+1
-2.579E-1	1.332E+1	2.764E+1
-2.611E-1	1.319E+1	2.766E+1
-2.627E-1	1.315E+1	2.750E+1
-2.579E-1	1.322E+1	2.744E+1
-2.595E-1	1.325E+1	2.746E+1
-2.595E-1	1.316E+1	2.750E+1
-2.611E-1	1.337E+1	2.729E+1
-2.611E-1	1.315E+1	2.739E+1
-2.595E-1	1.331E+1	2.742E+1
-2.579E-1	1.333E+1	2.757E+1
-2.627E-1	1.330E+1	2.736E+1
-2.611E-1	1.319E+1	2.739E+1
-2.595E-1	1.331E+1	2.748E+1
-2.627E-1	1.330E+1	2.733E+1
-2.643E-1	1.327E+1	2.769E+1
-2.627E-1	1.314E+1	2.738E+1
-2.595E-1	1.309E+1	2.750E+1
-2.611E-1	1.332E+1	2.760E+1
-2.660E-1	1.318E+1	2.756E+1
-2.627E-1	1.339E+1	2.758E+1
-2.546E-1	1.337E+1	2.747E+1
-2.595E-1	1.324E+1	2.735E+1
-2.627E-1	1.328E+1	2.734E+1
-2.627E-1	1.318E+1	2.742E+1
-2.611E-1	1.328E+1	2.762E+1
-2.595E-1	1.331E+1	2.741E+1
-2.611E-1	1.333E+1	2.748E+1
-2.627E-1	1.338E+1	2.735E+1
-2.595E-1	1.300E+1	2.754E+1
-2.611E-1	1.316E+1	2.738E+1
-2.627E-1	1.332E+1	2.747E+1
-2.611E-1	1.322E+1	2.748E+1
-2.611E-1	1.319E+1	2.768E+1
-2.611E-1	1.340E+1	2.748E+1
-2.643E-1	1.327E+1	2.740E+1
-2.611E-1	1.319E+1	2.747E+1
-2.595E-1	1.332E+1	2.753E+1
-2.595E-1	1.340E+1	2.749E+1
-2.611E-1	1.345E+1	2.761E+1
-2.611E-1	1.332E+1	2.762E+1
-2.595E-1	1.331E+1	2.746E+1
-2.595E-1	1.326E+1	2.736E+1
-2.595E-1	1.318E+1	2.759E+1
-2.611E-1	1.311E+1	2.727E+1
-2.595E-1	1.331E+1	2.743E+1
-2.562E-1	1.332E+1	2.746E+1
-2.627E-1	1.343E+1	2.754E+1
-2.627E-1	1.328E+1	2.736E+1
-2.562E-1	1.337E+1	2.746E+1
-2.611E-1	1.320E+1	2.739E+1
-2.627E-1	1.333E+1	2.748E+1
-2.643E-1	1.317E+1	2.741E+1
-2.595E-1	1.307E+1	2.755E+1
-2.611E-1	1.325E+1	2.740E+1
-2.627E-1	1.327E+1	2.731E+1
-2.595E-1	1.330E+1	2.758E+1
-2.611E-1	1.335E+1	2.746E+1
-2.595E-1	1.338E+1	2.743E+1
-2.595E-1	1.327E+1	2.759E+1
-2.611E-1	1.315E+1	2.733E+1
-2.579E-1	1.322E+1	2.740E+1
-2.595E-1	1.325E+1	2.759E+1
-2.611E-1	1.327E+1	2.753E+1
-2.643E-1	1.326E+1	2.735E+1
-2.579E-1	1.340E+1	2.758E+1
-2.579E-1	1.330E+1	2.760E+1
-2.611E-1	1.322E+1	2.752E+1
-2.595E-1	1.330E+1	2.743E+1
-2.595E-1	1.325E+1	2.735E+1
-2.562E-1	1.323E+1	2.749E+1
-2.627E-1	1.323E+1	2.743E+1
-2.595E-1	1.329E+1	2.748E+1
-2.611E-1	1.314E+1	2.732E+1
-2.579E-1	1.336E+1	2.738E+1
-2.627E-1	1.323E+1	2.755E+1
-2.611E-1	1.337E+1	2.757E+1
-2.579E-1	1.336E+1	2.755E+1
-2.595E-1	1.326E+1	2.744E+1
-2.611E-1	1.328E+1	2.743E+1
-2.611E-1	1.329E+1	2.752E+1
-2.595E-1	1.323E+1	2.755E+1
-2.595E-1	1.336E+1	2.752E+1
-2.627E-1	1.331E+1	2.736E+1
-2.611E-1	1.323E+1	2.765E+1
-2.579E-1	1.326E+1	2.762E+1
-2.611E-1	1.320E+1	2.743E+1
-2.627E-1	1.330E+1	2.756E+1
-2.627E-1	1.325E+1	2.746E+1
-2.595E-1	1.315E+1	2.756E+1
-2.595E-1	1.336E+1	2.737E+1
-2.611E-1	1.323E+1	2.740E+1
-2.643E-1	1.337E+1	2.746E+1
-2.579E-1	1.332E+1	2.752E+1
-2.611E-1	1.320E+1	2.751E+1
-2.611E-1	1.335E+1	2.758E+1
-2.611E-1	1.318E+1	2.734E+1
-2.611E-1	1.335E+1	2.750E+1
-2.579E-1	1.323E+1	2.739E+1
-2.611E-1	1.316E+1	2.730E+1
-2.611E-1	1.322E+1	2.730E+1
-2.611E-1	1.334E+1	2.758E+1
-2.562E-1	1.313E+1	2.745E+1
-2.579E-1	1.333E+1	2.740E+1
-2.595E-1	1.321E+1	2.749E+1
-2.611E-1	1.336E+1	2.747E+1
-2.595E-1	1.323E+1	2.728E+1
-2.627E-1	1.335E+1	2.731E+1
-2.611E-1	1.321E+1	2.748E+1
-2.611E-1	1.322E+1	2.742E+1
-2.595E-1	1.323E+1	2.744E+1
-2.627E-1	1.331E+1	2.733E+1
-2.611E-1	1.330E+1	2.766E+1
-2.595E-1	1.339E+1	2.750E+1
-2.595E-1	1.335E+1	2.755E+1
-2.611E-1	1.332E+1	2.748E+1
-2.595E-1	1.329E+1	2.769E+1
-2.611E-1	1.337E+1	2.739E+1
-2.611E-1	1.323E+1	2.740E+1
-2.595E-1	1.326E+1	2.749E+1
-2.611E-1	1.330E+1	2.753E+1
-2.611E-1	1.334E+1	2.749E+1
-2.611E-1	1.331E+1	2.734E+1
-2.627E-1	1.314E+1	2.752E+1
-2.595E-1	1.331E+1	2.750E+1
-2.595E-1	1.339E+1	2.751E+1
-2.579E-1	1.317E+1	2.769E+1
-2.611E-1	1.319E+1	2.741E+1
-2.595E-1	1.319E+1	2.775E+1
-2.595E-1	1.326E+1	2.739E+1
-2.611E-1	1.337E+1	2.745E+1
-2.611E-1	1.336E+1	2.747E+1
-2.627E-1	1.330E+1	2.752E+1
-2.627E-1	1.328E+1	2.741E+1
-2.579E-1	1.333E+1	2.756E+1
-2.627E-1	1.313E+1	2.733E+1
-2.611E-1	1.341E+1	2.755E+1
-2.579E-1	1.338E+1	2.743E+1
-2.579E-1	1.354E+1	2.752E+1
-2.627E-1	1.332E+1	2.732E+1
-2.595E-1	1.347E+1	2.775E+1
-2.579E-1	1.341E+1	2.740E+1
-2.611E-1	1.335E+1	2.754E+1
-2.627E-1	1.330E+1	2.732E+1
-2.627E-1	1.341E+1	2.751E+1
-2.562E-1	1.330E+1	2.755E+1
-2.579E-1	1.327E+1	2.743E+1
-2.627E-1	1.342E+1	2.755E+1
-2.627E-1	1.334E+1	2.745E+1
-2.595E-1	1.334E+1	2.754E+1
-2.579E-1	1.321E+1	2.763E+1
-2.611E-1	1.328E+1	2.749E+1
-2.611E-1	1.337E+1	2.728E+1
-2.579E-1	1.326E+1	2.746E+1
-2.595E-1	1.326E+1	2.741E+1
-2.611E-1	1.322E+1	2.737E+1
-2.611E-1	1.327E+1	2.736E+1
-2.579E-1	1.334E+1	2.752E+1
-2.595E-1	1.330E+1	2.753E+1
-2.643E-1	1.324E+1	2.744E+1
-2.627E-1	1.331E+1	2.754E+1
-2.611E-1	1.334E+1	2.756E+1
-2.595E-1	1.322E+1	2.763E+1
-2.611E-1	1.343E+1	2.737E+1
-2.595E-1	1.332E+1	2.751E+1
-2.595E-1	1.320E+1	2.751E+1
-2.595E-1	1.334E+1	2.728E+1
-2.611E-1	1.340E+1	2.740E+1
-2.643E-1	1.321E+1	2.750E+1
-2.627E-1	1.332E+1	2.731E+1
-2.562E-1	1.335E+1	2.743E+1
-2.611E-1	1.330E+1	2.745E+1
-2.595E-1	1.326E+1	2.742E+1
-2.611E-1	1.326E+1	2.746E+1
-2.595E-1	1.323E+1	2.732E+1
-2.611E-1	1.335E+1	2.728E+1
-2.595E-1	1.328E+1	2.756E+1
-2.579E-1	1.329E+1	2.752E+1
-2.579E-1	1.326E+1	2.755E+1
-2.627E-1	1.318E+1	2.755E+1
-2.579E-1	1.327E+1	2.750E+1
-2.579E-1	1.342E+1	2.754E+1
-2.595E-1	1.316E+1	2.748E+1
-2.627E-1	1.339E+1	2.740E+1
-2.627E-1	1.324E+1	2.772E+1
-2.579E-1	1.324E+1	2.730E+1
-2.611E-1	1.335E+1	2.732E+1
-2.611E-1	1.324E+1	2.750E+1
-2.595E-1	1.326E+1	2.757E+1
-2.595E-1	1.332E+1	2.745E+1
-2.595E-1	1.337E+1	2.749E+1
-2.611E-1	1.313E+1	2.752E+1
-2.611E-1	1.327E+1	2.765E+1
-2.579E-1	1.332E+1	2.756E+1
-2.579E-1	1.331E+1	2.736E+1
-2.611E-1	1.332E+1	2.741E+1
-2.627E-1	1.331E+1	2.772E+1
-2.562E-1	1.328E+1	2.747E+1
-2.595E-1	1.338E+1	2.732E+1
-2.611E-1	1.330E+1	2.749E+1
-2.643E-1	1.322E+1	2.752E+1
-2.562E-1	1.340E+1	2.771E+1
-2.579E-1	1.326E+1	2.743E+1
-2.627E-1	1.324E+1	2.752E+1
-2.611E-1	1.341E+1	2.756E+1
-2.579E-1	1.314E+1	2.751E+1
-2.595E-1	1.342E+1	2.765E+1
-2.627E-1	1.323E+1	2.759E+1
-2.611E-1	1.340E+1	2.733E+1
-2.579E-1	1.317E+1	2.765E+1
-2.595E-1	1.334E+1	2.755E+1
-2.627E-1	1.320E+1	2.754E+1
-2.627E-1	1.337E+1	2.736E+1
-2.611E-1	1.346E+1	2.756E+1
-2.595E-1	1.337E+1	2.761E+1
-2.611E-1	1.320E+1	2.755E+1
-2.611E-1	1.333E+1	2.746E+1
-2.579E-1	1.334E+1	2.735E+1
-2.579E-1	1.323E+1	2.762E+1
-2.595E-1	1.345E+1	2.756E+1
-2.660E-1	1.330E+1	2.759E+1
-2.562E-1	1.340E+1	2.752E+1
-2.579E-1	1.315E+1	2.781E+1
-2.627E-1	1.330E+1	2.750E+1
-2.611E-1	1.313E+1	2.755E+1
-2.595E-1	1.324E+1	2.764E+1
-2.627E-1	1.313E+1	2.744E+1
-2.627E-1	1.326E+1	2.723E+1
-2.595E-1	1.322E+1	2.748E+1
-2.595E-1	1.328E+1	2.732E+1
-2.595E-1	1.331E+1	2.761E+1
-2.627E-1	1.340E+1	2.748E+1
-2.595E-1	1.334E+1	2.754E+1
-2.595E-1	1.334E+1	2.743E+1
-2.579E-1	1.329E+1	2.748E+1
-2.611E-1	1.331E+1	2.761E+1
-2.643E-1	1.327E+1	2.733E+1
-2.611E-1	1.322E+1	2.763E+1
-2.562E-1	1.341E+1	2.756E+1
-2.611E-1	1.337E+1	2.748E+1
-2.611E-1	1.335E+1	2.760E+1
-2.579E-1	1.329E+1	2.748E+1
-2.611E-1	1.317E+1	2.761E+1
-2.627E-1	1.326E+1	2.761E+1
-2.611E-1	1.331E+1	2.749E+1
-2.595E-1	1.324E+1	2.741E+1
-2.595E-1	1.337E+1	2.743E+1
-2.611E-1	1.342E+1	2.753E+1
-2.595E-1	1.336E+1	2.751E+1
-2.595E-1	1.334E+1	2.751E+1
-2.595E-1	1.320E+1	2.753E+1
-2.611E-1	1.336E+1	2.748E+1
-2.595E-1	1.337E+1	2.732E+1
-2.579E-1	1.325E+1	2.765E+1
-2.579E-1	1.331E+1	2.745E+1
-2.579E-1	1.325E+1	2.762E+1
-2.595E-1	1.338E+1	2.732E+1
-2.579E-1	1.339E+1	2.730E+1
-2.579E-1	1.328E+1	2.748E+1
-2.611E-1	1.327E+1	2.757E+1
-2.595E-1	1.340E+1	2.739E+1
-2.595E-1	1.343E+1	2.740E+1
-2.595E-1	1.326E+1	2.740E+1
-2.611E-1	1.342E+1	2.746E+1
-2.595E-1	1.329E+1	2.754E+1
-2.595E-1	1.330E+1	2.737E+1
-2.579E-1	1.327E+1	2.741E+1
-2.579E-1	1.319E+1	2.756E+1
-2.611E-1	1.335E+1	2.738E+1
-2.595E-1	1.323E+1	2.745E+1
-2.595E-1	1.333E+1	2.749E+1
-2.611E-1	1.326E+1	2.768E+1
-2.611E-1	1.334E+1	2.747E+1
-2.595E-1	1.327E+1	2.752E+1
-2.611E-1	1.330E+1	2.750E+1
-2.627E-1	1.329E+1	2.736E+1
-2.611E-1	1.319E+1	2.759E+1
-2.579E-1	1.334E+1	2.727E+1
-2.579E-1	1.339E+1	2.752E+1
-2.611E-1	1.330E+1	2.727E+1
-2.595E-1	1.328E+1	2.760E+1
-2.595E-1	1.343E+1	2.743E+1
-2.595E-1	1.337E+1	2.743E+1
-2.611E-1	1.331E+1	2.756E+1
-2.595E-1	1.333E+1	2.735E+1
-2.595E-1	1.329E+1	2.754E+1
-2.595E-1	1.338E+1	2.747E+1
-2.595E-1	1.334E+1	2.748E+1
-2.611E-1	1.321E+1	2.754E+1
-2.595E-1	1.337E+1	2.764E+1
-2.595E-1	1.320E+1	2.757E+1
-2.595E-1	1.333E+1	2.751E+1
-2.643E-1	1.328E+1	2.750E+1
-2.562E-1	1.337E+1	2.743E+1
-2.595E-1	1.339E+1	2.751E+1
-2.627E-1	1.324E+1	2.752E+1
-2.579E-1	1.324E+1	2.755E+1
-2.595E-1	1.320E+1	2.743E+1
-2.562E-1	1.308E+1	2.756E+1
-2.595E-1	1.316E+1	2.741E+1
-2.595E-1	1.327E+1	2.752E+1
-2.595E-1	1.317E+1	2.755E+1
-2.579E-1	1.328E+1	2.746E+1
-2.627E-1	1.321E+1	2.746E+1
-2.627E-1	1.330E+1	2.748E+1
-2.595E-1	1.319E+1	2.736E+1
-2.595E-1	1.332E+1	2.736E+1
-2.611E-1	1.326E+1	2.759E+1
-2.611E-1	1.326E+1	2.766E+1
-2.579E-1	1.331E+1	2.756E+1
-2.595E-1	1.333E+1	2.752E+1
-2.643E-1	1.327E+1	2.755E+1
-2.611E-1	1.320E+1	2.773E+1
-2.595E-1	1.319E+1	2.765E+1
-2.579E-1	1.321E+1	2.766E+1
-2.611E-1	1.331E+1	2.761E+1
-2.611E-1	1.326E+1	2.740E+1
-2.595E-1	1.324E+1	2.754E+1
-2.611E-1	1.319E+1	2.763E+1
-2.611E-1	1.317E+1	2.729E+1
-2.595E-1	1.324E+1	2.747E+1
-2.562E-1	1.322E+1	2.745E+1
-2.579E-1	1.339E+1	2.746E+1
-2.611E-1	1.331E+1	2.754E+1
-2.595E-1	1.332E+1	2.746E+1
-2.595E-1	1.334E+1	2.773E+1
-2.595E-1	1.316E+1	2.747E+1
-2.595E-1	1.341E+1	2.740E+1
-2.595E-1	1.332E+1	2.751E+1
-2.579E-1	1.319E+1	2.772E+1
-2.579E-1	1.330E+1	2.760E+1
-2.595E-1	1.331E+1	2.749E+1
-2.595E-1	1.331E+1	2.768E+1
-2.595E-1	1.330E+1	2.757E+1
-2.579E-1	1.337E+1	2.746E+1
-2.595E-1	1.323E+1	2.738E+1
-2.595E-1	1.328E+1	2.741E+1
-2.579E-1	1.335E+1	2.721E+1
-2.562E-1	1.328E+1	2.745E+1
-2.611E-1	1.335E+1	2.768E+1
-2.611E-1	1.323E+1	2.763E+1
-2.562E-1	1.322E+1	2.740E+1
-2.627E-1	1.340E+1	2.759E+1
-2.611E-1	1.317E+1	2.732E+1
-2.595E-1	1.325E+1	2.772E+1
-2.595E-1	1.326E+1	2.770E+1
-2.579E-1	1.331E+1	2.751E+1
-2.627E-1	1.332E+1	2.741E+1
-2.611E-1	1.346E+1	2.741E+1
-2.546E-1	1.326E+1	2.764E+1
-2.595E-1	1.320E+1	2.744E+1
-2.595E-1	1.333E+1	2.733E+1
-2.611E-1	1.334E+1	2.754E+1
-2.611E-1	1.325E+1	2.742E+1
-2.595E-1	1.334E+1	2.735E+1
-2.579E-1	1.331E+1	2.748E+1
-2.595E-1	1.340E+1	2.753E+1
-2.579E-1	1.337E+1	2.749E+1
-2.562E-1	1.346E+1	2.736E+1
-2.595E-1	1.331E+1	2.750E+1
-2.595E-1	1.329E+1	2.754E+1
-2.579E-1	1.319E+1	2.758E+1
-2.595E-1	1.324E+1	2.745E+1
-2.627E-1	1.335E+1	2.738E+1
-2.595E-1	1.340E+1	2.757E+1
-2.595E-1	1.336E+1	2.769E+1
-2.562E-1	1.341E+1	2.744E+1
-2.611E-1	1.322E+1	2.727E+1
-2.611E-1	1.319E+1	2.757E+1
-2.595E-1	1.321E+1	2.725E+1
-2.595E-1	1.334E+1	2.744E+1
-2.611E-1	1.342E+1	2.752E+1
-2.611E-1	1.323E+1	2.759E+1
-2.595E-1	1.345E+1	2.767E+1
-2.562E-1	1.330E+1	2.740E+1
-2.643E-1	1.334E+1	2.746E+1
-2.611E-1	1.325E+1	2.768E+1
-2.611E-1	1.345E+1	2.775E+1
-2.595E-1	1.334E+1	2.735E+1
-2.611E-1	1.337E+1	2.734E+1
-2.595E-1	1.329E+1	2.742E+1
-2.595E-1	1.326E+1	2.740E+1
-2.595E-1	1.320E+1	2.765E+1
-2.627E-1	1.315E+1	2.762E+1
-2.579E-1	1.325E+1	2.747E+1
-2.595E-1	1.342E+1	2.761E+1
-2.595E-1	1.345E+1	2.723E+1
-2.579E-1	1.340E+1	2.750E+1
-2.595E-1	1.332E+1	2.761E+1
-2.595E-1	1.313E+1	2.738E+1
-2.595E-1	1.315E+1	2.749E+1
-2.595E-1	1.336E+1	2.752E+1
-2.627E-1	1.319E+1	2.759E+1
-2.579E-1	1.322E+1	2.763E+1
-2.611E-1	1.328E+1	2.755E+1
-2.611E-1	1.331E+1	2.768E+1
-2.579E-1	1.344E+1	2.756E+1
-2.595E-1	1.331E+1	2.767E+1
-2.562E-1	1.326E+1	2.748E+1
-2.627E-1	1.330E+1	2.757E+1
-2.611E-1	1.328E+1	2.739E+1
-2.579E-1	1.334E+1	2.763E+1
-2.595E-1	1.330E+1	2.738E+1
-2.595E-1	1.326E+1	2.729E+1
-2.579E-1	1.328E+1	2.745E+1
-2.595E-1	1.324E+1	2.767E+1
-2.579E-1	1.325E+1	2.764E+1
-2.611E-1	1.334E+1	2.782E+1
-2.579E-1	1.340E+1	2.764E+1
-2.579E-1	1.335E+1	2.744E+1
-2.562E-1	1.329E+1	2.753E+1
-2.595E-1	1.342E+1	2.743E+1
-2.611E-1	1.334E+1	2.739E+1
-2.579E-1	1.322E+1	2.739E+1
-2.579E-1	1.340E+1	2.747E+1
-2.627E-1	1.327E+1	2.756E+1
-2.595E-1	1.318E+1	2.749E+1
-2.579E-1	1.341E+1	2.727E+1
-2.595E-1	1.325E+1	2.752E+1
-2.611E-1	1.336E+1	2.761E+1
-2.595E-1	1.320E+1	2.754E+1
-2.595E-1	1.338E+1	2.764E+1
-2.627E-1	1.316E+1	2.746E+1
-2.611E-1	1.338E+1	2.744E+1
-2.627E-1	1.334E+1	2.742E+1
-2.595E-1	1.328E+1	2.748E+1
-2.611E-1	1.322E+1	2.754E+1
-2.611E-1	1.330E+1	2.749E+1
-2.611E-1	1.330E+1	2.754E+1
-2.562E-1	1.339E+1	2.763E+1
-2.579E-1	1.327E+1	2.748E+1
-2.611E-1	1.334E+1	2.756E+1
-2.595E-1	1.337E+1	2.750E+1
-2.579E-1	1.339E+1	2.732E+1
-2.579E-1	1.335E+1	2.744E+1
-2.595E-1	1.331E+1	2.745E+1
-2.611E-1	1.327E+1	2.742E+1
-2.595E-1	1.337E+1	2.741E+1
-2.562E-1	1.336E+1	2.752E+1
-2.611E-1	1.350E+1	2.735E+1
-2.611E-1	1.346E+1	2.755E+1
-2.562E-1	1.326E+1	2.748E+1
-2.562E-1	1.330E+1	2.753E+1
-2.595E-1	1.337E+1	2.766E+1
-2.595E-1	1.336E+1	2.764E+1
-2.579E-1	1.332E+1	2.759E+1
-2.595E-1	1.338E+1	2.759E+1
-2.611E-1	1.335E+1	2.751E+1
-2.611E-1	1.323E+1	2.766E+1
-2.611E-1	1.324E+1	2.776E+1
-2.595E-1	1.325E+1	2.761E+1
-2.611E-1	1.320E+1	2.766E+1
-2.611E-1	1.328E+1	2.756E+1
-2.562E-1	1.327E+1	2.761E+1
-2.595E-1	1.334E+1	2.778E+1
-2.595E-1	1.320E+1	2.757E+1
-2.595E-1	1.331E+1	2.739E+1
-2.595E-1	1.323E+1	2.747E+1
-2.579E-1	1.319E+1	2.767E+1
-2.611E-1	1.329E+1	2.774E+1
-2.611E-1	1.335E+1	2.737E+1
-2.611E-1	1.340E+1	2.765E+1
-2.595E-1	1.328E+1	2.761E+1
-2.611E-1	1.337E+1	2.759E+1
-2.579E-1	1.326E+1	2.752E+1
-2.579E-1	1.342E+1	2.746E+1
-2.546E-1	1.338E+1	2.757E+1
-2.595E-1	1.337E+1	2.744E+1
-2.595E-1	1.331E+1	2.774E+1
-2.595E-1	1.321E+1	2.765E+1
-2.562E-1	1.335E+1	2.740E+1
-2.562E-1	1.336E+1	2.759E+1
-2.595E-1	1.340E+1	2.742E+1
-2.595E-1	1.333E+1	2.751E+1
-2.611E-1	1.338E+1	2.749E+1
-2.611E-1	1.328E+1	2.756E+1
-2.627E-1	1.337E+1	2.739E+1
-2.562E-1	1.333E+1	2.744E+1
-2.611E-1	1.328E+1	2.763E+1
-2.595E-1	1.337E+1	2.760E+1
-2.627E-1	1.337E+1	2.758E+1
-2.579E-1	1.329E+1	2.748E+1
-2.579E-1	1.333E+1	2.762E+1
-2.611E-1	1.339E+1	2.757E+1
-2.643E-1	1.342E+1	2.747E+1
-2.595E-1	1.336E+1	2.763E+1
-2.595E-1	1.326E+1	2.766E+1
-2.595E-1	1.327E+1	2.767E+1
-2.595E-1	1.320E+1	2.757E+1
-2.595E-1	1.328E+1	2.772E+1
-2.579E-1	1.338E+1	2.776E+1
-2.611E-1	1.316E+1	2.752E+1
-2.595E-1	1.338E+1	2.764E+1
-2.546E-1	1.329E+1	2.743E+1
-2.579E-1	1.336E+1	2.750E+1
-2.627E-1	1.331E+1	2.737E+1
-2.611E-1	1.332E+1	2.763E+1
-2.562E-1	1.323E+1	2.757E+1
-2.579E-1	1.330E+1	2.754E+1
-2.611E-1	1.327E+1	2.750E+1
-2.611E-1	1.328E+1	2.748E+1
-2.595E-1	1.340E+1	2.757E+1
-2.562E-1	1.333E+1	2.759E+1
-2.611E-1	1.318E+1	2.769E+1
-2.579E-1	1.315E+1	2.761E+1
-2.579E-1	1.319E+1	2.767E+1
-2.562E-1	1.336E+1	2.731E+1
-2.611E-1	1.334E+1	2.756E+1
-2.627E-1	1.330E+1	2.754E+1
-2.579E-1	1.333E+1	2.758E+1
-2.611E-1	1.340E+1	2.729E+1
-2.562E-1	1.323E+1	2.735E+1
-2.611E-1	1.323E+1	2.754E+1
-2.579E-1	1.320E+1	2.764E+1
-2.579E-1	1.332E+1	2.750E+1
-2.627E-1	1.325E+1	2.754E+1
-2.611E-1	1.346E+1	2.747E+1
-2.579E-1	1.328E+1	2.754E+1
-2.579E-1	1.325E+1	2.756E+1
-2.627E-1	1.325E+1	2.752E+1
-2.611E-1	1.315E+1	2.757E+1
-2.562E-1	1.327E+1	2.740E+1
-2.595E-1	1.321E+1	2.741E+1
-2.595E-1	1.330E+1	2.758E+1
-2.595E-1	1.343E+1	2.755E+1
-2.579E-1	1.346E+1	2.757E+1
-2.595E-1	1.330E+1	2.756E+1
-2.627E-1	1.318E+1	2.751E+1
-2.579E-1	1.331E+1	2.743E+1
-2.579E-1	1.333E+1	2.767E+1
-2.579E-1	1.335E+1	2.770E+1
-2.611E-1	1.322E+1	2.752E+1
-2.595E-1	1.324E+1	2.768E+1
-2.579E-1	1.333E+1	2.746E+1
-2.579E-1	1.325E+1	2.740E+1
-2.595E-1	1.326E+1	2.744E+1
-2.562E-1	1.327E+1	2.768E+1
-2.611E-1	1.331E+1	2.774E+1
-2.579E-1	1.330E+1	2.747E+1
-2.611E-1	1.327E+1	2.746E+1
-2.611E-1	1.332E+1	2.749E+1
-2.562E-1	1.335E+1	2.746E+1
-2.579E-1	1.309E+1	2.746E+1
-2.627E-1	1.320E+1	2.752E+1
-2.595E-1	1.327E+1	2.747E+1
-2.579E-1	1.340E+1	2.768E+1
-2.546E-1	1.334E+1	2.765E+1
-2.611E-1	1.328E+1	2.752E+1
-2.611E-1	1.342E+1	2.745E+1
-2.579E-1	1.333E+1	2.764E+1
-2.579E-1	1.322E+1	2.751E+1
-2.627E-1	1.347E+1	2.747E+1
-2.595E-1	1.338E+1	2.737E+1
-2.595E-1	1.334E+1	2.758E+1
-2.562E-1	1.328E+1	2.765E+1
-2.595E-1	1.334E+1	2.741E+1
-2.595E-1	1.324E+1	2.743E+1
-2.530E-1	1.334E+1	2.761E+1
-2.562E-1	1.329E+1	2.750E+1
-2.579E-1	1.330E+1	2.743E+1
-2.595E-1	1.332E+1	2.733E+1
-2.562E-1	1.333E+1	2.755E+1
-2.562E-1	1.339E+1	2.763E+1
-2.579E-1	1.325E+1	2.750E+1
-2.611E-1	1.322E+1	2.744E+1
-2.579E-1	1.336E+1	2.751E+1
-2.579E-1	1.342E+1	2.759E+1
-2.611E-1	1.330E+1	2.752E+1
-2.595E-1	1.322E+1	2.738E+1
-2.579E-1	1.322E+1	2.781E+1
-2.579E-1	1.338E+1	2.762E+1
-2.595E-1	1.340E+1	2.769E+1
-2.595E-1	1.323E+1	2.727E+1
-2.546E-1	1.333E+1	2.767E+1
-2.562E-1	1.330E+1	2.740E+1
-2.595E-1	1.339E+1	2.740E+1
-2.611E-1	1.336E+1	2.771E+1
-2.562E-1	1.336E+1	2.747E+1
-2.595E-1	1.322E+1	2.745E+1
-2.595E-1	1.331E+1	2.764E+1
-2.595E-1	1.339E+1	2.747E+1
-2.546E-1	1.333E+1	2.729E+1
-2.579E-1	1.334E+1	2.752E+1
-2.611E-1	1.341E+1	2.771E+1
-2.611E-1	1.344E+1	2.753E+1
-2.595E-1	1.327E+1	2.750E+1
-2.579E-1	1.321E+1	2.741E+1
-2.595E-1	1.333E+1	2.761E+1
-2.611E-1	1.342E+1	2.734E+1
-2.579E-1	1.337E+1	2.759E+1
-2.579E-1	1.347E+1	2.759E+1
-2.595E-1	1.326E+1	2.742E+1
-2.595E-1	1.327E+1	2.745E+1
-2.579E-1	1.343E+1	2.743E+1
-2.579E-1	1.340E+1	2.739E+1
-2.579E-1	1.321E+1	2.742E+1
-2.611E-1	1.349E+1	2.762E+1
-2.579E-1	1.337E+1	2.738E+1
-2.562E-1	1.337E+1	2.760E+1
-2.595E-1	1.330E+1	2.744E+1
-2.595E-1	1.323E+1	2.747E+1
-2.562E-1	1.333E+1	2.755E+1
-2.595E-1	1.327E+1	2.752E+1
-2.579E-1	1.326E+1	2.741E+1
-2.611E-1	1.339E+1	2.752E+1
-2.579E-1	1.344E+1	2.753E+1
-2.562E-1	1.313E+1	2.747E+1
-2.611E-1	1.330E+1	2.754E+1
-2.579E-1	1.336E+1	2.741E+1
-2.579E-1	1.343E+1	2.786E+1
-2.562E-1	1.325E+1	2.741E+1
-2.595E-1	1.329E+1	2.750E+1
-2.579E-1	1.336E+1	2.745E+1
-2.595E-1	1.333E+1	2.765E+1
-2.595E-1	1.343E+1	2.760E+1
-2.611E-1	1.329E+1	2.751E+1
-2.595E-1	1.348E+1	2.758E+1
-2.546E-1	1.332E+1	2.754E+1
-2.595E-1	1.334E+1	2.764E+1
-2.595E-1	1.331E+1	2.761E+1
-2.595E-1	1.335E+1	2.761E+1
-2.546E-1	1.329E+1	2.755E+1
-2.579E-1	1.320E+1	2.754E+1
-2.579E-1	1.333E+1	2.755E+1
-2.611E-1	1.319E+1	2.765E+1
-2.579E-1	1.325E+1	2.727E+1
-2.579E-1	1.342E+1	2.758E+1
-2.595E-1	1.340E+1	2.750E+1
-2.579E-1	1.321E+1	2.728E+1
-2.595E-1	1.334E+1	2.744E+1
-2.562E-1	1.340E+1	2.743E+1
-2.627E-1	1.343E+1	2.751E+1
-2.595E-1	1.338E+1	2.767E+1
[truncated: 93,951 more rows]
