# Supplementary material for: Improved ANAP incorporation and VCF analysis reveal details of P2X7 current facilitation and a limited conformational interplay between ATP binding and the intracellular ballast domain
Source: eLife. 2023 Jan 4;12:e82479. doi: 10.7554/eLife.82479 (PMC9859053; doi:10.7554/eLife.82479)
Supplement: Figure 5—figure supplement 3—source data 2. [file elife-82479-fig5-figsupp3-data2.zip › Figure-5_figure-supplement-3_source-data-2/DeltaCaM-A564/l14/36.csv]

-4.152E-1	9.038E+0	2.112E+1
-4.168E-1	9.200E+0	2.088E+1
-4.184E-1	9.044E+0	2.088E+1
-4.184E-1	9.099E+0	2.101E+1
-4.152E-1	9.031E+0	2.105E+1
-4.168E-1	9.096E+0	2.111E+1
-4.184E-1	9.158E+0	2.117E+1
-4.168E-1	9.034E+0	2.102E+1
-4.119E-1	9.093E+0	2.101E+1
-4.201E-1	9.148E+0	2.104E+1
-4.168E-1	9.025E+0	2.102E+1
-4.184E-1	9.025E+0	2.110E+1
-4.152E-1	9.142E+0	2.099E+1
-4.152E-1	9.002E+0	2.107E+1
-4.168E-1	9.099E+0	2.104E+1
-4.168E-1	9.077E+0	2.099E+1
-4.168E-1	8.963E+0	2.108E+1
-4.136E-1	9.031E+0	2.106E+1
-4.184E-1	9.067E+0	2.119E+1
-4.168E-1	9.064E+0	2.077E+1
-4.184E-1	8.986E+0	2.120E+1
-4.152E-1	9.148E+0	2.101E+1
-4.184E-1	9.051E+0	2.088E+1
-4.168E-1	9.005E+0	2.095E+1
-4.119E-1	9.077E+0	2.108E+1
-4.184E-1	9.083E+0	2.093E+1
-4.168E-1	8.940E+0	2.093E+1
-4.168E-1	9.028E+0	2.070E+1
-4.168E-1	9.018E+0	2.111E+1
-4.168E-1	9.009E+0	2.103E+1
-4.201E-1	9.174E+0	2.099E+1
-4.184E-1	9.135E+0	2.094E+1
-4.136E-1	9.077E+0	2.092E+1
-4.184E-1	9.103E+0	2.098E+1
-4.201E-1	9.177E+0	2.110E+1
-4.152E-1	9.021E+0	2.089E+1
-4.168E-1	9.021E+0	2.105E+1
-4.136E-1	9.249E+0	2.090E+1
-4.184E-1	9.099E+0	2.103E+1
-4.184E-1	9.067E+0	2.101E+1
-4.152E-1	9.080E+0	2.096E+1
-4.119E-1	9.047E+0	2.105E+1
-4.168E-1	9.034E+0	2.104E+1
-4.168E-1	9.038E+0	2.111E+1
-4.168E-1	9.236E+0	2.100E+1
-4.168E-1	9.171E+0	2.112E+1
-4.184E-1	9.021E+0	2.101E+1
-4.168E-1	9.044E+0	2.106E+1
-4.152E-1	9.129E+0	2.092E+1
-4.168E-1	9.080E+0	2.101E+1
-4.168E-1	9.021E+0	2.086E+1
-4.152E-1	9.057E+0	2.100E+1
-4.152E-1	9.109E+0	2.118E+1
-4.168E-1	9.083E+0	2.100E+1
-4.201E-1	9.051E+0	2.104E+1
-4.152E-1	8.908E+0	2.102E+1
-4.152E-1	9.009E+0	2.102E+1
-4.152E-1	9.080E+0	2.087E+1
-4.168E-1	9.038E+0	2.105E+1
-4.168E-1	9.057E+0	2.103E+1
-4.152E-1	9.099E+0	2.106E+1
-4.136E-1	9.070E+0	2.086E+1
-4.201E-1	9.138E+0	2.121E+1
-4.152E-1	8.911E+0	2.090E+1
-4.217E-1	9.047E+0	2.099E+1
-4.168E-1	8.976E+0	2.083E+1
-4.201E-1	9.015E+0	2.096E+1
-4.152E-1	9.135E+0	2.101E+1
-4.168E-1	9.125E+0	2.110E+1
-4.136E-1	9.073E+0	2.095E+1
-4.184E-1	8.970E+0	2.102E+1
-4.184E-1	9.021E+0	2.099E+1
-4.136E-1	9.106E+0	2.099E+1
-4.152E-1	9.038E+0	2.097E+1
-4.201E-1	9.047E+0	2.107E+1
-4.168E-1	9.018E+0	2.088E+1
-4.152E-1	9.103E+0	2.090E+1
-4.136E-1	9.197E+0	2.104E+1
-4.168E-1	9.038E+0	2.118E+1
-4.168E-1	8.996E+0	2.108E+1
-4.136E-1	9.044E+0	2.102E+1
-4.152E-1	8.996E+0	2.077E+1
-4.168E-1	8.996E+0	2.096E+1
-4.152E-1	8.992E+0	2.109E+1
-4.152E-1	9.099E+0	2.118E+1
-4.168E-1	9.148E+0	2.103E+1
-4.168E-1	9.077E+0	2.100E+1
-4.168E-1	9.054E+0	2.107E+1
-4.168E-1	9.122E+0	2.076E+1
-4.168E-1	9.031E+0	2.098E+1
-4.184E-1	9.236E+0	2.097E+1
-4.184E-1	8.892E+0	2.104E+1
-4.168E-1	9.132E+0	2.104E+1
-4.136E-1	9.086E+0	2.102E+1
-4.168E-1	8.983E+0	2.122E+1
-4.184E-1	9.148E+0	2.115E+1
-4.168E-1	9.138E+0	2.099E+1
-4.168E-1	9.090E+0	2.101E+1
-4.168E-1	9.012E+0	2.120E+1
-4.168E-1	9.012E+0	2.091E+1
-4.136E-1	9.012E+0	2.100E+1
-4.168E-1	8.901E+0	2.106E+1
-4.184E-1	9.057E+0	2.097E+1
-4.184E-1	9.002E+0	2.111E+1
-4.168E-1	9.060E+0	2.108E+1
-4.168E-1	9.193E+0	2.113E+1
-4.168E-1	9.028E+0	2.108E+1
-4.152E-1	9.005E+0	2.089E+1
-4.136E-1	9.028E+0	2.097E+1
-4.136E-1	9.064E+0	2.105E+1
-4.152E-1	8.976E+0	2.088E+1
-4.184E-1	9.122E+0	2.090E+1
-4.136E-1	8.963E+0	2.102E+1
-4.152E-1	8.989E+0	2.111E+1
-4.201E-1	9.129E+0	2.096E+1
-4.184E-1	9.180E+0	2.104E+1
-4.168E-1	9.164E+0	2.080E+1
-4.184E-1	9.005E+0	2.119E+1
-4.168E-1	8.989E+0	2.092E+1
-4.152E-1	9.051E+0	2.097E+1
-4.152E-1	9.112E+0	2.117E+1
-4.168E-1	9.135E+0	2.100E+1
-4.168E-1	9.161E+0	2.114E+1
-4.168E-1	9.038E+0	2.099E+1
-4.168E-1	9.015E+0	2.104E+1
-4.152E-1	9.096E+0	2.101E+1
-4.168E-1	9.002E+0	2.098E+1
-4.184E-1	9.060E+0	2.102E+1
-4.119E-1	9.009E+0	2.082E+1
-4.152E-1	8.999E+0	2.081E+1
-4.152E-1	8.983E+0	2.095E+1
-4.152E-1	9.090E+0	2.118E+1
-4.152E-1	9.154E+0	2.114E+1
-4.152E-1	9.009E+0	2.104E+1
-4.184E-1	9.057E+0	2.087E+1
-4.217E-1	8.986E+0	2.084E+1
-4.119E-1	9.015E+0	2.100E+1
-4.152E-1	9.025E+0	2.088E+1
-4.168E-1	9.096E+0	2.095E+1
-4.168E-1	9.044E+0	2.082E+1
-4.168E-1	9.096E+0	2.114E+1
-4.201E-1	9.057E+0	2.085E+1
-4.201E-1	9.086E+0	2.099E+1
-4.184E-1	9.064E+0	2.099E+1
-4.152E-1	9.034E+0	2.093E+1
-4.152E-1	9.119E+0	2.094E+1
-4.184E-1	9.135E+0	2.096E+1
-4.184E-1	9.021E+0	2.098E+1
-4.152E-1	9.077E+0	2.107E+1
-4.184E-1	9.180E+0	2.093E+1
-4.168E-1	9.009E+0	2.092E+1
-4.152E-1	9.158E+0	2.095E+1
-4.152E-1	9.044E+0	2.077E+1
-4.168E-1	9.083E+0	2.097E+1
-4.168E-1	8.996E+0	2.097E+1
-4.184E-1	8.924E+0	2.097E+1
-4.152E-1	8.983E+0	2.105E+1
-4.168E-1	9.080E+0	2.098E+1
-4.136E-1	9.138E+0	2.097E+1
-4.152E-1	8.947E+0	2.114E+1
-4.136E-1	9.096E+0	2.095E+1
-4.136E-1	9.034E+0	2.102E+1
-4.201E-1	8.989E+0	2.090E+1
-4.168E-1	9.116E+0	2.105E+1
-4.152E-1	9.044E+0	2.092E+1
-4.168E-1	9.038E+0	2.088E+1
-4.184E-1	9.119E+0	2.091E+1
-4.152E-1	9.051E+0	2.095E+1
-4.168E-1	9.154E+0	2.092E+1
-4.152E-1	9.021E+0	2.096E+1
-4.152E-1	9.132E+0	2.097E+1
-4.168E-1	9.142E+0	2.090E+1
-4.152E-1	9.080E+0	2.099E+1
-4.152E-1	9.086E+0	2.094E+1
-4.168E-1	9.116E+0	2.096E+1
-4.168E-1	9.051E+0	2.098E+1
-4.136E-1	9.012E+0	2.108E+1
-4.168E-1	8.999E+0	2.088E+1
-4.168E-1	9.041E+0	2.109E+1
-4.184E-1	9.070E+0	2.081E+1
-4.152E-1	8.953E+0	2.093E+1
-4.168E-1	9.070E+0	2.092E+1
-4.168E-1	9.070E+0	2.091E+1
-4.168E-1	9.064E+0	2.093E+1
-4.168E-1	8.996E+0	2.107E+1
-4.136E-1	9.057E+0	2.102E+1
-4.184E-1	9.012E+0	2.098E+1
-4.168E-1	8.966E+0	2.102E+1
-4.168E-1	8.996E+0	2.104E+1
-4.168E-1	9.167E+0	2.088E+1
-4.184E-1	9.054E+0	2.084E+1
-4.168E-1	8.989E+0	2.101E+1
-4.152E-1	9.077E+0	2.089E+1
-4.152E-1	9.106E+0	2.085E+1
-4.168E-1	8.979E+0	2.103E+1
-4.184E-1	9.090E+0	2.105E+1
-4.136E-1	9.077E+0	2.109E+1
-4.152E-1	8.960E+0	2.101E+1
-4.168E-1	8.837E+0	2.086E+1
-4.184E-1	9.138E+0	2.074E+1
-4.152E-1	9.151E+0	2.110E+1
-4.168E-1	8.996E+0	2.094E+1
-4.184E-1	9.122E+0	2.104E+1
-4.168E-1	8.992E+0	2.116E+1
-4.152E-1	9.060E+0	2.086E+1
-4.136E-1	9.057E+0	2.095E+1
-4.168E-1	9.054E+0	2.090E+1
-4.184E-1	9.132E+0	2.111E+1
-4.168E-1	9.009E+0	2.108E+1
-4.152E-1	9.012E+0	2.099E+1
-4.168E-1	9.093E+0	2.112E+1
-4.168E-1	9.021E+0	2.107E+1
-4.152E-1	9.028E+0	2.099E+1
-4.136E-1	9.112E+0	2.098E+1
-4.168E-1	9.021E+0	2.102E+1
-4.168E-1	8.950E+0	2.109E+1
-4.136E-1	9.025E+0	2.097E+1
-4.136E-1	8.992E+0	2.093E+1
-4.184E-1	9.119E+0	2.106E+1
-4.136E-1	9.151E+0	2.086E+1
-4.168E-1	9.054E+0	2.104E+1
-4.119E-1	9.031E+0	2.107E+1
-4.168E-1	8.986E+0	2.088E+1
-4.184E-1	9.142E+0	2.086E+1
-4.152E-1	8.983E+0	2.082E+1
-4.152E-1	9.009E+0	2.096E+1
-4.184E-1	9.073E+0	2.089E+1
-4.168E-1	9.122E+0	2.093E+1
-4.168E-1	9.057E+0	2.121E+1
-4.152E-1	9.044E+0	2.078E+1
-4.201E-1	8.940E+0	2.086E+1
-4.152E-1	9.034E+0	2.105E+1
-4.168E-1	9.021E+0	2.091E+1
-4.168E-1	9.015E+0	2.087E+1
-4.168E-1	9.034E+0	2.090E+1
-4.168E-1	9.047E+0	2.096E+1
-4.184E-1	9.002E+0	2.081E+1
-4.152E-1	9.025E+0	2.095E+1
-4.184E-1	9.038E+0	2.094E+1
-4.152E-1	9.135E+0	2.100E+1
-4.152E-1	8.898E+0	2.103E+1
-4.136E-1	9.054E+0	2.104E+1
-4.201E-1	9.031E+0	2.090E+1
-4.152E-1	9.051E+0	2.081E+1
-4.136E-1	8.976E+0	2.093E+1
-4.168E-1	9.051E+0	2.101E+1
-4.168E-1	9.034E+0	2.078E+1
-4.152E-1	8.908E+0	2.093E+1
-4.168E-1	9.009E+0	2.101E+1
-4.152E-1	9.002E+0	2.090E+1
-4.152E-1	9.135E+0	2.099E+1
-4.168E-1	9.060E+0	2.110E+1
-4.152E-1	9.135E+0	2.098E+1
-4.152E-1	9.012E+0	2.104E+1
-4.168E-1	9.080E+0	2.109E+1
-4.184E-1	9.103E+0	2.087E+1
-4.168E-1	9.002E+0	2.081E+1
-4.168E-1	9.080E+0	2.106E+1
-4.168E-1	9.090E+0	2.112E+1
-4.152E-1	9.021E+0	2.084E+1
-4.136E-1	9.047E+0	2.100E+1
-4.152E-1	9.103E+0	2.096E+1
-4.168E-1	8.996E+0	2.103E+1
-4.152E-1	8.999E+0	2.111E+1
-4.168E-1	8.927E+0	2.103E+1
-4.168E-1	9.060E+0	2.103E+1
-4.152E-1	8.966E+0	2.104E+1
-4.201E-1	9.119E+0	2.107E+1
-4.136E-1	9.106E+0	2.104E+1
-4.152E-1	9.005E+0	2.095E+1
-4.152E-1	9.015E+0	2.093E+1
-4.152E-1	9.109E+0	2.101E+1
-4.136E-1	8.973E+0	2.096E+1
-4.168E-1	9.051E+0	2.094E+1
-4.168E-1	9.018E+0	2.098E+1
-4.184E-1	9.077E+0	2.093E+1
-4.152E-1	9.025E+0	2.112E+1
-4.168E-1	9.129E+0	2.099E+1
-4.168E-1	8.996E+0	2.084E+1
-4.168E-1	9.148E+0	2.096E+1
-4.152E-1	9.138E+0	2.109E+1
-4.168E-1	9.002E+0	2.082E+1
-4.184E-1	8.963E+0	2.104E+1
-4.201E-1	8.905E+0	2.101E+1
-4.152E-1	9.171E+0	2.085E+1
-4.168E-1	8.996E+0	2.107E+1
-4.152E-1	9.083E+0	2.094E+1
-4.184E-1	9.184E+0	2.096E+1
-4.184E-1	9.025E+0	2.090E+1
-4.136E-1	9.077E+0	2.103E+1
-4.201E-1	8.905E+0	2.089E+1
-4.184E-1	9.034E+0	2.091E+1
-4.152E-1	9.096E+0	2.088E+1
-4.136E-1	8.966E+0	2.086E+1
-4.168E-1	9.083E+0	2.094E+1
-4.184E-1	9.028E+0	2.093E+1
-4.152E-1	8.999E+0	2.110E+1
-4.168E-1	9.054E+0	2.095E+1
-4.152E-1	9.018E+0	2.094E+1
-4.184E-1	9.064E+0	2.106E+1
-4.136E-1	9.038E+0	2.110E+1
-4.168E-1	8.924E+0	2.096E+1
-4.136E-1	9.051E+0	2.099E+1
-4.184E-1	9.044E+0	2.090E+1
-4.168E-1	9.015E+0	2.069E+1
-4.136E-1	9.038E+0	2.092E+1
-4.136E-1	9.018E+0	2.086E+1
-4.168E-1	9.041E+0	2.093E+1
-4.152E-1	9.077E+0	2.081E+1
-4.152E-1	8.999E+0	2.092E+1
-4.201E-1	9.060E+0	2.104E+1
-4.184E-1	9.015E+0	2.096E+1
-4.136E-1	8.934E+0	2.088E+1
-4.152E-1	9.132E+0	2.093E+1
-4.201E-1	9.129E+0	2.081E+1
-4.168E-1	8.983E+0	2.090E+1
-4.168E-1	9.009E+0	2.093E+1
-4.168E-1	9.070E+0	2.099E+1
-4.152E-1	8.992E+0	2.113E+1
-4.201E-1	9.034E+0	2.110E+1
-4.168E-1	8.970E+0	2.101E+1
-4.152E-1	8.957E+0	2.098E+1
-4.184E-1	9.103E+0	2.093E+1
-4.201E-1	9.119E+0	2.102E+1
-4.152E-1	9.005E+0	2.096E+1
-4.152E-1	9.116E+0	2.091E+1
-4.168E-1	9.080E+0	2.074E+1
-4.168E-1	8.963E+0	2.102E+1
-4.168E-1	9.229E+0	2.089E+1
-4.168E-1	8.950E+0	2.084E+1
-4.168E-1	9.060E+0	2.086E+1
-4.168E-1	8.966E+0	2.088E+1
-4.168E-1	9.080E+0	2.097E+1
-4.152E-1	8.914E+0	2.087E+1
-4.168E-1	9.206E+0	2.108E+1
-4.184E-1	9.090E+0	2.102E+1
-4.168E-1	9.083E+0	2.090E+1
-4.136E-1	9.044E+0	2.083E+1
-4.152E-1	9.122E+0	2.090E+1
-4.168E-1	9.145E+0	2.113E+1
-4.152E-1	9.028E+0	2.096E+1
-4.119E-1	9.090E+0	2.094E+1
-4.168E-1	8.953E+0	2.104E+1
-4.184E-1	9.051E+0	2.087E+1
-4.168E-1	9.054E+0	2.098E+1
-4.136E-1	8.979E+0	2.087E+1
-4.168E-1	9.083E+0	2.105E+1
-4.152E-1	9.129E+0	2.086E+1
-4.168E-1	9.028E+0	2.095E+1
-4.152E-1	8.989E+0	2.088E+1
-4.168E-1	8.976E+0	2.089E+1
-4.184E-1	9.193E+0	2.101E+1
-4.152E-1	9.077E+0	2.117E+1
-4.152E-1	8.960E+0	2.084E+1
-4.184E-1	9.031E+0	2.104E+1
-4.136E-1	9.034E+0	2.091E+1
-4.136E-1	8.914E+0	2.085E+1
-4.152E-1	9.080E+0	2.107E+1
-4.152E-1	9.054E+0	2.092E+1
-4.168E-1	9.125E+0	2.104E+1
-4.184E-1	9.005E+0	2.091E+1
-4.152E-1	9.031E+0	2.090E+1
-4.152E-1	8.947E+0	2.099E+1
-4.168E-1	9.096E+0	2.101E+1
-4.168E-1	9.073E+0	2.107E+1
-4.152E-1	9.119E+0	2.098E+1
-4.152E-1	9.034E+0	2.089E+1
-4.201E-1	8.992E+0	2.096E+1
-4.152E-1	9.103E+0	2.090E+1
-4.152E-1	9.219E+0	2.086E+1
-4.168E-1	8.986E+0	2.089E+1
-4.168E-1	9.083E+0	2.100E+1
-4.168E-1	9.067E+0	2.105E+1
-4.136E-1	9.057E+0	2.117E+1
-4.184E-1	8.953E+0	2.095E+1
-4.184E-1	9.038E+0	2.096E+1
-4.168E-1	9.122E+0	2.093E+1
-4.152E-1	9.041E+0	2.092E+1
-4.152E-1	9.090E+0	2.103E+1
-4.168E-1	8.953E+0	2.088E+1
-4.168E-1	9.093E+0	2.094E+1
-4.119E-1	9.077E+0	2.089E+1
-4.168E-1	8.953E+0	2.097E+1
-4.136E-1	8.986E+0	2.099E+1
-4.136E-1	9.025E+0	2.094E+1
-4.119E-1	8.979E+0	2.089E+1
-4.168E-1	8.960E+0	2.089E+1
-4.184E-1	9.083E+0	2.081E+1
-4.168E-1	9.077E+0	2.097E+1
-4.119E-1	9.009E+0	2.106E+1
-4.168E-1	9.093E+0	2.097E+1
-4.184E-1	9.018E+0	2.087E+1
-4.168E-1	9.031E+0	2.086E+1
-4.152E-1	9.051E+0	2.091E+1
-4.168E-1	8.960E+0	2.079E+1
-4.184E-1	9.099E+0	2.102E+1
-4.152E-1	9.109E+0	2.103E+1
-4.152E-1	8.963E+0	2.100E+1
-4.152E-1	9.021E+0	2.095E+1
-4.136E-1	9.099E+0	2.091E+1
-4.184E-1	9.070E+0	2.087E+1
-4.152E-1	9.103E+0	2.093E+1
-4.184E-1	8.992E+0	2.085E+1
-4.168E-1	9.028E+0	2.102E+1
-4.152E-1	9.047E+0	2.095E+1
-4.152E-1	8.963E+0	2.076E+1
-4.168E-1	8.996E+0	2.086E+1
-4.184E-1	9.060E+0	2.095E+1
-4.152E-1	9.145E+0	2.081E+1
-4.152E-1	8.986E+0	2.088E+1
-4.201E-1	9.028E+0	2.090E+1
-4.152E-1	8.989E+0	2.110E+1
-4.152E-1	9.138E+0	2.069E+1
-4.119E-1	9.028E+0	2.099E+1
-4.152E-1	8.976E+0	2.097E+1
-4.168E-1	9.015E+0	2.110E+1
-4.152E-1	9.167E+0	2.089E+1
-4.168E-1	9.002E+0	2.095E+1
-4.152E-1	9.125E+0	2.072E+1
-4.168E-1	8.914E+0	2.086E+1
-4.152E-1	9.070E+0	2.100E+1
-4.168E-1	9.086E+0	2.092E+1
-4.168E-1	9.112E+0	2.093E+1
-4.168E-1	8.973E+0	2.089E+1
-4.152E-1	9.093E+0	2.091E+1
-4.152E-1	9.193E+0	2.086E+1
-4.168E-1	9.148E+0	2.087E+1
-4.168E-1	9.018E+0	2.088E+1
-4.152E-1	8.934E+0	2.087E+1
-4.152E-1	9.077E+0	2.093E+1
-4.184E-1	9.093E+0	2.091E+1
-4.184E-1	9.070E+0	2.099E+1
-4.136E-1	9.187E+0	2.082E+1
-4.168E-1	8.957E+0	2.082E+1
-4.168E-1	9.064E+0	2.086E+1
-4.184E-1	9.025E+0	2.104E+1
-4.152E-1	8.940E+0	2.107E+1
-4.184E-1	9.154E+0	2.083E+1
-4.168E-1	9.080E+0	2.076E+1
-4.168E-1	9.090E+0	2.081E+1
-4.152E-1	9.047E+0	2.105E+1
-4.168E-1	8.992E+0	2.090E+1
-4.136E-1	9.047E+0	2.079E+1
-4.168E-1	9.028E+0	2.090E+1
-4.152E-1	9.028E+0	2.084E+1
-4.136E-1	8.963E+0	2.074E+1
-4.136E-1	8.947E+0	2.095E+1
-4.136E-1	8.999E+0	2.079E+1
-4.136E-1	9.002E+0	2.094E+1
-4.168E-1	9.073E+0	2.091E+1
-4.152E-1	9.151E+0	2.094E+1
-4.168E-1	9.034E+0	2.069E+1
-4.136E-1	8.983E+0	2.106E+1
-4.168E-1	9.025E+0	2.097E+1
-4.152E-1	9.038E+0	2.098E+1
-4.184E-1	9.116E+0	2.096E+1
-4.168E-1	9.067E+0	2.099E+1
-4.152E-1	9.057E+0	2.093E+1
-4.184E-1	9.064E+0	2.114E+1
-4.136E-1	9.223E+0	2.094E+1
-4.136E-1	9.012E+0	2.093E+1
-4.136E-1	8.992E+0	2.093E+1
-4.152E-1	8.989E+0	2.084E+1
-4.168E-1	9.103E+0	2.090E+1
-4.152E-1	9.132E+0	2.077E+1
-4.136E-1	9.093E+0	2.101E+1
-4.152E-1	9.083E+0	2.090E+1
-4.184E-1	9.083E+0	2.082E+1
-4.152E-1	9.012E+0	2.079E+1
-4.168E-1	9.090E+0	2.088E+1
-4.168E-1	9.021E+0	2.104E+1
-4.168E-1	9.031E+0	2.090E+1
-4.119E-1	9.109E+0	2.095E+1
-4.152E-1	9.070E+0	2.084E+1
-4.168E-1	9.148E+0	2.091E+1
-4.168E-1	9.005E+0	2.084E+1
-4.184E-1	9.009E+0	2.086E+1
-4.152E-1	9.135E+0	2.104E+1
-4.168E-1	9.047E+0	2.089E+1
-4.184E-1	8.918E+0	2.092E+1
-4.152E-1	8.976E+0	2.083E+1
-4.136E-1	9.041E+0	2.095E+1
-4.119E-1	8.999E+0	2.083E+1
-4.168E-1	9.015E+0	2.089E+1
-4.152E-1	9.064E+0	2.087E+1
-4.152E-1	9.080E+0	2.100E+1
-4.168E-1	9.025E+0	2.106E+1
-4.184E-1	8.976E+0	2.088E+1
-4.136E-1	9.002E+0	2.093E+1
-4.152E-1	9.080E+0	2.090E+1
-4.152E-1	9.054E+0	2.120E+1
-4.152E-1	8.973E+0	2.084E+1
-4.168E-1	9.047E+0	2.100E+1
-4.168E-1	8.999E+0	2.098E+1
-4.136E-1	8.970E+0	2.077E+1
-4.168E-1	9.067E+0	2.102E+1
-4.168E-1	9.070E+0	2.103E+1
-4.152E-1	9.009E+0	2.094E+1
-4.168E-1	9.028E+0	2.084E+1
-4.184E-1	9.028E+0	2.088E+1
-4.136E-1	8.976E+0	2.095E+1
-4.136E-1	9.099E+0	2.084E+1
-4.168E-1	9.051E+0	2.091E+1
-4.168E-1	9.077E+0	2.094E+1
-4.136E-1	9.057E+0	2.095E+1
-4.152E-1	8.999E+0	2.095E+1
-4.152E-1	9.067E+0	2.109E+1
-4.184E-1	8.940E+0	2.081E+1
-4.152E-1	8.983E+0	2.115E+1
-4.136E-1	9.073E+0	2.100E+1
-4.168E-1	9.090E+0	2.094E+1
-4.168E-1	8.875E+0	2.105E+1
-4.168E-1	9.047E+0	2.080E+1
-4.103E-1	9.031E+0	2.085E+1
-4.168E-1	9.041E+0	2.086E+1
-4.152E-1	9.148E+0	2.095E+1
-4.152E-1	8.989E+0	2.090E+1
-4.152E-1	9.064E+0	2.091E+1
-4.184E-1	8.992E+0	2.069E+1
-4.152E-1	9.051E+0	2.106E+1
-4.136E-1	9.060E+0	2.100E+1
-4.152E-1	9.054E+0	2.095E+1
-4.168E-1	8.937E+0	2.089E+1
-4.168E-1	8.869E+0	2.100E+1
-4.152E-1	9.041E+0	2.092E+1
-4.136E-1	9.096E+0	2.101E+1
-4.184E-1	9.067E+0	2.081E+1
-4.136E-1	8.921E+0	2.100E+1
-4.168E-1	9.005E+0	2.088E+1
-4.119E-1	9.112E+0	2.098E+1
-4.168E-1	9.009E+0	2.104E+1
-4.152E-1	9.054E+0	2.087E+1
-4.136E-1	9.025E+0	2.090E+1
-4.119E-1	8.931E+0	2.093E+1
-4.168E-1	8.983E+0	2.101E+1
-4.184E-1	9.057E+0	2.098E+1
-4.152E-1	9.025E+0	2.087E+1
-4.152E-1	8.996E+0	2.104E+1
-4.168E-1	9.142E+0	2.082E+1
-4.136E-1	9.106E+0	2.094E+1
-4.136E-1	9.103E+0	2.083E+1
-4.136E-1	9.038E+0	2.103E+1
-4.168E-1	9.031E+0	2.103E+1
-4.152E-1	9.047E+0	2.084E+1
-4.168E-1	9.015E+0	2.089E+1
-4.152E-1	9.135E+0	2.104E+1
-4.152E-1	9.109E+0	2.087E+1
-4.168E-1	9.038E+0	2.107E+1
-4.152E-1	9.142E+0	2.090E+1
-4.152E-1	9.086E+0	2.080E+1
-4.152E-1	9.161E+0	2.100E+1
-4.184E-1	9.086E+0	2.102E+1
-4.136E-1	9.090E+0	2.100E+1
-4.136E-1	9.009E+0	2.105E+1
-4.184E-1	9.080E+0	2.088E+1
-4.152E-1	9.038E+0	2.102E+1
-4.136E-1	9.025E+0	2.081E+1
-4.136E-1	9.005E+0	2.095E+1
-4.168E-1	9.073E+0	2.099E+1
-4.152E-1	9.103E+0	2.099E+1
-4.168E-1	8.976E+0	2.081E+1
-4.152E-1	9.012E+0	2.090E+1
-4.201E-1	9.070E+0	2.092E+1
-4.168E-1	9.223E+0	2.081E+1
-4.168E-1	8.947E+0	2.094E+1
-4.136E-1	9.054E+0	2.081E+1
-4.136E-1	8.963E+0	2.087E+1
-4.168E-1	9.005E+0	2.083E+1
-4.152E-1	9.060E+0	2.087E+1
-4.152E-1	9.096E+0	2.102E+1
-4.152E-1	8.973E+0	2.086E+1
-4.136E-1	8.944E+0	2.083E+1
-4.152E-1	8.966E+0	2.094E+1
-4.152E-1	9.067E+0	2.087E+1
-4.152E-1	9.080E+0	2.100E+1
-4.201E-1	9.119E+0	2.081E+1
-4.136E-1	9.025E+0	2.080E+1
-4.136E-1	8.960E+0	2.084E+1
-4.152E-1	8.937E+0	2.097E+1
-4.136E-1	9.083E+0	2.106E+1
-4.119E-1	9.090E+0	2.091E+1
-4.152E-1	8.979E+0	2.089E+1
-4.136E-1	8.999E+0	2.090E+1
-4.168E-1	9.044E+0	2.096E+1
-4.152E-1	9.077E+0	2.089E+1
-4.136E-1	8.940E+0	2.103E+1
-4.168E-1	8.914E+0	2.084E+1
-4.184E-1	9.142E+0	2.105E+1
-4.168E-1	9.044E+0	2.081E+1
-4.152E-1	9.086E+0	2.075E+1
-4.152E-1	9.086E+0	2.095E+1
-4.168E-1	9.145E+0	2.091E+1
-4.119E-1	9.135E+0	2.084E+1
-4.152E-1	8.970E+0	2.101E+1
-4.152E-1	9.018E+0	2.085E+1
-4.184E-1	8.963E+0	2.086E+1
-4.152E-1	9.090E+0	2.102E+1
-4.136E-1	9.122E+0	2.086E+1
-4.168E-1	9.112E+0	2.063E+1
-4.152E-1	9.090E+0	2.090E+1
-4.136E-1	9.047E+0	2.079E+1
-4.136E-1	9.073E+0	2.087E+1
-4.152E-1	9.047E+0	2.085E+1
-4.168E-1	9.083E+0	2.088E+1
-4.152E-1	8.921E+0	2.098E+1
-4.136E-1	9.129E+0	2.092E+1
-4.152E-1	9.044E+0	2.095E+1
-4.168E-1	9.106E+0	2.080E+1
-4.152E-1	9.077E+0	2.078E+1
-4.152E-1	8.976E+0	2.088E+1
-4.152E-1	8.927E+0	2.103E+1
-4.184E-1	9.025E+0	2.081E+1
-4.152E-1	8.979E+0	2.095E+1
-4.152E-1	9.031E+0	2.100E+1
-4.136E-1	9.187E+0	2.095E+1
-4.168E-1	9.064E+0	2.075E+1
-4.152E-1	9.154E+0	2.097E+1
-4.168E-1	9.015E+0	2.115E+1
-4.152E-1	9.047E+0	2.079E+1
-4.184E-1	9.009E+0	2.096E+1
-4.168E-1	9.103E+0	2.090E+1
-4.152E-1	9.125E+0	2.100E+1
-4.168E-1	9.109E+0	2.085E+1
-4.201E-1	8.973E+0	2.098E+1
-4.152E-1	9.051E+0	2.098E+1
-4.168E-1	8.999E+0	2.104E+1
-4.152E-1	9.070E+0	2.087E+1
-4.168E-1	9.038E+0	2.102E+1
-4.168E-1	9.164E+0	2.068E+1
-4.136E-1	9.064E+0	2.096E+1
-4.136E-1	9.119E+0	2.081E+1
-4.168E-1	9.106E+0	2.092E+1
-4.119E-1	8.966E+0	2.075E+1
-4.136E-1	9.038E+0	2.081E+1
-4.152E-1	8.953E+0	2.089E+1
-4.168E-1	9.177E+0	2.094E+1
-4.136E-1	9.180E+0	2.101E+1
-4.136E-1	8.950E+0	2.104E+1
-4.168E-1	9.138E+0	2.082E+1
-4.168E-1	8.970E+0	2.100E+1
-4.152E-1	9.080E+0	2.090E+1
-4.152E-1	8.927E+0	2.089E+1
-4.152E-1	9.018E+0	2.100E+1
-4.168E-1	9.086E+0	2.112E+1
-4.152E-1	9.112E+0	2.093E+1
-4.136E-1	9.012E+0	2.083E+1
-4.103E-1	9.122E+0	2.102E+1
-4.184E-1	9.099E+0	2.098E+1
-4.168E-1	8.970E+0	2.097E+1
-4.136E-1	9.031E+0	2.087E+1
-4.152E-1	9.038E+0	2.091E+1
-4.168E-1	8.937E+0	2.072E+1
-4.152E-1	9.057E+0	2.103E+1
-4.152E-1	8.983E+0	2.082E+1
-4.152E-1	9.021E+0	2.089E+1
-4.152E-1	9.080E+0	2.101E+1
-4.152E-1	8.911E+0	2.085E+1
-4.152E-1	9.187E+0	2.116E+1
-4.152E-1	9.158E+0	2.084E+1
-4.168E-1	8.947E+0	2.092E+1
-4.119E-1	9.064E+0	2.092E+1
-4.136E-1	9.028E+0	2.084E+1
-4.152E-1	8.970E+0	2.095E+1
-4.152E-1	9.096E+0	2.087E+1
-4.136E-1	9.090E+0	2.076E+1
-4.119E-1	9.034E+0	2.087E+1
-4.168E-1	9.103E+0	2.080E+1
-4.168E-1	9.096E+0	2.095E+1
-4.152E-1	9.067E+0	2.082E+1
-4.136E-1	8.986E+0	2.092E+1
-4.168E-1	9.015E+0	2.090E+1
-4.168E-1	9.009E+0	2.085E+1
-4.152E-1	9.005E+0	2.071E+1
-4.136E-1	9.119E+0	2.101E+1
-4.168E-1	9.057E+0	2.096E+1
-4.152E-1	9.077E+0	2.077E+1
-4.119E-1	8.957E+0	2.086E+1
-4.152E-1	8.992E+0	2.085E+1
-4.152E-1	8.947E+0	2.079E+1
-4.168E-1	9.080E+0	2.103E+1
-4.152E-1	8.983E+0	2.084E+1
-4.152E-1	9.044E+0	2.103E+1
-4.168E-1	9.057E+0	2.079E+1
-4.168E-1	9.119E+0	2.091E+1
-4.152E-1	9.080E+0	2.097E+1
-4.119E-1	9.044E+0	2.095E+1
-4.136E-1	9.067E+0	2.101E+1
-4.136E-1	8.827E+0	2.082E+1
-4.184E-1	9.090E+0	2.094E+1
-4.168E-1	9.060E+0	2.092E+1
-4.184E-1	9.031E+0	2.086E+1
-4.168E-1	9.109E+0	2.081E+1
-4.168E-1	9.034E+0	2.072E+1
-4.152E-1	8.999E+0	2.076E+1
-4.168E-1	9.012E+0	2.085E+1
-4.168E-1	8.937E+0	2.075E+1
-4.152E-1	8.970E+0	2.082E+1
-4.119E-1	9.171E+0	2.087E+1
-4.184E-1	9.018E+0	2.106E+1
-4.168E-1	8.979E+0	2.119E+1
-4.152E-1	8.996E+0	2.095E+1
-4.119E-1	9.119E+0	2.080E+1
-4.168E-1	8.970E+0	2.114E+1
-4.152E-1	8.947E+0	2.106E+1
-4.152E-1	8.989E+0	2.084E+1
-4.136E-1	9.005E+0	2.093E+1
-4.152E-1	8.957E+0	2.092E+1
-4.168E-1	9.138E+0	2.090E+1
-4.152E-1	9.070E+0	2.101E+1
-4.119E-1	9.158E+0	2.090E+1
-4.168E-1	9.005E+0	2.096E+1
-4.168E-1	9.073E+0	2.091E+1
-4.168E-1	9.047E+0	2.088E+1
-4.136E-1	9.073E+0	2.099E+1
-4.184E-1	9.015E+0	2.091E+1
-4.168E-1	8.989E+0	2.108E+1
-4.136E-1	8.970E+0	2.095E+1
-4.136E-1	9.054E+0	2.073E+1
-4.168E-1	9.002E+0	2.084E+1
-4.168E-1	8.914E+0	2.089E+1
-4.152E-1	9.060E+0	2.083E+1
-4.103E-1	8.973E+0	2.083E+1
-4.168E-1	8.905E+0	2.104E+1
-4.168E-1	8.960E+0	2.094E+1
-4.168E-1	9.041E+0	2.091E+1
-4.152E-1	9.009E+0	2.081E+1
-4.152E-1	9.047E+0	2.093E+1
-4.184E-1	9.002E+0	2.086E+1
-4.168E-1	9.012E+0	2.088E+1
-4.152E-1	9.122E+0	2.089E+1
-4.168E-1	9.109E+0	2.083E+1
-4.168E-1	8.996E+0	2.086E+1
-4.168E-1	9.028E+0	2.088E+1
-4.152E-1	9.064E+0	2.099E+1
-4.152E-1	9.073E+0	2.099E+1
-4.184E-1	9.034E+0	2.085E+1
-4.136E-1	9.116E+0	2.095E+1
-4.136E-1	8.950E+0	2.106E+1
-4.152E-1	9.057E+0	2.072E+1
-4.168E-1	8.979E+0	2.081E+1
-4.168E-1	9.103E+0	2.085E+1
-4.152E-1	9.034E+0	2.097E+1
-4.168E-1	9.145E+0	2.086E+1
-4.184E-1	9.099E+0	2.096E+1
-4.152E-1	9.015E+0	2.094E+1
-4.152E-1	9.190E+0	2.081E+1
-4.136E-1	9.009E+0	2.091E+1
-4.152E-1	9.021E+0	2.111E+1
-4.152E-1	9.051E+0	2.077E+1
-4.119E-1	9.005E+0	2.105E+1
-4.152E-1	9.077E+0	2.080E+1
-4.168E-1	9.090E+0	2.096E+1
-4.168E-1	9.070E+0	2.095E+1
-4.136E-1	8.999E+0	2.078E+1
-4.168E-1	8.973E+0	2.083E+1
-4.168E-1	8.966E+0	2.100E+1
-4.152E-1	9.002E+0	2.103E+1
-4.119E-1	9.099E+0	2.100E+1
-4.152E-1	9.021E+0	2.082E+1
-4.184E-1	8.989E+0	2.100E+1
-4.136E-1	9.187E+0	2.092E+1
-4.152E-1	8.976E+0	2.104E+1
-4.152E-1	9.002E+0	2.098E+1
-4.168E-1	8.966E+0	2.085E+1
-4.152E-1	9.009E+0	2.084E+1
-4.136E-1	9.034E+0	2.091E+1
-4.152E-1	9.047E+0	2.083E+1
-4.184E-1	9.135E+0	2.071E+1
-4.152E-1	9.044E+0	2.091E+1
-4.136E-1	9.009E+0	2.089E+1
-4.136E-1	9.090E+0	2.108E+1
-4.184E-1	8.976E+0	2.083E+1
-4.168E-1	8.996E+0	2.083E+1
-4.136E-1	9.047E+0	2.094E+1
-4.152E-1	9.158E+0	2.084E+1
-4.152E-1	9.119E+0	2.097E+1
-4.136E-1	9.028E+0	2.082E+1
-4.152E-1	8.960E+0	2.100E+1
-4.168E-1	9.057E+0	2.097E+1
-4.168E-1	9.025E+0	2.088E+1
-4.152E-1	9.044E+0	2.086E+1
-4.152E-1	9.119E+0	2.077E+1
-4.152E-1	8.921E+0	2.088E+1
-4.184E-1	9.103E+0	2.091E+1
-4.152E-1	8.976E+0	2.090E+1
-4.152E-1	9.093E+0	2.090E+1
-4.168E-1	8.960E+0	2.092E+1
-4.184E-1	9.103E+0	2.080E+1
-4.152E-1	9.034E+0	2.103E+1
-4.152E-1	8.983E+0	2.101E+1
-4.152E-1	9.064E+0	2.087E+1
-4.168E-1	9.112E+0	2.097E+1
-4.119E-1	9.077E+0	2.090E+1
-4.136E-1	9.067E+0	2.090E+1
-4.152E-1	9.129E+0	2.087E+1
-4.184E-1	9.093E+0	2.099E+1
-4.152E-1	9.034E+0	2.097E+1
-4.152E-1	8.927E+0	2.095E+1
-4.152E-1	9.106E+0	2.100E+1
-4.152E-1	8.973E+0	2.097E+1
-4.152E-1	9.057E+0	2.088E+1
-4.136E-1	9.119E+0	2.088E+1
-4.152E-1	9.112E+0	2.085E+1
-4.184E-1	8.944E+0	2.088E+1
-4.152E-1	8.989E+0	2.075E+1
-4.136E-1	8.983E+0	2.085E+1
-4.168E-1	9.038E+0	2.078E+1
-4.152E-1	9.034E+0	2.086E+1
-4.168E-1	8.944E+0	2.097E+1
-4.152E-1	9.174E+0	2.084E+1
-4.152E-1	8.869E+0	2.105E+1
-4.168E-1	8.953E+0	2.107E+1
-4.152E-1	9.080E+0	2.082E+1
-4.136E-1	9.073E+0	2.087E+1
-4.152E-1	9.073E+0	2.094E+1
-4.136E-1	9.119E+0	2.092E+1
-4.152E-1	8.937E+0	2.096E+1
-4.152E-1	9.041E+0	2.104E+1
-4.168E-1	9.096E+0	2.081E+1
-4.184E-1	9.073E+0	2.080E+1
-4.136E-1	9.031E+0	2.092E+1
-4.136E-1	8.833E+0	2.073E+1
-4.184E-1	9.018E+0	2.083E+1
-4.152E-1	9.057E+0	2.083E+1
-4.119E-1	9.090E+0	2.094E+1
-4.152E-1	8.947E+0	2.102E+1
-4.136E-1	9.054E+0	2.087E+1
-4.168E-1	9.073E+0	2.084E+1
-4.136E-1	9.132E+0	2.070E+1
-4.152E-1	9.051E+0	2.091E+1
-4.152E-1	9.086E+0	2.097E+1
-4.152E-1	9.099E+0	2.096E+1
-4.136E-1	9.060E+0	2.084E+1
-4.136E-1	9.080E+0	2.094E+1
-4.152E-1	9.073E+0	2.089E+1
-4.168E-1	8.996E+0	2.091E+1
-4.152E-1	9.051E+0	2.094E+1
-4.119E-1	9.125E+0	2.093E+1
-4.168E-1	9.154E+0	2.098E+1
-4.152E-1	9.090E+0	2.102E+1
-4.152E-1	9.021E+0	2.102E+1
-4.136E-1	9.025E+0	2.094E+1
-4.152E-1	9.044E+0	2.088E+1
-4.168E-1	9.044E+0	2.084E+1
-4.152E-1	8.911E+0	2.099E+1
-4.168E-1	9.031E+0	2.111E+1
-4.168E-1	8.905E+0	2.097E+1
-4.184E-1	9.145E+0	2.083E+1
-4.152E-1	9.015E+0	2.102E+1
-4.168E-1	8.918E+0	2.095E+1
-4.168E-1	9.086E+0	2.097E+1
-4.168E-1	9.051E+0	2.095E+1
-4.152E-1	9.015E+0	2.096E+1
-4.152E-1	9.064E+0	2.074E+1
-4.152E-1	9.119E+0	2.089E+1
-4.152E-1	9.041E+0	2.082E+1
-4.152E-1	9.005E+0	2.080E+1
-4.136E-1	9.190E+0	2.089E+1
-4.152E-1	8.992E+0	2.076E+1
-4.136E-1	9.051E+0	2.096E+1
-4.136E-1	9.012E+0	2.077E+1
-4.152E-1	8.999E+0	2.074E+1
-4.184E-1	9.025E+0	2.080E+1
-4.168E-1	9.025E+0	2.102E+1
-4.168E-1	9.031E+0	2.082E+1
-4.119E-1	9.031E+0	2.078E+1
-4.136E-1	8.901E+0	2.105E+1
-4.152E-1	9.116E+0	2.073E+1
-4.152E-1	9.083E+0	2.101E+1
-4.152E-1	9.041E+0	2.091E+1
-4.152E-1	9.122E+0	2.102E+1
-4.168E-1	9.034E+0	2.085E+1
-4.152E-1	8.986E+0	2.074E+1
-4.119E-1	9.070E+0	2.082E+1
-4.184E-1	8.940E+0	2.083E+1
-4.136E-1	8.989E+0	2.087E+1
-4.136E-1	9.038E+0	2.109E+1
-4.152E-1	8.892E+0	2.077E+1
-4.152E-1	9.060E+0	2.101E+1
-4.184E-1	9.009E+0	2.099E+1
-4.152E-1	8.960E+0	2.088E+1
-4.152E-1	9.135E+0	2.098E+1
-4.152E-1	9.093E+0	2.074E+1
-4.152E-1	9.041E+0	2.095E+1
-4.152E-1	8.947E+0	2.072E+1
-4.136E-1	9.106E+0	2.084E+1
-4.152E-1	8.976E+0	2.075E+1
-4.152E-1	9.051E+0	2.086E+1
-4.136E-1	9.018E+0	2.104E+1
-4.136E-1	9.038E+0	2.086E+1
-4.136E-1	9.083E+0	2.084E+1
-4.168E-1	8.940E+0	2.099E+1
-4.168E-1	9.096E+0	2.096E+1
-4.103E-1	8.989E+0	2.089E+1
-4.136E-1	8.957E+0	2.081E+1
-4.152E-1	9.116E+0	2.087E+1
-4.168E-1	9.073E+0	2.093E+1
-4.136E-1	8.973E+0	2.104E+1
-4.168E-1	9.018E+0	2.080E+1
-4.184E-1	8.996E+0	2.085E+1
-4.152E-1	9.025E+0	2.090E+1
-4.136E-1	9.047E+0	2.092E+1
-4.168E-1	9.031E+0	2.098E+1
-4.184E-1	9.028E+0	2.101E+1
-4.136E-1	8.934E+0	2.087E+1
-4.152E-1	9.187E+0	2.078E+1
-4.168E-1	8.989E+0	2.069E+1
-4.152E-1	9.047E+0	2.081E+1
-4.152E-1	9.129E+0	2.103E+1
-4.119E-1	9.080E+0	2.104E+1
-4.152E-1	8.924E+0	2.103E+1
-4.168E-1	9.002E+0	2.087E+1
-4.168E-1	9.044E+0	2.101E+1
-4.119E-1	9.090E+0	2.106E+1
-4.136E-1	8.934E+0	2.080E+1
-4.136E-1	9.090E+0	2.112E+1
-4.152E-1	8.983E+0	2.087E+1
-4.152E-1	8.983E+0	2.103E+1
-4.152E-1	9.047E+0	2.087E+1
-4.184E-1	9.047E+0	2.102E+1
-4.152E-1	8.986E+0	2.093E+1
-4.152E-1	9.041E+0	2.072E+1
-4.152E-1	8.992E+0	2.080E+1
-4.168E-1	8.830E+0	2.107E+1
-4.152E-1	9.112E+0	2.095E+1
-4.136E-1	9.025E+0	2.095E+1
-4.152E-1	8.950E+0	2.095E+1
-4.152E-1	8.976E+0	2.095E+1
-4.119E-1	9.041E+0	2.080E+1
-4.152E-1	9.171E+0	2.099E+1
-4.119E-1	9.005E+0	2.096E+1
-4.152E-1	8.947E+0	2.098E+1
-4.152E-1	9.067E+0	2.081E+1
-4.119E-1	9.077E+0	2.081E+1
-4.152E-1	8.996E+0	2.096E+1
-4.168E-1	8.973E+0	2.079E+1
-4.152E-1	9.025E+0	2.079E+1
-4.184E-1	9.018E+0	2.098E+1
-4.152E-1	9.047E+0	2.094E+1
-4.184E-1	8.931E+0	2.084E+1
-4.184E-1	9.047E+0	2.100E+1
-4.152E-1	9.054E+0	2.097E+1
-4.168E-1	9.099E+0	2.099E+1
-4.168E-1	9.073E+0	2.101E+1
-4.168E-1	9.044E+0	2.090E+1
-4.152E-1	9.054E+0	2.081E+1
-4.119E-1	9.119E+0	2.092E+1
-4.168E-1	9.060E+0	2.090E+1
-4.136E-1	9.083E+0	2.086E+1
-4.136E-1	9.064E+0	2.101E+1
-4.136E-1	9.047E+0	2.087E+1
-4.168E-1	9.044E+0	2.075E+1
-4.136E-1	8.960E+0	2.079E+1
-4.136E-1	8.950E+0	2.077E+1
-4.136E-1	9.051E+0	2.071E+1
-4.168E-1	8.960E+0	2.097E+1
-4.119E-1	9.099E+0	2.100E+1
-4.136E-1	8.973E+0	2.070E+1
-4.136E-1	9.064E+0	2.096E+1
-4.184E-1	9.038E+0	2.099E+1
-4.152E-1	9.145E+0	2.077E+1
-4.152E-1	9.125E+0	2.092E+1
-4.136E-1	8.914E+0	2.087E+1
-4.168E-1	8.944E+0	2.095E+1
-4.136E-1	8.979E+0	2.079E+1
-4.136E-1	8.931E+0	2.084E+1
-4.152E-1	9.054E+0	2.087E+1
-4.168E-1	9.060E+0	2.075E+1
-4.152E-1	9.031E+0	2.081E+1
-4.136E-1	9.002E+0	2.076E+1
-4.136E-1	8.976E+0	2.103E+1
-4.152E-1	8.986E+0	2.087E+1
-4.152E-1	9.054E+0	2.081E+1
-4.136E-1	8.953E+0	2.097E+1
-4.152E-1	9.073E+0	2.083E+1
-4.168E-1	9.015E+0	2.091E+1
-4.136E-1	8.986E+0	2.065E+1
-4.136E-1	9.047E+0	2.079E+1
-4.152E-1	9.135E+0	2.099E+1
-4.152E-1	9.018E+0	2.091E+1
-4.152E-1	8.992E+0	2.096E+1
-4.152E-1	8.983E+0	2.073E+1
-4.136E-1	9.009E+0	2.082E+1
-4.184E-1	9.106E+0	2.085E+1
-4.168E-1	8.908E+0	2.087E+1
-4.119E-1	8.947E+0	2.094E+1
-4.152E-1	9.103E+0	2.091E+1
-4.184E-1	8.979E+0	2.091E+1
-4.168E-1	8.966E+0	2.087E+1
-4.119E-1	9.031E+0	2.085E+1
-4.136E-1	9.031E+0	2.089E+1
-4.201E-1	8.866E+0	2.089E+1
-4.152E-1	9.015E+0	2.094E+1
-4.136E-1	9.018E+0	2.102E+1
-4.152E-1	9.009E+0	2.062E+1
-4.152E-1	8.970E+0	2.092E+1
-4.168E-1	9.012E+0	2.097E+1
-4.136E-1	8.999E+0	2.087E+1
-4.136E-1	8.983E+0	2.084E+1
-4.168E-1	9.028E+0	2.081E+1
-4.168E-1	8.992E+0	2.087E+1
-4.168E-1	8.879E+0	2.105E+1
-4.152E-1	9.005E+0	2.087E+1
-4.184E-1	8.937E+0	2.090E+1
-4.152E-1	9.080E+0	2.099E+1
-4.136E-1	8.996E+0	2.076E+1
-4.168E-1	9.025E+0	2.105E+1
-4.184E-1	8.921E+0	2.101E+1
-4.168E-1	9.047E+0	2.075E+1
-4.136E-1	8.989E+0	2.090E+1
-4.152E-1	9.109E+0	2.087E+1
-4.152E-1	8.979E+0	2.092E+1
-4.136E-1	9.093E+0	2.087E+1
-4.152E-1	8.992E+0	2.092E+1
-4.168E-1	9.096E+0	2.080E+1
-4.168E-1	8.856E+0	2.087E+1
-4.168E-1	8.992E+0	2.073E+1
-4.119E-1	9.031E+0	2.071E+1
-4.168E-1	9.171E+0	2.079E+1
-4.168E-1	9.080E+0	2.091E+1
-4.184E-1	8.879E+0	2.072E+1
-4.136E-1	9.070E+0	2.072E+1
-4.136E-1	8.996E+0	2.075E+1
-4.168E-1	8.905E+0	2.079E+1
-4.168E-1	9.109E+0	2.117E+1
-4.136E-1	8.976E+0	2.096E+1
-4.168E-1	9.002E+0	2.083E+1
-4.152E-1	9.057E+0	2.091E+1
-4.168E-1	9.047E+0	2.101E+1
-4.119E-1	8.976E+0	2.095E+1
-4.168E-1	9.012E+0	2.090E+1
-4.168E-1	8.979E+0	2.093E+1
-4.168E-1	9.112E+0	2.096E+1
-4.152E-1	9.148E+0	2.087E+1
-4.152E-1	9.047E+0	2.093E+1
-4.168E-1	8.914E+0	2.095E+1
-4.136E-1	9.002E+0	2.072E+1
-4.119E-1	9.077E+0	2.098E+1
-4.168E-1	9.083E+0	2.078E+1
-4.152E-1	8.996E+0	2.068E+1
-4.152E-1	9.116E+0	2.090E+1
-4.119E-1	8.966E+0	2.087E+1
-4.136E-1	9.012E+0	2.081E+1
-4.184E-1	9.057E+0	2.099E+1
-4.152E-1	9.054E+0	2.085E+1
-4.136E-1	8.957E+0	2.074E+1
-4.152E-1	8.983E+0	2.069E+1
-4.152E-1	9.070E+0	2.099E+1
-4.152E-1	9.057E+0	2.071E+1
-4.152E-1	8.992E+0	2.094E+1
-4.152E-1	9.206E+0	2.080E+1
-4.168E-1	9.093E+0	2.079E+1
-4.119E-1	9.070E+0	2.091E+1
-4.119E-1	8.996E+0	2.099E+1
-4.136E-1	9.164E+0	2.085E+1
-4.152E-1	9.005E+0	2.079E+1
-4.136E-1	9.044E+0	2.079E+1
-4.168E-1	8.966E+0	2.082E+1
-4.168E-1	8.970E+0	2.082E+1
-4.168E-1	9.031E+0	2.095E+1
-4.184E-1	9.041E+0	2.084E+1
-4.136E-1	9.021E+0	2.088E+1
-4.152E-1	9.047E+0	2.095E+1
-4.152E-1	8.937E+0	2.078E+1
-4.136E-1	8.976E+0	2.085E+1
-4.119E-1	9.057E+0	2.075E+1
-4.136E-1	9.009E+0	2.096E+1
-4.152E-1	9.103E+0	2.078E+1
-4.152E-1	9.177E+0	2.075E+1
-4.136E-1	9.096E+0	2.102E+1
-4.136E-1	9.012E+0	2.072E+1
-4.168E-1	8.999E+0	2.092E+1
-4.152E-1	9.057E+0	2.106E+1
-4.136E-1	8.957E+0	2.086E+1
-4.136E-1	9.047E+0	2.089E+1
-4.168E-1	8.885E+0	2.088E+1
-4.152E-1	8.921E+0	2.091E+1
-4.136E-1	9.047E+0	2.079E+1
-4.136E-1	9.028E+0	2.089E+1
-4.168E-1	8.940E+0	2.093E+1
-4.136E-1	8.976E+0	2.085E+1
-4.168E-1	8.957E+0	2.096E+1
-4.136E-1	9.106E+0	2.079E+1
-4.168E-1	9.021E+0	2.079E+1
-4.152E-1	9.129E+0	2.092E+1
-4.152E-1	9.012E+0	2.078E+1
-4.152E-1	8.986E+0	2.105E+1
-4.168E-1	9.025E+0	2.090E+1
-4.152E-1	9.051E+0	2.078E+1
-4.152E-1	9.103E+0	2.075E+1
-4.119E-1	9.086E+0	2.093E+1
-4.168E-1	8.979E+0	2.087E+1
-4.136E-1	9.067E+0	2.092E+1
-4.152E-1	9.090E+0	2.095E+1
-4.152E-1	9.044E+0	2.103E+1
-4.168E-1	8.999E+0	2.075E+1
-4.168E-1	9.044E+0	2.075E+1
-4.136E-1	9.099E+0	2.096E+1
-4.152E-1	9.028E+0	2.077E+1
-4.168E-1	9.090E+0	2.071E+1
-4.152E-1	8.908E+0	2.084E+1
-4.136E-1	9.005E+0	2.082E+1
-4.136E-1	9.034E+0	2.078E+1
-4.152E-1	9.086E+0	2.095E+1
-4.152E-1	9.057E+0	2.093E+1
-4.152E-1	9.021E+0	2.093E+1
-4.152E-1	8.973E+0	2.092E+1
-4.152E-1	9.012E+0	2.100E+1
-4.136E-1	9.015E+0	2.078E+1
-4.152E-1	9.083E+0	2.092E+1
-4.136E-1	9.031E+0	2.083E+1
-4.152E-1	9.021E+0	2.094E+1
-4.136E-1	9.083E+0	2.082E+1
-4.152E-1	8.986E+0	2.097E+1
-4.103E-1	9.154E+0	2.078E+1
-4.168E-1	9.135E+0	2.071E+1
-4.168E-1	9.119E+0	2.108E+1
-4.152E-1	8.989E+0	2.089E+1
-4.136E-1	9.051E+0	2.080E+1
-4.136E-1	8.976E+0	2.083E+1
-4.136E-1	8.989E+0	2.102E+1
-4.136E-1	8.872E+0	2.105E+1
-4.152E-1	9.002E+0	2.083E+1
-4.152E-1	8.970E+0	2.071E+1
-4.152E-1	9.051E+0	2.083E+1
-4.152E-1	8.973E+0	2.088E+1
-4.136E-1	9.083E+0	2.085E+1
-4.136E-1	8.979E+0	2.065E+1
-4.136E-1	8.963E+0	2.093E+1
-4.168E-1	9.073E+0	2.095E+1
-4.152E-1	9.132E+0	2.079E+1
-4.168E-1	9.018E+0	2.081E+1
-4.152E-1	8.944E+0	2.089E+1
-4.103E-1	9.015E+0	2.082E+1
-4.136E-1	8.927E+0	2.084E+1
-4.168E-1	8.937E+0	2.082E+1
-4.136E-1	8.953E+0	2.080E+1
-4.152E-1	9.009E+0	2.094E+1
-4.136E-1	9.047E+0	2.069E+1
-4.152E-1	9.073E+0	2.086E+1
-4.152E-1	8.927E+0	2.084E+1
-4.152E-1	8.879E+0	2.074E+1
-4.152E-1	8.937E+0	2.075E+1
-4.201E-1	9.002E+0	2.083E+1
-4.103E-1	9.057E+0	2.075E+1
-4.136E-1	8.960E+0	2.085E+1
-4.136E-1	8.973E+0	2.084E+1
-4.184E-1	9.099E+0	2.099E+1
-4.168E-1	8.911E+0	2.077E+1
-4.168E-1	9.103E+0	2.094E+1
-4.136E-1	8.957E+0	2.070E+1
-4.152E-1	8.996E+0	2.099E+1
-4.152E-1	9.018E+0	2.099E+1
-4.119E-1	9.031E+0	2.080E+1
-4.152E-1	8.992E+0	2.092E+1
-4.184E-1	9.086E+0	2.082E+1
-4.184E-1	9.077E+0	2.074E+1
-4.119E-1	8.989E+0	2.097E+1
-4.136E-1	9.038E+0	2.096E+1
-4.168E-1	8.976E+0	2.086E+1
-4.168E-1	9.093E+0	2.081E+1
-4.136E-1	9.161E+0	2.090E+1
-4.168E-1	9.145E+0	2.088E+1
-4.152E-1	9.057E+0	2.095E+1
-4.152E-1	9.021E+0	2.072E+1
-4.152E-1	9.116E+0	2.066E+1
-4.136E-1	8.931E+0	2.083E+1
-4.168E-1	9.174E+0	2.069E+1
-4.152E-1	8.989E+0	2.064E+1
-4.136E-1	8.963E+0	2.102E+1
-4.136E-1	8.966E+0	2.087E+1
-4.152E-1	8.986E+0	2.105E+1
-4.136E-1	9.005E+0	2.081E+1
-4.119E-1	8.940E+0	2.086E+1
-4.152E-1	8.989E+0	2.088E+1
-4.136E-1	9.064E+0	2.082E+1
-4.168E-1	8.989E+0	2.096E+1
-4.136E-1	9.038E+0	2.087E+1
-4.152E-1	9.012E+0	2.088E+1
-4.168E-1	9.073E+0	2.075E+1
-4.168E-1	8.979E+0	2.085E+1
-4.103E-1	9.038E+0	2.081E+1
-4.152E-1	9.041E+0	2.077E+1
-4.168E-1	9.015E+0	2.089E+1
-4.152E-1	9.021E+0	2.077E+1
-4.103E-1	8.960E+0	2.081E+1
-4.152E-1	9.041E+0	2.081E+1
-4.136E-1	9.067E+0	2.077E+1
-4.168E-1	9.025E+0	2.080E+1
-4.136E-1	8.970E+0	2.086E+1
-4.136E-1	9.021E+0	2.088E+1
-4.168E-1	8.970E+0	2.072E+1
-4.152E-1	9.009E+0	2.082E+1
-4.119E-1	9.012E+0	2.091E+1
-4.136E-1	9.086E+0	2.090E+1
-4.152E-1	9.031E+0	2.081E+1
-4.152E-1	8.908E+0	2.083E+1
-4.136E-1	9.116E+0	2.090E+1
-4.152E-1	8.927E+0	2.082E+1
-4.168E-1	9.012E+0	2.070E+1
-4.136E-1	9.112E+0	2.087E+1
-4.152E-1	9.025E+0	2.093E+1
-4.168E-1	8.986E+0	2.079E+1
-4.168E-1	9.109E+0	2.083E+1
-4.168E-1	8.918E+0	2.086E+1
-4.152E-1	9.064E+0	2.093E+1
-4.136E-1	9.044E+0	2.087E+1
-4.201E-1	9.083E+0	2.066E+1
-4.152E-1	8.934E+0	2.089E+1
-4.152E-1	8.885E+0	2.097E+1
-4.136E-1	9.070E+0	2.083E+1
-4.136E-1	8.953E+0	2.080E+1
-4.136E-1	8.885E+0	2.098E+1
-4.136E-1	8.970E+0	2.083E+1
-4.119E-1	9.093E+0	2.076E+1
-4.152E-1	9.028E+0	2.090E+1
-4.136E-1	9.018E+0	2.080E+1
-4.136E-1	8.940E+0	2.089E+1
-4.119E-1	9.112E+0	2.092E+1
-4.168E-1	9.083E+0	2.069E+1
-4.152E-1	9.031E+0	2.070E+1
-4.119E-1	8.983E+0	2.090E+1
-4.152E-1	9.093E+0	2.087E+1
-4.152E-1	8.992E+0	2.085E+1
-4.136E-1	9.047E+0	2.092E+1
-4.136E-1	9.041E+0	2.097E+1
-4.168E-1	8.999E+0	2.087E+1
-4.168E-1	8.940E+0	2.080E+1
-4.152E-1	9.051E+0	2.077E+1
-4.136E-1	8.966E+0	2.088E+1
-4.152E-1	8.937E+0	2.083E+1
-4.184E-1	9.106E+0	2.076E+1
-4.152E-1	9.021E+0	2.087E+1
-4.136E-1	9.151E+0	2.079E+1
-4.152E-1	8.918E+0	2.093E+1
-4.168E-1	9.073E+0	2.104E+1
-4.184E-1	9.018E+0	2.099E+1
-4.168E-1	8.986E+0	2.102E+1
-4.136E-1	8.992E+0	2.057E+1
-4.168E-1	8.911E+0	2.084E+1
-4.168E-1	9.015E+0	2.090E+1
-4.136E-1	9.031E+0	2.086E+1
-4.136E-1	8.973E+0	2.099E+1
-4.152E-1	9.057E+0	2.089E+1
-4.136E-1	9.073E+0	2.111E+1
-4.152E-1	8.944E+0	2.087E+1
-4.119E-1	9.086E+0	2.072E+1
-4.184E-1	9.057E+0	2.081E+1
-4.152E-1	9.109E+0	2.081E+1
-4.119E-1	9.031E+0	2.090E+1
-4.119E-1	9.031E+0	2.085E+1
-4.152E-1	8.973E+0	2.085E+1
-4.119E-1	8.986E+0	2.077E+1
-4.136E-1	8.986E+0	2.062E+1
-4.136E-1	9.086E+0	2.089E+1
-4.152E-1	9.047E+0	2.084E+1
-4.136E-1	9.047E+0	2.072E+1
-4.168E-1	9.122E+0	2.088E+1
-4.136E-1	8.996E+0	2.085E+1
-4.152E-1	9.005E+0	2.079E+1
-4.119E-1	9.028E+0	2.077E+1
-4.136E-1	8.931E+0	2.073E+1
-4.103E-1	9.099E+0	2.078E+1
-4.168E-1	9.177E+0	2.083E+1
-4.136E-1	9.099E+0	2.085E+1
-4.152E-1	9.012E+0	2.087E+1
-4.136E-1	8.986E+0	2.102E+1
-4.168E-1	8.931E+0	2.092E+1
-4.168E-1	9.177E+0	2.083E+1
-4.119E-1	8.931E+0	2.088E+1
-4.152E-1	8.983E+0	2.072E+1
-4.152E-1	9.021E+0	2.090E+1
-4.152E-1	9.142E+0	2.082E+1
-4.152E-1	8.960E+0	2.081E+1
-4.136E-1	9.057E+0	2.085E+1
-4.152E-1	9.060E+0	2.090E+1
-4.152E-1	8.970E+0	2.089E+1
-4.152E-1	9.009E+0	2.096E+1
-4.119E-1	8.908E+0	2.077E+1
-4.184E-1	9.151E+0	2.087E+1
-4.119E-1	9.093E+0	2.068E+1
-4.136E-1	8.970E+0	2.079E+1
-4.152E-1	8.892E+0	2.066E+1
-4.152E-1	9.002E+0	2.095E+1
-4.168E-1	9.005E+0	2.086E+1
-4.168E-1	8.908E+0	2.086E+1
-4.152E-1	8.986E+0	2.087E+1
-4.184E-1	8.966E+0	2.089E+1
-4.119E-1	9.041E+0	2.087E+1
-4.119E-1	9.086E+0	2.083E+1
-4.119E-1	9.116E+0	2.086E+1
-4.152E-1	9.018E+0	2.095E+1
-4.136E-1	9.090E+0	2.071E+1
-4.119E-1	8.905E+0	2.080E+1
-4.119E-1	9.086E+0	2.083E+1
-4.168E-1	8.989E+0	2.080E+1
-4.168E-1	8.927E+0	2.086E+1
-4.136E-1	9.132E+0	2.089E+1
-4.119E-1	8.940E+0	2.107E+1
-4.152E-1	9.060E+0	2.076E+1
-4.152E-1	9.057E+0	2.081E+1
-4.136E-1	8.963E+0	2.074E+1
-4.152E-1	9.064E+0	2.096E+1
-4.168E-1	8.970E+0	2.069E+1
-4.152E-1	9.054E+0	2.079E+1
-4.119E-1	9.070E+0	2.102E+1
-4.119E-1	8.908E+0	2.098E+1
-4.168E-1	9.005E+0	2.087E+1
-4.136E-1	9.002E+0	2.080E+1
-4.119E-1	8.999E+0	2.072E+1
-4.168E-1	8.976E+0	2.080E+1
-4.152E-1	8.992E+0	2.074E+1
-4.136E-1	9.031E+0	2.062E+1
-4.168E-1	8.983E+0	2.087E+1
-4.136E-1	8.875E+0	2.094E+1
-4.136E-1	9.057E+0	2.085E+1
-4.136E-1	9.093E+0	2.075E+1
-4.119E-1	9.080E+0	2.081E+1
-4.119E-1	8.986E+0	2.083E+1
-4.152E-1	8.940E+0	2.075E+1
-4.168E-1	8.911E+0	2.094E+1
-4.136E-1	8.921E+0	2.077E+1
-4.119E-1	8.963E+0	2.080E+1
-4.152E-1	9.106E+0	2.069E+1
-4.152E-1	9.018E+0	2.087E+1
-4.152E-1	9.064E+0	2.092E+1
-4.152E-1	9.012E+0	2.067E+1
-4.168E-1	9.080E+0	2.092E+1
-4.168E-1	9.086E+0	2.073E+1
-4.152E-1	9.138E+0	2.090E+1
-4.136E-1	9.041E+0	2.081E+1
-4.168E-1	9.106E+0	2.082E+1
-4.136E-1	9.025E+0	2.084E+1
-4.136E-1	8.976E+0	2.068E+1
-4.152E-1	9.086E+0	2.094E+1
-4.168E-1	9.012E+0	2.088E+1
-4.136E-1	9.028E+0	2.072E+1
-4.136E-1	8.953E+0	2.088E+1
-4.136E-1	8.937E+0	2.080E+1
-4.168E-1	8.953E+0	2.081E+1
-4.119E-1	9.038E+0	2.081E+1
-4.119E-1	9.021E+0	2.074E+1
-4.152E-1	8.918E+0	2.075E+1
-4.152E-1	9.038E+0	2.075E+1
-4.168E-1	8.996E+0	2.087E+1
-4.136E-1	8.976E+0	2.098E+1
-4.119E-1	8.934E+0	2.087E+1
-4.152E-1	9.054E+0	2.087E+1
-4.168E-1	8.989E+0	2.077E+1
-4.119E-1	9.067E+0	2.084E+1
-4.136E-1	9.002E+0	2.079E+1
-4.152E-1	9.044E+0	2.081E+1
-4.168E-1	9.028E+0	2.069E+1
-4.136E-1	8.960E+0	2.079E+1
-4.168E-1	9.047E+0	2.102E+1
-4.168E-1	9.012E+0	2.091E+1
-4.168E-1	9.021E+0	2.089E+1
-4.119E-1	9.083E+0	2.094E+1
-4.168E-1	9.116E+0	2.063E+1
-4.152E-1	9.138E+0	2.076E+1
-4.152E-1	8.989E+0	2.074E+1
-4.152E-1	9.021E+0	2.075E+1
-4.136E-1	8.960E+0	2.081E+1
-4.168E-1	9.070E+0	2.091E+1
-4.136E-1	8.892E+0	2.091E+1
-4.136E-1	9.021E+0	2.078E+1
-4.136E-1	8.953E+0	2.079E+1
-4.152E-1	9.028E+0	2.076E+1
-4.168E-1	8.989E+0	2.087E+1
-4.152E-1	9.057E+0	2.074E+1
-4.136E-1	8.944E+0	2.074E+1
-4.168E-1	9.009E+0	2.070E+1
-4.168E-1	9.041E+0	2.089E+1
-4.136E-1	9.005E+0	2.076E+1
-4.136E-1	9.067E+0	2.080E+1
-4.152E-1	9.099E+0	2.072E+1
-4.136E-1	8.999E+0	2.093E+1
-4.136E-1	9.034E+0	2.071E+1
-4.136E-1	8.966E+0	2.085E+1
-4.168E-1	9.142E+0	2.072E+1
-4.152E-1	8.999E+0	2.089E+1
-4.136E-1	9.070E+0	2.079E+1
-4.152E-1	9.132E+0	2.090E+1
-4.136E-1	9.009E+0	2.079E+1
-4.168E-1	9.077E+0	2.087E+1
-4.136E-1	9.028E+0	2.091E+1
-4.152E-1	9.044E+0	2.091E+1
-4.152E-1	8.944E+0	2.084E+1
-4.152E-1	8.888E+0	2.074E+1
-4.136E-1	9.057E+0	2.087E+1
-4.136E-1	8.960E+0	2.082E+1
-4.136E-1	9.106E+0	2.084E+1
-4.168E-1	8.970E+0	2.079E+1
-4.103E-1	9.031E+0	2.089E+1
-4.168E-1	9.041E+0	2.076E+1
-4.168E-1	8.931E+0	2.082E+1
-4.136E-1	9.086E+0	2.095E+1
-4.119E-1	8.944E+0	2.084E+1
-4.152E-1	8.992E+0	2.077E+1
-4.152E-1	8.937E+0	2.083E+1
-4.168E-1	8.970E+0	2.078E+1
-4.119E-1	8.934E+0	2.064E+1
-4.119E-1	9.021E+0	2.064E+1
-4.152E-1	8.966E+0	2.085E+1
-4.152E-1	9.171E+0	2.094E+1
-4.136E-1	9.021E+0	2.087E+1
-4.168E-1	9.012E+0	2.084E+1
-4.152E-1	8.976E+0	2.073E+1
-4.152E-1	9.044E+0	2.082E+1
-4.136E-1	8.973E+0	2.093E+1
-4.119E-1	8.918E+0	2.085E+1
-4.168E-1	9.021E+0	2.061E+1
-4.152E-1	8.898E+0	2.090E+1
-4.136E-1	9.021E+0	2.088E+1
-4.152E-1	8.947E+0	2.063E+1
-4.136E-1	9.018E+0	2.087E+1
-4.136E-1	8.973E+0	2.070E+1
-4.152E-1	9.021E+0	2.075E+1
-4.152E-1	8.963E+0	2.092E+1
-4.184E-1	9.015E+0	2.087E+1
-4.152E-1	8.973E+0	2.089E+1
-4.119E-1	8.976E+0	2.083E+1
-4.136E-1	9.083E+0	2.068E+1
-4.152E-1	9.028E+0	2.093E+1
-4.136E-1	8.986E+0	2.074E+1
-4.152E-1	9.083E+0	2.076E+1
-4.103E-1	9.060E+0	2.076E+1
-4.184E-1	9.070E+0	2.081E+1
-4.152E-1	9.083E+0	2.073E+1
-4.136E-1	8.999E+0	2.089E+1
-4.152E-1	9.025E+0	2.070E+1
-4.168E-1	8.966E+0	2.089E+1
-4.136E-1	9.034E+0	2.083E+1
-4.136E-1	9.080E+0	2.085E+1
-4.119E-1	9.018E+0	2.089E+1
-4.152E-1	8.963E+0	2.090E+1
-4.119E-1	8.966E+0	2.065E+1
-4.152E-1	9.021E+0	2.094E+1
-4.136E-1	9.031E+0	2.086E+1
-4.168E-1	9.047E+0	2.099E+1
-4.136E-1	8.976E+0	2.090E+1
-4.136E-1	8.983E+0	2.087E+1
-4.152E-1	8.970E+0	2.090E+1
-4.184E-1	8.966E+0	2.087E+1
-4.152E-1	9.005E+0	2.076E+1
-4.136E-1	9.073E+0	2.089E+1
-4.087E-1	9.070E+0	2.078E+1
-4.152E-1	8.976E+0	2.084E+1
-4.152E-1	9.018E+0	2.088E+1
-4.136E-1	8.989E+0	2.071E+1
-4.136E-1	9.057E+0	2.072E+1
-4.152E-1	9.018E+0	2.083E+1
-4.103E-1	8.996E+0	2.073E+1
-4.152E-1	8.940E+0	2.074E+1
-4.152E-1	9.064E+0	2.076E+1
-4.168E-1	9.025E+0	2.079E+1
-4.152E-1	9.057E+0	2.084E+1
-4.152E-1	9.060E+0	2.072E+1
-4.136E-1	8.989E+0	2.091E+1
-4.168E-1	9.044E+0	2.076E+1
-4.152E-1	9.057E+0	2.073E+1
-4.136E-1	9.109E+0	2.081E+1
-4.136E-1	9.025E+0	2.095E+1
-4.152E-1	9.129E+0	2.079E+1
-4.152E-1	9.080E+0	2.085E+1
-4.152E-1	8.950E+0	2.074E+1
-4.136E-1	9.034E+0	2.078E+1
-4.136E-1	9.096E+0	2.075E+1
-4.184E-1	8.937E+0	2.091E+1
-4.119E-1	9.096E+0	2.089E+1
-4.136E-1	9.122E+0	2.067E+1
-4.152E-1	8.966E+0	2.088E+1
-4.152E-1	9.080E+0	2.073E+1
-4.136E-1	8.996E+0	2.086E+1
-4.152E-1	9.038E+0	2.076E+1
-4.152E-1	8.966E+0	2.064E+1
-4.136E-1	9.021E+0	2.096E+1
-4.119E-1	8.892E+0	2.087E+1
-4.136E-1	8.905E+0	2.091E+1
-4.152E-1	8.992E+0	2.077E+1
-4.136E-1	9.047E+0	2.087E+1
-4.136E-1	9.119E+0	2.088E+1
-4.136E-1	9.031E+0	2.103E+1
-4.152E-1	9.080E+0	2.080E+1
-4.136E-1	8.908E+0	2.079E+1
-4.136E-1	9.034E+0	2.077E+1
-4.119E-1	9.122E+0	2.084E+1
-4.136E-1	9.031E+0	2.080E+1
-4.152E-1	8.960E+0	2.091E+1
-4.136E-1	9.012E+0	2.091E+1
-4.119E-1	9.103E+0	2.084E+1
-4.152E-1	9.031E+0	2.069E+1
-4.103E-1	8.866E+0	2.089E+1
-4.119E-1	8.947E+0	2.080E+1
-4.152E-1	9.109E+0	2.095E+1
-4.136E-1	9.005E+0	2.085E+1
-4.152E-1	9.025E+0	2.081E+1
-4.119E-1	9.106E+0	2.094E+1
-4.136E-1	8.953E+0	2.103E+1
-4.152E-1	9.034E+0	2.076E+1
-4.152E-1	9.051E+0	2.071E+1
-4.119E-1	9.051E+0	2.103E+1
-4.152E-1	8.992E+0	2.076E+1
-4.152E-1	8.898E+0	2.093E+1
-4.152E-1	9.031E+0	2.076E+1
-4.071E-1	9.038E+0	2.091E+1
-4.136E-1	9.012E+0	2.103E+1
-4.152E-1	9.012E+0	2.081E+1
-4.152E-1	9.096E+0	2.086E+1
-4.136E-1	9.073E+0	2.063E+1
-4.119E-1	9.077E+0	2.083E+1
-4.152E-1	9.002E+0	2.056E+1
-4.119E-1	8.992E+0	2.094E+1
-4.119E-1	9.180E+0	2.098E+1
-4.136E-1	8.976E+0	2.086E+1
-4.136E-1	9.047E+0	2.085E+1
-4.152E-1	9.086E+0	2.081E+1
-4.119E-1	8.953E+0	2.080E+1
-4.136E-1	8.986E+0	2.101E+1
-4.136E-1	9.047E+0	2.070E+1
-4.136E-1	8.989E+0	2.099E+1
-4.136E-1	8.992E+0	2.091E+1
-4.152E-1	8.966E+0	2.079E+1
-4.136E-1	8.986E+0	2.071E+1
-4.136E-1	9.119E+0	2.081E+1
-4.119E-1	8.934E+0	2.080E+1
-4.136E-1	8.950E+0	2.087E+1
-4.152E-1	9.009E+0	2.081E+1
-4.152E-1	9.148E+0	2.096E+1
-4.152E-1	9.015E+0	2.097E+1
-4.136E-1	8.934E+0	2.090E+1
-4.136E-1	8.853E+0	2.077E+1
-4.136E-1	9.031E+0	2.087E+1
-4.103E-1	8.963E+0	2.069E+1
-4.103E-1	9.021E+0	2.081E+1
-4.152E-1	9.077E+0	2.073E+1
-4.136E-1	8.963E+0	2.086E+1
-4.119E-1	9.125E+0	2.085E+1
-4.119E-1	9.080E+0	2.083E+1
-4.152E-1	9.096E+0	2.069E+1
-4.152E-1	8.999E+0	2.071E+1
-4.119E-1	9.021E+0	2.072E+1
-4.152E-1	9.077E+0	2.081E+1
-4.152E-1	8.976E+0	2.070E+1
-4.136E-1	8.989E+0	2.070E+1
-4.152E-1	8.908E+0	2.091E+1
-4.168E-1	9.005E+0	2.082E+1
-4.168E-1	9.073E+0	2.096E+1
-4.136E-1	9.064E+0	2.071E+1
-4.103E-1	8.986E+0	2.081E+1
-4.136E-1	9.073E+0	2.085E+1
-4.152E-1	8.970E+0	2.100E+1
-4.152E-1	9.103E+0	2.078E+1
-4.119E-1	8.992E+0	2.078E+1
-4.152E-1	9.028E+0	2.095E+1
-4.136E-1	9.129E+0	2.079E+1
-4.152E-1	9.064E+0	2.063E+1
-4.136E-1	8.859E+0	2.080E+1
-4.136E-1	8.892E+0	2.090E+1
-4.152E-1	9.002E+0	2.060E+1
-4.136E-1	9.015E+0	2.079E+1
-4.136E-1	8.947E+0	2.077E+1
-4.136E-1	9.073E+0	2.061E+1
-4.152E-1	8.914E+0	2.073E+1
-4.152E-1	9.047E+0	2.077E+1
-4.152E-1	9.067E+0	2.088E+1
-4.119E-1	8.970E+0	2.096E+1
-4.152E-1	8.989E+0	2.082E+1
-4.136E-1	9.025E+0	2.082E+1
-4.119E-1	8.905E+0	2.100E+1
-4.119E-1	9.064E+0	2.087E+1
-4.152E-1	9.002E+0	2.083E+1
-4.136E-1	8.989E+0	2.097E+1
-4.136E-1	8.966E+0	2.079E+1
-4.136E-1	9.021E+0	2.068E+1
-4.168E-1	9.145E+0	2.063E+1
-4.119E-1	9.041E+0	2.095E+1
-4.136E-1	9.031E+0	2.077E+1
-4.136E-1	9.015E+0	2.066E+1
-4.136E-1	9.009E+0	2.086E+1
-4.152E-1	8.999E+0	2.090E+1
-4.136E-1	8.911E+0	2.096E+1
-4.136E-1	9.009E+0	2.085E+1
-4.152E-1	8.970E+0	2.092E+1
-4.152E-1	9.116E+0	2.095E+1
-4.136E-1	9.041E+0	2.070E+1
-4.136E-1	9.047E+0	2.081E+1
-4.136E-1	8.973E+0	2.064E+1
-4.168E-1	9.018E+0	2.077E+1
-4.152E-1	8.960E+0	2.065E+1
-4.152E-1	8.856E+0	2.075E+1
-4.136E-1	8.918E+0	2.086E+1
-4.152E-1	9.041E+0	2.078E+1
-4.152E-1	9.060E+0	2.078E+1
-4.119E-1	8.914E+0	2.091E+1
-4.136E-1	9.015E+0	2.075E+1
-4.136E-1	9.018E+0	2.075E+1
-4.152E-1	9.009E+0	2.094E+1
-4.136E-1	9.025E+0	2.079E+1
-4.152E-1	9.034E+0	2.077E+1
-4.119E-1	9.034E+0	2.067E+1
-4.136E-1	9.002E+0	2.086E+1
-4.168E-1	8.986E+0	2.086E+1
-4.168E-1	9.018E+0	2.078E+1
-4.119E-1	9.080E+0	2.087E+1
-4.136E-1	9.080E+0	2.076E+1
-4.119E-1	8.963E+0	2.089E+1
-4.184E-1	8.911E+0	2.087E+1
-4.152E-1	9.054E+0	2.077E+1
-4.136E-1	9.028E+0	2.084E+1
-4.119E-1	8.927E+0	2.084E+1
-4.152E-1	8.989E+0	2.094E+1
-4.152E-1	9.015E+0	2.093E+1
-4.119E-1	9.093E+0	2.077E+1
-4.136E-1	8.869E+0	2.077E+1
-4.168E-1	9.028E+0	2.090E+1
-4.168E-1	8.895E+0	2.073E+1
-4.119E-1	8.983E+0	2.075E+1
-4.087E-1	8.996E+0	2.079E+1
-4.136E-1	8.885E+0	2.086E+1
-4.168E-1	9.064E+0	2.097E+1
-4.119E-1	9.028E+0	2.087E+1
-4.103E-1	8.999E+0	2.067E+1
-4.201E-1	8.931E+0	2.082E+1
-4.119E-1	8.950E+0	2.089E+1
-4.152E-1	9.099E+0	2.080E+1
-4.119E-1	9.057E+0	2.070E+1
-4.136E-1	8.983E+0	2.097E+1
-4.152E-1	9.021E+0	2.079E+1
-4.152E-1	9.054E+0	2.071E+1
-4.119E-1	8.963E+0	2.069E+1
-4.136E-1	8.927E+0	2.083E+1
-4.152E-1	9.018E+0	2.091E+1
-4.119E-1	8.863E+0	2.082E+1
-4.119E-1	8.996E+0	2.081E+1
-4.168E-1	9.041E+0	2.093E+1
-4.168E-1	8.924E+0	2.086E+1
-4.103E-1	9.041E+0	2.068E+1
-4.136E-1	9.038E+0	2.070E+1
-4.136E-1	9.015E+0	2.081E+1
-4.168E-1	9.012E+0	2.102E+1
-4.136E-1	8.931E+0	2.081E+1
-4.152E-1	8.986E+0	2.078E+1
-4.103E-1	8.970E+0	2.086E+1
-4.136E-1	9.060E+0	2.098E+1
-4.136E-1	8.934E+0	2.080E+1
-4.103E-1	9.135E+0	2.065E+1
-4.136E-1	9.090E+0	2.076E+1
-4.152E-1	8.911E+0	2.082E+1
-4.136E-1	8.986E+0	2.069E+1
-4.136E-1	9.041E+0	2.080E+1
-4.136E-1	8.992E+0	2.082E+1
-4.152E-1	8.989E+0	2.076E+1
-4.136E-1	8.996E+0	2.077E+1
-4.103E-1	9.034E+0	2.071E+1
-4.168E-1	9.112E+0	2.084E+1
-4.184E-1	8.973E+0	2.094E+1
-4.136E-1	9.044E+0	2.080E+1
-4.136E-1	9.090E+0	2.078E+1
-4.103E-1	9.054E+0	2.075E+1
-4.152E-1	9.116E+0	2.081E+1
-4.119E-1	9.129E+0	2.081E+1
-4.168E-1	9.064E+0	2.074E+1
-4.152E-1	9.005E+0	2.070E+1
-4.136E-1	8.953E+0	2.093E+1
-4.136E-1	8.914E+0	2.066E+1
-4.152E-1	8.989E+0	2.087E+1
-4.136E-1	9.145E+0	2.086E+1
-4.152E-1	9.138E+0	2.063E+1
-4.103E-1	9.021E+0	2.086E+1
-4.119E-1	8.986E+0	2.082E+1
-4.152E-1	8.953E+0	2.062E+1
-4.152E-1	9.148E+0	2.061E+1
-4.119E-1	8.918E+0	2.064E+1
-4.136E-1	8.953E+0	2.086E+1
-4.152E-1	8.960E+0	2.078E+1
-4.136E-1	9.028E+0	2.071E+1
-4.103E-1	8.950E+0	2.069E+1
-4.152E-1	8.999E+0	2.070E+1
-4.152E-1	8.970E+0	2.083E+1
-4.152E-1	9.028E+0	2.064E+1
-4.119E-1	8.953E+0	2.070E+1
-4.136E-1	9.034E+0	2.075E+1
-4.168E-1	8.911E+0	2.081E+1
-4.152E-1	8.976E+0	2.076E+1
-4.119E-1	8.989E+0	2.075E+1
-4.152E-1	8.947E+0	2.077E+1
-4.119E-1	9.080E+0	2.059E+1
-4.168E-1	9.031E+0	2.081E+1
-4.136E-1	9.086E+0	2.091E+1
-4.119E-1	9.051E+0	2.088E+1
-4.136E-1	8.960E+0	2.068E+1
-4.152E-1	9.009E+0	2.073E+1
-4.119E-1	9.086E+0	2.067E+1
-4.136E-1	9.116E+0	2.068E+1
-4.136E-1	9.112E+0	2.063E+1
-4.168E-1	9.038E+0	2.063E+1
-4.136E-1	8.914E+0	2.074E+1
-4.136E-1	8.824E+0	2.056E+1
-4.136E-1	8.983E+0	2.067E+1
-4.168E-1	8.957E+0	2.085E+1
-4.152E-1	9.051E+0	2.075E+1
-4.119E-1	9.106E+0	2.077E+1
-4.136E-1	8.986E+0	2.093E+1
-4.168E-1	8.973E+0	2.082E+1
-4.136E-1	8.989E+0	2.077E+1
-4.136E-1	8.924E+0	2.064E+1
-4.136E-1	8.979E+0	2.073E+1
-4.152E-1	8.908E+0	2.078E+1
-4.152E-1	8.947E+0	2.081E+1
-4.119E-1	9.090E+0	2.074E+1
-4.136E-1	9.064E+0	2.083E+1
-4.168E-1	9.041E+0	2.074E+1
-4.103E-1	9.145E+0	2.067E+1
-4.168E-1	9.164E+0	2.068E+1
-4.152E-1	8.944E+0	2.094E+1
-4.152E-1	8.911E+0	2.075E+1
-4.136E-1	9.021E+0	2.074E+1
-4.136E-1	8.937E+0	2.059E+1
-4.152E-1	8.970E+0	2.089E+1
-4.136E-1	9.025E+0	2.086E+1
-4.152E-1	8.963E+0	2.080E+1
-4.119E-1	9.034E+0	2.091E+1
-4.184E-1	8.963E+0	2.084E+1
-4.168E-1	8.911E+0	2.103E+1
-4.136E-1	9.077E+0	2.079E+1
-4.119E-1	8.856E+0	2.078E+1
-4.119E-1	9.047E+0	2.087E+1
-4.152E-1	9.005E+0	2.053E+1
-4.119E-1	9.009E+0	2.086E+1
-4.103E-1	8.944E+0	2.076E+1
-4.152E-1	8.963E+0	2.070E+1
-4.136E-1	8.914E+0	2.076E+1
-4.119E-1	9.028E+0	2.067E+1
-4.136E-1	9.041E+0	2.078E+1
-4.168E-1	8.957E+0	2.078E+1
-4.136E-1	8.983E+0	2.066E+1
-4.136E-1	8.996E+0	2.090E+1
-4.119E-1	9.116E+0	2.088E+1
-4.136E-1	8.940E+0	2.080E+1
-4.119E-1	8.992E+0	2.081E+1
-4.152E-1	8.970E+0	2.086E+1
-4.119E-1	9.054E+0	2.071E+1
-4.168E-1	9.138E+0	2.080E+1
-4.168E-1	8.976E+0	2.077E+1
-4.136E-1	9.054E+0	2.077E+1
-4.152E-1	9.018E+0	2.098E+1
-4.136E-1	8.940E+0	2.057E+1
-4.152E-1	8.914E+0	2.074E+1
-4.136E-1	8.966E+0	2.054E+1
-4.136E-1	9.073E+0	2.088E+1
-4.152E-1	9.060E+0	2.076E+1
-4.136E-1	9.021E+0	2.077E+1
-4.136E-1	9.018E+0	2.098E+1
-4.119E-1	8.966E+0	2.075E+1
-4.119E-1	8.947E+0	2.090E+1
-4.152E-1	9.054E+0	2.078E+1
-4.152E-1	9.041E+0	2.081E+1
-4.103E-1	9.077E+0	2.074E+1
-4.152E-1	9.002E+0	2.065E+1
-4.103E-1	9.057E+0	2.086E+1
-4.152E-1	9.051E+0	2.065E+1
-4.103E-1	9.038E+0	2.068E+1
-4.152E-1	9.093E+0	2.082E+1
-4.136E-1	9.051E+0	2.083E+1
-4.119E-1	9.002E+0	2.088E+1
-4.103E-1	8.908E+0	2.063E+1
-4.136E-1	9.002E+0	2.079E+1
-4.152E-1	8.882E+0	2.080E+1
-4.136E-1	8.905E+0	2.064E+1
-4.152E-1	8.966E+0	2.087E+1
-4.152E-1	9.018E+0	2.079E+1
-4.136E-1	9.057E+0	2.090E+1
-4.119E-1	9.005E+0	2.078E+1
-4.136E-1	8.944E+0	2.063E+1
-4.136E-1	9.034E+0	2.089E+1
-4.136E-1	9.015E+0	2.071E+1
-4.119E-1	9.021E+0	2.083E+1
-4.136E-1	8.979E+0	2.075E+1
-4.152E-1	8.992E+0	2.067E+1
-4.136E-1	9.116E+0	2.082E+1
-4.136E-1	9.005E+0	2.060E+1
-4.119E-1	8.957E+0	2.078E+1
-4.136E-1	8.979E+0	2.076E+1
-4.136E-1	8.983E+0	2.082E+1
-4.136E-1	8.895E+0	2.079E+1
-4.136E-1	8.875E+0	2.083E+1
-4.152E-1	8.911E+0	2.081E+1
-4.168E-1	9.051E+0	2.065E+1
-4.119E-1	9.099E+0	2.060E+1
-4.119E-1	8.898E+0	2.075E+1
-4.136E-1	8.934E+0	2.091E+1
-4.136E-1	8.957E+0	2.078E+1
-4.103E-1	9.021E+0	2.078E+1
-4.119E-1	9.018E+0	2.074E+1
-4.119E-1	8.905E+0	2.066E+1
-4.152E-1	9.034E+0	2.068E+1
-4.119E-1	9.021E+0	2.062E+1
-4.136E-1	9.054E+0	2.060E+1
-4.168E-1	9.171E+0	2.067E+1
-4.136E-1	9.034E+0	2.067E+1
-4.103E-1	8.979E+0	2.079E+1
-4.119E-1	8.960E+0	2.077E+1
-4.168E-1	9.038E+0	2.057E+1
-4.152E-1	9.012E+0	2.069E+1
-4.119E-1	9.044E+0	2.058E+1
-4.152E-1	9.038E+0	2.073E+1
-4.152E-1	9.138E+0	2.089E+1
-4.168E-1	8.944E+0	2.080E+1
-4.119E-1	8.986E+0	2.071E+1
-4.136E-1	8.908E+0	2.083E+1
-4.136E-1	9.041E+0	2.074E+1
-4.168E-1	9.018E+0	2.083E+1
-4.136E-1	9.060E+0	2.086E+1
-4.119E-1	8.875E+0	2.077E+1
-4.152E-1	9.021E+0	2.063E+1
-4.168E-1	8.986E+0	2.066E+1
-4.119E-1	8.901E+0	2.091E+1
-4.119E-1	8.914E+0	2.079E+1
-4.152E-1	8.937E+0	2.080E+1
-4.152E-1	8.918E+0	2.074E+1
-4.071E-1	9.018E+0	2.086E+1
-4.119E-1	9.031E+0	2.070E+1
-4.152E-1	8.976E+0	2.091E+1
-4.168E-1	8.963E+0	2.086E+1
-4.119E-1	9.012E+0	2.081E+1
-4.119E-1	8.950E+0	2.099E+1
-4.136E-1	8.927E+0	2.073E+1
-4.136E-1	8.976E+0	2.086E+1
-4.103E-1	9.125E+0	2.084E+1
-4.119E-1	9.012E+0	2.080E+1
-4.119E-1	8.979E+0	2.078E+1
-4.136E-1	9.018E+0	2.074E+1
-4.119E-1	8.989E+0	2.085E+1
-4.136E-1	9.005E+0	2.088E+1
-4.136E-1	9.031E+0	2.082E+1
-4.152E-1	8.979E+0	2.084E+1
-4.119E-1	8.973E+0	2.088E+1
-4.119E-1	8.999E+0	2.086E+1
-4.136E-1	8.957E+0	2.082E+1
-4.136E-1	9.009E+0	2.086E+1
-4.103E-1	8.979E+0	2.064E+1
-4.152E-1	8.973E+0	2.067E+1
-4.136E-1	8.892E+0	2.087E+1
-4.152E-1	9.044E+0	2.083E+1
-4.087E-1	9.125E+0	2.073E+1
-4.119E-1	9.015E+0	2.093E+1
-4.136E-1	8.973E+0	2.090E+1
-4.152E-1	8.918E+0	2.067E+1
-4.136E-1	8.960E+0	2.069E+1
-4.136E-1	9.090E+0	2.084E+1
-4.119E-1	9.057E+0	2.074E+1
-4.152E-1	9.015E+0	2.075E+1
-4.136E-1	8.996E+0	2.079E+1
-4.136E-1	9.119E+0	2.075E+1
-4.136E-1	8.963E+0	2.070E+1
-4.168E-1	9.125E+0	2.081E+1
-4.119E-1	8.989E+0	2.070E+1
-4.136E-1	9.034E+0	2.097E+1
-4.168E-1	9.031E+0	2.057E+1
-4.168E-1	9.044E+0	2.090E+1
-4.119E-1	9.018E+0	2.072E+1
-4.119E-1	8.999E+0	2.070E+1
-4.136E-1	9.132E+0	2.083E+1
-4.152E-1	8.931E+0	2.096E+1
-4.119E-1	8.999E+0	2.089E+1
-4.103E-1	9.038E+0	2.072E+1
-4.119E-1	9.044E+0	2.088E+1
-4.119E-1	8.996E+0	2.080E+1
-4.136E-1	8.999E+0	2.084E+1
-4.119E-1	8.996E+0	2.086E+1
-4.136E-1	8.979E+0	2.067E+1
-4.136E-1	8.976E+0	2.081E+1
-4.103E-1	8.979E+0	2.065E+1
-4.136E-1	9.067E+0	2.074E+1
-4.136E-1	8.901E+0	2.073E+1
-4.119E-1	9.034E+0	2.105E+1
-4.119E-1	9.060E+0	2.083E+1
-4.168E-1	9.099E+0	2.098E+1
-4.136E-1	8.979E+0	2.070E+1
-4.152E-1	8.983E+0	2.077E+1
-4.136E-1	8.934E+0	2.084E+1
-4.119E-1	9.073E+0	2.080E+1
-4.136E-1	8.979E+0	2.071E+1
-4.136E-1	9.005E+0	2.083E+1
-4.136E-1	8.970E+0	2.068E+1
-4.136E-1	8.979E+0	2.073E+1
-4.168E-1	9.077E+0	2.059E+1
-4.136E-1	8.957E+0	2.073E+1
-4.152E-1	8.960E+0	2.068E+1
-4.136E-1	9.034E+0	2.079E+1
-4.152E-1	8.986E+0	2.083E+1
-4.119E-1	8.953E+0	2.074E+1
-4.136E-1	9.025E+0	2.062E+1
-4.119E-1	9.077E+0	2.081E+1
-4.152E-1	9.012E+0	2.077E+1
-4.119E-1	9.018E+0	2.076E+1
-4.136E-1	9.005E+0	2.070E+1
-4.103E-1	9.038E+0	2.071E+1
-4.152E-1	9.015E+0	2.087E+1
-4.152E-1	8.966E+0	2.085E+1
-4.136E-1	8.966E+0	2.073E+1
-4.136E-1	9.025E+0	2.085E+1
-4.136E-1	8.970E+0	2.091E+1
-4.136E-1	8.934E+0	2.082E+1
-4.136E-1	9.060E+0	2.074E+1
-4.136E-1	9.009E+0	2.087E+1
-4.152E-1	8.960E+0	2.082E+1
-4.119E-1	9.012E+0	2.075E+1
-4.152E-1	9.005E+0	2.076E+1
-4.119E-1	9.083E+0	2.071E+1
-4.152E-1	9.041E+0	2.069E+1
-4.152E-1	8.892E+0	2.086E+1
-4.119E-1	9.106E+0	2.081E+1
-4.119E-1	8.950E+0	2.069E+1
-4.152E-1	9.041E+0	2.055E+1
-4.152E-1	9.090E+0	2.077E+1
-4.136E-1	9.041E+0	2.076E+1
-4.103E-1	8.901E+0	2.059E+1
-4.152E-1	8.950E+0	2.076E+1
-4.119E-1	8.934E+0	2.079E+1
-4.136E-1	9.099E+0	2.082E+1
-4.119E-1	8.973E+0	2.078E+1
-4.152E-1	9.031E+0	2.071E+1
-4.119E-1	9.090E+0	2.089E+1
-4.136E-1	8.960E+0	2.075E+1
-4.119E-1	8.970E+0	2.074E+1
-4.152E-1	9.116E+0	2.065E+1
-4.119E-1	8.944E+0	2.096E+1
-4.087E-1	8.986E+0	2.083E+1
-4.136E-1	9.190E+0	2.080E+1
-4.119E-1	8.944E+0	2.064E+1
-4.152E-1	8.996E+0	2.074E+1
-4.136E-1	8.950E+0	2.081E+1
-4.087E-1	9.129E+0	2.099E+1
-4.168E-1	8.986E+0	2.070E+1
-4.152E-1	8.970E+0	2.072E+1
-4.119E-1	8.950E+0	2.085E+1
-4.119E-1	9.005E+0	2.082E+1
-4.136E-1	8.970E+0	2.075E+1
-4.152E-1	8.957E+0	2.078E+1
-4.119E-1	9.096E+0	2.081E+1
-4.103E-1	8.970E+0	2.073E+1
-4.136E-1	8.918E+0	2.076E+1
-4.119E-1	9.031E+0	2.081E+1
-4.119E-1	9.021E+0	2.080E+1
-4.119E-1	8.940E+0	2.084E+1
-4.136E-1	8.947E+0	2.075E+1
-4.152E-1	9.034E+0	2.068E+1
-4.136E-1	8.888E+0	2.073E+1
-4.103E-1	9.002E+0	2.077E+1
-4.152E-1	8.944E+0	2.059E+1
-4.136E-1	9.051E+0	2.071E+1
-4.136E-1	9.018E+0	2.071E+1
-4.119E-1	8.953E+0	2.084E+1
-4.168E-1	8.895E+0	2.074E+1
-4.136E-1	9.083E+0	2.101E+1
-4.103E-1	8.895E+0	2.087E+1
-4.136E-1	9.054E+0	2.076E+1
-4.152E-1	8.979E+0	2.082E+1
-4.136E-1	8.940E+0	2.082E+1
-4.136E-1	8.976E+0	2.065E+1
-4.119E-1	9.070E+0	2.094E+1
-4.136E-1	9.051E+0	2.071E+1
-4.152E-1	9.057E+0	2.090E+1
-4.103E-1	8.940E+0	2.084E+1
-4.103E-1	9.002E+0	2.085E+1
-4.152E-1	8.970E+0	2.085E+1
-4.136E-1	8.957E+0	2.081E+1
-4.119E-1	9.025E+0	2.074E+1
-4.136E-1	8.992E+0	2.070E+1
-4.152E-1	9.005E+0	2.072E+1
-4.136E-1	8.966E+0	2.079E+1
-4.119E-1	9.080E+0	2.066E+1
-4.087E-1	8.914E+0	2.072E+1
-4.152E-1	8.914E+0	2.065E+1
-4.168E-1	8.989E+0	2.083E+1
-4.136E-1	9.067E+0	2.072E+1
-4.136E-1	9.070E+0	2.070E+1
-4.136E-1	8.986E+0	2.066E+1
-4.136E-1	9.005E+0	2.072E+1
-4.119E-1	9.116E+0	2.097E+1
-4.136E-1	8.953E+0	2.066E+1
-4.136E-1	8.963E+0	2.064E+1
-4.136E-1	9.103E+0	2.091E+1
-4.119E-1	9.009E+0	2.080E+1
-4.103E-1	8.921E+0	2.082E+1
-4.152E-1	9.073E+0	2.064E+1
-4.136E-1	8.837E+0	2.082E+1
-4.119E-1	9.031E+0	2.079E+1
-4.119E-1	8.963E+0	2.051E+1
-4.136E-1	8.944E+0	2.074E+1
-4.152E-1	8.908E+0	2.087E+1
-4.103E-1	9.012E+0	2.063E+1
-4.119E-1	9.125E+0	2.075E+1
-4.119E-1	8.908E+0	2.075E+1
-4.152E-1	8.953E+0	2.066E+1
-4.119E-1	9.002E+0	2.070E+1
-4.136E-1	9.012E+0	2.069E+1
-4.136E-1	8.856E+0	2.071E+1
[truncated: 93,974 more rows]
