# Supplementary material for: Improved ANAP incorporation and VCF analysis reveal details of P2X7 current facilitation and a limited conformational interplay between ATP binding and the intracellular ballast domain
Source: eLife. 2023 Jan 4;12:e82479. doi: 10.7554/eLife.82479 (PMC9859053; doi:10.7554/eLife.82479)
Supplement: Figure 5—figure supplement 3—source data 2. [file elife-82479-fig5-figsupp3-data2.zip › Figure-5_figure-supplement-3_source-data-2/DeltaCaM-A564/l15/28.csv]

-2.108E-1	1.735E+1	3.843E+1
-2.092E-1	1.726E+1	3.857E+1
-2.092E-1	1.729E+1	3.847E+1
-2.124E-1	1.728E+1	3.856E+1
-2.076E-1	1.738E+1	3.871E+1
-2.060E-1	1.739E+1	3.851E+1
-2.076E-1	1.720E+1	3.863E+1
-2.124E-1	1.739E+1	3.855E+1
-2.060E-1	1.735E+1	3.875E+1
-2.043E-1	1.723E+1	3.858E+1
-2.076E-1	1.737E+1	3.873E+1
-2.092E-1	1.723E+1	3.839E+1
-2.092E-1	1.738E+1	3.865E+1
-2.060E-1	1.720E+1	3.866E+1
-2.060E-1	1.739E+1	3.869E+1
-2.124E-1	1.731E+1	3.853E+1
-2.092E-1	1.745E+1	3.838E+1
-2.043E-1	1.731E+1	3.854E+1
-2.043E-1	1.725E+1	3.833E+1
-2.108E-1	1.722E+1	3.852E+1
-2.092E-1	1.715E+1	3.840E+1
-2.076E-1	1.723E+1	3.856E+1
-2.060E-1	1.729E+1	3.879E+1
-2.108E-1	1.716E+1	3.856E+1
-2.108E-1	1.742E+1	3.850E+1
-2.076E-1	1.729E+1	3.853E+1
-2.027E-1	1.724E+1	3.858E+1
-2.108E-1	1.732E+1	3.842E+1
-2.108E-1	1.745E+1	3.864E+1
-2.043E-1	1.720E+1	3.871E+1
-2.092E-1	1.730E+1	3.859E+1
-2.124E-1	1.734E+1	3.871E+1
-2.092E-1	1.721E+1	3.872E+1
-2.060E-1	1.741E+1	3.872E+1
-2.076E-1	1.723E+1	3.855E+1
-2.108E-1	1.751E+1	3.872E+1
-2.092E-1	1.725E+1	3.864E+1
-2.076E-1	1.718E+1	3.838E+1
-2.043E-1	1.712E+1	3.830E+1
-2.076E-1	1.713E+1	3.857E+1
-2.076E-1	1.734E+1	3.853E+1
-2.060E-1	1.744E+1	3.865E+1
-2.076E-1	1.723E+1	3.856E+1
-2.108E-1	1.736E+1	3.853E+1
-2.108E-1	1.729E+1	3.878E+1
-2.092E-1	1.717E+1	3.857E+1
-2.092E-1	1.733E+1	3.840E+1
-2.092E-1	1.723E+1	3.847E+1
-2.124E-1	1.725E+1	3.881E+1
-2.060E-1	1.728E+1	3.861E+1
-2.076E-1	1.721E+1	3.860E+1
-2.124E-1	1.738E+1	3.856E+1
-2.108E-1	1.744E+1	3.865E+1
-2.060E-1	1.744E+1	3.860E+1
-2.060E-1	1.731E+1	3.870E+1
-2.108E-1	1.721E+1	3.850E+1
-2.124E-1	1.744E+1	3.846E+1
-2.043E-1	1.732E+1	3.865E+1
-2.076E-1	1.721E+1	3.868E+1
-2.124E-1	1.725E+1	3.823E+1
-2.092E-1	1.746E+1	3.862E+1
-2.060E-1	1.724E+1	3.843E+1
-2.076E-1	1.732E+1	3.858E+1
-2.092E-1	1.734E+1	3.853E+1
-2.124E-1	1.715E+1	3.874E+1
-2.060E-1	1.751E+1	3.894E+1
-2.092E-1	1.725E+1	3.861E+1
-2.076E-1	1.742E+1	3.853E+1
-2.108E-1	1.718E+1	3.836E+1
-2.076E-1	1.725E+1	3.839E+1
-2.092E-1	1.743E+1	3.856E+1
-2.092E-1	1.739E+1	3.848E+1
-2.092E-1	1.742E+1	3.854E+1
-2.076E-1	1.728E+1	3.858E+1
-2.060E-1	1.730E+1	3.878E+1
-2.108E-1	1.736E+1	3.848E+1
-2.108E-1	1.728E+1	3.854E+1
-2.060E-1	1.737E+1	3.862E+1
-2.076E-1	1.720E+1	3.856E+1
-2.108E-1	1.731E+1	3.870E+1
-2.108E-1	1.727E+1	3.860E+1
-2.092E-1	1.724E+1	3.849E+1
-2.043E-1	1.729E+1	3.862E+1
-2.124E-1	1.729E+1	3.850E+1
-2.092E-1	1.730E+1	3.881E+1
-2.076E-1	1.744E+1	3.850E+1
-2.043E-1	1.730E+1	3.839E+1
-2.108E-1	1.720E+1	3.865E+1
-2.108E-1	1.731E+1	3.877E+1
-2.076E-1	1.723E+1	3.857E+1
-2.092E-1	1.724E+1	3.856E+1
-2.108E-1	1.716E+1	3.869E+1
-2.108E-1	1.729E+1	3.887E+1
-2.060E-1	1.735E+1	3.853E+1
-2.092E-1	1.735E+1	3.844E+1
-2.108E-1	1.724E+1	3.867E+1
-2.108E-1	1.722E+1	3.877E+1
-2.092E-1	1.731E+1	3.853E+1
-2.060E-1	1.741E+1	3.854E+1
-2.108E-1	1.736E+1	3.860E+1
-2.092E-1	1.714E+1	3.864E+1
-2.043E-1	1.728E+1	3.837E+1
-2.076E-1	1.720E+1	3.857E+1
-2.092E-1	1.722E+1	3.870E+1
-2.092E-1	1.739E+1	3.861E+1
-2.076E-1	1.723E+1	3.840E+1
-2.076E-1	1.749E+1	3.860E+1
-2.092E-1	1.733E+1	3.853E+1
-2.124E-1	1.723E+1	3.848E+1
-2.076E-1	1.741E+1	3.848E+1
-2.076E-1	1.713E+1	3.839E+1
-2.092E-1	1.744E+1	3.877E+1
-2.108E-1	1.725E+1	3.845E+1
-2.043E-1	1.740E+1	3.863E+1
-2.076E-1	1.733E+1	3.855E+1
-2.108E-1	1.723E+1	3.872E+1
-2.076E-1	1.744E+1	3.848E+1
-2.060E-1	1.754E+1	3.871E+1
-2.060E-1	1.725E+1	3.867E+1
-2.108E-1	1.733E+1	3.844E+1
-2.124E-1	1.737E+1	3.859E+1
-2.076E-1	1.730E+1	3.881E+1
-2.060E-1	1.720E+1	3.870E+1
-2.092E-1	1.726E+1	3.850E+1
-2.092E-1	1.710E+1	3.860E+1
-2.060E-1	1.728E+1	3.823E+1
-2.076E-1	1.729E+1	3.847E+1
-2.124E-1	1.730E+1	3.862E+1
-2.092E-1	1.714E+1	3.859E+1
-2.092E-1	1.742E+1	3.855E+1
-2.076E-1	1.740E+1	3.875E+1
-2.108E-1	1.729E+1	3.846E+1
-2.124E-1	1.730E+1	3.862E+1
-2.092E-1	1.712E+1	3.846E+1
-2.092E-1	1.738E+1	3.854E+1
-2.124E-1	1.722E+1	3.858E+1
-2.092E-1	1.726E+1	3.847E+1
-2.060E-1	1.735E+1	3.866E+1
-2.060E-1	1.720E+1	3.845E+1
-2.124E-1	1.731E+1	3.873E+1
-2.108E-1	1.737E+1	3.847E+1
-2.076E-1	1.723E+1	3.875E+1
-2.076E-1	1.734E+1	3.855E+1
-2.124E-1	1.713E+1	3.871E+1
-2.108E-1	1.728E+1	3.861E+1
-2.076E-1	1.732E+1	3.857E+1
-2.076E-1	1.728E+1	3.853E+1
-2.108E-1	1.720E+1	3.852E+1
-2.092E-1	1.738E+1	3.866E+1
-2.043E-1	1.717E+1	3.843E+1
-2.060E-1	1.717E+1	3.846E+1
-2.108E-1	1.716E+1	3.851E+1
-2.108E-1	1.731E+1	3.840E+1
-2.076E-1	1.723E+1	3.859E+1
-2.092E-1	1.731E+1	3.852E+1
-2.124E-1	1.736E+1	3.849E+1
-2.092E-1	1.732E+1	3.869E+1
-2.060E-1	1.748E+1	3.853E+1
-2.092E-1	1.715E+1	3.861E+1
-2.076E-1	1.725E+1	3.855E+1
-2.124E-1	1.712E+1	3.875E+1
-2.076E-1	1.724E+1	3.834E+1
-2.108E-1	1.729E+1	3.871E+1
-2.124E-1	1.722E+1	3.854E+1
-2.124E-1	1.724E+1	3.856E+1
-2.076E-1	1.728E+1	3.850E+1
-2.092E-1	1.722E+1	3.857E+1
-2.124E-1	1.723E+1	3.855E+1
-2.108E-1	1.728E+1	3.834E+1
-2.060E-1	1.726E+1	3.853E+1
-2.060E-1	1.727E+1	3.860E+1
-2.108E-1	1.723E+1	3.855E+1
-2.108E-1	1.745E+1	3.853E+1
-2.076E-1	1.724E+1	3.852E+1
-2.092E-1	1.724E+1	3.844E+1
-2.092E-1	1.731E+1	3.863E+1
-2.108E-1	1.732E+1	3.862E+1
-2.076E-1	1.747E+1	3.858E+1
-2.092E-1	1.715E+1	3.872E+1
-2.108E-1	1.730E+1	3.840E+1
-2.108E-1	1.722E+1	3.845E+1
-2.060E-1	1.719E+1	3.871E+1
-2.060E-1	1.735E+1	3.847E+1
-2.108E-1	1.723E+1	3.853E+1
-2.092E-1	1.724E+1	3.833E+1
-2.060E-1	1.729E+1	3.844E+1
-2.108E-1	1.718E+1	3.832E+1
-2.108E-1	1.739E+1	3.849E+1
-2.124E-1	1.729E+1	3.841E+1
-2.060E-1	1.708E+1	3.852E+1
-2.092E-1	1.733E+1	3.878E+1
-2.092E-1	1.734E+1	3.855E+1
-2.108E-1	1.724E+1	3.849E+1
-2.060E-1	1.732E+1	3.858E+1
-2.076E-1	1.715E+1	3.865E+1
-2.108E-1	1.736E+1	3.860E+1
-2.124E-1	1.728E+1	3.857E+1
-2.108E-1	1.723E+1	3.870E+1
-2.060E-1	1.731E+1	3.851E+1
-2.124E-1	1.729E+1	3.839E+1
-2.092E-1	1.715E+1	3.855E+1
-2.092E-1	1.733E+1	3.838E+1
-2.076E-1	1.724E+1	3.861E+1
-2.108E-1	1.736E+1	3.860E+1
-2.124E-1	1.742E+1	3.858E+1
-2.076E-1	1.732E+1	3.844E+1
-2.092E-1	1.736E+1	3.873E+1
-2.108E-1	1.749E+1	3.867E+1
-2.108E-1	1.737E+1	3.858E+1
-2.076E-1	1.718E+1	3.826E+1
-2.076E-1	1.733E+1	3.853E+1
-2.108E-1	1.723E+1	3.859E+1
-2.108E-1	1.745E+1	3.853E+1
-2.060E-1	1.733E+1	3.858E+1
-2.043E-1	1.718E+1	3.846E+1
-2.157E-1	1.722E+1	3.832E+1
-2.108E-1	1.734E+1	3.855E+1
-2.092E-1	1.723E+1	3.875E+1
-2.043E-1	1.724E+1	3.859E+1
-2.092E-1	1.707E+1	3.854E+1
-2.124E-1	1.745E+1	3.854E+1
-2.108E-1	1.735E+1	3.870E+1
-2.060E-1	1.725E+1	3.865E+1
-2.124E-1	1.724E+1	3.840E+1
-2.108E-1	1.742E+1	3.854E+1
-2.076E-1	1.730E+1	3.858E+1
-2.092E-1	1.707E+1	3.864E+1
-2.124E-1	1.740E+1	3.845E+1
-2.108E-1	1.724E+1	3.863E+1
-2.060E-1	1.737E+1	3.864E+1
-2.076E-1	1.743E+1	3.857E+1
-2.108E-1	1.735E+1	3.863E+1
-2.108E-1	1.736E+1	3.861E+1
-2.076E-1	1.738E+1	3.859E+1
-2.060E-1	1.721E+1	3.857E+1
-2.108E-1	1.740E+1	3.857E+1
-2.092E-1	1.730E+1	3.849E+1
-2.076E-1	1.712E+1	3.826E+1
-2.043E-1	1.731E+1	3.866E+1
-2.124E-1	1.738E+1	3.847E+1
-2.108E-1	1.724E+1	3.875E+1
-2.076E-1	1.732E+1	3.869E+1
-2.076E-1	1.725E+1	3.844E+1
-2.108E-1	1.717E+1	3.869E+1
-2.124E-1	1.740E+1	3.844E+1
-2.092E-1	1.728E+1	3.842E+1
-2.076E-1	1.727E+1	3.859E+1
-2.108E-1	1.721E+1	3.852E+1
-2.076E-1	1.725E+1	3.881E+1
-2.076E-1	1.733E+1	3.823E+1
-2.076E-1	1.733E+1	3.856E+1
-2.108E-1	1.744E+1	3.846E+1
-2.108E-1	1.709E+1	3.861E+1
-2.092E-1	1.717E+1	3.864E+1
-2.092E-1	1.731E+1	3.861E+1
-2.108E-1	1.721E+1	3.852E+1
-2.124E-1	1.729E+1	3.830E+1
-2.043E-1	1.734E+1	3.839E+1
-2.092E-1	1.718E+1	3.842E+1
-2.108E-1	1.720E+1	3.854E+1
-2.124E-1	1.746E+1	3.872E+1
-2.092E-1	1.717E+1	3.850E+1
-2.092E-1	1.717E+1	3.855E+1
-2.092E-1	1.728E+1	3.879E+1
-2.092E-1	1.732E+1	3.862E+1
-2.076E-1	1.724E+1	3.830E+1
-2.076E-1	1.725E+1	3.844E+1
-2.141E-1	1.730E+1	3.852E+1
-2.108E-1	1.731E+1	3.845E+1
-2.092E-1	1.730E+1	3.842E+1
-2.092E-1	1.735E+1	3.867E+1
-2.124E-1	1.741E+1	3.842E+1
-2.108E-1	1.719E+1	3.815E+1
-2.060E-1	1.720E+1	3.857E+1
-2.060E-1	1.731E+1	3.838E+1
-2.124E-1	1.732E+1	3.843E+1
-2.124E-1	1.729E+1	3.839E+1
-2.076E-1	1.733E+1	3.836E+1
-2.076E-1	1.723E+1	3.863E+1
-2.108E-1	1.720E+1	3.851E+1
-2.124E-1	1.730E+1	3.838E+1
-2.076E-1	1.718E+1	3.865E+1
-2.076E-1	1.735E+1	3.835E+1
-2.092E-1	1.733E+1	3.864E+1
-2.092E-1	1.734E+1	3.855E+1
-2.060E-1	1.712E+1	3.855E+1
-2.092E-1	1.726E+1	3.849E+1
-2.092E-1	1.722E+1	3.845E+1
-2.108E-1	1.735E+1	3.868E+1
-2.076E-1	1.733E+1	3.850E+1
-2.060E-1	1.730E+1	3.852E+1
-2.092E-1	1.731E+1	3.862E+1
-2.092E-1	1.727E+1	3.860E+1
-2.076E-1	1.747E+1	3.855E+1
-2.060E-1	1.726E+1	3.851E+1
-2.124E-1	1.735E+1	3.863E+1
-2.141E-1	1.730E+1	3.853E+1
-2.092E-1	1.729E+1	3.859E+1
-2.076E-1	1.724E+1	3.875E+1
-2.108E-1	1.734E+1	3.853E+1
-2.108E-1	1.743E+1	3.851E+1
-2.060E-1	1.735E+1	3.853E+1
-2.092E-1	1.739E+1	3.859E+1
-2.108E-1	1.715E+1	3.861E+1
-2.092E-1	1.736E+1	3.853E+1
-2.060E-1	1.730E+1	3.844E+1
-2.076E-1	1.732E+1	3.847E+1
-2.092E-1	1.725E+1	3.846E+1
-2.141E-1	1.724E+1	3.822E+1
-2.076E-1	1.726E+1	3.856E+1
-2.092E-1	1.725E+1	3.841E+1
-2.124E-1	1.722E+1	3.835E+1
-2.124E-1	1.736E+1	3.831E+1
-2.043E-1	1.738E+1	3.852E+1
-2.076E-1	1.725E+1	3.833E+1
-2.108E-1	1.741E+1	3.836E+1
-2.157E-1	1.723E+1	3.856E+1
-2.092E-1	1.738E+1	3.836E+1
-2.060E-1	1.726E+1	3.847E+1
-2.108E-1	1.729E+1	3.834E+1
-2.157E-1	1.732E+1	3.865E+1
-2.108E-1	1.721E+1	3.861E+1
-2.060E-1	1.722E+1	3.857E+1
-2.124E-1	1.721E+1	3.869E+1
-2.092E-1	1.722E+1	3.876E+1
-2.092E-1	1.730E+1	3.856E+1
-2.076E-1	1.724E+1	3.854E+1
-2.108E-1	1.735E+1	3.855E+1
-2.092E-1	1.743E+1	3.854E+1
-2.092E-1	1.738E+1	3.865E+1
-2.076E-1	1.743E+1	3.877E+1
-2.157E-1	1.738E+1	3.861E+1
-2.092E-1	1.734E+1	3.846E+1
-2.076E-1	1.719E+1	3.862E+1
-2.108E-1	1.731E+1	3.867E+1
-2.108E-1	1.726E+1	3.847E+1
-2.157E-1	1.728E+1	3.846E+1
-2.108E-1	1.713E+1	3.856E+1
-2.092E-1	1.734E+1	3.857E+1
-2.157E-1	1.741E+1	3.832E+1
-2.124E-1	1.729E+1	3.850E+1
-2.108E-1	1.721E+1	3.841E+1
-2.108E-1	1.741E+1	3.854E+1
-2.141E-1	1.740E+1	3.862E+1
-2.124E-1	1.726E+1	3.856E+1
-2.092E-1	1.743E+1	3.842E+1
-2.092E-1	1.733E+1	3.855E+1
-2.157E-1	1.731E+1	3.833E+1
-2.141E-1	1.728E+1	3.859E+1
-2.108E-1	1.722E+1	3.845E+1
-2.108E-1	1.728E+1	3.863E+1
-2.124E-1	1.734E+1	3.856E+1
-2.157E-1	1.736E+1	3.873E+1
-2.092E-1	1.740E+1	3.879E+1
-2.108E-1	1.723E+1	3.873E+1
-2.157E-1	1.727E+1	3.844E+1
-2.124E-1	1.727E+1	3.861E+1
-2.124E-1	1.750E+1	3.843E+1
-2.124E-1	1.737E+1	3.872E+1
-2.124E-1	1.717E+1	3.847E+1
-2.141E-1	1.712E+1	3.839E+1
-2.108E-1	1.722E+1	3.868E+1
-2.108E-1	1.728E+1	3.865E+1
-2.141E-1	1.729E+1	3.835E+1
-2.157E-1	1.719E+1	3.863E+1
-2.108E-1	1.724E+1	3.859E+1
-2.108E-1	1.718E+1	3.850E+1
-2.124E-1	1.710E+1	3.851E+1
-2.141E-1	1.712E+1	3.847E+1
-2.124E-1	1.723E+1	3.840E+1
-2.076E-1	1.739E+1	3.846E+1
-2.141E-1	1.723E+1	3.841E+1
-2.173E-1	1.730E+1	3.856E+1
-2.124E-1	1.733E+1	3.853E+1
-2.092E-1	1.730E+1	3.842E+1
-2.124E-1	1.721E+1	3.849E+1
-2.157E-1	1.743E+1	3.853E+1
-2.108E-1	1.732E+1	3.858E+1
-2.141E-1	1.736E+1	3.851E+1
-2.141E-1	1.719E+1	3.856E+1
-2.141E-1	1.725E+1	3.879E+1
-2.124E-1	1.723E+1	3.845E+1
-2.108E-1	1.722E+1	3.865E+1
-2.157E-1	1.745E+1	3.841E+1
-2.157E-1	1.732E+1	3.840E+1
-2.108E-1	1.731E+1	3.843E+1
-2.092E-1	1.723E+1	3.875E+1
-2.124E-1	1.727E+1	3.848E+1
-2.124E-1	1.731E+1	3.846E+1
-2.108E-1	1.720E+1	3.836E+1
-2.124E-1	1.732E+1	3.842E+1
-2.173E-1	1.738E+1	3.860E+1
-2.173E-1	1.731E+1	3.830E+1
-2.124E-1	1.726E+1	3.850E+1
-2.108E-1	1.708E+1	3.836E+1
-2.141E-1	1.729E+1	3.877E+1
-2.141E-1	1.726E+1	3.846E+1
-2.108E-1	1.725E+1	3.853E+1
-2.108E-1	1.717E+1	3.835E+1
-2.124E-1	1.734E+1	3.845E+1
-2.157E-1	1.737E+1	3.846E+1
-2.141E-1	1.736E+1	3.861E+1
-2.092E-1	1.735E+1	3.862E+1
-2.157E-1	1.739E+1	3.847E+1
-2.157E-1	1.725E+1	3.857E+1
-2.092E-1	1.743E+1	3.848E+1
-2.124E-1	1.713E+1	3.846E+1
-2.124E-1	1.723E+1	3.840E+1
-2.157E-1	1.739E+1	3.841E+1
-2.124E-1	1.715E+1	3.851E+1
-2.076E-1	1.735E+1	3.863E+1
-2.124E-1	1.702E+1	3.822E+1
-2.157E-1	1.732E+1	3.851E+1
-2.124E-1	1.733E+1	3.853E+1
-2.124E-1	1.726E+1	3.858E+1
-2.141E-1	1.711E+1	3.856E+1
-2.141E-1	1.724E+1	3.861E+1
-2.124E-1	1.740E+1	3.841E+1
-2.124E-1	1.735E+1	3.845E+1
-2.141E-1	1.740E+1	3.854E+1
-2.141E-1	1.715E+1	3.842E+1
-2.124E-1	1.719E+1	3.832E+1
-2.076E-1	1.719E+1	3.842E+1
-2.141E-1	1.718E+1	3.873E+1
-2.124E-1	1.733E+1	3.848E+1
-2.124E-1	1.714E+1	3.856E+1
-2.108E-1	1.723E+1	3.842E+1
-2.124E-1	1.721E+1	3.854E+1
-2.141E-1	1.719E+1	3.841E+1
-2.108E-1	1.735E+1	3.852E+1
-2.141E-1	1.726E+1	3.827E+1
-2.141E-1	1.725E+1	3.844E+1
-2.157E-1	1.724E+1	3.842E+1
-2.108E-1	1.730E+1	3.850E+1
-2.124E-1	1.721E+1	3.845E+1
-2.173E-1	1.735E+1	3.868E+1
-2.173E-1	1.728E+1	3.852E+1
-2.141E-1	1.726E+1	3.844E+1
-2.108E-1	1.732E+1	3.854E+1
-2.157E-1	1.741E+1	3.847E+1
-2.141E-1	1.730E+1	3.861E+1
-2.124E-1	1.704E+1	3.842E+1
-2.092E-1	1.733E+1	3.840E+1
-2.157E-1	1.731E+1	3.853E+1
-2.124E-1	1.728E+1	3.865E+1
-2.141E-1	1.726E+1	3.850E+1
-2.108E-1	1.731E+1	3.847E+1
-2.108E-1	1.734E+1	3.847E+1
-2.141E-1	1.725E+1	3.869E+1
-2.124E-1	1.719E+1	3.842E+1
-2.141E-1	1.738E+1	3.849E+1
-2.157E-1	1.746E+1	3.833E+1
-2.173E-1	1.713E+1	3.848E+1
-2.108E-1	1.727E+1	3.849E+1
-2.141E-1	1.724E+1	3.872E+1
-2.157E-1	1.736E+1	3.843E+1
-2.173E-1	1.728E+1	3.845E+1
-2.141E-1	1.731E+1	3.883E+1
-2.124E-1	1.743E+1	3.861E+1
-2.157E-1	1.720E+1	3.858E+1
-2.173E-1	1.729E+1	3.860E+1
-2.076E-1	1.728E+1	3.844E+1
-2.108E-1	1.724E+1	3.844E+1
-2.141E-1	1.704E+1	3.846E+1
-2.173E-1	1.716E+1	3.848E+1
-2.124E-1	1.732E+1	3.858E+1
-2.124E-1	1.722E+1	3.829E+1
-2.124E-1	1.703E+1	3.839E+1
-2.141E-1	1.741E+1	3.847E+1
-2.124E-1	1.719E+1	3.867E+1
-2.124E-1	1.739E+1	3.842E+1
-2.157E-1	1.726E+1	3.887E+1
-2.157E-1	1.719E+1	3.864E+1
-2.141E-1	1.722E+1	3.894E+1
-2.124E-1	1.724E+1	3.834E+1
-2.141E-1	1.726E+1	3.851E+1
-2.157E-1	1.720E+1	3.857E+1
-2.108E-1	1.724E+1	3.854E+1
-2.124E-1	1.741E+1	3.842E+1
-2.141E-1	1.723E+1	3.852E+1
-2.141E-1	1.722E+1	3.852E+1
-2.108E-1	1.736E+1	3.834E+1
-2.092E-1	1.733E+1	3.871E+1
-2.141E-1	1.732E+1	3.848E+1
-2.173E-1	1.726E+1	3.829E+1
-2.092E-1	1.729E+1	3.850E+1
-2.108E-1	1.728E+1	3.841E+1
-2.141E-1	1.722E+1	3.865E+1
-2.173E-1	1.744E+1	3.852E+1
-2.141E-1	1.747E+1	3.857E+1
-2.141E-1	1.732E+1	3.864E+1
-2.157E-1	1.741E+1	3.865E+1
-2.141E-1	1.733E+1	3.849E+1
-2.108E-1	1.722E+1	3.854E+1
-2.124E-1	1.706E+1	3.842E+1
-2.124E-1	1.731E+1	3.860E+1
-2.157E-1	1.716E+1	3.863E+1
-2.124E-1	1.724E+1	3.846E+1
-2.108E-1	1.739E+1	3.860E+1
-2.157E-1	1.728E+1	3.852E+1
-2.141E-1	1.729E+1	3.864E+1
-2.124E-1	1.720E+1	3.860E+1
-2.108E-1	1.724E+1	3.831E+1
-2.173E-1	1.741E+1	3.853E+1
-2.157E-1	1.731E+1	3.841E+1
-2.108E-1	1.734E+1	3.844E+1
-2.108E-1	1.724E+1	3.841E+1
-2.173E-1	1.728E+1	3.872E+1
-2.157E-1	1.711E+1	3.858E+1
-2.141E-1	1.728E+1	3.859E+1
-2.141E-1	1.750E+1	3.853E+1
-2.141E-1	1.752E+1	3.830E+1
-2.141E-1	1.714E+1	3.851E+1
-2.108E-1	1.726E+1	3.863E+1
-2.124E-1	1.722E+1	3.834E+1
-2.141E-1	1.724E+1	3.860E+1
-2.173E-1	1.724E+1	3.861E+1
-2.141E-1	1.712E+1	3.862E+1
-2.124E-1	1.727E+1	3.852E+1
-2.173E-1	1.737E+1	3.854E+1
-2.157E-1	1.743E+1	3.865E+1
-2.108E-1	1.733E+1	3.848E+1
-2.124E-1	1.748E+1	3.844E+1
-2.141E-1	1.713E+1	3.852E+1
-2.141E-1	1.741E+1	3.870E+1
-2.141E-1	1.725E+1	3.848E+1
-2.124E-1	1.732E+1	3.848E+1
-2.141E-1	1.723E+1	3.827E+1
-2.141E-1	1.738E+1	3.825E+1
-2.157E-1	1.738E+1	3.860E+1
-2.108E-1	1.715E+1	3.833E+1
-2.173E-1	1.719E+1	3.840E+1
-2.173E-1	1.734E+1	3.863E+1
-2.124E-1	1.728E+1	3.861E+1
-2.108E-1	1.717E+1	3.863E+1
-2.157E-1	1.729E+1	3.858E+1
-2.141E-1	1.727E+1	3.855E+1
-2.124E-1	1.724E+1	3.854E+1
-2.124E-1	1.723E+1	3.867E+1
-2.173E-1	1.720E+1	3.871E+1
-2.173E-1	1.730E+1	3.866E+1
-2.141E-1	1.737E+1	3.868E+1
-2.124E-1	1.737E+1	3.856E+1
-2.141E-1	1.722E+1	3.820E+1
-2.141E-1	1.724E+1	3.852E+1
-2.141E-1	1.732E+1	3.841E+1
-2.108E-1	1.736E+1	3.845E+1
-2.141E-1	1.734E+1	3.869E+1
-2.141E-1	1.725E+1	3.859E+1
-2.124E-1	1.712E+1	3.837E+1
-2.141E-1	1.727E+1	3.849E+1
-2.141E-1	1.714E+1	3.844E+1
-2.141E-1	1.718E+1	3.849E+1
-2.124E-1	1.721E+1	3.865E+1
-2.124E-1	1.718E+1	3.853E+1
-2.141E-1	1.704E+1	3.870E+1
-2.124E-1	1.713E+1	3.880E+1
-2.108E-1	1.721E+1	3.875E+1
-2.141E-1	1.729E+1	3.860E+1
-2.141E-1	1.723E+1	3.877E+1
-2.157E-1	1.746E+1	3.849E+1
-2.092E-1	1.736E+1	3.850E+1
-2.124E-1	1.715E+1	3.834E+1
-2.141E-1	1.732E+1	3.865E+1
-2.141E-1	1.724E+1	3.845E+1
-2.108E-1	1.739E+1	3.848E+1
-2.108E-1	1.728E+1	3.853E+1
-2.124E-1	1.725E+1	3.847E+1
-2.173E-1	1.723E+1	3.839E+1
-2.124E-1	1.721E+1	3.889E+1
-2.124E-1	1.736E+1	3.861E+1
-2.157E-1	1.724E+1	3.844E+1
-2.141E-1	1.739E+1	3.865E+1
-2.124E-1	1.734E+1	3.864E+1
-2.108E-1	1.736E+1	3.840E+1
-2.141E-1	1.720E+1	3.843E+1
-2.157E-1	1.717E+1	3.862E+1
-2.141E-1	1.722E+1	3.832E+1
-2.092E-1	1.721E+1	3.847E+1
-2.141E-1	1.729E+1	3.860E+1
-2.173E-1	1.731E+1	3.841E+1
-2.108E-1	1.723E+1	3.855E+1
-2.124E-1	1.730E+1	3.846E+1
-2.157E-1	1.730E+1	3.841E+1
-2.157E-1	1.721E+1	3.860E+1
-2.108E-1	1.743E+1	3.851E+1
-2.141E-1	1.727E+1	3.853E+1
-2.173E-1	1.736E+1	3.863E+1
-2.157E-1	1.721E+1	3.855E+1
-2.141E-1	1.724E+1	3.860E+1
-2.124E-1	1.731E+1	3.872E+1
-2.141E-1	1.731E+1	3.853E+1
-2.173E-1	1.742E+1	3.839E+1
-2.108E-1	1.730E+1	3.883E+1
-2.108E-1	1.717E+1	3.848E+1
-2.124E-1	1.724E+1	3.836E+1
-2.141E-1	1.732E+1	3.844E+1
-2.124E-1	1.716E+1	3.848E+1
-2.124E-1	1.728E+1	3.850E+1
-2.157E-1	1.726E+1	3.847E+1
-2.173E-1	1.733E+1	3.854E+1
-2.141E-1	1.714E+1	3.837E+1
-2.141E-1	1.734E+1	3.851E+1
-2.141E-1	1.721E+1	3.851E+1
-2.157E-1	1.726E+1	3.858E+1
-2.108E-1	1.739E+1	3.843E+1
-2.108E-1	1.700E+1	3.857E+1
-2.141E-1	1.741E+1	3.852E+1
-2.189E-1	1.727E+1	3.842E+1
-2.124E-1	1.730E+1	3.854E+1
-2.124E-1	1.737E+1	3.846E+1
-2.141E-1	1.729E+1	3.861E+1
-2.124E-1	1.728E+1	3.857E+1
-2.141E-1	1.737E+1	3.849E+1
-2.092E-1	1.723E+1	3.864E+1
-2.108E-1	1.723E+1	3.840E+1
-2.173E-1	1.709E+1	3.860E+1
-2.124E-1	1.724E+1	3.854E+1
-2.124E-1	1.731E+1	3.845E+1
-2.141E-1	1.742E+1	3.832E+1
-2.173E-1	1.736E+1	3.846E+1
-2.108E-1	1.731E+1	3.852E+1
-2.108E-1	1.737E+1	3.854E+1
-2.173E-1	1.729E+1	3.845E+1
-2.141E-1	1.740E+1	3.840E+1
-2.108E-1	1.730E+1	3.851E+1
-2.108E-1	1.731E+1	3.841E+1
-2.141E-1	1.740E+1	3.862E+1
-2.141E-1	1.722E+1	3.849E+1
-2.124E-1	1.740E+1	3.838E+1
-2.124E-1	1.735E+1	3.861E+1
-2.141E-1	1.723E+1	3.857E+1
-2.141E-1	1.730E+1	3.849E+1
-2.124E-1	1.717E+1	3.854E+1
-2.124E-1	1.742E+1	3.860E+1
-2.157E-1	1.719E+1	3.854E+1
-2.157E-1	1.723E+1	3.870E+1
-2.141E-1	1.729E+1	3.852E+1
-2.108E-1	1.730E+1	3.841E+1
-2.141E-1	1.737E+1	3.863E+1
-2.173E-1	1.730E+1	3.853E+1
-2.124E-1	1.726E+1	3.838E+1
-2.108E-1	1.730E+1	3.865E+1
-2.141E-1	1.718E+1	3.873E+1
-2.157E-1	1.728E+1	3.849E+1
-2.124E-1	1.712E+1	3.846E+1
-2.108E-1	1.746E+1	3.839E+1
-2.157E-1	1.738E+1	3.832E+1
-2.173E-1	1.731E+1	3.861E+1
-2.124E-1	1.724E+1	3.849E+1
-2.157E-1	1.735E+1	3.849E+1
-2.124E-1	1.724E+1	3.836E+1
-2.173E-1	1.738E+1	3.859E+1
-2.141E-1	1.743E+1	3.861E+1
-2.141E-1	1.707E+1	3.853E+1
-2.141E-1	1.719E+1	3.861E+1
-2.157E-1	1.732E+1	3.847E+1
-2.124E-1	1.739E+1	3.847E+1
-2.124E-1	1.748E+1	3.838E+1
-2.141E-1	1.724E+1	3.846E+1
-2.157E-1	1.736E+1	3.857E+1
-2.141E-1	1.733E+1	3.885E+1
-2.124E-1	1.730E+1	3.846E+1
-2.157E-1	1.721E+1	3.847E+1
-2.189E-1	1.730E+1	3.857E+1
-2.124E-1	1.733E+1	3.825E+1
-2.157E-1	1.751E+1	3.845E+1
-2.124E-1	1.720E+1	3.824E+1
-2.173E-1	1.728E+1	3.839E+1
-2.141E-1	1.718E+1	3.861E+1
-2.108E-1	1.719E+1	3.839E+1
-2.157E-1	1.739E+1	3.867E+1
-2.173E-1	1.732E+1	3.843E+1
-2.141E-1	1.738E+1	3.848E+1
-2.092E-1	1.724E+1	3.838E+1
-2.173E-1	1.722E+1	3.853E+1
-2.173E-1	1.728E+1	3.860E+1
-2.108E-1	1.736E+1	3.866E+1
-2.124E-1	1.731E+1	3.848E+1
-2.157E-1	1.729E+1	3.838E+1
-2.173E-1	1.741E+1	3.874E+1
-2.124E-1	1.730E+1	3.864E+1
-2.108E-1	1.722E+1	3.846E+1
-2.157E-1	1.729E+1	3.858E+1
-2.157E-1	1.719E+1	3.832E+1
-2.108E-1	1.728E+1	3.844E+1
-2.124E-1	1.730E+1	3.861E+1
-2.124E-1	1.716E+1	3.840E+1
-2.141E-1	1.744E+1	3.834E+1
-2.173E-1	1.725E+1	3.839E+1
-2.108E-1	1.716E+1	3.857E+1
-2.124E-1	1.741E+1	3.856E+1
-2.189E-1	1.719E+1	3.872E+1
-2.108E-1	1.713E+1	3.851E+1
-2.124E-1	1.711E+1	3.841E+1
-2.173E-1	1.729E+1	3.829E+1
-2.173E-1	1.742E+1	3.852E+1
-2.141E-1	1.722E+1	3.850E+1
-2.108E-1	1.739E+1	3.837E+1
-2.141E-1	1.714E+1	3.856E+1
-2.173E-1	1.728E+1	3.856E+1
-2.124E-1	1.735E+1	3.845E+1
-2.124E-1	1.730E+1	3.853E+1
-2.141E-1	1.718E+1	3.856E+1
-2.173E-1	1.721E+1	3.836E+1
-2.124E-1	1.730E+1	3.860E+1
-2.157E-1	1.711E+1	3.866E+1
-2.141E-1	1.737E+1	3.857E+1
-2.173E-1	1.722E+1	3.850E+1
-2.141E-1	1.728E+1	3.864E+1
-2.141E-1	1.724E+1	3.855E+1
-2.157E-1	1.748E+1	3.861E+1
-2.189E-1	1.728E+1	3.844E+1
-2.157E-1	1.715E+1	3.864E+1
-2.141E-1	1.736E+1	3.870E+1
-2.157E-1	1.713E+1	3.846E+1
-2.189E-1	1.724E+1	3.853E+1
-2.108E-1	1.724E+1	3.853E+1
-2.108E-1	1.731E+1	3.829E+1
-2.173E-1	1.736E+1	3.826E+1
-2.206E-1	1.730E+1	3.853E+1
-2.124E-1	1.733E+1	3.832E+1
-2.124E-1	1.743E+1	3.854E+1
-2.141E-1	1.722E+1	3.847E+1
-2.173E-1	1.730E+1	3.819E+1
-2.108E-1	1.733E+1	3.873E+1
-2.124E-1	1.726E+1	3.857E+1
-2.173E-1	1.722E+1	3.845E+1
-2.173E-1	1.736E+1	3.851E+1
-2.108E-1	1.722E+1	3.862E+1
-2.124E-1	1.729E+1	3.854E+1
-2.173E-1	1.723E+1	3.834E+1
-2.157E-1	1.721E+1	3.851E+1
-2.124E-1	1.724E+1	3.847E+1
-2.124E-1	1.744E+1	3.846E+1
-2.157E-1	1.719E+1	3.852E+1
-2.157E-1	1.716E+1	3.856E+1
-2.141E-1	1.727E+1	3.840E+1
-2.124E-1	1.705E+1	3.854E+1
-2.157E-1	1.725E+1	3.838E+1
-2.157E-1	1.726E+1	3.845E+1
-2.141E-1	1.730E+1	3.853E+1
-2.124E-1	1.701E+1	3.860E+1
-2.173E-1	1.729E+1	3.847E+1
-2.157E-1	1.726E+1	3.855E+1
-2.124E-1	1.737E+1	3.858E+1
-2.141E-1	1.731E+1	3.844E+1
-2.157E-1	1.724E+1	3.841E+1
-2.173E-1	1.739E+1	3.854E+1
-2.108E-1	1.717E+1	3.852E+1
-2.108E-1	1.733E+1	3.842E+1
-2.157E-1	1.721E+1	3.857E+1
-2.141E-1	1.717E+1	3.868E+1
-2.157E-1	1.743E+1	3.864E+1
-2.124E-1	1.725E+1	3.856E+1
-2.141E-1	1.711E+1	3.859E+1
-2.189E-1	1.734E+1	3.859E+1
-2.141E-1	1.731E+1	3.844E+1
-2.108E-1	1.729E+1	3.841E+1
-2.141E-1	1.712E+1	3.849E+1
-2.189E-1	1.730E+1	3.830E+1
-2.141E-1	1.718E+1	3.860E+1
-2.124E-1	1.739E+1	3.853E+1
-2.157E-1	1.715E+1	3.832E+1
-2.189E-1	1.734E+1	3.855E+1
-2.108E-1	1.737E+1	3.852E+1
-2.141E-1	1.731E+1	3.855E+1
-2.173E-1	1.724E+1	3.846E+1
-2.189E-1	1.728E+1	3.844E+1
-2.124E-1	1.726E+1	3.850E+1
-2.124E-1	1.736E+1	3.850E+1
-2.141E-1	1.713E+1	3.835E+1
-2.157E-1	1.721E+1	3.845E+1
-2.124E-1	1.740E+1	3.861E+1
-2.124E-1	1.729E+1	3.841E+1
-2.173E-1	1.722E+1	3.841E+1
-2.157E-1	1.718E+1	3.845E+1
-2.124E-1	1.734E+1	3.827E+1
-2.124E-1	1.722E+1	3.853E+1
-2.141E-1	1.719E+1	3.848E+1
-2.206E-1	1.735E+1	3.850E+1
-2.141E-1	1.736E+1	3.845E+1
-2.124E-1	1.707E+1	3.873E+1
-2.141E-1	1.718E+1	3.851E+1
-2.189E-1	1.720E+1	3.836E+1
-2.108E-1	1.712E+1	3.855E+1
-2.141E-1	1.730E+1	3.842E+1
-2.157E-1	1.738E+1	3.860E+1
-2.157E-1	1.723E+1	3.846E+1
-2.141E-1	1.734E+1	3.854E+1
-2.141E-1	1.724E+1	3.863E+1
-2.157E-1	1.721E+1	3.857E+1
-2.157E-1	1.724E+1	3.861E+1
-2.124E-1	1.736E+1	3.842E+1
-2.141E-1	1.727E+1	3.867E+1
-2.157E-1	1.724E+1	3.850E+1
-2.157E-1	1.714E+1	3.854E+1
-2.141E-1	1.724E+1	3.845E+1
-2.141E-1	1.723E+1	3.853E+1
-2.141E-1	1.743E+1	3.854E+1
-2.173E-1	1.723E+1	3.837E+1
-2.141E-1	1.747E+1	3.839E+1
-2.108E-1	1.725E+1	3.845E+1
-2.157E-1	1.738E+1	3.851E+1
-2.157E-1	1.729E+1	3.824E+1
-2.141E-1	1.725E+1	3.841E+1
-2.124E-1	1.724E+1	3.841E+1
-2.157E-1	1.729E+1	3.844E+1
-2.189E-1	1.733E+1	3.840E+1
-2.141E-1	1.729E+1	3.855E+1
-2.157E-1	1.727E+1	3.842E+1
-2.157E-1	1.728E+1	3.850E+1
-2.173E-1	1.736E+1	3.867E+1
-2.124E-1	1.705E+1	3.853E+1
-2.124E-1	1.728E+1	3.853E+1
-2.141E-1	1.727E+1	3.845E+1
-2.173E-1	1.724E+1	3.857E+1
-2.124E-1	1.728E+1	3.854E+1
-2.141E-1	1.718E+1	3.855E+1
-2.157E-1	1.735E+1	3.874E+1
-2.189E-1	1.715E+1	3.855E+1
-2.141E-1	1.720E+1	3.848E+1
-2.108E-1	1.718E+1	3.850E+1
-2.141E-1	1.723E+1	3.858E+1
-2.157E-1	1.729E+1	3.834E+1
-2.124E-1	1.741E+1	3.859E+1
-2.141E-1	1.743E+1	3.840E+1
-2.108E-1	1.721E+1	3.845E+1
-2.189E-1	1.721E+1	3.845E+1
-2.157E-1	1.739E+1	3.849E+1
-2.124E-1	1.734E+1	3.869E+1
-2.141E-1	1.729E+1	3.856E+1
-2.173E-1	1.742E+1	3.846E+1
-2.157E-1	1.740E+1	3.852E+1
-2.141E-1	1.732E+1	3.854E+1
-2.124E-1	1.716E+1	3.863E+1
-2.189E-1	1.723E+1	3.845E+1
-2.124E-1	1.728E+1	3.840E+1
-2.108E-1	1.727E+1	3.852E+1
-2.124E-1	1.730E+1	3.859E+1
-2.206E-1	1.733E+1	3.846E+1
-2.141E-1	1.722E+1	3.872E+1
-2.141E-1	1.730E+1	3.837E+1
-2.173E-1	1.732E+1	3.844E+1
-2.206E-1	1.722E+1	3.833E+1
-2.124E-1	1.727E+1	3.831E+1
-2.108E-1	1.746E+1	3.858E+1
-2.173E-1	1.721E+1	3.863E+1
-2.189E-1	1.726E+1	3.852E+1
-2.141E-1	1.721E+1	3.844E+1
-2.124E-1	1.739E+1	3.867E+1
-2.157E-1	1.722E+1	3.849E+1
-2.173E-1	1.727E+1	3.864E+1
-2.141E-1	1.723E+1	3.851E+1
-2.108E-1	1.722E+1	3.856E+1
-2.157E-1	1.735E+1	3.865E+1
-2.189E-1	1.738E+1	3.858E+1
-2.157E-1	1.736E+1	3.860E+1
-2.124E-1	1.733E+1	3.877E+1
-2.173E-1	1.736E+1	3.838E+1
-2.173E-1	1.729E+1	3.840E+1
-2.108E-1	1.714E+1	3.853E+1
-2.157E-1	1.724E+1	3.835E+1
-2.141E-1	1.725E+1	3.848E+1
-2.173E-1	1.724E+1	3.861E+1
-2.157E-1	1.718E+1	3.843E+1
-2.092E-1	1.739E+1	3.844E+1
-2.157E-1	1.714E+1	3.836E+1
-2.157E-1	1.743E+1	3.867E+1
-2.157E-1	1.735E+1	3.858E+1
-2.141E-1	1.737E+1	3.854E+1
-2.173E-1	1.735E+1	3.863E+1
-2.173E-1	1.733E+1	3.848E+1
-2.157E-1	1.721E+1	3.847E+1
-2.124E-1	1.726E+1	3.860E+1
-2.157E-1	1.743E+1	3.854E+1
-2.173E-1	1.720E+1	3.846E+1
-2.141E-1	1.725E+1	3.856E+1
-2.141E-1	1.733E+1	3.866E+1
-2.141E-1	1.726E+1	3.846E+1
-2.189E-1	1.743E+1	3.828E+1
-2.141E-1	1.727E+1	3.852E+1
-2.141E-1	1.721E+1	3.863E+1
-2.141E-1	1.738E+1	3.865E+1
-2.141E-1	1.733E+1	3.865E+1
-2.141E-1	1.724E+1	3.841E+1
-2.108E-1	1.724E+1	3.837E+1
-2.124E-1	1.722E+1	3.855E+1
-2.173E-1	1.728E+1	3.856E+1
-2.157E-1	1.726E+1	3.887E+1
-2.124E-1	1.736E+1	3.841E+1
-2.124E-1	1.730E+1	3.852E+1
-2.157E-1	1.717E+1	3.843E+1
-2.157E-1	1.732E+1	3.863E+1
-2.141E-1	1.723E+1	3.849E+1
-2.157E-1	1.721E+1	3.873E+1
-2.189E-1	1.724E+1	3.858E+1
-2.108E-1	1.738E+1	3.852E+1
-2.157E-1	1.739E+1	3.864E+1
-2.173E-1	1.724E+1	3.852E+1
-2.189E-1	1.728E+1	3.850E+1
-2.157E-1	1.724E+1	3.875E+1
-2.108E-1	1.708E+1	3.834E+1
-2.157E-1	1.732E+1	3.838E+1
-2.173E-1	1.721E+1	3.850E+1
-2.157E-1	1.726E+1	3.852E+1
-2.124E-1	1.719E+1	3.864E+1
-2.157E-1	1.727E+1	3.860E+1
-2.157E-1	1.736E+1	3.865E+1
-2.157E-1	1.734E+1	3.865E+1
-2.141E-1	1.729E+1	3.837E+1
-2.173E-1	1.715E+1	3.848E+1
-2.189E-1	1.727E+1	3.859E+1
-2.141E-1	1.719E+1	3.849E+1
-2.141E-1	1.744E+1	3.850E+1
-2.157E-1	1.713E+1	3.884E+1
-2.173E-1	1.720E+1	3.851E+1
-2.173E-1	1.710E+1	3.849E+1
-2.141E-1	1.744E+1	3.853E+1
-2.141E-1	1.729E+1	3.833E+1
-2.173E-1	1.730E+1	3.850E+1
-2.141E-1	1.724E+1	3.856E+1
-2.124E-1	1.738E+1	3.850E+1
-2.157E-1	1.712E+1	3.849E+1
-2.173E-1	1.730E+1	3.848E+1
-2.141E-1	1.747E+1	3.833E+1
-2.141E-1	1.741E+1	3.865E+1
-2.157E-1	1.729E+1	3.825E+1
-2.189E-1	1.720E+1	3.871E+1
-2.157E-1	1.744E+1	3.834E+1
-2.108E-1	1.714E+1	3.862E+1
-2.157E-1	1.719E+1	3.843E+1
-2.189E-1	1.731E+1	3.870E+1
-2.141E-1	1.730E+1	3.846E+1
-2.124E-1	1.741E+1	3.848E+1
-2.173E-1	1.732E+1	3.854E+1
-2.189E-1	1.726E+1	3.826E+1
-2.141E-1	1.731E+1	3.836E+1
-2.124E-1	1.735E+1	3.863E+1
-2.124E-1	1.717E+1	3.845E+1
-2.173E-1	1.736E+1	3.858E+1
-2.124E-1	1.736E+1	3.829E+1
-2.157E-1	1.746E+1	3.858E+1
-2.173E-1	1.734E+1	3.871E+1
-2.173E-1	1.730E+1	3.843E+1
-2.157E-1	1.748E+1	3.861E+1
-2.124E-1	1.730E+1	3.839E+1
-2.173E-1	1.736E+1	3.840E+1
-2.173E-1	1.716E+1	3.848E+1
-2.141E-1	1.728E+1	3.836E+1
-2.092E-1	1.727E+1	3.836E+1
-2.173E-1	1.708E+1	3.846E+1
-2.206E-1	1.739E+1	3.860E+1
-2.157E-1	1.736E+1	3.882E+1
-2.124E-1	1.730E+1	3.856E+1
-2.124E-1	1.728E+1	3.867E+1
-2.189E-1	1.735E+1	3.865E+1
-2.141E-1	1.725E+1	3.848E+1
-2.124E-1	1.716E+1	3.839E+1
-2.141E-1	1.730E+1	3.840E+1
-2.173E-1	1.735E+1	3.825E+1
-2.141E-1	1.727E+1	3.838E+1
-2.124E-1	1.728E+1	3.848E+1
-2.157E-1	1.727E+1	3.835E+1
-2.189E-1	1.733E+1	3.841E+1
-2.141E-1	1.741E+1	3.839E+1
-2.124E-1	1.729E+1	3.864E+1
-2.189E-1	1.725E+1	3.857E+1
-2.173E-1	1.723E+1	3.834E+1
-2.157E-1	1.736E+1	3.827E+1
-2.157E-1	1.730E+1	3.860E+1
-2.157E-1	1.721E+1	3.852E+1
-2.189E-1	1.743E+1	3.870E+1
-2.141E-1	1.731E+1	3.843E+1
-2.108E-1	1.718E+1	3.849E+1
-2.173E-1	1.737E+1	3.859E+1
-2.189E-1	1.742E+1	3.831E+1
-2.157E-1	1.717E+1	3.868E+1
-2.141E-1	1.733E+1	3.850E+1
-2.141E-1	1.721E+1	3.841E+1
-2.157E-1	1.732E+1	3.861E+1
-2.141E-1	1.733E+1	3.840E+1
-2.141E-1	1.728E+1	3.863E+1
-2.157E-1	1.729E+1	3.839E+1
-2.189E-1	1.722E+1	3.849E+1
-2.157E-1	1.723E+1	3.840E+1
-2.108E-1	1.720E+1	3.844E+1
-2.206E-1	1.729E+1	3.837E+1
-2.189E-1	1.729E+1	3.849E+1
-2.157E-1	1.731E+1	3.849E+1
-2.141E-1	1.735E+1	3.840E+1
-2.141E-1	1.720E+1	3.853E+1
-2.189E-1	1.722E+1	3.856E+1
-2.173E-1	1.723E+1	3.842E+1
-2.141E-1	1.726E+1	3.843E+1
-2.141E-1	1.733E+1	3.834E+1
-2.206E-1	1.731E+1	3.856E+1
-2.173E-1	1.711E+1	3.876E+1
-2.124E-1	1.735E+1	3.855E+1
-2.189E-1	1.724E+1	3.838E+1
-2.189E-1	1.736E+1	3.840E+1
-2.157E-1	1.727E+1	3.860E+1
-2.108E-1	1.736E+1	3.875E+1
-2.157E-1	1.733E+1	3.830E+1
-2.173E-1	1.719E+1	3.832E+1
-2.157E-1	1.727E+1	3.858E+1
-2.157E-1	1.730E+1	3.854E+1
-2.157E-1	1.745E+1	3.848E+1
-2.189E-1	1.731E+1	3.831E+1
-2.157E-1	1.725E+1	3.849E+1
-2.124E-1	1.728E+1	3.864E+1
-2.173E-1	1.725E+1	3.842E+1
-2.189E-1	1.724E+1	3.837E+1
-2.141E-1	1.735E+1	3.848E+1
-2.157E-1	1.720E+1	3.847E+1
-2.157E-1	1.722E+1	3.832E+1
-2.173E-1	1.721E+1	3.850E+1
-2.157E-1	1.734E+1	3.850E+1
-2.124E-1	1.734E+1	3.848E+1
-2.173E-1	1.725E+1	3.852E+1
-2.173E-1	1.724E+1	3.867E+1
-2.189E-1	1.720E+1	3.852E+1
-2.141E-1	1.722E+1	3.860E+1
-2.173E-1	1.717E+1	3.864E+1
-2.189E-1	1.720E+1	3.829E+1
-2.157E-1	1.709E+1	3.838E+1
-2.157E-1	1.734E+1	3.872E+1
-2.141E-1	1.743E+1	3.848E+1
-2.173E-1	1.728E+1	3.834E+1
-2.141E-1	1.735E+1	3.840E+1
-2.124E-1	1.713E+1	3.843E+1
-2.173E-1	1.721E+1	3.856E+1
-2.173E-1	1.731E+1	3.825E+1
-2.141E-1	1.716E+1	3.845E+1
-2.124E-1	1.721E+1	3.848E+1
-2.173E-1	1.740E+1	3.852E+1
-2.189E-1	1.728E+1	3.853E+1
-2.141E-1	1.722E+1	3.851E+1
-2.124E-1	1.739E+1	3.845E+1
-2.173E-1	1.717E+1	3.839E+1
-2.189E-1	1.742E+1	3.857E+1
-2.157E-1	1.723E+1	3.838E+1
-2.141E-1	1.712E+1	3.844E+1
-2.189E-1	1.722E+1	3.840E+1
-2.189E-1	1.735E+1	3.855E+1
-2.141E-1	1.726E+1	3.855E+1
-2.157E-1	1.737E+1	3.833E+1
-2.157E-1	1.737E+1	3.839E+1
-2.222E-1	1.711E+1	3.861E+1
-2.189E-1	1.736E+1	3.842E+1
-2.141E-1	1.721E+1	3.847E+1
-2.141E-1	1.730E+1	3.854E+1
-2.189E-1	1.731E+1	3.837E+1
-2.173E-1	1.705E+1	3.857E+1
-2.124E-1	1.728E+1	3.870E+1
-2.173E-1	1.728E+1	3.851E+1
-2.173E-1	1.735E+1	3.853E+1
-2.157E-1	1.724E+1	3.861E+1
-2.124E-1	1.730E+1	3.866E+1
-2.173E-1	1.728E+1	3.826E+1
-2.189E-1	1.716E+1	3.841E+1
-2.173E-1	1.736E+1	3.847E+1
-2.124E-1	1.732E+1	3.875E+1
-2.157E-1	1.733E+1	3.840E+1
-2.206E-1	1.719E+1	3.860E+1
-2.157E-1	1.735E+1	3.849E+1
-2.092E-1	1.720E+1	3.852E+1
-2.157E-1	1.731E+1	3.874E+1
-2.173E-1	1.736E+1	3.827E+1
-2.141E-1	1.717E+1	3.838E+1
-2.124E-1	1.738E+1	3.859E+1
-2.173E-1	1.734E+1	3.858E+1
-2.173E-1	1.727E+1	3.869E+1
-2.157E-1	1.713E+1	3.837E+1
-2.124E-1	1.736E+1	3.862E+1
-2.157E-1	1.721E+1	3.870E+1
-2.157E-1	1.722E+1	3.868E+1
-2.157E-1	1.730E+1	3.855E+1
-2.108E-1	1.729E+1	3.857E+1
-2.141E-1	1.719E+1	3.839E+1
-2.189E-1	1.745E+1	3.856E+1
-2.157E-1	1.720E+1	3.839E+1
-2.141E-1	1.730E+1	3.852E+1
-2.173E-1	1.733E+1	3.851E+1
-2.206E-1	1.714E+1	3.857E+1
-2.157E-1	1.734E+1	3.840E+1
-2.141E-1	1.716E+1	3.847E+1
-2.173E-1	1.722E+1	3.844E+1
-2.189E-1	1.736E+1	3.842E+1
-2.173E-1	1.748E+1	3.841E+1
-2.124E-1	1.726E+1	3.870E+1
-2.141E-1	1.732E+1	3.839E+1
-2.189E-1	1.721E+1	3.860E+1
-2.173E-1	1.734E+1	3.841E+1
-2.157E-1	1.725E+1	3.866E+1
-2.141E-1	1.742E+1	3.841E+1
-2.173E-1	1.721E+1	3.844E+1
-2.157E-1	1.748E+1	3.824E+1
-2.157E-1	1.730E+1	3.842E+1
-2.157E-1	1.730E+1	3.854E+1
-2.173E-1	1.732E+1	3.853E+1
-2.173E-1	1.735E+1	3.867E+1
-2.141E-1	1.733E+1	3.875E+1
-2.157E-1	1.733E+1	3.849E+1
-2.189E-1	1.735E+1	3.848E+1
-2.157E-1	1.729E+1	3.847E+1
-2.124E-1	1.745E+1	3.859E+1
-2.141E-1	1.732E+1	3.869E+1
-2.189E-1	1.751E+1	3.845E+1
-2.157E-1	1.730E+1	3.849E+1
-2.157E-1	1.721E+1	3.845E+1
-2.141E-1	1.724E+1	3.850E+1
-2.189E-1	1.727E+1	3.840E+1
-2.124E-1	1.729E+1	3.853E+1
-2.108E-1	1.732E+1	3.854E+1
-2.173E-1	1.730E+1	3.847E+1
-2.206E-1	1.724E+1	3.831E+1
-2.189E-1	1.711E+1	3.860E+1
-2.141E-1	1.735E+1	3.850E+1
-2.189E-1	1.728E+1	3.875E+1
-2.189E-1	1.737E+1	3.855E+1
-2.124E-1	1.723E+1	3.843E+1
-2.173E-1	1.736E+1	3.861E+1
-2.141E-1	1.737E+1	3.841E+1
-2.206E-1	1.724E+1	3.869E+1
-2.157E-1	1.726E+1	3.866E+1
-2.141E-1	1.734E+1	3.848E+1
-2.173E-1	1.736E+1	3.869E+1
-2.173E-1	1.753E+1	3.842E+1
-2.173E-1	1.734E+1	3.849E+1
-2.141E-1	1.722E+1	3.854E+1
-2.173E-1	1.730E+1	3.845E+1
-2.206E-1	1.723E+1	3.826E+1
-2.189E-1	1.735E+1	3.839E+1
-2.157E-1	1.713E+1	3.859E+1
-2.173E-1	1.731E+1	3.844E+1
-2.157E-1	1.719E+1	3.859E+1
-2.157E-1	1.724E+1	3.841E+1
-2.124E-1	1.742E+1	3.847E+1
-2.157E-1	1.751E+1	3.858E+1
-2.173E-1	1.712E+1	3.861E+1
-2.189E-1	1.750E+1	3.852E+1
-2.092E-1	1.736E+1	3.852E+1
-2.189E-1	1.723E+1	3.856E+1
-2.189E-1	1.725E+1	3.862E+1
-2.157E-1	1.726E+1	3.834E+1
-2.108E-1	1.712E+1	3.839E+1
-2.141E-1	1.729E+1	3.855E+1
-2.206E-1	1.711E+1	3.845E+1
-2.141E-1	1.721E+1	3.863E+1
-2.141E-1	1.729E+1	3.834E+1
-2.173E-1	1.727E+1	3.840E+1
-2.173E-1	1.746E+1	3.839E+1
-2.157E-1	1.725E+1	3.847E+1
-2.141E-1	1.716E+1	3.844E+1
-2.157E-1	1.736E+1	3.848E+1
-2.189E-1	1.732E+1	3.860E+1
-2.173E-1	1.735E+1	3.831E+1
-2.124E-1	1.726E+1	3.839E+1
-2.157E-1	1.726E+1	3.833E+1
-2.189E-1	1.724E+1	3.852E+1
-2.157E-1	1.724E+1	3.843E+1
-2.157E-1	1.725E+1	3.869E+1
-2.157E-1	1.734E+1	3.847E+1
-2.173E-1	1.737E+1	3.868E+1
-2.189E-1	1.743E+1	3.852E+1
-2.124E-1	1.729E+1	3.843E+1
-2.157E-1	1.725E+1	3.834E+1
-2.189E-1	1.721E+1	3.847E+1
-2.141E-1	1.717E+1	3.842E+1
-2.157E-1	1.724E+1	3.865E+1
-2.157E-1	1.731E+1	3.843E+1
-2.206E-1	1.736E+1	3.859E+1
-2.173E-1	1.739E+1	3.867E+1
-2.141E-1	1.733E+1	3.843E+1
-2.173E-1	1.715E+1	3.860E+1
-2.206E-1	1.724E+1	3.861E+1
-2.189E-1	1.734E+1	3.839E+1
-2.157E-1	1.727E+1	3.853E+1
-2.173E-1	1.731E+1	3.845E+1
-2.189E-1	1.737E+1	3.843E+1
-2.124E-1	1.731E+1	3.863E+1
-2.157E-1	1.720E+1	3.839E+1
-2.157E-1	1.732E+1	3.829E+1
-2.189E-1	1.720E+1	3.847E+1
-2.173E-1	1.719E+1	3.842E+1
-2.124E-1	1.729E+1	3.855E+1
-2.173E-1	1.723E+1	3.825E+1
-2.222E-1	1.712E+1	3.840E+1
-2.189E-1	1.717E+1	3.846E+1
-2.108E-1	1.720E+1	3.844E+1
-2.141E-1	1.740E+1	3.853E+1
-2.206E-1	1.728E+1	3.869E+1
-2.157E-1	1.715E+1	3.847E+1
-2.173E-1	1.732E+1	3.865E+1
-2.173E-1	1.722E+1	3.853E+1
-2.173E-1	1.730E+1	3.836E+1
-2.189E-1	1.740E+1	3.843E+1
-2.141E-1	1.715E+1	3.854E+1
-2.157E-1	1.721E+1	3.849E+1
-2.189E-1	1.719E+1	3.845E+1
-2.141E-1	1.715E+1	3.866E+1
-2.141E-1	1.730E+1	3.842E+1
-2.173E-1	1.715E+1	3.846E+1
-2.206E-1	1.732E+1	3.841E+1
-2.173E-1	1.738E+1	3.851E+1
-2.141E-1	1.732E+1	3.836E+1
-2.173E-1	1.736E+1	3.860E+1
-2.189E-1	1.731E+1	3.841E+1
-2.157E-1	1.710E+1	3.853E+1
-2.173E-1	1.730E+1	3.848E+1
-2.173E-1	1.751E+1	3.857E+1
-2.173E-1	1.744E+1	3.829E+1
-2.141E-1	1.727E+1	3.880E+1
-2.141E-1	1.733E+1	3.838E+1
-2.157E-1	1.712E+1	3.841E+1
-2.206E-1	1.737E+1	3.853E+1
-2.173E-1	1.738E+1	3.853E+1
-2.124E-1	1.711E+1	3.830E+1
-2.173E-1	1.719E+1	3.846E+1
-2.206E-1	1.724E+1	3.835E+1
-2.157E-1	1.724E+1	3.867E+1
-2.141E-1	1.730E+1	3.818E+1
-2.157E-1	1.719E+1	3.843E+1
-2.157E-1	1.738E+1	3.844E+1
-2.173E-1	1.725E+1	3.846E+1
-2.157E-1	1.747E+1	3.836E+1
-2.173E-1	1.720E+1	3.834E+1
-2.206E-1	1.751E+1	3.854E+1
-2.189E-1	1.720E+1	3.844E+1
-2.124E-1	1.735E+1	3.850E+1
-2.173E-1	1.733E+1	3.851E+1
-2.206E-1	1.708E+1	3.838E+1
-2.173E-1	1.746E+1	3.856E+1
-2.141E-1	1.728E+1	3.839E+1
-2.157E-1	1.731E+1	3.854E+1
-2.189E-1	1.729E+1	3.849E+1
-2.189E-1	1.724E+1	3.860E+1
-2.141E-1	1.730E+1	3.829E+1
-2.173E-1	1.715E+1	3.871E+1
-2.189E-1	1.716E+1	3.842E+1
-2.189E-1	1.727E+1	3.849E+1
-2.141E-1	1.734E+1	3.860E+1
-2.157E-1	1.722E+1	3.857E+1
-2.189E-1	1.729E+1	3.827E+1
-2.157E-1	1.749E+1	3.865E+1
-2.124E-1	1.722E+1	3.852E+1
-2.157E-1	1.722E+1	3.839E+1
-2.206E-1	1.715E+1	3.866E+1
-2.157E-1	1.729E+1	3.860E+1
-2.141E-1	1.730E+1	3.855E+1
-2.157E-1	1.754E+1	3.855E+1
-2.189E-1	1.723E+1	3.853E+1
-2.157E-1	1.734E+1	3.841E+1
-2.141E-1	1.729E+1	3.843E+1
-2.157E-1	1.735E+1	3.835E+1
-2.189E-1	1.734E+1	3.837E+1
-2.173E-1	1.713E+1	3.847E+1
-2.141E-1	1.718E+1	3.840E+1
-2.157E-1	1.731E+1	3.834E+1
-2.173E-1	1.713E+1	3.816E+1
-2.173E-1	1.736E+1	3.857E+1
-2.157E-1	1.717E+1	3.853E+1
-2.173E-1	1.734E+1	3.866E+1
-2.189E-1	1.731E+1	3.847E+1
-2.157E-1	1.721E+1	3.839E+1
-2.157E-1	1.729E+1	3.840E+1
-2.189E-1	1.717E+1	3.831E+1
-2.189E-1	1.744E+1	3.862E+1
-2.173E-1	1.726E+1	3.865E+1
-2.141E-1	1.721E+1	3.839E+1
-2.157E-1	1.731E+1	3.861E+1
-2.206E-1	1.734E+1	3.832E+1
-2.189E-1	1.709E+1	3.880E+1
-2.173E-1	1.741E+1	3.838E+1
-2.173E-1	1.722E+1	3.840E+1
-2.222E-1	1.716E+1	3.869E+1
-2.157E-1	1.718E+1	3.864E+1
-2.157E-1	1.727E+1	3.846E+1
-2.157E-1	1.730E+1	3.871E+1
-2.189E-1	1.732E+1	3.832E+1
-2.206E-1	1.727E+1	3.842E+1
-2.141E-1	1.730E+1	3.837E+1
-2.189E-1	1.723E+1	3.846E+1
-2.189E-1	1.726E+1	3.829E+1
-2.173E-1	1.725E+1	3.863E+1
-2.157E-1	1.733E+1	3.845E+1
-2.173E-1	1.719E+1	3.880E+1
-2.173E-1	1.744E+1	3.829E+1
-2.189E-1	1.732E+1	3.849E+1
-2.157E-1	1.734E+1	3.833E+1
-2.173E-1	1.728E+1	3.819E+1
-2.206E-1	1.719E+1	3.858E+1
-2.157E-1	1.730E+1	3.833E+1
-2.124E-1	1.724E+1	3.867E+1
-2.173E-1	1.720E+1	3.858E+1
-2.189E-1	1.724E+1	3.852E+1
-2.173E-1	1.738E+1	3.856E+1
-2.124E-1	1.733E+1	3.833E+1
-2.173E-1	1.720E+1	3.848E+1
-2.206E-1	1.726E+1	3.849E+1
-2.189E-1	1.741E+1	3.843E+1
-2.124E-1	1.740E+1	3.847E+1
-2.124E-1	1.718E+1	3.847E+1
-2.189E-1	1.731E+1	3.841E+1
-2.189E-1	1.721E+1	3.851E+1
-2.141E-1	1.716E+1	3.827E+1
-2.189E-1	1.729E+1	3.848E+1
-2.222E-1	1.717E+1	3.864E+1
-2.173E-1	1.747E+1	3.865E+1
-2.141E-1	1.717E+1	3.826E+1
-2.173E-1	1.721E+1	3.827E+1
-2.173E-1	1.742E+1	3.852E+1
-2.157E-1	1.724E+1	3.860E+1
-2.141E-1	1.716E+1	3.847E+1
-2.157E-1	1.725E+1	3.833E+1
-2.206E-1	1.705E+1	3.867E+1
-2.173E-1	1.734E+1	3.853E+1
-2.141E-1	1.730E+1	3.831E+1
-2.173E-1	1.720E+1	3.837E+1
-2.189E-1	1.725E+1	3.850E+1
-2.189E-1	1.729E+1	3.831E+1
-2.157E-1	1.730E+1	3.835E+1
-2.141E-1	1.727E+1	3.848E+1
-2.189E-1	1.724E+1	3.834E+1
-2.173E-1	1.706E+1	3.836E+1
-2.157E-1	1.737E+1	3.852E+1
-2.141E-1	1.724E+1	3.839E+1
-2.222E-1	1.728E+1	3.857E+1
-2.206E-1	1.733E+1	3.874E+1
-2.157E-1	1.733E+1	3.850E+1
-2.157E-1	1.727E+1	3.851E+1
-2.173E-1	1.728E+1	3.841E+1
-2.173E-1	1.740E+1	3.853E+1
-2.157E-1	1.737E+1	3.836E+1
-2.157E-1	1.737E+1	3.853E+1
-2.206E-1	1.723E+1	3.867E+1
-2.157E-1	1.738E+1	3.844E+1
-2.108E-1	1.746E+1	3.850E+1
-2.157E-1	1.741E+1	3.851E+1
-2.189E-1	1.733E+1	3.841E+1
-2.189E-1	1.722E+1	3.852E+1
-2.108E-1	1.731E+1	3.850E+1
-2.189E-1	1.721E+1	3.850E+1
-2.157E-1	1.740E+1	3.852E+1
-2.189E-1	1.735E+1	3.874E+1
-2.124E-1	1.723E+1	3.850E+1
-2.206E-1	1.739E+1	3.853E+1
-2.206E-1	1.737E+1	3.863E+1
-2.173E-1	1.709E+1	3.848E+1
-2.141E-1	1.734E+1	3.876E+1
-2.173E-1	1.729E+1	3.877E+1
-2.173E-1	1.728E+1	3.855E+1
-2.173E-1	1.730E+1	3.826E+1
-2.141E-1	1.726E+1	3.847E+1
-2.157E-1	1.729E+1	3.836E+1
-2.189E-1	1.736E+1	3.835E+1
-2.173E-1	1.718E+1	3.852E+1
-2.124E-1	1.728E+1	3.845E+1
-2.124E-1	1.736E+1	3.857E+1
-2.189E-1	1.728E+1	3.826E+1
-2.173E-1	1.734E+1	3.865E+1
-2.141E-1	1.731E+1	3.862E+1
-2.173E-1	1.716E+1	3.865E+1
-2.173E-1	1.719E+1	3.858E+1
-2.173E-1	1.732E+1	3.839E+1
-2.157E-1	1.737E+1	3.834E+1
-2.157E-1	1.737E+1	3.861E+1
-2.206E-1	1.729E+1	3.831E+1
-2.189E-1	1.733E+1	3.844E+1
-2.141E-1	1.721E+1	3.854E+1
-2.173E-1	1.732E+1	3.858E+1
-2.206E-1	1.741E+1	3.849E+1
-2.157E-1	1.715E+1	3.859E+1
-2.141E-1	1.732E+1	3.868E+1
-2.173E-1	1.730E+1	3.833E+1
-2.222E-1	1.735E+1	3.862E+1
-2.173E-1	1.735E+1	3.856E+1
-2.157E-1	1.716E+1	3.844E+1
-2.157E-1	1.714E+1	3.841E+1
-2.222E-1	1.747E+1	3.859E+1
-2.189E-1	1.734E+1	3.852E+1
-2.141E-1	1.736E+1	3.841E+1
-2.173E-1	1.719E+1	3.842E+1
-2.206E-1	1.720E+1	3.843E+1
-2.173E-1	1.739E+1	3.848E+1
-2.173E-1	1.745E+1	3.828E+1
-2.157E-1	1.730E+1	3.837E+1
-2.206E-1	1.723E+1	3.835E+1
-2.189E-1	1.715E+1	3.827E+1
-2.141E-1	1.718E+1	3.845E+1
-2.173E-1	1.709E+1	3.847E+1
-2.206E-1	1.715E+1	3.833E+1
-2.157E-1	1.728E+1	3.832E+1
-2.124E-1	1.730E+1	3.834E+1
-2.206E-1	1.717E+1	3.872E+1
-2.222E-1	1.717E+1	3.840E+1
-2.173E-1	1.729E+1	3.854E+1
-2.141E-1	1.730E+1	3.844E+1
-2.189E-1	1.723E+1	3.844E+1
-2.189E-1	1.730E+1	3.847E+1
-2.189E-1	1.731E+1	3.834E+1
-2.124E-1	1.731E+1	3.849E+1
-2.189E-1	1.716E+1	3.851E+1
-2.189E-1	1.732E+1	3.831E+1
-2.173E-1	1.723E+1	3.843E+1
-2.173E-1	1.717E+1	3.831E+1
-2.173E-1	1.720E+1	3.863E+1
-2.206E-1	1.723E+1	3.861E+1
-2.189E-1	1.720E+1	3.845E+1
-2.108E-1	1.726E+1	3.847E+1
-2.173E-1	1.740E+1	3.823E+1
-2.222E-1	1.730E+1	3.847E+1
-2.173E-1	1.731E+1	3.814E+1
-2.173E-1	1.718E+1	3.868E+1
-2.173E-1	1.730E+1	3.850E+1
-2.206E-1	1.726E+1	3.864E+1
-2.157E-1	1.726E+1	3.843E+1
-2.173E-1	1.725E+1	3.861E+1
-2.173E-1	1.740E+1	3.821E+1
-2.206E-1	1.728E+1	3.861E+1
-2.206E-1	1.717E+1	3.868E+1
-2.157E-1	1.727E+1	3.841E+1
-2.189E-1	1.726E+1	3.813E+1
-2.189E-1	1.726E+1	3.849E+1
-2.173E-1	1.737E+1	3.858E+1
-2.157E-1	1.728E+1	3.856E+1
-2.157E-1	1.729E+1	3.857E+1
-2.189E-1	1.719E+1	3.851E+1
-2.222E-1	1.724E+1	3.863E+1
-2.157E-1	1.727E+1	3.826E+1
-2.157E-1	1.710E+1	3.831E+1
-2.206E-1	1.737E+1	3.835E+1
-2.173E-1	1.719E+1	3.871E+1
-2.157E-1	1.741E+1	3.840E+1
-2.157E-1	1.731E+1	3.854E+1
-2.189E-1	1.736E+1	3.831E+1
-2.157E-1	1.745E+1	3.839E+1
-2.124E-1	1.736E+1	3.835E+1
-2.157E-1	1.740E+1	3.834E+1
-2.189E-1	1.730E+1	3.853E+1
-2.157E-1	1.738E+1	3.851E+1
-2.141E-1	1.732E+1	3.842E+1
-2.173E-1	1.721E+1	3.842E+1
-2.189E-1	1.733E+1	3.855E+1
-2.189E-1	1.737E+1	3.845E+1
-2.141E-1	1.736E+1	3.854E+1
-2.189E-1	1.733E+1	3.839E+1
-2.189E-1	1.742E+1	3.826E+1
-2.173E-1	1.717E+1	3.852E+1
-2.173E-1	1.730E+1	3.841E+1
-2.189E-1	1.736E+1	3.857E+1
-2.189E-1	1.728E+1	3.831E+1
-2.189E-1	1.737E+1	3.859E+1
-2.173E-1	1.728E+1	3.840E+1
-2.173E-1	1.723E+1	3.842E+1
-2.222E-1	1.737E+1	3.877E+1
-2.189E-1	1.735E+1	3.866E+1
-2.141E-1	1.738E+1	3.843E+1
-2.157E-1	1.732E+1	3.822E+1
-2.222E-1	1.717E+1	3.823E+1
-2.173E-1	1.736E+1	3.841E+1
-2.157E-1	1.741E+1	3.873E+1
-2.157E-1	1.735E+1	3.841E+1
-2.189E-1	1.732E+1	3.861E+1
-2.189E-1	1.749E+1	3.855E+1
-2.157E-1	1.731E+1	3.841E+1
-2.157E-1	1.716E+1	3.850E+1
-2.206E-1	1.727E+1	3.855E+1
-2.173E-1	1.732E+1	3.852E+1
-2.141E-1	1.745E+1	3.858E+1
-2.173E-1	1.736E+1	3.827E+1
-2.206E-1	1.714E+1	3.817E+1
-2.173E-1	1.714E+1	3.827E+1
-2.124E-1	1.740E+1	3.850E+1
-2.173E-1	1.730E+1	3.841E+1
-2.206E-1	1.737E+1	3.839E+1
-2.173E-1	1.719E+1	3.856E+1
-2.157E-1	1.721E+1	3.852E+1
-2.141E-1	1.706E+1	3.855E+1
-2.206E-1	1.734E+1	3.862E+1
-2.173E-1	1.721E+1	3.836E+1
-2.108E-1	1.729E+1	3.853E+1
-2.141E-1	1.723E+1	3.847E+1
-2.206E-1	1.749E+1	3.848E+1
-2.173E-1	1.741E+1	3.855E+1
-2.141E-1	1.735E+1	3.843E+1
-2.173E-1	1.716E+1	3.846E+1
-2.189E-1	1.732E+1	3.835E+1
-2.173E-1	1.719E+1	3.846E+1
-2.141E-1	1.749E+1	3.829E+1
-2.189E-1	1.717E+1	3.847E+1
-2.206E-1	1.730E+1	3.861E+1
-2.206E-1	1.729E+1	3.819E+1
-2.157E-1	1.727E+1	3.861E+1
-2.189E-1	1.732E+1	3.829E+1
-2.206E-1	1.712E+1	3.833E+1
-2.157E-1	1.722E+1	3.864E+1
-2.157E-1	1.733E+1	3.859E+1
-2.189E-1	1.727E+1	3.834E+1
-2.206E-1	1.730E+1	3.840E+1
-2.157E-1	1.729E+1	3.850E+1
-2.141E-1	1.731E+1	3.864E+1
-2.157E-1	1.736E+1	3.859E+1
-2.189E-1	1.713E+1	3.835E+1
-2.189E-1	1.740E+1	3.830E+1
-2.173E-1	1.724E+1	3.845E+1
-2.173E-1	1.726E+1	3.869E+1
-2.206E-1	1.732E+1	3.849E+1
-2.173E-1	1.730E+1	3.843E+1
-2.157E-1	1.725E+1	3.869E+1
-2.206E-1	1.730E+1	3.837E+1
-2.222E-1	1.715E+1	3.843E+1
-2.173E-1	1.717E+1	3.843E+1
-2.157E-1	1.736E+1	3.849E+1
-2.189E-1	1.720E+1	3.839E+1
-2.222E-1	1.716E+1	3.854E+1
-2.189E-1	1.736E+1	3.841E+1
-2.141E-1	1.727E+1	3.831E+1
-2.206E-1	1.747E+1	3.819E+1
-2.189E-1	1.737E+1	3.836E+1
-2.206E-1	1.714E+1	3.847E+1
-2.141E-1	1.731E+1	3.835E+1
-2.173E-1	1.721E+1	3.811E+1
-2.222E-1	1.719E+1	3.834E+1
-2.206E-1	1.729E+1	3.852E+1
-2.157E-1	1.727E+1	3.844E+1
-2.189E-1	1.729E+1	3.841E+1
-2.189E-1	1.699E+1	3.820E+1
-2.173E-1	1.730E+1	3.837E+1
-2.173E-1	1.739E+1	3.833E+1
-2.157E-1	1.729E+1	3.834E+1
-2.206E-1	1.728E+1	3.854E+1
-2.189E-1	1.721E+1	3.853E+1
-2.124E-1	1.726E+1	3.832E+1
-2.189E-1	1.715E+1	3.822E+1
-2.189E-1	1.735E+1	3.813E+1
-2.222E-1	1.729E+1	3.817E+1
-2.141E-1	1.718E+1	3.825E+1
-2.173E-1	1.741E+1	3.848E+1
-2.206E-1	1.727E+1	3.822E+1
-2.173E-1	1.729E+1	3.861E+1
-2.157E-1	1.716E+1	3.834E+1
-2.173E-1	1.725E+1	3.871E+1
-2.206E-1	1.733E+1	3.841E+1
-2.173E-1	1.731E+1	3.850E+1
-2.173E-1	1.741E+1	3.856E+1
-2.206E-1	1.728E+1	3.860E+1
-2.222E-1	1.720E+1	3.848E+1
-2.206E-1	1.706E+1	3.831E+1
-2.157E-1	1.732E+1	3.846E+1
-2.141E-1	1.736E+1	3.870E+1
-2.206E-1	1.716E+1	3.854E+1
-2.206E-1	1.733E+1	3.858E+1
-2.157E-1	1.715E+1	3.845E+1
-2.189E-1	1.719E+1	3.840E+1
-2.206E-1	1.725E+1	3.859E+1
-2.189E-1	1.721E+1	3.844E+1
-2.173E-1	1.720E+1	3.817E+1
-2.157E-1	1.709E+1	3.835E+1
-2.189E-1	1.728E+1	3.843E+1
-2.157E-1	1.723E+1	3.851E+1
-2.189E-1	1.729E+1	3.852E+1
-2.173E-1	1.735E+1	3.846E+1
-2.206E-1	1.728E+1	3.853E+1
-2.206E-1	1.735E+1	3.870E+1
-2.173E-1	1.732E+1	3.835E+1
-2.173E-1	1.727E+1	3.836E+1
-2.189E-1	1.725E+1	3.833E+1
-2.173E-1	1.747E+1	3.868E+1
-2.157E-1	1.726E+1	3.864E+1
-2.173E-1	1.710E+1	3.851E+1
-2.238E-1	1.729E+1	3.837E+1
-2.206E-1	1.737E+1	3.856E+1
-2.124E-1	1.734E+1	3.830E+1
-2.157E-1	1.737E+1	3.839E+1
-2.206E-1	1.714E+1	3.831E+1
-2.189E-1	1.727E+1	3.860E+1
-2.157E-1	1.743E+1	3.827E+1
-2.141E-1	1.738E+1	3.847E+1
-2.206E-1	1.733E+1	3.835E+1
-2.206E-1	1.730E+1	3.832E+1
-2.189E-1	1.725E+1	3.848E+1
-2.157E-1	1.715E+1	3.837E+1
-2.222E-1	1.718E+1	3.837E+1
-2.206E-1	1.723E+1	3.843E+1
-2.141E-1	1.752E+1	3.843E+1
-2.173E-1	1.735E+1	3.844E+1
-2.206E-1	1.710E+1	3.844E+1
-2.189E-1	1.737E+1	3.817E+1
-2.173E-1	1.736E+1	3.865E+1
-2.157E-1	1.721E+1	3.828E+1
-2.189E-1	1.708E+1	3.856E+1
-2.206E-1	1.729E+1	3.831E+1
-2.157E-1	1.735E+1	3.830E+1
-2.206E-1	1.712E+1	3.856E+1
-2.189E-1	1.726E+1	3.846E+1
-2.173E-1	1.726E+1	3.824E+1
-2.141E-1	1.724E+1	3.844E+1
-2.173E-1	1.718E+1	3.840E+1
-2.189E-1	1.718E+1	3.844E+1
-2.189E-1	1.730E+1	3.839E+1
-2.157E-1	1.734E+1	3.857E+1
-2.141E-1	1.713E+1	3.831E+1
-2.206E-1	1.727E+1	3.864E+1
-2.189E-1	1.724E+1	3.861E+1
-2.189E-1	1.740E+1	3.859E+1
-2.157E-1	1.747E+1	3.841E+1
-2.206E-1	1.721E+1	3.833E+1
-2.189E-1	1.730E+1	3.866E+1
-2.141E-1	1.735E+1	3.839E+1
-2.157E-1	1.734E+1	3.858E+1
-2.254E-1	1.711E+1	3.840E+1
-2.206E-1	1.725E+1	3.852E+1
-2.157E-1	1.729E+1	3.860E+1
-2.173E-1	1.737E+1	3.842E+1
-2.222E-1	1.718E+1	3.859E+1
-2.206E-1	1.724E+1	3.832E+1
-2.141E-1	1.730E+1	3.848E+1
-2.173E-1	1.720E+1	3.858E+1
-2.189E-1	1.713E+1	3.847E+1
-2.189E-1	1.734E+1	3.853E+1
-2.157E-1	1.719E+1	3.855E+1
-2.173E-1	1.743E+1	3.848E+1
-2.206E-1	1.729E+1	3.850E+1
-2.206E-1	1.731E+1	3.846E+1
-2.141E-1	1.727E+1	3.868E+1
-2.173E-1	1.727E+1	3.839E+1
-2.206E-1	1.750E+1	3.862E+1
-2.206E-1	1.719E+1	3.839E+1
-2.157E-1	1.735E+1	3.841E+1
-2.173E-1	1.727E+1	3.828E+1
-2.238E-1	1.752E+1	3.843E+1
-2.206E-1	1.732E+1	3.833E+1
-2.141E-1	1.717E+1	3.841E+1
-2.157E-1	1.709E+1	3.832E+1
-2.173E-1	1.737E+1	3.846E+1
-2.206E-1	1.727E+1	3.864E+1
-2.157E-1	1.720E+1	3.840E+1
-2.157E-1	1.729E+1	3.832E+1
-2.206E-1	1.718E+1	3.837E+1
-2.222E-1	1.728E+1	3.830E+1
-2.189E-1	1.728E+1	3.834E+1
-2.189E-1	1.722E+1	3.813E+1
-2.206E-1	1.719E+1	3.852E+1
-2.173E-1	1.728E+1	3.820E+1
-2.157E-1	1.717E+1	3.825E+1
-2.189E-1	1.731E+1	3.845E+1
-2.189E-1	1.721E+1	3.841E+1
-2.173E-1	1.731E+1	3.854E+1
-2.173E-1	1.744E+1	3.863E+1
-2.173E-1	1.737E+1	3.854E+1
-2.206E-1	1.722E+1	3.843E+1
-2.189E-1	1.719E+1	3.835E+1
-2.173E-1	1.718E+1	3.831E+1
-2.189E-1	1.728E+1	3.827E+1
-2.206E-1	1.735E+1	3.826E+1
-2.173E-1	1.724E+1	3.824E+1
-2.157E-1	1.736E+1	3.849E+1
-2.173E-1	1.722E+1	3.853E+1
-2.189E-1	1.717E+1	3.825E+1
-2.206E-1	1.731E+1	3.838E+1
-2.157E-1	1.737E+1	3.829E+1
-2.189E-1	1.727E+1	3.834E+1
-2.238E-1	1.733E+1	3.837E+1
-2.173E-1	1.746E+1	3.852E+1
-2.173E-1	1.737E+1	3.842E+1
-2.157E-1	1.733E+1	3.843E+1
-2.206E-1	1.739E+1	3.827E+1
-2.189E-1	1.733E+1	3.823E+1
-2.124E-1	1.742E+1	3.839E+1
-2.173E-1	1.723E+1	3.852E+1
-2.222E-1	1.727E+1	3.844E+1
-2.173E-1	1.732E+1	3.843E+1
-2.141E-1	1.721E+1	3.856E+1
-2.189E-1	1.716E+1	3.855E+1
-2.157E-1	1.722E+1	3.836E+1
-2.173E-1	1.726E+1	3.840E+1
-2.157E-1	1.720E+1	3.862E+1
-2.189E-1	1.727E+1	3.826E+1
-2.206E-1	1.737E+1	3.836E+1
-2.189E-1	1.732E+1	3.829E+1
-2.141E-1	1.749E+1	3.832E+1
-2.173E-1	1.723E+1	3.839E+1
-2.206E-1	1.742E+1	3.821E+1
-2.206E-1	1.729E+1	3.855E+1
-2.173E-1	1.737E+1	3.844E+1
-2.189E-1	1.718E+1	3.844E+1
-2.222E-1	1.713E+1	3.857E+1
-2.206E-1	1.739E+1	3.829E+1
-2.157E-1	1.738E+1	3.832E+1
-2.189E-1	1.731E+1	3.834E+1
-2.173E-1	1.734E+1	3.847E+1
-2.173E-1	1.726E+1	3.841E+1
-2.157E-1	1.722E+1	3.842E+1
-2.157E-1	1.723E+1	3.843E+1
-2.222E-1	1.719E+1	3.845E+1
-2.189E-1	1.723E+1	3.849E+1
-2.206E-1	1.741E+1	3.829E+1
-2.206E-1	1.734E+1	3.845E+1
-2.189E-1	1.717E+1	3.851E+1
-2.222E-1	1.734E+1	3.835E+1
-2.173E-1	1.717E+1	3.836E+1
-2.206E-1	1.730E+1	3.843E+1
-2.222E-1	1.730E+1	3.833E+1
-2.189E-1	1.727E+1	3.846E+1
-2.157E-1	1.711E+1	3.844E+1
-2.189E-1	1.733E+1	3.831E+1
-2.173E-1	1.730E+1	3.826E+1
-2.206E-1	1.719E+1	3.840E+1
-2.141E-1	1.724E+1	3.850E+1
-2.173E-1	1.720E+1	3.861E+1
-2.238E-1	1.720E+1	3.851E+1
-2.206E-1	1.738E+1	3.852E+1
-2.157E-1	1.735E+1	3.849E+1
-2.157E-1	1.722E+1	3.842E+1
-2.222E-1	1.724E+1	3.853E+1
-2.189E-1	1.738E+1	3.842E+1
-2.173E-1	1.746E+1	3.866E+1
-2.173E-1	1.730E+1	3.836E+1
-2.189E-1	1.729E+1	3.847E+1
-2.189E-1	1.731E+1	3.837E+1
-2.157E-1	1.724E+1	3.853E+1
-2.189E-1	1.723E+1	3.853E+1
-2.222E-1	1.721E+1	3.867E+1
-2.206E-1	1.725E+1	3.865E+1
-2.141E-1	1.725E+1	3.817E+1
-2.157E-1	1.723E+1	3.829E+1
-2.222E-1	1.717E+1	3.854E+1
-2.222E-1	1.717E+1	3.843E+1
-2.157E-1	1.719E+1	3.846E+1
-2.189E-1	1.735E+1	3.844E+1
-2.206E-1	1.715E+1	3.855E+1
-2.189E-1	1.733E+1	3.857E+1
-2.157E-1	1.726E+1	3.852E+1
-2.157E-1	1.721E+1	3.843E+1
-2.222E-1	1.734E+1	3.835E+1
-2.189E-1	1.724E+1	3.841E+1
-2.189E-1	1.731E+1	3.830E+1
-2.173E-1	1.726E+1	3.847E+1
-2.206E-1	1.728E+1	3.857E+1
-2.189E-1	1.746E+1	3.870E+1
-2.189E-1	1.732E+1	3.832E+1
-2.173E-1	1.724E+1	3.863E+1
-2.189E-1	1.730E+1	3.830E+1
-2.189E-1	1.735E+1	3.846E+1
-2.157E-1	1.746E+1	3.828E+1
-2.173E-1	1.720E+1	3.839E+1
-2.189E-1	1.724E+1	3.815E+1
-2.189E-1	1.732E+1	3.862E+1
-2.173E-1	1.743E+1	3.841E+1
-2.173E-1	1.728E+1	3.864E+1
-2.206E-1	1.738E+1	3.835E+1
-2.189E-1	1.737E+1	3.847E+1
-2.173E-1	1.723E+1	3.879E+1
-2.173E-1	1.734E+1	3.829E+1
-2.206E-1	1.733E+1	3.867E+1
-2.206E-1	1.730E+1	3.822E+1
-2.141E-1	1.727E+1	3.845E+1
-2.173E-1	1.726E+1	3.841E+1
-2.222E-1	1.736E+1	3.833E+1
-2.173E-1	1.717E+1	3.852E+1
-2.157E-1	1.724E+1	3.861E+1
-2.189E-1	1.736E+1	3.832E+1
-2.222E-1	1.725E+1	3.836E+1
-2.206E-1	1.726E+1	3.846E+1
-2.157E-1	1.748E+1	3.829E+1
-2.189E-1	1.726E+1	3.841E+1
-2.189E-1	1.722E+1	3.843E+1
-2.222E-1	1.734E+1	3.842E+1
-2.189E-1	1.715E+1	3.843E+1
-2.189E-1	1.728E+1	3.868E+1
-2.206E-1	1.738E+1	3.843E+1
-2.206E-1	1.718E+1	3.814E+1
-2.173E-1	1.714E+1	3.859E+1
-2.222E-1	1.745E+1	3.861E+1
-2.206E-1	1.732E+1	3.838E+1
-2.189E-1	1.732E+1	3.847E+1
-2.141E-1	1.735E+1	3.853E+1
-2.173E-1	1.731E+1	3.816E+1
-2.189E-1	1.737E+1	3.826E+1
-2.206E-1	1.714E+1	3.860E+1
-2.173E-1	1.722E+1	3.853E+1
-2.189E-1	1.720E+1	3.828E+1
-2.189E-1	1.726E+1	3.868E+1
-2.189E-1	1.734E+1	3.836E+1
-2.173E-1	1.716E+1	3.843E+1
-2.189E-1	1.749E+1	3.836E+1
-2.189E-1	1.733E+1	3.846E+1
-2.173E-1	1.731E+1	3.846E+1
-2.157E-1	1.732E+1	3.855E+1
-2.189E-1	1.731E+1	3.839E+1
-2.222E-1	1.730E+1	3.844E+1
-2.222E-1	1.728E+1	3.840E+1
-2.189E-1	1.735E+1	3.842E+1
-2.157E-1	1.700E+1	3.836E+1
-2.222E-1	1.733E+1	3.828E+1
-2.206E-1	1.733E+1	3.848E+1
-2.157E-1	1.727E+1	3.877E+1
-2.189E-1	1.733E+1	3.862E+1
-2.238E-1	1.725E+1	3.862E+1
-2.222E-1	1.722E+1	3.864E+1
-2.173E-1	1.719E+1	3.858E+1
-2.173E-1	1.729E+1	3.854E+1
-2.222E-1	1.736E+1	3.832E+1
-2.206E-1	1.723E+1	3.862E+1
-2.157E-1	1.726E+1	3.841E+1
-2.157E-1	1.721E+1	3.865E+1
-2.206E-1	1.724E+1	3.840E+1
-2.206E-1	1.724E+1	3.841E+1
-2.206E-1	1.720E+1	3.835E+1
-2.173E-1	1.712E+1	3.862E+1
-2.206E-1	1.733E+1	3.840E+1
-2.222E-1	1.729E+1	3.829E+1
-2.173E-1	1.733E+1	3.820E+1
-2.173E-1	1.727E+1	3.848E+1
-2.206E-1	1.740E+1	3.842E+1
-2.173E-1	1.723E+1	3.842E+1
-2.157E-1	1.722E+1	3.833E+1
-2.173E-1	1.719E+1	3.870E+1
-2.189E-1	1.715E+1	3.834E+1
-2.189E-1	1.721E+1	3.832E+1
-2.173E-1	1.732E+1	3.831E+1
-2.189E-1	1.734E+1	3.850E+1
-2.206E-1	1.729E+1	3.830E+1
-2.206E-1	1.735E+1	3.844E+1
-2.173E-1	1.729E+1	3.837E+1
-2.157E-1	1.716E+1	3.859E+1
-2.222E-1	1.724E+1	3.865E+1
-2.222E-1	1.728E+1	3.851E+1
-2.157E-1	1.736E+1	3.859E+1
-2.141E-1	1.722E+1	3.824E+1
-2.238E-1	1.725E+1	3.836E+1
-2.206E-1	1.718E+1	3.849E+1
-2.173E-1	1.718E+1	3.839E+1
-2.173E-1	1.723E+1	3.852E+1
-2.222E-1	1.723E+1	3.828E+1
-2.206E-1	1.735E+1	3.853E+1
-2.173E-1	1.736E+1	3.841E+1
-2.157E-1	1.719E+1	3.857E+1
-2.238E-1	1.730E+1	3.823E+1
-2.206E-1	1.710E+1	3.837E+1
-2.157E-1	1.710E+1	3.853E+1
-2.173E-1	1.733E+1	3.833E+1
-2.206E-1	1.727E+1	3.830E+1
-2.206E-1	1.729E+1	3.826E+1
-2.173E-1	1.752E+1	3.869E+1
-2.189E-1	1.736E+1	3.856E+1
-2.222E-1	1.720E+1	3.844E+1
-2.222E-1	1.727E+1	3.843E+1
-2.173E-1	1.726E+1	3.844E+1
-2.173E-1	1.731E+1	3.860E+1
-2.189E-1	1.751E+1	3.835E+1
-2.206E-1	1.744E+1	3.850E+1
-2.206E-1	1.718E+1	3.841E+1
-2.141E-1	1.716E+1	3.843E+1
-2.222E-1	1.736E+1	3.848E+1
-2.206E-1	1.736E+1	3.862E+1
-2.173E-1	1.722E+1	3.822E+1
-2.173E-1	1.724E+1	3.828E+1
-2.222E-1	1.727E+1	3.834E+1
-2.173E-1	1.738E+1	3.856E+1
-2.189E-1	1.729E+1	3.863E+1
-2.157E-1	1.733E+1	3.855E+1
-2.206E-1	1.730E+1	3.853E+1
-2.206E-1	1.726E+1	3.860E+1
-2.173E-1	1.735E+1	3.851E+1
-2.189E-1	1.732E+1	3.856E+1
-2.189E-1	1.744E+1	3.839E+1
-2.206E-1	1.717E+1	3.867E+1
-2.157E-1	1.716E+1	3.839E+1
-2.173E-1	1.718E+1	3.851E+1
-2.238E-1	1.732E+1	3.851E+1
-2.189E-1	1.732E+1	3.841E+1
-2.189E-1	1.738E+1	3.836E+1
-2.189E-1	1.727E+1	3.850E+1
-2.222E-1	1.720E+1	3.842E+1
-2.206E-1	1.721E+1	3.851E+1
-2.189E-1	1.732E+1	3.862E+1
-2.189E-1	1.717E+1	3.824E+1
-2.206E-1	1.726E+1	3.861E+1
-2.189E-1	1.721E+1	3.847E+1
-2.189E-1	1.745E+1	3.848E+1
-2.189E-1	1.720E+1	3.845E+1
-2.206E-1	1.732E+1	3.843E+1
-2.206E-1	1.712E+1	3.820E+1
-2.173E-1	1.729E+1	3.853E+1
-2.173E-1	1.721E+1	3.818E+1
-2.222E-1	1.723E+1	3.824E+1
-2.189E-1	1.736E+1	3.839E+1
-2.189E-1	1.734E+1	3.846E+1
-2.206E-1	1.720E+1	3.844E+1
-2.206E-1	1.734E+1	3.852E+1
-2.206E-1	1.734E+1	3.831E+1
-2.173E-1	1.727E+1	3.850E+1
-2.206E-1	1.720E+1	3.846E+1
-2.222E-1	1.724E+1	3.848E+1
-2.206E-1	1.721E+1	3.840E+1
-2.189E-1	1.731E+1	3.839E+1
-2.206E-1	1.733E+1	3.848E+1
-2.206E-1	1.717E+1	3.830E+1
-2.222E-1	1.736E+1	3.826E+1
-2.157E-1	1.742E+1	3.827E+1
-2.157E-1	1.717E+1	3.847E+1
-2.222E-1	1.714E+1	3.863E+1
-2.206E-1	1.735E+1	3.872E+1
-2.173E-1	1.713E+1	3.837E+1
-2.189E-1	1.716E+1	3.839E+1
-2.206E-1	1.753E+1	3.861E+1
-2.206E-1	1.723E+1	3.834E+1
-2.157E-1	1.733E+1	3.840E+1
-2.189E-1	1.717E+1	3.839E+1
-2.222E-1	1.711E+1	3.843E+1
-2.206E-1	1.734E+1	3.826E+1
-2.157E-1	1.738E+1	3.835E+1
-2.173E-1	1.717E+1	3.841E+1
-2.222E-1	1.724E+1	3.854E+1
-2.206E-1	1.727E+1	3.835E+1
-2.157E-1	1.733E+1	3.848E+1
-2.173E-1	1.731E+1	3.833E+1
-2.206E-1	1.729E+1	3.858E+1
-2.206E-1	1.735E+1	3.841E+1
-2.173E-1	1.726E+1	3.859E+1
-2.173E-1	1.712E+1	3.834E+1
-2.222E-1	1.714E+1	3.864E+1
-2.206E-1	1.723E+1	3.841E+1
-2.173E-1	1.731E+1	3.846E+1
-2.157E-1	1.728E+1	3.860E+1
-2.189E-1	1.748E+1	3.825E+1
-2.189E-1	1.724E+1	3.848E+1
-2.173E-1	1.715E+1	3.830E+1
-2.173E-1	1.724E+1	3.872E+1
-2.189E-1	1.728E+1	3.838E+1
-2.222E-1	1.700E+1	3.833E+1
-2.173E-1	1.731E+1	3.844E+1
-2.189E-1	1.736E+1	3.854E+1
-2.206E-1	1.730E+1	3.841E+1
-2.206E-1	1.720E+1	3.827E+1
-2.157E-1	1.716E+1	3.841E+1
-2.173E-1	1.721E+1	3.813E+1
-2.222E-1	1.736E+1	3.849E+1
-2.222E-1	1.715E+1	3.864E+1
-2.189E-1	1.722E+1	3.889E+1
-2.157E-1	1.732E+1	3.841E+1
-2.238E-1	1.723E+1	3.840E+1
-2.206E-1	1.744E+1	3.847E+1
-2.189E-1	1.745E+1	3.851E+1
-2.173E-1	1.735E+1	3.830E+1
-2.206E-1	1.734E+1	3.850E+1
-2.222E-1	1.732E+1	3.833E+1
-2.173E-1	1.724E+1	3.857E+1
-2.173E-1	1.734E+1	3.839E+1
-2.222E-1	1.732E+1	3.856E+1
-2.222E-1	1.714E+1	3.853E+1
-2.206E-1	1.743E+1	3.839E+1
-2.189E-1	1.731E+1	3.863E+1
-2.206E-1	1.730E+1	3.877E+1
-2.206E-1	1.742E+1	3.839E+1
-2.157E-1	1.718E+1	3.835E+1
-2.189E-1	1.729E+1	3.845E+1
-2.222E-1	1.725E+1	3.828E+1
-2.222E-1	1.717E+1	3.839E+1
-2.141E-1	1.723E+1	3.849E+1
-2.173E-1	1.732E+1	3.842E+1
-2.206E-1	1.728E+1	3.849E+1
-2.222E-1	1.731E+1	3.843E+1
-2.157E-1	1.737E+1	3.848E+1
-2.189E-1	1.731E+1	3.837E+1
-2.206E-1	1.732E+1	3.833E+1
-2.189E-1	1.735E+1	3.866E+1
-2.173E-1	1.734E+1	3.843E+1
-2.173E-1	1.736E+1	3.847E+1
-2.238E-1	1.721E+1	3.845E+1
-2.222E-1	1.731E+1	3.856E+1
-2.157E-1	1.734E+1	3.861E+1
-2.189E-1	1.711E+1	3.853E+1
-2.206E-1	1.745E+1	3.848E+1
-2.222E-1	1.740E+1	3.874E+1
-2.157E-1	1.712E+1	3.835E+1
-2.157E-1	1.728E+1	3.830E+1
-2.222E-1	1.735E+1	3.812E+1
-2.222E-1	1.722E+1	3.832E+1
-2.157E-1	1.730E+1	3.849E+1
-2.189E-1	1.724E+1	3.832E+1
-2.222E-1	1.721E+1	3.822E+1
-2.222E-1	1.735E+1	3.863E+1
-2.189E-1	1.724E+1	3.848E+1
-2.189E-1	1.724E+1	3.847E+1
-2.238E-1	1.714E+1	3.840E+1
-2.222E-1	1.739E+1	3.865E+1
-2.157E-1	1.727E+1	3.849E+1
-2.189E-1	1.738E+1	3.857E+1
-2.222E-1	1.741E+1	3.841E+1
-2.222E-1	1.722E+1	3.873E+1
-2.189E-1	1.732E+1	3.838E+1
-2.173E-1	1.722E+1	3.844E+1
-2.206E-1	1.712E+1	3.835E+1
-2.222E-1	1.734E+1	3.864E+1
-2.189E-1	1.727E+1	3.835E+1
-2.189E-1	1.743E+1	3.823E+1
[truncated: 93,939 more rows]
