# Supplementary material for: Improved ANAP incorporation and VCF analysis reveal details of P2X7 current facilitation and a limited conformational interplay between ATP binding and the intracellular ballast domain
Source: eLife. 2023 Jan 4;12:e82479. doi: 10.7554/eLife.82479 (PMC9859053; doi:10.7554/eLife.82479)
Supplement: Figure 5—figure supplement 3—source data 2. [file elife-82479-fig5-figsupp3-data2.zip › Figure-5_figure-supplement-3_source-data-2/DeltaCaM-A564/l21/07.csv]

-2.141E-1	1.047E+1	2.199E+1
-2.189E-1	1.057E+1	2.179E+1
-2.157E-1	1.042E+1	2.217E+1
-2.189E-1	1.053E+1	2.191E+1
-2.141E-1	1.045E+1	2.201E+1
-2.173E-1	1.059E+1	2.184E+1
-2.173E-1	1.051E+1	2.204E+1
-2.157E-1	1.040E+1	2.188E+1
-2.124E-1	1.058E+1	2.203E+1
-2.157E-1	1.053E+1	2.190E+1
-2.173E-1	1.037E+1	2.202E+1
-2.108E-1	1.045E+1	2.192E+1
-2.141E-1	1.051E+1	2.198E+1
-2.173E-1	1.040E+1	2.195E+1
-2.157E-1	1.045E+1	2.198E+1
-2.157E-1	1.043E+1	2.174E+1
-2.157E-1	1.047E+1	2.193E+1
-2.157E-1	1.045E+1	2.189E+1
-2.173E-1	1.033E+1	2.193E+1
-2.157E-1	1.047E+1	2.182E+1
-2.157E-1	1.047E+1	2.209E+1
-2.189E-1	1.040E+1	2.201E+1
-2.206E-1	1.046E+1	2.213E+1
-2.141E-1	1.049E+1	2.203E+1
-2.157E-1	1.041E+1	2.198E+1
-2.189E-1	1.056E+1	2.197E+1
-2.189E-1	1.057E+1	2.193E+1
-2.141E-1	1.049E+1	2.203E+1
-2.157E-1	1.044E+1	2.203E+1
-2.173E-1	1.048E+1	2.195E+1
-2.206E-1	1.045E+1	2.175E+1
-2.173E-1	1.042E+1	2.190E+1
-2.157E-1	1.046E+1	2.196E+1
-2.157E-1	1.048E+1	2.192E+1
-2.173E-1	1.056E+1	2.195E+1
-2.189E-1	1.043E+1	2.200E+1
-2.157E-1	1.033E+1	2.191E+1
-2.173E-1	1.053E+1	2.200E+1
-2.157E-1	1.042E+1	2.194E+1
-2.141E-1	1.048E+1	2.212E+1
-2.173E-1	1.041E+1	2.213E+1
-2.173E-1	1.041E+1	2.185E+1
-2.157E-1	1.043E+1	2.192E+1
-2.157E-1	1.037E+1	2.205E+1
-2.189E-1	1.044E+1	2.195E+1
-2.189E-1	1.046E+1	2.202E+1
-2.206E-1	1.053E+1	2.188E+1
-2.157E-1	1.045E+1	2.201E+1
-2.157E-1	1.050E+1	2.174E+1
-2.173E-1	1.040E+1	2.210E+1
-2.189E-1	1.033E+1	2.194E+1
-2.157E-1	1.037E+1	2.187E+1
-2.124E-1	1.053E+1	2.200E+1
-2.157E-1	1.043E+1	2.189E+1
-2.173E-1	1.042E+1	2.191E+1
-2.141E-1	1.049E+1	2.185E+1
-2.141E-1	1.050E+1	2.202E+1
-2.157E-1	1.037E+1	2.190E+1
-2.189E-1	1.052E+1	2.195E+1
-2.173E-1	1.032E+1	2.207E+1
-2.157E-1	1.031E+1	2.201E+1
-2.173E-1	1.056E+1	2.200E+1
-2.173E-1	1.044E+1	2.203E+1
-2.141E-1	1.048E+1	2.197E+1
-2.157E-1	1.037E+1	2.208E+1
-2.157E-1	1.049E+1	2.199E+1
-2.173E-1	1.037E+1	2.196E+1
-2.173E-1	1.054E+1	2.209E+1
-2.141E-1	1.035E+1	2.199E+1
-2.173E-1	1.055E+1	2.209E+1
-2.173E-1	1.055E+1	2.202E+1
-2.124E-1	1.047E+1	2.201E+1
-2.141E-1	1.044E+1	2.195E+1
-2.173E-1	1.049E+1	2.168E+1
-2.173E-1	1.050E+1	2.186E+1
-2.157E-1	1.053E+1	2.174E+1
-2.157E-1	1.042E+1	2.196E+1
-2.173E-1	1.049E+1	2.186E+1
-2.173E-1	1.055E+1	2.193E+1
-2.141E-1	1.059E+1	2.192E+1
-2.141E-1	1.044E+1	2.191E+1
-2.189E-1	1.052E+1	2.198E+1
-2.189E-1	1.040E+1	2.181E+1
-2.157E-1	1.035E+1	2.192E+1
-2.157E-1	1.045E+1	2.200E+1
-2.157E-1	1.043E+1	2.196E+1
-2.206E-1	1.038E+1	2.196E+1
-2.124E-1	1.060E+1	2.195E+1
-2.124E-1	1.044E+1	2.185E+1
-2.173E-1	1.051E+1	2.198E+1
-2.173E-1	1.050E+1	2.214E+1
-2.141E-1	1.050E+1	2.200E+1
-2.157E-1	1.053E+1	2.205E+1
-2.222E-1	1.053E+1	2.196E+1
-2.189E-1	1.052E+1	2.213E+1
-2.173E-1	1.048E+1	2.193E+1
-2.157E-1	1.033E+1	2.195E+1
-2.173E-1	1.040E+1	2.205E+1
-2.173E-1	1.045E+1	2.187E+1
-2.141E-1	1.033E+1	2.192E+1
-2.141E-1	1.051E+1	2.186E+1
-2.222E-1	1.066E+1	2.185E+1
-2.157E-1	1.044E+1	2.198E+1
-2.157E-1	1.044E+1	2.192E+1
-2.157E-1	1.063E+1	2.199E+1
-2.206E-1	1.054E+1	2.198E+1
-2.157E-1	1.066E+1	2.185E+1
-2.157E-1	1.036E+1	2.187E+1
-2.157E-1	1.048E+1	2.199E+1
-2.157E-1	1.040E+1	2.184E+1
-2.189E-1	1.056E+1	2.196E+1
-2.124E-1	1.048E+1	2.208E+1
-2.124E-1	1.049E+1	2.181E+1
-2.206E-1	1.056E+1	2.190E+1
-2.173E-1	1.045E+1	2.200E+1
-2.157E-1	1.046E+1	2.197E+1
-2.157E-1	1.044E+1	2.185E+1
-2.157E-1	1.044E+1	2.195E+1
-2.157E-1	1.045E+1	2.179E+1
-2.173E-1	1.055E+1	2.185E+1
-2.157E-1	1.028E+1	2.194E+1
-2.173E-1	1.034E+1	2.206E+1
-2.157E-1	1.053E+1	2.191E+1
-2.173E-1	1.040E+1	2.185E+1
-2.157E-1	1.049E+1	2.173E+1
-2.173E-1	1.043E+1	2.197E+1
-2.173E-1	1.039E+1	2.182E+1
-2.141E-1	1.047E+1	2.188E+1
-2.173E-1	1.040E+1	2.211E+1
-2.189E-1	1.036E+1	2.173E+1
-2.157E-1	1.040E+1	2.171E+1
-2.141E-1	1.043E+1	2.190E+1
-2.141E-1	1.055E+1	2.204E+1
-2.206E-1	1.049E+1	2.184E+1
-2.189E-1	1.053E+1	2.190E+1
-2.141E-1	1.045E+1	2.190E+1
-2.141E-1	1.053E+1	2.202E+1
-2.189E-1	1.044E+1	2.179E+1
-2.173E-1	1.059E+1	2.205E+1
-2.108E-1	1.043E+1	2.219E+1
-2.124E-1	1.048E+1	2.195E+1
-2.173E-1	1.045E+1	2.189E+1
-2.173E-1	1.045E+1	2.195E+1
-2.141E-1	1.045E+1	2.210E+1
-2.141E-1	1.043E+1	2.208E+1
-2.157E-1	1.052E+1	2.190E+1
-2.173E-1	1.041E+1	2.194E+1
-2.141E-1	1.051E+1	2.207E+1
-2.173E-1	1.047E+1	2.198E+1
-2.206E-1	1.049E+1	2.185E+1
-2.173E-1	1.042E+1	2.186E+1
-2.189E-1	1.051E+1	2.212E+1
-2.157E-1	1.045E+1	2.212E+1
-2.189E-1	1.049E+1	2.186E+1
-2.173E-1	1.052E+1	2.193E+1
-2.157E-1	1.034E+1	2.190E+1
-2.157E-1	1.048E+1	2.189E+1
-2.206E-1	1.054E+1	2.196E+1
-2.173E-1	1.041E+1	2.198E+1
-2.157E-1	1.047E+1	2.185E+1
-2.157E-1	1.039E+1	2.182E+1
-2.189E-1	1.051E+1	2.191E+1
-2.157E-1	1.049E+1	2.201E+1
-2.157E-1	1.046E+1	2.192E+1
-2.157E-1	1.047E+1	2.190E+1
-2.157E-1	1.042E+1	2.182E+1
-2.173E-1	1.048E+1	2.216E+1
-2.141E-1	1.062E+1	2.197E+1
-2.141E-1	1.047E+1	2.190E+1
-2.189E-1	1.050E+1	2.194E+1
-2.173E-1	1.050E+1	2.205E+1
-2.124E-1	1.057E+1	2.208E+1
-2.124E-1	1.042E+1	2.196E+1
-2.141E-1	1.053E+1	2.205E+1
-2.157E-1	1.043E+1	2.186E+1
-2.141E-1	1.050E+1	2.194E+1
-2.141E-1	1.044E+1	2.188E+1
-2.157E-1	1.045E+1	2.191E+1
-2.173E-1	1.041E+1	2.204E+1
-2.141E-1	1.040E+1	2.199E+1
-2.157E-1	1.048E+1	2.219E+1
-2.173E-1	1.052E+1	2.215E+1
-2.206E-1	1.050E+1	2.216E+1
-2.141E-1	1.030E+1	2.209E+1
-2.173E-1	1.062E+1	2.193E+1
-2.173E-1	1.043E+1	2.192E+1
-2.173E-1	1.047E+1	2.200E+1
-2.141E-1	1.052E+1	2.175E+1
-2.157E-1	1.055E+1	2.185E+1
-2.173E-1	1.056E+1	2.186E+1
-2.173E-1	1.063E+1	2.172E+1
-2.141E-1	1.045E+1	2.197E+1
-2.157E-1	1.035E+1	2.186E+1
-2.173E-1	1.047E+1	2.203E+1
-2.173E-1	1.036E+1	2.207E+1
-2.157E-1	1.046E+1	2.197E+1
-2.173E-1	1.049E+1	2.187E+1
-2.157E-1	1.051E+1	2.192E+1
-2.157E-1	1.041E+1	2.197E+1
-2.141E-1	1.062E+1	2.182E+1
-2.157E-1	1.045E+1	2.177E+1
-2.173E-1	1.037E+1	2.199E+1
-2.173E-1	1.052E+1	2.193E+1
-2.141E-1	1.051E+1	2.208E+1
-2.141E-1	1.051E+1	2.191E+1
-2.189E-1	1.045E+1	2.201E+1
-2.173E-1	1.046E+1	2.195E+1
-2.124E-1	1.050E+1	2.199E+1
-2.124E-1	1.043E+1	2.206E+1
-2.173E-1	1.039E+1	2.193E+1
-2.157E-1	1.061E+1	2.201E+1
-2.157E-1	1.042E+1	2.195E+1
-2.141E-1	1.043E+1	2.197E+1
-2.157E-1	1.049E+1	2.201E+1
-2.173E-1	1.045E+1	2.176E+1
-2.157E-1	1.052E+1	2.191E+1
-2.157E-1	1.041E+1	2.185E+1
-2.206E-1	1.043E+1	2.189E+1
-2.173E-1	1.058E+1	2.203E+1
-2.141E-1	1.035E+1	2.191E+1
-2.189E-1	1.037E+1	2.195E+1
-2.173E-1	1.046E+1	2.188E+1
-2.157E-1	1.047E+1	2.183E+1
-2.157E-1	1.041E+1	2.193E+1
-2.157E-1	1.036E+1	2.192E+1
-2.173E-1	1.051E+1	2.188E+1
-2.157E-1	1.040E+1	2.190E+1
-2.141E-1	1.040E+1	2.193E+1
-2.157E-1	1.047E+1	2.201E+1
-2.173E-1	1.042E+1	2.189E+1
-2.173E-1	1.049E+1	2.204E+1
-2.124E-1	1.036E+1	2.177E+1
-2.124E-1	1.052E+1	2.199E+1
-2.157E-1	1.044E+1	2.194E+1
-2.189E-1	1.041E+1	2.177E+1
-2.157E-1	1.033E+1	2.196E+1
-2.157E-1	1.048E+1	2.192E+1
-2.173E-1	1.051E+1	2.207E+1
-2.157E-1	1.058E+1	2.209E+1
-2.124E-1	1.057E+1	2.208E+1
-2.141E-1	1.044E+1	2.180E+1
-2.173E-1	1.059E+1	2.201E+1
-2.189E-1	1.043E+1	2.196E+1
-2.141E-1	1.047E+1	2.192E+1
-2.157E-1	1.055E+1	2.187E+1
-2.173E-1	1.037E+1	2.198E+1
-2.173E-1	1.058E+1	2.194E+1
-2.124E-1	1.036E+1	2.195E+1
-2.157E-1	1.048E+1	2.220E+1
-2.124E-1	1.050E+1	2.193E+1
-2.157E-1	1.046E+1	2.203E+1
-2.157E-1	1.045E+1	2.196E+1
-2.124E-1	1.045E+1	2.196E+1
-2.157E-1	1.043E+1	2.205E+1
-2.189E-1	1.031E+1	2.191E+1
-2.108E-1	1.046E+1	2.184E+1
-2.124E-1	1.045E+1	2.193E+1
-2.157E-1	1.047E+1	2.171E+1
-2.206E-1	1.041E+1	2.191E+1
-2.124E-1	1.049E+1	2.188E+1
-2.141E-1	1.044E+1	2.174E+1
-2.173E-1	1.058E+1	2.192E+1
-2.157E-1	1.041E+1	2.208E+1
-2.141E-1	1.066E+1	2.203E+1
-2.157E-1	1.046E+1	2.194E+1
-2.206E-1	1.043E+1	2.200E+1
-2.173E-1	1.048E+1	2.190E+1
-2.124E-1	1.046E+1	2.191E+1
-2.157E-1	1.049E+1	2.200E+1
-2.189E-1	1.054E+1	2.181E+1
-2.173E-1	1.039E+1	2.200E+1
-2.157E-1	1.041E+1	2.195E+1
-2.157E-1	1.046E+1	2.190E+1
-2.173E-1	1.055E+1	2.207E+1
-2.173E-1	1.047E+1	2.198E+1
-2.124E-1	1.062E+1	2.187E+1
-2.141E-1	1.037E+1	2.197E+1
-2.173E-1	1.046E+1	2.190E+1
-2.157E-1	1.038E+1	2.196E+1
-2.141E-1	1.052E+1	2.192E+1
-2.141E-1	1.051E+1	2.190E+1
-2.157E-1	1.051E+1	2.179E+1
-2.141E-1	1.047E+1	2.205E+1
-2.141E-1	1.046E+1	2.183E+1
-2.124E-1	1.037E+1	2.194E+1
-2.189E-1	1.044E+1	2.201E+1
-2.157E-1	1.050E+1	2.192E+1
-2.124E-1	1.047E+1	2.203E+1
-2.108E-1	1.052E+1	2.200E+1
-2.141E-1	1.056E+1	2.184E+1
-2.157E-1	1.050E+1	2.182E+1
-2.157E-1	1.045E+1	2.203E+1
-2.108E-1	1.033E+1	2.181E+1
-2.173E-1	1.045E+1	2.187E+1
-2.173E-1	1.051E+1	2.189E+1
-2.141E-1	1.035E+1	2.181E+1
-2.157E-1	1.049E+1	2.193E+1
-2.189E-1	1.038E+1	2.199E+1
-2.173E-1	1.048E+1	2.189E+1
-2.141E-1	1.047E+1	2.202E+1
-2.141E-1	1.050E+1	2.206E+1
-2.173E-1	1.046E+1	2.195E+1
-2.141E-1	1.055E+1	2.197E+1
-2.141E-1	1.033E+1	2.201E+1
-2.124E-1	1.041E+1	2.197E+1
-2.173E-1	1.036E+1	2.184E+1
-2.124E-1	1.050E+1	2.193E+1
-2.124E-1	1.039E+1	2.188E+1
-2.157E-1	1.040E+1	2.182E+1
-2.173E-1	1.045E+1	2.205E+1
-2.157E-1	1.047E+1	2.195E+1
-2.141E-1	1.045E+1	2.188E+1
-2.124E-1	1.035E+1	2.186E+1
-2.173E-1	1.041E+1	2.207E+1
-2.173E-1	1.048E+1	2.184E+1
-2.092E-1	1.047E+1	2.203E+1
-2.141E-1	1.034E+1	2.207E+1
-2.173E-1	1.056E+1	2.196E+1
-2.157E-1	1.050E+1	2.181E+1
-2.141E-1	1.051E+1	2.173E+1
-2.108E-1	1.045E+1	2.193E+1
-2.173E-1	1.046E+1	2.184E+1
-2.157E-1	1.051E+1	2.191E+1
-2.124E-1	1.051E+1	2.199E+1
-2.141E-1	1.045E+1	2.192E+1
-2.157E-1	1.039E+1	2.188E+1
-2.157E-1	1.050E+1	2.188E+1
-2.141E-1	1.044E+1	2.198E+1
-2.141E-1	1.040E+1	2.166E+1
-2.141E-1	1.049E+1	2.196E+1
-2.141E-1	1.044E+1	2.175E+1
-2.141E-1	1.056E+1	2.193E+1
-2.124E-1	1.056E+1	2.195E+1
-2.157E-1	1.048E+1	2.202E+1
-2.189E-1	1.042E+1	2.205E+1
-2.108E-1	1.045E+1	2.195E+1
-2.124E-1	1.047E+1	2.196E+1
-2.157E-1	1.040E+1	2.192E+1
-2.173E-1	1.050E+1	2.206E+1
-2.157E-1	1.040E+1	2.184E+1
-2.124E-1	1.047E+1	2.208E+1
-2.157E-1	1.046E+1	2.209E+1
-2.173E-1	1.044E+1	2.182E+1
-2.141E-1	1.032E+1	2.179E+1
-2.141E-1	1.039E+1	2.199E+1
-2.157E-1	1.038E+1	2.191E+1
-2.141E-1	1.047E+1	2.204E+1
-2.108E-1	1.040E+1	2.193E+1
-2.124E-1	1.052E+1	2.174E+1
-2.157E-1	1.038E+1	2.191E+1
-2.141E-1	1.054E+1	2.196E+1
-2.141E-1	1.053E+1	2.183E+1
-2.157E-1	1.043E+1	2.177E+1
-2.157E-1	1.044E+1	2.186E+1
-2.157E-1	1.045E+1	2.188E+1
-2.108E-1	1.048E+1	2.193E+1
-2.141E-1	1.038E+1	2.193E+1
-2.206E-1	1.047E+1	2.178E+1
-2.173E-1	1.048E+1	2.205E+1
-2.108E-1	1.057E+1	2.195E+1
-2.173E-1	1.045E+1	2.181E+1
-2.173E-1	1.045E+1	2.208E+1
-2.157E-1	1.044E+1	2.190E+1
-2.173E-1	1.046E+1	2.181E+1
-2.157E-1	1.041E+1	2.185E+1
-2.173E-1	1.039E+1	2.184E+1
-2.173E-1	1.051E+1	2.201E+1
-2.108E-1	1.046E+1	2.188E+1
-2.157E-1	1.055E+1	2.208E+1
-2.189E-1	1.038E+1	2.199E+1
-2.141E-1	1.053E+1	2.214E+1
-2.124E-1	1.041E+1	2.184E+1
-2.141E-1	1.061E+1	2.205E+1
-2.173E-1	1.047E+1	2.197E+1
-2.173E-1	1.049E+1	2.184E+1
-2.124E-1	1.044E+1	2.204E+1
-2.108E-1	1.047E+1	2.197E+1
-2.157E-1	1.047E+1	2.184E+1
-2.141E-1	1.034E+1	2.184E+1
-2.124E-1	1.034E+1	2.189E+1
-2.124E-1	1.043E+1	2.195E+1
-2.157E-1	1.054E+1	2.189E+1
-2.157E-1	1.046E+1	2.182E+1
-2.108E-1	1.048E+1	2.196E+1
-2.157E-1	1.047E+1	2.187E+1
-2.189E-1	1.054E+1	2.190E+1
-2.173E-1	1.044E+1	2.209E+1
-2.141E-1	1.045E+1	2.185E+1
-2.141E-1	1.047E+1	2.205E+1
-2.141E-1	1.044E+1	2.196E+1
-2.141E-1	1.040E+1	2.191E+1
-2.157E-1	1.047E+1	2.196E+1
-2.141E-1	1.051E+1	2.177E+1
-2.141E-1	1.049E+1	2.200E+1
-2.141E-1	1.041E+1	2.191E+1
-2.141E-1	1.038E+1	2.192E+1
-2.108E-1	1.047E+1	2.167E+1
-2.141E-1	1.049E+1	2.175E+1
-2.173E-1	1.033E+1	2.203E+1
-2.108E-1	1.050E+1	2.213E+1
-2.108E-1	1.051E+1	2.186E+1
-2.189E-1	1.052E+1	2.189E+1
-2.157E-1	1.049E+1	2.194E+1
-2.124E-1	1.047E+1	2.195E+1
-2.108E-1	1.053E+1	2.199E+1
-2.141E-1	1.055E+1	2.191E+1
-2.124E-1	1.049E+1	2.203E+1
-2.108E-1	1.053E+1	2.175E+1
-2.124E-1	1.039E+1	2.188E+1
-2.157E-1	1.048E+1	2.187E+1
-2.124E-1	1.034E+1	2.208E+1
-2.124E-1	1.044E+1	2.201E+1
-2.141E-1	1.041E+1	2.180E+1
-2.157E-1	1.045E+1	2.201E+1
-2.141E-1	1.063E+1	2.210E+1
-2.141E-1	1.049E+1	2.188E+1
-2.108E-1	1.040E+1	2.206E+1
-2.141E-1	1.045E+1	2.202E+1
-2.157E-1	1.044E+1	2.189E+1
-2.108E-1	1.058E+1	2.186E+1
-2.141E-1	1.050E+1	2.184E+1
-2.157E-1	1.058E+1	2.200E+1
-2.157E-1	1.058E+1	2.182E+1
-2.092E-1	1.056E+1	2.193E+1
-2.141E-1	1.052E+1	2.200E+1
-2.157E-1	1.044E+1	2.202E+1
-2.173E-1	1.036E+1	2.184E+1
-2.124E-1	1.049E+1	2.198E+1
-2.124E-1	1.047E+1	2.187E+1
-2.141E-1	1.061E+1	2.207E+1
-2.157E-1	1.040E+1	2.195E+1
-2.124E-1	1.047E+1	2.201E+1
-2.141E-1	1.036E+1	2.194E+1
-2.124E-1	1.038E+1	2.206E+1
-2.141E-1	1.060E+1	2.204E+1
-2.108E-1	1.054E+1	2.190E+1
-2.141E-1	1.040E+1	2.202E+1
-2.157E-1	1.043E+1	2.199E+1
-2.141E-1	1.043E+1	2.190E+1
-2.108E-1	1.044E+1	2.191E+1
-2.157E-1	1.053E+1	2.196E+1
-2.141E-1	1.044E+1	2.212E+1
-2.141E-1	1.046E+1	2.175E+1
-2.108E-1	1.048E+1	2.192E+1
-2.124E-1	1.045E+1	2.198E+1
-2.157E-1	1.041E+1	2.193E+1
-2.124E-1	1.055E+1	2.194E+1
-2.108E-1	1.044E+1	2.214E+1
-2.124E-1	1.054E+1	2.178E+1
-2.157E-1	1.043E+1	2.218E+1
-2.141E-1	1.046E+1	2.176E+1
-2.141E-1	1.047E+1	2.180E+1
-2.124E-1	1.054E+1	2.186E+1
-2.173E-1	1.050E+1	2.196E+1
-2.173E-1	1.051E+1	2.194E+1
-2.092E-1	1.047E+1	2.196E+1
-2.157E-1	1.055E+1	2.184E+1
-2.141E-1	1.037E+1	2.208E+1
-2.141E-1	1.051E+1	2.198E+1
-2.092E-1	1.061E+1	2.196E+1
-2.124E-1	1.041E+1	2.209E+1
-2.157E-1	1.044E+1	2.183E+1
-2.173E-1	1.037E+1	2.188E+1
-2.141E-1	1.044E+1	2.200E+1
-2.141E-1	1.052E+1	2.203E+1
-2.141E-1	1.050E+1	2.203E+1
-2.124E-1	1.046E+1	2.196E+1
-2.108E-1	1.053E+1	2.195E+1
-2.124E-1	1.047E+1	2.176E+1
-2.173E-1	1.053E+1	2.212E+1
-2.157E-1	1.045E+1	2.218E+1
-2.124E-1	1.039E+1	2.189E+1
-2.141E-1	1.041E+1	2.196E+1
-2.189E-1	1.051E+1	2.189E+1
-2.157E-1	1.049E+1	2.203E+1
-2.141E-1	1.047E+1	2.184E+1
-2.157E-1	1.039E+1	2.203E+1
-2.189E-1	1.055E+1	2.187E+1
-2.124E-1	1.038E+1	2.210E+1
-2.108E-1	1.041E+1	2.199E+1
-2.124E-1	1.046E+1	2.182E+1
-2.141E-1	1.034E+1	2.187E+1
-2.141E-1	1.043E+1	2.194E+1
-2.124E-1	1.047E+1	2.202E+1
-2.124E-1	1.045E+1	2.182E+1
-2.141E-1	1.044E+1	2.207E+1
-2.141E-1	1.035E+1	2.213E+1
-2.124E-1	1.039E+1	2.200E+1
-2.108E-1	1.048E+1	2.186E+1
-2.157E-1	1.063E+1	2.188E+1
-2.157E-1	1.042E+1	2.197E+1
-2.141E-1	1.036E+1	2.189E+1
-2.124E-1	1.031E+1	2.184E+1
-2.141E-1	1.044E+1	2.198E+1
-2.157E-1	1.051E+1	2.200E+1
-2.108E-1	1.037E+1	2.199E+1
-2.124E-1	1.055E+1	2.180E+1
-2.141E-1	1.055E+1	2.194E+1
-2.124E-1	1.034E+1	2.191E+1
-2.108E-1	1.055E+1	2.194E+1
-2.141E-1	1.050E+1	2.186E+1
-2.157E-1	1.044E+1	2.195E+1
-2.157E-1	1.042E+1	2.197E+1
-2.108E-1	1.051E+1	2.195E+1
-2.124E-1	1.056E+1	2.201E+1
-2.108E-1	1.040E+1	2.189E+1
-2.141E-1	1.048E+1	2.199E+1
-2.124E-1	1.055E+1	2.201E+1
-2.124E-1	1.037E+1	2.184E+1
-2.124E-1	1.051E+1	2.189E+1
-2.173E-1	1.046E+1	2.201E+1
-2.141E-1	1.037E+1	2.189E+1
-2.124E-1	1.048E+1	2.191E+1
-2.173E-1	1.045E+1	2.192E+1
-2.124E-1	1.046E+1	2.189E+1
-2.108E-1	1.051E+1	2.189E+1
-2.108E-1	1.033E+1	2.200E+1
-2.141E-1	1.055E+1	2.192E+1
-2.108E-1	1.046E+1	2.187E+1
-2.124E-1	1.047E+1	2.193E+1
-2.108E-1	1.049E+1	2.193E+1
-2.157E-1	1.056E+1	2.202E+1
-2.108E-1	1.039E+1	2.188E+1
-2.124E-1	1.040E+1	2.190E+1
-2.124E-1	1.033E+1	2.194E+1
-2.157E-1	1.054E+1	2.185E+1
-2.157E-1	1.051E+1	2.174E+1
-2.141E-1	1.034E+1	2.171E+1
-2.124E-1	1.051E+1	2.200E+1
-2.108E-1	1.042E+1	2.189E+1
-2.157E-1	1.038E+1	2.201E+1
-2.108E-1	1.050E+1	2.212E+1
-2.108E-1	1.048E+1	2.202E+1
-2.141E-1	1.041E+1	2.187E+1
-2.124E-1	1.042E+1	2.190E+1
-2.108E-1	1.051E+1	2.200E+1
-2.108E-1	1.046E+1	2.207E+1
-2.173E-1	1.042E+1	2.176E+1
-2.124E-1	1.052E+1	2.188E+1
-2.108E-1	1.046E+1	2.185E+1
-2.141E-1	1.049E+1	2.201E+1
-2.141E-1	1.052E+1	2.198E+1
-2.141E-1	1.044E+1	2.191E+1
-2.124E-1	1.048E+1	2.203E+1
-2.157E-1	1.046E+1	2.204E+1
-2.141E-1	1.028E+1	2.190E+1
-2.157E-1	1.042E+1	2.183E+1
-2.108E-1	1.052E+1	2.194E+1
-2.124E-1	1.050E+1	2.185E+1
-2.124E-1	1.035E+1	2.213E+1
-2.141E-1	1.048E+1	2.191E+1
-2.092E-1	1.052E+1	2.198E+1
-2.092E-1	1.047E+1	2.193E+1
-2.141E-1	1.048E+1	2.172E+1
-2.173E-1	1.061E+1	2.202E+1
-2.124E-1	1.043E+1	2.188E+1
-2.124E-1	1.042E+1	2.192E+1
-2.173E-1	1.053E+1	2.199E+1
-2.124E-1	1.044E+1	2.198E+1
-2.076E-1	1.060E+1	2.190E+1
-2.141E-1	1.053E+1	2.191E+1
-2.108E-1	1.044E+1	2.201E+1
-2.124E-1	1.044E+1	2.195E+1
-2.124E-1	1.046E+1	2.194E+1
-2.108E-1	1.044E+1	2.196E+1
-2.157E-1	1.052E+1	2.193E+1
-2.157E-1	1.034E+1	2.185E+1
-2.124E-1	1.041E+1	2.175E+1
-2.092E-1	1.048E+1	2.195E+1
-2.173E-1	1.046E+1	2.191E+1
-2.141E-1	1.051E+1	2.195E+1
-2.141E-1	1.043E+1	2.198E+1
-2.108E-1	1.040E+1	2.197E+1
-2.157E-1	1.053E+1	2.206E+1
-2.141E-1	1.050E+1	2.186E+1
-2.076E-1	1.032E+1	2.184E+1
-2.124E-1	1.043E+1	2.178E+1
-2.157E-1	1.044E+1	2.179E+1
-2.157E-1	1.036E+1	2.208E+1
-2.124E-1	1.047E+1	2.184E+1
-2.108E-1	1.064E+1	2.220E+1
-2.141E-1	1.043E+1	2.184E+1
-2.157E-1	1.047E+1	2.188E+1
-2.108E-1	1.048E+1	2.206E+1
-2.076E-1	1.052E+1	2.200E+1
-2.124E-1	1.047E+1	2.191E+1
-2.141E-1	1.049E+1	2.200E+1
-2.141E-1	1.040E+1	2.180E+1
-2.157E-1	1.039E+1	2.204E+1
-2.124E-1	1.042E+1	2.178E+1
-2.141E-1	1.053E+1	2.210E+1
-2.092E-1	1.048E+1	2.203E+1
-2.124E-1	1.050E+1	2.183E+1
-2.141E-1	1.048E+1	2.183E+1
-2.157E-1	1.043E+1	2.203E+1
-2.124E-1	1.053E+1	2.190E+1
-2.124E-1	1.046E+1	2.197E+1
-2.141E-1	1.047E+1	2.184E+1
-2.141E-1	1.054E+1	2.184E+1
-2.141E-1	1.044E+1	2.204E+1
-2.092E-1	1.050E+1	2.194E+1
-2.141E-1	1.055E+1	2.186E+1
-2.141E-1	1.036E+1	2.180E+1
-2.092E-1	1.046E+1	2.177E+1
-2.108E-1	1.036E+1	2.183E+1
-2.124E-1	1.037E+1	2.204E+1
-2.108E-1	1.039E+1	2.201E+1
-2.092E-1	1.044E+1	2.193E+1
-2.108E-1	1.041E+1	2.210E+1
-2.173E-1	1.048E+1	2.183E+1
-2.124E-1	1.045E+1	2.199E+1
-2.124E-1	1.054E+1	2.191E+1
-2.141E-1	1.046E+1	2.177E+1
-2.124E-1	1.033E+1	2.193E+1
-2.157E-1	1.058E+1	2.192E+1
-2.108E-1	1.047E+1	2.192E+1
-2.141E-1	1.041E+1	2.184E+1
-2.173E-1	1.047E+1	2.196E+1
-2.157E-1	1.047E+1	2.204E+1
-2.141E-1	1.059E+1	2.182E+1
-2.141E-1	1.039E+1	2.192E+1
-2.141E-1	1.037E+1	2.187E+1
-2.157E-1	1.036E+1	2.180E+1
-2.092E-1	1.050E+1	2.197E+1
-2.124E-1	1.039E+1	2.184E+1
-2.141E-1	1.039E+1	2.193E+1
-2.141E-1	1.039E+1	2.197E+1
-2.124E-1	1.054E+1	2.212E+1
-2.124E-1	1.042E+1	2.186E+1
-2.157E-1	1.044E+1	2.205E+1
-2.141E-1	1.043E+1	2.190E+1
-2.108E-1	1.048E+1	2.182E+1
-2.141E-1	1.043E+1	2.195E+1
-2.141E-1	1.047E+1	2.179E+1
-2.124E-1	1.044E+1	2.185E+1
-2.124E-1	1.052E+1	2.191E+1
-2.108E-1	1.049E+1	2.185E+1
-2.141E-1	1.045E+1	2.190E+1
-2.124E-1	1.052E+1	2.206E+1
-2.124E-1	1.041E+1	2.188E+1
-2.141E-1	1.049E+1	2.189E+1
-2.157E-1	1.040E+1	2.184E+1
-2.141E-1	1.052E+1	2.198E+1
-2.108E-1	1.047E+1	2.206E+1
-2.124E-1	1.056E+1	2.189E+1
-2.157E-1	1.046E+1	2.190E+1
-2.108E-1	1.042E+1	2.199E+1
-2.108E-1	1.051E+1	2.193E+1
-2.108E-1	1.050E+1	2.202E+1
-2.157E-1	1.038E+1	2.201E+1
-2.124E-1	1.049E+1	2.190E+1
-2.124E-1	1.051E+1	2.211E+1
-2.141E-1	1.043E+1	2.184E+1
-2.157E-1	1.047E+1	2.191E+1
-2.141E-1	1.045E+1	2.192E+1
-2.108E-1	1.042E+1	2.188E+1
-2.108E-1	1.049E+1	2.201E+1
-2.141E-1	1.047E+1	2.181E+1
-2.141E-1	1.038E+1	2.203E+1
-2.108E-1	1.050E+1	2.176E+1
-2.124E-1	1.052E+1	2.191E+1
-2.157E-1	1.047E+1	2.195E+1
-2.141E-1	1.042E+1	2.179E+1
-2.092E-1	1.044E+1	2.190E+1
-2.108E-1	1.030E+1	2.199E+1
-2.157E-1	1.038E+1	2.201E+1
-2.141E-1	1.047E+1	2.177E+1
-2.108E-1	1.044E+1	2.198E+1
-2.124E-1	1.048E+1	2.203E+1
-2.173E-1	1.054E+1	2.201E+1
-2.141E-1	1.042E+1	2.196E+1
-2.092E-1	1.059E+1	2.199E+1
-2.124E-1	1.040E+1	2.188E+1
-2.141E-1	1.056E+1	2.177E+1
-2.141E-1	1.039E+1	2.194E+1
-2.108E-1	1.033E+1	2.197E+1
-2.124E-1	1.053E+1	2.179E+1
-2.173E-1	1.058E+1	2.174E+1
-2.124E-1	1.049E+1	2.200E+1
-2.092E-1	1.050E+1	2.197E+1
-2.108E-1	1.051E+1	2.198E+1
-2.141E-1	1.056E+1	2.182E+1
-2.124E-1	1.061E+1	2.164E+1
-2.141E-1	1.054E+1	2.202E+1
-2.124E-1	1.042E+1	2.202E+1
-2.157E-1	1.040E+1	2.196E+1
-2.141E-1	1.049E+1	2.201E+1
-2.108E-1	1.048E+1	2.191E+1
-2.108E-1	1.036E+1	2.183E+1
-2.141E-1	1.055E+1	2.199E+1
-2.141E-1	1.040E+1	2.196E+1
-2.092E-1	1.039E+1	2.198E+1
-2.108E-1	1.054E+1	2.201E+1
-2.141E-1	1.036E+1	2.193E+1
-2.108E-1	1.039E+1	2.168E+1
-2.124E-1	1.047E+1	2.193E+1
-2.124E-1	1.058E+1	2.192E+1
-2.157E-1	1.046E+1	2.197E+1
-2.124E-1	1.040E+1	2.191E+1
-2.108E-1	1.037E+1	2.195E+1
-2.108E-1	1.038E+1	2.189E+1
-2.157E-1	1.045E+1	2.177E+1
-2.141E-1	1.038E+1	2.184E+1
-2.092E-1	1.050E+1	2.194E+1
-2.108E-1	1.040E+1	2.198E+1
-2.157E-1	1.049E+1	2.194E+1
-2.124E-1	1.044E+1	2.183E+1
-2.124E-1	1.049E+1	2.185E+1
-2.141E-1	1.046E+1	2.178E+1
-2.141E-1	1.052E+1	2.178E+1
-2.124E-1	1.044E+1	2.180E+1
-2.108E-1	1.045E+1	2.201E+1
-2.108E-1	1.039E+1	2.183E+1
-2.157E-1	1.041E+1	2.190E+1
-2.141E-1	1.044E+1	2.187E+1
-2.124E-1	1.052E+1	2.210E+1
-2.108E-1	1.051E+1	2.192E+1
-2.173E-1	1.053E+1	2.192E+1
-2.141E-1	1.042E+1	2.197E+1
-2.108E-1	1.046E+1	2.176E+1
-2.124E-1	1.035E+1	2.185E+1
-2.124E-1	1.056E+1	2.199E+1
-2.141E-1	1.045E+1	2.189E+1
-2.124E-1	1.046E+1	2.192E+1
-2.141E-1	1.058E+1	2.194E+1
-2.157E-1	1.062E+1	2.198E+1
-2.141E-1	1.048E+1	2.203E+1
-2.141E-1	1.041E+1	2.185E+1
-2.108E-1	1.047E+1	2.199E+1
-2.141E-1	1.033E+1	2.183E+1
-2.157E-1	1.047E+1	2.199E+1
-2.124E-1	1.051E+1	2.173E+1
-2.092E-1	1.036E+1	2.168E+1
-2.141E-1	1.055E+1	2.181E+1
-2.157E-1	1.046E+1	2.193E+1
-2.124E-1	1.049E+1	2.190E+1
-2.092E-1	1.054E+1	2.181E+1
-2.141E-1	1.042E+1	2.180E+1
-2.157E-1	1.049E+1	2.206E+1
-2.092E-1	1.045E+1	2.181E+1
-2.076E-1	1.048E+1	2.194E+1
-2.141E-1	1.051E+1	2.201E+1
-2.108E-1	1.049E+1	2.194E+1
-2.092E-1	1.043E+1	2.210E+1
-2.124E-1	1.058E+1	2.186E+1
-2.173E-1	1.046E+1	2.180E+1
-2.108E-1	1.057E+1	2.185E+1
-2.092E-1	1.050E+1	2.199E+1
-2.108E-1	1.049E+1	2.190E+1
-2.141E-1	1.045E+1	2.218E+1
-2.141E-1	1.044E+1	2.208E+1
-2.124E-1	1.046E+1	2.177E+1
-2.124E-1	1.051E+1	2.188E+1
-2.141E-1	1.041E+1	2.176E+1
-2.141E-1	1.045E+1	2.191E+1
-2.092E-1	1.047E+1	2.186E+1
-2.092E-1	1.041E+1	2.172E+1
-2.141E-1	1.032E+1	2.196E+1
-2.124E-1	1.040E+1	2.205E+1
-2.092E-1	1.045E+1	2.183E+1
-2.141E-1	1.052E+1	2.194E+1
-2.157E-1	1.057E+1	2.192E+1
-2.173E-1	1.047E+1	2.191E+1
-2.124E-1	1.040E+1	2.196E+1
-2.157E-1	1.065E+1	2.208E+1
-2.141E-1	1.047E+1	2.194E+1
-2.141E-1	1.043E+1	2.186E+1
-2.076E-1	1.033E+1	2.194E+1
-2.141E-1	1.047E+1	2.204E+1
-2.141E-1	1.043E+1	2.189E+1
-2.157E-1	1.042E+1	2.179E+1
-2.092E-1	1.051E+1	2.190E+1
-2.108E-1	1.047E+1	2.190E+1
-2.141E-1	1.058E+1	2.196E+1
-2.124E-1	1.054E+1	2.204E+1
-2.108E-1	1.045E+1	2.186E+1
-2.092E-1	1.042E+1	2.194E+1
-2.157E-1	1.043E+1	2.198E+1
-2.157E-1	1.034E+1	2.200E+1
-2.108E-1	1.036E+1	2.197E+1
-2.141E-1	1.041E+1	2.191E+1
-2.141E-1	1.041E+1	2.199E+1
-2.141E-1	1.047E+1	2.191E+1
-2.124E-1	1.045E+1	2.185E+1
-2.124E-1	1.032E+1	2.207E+1
-2.141E-1	1.040E+1	2.208E+1
-2.141E-1	1.045E+1	2.191E+1
-2.124E-1	1.052E+1	2.195E+1
-2.124E-1	1.056E+1	2.173E+1
-2.141E-1	1.049E+1	2.182E+1
-2.108E-1	1.045E+1	2.189E+1
-2.092E-1	1.047E+1	2.194E+1
-2.141E-1	1.052E+1	2.213E+1
-2.124E-1	1.040E+1	2.187E+1
-2.124E-1	1.050E+1	2.201E+1
-2.092E-1	1.038E+1	2.186E+1
-2.124E-1	1.046E+1	2.199E+1
-2.173E-1	1.049E+1	2.173E+1
-2.124E-1	1.049E+1	2.192E+1
-2.092E-1	1.047E+1	2.176E+1
-2.092E-1	1.048E+1	2.190E+1
-2.157E-1	1.051E+1	2.193E+1
-2.124E-1	1.045E+1	2.204E+1
-2.092E-1	1.048E+1	2.208E+1
-2.141E-1	1.040E+1	2.177E+1
-2.141E-1	1.035E+1	2.173E+1
-2.141E-1	1.047E+1	2.190E+1
-2.108E-1	1.047E+1	2.178E+1
-2.124E-1	1.054E+1	2.196E+1
-2.141E-1	1.046E+1	2.199E+1
-2.124E-1	1.051E+1	2.181E+1
-2.108E-1	1.038E+1	2.197E+1
-2.124E-1	1.045E+1	2.178E+1
-2.157E-1	1.039E+1	2.198E+1
-2.124E-1	1.040E+1	2.174E+1
-2.124E-1	1.046E+1	2.195E+1
-2.092E-1	1.050E+1	2.202E+1
-2.157E-1	1.036E+1	2.197E+1
-2.124E-1	1.047E+1	2.188E+1
-2.124E-1	1.045E+1	2.181E+1
-2.108E-1	1.040E+1	2.203E+1
-2.141E-1	1.048E+1	2.200E+1
-2.141E-1	1.049E+1	2.191E+1
-2.092E-1	1.045E+1	2.168E+1
-2.092E-1	1.051E+1	2.173E+1
-2.141E-1	1.038E+1	2.201E+1
-2.141E-1	1.042E+1	2.193E+1
-2.076E-1	1.045E+1	2.185E+1
-2.124E-1	1.052E+1	2.193E+1
-2.173E-1	1.045E+1	2.175E+1
-2.124E-1	1.046E+1	2.172E+1
-2.092E-1	1.051E+1	2.180E+1
-2.076E-1	1.046E+1	2.184E+1
-2.157E-1	1.027E+1	2.166E+1
-2.141E-1	1.045E+1	2.187E+1
-2.092E-1	1.039E+1	2.180E+1
-2.124E-1	1.051E+1	2.182E+1
-2.173E-1	1.046E+1	2.193E+1
-2.124E-1	1.045E+1	2.185E+1
-2.108E-1	1.031E+1	2.189E+1
-2.124E-1	1.052E+1	2.197E+1
-2.141E-1	1.054E+1	2.197E+1
-2.141E-1	1.064E+1	2.205E+1
-2.124E-1	1.046E+1	2.188E+1
-2.092E-1	1.047E+1	2.187E+1
-2.141E-1	1.042E+1	2.177E+1
-2.108E-1	1.059E+1	2.190E+1
-2.108E-1	1.039E+1	2.182E+1
-2.124E-1	1.036E+1	2.199E+1
-2.124E-1	1.033E+1	2.192E+1
-2.124E-1	1.042E+1	2.198E+1
-2.108E-1	1.049E+1	2.177E+1
-2.108E-1	1.038E+1	2.180E+1
-2.141E-1	1.043E+1	2.202E+1
-2.108E-1	1.034E+1	2.187E+1
-2.108E-1	1.041E+1	2.190E+1
-2.141E-1	1.043E+1	2.202E+1
-2.124E-1	1.056E+1	2.187E+1
-2.108E-1	1.039E+1	2.188E+1
-2.092E-1	1.052E+1	2.177E+1
-2.124E-1	1.035E+1	2.203E+1
-2.173E-1	1.046E+1	2.192E+1
-2.141E-1	1.050E+1	2.196E+1
-2.076E-1	1.055E+1	2.195E+1
-2.124E-1	1.043E+1	2.179E+1
-2.141E-1	1.043E+1	2.188E+1
-2.092E-1	1.049E+1	2.169E+1
-2.124E-1	1.052E+1	2.186E+1
-2.108E-1	1.035E+1	2.178E+1
-2.124E-1	1.042E+1	2.189E+1
-2.108E-1	1.053E+1	2.203E+1
-2.108E-1	1.043E+1	2.184E+1
-2.108E-1	1.048E+1	2.191E+1
-2.108E-1	1.053E+1	2.176E+1
-2.108E-1	1.049E+1	2.199E+1
-2.124E-1	1.045E+1	2.189E+1
-2.124E-1	1.041E+1	2.191E+1
-2.141E-1	1.058E+1	2.204E+1
-2.108E-1	1.049E+1	2.208E+1
-2.108E-1	1.049E+1	2.194E+1
-2.124E-1	1.043E+1	2.180E+1
-2.157E-1	1.042E+1	2.176E+1
-2.108E-1	1.046E+1	2.194E+1
-2.108E-1	1.044E+1	2.206E+1
-2.124E-1	1.054E+1	2.201E+1
-2.141E-1	1.050E+1	2.186E+1
-2.124E-1	1.041E+1	2.194E+1
-2.108E-1	1.040E+1	2.187E+1
-2.124E-1	1.051E+1	2.183E+1
-2.124E-1	1.043E+1	2.189E+1
-2.157E-1	1.054E+1	2.197E+1
-2.108E-1	1.042E+1	2.186E+1
-2.124E-1	1.054E+1	2.184E+1
-2.124E-1	1.049E+1	2.202E+1
-2.108E-1	1.036E+1	2.189E+1
-2.092E-1	1.040E+1	2.204E+1
-2.124E-1	1.035E+1	2.200E+1
-2.141E-1	1.046E+1	2.183E+1
-2.124E-1	1.058E+1	2.196E+1
-2.092E-1	1.035E+1	2.196E+1
-2.092E-1	1.035E+1	2.194E+1
-2.157E-1	1.049E+1	2.176E+1
-2.092E-1	1.055E+1	2.186E+1
-2.092E-1	1.049E+1	2.184E+1
-2.124E-1	1.044E+1	2.196E+1
-2.141E-1	1.052E+1	2.190E+1
-2.124E-1	1.036E+1	2.192E+1
-2.108E-1	1.043E+1	2.188E+1
-2.092E-1	1.049E+1	2.203E+1
-2.141E-1	1.045E+1	2.189E+1
-2.108E-1	1.061E+1	2.182E+1
-2.076E-1	1.038E+1	2.170E+1
-2.124E-1	1.041E+1	2.192E+1
-2.141E-1	1.041E+1	2.195E+1
-2.124E-1	1.047E+1	2.177E+1
-2.076E-1	1.053E+1	2.205E+1
-2.124E-1	1.058E+1	2.197E+1
-2.124E-1	1.040E+1	2.186E+1
-2.124E-1	1.046E+1	2.203E+1
-2.092E-1	1.043E+1	2.194E+1
-2.108E-1	1.039E+1	2.198E+1
-2.108E-1	1.035E+1	2.183E+1
-2.108E-1	1.053E+1	2.202E+1
-2.092E-1	1.041E+1	2.194E+1
-2.092E-1	1.042E+1	2.193E+1
-2.108E-1	1.050E+1	2.178E+1
-2.092E-1	1.047E+1	2.199E+1
-2.076E-1	1.035E+1	2.180E+1
-2.108E-1	1.039E+1	2.189E+1
-2.124E-1	1.046E+1	2.190E+1
-2.124E-1	1.034E+1	2.176E+1
-2.108E-1	1.045E+1	2.181E+1
-2.092E-1	1.055E+1	2.192E+1
-2.124E-1	1.053E+1	2.191E+1
-2.141E-1	1.043E+1	2.213E+1
-2.108E-1	1.049E+1	2.193E+1
-2.124E-1	1.046E+1	2.185E+1
-2.124E-1	1.055E+1	2.198E+1
-2.124E-1	1.046E+1	2.188E+1
-2.076E-1	1.056E+1	2.204E+1
-2.141E-1	1.042E+1	2.183E+1
-2.141E-1	1.062E+1	2.171E+1
-2.108E-1	1.047E+1	2.172E+1
-2.108E-1	1.068E+1	2.199E+1
-2.092E-1	1.038E+1	2.186E+1
-2.124E-1	1.041E+1	2.182E+1
-2.124E-1	1.043E+1	2.178E+1
-2.092E-1	1.031E+1	2.183E+1
-2.108E-1	1.035E+1	2.189E+1
-2.141E-1	1.049E+1	2.181E+1
-2.076E-1	1.061E+1	2.204E+1
-2.092E-1	1.049E+1	2.197E+1
-2.076E-1	1.043E+1	2.170E+1
-2.141E-1	1.060E+1	2.172E+1
-2.092E-1	1.041E+1	2.188E+1
-2.076E-1	1.034E+1	2.189E+1
-2.108E-1	1.041E+1	2.179E+1
-2.141E-1	1.039E+1	2.172E+1
-2.124E-1	1.041E+1	2.180E+1
-2.092E-1	1.055E+1	2.190E+1
-2.124E-1	1.041E+1	2.177E+1
-2.124E-1	1.045E+1	2.194E+1
-2.124E-1	1.049E+1	2.188E+1
-2.076E-1	1.043E+1	2.186E+1
-2.141E-1	1.044E+1	2.194E+1
-2.108E-1	1.041E+1	2.184E+1
-2.124E-1	1.046E+1	2.195E+1
-2.076E-1	1.060E+1	2.193E+1
-2.108E-1	1.036E+1	2.179E+1
-2.141E-1	1.044E+1	2.194E+1
-2.108E-1	1.042E+1	2.201E+1
-2.076E-1	1.052E+1	2.164E+1
-2.092E-1	1.044E+1	2.183E+1
-2.157E-1	1.049E+1	2.186E+1
-2.108E-1	1.031E+1	2.184E+1
-2.108E-1	1.052E+1	2.193E+1
-2.108E-1	1.036E+1	2.196E+1
-2.108E-1	1.049E+1	2.172E+1
-2.124E-1	1.060E+1	2.178E+1
-2.092E-1	1.035E+1	2.203E+1
-2.124E-1	1.039E+1	2.206E+1
-2.141E-1	1.043E+1	2.185E+1
-2.124E-1	1.046E+1	2.186E+1
-2.076E-1	1.053E+1	2.187E+1
-2.092E-1	1.049E+1	2.194E+1
-2.124E-1	1.045E+1	2.185E+1
-2.141E-1	1.052E+1	2.189E+1
-2.108E-1	1.050E+1	2.209E+1
-2.108E-1	1.043E+1	2.176E+1
-2.124E-1	1.042E+1	2.187E+1
-2.108E-1	1.056E+1	2.173E+1
-2.076E-1	1.039E+1	2.195E+1
-2.124E-1	1.052E+1	2.197E+1
-2.108E-1	1.047E+1	2.178E+1
-2.108E-1	1.051E+1	2.192E+1
-2.076E-1	1.055E+1	2.207E+1
-2.124E-1	1.044E+1	2.198E+1
-2.108E-1	1.051E+1	2.177E+1
-2.108E-1	1.036E+1	2.170E+1
-2.124E-1	1.041E+1	2.201E+1
-2.092E-1	1.048E+1	2.213E+1
-2.157E-1	1.043E+1	2.186E+1
-2.124E-1	1.045E+1	2.208E+1
-2.124E-1	1.047E+1	2.185E+1
-2.076E-1	1.043E+1	2.189E+1
-2.124E-1	1.038E+1	2.175E+1
-2.108E-1	1.041E+1	2.186E+1
-2.060E-1	1.045E+1	2.191E+1
-2.092E-1	1.054E+1	2.180E+1
-2.141E-1	1.047E+1	2.182E+1
-2.092E-1	1.048E+1	2.184E+1
-2.076E-1	1.043E+1	2.194E+1
-2.060E-1	1.032E+1	2.193E+1
-2.141E-1	1.063E+1	2.178E+1
-2.157E-1	1.047E+1	2.188E+1
-2.108E-1	1.025E+1	2.189E+1
-2.092E-1	1.037E+1	2.186E+1
-2.108E-1	1.023E+1	2.186E+1
-2.124E-1	1.044E+1	2.182E+1
-2.076E-1	1.048E+1	2.174E+1
-2.092E-1	1.037E+1	2.181E+1
-2.124E-1	1.053E+1	2.172E+1
-2.124E-1	1.055E+1	2.192E+1
-2.076E-1	1.040E+1	2.178E+1
-2.108E-1	1.054E+1	2.187E+1
-2.141E-1	1.055E+1	2.212E+1
-2.076E-1	1.048E+1	2.196E+1
-2.108E-1	1.043E+1	2.206E+1
-2.092E-1	1.044E+1	2.185E+1
-2.141E-1	1.046E+1	2.181E+1
-2.124E-1	1.038E+1	2.181E+1
-2.076E-1	1.064E+1	2.177E+1
-2.092E-1	1.046E+1	2.188E+1
-2.108E-1	1.053E+1	2.176E+1
-2.092E-1	1.041E+1	2.194E+1
-2.060E-1	1.045E+1	2.202E+1
-2.092E-1	1.051E+1	2.198E+1
-2.141E-1	1.058E+1	2.176E+1
-2.076E-1	1.052E+1	2.193E+1
-2.092E-1	1.048E+1	2.188E+1
-2.108E-1	1.037E+1	2.195E+1
-2.124E-1	1.045E+1	2.193E+1
-2.124E-1	1.044E+1	2.183E+1
-2.092E-1	1.046E+1	2.169E+1
-2.141E-1	1.048E+1	2.203E+1
-2.141E-1	1.058E+1	2.176E+1
-2.124E-1	1.032E+1	2.180E+1
-2.092E-1	1.050E+1	2.183E+1
-2.108E-1	1.051E+1	2.177E+1
-2.141E-1	1.038E+1	2.195E+1
-2.108E-1	1.052E+1	2.189E+1
-2.092E-1	1.048E+1	2.196E+1
-2.108E-1	1.037E+1	2.195E+1
-2.157E-1	1.050E+1	2.203E+1
-2.108E-1	1.045E+1	2.172E+1
-2.108E-1	1.054E+1	2.183E+1
-2.124E-1	1.049E+1	2.189E+1
-2.124E-1	1.041E+1	2.185E+1
-2.108E-1	1.056E+1	2.177E+1
-2.076E-1	1.055E+1	2.186E+1
-2.108E-1	1.052E+1	2.196E+1
-2.124E-1	1.050E+1	2.215E+1
-2.108E-1	1.040E+1	2.203E+1
-2.076E-1	1.038E+1	2.175E+1
-2.092E-1	1.047E+1	2.172E+1
-2.157E-1	1.045E+1	2.210E+1
-2.108E-1	1.041E+1	2.183E+1
-2.076E-1	1.046E+1	2.188E+1
-2.124E-1	1.037E+1	2.177E+1
-2.108E-1	1.035E+1	2.162E+1
-2.108E-1	1.033E+1	2.207E+1
-2.092E-1	1.048E+1	2.195E+1
-2.141E-1	1.037E+1	2.209E+1
-2.108E-1	1.028E+1	2.192E+1
-2.108E-1	1.041E+1	2.187E+1
-2.092E-1	1.039E+1	2.172E+1
-2.124E-1	1.048E+1	2.183E+1
-2.124E-1	1.034E+1	2.198E+1
-2.141E-1	1.047E+1	2.192E+1
-2.076E-1	1.041E+1	2.191E+1
-2.108E-1	1.047E+1	2.175E+1
-2.124E-1	1.045E+1	2.180E+1
-2.092E-1	1.053E+1	2.186E+1
-2.108E-1	1.032E+1	2.197E+1
-2.124E-1	1.048E+1	2.182E+1
-2.157E-1	1.056E+1	2.205E+1
-2.124E-1	1.048E+1	2.186E+1
-2.108E-1	1.042E+1	2.184E+1
-2.092E-1	1.052E+1	2.170E+1
-2.157E-1	1.044E+1	2.174E+1
-2.124E-1	1.058E+1	2.178E+1
-2.108E-1	1.045E+1	2.185E+1
-2.076E-1	1.038E+1	2.185E+1
-2.141E-1	1.040E+1	2.186E+1
-2.108E-1	1.049E+1	2.176E+1
-2.092E-1	1.048E+1	2.169E+1
-2.124E-1	1.039E+1	2.200E+1
-2.108E-1	1.045E+1	2.176E+1
-2.092E-1	1.050E+1	2.192E+1
-2.060E-1	1.040E+1	2.188E+1
-2.092E-1	1.046E+1	2.179E+1
-2.092E-1	1.046E+1	2.172E+1
-2.108E-1	1.049E+1	2.191E+1
-2.076E-1	1.040E+1	2.184E+1
-2.124E-1	1.044E+1	2.184E+1
-2.141E-1	1.060E+1	2.182E+1
-2.108E-1	1.042E+1	2.190E+1
-2.092E-1	1.043E+1	2.181E+1
-2.124E-1	1.040E+1	2.191E+1
-2.141E-1	1.037E+1	2.174E+1
-2.124E-1	1.042E+1	2.197E+1
-2.076E-1	1.054E+1	2.186E+1
-2.092E-1	1.040E+1	2.186E+1
-2.124E-1	1.040E+1	2.200E+1
-2.092E-1	1.050E+1	2.185E+1
-2.108E-1	1.041E+1	2.194E+1
-2.124E-1	1.041E+1	2.188E+1
-2.108E-1	1.052E+1	2.197E+1
-2.076E-1	1.039E+1	2.185E+1
-2.076E-1	1.041E+1	2.201E+1
-2.092E-1	1.050E+1	2.198E+1
-2.108E-1	1.045E+1	2.188E+1
-2.108E-1	1.039E+1	2.207E+1
-2.076E-1	1.037E+1	2.199E+1
-2.108E-1	1.049E+1	2.184E+1
-2.141E-1	1.047E+1	2.196E+1
-2.108E-1	1.053E+1	2.174E+1
-2.092E-1	1.050E+1	2.186E+1
-2.108E-1	1.035E+1	2.188E+1
-2.157E-1	1.050E+1	2.203E+1
-2.124E-1	1.059E+1	2.196E+1
-2.092E-1	1.043E+1	2.189E+1
-2.108E-1	1.043E+1	2.196E+1
-2.141E-1	1.039E+1	2.194E+1
-2.108E-1	1.058E+1	2.194E+1
-2.124E-1	1.032E+1	2.182E+1
-2.108E-1	1.038E+1	2.185E+1
-2.124E-1	1.051E+1	2.189E+1
-2.108E-1	1.043E+1	2.196E+1
-2.076E-1	1.039E+1	2.187E+1
-2.092E-1	1.047E+1	2.179E+1
-2.157E-1	1.045E+1	2.189E+1
-2.124E-1	1.045E+1	2.183E+1
-2.108E-1	1.046E+1	2.183E+1
-2.076E-1	1.041E+1	2.194E+1
-2.108E-1	1.059E+1	2.205E+1
-2.108E-1	1.054E+1	2.188E+1
-2.076E-1	1.044E+1	2.173E+1
-2.108E-1	1.045E+1	2.189E+1
-2.124E-1	1.040E+1	2.192E+1
-2.108E-1	1.049E+1	2.185E+1
-2.092E-1	1.055E+1	2.179E+1
-2.092E-1	1.029E+1	2.190E+1
-2.124E-1	1.044E+1	2.181E+1
-2.076E-1	1.042E+1	2.196E+1
-2.092E-1	1.062E+1	2.166E+1
-2.108E-1	1.040E+1	2.195E+1
-2.157E-1	1.045E+1	2.172E+1
-2.108E-1	1.045E+1	2.195E+1
-2.092E-1	1.044E+1	2.185E+1
-2.124E-1	1.055E+1	2.176E+1
-2.108E-1	1.042E+1	2.181E+1
-2.108E-1	1.041E+1	2.185E+1
-2.108E-1	1.047E+1	2.147E+1
-2.108E-1	1.044E+1	2.192E+1
-2.092E-1	1.048E+1	2.165E+1
-2.092E-1	1.049E+1	2.189E+1
-2.108E-1	1.043E+1	2.180E+1
-2.124E-1	1.046E+1	2.173E+1
-2.124E-1	1.050E+1	2.184E+1
-2.108E-1	1.037E+1	2.194E+1
-2.108E-1	1.042E+1	2.176E+1
-2.092E-1	1.052E+1	2.180E+1
-2.108E-1	1.031E+1	2.187E+1
-2.092E-1	1.039E+1	2.176E+1
-2.076E-1	1.045E+1	2.183E+1
-2.108E-1	1.047E+1	2.194E+1
-2.124E-1	1.038E+1	2.198E+1
-2.108E-1	1.056E+1	2.179E+1
-2.108E-1	1.041E+1	2.189E+1
-2.108E-1	1.049E+1	2.176E+1
-2.124E-1	1.042E+1	2.212E+1
-2.092E-1	1.038E+1	2.185E+1
-2.092E-1	1.047E+1	2.180E+1
-2.076E-1	1.048E+1	2.176E+1
-2.141E-1	1.048E+1	2.177E+1
-2.076E-1	1.048E+1	2.196E+1
-2.092E-1	1.046E+1	2.200E+1
-2.124E-1	1.049E+1	2.186E+1
-2.124E-1	1.045E+1	2.168E+1
-2.092E-1	1.040E+1	2.191E+1
-2.092E-1	1.057E+1	2.193E+1
-2.124E-1	1.049E+1	2.194E+1
-2.141E-1	1.055E+1	2.196E+1
-2.092E-1	1.047E+1	2.190E+1
-2.060E-1	1.044E+1	2.196E+1
-2.092E-1	1.059E+1	2.191E+1
-2.108E-1	1.037E+1	2.184E+1
-2.092E-1	1.042E+1	2.177E+1
-2.076E-1	1.044E+1	2.187E+1
-2.108E-1	1.047E+1	2.179E+1
-2.124E-1	1.053E+1	2.184E+1
-2.092E-1	1.045E+1	2.188E+1
-2.076E-1	1.045E+1	2.182E+1
-2.108E-1	1.049E+1	2.199E+1
-2.141E-1	1.039E+1	2.186E+1
-2.092E-1	1.048E+1	2.189E+1
-2.092E-1	1.063E+1	2.185E+1
-2.124E-1	1.050E+1	2.186E+1
-2.124E-1	1.049E+1	2.187E+1
-2.092E-1	1.056E+1	2.186E+1
-2.092E-1	1.025E+1	2.171E+1
-2.092E-1	1.045E+1	2.164E+1
-2.108E-1	1.029E+1	2.181E+1
-2.076E-1	1.050E+1	2.177E+1
-2.108E-1	1.042E+1	2.176E+1
-2.092E-1	1.044E+1	2.186E+1
-2.124E-1	1.058E+1	2.202E+1
-2.076E-1	1.033E+1	2.191E+1
-2.092E-1	1.045E+1	2.192E+1
-2.092E-1	1.050E+1	2.186E+1
-2.076E-1	1.044E+1	2.199E+1
-2.092E-1	1.054E+1	2.196E+1
-2.060E-1	1.043E+1	2.168E+1
-2.076E-1	1.041E+1	2.177E+1
-2.124E-1	1.049E+1	2.204E+1
-2.092E-1	1.054E+1	2.188E+1
-2.076E-1	1.031E+1	2.193E+1
-2.076E-1	1.049E+1	2.163E+1
-2.076E-1	1.048E+1	2.175E+1
-2.060E-1	1.056E+1	2.188E+1
-2.076E-1	1.047E+1	2.194E+1
-2.108E-1	1.055E+1	2.193E+1
-2.141E-1	1.039E+1	2.202E+1
-2.092E-1	1.055E+1	2.184E+1
-2.076E-1	1.054E+1	2.174E+1
-2.108E-1	1.059E+1	2.171E+1
-2.124E-1	1.047E+1	2.195E+1
-2.092E-1	1.042E+1	2.184E+1
-2.092E-1	1.053E+1	2.182E+1
-2.092E-1	1.045E+1	2.175E+1
-2.108E-1	1.047E+1	2.178E+1
-2.092E-1	1.056E+1	2.195E+1
-2.060E-1	1.049E+1	2.173E+1
-2.092E-1	1.044E+1	2.202E+1
-2.108E-1	1.037E+1	2.192E+1
-2.092E-1	1.036E+1	2.189E+1
-2.060E-1	1.048E+1	2.197E+1
-2.124E-1	1.047E+1	2.172E+1
-2.108E-1	1.038E+1	2.172E+1
-2.108E-1	1.054E+1	2.198E+1
-2.076E-1	1.058E+1	2.197E+1
-2.108E-1	1.041E+1	2.191E+1
-2.092E-1	1.047E+1	2.187E+1
-2.108E-1	1.053E+1	2.184E+1
-2.108E-1	1.045E+1	2.189E+1
-2.108E-1	1.047E+1	2.196E+1
-2.124E-1	1.050E+1	2.182E+1
-2.092E-1	1.047E+1	2.184E+1
-2.060E-1	1.054E+1	2.199E+1
-2.076E-1	1.050E+1	2.185E+1
-2.108E-1	1.046E+1	2.189E+1
-2.092E-1	1.026E+1	2.200E+1
-2.092E-1	1.048E+1	2.203E+1
-2.092E-1	1.047E+1	2.197E+1
-2.092E-1	1.061E+1	2.182E+1
-2.092E-1	1.036E+1	2.195E+1
-2.060E-1	1.041E+1	2.178E+1
-2.124E-1	1.039E+1	2.205E+1
-2.141E-1	1.048E+1	2.191E+1
-2.076E-1	1.062E+1	2.206E+1
-2.060E-1	1.040E+1	2.174E+1
-2.092E-1	1.045E+1	2.188E+1
-2.092E-1	1.057E+1	2.192E+1
-2.076E-1	1.049E+1	2.200E+1
-2.092E-1	1.046E+1	2.180E+1
-2.108E-1	1.039E+1	2.188E+1
-2.108E-1	1.029E+1	2.181E+1
-2.076E-1	1.052E+1	2.197E+1
-2.092E-1	1.036E+1	2.183E+1
-2.092E-1	1.043E+1	2.191E+1
-2.076E-1	1.053E+1	2.182E+1
-2.092E-1	1.047E+1	2.206E+1
-2.092E-1	1.044E+1	2.190E+1
-2.092E-1	1.045E+1	2.193E+1
-2.141E-1	1.056E+1	2.177E+1
-2.124E-1	1.046E+1	2.194E+1
-2.060E-1	1.042E+1	2.189E+1
-2.108E-1	1.052E+1	2.189E+1
-2.076E-1	1.036E+1	2.181E+1
-2.124E-1	1.040E+1	2.189E+1
-2.076E-1	1.043E+1	2.186E+1
-2.108E-1	1.035E+1	2.190E+1
-2.092E-1	1.040E+1	2.186E+1
-2.076E-1	1.039E+1	2.171E+1
-2.076E-1	1.039E+1	2.190E+1
-2.092E-1	1.048E+1	2.196E+1
-2.124E-1	1.047E+1	2.212E+1
-2.108E-1	1.049E+1	2.192E+1
-2.076E-1	1.046E+1	2.184E+1
-2.092E-1	1.036E+1	2.197E+1
-2.108E-1	1.045E+1	2.203E+1
-2.108E-1	1.046E+1	2.187E+1
-2.076E-1	1.047E+1	2.181E+1
-2.076E-1	1.060E+1	2.194E+1
-2.092E-1	1.047E+1	2.182E+1
-2.076E-1	1.051E+1	2.182E+1
-2.076E-1	1.043E+1	2.197E+1
-2.124E-1	1.042E+1	2.179E+1
-2.092E-1	1.050E+1	2.197E+1
-2.124E-1	1.033E+1	2.185E+1
-2.092E-1	1.045E+1	2.196E+1
-2.108E-1	1.043E+1	2.175E+1
-2.124E-1	1.056E+1	2.185E+1
-2.076E-1	1.060E+1	2.187E+1
-2.060E-1	1.046E+1	2.169E+1
-2.076E-1	1.044E+1	2.191E+1
-2.124E-1	1.051E+1	2.194E+1
-2.092E-1	1.045E+1	2.197E+1
-2.076E-1	1.049E+1	2.177E+1
-2.108E-1	1.055E+1	2.180E+1
-2.141E-1	1.045E+1	2.172E+1
-2.092E-1	1.042E+1	2.198E+1
-2.060E-1	1.038E+1	2.188E+1
-2.092E-1	1.028E+1	2.178E+1
-2.108E-1	1.050E+1	2.190E+1
-2.076E-1	1.050E+1	2.186E+1
-2.060E-1	1.042E+1	2.196E+1
-2.076E-1	1.045E+1	2.182E+1
-2.092E-1	1.047E+1	2.186E+1
-2.060E-1	1.042E+1	2.212E+1
-2.092E-1	1.041E+1	2.175E+1
-2.124E-1	1.045E+1	2.178E+1
-2.108E-1	1.051E+1	2.183E+1
-2.092E-1	1.048E+1	2.190E+1
-2.108E-1	1.049E+1	2.192E+1
-2.092E-1	1.034E+1	2.173E+1
-2.092E-1	1.035E+1	2.194E+1
-2.060E-1	1.049E+1	2.190E+1
-2.108E-1	1.036E+1	2.197E+1
-2.108E-1	1.044E+1	2.183E+1
-2.141E-1	1.042E+1	2.185E+1
-2.076E-1	1.047E+1	2.192E+1
-2.076E-1	1.050E+1	2.183E+1
-2.092E-1	1.053E+1	2.184E+1
-2.124E-1	1.044E+1	2.183E+1
-2.076E-1	1.046E+1	2.194E+1
-2.076E-1	1.042E+1	2.180E+1
-2.092E-1	1.047E+1	2.177E+1
-2.108E-1	1.040E+1	2.201E+1
-2.108E-1	1.050E+1	2.174E+1
-2.108E-1	1.046E+1	2.182E+1
-2.076E-1	1.046E+1	2.210E+1
-2.124E-1	1.045E+1	2.194E+1
-2.076E-1	1.049E+1	2.183E+1
-2.060E-1	1.038E+1	2.191E+1
-2.092E-1	1.043E+1	2.180E+1
-2.124E-1	1.045E+1	2.172E+1
-2.092E-1	1.038E+1	2.183E+1
-2.108E-1	1.030E+1	2.183E+1
-2.092E-1	1.035E+1	2.184E+1
-2.108E-1	1.056E+1	2.194E+1
-2.076E-1	1.060E+1	2.177E+1
-2.092E-1	1.041E+1	2.178E+1
-2.108E-1	1.049E+1	2.173E+1
-2.124E-1	1.053E+1	2.198E+1
-2.076E-1	1.045E+1	2.181E+1
-2.060E-1	1.049E+1	2.189E+1
-2.092E-1	1.039E+1	2.188E+1
-2.124E-1	1.043E+1	2.176E+1
-2.092E-1	1.056E+1	2.190E+1
-2.060E-1	1.043E+1	2.186E+1
-2.108E-1	1.043E+1	2.182E+1
-2.124E-1	1.037E+1	2.184E+1
-2.060E-1	1.044E+1	2.204E+1
-2.076E-1	1.048E+1	2.185E+1
-2.092E-1	1.052E+1	2.189E+1
-2.124E-1	1.043E+1	2.190E+1
-2.076E-1	1.058E+1	2.190E+1
-2.108E-1	1.045E+1	2.192E+1
-2.092E-1	1.045E+1	2.187E+1
-2.124E-1	1.044E+1	2.203E+1
-2.092E-1	1.058E+1	2.195E+1
-2.092E-1	1.037E+1	2.187E+1
-2.076E-1	1.044E+1	2.190E+1
-2.108E-1	1.053E+1	2.180E+1
-2.076E-1	1.045E+1	2.189E+1
-2.076E-1	1.047E+1	2.186E+1
-2.092E-1	1.046E+1	2.189E+1
-2.092E-1	1.053E+1	2.196E+1
-2.076E-1	1.048E+1	2.202E+1
-2.076E-1	1.047E+1	2.176E+1
-2.092E-1	1.062E+1	2.187E+1
-2.076E-1	1.049E+1	2.192E+1
-2.092E-1	1.037E+1	2.171E+1
-2.060E-1	1.037E+1	2.169E+1
-2.076E-1	1.043E+1	2.177E+1
-2.092E-1	1.037E+1	2.170E+1
-2.108E-1	1.050E+1	2.193E+1
-2.076E-1	1.046E+1	2.182E+1
-2.092E-1	1.046E+1	2.174E+1
-2.108E-1	1.044E+1	2.192E+1
-2.108E-1	1.051E+1	2.184E+1
-2.108E-1	1.034E+1	2.181E+1
-2.108E-1	1.048E+1	2.199E+1
-2.124E-1	1.051E+1	2.187E+1
-2.092E-1	1.037E+1	2.188E+1
-2.076E-1	1.051E+1	2.181E+1
-2.092E-1	1.043E+1	2.166E+1
-2.124E-1	1.043E+1	2.195E+1
-2.092E-1	1.049E+1	2.190E+1
-2.108E-1	1.039E+1	2.175E+1
-2.076E-1	1.041E+1	2.175E+1
-2.141E-1	1.032E+1	2.189E+1
-2.060E-1	1.040E+1	2.187E+1
-2.076E-1	1.050E+1	2.165E+1
-2.092E-1	1.041E+1	2.190E+1
-2.092E-1	1.041E+1	2.176E+1
-2.092E-1	1.049E+1	2.189E+1
-2.092E-1	1.044E+1	2.204E+1
-2.108E-1	1.047E+1	2.188E+1
-2.108E-1	1.037E+1	2.182E+1
-2.076E-1	1.049E+1	2.196E+1
-2.092E-1	1.042E+1	2.183E+1
-2.092E-1	1.052E+1	2.187E+1
-2.092E-1	1.047E+1	2.174E+1
-2.060E-1	1.042E+1	2.172E+1
-2.076E-1	1.053E+1	2.183E+1
-2.124E-1	1.051E+1	2.192E+1
-2.092E-1	1.047E+1	2.185E+1
-2.108E-1	1.046E+1	2.189E+1
-2.076E-1	1.053E+1	2.169E+1
-2.092E-1	1.044E+1	2.181E+1
-2.108E-1	1.063E+1	2.185E+1
-2.092E-1	1.066E+1	2.177E+1
-2.043E-1	1.047E+1	2.178E+1
-2.092E-1	1.033E+1	2.183E+1
-2.076E-1	1.037E+1	2.191E+1
-2.092E-1	1.037E+1	2.186E+1
-2.076E-1	1.042E+1	2.198E+1
-2.076E-1	1.053E+1	2.204E+1
-2.108E-1	1.049E+1	2.182E+1
-2.092E-1	1.047E+1	2.169E+1
-2.076E-1	1.028E+1	2.199E+1
-2.092E-1	1.041E+1	2.206E+1
-2.108E-1	1.044E+1	2.176E+1
-2.076E-1	1.041E+1	2.172E+1
-2.060E-1	1.041E+1	2.183E+1
-2.108E-1	1.039E+1	2.199E+1
-2.076E-1	1.054E+1	2.177E+1
-2.108E-1	1.037E+1	2.192E+1
-2.092E-1	1.045E+1	2.185E+1
-2.108E-1	1.040E+1	2.184E+1
-2.141E-1	1.050E+1	2.208E+1
-2.076E-1	1.039E+1	2.165E+1
-2.076E-1	1.032E+1	2.170E+1
-2.124E-1	1.041E+1	2.185E+1
-2.108E-1	1.042E+1	2.180E+1
-2.076E-1	1.062E+1	2.191E+1
-2.043E-1	1.038E+1	2.201E+1
-2.108E-1	1.045E+1	2.183E+1
-2.092E-1	1.053E+1	2.179E+1
-2.076E-1	1.043E+1	2.162E+1
-2.060E-1	1.053E+1	2.175E+1
-2.076E-1	1.044E+1	2.200E+1
-2.124E-1	1.048E+1	2.198E+1
-2.076E-1	1.042E+1	2.176E+1
-2.108E-1	1.057E+1	2.184E+1
-2.092E-1	1.036E+1	2.175E+1
-2.141E-1	1.037E+1	2.190E+1
-2.076E-1	1.037E+1	2.212E+1
-2.076E-1	1.044E+1	2.183E+1
-2.092E-1	1.055E+1	2.176E+1
-2.124E-1	1.047E+1	2.189E+1
-2.108E-1	1.050E+1	2.192E+1
-2.076E-1	1.044E+1	2.180E+1
-2.108E-1	1.052E+1	2.177E+1
-2.108E-1	1.038E+1	2.202E+1
-2.076E-1	1.038E+1	2.198E+1
-2.092E-1	1.059E+1	2.185E+1
-2.060E-1	1.039E+1	2.167E+1
-2.092E-1	1.053E+1	2.187E+1
-2.076E-1	1.059E+1	2.191E+1
-2.092E-1	1.046E+1	2.189E+1
-2.124E-1	1.060E+1	2.196E+1
-2.092E-1	1.043E+1	2.181E+1
-2.060E-1	1.047E+1	2.180E+1
-2.092E-1	1.052E+1	2.178E+1
-2.092E-1	1.054E+1	2.186E+1
-2.124E-1	1.040E+1	2.211E+1
-2.060E-1	1.052E+1	2.173E+1
-2.092E-1	1.041E+1	2.177E+1
-2.076E-1	1.051E+1	2.197E+1
-2.124E-1	1.043E+1	2.195E+1
-2.092E-1	1.036E+1	2.171E+1
-2.092E-1	1.050E+1	2.177E+1
-2.092E-1	1.052E+1	2.189E+1
-2.092E-1	1.040E+1	2.196E+1
-2.092E-1	1.050E+1	2.184E+1
-2.076E-1	1.049E+1	2.178E+1
-2.092E-1	1.056E+1	2.172E+1
-2.124E-1	1.043E+1	2.204E+1
-2.076E-1	1.037E+1	2.177E+1
-2.076E-1	1.034E+1	2.161E+1
-2.108E-1	1.042E+1	2.188E+1
-2.124E-1	1.048E+1	2.177E+1
-2.076E-1	1.044E+1	2.201E+1
-2.108E-1	1.042E+1	2.176E+1
-2.076E-1	1.042E+1	2.172E+1
-2.092E-1	1.046E+1	2.179E+1
-2.092E-1	1.053E+1	2.176E+1
-2.060E-1	1.044E+1	2.199E+1
-2.076E-1	1.049E+1	2.184E+1
-2.092E-1	1.051E+1	2.195E+1
-2.060E-1	1.047E+1	2.176E+1
-2.092E-1	1.043E+1	2.180E+1
-2.076E-1	1.045E+1	2.200E+1
-2.092E-1	1.038E+1	2.177E+1
-2.092E-1	1.044E+1	2.199E+1
-2.076E-1	1.047E+1	2.190E+1
-2.092E-1	1.056E+1	2.186E+1
-2.108E-1	1.053E+1	2.174E+1
-2.076E-1	1.039E+1	2.175E+1
-2.108E-1	1.043E+1	2.193E+1
-2.092E-1	1.034E+1	2.170E+1
-2.124E-1	1.056E+1	2.197E+1
-2.108E-1	1.038E+1	2.187E+1
-2.092E-1	1.058E+1	2.194E+1
-2.124E-1	1.045E+1	2.184E+1
-2.092E-1	1.056E+1	2.173E+1
-2.092E-1	1.050E+1	2.178E+1
-2.076E-1	1.047E+1	2.186E+1
-2.108E-1	1.040E+1	2.191E+1
-2.092E-1	1.049E+1	2.188E+1
-2.092E-1	1.036E+1	2.210E+1
-2.060E-1	1.036E+1	2.192E+1
-2.060E-1	1.052E+1	2.200E+1
-2.124E-1	1.054E+1	2.180E+1
-2.027E-1	1.062E+1	2.184E+1
-2.092E-1	1.047E+1	2.177E+1
-2.092E-1	1.048E+1	2.157E+1
-2.092E-1	1.037E+1	2.159E+1
-2.076E-1	1.051E+1	2.196E+1
-2.076E-1	1.055E+1	2.169E+1
-2.076E-1	1.039E+1	2.176E+1
-2.092E-1	1.047E+1	2.187E+1
-2.060E-1	1.044E+1	2.191E+1
-2.043E-1	1.040E+1	2.185E+1
-2.092E-1	1.045E+1	2.184E+1
-2.076E-1	1.045E+1	2.170E+1
-2.076E-1	1.054E+1	2.187E+1
-2.060E-1	1.050E+1	2.177E+1
-2.076E-1	1.057E+1	2.188E+1
-2.092E-1	1.061E+1	2.194E+1
-2.076E-1	1.042E+1	2.175E+1
-2.060E-1	1.039E+1	2.193E+1
-2.092E-1	1.041E+1	2.176E+1
-2.108E-1	1.043E+1	2.172E+1
-2.076E-1	1.039E+1	2.167E+1
-2.076E-1	1.051E+1	2.195E+1
-2.092E-1	1.044E+1	2.175E+1
-2.092E-1	1.049E+1	2.186E+1
-2.092E-1	1.048E+1	2.197E+1
-2.076E-1	1.059E+1	2.188E+1
-2.108E-1	1.056E+1	2.186E+1
-2.124E-1	1.042E+1	2.176E+1
-2.092E-1	1.045E+1	2.200E+1
-2.076E-1	1.039E+1	2.192E+1
-2.060E-1	1.046E+1	2.203E+1
-2.108E-1	1.047E+1	2.172E+1
-2.092E-1	1.051E+1	2.201E+1
-2.092E-1	1.038E+1	2.189E+1
-2.092E-1	1.043E+1	2.190E+1
-2.092E-1	1.040E+1	2.172E+1
-2.076E-1	1.037E+1	2.167E+1
-2.076E-1	1.039E+1	2.171E+1
-2.108E-1	1.052E+1	2.178E+1
-2.124E-1	1.041E+1	2.176E+1
-2.060E-1	1.044E+1	2.187E+1
-2.060E-1	1.048E+1	2.190E+1
-2.092E-1	1.054E+1	2.179E+1
-2.092E-1	1.051E+1	2.179E+1
-2.060E-1	1.042E+1	2.181E+1
-2.060E-1	1.055E+1	2.176E+1
-2.092E-1	1.051E+1	2.189E+1
-2.092E-1	1.034E+1	2.179E+1
-2.092E-1	1.045E+1	2.186E+1
-2.092E-1	1.047E+1	2.192E+1
-2.108E-1	1.046E+1	2.173E+1
-2.092E-1	1.060E+1	2.203E+1
-2.043E-1	1.035E+1	2.175E+1
-2.092E-1	1.046E+1	2.172E+1
-2.092E-1	1.038E+1	2.184E+1
-2.108E-1	1.045E+1	2.194E+1
-2.108E-1	1.037E+1	2.151E+1
-2.060E-1	1.036E+1	2.185E+1
-2.092E-1	1.051E+1	2.172E+1
-2.108E-1	1.041E+1	2.191E+1
-2.092E-1	1.068E+1	2.185E+1
-2.060E-1	1.043E+1	2.184E+1
-2.092E-1	1.039E+1	2.184E+1
-2.108E-1	1.039E+1	2.201E+1
-2.092E-1	1.034E+1	2.196E+1
-2.076E-1	1.044E+1	2.187E+1
-2.092E-1	1.049E+1	2.190E+1
-2.124E-1	1.052E+1	2.183E+1
-2.043E-1	1.053E+1	2.192E+1
-2.076E-1	1.057E+1	2.191E+1
-2.108E-1	1.047E+1	2.180E+1
-2.108E-1	1.042E+1	2.196E+1
-2.060E-1	1.046E+1	2.184E+1
-2.060E-1	1.048E+1	2.172E+1
-2.092E-1	1.047E+1	2.178E+1
-2.124E-1	1.041E+1	2.189E+1
-2.076E-1	1.047E+1	2.181E+1
-2.060E-1	1.061E+1	2.185E+1
-2.092E-1	1.048E+1	2.183E+1
-2.124E-1	1.053E+1	2.195E+1
-2.076E-1	1.040E+1	2.170E+1
-2.060E-1	1.042E+1	2.192E+1
-2.108E-1	1.047E+1	2.179E+1
-2.092E-1	1.033E+1	2.188E+1
-2.076E-1	1.050E+1	2.190E+1
-2.060E-1	1.044E+1	2.215E+1
-2.076E-1	1.044E+1	2.192E+1
-2.108E-1	1.049E+1	2.170E+1
-2.060E-1	1.036E+1	2.179E+1
-2.076E-1	1.042E+1	2.201E+1
-2.092E-1	1.037E+1	2.184E+1
-2.124E-1	1.038E+1	2.172E+1
-2.092E-1	1.034E+1	2.175E+1
-2.076E-1	1.052E+1	2.197E+1
-2.092E-1	1.050E+1	2.181E+1
-2.108E-1	1.026E+1	2.183E+1
-2.060E-1	1.046E+1	2.192E+1
-2.076E-1	1.049E+1	2.185E+1
-2.108E-1	1.051E+1	2.167E+1
-2.124E-1	1.055E+1	2.177E+1
-2.060E-1	1.044E+1	2.193E+1
-2.060E-1	1.055E+1	2.185E+1
-2.108E-1	1.054E+1	2.196E+1
-2.092E-1	1.049E+1	2.184E+1
-2.092E-1	1.043E+1	2.179E+1
-2.027E-1	1.054E+1	2.192E+1
-2.092E-1	1.050E+1	2.161E+1
-2.076E-1	1.049E+1	2.170E+1
-2.092E-1	1.057E+1	2.172E+1
-2.060E-1	1.043E+1	2.184E+1
-2.124E-1	1.040E+1	2.169E+1
-2.092E-1	1.039E+1	2.179E+1
-2.060E-1	1.041E+1	2.171E+1
-2.092E-1	1.039E+1	2.186E+1
-2.060E-1	1.045E+1	2.175E+1
-2.076E-1	1.043E+1	2.199E+1
-2.060E-1	1.049E+1	2.194E+1
-2.060E-1	1.051E+1	2.191E+1
-2.108E-1	1.037E+1	2.188E+1
-2.076E-1	1.057E+1	2.187E+1
-2.092E-1	1.039E+1	2.188E+1
-2.060E-1	1.032E+1	2.188E+1
-2.092E-1	1.040E+1	2.185E+1
-2.108E-1	1.040E+1	2.184E+1
-2.092E-1	1.048E+1	2.180E+1
-2.060E-1	1.058E+1	2.191E+1
-2.092E-1	1.049E+1	2.180E+1
-2.108E-1	1.041E+1	2.185E+1
-2.076E-1	1.040E+1	2.183E+1
-2.076E-1	1.059E+1	2.196E+1
-2.076E-1	1.054E+1	2.183E+1
-2.092E-1	1.044E+1	2.201E+1
-2.060E-1	1.054E+1	2.175E+1
-2.060E-1	1.046E+1	2.188E+1
-2.092E-1	1.047E+1	2.187E+1
-2.076E-1	1.045E+1	2.181E+1
-2.060E-1	1.042E+1	2.190E+1
-2.043E-1	1.047E+1	2.194E+1
-2.060E-1	1.038E+1	2.194E+1
-2.108E-1	1.048E+1	2.177E+1
-2.043E-1	1.054E+1	2.173E+1
-2.076E-1	1.056E+1	2.184E+1
-2.076E-1	1.045E+1	2.193E+1
-2.124E-1	1.044E+1	2.179E+1
-2.076E-1	1.048E+1	2.175E+1
-2.060E-1	1.054E+1	2.178E+1
-2.092E-1	1.031E+1	2.178E+1
-2.108E-1	1.038E+1	2.188E+1
-2.060E-1	1.037E+1	2.187E+1
-2.092E-1	1.052E+1	2.194E+1
-2.076E-1	1.051E+1	2.182E+1
-2.076E-1	1.050E+1	2.176E+1
-2.060E-1	1.047E+1	2.192E+1
-2.060E-1	1.038E+1	2.181E+1
-2.108E-1	1.047E+1	2.190E+1
-2.092E-1	1.048E+1	2.198E+1
-2.027E-1	1.059E+1	2.197E+1
-2.043E-1	1.044E+1	2.180E+1
-2.092E-1	1.043E+1	2.186E+1
-2.092E-1	1.053E+1	2.167E+1
-2.076E-1	1.044E+1	2.180E+1
-2.076E-1	1.044E+1	2.173E+1
-2.092E-1	1.031E+1	2.185E+1
-2.092E-1	1.042E+1	2.187E+1
-2.043E-1	1.040E+1	2.180E+1
-2.027E-1	1.050E+1	2.190E+1
-2.076E-1	1.039E+1	2.180E+1
-2.076E-1	1.058E+1	2.180E+1
-2.060E-1	1.052E+1	2.178E+1
-2.043E-1	1.044E+1	2.194E+1
-2.060E-1	1.058E+1	2.189E+1
-2.092E-1	1.055E+1	2.177E+1
-2.076E-1	1.040E+1	2.191E+1
-2.060E-1	1.047E+1	2.186E+1
-2.092E-1	1.042E+1	2.193E+1
-2.108E-1	1.053E+1	2.184E+1
-2.092E-1	1.032E+1	2.164E+1
-2.043E-1	1.048E+1	2.182E+1
-2.092E-1	1.051E+1	2.183E+1
-2.124E-1	1.052E+1	2.171E+1
-2.060E-1	1.057E+1	2.190E+1
-2.092E-1	1.038E+1	2.159E+1
-2.060E-1	1.042E+1	2.183E+1
-2.108E-1	1.038E+1	2.202E+1
-2.043E-1	1.039E+1	2.185E+1
-2.043E-1	1.049E+1	2.161E+1
-2.060E-1	1.047E+1	2.184E+1
-2.076E-1	1.049E+1	2.187E+1
-2.076E-1	1.054E+1	2.196E+1
-2.076E-1	1.045E+1	2.166E+1
-2.092E-1	1.042E+1	2.186E+1
-2.092E-1	1.043E+1	2.167E+1
-2.076E-1	1.033E+1	2.174E+1
-2.043E-1	1.051E+1	2.198E+1
-2.092E-1	1.047E+1	2.202E+1
-2.124E-1	1.047E+1	2.187E+1
-2.060E-1	1.057E+1	2.194E+1
-2.060E-1	1.032E+1	2.179E+1
-2.092E-1	1.055E+1	2.178E+1
-2.124E-1	1.037E+1	2.209E+1
-2.076E-1	1.059E+1	2.187E+1
-2.043E-1	1.049E+1	2.195E+1
-2.076E-1	1.042E+1	2.177E+1
-2.108E-1	1.053E+1	2.190E+1
-2.076E-1	1.041E+1	2.190E+1
-2.060E-1	1.049E+1	2.194E+1
-2.076E-1	1.039E+1	2.170E+1
-2.124E-1	1.048E+1	2.179E+1
-2.043E-1	1.052E+1	2.194E+1
-2.108E-1	1.041E+1	2.186E+1
-2.092E-1	1.038E+1	2.176E+1
-2.076E-1	1.051E+1	2.184E+1
-2.076E-1	1.039E+1	2.186E+1
-2.060E-1	1.043E+1	2.185E+1
-2.076E-1	1.042E+1	2.177E+1
-2.124E-1	1.040E+1	2.173E+1
-2.043E-1	1.046E+1	2.187E+1
-2.076E-1	1.038E+1	2.180E+1
-2.092E-1	1.045E+1	2.181E+1
-2.124E-1	1.045E+1	2.192E+1
-2.092E-1	1.049E+1	2.172E+1
-2.027E-1	1.058E+1	2.185E+1
-2.060E-1	1.036E+1	2.183E+1
-2.092E-1	1.046E+1	2.185E+1
-2.060E-1	1.044E+1	2.198E+1
-2.060E-1	1.040E+1	2.187E+1
-2.092E-1	1.043E+1	2.193E+1
-2.092E-1	1.053E+1	2.170E+1
-2.043E-1	1.047E+1	2.183E+1
-2.060E-1	1.043E+1	2.186E+1
-2.108E-1	1.063E+1	2.182E+1
-2.092E-1	1.045E+1	2.186E+1
-2.076E-1	1.051E+1	2.177E+1
-2.076E-1	1.036E+1	2.185E+1
-2.060E-1	1.045E+1	2.180E+1
-2.092E-1	1.049E+1	2.178E+1
-2.060E-1	1.045E+1	2.183E+1
-2.092E-1	1.053E+1	2.185E+1
-2.092E-1	1.028E+1	2.175E+1
-2.076E-1	1.050E+1	2.162E+1
-2.076E-1	1.036E+1	2.180E+1
-2.060E-1	1.054E+1	2.186E+1
-2.076E-1	1.044E+1	2.202E+1
-2.092E-1	1.045E+1	2.193E+1
-2.060E-1	1.037E+1	2.188E+1
-2.060E-1	1.049E+1	2.174E+1
-2.092E-1	1.037E+1	2.188E+1
-2.076E-1	1.060E+1	2.184E+1
-2.060E-1	1.043E+1	2.181E+1
-2.060E-1	1.038E+1	2.184E+1
-2.076E-1	1.055E+1	2.179E+1
-2.108E-1	1.050E+1	2.193E+1
-2.060E-1	1.052E+1	2.195E+1
-2.092E-1	1.052E+1	2.179E+1
-2.076E-1	1.045E+1	2.181E+1
-2.076E-1	1.042E+1	2.194E+1
-2.060E-1	1.049E+1	2.195E+1
-2.043E-1	1.049E+1	2.185E+1
-2.060E-1	1.054E+1	2.187E+1
-2.092E-1	1.047E+1	2.191E+1
-2.060E-1	1.045E+1	2.178E+1
-2.060E-1	1.032E+1	2.171E+1
-2.092E-1	1.047E+1	2.174E+1
-2.092E-1	1.048E+1	2.178E+1
-2.043E-1	1.044E+1	2.182E+1
-2.092E-1	1.047E+1	2.180E+1
-2.060E-1	1.056E+1	2.168E+1
-2.092E-1	1.046E+1	2.190E+1
-2.043E-1	1.049E+1	2.190E+1
-2.076E-1	1.042E+1	2.182E+1
-2.076E-1	1.049E+1	2.177E+1
-2.092E-1	1.038E+1	2.182E+1
-2.076E-1	1.045E+1	2.173E+1
-2.043E-1	1.047E+1	2.177E+1
-2.076E-1	1.047E+1	2.185E+1
-2.092E-1	1.049E+1	2.169E+1
-2.043E-1	1.049E+1	2.196E+1
-2.043E-1	1.040E+1	2.186E+1
-2.108E-1	1.052E+1	2.192E+1
-2.092E-1	1.042E+1	2.175E+1
-2.076E-1	1.039E+1	2.185E+1
-2.043E-1	1.047E+1	2.155E+1
-2.076E-1	1.041E+1	2.192E+1
-2.076E-1	1.045E+1	2.174E+1
-2.043E-1	1.037E+1	2.188E+1
-2.060E-1	1.042E+1	2.167E+1
-2.108E-1	1.046E+1	2.191E+1
-2.108E-1	1.040E+1	2.184E+1
-2.060E-1	1.035E+1	2.185E+1
-2.043E-1	1.039E+1	2.189E+1
-2.076E-1	1.047E+1	2.202E+1
-2.108E-1	1.035E+1	2.188E+1
-2.076E-1	1.040E+1	2.159E+1
-2.043E-1	1.035E+1	2.183E+1
-2.092E-1	1.048E+1	2.188E+1
-2.076E-1	1.048E+1	2.169E+1
-2.043E-1	1.047E+1	2.173E+1
-2.027E-1	1.055E+1	2.186E+1
-2.076E-1	1.049E+1	2.171E+1
-2.076E-1	1.041E+1	2.187E+1
-2.060E-1	1.030E+1	2.179E+1
-2.043E-1	1.054E+1	2.195E+1
-2.092E-1	1.047E+1	2.206E+1
-2.108E-1	1.050E+1	2.177E+1
-2.060E-1	1.054E+1	2.169E+1
-2.092E-1	1.048E+1	2.172E+1
-2.060E-1	1.054E+1	2.187E+1
-2.043E-1	1.046E+1	2.191E+1
-2.060E-1	1.044E+1	2.187E+1
-2.043E-1	1.046E+1	2.186E+1
-2.076E-1	1.052E+1	2.187E+1
-2.060E-1	1.056E+1	2.187E+1
-2.043E-1	1.050E+1	2.177E+1
-2.060E-1	1.042E+1	2.169E+1
-2.076E-1	1.033E+1	2.172E+1
-2.060E-1	1.035E+1	2.183E+1
-2.043E-1	1.045E+1	2.175E+1
-2.060E-1	1.054E+1	2.173E+1
-2.076E-1	1.038E+1	2.171E+1
-2.076E-1	1.050E+1	2.170E+1
-2.076E-1	1.046E+1	2.202E+1
-2.076E-1	1.059E+1	2.178E+1
-2.092E-1	1.051E+1	2.194E+1
-2.076E-1	1.051E+1	2.165E+1
-2.060E-1	1.052E+1	2.186E+1
-2.060E-1	1.052E+1	2.193E+1
-2.076E-1	1.032E+1	2.181E+1
-2.092E-1	1.041E+1	2.205E+1
-2.060E-1	1.052E+1	2.204E+1
-2.043E-1	1.048E+1	2.179E+1
-2.060E-1	1.041E+1	2.169E+1
-2.108E-1	1.052E+1	2.186E+1
-2.043E-1	1.035E+1	2.164E+1
-2.076E-1	1.048E+1	2.187E+1
-2.076E-1	1.046E+1	2.193E+1
-2.060E-1	1.047E+1	2.185E+1
-2.043E-1	1.048E+1	2.173E+1
-2.043E-1	1.062E+1	2.193E+1
-2.076E-1	1.050E+1	2.193E+1
-2.060E-1	1.040E+1	2.181E+1
-2.060E-1	1.049E+1	2.182E+1
-2.043E-1	1.032E+1	2.186E+1
-2.076E-1	1.050E+1	2.194E+1
-2.108E-1	1.041E+1	2.184E+1
-2.060E-1	1.048E+1	2.170E+1
-2.060E-1	1.034E+1	2.185E+1
-2.092E-1	1.055E+1	2.176E+1
-2.060E-1	1.054E+1	2.181E+1
-2.060E-1	1.031E+1	2.183E+1
-2.060E-1	1.047E+1	2.192E+1
-2.076E-1	1.049E+1	2.187E+1
-2.092E-1	1.059E+1	2.195E+1
-2.060E-1	1.052E+1	2.165E+1
-2.060E-1	1.043E+1	2.192E+1
-2.092E-1	1.045E+1	2.195E+1
-2.092E-1	1.042E+1	2.175E+1
-2.043E-1	1.043E+1	2.178E+1
-2.060E-1	1.043E+1	2.189E+1
-2.092E-1	1.052E+1	2.185E+1
-2.076E-1	1.040E+1	2.198E+1
-2.076E-1	1.047E+1	2.184E+1
-2.060E-1	1.039E+1	2.189E+1
-2.092E-1	1.047E+1	2.189E+1
-2.092E-1	1.059E+1	2.186E+1
-2.027E-1	1.050E+1	2.173E+1
-2.043E-1	1.042E+1	2.172E+1
-2.043E-1	1.053E+1	2.193E+1
-2.092E-1	1.055E+1	2.200E+1
-2.076E-1	1.041E+1	2.184E+1
-2.060E-1	1.043E+1	2.188E+1
-2.060E-1	1.039E+1	2.189E+1
-2.076E-1	1.042E+1	2.187E+1
-2.027E-1	1.043E+1	2.181E+1
-2.011E-1	1.039E+1	2.182E+1
-2.043E-1	1.047E+1	2.183E+1
-2.060E-1	1.048E+1	2.199E+1
-2.043E-1	1.047E+1	2.173E+1
-2.027E-1	1.042E+1	2.183E+1
-2.060E-1	1.051E+1	2.177E+1
-2.076E-1	1.038E+1	2.180E+1
-1.995E-1	1.048E+1	2.179E+1
-2.043E-1	1.040E+1	2.185E+1
-2.092E-1	1.056E+1	2.156E+1
-2.060E-1	1.029E+1	2.186E+1
-2.027E-1	1.053E+1	2.188E+1
-2.043E-1	1.041E+1	2.181E+1
-2.043E-1	1.039E+1	2.191E+1
-2.092E-1	1.035E+1	2.178E+1
-2.060E-1	1.047E+1	2.190E+1
-2.027E-1	1.055E+1	2.200E+1
-2.076E-1	1.054E+1	2.196E+1
-2.060E-1	1.034E+1	2.184E+1
-2.027E-1	1.056E+1	2.203E+1
-2.060E-1	1.050E+1	2.190E+1
-2.060E-1	1.040E+1	2.172E+1
-2.076E-1	1.045E+1	2.198E+1
-2.027E-1	1.057E+1	2.186E+1
-2.027E-1	1.048E+1	2.187E+1
-2.076E-1	1.051E+1	2.190E+1
-2.092E-1	1.046E+1	2.178E+1
-2.060E-1	1.050E+1	2.176E+1
-2.060E-1	1.049E+1	2.185E+1
-2.076E-1	1.043E+1	2.185E+1
-2.076E-1	1.042E+1	2.188E+1
-2.043E-1	1.040E+1	2.185E+1
-2.043E-1	1.042E+1	2.180E+1
-2.108E-1	1.036E+1	2.196E+1
-2.060E-1	1.053E+1	2.170E+1
-2.043E-1	1.038E+1	2.189E+1
-2.027E-1	1.048E+1	2.182E+1
-2.043E-1	1.038E+1	2.158E+1
-2.108E-1	1.042E+1	2.202E+1
-2.060E-1	1.043E+1	2.196E+1
-2.011E-1	1.043E+1	2.163E+1
-2.060E-1	1.043E+1	2.176E+1
-2.092E-1	1.047E+1	2.190E+1
-2.043E-1	1.056E+1	2.170E+1
-2.043E-1	1.032E+1	2.186E+1
-2.076E-1	1.051E+1	2.184E+1
-2.043E-1	1.042E+1	2.191E+1
-2.027E-1	1.038E+1	2.174E+1
-2.027E-1	1.035E+1	2.169E+1
-2.076E-1	1.049E+1	2.185E+1
-2.060E-1	1.047E+1	2.182E+1
-2.060E-1	1.039E+1	2.197E+1
-2.043E-1	1.050E+1	2.172E+1
-2.060E-1	1.038E+1	2.181E+1
-2.076E-1	1.038E+1	2.172E+1
-2.043E-1	1.045E+1	2.189E+1
-2.060E-1	1.047E+1	2.180E+1
-2.043E-1	1.033E+1	2.177E+1
-2.092E-1	1.049E+1	2.198E+1
-2.011E-1	1.050E+1	2.178E+1
-2.027E-1	1.028E+1	2.172E+1
-2.076E-1	1.045E+1	2.180E+1
-2.076E-1	1.040E+1	2.184E+1
-2.043E-1	1.042E+1	2.189E+1
-2.043E-1	1.046E+1	2.169E+1
-2.076E-1	1.044E+1	2.182E+1
-2.060E-1	1.038E+1	2.175E+1
-2.043E-1	1.054E+1	2.180E+1
-2.043E-1	1.041E+1	2.206E+1
-2.076E-1	1.046E+1	2.187E+1
-2.060E-1	1.038E+1	2.195E+1
-2.060E-1	1.039E+1	2.169E+1
-2.043E-1	1.050E+1	2.168E+1
-2.076E-1	1.047E+1	2.185E+1
-2.076E-1	1.047E+1	2.187E+1
-2.043E-1	1.050E+1	2.179E+1
-2.043E-1	1.033E+1	2.174E+1
-2.043E-1	1.057E+1	2.196E+1
-2.043E-1	1.039E+1	2.162E+1
-2.043E-1	1.049E+1	2.190E+1
-2.011E-1	1.042E+1	2.182E+1
-2.076E-1	1.049E+1	2.188E+1
-2.076E-1	1.050E+1	2.190E+1
-2.027E-1	1.038E+1	2.172E+1
-2.043E-1	1.049E+1	2.170E+1
-2.076E-1	1.040E+1	2.187E+1
-2.060E-1	1.038E+1	2.189E+1
-2.027E-1	1.045E+1	2.184E+1
-2.027E-1	1.041E+1	2.182E+1
[truncated: 36,679 more rows]
