# Supplementary material for: Improved ANAP incorporation and VCF analysis reveal details of P2X7 current facilitation and a limited conformational interplay between ATP binding and the intracellular ballast domain
Source: eLife. 2023 Jan 4;12:e82479. doi: 10.7554/eLife.82479 (PMC9859053; doi:10.7554/eLife.82479)
Supplement: Figure 5—figure supplement 3—source data 2. [file elife-82479-fig5-figsupp3-data2.zip › Figure-5_figure-supplement-3_source-data-2/DeltaCaM-A564/l21/08.csv]

-3.727E-2	1.272E+1	2.900E+1
-3.727E-2	1.260E+1	2.891E+1
-3.889E-2	1.265E+1	2.885E+1
-4.376E-2	1.265E+1	2.895E+1
-3.403E-2	1.261E+1	2.882E+1
-3.889E-2	1.265E+1	2.878E+1
-3.889E-2	1.273E+1	2.904E+1
-4.214E-2	1.258E+1	2.893E+1
-3.565E-2	1.269E+1	2.880E+1
-3.727E-2	1.267E+1	2.879E+1
-3.889E-2	1.247E+1	2.913E+1
-4.214E-2	1.264E+1	2.875E+1
-3.565E-2	1.278E+1	2.906E+1
-3.727E-2	1.258E+1	2.869E+1
-3.889E-2	1.270E+1	2.889E+1
-4.051E-2	1.264E+1	2.887E+1
-3.565E-2	1.288E+1	2.873E+1
-3.565E-2	1.271E+1	2.884E+1
-4.051E-2	1.277E+1	2.865E+1
-4.051E-2	1.263E+1	2.889E+1
-3.565E-2	1.277E+1	2.897E+1
-3.889E-2	1.252E+1	2.904E+1
-4.051E-2	1.271E+1	2.895E+1
-4.214E-2	1.274E+1	2.870E+1
-3.565E-2	1.269E+1	2.873E+1
-4.051E-2	1.271E+1	2.900E+1
-3.889E-2	1.275E+1	2.873E+1
-4.051E-2	1.261E+1	2.865E+1
-4.051E-2	1.259E+1	2.876E+1
-3.403E-2	1.281E+1	2.892E+1
-3.889E-2	1.275E+1	2.860E+1
-4.214E-2	1.266E+1	2.877E+1
-3.889E-2	1.262E+1	2.884E+1
-3.727E-2	1.270E+1	2.893E+1
-3.889E-2	1.275E+1	2.894E+1
-3.889E-2	1.281E+1	2.879E+1
-3.727E-2	1.262E+1	2.891E+1
-3.727E-2	1.275E+1	2.871E+1
-3.889E-2	1.252E+1	2.877E+1
-4.214E-2	1.272E+1	2.901E+1
-4.051E-2	1.272E+1	2.879E+1
-3.565E-2	1.265E+1	2.888E+1
-3.727E-2	1.272E+1	2.885E+1
-3.889E-2	1.276E+1	2.893E+1
-3.565E-2	1.276E+1	2.866E+1
-3.727E-2	1.266E+1	2.891E+1
-3.889E-2	1.277E+1	2.887E+1
-4.214E-2	1.269E+1	2.873E+1
-3.727E-2	1.274E+1	2.884E+1
-3.565E-2	1.269E+1	2.890E+1
-4.051E-2	1.269E+1	2.908E+1
-4.051E-2	1.269E+1	2.891E+1
-4.051E-2	1.265E+1	2.891E+1
-3.565E-2	1.263E+1	2.871E+1
-3.889E-2	1.265E+1	2.877E+1
-4.214E-2	1.288E+1	2.873E+1
-3.565E-2	1.274E+1	2.899E+1
-3.889E-2	1.264E+1	2.896E+1
-3.889E-2	1.268E+1	2.889E+1
-4.051E-2	1.268E+1	2.875E+1
-3.727E-2	1.268E+1	2.877E+1
-3.565E-2	1.280E+1	2.869E+1
-4.051E-2	1.276E+1	2.867E+1
-3.727E-2	1.248E+1	2.881E+1
-3.889E-2	1.266E+1	2.898E+1
-3.727E-2	1.271E+1	2.893E+1
-4.051E-2	1.261E+1	2.889E+1
-4.214E-2	1.277E+1	2.885E+1
-3.727E-2	1.273E+1	2.883E+1
-3.565E-2	1.264E+1	2.887E+1
-4.051E-2	1.253E+1	2.884E+1
-3.889E-2	1.274E+1	2.864E+1
-3.727E-2	1.273E+1	2.885E+1
-3.240E-2	1.257E+1	2.887E+1
-3.889E-2	1.277E+1	2.884E+1
-4.051E-2	1.271E+1	2.879E+1
-3.727E-2	1.277E+1	2.877E+1
-3.889E-2	1.277E+1	2.870E+1
-3.727E-2	1.282E+1	2.912E+1
-3.727E-2	1.274E+1	2.879E+1
-3.889E-2	1.279E+1	2.867E+1
-3.565E-2	1.273E+1	2.889E+1
-4.051E-2	1.274E+1	2.866E+1
-4.051E-2	1.274E+1	2.897E+1
-3.727E-2	1.278E+1	2.880E+1
-3.727E-2	1.284E+1	2.880E+1
-3.889E-2	1.274E+1	2.873E+1
-4.051E-2	1.275E+1	2.905E+1
-3.565E-2	1.266E+1	2.884E+1
-3.727E-2	1.268E+1	2.874E+1
-3.889E-2	1.272E+1	2.870E+1
-4.051E-2	1.276E+1	2.885E+1
-3.889E-2	1.272E+1	2.884E+1
-3.565E-2	1.272E+1	2.883E+1
-4.214E-2	1.264E+1	2.872E+1
-3.727E-2	1.267E+1	2.891E+1
-3.889E-2	1.267E+1	2.893E+1
-3.889E-2	1.277E+1	2.874E+1
-4.051E-2	1.266E+1	2.898E+1
-3.889E-2	1.255E+1	2.881E+1
-3.727E-2	1.267E+1	2.883E+1
-3.727E-2	1.271E+1	2.882E+1
-3.889E-2	1.273E+1	2.871E+1
-3.889E-2	1.261E+1	2.881E+1
-3.727E-2	1.269E+1	2.871E+1
-3.403E-2	1.272E+1	2.906E+1
-4.214E-2	1.271E+1	2.881E+1
-4.051E-2	1.277E+1	2.864E+1
-3.565E-2	1.264E+1	2.896E+1
-3.403E-2	1.257E+1	2.890E+1
-3.727E-2	1.267E+1	2.869E+1
-3.889E-2	1.272E+1	2.885E+1
-3.727E-2	1.282E+1	2.882E+1
-3.727E-2	1.266E+1	2.875E+1
-4.051E-2	1.274E+1	2.891E+1
-3.727E-2	1.268E+1	2.897E+1
-3.889E-2	1.280E+1	2.874E+1
-3.403E-2	1.255E+1	2.885E+1
-3.565E-2	1.265E+1	2.891E+1
-3.889E-2	1.272E+1	2.901E+1
-3.889E-2	1.268E+1	2.876E+1
-3.565E-2	1.290E+1	2.884E+1
-3.889E-2	1.264E+1	2.885E+1
-4.051E-2	1.274E+1	2.903E+1
-3.727E-2	1.276E+1	2.902E+1
-3.565E-2	1.264E+1	2.870E+1
-4.051E-2	1.274E+1	2.880E+1
-4.214E-2	1.268E+1	2.861E+1
-3.403E-2	1.279E+1	2.882E+1
-3.565E-2	1.259E+1	2.872E+1
-3.889E-2	1.272E+1	2.892E+1
-3.889E-2	1.276E+1	2.912E+1
-3.727E-2	1.275E+1	2.899E+1
-3.565E-2	1.271E+1	2.893E+1
-4.051E-2	1.276E+1	2.880E+1
-4.376E-2	1.252E+1	2.870E+1
-3.727E-2	1.274E+1	2.882E+1
-3.889E-2	1.274E+1	2.874E+1
-3.889E-2	1.279E+1	2.882E+1
-3.889E-2	1.268E+1	2.882E+1
-3.727E-2	1.268E+1	2.888E+1
-3.403E-2	1.277E+1	2.862E+1
-4.051E-2	1.265E+1	2.875E+1
-4.376E-2	1.265E+1	2.883E+1
-3.727E-2	1.275E+1	2.889E+1
-3.889E-2	1.265E+1	2.871E+1
-4.051E-2	1.250E+1	2.881E+1
-4.376E-2	1.253E+1	2.902E+1
-3.565E-2	1.263E+1	2.881E+1
-3.889E-2	1.283E+1	2.872E+1
-3.889E-2	1.282E+1	2.885E+1
-4.214E-2	1.263E+1	2.890E+1
-3.727E-2	1.262E+1	2.887E+1
-3.727E-2	1.270E+1	2.889E+1
-3.565E-2	1.265E+1	2.882E+1
-4.376E-2	1.268E+1	2.894E+1
-3.889E-2	1.281E+1	2.892E+1
-3.889E-2	1.267E+1	2.894E+1
-3.889E-2	1.282E+1	2.876E+1
-4.214E-2	1.272E+1	2.863E+1
-3.727E-2	1.265E+1	2.885E+1
-3.565E-2	1.278E+1	2.878E+1
-3.889E-2	1.274E+1	2.875E+1
-4.214E-2	1.279E+1	2.896E+1
-3.889E-2	1.259E+1	2.894E+1
-3.727E-2	1.274E+1	2.884E+1
-3.727E-2	1.276E+1	2.897E+1
-4.214E-2	1.263E+1	2.882E+1
-3.727E-2	1.265E+1	2.889E+1
-3.889E-2	1.271E+1	2.893E+1
-4.051E-2	1.269E+1	2.871E+1
-4.051E-2	1.276E+1	2.875E+1
-3.889E-2	1.283E+1	2.882E+1
-3.565E-2	1.275E+1	2.862E+1
-3.889E-2	1.268E+1	2.895E+1
-4.051E-2	1.273E+1	2.873E+1
-3.565E-2	1.267E+1	2.884E+1
-4.051E-2	1.264E+1	2.883E+1
-4.051E-2	1.277E+1	2.891E+1
-4.051E-2	1.274E+1	2.897E+1
-3.727E-2	1.269E+1	2.879E+1
-3.889E-2	1.260E+1	2.887E+1
-3.889E-2	1.272E+1	2.886E+1
-4.051E-2	1.275E+1	2.891E+1
-3.565E-2	1.269E+1	2.891E+1
-3.727E-2	1.277E+1	2.895E+1
-3.889E-2	1.276E+1	2.892E+1
-4.214E-2	1.273E+1	2.897E+1
-3.727E-2	1.263E+1	2.868E+1
-3.727E-2	1.264E+1	2.874E+1
-4.051E-2	1.268E+1	2.874E+1
-4.051E-2	1.271E+1	2.882E+1
-3.565E-2	1.270E+1	2.892E+1
-3.727E-2	1.276E+1	2.885E+1
-4.051E-2	1.265E+1	2.890E+1
-4.051E-2	1.283E+1	2.871E+1
-3.727E-2	1.282E+1	2.870E+1
-3.727E-2	1.283E+1	2.910E+1
-3.727E-2	1.269E+1	2.873E+1
-4.214E-2	1.266E+1	2.885E+1
-3.565E-2	1.267E+1	2.891E+1
-3.727E-2	1.263E+1	2.878E+1
-3.889E-2	1.271E+1	2.890E+1
-4.051E-2	1.278E+1	2.894E+1
-3.727E-2	1.281E+1	2.870E+1
-3.565E-2	1.267E+1	2.888E+1
-4.051E-2	1.279E+1	2.886E+1
-4.214E-2	1.279E+1	2.897E+1
-3.240E-2	1.279E+1	2.880E+1
-3.727E-2	1.270E+1	2.869E+1
-3.889E-2	1.277E+1	2.872E+1
-4.214E-2	1.262E+1	2.881E+1
-3.403E-2	1.267E+1	2.882E+1
-3.889E-2	1.257E+1	2.870E+1
-4.051E-2	1.268E+1	2.901E+1
-4.214E-2	1.269E+1	2.884E+1
-3.727E-2	1.275E+1	2.885E+1
-3.727E-2	1.274E+1	2.875E+1
-4.051E-2	1.272E+1	2.873E+1
-4.376E-2	1.261E+1	2.869E+1
-3.889E-2	1.268E+1	2.887E+1
-3.565E-2	1.260E+1	2.892E+1
-4.051E-2	1.262E+1	2.887E+1
-4.214E-2	1.263E+1	2.891E+1
-3.727E-2	1.279E+1	2.868E+1
-3.727E-2	1.260E+1	2.881E+1
-3.889E-2	1.275E+1	2.878E+1
-3.889E-2	1.273E+1	2.869E+1
-3.565E-2	1.274E+1	2.901E+1
-3.565E-2	1.270E+1	2.875E+1
-3.889E-2	1.273E+1	2.884E+1
-4.376E-2	1.278E+1	2.899E+1
-4.051E-2	1.264E+1	2.881E+1
-3.565E-2	1.277E+1	2.875E+1
-4.051E-2	1.275E+1	2.874E+1
-4.214E-2	1.269E+1	2.873E+1
-3.727E-2	1.257E+1	2.899E+1
-3.727E-2	1.260E+1	2.883E+1
-4.376E-2	1.269E+1	2.888E+1
-4.214E-2	1.271E+1	2.873E+1
-3.727E-2	1.274E+1	2.864E+1
-3.565E-2	1.267E+1	2.874E+1
-3.889E-2	1.264E+1	2.877E+1
-4.214E-2	1.262E+1	2.868E+1
-3.727E-2	1.274E+1	2.883E+1
-3.727E-2	1.252E+1	2.868E+1
-4.376E-2	1.271E+1	2.880E+1
-4.376E-2	1.272E+1	2.900E+1
-3.889E-2	1.259E+1	2.890E+1
-3.565E-2	1.271E+1	2.877E+1
-4.214E-2	1.276E+1	2.876E+1
-4.051E-2	1.251E+1	2.895E+1
-3.565E-2	1.282E+1	2.870E+1
-3.727E-2	1.272E+1	2.883E+1
-4.214E-2	1.267E+1	2.873E+1
-4.051E-2	1.274E+1	2.873E+1
-3.889E-2	1.278E+1	2.877E+1
-3.565E-2	1.269E+1	2.866E+1
-4.051E-2	1.260E+1	2.878E+1
-3.889E-2	1.268E+1	2.882E+1
-3.727E-2	1.267E+1	2.886E+1
-3.240E-2	1.259E+1	2.884E+1
-4.051E-2	1.261E+1	2.880E+1
-4.214E-2	1.262E+1	2.873E+1
-3.565E-2	1.268E+1	2.875E+1
-3.889E-2	1.290E+1	2.873E+1
-4.051E-2	1.270E+1	2.871E+1
-4.051E-2	1.271E+1	2.884E+1
-3.889E-2	1.272E+1	2.869E+1
-3.727E-2	1.261E+1	2.883E+1
-4.376E-2	1.275E+1	2.893E+1
-4.051E-2	1.265E+1	2.867E+1
-3.889E-2	1.268E+1	2.880E+1
-3.889E-2	1.279E+1	2.882E+1
-4.214E-2	1.264E+1	2.866E+1
-3.889E-2	1.272E+1	2.897E+1
-4.051E-2	1.266E+1	2.881E+1
-3.565E-2	1.265E+1	2.887E+1
-4.214E-2	1.273E+1	2.881E+1
-4.214E-2	1.273E+1	2.889E+1
-4.051E-2	1.281E+1	2.870E+1
-3.565E-2	1.267E+1	2.879E+1
-4.051E-2	1.279E+1	2.874E+1
-3.889E-2	1.255E+1	2.886E+1
-3.889E-2	1.275E+1	2.905E+1
-3.727E-2	1.267E+1	2.869E+1
-4.051E-2	1.269E+1	2.877E+1
-4.376E-2	1.287E+1	2.874E+1
-4.051E-2	1.282E+1	2.890E+1
-3.565E-2	1.271E+1	2.873E+1
-4.214E-2	1.270E+1	2.862E+1
-4.051E-2	1.260E+1	2.895E+1
-3.727E-2	1.273E+1	2.888E+1
-3.727E-2	1.261E+1	2.899E+1
-4.051E-2	1.273E+1	2.872E+1
-3.889E-2	1.271E+1	2.891E+1
-3.727E-2	1.274E+1	2.867E+1
-3.727E-2	1.274E+1	2.881E+1
-4.214E-2	1.272E+1	2.870E+1
-4.214E-2	1.285E+1	2.896E+1
-3.889E-2	1.264E+1	2.893E+1
-3.727E-2	1.273E+1	2.874E+1
-4.214E-2	1.268E+1	2.889E+1
-4.051E-2	1.281E+1	2.880E+1
-3.889E-2	1.286E+1	2.866E+1
-4.051E-2	1.269E+1	2.899E+1
-4.376E-2	1.272E+1	2.880E+1
-4.214E-2	1.271E+1	2.882E+1
-4.214E-2	1.270E+1	2.899E+1
-3.565E-2	1.264E+1	2.883E+1
-4.051E-2	1.279E+1	2.885E+1
-4.538E-2	1.258E+1	2.899E+1
-3.889E-2	1.268E+1	2.885E+1
-3.889E-2	1.290E+1	2.890E+1
-4.051E-2	1.258E+1	2.888E+1
-4.376E-2	1.270E+1	2.864E+1
-3.727E-2	1.273E+1	2.888E+1
-3.727E-2	1.273E+1	2.891E+1
-4.214E-2	1.270E+1	2.856E+1
-4.376E-2	1.278E+1	2.897E+1
-4.051E-2	1.260E+1	2.865E+1
-3.889E-2	1.270E+1	2.869E+1
-4.051E-2	1.269E+1	2.885E+1
-4.051E-2	1.263E+1	2.886E+1
-3.889E-2	1.257E+1	2.865E+1
-4.051E-2	1.267E+1	2.892E+1
-4.051E-2	1.257E+1	2.872E+1
-4.214E-2	1.264E+1	2.892E+1
-3.889E-2	1.270E+1	2.875E+1
-3.889E-2	1.264E+1	2.862E+1
-4.214E-2	1.255E+1	2.873E+1
-4.214E-2	1.271E+1	2.892E+1
-3.727E-2	1.266E+1	2.882E+1
-3.727E-2	1.264E+1	2.911E+1
-4.051E-2	1.270E+1	2.861E+1
-4.214E-2	1.275E+1	2.885E+1
-3.727E-2	1.271E+1	2.873E+1
-3.889E-2	1.267E+1	2.874E+1
-4.051E-2	1.274E+1	2.911E+1
-4.214E-2	1.276E+1	2.868E+1
-3.889E-2	1.271E+1	2.895E+1
-3.727E-2	1.273E+1	2.876E+1
-4.051E-2	1.273E+1	2.901E+1
-4.214E-2	1.275E+1	2.885E+1
-3.727E-2	1.274E+1	2.896E+1
-3.565E-2	1.280E+1	2.871E+1
-3.889E-2	1.258E+1	2.867E+1
-4.214E-2	1.270E+1	2.894E+1
-3.727E-2	1.266E+1	2.901E+1
-3.889E-2	1.278E+1	2.884E+1
-4.051E-2	1.272E+1	2.876E+1
-4.214E-2	1.270E+1	2.899E+1
-3.727E-2	1.270E+1	2.874E+1
-3.889E-2	1.260E+1	2.892E+1
-4.376E-2	1.278E+1	2.901E+1
-4.214E-2	1.267E+1	2.891E+1
-3.727E-2	1.277E+1	2.890E+1
-3.727E-2	1.271E+1	2.871E+1
-3.889E-2	1.256E+1	2.889E+1
-3.889E-2	1.261E+1	2.888E+1
-3.889E-2	1.262E+1	2.854E+1
-4.051E-2	1.255E+1	2.894E+1
-4.051E-2	1.271E+1	2.879E+1
-4.376E-2	1.273E+1	2.893E+1
-3.727E-2	1.276E+1	2.870E+1
-4.051E-2	1.254E+1	2.885E+1
-4.051E-2	1.261E+1	2.895E+1
-4.376E-2	1.263E+1	2.896E+1
-3.565E-2	1.276E+1	2.880E+1
-3.727E-2	1.262E+1	2.860E+1
-3.889E-2	1.283E+1	2.886E+1
-4.538E-2	1.285E+1	2.878E+1
-3.889E-2	1.274E+1	2.884E+1
-3.889E-2	1.273E+1	2.878E+1
-4.214E-2	1.267E+1	2.896E+1
-4.051E-2	1.278E+1	2.907E+1
-3.565E-2	1.283E+1	2.859E+1
-4.051E-2	1.268E+1	2.878E+1
-4.051E-2	1.275E+1	2.865E+1
-4.214E-2	1.270E+1	2.862E+1
-3.727E-2	1.275E+1	2.883E+1
-3.889E-2	1.268E+1	2.868E+1
-4.214E-2	1.276E+1	2.891E+1
-4.376E-2	1.272E+1	2.873E+1
-3.889E-2	1.265E+1	2.891E+1
-4.051E-2	1.264E+1	2.872E+1
-4.214E-2	1.264E+1	2.881E+1
-4.214E-2	1.275E+1	2.890E+1
-3.727E-2	1.266E+1	2.875E+1
-3.889E-2	1.257E+1	2.868E+1
-4.051E-2	1.280E+1	2.889E+1
-4.214E-2	1.268E+1	2.875E+1
-3.889E-2	1.279E+1	2.894E+1
-3.889E-2	1.264E+1	2.875E+1
-4.051E-2	1.266E+1	2.898E+1
-4.051E-2	1.249E+1	2.885E+1
-3.889E-2	1.275E+1	2.885E+1
-3.889E-2	1.274E+1	2.887E+1
-4.051E-2	1.272E+1	2.884E+1
-4.051E-2	1.269E+1	2.874E+1
-3.565E-2	1.287E+1	2.878E+1
-3.565E-2	1.273E+1	2.867E+1
-4.051E-2	1.284E+1	2.872E+1
-3.889E-2	1.281E+1	2.873E+1
-3.889E-2	1.272E+1	2.906E+1
-3.565E-2	1.279E+1	2.891E+1
-4.214E-2	1.269E+1	2.881E+1
-3.727E-2	1.270E+1	2.879E+1
-3.727E-2	1.271E+1	2.854E+1
-3.727E-2	1.259E+1	2.879E+1
-4.376E-2	1.266E+1	2.885E+1
-4.214E-2	1.275E+1	2.877E+1
-3.727E-2	1.276E+1	2.873E+1
-3.727E-2	1.270E+1	2.881E+1
-4.051E-2	1.268E+1	2.877E+1
-3.889E-2	1.264E+1	2.884E+1
-3.889E-2	1.277E+1	2.879E+1
-3.403E-2	1.258E+1	2.889E+1
-3.727E-2	1.291E+1	2.886E+1
-4.051E-2	1.268E+1	2.902E+1
-3.565E-2	1.276E+1	2.888E+1
-3.565E-2	1.267E+1	2.876E+1
-4.051E-2	1.273E+1	2.882E+1
-4.051E-2	1.269E+1	2.890E+1
-3.889E-2	1.269E+1	2.882E+1
-3.727E-2	1.261E+1	2.915E+1
-4.214E-2	1.274E+1	2.889E+1
-4.051E-2	1.268E+1	2.882E+1
-3.889E-2	1.276E+1	2.883E+1
-3.889E-2	1.274E+1	2.877E+1
-4.538E-2	1.281E+1	2.867E+1
-4.214E-2	1.252E+1	2.874E+1
-3.889E-2	1.277E+1	2.898E+1
-3.403E-2	1.264E+1	2.887E+1
-4.214E-2	1.281E+1	2.893E+1
-4.051E-2	1.289E+1	2.884E+1
-3.889E-2	1.266E+1	2.892E+1
-3.565E-2	1.279E+1	2.896E+1
-4.214E-2	1.272E+1	2.873E+1
-3.889E-2	1.257E+1	2.873E+1
-4.051E-2	1.262E+1	2.874E+1
-3.565E-2	1.276E+1	2.881E+1
-4.376E-2	1.264E+1	2.870E+1
-4.214E-2	1.278E+1	2.876E+1
-3.889E-2	1.271E+1	2.869E+1
-3.403E-2	1.275E+1	2.878E+1
-4.376E-2	1.284E+1	2.859E+1
-4.051E-2	1.270E+1	2.884E+1
-3.889E-2	1.266E+1	2.877E+1
-3.565E-2	1.292E+1	2.898E+1
-4.214E-2	1.281E+1	2.894E+1
-3.889E-2	1.277E+1	2.882E+1
-3.727E-2	1.270E+1	2.863E+1
-4.051E-2	1.281E+1	2.894E+1
-4.051E-2	1.280E+1	2.877E+1
-4.214E-2	1.269E+1	2.864E+1
-3.727E-2	1.268E+1	2.880E+1
-3.889E-2	1.277E+1	2.885E+1
-4.214E-2	1.274E+1	2.861E+1
-4.051E-2	1.255E+1	2.903E+1
-3.889E-2	1.281E+1	2.881E+1
-3.727E-2	1.276E+1	2.867E+1
-4.051E-2	1.277E+1	2.884E+1
-3.889E-2	1.265E+1	2.883E+1
-4.051E-2	1.275E+1	2.883E+1
-3.727E-2	1.270E+1	2.873E+1
-4.214E-2	1.261E+1	2.867E+1
-4.051E-2	1.283E+1	2.907E+1
-4.051E-2	1.271E+1	2.888E+1
-3.727E-2	1.274E+1	2.898E+1
-4.214E-2	1.271E+1	2.863E+1
-4.376E-2	1.280E+1	2.889E+1
-3.889E-2	1.274E+1	2.867E+1
-3.889E-2	1.278E+1	2.882E+1
-4.051E-2	1.272E+1	2.892E+1
-4.051E-2	1.272E+1	2.881E+1
-3.889E-2	1.273E+1	2.881E+1
-3.727E-2	1.253E+1	2.897E+1
-3.889E-2	1.271E+1	2.899E+1
-4.051E-2	1.268E+1	2.887E+1
-3.727E-2	1.263E+1	2.885E+1
-3.727E-2	1.261E+1	2.882E+1
-3.889E-2	1.278E+1	2.894E+1
-3.565E-2	1.279E+1	2.883E+1
-3.403E-2	1.269E+1	2.888E+1
-3.727E-2	1.264E+1	2.897E+1
-3.727E-2	1.266E+1	2.882E+1
-4.214E-2	1.279E+1	2.897E+1
-3.727E-2	1.262E+1	2.888E+1
-3.727E-2	1.264E+1	2.893E+1
-4.051E-2	1.269E+1	2.870E+1
-4.051E-2	1.268E+1	2.889E+1
-3.565E-2	1.259E+1	2.886E+1
-3.727E-2	1.257E+1	2.884E+1
-3.727E-2	1.276E+1	2.869E+1
-4.538E-2	1.274E+1	2.874E+1
-3.565E-2	1.260E+1	2.876E+1
-3.727E-2	1.267E+1	2.877E+1
-4.051E-2	1.281E+1	2.873E+1
-4.051E-2	1.253E+1	2.862E+1
-3.889E-2	1.264E+1	2.913E+1
-3.403E-2	1.264E+1	2.891E+1
-3.889E-2	1.275E+1	2.884E+1
-4.214E-2	1.262E+1	2.868E+1
-3.889E-2	1.272E+1	2.890E+1
-3.889E-2	1.271E+1	2.863E+1
-4.376E-2	1.273E+1	2.885E+1
-3.889E-2	1.264E+1	2.884E+1
-3.727E-2	1.266E+1	2.860E+1
-3.889E-2	1.271E+1	2.889E+1
-3.889E-2	1.270E+1	2.869E+1
-4.376E-2	1.270E+1	2.884E+1
-3.727E-2	1.265E+1	2.891E+1
-3.727E-2	1.270E+1	2.874E+1
-3.727E-2	1.273E+1	2.863E+1
-4.051E-2	1.281E+1	2.887E+1
-3.565E-2	1.256E+1	2.882E+1
-4.051E-2	1.282E+1	2.871E+1
-3.889E-2	1.296E+1	2.857E+1
-4.051E-2	1.274E+1	2.863E+1
-3.727E-2	1.273E+1	2.892E+1
-3.727E-2	1.271E+1	2.878E+1
-3.889E-2	1.275E+1	2.884E+1
-4.214E-2	1.265E+1	2.856E+1
-3.727E-2	1.270E+1	2.874E+1
-4.051E-2	1.266E+1	2.886E+1
-4.051E-2	1.276E+1	2.884E+1
-4.051E-2	1.270E+1	2.897E+1
-3.565E-2	1.272E+1	2.875E+1
-4.051E-2	1.258E+1	2.887E+1
-3.727E-2	1.260E+1	2.894E+1
-4.051E-2	1.279E+1	2.882E+1
-3.889E-2	1.254E+1	2.888E+1
-3.727E-2	1.273E+1	2.883E+1
-3.565E-2	1.276E+1	2.905E+1
-4.376E-2	1.281E+1	2.875E+1
-3.889E-2	1.264E+1	2.899E+1
-3.727E-2	1.280E+1	2.899E+1
-3.889E-2	1.278E+1	2.871E+1
-4.376E-2	1.281E+1	2.874E+1
-3.727E-2	1.264E+1	2.893E+1
-3.889E-2	1.284E+1	2.894E+1
-3.889E-2	1.261E+1	2.879E+1
-4.051E-2	1.255E+1	2.880E+1
-3.727E-2	1.258E+1	2.878E+1
-3.889E-2	1.254E+1	2.881E+1
-4.051E-2	1.255E+1	2.900E+1
-3.889E-2	1.271E+1	2.872E+1
-3.727E-2	1.255E+1	2.889E+1
-3.727E-2	1.265E+1	2.891E+1
-3.889E-2	1.281E+1	2.881E+1
-4.051E-2	1.282E+1	2.881E+1
-3.565E-2	1.272E+1	2.881E+1
-3.889E-2	1.289E+1	2.894E+1
-4.051E-2	1.270E+1	2.885E+1
-4.214E-2	1.272E+1	2.884E+1
-3.727E-2	1.275E+1	2.887E+1
-3.727E-2	1.272E+1	2.889E+1
-4.214E-2	1.265E+1	2.904E+1
-4.376E-2	1.273E+1	2.879E+1
-3.727E-2	1.270E+1	2.890E+1
-3.727E-2	1.279E+1	2.860E+1
-3.889E-2	1.255E+1	2.903E+1
-4.051E-2	1.267E+1	2.881E+1
-3.565E-2	1.281E+1	2.886E+1
-3.727E-2	1.258E+1	2.889E+1
-4.051E-2	1.273E+1	2.891E+1
-4.214E-2	1.275E+1	2.893E+1
-3.889E-2	1.276E+1	2.880E+1
-3.727E-2	1.270E+1	2.882E+1
-4.214E-2	1.264E+1	2.878E+1
-4.214E-2	1.279E+1	2.896E+1
-3.565E-2	1.276E+1	2.884E+1
-3.889E-2	1.279E+1	2.880E+1
-4.051E-2	1.267E+1	2.875E+1
-4.051E-2	1.265E+1	2.898E+1
-3.565E-2	1.278E+1	2.868E+1
-3.889E-2	1.267E+1	2.903E+1
-4.051E-2	1.255E+1	2.870E+1
-4.214E-2	1.278E+1	2.875E+1
-3.889E-2	1.265E+1	2.909E+1
-3.889E-2	1.274E+1	2.870E+1
-4.051E-2	1.260E+1	2.880E+1
-4.051E-2	1.270E+1	2.868E+1
-3.889E-2	1.289E+1	2.898E+1
-3.889E-2	1.276E+1	2.895E+1
-4.376E-2	1.273E+1	2.876E+1
-3.889E-2	1.285E+1	2.865E+1
-3.727E-2	1.278E+1	2.887E+1
-3.403E-2	1.265E+1	2.901E+1
-4.214E-2	1.276E+1	2.876E+1
-4.051E-2	1.270E+1	2.885E+1
-3.889E-2	1.273E+1	2.902E+1
-3.403E-2	1.272E+1	2.874E+1
-4.214E-2	1.271E+1	2.893E+1
-4.214E-2	1.281E+1	2.885E+1
-4.051E-2	1.272E+1	2.887E+1
-3.565E-2	1.266E+1	2.899E+1
-4.214E-2	1.266E+1	2.865E+1
-4.051E-2	1.269E+1	2.890E+1
-4.051E-2	1.273E+1	2.879E+1
-3.565E-2	1.263E+1	2.877E+1
-3.889E-2	1.262E+1	2.877E+1
-4.051E-2	1.268E+1	2.880E+1
-3.889E-2	1.274E+1	2.860E+1
-3.565E-2	1.269E+1	2.863E+1
-4.214E-2	1.255E+1	2.873E+1
-4.214E-2	1.274E+1	2.890E+1
-4.051E-2	1.258E+1	2.888E+1
-3.727E-2	1.278E+1	2.863E+1
-4.051E-2	1.273E+1	2.893E+1
-4.051E-2	1.280E+1	2.880E+1
-3.565E-2	1.271E+1	2.892E+1
-3.565E-2	1.284E+1	2.853E+1
-3.889E-2	1.275E+1	2.874E+1
-3.727E-2	1.282E+1	2.862E+1
-3.727E-2	1.280E+1	2.883E+1
-3.727E-2	1.258E+1	2.891E+1
-3.889E-2	1.277E+1	2.894E+1
-4.051E-2	1.269E+1	2.889E+1
-3.727E-2	1.280E+1	2.880E+1
-3.727E-2	1.273E+1	2.882E+1
-3.889E-2	1.272E+1	2.882E+1
-3.889E-2	1.262E+1	2.903E+1
-3.565E-2	1.267E+1	2.878E+1
-3.565E-2	1.288E+1	2.885E+1
-4.051E-2	1.266E+1	2.865E+1
-4.051E-2	1.286E+1	2.891E+1
-3.889E-2	1.267E+1	2.883E+1
-3.403E-2	1.277E+1	2.891E+1
-3.889E-2	1.270E+1	2.870E+1
-4.051E-2	1.263E+1	2.901E+1
-3.889E-2	1.265E+1	2.868E+1
-3.889E-2	1.275E+1	2.900E+1
-4.051E-2	1.279E+1	2.879E+1
-3.889E-2	1.276E+1	2.895E+1
-3.727E-2	1.275E+1	2.887E+1
-3.727E-2	1.274E+1	2.872E+1
-4.051E-2	1.272E+1	2.877E+1
-4.051E-2	1.274E+1	2.901E+1
-3.727E-2	1.277E+1	2.878E+1
-3.727E-2	1.276E+1	2.881E+1
-3.889E-2	1.281E+1	2.902E+1
-3.727E-2	1.274E+1	2.853E+1
-3.727E-2	1.264E+1	2.869E+1
-3.727E-2	1.271E+1	2.876E+1
-4.051E-2	1.261E+1	2.893E+1
-3.727E-2	1.277E+1	2.893E+1
-3.889E-2	1.271E+1	2.882E+1
-3.727E-2	1.279E+1	2.899E+1
-4.214E-2	1.282E+1	2.904E+1
-4.051E-2	1.283E+1	2.883E+1
-3.727E-2	1.273E+1	2.875E+1
-3.727E-2	1.271E+1	2.881E+1
-4.051E-2	1.272E+1	2.864E+1
-3.889E-2	1.253E+1	2.885E+1
-3.565E-2	1.271E+1	2.880E+1
-3.565E-2	1.285E+1	2.882E+1
-4.051E-2	1.271E+1	2.891E+1
-4.051E-2	1.265E+1	2.882E+1
-3.727E-2	1.263E+1	2.888E+1
-3.565E-2	1.251E+1	2.892E+1
-3.889E-2	1.265E+1	2.861E+1
-4.051E-2	1.264E+1	2.884E+1
-3.727E-2	1.266E+1	2.864E+1
-3.889E-2	1.266E+1	2.876E+1
-3.889E-2	1.276E+1	2.898E+1
-3.727E-2	1.273E+1	2.892E+1
-3.727E-2	1.267E+1	2.867E+1
-3.565E-2	1.271E+1	2.889E+1
-3.889E-2	1.275E+1	2.893E+1
-4.051E-2	1.267E+1	2.875E+1
-3.727E-2	1.268E+1	2.888E+1
-3.403E-2	1.271E+1	2.871E+1
-3.889E-2	1.261E+1	2.880E+1
-4.214E-2	1.267E+1	2.892E+1
-3.727E-2	1.281E+1	2.873E+1
-4.051E-2	1.267E+1	2.897E+1
-4.051E-2	1.276E+1	2.885E+1
-3.889E-2	1.271E+1	2.886E+1
-3.565E-2	1.265E+1	2.883E+1
-3.889E-2	1.264E+1	2.882E+1
-3.565E-2	1.261E+1	2.894E+1
-4.051E-2	1.271E+1	2.871E+1
-3.403E-2	1.258E+1	2.889E+1
-3.727E-2	1.264E+1	2.888E+1
-4.214E-2	1.276E+1	2.898E+1
-3.889E-2	1.254E+1	2.887E+1
-3.727E-2	1.265E+1	2.875E+1
-3.727E-2	1.268E+1	2.891E+1
-4.051E-2	1.271E+1	2.884E+1
-3.889E-2	1.273E+1	2.872E+1
-3.403E-2	1.261E+1	2.870E+1
-3.403E-2	1.269E+1	2.885E+1
-4.051E-2	1.263E+1	2.875E+1
-3.889E-2	1.260E+1	2.901E+1
-3.727E-2	1.262E+1	2.891E+1
-3.727E-2	1.262E+1	2.874E+1
-4.051E-2	1.274E+1	2.880E+1
-3.889E-2	1.264E+1	2.871E+1
-3.727E-2	1.282E+1	2.889E+1
-3.727E-2	1.282E+1	2.872E+1
-3.889E-2	1.273E+1	2.882E+1
-4.214E-2	1.273E+1	2.902E+1
-3.565E-2	1.271E+1	2.881E+1
-3.565E-2	1.270E+1	2.881E+1
-3.889E-2	1.275E+1	2.879E+1
-4.051E-2	1.273E+1	2.883E+1
-3.565E-2	1.259E+1	2.867E+1
-3.889E-2	1.264E+1	2.901E+1
-3.889E-2	1.266E+1	2.891E+1
-4.214E-2	1.278E+1	2.883E+1
-3.403E-2	1.257E+1	2.881E+1
-4.051E-2	1.270E+1	2.880E+1
-3.889E-2	1.263E+1	2.882E+1
-4.051E-2	1.265E+1	2.886E+1
-3.889E-2	1.282E+1	2.882E+1
-3.727E-2	1.260E+1	2.895E+1
-3.889E-2	1.277E+1	2.876E+1
-3.889E-2	1.272E+1	2.890E+1
-3.565E-2	1.267E+1	2.894E+1
-3.565E-2	1.263E+1	2.893E+1
-3.889E-2	1.263E+1	2.895E+1
-4.214E-2	1.252E+1	2.885E+1
-3.565E-2	1.270E+1	2.876E+1
-3.727E-2	1.260E+1	2.877E+1
-4.051E-2	1.279E+1	2.887E+1
-4.214E-2	1.278E+1	2.868E+1
-3.889E-2	1.258E+1	2.858E+1
-3.889E-2	1.262E+1	2.873E+1
-3.889E-2	1.270E+1	2.879E+1
-4.376E-2	1.264E+1	2.903E+1
-3.240E-2	1.273E+1	2.891E+1
-3.889E-2	1.262E+1	2.895E+1
-3.889E-2	1.280E+1	2.890E+1
-3.727E-2	1.279E+1	2.883E+1
-3.403E-2	1.267E+1	2.893E+1
-3.727E-2	1.275E+1	2.891E+1
-4.051E-2	1.276E+1	2.894E+1
-4.051E-2	1.284E+1	2.869E+1
-3.403E-2	1.266E+1	2.883E+1
-3.727E-2	1.267E+1	2.860E+1
-4.051E-2	1.261E+1	2.883E+1
-3.889E-2	1.269E+1	2.889E+1
-3.565E-2	1.272E+1	2.884E+1
-4.051E-2	1.275E+1	2.898E+1
-3.889E-2	1.272E+1	2.884E+1
-3.889E-2	1.264E+1	2.868E+1
-3.403E-2	1.276E+1	2.895E+1
-3.403E-2	1.275E+1	2.886E+1
-4.214E-2	1.275E+1	2.880E+1
-4.051E-2	1.275E+1	2.880E+1
-3.565E-2	1.286E+1	2.878E+1
-3.403E-2	1.262E+1	2.873E+1
-3.889E-2	1.265E+1	2.897E+1
-3.889E-2	1.263E+1	2.867E+1
-3.240E-2	1.266E+1	2.883E+1
-3.565E-2	1.272E+1	2.879E+1
-3.889E-2	1.284E+1	2.887E+1
-3.889E-2	1.269E+1	2.858E+1
-3.889E-2	1.260E+1	2.887E+1
-3.727E-2	1.269E+1	2.871E+1
-3.727E-2	1.276E+1	2.871E+1
-4.051E-2	1.277E+1	2.891E+1
-3.565E-2	1.272E+1	2.878E+1
-3.727E-2	1.272E+1	2.863E+1
-3.889E-2	1.282E+1	2.910E+1
-4.051E-2	1.272E+1	2.886E+1
-3.565E-2	1.249E+1	2.884E+1
-4.051E-2	1.276E+1	2.894E+1
-3.889E-2	1.272E+1	2.857E+1
-3.727E-2	1.269E+1	2.881E+1
-3.727E-2	1.266E+1	2.873E+1
-3.727E-2	1.266E+1	2.866E+1
-3.889E-2	1.278E+1	2.881E+1
-3.727E-2	1.277E+1	2.865E+1
-3.727E-2	1.278E+1	2.882E+1
-3.403E-2	1.272E+1	2.867E+1
-4.051E-2	1.276E+1	2.885E+1
-4.214E-2	1.285E+1	2.880E+1
-3.403E-2	1.271E+1	2.877E+1
-3.565E-2	1.269E+1	2.864E+1
-4.214E-2	1.263E+1	2.883E+1
-4.051E-2	1.260E+1	2.880E+1
-3.727E-2	1.274E+1	2.865E+1
-3.727E-2	1.284E+1	2.877E+1
-4.051E-2	1.266E+1	2.867E+1
-4.214E-2	1.262E+1	2.885E+1
-3.403E-2	1.284E+1	2.895E+1
-3.565E-2	1.274E+1	2.871E+1
-4.051E-2	1.272E+1	2.877E+1
-3.889E-2	1.267E+1	2.871E+1
-3.727E-2	1.271E+1	2.873E+1
-3.727E-2	1.261E+1	2.878E+1
-3.889E-2	1.275E+1	2.894E+1
-4.051E-2	1.264E+1	2.865E+1
-3.727E-2	1.282E+1	2.890E+1
-3.403E-2	1.259E+1	2.885E+1
-3.889E-2	1.273E+1	2.881E+1
-3.889E-2	1.267E+1	2.877E+1
-3.565E-2	1.256E+1	2.892E+1
-3.403E-2	1.262E+1	2.884E+1
-4.051E-2	1.265E+1	2.893E+1
-4.051E-2	1.275E+1	2.866E+1
-3.727E-2	1.270E+1	2.869E+1
-3.565E-2	1.272E+1	2.880E+1
-4.051E-2	1.264E+1	2.878E+1
-3.727E-2	1.269E+1	2.903E+1
-3.889E-2	1.281E+1	2.880E+1
-3.727E-2	1.258E+1	2.894E+1
-4.051E-2	1.282E+1	2.874E+1
-3.889E-2	1.280E+1	2.885E+1
-3.889E-2	1.270E+1	2.881E+1
-3.565E-2	1.277E+1	2.877E+1
-4.376E-2	1.269E+1	2.879E+1
-3.889E-2	1.278E+1	2.863E+1
-3.727E-2	1.276E+1	2.871E+1
-3.565E-2	1.283E+1	2.877E+1
-4.214E-2	1.267E+1	2.876E+1
-3.727E-2	1.262E+1	2.886E+1
-3.727E-2	1.273E+1	2.881E+1
-3.565E-2	1.271E+1	2.863E+1
-4.051E-2	1.279E+1	2.886E+1
-4.051E-2	1.278E+1	2.874E+1
-3.403E-2	1.275E+1	2.877E+1
-3.727E-2	1.268E+1	2.894E+1
-4.051E-2	1.278E+1	2.893E+1
-3.727E-2	1.275E+1	2.902E+1
-3.889E-2	1.264E+1	2.865E+1
-3.727E-2	1.264E+1	2.872E+1
-4.051E-2	1.284E+1	2.886E+1
-3.889E-2	1.269E+1	2.878E+1
-3.403E-2	1.274E+1	2.852E+1
-3.240E-2	1.274E+1	2.872E+1
-3.889E-2	1.272E+1	2.878E+1
-4.214E-2	1.281E+1	2.884E+1
-3.889E-2	1.277E+1	2.872E+1
-3.565E-2	1.269E+1	2.887E+1
-4.214E-2	1.266E+1	2.885E+1
-4.051E-2	1.279E+1	2.892E+1
-3.565E-2	1.280E+1	2.891E+1
-3.565E-2	1.269E+1	2.881E+1
-3.727E-2	1.271E+1	2.872E+1
-4.051E-2	1.280E+1	2.877E+1
-3.727E-2	1.265E+1	2.890E+1
-3.727E-2	1.272E+1	2.874E+1
-4.214E-2	1.271E+1	2.885E+1
-4.214E-2	1.271E+1	2.878E+1
-3.889E-2	1.264E+1	2.899E+1
-3.565E-2	1.265E+1	2.900E+1
-4.051E-2	1.268E+1	2.887E+1
-4.051E-2	1.269E+1	2.870E+1
-3.727E-2	1.273E+1	2.878E+1
-3.727E-2	1.271E+1	2.886E+1
-3.889E-2	1.266E+1	2.880E+1
-4.051E-2	1.253E+1	2.883E+1
-3.565E-2	1.277E+1	2.886E+1
-3.565E-2	1.279E+1	2.889E+1
-4.051E-2	1.281E+1	2.873E+1
-4.051E-2	1.281E+1	2.893E+1
-3.403E-2	1.275E+1	2.880E+1
-3.889E-2	1.264E+1	2.865E+1
-3.889E-2	1.265E+1	2.885E+1
-4.051E-2	1.277E+1	2.895E+1
-3.565E-2	1.270E+1	2.895E+1
-3.889E-2	1.278E+1	2.885E+1
-4.051E-2	1.269E+1	2.884E+1
-3.889E-2	1.283E+1	2.888E+1
-3.727E-2	1.275E+1	2.882E+1
-3.565E-2	1.280E+1	2.874E+1
-3.727E-2	1.264E+1	2.901E+1
-4.051E-2	1.284E+1	2.890E+1
-3.403E-2	1.264E+1	2.873E+1
-3.727E-2	1.265E+1	2.899E+1
-3.727E-2	1.274E+1	2.877E+1
-3.889E-2	1.265E+1	2.893E+1
-3.403E-2	1.263E+1	2.879E+1
-3.889E-2	1.274E+1	2.903E+1
-3.889E-2	1.271E+1	2.888E+1
-3.889E-2	1.277E+1	2.877E+1
-3.727E-2	1.264E+1	2.896E+1
-4.051E-2	1.277E+1	2.893E+1
-3.889E-2	1.270E+1	2.885E+1
-3.889E-2	1.276E+1	2.889E+1
-3.565E-2	1.264E+1	2.893E+1
-3.727E-2	1.279E+1	2.874E+1
-3.565E-2	1.279E+1	2.880E+1
-3.727E-2	1.273E+1	2.899E+1
-3.727E-2	1.270E+1	2.864E+1
-3.565E-2	1.278E+1	2.893E+1
-4.051E-2	1.275E+1	2.889E+1
-4.214E-2	1.271E+1	2.892E+1
-3.727E-2	1.280E+1	2.865E+1
-3.889E-2	1.265E+1	2.892E+1
-3.889E-2	1.261E+1	2.873E+1
-3.727E-2	1.263E+1	2.877E+1
-3.403E-2	1.274E+1	2.873E+1
-3.889E-2	1.248E+1	2.881E+1
-3.889E-2	1.280E+1	2.888E+1
-4.214E-2	1.275E+1	2.866E+1
-3.403E-2	1.276E+1	2.900E+1
-3.727E-2	1.270E+1	2.864E+1
-3.889E-2	1.267E+1	2.876E+1
-3.889E-2	1.263E+1	2.878E+1
-3.565E-2	1.262E+1	2.904E+1
-3.889E-2	1.271E+1	2.877E+1
-3.727E-2	1.251E+1	2.883E+1
-4.051E-2	1.272E+1	2.906E+1
-3.565E-2	1.263E+1	2.901E+1
-3.565E-2	1.274E+1	2.887E+1
-3.727E-2	1.255E+1	2.885E+1
-4.051E-2	1.268E+1	2.885E+1
-3.240E-2	1.281E+1	2.884E+1
-3.727E-2	1.264E+1	2.891E+1
-3.565E-2	1.264E+1	2.885E+1
-4.051E-2	1.267E+1	2.875E+1
-3.889E-2	1.278E+1	2.879E+1
-3.889E-2	1.259E+1	2.877E+1
-3.889E-2	1.270E+1	2.880E+1
-4.051E-2	1.268E+1	2.882E+1
-3.240E-2	1.265E+1	2.883E+1
-3.889E-2	1.263E+1	2.861E+1
-3.727E-2	1.269E+1	2.881E+1
-4.051E-2	1.269E+1	2.861E+1
-3.727E-2	1.261E+1	2.876E+1
-3.727E-2	1.269E+1	2.884E+1
-3.889E-2	1.276E+1	2.885E+1
-3.889E-2	1.273E+1	2.883E+1
-3.403E-2	1.273E+1	2.873E+1
-3.565E-2	1.267E+1	2.865E+1
-3.727E-2	1.264E+1	2.865E+1
-3.727E-2	1.269E+1	2.889E+1
-3.565E-2	1.278E+1	2.887E+1
-3.565E-2	1.278E+1	2.874E+1
-3.889E-2	1.275E+1	2.887E+1
-3.889E-2	1.262E+1	2.876E+1
-3.727E-2	1.276E+1	2.885E+1
-3.889E-2	1.257E+1	2.863E+1
-3.565E-2	1.262E+1	2.910E+1
-4.051E-2	1.270E+1	2.892E+1
-3.889E-2	1.273E+1	2.887E+1
-3.565E-2	1.269E+1	2.887E+1
-4.051E-2	1.263E+1	2.869E+1
-4.051E-2	1.267E+1	2.896E+1
-3.565E-2	1.258E+1	2.871E+1
-3.565E-2	1.270E+1	2.907E+1
-3.889E-2	1.250E+1	2.856E+1
-4.214E-2	1.275E+1	2.895E+1
-3.565E-2	1.263E+1	2.879E+1
-3.565E-2	1.274E+1	2.874E+1
-3.727E-2	1.276E+1	2.898E+1
-3.727E-2	1.267E+1	2.896E+1
-3.565E-2	1.264E+1	2.887E+1
-3.565E-2	1.276E+1	2.883E+1
-3.565E-2	1.282E+1	2.879E+1
-3.727E-2	1.276E+1	2.861E+1
-3.565E-2	1.268E+1	2.871E+1
-3.565E-2	1.281E+1	2.879E+1
-3.889E-2	1.269E+1	2.862E+1
-4.051E-2	1.265E+1	2.882E+1
-3.727E-2	1.263E+1	2.873E+1
-3.727E-2	1.285E+1	2.875E+1
-4.051E-2	1.276E+1	2.883E+1
-4.051E-2	1.279E+1	2.882E+1
-3.727E-2	1.275E+1	2.879E+1
-3.565E-2	1.273E+1	2.872E+1
-4.214E-2	1.274E+1	2.876E+1
-3.565E-2	1.264E+1	2.885E+1
-3.727E-2	1.275E+1	2.895E+1
-3.403E-2	1.275E+1	2.861E+1
-4.214E-2	1.282E+1	2.858E+1
-3.727E-2	1.282E+1	2.890E+1
-3.565E-2	1.274E+1	2.878E+1
-3.565E-2	1.275E+1	2.875E+1
-4.051E-2	1.266E+1	2.874E+1
-4.214E-2	1.265E+1	2.865E+1
-3.565E-2	1.274E+1	2.891E+1
-3.403E-2	1.264E+1	2.884E+1
-4.051E-2	1.276E+1	2.905E+1
-3.889E-2	1.258E+1	2.854E+1
-3.565E-2	1.277E+1	2.877E+1
-3.565E-2	1.276E+1	2.883E+1
-4.051E-2	1.270E+1	2.886E+1
-3.565E-2	1.273E+1	2.875E+1
-3.565E-2	1.262E+1	2.882E+1
-3.565E-2	1.281E+1	2.865E+1
-4.051E-2	1.289E+1	2.897E+1
-3.565E-2	1.259E+1	2.901E+1
-3.889E-2	1.282E+1	2.887E+1
-3.565E-2	1.275E+1	2.892E+1
-3.727E-2	1.262E+1	2.886E+1
-4.051E-2	1.262E+1	2.873E+1
-3.727E-2	1.267E+1	2.874E+1
-3.565E-2	1.263E+1	2.885E+1
-4.051E-2	1.279E+1	2.882E+1
-3.565E-2	1.268E+1	2.865E+1
-3.565E-2	1.272E+1	2.899E+1
-3.727E-2	1.267E+1	2.861E+1
-3.727E-2	1.265E+1	2.874E+1
-4.051E-2	1.272E+1	2.881E+1
-3.565E-2	1.272E+1	2.884E+1
-3.565E-2	1.270E+1	2.863E+1
-3.889E-2	1.277E+1	2.894E+1
-3.565E-2	1.265E+1	2.883E+1
-3.403E-2	1.279E+1	2.877E+1
-3.565E-2	1.273E+1	2.891E+1
-3.889E-2	1.272E+1	2.896E+1
-3.889E-2	1.274E+1	2.877E+1
-3.403E-2	1.281E+1	2.884E+1
-3.403E-2	1.275E+1	2.878E+1
-4.051E-2	1.264E+1	2.889E+1
-3.403E-2	1.289E+1	2.877E+1
-3.403E-2	1.265E+1	2.890E+1
-3.565E-2	1.265E+1	2.884E+1
-4.051E-2	1.271E+1	2.871E+1
-3.565E-2	1.264E+1	2.890E+1
-3.889E-2	1.258E+1	2.879E+1
-3.727E-2	1.264E+1	2.877E+1
-4.051E-2	1.271E+1	2.888E+1
-3.727E-2	1.275E+1	2.893E+1
-3.565E-2	1.266E+1	2.879E+1
-3.727E-2	1.257E+1	2.880E+1
-3.889E-2	1.271E+1	2.895E+1
-4.051E-2	1.270E+1	2.881E+1
-3.565E-2	1.281E+1	2.900E+1
-3.565E-2	1.271E+1	2.878E+1
-3.889E-2	1.274E+1	2.888E+1
-3.727E-2	1.263E+1	2.878E+1
-3.565E-2	1.251E+1	2.885E+1
-3.727E-2	1.278E+1	2.884E+1
-4.051E-2	1.266E+1	2.864E+1
-3.889E-2	1.269E+1	2.883E+1
-3.403E-2	1.270E+1	2.890E+1
-3.727E-2	1.266E+1	2.867E+1
-3.889E-2	1.268E+1	2.873E+1
-3.727E-2	1.273E+1	2.884E+1
-3.403E-2	1.279E+1	2.867E+1
-3.240E-2	1.258E+1	2.876E+1
-4.051E-2	1.256E+1	2.876E+1
-3.565E-2	1.267E+1	2.873E+1
-3.565E-2	1.267E+1	2.874E+1
-3.565E-2	1.266E+1	2.881E+1
-4.051E-2	1.259E+1	2.874E+1
-3.727E-2	1.276E+1	2.906E+1
-3.565E-2	1.271E+1	2.881E+1
-3.565E-2	1.272E+1	2.863E+1
-3.889E-2	1.264E+1	2.888E+1
-3.727E-2	1.277E+1	2.897E+1
-3.403E-2	1.267E+1	2.876E+1
-3.727E-2	1.282E+1	2.889E+1
-3.727E-2	1.280E+1	2.881E+1
-3.727E-2	1.264E+1	2.876E+1
-3.565E-2	1.275E+1	2.886E+1
-3.565E-2	1.273E+1	2.897E+1
-3.889E-2	1.281E+1	2.879E+1
-3.565E-2	1.264E+1	2.884E+1
-3.240E-2	1.271E+1	2.883E+1
-3.889E-2	1.269E+1	2.883E+1
-3.727E-2	1.264E+1	2.870E+1
-4.214E-2	1.286E+1	2.876E+1
-3.078E-2	1.271E+1	2.886E+1
-3.889E-2	1.280E+1	2.888E+1
-4.051E-2	1.272E+1	2.882E+1
-3.889E-2	1.260E+1	2.888E+1
-3.403E-2	1.279E+1	2.883E+1
-3.727E-2	1.269E+1	2.875E+1
-3.565E-2	1.275E+1	2.904E+1
-3.889E-2	1.276E+1	2.879E+1
-3.403E-2	1.260E+1	2.881E+1
-3.727E-2	1.257E+1	2.883E+1
-3.889E-2	1.268E+1	2.866E+1
-3.889E-2	1.262E+1	2.870E+1
-3.565E-2	1.288E+1	2.898E+1
-4.051E-2	1.277E+1	2.875E+1
-3.727E-2	1.258E+1	2.892E+1
-3.727E-2	1.273E+1	2.874E+1
-3.565E-2	1.271E+1	2.888E+1
-3.565E-2	1.276E+1	2.866E+1
-4.051E-2	1.264E+1	2.869E+1
-3.889E-2	1.269E+1	2.878E+1
-3.403E-2	1.289E+1	2.894E+1
-3.889E-2	1.270E+1	2.884E+1
-3.889E-2	1.279E+1	2.891E+1
-3.727E-2	1.264E+1	2.880E+1
-3.565E-2	1.280E+1	2.871E+1
-3.727E-2	1.266E+1	2.880E+1
-3.889E-2	1.276E+1	2.886E+1
-3.565E-2	1.280E+1	2.894E+1
-3.565E-2	1.264E+1	2.887E+1
-3.889E-2	1.277E+1	2.885E+1
-3.889E-2	1.271E+1	2.892E+1
-4.051E-2	1.260E+1	2.877E+1
-3.727E-2	1.277E+1	2.889E+1
-3.727E-2	1.279E+1	2.878E+1
-3.889E-2	1.276E+1	2.872E+1
-3.727E-2	1.271E+1	2.882E+1
-3.565E-2	1.264E+1	2.891E+1
-3.403E-2	1.275E+1	2.877E+1
-3.889E-2	1.273E+1	2.860E+1
-3.727E-2	1.279E+1	2.882E+1
-3.403E-2	1.283E+1	2.875E+1
-3.240E-2	1.264E+1	2.864E+1
-3.727E-2	1.276E+1	2.898E+1
-4.051E-2	1.279E+1	2.874E+1
-3.565E-2	1.280E+1	2.866E+1
-3.727E-2	1.268E+1	2.882E+1
-3.727E-2	1.265E+1	2.880E+1
-3.727E-2	1.257E+1	2.885E+1
-3.403E-2	1.251E+1	2.869E+1
-3.727E-2	1.276E+1	2.866E+1
-3.565E-2	1.272E+1	2.887E+1
-4.214E-2	1.272E+1	2.881E+1
-3.403E-2	1.266E+1	2.868E+1
-3.565E-2	1.284E+1	2.890E+1
-3.727E-2	1.291E+1	2.866E+1
-3.727E-2	1.271E+1	2.878E+1
-3.403E-2	1.273E+1	2.890E+1
-3.727E-2	1.264E+1	2.888E+1
-3.889E-2	1.254E+1	2.877E+1
-3.889E-2	1.290E+1	2.878E+1
-3.403E-2	1.275E+1	2.886E+1
-3.727E-2	1.279E+1	2.880E+1
-3.889E-2	1.269E+1	2.891E+1
-3.889E-2	1.269E+1	2.892E+1
-3.727E-2	1.256E+1	2.880E+1
-3.565E-2	1.275E+1	2.887E+1
-3.889E-2	1.269E+1	2.883E+1
-3.889E-2	1.270E+1	2.876E+1
-3.565E-2	1.271E+1	2.889E+1
-3.565E-2	1.276E+1	2.890E+1
-3.889E-2	1.268E+1	2.884E+1
-3.889E-2	1.279E+1	2.881E+1
-3.727E-2	1.259E+1	2.880E+1
-3.403E-2	1.289E+1	2.894E+1
-3.889E-2	1.285E+1	2.861E+1
-3.889E-2	1.272E+1	2.889E+1
-3.565E-2	1.267E+1	2.880E+1
-3.727E-2	1.277E+1	2.888E+1
-4.051E-2	1.269E+1	2.875E+1
-3.727E-2	1.266E+1	2.875E+1
-3.565E-2	1.290E+1	2.896E+1
-3.240E-2	1.265E+1	2.864E+1
-3.889E-2	1.278E+1	2.893E+1
-3.727E-2	1.268E+1	2.874E+1
-3.403E-2	1.269E+1	2.884E+1
-3.727E-2	1.273E+1	2.890E+1
-4.214E-2	1.266E+1	2.870E+1
-3.889E-2	1.277E+1	2.888E+1
-3.403E-2	1.270E+1	2.880E+1
-3.565E-2	1.263E+1	2.878E+1
-3.889E-2	1.261E+1	2.869E+1
-3.565E-2	1.268E+1	2.867E+1
-3.565E-2	1.269E+1	2.876E+1
-3.403E-2	1.258E+1	2.885E+1
-3.727E-2	1.277E+1	2.875E+1
-4.214E-2	1.270E+1	2.884E+1
-3.403E-2	1.276E+1	2.857E+1
-3.403E-2	1.284E+1	2.890E+1
-3.889E-2	1.276E+1	2.878E+1
-3.727E-2	1.261E+1	2.883E+1
-3.565E-2	1.271E+1	2.857E+1
-3.403E-2	1.276E+1	2.877E+1
-3.727E-2	1.274E+1	2.879E+1
-3.727E-2	1.273E+1	2.867E+1
-3.889E-2	1.260E+1	2.869E+1
-3.403E-2	1.273E+1	2.868E+1
-3.889E-2	1.268E+1	2.867E+1
-4.051E-2	1.277E+1	2.874E+1
-3.727E-2	1.273E+1	2.875E+1
-3.727E-2	1.274E+1	2.896E+1
-4.051E-2	1.276E+1	2.889E+1
-3.727E-2	1.274E+1	2.893E+1
-3.403E-2	1.274E+1	2.872E+1
-3.565E-2	1.267E+1	2.880E+1
-3.889E-2	1.278E+1	2.890E+1
-3.727E-2	1.262E+1	2.894E+1
-3.403E-2	1.268E+1	2.890E+1
-3.403E-2	1.265E+1	2.894E+1
-4.051E-2	1.264E+1	2.885E+1
-3.727E-2	1.271E+1	2.887E+1
-3.727E-2	1.260E+1	2.891E+1
-3.240E-2	1.279E+1	2.875E+1
-3.889E-2	1.260E+1	2.888E+1
-3.889E-2	1.265E+1	2.876E+1
-3.403E-2	1.269E+1	2.882E+1
-3.403E-2	1.264E+1	2.867E+1
-4.051E-2	1.259E+1	2.878E+1
-3.727E-2	1.280E+1	2.870E+1
-3.727E-2	1.283E+1	2.884E+1
-3.240E-2	1.262E+1	2.878E+1
-4.051E-2	1.274E+1	2.878E+1
-3.727E-2	1.276E+1	2.885E+1
-3.565E-2	1.276E+1	2.883E+1
-3.565E-2	1.273E+1	2.873E+1
-3.889E-2	1.276E+1	2.882E+1
-3.889E-2	1.267E+1	2.876E+1
-3.240E-2	1.275E+1	2.871E+1
-3.240E-2	1.274E+1	2.875E+1
-4.051E-2	1.268E+1	2.866E+1
-3.727E-2	1.277E+1	2.876E+1
-3.403E-2	1.274E+1	2.876E+1
-3.727E-2	1.292E+1	2.887E+1
-4.051E-2	1.261E+1	2.876E+1
-3.727E-2	1.264E+1	2.897E+1
-3.565E-2	1.269E+1	2.890E+1
-3.240E-2	1.266E+1	2.883E+1
-4.051E-2	1.249E+1	2.874E+1
-3.727E-2	1.270E+1	2.881E+1
-3.565E-2	1.287E+1	2.882E+1
-3.565E-2	1.268E+1	2.881E+1
-3.889E-2	1.271E+1	2.870E+1
-3.727E-2	1.286E+1	2.899E+1
-3.240E-2	1.267E+1	2.890E+1
-3.727E-2	1.277E+1	2.876E+1
-3.889E-2	1.274E+1	2.886E+1
-3.889E-2	1.277E+1	2.892E+1
-3.240E-2	1.271E+1	2.882E+1
-3.565E-2	1.272E+1	2.877E+1
-4.051E-2	1.286E+1	2.880E+1
-3.727E-2	1.274E+1	2.869E+1
-3.403E-2	1.272E+1	2.874E+1
-3.403E-2	1.269E+1	2.890E+1
-3.889E-2	1.269E+1	2.875E+1
-4.051E-2	1.285E+1	2.885E+1
-3.565E-2	1.260E+1	2.890E+1
-3.565E-2	1.255E+1	2.878E+1
-3.727E-2	1.277E+1	2.902E+1
-3.889E-2	1.259E+1	2.899E+1
-3.403E-2	1.270E+1	2.885E+1
-3.565E-2	1.274E+1	2.877E+1
-3.727E-2	1.262E+1	2.879E+1
-3.727E-2	1.277E+1	2.894E+1
-3.565E-2	1.278E+1	2.880E+1
-3.727E-2	1.267E+1	2.905E+1
-3.889E-2	1.274E+1	2.869E+1
-4.051E-2	1.265E+1	2.870E+1
-3.565E-2	1.264E+1	2.872E+1
-3.565E-2	1.259E+1	2.877E+1
-3.727E-2	1.251E+1	2.876E+1
-3.889E-2	1.280E+1	2.875E+1
-3.565E-2	1.271E+1	2.876E+1
-3.727E-2	1.264E+1	2.879E+1
-3.565E-2	1.267E+1	2.866E+1
-3.565E-2	1.273E+1	2.888E+1
-3.403E-2	1.275E+1	2.873E+1
-3.565E-2	1.270E+1	2.873E+1
-4.051E-2	1.260E+1	2.890E+1
-3.889E-2	1.273E+1	2.883E+1
-3.403E-2	1.280E+1	2.882E+1
-3.565E-2	1.256E+1	2.883E+1
-4.051E-2	1.270E+1	2.876E+1
-3.727E-2	1.282E+1	2.880E+1
-3.240E-2	1.271E+1	2.885E+1
-3.403E-2	1.273E+1	2.879E+1
-3.727E-2	1.279E+1	2.893E+1
-3.727E-2	1.272E+1	2.888E+1
-3.403E-2	1.260E+1	2.903E+1
-3.565E-2	1.272E+1	2.892E+1
-3.565E-2	1.251E+1	2.892E+1
-3.889E-2	1.269E+1	2.871E+1
-3.240E-2	1.275E+1	2.866E+1
-3.727E-2	1.279E+1	2.867E+1
-3.889E-2	1.273E+1	2.865E+1
-3.889E-2	1.277E+1	2.883E+1
-3.403E-2	1.276E+1	2.899E+1
-3.727E-2	1.282E+1	2.872E+1
-3.727E-2	1.278E+1	2.870E+1
-3.727E-2	1.290E+1	2.893E+1
-3.403E-2	1.268E+1	2.889E+1
-3.889E-2	1.279E+1	2.872E+1
-4.376E-2	1.279E+1	2.867E+1
-4.051E-2	1.286E+1	2.880E+1
-3.403E-2	1.265E+1	2.895E+1
-3.727E-2	1.280E+1	2.865E+1
-4.214E-2	1.283E+1	2.866E+1
-3.889E-2	1.292E+1	2.873E+1
-3.240E-2	1.280E+1	2.871E+1
-3.565E-2	1.257E+1	2.886E+1
-3.889E-2	1.270E+1	2.883E+1
-4.051E-2	1.269E+1	2.884E+1
-3.403E-2	1.257E+1	2.879E+1
-3.727E-2	1.281E+1	2.897E+1
-3.727E-2	1.285E+1	2.845E+1
-3.727E-2	1.266E+1	2.883E+1
-3.403E-2	1.288E+1	2.898E+1
-3.727E-2	1.265E+1	2.878E+1
-3.889E-2	1.278E+1	2.884E+1
-3.889E-2	1.271E+1	2.894E+1
-3.565E-2	1.266E+1	2.874E+1
-3.565E-2	1.261E+1	2.870E+1
-3.889E-2	1.269E+1	2.888E+1
-3.727E-2	1.277E+1	2.873E+1
-3.240E-2	1.271E+1	2.878E+1
-3.727E-2	1.279E+1	2.891E+1
-3.889E-2	1.262E+1	2.871E+1
-4.051E-2	1.271E+1	2.894E+1
-3.565E-2	1.265E+1	2.879E+1
-3.727E-2	1.262E+1	2.858E+1
-3.889E-2	1.270E+1	2.877E+1
-3.889E-2	1.273E+1	2.861E+1
-3.565E-2	1.272E+1	2.895E+1
-3.565E-2	1.271E+1	2.878E+1
-4.214E-2	1.282E+1	2.868E+1
-3.889E-2	1.267E+1	2.878E+1
-3.565E-2	1.296E+1	2.881E+1
-3.565E-2	1.271E+1	2.885E+1
-3.727E-2	1.269E+1	2.885E+1
-3.727E-2	1.279E+1	2.895E+1
-3.403E-2	1.275E+1	2.874E+1
-3.403E-2	1.276E+1	2.892E+1
-3.565E-2	1.272E+1	2.891E+1
-3.565E-2	1.283E+1	2.903E+1
-3.565E-2	1.270E+1	2.875E+1
-3.565E-2	1.275E+1	2.867E+1
-3.889E-2	1.262E+1	2.883E+1
-3.727E-2	1.266E+1	2.882E+1
-3.240E-2	1.262E+1	2.895E+1
-3.889E-2	1.265E+1	2.883E+1
-4.051E-2	1.261E+1	2.885E+1
-4.051E-2	1.273E+1	2.895E+1
-3.565E-2	1.274E+1	2.895E+1
-3.403E-2	1.272E+1	2.877E+1
-3.889E-2	1.273E+1	2.886E+1
-3.727E-2	1.281E+1	2.851E+1
-3.565E-2	1.275E+1	2.875E+1
-3.565E-2	1.268E+1	2.875E+1
-3.889E-2	1.269E+1	2.892E+1
-3.889E-2	1.274E+1	2.885E+1
-3.565E-2	1.277E+1	2.892E+1
-3.403E-2	1.271E+1	2.864E+1
-3.727E-2	1.271E+1	2.879E+1
-4.051E-2	1.270E+1	2.876E+1
-3.727E-2	1.259E+1	2.864E+1
-3.565E-2	1.283E+1	2.882E+1
-3.727E-2	1.263E+1	2.874E+1
-3.727E-2	1.278E+1	2.879E+1
-3.727E-2	1.278E+1	2.880E+1
-3.403E-2	1.283E+1	2.885E+1
-3.727E-2	1.268E+1	2.900E+1
-3.727E-2	1.282E+1	2.894E+1
-3.727E-2	1.276E+1	2.884E+1
-3.565E-2	1.276E+1	2.865E+1
-4.214E-2	1.269E+1	2.872E+1
-3.889E-2	1.259E+1	2.887E+1
-3.565E-2	1.271E+1	2.870E+1
-3.565E-2	1.287E+1	2.876E+1
-4.051E-2	1.274E+1	2.879E+1
-3.727E-2	1.274E+1	2.888E+1
-3.565E-2	1.264E+1	2.878E+1
-3.403E-2	1.270E+1	2.885E+1
-3.727E-2	1.278E+1	2.859E+1
-3.565E-2	1.260E+1	2.907E+1
-3.403E-2	1.276E+1	2.900E+1
-3.240E-2	1.275E+1	2.885E+1
-3.889E-2	1.270E+1	2.883E+1
-3.565E-2	1.267E+1	2.889E+1
-3.403E-2	1.257E+1	2.890E+1
-3.565E-2	1.276E+1	2.869E+1
-3.727E-2	1.266E+1	2.885E+1
-3.727E-2	1.261E+1	2.884E+1
-3.403E-2	1.278E+1	2.900E+1
-3.565E-2	1.276E+1	2.872E+1
-3.889E-2	1.276E+1	2.879E+1
-3.565E-2	1.269E+1	2.873E+1
-3.889E-2	1.270E+1	2.884E+1
-3.565E-2	1.288E+1	2.876E+1
-3.889E-2	1.273E+1	2.869E+1
-3.727E-2	1.271E+1	2.895E+1
-3.403E-2	1.278E+1	2.885E+1
-3.403E-2	1.267E+1	2.876E+1
-4.051E-2	1.261E+1	2.879E+1
-3.889E-2	1.264E+1	2.881E+1
-3.403E-2	1.262E+1	2.866E+1
-3.565E-2	1.285E+1	2.877E+1
-4.214E-2	1.261E+1	2.863E+1
-3.889E-2	1.284E+1	2.883E+1
-3.403E-2	1.281E+1	2.886E+1
-3.889E-2	1.261E+1	2.863E+1
-4.051E-2	1.268E+1	2.894E+1
-3.727E-2	1.275E+1	2.908E+1
-3.565E-2	1.269E+1	2.891E+1
-3.403E-2	1.257E+1	2.880E+1
-3.889E-2	1.282E+1	2.892E+1
-3.727E-2	1.260E+1	2.884E+1
-3.565E-2	1.273E+1	2.884E+1
-3.727E-2	1.260E+1	2.872E+1
-4.051E-2	1.271E+1	2.868E+1
-3.727E-2	1.255E+1	2.868E+1
-3.727E-2	1.268E+1	2.892E+1
-3.565E-2	1.267E+1	2.876E+1
-3.889E-2	1.274E+1	2.901E+1
-3.727E-2	1.274E+1	2.874E+1
-3.727E-2	1.269E+1	2.873E+1
-3.565E-2	1.269E+1	2.870E+1
-3.727E-2	1.262E+1	2.890E+1
-3.889E-2	1.267E+1	2.878E+1
-3.565E-2	1.258E+1	2.891E+1
-3.403E-2	1.266E+1	2.866E+1
-3.727E-2	1.253E+1	2.890E+1
-3.727E-2	1.257E+1	2.876E+1
-3.240E-2	1.272E+1	2.892E+1
-3.565E-2	1.284E+1	2.883E+1
-3.727E-2	1.265E+1	2.886E+1
-3.889E-2	1.265E+1	2.880E+1
-3.565E-2	1.270E+1	2.864E+1
-3.403E-2	1.274E+1	2.893E+1
-4.051E-2	1.269E+1	2.895E+1
-3.889E-2	1.268E+1	2.876E+1
-3.403E-2	1.266E+1	2.894E+1
-3.727E-2	1.274E+1	2.891E+1
-3.727E-2	1.272E+1	2.865E+1
-3.889E-2	1.290E+1	2.882E+1
-3.565E-2	1.273E+1	2.872E+1
-3.727E-2	1.257E+1	2.902E+1
-3.727E-2	1.270E+1	2.891E+1
-3.727E-2	1.275E+1	2.886E+1
-3.403E-2	1.292E+1	2.878E+1
-3.565E-2	1.276E+1	2.858E+1
-3.889E-2	1.261E+1	2.889E+1
-3.727E-2	1.269E+1	2.869E+1
-3.240E-2	1.275E+1	2.881E+1
-3.565E-2	1.261E+1	2.877E+1
-3.565E-2	1.267E+1	2.875E+1
-4.051E-2	1.279E+1	2.886E+1
-3.403E-2	1.275E+1	2.891E+1
-4.051E-2	1.282E+1	2.886E+1
-3.727E-2	1.268E+1	2.873E+1
-3.889E-2	1.264E+1	2.869E+1
-3.403E-2	1.267E+1	2.893E+1
-3.565E-2	1.262E+1	2.894E+1
-3.565E-2	1.268E+1	2.878E+1
-3.565E-2	1.269E+1	2.884E+1
-3.565E-2	1.271E+1	2.884E+1
-3.727E-2	1.268E+1	2.861E+1
-4.051E-2	1.277E+1	2.874E+1
-3.727E-2	1.264E+1	2.870E+1
-3.078E-2	1.282E+1	2.873E+1
-3.889E-2	1.264E+1	2.880E+1
-3.727E-2	1.277E+1	2.871E+1
-3.889E-2	1.261E+1	2.883E+1
-3.403E-2	1.287E+1	2.859E+1
-3.565E-2	1.260E+1	2.886E+1
-3.727E-2	1.276E+1	2.876E+1
-4.051E-2	1.289E+1	2.897E+1
-3.565E-2	1.279E+1	2.901E+1
-3.565E-2	1.264E+1	2.883E+1
-3.889E-2	1.270E+1	2.879E+1
-4.051E-2	1.264E+1	2.885E+1
-3.565E-2	1.276E+1	2.913E+1
-3.889E-2	1.267E+1	2.885E+1
-4.051E-2	1.266E+1	2.889E+1
-3.889E-2	1.277E+1	2.873E+1
-3.565E-2	1.286E+1	2.881E+1
-3.727E-2	1.275E+1	2.898E+1
-4.051E-2	1.265E+1	2.878E+1
-4.051E-2	1.256E+1	2.852E+1
-3.727E-2	1.289E+1	2.886E+1
-3.889E-2	1.267E+1	2.886E+1
-3.565E-2	1.290E+1	2.889E+1
-4.051E-2	1.271E+1	2.902E+1
-3.403E-2	1.286E+1	2.872E+1
-3.403E-2	1.285E+1	2.870E+1
-3.889E-2	1.286E+1	2.890E+1
-3.565E-2	1.264E+1	2.894E+1
-3.565E-2	1.269E+1	2.887E+1
-3.727E-2	1.279E+1	2.874E+1
-4.051E-2	1.260E+1	2.863E+1
-3.889E-2	1.272E+1	2.890E+1
-3.565E-2	1.266E+1	2.907E+1
-3.727E-2	1.282E+1	2.881E+1
-3.889E-2	1.266E+1	2.897E+1
-3.727E-2	1.277E+1	2.878E+1
-3.889E-2	1.271E+1	2.882E+1
-4.051E-2	1.283E+1	2.875E+1
-3.889E-2	1.270E+1	2.888E+1
-4.051E-2	1.270E+1	2.895E+1
-3.240E-2	1.266E+1	2.900E+1
-3.889E-2	1.276E+1	2.897E+1
-4.051E-2	1.283E+1	2.897E+1
-3.889E-2	1.257E+1	2.887E+1
-3.403E-2	1.268E+1	2.885E+1
-3.403E-2	1.270E+1	2.881E+1
-4.051E-2	1.274E+1	2.880E+1
-3.727E-2	1.274E+1	2.871E+1
-3.565E-2	1.269E+1	2.862E+1
-3.403E-2	1.265E+1	2.886E+1
-3.889E-2	1.275E+1	2.902E+1
-3.727E-2	1.271E+1	2.873E+1
-3.403E-2	1.259E+1	2.888E+1
-3.565E-2	1.268E+1	2.881E+1
-4.051E-2	1.273E+1	2.868E+1
-3.889E-2	1.273E+1	2.884E+1
-3.727E-2	1.267E+1	2.873E+1
-3.565E-2	1.275E+1	2.906E+1
-3.565E-2	1.280E+1	2.883E+1
-3.727E-2	1.268E+1	2.890E+1
-3.403E-2	1.268E+1	2.875E+1
-3.565E-2	1.259E+1	2.868E+1
-4.051E-2	1.274E+1	2.868E+1
-3.565E-2	1.259E+1	2.882E+1
-3.403E-2	1.272E+1	2.878E+1
-3.403E-2	1.261E+1	2.865E+1
-3.727E-2	1.276E+1	2.879E+1
-3.565E-2	1.270E+1	2.880E+1
-3.565E-2	1.278E+1	2.870E+1
-3.565E-2	1.264E+1	2.887E+1
-4.051E-2	1.260E+1	2.874E+1
-3.727E-2	1.273E+1	2.883E+1
-3.727E-2	1.267E+1	2.869E+1
-3.565E-2	1.274E+1	2.860E+1
-4.051E-2	1.264E+1	2.889E+1
-4.051E-2	1.269E+1	2.887E+1
-3.565E-2	1.279E+1	2.898E+1
-3.565E-2	1.277E+1	2.864E+1
-3.889E-2	1.268E+1	2.870E+1
-3.727E-2	1.280E+1	2.881E+1
-3.727E-2	1.261E+1	2.885E+1
-3.565E-2	1.281E+1	2.894E+1
-4.051E-2	1.272E+1	2.872E+1
-3.565E-2	1.265E+1	2.861E+1
-3.727E-2	1.271E+1	2.878E+1
-3.727E-2	1.269E+1	2.885E+1
-4.051E-2	1.286E+1	2.896E+1
-3.565E-2	1.259E+1	2.892E+1
-3.565E-2	1.272E+1	2.874E+1
-3.727E-2	1.279E+1	2.867E+1
-4.051E-2	1.273E+1	2.884E+1
-3.727E-2	1.279E+1	2.860E+1
-3.565E-2	1.269E+1	2.880E+1
-3.727E-2	1.262E+1	2.876E+1
-3.889E-2	1.271E+1	2.868E+1
-3.565E-2	1.268E+1	2.883E+1
-3.727E-2	1.273E+1	2.887E+1
-3.403E-2	1.281E+1	2.879E+1
-3.889E-2	1.276E+1	2.878E+1
-3.889E-2	1.273E+1	2.864E+1
-3.403E-2	1.277E+1	2.870E+1
-3.403E-2	1.263E+1	2.879E+1
-3.727E-2	1.255E+1	2.879E+1
-3.889E-2	1.267E+1	2.900E+1
-3.889E-2	1.269E+1	2.877E+1
-3.727E-2	1.288E+1	2.887E+1
-4.051E-2	1.285E+1	2.891E+1
-3.727E-2	1.279E+1	2.885E+1
-3.565E-2	1.286E+1	2.887E+1
-3.403E-2	1.277E+1	2.882E+1
-4.051E-2	1.280E+1	2.875E+1
-3.565E-2	1.270E+1	2.880E+1
-3.565E-2	1.270E+1	2.878E+1
-3.565E-2	1.279E+1	2.887E+1
-3.727E-2	1.279E+1	2.902E+1
-3.889E-2	1.278E+1	2.879E+1
-3.565E-2	1.268E+1	2.905E+1
-3.727E-2	1.266E+1	2.872E+1
-4.051E-2	1.268E+1	2.904E+1
-3.727E-2	1.275E+1	2.871E+1
-3.403E-2	1.268E+1	2.892E+1
-3.727E-2	1.274E+1	2.868E+1
-4.051E-2	1.262E+1	2.871E+1
-4.051E-2	1.281E+1	2.879E+1
-3.403E-2	1.280E+1	2.893E+1
-3.565E-2	1.278E+1	2.884E+1
-4.051E-2	1.288E+1	2.877E+1
-3.727E-2	1.262E+1	2.869E+1
-3.403E-2	1.280E+1	2.891E+1
-3.727E-2	1.278E+1	2.872E+1
-3.727E-2	1.257E+1	2.887E+1
-3.727E-2	1.275E+1	2.873E+1
-3.565E-2	1.270E+1	2.894E+1
-3.565E-2	1.283E+1	2.873E+1
-3.889E-2	1.268E+1	2.877E+1
-3.727E-2	1.283E+1	2.894E+1
-3.403E-2	1.265E+1	2.869E+1
-3.565E-2	1.269E+1	2.889E+1
-3.889E-2	1.266E+1	2.890E+1
-3.727E-2	1.276E+1	2.883E+1
-3.403E-2	1.275E+1	2.885E+1
-3.565E-2	1.279E+1	2.886E+1
-3.727E-2	1.284E+1	2.885E+1
-3.565E-2	1.270E+1	2.883E+1
-3.240E-2	1.276E+1	2.903E+1
-3.240E-2	1.263E+1	2.884E+1
-3.889E-2	1.273E+1	2.897E+1
-4.051E-2	1.269E+1	2.886E+1
-3.403E-2	1.271E+1	2.868E+1
-3.565E-2	1.266E+1	2.861E+1
-3.727E-2	1.271E+1	2.895E+1
-4.051E-2	1.277E+1	2.891E+1
-3.403E-2	1.264E+1	2.875E+1
-3.727E-2	1.273E+1	2.903E+1
-3.889E-2	1.275E+1	2.890E+1
-4.051E-2	1.271E+1	2.870E+1
-3.403E-2	1.259E+1	2.874E+1
-3.727E-2	1.280E+1	2.877E+1
-3.727E-2	1.258E+1	2.859E+1
-3.889E-2	1.278E+1	2.886E+1
-3.240E-2	1.271E+1	2.873E+1
-3.727E-2	1.264E+1	2.893E+1
-3.889E-2	1.285E+1	2.906E+1
-3.565E-2	1.283E+1	2.895E+1
-3.565E-2	1.265E+1	2.894E+1
-3.727E-2	1.271E+1	2.886E+1
-3.889E-2	1.277E+1	2.863E+1
-3.727E-2	1.264E+1	2.875E+1
-3.565E-2	1.276E+1	2.891E+1
-3.889E-2	1.263E+1	2.878E+1
-3.889E-2	1.261E+1	2.880E+1
-3.889E-2	1.269E+1	2.878E+1
-3.403E-2	1.274E+1	2.872E+1
-3.565E-2	1.281E+1	2.885E+1
-3.889E-2	1.276E+1	2.908E+1
-3.727E-2	1.274E+1	2.875E+1
-3.403E-2	1.276E+1	2.898E+1
-3.727E-2	1.276E+1	2.887E+1
-3.565E-2	1.258E+1	2.905E+1
-3.727E-2	1.261E+1	2.879E+1
-3.240E-2	1.279E+1	2.868E+1
-3.565E-2	1.262E+1	2.895E+1
-3.727E-2	1.267E+1	2.874E+1
-3.727E-2	1.272E+1	2.882E+1
-3.240E-2	1.270E+1	2.896E+1
-3.240E-2	1.270E+1	2.860E+1
-3.727E-2	1.275E+1	2.872E+1
-3.889E-2	1.264E+1	2.885E+1
-3.403E-2	1.276E+1	2.871E+1
-3.889E-2	1.285E+1	2.879E+1
-3.565E-2	1.271E+1	2.879E+1
-3.889E-2	1.270E+1	2.876E+1
-3.403E-2	1.281E+1	2.870E+1
-3.565E-2	1.276E+1	2.903E+1
-3.889E-2	1.267E+1	2.878E+1
-3.727E-2	1.276E+1	2.883E+1
-3.403E-2	1.286E+1	2.876E+1
-4.051E-2	1.272E+1	2.885E+1
-3.727E-2	1.265E+1	2.871E+1
-3.727E-2	1.257E+1	2.890E+1
-3.565E-2	1.280E+1	2.872E+1
-3.565E-2	1.279E+1	2.874E+1
-3.565E-2	1.274E+1	2.872E+1
-3.727E-2	1.275E+1	2.875E+1
-3.727E-2	1.276E+1	2.891E+1
-3.727E-2	1.284E+1	2.870E+1
-3.727E-2	1.279E+1	2.880E+1
-3.727E-2	1.270E+1	2.885E+1
-3.403E-2	1.276E+1	2.893E+1
-3.727E-2	1.264E+1	2.869E+1
-4.051E-2	1.275E+1	2.858E+1
-3.727E-2	1.273E+1	2.876E+1
-3.403E-2	1.269E+1	2.885E+1
-3.565E-2	1.284E+1	2.893E+1
-3.889E-2	1.273E+1	2.889E+1
-3.727E-2	1.265E+1	2.888E+1
-3.403E-2	1.263E+1	2.875E+1
-3.565E-2	1.278E+1	2.873E+1
-3.727E-2	1.273E+1	2.877E+1
-3.889E-2	1.279E+1	2.891E+1
-3.727E-2	1.277E+1	2.876E+1
-3.403E-2	1.261E+1	2.886E+1
-4.376E-2	1.271E+1	2.868E+1
-4.051E-2	1.275E+1	2.862E+1
-3.727E-2	1.283E+1	2.873E+1
-3.240E-2	1.264E+1	2.868E+1
-4.051E-2	1.270E+1	2.880E+1
-3.727E-2	1.263E+1	2.877E+1
-3.565E-2	1.290E+1	2.897E+1
-3.727E-2	1.276E+1	2.869E+1
-3.889E-2	1.280E+1	2.871E+1
-3.889E-2	1.272E+1	2.895E+1
-3.565E-2	1.271E+1	2.885E+1
-3.727E-2	1.281E+1	2.893E+1
-3.889E-2	1.279E+1	2.884E+1
-3.727E-2	1.264E+1	2.879E+1
-3.403E-2	1.264E+1	2.895E+1
-3.889E-2	1.270E+1	2.886E+1
-4.051E-2	1.264E+1	2.880E+1
-3.889E-2	1.275E+1	2.890E+1
-3.727E-2	1.280E+1	2.869E+1
-3.565E-2	1.263E+1	2.895E+1
-3.889E-2	1.259E+1	2.882E+1
-3.889E-2	1.256E+1	2.892E+1
-3.727E-2	1.270E+1	2.879E+1
-3.565E-2	1.270E+1	2.877E+1
-3.889E-2	1.275E+1	2.890E+1
-3.889E-2	1.276E+1	2.891E+1
-3.727E-2	1.288E+1	2.890E+1
-3.727E-2	1.269E+1	2.872E+1
-4.214E-2	1.264E+1	2.880E+1
-3.565E-2	1.273E+1	2.887E+1
-3.565E-2	1.273E+1	2.877E+1
-3.727E-2	1.294E+1	2.883E+1
-3.889E-2	1.275E+1	2.902E+1
-3.565E-2	1.264E+1	2.886E+1
-3.240E-2	1.266E+1	2.883E+1
-3.727E-2	1.262E+1	2.888E+1
-3.889E-2	1.285E+1	2.877E+1
-3.727E-2	1.265E+1	2.887E+1
-3.727E-2	1.286E+1	2.889E+1
-3.889E-2	1.274E+1	2.901E+1
-4.214E-2	1.271E+1	2.879E+1
-3.727E-2	1.277E+1	2.871E+1
-3.727E-2	1.258E+1	2.906E+1
-3.403E-2	1.271E+1	2.872E+1
-4.051E-2	1.276E+1	2.874E+1
-3.565E-2	1.276E+1	2.863E+1
-3.403E-2	1.270E+1	2.874E+1
-3.565E-2	1.264E+1	2.872E+1
-3.727E-2	1.257E+1	2.875E+1
-3.403E-2	1.268E+1	2.874E+1
-3.727E-2	1.280E+1	2.902E+1
-3.727E-2	1.282E+1	2.881E+1
-4.051E-2	1.269E+1	2.887E+1
-3.727E-2	1.278E+1	2.870E+1
-3.565E-2	1.272E+1	2.890E+1
-3.565E-2	1.279E+1	2.877E+1
-3.727E-2	1.274E+1	2.894E+1
-3.565E-2	1.273E+1	2.870E+1
-3.727E-2	1.280E+1	2.887E+1
-3.727E-2	1.266E+1	2.878E+1
-4.051E-2	1.281E+1	2.874E+1
-3.565E-2	1.279E+1	2.858E+1
-3.565E-2	1.251E+1	2.885E+1
-3.889E-2	1.277E+1	2.882E+1
-4.051E-2	1.261E+1	2.877E+1
-3.889E-2	1.280E+1	2.877E+1
-3.403E-2	1.268E+1	2.874E+1
-3.889E-2	1.265E+1	2.873E+1
-4.051E-2	1.262E+1	2.893E+1
-3.565E-2	1.270E+1	2.876E+1
-3.403E-2	1.289E+1	2.896E+1
-3.565E-2	1.291E+1	2.885E+1
-4.051E-2	1.276E+1	2.898E+1
-3.727E-2	1.274E+1	2.908E+1
-3.565E-2	1.267E+1	2.854E+1
-3.727E-2	1.275E+1	2.896E+1
-3.889E-2	1.270E+1	2.896E+1
-3.565E-2	1.264E+1	2.870E+1
-3.727E-2	1.268E+1	2.851E+1
-3.403E-2	1.271E+1	2.875E+1
-3.889E-2	1.280E+1	2.879E+1
-3.889E-2	1.272E+1	2.872E+1
-3.565E-2	1.291E+1	2.889E+1
-3.565E-2	1.275E+1	2.870E+1
-4.051E-2	1.254E+1	2.860E+1
-3.727E-2	1.285E+1	2.897E+1
-3.403E-2	1.267E+1	2.891E+1
-3.889E-2	1.261E+1	2.866E+1
-3.889E-2	1.270E+1	2.868E+1
-3.565E-2	1.279E+1	2.880E+1
-3.727E-2	1.260E+1	2.875E+1
-3.565E-2	1.275E+1	2.882E+1
-3.889E-2	1.280E+1	2.872E+1
-3.565E-2	1.276E+1	2.869E+1
-3.565E-2	1.264E+1	2.888E+1
-3.889E-2	1.270E+1	2.893E+1
-3.889E-2	1.264E+1	2.876E+1
-3.565E-2	1.288E+1	2.872E+1
-3.727E-2	1.276E+1	2.859E+1
-3.565E-2	1.281E+1	2.883E+1
-3.727E-2	1.281E+1	2.865E+1
-3.565E-2	1.268E+1	2.867E+1
-3.403E-2	1.261E+1	2.888E+1
-3.565E-2	1.284E+1	2.896E+1
-4.051E-2	1.267E+1	2.885E+1
-3.727E-2	1.281E+1	2.885E+1
-3.565E-2	1.268E+1	2.884E+1
-3.727E-2	1.260E+1	2.874E+1
-3.727E-2	1.269E+1	2.895E+1
-3.727E-2	1.273E+1	2.877E+1
-3.240E-2	1.288E+1	2.867E+1
-3.565E-2	1.281E+1	2.887E+1
-3.727E-2	1.269E+1	2.876E+1
-3.889E-2	1.276E+1	2.896E+1
-3.403E-2	1.276E+1	2.880E+1
-4.051E-2	1.275E+1	2.876E+1
-4.051E-2	1.284E+1	2.906E+1
-3.565E-2	1.274E+1	2.849E+1
-3.240E-2	1.280E+1	2.885E+1
-3.889E-2	1.270E+1	2.892E+1
-3.565E-2	1.273E+1	2.882E+1
-3.727E-2	1.257E+1	2.885E+1
-3.240E-2	1.278E+1	2.888E+1
-3.565E-2	1.257E+1	2.890E+1
-3.565E-2	1.268E+1	2.852E+1
-3.727E-2	1.284E+1	2.850E+1
-3.240E-2	1.277E+1	2.889E+1
-3.565E-2	1.261E+1	2.868E+1
-3.889E-2	1.272E+1	2.881E+1
-3.889E-2	1.265E+1	2.891E+1
-3.403E-2	1.277E+1	2.858E+1
-3.727E-2	1.278E+1	2.880E+1
-4.051E-2	1.279E+1	2.893E+1
-4.051E-2	1.268E+1	2.889E+1
-3.403E-2	1.269E+1	2.876E+1
-3.403E-2	1.277E+1	2.880E+1
-3.889E-2	1.282E+1	2.882E+1
-3.727E-2	1.271E+1	2.886E+1
-3.240E-2	1.279E+1	2.890E+1
-3.889E-2	1.269E+1	2.885E+1
-4.051E-2	1.270E+1	2.869E+1
-3.565E-2	1.260E+1	2.874E+1
-3.403E-2	1.276E+1	2.889E+1
-3.565E-2	1.277E+1	2.907E+1
-3.889E-2	1.283E+1	2.873E+1
-4.051E-2	1.277E+1	2.870E+1
-3.403E-2	1.263E+1	2.871E+1
-3.565E-2	1.270E+1	2.880E+1
-3.889E-2	1.264E+1	2.885E+1
-3.889E-2	1.269E+1	2.875E+1
-3.403E-2	1.273E+1	2.897E+1
-3.565E-2	1.253E+1	2.891E+1
-3.565E-2	1.275E+1	2.890E+1
-3.727E-2	1.274E+1	2.876E+1
-3.727E-2	1.270E+1	2.888E+1
-3.727E-2	1.273E+1	2.894E+1
-3.727E-2	1.281E+1	2.906E+1
-3.565E-2	1.267E+1	2.885E+1
-3.403E-2	1.273E+1	2.902E+1
-3.565E-2	1.273E+1	2.906E+1
-3.727E-2	1.273E+1	2.888E+1
-3.727E-2	1.265E+1	2.903E+1
-3.403E-2	1.272E+1	2.885E+1
-3.889E-2	1.267E+1	2.886E+1
-4.051E-2	1.270E+1	2.893E+1
-3.727E-2	1.284E+1	2.876E+1
-3.403E-2	1.279E+1	2.862E+1
-3.403E-2	1.270E+1	2.891E+1
-3.727E-2	1.277E+1	2.887E+1
-3.727E-2	1.265E+1	2.878E+1
-3.240E-2	1.264E+1	2.873E+1
-3.403E-2	1.272E+1	2.900E+1
-3.727E-2	1.264E+1	2.896E+1
-3.727E-2	1.277E+1	2.868E+1
-3.403E-2	1.275E+1	2.875E+1
-3.727E-2	1.273E+1	2.874E+1
-3.727E-2	1.285E+1	2.874E+1
-3.889E-2	1.271E+1	2.899E+1
-3.403E-2	1.276E+1	2.874E+1
-3.565E-2	1.270E+1	2.870E+1
-4.051E-2	1.283E+1	2.879E+1
-3.889E-2	1.282E+1	2.877E+1
-3.240E-2	1.278E+1	2.872E+1
-3.727E-2	1.277E+1	2.888E+1
-3.889E-2	1.265E+1	2.885E+1
-3.727E-2	1.279E+1	2.883E+1
-3.403E-2	1.270E+1	2.888E+1
-3.403E-2	1.281E+1	2.871E+1
-3.889E-2	1.289E+1	2.892E+1
-3.727E-2	1.270E+1	2.884E+1
-3.565E-2	1.278E+1	2.876E+1
-3.565E-2	1.282E+1	2.864E+1
-4.051E-2	1.279E+1	2.880E+1
-3.565E-2	1.275E+1	2.882E+1
-3.565E-2	1.260E+1	2.884E+1
-3.565E-2	1.276E+1	2.865E+1
-3.727E-2	1.274E+1	2.911E+1
-3.403E-2	1.276E+1	2.873E+1
-3.565E-2	1.271E+1	2.875E+1
-3.889E-2	1.274E+1	2.895E+1
-4.051E-2	1.274E+1	2.887E+1
-3.403E-2	1.269E+1	2.872E+1
-3.565E-2	1.273E+1	2.904E+1
-3.565E-2	1.272E+1	2.884E+1
-3.727E-2	1.255E+1	2.883E+1
-3.727E-2	1.260E+1	2.899E+1
-3.565E-2	1.268E+1	2.879E+1
-3.727E-2	1.272E+1	2.873E+1
-4.051E-2	1.271E+1	2.898E+1
-3.727E-2	1.281E+1	2.896E+1
-3.565E-2	1.286E+1	2.877E+1
-3.403E-2	1.275E+1	2.901E+1
-4.214E-2	1.281E+1	2.862E+1
-3.565E-2	1.285E+1	2.888E+1
-3.727E-2	1.260E+1	2.876E+1
-3.727E-2	1.268E+1	2.876E+1
-3.727E-2	1.289E+1	2.893E+1
-3.727E-2	1.278E+1	2.865E+1
-3.403E-2	1.276E+1	2.872E+1
-3.565E-2	1.277E+1	2.869E+1
-3.889E-2	1.265E+1	2.854E+1
-3.889E-2	1.282E+1	2.892E+1
-3.727E-2	1.259E+1	2.881E+1
-3.240E-2	1.280E+1	2.897E+1
-4.051E-2	1.285E+1	2.867E+1
-3.727E-2	1.278E+1	2.879E+1
-3.403E-2	1.286E+1	2.860E+1
-3.565E-2	1.262E+1	2.873E+1
-3.889E-2	1.258E+1	2.863E+1
-3.727E-2	1.274E+1	2.873E+1
-3.565E-2	1.277E+1	2.893E+1
-3.403E-2	1.267E+1	2.885E+1
-3.889E-2	1.280E+1	2.866E+1
-3.727E-2	1.278E+1	2.872E+1
-3.403E-2	1.272E+1	2.882E+1
-3.565E-2	1.278E+1	2.883E+1
-4.214E-2	1.279E+1	2.891E+1
-3.403E-2	1.266E+1	2.886E+1
-3.565E-2	1.257E+1	2.868E+1
-3.403E-2	1.276E+1	2.882E+1
-4.051E-2	1.266E+1	2.889E+1
-4.051E-2	1.267E+1	2.872E+1
-3.565E-2	1.264E+1	2.888E+1
-3.889E-2	1.276E+1	2.902E+1
-4.214E-2	1.273E+1	2.876E+1
-3.727E-2	1.277E+1	2.883E+1
-3.403E-2	1.265E+1	2.869E+1
-3.565E-2	1.283E+1	2.897E+1
-3.889E-2	1.272E+1	2.863E+1
-4.051E-2	1.282E+1	2.876E+1
-3.565E-2	1.285E+1	2.889E+1
-3.403E-2	1.264E+1	2.885E+1
-4.051E-2	1.266E+1	2.878E+1
-3.727E-2	1.273E+1	2.893E+1
-3.403E-2	1.273E+1	2.892E+1
-3.403E-2	1.272E+1	2.881E+1
-3.889E-2	1.267E+1	2.877E+1
-3.565E-2	1.279E+1	2.874E+1
-3.565E-2	1.277E+1	2.885E+1
-3.403E-2	1.282E+1	2.873E+1
-4.214E-2	1.262E+1	2.882E+1
-3.889E-2	1.274E+1	2.886E+1
-3.727E-2	1.282E+1	2.874E+1
-3.727E-2	1.261E+1	2.878E+1
-4.051E-2	1.272E+1	2.864E+1
-3.565E-2	1.265E+1	2.896E+1
-3.403E-2	1.279E+1	2.893E+1
-3.727E-2	1.265E+1	2.871E+1
-3.727E-2	1.273E+1	2.884E+1
-3.565E-2	1.271E+1	2.891E+1
-3.565E-2	1.274E+1	2.862E+1
-3.889E-2	1.272E+1	2.897E+1
-3.889E-2	1.278E+1	2.906E+1
-3.727E-2	1.265E+1	2.875E+1
-3.240E-2	1.273E+1	2.888E+1
-3.727E-2	1.272E+1	2.865E+1
-3.565E-2	1.279E+1	2.878E+1
-3.565E-2	1.261E+1	2.885E+1
-3.403E-2	1.284E+1	2.860E+1
-3.889E-2	1.259E+1	2.876E+1
-3.889E-2	1.261E+1	2.877E+1
-3.565E-2	1.271E+1	2.886E+1
-3.240E-2	1.275E+1	2.887E+1
-3.565E-2	1.263E+1	2.883E+1
-4.051E-2	1.278E+1	2.874E+1
-3.565E-2	1.271E+1	2.883E+1
-3.240E-2	1.281E+1	2.880E+1
-3.403E-2	1.283E+1	2.903E+1
-3.727E-2	1.272E+1	2.885E+1
-3.889E-2	1.273E+1	2.863E+1
-3.240E-2	1.275E+1	2.879E+1
-3.565E-2	1.269E+1	2.859E+1
-3.889E-2	1.270E+1	2.875E+1
-3.727E-2	1.276E+1	2.897E+1
-3.240E-2	1.273E+1	2.874E+1
-3.565E-2	1.272E+1	2.873E+1
-3.889E-2	1.278E+1	2.892E+1
-3.727E-2	1.275E+1	2.887E+1
-3.403E-2	1.271E+1	2.875E+1
-3.727E-2	1.280E+1	2.866E+1
-3.727E-2	1.284E+1	2.867E+1
-3.889E-2	1.282E+1	2.881E+1
-3.565E-2	1.276E+1	2.884E+1
-3.727E-2	1.257E+1	2.888E+1
-3.403E-2	1.272E+1	2.888E+1
-3.727E-2	1.270E+1	2.874E+1
-3.403E-2	1.275E+1	2.850E+1
-3.565E-2	1.264E+1	2.884E+1
-3.727E-2	1.282E+1	2.891E+1
-4.051E-2	1.277E+1	2.884E+1
-3.403E-2	1.260E+1	2.882E+1
-3.727E-2	1.276E+1	2.881E+1
-3.889E-2	1.279E+1	2.888E+1
-3.565E-2	1.264E+1	2.873E+1
-3.240E-2	1.267E+1	2.885E+1
-3.727E-2	1.280E+1	2.880E+1
-3.727E-2	1.283E+1	2.878E+1
-3.727E-2	1.276E+1	2.885E+1
-3.727E-2	1.266E+1	2.867E+1
-3.727E-2	1.259E+1	2.862E+1
-3.727E-2	1.271E+1	2.901E+1
-3.565E-2	1.269E+1	2.893E+1
-3.403E-2	1.277E+1	2.874E+1
-3.727E-2	1.288E+1	2.903E+1
-3.727E-2	1.276E+1	2.886E+1
-3.889E-2	1.274E+1	2.893E+1
-3.403E-2	1.268E+1	2.888E+1
-3.727E-2	1.288E+1	2.878E+1
-3.727E-2	1.284E+1	2.884E+1
-4.051E-2	1.280E+1	2.871E+1
-3.403E-2	1.271E+1	2.867E+1
-3.565E-2	1.271E+1	2.881E+1
-3.565E-2	1.277E+1	2.882E+1
-4.051E-2	1.288E+1	2.884E+1
-3.240E-2	1.281E+1	2.887E+1
-3.565E-2	1.264E+1	2.885E+1
-3.727E-2	1.267E+1	2.873E+1
-3.727E-2	1.274E+1	2.872E+1
-3.403E-2	1.269E+1	2.884E+1
-3.565E-2	1.271E+1	2.871E+1
-3.889E-2	1.285E+1	2.893E+1
-3.727E-2	1.277E+1	2.901E+1
[truncated: 93,949 more rows]
