# Supplementary material for: Improved ANAP incorporation and VCF analysis reveal details of P2X7 current facilitation and a limited conformational interplay between ATP binding and the intracellular ballast domain
Source: eLife. 2023 Jan 4;12:e82479. doi: 10.7554/eLife.82479 (PMC9859053; doi:10.7554/eLife.82479)
Supplement: Figure 5—figure supplement 3—source data 2. [file elife-82479-fig5-figsupp3-data2.zip › Figure-5_figure-supplement-3_source-data-2/DeltaCaM-A564/l21/09.csv]

-7.620E-2	9.839E+0	2.232E+1
-7.782E-2	9.748E+0	2.243E+1
-7.620E-2	9.836E+0	2.235E+1
-6.971E-2	9.946E+0	2.239E+1
-7.782E-2	9.852E+0	2.231E+1
-7.620E-2	9.871E+0	2.255E+1
-7.295E-2	9.907E+0	2.228E+1
-7.457E-2	9.930E+0	2.238E+1
-7.620E-2	9.800E+0	2.247E+1
-7.620E-2	9.956E+0	2.250E+1
-7.133E-2	9.751E+0	2.247E+1
-7.133E-2	9.849E+0	2.223E+1
-7.295E-2	9.686E+0	2.241E+1
-7.620E-2	9.800E+0	2.228E+1
-7.295E-2	9.667E+0	2.224E+1
-7.133E-2	9.878E+0	2.216E+1
-7.295E-2	9.871E+0	2.240E+1
-7.620E-2	9.826E+0	2.252E+1
-7.295E-2	9.868E+0	2.234E+1
-7.133E-2	9.836E+0	2.259E+1
-7.457E-2	9.862E+0	2.217E+1
-7.457E-2	9.732E+0	2.238E+1
-7.133E-2	9.751E+0	2.245E+1
-7.133E-2	9.914E+0	2.251E+1
-7.457E-2	9.729E+0	2.253E+1
-7.782E-2	9.868E+0	2.236E+1
-7.295E-2	9.735E+0	2.245E+1
-7.457E-2	9.839E+0	2.252E+1
-7.782E-2	9.696E+0	2.229E+1
-7.620E-2	9.845E+0	2.233E+1
-7.457E-2	9.852E+0	2.229E+1
-7.457E-2	9.781E+0	2.241E+1
-7.295E-2	9.661E+0	2.223E+1
-7.620E-2	9.755E+0	2.228E+1
-7.295E-2	9.891E+0	2.238E+1
-7.295E-2	9.888E+0	2.227E+1
-7.457E-2	9.781E+0	2.221E+1
-7.620E-2	9.897E+0	2.248E+1
-7.295E-2	9.790E+0	2.229E+1
-7.295E-2	9.722E+0	2.252E+1
-7.295E-2	9.878E+0	2.234E+1
-7.457E-2	9.764E+0	2.244E+1
-7.133E-2	9.865E+0	2.228E+1
-7.620E-2	9.910E+0	2.239E+1
-7.620E-2	9.738E+0	2.223E+1
-7.620E-2	9.810E+0	2.244E+1
-7.295E-2	9.807E+0	2.236E+1
-7.133E-2	9.868E+0	2.239E+1
-7.620E-2	9.803E+0	2.238E+1
-7.782E-2	9.758E+0	2.240E+1
-7.295E-2	9.816E+0	2.232E+1
-7.133E-2	9.897E+0	2.224E+1
-7.620E-2	9.907E+0	2.238E+1
-7.782E-2	9.725E+0	2.237E+1
-7.457E-2	9.845E+0	2.244E+1
-7.295E-2	9.774E+0	2.239E+1
-7.457E-2	9.771E+0	2.256E+1
-7.620E-2	9.875E+0	2.228E+1
-7.295E-2	9.722E+0	2.236E+1
-7.457E-2	9.988E+0	2.232E+1
-7.457E-2	9.699E+0	2.232E+1
-7.620E-2	9.787E+0	2.237E+1
-7.620E-2	9.781E+0	2.231E+1
-7.295E-2	9.871E+0	2.256E+1
-7.133E-2	9.852E+0	2.232E+1
-7.620E-2	9.761E+0	2.240E+1
-7.133E-2	9.816E+0	2.251E+1
-7.133E-2	9.845E+0	2.229E+1
-7.620E-2	9.803E+0	2.248E+1
-7.457E-2	9.807E+0	2.223E+1
-7.295E-2	9.875E+0	2.240E+1
-7.133E-2	9.829E+0	2.223E+1
-7.295E-2	9.781E+0	2.234E+1
-7.782E-2	9.897E+0	2.238E+1
-7.457E-2	9.826E+0	2.225E+1
-7.295E-2	9.787E+0	2.251E+1
-7.457E-2	9.819E+0	2.244E+1
-7.457E-2	9.774E+0	2.248E+1
-7.133E-2	9.816E+0	2.226E+1
-7.295E-2	9.842E+0	2.247E+1
-7.133E-2	9.881E+0	2.242E+1
-7.457E-2	9.787E+0	2.237E+1
-7.295E-2	9.829E+0	2.234E+1
-7.133E-2	9.722E+0	2.244E+1
-7.457E-2	9.923E+0	2.243E+1
-7.620E-2	9.823E+0	2.232E+1
-7.295E-2	9.738E+0	2.253E+1
-7.620E-2	9.862E+0	2.250E+1
-7.457E-2	9.878E+0	2.228E+1
-7.457E-2	9.706E+0	2.242E+1
-7.295E-2	9.800E+0	2.232E+1
-6.971E-2	9.787E+0	2.251E+1
-7.457E-2	9.829E+0	2.222E+1
-7.620E-2	9.884E+0	2.247E+1
-7.295E-2	9.768E+0	2.238E+1
-7.295E-2	9.829E+0	2.247E+1
-7.457E-2	9.794E+0	2.225E+1
-7.620E-2	9.839E+0	2.234E+1
-7.295E-2	9.988E+0	2.256E+1
-7.133E-2	9.790E+0	2.249E+1
-7.620E-2	9.862E+0	2.239E+1
-7.620E-2	9.803E+0	2.246E+1
-7.620E-2	9.784E+0	2.238E+1
-7.133E-2	9.891E+0	2.246E+1
-7.295E-2	9.849E+0	2.243E+1
-7.620E-2	9.998E+0	2.257E+1
-7.295E-2	9.836E+0	2.250E+1
-7.457E-2	9.917E+0	2.242E+1
-7.295E-2	9.952E+0	2.252E+1
-7.457E-2	9.790E+0	2.250E+1
-7.295E-2	9.962E+0	2.256E+1
-7.295E-2	9.777E+0	2.222E+1
-7.620E-2	9.768E+0	2.256E+1
-7.295E-2	9.722E+0	2.239E+1
-7.295E-2	9.722E+0	2.243E+1
-7.133E-2	9.881E+0	2.236E+1
-7.620E-2	9.794E+0	2.259E+1
-7.457E-2	9.813E+0	2.259E+1
-7.133E-2	9.878E+0	2.247E+1
-7.133E-2	9.868E+0	2.249E+1
-7.133E-2	9.836E+0	2.234E+1
-7.620E-2	9.884E+0	2.236E+1
-7.295E-2	9.686E+0	2.239E+1
-7.133E-2	9.839E+0	2.240E+1
-7.620E-2	9.836E+0	2.237E+1
-7.620E-2	9.774E+0	2.224E+1
-7.620E-2	9.878E+0	2.232E+1
-7.133E-2	9.794E+0	2.235E+1
-7.295E-2	9.842E+0	2.241E+1
-7.457E-2	9.771E+0	2.246E+1
-7.620E-2	9.839E+0	2.256E+1
-7.457E-2	9.865E+0	2.227E+1
-7.295E-2	9.868E+0	2.244E+1
-7.457E-2	9.858E+0	2.231E+1
-7.295E-2	9.709E+0	2.239E+1
-7.133E-2	9.940E+0	2.246E+1
-7.133E-2	9.816E+0	2.231E+1
-7.457E-2	9.748E+0	2.244E+1
-7.133E-2	9.865E+0	2.240E+1
-7.295E-2	9.849E+0	2.244E+1
-7.457E-2	9.907E+0	2.247E+1
-7.457E-2	9.826E+0	2.236E+1
-7.620E-2	9.878E+0	2.244E+1
-7.295E-2	9.842E+0	2.250E+1
-7.295E-2	9.742E+0	2.235E+1
-7.620E-2	9.943E+0	2.246E+1
-7.457E-2	9.816E+0	2.257E+1
-7.295E-2	9.881E+0	2.222E+1
-7.295E-2	9.826E+0	2.245E+1
-7.457E-2	9.875E+0	2.252E+1
-7.295E-2	9.813E+0	2.230E+1
-7.295E-2	9.816E+0	2.241E+1
-7.295E-2	9.917E+0	2.246E+1
-7.457E-2	9.777E+0	2.242E+1
-7.457E-2	9.758E+0	2.261E+1
-7.295E-2	9.771E+0	2.251E+1
-7.295E-2	9.771E+0	2.228E+1
-7.295E-2	9.716E+0	2.243E+1
-7.620E-2	9.758E+0	2.250E+1
-7.133E-2	9.881E+0	2.239E+1
-7.295E-2	9.819E+0	2.235E+1
-7.620E-2	9.819E+0	2.246E+1
-7.295E-2	9.735E+0	2.245E+1
-7.457E-2	9.842E+0	2.229E+1
-7.782E-2	9.742E+0	2.243E+1
-7.620E-2	9.810E+0	2.240E+1
-7.133E-2	9.787E+0	2.234E+1
-7.295E-2	9.797E+0	2.249E+1
-7.620E-2	9.901E+0	2.246E+1
-7.457E-2	9.784E+0	2.245E+1
-7.295E-2	9.777E+0	2.240E+1
-7.133E-2	9.884E+0	2.249E+1
-6.971E-2	9.878E+0	2.234E+1
-7.620E-2	9.852E+0	2.220E+1
-7.295E-2	9.735E+0	2.246E+1
-7.133E-2	1.003E+1	2.243E+1
-7.133E-2	9.845E+0	2.236E+1
-7.295E-2	9.813E+0	2.236E+1
-7.457E-2	9.858E+0	2.250E+1
-6.971E-2	9.787E+0	2.234E+1
-7.457E-2	9.888E+0	2.235E+1
-7.620E-2	9.810E+0	2.235E+1
-7.457E-2	9.862E+0	2.251E+1
-7.457E-2	9.816E+0	2.240E+1
-7.457E-2	9.813E+0	2.244E+1
-7.782E-2	9.755E+0	2.228E+1
-7.295E-2	9.755E+0	2.226E+1
-7.295E-2	9.852E+0	2.233E+1
-7.457E-2	9.797E+0	2.249E+1
-7.457E-2	9.829E+0	2.249E+1
-7.457E-2	9.849E+0	2.232E+1
-7.457E-2	9.781E+0	2.243E+1
-7.620E-2	9.810E+0	2.240E+1
-7.620E-2	9.774E+0	2.235E+1
-7.620E-2	9.810E+0	2.243E+1
-6.971E-2	9.797E+0	2.222E+1
-6.971E-2	9.699E+0	2.244E+1
-7.457E-2	9.920E+0	2.239E+1
-7.295E-2	9.699E+0	2.244E+1
-7.295E-2	9.797E+0	2.228E+1
-7.295E-2	9.790E+0	2.246E+1
-7.620E-2	9.764E+0	2.239E+1
-7.620E-2	9.901E+0	2.238E+1
-7.133E-2	9.933E+0	2.240E+1
-7.133E-2	9.862E+0	2.235E+1
-7.457E-2	9.742E+0	2.244E+1
-7.457E-2	9.774E+0	2.239E+1
-7.295E-2	9.917E+0	2.248E+1
-7.295E-2	9.888E+0	2.230E+1
-7.782E-2	9.855E+0	2.228E+1
-7.295E-2	9.768E+0	2.240E+1
-6.971E-2	9.878E+0	2.232E+1
-7.457E-2	9.758E+0	2.239E+1
-7.457E-2	9.907E+0	2.238E+1
-7.295E-2	9.865E+0	2.228E+1
-6.971E-2	9.845E+0	2.253E+1
-7.457E-2	9.823E+0	2.230E+1
-7.133E-2	9.674E+0	2.238E+1
-7.782E-2	9.771E+0	2.248E+1
-7.133E-2	9.849E+0	2.246E+1
-7.295E-2	9.810E+0	2.232E+1
-7.620E-2	9.881E+0	2.246E+1
-7.457E-2	9.800E+0	2.224E+1
-7.133E-2	9.794E+0	2.246E+1
-7.295E-2	9.923E+0	2.245E+1
-7.457E-2	9.995E+0	2.239E+1
-7.295E-2	9.803E+0	2.238E+1
-7.133E-2	9.787E+0	2.239E+1
-7.620E-2	9.777E+0	2.247E+1
-7.620E-2	9.871E+0	2.241E+1
-6.971E-2	9.891E+0	2.244E+1
-7.457E-2	9.742E+0	2.245E+1
-7.133E-2	9.787E+0	2.240E+1
-7.457E-2	9.897E+0	2.238E+1
-7.457E-2	9.897E+0	2.227E+1
-6.971E-2	9.878E+0	2.244E+1
-7.457E-2	9.751E+0	2.239E+1
-7.457E-2	9.858E+0	2.232E+1
-7.295E-2	9.839E+0	2.236E+1
-7.295E-2	9.914E+0	2.240E+1
-7.620E-2	9.813E+0	2.236E+1
-7.782E-2	9.965E+0	2.238E+1
-7.457E-2	9.998E+0	2.237E+1
-7.295E-2	9.777E+0	2.239E+1
-7.295E-2	9.729E+0	2.238E+1
-7.620E-2	9.936E+0	2.246E+1
-7.457E-2	9.774E+0	2.235E+1
-6.971E-2	9.816E+0	2.237E+1
-7.457E-2	9.956E+0	2.222E+1
-7.620E-2	9.865E+0	2.250E+1
-7.295E-2	9.914E+0	2.232E+1
-7.133E-2	9.703E+0	2.230E+1
-7.295E-2	9.745E+0	2.251E+1
-7.620E-2	9.923E+0	2.250E+1
-7.457E-2	9.927E+0	2.256E+1
-7.295E-2	9.897E+0	2.251E+1
-7.620E-2	9.810E+0	2.246E+1
-7.457E-2	9.800E+0	2.243E+1
-7.295E-2	9.849E+0	2.237E+1
-7.295E-2	9.907E+0	2.244E+1
-7.457E-2	9.832E+0	2.262E+1
-7.457E-2	9.732E+0	2.236E+1
-7.457E-2	9.978E+0	2.252E+1
-7.457E-2	9.891E+0	2.249E+1
-7.457E-2	9.875E+0	2.248E+1
-7.620E-2	9.845E+0	2.241E+1
-7.295E-2	9.852E+0	2.252E+1
-7.295E-2	9.709E+0	2.234E+1
-7.295E-2	9.858E+0	2.215E+1
-7.457E-2	9.816E+0	2.238E+1
-7.295E-2	9.706E+0	2.252E+1
-7.295E-2	9.800E+0	2.238E+1
-7.133E-2	9.888E+0	2.246E+1
-7.620E-2	9.982E+0	2.241E+1
-7.620E-2	9.858E+0	2.260E+1
-7.620E-2	9.917E+0	2.255E+1
-7.295E-2	9.751E+0	2.231E+1
-7.782E-2	9.790E+0	2.243E+1
-7.620E-2	9.781E+0	2.243E+1
-7.295E-2	9.855E+0	2.260E+1
-7.782E-2	9.901E+0	2.238E+1
-7.457E-2	9.716E+0	2.243E+1
-7.295E-2	9.823E+0	2.219E+1
-7.295E-2	9.871E+0	2.229E+1
-7.457E-2	9.914E+0	2.240E+1
-7.782E-2	9.803E+0	2.244E+1
-7.295E-2	9.781E+0	2.254E+1
-7.295E-2	9.810E+0	2.244E+1
-7.295E-2	9.771E+0	2.231E+1
-7.620E-2	9.852E+0	2.238E+1
-7.295E-2	9.790E+0	2.245E+1
-7.457E-2	9.923E+0	2.236E+1
-7.295E-2	9.875E+0	2.237E+1
-7.457E-2	9.901E+0	2.239E+1
-7.457E-2	9.738E+0	2.251E+1
-7.133E-2	9.699E+0	2.227E+1
-7.457E-2	9.771E+0	2.247E+1
-8.106E-2	9.784E+0	2.266E+1
-7.620E-2	9.803E+0	2.225E+1
-7.133E-2	9.800E+0	2.244E+1
-7.457E-2	9.829E+0	2.251E+1
-7.944E-2	9.774E+0	2.252E+1
-7.295E-2	9.858E+0	2.256E+1
-7.457E-2	9.839E+0	2.240E+1
-7.457E-2	9.969E+0	2.235E+1
-7.457E-2	9.862E+0	2.233E+1
-7.457E-2	9.816E+0	2.246E+1
-7.457E-2	9.807E+0	2.231E+1
-7.133E-2	9.881E+0	2.241E+1
-7.620E-2	9.855E+0	2.242E+1
-7.457E-2	9.819E+0	2.242E+1
-7.133E-2	9.862E+0	2.238E+1
-7.295E-2	9.816E+0	2.248E+1
-7.620E-2	9.832E+0	2.230E+1
-7.620E-2	9.794E+0	2.241E+1
-7.133E-2	9.790E+0	2.245E+1
-7.620E-2	9.839E+0	2.247E+1
-7.295E-2	9.982E+0	2.237E+1
-7.620E-2	9.875E+0	2.226E+1
-7.457E-2	9.930E+0	2.242E+1
-7.295E-2	9.790E+0	2.254E+1
-7.457E-2	9.884E+0	2.253E+1
-7.620E-2	9.807E+0	2.249E+1
-7.295E-2	9.881E+0	2.247E+1
-7.133E-2	9.845E+0	2.223E+1
-7.782E-2	9.836E+0	2.241E+1
-7.457E-2	9.839E+0	2.244E+1
-7.133E-2	9.842E+0	2.253E+1
-7.295E-2	9.794E+0	2.256E+1
-7.782E-2	9.862E+0	2.256E+1
-7.133E-2	9.784E+0	2.238E+1
-7.457E-2	9.680E+0	2.262E+1
-7.295E-2	9.842E+0	2.250E+1
-7.620E-2	9.904E+0	2.229E+1
-7.620E-2	9.884E+0	2.243E+1
-7.295E-2	9.732E+0	2.232E+1
-7.295E-2	9.826E+0	2.252E+1
-7.295E-2	9.865E+0	2.232E+1
-7.133E-2	9.794E+0	2.256E+1
-7.295E-2	9.761E+0	2.247E+1
-7.457E-2	9.914E+0	2.245E+1
-7.457E-2	9.914E+0	2.242E+1
-7.457E-2	9.836E+0	2.247E+1
-7.295E-2	9.891E+0	2.241E+1
-7.295E-2	9.839E+0	2.227E+1
-7.620E-2	9.832E+0	2.236E+1
-7.295E-2	9.742E+0	2.248E+1
-7.457E-2	9.764E+0	2.238E+1
-7.295E-2	9.888E+0	2.244E+1
-7.457E-2	9.897E+0	2.251E+1
-7.620E-2	9.819E+0	2.234E+1
-7.457E-2	9.894E+0	2.229E+1
-7.457E-2	9.790E+0	2.257E+1
-7.295E-2	9.742E+0	2.248E+1
-7.457E-2	9.907E+0	2.243E+1
-7.457E-2	9.784E+0	2.251E+1
-7.620E-2	9.722E+0	2.249E+1
-7.457E-2	9.875E+0	2.240E+1
-7.620E-2	9.862E+0	2.249E+1
-7.295E-2	9.751E+0	2.243E+1
-7.295E-2	9.787E+0	2.244E+1
-7.620E-2	9.852E+0	2.251E+1
-7.457E-2	9.735E+0	2.246E+1
-7.133E-2	9.836E+0	2.249E+1
-7.457E-2	9.949E+0	2.240E+1
-7.620E-2	9.696E+0	2.241E+1
-7.457E-2	9.969E+0	2.224E+1
-7.133E-2	9.729E+0	2.227E+1
-7.133E-2	9.829E+0	2.228E+1
-7.457E-2	9.917E+0	2.226E+1
-7.457E-2	9.774E+0	2.221E+1
-7.133E-2	9.914E+0	2.251E+1
-7.295E-2	9.930E+0	2.266E+1
-7.782E-2	9.855E+0	2.256E+1
-7.620E-2	9.855E+0	2.252E+1
-7.295E-2	9.868E+0	2.248E+1
-7.620E-2	9.832E+0	2.245E+1
-7.782E-2	9.901E+0	2.232E+1
-7.295E-2	9.807E+0	2.263E+1
-7.295E-2	9.738E+0	2.238E+1
-7.457E-2	9.852E+0	2.239E+1
-7.295E-2	9.858E+0	2.251E+1
-7.457E-2	9.797E+0	2.237E+1
-7.620E-2	9.978E+0	2.241E+1
-7.295E-2	9.875E+0	2.236E+1
-7.457E-2	9.816E+0	2.238E+1
-7.457E-2	9.875E+0	2.232E+1
-7.133E-2	9.884E+0	2.231E+1
-7.133E-2	9.803E+0	2.243E+1
-7.457E-2	9.748E+0	2.242E+1
-7.457E-2	9.884E+0	2.249E+1
-7.295E-2	9.904E+0	2.259E+1
-7.295E-2	9.878E+0	2.229E+1
-7.620E-2	9.904E+0	2.229E+1
-7.295E-2	9.836E+0	2.226E+1
-7.457E-2	9.764E+0	2.242E+1
-7.133E-2	9.745E+0	2.237E+1
-7.457E-2	9.790E+0	2.253E+1
-7.457E-2	9.884E+0	2.232E+1
-7.133E-2	9.884E+0	2.259E+1
-7.295E-2	9.790E+0	2.251E+1
-7.457E-2	9.803E+0	2.245E+1
-7.295E-2	9.865E+0	2.234E+1
-7.295E-2	9.875E+0	2.250E+1
-7.457E-2	9.774E+0	2.237E+1
-7.620E-2	9.849E+0	2.238E+1
-7.457E-2	9.894E+0	2.246E+1
-7.133E-2	9.849E+0	2.240E+1
-7.295E-2	9.897E+0	2.239E+1
-7.620E-2	9.745E+0	2.254E+1
-7.295E-2	9.751E+0	2.235E+1
-7.457E-2	9.797E+0	2.233E+1
-7.457E-2	9.901E+0	2.231E+1
-7.620E-2	9.852E+0	2.226E+1
-7.457E-2	9.910E+0	2.247E+1
-7.620E-2	9.803E+0	2.255E+1
-6.971E-2	9.735E+0	2.239E+1
-7.457E-2	9.884E+0	2.254E+1
-7.457E-2	9.829E+0	2.246E+1
-7.295E-2	9.891E+0	2.249E+1
-7.295E-2	9.823E+0	2.244E+1
-7.457E-2	9.943E+0	2.248E+1
-7.620E-2	9.920E+0	2.243E+1
-7.457E-2	9.923E+0	2.233E+1
-7.457E-2	9.884E+0	2.246E+1
-7.457E-2	9.797E+0	2.236E+1
-7.295E-2	9.894E+0	2.240E+1
-7.457E-2	9.852E+0	2.249E+1
-7.295E-2	9.907E+0	2.247E+1
-7.457E-2	9.742E+0	2.245E+1
-7.457E-2	9.871E+0	2.227E+1
-7.133E-2	9.871E+0	2.232E+1
-7.295E-2	9.842E+0	2.228E+1
-7.782E-2	9.748E+0	2.237E+1
-7.295E-2	9.703E+0	2.232E+1
-7.295E-2	9.904E+0	2.240E+1
-7.457E-2	9.781E+0	2.243E+1
-7.782E-2	9.894E+0	2.259E+1
-7.295E-2	9.686E+0	2.263E+1
-7.133E-2	9.842E+0	2.243E+1
-7.457E-2	9.735E+0	2.232E+1
-7.782E-2	9.881E+0	2.241E+1
-7.457E-2	9.751E+0	2.237E+1
-6.971E-2	9.865E+0	2.235E+1
-7.295E-2	9.852E+0	2.250E+1
-7.457E-2	9.868E+0	2.240E+1
-7.295E-2	9.784E+0	2.241E+1
-7.133E-2	9.875E+0	2.234E+1
-7.620E-2	9.920E+0	2.247E+1
-7.620E-2	9.862E+0	2.242E+1
-7.457E-2	9.878E+0	2.260E+1
-7.133E-2	9.985E+0	2.248E+1
-7.133E-2	9.868E+0	2.238E+1
-7.295E-2	9.839E+0	2.245E+1
-7.620E-2	9.807E+0	2.259E+1
-6.971E-2	9.803E+0	2.248E+1
-7.457E-2	9.865E+0	2.242E+1
-7.782E-2	9.891E+0	2.240E+1
-7.457E-2	9.884E+0	2.244E+1
-6.971E-2	9.865E+0	2.248E+1
-7.457E-2	9.807E+0	2.241E+1
-7.620E-2	9.829E+0	2.249E+1
-7.457E-2	9.829E+0	2.243E+1
-6.971E-2	9.764E+0	2.232E+1
-7.457E-2	9.803E+0	2.244E+1
-7.457E-2	9.836E+0	2.245E+1
-7.620E-2	9.771E+0	2.264E+1
-7.457E-2	9.933E+0	2.234E+1
-7.620E-2	9.891E+0	2.266E+1
-7.620E-2	9.858E+0	2.220E+1
-7.457E-2	9.914E+0	2.231E+1
-7.457E-2	9.839E+0	2.254E+1
-7.133E-2	9.829E+0	2.251E+1
-7.457E-2	9.858E+0	2.253E+1
-7.457E-2	9.823E+0	2.239E+1
-7.620E-2	9.787E+0	2.232E+1
-7.295E-2	9.784E+0	2.243E+1
-7.620E-2	9.965E+0	2.241E+1
-7.133E-2	9.800E+0	2.240E+1
-7.295E-2	9.878E+0	2.250E+1
-6.971E-2	9.836E+0	2.280E+1
-7.620E-2	9.852E+0	2.230E+1
-7.457E-2	9.813E+0	2.237E+1
-7.295E-2	9.839E+0	2.219E+1
-7.457E-2	9.858E+0	2.259E+1
-7.620E-2	9.855E+0	2.241E+1
-7.295E-2	9.819E+0	2.251E+1
-7.133E-2	9.865E+0	2.263E+1
-7.295E-2	9.816E+0	2.242E+1
-7.620E-2	9.914E+0	2.261E+1
-7.133E-2	9.940E+0	2.245E+1
-7.295E-2	9.758E+0	2.257E+1
-7.295E-2	9.836E+0	2.258E+1
-7.457E-2	9.894E+0	2.259E+1
-7.295E-2	9.839E+0	2.231E+1
-7.295E-2	9.897E+0	2.257E+1
-7.457E-2	9.816E+0	2.238E+1
-7.782E-2	9.729E+0	2.243E+1
-7.457E-2	9.790E+0	2.251E+1
-7.457E-2	9.897E+0	2.262E+1
-7.620E-2	9.826E+0	2.250E+1
-7.295E-2	9.865E+0	2.241E+1
-7.295E-2	9.745E+0	2.246E+1
-7.133E-2	9.807E+0	2.267E+1
-7.457E-2	9.923E+0	2.216E+1
-7.620E-2	9.761E+0	2.247E+1
-7.620E-2	9.936E+0	2.273E+1
-7.295E-2	9.884E+0	2.238E+1
-7.133E-2	9.849E+0	2.237E+1
-7.457E-2	9.978E+0	2.242E+1
-7.620E-2	9.878E+0	2.217E+1
-6.971E-2	9.940E+0	2.246E+1
-7.457E-2	9.813E+0	2.250E+1
-7.295E-2	9.965E+0	2.249E+1
-7.295E-2	9.722E+0	2.259E+1
-6.971E-2	9.777E+0	2.239E+1
-7.620E-2	9.923E+0	2.258E+1
-7.620E-2	9.790E+0	2.241E+1
-7.295E-2	9.729E+0	2.230E+1
-7.295E-2	9.800E+0	2.249E+1
-7.620E-2	9.816E+0	2.242E+1
-7.620E-2	9.819E+0	2.237E+1
-7.620E-2	9.865E+0	2.243E+1
-7.295E-2	9.803E+0	2.237E+1
-7.457E-2	9.839E+0	2.248E+1
-7.620E-2	9.923E+0	2.243E+1
-7.295E-2	9.813E+0	2.248E+1
-6.971E-2	9.888E+0	2.250E+1
-7.295E-2	9.829E+0	2.240E+1
-7.620E-2	9.777E+0	2.255E+1
-7.295E-2	9.862E+0	2.243E+1
-7.295E-2	9.901E+0	2.240E+1
-7.457E-2	9.800E+0	2.257E+1
-7.620E-2	9.849E+0	2.230E+1
-7.620E-2	9.803E+0	2.259E+1
-7.133E-2	9.742E+0	2.252E+1
-7.295E-2	9.891E+0	2.245E+1
-7.620E-2	9.842E+0	2.248E+1
-7.295E-2	9.829E+0	2.248E+1
-7.133E-2	9.868E+0	2.246E+1
-7.295E-2	9.865E+0	2.262E+1
-7.457E-2	9.985E+0	2.279E+1
-7.133E-2	9.875E+0	2.241E+1
-7.295E-2	9.888E+0	2.233E+1
-7.782E-2	9.862E+0	2.244E+1
-7.457E-2	9.862E+0	2.240E+1
-7.295E-2	9.816E+0	2.233E+1
-7.295E-2	9.862E+0	2.252E+1
-7.295E-2	9.849E+0	2.234E+1
-7.620E-2	9.819E+0	2.247E+1
-7.295E-2	9.781E+0	2.252E+1
-7.295E-2	9.816E+0	2.268E+1
-6.971E-2	9.842E+0	2.239E+1
-7.620E-2	9.888E+0	2.244E+1
-7.457E-2	9.920E+0	2.244E+1
-7.295E-2	9.813E+0	2.253E+1
-7.133E-2	9.881E+0	2.257E+1
-7.944E-2	9.845E+0	2.236E+1
-7.295E-2	9.956E+0	2.252E+1
-6.971E-2	9.813E+0	2.260E+1
-7.457E-2	9.875E+0	2.236E+1
-7.620E-2	9.790E+0	2.241E+1
-7.457E-2	9.855E+0	2.253E+1
-7.133E-2	9.904E+0	2.251E+1
-7.782E-2	9.823E+0	2.243E+1
-7.620E-2	9.761E+0	2.254E+1
-7.620E-2	9.875E+0	2.247E+1
-7.457E-2	9.865E+0	2.254E+1
-7.620E-2	9.920E+0	2.227E+1
-7.457E-2	9.771E+0	2.246E+1
-7.295E-2	9.839E+0	2.241E+1
-7.295E-2	9.930E+0	2.249E+1
-7.457E-2	9.936E+0	2.264E+1
-7.620E-2	9.946E+0	2.233E+1
-7.782E-2	9.871E+0	2.249E+1
-6.971E-2	9.797E+0	2.243E+1
-7.457E-2	1.003E+1	2.253E+1
-7.295E-2	9.949E+0	2.224E+1
-7.295E-2	9.803E+0	2.241E+1
-7.133E-2	9.969E+0	2.241E+1
-7.457E-2	9.810E+0	2.256E+1
-7.295E-2	9.836E+0	2.240E+1
-7.782E-2	9.829E+0	2.230E+1
-7.133E-2	9.865E+0	2.231E+1
-7.457E-2	9.914E+0	2.258E+1
-7.295E-2	9.790E+0	2.242E+1
-7.295E-2	9.884E+0	2.257E+1
-7.133E-2	9.871E+0	2.250E+1
-7.620E-2	9.768E+0	2.234E+1
-7.620E-2	9.871E+0	2.238E+1
-7.295E-2	9.855E+0	2.248E+1
-7.295E-2	9.910E+0	2.231E+1
-7.457E-2	9.787E+0	2.251E+1
-7.295E-2	9.875E+0	2.252E+1
-7.295E-2	9.920E+0	2.253E+1
-7.295E-2	9.845E+0	2.252E+1
-7.295E-2	9.914E+0	2.237E+1
-7.620E-2	9.875E+0	2.243E+1
-7.620E-2	9.940E+0	2.232E+1
-7.295E-2	9.797E+0	2.247E+1
-7.620E-2	9.722E+0	2.253E+1
-7.295E-2	9.855E+0	2.259E+1
-7.295E-2	9.852E+0	2.247E+1
-7.295E-2	1.004E+1	2.233E+1
-7.295E-2	9.878E+0	2.234E+1
-7.457E-2	9.810E+0	2.228E+1
-7.457E-2	9.800E+0	2.264E+1
-7.295E-2	9.771E+0	2.262E+1
-7.457E-2	9.758E+0	2.228E+1
-7.457E-2	9.781E+0	2.230E+1
-7.457E-2	9.868E+0	2.249E+1
-7.133E-2	9.777E+0	2.243E+1
-7.620E-2	9.794E+0	2.232E+1
-7.782E-2	9.858E+0	2.249E+1
-7.295E-2	9.764E+0	2.221E+1
-7.295E-2	9.839E+0	2.234E+1
-7.457E-2	9.807E+0	2.250E+1
-7.782E-2	9.884E+0	2.223E+1
-7.457E-2	9.972E+0	2.243E+1
-7.295E-2	9.725E+0	2.247E+1
-7.457E-2	9.930E+0	2.243E+1
-7.457E-2	9.943E+0	2.252E+1
-7.457E-2	9.807E+0	2.257E+1
-7.295E-2	9.910E+0	2.242E+1
-7.295E-2	9.881E+0	2.241E+1
-7.620E-2	9.865E+0	2.224E+1
-7.620E-2	9.790E+0	2.253E+1
-6.971E-2	9.878E+0	2.234E+1
-7.620E-2	9.956E+0	2.242E+1
-7.133E-2	9.832E+0	2.232E+1
-7.295E-2	9.910E+0	2.244E+1
-7.295E-2	9.904E+0	2.237E+1
-7.295E-2	1.000E+1	2.261E+1
-7.782E-2	9.819E+0	2.235E+1
-7.133E-2	9.855E+0	2.233E+1
-7.457E-2	9.884E+0	2.232E+1
-7.457E-2	9.930E+0	2.231E+1
-7.620E-2	9.904E+0	2.244E+1
-7.457E-2	9.933E+0	2.241E+1
-7.295E-2	9.949E+0	2.263E+1
-7.295E-2	9.927E+0	2.238E+1
-7.457E-2	9.849E+0	2.238E+1
-7.133E-2	9.865E+0	2.250E+1
-7.133E-2	9.832E+0	2.249E+1
-7.133E-2	9.664E+0	2.240E+1
-7.457E-2	9.654E+0	2.269E+1
-7.295E-2	9.952E+0	2.240E+1
-7.133E-2	9.794E+0	2.255E+1
-7.295E-2	9.755E+0	2.263E+1
-7.620E-2	9.959E+0	2.235E+1
-7.620E-2	9.943E+0	2.252E+1
-7.295E-2	9.891E+0	2.236E+1
-7.620E-2	9.855E+0	2.232E+1
-7.457E-2	9.946E+0	2.243E+1
-7.457E-2	9.881E+0	2.238E+1
-7.133E-2	9.832E+0	2.241E+1
-7.133E-2	9.914E+0	2.243E+1
-7.620E-2	9.868E+0	2.232E+1
-7.457E-2	9.790E+0	2.242E+1
-7.295E-2	9.829E+0	2.241E+1
-6.971E-2	9.868E+0	2.236E+1
-7.620E-2	9.651E+0	2.252E+1
-7.295E-2	9.845E+0	2.254E+1
-7.295E-2	9.907E+0	2.230E+1
-7.620E-2	1.003E+1	2.247E+1
-7.620E-2	9.790E+0	2.257E+1
-7.457E-2	9.858E+0	2.248E+1
-7.295E-2	9.871E+0	2.253E+1
-7.133E-2	9.638E+0	2.232E+1
-7.457E-2	9.858E+0	2.269E+1
-6.971E-2	9.894E+0	2.237E+1
-7.295E-2	9.875E+0	2.247E+1
-7.295E-2	9.794E+0	2.240E+1
-7.457E-2	9.982E+0	2.222E+1
-7.620E-2	9.959E+0	2.249E+1
-7.133E-2	1.001E+1	2.254E+1
-7.295E-2	9.794E+0	2.253E+1
-7.295E-2	9.832E+0	2.244E+1
-7.295E-2	9.813E+0	2.257E+1
-7.133E-2	9.852E+0	2.234E+1
-7.133E-2	9.813E+0	2.271E+1
-7.620E-2	9.858E+0	2.256E+1
-7.295E-2	9.888E+0	2.246E+1
-7.457E-2	9.878E+0	2.244E+1
-7.295E-2	9.852E+0	2.225E+1
-7.295E-2	9.910E+0	2.246E+1
-7.457E-2	9.816E+0	2.252E+1
-7.133E-2	9.871E+0	2.252E+1
-7.457E-2	9.884E+0	2.257E+1
-7.620E-2	9.995E+0	2.242E+1
-7.295E-2	9.881E+0	2.246E+1
-7.295E-2	9.917E+0	2.242E+1
-7.457E-2	9.943E+0	2.250E+1
-7.620E-2	9.855E+0	2.233E+1
-7.457E-2	9.927E+0	2.248E+1
-7.295E-2	9.888E+0	2.248E+1
-7.457E-2	9.729E+0	2.224E+1
-7.620E-2	9.800E+0	2.249E+1
-7.457E-2	9.810E+0	2.230E+1
-7.457E-2	9.807E+0	2.244E+1
-7.133E-2	9.816E+0	2.246E+1
-7.457E-2	9.969E+0	2.254E+1
-7.457E-2	9.826E+0	2.249E+1
-7.133E-2	9.969E+0	2.245E+1
-7.457E-2	9.901E+0	2.255E+1
-7.295E-2	9.878E+0	2.240E+1
-7.782E-2	9.907E+0	2.254E+1
-7.133E-2	9.936E+0	2.251E+1
-7.457E-2	9.897E+0	2.257E+1
-7.457E-2	9.881E+0	2.245E+1
-7.457E-2	9.936E+0	2.250E+1
-7.295E-2	9.897E+0	2.258E+1
-7.295E-2	9.865E+0	2.256E+1
-7.295E-2	9.930E+0	2.252E+1
-7.457E-2	9.826E+0	2.246E+1
-7.457E-2	9.826E+0	2.248E+1
-7.457E-2	9.907E+0	2.221E+1
-7.782E-2	9.910E+0	2.259E+1
-7.782E-2	9.777E+0	2.254E+1
-7.295E-2	9.943E+0	2.246E+1
-7.295E-2	9.790E+0	2.252E+1
-7.620E-2	9.810E+0	2.238E+1
-7.457E-2	9.881E+0	2.251E+1
-6.809E-2	9.878E+0	2.244E+1
-7.133E-2	9.777E+0	2.238E+1
-7.457E-2	9.813E+0	2.238E+1
-7.457E-2	9.914E+0	2.247E+1
-7.457E-2	9.839E+0	2.247E+1
-7.620E-2	9.920E+0	2.265E+1
-7.457E-2	9.884E+0	2.252E+1
-7.295E-2	9.742E+0	2.237E+1
-7.295E-2	9.923E+0	2.248E+1
-7.457E-2	9.858E+0	2.233E+1
-7.295E-2	9.771E+0	2.253E+1
-7.457E-2	9.738E+0	2.228E+1
-7.457E-2	9.797E+0	2.245E+1
-7.295E-2	9.826E+0	2.239E+1
-7.782E-2	9.826E+0	2.224E+1
-7.133E-2	9.881E+0	2.242E+1
-7.133E-2	9.897E+0	2.239E+1
-7.133E-2	9.894E+0	2.252E+1
-7.944E-2	9.777E+0	2.229E+1
-7.457E-2	9.888E+0	2.248E+1
-7.295E-2	1.001E+1	2.244E+1
-7.295E-2	9.933E+0	2.236E+1
-7.457E-2	1.003E+1	2.243E+1
-7.457E-2	9.790E+0	2.263E+1
-7.457E-2	9.819E+0	2.228E+1
-7.457E-2	9.917E+0	2.249E+1
-7.457E-2	9.774E+0	2.245E+1
-7.295E-2	9.790E+0	2.251E+1
-7.295E-2	9.816E+0	2.235E+1
-7.295E-2	9.888E+0	2.226E+1
-7.457E-2	9.810E+0	2.249E+1
-7.620E-2	1.002E+1	2.276E+1
-7.295E-2	9.845E+0	2.262E+1
-7.457E-2	9.777E+0	2.237E+1
-7.457E-2	9.716E+0	2.219E+1
-7.457E-2	9.991E+0	2.248E+1
-7.133E-2	9.842E+0	2.260E+1
-7.457E-2	9.930E+0	2.249E+1
-7.620E-2	9.884E+0	2.244E+1
-7.295E-2	9.832E+0	2.238E+1
-7.133E-2	9.839E+0	2.245E+1
-7.133E-2	9.884E+0	2.260E+1
-7.782E-2	9.845E+0	2.246E+1
-7.457E-2	9.930E+0	2.252E+1
-7.295E-2	9.836E+0	2.253E+1
-7.295E-2	9.914E+0	2.258E+1
-7.457E-2	9.995E+0	2.254E+1
-7.295E-2	9.862E+0	2.242E+1
-7.295E-2	9.875E+0	2.266E+1
-7.295E-2	9.930E+0	2.247E+1
-7.457E-2	9.839E+0	2.244E+1
-7.295E-2	9.738E+0	2.244E+1
-7.133E-2	9.823E+0	2.236E+1
-7.295E-2	9.884E+0	2.244E+1
-7.457E-2	9.794E+0	2.255E+1
-7.457E-2	9.952E+0	2.247E+1
-7.457E-2	9.784E+0	2.237E+1
-7.457E-2	9.832E+0	2.249E+1
-7.295E-2	9.787E+0	2.247E+1
-7.620E-2	9.819E+0	2.238E+1
-7.295E-2	9.878E+0	2.241E+1
-7.133E-2	9.972E+0	2.239E+1
-7.457E-2	9.904E+0	2.253E+1
-7.133E-2	9.855E+0	2.254E+1
-7.620E-2	9.836E+0	2.260E+1
-7.620E-2	9.978E+0	2.248E+1
-7.620E-2	9.917E+0	2.251E+1
-7.620E-2	9.829E+0	2.262E+1
-7.295E-2	9.910E+0	2.263E+1
-7.295E-2	9.988E+0	2.243E+1
-7.620E-2	9.949E+0	2.244E+1
-7.457E-2	9.852E+0	2.242E+1
-6.971E-2	9.930E+0	2.226E+1
-7.295E-2	9.849E+0	2.239E+1
-7.457E-2	9.862E+0	2.228E+1
-7.295E-2	9.904E+0	2.244E+1
-7.133E-2	9.813E+0	2.253E+1
-7.295E-2	9.933E+0	2.240E+1
-7.295E-2	9.855E+0	2.242E+1
-7.620E-2	9.875E+0	2.251E+1
-7.295E-2	9.871E+0	2.249E+1
-7.295E-2	9.810E+0	2.254E+1
-7.457E-2	9.949E+0	2.242E+1
-7.457E-2	9.729E+0	2.247E+1
-7.133E-2	9.933E+0	2.258E+1
-7.133E-2	9.871E+0	2.247E+1
-7.457E-2	9.787E+0	2.244E+1
-7.457E-2	9.904E+0	2.240E+1
-7.133E-2	9.832E+0	2.265E+1
-7.295E-2	9.930E+0	2.242E+1
-7.782E-2	9.962E+0	2.251E+1
-7.457E-2	9.852E+0	2.241E+1
-7.133E-2	9.982E+0	2.248E+1
-7.457E-2	9.836E+0	2.244E+1
-7.295E-2	9.878E+0	2.232E+1
-7.295E-2	9.978E+0	2.252E+1
-7.457E-2	9.858E+0	2.248E+1
-7.782E-2	9.914E+0	2.254E+1
-7.620E-2	9.742E+0	2.244E+1
-7.457E-2	9.855E+0	2.241E+1
-7.295E-2	9.732E+0	2.248E+1
-7.133E-2	9.914E+0	2.235E+1
-7.457E-2	9.962E+0	2.255E+1
-7.457E-2	9.855E+0	2.239E+1
-7.133E-2	9.978E+0	2.241E+1
-7.133E-2	9.956E+0	2.247E+1
-7.620E-2	9.982E+0	2.251E+1
-7.457E-2	9.897E+0	2.252E+1
-7.295E-2	9.819E+0	2.270E+1
-7.295E-2	9.845E+0	2.244E+1
-7.133E-2	9.910E+0	2.245E+1
-7.133E-2	9.940E+0	2.258E+1
-7.295E-2	9.852E+0	2.248E+1
-7.457E-2	9.842E+0	2.257E+1
-7.457E-2	9.826E+0	2.238E+1
-7.457E-2	9.907E+0	2.257E+1
-7.133E-2	9.881E+0	2.262E+1
-7.133E-2	9.842E+0	2.245E+1
-7.295E-2	9.819E+0	2.244E+1
-7.295E-2	9.914E+0	2.242E+1
-7.295E-2	9.917E+0	2.250E+1
-7.457E-2	9.790E+0	2.268E+1
-7.457E-2	9.803E+0	2.265E+1
-7.295E-2	9.858E+0	2.235E+1
-7.295E-2	9.936E+0	2.234E+1
-7.620E-2	9.803E+0	2.238E+1
-7.620E-2	9.881E+0	2.250E+1
-7.457E-2	9.871E+0	2.242E+1
-7.295E-2	1.002E+1	2.257E+1
-7.620E-2	9.946E+0	2.242E+1
-7.457E-2	9.923E+0	2.258E+1
-7.620E-2	9.823E+0	2.249E+1
-7.457E-2	9.897E+0	2.259E+1
-7.295E-2	9.891E+0	2.251E+1
-7.457E-2	9.907E+0	2.262E+1
-7.620E-2	9.784E+0	2.252E+1
-7.295E-2	9.644E+0	2.239E+1
-7.295E-2	9.823E+0	2.236E+1
-7.620E-2	9.907E+0	2.241E+1
-7.295E-2	9.868E+0	2.262E+1
-7.457E-2	1.001E+1	2.256E+1
-7.295E-2	9.790E+0	2.244E+1
-7.457E-2	9.891E+0	2.261E+1
-7.620E-2	9.884E+0	2.266E+1
-7.457E-2	9.891E+0	2.250E+1
-7.295E-2	1.002E+1	2.241E+1
-7.457E-2	9.881E+0	2.262E+1
-7.457E-2	9.965E+0	2.258E+1
-7.133E-2	9.797E+0	2.244E+1
-7.295E-2	9.858E+0	2.252E+1
-7.620E-2	1.000E+1	2.240E+1
-7.620E-2	9.952E+0	2.246E+1
-6.809E-2	9.858E+0	2.239E+1
-7.620E-2	9.735E+0	2.252E+1
-7.620E-2	9.790E+0	2.238E+1
-7.457E-2	9.901E+0	2.245E+1
-7.457E-2	9.888E+0	2.253E+1
-7.457E-2	9.884E+0	2.226E+1
-7.457E-2	9.781E+0	2.240E+1
-7.295E-2	9.745E+0	2.252E+1
-7.295E-2	9.949E+0	2.251E+1
-7.457E-2	9.852E+0	2.262E+1
-7.457E-2	9.686E+0	2.262E+1
-7.133E-2	9.855E+0	2.242E+1
-7.133E-2	9.816E+0	2.235E+1
-7.620E-2	9.810E+0	2.247E+1
-7.457E-2	9.816E+0	2.240E+1
-7.620E-2	9.904E+0	2.256E+1
-7.295E-2	9.839E+0	2.250E+1
-7.295E-2	9.923E+0	2.244E+1
-7.620E-2	9.868E+0	2.246E+1
-7.295E-2	9.933E+0	2.241E+1
-6.971E-2	9.858E+0	2.242E+1
-7.457E-2	9.917E+0	2.234E+1
-7.295E-2	9.836E+0	2.233E+1
-7.457E-2	9.946E+0	2.241E+1
-7.133E-2	9.735E+0	2.240E+1
-7.133E-2	9.871E+0	2.251E+1
-7.295E-2	9.956E+0	2.253E+1
-7.133E-2	9.936E+0	2.256E+1
-7.295E-2	9.888E+0	2.228E+1
-7.133E-2	9.982E+0	2.241E+1
-7.457E-2	1.002E+1	2.235E+1
-7.457E-2	9.836E+0	2.255E+1
-6.971E-2	9.901E+0	2.254E+1
-7.295E-2	9.897E+0	2.238E+1
-7.295E-2	9.969E+0	2.242E+1
-7.457E-2	9.875E+0	2.244E+1
-7.133E-2	9.907E+0	2.251E+1
-7.620E-2	9.836E+0	2.234E+1
-7.457E-2	9.832E+0	2.260E+1
-7.295E-2	9.761E+0	2.255E+1
-7.457E-2	9.725E+0	2.237E+1
-7.133E-2	9.952E+0	2.259E+1
-7.620E-2	9.907E+0	2.244E+1
-7.457E-2	9.914E+0	2.240E+1
-7.133E-2	9.982E+0	2.249E+1
-7.133E-2	9.930E+0	2.240E+1
-7.133E-2	9.868E+0	2.245E+1
-7.295E-2	9.962E+0	2.235E+1
-7.457E-2	9.920E+0	2.256E+1
-7.295E-2	9.946E+0	2.242E+1
-7.457E-2	9.852E+0	2.251E+1
-7.295E-2	9.787E+0	2.242E+1
-7.133E-2	9.768E+0	2.253E+1
-7.295E-2	9.865E+0	2.250E+1
-7.782E-2	9.862E+0	2.240E+1
-7.457E-2	1.001E+1	2.260E+1
-6.971E-2	9.920E+0	2.262E+1
-7.457E-2	9.891E+0	2.246E+1
-7.457E-2	9.940E+0	2.236E+1
-7.620E-2	9.855E+0	2.252E+1
-7.295E-2	9.936E+0	2.254E+1
-7.133E-2	9.878E+0	2.238E+1
-7.620E-2	9.803E+0	2.261E+1
-7.620E-2	9.819E+0	2.233E+1
-7.457E-2	9.862E+0	2.237E+1
-7.457E-2	9.936E+0	2.267E+1
-7.620E-2	9.748E+0	2.230E+1
-7.457E-2	9.888E+0	2.245E+1
-7.295E-2	9.904E+0	2.253E+1
-7.133E-2	9.914E+0	2.257E+1
-7.944E-2	9.836E+0	2.252E+1
-7.133E-2	9.891E+0	2.237E+1
-7.295E-2	9.794E+0	2.238E+1
-7.295E-2	9.943E+0	2.255E+1
-7.457E-2	9.832E+0	2.237E+1
-7.457E-2	9.881E+0	2.250E+1
-7.133E-2	9.875E+0	2.240E+1
-7.457E-2	9.855E+0	2.252E+1
-7.457E-2	9.797E+0	2.264E+1
-7.295E-2	9.878E+0	2.257E+1
-7.457E-2	9.719E+0	2.242E+1
-7.457E-2	9.803E+0	2.239E+1
-7.295E-2	9.875E+0	2.253E+1
-7.620E-2	9.930E+0	2.249E+1
-7.295E-2	9.978E+0	2.255E+1
-7.295E-2	9.810E+0	2.249E+1
-7.457E-2	9.888E+0	2.245E+1
-7.782E-2	9.855E+0	2.244E+1
-6.809E-2	1.001E+1	2.248E+1
-7.295E-2	9.923E+0	2.239E+1
-7.620E-2	9.907E+0	2.240E+1
-7.457E-2	9.849E+0	2.238E+1
-7.295E-2	9.858E+0	2.245E+1
-7.295E-2	9.794E+0	2.235E+1
-7.457E-2	9.965E+0	2.233E+1
-7.133E-2	9.748E+0	2.232E+1
-6.971E-2	9.930E+0	2.256E+1
-7.295E-2	9.897E+0	2.239E+1
-7.620E-2	9.865E+0	2.254E+1
-7.620E-2	9.888E+0	2.249E+1
-7.620E-2	9.800E+0	2.245E+1
-7.457E-2	9.803E+0	2.250E+1
-7.457E-2	9.852E+0	2.249E+1
-7.457E-2	9.875E+0	2.262E+1
-7.133E-2	9.956E+0	2.256E+1
-7.295E-2	9.862E+0	2.249E+1
-7.457E-2	9.952E+0	2.247E+1
-7.295E-2	9.878E+0	2.247E+1
-7.133E-2	9.738E+0	2.245E+1
-7.133E-2	9.888E+0	2.244E+1
-7.620E-2	9.816E+0	2.243E+1
-7.295E-2	9.888E+0	2.246E+1
-6.971E-2	9.784E+0	2.254E+1
-6.971E-2	9.761E+0	2.233E+1
-7.295E-2	9.855E+0	2.265E+1
-7.457E-2	9.784E+0	2.251E+1
-7.133E-2	9.868E+0	2.247E+1
-7.133E-2	9.881E+0	2.241E+1
-7.620E-2	9.849E+0	2.248E+1
-7.457E-2	9.836E+0	2.264E+1
-7.133E-2	9.897E+0	2.253E+1
-7.295E-2	9.901E+0	2.245E+1
-7.295E-2	9.829E+0	2.232E+1
-7.295E-2	9.959E+0	2.238E+1
-7.295E-2	9.829E+0	2.250E+1
-7.295E-2	9.969E+0	2.252E+1
-7.457E-2	9.849E+0	2.234E+1
-7.620E-2	9.858E+0	2.243E+1
-7.133E-2	9.933E+0	2.244E+1
-7.457E-2	9.910E+0	2.235E+1
-7.295E-2	9.803E+0	2.266E+1
-7.620E-2	9.800E+0	2.250E+1
-7.457E-2	9.949E+0	2.236E+1
-7.295E-2	9.790E+0	2.252E+1
-7.620E-2	9.897E+0	2.266E+1
-7.620E-2	9.917E+0	2.268E+1
-7.295E-2	9.871E+0	2.256E+1
-7.295E-2	9.836E+0	2.244E+1
-7.457E-2	9.836E+0	2.252E+1
-7.133E-2	9.959E+0	2.249E+1
-6.971E-2	9.972E+0	2.253E+1
-6.971E-2	9.904E+0	2.244E+1
-7.457E-2	9.868E+0	2.250E+1
-7.620E-2	9.858E+0	2.265E+1
-7.295E-2	9.855E+0	2.262E+1
-7.295E-2	9.790E+0	2.253E+1
-7.457E-2	9.871E+0	2.238E+1
-7.457E-2	9.852E+0	2.251E+1
-7.457E-2	9.842E+0	2.241E+1
-6.971E-2	9.888E+0	2.246E+1
-7.457E-2	9.982E+0	2.262E+1
-7.457E-2	9.819E+0	2.258E+1
-7.133E-2	9.940E+0	2.239E+1
-7.457E-2	9.884E+0	2.255E+1
-7.620E-2	9.881E+0	2.250E+1
-7.620E-2	9.836E+0	2.247E+1
-7.133E-2	9.894E+0	2.245E+1
-6.971E-2	9.797E+0	2.254E+1
-7.295E-2	9.875E+0	2.262E+1
-7.295E-2	9.725E+0	2.253E+1
-7.295E-2	1.001E+1	2.251E+1
-7.295E-2	9.917E+0	2.250E+1
-7.620E-2	9.849E+0	2.247E+1
-7.457E-2	9.910E+0	2.255E+1
-7.457E-2	9.865E+0	2.257E+1
-7.457E-2	9.901E+0	2.250E+1
-7.295E-2	9.878E+0	2.255E+1
-7.620E-2	9.816E+0	2.240E+1
-6.971E-2	9.917E+0	2.236E+1
-7.295E-2	9.959E+0	2.234E+1
-7.295E-2	9.819E+0	2.245E+1
-7.295E-2	9.943E+0	2.234E+1
-6.971E-2	9.803E+0	2.265E+1
-7.457E-2	9.933E+0	2.249E+1
-7.457E-2	9.868E+0	2.249E+1
-7.620E-2	9.794E+0	2.228E+1
-7.133E-2	9.784E+0	2.249E+1
-7.133E-2	9.894E+0	2.244E+1
-7.295E-2	9.888E+0	2.258E+1
-7.457E-2	9.936E+0	2.246E+1
-7.133E-2	1.004E+1	2.256E+1
-7.295E-2	9.855E+0	2.240E+1
-7.457E-2	9.907E+0	2.249E+1
-7.620E-2	9.842E+0	2.244E+1
-7.133E-2	1.000E+1	2.241E+1
-7.133E-2	9.920E+0	2.247E+1
-7.295E-2	9.943E+0	2.253E+1
-7.457E-2	1.002E+1	2.252E+1
-7.133E-2	9.946E+0	2.244E+1
-7.295E-2	9.914E+0	2.239E+1
-7.457E-2	9.845E+0	2.264E+1
-7.457E-2	9.917E+0	2.238E+1
-7.133E-2	1.005E+1	2.251E+1
-7.133E-2	9.946E+0	2.263E+1
-7.457E-2	9.907E+0	2.255E+1
-7.295E-2	9.732E+0	2.258E+1
-7.133E-2	9.884E+0	2.231E+1
-7.295E-2	9.969E+0	2.268E+1
-7.620E-2	9.943E+0	2.249E+1
-7.457E-2	9.862E+0	2.250E+1
-7.295E-2	9.956E+0	2.243E+1
-7.295E-2	9.946E+0	2.236E+1
-7.457E-2	9.927E+0	2.231E+1
-7.457E-2	1.004E+1	2.235E+1
-7.295E-2	9.920E+0	2.228E+1
-7.133E-2	9.881E+0	2.254E+1
-7.457E-2	9.949E+0	2.258E+1
-7.295E-2	9.920E+0	2.244E+1
-7.295E-2	9.975E+0	2.259E+1
-7.133E-2	9.897E+0	2.255E+1
-7.457E-2	9.975E+0	2.259E+1
-7.620E-2	9.956E+0	2.267E+1
-6.971E-2	9.742E+0	2.254E+1
-7.295E-2	9.858E+0	2.240E+1
-7.295E-2	9.871E+0	2.258E+1
-7.295E-2	9.940E+0	2.250E+1
-7.133E-2	9.878E+0	2.247E+1
-7.133E-2	9.888E+0	2.242E+1
-7.295E-2	9.800E+0	2.247E+1
-7.295E-2	9.849E+0	2.253E+1
-7.133E-2	9.949E+0	2.249E+1
-7.457E-2	9.946E+0	2.252E+1
-7.457E-2	9.917E+0	2.236E+1
-7.295E-2	1.008E+1	2.249E+1
-7.133E-2	9.982E+0	2.241E+1
-7.457E-2	9.774E+0	2.235E+1
-7.457E-2	9.901E+0	2.256E+1
-7.620E-2	9.965E+0	2.237E+1
-7.133E-2	9.930E+0	2.244E+1
-7.457E-2	9.891E+0	2.244E+1
-7.457E-2	9.940E+0	2.237E+1
-7.457E-2	9.819E+0	2.247E+1
-6.971E-2	9.777E+0	2.244E+1
-7.133E-2	9.910E+0	2.254E+1
-7.457E-2	9.845E+0	2.256E+1
-7.620E-2	9.975E+0	2.244E+1
-7.133E-2	9.907E+0	2.252E+1
-7.295E-2	9.852E+0	2.235E+1
-7.457E-2	9.868E+0	2.245E+1
-7.295E-2	9.923E+0	2.267E+1
-7.133E-2	9.975E+0	2.246E+1
-7.295E-2	9.888E+0	2.248E+1
-7.295E-2	9.897E+0	2.249E+1
-7.620E-2	9.826E+0	2.249E+1
-7.133E-2	9.888E+0	2.249E+1
-7.620E-2	9.823E+0	2.238E+1
-7.133E-2	9.914E+0	2.232E+1
-7.782E-2	9.849E+0	2.248E+1
-7.295E-2	9.901E+0	2.259E+1
-7.133E-2	9.826E+0	2.252E+1
-7.457E-2	9.927E+0	2.247E+1
-7.295E-2	9.839E+0	2.242E+1
-7.295E-2	9.742E+0	2.256E+1
-6.971E-2	9.956E+0	2.268E+1
-7.457E-2	9.910E+0	2.239E+1
-7.133E-2	9.907E+0	2.238E+1
-7.295E-2	9.842E+0	2.240E+1
-7.133E-2	9.855E+0	2.251E+1
-7.295E-2	9.881E+0	2.251E+1
-7.457E-2	9.985E+0	2.256E+1
-7.295E-2	9.904E+0	2.250E+1
-7.295E-2	9.907E+0	2.256E+1
-7.133E-2	9.862E+0	2.250E+1
-7.133E-2	9.897E+0	2.264E+1
-7.295E-2	9.839E+0	2.236E+1
-7.457E-2	9.829E+0	2.244E+1
-7.620E-2	9.927E+0	2.261E+1
-7.457E-2	9.897E+0	2.241E+1
-7.295E-2	9.858E+0	2.264E+1
-7.295E-2	9.923E+0	2.243E+1
-7.457E-2	9.881E+0	2.245E+1
-7.133E-2	9.832E+0	2.253E+1
-6.809E-2	1.001E+1	2.255E+1
-7.295E-2	9.936E+0	2.268E+1
-7.457E-2	9.819E+0	2.237E+1
-7.457E-2	9.933E+0	2.243E+1
-7.295E-2	9.933E+0	2.235E+1
-6.971E-2	9.881E+0	2.245E+1
-7.457E-2	9.849E+0	2.241E+1
-7.457E-2	1.010E+1	2.241E+1
-6.971E-2	9.816E+0	2.247E+1
-7.133E-2	9.862E+0	2.223E+1
-7.457E-2	9.784E+0	2.250E+1
-7.295E-2	9.904E+0	2.266E+1
-7.295E-2	1.000E+1	2.258E+1
-7.295E-2	9.875E+0	2.265E+1
-7.457E-2	1.003E+1	2.243E+1
-7.295E-2	1.002E+1	2.266E+1
-6.971E-2	9.940E+0	2.245E+1
-6.971E-2	9.868E+0	2.264E+1
-7.457E-2	9.897E+0	2.250E+1
-7.457E-2	9.764E+0	2.246E+1
-7.133E-2	9.982E+0	2.250E+1
-7.295E-2	9.807E+0	2.254E+1
-7.295E-2	9.790E+0	2.251E+1
-7.295E-2	9.888E+0	2.254E+1
-6.971E-2	9.807E+0	2.238E+1
-7.133E-2	9.868E+0	2.235E+1
-7.782E-2	9.745E+0	2.249E+1
-7.620E-2	9.849E+0	2.227E+1
-7.133E-2	9.946E+0	2.255E+1
-7.620E-2	9.901E+0	2.236E+1
-7.782E-2	9.940E+0	2.245E+1
-7.620E-2	9.978E+0	2.255E+1
-7.457E-2	9.891E+0	2.252E+1
-7.295E-2	1.000E+1	2.244E+1
-7.457E-2	9.790E+0	2.253E+1
-7.457E-2	9.797E+0	2.232E+1
-7.295E-2	9.940E+0	2.254E+1
-7.133E-2	9.897E+0	2.260E+1
-7.620E-2	9.891E+0	2.241E+1
-7.295E-2	9.930E+0	2.255E+1
-7.295E-2	9.878E+0	2.237E+1
-7.133E-2	9.988E+0	2.266E+1
-7.782E-2	9.952E+0	2.257E+1
-7.457E-2	9.790E+0	2.258E+1
-7.133E-2	9.875E+0	2.250E+1
-7.133E-2	9.920E+0	2.249E+1
-7.457E-2	9.884E+0	2.231E+1
-7.782E-2	9.858E+0	2.248E+1
-6.971E-2	9.949E+0	2.246E+1
-7.295E-2	9.858E+0	2.222E+1
-7.457E-2	1.002E+1	2.255E+1
-7.295E-2	9.823E+0	2.230E+1
-7.295E-2	9.826E+0	2.244E+1
-7.133E-2	9.755E+0	2.235E+1
-7.457E-2	9.881E+0	2.244E+1
-7.295E-2	9.884E+0	2.232E+1
-7.133E-2	9.995E+0	2.245E+1
-7.133E-2	9.845E+0	2.237E+1
-7.295E-2	9.914E+0	2.237E+1
-7.133E-2	9.995E+0	2.259E+1
-6.971E-2	9.878E+0	2.248E+1
-7.457E-2	9.849E+0	2.253E+1
-7.295E-2	9.800E+0	2.256E+1
-7.457E-2	9.784E+0	2.257E+1
-7.295E-2	9.836E+0	2.223E+1
-7.295E-2	9.781E+0	2.230E+1
-7.295E-2	9.813E+0	2.257E+1
-6.971E-2	9.823E+0	2.263E+1
-7.295E-2	9.956E+0	2.241E+1
-7.133E-2	9.930E+0	2.251E+1
-7.620E-2	9.862E+0	2.239E+1
-7.782E-2	9.813E+0	2.244E+1
-6.971E-2	9.839E+0	2.271E+1
-6.971E-2	9.920E+0	2.235E+1
-7.620E-2	9.884E+0	2.256E+1
-7.620E-2	9.930E+0	2.262E+1
-7.295E-2	9.777E+0	2.255E+1
-7.295E-2	9.832E+0	2.243E+1
-7.457E-2	9.823E+0	2.254E+1
-7.457E-2	9.943E+0	2.274E+1
-7.295E-2	9.978E+0	2.253E+1
-7.295E-2	9.933E+0	2.253E+1
-7.457E-2	9.832E+0	2.240E+1
-7.295E-2	9.878E+0	2.257E+1
-7.295E-2	9.946E+0	2.257E+1
-6.971E-2	9.946E+0	2.247E+1
-7.620E-2	9.884E+0	2.237E+1
-7.295E-2	9.959E+0	2.261E+1
-7.295E-2	9.803E+0	2.228E+1
-7.133E-2	9.868E+0	2.261E+1
-7.620E-2	9.852E+0	2.245E+1
-7.133E-2	9.764E+0	2.253E+1
-6.809E-2	9.823E+0	2.231E+1
-7.295E-2	9.725E+0	2.225E+1
-7.133E-2	9.884E+0	2.253E+1
-7.457E-2	1.001E+1	2.251E+1
-7.133E-2	9.813E+0	2.238E+1
-7.133E-2	9.888E+0	2.253E+1
-7.620E-2	9.965E+0	2.233E+1
-7.295E-2	9.855E+0	2.241E+1
-6.971E-2	9.868E+0	2.261E+1
-7.133E-2	9.758E+0	2.246E+1
-7.133E-2	9.933E+0	2.247E+1
-7.457E-2	9.988E+0	2.236E+1
-7.133E-2	9.803E+0	2.254E+1
-7.457E-2	9.865E+0	2.258E+1
-7.457E-2	9.881E+0	2.233E+1
-6.971E-2	9.849E+0	2.243E+1
-7.295E-2	9.910E+0	2.239E+1
-7.133E-2	9.826E+0	2.247E+1
-7.620E-2	9.787E+0	2.237E+1
-7.295E-2	9.884E+0	2.262E+1
-7.133E-2	9.800E+0	2.226E+1
-7.133E-2	9.930E+0	2.245E+1
-7.295E-2	1.003E+1	2.246E+1
-7.620E-2	9.745E+0	2.252E+1
-7.295E-2	9.871E+0	2.255E+1
-7.295E-2	9.797E+0	2.249E+1
-7.620E-2	9.914E+0	2.241E+1
-7.133E-2	9.917E+0	2.242E+1
-7.133E-2	9.829E+0	2.240E+1
-7.295E-2	9.839E+0	2.263E+1
-7.133E-2	9.875E+0	2.245E+1
-7.457E-2	9.862E+0	2.248E+1
-7.295E-2	9.849E+0	2.237E+1
-7.133E-2	9.888E+0	2.251E+1
-7.457E-2	9.894E+0	2.245E+1
-7.782E-2	9.920E+0	2.238E+1
-7.295E-2	9.917E+0	2.232E+1
-7.133E-2	9.871E+0	2.238E+1
-7.457E-2	9.878E+0	2.253E+1
-7.457E-2	9.923E+0	2.269E+1
-6.971E-2	9.777E+0	2.242E+1
-7.133E-2	9.965E+0	2.243E+1
-7.295E-2	1.001E+1	2.257E+1
-7.295E-2	9.988E+0	2.246E+1
-6.971E-2	9.949E+0	2.257E+1
-6.971E-2	1.000E+1	2.237E+1
-7.295E-2	9.927E+0	2.248E+1
-7.295E-2	9.946E+0	2.258E+1
-7.295E-2	9.907E+0	2.250E+1
-7.133E-2	9.904E+0	2.248E+1
-7.620E-2	9.927E+0	2.255E+1
-7.295E-2	9.972E+0	2.241E+1
-7.133E-2	9.982E+0	2.247E+1
-7.133E-2	9.819E+0	2.250E+1
-7.133E-2	9.777E+0	2.263E+1
-7.295E-2	9.936E+0	2.239E+1
-7.295E-2	9.878E+0	2.247E+1
-7.133E-2	9.875E+0	2.262E+1
-7.457E-2	9.807E+0	2.243E+1
-7.620E-2	9.823E+0	2.253E+1
-7.295E-2	9.914E+0	2.256E+1
-6.971E-2	9.875E+0	2.261E+1
-7.457E-2	9.894E+0	2.236E+1
-7.295E-2	9.884E+0	2.239E+1
-7.295E-2	9.901E+0	2.251E+1
-7.133E-2	9.794E+0	2.243E+1
-7.295E-2	9.910E+0	2.262E+1
-7.620E-2	9.972E+0	2.255E+1
-6.971E-2	9.936E+0	2.250E+1
-7.133E-2	9.988E+0	2.237E+1
-7.620E-2	9.962E+0	2.249E+1
-7.457E-2	9.914E+0	2.244E+1
-7.295E-2	9.888E+0	2.252E+1
-7.457E-2	9.839E+0	2.246E+1
-7.295E-2	9.725E+0	2.264E+1
-7.295E-2	9.930E+0	2.256E+1
-7.295E-2	9.842E+0	2.254E+1
-7.133E-2	9.858E+0	2.234E+1
-7.295E-2	9.849E+0	2.243E+1
-7.620E-2	9.943E+0	2.242E+1
-7.457E-2	9.823E+0	2.251E+1
-7.295E-2	9.878E+0	2.250E+1
-7.295E-2	9.914E+0	2.241E+1
-7.457E-2	9.826E+0	2.233E+1
-7.133E-2	1.009E+1	2.237E+1
-7.133E-2	9.923E+0	2.252E+1
-7.457E-2	9.988E+0	2.249E+1
-7.295E-2	9.865E+0	2.249E+1
-7.295E-2	9.933E+0	2.247E+1
-7.133E-2	9.897E+0	2.239E+1
-7.295E-2	9.855E+0	2.265E+1
-7.133E-2	9.813E+0	2.255E+1
-7.133E-2	9.807E+0	2.237E+1
-7.295E-2	9.940E+0	2.234E+1
-7.620E-2	9.920E+0	2.243E+1
-6.971E-2	9.881E+0	2.251E+1
-7.295E-2	9.819E+0	2.255E+1
-7.295E-2	9.884E+0	2.237E+1
-7.620E-2	9.832E+0	2.246E+1
-7.295E-2	9.842E+0	2.257E+1
-7.133E-2	9.914E+0	2.257E+1
-7.295E-2	9.904E+0	2.249E+1
-7.295E-2	9.865E+0	2.259E+1
-7.620E-2	9.881E+0	2.258E+1
-7.295E-2	9.927E+0	2.253E+1
-7.295E-2	9.904E+0	2.261E+1
-7.295E-2	9.819E+0	2.257E+1
-7.620E-2	9.936E+0	2.250E+1
-7.133E-2	9.962E+0	2.239E+1
-7.295E-2	9.875E+0	2.246E+1
-7.457E-2	9.871E+0	2.227E+1
-7.457E-2	9.836E+0	2.250E+1
-7.133E-2	9.807E+0	2.249E+1
-7.133E-2	1.008E+1	2.238E+1
-7.295E-2	9.858E+0	2.248E+1
-7.457E-2	9.884E+0	2.273E+1
-6.971E-2	9.940E+0	2.242E+1
-6.971E-2	9.829E+0	2.246E+1
-7.295E-2	9.878E+0	2.248E+1
-7.457E-2	9.927E+0	2.248E+1
-7.133E-2	9.933E+0	2.246E+1
-7.295E-2	9.962E+0	2.250E+1
-7.620E-2	9.920E+0	2.242E+1
-7.295E-2	9.858E+0	2.239E+1
-7.295E-2	9.910E+0	2.237E+1
-7.133E-2	9.823E+0	2.247E+1
-7.457E-2	9.891E+0	2.251E+1
-7.295E-2	9.868E+0	2.243E+1
-7.133E-2	9.965E+0	2.231E+1
-6.971E-2	9.849E+0	2.242E+1
-7.457E-2	9.933E+0	2.260E+1
-7.295E-2	9.927E+0	2.261E+1
-7.133E-2	9.904E+0	2.243E+1
-7.295E-2	9.949E+0	2.243E+1
-7.295E-2	9.858E+0	2.254E+1
-7.457E-2	9.797E+0	2.263E+1
-6.971E-2	9.904E+0	2.242E+1
-7.457E-2	9.920E+0	2.225E+1
-7.620E-2	9.940E+0	2.254E+1
-7.295E-2	9.884E+0	2.232E+1
-7.133E-2	9.764E+0	2.245E+1
-7.133E-2	9.923E+0	2.258E+1
-7.133E-2	9.794E+0	2.261E+1
-7.295E-2	9.923E+0	2.243E+1
-7.133E-2	9.794E+0	2.258E+1
-7.295E-2	9.884E+0	2.251E+1
-7.620E-2	1.005E+1	2.251E+1
-7.295E-2	9.852E+0	2.251E+1
-6.971E-2	9.871E+0	2.258E+1
-7.295E-2	9.875E+0	2.245E+1
-7.295E-2	9.956E+0	2.256E+1
-7.457E-2	9.910E+0	2.237E+1
-7.133E-2	9.803E+0	2.254E+1
-7.133E-2	9.891E+0	2.225E+1
-7.620E-2	9.852E+0	2.262E+1
-7.457E-2	9.855E+0	2.249E+1
-6.971E-2	9.836E+0	2.256E+1
-7.133E-2	9.975E+0	2.252E+1
-7.295E-2	9.914E+0	2.243E+1
-7.620E-2	9.832E+0	2.268E+1
-7.295E-2	9.901E+0	2.244E+1
-7.133E-2	9.810E+0	2.249E+1
-7.457E-2	9.910E+0	2.255E+1
-7.457E-2	9.923E+0	2.252E+1
-7.295E-2	9.810E+0	2.262E+1
-7.457E-2	9.952E+0	2.244E+1
-7.457E-2	9.920E+0	2.232E+1
-7.295E-2	1.006E+1	2.265E+1
-6.971E-2	9.858E+0	2.255E+1
-7.133E-2	9.936E+0	2.258E+1
-7.133E-2	9.813E+0	2.255E+1
-7.457E-2	9.894E+0	2.242E+1
-7.295E-2	9.920E+0	2.239E+1
-7.295E-2	9.923E+0	2.240E+1
-7.620E-2	9.940E+0	2.250E+1
-7.457E-2	9.794E+0	2.250E+1
-7.295E-2	9.910E+0	2.253E+1
-7.133E-2	9.807E+0	2.239E+1
-7.295E-2	9.907E+0	2.258E+1
-7.295E-2	9.842E+0	2.241E+1
-7.295E-2	9.907E+0	2.231E+1
-7.133E-2	9.875E+0	2.258E+1
-7.457E-2	9.878E+0	2.242E+1
-7.133E-2	9.735E+0	2.255E+1
-7.133E-2	9.868E+0	2.270E+1
-7.133E-2	9.943E+0	2.233E+1
-7.295E-2	9.862E+0	2.239E+1
-7.620E-2	9.797E+0	2.244E+1
-7.295E-2	9.871E+0	2.269E+1
-7.457E-2	9.907E+0	2.245E+1
-7.620E-2	9.962E+0	2.235E+1
-7.620E-2	9.956E+0	2.246E+1
-6.971E-2	9.891E+0	2.241E+1
-7.295E-2	9.949E+0	2.245E+1
-7.295E-2	9.914E+0	2.251E+1
-7.457E-2	9.904E+0	2.242E+1
-7.133E-2	9.914E+0	2.258E+1
-6.971E-2	9.975E+0	2.241E+1
-7.620E-2	9.946E+0	2.242E+1
-7.782E-2	9.972E+0	2.249E+1
-6.971E-2	9.998E+0	2.269E+1
-7.295E-2	9.790E+0	2.234E+1
-7.620E-2	9.985E+0	2.260E+1
-7.457E-2	9.803E+0	2.250E+1
-7.457E-2	9.897E+0	2.245E+1
-7.133E-2	9.901E+0	2.232E+1
-7.620E-2	9.894E+0	2.246E+1
-7.457E-2	9.764E+0	2.233E+1
-6.971E-2	9.965E+0	2.250E+1
-7.133E-2	9.862E+0	2.268E+1
-7.457E-2	9.985E+0	2.255E+1
-7.457E-2	9.881E+0	2.249E+1
-7.295E-2	9.995E+0	2.253E+1
-7.295E-2	9.985E+0	2.268E+1
-7.133E-2	9.956E+0	2.252E+1
-7.457E-2	1.007E+1	2.245E+1
-7.133E-2	9.881E+0	2.240E+1
-7.457E-2	9.940E+0	2.239E+1
-7.620E-2	9.927E+0	2.239E+1
-7.295E-2	9.975E+0	2.244E+1
-7.295E-2	9.975E+0	2.267E+1
-6.809E-2	9.949E+0	2.248E+1
-7.295E-2	9.875E+0	2.247E+1
-7.295E-2	9.904E+0	2.251E+1
-7.133E-2	9.768E+0	2.264E+1
-7.457E-2	9.917E+0	2.238E+1
-7.457E-2	9.826E+0	2.234E+1
-7.295E-2	9.933E+0	2.250E+1
-7.133E-2	9.738E+0	2.251E+1
-6.971E-2	9.884E+0	2.255E+1
-7.457E-2	9.852E+0	2.256E+1
-7.457E-2	9.852E+0	2.249E+1
-6.971E-2	9.914E+0	2.239E+1
-6.971E-2	9.845E+0	2.237E+1
-7.295E-2	9.998E+0	2.248E+1
-7.457E-2	9.904E+0	2.243E+1
-7.133E-2	9.920E+0	2.252E+1
-7.295E-2	9.901E+0	2.250E+1
-7.295E-2	9.907E+0	2.239E+1
-7.457E-2	9.952E+0	2.244E+1
-7.295E-2	9.816E+0	2.249E+1
-7.133E-2	9.868E+0	2.242E+1
-7.620E-2	9.845E+0	2.236E+1
-7.457E-2	9.930E+0	2.246E+1
-7.133E-2	9.865E+0	2.264E+1
-6.971E-2	9.998E+0	2.250E+1
-7.620E-2	9.923E+0	2.232E+1
-7.457E-2	9.943E+0	2.256E+1
-7.133E-2	9.875E+0	2.255E+1
-7.133E-2	9.842E+0	2.254E+1
-7.295E-2	9.940E+0	2.254E+1
-7.133E-2	9.881E+0	2.258E+1
-7.295E-2	9.978E+0	2.261E+1
-7.133E-2	9.881E+0	2.240E+1
-7.457E-2	1.001E+1	2.238E+1
-7.620E-2	9.784E+0	2.249E+1
-7.133E-2	9.985E+0	2.251E+1
-7.457E-2	9.985E+0	2.256E+1
-7.457E-2	9.787E+0	2.260E+1
-7.457E-2	9.826E+0	2.255E+1
-6.971E-2	9.855E+0	2.254E+1
-7.295E-2	9.881E+0	2.243E+1
-7.620E-2	9.881E+0	2.241E+1
-7.457E-2	9.965E+0	2.256E+1
-7.133E-2	1.002E+1	2.247E+1
-7.295E-2	1.008E+1	2.236E+1
-7.457E-2	9.933E+0	2.260E+1
-7.295E-2	9.998E+0	2.251E+1
-7.133E-2	1.011E+1	2.242E+1
-7.295E-2	9.975E+0	2.247E+1
-7.620E-2	9.849E+0	2.252E+1
-7.620E-2	9.927E+0	2.268E+1
-6.971E-2	9.969E+0	2.230E+1
-6.809E-2	9.888E+0	2.260E+1
-7.620E-2	9.748E+0	2.277E+1
-7.620E-2	9.891E+0	2.258E+1
-7.295E-2	9.975E+0	2.239E+1
-7.295E-2	9.845E+0	2.240E+1
-7.457E-2	9.901E+0	2.242E+1
-7.457E-2	9.839E+0	2.248E+1
-6.971E-2	9.871E+0	2.236E+1
-7.295E-2	9.901E+0	2.240E+1
-7.620E-2	9.923E+0	2.241E+1
-7.457E-2	9.832E+0	2.247E+1
-7.133E-2	9.914E+0	2.238E+1
-7.295E-2	9.920E+0	2.243E+1
-7.457E-2	9.946E+0	2.235E+1
-7.295E-2	9.910E+0	2.235E+1
-7.133E-2	9.930E+0	2.250E+1
-7.133E-2	9.871E+0	2.266E+1
-7.457E-2	1.003E+1	2.263E+1
-7.457E-2	9.829E+0	2.261E+1
-6.971E-2	1.001E+1	2.244E+1
-6.971E-2	9.845E+0	2.245E+1
-7.295E-2	9.901E+0	2.234E+1
-7.620E-2	9.823E+0	2.250E+1
-7.295E-2	9.897E+0	2.253E+1
-7.133E-2	9.868E+0	2.255E+1
-7.457E-2	9.914E+0	2.264E+1
-7.133E-2	9.832E+0	2.247E+1
-6.971E-2	1.013E+1	2.245E+1
-7.295E-2	9.998E+0	2.266E+1
-7.457E-2	9.904E+0	2.240E+1
-7.457E-2	1.011E+1	2.239E+1
-6.971E-2	9.910E+0	2.266E+1
-7.133E-2	9.803E+0	2.223E+1
-7.620E-2	9.907E+0	2.256E+1
-7.295E-2	9.917E+0	2.244E+1
-7.457E-2	9.907E+0	2.241E+1
-7.457E-2	9.774E+0	2.243E+1
-7.295E-2	9.904E+0	2.248E+1
-7.457E-2	9.901E+0	2.255E+1
-7.133E-2	1.002E+1	2.245E+1
-7.295E-2	9.936E+0	2.258E+1
-7.457E-2	9.829E+0	2.252E+1
-7.620E-2	9.940E+0	2.234E+1
-7.133E-2	9.897E+0	2.246E+1
-7.295E-2	9.923E+0	2.265E+1
-7.457E-2	9.930E+0	2.275E+1
-7.295E-2	9.891E+0	2.262E+1
-7.133E-2	9.858E+0	2.254E+1
-7.457E-2	9.819E+0	2.228E+1
-7.295E-2	9.888E+0	2.247E+1
-7.620E-2	9.816E+0	2.256E+1
-7.133E-2	9.888E+0	2.259E+1
-7.133E-2	9.910E+0	2.264E+1
-7.457E-2	9.849E+0	2.260E+1
-7.133E-2	9.832E+0	2.247E+1
-7.133E-2	1.000E+1	2.254E+1
-7.133E-2	9.946E+0	2.253E+1
-7.620E-2	9.894E+0	2.247E+1
-7.295E-2	9.875E+0	2.235E+1
-7.133E-2	9.949E+0	2.258E+1
-7.295E-2	1.002E+1	2.251E+1
-7.620E-2	9.748E+0	2.248E+1
-7.133E-2	9.888E+0	2.253E+1
-7.133E-2	9.884E+0	2.238E+1
-7.133E-2	9.858E+0	2.241E+1
-7.457E-2	9.751E+0	2.246E+1
-7.457E-2	9.888E+0	2.261E+1
-7.295E-2	9.978E+0	2.251E+1
-6.971E-2	9.862E+0	2.248E+1
-7.457E-2	9.794E+0	2.242E+1
-7.457E-2	9.965E+0	2.243E+1
-6.971E-2	9.946E+0	2.244E+1
-7.295E-2	9.852E+0	2.249E+1
-7.295E-2	9.897E+0	2.261E+1
-7.457E-2	9.901E+0	2.267E+1
-7.133E-2	9.849E+0	2.256E+1
-7.295E-2	9.845E+0	2.239E+1
-7.620E-2	9.904E+0	2.261E+1
-7.133E-2	9.849E+0	2.256E+1
-6.971E-2	9.975E+0	2.239E+1
-6.971E-2	9.975E+0	2.256E+1
-7.457E-2	9.878E+0	2.244E+1
-6.971E-2	9.969E+0	2.257E+1
-7.133E-2	9.923E+0	2.243E+1
-7.133E-2	9.959E+0	2.242E+1
-7.457E-2	9.842E+0	2.234E+1
-7.457E-2	9.849E+0	2.252E+1
-7.133E-2	9.878E+0	2.245E+1
-7.133E-2	9.965E+0	2.239E+1
-7.457E-2	9.962E+0	2.261E+1
-7.457E-2	9.832E+0	2.240E+1
-6.971E-2	9.826E+0	2.267E+1
-6.971E-2	9.894E+0	2.246E+1
-7.133E-2	1.000E+1	2.245E+1
-7.295E-2	9.865E+0	2.256E+1
-7.457E-2	9.975E+0	2.261E+1
-7.133E-2	9.927E+0	2.252E+1
-7.457E-2	9.923E+0	2.270E+1
-7.457E-2	9.871E+0	2.243E+1
-7.295E-2	9.972E+0	2.256E+1
-6.971E-2	9.959E+0	2.242E+1
-7.295E-2	9.826E+0	2.231E+1
-7.295E-2	9.965E+0	2.252E+1
-7.133E-2	9.940E+0	2.243E+1
-7.620E-2	9.982E+0	2.248E+1
-7.457E-2	9.807E+0	2.254E+1
-7.295E-2	9.985E+0	2.257E+1
-7.295E-2	9.901E+0	2.258E+1
-7.133E-2	9.923E+0	2.267E+1
-7.133E-2	9.849E+0	2.250E+1
-7.457E-2	9.995E+0	2.234E+1
-7.295E-2	9.842E+0	2.256E+1
-7.133E-2	9.862E+0	2.263E+1
-7.133E-2	9.982E+0	2.275E+1
-7.457E-2	9.910E+0	2.250E+1
-7.133E-2	9.946E+0	2.259E+1
-7.133E-2	9.894E+0	2.252E+1
-7.620E-2	9.823E+0	2.255E+1
-7.620E-2	9.959E+0	2.255E+1
-7.133E-2	9.784E+0	2.247E+1
-7.295E-2	9.829E+0	2.268E+1
-7.295E-2	9.927E+0	2.247E+1
-7.457E-2	9.884E+0	2.247E+1
-7.133E-2	9.914E+0	2.255E+1
-6.809E-2	9.810E+0	2.243E+1
-7.295E-2	1.006E+1	2.240E+1
-7.457E-2	9.998E+0	2.250E+1
-7.295E-2	9.868E+0	2.262E+1
-7.133E-2	9.988E+0	2.254E+1
-7.457E-2	9.849E+0	2.252E+1
-7.295E-2	1.003E+1	2.240E+1
-7.133E-2	9.829E+0	2.253E+1
-7.295E-2	9.894E+0	2.227E+1
-7.457E-2	9.881E+0	2.248E+1
-7.295E-2	9.826E+0	2.257E+1
-7.133E-2	9.933E+0	2.251E+1
-7.295E-2	1.007E+1	2.235E+1
-7.295E-2	9.875E+0	2.262E+1
-7.620E-2	9.894E+0	2.256E+1
-7.133E-2	9.842E+0	2.243E+1
-6.971E-2	9.813E+0	2.254E+1
-7.295E-2	9.975E+0	2.234E+1
-7.133E-2	9.959E+0	2.237E+1
-6.971E-2	9.920E+0	2.256E+1
-7.133E-2	9.819E+0	2.246E+1
-7.133E-2	9.774E+0	2.256E+1
-7.295E-2	9.897E+0	2.268E+1
-6.971E-2	9.975E+0	2.270E+1
-7.295E-2	9.946E+0	2.255E+1
-7.457E-2	9.943E+0	2.246E+1
-7.620E-2	9.826E+0	2.253E+1
-7.133E-2	9.988E+0	2.267E+1
-7.133E-2	9.878E+0	2.258E+1
-7.295E-2	9.946E+0	2.258E+1
-7.295E-2	9.969E+0	2.244E+1
-7.295E-2	9.946E+0	2.256E+1
-6.971E-2	9.810E+0	2.237E+1
-7.457E-2	9.985E+0	2.251E+1
-7.295E-2	9.972E+0	2.259E+1
-7.133E-2	9.871E+0	2.264E+1
-7.457E-2	1.006E+1	2.256E+1
-7.457E-2	9.868E+0	2.254E+1
-7.457E-2	9.946E+0	2.244E+1
-6.971E-2	9.914E+0	2.244E+1
-7.295E-2	9.862E+0	2.260E+1
-7.620E-2	9.819E+0	2.250E+1
-7.295E-2	9.972E+0	2.260E+1
-7.295E-2	9.920E+0	2.254E+1
-7.295E-2	9.917E+0	2.245E+1
-7.295E-2	9.897E+0	2.241E+1
-7.457E-2	9.965E+0	2.244E+1
-7.295E-2	9.907E+0	2.244E+1
-7.457E-2	9.904E+0	2.250E+1
-7.295E-2	9.940E+0	2.236E+1
-7.295E-2	9.946E+0	2.275E+1
-6.971E-2	9.849E+0	2.245E+1
-6.971E-2	9.920E+0	2.263E+1
-7.295E-2	9.982E+0	2.227E+1
-7.295E-2	9.959E+0	2.232E+1
-6.971E-2	9.927E+0	2.259E+1
-7.133E-2	9.862E+0	2.260E+1
-7.457E-2	9.832E+0	2.241E+1
-7.295E-2	9.965E+0	2.248E+1
-7.133E-2	9.868E+0	2.263E+1
-7.295E-2	9.907E+0	2.266E+1
-7.457E-2	9.888E+0	2.252E+1
-7.457E-2	9.969E+0	2.240E+1
-6.971E-2	9.849E+0	2.257E+1
-6.971E-2	9.920E+0	2.261E+1
-7.295E-2	9.823E+0	2.248E+1
-7.295E-2	9.907E+0	2.233E+1
-7.295E-2	9.677E+0	2.268E+1
-6.809E-2	9.901E+0	2.244E+1
-7.295E-2	9.952E+0	2.251E+1
-7.295E-2	9.729E+0	2.263E+1
-7.457E-2	9.920E+0	2.254E+1
-6.971E-2	9.985E+0	2.253E+1
-7.457E-2	9.881E+0	2.260E+1
-7.620E-2	9.930E+0	2.236E+1
-7.133E-2	9.858E+0	2.253E+1
-6.971E-2	9.991E+0	2.244E+1
-7.620E-2	9.998E+0	2.271E+1
-7.295E-2	9.923E+0	2.262E+1
-6.971E-2	9.927E+0	2.252E+1
-7.457E-2	9.956E+0	2.258E+1
-7.295E-2	1.000E+1	2.234E+1
-7.295E-2	1.001E+1	2.246E+1
-7.133E-2	1.002E+1	2.251E+1
-6.971E-2	9.784E+0	2.248E+1
-7.457E-2	9.881E+0	2.244E+1
-7.133E-2	1.001E+1	2.239E+1
-6.971E-2	9.933E+0	2.249E+1
-7.295E-2	9.845E+0	2.250E+1
-7.295E-2	9.888E+0	2.256E+1
-7.620E-2	9.842E+0	2.241E+1
-7.295E-2	9.946E+0	2.239E+1
-7.133E-2	9.894E+0	2.260E+1
-7.457E-2	9.823E+0	2.254E+1
-7.457E-2	9.894E+0	2.257E+1
-7.133E-2	9.901E+0	2.258E+1
-7.133E-2	9.748E+0	2.252E+1
-7.620E-2	9.969E+0	2.246E+1
-7.295E-2	9.855E+0	2.252E+1
-7.133E-2	9.787E+0	2.245E+1
-6.971E-2	9.946E+0	2.245E+1
-7.295E-2	9.807E+0	2.254E+1
-7.620E-2	9.956E+0	2.238E+1
-7.295E-2	9.914E+0	2.245E+1
-7.133E-2	1.000E+1	2.241E+1
-7.457E-2	9.888E+0	2.263E+1
-7.295E-2	9.949E+0	2.266E+1
-6.971E-2	1.006E+1	2.262E+1
-7.133E-2	9.888E+0	2.250E+1
-7.457E-2	9.862E+0	2.274E+1
-7.295E-2	9.943E+0	2.259E+1
-6.971E-2	9.991E+0	2.254E+1
-7.133E-2	9.923E+0	2.252E+1
-7.620E-2	1.001E+1	2.246E+1
-7.133E-2	9.998E+0	2.292E+1
-7.133E-2	1.002E+1	2.246E+1
-6.971E-2	9.868E+0	2.246E+1
-7.457E-2	9.962E+0	2.250E+1
-7.457E-2	9.995E+0	2.253E+1
-6.971E-2	9.949E+0	2.244E+1
-7.133E-2	1.001E+1	2.260E+1
-7.457E-2	9.888E+0	2.258E+1
-7.620E-2	9.862E+0	2.256E+1
-6.809E-2	9.949E+0	2.258E+1
-6.809E-2	9.810E+0	2.253E+1
-7.295E-2	9.962E+0	2.255E+1
-7.782E-2	1.000E+1	2.252E+1
-7.133E-2	9.946E+0	2.247E+1
-6.971E-2	1.002E+1	2.249E+1
-7.295E-2	9.959E+0	2.256E+1
-7.295E-2	9.816E+0	2.255E+1
-7.133E-2	9.969E+0	2.246E+1
-6.646E-2	9.965E+0	2.237E+1
-7.620E-2	9.949E+0	2.262E+1
-7.457E-2	9.884E+0	2.242E+1
-6.971E-2	9.884E+0	2.265E+1
-7.295E-2	9.933E+0	2.240E+1
-7.295E-2	1.000E+1	2.252E+1
-7.457E-2	9.988E+0	2.260E+1
-7.295E-2	9.910E+0	2.253E+1
-7.133E-2	1.003E+1	2.235E+1
-7.457E-2	1.002E+1	2.252E+1
-7.620E-2	1.001E+1	2.231E+1
-7.133E-2	9.807E+0	2.250E+1
-7.133E-2	9.975E+0	2.262E+1
-7.295E-2	9.729E+0	2.255E+1
-7.133E-2	9.927E+0	2.247E+1
-7.133E-2	9.910E+0	2.245E+1
-7.133E-2	9.868E+0	2.256E+1
-7.295E-2	9.774E+0	2.252E+1
-7.457E-2	9.923E+0	2.241E+1
-7.133E-2	1.006E+1	2.254E+1
-7.133E-2	9.982E+0	2.244E+1
-7.295E-2	1.002E+1	2.248E+1
-7.295E-2	9.936E+0	2.247E+1
-7.133E-2	9.920E+0	2.258E+1
-7.133E-2	9.978E+0	2.246E+1
-7.457E-2	9.975E+0	2.244E+1
-7.620E-2	9.875E+0	2.257E+1
-6.971E-2	9.920E+0	2.243E+1
-7.457E-2	9.949E+0	2.246E+1
-7.457E-2	9.865E+0	2.247E+1
-7.133E-2	9.962E+0	2.241E+1
-7.133E-2	1.007E+1	2.237E+1
-7.133E-2	9.894E+0	2.229E+1
-7.457E-2	9.852E+0	2.239E+1
-7.295E-2	9.868E+0	2.235E+1
-7.295E-2	9.858E+0	2.249E+1
-7.133E-2	9.865E+0	2.249E+1
-7.295E-2	9.946E+0	2.263E+1
-7.295E-2	9.965E+0	2.272E+1
-6.971E-2	9.907E+0	2.237E+1
-6.971E-2	9.810E+0	2.233E+1
-7.295E-2	9.914E+0	2.244E+1
-7.457E-2	9.936E+0	2.250E+1
-7.295E-2	9.975E+0	2.241E+1
-7.133E-2	9.888E+0	2.246E+1
-7.295E-2	9.917E+0	2.232E+1
-7.457E-2	9.927E+0	2.254E+1
-7.295E-2	9.901E+0	2.249E+1
-7.133E-2	9.842E+0	2.255E+1
-7.295E-2	1.006E+1	2.236E+1
-7.620E-2	1.000E+1	2.261E+1
-7.133E-2	9.949E+0	2.253E+1
-6.971E-2	9.962E+0	2.272E+1
-7.620E-2	9.865E+0	2.246E+1
-7.133E-2	1.000E+1	2.262E+1
-6.809E-2	9.807E+0	2.258E+1
-6.971E-2	9.800E+0	2.241E+1
-7.133E-2	9.813E+0	2.256E+1
-7.295E-2	9.901E+0	2.240E+1
-7.295E-2	9.940E+0	2.251E+1
-7.295E-2	9.959E+0	2.236E+1
-7.295E-2	9.923E+0	2.233E+1
-7.295E-2	9.936E+0	2.245E+1
-7.133E-2	9.956E+0	2.247E+1
-6.971E-2	9.858E+0	2.263E+1
-7.457E-2	1.002E+1	2.259E+1
-7.457E-2	9.901E+0	2.241E+1
-7.295E-2	9.949E+0	2.260E+1
-7.620E-2	9.956E+0	2.235E+1
-7.295E-2	9.914E+0	2.240E+1
-7.620E-2	9.865E+0	2.266E+1
-7.295E-2	9.940E+0	2.240E+1
-7.133E-2	9.888E+0	2.241E+1
-7.295E-2	9.888E+0	2.244E+1
-7.295E-2	9.901E+0	2.254E+1
-7.295E-2	9.832E+0	2.242E+1
-6.971E-2	9.943E+0	2.245E+1
-7.295E-2	9.858E+0	2.259E+1
-7.620E-2	9.852E+0	2.236E+1
-7.133E-2	9.910E+0	2.235E+1
-7.133E-2	9.940E+0	2.261E+1
-7.457E-2	9.946E+0	2.267E+1
-7.295E-2	9.923E+0	2.245E+1
-7.133E-2	1.004E+1	2.256E+1
-6.809E-2	9.946E+0	2.252E+1
-7.457E-2	9.862E+0	2.236E+1
-7.457E-2	9.920E+0	2.241E+1
-7.133E-2	9.875E+0	2.256E+1
-7.133E-2	9.991E+0	2.254E+1
-6.971E-2	9.949E+0	2.244E+1
-7.620E-2	9.871E+0	2.257E+1
-6.971E-2	9.946E+0	2.258E+1
-7.133E-2	1.000E+1	2.265E+1
-7.295E-2	9.920E+0	2.252E+1
-7.782E-2	9.917E+0	2.256E+1
-7.457E-2	9.949E+0	2.252E+1
-7.133E-2	9.888E+0	2.252E+1
-7.295E-2	9.907E+0	2.230E+1
-7.457E-2	9.962E+0	2.250E+1
-6.971E-2	9.819E+0	2.257E+1
-7.133E-2	9.975E+0	2.237E+1
-7.295E-2	1.000E+1	2.244E+1
-7.133E-2	9.878E+0	2.241E+1
-6.971E-2	9.972E+0	2.253E+1
-7.295E-2	9.927E+0	2.241E+1
-7.133E-2	9.933E+0	2.260E+1
-7.133E-2	9.936E+0	2.263E+1
-6.971E-2	9.982E+0	2.244E+1
-7.133E-2	9.952E+0	2.228E+1
-7.295E-2	9.936E+0	2.262E+1
-7.295E-2	9.975E+0	2.270E+1
-7.295E-2	1.001E+1	2.250E+1
-7.133E-2	1.005E+1	2.215E+1
-7.133E-2	1.001E+1	2.248E+1
-7.620E-2	9.923E+0	2.229E+1
-6.971E-2	1.001E+1	2.254E+1
-6.971E-2	9.829E+0	2.244E+1
-7.457E-2	9.852E+0	2.269E+1
-7.457E-2	9.891E+0	2.244E+1
-6.971E-2	9.920E+0	2.239E+1
-7.133E-2	9.878E+0	2.251E+1
-7.620E-2	9.923E+0	2.240E+1
-7.457E-2	9.949E+0	2.231E+1
-7.133E-2	9.933E+0	2.250E+1
-7.295E-2	9.787E+0	2.258E+1
-7.457E-2	9.819E+0	2.255E+1
-7.620E-2	9.972E+0	2.255E+1
-6.809E-2	9.803E+0	2.247E+1
-7.295E-2	1.005E+1	2.234E+1
-7.295E-2	9.884E+0	2.253E+1
-7.620E-2	1.000E+1	2.254E+1
-7.457E-2	9.858E+0	2.253E+1
-6.971E-2	9.852E+0	2.248E+1
-7.620E-2	9.878E+0	2.258E+1
-7.457E-2	9.891E+0	2.240E+1
-6.971E-2	9.946E+0	2.261E+1
-7.133E-2	9.985E+0	2.241E+1
-7.295E-2	9.755E+0	2.256E+1
-7.457E-2	9.910E+0	2.251E+1
-7.295E-2	9.933E+0	2.247E+1
-6.809E-2	1.006E+1	2.250E+1
-7.133E-2	9.826E+0	2.253E+1
-7.133E-2	1.003E+1	2.251E+1
-7.133E-2	9.956E+0	2.259E+1
-7.295E-2	9.888E+0	2.239E+1
-7.295E-2	9.901E+0	2.267E+1
-7.620E-2	9.862E+0	2.259E+1
-7.295E-2	9.936E+0	2.263E+1
-7.133E-2	9.868E+0	2.244E+1
-7.457E-2	9.959E+0	2.250E+1
-7.295E-2	9.920E+0	2.243E+1
-7.133E-2	9.797E+0	2.247E+1
-6.809E-2	9.855E+0	2.252E+1
-7.457E-2	1.002E+1	2.237E+1
-7.457E-2	1.006E+1	2.254E+1
-7.133E-2	9.891E+0	2.243E+1
-7.295E-2	9.810E+0	2.242E+1
-7.295E-2	9.852E+0	2.263E+1
-7.457E-2	9.959E+0	2.244E+1
-7.295E-2	9.865E+0	2.254E+1
-7.133E-2	1.002E+1	2.258E+1
-7.133E-2	1.005E+1	2.268E+1
-7.457E-2	9.845E+0	2.233E+1
-7.457E-2	9.858E+0	2.244E+1
-6.971E-2	9.816E+0	2.244E+1
-7.457E-2	9.794E+0	2.251E+1
-7.457E-2	9.891E+0	2.254E+1
-7.295E-2	9.852E+0	2.262E+1
-6.971E-2	9.891E+0	2.244E+1
-7.295E-2	9.949E+0	2.248E+1
-7.457E-2	9.943E+0	2.244E+1
-6.971E-2	9.852E+0	2.237E+1
-7.295E-2	9.748E+0	2.241E+1
-7.295E-2	9.933E+0	2.249E+1
-7.620E-2	9.904E+0	2.243E+1
-7.295E-2	9.881E+0	2.247E+1
-6.971E-2	9.813E+0	2.239E+1
-7.457E-2	9.894E+0	2.245E+1
-7.295E-2	9.888E+0	2.242E+1
-7.133E-2	9.722E+0	2.238E+1
-6.971E-2	1.015E+1	2.247E+1
-7.457E-2	9.991E+0	2.238E+1
-7.457E-2	9.816E+0	2.250E+1
-6.971E-2	9.884E+0	2.254E+1
-7.133E-2	1.001E+1	2.255E+1
-7.295E-2	9.845E+0	2.256E+1
-7.457E-2	9.904E+0	2.252E+1
-7.133E-2	9.823E+0	2.241E+1
-7.295E-2	9.982E+0	2.249E+1
-7.295E-2	9.965E+0	2.248E+1
-7.295E-2	9.952E+0	2.243E+1
-7.295E-2	9.855E+0	2.261E+1
-7.133E-2	9.862E+0	2.235E+1
-7.295E-2	9.901E+0	2.265E+1
-7.457E-2	9.946E+0	2.249E+1
-7.295E-2	9.923E+0	2.261E+1
-7.133E-2	9.868E+0	2.237E+1
-7.295E-2	9.891E+0	2.250E+1
-7.457E-2	9.949E+0	2.247E+1
-6.971E-2	9.845E+0	2.248E+1
-6.971E-2	9.917E+0	2.234E+1
-7.295E-2	9.894E+0	2.232E+1
-7.457E-2	9.949E+0	2.248E+1
-7.133E-2	9.852E+0	2.253E+1
-7.295E-2	9.972E+0	2.263E+1
-7.457E-2	9.832E+0	2.251E+1
-7.295E-2	9.832E+0	2.252E+1
-7.133E-2	1.000E+1	2.257E+1
-7.457E-2	9.855E+0	2.250E+1
-7.295E-2	9.914E+0	2.234E+1
-7.295E-2	9.855E+0	2.246E+1
-6.971E-2	9.978E+0	2.242E+1
-7.133E-2	1.004E+1	2.241E+1
-7.620E-2	9.940E+0	2.241E+1
-7.295E-2	9.858E+0	2.269E+1
-6.971E-2	9.969E+0	2.231E+1
-7.133E-2	9.972E+0	2.258E+1
-7.457E-2	9.904E+0	2.260E+1
-7.457E-2	9.991E+0	2.247E+1
-7.295E-2	9.891E+0	2.250E+1
-7.295E-2	9.897E+0	2.261E+1
-7.457E-2	9.923E+0	2.264E+1
-7.295E-2	9.910E+0	2.243E+1
-6.971E-2	9.956E+0	2.254E+1
-7.133E-2	9.852E+0	2.260E+1
-7.295E-2	9.901E+0	2.255E+1
-7.295E-2	1.004E+1	2.271E+1
-7.133E-2	9.972E+0	2.250E+1
-7.133E-2	9.995E+0	2.253E+1
-7.457E-2	9.985E+0	2.244E+1
-7.295E-2	9.933E+0	2.243E+1
-7.295E-2	9.930E+0	2.258E+1
[truncated: 64,370 more rows]
