# Supplementary material for: Improved ANAP incorporation and VCF analysis reveal details of P2X7 current facilitation and a limited conformational interplay between ATP binding and the intracellular ballast domain
Source: eLife. 2023 Jan 4;12:e82479. doi: 10.7554/eLife.82479 (PMC9859053; doi:10.7554/eLife.82479)
Supplement: Figure 5—figure supplement 3—source data 2. [file elife-82479-fig5-figsupp3-data2.zip › Figure-5_figure-supplement-3_source-data-2/DeltaCaM-A564/l21/10.csv]

-1.265E-1	3.118E+0	5.927E+0
-1.200E-1	3.118E+0	6.102E+0
-1.200E-1	3.173E+0	5.979E+0
-1.249E-1	3.111E+0	6.079E+0
-1.232E-1	3.130E+0	5.985E+0
-1.232E-1	3.156E+0	6.053E+0
-1.216E-1	3.153E+0	6.125E+0
-1.232E-1	3.134E+0	6.095E+0
-1.232E-1	3.182E+0	6.005E+0
-1.184E-1	3.118E+0	6.014E+0
-1.200E-1	3.208E+0	6.031E+0
-1.249E-1	3.150E+0	6.057E+0
-1.249E-1	3.140E+0	5.975E+0
-1.200E-1	3.192E+0	6.053E+0
-1.200E-1	3.092E+0	5.992E+0
-1.232E-1	3.156E+0	6.050E+0
-1.249E-1	3.173E+0	6.102E+0
-1.200E-1	3.114E+0	6.050E+0
-1.184E-1	3.111E+0	5.982E+0
-1.232E-1	3.105E+0	6.050E+0
-1.265E-1	3.166E+0	6.095E+0
-1.216E-1	3.163E+0	6.063E+0
-1.200E-1	3.121E+0	6.069E+0
-1.265E-1	3.143E+0	5.998E+0
-1.249E-1	3.111E+0	6.044E+0
-1.216E-1	3.153E+0	6.089E+0
-1.200E-1	3.111E+0	6.008E+0
-1.216E-1	3.156E+0	6.076E+0
-1.200E-1	3.114E+0	6.099E+0
-1.232E-1	3.156E+0	6.005E+0
-1.184E-1	3.088E+0	6.044E+0
-1.249E-1	3.130E+0	6.082E+0
-1.232E-1	3.121E+0	6.031E+0
-1.200E-1	3.130E+0	6.001E+0
-1.216E-1	3.137E+0	6.079E+0
-1.249E-1	3.118E+0	6.021E+0
-1.265E-1	3.186E+0	6.086E+0
-1.232E-1	3.121E+0	5.924E+0
-1.200E-1	3.179E+0	6.050E+0
-1.249E-1	3.075E+0	5.927E+0
-1.249E-1	3.137E+0	6.115E+0
-1.216E-1	3.179E+0	6.005E+0
-1.184E-1	3.186E+0	6.063E+0
-1.216E-1	3.072E+0	6.027E+0
-1.216E-1	3.169E+0	6.037E+0
-1.200E-1	3.176E+0	5.943E+0
-1.216E-1	3.092E+0	6.115E+0
-1.232E-1	3.176E+0	6.063E+0
-1.232E-1	3.225E+0	5.992E+0
-1.216E-1	3.147E+0	6.082E+0
-1.216E-1	3.121E+0	6.063E+0
-1.200E-1	3.176E+0	5.891E+0
-1.232E-1	3.088E+0	6.102E+0
-1.200E-1	3.153E+0	5.988E+0
-1.216E-1	3.114E+0	6.014E+0
-1.249E-1	3.101E+0	6.053E+0
-1.265E-1	3.153E+0	5.998E+0
-1.200E-1	3.105E+0	5.972E+0
-1.184E-1	3.134E+0	6.099E+0
-1.232E-1	3.176E+0	6.099E+0
-1.265E-1	3.156E+0	6.073E+0
-1.232E-1	3.140E+0	6.008E+0
-1.200E-1	3.130E+0	5.953E+0
-1.249E-1	3.153E+0	5.998E+0
-1.265E-1	3.072E+0	6.018E+0
-1.200E-1	3.111E+0	6.027E+0
-1.216E-1	3.127E+0	5.956E+0
-1.216E-1	3.218E+0	5.985E+0
-1.216E-1	3.143E+0	5.975E+0
-1.216E-1	3.234E+0	6.011E+0
-1.200E-1	3.208E+0	6.076E+0
-1.216E-1	3.098E+0	5.988E+0
-1.232E-1	3.105E+0	6.063E+0
-1.216E-1	3.186E+0	5.962E+0
-1.216E-1	3.121E+0	6.011E+0
-1.232E-1	3.105E+0	6.027E+0
-1.249E-1	3.118E+0	6.082E+0
-1.216E-1	3.143E+0	6.005E+0
-1.200E-1	3.156E+0	6.047E+0
-1.216E-1	3.105E+0	6.044E+0
-1.265E-1	3.095E+0	6.118E+0
-1.216E-1	3.140E+0	5.962E+0
-1.216E-1	3.192E+0	6.014E+0
-1.249E-1	3.147E+0	6.044E+0
-1.232E-1	3.179E+0	6.014E+0
-1.200E-1	3.095E+0	6.027E+0
-1.184E-1	3.186E+0	6.037E+0
-1.216E-1	3.121E+0	6.014E+0
-1.232E-1	3.140E+0	6.057E+0
-1.232E-1	3.072E+0	6.073E+0
-1.216E-1	3.118E+0	6.005E+0
-1.216E-1	3.105E+0	6.014E+0
-1.232E-1	3.143E+0	6.076E+0
-1.232E-1	3.108E+0	6.001E+0
-1.216E-1	3.072E+0	6.034E+0
-1.216E-1	3.098E+0	5.972E+0
-1.249E-1	3.176E+0	5.988E+0
-1.216E-1	3.134E+0	5.979E+0
-1.200E-1	3.114E+0	6.060E+0
-1.265E-1	3.156E+0	6.115E+0
-1.232E-1	3.163E+0	6.040E+0
-1.216E-1	3.166E+0	6.082E+0
-1.200E-1	3.095E+0	5.982E+0
-1.232E-1	3.121E+0	6.050E+0
-1.200E-1	3.179E+0	6.031E+0
-1.216E-1	3.202E+0	5.969E+0
-1.216E-1	3.072E+0	6.115E+0
-1.216E-1	3.160E+0	6.034E+0
-1.216E-1	3.105E+0	6.063E+0
-1.200E-1	3.130E+0	5.975E+0
-1.200E-1	3.137E+0	6.057E+0
-1.200E-1	3.163E+0	6.066E+0
-1.249E-1	3.023E+0	6.112E+0
-1.200E-1	3.075E+0	5.914E+0
-1.200E-1	3.156E+0	6.037E+0
-1.232E-1	3.182E+0	6.018E+0
-1.232E-1	3.114E+0	5.979E+0
-1.200E-1	3.169E+0	6.089E+0
-1.200E-1	3.186E+0	6.014E+0
-1.216E-1	3.072E+0	6.031E+0
-1.200E-1	3.095E+0	5.962E+0
-1.167E-1	3.053E+0	6.060E+0
-1.216E-1	3.179E+0	5.975E+0
-1.232E-1	3.072E+0	6.095E+0
-1.216E-1	3.108E+0	6.037E+0
-1.232E-1	3.140E+0	6.095E+0
-1.200E-1	3.140E+0	6.092E+0
-1.232E-1	3.062E+0	6.037E+0
-1.232E-1	3.130E+0	6.076E+0
-1.200E-1	3.147E+0	6.144E+0
-1.184E-1	3.092E+0	5.962E+0
-1.184E-1	3.124E+0	5.953E+0
-1.232E-1	3.173E+0	6.018E+0
-1.200E-1	3.163E+0	5.979E+0
-1.184E-1	3.114E+0	6.024E+0
-1.232E-1	3.147E+0	6.037E+0
-1.232E-1	3.105E+0	5.985E+0
-1.184E-1	3.130E+0	6.063E+0
-1.216E-1	3.173E+0	6.095E+0
-1.200E-1	3.118E+0	6.031E+0
-1.249E-1	3.218E+0	6.047E+0
-1.184E-1	3.140E+0	6.011E+0
-1.184E-1	3.127E+0	6.105E+0
-1.232E-1	3.105E+0	5.907E+0
-1.232E-1	3.121E+0	6.040E+0
-1.184E-1	3.118E+0	5.969E+0
-1.184E-1	3.241E+0	6.069E+0
-1.216E-1	3.137E+0	6.008E+0
-1.232E-1	3.111E+0	5.924E+0
-1.167E-1	3.173E+0	5.975E+0
-1.200E-1	3.079E+0	6.005E+0
-1.216E-1	3.118E+0	6.040E+0
-1.184E-1	3.160E+0	6.037E+0
-1.200E-1	3.124E+0	6.047E+0
-1.184E-1	3.153E+0	6.079E+0
-1.200E-1	3.085E+0	6.066E+0
-1.200E-1	3.111E+0	6.005E+0
-1.184E-1	3.179E+0	6.001E+0
-1.184E-1	3.137E+0	6.069E+0
-1.216E-1	3.192E+0	6.014E+0
-1.232E-1	3.176E+0	6.066E+0
-1.184E-1	3.134E+0	6.086E+0
-1.151E-1	3.072E+0	6.112E+0
-1.216E-1	3.173E+0	6.044E+0
-1.184E-1	3.118E+0	6.086E+0
-1.184E-1	3.153E+0	6.079E+0
-1.184E-1	3.118E+0	6.125E+0
-1.200E-1	3.192E+0	5.972E+0
-1.200E-1	3.147E+0	5.995E+0
-1.200E-1	3.121E+0	6.076E+0
-1.151E-1	3.118E+0	5.985E+0
-1.200E-1	3.137E+0	6.089E+0
-1.200E-1	3.147E+0	5.992E+0
-1.216E-1	3.095E+0	6.024E+0
-1.200E-1	3.143E+0	6.031E+0
-1.232E-1	3.176E+0	6.001E+0
-1.232E-1	3.140E+0	6.001E+0
-1.200E-1	3.150E+0	5.943E+0
-1.167E-1	3.134E+0	6.066E+0
-1.200E-1	3.088E+0	5.982E+0
-1.232E-1	3.121E+0	6.079E+0
-1.135E-1	3.118E+0	5.982E+0
-1.200E-1	3.160E+0	6.167E+0
-1.200E-1	3.147E+0	6.031E+0
-1.232E-1	3.118E+0	5.998E+0
-1.200E-1	3.114E+0	6.131E+0
-1.200E-1	3.140E+0	6.066E+0
-1.232E-1	3.153E+0	5.998E+0
-1.216E-1	3.192E+0	5.998E+0
-1.167E-1	3.140E+0	6.034E+0
-1.167E-1	3.160E+0	6.063E+0
-1.167E-1	3.062E+0	6.014E+0
-1.216E-1	3.160E+0	6.057E+0
-1.216E-1	3.114E+0	6.089E+0
-1.216E-1	3.127E+0	6.024E+0
-1.216E-1	3.124E+0	5.985E+0
-1.249E-1	3.163E+0	6.034E+0
-1.200E-1	3.111E+0	5.927E+0
-1.167E-1	3.182E+0	5.979E+0
-1.184E-1	3.150E+0	5.865E+0
-1.184E-1	3.163E+0	5.988E+0
-1.184E-1	3.244E+0	6.108E+0
-1.200E-1	3.153E+0	6.115E+0
-1.216E-1	3.127E+0	5.962E+0
-1.200E-1	3.108E+0	5.982E+0
-1.184E-1	3.105E+0	6.037E+0
-1.200E-1	3.121E+0	6.089E+0
-1.216E-1	3.062E+0	5.995E+0
-1.216E-1	3.140E+0	6.105E+0
-1.216E-1	3.118E+0	6.160E+0
-1.200E-1	3.140E+0	5.930E+0
-1.216E-1	3.088E+0	5.914E+0
-1.249E-1	3.118E+0	6.031E+0
-1.200E-1	3.130E+0	6.027E+0
-1.200E-1	3.127E+0	6.076E+0
-1.200E-1	3.199E+0	6.018E+0
-1.200E-1	3.079E+0	5.959E+0
-1.167E-1	3.134E+0	6.108E+0
-1.184E-1	3.143E+0	6.118E+0
-1.216E-1	3.140E+0	6.076E+0
-1.232E-1	3.143E+0	6.047E+0
-1.184E-1	3.072E+0	6.102E+0
-1.200E-1	3.150E+0	6.005E+0
-1.216E-1	3.166E+0	6.095E+0
-1.216E-1	3.124E+0	5.949E+0
-1.200E-1	3.143E+0	6.034E+0
-1.167E-1	3.111E+0	6.086E+0
-1.216E-1	3.186E+0	5.966E+0
-1.216E-1	3.163E+0	6.037E+0
-1.216E-1	3.124E+0	6.063E+0
-1.184E-1	3.088E+0	6.076E+0
-1.200E-1	3.192E+0	6.086E+0
-1.216E-1	3.176E+0	5.972E+0
-1.184E-1	3.118E+0	6.147E+0
-1.200E-1	3.147E+0	6.034E+0
-1.200E-1	3.143E+0	6.050E+0
-1.216E-1	3.166E+0	6.082E+0
-1.232E-1	3.075E+0	6.034E+0
-1.184E-1	3.147E+0	6.053E+0
-1.216E-1	3.150E+0	6.073E+0
-1.216E-1	3.179E+0	5.962E+0
-1.216E-1	3.215E+0	5.992E+0
-1.200E-1	3.163E+0	6.170E+0
-1.216E-1	3.137E+0	5.995E+0
-1.200E-1	3.121E+0	6.069E+0
-1.200E-1	3.130E+0	5.998E+0
-1.167E-1	3.130E+0	5.995E+0
-1.200E-1	3.192E+0	5.969E+0
-1.232E-1	3.208E+0	5.927E+0
-1.184E-1	3.053E+0	5.959E+0
-1.200E-1	3.156E+0	6.047E+0
-1.200E-1	3.134E+0	6.063E+0
-1.249E-1	3.186E+0	6.018E+0
-1.216E-1	3.124E+0	6.063E+0
-1.216E-1	3.205E+0	6.044E+0
-1.200E-1	3.101E+0	5.907E+0
-1.216E-1	3.059E+0	5.975E+0
-1.167E-1	3.179E+0	6.128E+0
-1.184E-1	3.085E+0	5.998E+0
-1.216E-1	3.156E+0	6.115E+0
-1.216E-1	3.118E+0	6.147E+0
-1.200E-1	3.088E+0	6.144E+0
-1.184E-1	3.215E+0	5.982E+0
-1.216E-1	3.130E+0	6.005E+0
-1.216E-1	3.140E+0	6.086E+0
-1.200E-1	3.143E+0	6.050E+0
-1.184E-1	3.108E+0	6.063E+0
-1.249E-1	3.098E+0	6.044E+0
-1.232E-1	3.033E+0	6.031E+0
-1.200E-1	3.192E+0	6.128E+0
-1.200E-1	3.140E+0	6.011E+0
-1.200E-1	3.118E+0	6.005E+0
-1.216E-1	3.150E+0	6.044E+0
-1.184E-1	3.114E+0	5.914E+0
-1.184E-1	3.105E+0	6.040E+0
-1.184E-1	3.182E+0	6.031E+0
-1.232E-1	3.163E+0	6.057E+0
-1.200E-1	3.108E+0	6.151E+0
-1.184E-1	3.114E+0	6.037E+0
-1.216E-1	3.156E+0	6.121E+0
-1.232E-1	3.066E+0	5.956E+0
-1.184E-1	3.150E+0	6.044E+0
-1.184E-1	3.124E+0	6.131E+0
-1.184E-1	3.124E+0	6.131E+0
-1.249E-1	3.147E+0	5.972E+0
-1.184E-1	3.153E+0	6.112E+0
-1.184E-1	3.124E+0	6.121E+0
-1.184E-1	3.105E+0	6.008E+0
-1.232E-1	3.127E+0	6.063E+0
-1.200E-1	3.062E+0	6.001E+0
-1.200E-1	3.092E+0	6.079E+0
-1.200E-1	3.186E+0	5.875E+0
-1.232E-1	3.143E+0	6.154E+0
-1.200E-1	3.176E+0	5.924E+0
-1.184E-1	3.082E+0	6.099E+0
-1.200E-1	3.111E+0	6.021E+0
-1.216E-1	3.169E+0	5.959E+0
-1.167E-1	3.085E+0	6.040E+0
-1.184E-1	3.114E+0	6.066E+0
-1.200E-1	3.160E+0	6.082E+0
-1.184E-1	3.199E+0	6.066E+0
-1.200E-1	3.166E+0	5.969E+0
-1.200E-1	3.137E+0	6.108E+0
-1.216E-1	3.108E+0	6.076E+0
-1.249E-1	3.143E+0	6.095E+0
-1.200E-1	3.169E+0	6.079E+0
-1.200E-1	3.069E+0	6.082E+0
-1.200E-1	3.134E+0	6.079E+0
-1.216E-1	3.095E+0	6.050E+0
-1.167E-1	3.127E+0	6.037E+0
-1.200E-1	3.163E+0	6.037E+0
-1.216E-1	3.140E+0	6.092E+0
-1.200E-1	3.127E+0	6.092E+0
-1.184E-1	3.098E+0	6.031E+0
-1.184E-1	3.166E+0	6.040E+0
-1.216E-1	3.130E+0	6.086E+0
-1.216E-1	3.163E+0	6.141E+0
-1.200E-1	3.147E+0	6.047E+0
-1.151E-1	3.118E+0	6.044E+0
-1.232E-1	3.202E+0	5.995E+0
-1.249E-1	3.137E+0	6.031E+0
-1.200E-1	3.111E+0	6.173E+0
-1.184E-1	3.088E+0	6.102E+0
-1.232E-1	3.202E+0	5.927E+0
-1.200E-1	3.127E+0	6.021E+0
-1.184E-1	3.179E+0	6.170E+0
-1.167E-1	3.137E+0	6.050E+0
-1.216E-1	3.095E+0	6.047E+0
-1.216E-1	3.160E+0	6.112E+0
-1.184E-1	3.137E+0	6.118E+0
-1.184E-1	3.059E+0	6.138E+0
-1.232E-1	3.179E+0	6.021E+0
-1.232E-1	3.179E+0	5.969E+0
-1.167E-1	3.101E+0	6.092E+0
-1.184E-1	3.163E+0	6.024E+0
-1.200E-1	3.105E+0	6.053E+0
-1.200E-1	3.127E+0	6.050E+0
-1.167E-1	3.124E+0	6.063E+0
-1.200E-1	3.166E+0	6.031E+0
-1.184E-1	3.114E+0	6.053E+0
-1.249E-1	3.114E+0	5.985E+0
-1.184E-1	3.130E+0	6.018E+0
-1.216E-1	3.072E+0	6.057E+0
-1.200E-1	3.118E+0	6.066E+0
-1.232E-1	3.195E+0	6.014E+0
-1.184E-1	3.173E+0	5.985E+0
-1.184E-1	3.147E+0	5.962E+0
-1.216E-1	3.095E+0	5.972E+0
-1.216E-1	3.134E+0	6.050E+0
-1.184E-1	3.156E+0	6.031E+0
-1.167E-1	3.059E+0	5.975E+0
-1.200E-1	3.118E+0	6.027E+0
-1.232E-1	3.108E+0	5.972E+0
-1.200E-1	3.176E+0	6.092E+0
-1.200E-1	3.108E+0	5.979E+0
-1.216E-1	3.150E+0	6.027E+0
-1.200E-1	3.134E+0	6.050E+0
-1.151E-1	3.092E+0	5.959E+0
-1.200E-1	3.108E+0	5.985E+0
-1.216E-1	3.173E+0	6.001E+0
-1.200E-1	3.049E+0	5.979E+0
-1.184E-1	3.121E+0	6.082E+0
-1.167E-1	3.150E+0	6.082E+0
-1.200E-1	3.182E+0	6.001E+0
-1.200E-1	3.195E+0	6.066E+0
-1.167E-1	3.169E+0	5.995E+0
-1.167E-1	3.130E+0	5.979E+0
-1.200E-1	3.137E+0	6.115E+0
-1.216E-1	3.079E+0	6.053E+0
-1.216E-1	3.137E+0	6.073E+0
-1.151E-1	3.143E+0	6.040E+0
-1.200E-1	3.179E+0	6.164E+0
-1.216E-1	3.179E+0	6.053E+0
-1.184E-1	3.079E+0	5.992E+0
-1.184E-1	3.150E+0	6.079E+0
-1.200E-1	3.130E+0	6.024E+0
-1.249E-1	3.160E+0	5.956E+0
-1.184E-1	3.153E+0	6.034E+0
-1.200E-1	3.111E+0	5.969E+0
-1.200E-1	3.118E+0	6.008E+0
-1.216E-1	3.179E+0	6.076E+0
-1.200E-1	3.130E+0	5.998E+0
-1.184E-1	3.114E+0	6.060E+0
-1.216E-1	3.137E+0	6.031E+0
-1.216E-1	3.143E+0	6.044E+0
-1.184E-1	3.092E+0	6.073E+0
-1.167E-1	3.166E+0	5.998E+0
-1.200E-1	3.095E+0	5.953E+0
-1.216E-1	3.137E+0	6.037E+0
-1.200E-1	3.199E+0	6.079E+0
-1.200E-1	3.189E+0	6.024E+0
-1.216E-1	3.092E+0	6.047E+0
-1.200E-1	3.137E+0	6.105E+0
-1.184E-1	3.059E+0	6.128E+0
-1.184E-1	3.082E+0	6.011E+0
-1.216E-1	3.101E+0	6.001E+0
-1.216E-1	3.085E+0	6.069E+0
-1.216E-1	3.169E+0	6.079E+0
-1.167E-1	3.234E+0	5.979E+0
-1.232E-1	3.156E+0	6.008E+0
-1.184E-1	3.127E+0	6.011E+0
-1.216E-1	3.150E+0	6.008E+0
-1.200E-1	3.163E+0	6.131E+0
-1.232E-1	3.147E+0	6.018E+0
-1.216E-1	3.169E+0	5.995E+0
-1.184E-1	3.121E+0	6.027E+0
-1.167E-1	3.195E+0	6.021E+0
-1.167E-1	3.166E+0	6.063E+0
-1.232E-1	3.137E+0	6.034E+0
-1.184E-1	3.066E+0	6.024E+0
-1.184E-1	3.111E+0	6.044E+0
-1.216E-1	3.160E+0	5.988E+0
-1.232E-1	3.121E+0	6.066E+0
-1.200E-1	3.079E+0	5.982E+0
-1.200E-1	3.114E+0	6.037E+0
-1.200E-1	3.124E+0	5.985E+0
-1.232E-1	3.189E+0	5.943E+0
-1.184E-1	3.114E+0	6.108E+0
-1.167E-1	3.163E+0	6.011E+0
-1.200E-1	3.182E+0	5.985E+0
-1.216E-1	3.147E+0	5.982E+0
-1.200E-1	3.085E+0	6.021E+0
-1.200E-1	3.082E+0	6.037E+0
-1.200E-1	3.153E+0	5.972E+0
-1.216E-1	3.179E+0	5.995E+0
-1.200E-1	3.072E+0	6.027E+0
-1.184E-1	3.192E+0	6.044E+0
-1.200E-1	3.140E+0	6.066E+0
-1.200E-1	3.127E+0	6.079E+0
-1.200E-1	3.127E+0	5.972E+0
-1.184E-1	3.111E+0	6.024E+0
-1.232E-1	3.066E+0	6.027E+0
-1.184E-1	3.108E+0	6.095E+0
-1.216E-1	3.182E+0	5.982E+0
-1.216E-1	3.169E+0	6.108E+0
-1.184E-1	3.066E+0	6.018E+0
-1.232E-1	3.114E+0	6.034E+0
-1.200E-1	3.111E+0	6.021E+0
-1.200E-1	3.182E+0	6.115E+0
-1.216E-1	3.130E+0	6.092E+0
-1.232E-1	3.066E+0	5.885E+0
-1.249E-1	3.169E+0	5.943E+0
-1.184E-1	3.127E+0	6.005E+0
-1.184E-1	3.105E+0	6.066E+0
-1.249E-1	3.173E+0	6.057E+0
-1.184E-1	3.169E+0	6.031E+0
-1.167E-1	3.062E+0	5.940E+0
-1.216E-1	3.166E+0	5.956E+0
-1.249E-1	3.079E+0	6.069E+0
-1.200E-1	3.023E+0	5.966E+0
-1.200E-1	3.105E+0	6.128E+0
-1.184E-1	3.140E+0	6.027E+0
-1.216E-1	3.079E+0	6.024E+0
-1.200E-1	3.105E+0	6.073E+0
-1.184E-1	3.105E+0	6.128E+0
-1.216E-1	3.153E+0	6.040E+0
-1.216E-1	3.147E+0	6.066E+0
-1.200E-1	3.182E+0	6.115E+0
-1.167E-1	3.124E+0	6.008E+0
-1.200E-1	3.186E+0	6.118E+0
-1.216E-1	3.176E+0	6.073E+0
-1.200E-1	3.111E+0	5.907E+0
-1.184E-1	3.189E+0	6.034E+0
-1.200E-1	3.137E+0	6.112E+0
-1.249E-1	3.111E+0	6.044E+0
-1.200E-1	3.118E+0	6.073E+0
-1.216E-1	3.053E+0	6.086E+0
-1.216E-1	3.147E+0	6.079E+0
-1.232E-1	3.130E+0	5.972E+0
-1.184E-1	3.082E+0	5.962E+0
-1.184E-1	3.092E+0	6.053E+0
-1.200E-1	3.130E+0	6.001E+0
-1.232E-1	3.150E+0	6.063E+0
-1.232E-1	3.127E+0	6.151E+0
-1.216E-1	3.101E+0	6.105E+0
-1.216E-1	3.147E+0	6.057E+0
-1.200E-1	3.225E+0	5.988E+0
-1.184E-1	3.130E+0	6.021E+0
-1.216E-1	3.156E+0	6.024E+0
-1.216E-1	3.134E+0	5.995E+0
-1.232E-1	3.085E+0	6.057E+0
-1.184E-1	3.182E+0	6.008E+0
-1.167E-1	3.137E+0	6.044E+0
-1.216E-1	3.147E+0	5.956E+0
-1.216E-1	3.153E+0	5.930E+0
-1.216E-1	3.075E+0	6.047E+0
-1.200E-1	3.072E+0	6.008E+0
-1.200E-1	3.150E+0	6.063E+0
-1.216E-1	3.118E+0	6.027E+0
-1.216E-1	3.134E+0	6.050E+0
-1.167E-1	3.134E+0	6.086E+0
-1.200E-1	3.205E+0	6.011E+0
-1.216E-1	3.124E+0	6.086E+0
-1.184E-1	3.150E+0	6.034E+0
-1.167E-1	3.062E+0	6.040E+0
-1.216E-1	3.118E+0	5.962E+0
-1.249E-1	3.176E+0	6.011E+0
-1.216E-1	3.156E+0	5.988E+0
-1.200E-1	3.127E+0	5.982E+0
-1.200E-1	3.173E+0	6.089E+0
-1.200E-1	3.179E+0	6.060E+0
-1.184E-1	3.095E+0	6.147E+0
-1.184E-1	3.134E+0	6.040E+0
-1.200E-1	3.134E+0	5.998E+0
-1.200E-1	3.147E+0	6.144E+0
-1.200E-1	3.147E+0	6.037E+0
-1.184E-1	3.143E+0	6.164E+0
-1.184E-1	3.153E+0	6.027E+0
-1.232E-1	3.153E+0	6.024E+0
-1.200E-1	3.150E+0	6.034E+0
-1.167E-1	3.134E+0	6.001E+0
-1.216E-1	3.173E+0	5.972E+0
-1.216E-1	3.111E+0	6.060E+0
-1.200E-1	3.121E+0	5.988E+0
-1.200E-1	3.166E+0	6.167E+0
-1.216E-1	3.137E+0	6.024E+0
-1.249E-1	3.156E+0	6.011E+0
-1.216E-1	3.101E+0	5.943E+0
-1.184E-1	3.127E+0	6.021E+0
-1.184E-1	3.166E+0	6.044E+0
-1.184E-1	3.130E+0	5.975E+0
-1.184E-1	3.130E+0	6.021E+0
-1.200E-1	3.143E+0	6.066E+0
-1.232E-1	3.153E+0	6.099E+0
-1.232E-1	3.160E+0	6.102E+0
-1.184E-1	3.143E+0	5.972E+0
-1.200E-1	3.056E+0	5.962E+0
-1.200E-1	3.118E+0	6.047E+0
-1.232E-1	3.137E+0	5.992E+0
-1.200E-1	3.137E+0	5.982E+0
-1.184E-1	3.150E+0	6.001E+0
-1.232E-1	3.173E+0	6.011E+0
-1.200E-1	3.166E+0	6.024E+0
-1.200E-1	3.111E+0	5.943E+0
-1.151E-1	3.108E+0	5.927E+0
-1.184E-1	3.082E+0	6.092E+0
-1.216E-1	3.150E+0	6.105E+0
-1.167E-1	3.118E+0	5.995E+0
-1.167E-1	3.173E+0	5.975E+0
-1.216E-1	3.140E+0	6.066E+0
-1.216E-1	3.118E+0	6.069E+0
-1.216E-1	3.108E+0	6.047E+0
-1.200E-1	3.202E+0	6.040E+0
-1.200E-1	3.169E+0	6.066E+0
-1.216E-1	3.156E+0	6.089E+0
-1.216E-1	3.160E+0	5.946E+0
-1.184E-1	3.156E+0	5.995E+0
-1.216E-1	3.056E+0	5.979E+0
-1.216E-1	3.062E+0	5.998E+0
-1.184E-1	3.111E+0	6.040E+0
-1.184E-1	3.189E+0	5.988E+0
-1.184E-1	3.121E+0	5.943E+0
-1.232E-1	3.105E+0	6.121E+0
-1.200E-1	3.150E+0	5.988E+0
-1.184E-1	3.118E+0	6.092E+0
-1.184E-1	3.176E+0	6.099E+0
-1.200E-1	3.212E+0	5.982E+0
-1.184E-1	3.127E+0	6.092E+0
-1.184E-1	3.118E+0	6.112E+0
-1.216E-1	3.150E+0	5.936E+0
-1.216E-1	3.156E+0	6.073E+0
-1.200E-1	3.130E+0	5.995E+0
-1.216E-1	3.147E+0	6.060E+0
-1.216E-1	3.092E+0	6.073E+0
-1.216E-1	3.202E+0	6.024E+0
-1.216E-1	3.105E+0	6.037E+0
-1.151E-1	3.127E+0	6.037E+0
-1.184E-1	3.121E+0	6.108E+0
-1.249E-1	3.150E+0	6.053E+0
-1.167E-1	3.156E+0	6.024E+0
-1.200E-1	3.095E+0	6.040E+0
-1.184E-1	3.137E+0	5.930E+0
-1.216E-1	3.114E+0	6.034E+0
-1.216E-1	3.092E+0	5.972E+0
-1.184E-1	3.150E+0	6.024E+0
-1.184E-1	3.143E+0	6.073E+0
-1.249E-1	3.059E+0	6.011E+0
-1.184E-1	3.143E+0	6.144E+0
-1.216E-1	3.134E+0	6.076E+0
-1.200E-1	3.134E+0	6.063E+0
-1.216E-1	3.108E+0	6.063E+0
-1.216E-1	3.163E+0	6.069E+0
-1.200E-1	3.153E+0	5.885E+0
-1.200E-1	3.095E+0	6.047E+0
-1.232E-1	3.079E+0	6.102E+0
-1.216E-1	3.189E+0	6.047E+0
-1.200E-1	3.143E+0	5.988E+0
-1.200E-1	3.134E+0	6.125E+0
-1.216E-1	3.121E+0	6.034E+0
-1.216E-1	3.143E+0	6.037E+0
-1.184E-1	3.121E+0	6.160E+0
-1.200E-1	3.095E+0	5.988E+0
-1.216E-1	3.108E+0	6.008E+0
-1.184E-1	3.105E+0	6.014E+0
-1.200E-1	3.079E+0	5.936E+0
-1.216E-1	3.176E+0	6.066E+0
-1.232E-1	3.189E+0	6.018E+0
-1.216E-1	3.124E+0	6.040E+0
-1.151E-1	3.156E+0	6.044E+0
-1.167E-1	3.244E+0	6.079E+0
-1.216E-1	3.121E+0	6.073E+0
-1.200E-1	3.163E+0	6.069E+0
-1.184E-1	3.082E+0	6.115E+0
-1.200E-1	3.118E+0	6.011E+0
-1.232E-1	3.169E+0	6.069E+0
-1.184E-1	3.121E+0	6.167E+0
-1.200E-1	3.208E+0	6.037E+0
-1.216E-1	3.195E+0	6.115E+0
-1.232E-1	3.056E+0	6.144E+0
-1.216E-1	3.098E+0	5.969E+0
-1.184E-1	3.062E+0	6.095E+0
-1.200E-1	3.118E+0	6.040E+0
-1.216E-1	3.150E+0	6.005E+0
-1.216E-1	3.140E+0	6.018E+0
-1.200E-1	3.088E+0	5.966E+0
-1.216E-1	3.075E+0	6.018E+0
-1.200E-1	3.118E+0	5.969E+0
-1.216E-1	3.124E+0	5.962E+0
-1.167E-1	3.098E+0	6.076E+0
-1.167E-1	3.182E+0	6.001E+0
-1.200E-1	3.189E+0	6.018E+0
-1.184E-1	3.156E+0	5.988E+0
-1.200E-1	3.199E+0	6.027E+0
-1.184E-1	3.095E+0	6.044E+0
-1.232E-1	3.111E+0	6.014E+0
-1.184E-1	3.160E+0	5.962E+0
-1.200E-1	3.121E+0	6.021E+0
-1.200E-1	3.134E+0	6.115E+0
-1.232E-1	3.176E+0	6.014E+0
-1.216E-1	3.118E+0	5.946E+0
-1.200E-1	3.111E+0	6.018E+0
-1.200E-1	3.166E+0	5.992E+0
-1.232E-1	3.130E+0	6.027E+0
-1.167E-1	3.114E+0	6.086E+0
-1.184E-1	3.163E+0	6.001E+0
-1.184E-1	3.130E+0	6.024E+0
-1.232E-1	3.130E+0	6.031E+0
-1.184E-1	3.140E+0	6.089E+0
-1.200E-1	3.108E+0	5.956E+0
-1.216E-1	3.130E+0	6.050E+0
-1.232E-1	3.114E+0	5.995E+0
-1.200E-1	3.092E+0	6.027E+0
-1.184E-1	3.088E+0	6.073E+0
-1.200E-1	3.137E+0	5.969E+0
-1.200E-1	3.105E+0	6.034E+0
-1.216E-1	3.101E+0	5.995E+0
-1.184E-1	3.105E+0	6.121E+0
-1.200E-1	3.176E+0	6.027E+0
-1.216E-1	3.147E+0	6.089E+0
-1.200E-1	3.072E+0	6.037E+0
-1.184E-1	3.156E+0	6.099E+0
-1.249E-1	3.066E+0	6.014E+0
-1.200E-1	3.085E+0	6.031E+0
-1.216E-1	3.134E+0	6.034E+0
-1.216E-1	3.062E+0	6.024E+0
-1.184E-1	3.147E+0	6.014E+0
-1.216E-1	3.150E+0	6.108E+0
-1.184E-1	3.173E+0	6.086E+0
-1.184E-1	3.238E+0	6.118E+0
-1.184E-1	3.199E+0	6.005E+0
-1.265E-1	3.130E+0	6.040E+0
-1.200E-1	3.127E+0	6.057E+0
-1.184E-1	3.143E+0	6.076E+0
-1.232E-1	3.134E+0	5.946E+0
-1.232E-1	3.166E+0	6.102E+0
-1.200E-1	3.179E+0	6.131E+0
-1.184E-1	3.156E+0	5.972E+0
-1.216E-1	3.140E+0	6.021E+0
-1.184E-1	3.173E+0	6.102E+0
-1.184E-1	3.134E+0	6.018E+0
-1.184E-1	3.124E+0	5.956E+0
-1.200E-1	3.066E+0	5.946E+0
-1.232E-1	3.114E+0	5.988E+0
-1.232E-1	3.114E+0	6.011E+0
-1.167E-1	3.166E+0	5.953E+0
-1.200E-1	3.072E+0	5.988E+0
-1.232E-1	3.140E+0	6.018E+0
-1.184E-1	3.124E+0	6.057E+0
-1.184E-1	3.118E+0	6.047E+0
-1.232E-1	3.105E+0	5.891E+0
-1.200E-1	3.114E+0	6.069E+0
-1.184E-1	3.147E+0	5.995E+0
-1.184E-1	3.160E+0	6.044E+0
-1.200E-1	3.062E+0	6.069E+0
-1.216E-1	3.208E+0	6.108E+0
-1.200E-1	3.147E+0	6.047E+0
-1.184E-1	3.088E+0	6.024E+0
-1.184E-1	3.053E+0	5.992E+0
-1.232E-1	3.118E+0	5.979E+0
-1.200E-1	3.127E+0	6.050E+0
-1.216E-1	3.114E+0	6.092E+0
-1.184E-1	3.169E+0	6.050E+0
-1.216E-1	3.137E+0	6.112E+0
-1.216E-1	3.105E+0	6.060E+0
-1.216E-1	3.143E+0	6.037E+0
-1.200E-1	3.082E+0	6.005E+0
-1.216E-1	3.066E+0	6.141E+0
-1.184E-1	3.118E+0	6.050E+0
-1.200E-1	3.166E+0	6.024E+0
-1.232E-1	3.121E+0	6.073E+0
-1.200E-1	3.101E+0	5.953E+0
-1.200E-1	3.173E+0	6.034E+0
-1.151E-1	3.140E+0	5.927E+0
-1.216E-1	3.143E+0	6.086E+0
-1.216E-1	3.147E+0	6.018E+0
-1.167E-1	3.101E+0	5.966E+0
-1.167E-1	3.130E+0	5.979E+0
-1.200E-1	3.092E+0	6.044E+0
-1.216E-1	3.199E+0	6.102E+0
-1.216E-1	3.173E+0	6.047E+0
-1.167E-1	3.179E+0	6.082E+0
-1.200E-1	3.166E+0	5.988E+0
-1.184E-1	3.088E+0	5.927E+0
-1.216E-1	3.101E+0	6.095E+0
-1.167E-1	3.156E+0	6.086E+0
-1.200E-1	3.127E+0	5.936E+0
-1.216E-1	3.169E+0	6.076E+0
-1.167E-1	3.082E+0	6.147E+0
-1.184E-1	3.186E+0	6.057E+0
-1.184E-1	3.147E+0	6.037E+0
-1.216E-1	3.160E+0	6.037E+0
-1.200E-1	3.085E+0	6.018E+0
-1.216E-1	3.124E+0	5.914E+0
-1.184E-1	3.137E+0	6.154E+0
-1.232E-1	3.111E+0	6.102E+0
-1.216E-1	3.111E+0	6.027E+0
-1.200E-1	3.176E+0	5.962E+0
-1.184E-1	3.140E+0	6.118E+0
-1.200E-1	3.140E+0	5.959E+0
-1.232E-1	3.111E+0	6.066E+0
-1.200E-1	3.101E+0	6.037E+0
-1.200E-1	3.150E+0	5.992E+0
-1.216E-1	3.208E+0	6.082E+0
-1.200E-1	3.199E+0	6.060E+0
-1.151E-1	3.189E+0	5.943E+0
-1.200E-1	3.072E+0	6.040E+0
-1.232E-1	3.066E+0	6.021E+0
-1.216E-1	3.121E+0	6.108E+0
-1.184E-1	3.192E+0	6.069E+0
-1.216E-1	3.153E+0	5.982E+0
-1.232E-1	3.137E+0	5.969E+0
-1.184E-1	3.079E+0	6.040E+0
-1.184E-1	3.212E+0	5.982E+0
-1.184E-1	3.199E+0	6.037E+0
-1.200E-1	3.127E+0	5.898E+0
-1.184E-1	3.147E+0	6.005E+0
-1.167E-1	3.163E+0	6.027E+0
-1.200E-1	3.137E+0	6.031E+0
-1.216E-1	3.127E+0	6.092E+0
-1.184E-1	3.069E+0	5.911E+0
-1.184E-1	3.231E+0	6.047E+0
-1.200E-1	3.118E+0	6.018E+0
-1.216E-1	3.127E+0	6.005E+0
-1.167E-1	3.137E+0	6.050E+0
-1.167E-1	3.173E+0	6.066E+0
-1.200E-1	3.160E+0	6.001E+0
-1.232E-1	3.153E+0	5.959E+0
-1.232E-1	3.173E+0	6.008E+0
-1.200E-1	3.160E+0	6.190E+0
-1.184E-1	3.208E+0	5.959E+0
-1.200E-1	3.156E+0	6.021E+0
-1.184E-1	3.176E+0	6.063E+0
-1.184E-1	3.173E+0	6.073E+0
-1.200E-1	3.205E+0	6.034E+0
-1.184E-1	3.169E+0	6.118E+0
-1.184E-1	3.150E+0	6.121E+0
-1.184E-1	3.111E+0	6.073E+0
-1.200E-1	3.147E+0	6.069E+0
-1.184E-1	3.111E+0	5.956E+0
-1.184E-1	3.160E+0	5.985E+0
-1.184E-1	3.137E+0	6.076E+0
-1.216E-1	3.147E+0	5.966E+0
-1.200E-1	3.124E+0	6.021E+0
-1.184E-1	3.118E+0	6.024E+0
-1.167E-1	3.156E+0	6.044E+0
-1.184E-1	3.163E+0	5.943E+0
-1.249E-1	3.160E+0	6.076E+0
-1.184E-1	3.088E+0	6.073E+0
-1.167E-1	3.092E+0	6.060E+0
-1.200E-1	3.118E+0	6.095E+0
-1.200E-1	3.153E+0	5.966E+0
-1.200E-1	3.127E+0	5.988E+0
-1.184E-1	3.124E+0	6.053E+0
-1.200E-1	3.143E+0	5.988E+0
-1.200E-1	3.134E+0	6.034E+0
-1.200E-1	3.105E+0	6.060E+0
-1.184E-1	3.182E+0	5.995E+0
-1.200E-1	3.195E+0	6.063E+0
-1.232E-1	3.160E+0	6.099E+0
-1.184E-1	3.156E+0	6.073E+0
-1.167E-1	3.150E+0	5.888E+0
-1.200E-1	3.169E+0	6.044E+0
-1.216E-1	3.114E+0	6.014E+0
-1.151E-1	3.143E+0	6.008E+0
-1.184E-1	3.092E+0	6.160E+0
-1.200E-1	3.085E+0	5.992E+0
-1.232E-1	3.101E+0	6.027E+0
-1.200E-1	3.118E+0	6.115E+0
-1.167E-1	3.098E+0	6.047E+0
-1.216E-1	3.137E+0	6.066E+0
-1.232E-1	3.111E+0	6.008E+0
-1.200E-1	3.179E+0	6.154E+0
-1.200E-1	3.147E+0	5.972E+0
-1.184E-1	3.130E+0	6.021E+0
-1.216E-1	3.205E+0	6.021E+0
-1.200E-1	3.114E+0	5.992E+0
-1.184E-1	3.153E+0	6.099E+0
-1.184E-1	3.137E+0	5.949E+0
-1.232E-1	3.111E+0	6.001E+0
-1.200E-1	3.218E+0	5.985E+0
-1.184E-1	3.130E+0	6.057E+0
-1.184E-1	3.163E+0	6.144E+0
-1.216E-1	3.150E+0	6.053E+0
-1.200E-1	3.215E+0	6.079E+0
-1.184E-1	3.199E+0	5.988E+0
-1.167E-1	3.127E+0	6.121E+0
-1.216E-1	3.166E+0	6.079E+0
-1.167E-1	3.150E+0	5.982E+0
-1.200E-1	3.105E+0	5.972E+0
-1.167E-1	3.092E+0	6.008E+0
-1.216E-1	3.263E+0	5.988E+0
-1.184E-1	3.202E+0	5.924E+0
-1.184E-1	3.163E+0	5.927E+0
-1.200E-1	3.169E+0	5.962E+0
-1.232E-1	3.143E+0	5.956E+0
-1.200E-1	3.215E+0	6.069E+0
-1.184E-1	3.192E+0	6.141E+0
-1.184E-1	3.238E+0	5.995E+0
-1.216E-1	3.101E+0	6.086E+0
-1.200E-1	3.169E+0	6.066E+0
-1.184E-1	3.134E+0	5.995E+0
-1.200E-1	3.124E+0	6.011E+0
-1.232E-1	3.192E+0	6.060E+0
-1.200E-1	3.134E+0	6.044E+0
-1.167E-1	3.156E+0	6.079E+0
-1.200E-1	3.105E+0	6.069E+0
-1.216E-1	3.124E+0	6.050E+0
-1.200E-1	3.121E+0	6.047E+0
-1.184E-1	3.147E+0	5.943E+0
-1.232E-1	3.134E+0	6.034E+0
-1.216E-1	3.111E+0	5.972E+0
-1.200E-1	3.202E+0	6.086E+0
-1.216E-1	3.127E+0	6.005E+0
-1.184E-1	3.075E+0	6.057E+0
-1.232E-1	3.169E+0	6.102E+0
-1.184E-1	3.036E+0	6.092E+0
-1.200E-1	3.153E+0	6.018E+0
-1.200E-1	3.121E+0	5.979E+0
-1.232E-1	3.169E+0	6.037E+0
-1.200E-1	3.134E+0	6.008E+0
-1.184E-1	3.088E+0	6.076E+0
-1.216E-1	3.072E+0	5.924E+0
-1.232E-1	3.182E+0	6.024E+0
-1.216E-1	3.066E+0	6.057E+0
-1.184E-1	3.134E+0	6.050E+0
-1.184E-1	3.072E+0	6.034E+0
-1.232E-1	3.082E+0	6.073E+0
-1.184E-1	3.137E+0	6.066E+0
-1.200E-1	3.066E+0	6.014E+0
-1.184E-1	3.153E+0	5.946E+0
-1.200E-1	3.121E+0	6.037E+0
-1.184E-1	3.105E+0	6.066E+0
-1.184E-1	3.212E+0	6.037E+0
-1.200E-1	3.111E+0	6.099E+0
-1.216E-1	3.124E+0	6.008E+0
-1.200E-1	3.124E+0	6.031E+0
-1.184E-1	3.130E+0	6.082E+0
-1.184E-1	3.202E+0	6.053E+0
-1.200E-1	3.166E+0	6.008E+0
-1.200E-1	3.082E+0	6.005E+0
-1.167E-1	3.137E+0	6.034E+0
-1.184E-1	3.105E+0	5.998E+0
-1.232E-1	3.150E+0	6.086E+0
-1.167E-1	3.072E+0	6.050E+0
-1.184E-1	3.221E+0	6.063E+0
-1.216E-1	3.156E+0	6.008E+0
-1.232E-1	3.114E+0	6.031E+0
-1.184E-1	3.130E+0	6.063E+0
-1.184E-1	3.156E+0	6.099E+0
-1.216E-1	3.160E+0	6.024E+0
-1.200E-1	3.118E+0	6.082E+0
-1.200E-1	3.059E+0	6.037E+0
-1.184E-1	3.114E+0	6.014E+0
-1.184E-1	3.176E+0	6.008E+0
-1.184E-1	3.150E+0	6.128E+0
-1.184E-1	3.079E+0	6.092E+0
-1.184E-1	3.147E+0	6.092E+0
-1.216E-1	3.127E+0	5.998E+0
-1.232E-1	3.150E+0	6.008E+0
-1.200E-1	3.156E+0	5.988E+0
-1.167E-1	3.137E+0	5.995E+0
-1.184E-1	3.130E+0	6.037E+0
-1.216E-1	3.140E+0	5.862E+0
-1.200E-1	3.075E+0	6.057E+0
-1.184E-1	3.147E+0	6.151E+0
-1.216E-1	3.166E+0	6.040E+0
-1.232E-1	3.118E+0	6.027E+0
-1.200E-1	3.124E+0	6.066E+0
-1.167E-1	3.186E+0	5.972E+0
-1.216E-1	3.118E+0	5.875E+0
-1.232E-1	3.072E+0	5.985E+0
-1.200E-1	3.140E+0	6.018E+0
-1.200E-1	3.176E+0	6.053E+0
-1.167E-1	3.163E+0	5.992E+0
-1.216E-1	3.153E+0	5.979E+0
-1.216E-1	3.140E+0	6.099E+0
-1.151E-1	3.143E+0	6.027E+0
-1.200E-1	3.212E+0	6.060E+0
-1.216E-1	3.137E+0	6.008E+0
-1.200E-1	3.079E+0	6.008E+0
-1.184E-1	3.160E+0	6.076E+0
-1.184E-1	3.134E+0	6.073E+0
-1.216E-1	3.127E+0	5.959E+0
-1.216E-1	3.176E+0	6.057E+0
-1.216E-1	3.156E+0	6.121E+0
-1.184E-1	3.101E+0	6.170E+0
-1.216E-1	3.143E+0	5.949E+0
-1.184E-1	3.153E+0	6.079E+0
-1.184E-1	3.156E+0	6.089E+0
-1.216E-1	3.147E+0	6.057E+0
-1.249E-1	3.079E+0	5.975E+0
-1.216E-1	3.140E+0	6.053E+0
-1.232E-1	3.137E+0	6.073E+0
-1.200E-1	3.150E+0	6.079E+0
-1.249E-1	3.153E+0	6.082E+0
-1.216E-1	3.140E+0	6.086E+0
-1.167E-1	3.176E+0	6.060E+0
-1.184E-1	3.134E+0	5.969E+0
-1.232E-1	3.095E+0	6.121E+0
-1.184E-1	3.082E+0	5.995E+0
-1.200E-1	3.195E+0	5.982E+0
-1.200E-1	3.173E+0	6.082E+0
-1.232E-1	3.127E+0	6.069E+0
-1.216E-1	3.121E+0	6.034E+0
-1.184E-1	3.163E+0	6.099E+0
-1.232E-1	3.179E+0	6.005E+0
-1.232E-1	3.173E+0	5.995E+0
-1.216E-1	3.160E+0	6.076E+0
-1.184E-1	3.156E+0	6.040E+0
-1.200E-1	3.156E+0	6.011E+0
-1.216E-1	3.143E+0	6.177E+0
-1.184E-1	3.124E+0	6.115E+0
-1.167E-1	3.166E+0	5.969E+0
-1.216E-1	3.127E+0	6.063E+0
-1.232E-1	3.101E+0	6.063E+0
-1.200E-1	3.231E+0	6.027E+0
-1.200E-1	3.108E+0	6.063E+0
-1.200E-1	3.169E+0	5.995E+0
-1.216E-1	3.098E+0	6.099E+0
-1.184E-1	3.147E+0	6.069E+0
-1.184E-1	3.127E+0	6.089E+0
-1.184E-1	3.163E+0	6.089E+0
-1.216E-1	3.173E+0	6.069E+0
-1.184E-1	3.127E+0	6.018E+0
-1.167E-1	3.127E+0	6.037E+0
-1.200E-1	3.066E+0	6.089E+0
-1.216E-1	3.150E+0	6.193E+0
-1.216E-1	3.140E+0	5.998E+0
-1.184E-1	3.105E+0	6.014E+0
-1.200E-1	3.072E+0	6.151E+0
-1.232E-1	3.137E+0	6.021E+0
-1.200E-1	3.118E+0	6.005E+0
-1.184E-1	3.173E+0	6.053E+0
-1.200E-1	3.111E+0	6.128E+0
-1.232E-1	3.127E+0	6.021E+0
-1.151E-1	3.069E+0	5.943E+0
-1.200E-1	3.169E+0	6.001E+0
-1.200E-1	3.075E+0	6.018E+0
-1.200E-1	3.156E+0	6.053E+0
-1.184E-1	3.147E+0	6.095E+0
-1.200E-1	3.069E+0	6.024E+0
-1.216E-1	3.182E+0	5.888E+0
-1.232E-1	3.186E+0	5.995E+0
-1.200E-1	3.092E+0	6.050E+0
-1.184E-1	3.137E+0	6.018E+0
-1.216E-1	3.075E+0	6.063E+0
-1.216E-1	3.147E+0	6.008E+0
-1.200E-1	3.124E+0	6.086E+0
-1.167E-1	3.163E+0	6.105E+0
-1.216E-1	3.111E+0	5.914E+0
-1.216E-1	3.088E+0	6.125E+0
-1.184E-1	3.075E+0	6.066E+0
-1.184E-1	3.124E+0	6.027E+0
-1.232E-1	3.137E+0	6.063E+0
-1.249E-1	3.143E+0	6.037E+0
-1.184E-1	3.130E+0	6.014E+0
-1.167E-1	3.056E+0	6.125E+0
-1.216E-1	3.121E+0	6.018E+0
-1.249E-1	3.150E+0	6.024E+0
-1.200E-1	3.143E+0	5.940E+0
-1.184E-1	3.030E+0	6.105E+0
-1.216E-1	3.121E+0	6.053E+0
-1.200E-1	3.166E+0	6.001E+0
-1.184E-1	3.166E+0	6.060E+0
-1.200E-1	3.182E+0	6.031E+0
-1.184E-1	3.137E+0	6.024E+0
-1.232E-1	3.105E+0	6.073E+0
-1.200E-1	3.143E+0	5.917E+0
-1.184E-1	3.150E+0	5.943E+0
-1.184E-1	3.215E+0	6.118E+0
-1.232E-1	3.121E+0	6.021E+0
-1.200E-1	3.134E+0	6.144E+0
-1.200E-1	3.179E+0	5.992E+0
-1.216E-1	3.186E+0	6.040E+0
-1.249E-1	3.160E+0	6.053E+0
-1.184E-1	3.143E+0	6.121E+0
-1.200E-1	3.101E+0	6.073E+0
-1.200E-1	3.121E+0	5.995E+0
-1.216E-1	3.143E+0	6.073E+0
-1.167E-1	3.192E+0	6.057E+0
-1.167E-1	3.105E+0	6.082E+0
-1.184E-1	3.169E+0	5.988E+0
-1.216E-1	3.140E+0	6.024E+0
-1.200E-1	3.140E+0	6.031E+0
-1.167E-1	3.173E+0	5.988E+0
-1.232E-1	3.205E+0	6.005E+0
-1.249E-1	3.111E+0	6.005E+0
-1.216E-1	3.163E+0	6.001E+0
-1.200E-1	3.169E+0	6.014E+0
-1.167E-1	3.140E+0	6.011E+0
-1.200E-1	3.127E+0	6.066E+0
-1.216E-1	3.082E+0	6.066E+0
-1.167E-1	3.160E+0	6.102E+0
-1.216E-1	3.150E+0	6.005E+0
-1.216E-1	3.108E+0	6.018E+0
-1.249E-1	3.121E+0	6.128E+0
-1.216E-1	3.166E+0	6.134E+0
-1.184E-1	3.098E+0	6.047E+0
-1.216E-1	3.221E+0	6.125E+0
-1.216E-1	3.166E+0	6.034E+0
-1.184E-1	3.143E+0	6.047E+0
-1.216E-1	3.173E+0	6.014E+0
-1.216E-1	3.134E+0	6.044E+0
-1.184E-1	3.147E+0	6.118E+0
-1.216E-1	3.101E+0	6.014E+0
-1.232E-1	3.134E+0	6.108E+0
-1.232E-1	3.114E+0	6.014E+0
-1.232E-1	3.150E+0	6.027E+0
-1.184E-1	3.186E+0	6.076E+0
-1.200E-1	3.156E+0	5.953E+0
-1.216E-1	3.143E+0	6.076E+0
-1.184E-1	3.199E+0	6.050E+0
-1.184E-1	3.085E+0	6.060E+0
-1.184E-1	3.179E+0	5.972E+0
-1.249E-1	3.173E+0	5.956E+0
-1.216E-1	3.186E+0	5.988E+0
-1.184E-1	3.079E+0	6.108E+0
-1.200E-1	3.079E+0	6.180E+0
-1.216E-1	3.143E+0	5.949E+0
-1.216E-1	3.101E+0	6.066E+0
-1.216E-1	3.179E+0	6.057E+0
-1.184E-1	3.134E+0	6.037E+0
-1.216E-1	3.114E+0	6.053E+0
-1.200E-1	3.173E+0	6.095E+0
-1.216E-1	3.202E+0	6.060E+0
-1.200E-1	3.160E+0	6.008E+0
-1.200E-1	3.114E+0	6.001E+0
-1.216E-1	3.179E+0	6.079E+0
-1.184E-1	3.105E+0	6.057E+0
-1.200E-1	3.114E+0	6.160E+0
-1.232E-1	3.202E+0	6.099E+0
-1.216E-1	3.079E+0	6.021E+0
-1.184E-1	3.098E+0	6.108E+0
-1.200E-1	3.121E+0	5.982E+0
-1.232E-1	3.166E+0	6.031E+0
-1.200E-1	3.075E+0	5.946E+0
-1.216E-1	3.114E+0	6.099E+0
-1.200E-1	3.176E+0	5.982E+0
-1.232E-1	3.066E+0	6.047E+0
-1.200E-1	3.153E+0	6.040E+0
-1.216E-1	3.202E+0	6.040E+0
-1.216E-1	3.134E+0	6.034E+0
-1.232E-1	3.108E+0	6.057E+0
-1.200E-1	3.130E+0	6.073E+0
-1.216E-1	3.195E+0	5.949E+0
-1.216E-1	3.134E+0	6.011E+0
-1.216E-1	3.153E+0	6.069E+0
-1.200E-1	3.186E+0	6.057E+0
-1.200E-1	3.127E+0	6.092E+0
-1.216E-1	3.134E+0	5.949E+0
-1.216E-1	3.127E+0	6.063E+0
-1.216E-1	3.137E+0	6.066E+0
-1.184E-1	3.147E+0	6.037E+0
-1.200E-1	3.130E+0	6.115E+0
-1.216E-1	3.121E+0	6.031E+0
-1.184E-1	3.169E+0	5.972E+0
-1.184E-1	3.143E+0	6.092E+0
-1.216E-1	3.127E+0	5.946E+0
-1.216E-1	3.095E+0	5.982E+0
-1.216E-1	3.166E+0	6.011E+0
-1.200E-1	3.111E+0	6.073E+0
-1.200E-1	3.111E+0	6.157E+0
-1.216E-1	3.166E+0	6.102E+0
-1.184E-1	3.147E+0	6.053E+0
-1.184E-1	3.124E+0	6.021E+0
-1.216E-1	3.156E+0	6.095E+0
-1.200E-1	3.134E+0	6.027E+0
-1.184E-1	3.124E+0	6.040E+0
-1.200E-1	3.215E+0	5.969E+0
-1.200E-1	3.147E+0	5.998E+0
-1.249E-1	3.121E+0	6.008E+0
-1.232E-1	3.121E+0	6.031E+0
-1.200E-1	3.140E+0	6.011E+0
-1.232E-1	3.208E+0	6.031E+0
-1.249E-1	3.150E+0	5.969E+0
-1.167E-1	3.075E+0	6.031E+0
-1.184E-1	3.098E+0	6.044E+0
-1.200E-1	3.114E+0	6.063E+0
-1.216E-1	3.173E+0	6.027E+0
-1.232E-1	3.118E+0	6.060E+0
-1.200E-1	3.156E+0	6.005E+0
-1.216E-1	3.150E+0	6.008E+0
-1.184E-1	3.140E+0	6.069E+0
-1.216E-1	3.156E+0	6.086E+0
-1.216E-1	3.160E+0	5.972E+0
-1.216E-1	3.153E+0	6.086E+0
-1.200E-1	3.114E+0	6.063E+0
-1.200E-1	3.127E+0	5.969E+0
-1.184E-1	3.130E+0	6.089E+0
-1.184E-1	3.127E+0	5.975E+0
-1.232E-1	3.147E+0	6.014E+0
-1.151E-1	3.130E+0	6.060E+0
-1.184E-1	3.072E+0	6.037E+0
-1.200E-1	3.118E+0	5.985E+0
-1.216E-1	3.173E+0	6.034E+0
-1.200E-1	3.114E+0	6.011E+0
-1.184E-1	3.111E+0	6.018E+0
-1.184E-1	3.150E+0	6.082E+0
-1.232E-1	3.140E+0	6.076E+0
-1.216E-1	3.153E+0	6.089E+0
-1.184E-1	3.186E+0	6.060E+0
-1.200E-1	3.169E+0	6.011E+0
-1.200E-1	3.179E+0	5.940E+0
-1.216E-1	3.147E+0	6.031E+0
-1.200E-1	3.098E+0	6.066E+0
-1.184E-1	3.053E+0	6.128E+0
-1.216E-1	3.036E+0	6.008E+0
-1.200E-1	3.095E+0	6.134E+0
-1.184E-1	3.182E+0	6.082E+0
-1.216E-1	3.143E+0	6.066E+0
-1.232E-1	3.124E+0	6.079E+0
-1.200E-1	3.147E+0	6.018E+0
-1.200E-1	3.176E+0	6.008E+0
-1.200E-1	3.127E+0	5.975E+0
-1.232E-1	3.134E+0	6.066E+0
-1.216E-1	3.173E+0	6.086E+0
-1.200E-1	3.114E+0	6.024E+0
-1.200E-1	3.147E+0	6.011E+0
-1.200E-1	3.092E+0	5.943E+0
-1.167E-1	3.218E+0	6.076E+0
-1.200E-1	3.238E+0	6.060E+0
-1.216E-1	3.189E+0	6.014E+0
-1.232E-1	3.108E+0	6.082E+0
-1.200E-1	3.150E+0	6.011E+0
-1.184E-1	3.147E+0	6.047E+0
-1.184E-1	3.176E+0	6.047E+0
-1.232E-1	3.195E+0	6.118E+0
-1.216E-1	3.147E+0	6.089E+0
-1.184E-1	3.160E+0	5.972E+0
-1.184E-1	3.114E+0	6.031E+0
-1.232E-1	3.111E+0	6.027E+0
-1.249E-1	3.137E+0	6.079E+0
-1.184E-1	3.212E+0	6.105E+0
-1.216E-1	3.166E+0	5.995E+0
-1.216E-1	3.137E+0	6.047E+0
-1.216E-1	3.241E+0	6.044E+0
-1.184E-1	3.150E+0	6.031E+0
-1.184E-1	3.153E+0	6.121E+0
-1.216E-1	3.179E+0	6.108E+0
-1.200E-1	3.156E+0	6.079E+0
-1.184E-1	3.105E+0	6.102E+0
-1.200E-1	3.134E+0	6.063E+0
-1.200E-1	3.143E+0	5.992E+0
-1.200E-1	3.199E+0	6.034E+0
-1.184E-1	3.160E+0	6.060E+0
-1.216E-1	3.169E+0	6.014E+0
-1.232E-1	3.153E+0	6.001E+0
-1.184E-1	3.108E+0	6.024E+0
-1.200E-1	3.150E+0	5.888E+0
-1.216E-1	3.098E+0	5.998E+0
-1.232E-1	3.082E+0	6.037E+0
-1.216E-1	3.140E+0	6.089E+0
-1.216E-1	3.105E+0	6.008E+0
-1.200E-1	3.173E+0	6.031E+0
-1.216E-1	3.098E+0	6.027E+0
-1.216E-1	3.101E+0	6.034E+0
-1.200E-1	3.062E+0	6.021E+0
-1.216E-1	3.160E+0	6.115E+0
-1.232E-1	3.160E+0	6.073E+0
-1.216E-1	3.182E+0	5.992E+0
-1.184E-1	3.176E+0	6.108E+0
-1.200E-1	3.140E+0	5.998E+0
-1.232E-1	3.066E+0	6.040E+0
-1.216E-1	3.156E+0	5.972E+0
-1.200E-1	3.118E+0	5.949E+0
-1.216E-1	3.101E+0	6.147E+0
-1.216E-1	3.040E+0	6.102E+0
-1.200E-1	3.160E+0	6.014E+0
-1.216E-1	3.156E+0	5.940E+0
-1.216E-1	3.166E+0	5.972E+0
-1.249E-1	3.153E+0	6.115E+0
-1.200E-1	3.118E+0	6.044E+0
-1.184E-1	3.212E+0	5.979E+0
-1.167E-1	3.130E+0	6.076E+0
-1.200E-1	3.160E+0	5.995E+0
-1.216E-1	3.169E+0	6.044E+0
-1.151E-1	3.095E+0	6.031E+0
-1.184E-1	3.182E+0	6.034E+0
-1.232E-1	3.140E+0	6.027E+0
-1.232E-1	3.160E+0	6.060E+0
-1.200E-1	3.130E+0	6.037E+0
-1.167E-1	3.082E+0	5.966E+0
-1.249E-1	3.118E+0	6.115E+0
-1.200E-1	3.156E+0	6.073E+0
-1.216E-1	3.153E+0	6.141E+0
-1.167E-1	3.130E+0	6.001E+0
-1.232E-1	3.140E+0	6.125E+0
-1.200E-1	3.134E+0	6.011E+0
-1.151E-1	3.215E+0	6.053E+0
-1.200E-1	3.095E+0	5.998E+0
-1.249E-1	3.147E+0	6.050E+0
-1.200E-1	3.147E+0	6.057E+0
-1.184E-1	3.082E+0	6.031E+0
-1.216E-1	3.169E+0	5.953E+0
-1.216E-1	3.130E+0	5.962E+0
-1.200E-1	3.182E+0	6.011E+0
-1.200E-1	3.143E+0	6.128E+0
-1.216E-1	3.079E+0	6.044E+0
-1.216E-1	3.134E+0	6.008E+0
-1.184E-1	3.137E+0	6.014E+0
-1.184E-1	3.137E+0	6.008E+0
-1.200E-1	3.195E+0	5.975E+0
-1.232E-1	3.127E+0	6.053E+0
-1.265E-1	3.137E+0	6.069E+0
-1.184E-1	3.192E+0	6.069E+0
-1.232E-1	3.092E+0	6.011E+0
-1.216E-1	3.143E+0	5.953E+0
-1.216E-1	3.137E+0	6.063E+0
-1.200E-1	3.166E+0	6.047E+0
-1.167E-1	3.124E+0	6.102E+0
-1.216E-1	3.082E+0	6.066E+0
-1.200E-1	3.092E+0	6.008E+0
-1.200E-1	3.124E+0	6.079E+0
-1.200E-1	3.150E+0	6.118E+0
-1.232E-1	3.124E+0	6.044E+0
-1.232E-1	3.108E+0	5.969E+0
-1.184E-1	3.137E+0	6.011E+0
-1.200E-1	3.072E+0	6.063E+0
-1.232E-1	3.166E+0	5.979E+0
-1.232E-1	3.134E+0	6.089E+0
-1.167E-1	3.166E+0	6.027E+0
-1.216E-1	3.173E+0	5.972E+0
-1.216E-1	3.225E+0	6.089E+0
-1.216E-1	3.247E+0	6.040E+0
-1.200E-1	3.205E+0	5.995E+0
-1.216E-1	3.079E+0	6.050E+0
-1.216E-1	3.150E+0	6.018E+0
-1.216E-1	3.130E+0	6.024E+0
-1.184E-1	3.205E+0	5.982E+0
-1.216E-1	3.108E+0	6.040E+0
-1.249E-1	3.105E+0	6.060E+0
-1.200E-1	3.156E+0	6.160E+0
-1.200E-1	3.130E+0	5.975E+0
-1.200E-1	3.186E+0	6.031E+0
-1.232E-1	3.169E+0	6.021E+0
-1.216E-1	3.127E+0	6.040E+0
-1.200E-1	3.040E+0	6.060E+0
-1.200E-1	3.176E+0	6.047E+0
-1.232E-1	3.118E+0	5.995E+0
-1.216E-1	3.192E+0	6.092E+0
-1.200E-1	3.114E+0	6.092E+0
-1.200E-1	3.121E+0	5.972E+0
-1.200E-1	3.186E+0	6.047E+0
-1.216E-1	3.186E+0	6.102E+0
-1.167E-1	3.101E+0	6.099E+0
-1.167E-1	3.127E+0	5.956E+0
-1.216E-1	3.127E+0	5.975E+0
-1.200E-1	3.137E+0	6.066E+0
-1.184E-1	3.053E+0	6.021E+0
-1.232E-1	3.127E+0	6.073E+0
-1.216E-1	3.156E+0	6.082E+0
-1.216E-1	3.163E+0	5.953E+0
-1.184E-1	3.111E+0	6.018E+0
-1.216E-1	3.105E+0	5.959E+0
-1.216E-1	3.098E+0	5.992E+0
-1.216E-1	3.121E+0	6.147E+0
-1.184E-1	3.140E+0	6.069E+0
-1.200E-1	3.160E+0	6.141E+0
-1.232E-1	3.160E+0	6.018E+0
-1.184E-1	3.186E+0	5.985E+0
-1.184E-1	3.127E+0	6.018E+0
-1.200E-1	3.140E+0	6.073E+0
-1.232E-1	3.105E+0	5.966E+0
-1.200E-1	3.182E+0	6.050E+0
-1.184E-1	3.056E+0	6.021E+0
-1.200E-1	3.088E+0	6.082E+0
-1.265E-1	3.150E+0	6.115E+0
-1.232E-1	3.186E+0	5.982E+0
-1.184E-1	3.212E+0	6.057E+0
-1.184E-1	3.150E+0	6.069E+0
-1.216E-1	3.182E+0	6.099E+0
-1.200E-1	3.130E+0	5.979E+0
-1.184E-1	3.118E+0	6.066E+0
-1.216E-1	3.118E+0	6.086E+0
-1.232E-1	3.069E+0	6.050E+0
-1.216E-1	3.234E+0	6.014E+0
-1.200E-1	3.166E+0	5.969E+0
-1.184E-1	3.082E+0	6.118E+0
-1.216E-1	3.075E+0	5.953E+0
-1.200E-1	3.192E+0	6.021E+0
-1.216E-1	3.137E+0	6.076E+0
-1.200E-1	3.105E+0	6.027E+0
-1.200E-1	3.153E+0	6.092E+0
-1.200E-1	3.163E+0	6.024E+0
-1.200E-1	3.085E+0	6.050E+0
-1.216E-1	3.143E+0	6.060E+0
-1.232E-1	3.108E+0	6.008E+0
-1.200E-1	3.092E+0	6.066E+0
-1.200E-1	3.147E+0	6.034E+0
-1.200E-1	3.137E+0	5.988E+0
-1.232E-1	3.127E+0	6.118E+0
-1.216E-1	3.192E+0	6.018E+0
-1.200E-1	3.079E+0	6.005E+0
-1.200E-1	3.121E+0	5.907E+0
-1.281E-1	3.114E+0	6.063E+0
-1.200E-1	3.160E+0	6.066E+0
-1.200E-1	3.105E+0	5.943E+0
-1.200E-1	3.205E+0	6.125E+0
-1.200E-1	3.088E+0	5.992E+0
-1.200E-1	3.182E+0	6.011E+0
-1.151E-1	3.176E+0	6.134E+0
-1.184E-1	3.130E+0	6.034E+0
-1.249E-1	3.121E+0	5.936E+0
-1.216E-1	3.121E+0	6.050E+0
-1.200E-1	3.153E+0	5.969E+0
-1.200E-1	3.205E+0	5.956E+0
-1.216E-1	3.218E+0	5.979E+0
-1.216E-1	3.121E+0	6.079E+0
-1.184E-1	3.108E+0	6.034E+0
-1.216E-1	3.105E+0	6.063E+0
-1.216E-1	3.114E+0	5.998E+0
-1.216E-1	3.101E+0	6.040E+0
-1.200E-1	3.127E+0	5.959E+0
-1.184E-1	3.072E+0	5.956E+0
-1.216E-1	3.114E+0	6.050E+0
-1.200E-1	3.137E+0	5.959E+0
-1.184E-1	3.118E+0	5.995E+0
-1.184E-1	3.118E+0	6.040E+0
-1.216E-1	3.143E+0	6.008E+0
-1.232E-1	3.153E+0	6.082E+0
-1.200E-1	3.121E+0	6.034E+0
-1.216E-1	3.163E+0	6.018E+0
-1.216E-1	3.105E+0	6.044E+0
-1.200E-1	3.121E+0	6.018E+0
-1.184E-1	3.137E+0	5.946E+0
-1.232E-1	3.147E+0	6.031E+0
-1.232E-1	3.095E+0	5.982E+0
-1.200E-1	3.082E+0	6.118E+0
-1.216E-1	3.173E+0	5.894E+0
-1.167E-1	3.215E+0	6.044E+0
-1.249E-1	3.134E+0	5.992E+0
-1.232E-1	3.134E+0	6.050E+0
-1.216E-1	3.199E+0	5.936E+0
-1.200E-1	3.163E+0	6.060E+0
-1.232E-1	3.137E+0	6.008E+0
-1.216E-1	3.130E+0	6.037E+0
-1.167E-1	3.147E+0	6.001E+0
-1.200E-1	3.150E+0	6.011E+0
-1.232E-1	3.186E+0	6.031E+0
-1.200E-1	3.121E+0	6.031E+0
-1.184E-1	3.130E+0	6.063E+0
-1.184E-1	3.143E+0	5.985E+0
-1.232E-1	3.150E+0	6.105E+0
-1.200E-1	3.153E+0	5.985E+0
-1.200E-1	3.147E+0	6.095E+0
-1.200E-1	3.121E+0	5.972E+0
-1.216E-1	3.085E+0	5.962E+0
-1.232E-1	3.173E+0	5.992E+0
-1.200E-1	3.234E+0	6.060E+0
-1.184E-1	3.108E+0	6.089E+0
-1.232E-1	3.173E+0	6.112E+0
-1.200E-1	3.137E+0	6.053E+0
-1.184E-1	3.121E+0	6.024E+0
-1.200E-1	3.221E+0	6.024E+0
-1.216E-1	3.098E+0	6.115E+0
-1.184E-1	3.130E+0	6.095E+0
-1.200E-1	3.137E+0	6.057E+0
-1.216E-1	3.179E+0	6.102E+0
-1.216E-1	3.176E+0	5.956E+0
-1.216E-1	3.147E+0	6.008E+0
-1.184E-1	3.173E+0	6.034E+0
-1.200E-1	3.114E+0	6.031E+0
-1.232E-1	3.118E+0	6.131E+0
-1.200E-1	3.160E+0	6.005E+0
-1.200E-1	3.108E+0	6.066E+0
-1.216E-1	3.173E+0	6.157E+0
-1.216E-1	3.153E+0	6.082E+0
-1.216E-1	3.147E+0	5.979E+0
-1.167E-1	3.163E+0	6.112E+0
-1.200E-1	3.111E+0	6.095E+0
-1.249E-1	3.156E+0	6.099E+0
-1.200E-1	3.179E+0	6.060E+0
-1.184E-1	3.124E+0	6.076E+0
-1.200E-1	3.166E+0	6.027E+0
-1.249E-1	3.176E+0	5.988E+0
-1.200E-1	3.082E+0	6.011E+0
-1.167E-1	3.134E+0	6.050E+0
-1.216E-1	3.105E+0	6.082E+0
-1.232E-1	3.176E+0	6.053E+0
-1.216E-1	3.156E+0	6.066E+0
-1.167E-1	3.186E+0	6.095E+0
-1.184E-1	3.173E+0	6.053E+0
-1.232E-1	3.169E+0	5.924E+0
-1.216E-1	3.137E+0	6.089E+0
-1.200E-1	3.156E+0	5.998E+0
-1.200E-1	3.176E+0	6.031E+0
-1.232E-1	3.130E+0	5.988E+0
-1.232E-1	3.108E+0	6.008E+0
-1.184E-1	3.134E+0	5.998E+0
-1.200E-1	3.156E+0	6.040E+0
-1.216E-1	3.169E+0	6.102E+0
-1.216E-1	3.108E+0	6.073E+0
-1.216E-1	3.137E+0	6.092E+0
-1.200E-1	3.160E+0	5.998E+0
-1.216E-1	3.118E+0	5.885E+0
-1.232E-1	3.137E+0	6.105E+0
-1.184E-1	3.137E+0	6.063E+0
-1.216E-1	3.192E+0	6.066E+0
-1.216E-1	3.215E+0	6.040E+0
-1.184E-1	3.137E+0	6.057E+0
-1.216E-1	3.130E+0	5.962E+0
-1.216E-1	3.101E+0	6.102E+0
-1.249E-1	3.111E+0	6.057E+0
-1.232E-1	3.147E+0	6.044E+0
-1.216E-1	3.163E+0	6.047E+0
-1.216E-1	3.082E+0	5.985E+0
-1.216E-1	3.127E+0	6.076E+0
-1.216E-1	3.173E+0	6.115E+0
-1.200E-1	3.088E+0	6.031E+0
-1.200E-1	3.124E+0	6.057E+0
-1.232E-1	3.163E+0	5.966E+0
-1.232E-1	3.169E+0	6.128E+0
-1.200E-1	3.192E+0	6.086E+0
-1.167E-1	3.208E+0	5.953E+0
-1.232E-1	3.147E+0	6.014E+0
-1.216E-1	3.202E+0	5.901E+0
-1.200E-1	3.153E+0	5.969E+0
-1.216E-1	3.130E+0	6.099E+0
-1.216E-1	3.147E+0	6.060E+0
-1.200E-1	3.244E+0	6.027E+0
-1.167E-1	3.173E+0	5.988E+0
-1.216E-1	3.202E+0	6.102E+0
-1.232E-1	3.059E+0	6.037E+0
-1.216E-1	3.218E+0	6.034E+0
-1.200E-1	3.075E+0	6.057E+0
-1.200E-1	3.105E+0	5.972E+0
-1.249E-1	3.179E+0	6.044E+0
-1.167E-1	3.134E+0	6.102E+0
-1.216E-1	3.140E+0	6.095E+0
-1.200E-1	3.121E+0	5.979E+0
-1.232E-1	3.189E+0	5.959E+0
-1.200E-1	3.101E+0	6.082E+0
-1.167E-1	3.134E+0	6.040E+0
-1.200E-1	3.143E+0	6.108E+0
-1.200E-1	3.130E+0	5.956E+0
-1.200E-1	3.134E+0	5.975E+0
-1.200E-1	3.140E+0	5.992E+0
-1.200E-1	3.153E+0	6.069E+0
-1.200E-1	3.173E+0	5.969E+0
-1.232E-1	3.108E+0	6.102E+0
-1.200E-1	3.150E+0	6.021E+0
-1.200E-1	3.143E+0	6.073E+0
-1.232E-1	3.101E+0	6.102E+0
-1.151E-1	3.111E+0	6.053E+0
-1.184E-1	3.153E+0	6.076E+0
-1.216E-1	3.166E+0	6.005E+0
-1.216E-1	3.130E+0	6.005E+0
-1.184E-1	3.147E+0	5.982E+0
-1.184E-1	3.105E+0	6.086E+0
-1.216E-1	3.118E+0	5.946E+0
-1.200E-1	3.140E+0	6.018E+0
-1.216E-1	3.169E+0	5.992E+0
-1.184E-1	3.124E+0	5.982E+0
-1.216E-1	3.098E+0	5.975E+0
-1.216E-1	3.182E+0	6.050E+0
-1.216E-1	3.143E+0	6.079E+0
-1.184E-1	3.121E+0	5.988E+0
-1.200E-1	3.160E+0	6.034E+0
-1.216E-1	3.101E+0	6.089E+0
-1.216E-1	3.121E+0	5.943E+0
-1.184E-1	3.166E+0	5.995E+0
-1.200E-1	3.166E+0	6.001E+0
-1.232E-1	3.163E+0	6.008E+0
-1.200E-1	3.105E+0	6.014E+0
-1.184E-1	3.130E+0	6.040E+0
-1.216E-1	3.163E+0	6.024E+0
-1.232E-1	3.225E+0	6.125E+0
-1.216E-1	3.186E+0	6.018E+0
-1.167E-1	3.221E+0	5.972E+0
-1.216E-1	3.169E+0	6.157E+0
-1.216E-1	3.098E+0	6.115E+0
-1.216E-1	3.130E+0	6.115E+0
-1.200E-1	3.166E+0	6.021E+0
-1.216E-1	3.134E+0	5.998E+0
-1.216E-1	3.118E+0	6.044E+0
-1.200E-1	3.140E+0	6.147E+0
-1.167E-1	3.182E+0	6.021E+0
-1.216E-1	3.101E+0	6.014E+0
-1.249E-1	3.043E+0	6.047E+0
-1.200E-1	3.121E+0	6.027E+0
-1.200E-1	3.179E+0	6.128E+0
-1.200E-1	3.166E+0	6.008E+0
-1.249E-1	3.189E+0	6.063E+0
-1.216E-1	3.108E+0	6.086E+0
-1.200E-1	3.137E+0	6.024E+0
-1.200E-1	3.212E+0	5.988E+0
-1.249E-1	3.166E+0	6.099E+0
-1.232E-1	3.140E+0	6.005E+0
-1.167E-1	3.179E+0	6.131E+0
-1.184E-1	3.111E+0	6.021E+0
-1.232E-1	3.179E+0	6.121E+0
-1.200E-1	3.130E+0	6.060E+0
-1.200E-1	3.153E+0	5.946E+0
-1.184E-1	3.147E+0	5.988E+0
-1.200E-1	3.186E+0	6.066E+0
-1.216E-1	3.205E+0	6.144E+0
-1.216E-1	3.118E+0	6.095E+0
-1.216E-1	3.143E+0	6.099E+0
-1.232E-1	3.153E+0	6.086E+0
-1.216E-1	3.140E+0	5.943E+0
-1.184E-1	3.156E+0	6.066E+0
-1.200E-1	3.189E+0	5.969E+0
-1.216E-1	3.160E+0	5.956E+0
-1.200E-1	3.095E+0	6.044E+0
-1.184E-1	3.153E+0	5.953E+0
-1.167E-1	3.134E+0	6.008E+0
-1.200E-1	3.130E+0	6.063E+0
-1.200E-1	3.173E+0	6.193E+0
-1.184E-1	3.147E+0	6.047E+0
-1.200E-1	3.095E+0	5.995E+0
-1.232E-1	3.179E+0	5.975E+0
-1.184E-1	3.118E+0	5.988E+0
-1.184E-1	3.118E+0	6.008E+0
-1.216E-1	3.160E+0	6.095E+0
-1.216E-1	3.192E+0	6.050E+0
-1.249E-1	3.153E+0	6.024E+0
-1.184E-1	3.195E+0	6.018E+0
-1.200E-1	3.101E+0	6.044E+0
-1.249E-1	3.150E+0	6.031E+0
-1.200E-1	3.134E+0	5.966E+0
-1.200E-1	3.163E+0	6.057E+0
-1.216E-1	3.163E+0	6.021E+0
-1.216E-1	3.046E+0	5.959E+0
-1.200E-1	3.212E+0	6.040E+0
-1.184E-1	3.160E+0	5.953E+0
-1.184E-1	3.130E+0	5.956E+0
-1.232E-1	3.163E+0	5.998E+0
-1.200E-1	3.127E+0	6.112E+0
-1.200E-1	3.143E+0	5.927E+0
-1.200E-1	3.189E+0	5.972E+0
-1.216E-1	3.121E+0	5.953E+0
-1.216E-1	3.140E+0	6.027E+0
-1.200E-1	3.182E+0	6.014E+0
-1.216E-1	3.169E+0	6.044E+0
-1.216E-1	3.176E+0	6.076E+0
-1.232E-1	3.095E+0	5.962E+0
-1.184E-1	3.111E+0	6.057E+0
-1.184E-1	3.143E+0	6.001E+0
-1.200E-1	3.137E+0	5.995E+0
-1.216E-1	3.195E+0	6.099E+0
-1.200E-1	3.231E+0	5.953E+0
-1.200E-1	3.130E+0	5.988E+0
-1.216E-1	3.118E+0	6.131E+0
-1.200E-1	3.160E+0	6.060E+0
-1.184E-1	3.140E+0	6.031E+0
-1.184E-1	3.062E+0	5.985E+0
-1.216E-1	3.195E+0	6.027E+0
-1.216E-1	3.105E+0	5.966E+0
-1.184E-1	3.143E+0	5.985E+0
-1.200E-1	3.137E+0	6.079E+0
-1.265E-1	3.176E+0	5.930E+0
-1.200E-1	3.156E+0	6.047E+0
-1.200E-1	3.179E+0	6.024E+0
-1.200E-1	3.143E+0	6.040E+0
-1.216E-1	3.192E+0	5.949E+0
-1.216E-1	3.114E+0	5.992E+0
-1.200E-1	3.124E+0	6.066E+0
-1.184E-1	3.108E+0	6.057E+0
-1.232E-1	3.163E+0	6.018E+0
-1.216E-1	3.101E+0	6.115E+0
-1.184E-1	3.069E+0	5.885E+0
-1.216E-1	3.150E+0	6.005E+0
-1.232E-1	3.176E+0	6.044E+0
-1.216E-1	3.186E+0	6.037E+0
-1.184E-1	3.082E+0	6.018E+0
-1.200E-1	3.082E+0	6.069E+0
-1.232E-1	3.137E+0	5.975E+0
-1.200E-1	3.130E+0	5.982E+0
-1.200E-1	3.095E+0	6.037E+0
-1.216E-1	3.062E+0	5.982E+0
-1.216E-1	3.153E+0	6.037E+0
-1.216E-1	3.192E+0	6.060E+0
-1.200E-1	3.101E+0	6.118E+0
-1.200E-1	3.166E+0	5.988E+0
-1.200E-1	3.192E+0	5.998E+0
-1.200E-1	3.134E+0	5.995E+0
-1.167E-1	3.153E+0	6.086E+0
-1.184E-1	3.085E+0	6.034E+0
-1.200E-1	3.124E+0	5.995E+0
-1.232E-1	3.088E+0	6.108E+0
-1.200E-1	3.088E+0	6.079E+0
-1.167E-1	3.056E+0	6.063E+0
-1.216E-1	3.098E+0	6.141E+0
-1.200E-1	3.215E+0	6.115E+0
-1.200E-1	3.160E+0	6.095E+0
-1.200E-1	3.160E+0	6.131E+0
-1.200E-1	3.205E+0	6.037E+0
-1.200E-1	3.163E+0	6.099E+0
-1.200E-1	3.143E+0	5.878E+0
-1.249E-1	3.082E+0	6.079E+0
-1.232E-1	3.153E+0	6.112E+0
-1.216E-1	3.134E+0	5.956E+0
-1.184E-1	3.092E+0	6.092E+0
-1.216E-1	3.098E+0	6.164E+0
-1.216E-1	3.121E+0	5.930E+0
-1.200E-1	3.111E+0	5.966E+0
-1.200E-1	3.108E+0	5.985E+0
-1.184E-1	3.176E+0	5.972E+0
-1.216E-1	3.124E+0	6.154E+0
-1.249E-1	3.182E+0	5.956E+0
-1.200E-1	3.108E+0	5.962E+0
-1.200E-1	3.059E+0	6.154E+0
-1.216E-1	3.134E+0	6.079E+0
-1.216E-1	3.163E+0	6.031E+0
-1.184E-1	3.130E+0	6.076E+0
-1.200E-1	3.088E+0	5.998E+0
-1.200E-1	3.156E+0	6.092E+0
-1.216E-1	3.127E+0	5.907E+0
-1.200E-1	3.066E+0	6.134E+0
-1.232E-1	3.137E+0	6.115E+0
-1.249E-1	3.140E+0	5.979E+0
-1.249E-1	3.095E+0	5.985E+0
-1.184E-1	3.108E+0	6.037E+0
-1.200E-1	3.143E+0	5.914E+0
-1.232E-1	3.160E+0	6.053E+0
-1.216E-1	3.143E+0	5.992E+0
-1.200E-1	3.176E+0	6.018E+0
-1.216E-1	3.101E+0	6.018E+0
-1.216E-1	3.166E+0	6.024E+0
-1.232E-1	3.166E+0	6.027E+0
-1.200E-1	3.173E+0	6.254E+0
-1.216E-1	3.118E+0	5.998E+0
-1.232E-1	3.147E+0	6.031E+0
-1.216E-1	3.088E+0	6.027E+0
-1.200E-1	3.108E+0	6.005E+0
-1.184E-1	3.108E+0	6.044E+0
-1.232E-1	3.205E+0	6.118E+0
-1.216E-1	3.176E+0	5.972E+0
-1.200E-1	3.137E+0	6.060E+0
-1.216E-1	3.124E+0	6.057E+0
-1.216E-1	3.163E+0	5.988E+0
-1.200E-1	3.192E+0	5.956E+0
-1.200E-1	3.182E+0	6.154E+0
-1.184E-1	3.199E+0	5.956E+0
-1.232E-1	3.199E+0	6.005E+0
-1.216E-1	3.192E+0	6.027E+0
-1.184E-1	3.202E+0	5.995E+0
-1.216E-1	3.098E+0	5.988E+0
-1.232E-1	3.121E+0	6.011E+0
-1.232E-1	3.098E+0	6.014E+0
-1.200E-1	3.199E+0	6.005E+0
-1.167E-1	3.199E+0	5.959E+0
-1.216E-1	3.101E+0	6.073E+0
-1.232E-1	3.195E+0	6.014E+0
-1.184E-1	3.173E+0	6.079E+0
-1.200E-1	3.169E+0	6.131E+0
-1.200E-1	3.130E+0	6.018E+0
-1.232E-1	3.160E+0	6.086E+0
-1.200E-1	3.166E+0	6.092E+0
-1.216E-1	3.143E+0	5.979E+0
-1.200E-1	3.121E+0	6.024E+0
-1.200E-1	3.225E+0	6.040E+0
-1.200E-1	3.127E+0	5.992E+0
-1.200E-1	3.182E+0	5.975E+0
-1.200E-1	3.199E+0	5.956E+0
-1.232E-1	3.156E+0	5.985E+0
-1.216E-1	3.186E+0	6.086E+0
-1.200E-1	3.150E+0	6.115E+0
-1.216E-1	3.130E+0	5.956E+0
-1.200E-1	3.182E+0	6.021E+0
-1.184E-1	3.118E+0	6.011E+0
-1.200E-1	3.179E+0	6.099E+0
-1.216E-1	3.098E+0	6.018E+0
-1.200E-1	3.182E+0	5.979E+0
-1.200E-1	3.163E+0	6.086E+0
-1.200E-1	3.105E+0	6.044E+0
-1.216E-1	3.176E+0	6.060E+0
-1.216E-1	3.228E+0	6.011E+0
-1.200E-1	3.150E+0	6.076E+0
-1.232E-1	3.179E+0	5.998E+0
-1.232E-1	3.153E+0	5.982E+0
-1.200E-1	3.101E+0	6.014E+0
-1.184E-1	3.072E+0	6.011E+0
-1.200E-1	3.134E+0	6.044E+0
-1.216E-1	3.205E+0	6.037E+0
-1.216E-1	3.134E+0	6.001E+0
-1.216E-1	3.114E+0	6.014E+0
-1.216E-1	3.069E+0	6.008E+0
-1.249E-1	3.121E+0	5.988E+0
-1.216E-1	3.124E+0	6.118E+0
-1.200E-1	3.140E+0	5.985E+0
-1.200E-1	3.153E+0	5.943E+0
-1.232E-1	3.114E+0	6.027E+0
-1.200E-1	3.186E+0	6.121E+0
-1.184E-1	3.118E+0	5.975E+0
-1.184E-1	3.153E+0	6.066E+0
-1.232E-1	3.092E+0	6.086E+0
-1.232E-1	3.124E+0	6.060E+0
-1.216E-1	3.121E+0	5.985E+0
-1.200E-1	3.127E+0	6.047E+0
-1.216E-1	3.140E+0	6.108E+0
-1.200E-1	3.166E+0	6.095E+0
-1.200E-1	3.134E+0	6.053E+0
-1.184E-1	3.186E+0	6.073E+0
-1.216E-1	3.108E+0	5.936E+0
-1.232E-1	3.108E+0	6.086E+0
-1.184E-1	3.166E+0	6.027E+0
-1.200E-1	3.147E+0	6.040E+0
-1.232E-1	3.192E+0	6.099E+0
-1.200E-1	3.134E+0	6.021E+0
-1.216E-1	3.049E+0	5.956E+0
-1.200E-1	3.208E+0	6.021E+0
-1.200E-1	3.121E+0	5.998E+0
-1.200E-1	3.059E+0	6.199E+0
-1.167E-1	3.085E+0	6.089E+0
-1.200E-1	3.160E+0	6.011E+0
-1.232E-1	3.147E+0	6.024E+0
-1.184E-1	3.221E+0	6.034E+0
-1.184E-1	3.173E+0	6.050E+0
-1.184E-1	3.186E+0	6.037E+0
-1.232E-1	3.137E+0	6.021E+0
-1.216E-1	3.130E+0	6.034E+0
-1.232E-1	3.023E+0	6.011E+0
-1.200E-1	3.127E+0	5.975E+0
-1.216E-1	3.075E+0	6.076E+0
-1.184E-1	3.169E+0	6.034E+0
-1.184E-1	3.130E+0	6.082E+0
-1.200E-1	3.127E+0	6.066E+0
-1.200E-1	3.114E+0	6.050E+0
-1.184E-1	3.130E+0	6.008E+0
-1.200E-1	3.088E+0	6.177E+0
-1.200E-1	3.156E+0	6.008E+0
-1.249E-1	3.163E+0	6.021E+0
-1.216E-1	3.156E+0	6.073E+0
-1.232E-1	3.140E+0	6.095E+0
-1.184E-1	3.108E+0	6.014E+0
-1.200E-1	3.186E+0	5.992E+0
-1.216E-1	3.179E+0	6.053E+0
-1.167E-1	3.111E+0	6.011E+0
-1.184E-1	3.075E+0	5.992E+0
-1.232E-1	3.147E+0	6.008E+0
-1.232E-1	3.098E+0	6.057E+0
-1.232E-1	3.098E+0	6.086E+0
-1.200E-1	3.130E+0	6.053E+0
-1.216E-1	3.173E+0	6.024E+0
-1.216E-1	3.199E+0	6.053E+0
-1.184E-1	3.137E+0	6.053E+0
-1.200E-1	3.108E+0	6.076E+0
-1.216E-1	3.150E+0	6.037E+0
-1.232E-1	3.156E+0	6.011E+0
-1.151E-1	3.130E+0	5.969E+0
-1.200E-1	3.092E+0	6.095E+0
-1.232E-1	3.208E+0	6.018E+0
-1.216E-1	3.147E+0	6.102E+0
-1.184E-1	3.176E+0	6.008E+0
-1.200E-1	3.072E+0	6.089E+0
-1.232E-1	3.156E+0	5.956E+0
-1.216E-1	3.179E+0	6.018E+0
-1.184E-1	3.202E+0	6.183E+0
-1.184E-1	3.108E+0	6.069E+0
-1.232E-1	3.118E+0	6.105E+0
-1.200E-1	3.118E+0	5.992E+0
-1.200E-1	3.140E+0	6.034E+0
-1.200E-1	3.137E+0	5.936E+0
-1.200E-1	3.137E+0	5.972E+0
-1.200E-1	3.182E+0	6.073E+0
-1.200E-1	3.124E+0	5.979E+0
-1.200E-1	3.150E+0	6.066E+0
-1.232E-1	3.114E+0	6.021E+0
-1.232E-1	3.134E+0	6.011E+0
-1.184E-1	3.166E+0	6.011E+0
-1.200E-1	3.179E+0	6.021E+0
-1.216E-1	3.137E+0	6.050E+0
-1.200E-1	3.082E+0	6.024E+0
-1.184E-1	3.169E+0	5.985E+0
-1.184E-1	3.202E+0	6.053E+0
-1.232E-1	3.101E+0	5.946E+0
-1.200E-1	3.079E+0	6.037E+0
-1.184E-1	3.182E+0	6.086E+0
-1.216E-1	3.111E+0	6.060E+0
-1.216E-1	3.153E+0	5.982E+0
-1.200E-1	3.169E+0	6.079E+0
-1.200E-1	3.121E+0	6.021E+0
-1.200E-1	3.121E+0	6.037E+0
-1.249E-1	3.143E+0	6.031E+0
-1.200E-1	3.130E+0	5.911E+0
-1.200E-1	3.085E+0	6.018E+0
-1.184E-1	3.062E+0	6.018E+0
-1.232E-1	3.108E+0	5.988E+0
-1.249E-1	3.114E+0	6.063E+0
-1.184E-1	3.143E+0	6.053E+0
-1.216E-1	3.189E+0	5.988E+0
-1.216E-1	3.186E+0	5.940E+0
-1.216E-1	3.059E+0	6.014E+0
-1.184E-1	3.111E+0	6.066E+0
-1.216E-1	3.179E+0	6.027E+0
-1.216E-1	3.111E+0	6.021E+0
-1.216E-1	3.205E+0	6.086E+0
-1.184E-1	3.114E+0	6.066E+0
-1.200E-1	3.173E+0	5.995E+0
-1.200E-1	3.121E+0	6.060E+0
-1.216E-1	3.124E+0	6.047E+0
-1.200E-1	3.121E+0	6.008E+0
-1.200E-1	3.147E+0	6.001E+0
-1.232E-1	3.095E+0	6.147E+0
-1.200E-1	3.195E+0	6.044E+0
-1.216E-1	3.127E+0	6.131E+0
-1.184E-1	3.247E+0	5.979E+0
-1.216E-1	3.156E+0	5.995E+0
-1.232E-1	3.173E+0	6.011E+0
-1.216E-1	3.218E+0	5.969E+0
-1.184E-1	3.176E+0	6.121E+0
-1.216E-1	3.134E+0	5.979E+0
-1.216E-1	3.134E+0	6.057E+0
-1.216E-1	3.156E+0	5.972E+0
-1.200E-1	3.163E+0	5.949E+0
-1.216E-1	3.108E+0	6.050E+0
-1.216E-1	3.169E+0	6.053E+0
-1.184E-1	3.140E+0	6.082E+0
-1.184E-1	3.179E+0	6.076E+0
-1.216E-1	3.156E+0	5.998E+0
-1.216E-1	3.108E+0	5.943E+0
-1.200E-1	3.098E+0	6.060E+0
-1.200E-1	3.176E+0	6.060E+0
-1.216E-1	3.130E+0	6.018E+0
-1.232E-1	3.118E+0	6.079E+0
-1.184E-1	3.173E+0	6.040E+0
-1.216E-1	3.134E+0	6.121E+0
-1.216E-1	3.163E+0	6.018E+0
-1.184E-1	3.189E+0	6.082E+0
-1.184E-1	3.166E+0	5.966E+0
-1.216E-1	3.118E+0	6.063E+0
-1.232E-1	3.153E+0	6.128E+0
-1.184E-1	3.176E+0	6.144E+0
-1.184E-1	3.056E+0	6.018E+0
-1.232E-1	3.108E+0	6.099E+0
-1.216E-1	3.156E+0	6.031E+0
-1.232E-1	3.124E+0	6.102E+0
-1.184E-1	3.137E+0	5.985E+0
-1.184E-1	3.156E+0	6.073E+0
-1.232E-1	3.069E+0	6.092E+0
-1.232E-1	3.156E+0	6.014E+0
-1.200E-1	3.108E+0	6.018E+0
-1.200E-1	3.134E+0	5.969E+0
-1.232E-1	3.101E+0	5.924E+0
-1.232E-1	3.179E+0	5.995E+0
-1.200E-1	3.085E+0	6.060E+0
-1.200E-1	3.150E+0	6.011E+0
-1.216E-1	3.095E+0	6.005E+0
-1.232E-1	3.156E+0	5.949E+0
-1.200E-1	3.140E+0	6.092E+0
-1.232E-1	3.140E+0	6.014E+0
-1.216E-1	3.163E+0	5.982E+0
-1.200E-1	3.130E+0	5.972E+0
-1.200E-1	3.195E+0	6.024E+0
-1.200E-1	3.147E+0	5.995E+0
-1.232E-1	3.130E+0	6.121E+0
-1.232E-1	3.108E+0	6.011E+0
-1.184E-1	3.147E+0	6.060E+0
-1.184E-1	3.124E+0	6.157E+0
-1.216E-1	3.095E+0	5.924E+0
-1.232E-1	3.137E+0	6.047E+0
-1.184E-1	3.179E+0	5.949E+0
-1.216E-1	3.182E+0	6.034E+0
-1.249E-1	3.163E+0	6.044E+0
-1.216E-1	3.108E+0	6.105E+0
-1.200E-1	3.150E+0	6.121E+0
-1.167E-1	3.179E+0	6.115E+0
-1.216E-1	3.192E+0	6.018E+0
-1.216E-1	3.163E+0	6.027E+0
-1.200E-1	3.156E+0	6.034E+0
-1.216E-1	3.186E+0	6.037E+0
-1.216E-1	3.182E+0	5.953E+0
-1.200E-1	3.121E+0	6.164E+0
-1.184E-1	3.147E+0	6.031E+0
-1.200E-1	3.114E+0	5.956E+0
-1.216E-1	3.189E+0	5.894E+0
-1.200E-1	3.199E+0	6.095E+0
-1.184E-1	3.130E+0	6.128E+0
-1.200E-1	3.150E+0	5.979E+0
-1.232E-1	3.137E+0	5.988E+0
-1.216E-1	3.105E+0	6.125E+0
-1.167E-1	3.137E+0	6.040E+0
-1.184E-1	3.150E+0	6.134E+0
-1.216E-1	3.176E+0	6.034E+0
-1.200E-1	3.108E+0	6.040E+0
-1.216E-1	3.121E+0	6.076E+0
-1.184E-1	3.140E+0	6.180E+0
-1.232E-1	3.163E+0	6.095E+0
-1.200E-1	3.049E+0	6.060E+0
-1.184E-1	3.147E+0	6.063E+0
-1.200E-1	3.108E+0	5.959E+0
-1.216E-1	3.169E+0	6.005E+0
-1.200E-1	3.059E+0	6.053E+0
-1.167E-1	3.075E+0	6.151E+0
-1.200E-1	3.111E+0	6.069E+0
-1.216E-1	3.221E+0	6.031E+0
-1.216E-1	3.160E+0	6.031E+0
-1.167E-1	3.111E+0	6.044E+0
-1.184E-1	3.088E+0	5.992E+0
-1.200E-1	3.098E+0	5.998E+0
-1.216E-1	3.072E+0	6.024E+0
-1.232E-1	3.069E+0	5.979E+0
-1.200E-1	3.137E+0	5.969E+0
-1.216E-1	3.182E+0	6.151E+0
-1.184E-1	3.098E+0	5.972E+0
-1.200E-1	3.166E+0	5.946E+0
-1.200E-1	3.101E+0	6.060E+0
-1.216E-1	3.066E+0	5.982E+0
-1.200E-1	3.179E+0	5.933E+0
-1.216E-1	3.182E+0	6.167E+0
-1.184E-1	3.169E+0	6.086E+0
-1.216E-1	3.066E+0	5.959E+0
-1.184E-1	3.189E+0	6.024E+0
-1.184E-1	3.111E+0	6.099E+0
-1.216E-1	3.114E+0	6.014E+0
-1.216E-1	3.244E+0	5.998E+0
-1.216E-1	3.124E+0	6.138E+0
-1.200E-1	3.137E+0	5.936E+0
-1.200E-1	3.176E+0	5.979E+0
-1.232E-1	3.098E+0	5.959E+0
-1.232E-1	3.176E+0	5.966E+0
-1.200E-1	3.124E+0	6.044E+0
-1.216E-1	3.147E+0	6.031E+0
-1.200E-1	3.215E+0	6.040E+0
-1.200E-1	3.085E+0	6.086E+0
-1.184E-1	3.205E+0	6.138E+0
-1.184E-1	3.127E+0	6.034E+0
-1.249E-1	3.101E+0	6.095E+0
-1.216E-1	3.124E+0	5.972E+0
-1.200E-1	3.173E+0	6.057E+0
-1.184E-1	3.163E+0	5.975E+0
-1.249E-1	3.163E+0	6.005E+0
-1.200E-1	3.092E+0	6.053E+0
-1.200E-1	3.124E+0	6.037E+0
-1.200E-1	3.111E+0	6.018E+0
-1.216E-1	3.140E+0	6.037E+0
-1.216E-1	3.140E+0	6.024E+0
-1.200E-1	3.189E+0	6.128E+0
-1.184E-1	3.160E+0	6.040E+0
-1.232E-1	3.147E+0	6.086E+0
-1.200E-1	3.160E+0	6.066E+0
-1.184E-1	3.134E+0	5.966E+0
-1.232E-1	3.127E+0	6.044E+0
-1.200E-1	3.182E+0	6.024E+0
-1.200E-1	3.127E+0	6.011E+0
-1.184E-1	3.140E+0	6.118E+0
-1.216E-1	3.137E+0	6.060E+0
-1.216E-1	3.179E+0	6.144E+0
-1.232E-1	3.150E+0	6.047E+0
-1.200E-1	3.118E+0	6.024E+0
-1.184E-1	3.114E+0	6.086E+0
-1.232E-1	3.143E+0	6.031E+0
-1.216E-1	3.166E+0	6.024E+0
-1.216E-1	3.079E+0	6.066E+0
-1.184E-1	3.098E+0	6.095E+0
-1.232E-1	3.140E+0	6.011E+0
-1.200E-1	3.134E+0	6.011E+0
-1.200E-1	3.160E+0	6.086E+0
-1.184E-1	3.156E+0	5.969E+0
-1.200E-1	3.111E+0	6.118E+0
-1.200E-1	3.169E+0	6.005E+0
-1.167E-1	3.098E+0	6.024E+0
-1.216E-1	3.208E+0	6.050E+0
-1.216E-1	3.166E+0	5.972E+0
-1.232E-1	3.160E+0	6.034E+0
-1.184E-1	3.176E+0	5.962E+0
-1.200E-1	3.130E+0	5.985E+0
-1.232E-1	3.186E+0	6.050E+0
-1.184E-1	3.147E+0	5.917E+0
-1.200E-1	3.199E+0	6.131E+0
-1.200E-1	3.150E+0	6.021E+0
-1.200E-1	3.153E+0	6.099E+0
-1.232E-1	3.147E+0	6.005E+0
-1.200E-1	3.082E+0	6.031E+0
-1.200E-1	3.130E+0	6.011E+0
-1.232E-1	3.147E+0	6.105E+0
-1.200E-1	3.098E+0	6.040E+0
-1.184E-1	3.143E+0	6.069E+0
-1.184E-1	3.173E+0	6.086E+0
[truncated: 48,736 more rows]
