# Supplementary material for: Improved ANAP incorporation and VCF analysis reveal details of P2X7 current facilitation and a limited conformational interplay between ATP binding and the intracellular ballast domain
Source: eLife. 2023 Jan 4;12:e82479. doi: 10.7554/eLife.82479 (PMC9859053; doi:10.7554/eLife.82479)
Supplement: Figure 5—figure supplement 3—source data 2. [file elife-82479-fig5-figsupp3-data2.zip › Figure-5_figure-supplement-3_source-data-2/DeltaCaM-A564/l22/25.csv]

-7.944E-2	7.799E+0	1.532E+1
-8.593E-2	7.740E+0	1.527E+1
-7.782E-2	7.750E+0	1.517E+1
-8.268E-2	7.763E+0	1.532E+1
-8.106E-2	7.873E+0	1.527E+1
-8.268E-2	7.659E+0	1.518E+1
-7.782E-2	7.786E+0	1.531E+1
-7.944E-2	7.841E+0	1.524E+1
-8.106E-2	7.727E+0	1.523E+1
-8.593E-2	7.834E+0	1.530E+1
-7.782E-2	7.795E+0	1.527E+1
-8.106E-2	7.802E+0	1.523E+1
-8.431E-2	7.776E+0	1.530E+1
-8.431E-2	7.740E+0	1.533E+1
-7.782E-2	7.860E+0	1.542E+1
-7.782E-2	7.834E+0	1.517E+1
-8.268E-2	7.730E+0	1.528E+1
-8.431E-2	7.646E+0	1.522E+1
-7.944E-2	7.711E+0	1.526E+1
-7.944E-2	7.643E+0	1.536E+1
-8.268E-2	7.714E+0	1.520E+1
-8.268E-2	7.721E+0	1.523E+1
-7.782E-2	7.786E+0	1.532E+1
-7.944E-2	7.883E+0	1.531E+1
-8.431E-2	7.734E+0	1.531E+1
-8.106E-2	7.896E+0	1.542E+1
-7.782E-2	7.824E+0	1.525E+1
-7.944E-2	7.860E+0	1.533E+1
-8.268E-2	7.737E+0	1.527E+1
-8.106E-2	7.698E+0	1.533E+1
-7.457E-2	7.779E+0	1.527E+1
-7.944E-2	7.876E+0	1.542E+1
-8.431E-2	7.802E+0	1.529E+1
-8.106E-2	7.786E+0	1.526E+1
-7.944E-2	7.750E+0	1.516E+1
-7.944E-2	7.704E+0	1.519E+1
-8.593E-2	7.792E+0	1.530E+1
-8.106E-2	7.789E+0	1.517E+1
-7.620E-2	7.880E+0	1.526E+1
-7.944E-2	7.834E+0	1.518E+1
-8.431E-2	7.760E+0	1.510E+1
-8.268E-2	7.763E+0	1.530E+1
-7.944E-2	7.876E+0	1.521E+1
-8.106E-2	7.834E+0	1.528E+1
-8.268E-2	7.847E+0	1.531E+1
-8.268E-2	7.695E+0	1.532E+1
-7.782E-2	7.867E+0	1.531E+1
-7.944E-2	7.688E+0	1.537E+1
-8.268E-2	7.756E+0	1.510E+1
-8.431E-2	7.818E+0	1.527E+1
-7.620E-2	7.666E+0	1.532E+1
-7.782E-2	7.815E+0	1.524E+1
-8.268E-2	7.750E+0	1.552E+1
-8.431E-2	7.727E+0	1.541E+1
-7.782E-2	7.811E+0	1.532E+1
-7.620E-2	7.672E+0	1.532E+1
-8.593E-2	7.766E+0	1.532E+1
-8.268E-2	7.854E+0	1.531E+1
-7.782E-2	7.844E+0	1.517E+1
-7.944E-2	7.763E+0	1.531E+1
-8.106E-2	7.811E+0	1.517E+1
-8.106E-2	7.776E+0	1.534E+1
-7.944E-2	7.828E+0	1.529E+1
-8.106E-2	7.685E+0	1.541E+1
-8.431E-2	7.792E+0	1.532E+1
-8.268E-2	7.750E+0	1.519E+1
-8.106E-2	7.653E+0	1.536E+1
-8.106E-2	7.769E+0	1.531E+1
-8.268E-2	7.863E+0	1.519E+1
-8.431E-2	7.808E+0	1.533E+1
-7.944E-2	7.730E+0	1.530E+1
-7.944E-2	7.789E+0	1.526E+1
-8.431E-2	7.776E+0	1.515E+1
-8.268E-2	7.666E+0	1.530E+1
-7.782E-2	7.870E+0	1.533E+1
-7.782E-2	7.721E+0	1.519E+1
-8.268E-2	7.737E+0	1.529E+1
-8.268E-2	7.789E+0	1.530E+1
-7.782E-2	7.701E+0	1.527E+1
-7.782E-2	7.766E+0	1.535E+1
-8.268E-2	7.675E+0	1.510E+1
-8.106E-2	7.818E+0	1.514E+1
-7.620E-2	7.776E+0	1.539E+1
-7.944E-2	7.747E+0	1.534E+1
-8.593E-2	7.782E+0	1.531E+1
-7.944E-2	7.831E+0	1.549E+1
-7.782E-2	7.750E+0	1.534E+1
-8.106E-2	7.747E+0	1.517E+1
-8.431E-2	7.760E+0	1.538E+1
-8.268E-2	7.789E+0	1.527E+1
-7.782E-2	7.708E+0	1.527E+1
-7.782E-2	7.782E+0	1.531E+1
-8.431E-2	7.792E+0	1.538E+1
-8.268E-2	7.811E+0	1.532E+1
-8.106E-2	7.792E+0	1.526E+1
-7.782E-2	7.834E+0	1.514E+1
-8.268E-2	7.776E+0	1.545E+1
-8.268E-2	7.750E+0	1.528E+1
-7.944E-2	7.773E+0	1.526E+1
-7.782E-2	7.802E+0	1.524E+1
-8.268E-2	7.773E+0	1.529E+1
-8.268E-2	7.789E+0	1.529E+1
-7.782E-2	7.802E+0	1.520E+1
-7.782E-2	7.750E+0	1.523E+1
-8.755E-2	7.789E+0	1.517E+1
-8.106E-2	7.831E+0	1.545E+1
-7.944E-2	7.873E+0	1.537E+1
-7.782E-2	7.860E+0	1.533E+1
-7.944E-2	7.649E+0	1.524E+1
-8.106E-2	7.824E+0	1.540E+1
-7.944E-2	7.867E+0	1.528E+1
-7.782E-2	7.779E+0	1.533E+1
-8.431E-2	7.818E+0	1.543E+1
-8.106E-2	7.847E+0	1.531E+1
-7.944E-2	7.750E+0	1.535E+1
-8.268E-2	7.730E+0	1.523E+1
-8.268E-2	7.805E+0	1.531E+1
-8.268E-2	7.792E+0	1.515E+1
-7.782E-2	7.717E+0	1.515E+1
-7.944E-2	7.688E+0	1.545E+1
-8.755E-2	7.815E+0	1.522E+1
-8.106E-2	7.717E+0	1.533E+1
-7.620E-2	7.850E+0	1.524E+1
-7.620E-2	7.740E+0	1.524E+1
-8.431E-2	7.711E+0	1.516E+1
-8.106E-2	7.734E+0	1.534E+1
-7.620E-2	7.841E+0	1.526E+1
-8.106E-2	7.724E+0	1.522E+1
-8.268E-2	7.766E+0	1.515E+1
-8.268E-2	7.773E+0	1.534E+1
-7.944E-2	7.756E+0	1.537E+1
-7.944E-2	7.808E+0	1.537E+1
-8.268E-2	7.792E+0	1.536E+1
-8.106E-2	7.782E+0	1.521E+1
-7.620E-2	7.682E+0	1.513E+1
-8.106E-2	7.808E+0	1.524E+1
-8.106E-2	7.795E+0	1.533E+1
-8.431E-2	7.889E+0	1.537E+1
-7.782E-2	7.721E+0	1.537E+1
-7.944E-2	7.708E+0	1.535E+1
-8.268E-2	7.669E+0	1.548E+1
-8.431E-2	7.662E+0	1.526E+1
-7.782E-2	7.802E+0	1.509E+1
-7.944E-2	7.779E+0	1.526E+1
-8.268E-2	7.750E+0	1.534E+1
-8.106E-2	7.724E+0	1.529E+1
-7.944E-2	7.795E+0	1.530E+1
-8.268E-2	7.841E+0	1.516E+1
-8.268E-2	7.821E+0	1.534E+1
-8.431E-2	7.727E+0	1.506E+1
-7.620E-2	7.850E+0	1.527E+1
-7.944E-2	7.824E+0	1.524E+1
-8.431E-2	7.850E+0	1.515E+1
-8.268E-2	7.782E+0	1.523E+1
-7.944E-2	7.753E+0	1.548E+1
-8.106E-2	7.815E+0	1.522E+1
-8.268E-2	7.730E+0	1.521E+1
-8.106E-2	7.837E+0	1.532E+1
-7.944E-2	7.795E+0	1.539E+1
-8.431E-2	7.808E+0	1.541E+1
-8.268E-2	7.883E+0	1.523E+1
-8.268E-2	7.714E+0	1.526E+1
-7.944E-2	7.828E+0	1.533E+1
-8.106E-2	7.863E+0	1.524E+1
-8.431E-2	7.717E+0	1.527E+1
-8.268E-2	7.792E+0	1.524E+1
-7.782E-2	7.815E+0	1.532E+1
-7.782E-2	7.704E+0	1.530E+1
-8.106E-2	7.760E+0	1.528E+1
-8.106E-2	7.753E+0	1.545E+1
-7.944E-2	7.786E+0	1.520E+1
-7.944E-2	7.769E+0	1.526E+1
-8.431E-2	7.763E+0	1.532E+1
-8.268E-2	7.834E+0	1.520E+1
-7.782E-2	7.614E+0	1.532E+1
-8.106E-2	7.747E+0	1.530E+1
-8.268E-2	7.753E+0	1.507E+1
-8.268E-2	7.714E+0	1.528E+1
-7.782E-2	7.899E+0	1.542E+1
-7.782E-2	7.717E+0	1.513E+1
-8.593E-2	7.844E+0	1.518E+1
-8.268E-2	7.743E+0	1.522E+1
-7.944E-2	7.896E+0	1.523E+1
-7.944E-2	7.750E+0	1.510E+1
-8.268E-2	7.824E+0	1.528E+1
-8.431E-2	7.704E+0	1.535E+1
-7.944E-2	7.844E+0	1.537E+1
-8.106E-2	7.824E+0	1.519E+1
-8.431E-2	7.789E+0	1.518E+1
-8.268E-2	7.837E+0	1.531E+1
-7.620E-2	7.847E+0	1.527E+1
-8.106E-2	7.685E+0	1.535E+1
-8.431E-2	7.831E+0	1.527E+1
-8.431E-2	7.795E+0	1.522E+1
-7.782E-2	7.717E+0	1.518E+1
-7.782E-2	7.841E+0	1.527E+1
-8.268E-2	7.740E+0	1.519E+1
-7.620E-2	7.691E+0	1.528E+1
-7.782E-2	7.815E+0	1.529E+1
-8.106E-2	7.708E+0	1.527E+1
-8.431E-2	7.750E+0	1.525E+1
-8.431E-2	7.815E+0	1.508E+1
-7.782E-2	7.711E+0	1.526E+1
-7.944E-2	7.740E+0	1.523E+1
-8.268E-2	7.863E+0	1.523E+1
-8.268E-2	7.763E+0	1.536E+1
-7.620E-2	7.763E+0	1.530E+1
-7.944E-2	7.786E+0	1.525E+1
-8.431E-2	7.721E+0	1.526E+1
-8.431E-2	7.789E+0	1.518E+1
-7.944E-2	7.740E+0	1.526E+1
-7.944E-2	7.844E+0	1.521E+1
-7.944E-2	7.837E+0	1.536E+1
-8.268E-2	7.808E+0	1.518E+1
-7.782E-2	7.724E+0	1.529E+1
-7.944E-2	7.786E+0	1.524E+1
-8.268E-2	7.828E+0	1.524E+1
-8.268E-2	7.828E+0	1.533E+1
-8.106E-2	7.850E+0	1.523E+1
-8.106E-2	7.850E+0	1.538E+1
-8.268E-2	7.886E+0	1.528E+1
-8.106E-2	7.698E+0	1.536E+1
-7.620E-2	7.750E+0	1.528E+1
-7.944E-2	7.724E+0	1.525E+1
-8.268E-2	7.824E+0	1.535E+1
-8.268E-2	7.821E+0	1.519E+1
-7.944E-2	7.837E+0	1.532E+1
-7.944E-2	7.721E+0	1.530E+1
-8.268E-2	7.811E+0	1.515E+1
-8.268E-2	7.672E+0	1.521E+1
-7.944E-2	7.779E+0	1.529E+1
-7.944E-2	7.808E+0	1.537E+1
-8.268E-2	7.698E+0	1.533E+1
-8.431E-2	7.763E+0	1.534E+1
-7.782E-2	7.831E+0	1.527E+1
-7.782E-2	7.831E+0	1.523E+1
-8.431E-2	7.834E+0	1.519E+1
-8.106E-2	7.792E+0	1.506E+1
-7.944E-2	7.850E+0	1.533E+1
-7.944E-2	7.944E+0	1.531E+1
-8.268E-2	7.782E+0	1.521E+1
-8.431E-2	7.730E+0	1.538E+1
-7.944E-2	7.906E+0	1.537E+1
-8.106E-2	7.756E+0	1.516E+1
-8.268E-2	7.666E+0	1.525E+1
-8.106E-2	7.763E+0	1.524E+1
-8.106E-2	7.724E+0	1.510E+1
-7.620E-2	7.792E+0	1.518E+1
-8.106E-2	7.782E+0	1.521E+1
-8.106E-2	7.786E+0	1.531E+1
-7.782E-2	7.688E+0	1.529E+1
-7.782E-2	7.828E+0	1.517E+1
-8.268E-2	7.730E+0	1.532E+1
-8.106E-2	7.740E+0	1.537E+1
-7.782E-2	7.844E+0	1.534E+1
-7.782E-2	7.763E+0	1.524E+1
-8.106E-2	7.867E+0	1.526E+1
-8.268E-2	7.883E+0	1.526E+1
-7.944E-2	7.769E+0	1.521E+1
-8.106E-2	7.760E+0	1.535E+1
-8.593E-2	7.821E+0	1.530E+1
-7.944E-2	7.721E+0	1.540E+1
-7.944E-2	7.792E+0	1.542E+1
-7.944E-2	7.821E+0	1.528E+1
-8.431E-2	7.640E+0	1.519E+1
-8.268E-2	7.867E+0	1.507E+1
-7.944E-2	7.773E+0	1.516E+1
-7.620E-2	7.815E+0	1.529E+1
-8.268E-2	7.747E+0	1.535E+1
-8.268E-2	7.795E+0	1.524E+1
-7.620E-2	7.747E+0	1.532E+1
-7.782E-2	7.828E+0	1.535E+1
-8.268E-2	7.805E+0	1.530E+1
-8.106E-2	7.704E+0	1.533E+1
-7.782E-2	7.747E+0	1.533E+1
-7.782E-2	7.708E+0	1.532E+1
-8.268E-2	7.863E+0	1.530E+1
-8.431E-2	7.811E+0	1.528E+1
-7.944E-2	7.682E+0	1.526E+1
-7.944E-2	7.753E+0	1.518E+1
-8.431E-2	7.760E+0	1.519E+1
-7.944E-2	7.896E+0	1.526E+1
-7.782E-2	7.867E+0	1.527E+1
-7.944E-2	7.727E+0	1.531E+1
-8.431E-2	7.695E+0	1.535E+1
-8.106E-2	7.795E+0	1.535E+1
-7.782E-2	7.844E+0	1.548E+1
-7.944E-2	7.909E+0	1.529E+1
-8.431E-2	7.727E+0	1.538E+1
-8.268E-2	7.708E+0	1.528E+1
-7.944E-2	7.688E+0	1.541E+1
-7.782E-2	7.769E+0	1.525E+1
-8.593E-2	7.698E+0	1.525E+1
-8.106E-2	7.844E+0	1.534E+1
-7.457E-2	7.740E+0	1.526E+1
-7.944E-2	7.808E+0	1.517E+1
-8.268E-2	7.760E+0	1.541E+1
-8.106E-2	7.867E+0	1.530E+1
-7.782E-2	7.821E+0	1.528E+1
-8.268E-2	7.786E+0	1.539E+1
-8.268E-2	7.847E+0	1.533E+1
-8.431E-2	7.821E+0	1.532E+1
-7.944E-2	7.717E+0	1.523E+1
-8.106E-2	7.675E+0	1.526E+1
-8.431E-2	7.691E+0	1.519E+1
-8.106E-2	7.773E+0	1.510E+1
-8.268E-2	7.766E+0	1.528E+1
-7.944E-2	7.743E+0	1.533E+1
-8.268E-2	7.938E+0	1.545E+1
-7.944E-2	7.756E+0	1.514E+1
-7.620E-2	7.850E+0	1.540E+1
-7.944E-2	7.799E+0	1.528E+1
-8.268E-2	7.782E+0	1.515E+1
-8.268E-2	7.925E+0	1.539E+1
-8.106E-2	7.811E+0	1.524E+1
-8.268E-2	7.899E+0	1.533E+1
-8.268E-2	7.769E+0	1.536E+1
-8.431E-2	7.730E+0	1.516E+1
-7.782E-2	7.727E+0	1.538E+1
-7.782E-2	7.727E+0	1.522E+1
-8.431E-2	7.727E+0	1.525E+1
-8.268E-2	7.863E+0	1.528E+1
-7.944E-2	7.727E+0	1.528E+1
-7.782E-2	7.704E+0	1.521E+1
-8.268E-2	7.737E+0	1.535E+1
-8.431E-2	7.815E+0	1.519E+1
-7.782E-2	7.708E+0	1.509E+1
-7.944E-2	7.844E+0	1.534E+1
-8.268E-2	7.766E+0	1.530E+1
-8.431E-2	7.786E+0	1.535E+1
-7.782E-2	7.773E+0	1.520E+1
-7.944E-2	7.799E+0	1.521E+1
-8.431E-2	7.795E+0	1.532E+1
-8.268E-2	7.701E+0	1.533E+1
-7.782E-2	7.740E+0	1.521E+1
-8.106E-2	7.737E+0	1.526E+1
-8.593E-2	7.876E+0	1.528E+1
-8.268E-2	7.828E+0	1.530E+1
-7.944E-2	7.675E+0	1.539E+1
-7.944E-2	7.711E+0	1.523E+1
-8.106E-2	7.808E+0	1.527E+1
-8.106E-2	7.837E+0	1.535E+1
-7.944E-2	7.828E+0	1.527E+1
-7.944E-2	7.792E+0	1.527E+1
-8.431E-2	7.636E+0	1.527E+1
-8.106E-2	7.721E+0	1.517E+1
-7.944E-2	7.766E+0	1.530E+1
-8.106E-2	7.844E+0	1.523E+1
-8.755E-2	7.747E+0	1.518E+1
-7.944E-2	7.795E+0	1.530E+1
-7.457E-2	7.893E+0	1.521E+1
-7.782E-2	7.734E+0	1.526E+1
-8.431E-2	7.821E+0	1.524E+1
-8.106E-2	7.714E+0	1.525E+1
-7.782E-2	7.824E+0	1.517E+1
-7.782E-2	7.776E+0	1.533E+1
-8.431E-2	7.704E+0	1.529E+1
-8.268E-2	7.808E+0	1.533E+1
-7.782E-2	7.792E+0	1.517E+1
-8.106E-2	7.701E+0	1.525E+1
-8.593E-2	7.782E+0	1.531E+1
-8.268E-2	7.789E+0	1.514E+1
-7.944E-2	7.805E+0	1.530E+1
-8.106E-2	7.844E+0	1.521E+1
-8.431E-2	7.747E+0	1.526E+1
-8.268E-2	7.795E+0	1.526E+1
-7.944E-2	7.756E+0	1.533E+1
-8.106E-2	7.766E+0	1.528E+1
-8.431E-2	7.828E+0	1.541E+1
-8.106E-2	7.678E+0	1.526E+1
-7.620E-2	7.805E+0	1.535E+1
-7.944E-2	7.669E+0	1.532E+1
-8.755E-2	7.805E+0	1.526E+1
-8.431E-2	7.734E+0	1.534E+1
-7.944E-2	7.841E+0	1.521E+1
-7.782E-2	7.818E+0	1.521E+1
-8.106E-2	7.763E+0	1.537E+1
-8.268E-2	7.802E+0	1.537E+1
-7.782E-2	7.795E+0	1.533E+1
-8.268E-2	7.795E+0	1.526E+1
-8.268E-2	7.802E+0	1.505E+1
-8.106E-2	7.717E+0	1.539E+1
-7.944E-2	7.656E+0	1.521E+1
-7.782E-2	7.747E+0	1.520E+1
-8.431E-2	7.841E+0	1.524E+1
-8.268E-2	7.782E+0	1.517E+1
-7.782E-2	7.743E+0	1.525E+1
-7.782E-2	7.857E+0	1.519E+1
-8.268E-2	7.782E+0	1.539E+1
-8.268E-2	7.776E+0	1.530E+1
-7.782E-2	7.818E+0	1.538E+1
-7.944E-2	7.867E+0	1.532E+1
-7.944E-2	7.779E+0	1.529E+1
-8.431E-2	7.815E+0	1.527E+1
-7.782E-2	7.646E+0	1.507E+1
-7.782E-2	7.821E+0	1.514E+1
-8.593E-2	7.811E+0	1.534E+1
-8.268E-2	7.649E+0	1.536E+1
-7.782E-2	7.653E+0	1.526E+1
-7.944E-2	7.750E+0	1.522E+1
-8.593E-2	7.811E+0	1.542E+1
-8.268E-2	7.740E+0	1.546E+1
-7.944E-2	7.688E+0	1.516E+1
-7.944E-2	7.776E+0	1.529E+1
-8.431E-2	7.776E+0	1.531E+1
-8.268E-2	7.834E+0	1.527E+1
-7.782E-2	7.769E+0	1.537E+1
-7.944E-2	7.701E+0	1.501E+1
-8.106E-2	7.721E+0	1.530E+1
-8.431E-2	7.795E+0	1.518E+1
-8.106E-2	7.867E+0	1.532E+1
-8.268E-2	7.724E+0	1.508E+1
-8.431E-2	7.727E+0	1.532E+1
-8.106E-2	7.734E+0	1.518E+1
-7.782E-2	7.766E+0	1.520E+1
-7.944E-2	7.701E+0	1.520E+1
-8.431E-2	7.750E+0	1.518E+1
-8.268E-2	7.782E+0	1.529E+1
-7.620E-2	7.695E+0	1.534E+1
-8.106E-2	7.786E+0	1.532E+1
-8.268E-2	7.850E+0	1.534E+1
-8.268E-2	7.828E+0	1.530E+1
-7.944E-2	7.730E+0	1.533E+1
-8.106E-2	7.688E+0	1.515E+1
-8.268E-2	7.769E+0	1.520E+1
-8.431E-2	7.721E+0	1.518E+1
-7.944E-2	7.883E+0	1.523E+1
-7.944E-2	7.633E+0	1.520E+1
-8.593E-2	7.818E+0	1.527E+1
-8.268E-2	7.704E+0	1.532E+1
-7.944E-2	7.730E+0	1.529E+1
-7.944E-2	7.769E+0	1.543E+1
-8.593E-2	7.870E+0	1.530E+1
-7.944E-2	7.717E+0	1.527E+1
-7.944E-2	7.805E+0	1.539E+1
-8.106E-2	7.792E+0	1.531E+1
-8.268E-2	7.724E+0	1.516E+1
-8.106E-2	7.640E+0	1.542E+1
-7.782E-2	7.857E+0	1.531E+1
-7.944E-2	7.685E+0	1.530E+1
-8.106E-2	7.766E+0	1.535E+1
-8.106E-2	7.756E+0	1.534E+1
-7.944E-2	7.711E+0	1.534E+1
-8.268E-2	7.779E+0	1.527E+1
-8.431E-2	7.717E+0	1.540E+1
-8.106E-2	7.737E+0	1.523E+1
-7.944E-2	7.730E+0	1.523E+1
-7.782E-2	7.721E+0	1.527E+1
-8.268E-2	7.753E+0	1.524E+1
-8.106E-2	7.730E+0	1.530E+1
-7.782E-2	7.811E+0	1.530E+1
-7.782E-2	7.704E+0	1.520E+1
-8.431E-2	7.708E+0	1.532E+1
-7.944E-2	7.724E+0	1.527E+1
-7.782E-2	7.811E+0	1.543E+1
-8.106E-2	7.756E+0	1.506E+1
-8.268E-2	7.743E+0	1.516E+1
-8.106E-2	7.769E+0	1.531E+1
-7.944E-2	7.899E+0	1.538E+1
-7.944E-2	7.743E+0	1.531E+1
-8.431E-2	7.724E+0	1.529E+1
-8.106E-2	7.753E+0	1.525E+1
-7.782E-2	7.766E+0	1.525E+1
-7.944E-2	7.708E+0	1.525E+1
-8.268E-2	7.721E+0	1.532E+1
-8.106E-2	7.750E+0	1.527E+1
-7.782E-2	7.847E+0	1.511E+1
-8.106E-2	7.805E+0	1.529E+1
-8.106E-2	7.837E+0	1.529E+1
-8.268E-2	7.747E+0	1.527E+1
-7.782E-2	7.711E+0	1.527E+1
-8.106E-2	7.786E+0	1.533E+1
-8.431E-2	7.795E+0	1.533E+1
-8.268E-2	7.672E+0	1.505E+1
-7.782E-2	7.743E+0	1.536E+1
-7.944E-2	7.828E+0	1.530E+1
-8.593E-2	7.750E+0	1.529E+1
-8.593E-2	7.854E+0	1.529E+1
-7.944E-2	7.799E+0	1.513E+1
-7.782E-2	7.721E+0	1.522E+1
-8.268E-2	7.773E+0	1.519E+1
-8.106E-2	7.766E+0	1.529E+1
-7.944E-2	7.805E+0	1.533E+1
-8.106E-2	7.811E+0	1.515E+1
-8.106E-2	7.708E+0	1.532E+1
-7.944E-2	7.730E+0	1.531E+1
-8.106E-2	7.678E+0	1.528E+1
-7.782E-2	7.867E+0	1.533E+1
-8.106E-2	7.753E+0	1.528E+1
-8.431E-2	7.737E+0	1.520E+1
-7.782E-2	7.792E+0	1.524E+1
-7.620E-2	7.743E+0	1.526E+1
-8.268E-2	7.747E+0	1.532E+1
-8.268E-2	7.847E+0	1.523E+1
-8.106E-2	7.844E+0	1.516E+1
-7.944E-2	7.734E+0	1.524E+1
-8.268E-2	7.805E+0	1.522E+1
-8.431E-2	7.799E+0	1.525E+1
-7.782E-2	7.747E+0	1.528E+1
-7.944E-2	7.701E+0	1.535E+1
-8.431E-2	7.747E+0	1.527E+1
-8.431E-2	7.520E+0	1.542E+1
-8.106E-2	7.756E+0	1.513E+1
-7.944E-2	7.695E+0	1.530E+1
-8.593E-2	7.727E+0	1.527E+1
-8.431E-2	7.756E+0	1.523E+1
-7.782E-2	7.672E+0	1.518E+1
-8.106E-2	7.799E+0	1.541E+1
-8.593E-2	7.769E+0	1.533E+1
-7.944E-2	7.779E+0	1.539E+1
-7.782E-2	7.721E+0	1.535E+1
-7.944E-2	7.666E+0	1.540E+1
-8.268E-2	7.659E+0	1.531E+1
-7.944E-2	7.847E+0	1.522E+1
-7.620E-2	7.737E+0	1.526E+1
-7.944E-2	7.850E+0	1.531E+1
-8.106E-2	7.802E+0	1.528E+1
-8.106E-2	7.857E+0	1.528E+1
-7.782E-2	7.747E+0	1.522E+1
-7.620E-2	7.769E+0	1.532E+1
-8.593E-2	7.769E+0	1.535E+1
-8.106E-2	7.721E+0	1.519E+1
-7.944E-2	7.737E+0	1.527E+1
-7.782E-2	7.727E+0	1.536E+1
-8.106E-2	7.701E+0	1.541E+1
-8.106E-2	7.786E+0	1.521E+1
-7.620E-2	7.802E+0	1.524E+1
-8.106E-2	7.799E+0	1.531E+1
-8.593E-2	7.792E+0	1.519E+1
-8.106E-2	7.805E+0	1.523E+1
-8.106E-2	7.841E+0	1.518E+1
-8.106E-2	7.818E+0	1.519E+1
-8.268E-2	7.688E+0	1.518E+1
-8.106E-2	7.854E+0	1.524E+1
-7.457E-2	7.747E+0	1.519E+1
-8.106E-2	7.711E+0	1.522E+1
-8.431E-2	7.769E+0	1.526E+1
-8.106E-2	7.730E+0	1.532E+1
-7.944E-2	7.811E+0	1.526E+1
-8.106E-2	7.760E+0	1.514E+1
-8.431E-2	7.734E+0	1.526E+1
-7.944E-2	7.763E+0	1.526E+1
-8.106E-2	7.808E+0	1.520E+1
-7.944E-2	7.769E+0	1.544E+1
-8.431E-2	7.747E+0	1.523E+1
-8.268E-2	7.857E+0	1.530E+1
-7.620E-2	7.685E+0	1.512E+1
-8.106E-2	7.717E+0	1.525E+1
-8.431E-2	7.717E+0	1.529E+1
-8.268E-2	7.974E+0	1.510E+1
-7.944E-2	7.769E+0	1.532E+1
-8.106E-2	7.779E+0	1.531E+1
-8.431E-2	7.678E+0	1.520E+1
-8.106E-2	7.786E+0	1.530E+1
-7.620E-2	7.678E+0	1.529E+1
-8.106E-2	7.610E+0	1.528E+1
-8.431E-2	7.617E+0	1.523E+1
-8.106E-2	7.824E+0	1.531E+1
-7.620E-2	7.799E+0	1.523E+1
-8.106E-2	7.750E+0	1.524E+1
-8.593E-2	7.727E+0	1.518E+1
-8.268E-2	7.695E+0	1.518E+1
-7.944E-2	7.789E+0	1.518E+1
-7.944E-2	7.685E+0	1.528E+1
-8.431E-2	7.818E+0	1.533E+1
-8.268E-2	7.935E+0	1.532E+1
-7.620E-2	7.792E+0	1.531E+1
-7.944E-2	7.795E+0	1.530E+1
-8.431E-2	7.821E+0	1.542E+1
-8.268E-2	7.870E+0	1.531E+1
-7.944E-2	7.786E+0	1.527E+1
-7.944E-2	7.766E+0	1.529E+1
-8.431E-2	7.682E+0	1.531E+1
-8.106E-2	7.873E+0	1.528E+1
-7.944E-2	7.815E+0	1.518E+1
-7.782E-2	7.773E+0	1.521E+1
-8.431E-2	7.808E+0	1.514E+1
-8.593E-2	7.714E+0	1.528E+1
-7.620E-2	7.750E+0	1.528E+1
-7.782E-2	7.740E+0	1.535E+1
-8.431E-2	7.653E+0	1.544E+1
-8.431E-2	7.779E+0	1.535E+1
-7.944E-2	7.860E+0	1.532E+1
-7.782E-2	7.795E+0	1.528E+1
-8.268E-2	7.805E+0	1.518E+1
-7.944E-2	7.779E+0	1.527E+1
-7.782E-2	7.685E+0	1.525E+1
-7.944E-2	7.708E+0	1.525E+1
-8.268E-2	7.743E+0	1.513E+1
-8.106E-2	7.691E+0	1.533E+1
-7.944E-2	7.795E+0	1.531E+1
-8.106E-2	7.711E+0	1.529E+1
-8.268E-2	7.756E+0	1.530E+1
-8.106E-2	7.769E+0	1.534E+1
-8.106E-2	7.714E+0	1.512E+1
-8.106E-2	7.769E+0	1.523E+1
-8.268E-2	7.711E+0	1.512E+1
-7.944E-2	7.721E+0	1.535E+1
-8.106E-2	7.734E+0	1.532E+1
-8.106E-2	7.659E+0	1.530E+1
-8.268E-2	7.708E+0	1.524E+1
-8.268E-2	7.779E+0	1.528E+1
-7.782E-2	7.789E+0	1.516E+1
-7.782E-2	7.753E+0	1.517E+1
-8.755E-2	7.691E+0	1.526E+1
-8.268E-2	7.776E+0	1.539E+1
-7.782E-2	7.701E+0	1.524E+1
-8.106E-2	7.782E+0	1.528E+1
-8.106E-2	7.766E+0	1.541E+1
-8.268E-2	7.834E+0	1.517E+1
-7.620E-2	7.802E+0	1.523E+1
-7.782E-2	7.815E+0	1.513E+1
-8.431E-2	7.782E+0	1.517E+1
-8.268E-2	7.721E+0	1.513E+1
-7.782E-2	7.727E+0	1.531E+1
-7.944E-2	7.909E+0	1.534E+1
-8.268E-2	7.701E+0	1.533E+1
-8.268E-2	7.678E+0	1.514E+1
-7.782E-2	7.841E+0	1.527E+1
-8.106E-2	7.779E+0	1.530E+1
-8.268E-2	7.743E+0	1.541E+1
-8.106E-2	7.675E+0	1.521E+1
-7.782E-2	7.717E+0	1.518E+1
-7.944E-2	7.799E+0	1.518E+1
-8.431E-2	7.737E+0	1.516E+1
-8.268E-2	7.792E+0	1.517E+1
-7.944E-2	7.773E+0	1.508E+1
-7.782E-2	7.704E+0	1.515E+1
-8.431E-2	7.662E+0	1.513E+1
-8.106E-2	7.815E+0	1.511E+1
-7.782E-2	7.782E+0	1.506E+1
-7.944E-2	7.708E+0	1.516E+1
-8.431E-2	7.740E+0	1.534E+1
-8.268E-2	7.786E+0	1.525E+1
-7.620E-2	7.695E+0	1.538E+1
-8.106E-2	7.786E+0	1.530E+1
-8.268E-2	7.808E+0	1.516E+1
-7.944E-2	7.747E+0	1.537E+1
-7.782E-2	7.805E+0	1.518E+1
-8.106E-2	7.753E+0	1.531E+1
-8.106E-2	7.740E+0	1.523E+1
-8.593E-2	7.714E+0	1.535E+1
-7.944E-2	7.747E+0	1.535E+1
-7.944E-2	7.837E+0	1.511E+1
-8.268E-2	7.789E+0	1.536E+1
-7.944E-2	7.786E+0	1.526E+1
-7.620E-2	7.837E+0	1.515E+1
-7.782E-2	7.743E+0	1.523E+1
-8.593E-2	7.646E+0	1.524E+1
-8.106E-2	7.922E+0	1.535E+1
-7.782E-2	7.828E+0	1.515E+1
-7.782E-2	7.779E+0	1.525E+1
-8.431E-2	7.841E+0	1.518E+1
-8.431E-2	7.799E+0	1.513E+1
-7.782E-2	7.656E+0	1.513E+1
-7.620E-2	7.653E+0	1.522E+1
-8.268E-2	7.730E+0	1.508E+1
-7.944E-2	7.886E+0	1.529E+1
-8.106E-2	7.727E+0	1.536E+1
-7.944E-2	7.695E+0	1.528E+1
-7.944E-2	7.656E+0	1.529E+1
-8.268E-2	7.805E+0	1.524E+1
-7.782E-2	7.776E+0	1.517E+1
-7.457E-2	7.779E+0	1.523E+1
-8.593E-2	7.815E+0	1.518E+1
-7.944E-2	7.769E+0	1.515E+1
-7.944E-2	7.766E+0	1.518E+1
-7.944E-2	7.714E+0	1.525E+1
-8.431E-2	7.828E+0	1.527E+1
-8.268E-2	7.769E+0	1.528E+1
-7.782E-2	7.756E+0	1.532E+1
-8.268E-2	7.831E+0	1.538E+1
-8.268E-2	7.717E+0	1.518E+1
-7.944E-2	7.740E+0	1.535E+1
-7.944E-2	7.792E+0	1.530E+1
-7.944E-2	7.734E+0	1.522E+1
-8.593E-2	7.795E+0	1.538E+1
-8.268E-2	7.717E+0	1.516E+1
-7.620E-2	7.685E+0	1.535E+1
-7.782E-2	7.811E+0	1.531E+1
-8.431E-2	7.760E+0	1.529E+1
-8.268E-2	7.760E+0	1.521E+1
-7.620E-2	7.753E+0	1.523E+1
-7.782E-2	7.747E+0	1.535E+1
-8.593E-2	7.747E+0	1.546E+1
-8.268E-2	7.792E+0	1.522E+1
-8.106E-2	7.698E+0	1.526E+1
-7.944E-2	7.769E+0	1.523E+1
-8.431E-2	7.743E+0	1.519E+1
-8.106E-2	7.698E+0	1.520E+1
-7.620E-2	7.747E+0	1.526E+1
-7.782E-2	7.766E+0	1.517E+1
-8.431E-2	7.666E+0	1.522E+1
-8.106E-2	7.811E+0	1.514E+1
-7.944E-2	7.760E+0	1.540E+1
-7.782E-2	7.743E+0	1.518E+1
-8.431E-2	7.656E+0	1.514E+1
-8.268E-2	7.740E+0	1.503E+1
-7.944E-2	7.737E+0	1.519E+1
-8.268E-2	7.776E+0	1.541E+1
-8.268E-2	7.799E+0	1.517E+1
-8.268E-2	7.769E+0	1.523E+1
-7.944E-2	7.766E+0	1.519E+1
-7.944E-2	7.724E+0	1.532E+1
-8.431E-2	7.805E+0	1.519E+1
-8.106E-2	7.753E+0	1.537E+1
-7.620E-2	7.747E+0	1.531E+1
-7.782E-2	7.675E+0	1.532E+1
-8.593E-2	7.818E+0	1.531E+1
-8.106E-2	7.727E+0	1.524E+1
-7.944E-2	7.753E+0	1.532E+1
-7.782E-2	7.763E+0	1.522E+1
-8.431E-2	7.730E+0	1.505E+1
-8.106E-2	7.799E+0	1.513E+1
-7.944E-2	7.880E+0	1.512E+1
-8.106E-2	7.734E+0	1.523E+1
-8.106E-2	7.743E+0	1.528E+1
-8.431E-2	7.695E+0	1.531E+1
-7.295E-2	7.802E+0	1.521E+1
-7.944E-2	7.776E+0	1.521E+1
-8.268E-2	7.646E+0	1.523E+1
-8.106E-2	7.766E+0	1.538E+1
-7.782E-2	7.786E+0	1.525E+1
-7.782E-2	7.802E+0	1.532E+1
-8.268E-2	7.734E+0	1.525E+1
-8.268E-2	7.659E+0	1.523E+1
-7.782E-2	7.850E+0	1.521E+1
-7.944E-2	7.886E+0	1.526E+1
-8.593E-2	7.734E+0	1.527E+1
-8.106E-2	7.724E+0	1.524E+1
-7.782E-2	7.831E+0	1.521E+1
-7.944E-2	7.824E+0	1.521E+1
-8.431E-2	7.821E+0	1.518E+1
-8.268E-2	7.763E+0	1.522E+1
-7.620E-2	7.779E+0	1.527E+1
-7.782E-2	7.792E+0	1.518E+1
-8.268E-2	7.883E+0	1.530E+1
-7.944E-2	7.714E+0	1.529E+1
-7.782E-2	7.698E+0	1.536E+1
-7.944E-2	7.841E+0	1.532E+1
-8.268E-2	7.714E+0	1.517E+1
-8.268E-2	7.740E+0	1.518E+1
-7.782E-2	7.617E+0	1.520E+1
-8.106E-2	7.805E+0	1.537E+1
-8.268E-2	7.799E+0	1.524E+1
-8.268E-2	7.734E+0	1.520E+1
-7.457E-2	7.766E+0	1.523E+1
-7.782E-2	7.743E+0	1.538E+1
-8.431E-2	7.750E+0	1.518E+1
-7.944E-2	7.828E+0	1.530E+1
-7.782E-2	7.824E+0	1.509E+1
-8.106E-2	7.740E+0	1.534E+1
-8.268E-2	7.708E+0	1.518E+1
-8.106E-2	7.708E+0	1.514E+1
-7.944E-2	7.763E+0	1.530E+1
-7.782E-2	7.734E+0	1.515E+1
-8.106E-2	7.850E+0	1.516E+1
-8.268E-2	7.805E+0	1.526E+1
-7.620E-2	7.782E+0	1.516E+1
-8.106E-2	7.727E+0	1.530E+1
-8.431E-2	7.789E+0	1.531E+1
-8.106E-2	7.750E+0	1.538E+1
-7.944E-2	7.743E+0	1.511E+1
-8.106E-2	7.831E+0	1.511E+1
-8.593E-2	7.737E+0	1.528E+1
-8.106E-2	7.704E+0	1.538E+1
-7.620E-2	7.734E+0	1.523E+1
-7.944E-2	7.721E+0	1.516E+1
-8.268E-2	7.805E+0	1.517E+1
-8.106E-2	7.610E+0	1.527E+1
-7.944E-2	7.714E+0	1.532E+1
-7.944E-2	7.795E+0	1.530E+1
-8.431E-2	7.870E+0	1.520E+1
-8.106E-2	7.717E+0	1.518E+1
-7.944E-2	7.857E+0	1.523E+1
-8.268E-2	7.870E+0	1.532E+1
-8.431E-2	7.730E+0	1.533E+1
-8.431E-2	7.766E+0	1.530E+1
-7.944E-2	7.795E+0	1.533E+1
-7.944E-2	7.701E+0	1.522E+1
-8.431E-2	7.750E+0	1.525E+1
-8.106E-2	7.698E+0	1.523E+1
-7.944E-2	7.815E+0	1.530E+1
-7.944E-2	7.695E+0	1.528E+1
-8.268E-2	7.857E+0	1.529E+1
-8.268E-2	7.721E+0	1.516E+1
-8.106E-2	7.799E+0	1.533E+1
-7.944E-2	7.714E+0	1.524E+1
-8.593E-2	7.743E+0	1.537E+1
-8.106E-2	7.675E+0	1.508E+1
-7.944E-2	7.721E+0	1.533E+1
-8.268E-2	7.821E+0	1.530E+1
-8.431E-2	7.805E+0	1.539E+1
-8.268E-2	7.737E+0	1.510E+1
-7.944E-2	7.685E+0	1.516E+1
-8.106E-2	7.763E+0	1.518E+1
-8.593E-2	7.818E+0	1.531E+1
-8.106E-2	7.857E+0	1.517E+1
-7.944E-2	7.802E+0	1.527E+1
-8.106E-2	7.799E+0	1.523E+1
-8.268E-2	7.902E+0	1.533E+1
-8.268E-2	7.750E+0	1.523E+1
-7.782E-2	7.773E+0	1.533E+1
-7.944E-2	7.837E+0	1.515E+1
-8.268E-2	7.763E+0	1.513E+1
-7.944E-2	7.753E+0	1.535E+1
-7.782E-2	7.756E+0	1.529E+1
-7.944E-2	7.818E+0	1.518E+1
-8.106E-2	7.734E+0	1.515E+1
-8.431E-2	7.815E+0	1.514E+1
-7.944E-2	7.704E+0	1.521E+1
-7.782E-2	7.799E+0	1.530E+1
-8.431E-2	7.779E+0	1.521E+1
-8.106E-2	7.857E+0	1.519E+1
-7.944E-2	7.688E+0	1.513E+1
-8.106E-2	7.682E+0	1.514E+1
-8.431E-2	7.669E+0	1.507E+1
-7.944E-2	7.717E+0	1.531E+1
-7.782E-2	7.675E+0	1.534E+1
-8.106E-2	7.799E+0	1.530E+1
-8.593E-2	7.773E+0	1.514E+1
-8.106E-2	7.747E+0	1.520E+1
-7.782E-2	7.818E+0	1.519E+1
-7.944E-2	7.675E+0	1.526E+1
-8.431E-2	7.717E+0	1.531E+1
-8.268E-2	7.805E+0	1.517E+1
-7.944E-2	7.808E+0	1.516E+1
-7.782E-2	7.844E+0	1.537E+1
-8.268E-2	7.743E+0	1.532E+1
-8.106E-2	7.769E+0	1.518E+1
-7.944E-2	7.695E+0	1.533E+1
-8.106E-2	7.760E+0	1.532E+1
-8.431E-2	7.841E+0	1.517E+1
-8.106E-2	7.792E+0	1.515E+1
-7.944E-2	7.789E+0	1.514E+1
-8.106E-2	7.646E+0	1.509E+1
-8.106E-2	7.672E+0	1.519E+1
-8.106E-2	7.863E+0	1.515E+1
-7.944E-2	7.688E+0	1.534E+1
-8.106E-2	7.753E+0	1.518E+1
-8.593E-2	7.747E+0	1.510E+1
-8.268E-2	7.834E+0	1.515E+1
-7.782E-2	7.779E+0	1.522E+1
-7.944E-2	7.782E+0	1.523E+1
-8.431E-2	7.870E+0	1.518E+1
-8.268E-2	7.818E+0	1.526E+1
-7.944E-2	7.717E+0	1.525E+1
-8.106E-2	7.724E+0	1.531E+1
-8.106E-2	7.786E+0	1.522E+1
-8.106E-2	7.730E+0	1.523E+1
-7.620E-2	7.750E+0	1.523E+1
-7.944E-2	7.805E+0	1.518E+1
-8.431E-2	7.711E+0	1.529E+1
-8.268E-2	7.880E+0	1.530E+1
-7.944E-2	7.750E+0	1.527E+1
-7.944E-2	7.760E+0	1.526E+1
-8.268E-2	7.792E+0	1.543E+1
-8.106E-2	7.824E+0	1.529E+1
-7.620E-2	7.776E+0	1.526E+1
-7.620E-2	7.870E+0	1.524E+1
-8.268E-2	7.760E+0	1.510E+1
-8.106E-2	7.792E+0	1.538E+1
-7.782E-2	7.802E+0	1.520E+1
-8.268E-2	7.773E+0	1.520E+1
-8.593E-2	7.717E+0	1.530E+1
-8.106E-2	7.769E+0	1.532E+1
-8.106E-2	7.766E+0	1.522E+1
-8.106E-2	7.795E+0	1.520E+1
-8.106E-2	7.737E+0	1.527E+1
-8.106E-2	7.828E+0	1.545E+1
-7.782E-2	7.824E+0	1.531E+1
-8.106E-2	7.734E+0	1.533E+1
-8.268E-2	7.834E+0	1.521E+1
-8.106E-2	7.792E+0	1.513E+1
-7.620E-2	7.867E+0	1.521E+1
-8.106E-2	7.711E+0	1.527E+1
-8.106E-2	7.721E+0	1.515E+1
-8.106E-2	7.808E+0	1.521E+1
-7.944E-2	7.682E+0	1.532E+1
-7.944E-2	7.747E+0	1.532E+1
-8.431E-2	7.805E+0	1.526E+1
-8.268E-2	7.740E+0	1.526E+1
-7.620E-2	7.799E+0	1.526E+1
-8.106E-2	7.779E+0	1.536E+1
-8.431E-2	7.808E+0	1.526E+1
-8.431E-2	7.818E+0	1.523E+1
-7.782E-2	7.675E+0	1.539E+1
-8.106E-2	7.724E+0	1.518E+1
-8.268E-2	7.734E+0	1.522E+1
-8.268E-2	7.841E+0	1.537E+1
-7.457E-2	7.630E+0	1.523E+1
-7.944E-2	7.708E+0	1.529E+1
-8.431E-2	7.678E+0	1.528E+1
-7.944E-2	7.776E+0	1.528E+1
-7.457E-2	7.698E+0	1.524E+1
-8.106E-2	7.714E+0	1.513E+1
-7.944E-2	7.815E+0	1.522E+1
-8.593E-2	7.779E+0	1.526E+1
-7.782E-2	7.782E+0	1.510E+1
-7.944E-2	7.808E+0	1.522E+1
-8.431E-2	7.704E+0	1.534E+1
-7.944E-2	7.805E+0	1.524E+1
-7.782E-2	7.633E+0	1.504E+1
-7.782E-2	7.805E+0	1.534E+1
-8.268E-2	7.802E+0	1.530E+1
-8.268E-2	7.727E+0	1.509E+1
-7.620E-2	7.870E+0	1.514E+1
-8.106E-2	7.786E+0	1.534E+1
-8.268E-2	7.701E+0	1.518E+1
-8.431E-2	7.811E+0	1.511E+1
-7.782E-2	7.932E+0	1.515E+1
-7.944E-2	7.714E+0	1.521E+1
-8.593E-2	7.815E+0	1.518E+1
-8.268E-2	7.704E+0	1.526E+1
-7.457E-2	7.799E+0	1.520E+1
-7.782E-2	7.734E+0	1.533E+1
-8.268E-2	7.782E+0	1.538E+1
-8.268E-2	7.753E+0	1.515E+1
-7.944E-2	7.763E+0	1.533E+1
-8.106E-2	7.737E+0	1.530E+1
-8.106E-2	7.815E+0	1.518E+1
-8.106E-2	7.714E+0	1.520E+1
-7.782E-2	7.821E+0	1.513E+1
-8.106E-2	7.688E+0	1.513E+1
-8.268E-2	7.795E+0	1.521E+1
-7.944E-2	7.808E+0	1.514E+1
-7.782E-2	7.824E+0	1.523E+1
-7.944E-2	7.818E+0	1.522E+1
-8.106E-2	7.808E+0	1.509E+1
-8.268E-2	7.756E+0	1.537E+1
-7.944E-2	7.808E+0	1.532E+1
-7.782E-2	7.799E+0	1.539E+1
-8.268E-2	7.867E+0	1.514E+1
-8.106E-2	7.734E+0	1.526E+1
-7.944E-2	7.753E+0	1.525E+1
-7.782E-2	7.763E+0	1.533E+1
-8.268E-2	7.899E+0	1.538E+1
-8.106E-2	7.730E+0	1.523E+1
-7.620E-2	7.753E+0	1.515E+1
-7.944E-2	7.795E+0	1.520E+1
-8.431E-2	7.698E+0	1.516E+1
-8.106E-2	7.740E+0	1.520E+1
-7.782E-2	7.649E+0	1.534E+1
-7.944E-2	7.776E+0	1.537E+1
-8.268E-2	7.776E+0	1.519E+1
-7.944E-2	7.802E+0	1.532E+1
-7.944E-2	7.844E+0	1.508E+1
-7.944E-2	7.773E+0	1.517E+1
-8.755E-2	7.857E+0	1.518E+1
-8.268E-2	7.727E+0	1.531E+1
-7.944E-2	7.847E+0	1.532E+1
-8.106E-2	7.691E+0	1.545E+1
-8.106E-2	7.828E+0	1.558E+1
-7.944E-2	7.753E+0	1.543E+1
-7.457E-2	7.666E+0	1.539E+1
-7.944E-2	7.782E+0	1.533E+1
-8.431E-2	7.695E+0	1.521E+1
-8.593E-2	7.815E+0	1.519E+1
-7.944E-2	7.747E+0	1.542E+1
-7.944E-2	7.818E+0	1.528E+1
-8.431E-2	7.666E+0	1.533E+1
-8.106E-2	7.698E+0	1.525E+1
-7.944E-2	7.831E+0	1.520E+1
-7.782E-2	7.815E+0	1.530E+1
-8.431E-2	7.649E+0	1.530E+1
-8.106E-2	7.799E+0	1.526E+1
-7.782E-2	7.766E+0	1.523E+1
-7.782E-2	7.880E+0	1.542E+1
-8.431E-2	7.633E+0	1.511E+1
-7.944E-2	7.786E+0	1.523E+1
-7.782E-2	7.886E+0	1.529E+1
-7.944E-2	7.799E+0	1.530E+1
-8.268E-2	7.831E+0	1.525E+1
-8.268E-2	7.763E+0	1.532E+1
-7.944E-2	7.844E+0	1.519E+1
-8.106E-2	7.847E+0	1.521E+1
-8.268E-2	7.691E+0	1.518E+1
-8.106E-2	7.724E+0	1.526E+1
-7.782E-2	7.773E+0	1.521E+1
-8.268E-2	7.824E+0	1.533E+1
-8.431E-2	7.919E+0	1.512E+1
-8.268E-2	7.695E+0	1.518E+1
-7.944E-2	7.727E+0	1.517E+1
-8.106E-2	7.714E+0	1.530E+1
-8.431E-2	7.831E+0	1.520E+1
-8.106E-2	7.792E+0	1.531E+1
-7.620E-2	7.802E+0	1.533E+1
-7.620E-2	7.818E+0	1.530E+1
-8.268E-2	7.708E+0	1.530E+1
-8.106E-2	7.656E+0	1.522E+1
-7.782E-2	7.782E+0	1.526E+1
-7.782E-2	7.763E+0	1.528E+1
-8.431E-2	7.708E+0	1.520E+1
-8.106E-2	7.724E+0	1.523E+1
-7.782E-2	7.782E+0	1.517E+1
-7.944E-2	7.724E+0	1.517E+1
-8.268E-2	7.743E+0	1.518E+1
-7.782E-2	7.837E+0	1.518E+1
-7.944E-2	7.782E+0	1.523E+1
-7.944E-2	7.828E+0	1.532E+1
-8.593E-2	7.789E+0	1.531E+1
-8.106E-2	7.724E+0	1.512E+1
-7.620E-2	7.776E+0	1.522E+1
-7.944E-2	7.893E+0	1.523E+1
-8.268E-2	7.630E+0	1.530E+1
-8.106E-2	7.688E+0	1.525E+1
-8.106E-2	7.841E+0	1.524E+1
-7.944E-2	7.708E+0	1.508E+1
-8.106E-2	7.834E+0	1.532E+1
-8.106E-2	7.734E+0	1.526E+1
-8.106E-2	7.766E+0	1.519E+1
-7.620E-2	7.815E+0	1.524E+1
-8.755E-2	7.805E+0	1.512E+1
-8.268E-2	7.799E+0	1.516E+1
-7.782E-2	7.815E+0	1.514E+1
-8.106E-2	7.802E+0	1.528E+1
-8.268E-2	7.802E+0	1.526E+1
-7.782E-2	7.734E+0	1.530E+1
-7.782E-2	7.776E+0	1.531E+1
-8.268E-2	7.818E+0	1.538E+1
-8.431E-2	7.776E+0	1.513E+1
-8.106E-2	7.727E+0	1.523E+1
-7.620E-2	7.708E+0	1.530E+1
-7.944E-2	7.786E+0	1.530E+1
-8.755E-2	7.685E+0	1.523E+1
-8.268E-2	7.792E+0	1.526E+1
-7.944E-2	7.818E+0	1.518E+1
-8.106E-2	7.773E+0	1.520E+1
-8.431E-2	7.724E+0	1.530E+1
-7.944E-2	7.656E+0	1.531E+1
-7.782E-2	7.786E+0	1.523E+1
-7.944E-2	7.737E+0	1.524E+1
-8.268E-2	7.653E+0	1.537E+1
-8.106E-2	7.753E+0	1.529E+1
-7.944E-2	7.824E+0	1.527E+1
-8.106E-2	7.808E+0	1.519E+1
-8.268E-2	7.799E+0	1.515E+1
-8.106E-2	7.841E+0	1.516E+1
-7.457E-2	7.685E+0	1.526E+1
-7.944E-2	7.717E+0	1.518E+1
-8.431E-2	7.708E+0	1.533E+1
-8.106E-2	7.808E+0	1.523E+1
-7.782E-2	7.750E+0	1.514E+1
-7.944E-2	7.808E+0	1.523E+1
-8.431E-2	7.640E+0	1.539E+1
-8.431E-2	7.734E+0	1.534E+1
-7.782E-2	7.737E+0	1.545E+1
-8.268E-2	7.730E+0	1.532E+1
-8.431E-2	7.821E+0	1.523E+1
-8.106E-2	7.844E+0	1.529E+1
-7.620E-2	7.824E+0	1.518E+1
-7.944E-2	7.782E+0	1.528E+1
-8.431E-2	7.756E+0	1.521E+1
-8.431E-2	7.779E+0	1.527E+1
-7.782E-2	7.691E+0	1.516E+1
-8.106E-2	7.717E+0	1.511E+1
-8.431E-2	7.727E+0	1.535E+1
-8.593E-2	7.805E+0	1.526E+1
-7.620E-2	7.844E+0	1.521E+1
-7.782E-2	7.756E+0	1.525E+1
-8.106E-2	7.737E+0	1.530E+1
-8.268E-2	7.747E+0	1.523E+1
-7.782E-2	7.750E+0	1.528E+1
-8.106E-2	7.682E+0	1.530E+1
-8.431E-2	7.789E+0	1.518E+1
-8.106E-2	7.669E+0	1.528E+1
-7.944E-2	7.760E+0	1.513E+1
-7.944E-2	7.792E+0	1.526E+1
-8.268E-2	7.769E+0	1.532E+1
-8.431E-2	7.656E+0	1.538E+1
-7.944E-2	7.750E+0	1.536E+1
-7.944E-2	7.854E+0	1.537E+1
-8.106E-2	7.747E+0	1.523E+1
-8.106E-2	7.685E+0	1.535E+1
-7.782E-2	7.614E+0	1.523E+1
-8.106E-2	7.776E+0	1.522E+1
-8.268E-2	7.773E+0	1.526E+1
-8.268E-2	7.708E+0	1.540E+1
-7.944E-2	7.854E+0	1.527E+1
-7.944E-2	7.782E+0	1.534E+1
-8.268E-2	7.724E+0	1.520E+1
-8.268E-2	7.773E+0	1.533E+1
-7.782E-2	7.756E+0	1.531E+1
-7.620E-2	7.795E+0	1.541E+1
-8.431E-2	7.724E+0	1.526E+1
-8.268E-2	7.737E+0	1.526E+1
-7.782E-2	7.821E+0	1.534E+1
-8.106E-2	7.799E+0	1.525E+1
-8.106E-2	7.873E+0	1.513E+1
-8.106E-2	7.786E+0	1.528E+1
-7.944E-2	7.747E+0	1.535E+1
-7.782E-2	7.760E+0	1.521E+1
-8.431E-2	7.756E+0	1.523E+1
-8.106E-2	7.932E+0	1.517E+1
-7.782E-2	7.656E+0	1.537E+1
-7.944E-2	7.760E+0	1.527E+1
-8.268E-2	7.837E+0	1.508E+1
-7.944E-2	7.653E+0	1.536E+1
-7.620E-2	7.769E+0	1.519E+1
-8.106E-2	7.717E+0	1.521E+1
-8.268E-2	7.695E+0	1.529E+1
-7.782E-2	7.766E+0	1.532E+1
-7.944E-2	7.633E+0	1.533E+1
-8.106E-2	7.821E+0	1.536E+1
-8.268E-2	7.818E+0	1.526E+1
-8.106E-2	7.753E+0	1.510E+1
-7.620E-2	7.805E+0	1.529E+1
-7.782E-2	7.669E+0	1.508E+1
-8.268E-2	7.792E+0	1.534E+1
-8.106E-2	7.773E+0	1.509E+1
-7.782E-2	7.850E+0	1.528E+1
-8.106E-2	7.786E+0	1.525E+1
-8.106E-2	7.711E+0	1.515E+1
-7.944E-2	7.808E+0	1.523E+1
-7.457E-2	7.834E+0	1.534E+1
-8.106E-2	7.860E+0	1.539E+1
-8.268E-2	7.730E+0	1.534E+1
-8.106E-2	7.730E+0	1.552E+1
-7.782E-2	7.779E+0	1.526E+1
-7.944E-2	7.730E+0	1.522E+1
-8.106E-2	7.740E+0	1.528E+1
-8.268E-2	7.763E+0	1.520E+1
-7.620E-2	7.620E+0	1.523E+1
-8.106E-2	7.769E+0	1.523E+1
-8.106E-2	7.695E+0	1.520E+1
-8.268E-2	7.880E+0	1.516E+1
-7.782E-2	7.847E+0	1.537E+1
-7.944E-2	7.717E+0	1.520E+1
-8.431E-2	7.724E+0	1.525E+1
-8.268E-2	7.837E+0	1.517E+1
-8.106E-2	7.636E+0	1.528E+1
-7.944E-2	7.717E+0	1.516E+1
-8.431E-2	7.688E+0	1.523E+1
-8.106E-2	7.795E+0	1.534E+1
-7.944E-2	7.837E+0	1.528E+1
-7.944E-2	7.799E+0	1.533E+1
-8.431E-2	7.704E+0	1.524E+1
-7.782E-2	7.779E+0	1.528E+1
-7.944E-2	7.847E+0	1.520E+1
-7.944E-2	7.682E+0	1.551E+1
-8.431E-2	7.763E+0	1.520E+1
-8.268E-2	7.747E+0	1.530E+1
-7.620E-2	7.740E+0	1.530E+1
-8.106E-2	7.821E+0	1.525E+1
-8.755E-2	7.727E+0	1.519E+1
-8.106E-2	7.721E+0	1.524E+1
-7.620E-2	7.811E+0	1.529E+1
-7.782E-2	7.802E+0	1.520E+1
-8.431E-2	7.821E+0	1.514E+1
-8.431E-2	7.876E+0	1.529E+1
-7.620E-2	7.708E+0	1.539E+1
-7.944E-2	7.750E+0	1.536E+1
-8.431E-2	7.633E+0	1.525E+1
-8.268E-2	7.802E+0	1.531E+1
-7.944E-2	7.698E+0	1.522E+1
-8.106E-2	7.886E+0	1.542E+1
-8.106E-2	7.760E+0	1.531E+1
-8.106E-2	7.860E+0	1.527E+1
-7.457E-2	7.740E+0	1.522E+1
-7.944E-2	7.698E+0	1.519E+1
-8.431E-2	7.691E+0	1.525E+1
-8.431E-2	7.675E+0	1.512E+1
-7.782E-2	7.727E+0	1.522E+1
-8.106E-2	7.776E+0	1.530E+1
-8.106E-2	7.782E+0	1.510E+1
-8.268E-2	7.776E+0	1.510E+1
-7.782E-2	7.808E+0	1.534E+1
-8.106E-2	7.815E+0	1.544E+1
-8.268E-2	7.779E+0	1.523E+1
-8.268E-2	7.811E+0	1.522E+1
-7.782E-2	7.753E+0	1.535E+1
-7.944E-2	7.811E+0	1.524E+1
-7.944E-2	7.815E+0	1.520E+1
-7.944E-2	7.847E+0	1.529E+1
-7.620E-2	7.834E+0	1.526E+1
-7.944E-2	7.808E+0	1.522E+1
-7.944E-2	7.730E+0	1.528E+1
-7.944E-2	7.734E+0	1.528E+1
-7.782E-2	7.799E+0	1.536E+1
-8.106E-2	7.844E+0	1.522E+1
-8.593E-2	7.730E+0	1.530E+1
-8.106E-2	7.808E+0	1.516E+1
-7.620E-2	7.831E+0	1.514E+1
-7.944E-2	7.753E+0	1.506E+1
-8.431E-2	7.795E+0	1.521E+1
-8.106E-2	7.808E+0	1.530E+1
-7.782E-2	7.763E+0	1.515E+1
-7.782E-2	7.779E+0	1.522E+1
-8.268E-2	7.773E+0	1.529E+1
-8.431E-2	7.669E+0	1.525E+1
-7.620E-2	7.659E+0	1.521E+1
-7.944E-2	7.740E+0	1.523E+1
-8.268E-2	7.685E+0	1.532E+1
-8.106E-2	7.695E+0	1.528E+1
-7.944E-2	7.721E+0	1.530E+1
-8.106E-2	7.782E+0	1.534E+1
-7.944E-2	7.799E+0	1.516E+1
-8.106E-2	7.805E+0	1.524E+1
-7.782E-2	7.805E+0	1.527E+1
-7.944E-2	7.789E+0	1.518E+1
-8.431E-2	7.740E+0	1.523E+1
-7.944E-2	7.714E+0	1.523E+1
-7.944E-2	7.802E+0	1.544E+1
-8.106E-2	7.753E+0	1.521E+1
-8.268E-2	7.863E+0	1.540E+1
-8.106E-2	7.704E+0	1.515E+1
-7.620E-2	7.811E+0	1.515E+1
-8.106E-2	7.769E+0	1.525E+1
-8.593E-2	7.769E+0	1.542E+1
-8.106E-2	7.786E+0	1.533E+1
-7.782E-2	7.841E+0	1.521E+1
-7.944E-2	7.782E+0	1.527E+1
-8.268E-2	7.821E+0	1.523E+1
-8.431E-2	7.724E+0	1.527E+1
-7.944E-2	7.811E+0	1.529E+1
-8.106E-2	7.737E+0	1.541E+1
-8.268E-2	7.805E+0	1.520E+1
-7.944E-2	7.760E+0	1.518E+1
-7.782E-2	7.747E+0	1.516E+1
-7.944E-2	7.740E+0	1.519E+1
-8.268E-2	7.786E+0	1.518E+1
-8.106E-2	7.743E+0	1.531E+1
-7.782E-2	7.808E+0	1.516E+1
-7.944E-2	7.779E+0	1.524E+1
-8.431E-2	7.776E+0	1.518E+1
-8.106E-2	7.821E+0	1.526E+1
-7.782E-2	7.912E+0	1.521E+1
-8.106E-2	7.850E+0	1.529E+1
-8.431E-2	7.740E+0	1.518E+1
-7.944E-2	7.844E+0	1.532E+1
-7.782E-2	7.779E+0	1.518E+1
-8.106E-2	7.730E+0	1.515E+1
-8.268E-2	7.695E+0	1.519E+1
-8.268E-2	7.766E+0	1.532E+1
-7.944E-2	7.737E+0	1.516E+1
-8.268E-2	7.678E+0	1.523E+1
-8.268E-2	7.789E+0	1.526E+1
-7.944E-2	7.753E+0	1.532E+1
-7.782E-2	7.740E+0	1.517E+1
-7.944E-2	7.811E+0	1.526E+1
-8.268E-2	7.789E+0	1.512E+1
-8.268E-2	7.841E+0	1.527E+1
-7.944E-2	7.782E+0	1.526E+1
-8.106E-2	7.824E+0	1.536E+1
-8.106E-2	7.724E+0	1.523E+1
-8.431E-2	7.815E+0	1.528E+1
-7.620E-2	7.695E+0	1.518E+1
-8.106E-2	7.753E+0	1.516E+1
-8.593E-2	7.688E+0	1.527E+1
-8.106E-2	7.659E+0	1.524E+1
-7.620E-2	7.799E+0	1.523E+1
-7.944E-2	7.730E+0	1.510E+1
-8.268E-2	7.786E+0	1.530E+1
-8.106E-2	7.727E+0	1.518E+1
-7.782E-2	7.857E+0	1.526E+1
-7.782E-2	7.805E+0	1.525E+1
-8.755E-2	7.708E+0	1.524E+1
-8.268E-2	7.666E+0	1.530E+1
-7.782E-2	7.760E+0	1.539E+1
-7.944E-2	7.786E+0	1.519E+1
-8.431E-2	7.714E+0	1.523E+1
-8.106E-2	7.799E+0	1.531E+1
-7.782E-2	7.815E+0	1.526E+1
-7.620E-2	7.811E+0	1.518E+1
-8.431E-2	7.782E+0	1.522E+1
-8.268E-2	7.766E+0	1.518E+1
-7.782E-2	7.750E+0	1.518E+1
-8.268E-2	7.769E+0	1.528E+1
-8.106E-2	7.789E+0	1.533E+1
-8.268E-2	7.766E+0	1.522E+1
-7.782E-2	7.760E+0	1.516E+1
-7.944E-2	7.708E+0	1.534E+1
-8.268E-2	7.701E+0	1.513E+1
-8.268E-2	7.789E+0	1.499E+1
-7.782E-2	7.711E+0	1.518E+1
-7.944E-2	7.721E+0	1.522E+1
-8.431E-2	7.737E+0	1.526E+1
-8.106E-2	7.818E+0	1.520E+1
-7.782E-2	7.805E+0	1.527E+1
-8.268E-2	7.769E+0	1.528E+1
-8.593E-2	7.756E+0	1.511E+1
-8.106E-2	7.815E+0	1.528E+1
-7.620E-2	7.659E+0	1.530E+1
-7.944E-2	7.760E+0	1.527E+1
-8.106E-2	7.685E+0	1.548E+1
-8.106E-2	7.818E+0	1.529E+1
-7.620E-2	7.750E+0	1.509E+1
-8.106E-2	7.779E+0	1.520E+1
-8.268E-2	7.873E+0	1.523E+1
-7.944E-2	7.805E+0	1.544E+1
-7.782E-2	7.672E+0	1.520E+1
-7.782E-2	7.636E+0	1.520E+1
-8.106E-2	7.659E+0	1.534E+1
-8.106E-2	7.792E+0	1.527E+1
-7.457E-2	7.753E+0	1.515E+1
-8.106E-2	7.756E+0	1.528E+1
-8.268E-2	7.747E+0	1.523E+1
-7.944E-2	7.678E+0	1.520E+1
-7.782E-2	7.685E+0	1.540E+1
-8.106E-2	7.799E+0	1.522E+1
-8.106E-2	7.711E+0	1.521E+1
-8.268E-2	7.818E+0	1.522E+1
-7.620E-2	7.841E+0	1.548E+1
-7.782E-2	7.753E+0	1.521E+1
-8.106E-2	7.824E+0	1.526E+1
-8.106E-2	7.721E+0	1.519E+1
-8.106E-2	7.834E+0	1.520E+1
-8.106E-2	7.837E+0	1.524E+1
-8.431E-2	7.786E+0	1.516E+1
-7.944E-2	7.698E+0	1.535E+1
-7.782E-2	7.766E+0	1.518E+1
-7.782E-2	7.724E+0	1.532E+1
-8.431E-2	7.808E+0	1.522E+1
-7.944E-2	7.724E+0	1.532E+1
-7.782E-2	7.799E+0	1.526E+1
-7.944E-2	7.779E+0	1.520E+1
-8.268E-2	7.653E+0	1.500E+1
-8.268E-2	7.698E+0	1.523E+1
-7.620E-2	7.883E+0	1.517E+1
-8.106E-2	7.763E+0	1.535E+1
-8.268E-2	7.886E+0	1.531E+1
-8.106E-2	7.763E+0	1.516E+1
-7.620E-2	7.795E+0	1.529E+1
-8.106E-2	7.678E+0	1.519E+1
-8.268E-2	7.779E+0	1.510E+1
-8.268E-2	7.782E+0	1.537E+1
-7.782E-2	7.743E+0	1.533E+1
-8.106E-2	7.737E+0	1.530E+1
-8.268E-2	7.802E+0	1.526E+1
-8.106E-2	7.795E+0	1.500E+1
-7.782E-2	7.727E+0	1.519E+1
-8.268E-2	7.678E+0	1.534E+1
-8.268E-2	7.834E+0	1.534E+1
-7.944E-2	7.724E+0	1.542E+1
-7.782E-2	7.824E+0	1.532E+1
-7.944E-2	7.630E+0	1.526E+1
-8.431E-2	7.698E+0	1.535E+1
-8.106E-2	7.701E+0	1.518E+1
-7.944E-2	7.747E+0	1.528E+1
-7.944E-2	7.724E+0	1.523E+1
-8.268E-2	7.802E+0	1.522E+1
-7.944E-2	7.792E+0	1.516E+1
-8.106E-2	7.844E+0	1.528E+1
-8.106E-2	7.773E+0	1.520E+1
-8.431E-2	7.717E+0	1.529E+1
-8.106E-2	7.724E+0	1.525E+1
-7.620E-2	7.714E+0	1.523E+1
-8.106E-2	7.808E+0	1.522E+1
-8.268E-2	7.779E+0	1.537E+1
-8.268E-2	7.714E+0	1.523E+1
-7.944E-2	7.915E+0	1.535E+1
-8.106E-2	7.721E+0	1.530E+1
-8.593E-2	7.695E+0	1.520E+1
-8.268E-2	7.691E+0	1.517E+1
-7.782E-2	7.724E+0	1.525E+1
-8.106E-2	7.737E+0	1.533E+1
-8.268E-2	7.837E+0	1.533E+1
-7.944E-2	7.727E+0	1.523E+1
-7.782E-2	7.789E+0	1.531E+1
-7.944E-2	7.714E+0	1.517E+1
-8.268E-2	7.802E+0	1.523E+1
-7.944E-2	7.737E+0	1.525E+1
-7.782E-2	7.789E+0	1.527E+1
-8.106E-2	7.766E+0	1.521E+1
-8.431E-2	7.763E+0	1.507E+1
-7.944E-2	7.737E+0	1.554E+1
-7.620E-2	7.740E+0	1.534E+1
-8.268E-2	7.740E+0	1.515E+1
-8.431E-2	7.682E+0	1.525E+1
-7.944E-2	7.850E+0	1.522E+1
-7.620E-2	7.792E+0	1.529E+1
-8.106E-2	7.724E+0	1.525E+1
-8.431E-2	7.792E+0	1.528E+1
-7.944E-2	7.708E+0	1.505E+1
-7.620E-2	7.721E+0	1.523E+1
-7.944E-2	7.831E+0	1.526E+1
-8.106E-2	7.889E+0	1.535E+1
-8.106E-2	7.782E+0	1.520E+1
-7.782E-2	7.789E+0	1.513E+1
-7.944E-2	7.766E+0	1.515E+1
-8.431E-2	7.721E+0	1.520E+1
-7.944E-2	7.617E+0	1.525E+1
-7.782E-2	7.769E+0	1.533E+1
-7.782E-2	7.906E+0	1.527E+1
-8.431E-2	7.721E+0	1.518E+1
-8.268E-2	7.737E+0	1.510E+1
-7.457E-2	7.750E+0	1.529E+1
-8.106E-2	7.750E+0	1.533E+1
-8.431E-2	7.795E+0	1.523E+1
-8.106E-2	7.850E+0	1.513E+1
-7.944E-2	7.714E+0	1.519E+1
-7.944E-2	7.717E+0	1.533E+1
-8.268E-2	7.678E+0	1.526E+1
-7.944E-2	7.730E+0	1.517E+1
-7.782E-2	7.769E+0	1.533E+1
-8.106E-2	7.711E+0	1.512E+1
-8.431E-2	7.734E+0	1.516E+1
-8.106E-2	7.760E+0	1.509E+1
-7.620E-2	7.721E+0	1.524E+1
-8.106E-2	7.799E+0	1.518E+1
-8.268E-2	7.815E+0	1.508E+1
-8.106E-2	7.779E+0	1.530E+1
-7.944E-2	7.721E+0	1.514E+1
-7.782E-2	7.688E+0	1.515E+1
-8.268E-2	7.685E+0	1.520E+1
-7.944E-2	7.695E+0	1.518E+1
-7.620E-2	7.682E+0	1.518E+1
-8.106E-2	7.747E+0	1.516E+1
-8.268E-2	7.789E+0	1.527E+1
-8.106E-2	7.698E+0	1.536E+1
-7.944E-2	7.844E+0	1.537E+1
-8.106E-2	7.818E+0	1.534E+1
-8.268E-2	7.701E+0	1.522E+1
-7.944E-2	7.760E+0	1.531E+1
-7.944E-2	7.753E+0	1.529E+1
-7.782E-2	7.828E+0	1.534E+1
-8.106E-2	7.672E+0	1.524E+1
-8.106E-2	7.834E+0	1.521E+1
-7.782E-2	7.630E+0	1.541E+1
-8.268E-2	7.721E+0	1.533E+1
-8.431E-2	7.701E+0	1.524E+1
-8.268E-2	7.643E+0	1.529E+1
-7.782E-2	7.769E+0	1.528E+1
-7.944E-2	7.880E+0	1.522E+1
-8.431E-2	7.666E+0	1.535E+1
-7.944E-2	7.656E+0	1.533E+1
-7.620E-2	7.766E+0	1.531E+1
-7.782E-2	7.837E+0	1.528E+1
-8.268E-2	7.857E+0	1.528E+1
-8.106E-2	7.847E+0	1.518E+1
-8.106E-2	7.714E+0	1.538E+1
-7.944E-2	7.708E+0	1.542E+1
-8.268E-2	7.672E+0	1.525E+1
-8.106E-2	7.636E+0	1.522E+1
-7.620E-2	7.659E+0	1.518E+1
-7.782E-2	7.773E+0	1.520E+1
-8.268E-2	7.802E+0	1.529E+1
-8.268E-2	7.766E+0	1.529E+1
-7.782E-2	7.789E+0	1.517E+1
-7.944E-2	7.714E+0	1.536E+1
-8.593E-2	7.737E+0	1.506E+1
-7.944E-2	7.675E+0	1.526E+1
-8.106E-2	7.799E+0	1.518E+1
-7.620E-2	7.818E+0	1.530E+1
-8.268E-2	7.734E+0	1.514E+1
-8.268E-2	7.708E+0	1.537E+1
-7.782E-2	7.682E+0	1.522E+1
-7.944E-2	7.828E+0	1.511E+1
-8.268E-2	7.717E+0	1.526E+1
-7.944E-2	7.786E+0	1.526E+1
-7.620E-2	7.802E+0	1.528E+1
-7.944E-2	7.776E+0	1.530E+1
-8.106E-2	7.815E+0	1.522E+1
-7.944E-2	7.782E+0	1.538E+1
-7.944E-2	7.841E+0	1.530E+1
-7.944E-2	7.818E+0	1.518E+1
-8.268E-2	7.727E+0	1.521E+1
-8.268E-2	7.802E+0	1.523E+1
-7.782E-2	7.854E+0	1.524E+1
-7.782E-2	7.688E+0	1.525E+1
-8.268E-2	7.730E+0	1.521E+1
-8.268E-2	7.769E+0	1.520E+1
-7.944E-2	7.756E+0	1.534E+1
-7.944E-2	7.824E+0	1.525E+1
-8.268E-2	7.711E+0	1.532E+1
-7.944E-2	7.811E+0	1.532E+1
-7.944E-2	7.682E+0	1.535E+1
-8.106E-2	7.717E+0	1.523E+1
-8.431E-2	7.753E+0	1.529E+1
-7.782E-2	7.808E+0	1.526E+1
-7.944E-2	7.753E+0	1.538E+1
-8.106E-2	7.763E+0	1.534E+1
-8.431E-2	7.837E+0	1.523E+1
-8.106E-2	7.782E+0	1.527E+1
-7.620E-2	7.730E+0	1.519E+1
-7.782E-2	7.747E+0	1.523E+1
-8.431E-2	7.646E+0	1.526E+1
-8.268E-2	7.883E+0	1.529E+1
-7.620E-2	7.799E+0	1.526E+1
-8.268E-2	7.773E+0	1.532E+1
-8.268E-2	7.773E+0	1.501E+1
-7.944E-2	7.789E+0	1.518E+1
-7.620E-2	7.795E+0	1.525E+1
-8.268E-2	7.782E+0	1.539E+1
-8.431E-2	7.811E+0	1.516E+1
-8.106E-2	7.847E+0	1.537E+1
-7.944E-2	7.760E+0	1.531E+1
-7.782E-2	7.850E+0	1.531E+1
-8.593E-2	7.760E+0	1.516E+1
-7.944E-2	7.734E+0	1.528E+1
-7.620E-2	7.688E+0	1.533E+1
-7.782E-2	7.756E+0	1.522E+1
-8.268E-2	7.685E+0	1.505E+1
-8.106E-2	7.737E+0	1.532E+1
-7.620E-2	7.627E+0	1.525E+1
-8.106E-2	7.883E+0	1.511E+1
-8.431E-2	7.773E+0	1.511E+1
-8.268E-2	7.678E+0	1.519E+1
-7.782E-2	7.730E+0	1.522E+1
-7.620E-2	7.701E+0	1.517E+1
-8.268E-2	7.766E+0	1.525E+1
-8.106E-2	7.779E+0	1.525E+1
-7.620E-2	7.834E+0	1.522E+1
-8.268E-2	7.672E+0	1.513E+1
-8.593E-2	7.769E+0	1.532E+1
-8.106E-2	7.649E+0	1.516E+1
-7.782E-2	7.747E+0	1.515E+1
-8.268E-2	7.675E+0	1.521E+1
-8.106E-2	7.714E+0	1.517E+1
-7.944E-2	7.743E+0	1.524E+1
-7.944E-2	7.737E+0	1.521E+1
-7.944E-2	7.799E+0	1.518E+1
-8.431E-2	7.698E+0	1.515E+1
-8.106E-2	7.711E+0	1.510E+1
-7.620E-2	7.792E+0	1.529E+1
-7.944E-2	7.776E+0	1.529E+1
-8.268E-2	7.779E+0	1.523E+1
-8.431E-2	7.847E+0	1.521E+1
-7.944E-2	7.795E+0	1.523E+1
-8.106E-2	7.773E+0	1.506E+1
-8.106E-2	7.747E+0	1.521E+1
-7.944E-2	7.740E+0	1.511E+1
-7.620E-2	7.669E+0	1.518E+1
-7.944E-2	7.717E+0	1.519E+1
-8.431E-2	7.828E+0	1.516E+1
-8.106E-2	7.640E+0	1.515E+1
-7.620E-2	7.906E+0	1.515E+1
-7.782E-2	7.831E+0	1.526E+1
-8.431E-2	7.743E+0	1.518E+1
-7.944E-2	7.578E+0	1.537E+1
-8.106E-2	7.786E+0	1.526E+1
-8.106E-2	7.805E+0	1.514E+1
-8.431E-2	7.734E+0	1.532E+1
-7.944E-2	7.789E+0	1.520E+1
-7.782E-2	7.717E+0	1.525E+1
-8.106E-2	7.760E+0	1.517E+1
-8.268E-2	7.704E+0	1.521E+1
-7.782E-2	7.695E+0	1.519E+1
-7.944E-2	7.750E+0	1.532E+1
-8.106E-2	7.805E+0	1.514E+1
-8.268E-2	7.844E+0	1.530E+1
-8.106E-2	7.782E+0	1.527E+1
-7.782E-2	7.734E+0	1.512E+1
-7.944E-2	7.844E+0	1.521E+1
-8.755E-2	7.854E+0	1.523E+1
-8.106E-2	7.698E+0	1.534E+1
-7.782E-2	7.867E+0	1.519E+1
-7.782E-2	7.695E+0	1.519E+1
-8.106E-2	7.760E+0	1.525E+1
-7.782E-2	7.773E+0	1.519E+1
-7.782E-2	7.701E+0	1.524E+1
-8.268E-2	7.698E+0	1.515E+1
-8.268E-2	7.721E+0	1.509E+1
-7.944E-2	7.701E+0	1.520E+1
-7.620E-2	7.831E+0	1.527E+1
-7.944E-2	7.727E+0	1.508E+1
-8.593E-2	7.643E+0	1.539E+1
-7.944E-2	7.708E+0	1.521E+1
-7.620E-2	7.782E+0	1.526E+1
-8.268E-2	7.837E+0	1.533E+1
-8.593E-2	7.750E+0	1.512E+1
-7.944E-2	7.760E+0	1.525E+1
-7.944E-2	7.837E+0	1.535E+1
-7.782E-2	7.837E+0	1.526E+1
-8.431E-2	7.824E+0	1.530E+1
-8.106E-2	7.792E+0	1.533E+1
-7.944E-2	7.711E+0	1.516E+1
-7.620E-2	7.682E+0	1.519E+1
-8.593E-2	7.847E+0	1.528E+1
-8.106E-2	7.760E+0	1.530E+1
-7.944E-2	7.666E+0	1.529E+1
-7.944E-2	7.750E+0	1.528E+1
-8.106E-2	7.743E+0	1.518E+1
-8.106E-2	7.711E+0	1.532E+1
-7.944E-2	7.776E+0	1.524E+1
-7.944E-2	7.831E+0	1.532E+1
-8.106E-2	7.753E+0	1.521E+1
-8.268E-2	7.766E+0	1.523E+1
-7.782E-2	7.737E+0	1.524E+1
-7.782E-2	7.727E+0	1.533E+1
-8.431E-2	7.773E+0	1.520E+1
-7.944E-2	7.805E+0	1.524E+1
-7.782E-2	7.669E+0	1.519E+1
-8.106E-2	7.750E+0	1.532E+1
-8.268E-2	7.730E+0	1.537E+1
-8.106E-2	7.795E+0	1.527E+1
-7.620E-2	7.714E+0	1.528E+1
-7.944E-2	7.724E+0	1.514E+1
-8.593E-2	7.688E+0	1.537E+1
-8.106E-2	7.721E+0	1.527E+1
-7.782E-2	7.734E+0	1.523E+1
-7.944E-2	7.711E+0	1.516E+1
-8.431E-2	7.717E+0	1.517E+1
-8.106E-2	7.717E+0	1.510E+1
-7.944E-2	7.649E+0	1.523E+1
-8.106E-2	7.675E+0	1.522E+1
-8.268E-2	7.717E+0	1.531E+1
-8.106E-2	7.747E+0	1.522E+1
-7.782E-2	7.776E+0	1.512E+1
-7.944E-2	7.740E+0	1.535E+1
-8.268E-2	7.805E+0	1.534E+1
-8.106E-2	7.630E+0	1.527E+1
-7.782E-2	7.776E+0	1.537E+1
-7.782E-2	7.769E+0	1.505E+1
-8.431E-2	7.724E+0	1.518E+1
-7.944E-2	7.893E+0	1.536E+1
-7.782E-2	7.747E+0	1.516E+1
-7.944E-2	7.640E+0	1.526E+1
-8.268E-2	7.776E+0	1.522E+1
-7.782E-2	7.675E+0	1.515E+1
-7.782E-2	7.789E+0	1.506E+1
-8.106E-2	7.769E+0	1.512E+1
-8.431E-2	7.789E+0	1.543E+1
-8.106E-2	7.756E+0	1.521E+1
-7.782E-2	7.711E+0	1.525E+1
-7.782E-2	7.795E+0	1.518E+1
-8.593E-2	7.792E+0	1.514E+1
-7.944E-2	7.675E+0	1.522E+1
-7.620E-2	7.760E+0	1.523E+1
-7.944E-2	7.844E+0	1.532E+1
-8.431E-2	7.708E+0	1.524E+1
-7.782E-2	7.714E+0	1.543E+1
-7.944E-2	7.786E+0	1.529E+1
-8.106E-2	7.802E+0	1.525E+1
-8.106E-2	7.753E+0	1.526E+1
-8.106E-2	7.695E+0	1.535E+1
-7.620E-2	7.695E+0	1.522E+1
-7.944E-2	7.857E+0	1.527E+1
-8.106E-2	7.789E+0	1.520E+1
-7.944E-2	7.792E+0	1.521E+1
-7.457E-2	7.854E+0	1.530E+1
-7.944E-2	7.708E+0	1.523E+1
-8.268E-2	7.708E+0	1.518E+1
-8.106E-2	7.811E+0	1.519E+1
-7.620E-2	7.763E+0	1.536E+1
-7.944E-2	7.727E+0	1.523E+1
-8.431E-2	7.756E+0	1.526E+1
-8.268E-2	7.753E+0	1.525E+1
-8.106E-2	7.711E+0	1.529E+1
-7.944E-2	7.756E+0	1.528E+1
-8.106E-2	7.581E+0	1.521E+1
-7.944E-2	7.747E+0	1.529E+1
-7.620E-2	7.828E+0	1.522E+1
-8.268E-2	7.714E+0	1.517E+1
-8.431E-2	7.714E+0	1.522E+1
-8.106E-2	7.811E+0	1.518E+1
-7.620E-2	7.786E+0	1.521E+1
-8.268E-2	7.708E+0	1.522E+1
-8.431E-2	7.837E+0	1.518E+1
-7.782E-2	7.756E+0	1.519E+1
-7.782E-2	7.786E+0	1.521E+1
-7.944E-2	7.811E+0	1.534E+1
-8.431E-2	7.708E+0	1.524E+1
-8.106E-2	7.782E+0	1.512E+1
-7.782E-2	7.763E+0	1.527E+1
-8.268E-2	7.831E+0	1.522E+1
-8.593E-2	7.721E+0	1.501E+1
-7.782E-2	7.743E+0	1.525E+1
-7.944E-2	7.636E+0	1.533E+1
-8.106E-2	7.747E+0	1.512E+1
-8.106E-2	7.902E+0	1.513E+1
-7.782E-2	7.928E+0	1.523E+1
-7.944E-2	7.805E+0	1.523E+1
-7.944E-2	7.724E+0	1.527E+1
-8.106E-2	7.795E+0	1.512E+1
-7.944E-2	7.763E+0	1.528E+1
-7.944E-2	7.669E+0	1.509E+1
-8.106E-2	7.786E+0	1.518E+1
-8.268E-2	7.795E+0	1.527E+1
-7.944E-2	7.837E+0	1.522E+1
-7.782E-2	7.730E+0	1.542E+1
-7.782E-2	7.708E+0	1.525E+1
-8.268E-2	7.854E+0	1.530E+1
-8.106E-2	7.691E+0	1.530E+1
-7.620E-2	7.854E+0	1.521E+1
-7.782E-2	7.828E+0	1.500E+1
-8.593E-2	7.867E+0	1.531E+1
-8.268E-2	7.695E+0	1.531E+1
-7.782E-2	7.792E+0	1.527E+1
-7.782E-2	7.863E+0	1.532E+1
-8.431E-2	7.672E+0	1.513E+1
-8.268E-2	7.834E+0	1.514E+1
-7.782E-2	7.737E+0	1.518E+1
-8.106E-2	7.792E+0	1.519E+1
-8.431E-2	7.666E+0	1.521E+1
-8.268E-2	7.747E+0	1.521E+1
-7.944E-2	7.727E+0	1.512E+1
-7.944E-2	7.753E+0	1.526E+1
-8.431E-2	7.847E+0	1.512E+1
-8.106E-2	7.766E+0	1.530E+1
-7.620E-2	7.815E+0	1.516E+1
-7.782E-2	7.811E+0	1.529E+1
-8.268E-2	7.766E+0	1.519E+1
-8.106E-2	7.805E+0	1.516E+1
-7.782E-2	7.724E+0	1.532E+1
-8.106E-2	7.737E+0	1.526E+1
-8.431E-2	7.799E+0	1.540E+1
-8.268E-2	7.714E+0	1.518E+1
-7.620E-2	7.698E+0	1.519E+1
-7.782E-2	7.734E+0	1.525E+1
-8.268E-2	7.682E+0	1.526E+1
-7.944E-2	7.734E+0	1.523E+1
-7.944E-2	7.760E+0	1.527E+1
-8.106E-2	7.698E+0	1.530E+1
-8.268E-2	7.691E+0	1.513E+1
-8.268E-2	7.909E+0	1.515E+1
-7.782E-2	7.708E+0	1.512E+1
-8.268E-2	7.828E+0	1.523E+1
-8.268E-2	7.799E+0	1.530E+1
-8.106E-2	7.740E+0	1.515E+1
-7.782E-2	7.743E+0	1.543E+1
-8.106E-2	7.691E+0	1.531E+1
-8.268E-2	7.597E+0	1.512E+1
-8.106E-2	7.805E+0	1.520E+1
-7.620E-2	7.756E+0	1.530E+1
-8.106E-2	7.714E+0	1.523E+1
-8.431E-2	7.799E+0	1.528E+1
-8.106E-2	7.691E+0	1.543E+1
-7.620E-2	7.818E+0	1.534E+1
-7.944E-2	7.805E+0	1.517E+1
-8.268E-2	7.727E+0	1.519E+1
-7.944E-2	7.649E+0	1.517E+1
-7.620E-2	7.815E+0	1.535E+1
-7.944E-2	7.795E+0	1.521E+1
-8.106E-2	7.795E+0	1.518E+1
-8.106E-2	7.724E+0	1.523E+1
-7.620E-2	7.792E+0	1.524E+1
-8.106E-2	7.850E+0	1.513E+1
-8.106E-2	7.795E+0	1.522E+1
-8.268E-2	7.799E+0	1.533E+1
-7.620E-2	7.708E+0	1.513E+1
-7.944E-2	7.760E+0	1.520E+1
-8.106E-2	7.786E+0	1.522E+1
-8.106E-2	7.799E+0	1.532E+1
-7.782E-2	7.756E+0	1.525E+1
-8.106E-2	7.753E+0	1.512E+1
-8.593E-2	7.821E+0	1.531E+1
-8.268E-2	7.636E+0	1.529E+1
-8.106E-2	7.750E+0	1.534E+1
-7.782E-2	7.743E+0	1.515E+1
-8.593E-2	7.815E+0	1.526E+1
-7.944E-2	7.688E+0	1.517E+1
-7.620E-2	7.773E+0	1.519E+1
-7.944E-2	7.695E+0	1.514E+1
-8.431E-2	7.743E+0	1.538E+1
-7.782E-2	7.727E+0	1.515E+1
-8.106E-2	7.766E+0	1.522E+1
-7.944E-2	7.730E+0	1.525E+1
-8.431E-2	7.805E+0	1.535E+1
-8.106E-2	7.756E+0	1.521E+1
-7.944E-2	7.636E+0	1.521E+1
-7.944E-2	7.795E+0	1.525E+1
-8.431E-2	7.691E+0	1.528E+1
-8.106E-2	7.786E+0	1.539E+1
-7.944E-2	7.763E+0	1.518E+1
-8.106E-2	7.769E+0	1.523E+1
-8.431E-2	7.701E+0	1.520E+1
-8.106E-2	7.857E+0	1.513E+1
-7.620E-2	7.776E+0	1.518E+1
-8.106E-2	7.649E+0	1.523E+1
-8.106E-2	7.834E+0	1.520E+1
-8.106E-2	7.730E+0	1.533E+1
-7.944E-2	7.653E+0	1.522E+1
-7.944E-2	7.805E+0	1.516E+1
-8.268E-2	7.691E+0	1.535E+1
-7.944E-2	7.691E+0	1.516E+1
-7.620E-2	7.669E+0	1.524E+1
-7.944E-2	7.727E+0	1.505E+1
-8.268E-2	7.802E+0	1.529E+1
-7.944E-2	7.766E+0	1.530E+1
-7.782E-2	7.737E+0	1.530E+1
-8.106E-2	7.854E+0	1.520E+1
-8.431E-2	7.802E+0	1.526E+1
-7.782E-2	7.730E+0	1.538E+1
-7.620E-2	7.763E+0	1.533E+1
-8.268E-2	7.779E+0	1.510E+1
-8.431E-2	7.750E+0	1.518E+1
-7.782E-2	7.653E+0	1.512E+1
-7.944E-2	7.753E+0	1.521E+1
-8.106E-2	7.760E+0	1.521E+1
-8.106E-2	7.786E+0	1.525E+1
-7.944E-2	7.669E+0	1.529E+1
-8.106E-2	7.717E+0	1.539E+1
-8.106E-2	7.805E+0	1.539E+1
-8.268E-2	7.760E+0	1.540E+1
-7.944E-2	7.847E+0	1.508E+1
-7.782E-2	7.688E+0	1.532E+1
-8.106E-2	7.802E+0	1.524E+1
-8.593E-2	7.666E+0	1.514E+1
-8.268E-2	7.698E+0	1.522E+1
-7.620E-2	7.727E+0	1.536E+1
-7.944E-2	7.740E+0	1.505E+1
-8.268E-2	7.717E+0	1.514E+1
-8.268E-2	7.685E+0	1.525E+1
-7.782E-2	7.831E+0	1.537E+1
-7.944E-2	7.782E+0	1.516E+1
-8.431E-2	7.753E+0	1.530E+1
-8.106E-2	7.740E+0	1.514E+1
-7.782E-2	7.805E+0	1.522E+1
-8.106E-2	7.766E+0	1.530E+1
-8.593E-2	7.653E+0	1.520E+1
-8.106E-2	7.944E+0	1.511E+1
-7.782E-2	7.760E+0	1.534E+1
-8.431E-2	7.688E+0	1.517E+1
-8.268E-2	7.799E+0	1.520E+1
-8.106E-2	7.730E+0	1.524E+1
-7.944E-2	7.688E+0	1.525E+1
-8.106E-2	7.623E+0	1.525E+1
-8.431E-2	7.711E+0	1.521E+1
-8.106E-2	7.776E+0	1.532E+1
-7.782E-2	7.724E+0	1.506E+1
-7.782E-2	7.756E+0	1.520E+1
-8.268E-2	7.721E+0	1.537E+1
-7.944E-2	7.753E+0	1.522E+1
-7.944E-2	7.730E+0	1.506E+1
-8.106E-2	7.766E+0	1.525E+1
-8.268E-2	7.701E+0	1.518E+1
-8.106E-2	7.753E+0	1.509E+1
-7.782E-2	7.782E+0	1.504E+1
-8.106E-2	7.769E+0	1.533E+1
-8.431E-2	7.659E+0	1.526E+1
-8.268E-2	7.753E+0	1.531E+1
-7.782E-2	7.708E+0	1.517E+1
-7.782E-2	7.811E+0	1.518E+1
-8.268E-2	7.763E+0	1.518E+1
-8.268E-2	7.815E+0	1.526E+1
-7.782E-2	7.750E+0	1.508E+1
-7.944E-2	7.708E+0	1.518E+1
-8.268E-2	7.640E+0	1.528E+1
-7.620E-2	7.740E+0	1.508E+1
-7.944E-2	7.672E+0	1.523E+1
-8.106E-2	7.698E+0	1.524E+1
-8.268E-2	7.747E+0	1.524E+1
-7.944E-2	7.685E+0	1.525E+1
-7.944E-2	7.766E+0	1.521E+1
-8.106E-2	7.779E+0	1.521E+1
-8.431E-2	7.857E+0	1.521E+1
-8.268E-2	7.623E+0	1.519E+1
-7.620E-2	7.711E+0	1.519E+1
-8.268E-2	7.769E+0	1.523E+1
-8.268E-2	7.691E+0	1.519E+1
-8.106E-2	7.763E+0	1.524E+1
-7.944E-2	7.782E+0	1.520E+1
-8.106E-2	7.795E+0	1.524E+1
-8.268E-2	7.711E+0	1.531E+1
-8.106E-2	7.717E+0	1.532E+1
-7.782E-2	7.776E+0	1.523E+1
-8.106E-2	7.789E+0	1.514E+1
-8.268E-2	7.750E+0	1.510E+1
-8.106E-2	7.821E+0	1.524E+1
-7.944E-2	7.708E+0	1.515E+1
-8.268E-2	7.860E+0	1.520E+1
-8.431E-2	7.734E+0	1.530E+1
-7.944E-2	7.795E+0	1.525E+1
-7.782E-2	7.698E+0	1.530E+1
-8.106E-2	7.828E+0	1.519E+1
-8.268E-2	7.646E+0	1.533E+1
-8.106E-2	7.724E+0	1.531E+1
-7.944E-2	7.708E+0	1.531E+1
-7.782E-2	7.808E+0	1.517E+1
-7.944E-2	7.734E+0	1.533E+1
-8.106E-2	7.704E+0	1.538E+1
-7.457E-2	7.802E+0	1.519E+1
-8.106E-2	7.863E+0	1.522E+1
-8.431E-2	7.614E+0	1.536E+1
-8.268E-2	7.769E+0	1.541E+1
-7.782E-2	7.841E+0	1.524E+1
-8.106E-2	7.782E+0	1.522E+1
-8.268E-2	7.779E+0	1.519E+1
-7.944E-2	7.708E+0	1.516E+1
-7.782E-2	7.763E+0	1.523E+1
-7.620E-2	7.747E+0	1.536E+1
-8.431E-2	7.678E+0	1.531E+1
-8.268E-2	7.708E+0	1.511E+1
-7.782E-2	7.714E+0	1.530E+1
-7.944E-2	7.636E+0	1.525E+1
-8.268E-2	7.737E+0	1.518E+1
-8.106E-2	7.779E+0	1.521E+1
-7.457E-2	7.643E+0	1.525E+1
-7.944E-2	7.659E+0	1.520E+1
-8.268E-2	7.769E+0	1.527E+1
-7.944E-2	7.747E+0	1.525E+1
-7.782E-2	7.675E+0	1.519E+1
-8.106E-2	7.811E+0	1.533E+1
-8.268E-2	7.711E+0	1.530E+1
-7.944E-2	7.782E+0	1.525E+1
-7.620E-2	7.837E+0	1.529E+1
-8.268E-2	7.740E+0	1.506E+1
-8.268E-2	7.669E+0	1.525E+1
-7.944E-2	7.682E+0	1.528E+1
-7.620E-2	7.776E+0	1.516E+1
-8.106E-2	7.734E+0	1.531E+1
-8.431E-2	7.789E+0	1.519E+1
-8.106E-2	7.688E+0	1.527E+1
-7.782E-2	7.688E+0	1.535E+1
-7.944E-2	7.831E+0	1.537E+1
-8.268E-2	7.708E+0	1.529E+1
-8.106E-2	7.691E+0	1.520E+1
-7.944E-2	7.789E+0	1.513E+1
-7.944E-2	7.802E+0	1.523E+1
-8.268E-2	7.776E+0	1.530E+1
-8.106E-2	7.724E+0	1.515E+1
-7.620E-2	7.786E+0	1.515E+1
-7.944E-2	7.730E+0	1.507E+1
-8.268E-2	7.818E+0	1.525E+1
-8.106E-2	7.678E+0	1.524E+1
-8.106E-2	7.704E+0	1.526E+1
-7.944E-2	7.786E+0	1.525E+1
-8.431E-2	7.808E+0	1.535E+1
-8.106E-2	7.799E+0	1.513E+1
-7.782E-2	7.714E+0	1.526E+1
-8.106E-2	7.769E+0	1.512E+1
-8.106E-2	7.721E+0	1.528E+1
-8.268E-2	7.740E+0	1.520E+1
-7.782E-2	7.773E+0	1.523E+1
-7.944E-2	7.763E+0	1.514E+1
-8.431E-2	7.581E+0	1.511E+1
-8.268E-2	7.727E+0	1.523E+1
-7.944E-2	7.821E+0	1.539E+1
-7.944E-2	7.643E+0	1.520E+1
-7.944E-2	7.828E+0	1.512E+1
-8.431E-2	7.802E+0	1.517E+1
-7.782E-2	7.899E+0	1.527E+1
-7.782E-2	7.688E+0	1.522E+1
-8.106E-2	7.662E+0	1.523E+1
-8.106E-2	7.672E+0	1.507E+1
-7.782E-2	7.863E+0	1.521E+1
-8.268E-2	7.704E+0	1.532E+1
-8.431E-2	7.857E+0	1.517E+1
-7.944E-2	7.792E+0	1.518E+1
-7.457E-2	7.678E+0	1.525E+1
-7.944E-2	7.740E+0	1.512E+1
-8.106E-2	7.685E+0	1.539E+1
-8.106E-2	7.837E+0	1.529E+1
-7.782E-2	7.795E+0	1.509E+1
-7.944E-2	7.831E+0	1.518E+1
-8.106E-2	7.708E+0	1.515E+1
-7.944E-2	7.750E+0	1.527E+1
-7.944E-2	7.717E+0	1.525E+1
-7.782E-2	7.789E+0	1.528E+1
-8.268E-2	7.691E+0	1.522E+1
-7.944E-2	7.760E+0	1.522E+1
-7.944E-2	7.766E+0	1.541E+1
-8.106E-2	7.691E+0	1.526E+1
-8.268E-2	7.740E+0	1.511E+1
-8.106E-2	7.730E+0	1.533E+1
-7.944E-2	7.802E+0	1.532E+1
-8.106E-2	7.750E+0	1.518E+1
-8.431E-2	7.678E+0	1.517E+1
-7.944E-2	7.737E+0	1.515E+1
-7.457E-2	7.691E+0	1.521E+1
-8.106E-2	7.782E+0	1.511E+1
-8.593E-2	7.669E+0	1.523E+1
-7.782E-2	7.669E+0	1.517E+1
-7.782E-2	7.750E+0	1.526E+1
-8.106E-2	7.773E+0	1.511E+1
-8.431E-2	7.760E+0	1.519E+1
-7.944E-2	7.857E+0	1.525E+1
-7.782E-2	7.763E+0	1.518E+1
-7.782E-2	7.760E+0	1.522E+1
-8.106E-2	7.795E+0	1.528E+1
-8.106E-2	7.750E+0	1.515E+1
-7.620E-2	7.659E+0	1.529E+1
-8.106E-2	7.776E+0	1.537E+1
-8.268E-2	7.782E+0	1.525E+1
-8.106E-2	7.730E+0	1.534E+1
-7.944E-2	7.682E+0	1.536E+1
-8.106E-2	7.854E+0	1.527E+1
-8.431E-2	7.883E+0	1.522E+1
-8.106E-2	7.688E+0	1.545E+1
-7.944E-2	7.704E+0	1.507E+1
-8.268E-2	7.779E+0	1.530E+1
-8.268E-2	7.669E+0	1.529E+1
-8.106E-2	7.724E+0	1.516E+1
-7.782E-2	7.666E+0	1.539E+1
-7.944E-2	7.808E+0	1.537E+1
-8.268E-2	7.805E+0	1.510E+1
-8.106E-2	7.760E+0	1.532E+1
-7.782E-2	7.727E+0	1.520E+1
-8.106E-2	7.740E+0	1.518E+1
-8.431E-2	7.743E+0	1.518E+1
-7.944E-2	7.711E+0	1.515E+1
-7.944E-2	7.782E+0	1.529E+1
-7.782E-2	7.844E+0	1.537E+1
-8.268E-2	7.837E+0	1.518E+1
-8.106E-2	7.786E+0	1.534E+1
-7.944E-2	7.799E+0	1.523E+1
-7.944E-2	7.701E+0	1.520E+1
-8.268E-2	7.740E+0	1.513E+1
-8.106E-2	7.685E+0	1.519E+1
-7.620E-2	7.766E+0	1.527E+1
-8.106E-2	7.685E+0	1.532E+1
-8.755E-2	7.802E+0	1.518E+1
-8.106E-2	7.737E+0	1.515E+1
-8.106E-2	7.841E+0	1.518E+1
-7.944E-2	7.831E+0	1.526E+1
-8.431E-2	7.799E+0	1.521E+1
-8.268E-2	7.734E+0	1.516E+1
-7.782E-2	7.750E+0	1.532E+1
-7.944E-2	7.701E+0	1.531E+1
[truncated: 22,859 more rows]
