# Supplementary material for: Improved ANAP incorporation and VCF analysis reveal details of P2X7 current facilitation and a limited conformational interplay between ATP binding and the intracellular ballast domain
Source: eLife. 2023 Jan 4;12:e82479. doi: 10.7554/eLife.82479 (PMC9859053; doi:10.7554/eLife.82479)
Supplement: Figure 5—figure supplement 3—source data 2. [file elife-82479-fig5-figsupp3-data2.zip › Figure-5_figure-supplement-3_source-data-2/DeltaCaM-A564/l22/29.csv]

-1.541E-1	7.970E+0	1.696E+1
-1.508E-1	7.957E+0	1.698E+1
-1.508E-1	8.006E+0	1.683E+1
-1.524E-1	7.967E+0	1.690E+1
-1.573E-1	8.042E+0	1.695E+1
-1.492E-1	7.948E+0	1.682E+1
-1.492E-1	8.068E+0	1.701E+1
-1.492E-1	7.977E+0	1.700E+1
-1.541E-1	7.925E+0	1.691E+1
-1.541E-1	7.996E+0	1.683E+1
-1.476E-1	7.961E+0	1.694E+1
-1.476E-1	8.068E+0	1.686E+1
-1.557E-1	8.029E+0	1.687E+1
-1.524E-1	8.094E+0	1.675E+1
-1.476E-1	7.951E+0	1.688E+1
-1.508E-1	7.977E+0	1.688E+1
-1.541E-1	8.016E+0	1.701E+1
-1.524E-1	8.026E+0	1.695E+1
-1.492E-1	7.961E+0	1.698E+1
-1.541E-1	7.983E+0	1.699E+1
-1.541E-1	7.922E+0	1.694E+1
-1.508E-1	8.055E+0	1.680E+1
-1.476E-1	7.954E+0	1.688E+1
-1.508E-1	7.932E+0	1.704E+1
-1.524E-1	7.935E+0	1.696E+1
-1.492E-1	8.039E+0	1.682E+1
-1.524E-1	8.077E+0	1.693E+1
-1.459E-1	7.925E+0	1.697E+1
-1.541E-1	8.052E+0	1.688E+1
-1.524E-1	7.834E+0	1.686E+1
-1.476E-1	7.954E+0	1.683E+1
-1.524E-1	8.120E+0	1.691E+1
-1.541E-1	8.077E+0	1.697E+1
-1.492E-1	7.970E+0	1.699E+1
-1.524E-1	7.919E+0	1.692E+1
-1.524E-1	7.967E+0	1.692E+1
-1.524E-1	8.052E+0	1.704E+1
-1.508E-1	8.074E+0	1.700E+1
-1.492E-1	7.993E+0	1.686E+1
-1.524E-1	7.983E+0	1.691E+1
-1.541E-1	7.987E+0	1.691E+1
-1.524E-1	8.009E+0	1.692E+1
-1.492E-1	8.000E+0	1.691E+1
-1.508E-1	7.883E+0	1.706E+1
-1.557E-1	7.915E+0	1.687E+1
-1.492E-1	7.993E+0	1.702E+1
-1.459E-1	8.045E+0	1.690E+1
-1.508E-1	8.003E+0	1.695E+1
-1.508E-1	7.932E+0	1.691E+1
-1.524E-1	8.003E+0	1.692E+1
-1.492E-1	8.061E+0	1.705E+1
-1.524E-1	7.941E+0	1.695E+1
-1.557E-1	8.042E+0	1.705E+1
-1.524E-1	7.922E+0	1.708E+1
-1.476E-1	7.912E+0	1.692E+1
-1.524E-1	7.938E+0	1.715E+1
-1.508E-1	7.938E+0	1.694E+1
-1.508E-1	8.048E+0	1.704E+1
-1.508E-1	7.954E+0	1.705E+1
-1.508E-1	7.987E+0	1.693E+1
-1.541E-1	8.055E+0	1.695E+1
-1.492E-1	7.948E+0	1.673E+1
-1.508E-1	8.077E+0	1.682E+1
-1.492E-1	7.922E+0	1.697E+1
-1.524E-1	7.990E+0	1.702E+1
-1.476E-1	8.084E+0	1.700E+1
-1.459E-1	8.107E+0	1.696E+1
-1.508E-1	7.983E+0	1.692E+1
-1.524E-1	8.097E+0	1.685E+1
-1.476E-1	7.970E+0	1.697E+1
-1.524E-1	8.065E+0	1.707E+1
-1.508E-1	8.048E+0	1.686E+1
-1.541E-1	8.032E+0	1.694E+1
-1.459E-1	8.016E+0	1.676E+1
-1.492E-1	8.032E+0	1.694E+1
-1.524E-1	8.039E+0	1.691E+1
-1.492E-1	8.061E+0	1.688E+1
-1.508E-1	8.019E+0	1.692E+1
-1.476E-1	7.980E+0	1.687E+1
-1.492E-1	8.026E+0	1.698E+1
-1.541E-1	7.909E+0	1.706E+1
-1.508E-1	8.084E+0	1.701E+1
-1.492E-1	8.019E+0	1.681E+1
-1.524E-1	7.967E+0	1.675E+1
-1.541E-1	7.977E+0	1.687E+1
-1.508E-1	7.996E+0	1.697E+1
-1.476E-1	8.013E+0	1.672E+1
-1.476E-1	8.022E+0	1.685E+1
-1.524E-1	8.077E+0	1.695E+1
-1.492E-1	7.954E+0	1.705E+1
-1.492E-1	8.045E+0	1.688E+1
-1.524E-1	7.961E+0	1.685E+1
-1.573E-1	7.974E+0	1.699E+1
-1.524E-1	7.944E+0	1.696E+1
-1.459E-1	8.032E+0	1.674E+1
-1.492E-1	7.886E+0	1.691E+1
-1.557E-1	8.058E+0	1.676E+1
-1.508E-1	7.954E+0	1.673E+1
-1.476E-1	7.977E+0	1.690E+1
-1.541E-1	7.961E+0	1.699E+1
-1.541E-1	8.052E+0	1.688E+1
-1.524E-1	7.932E+0	1.694E+1
-1.492E-1	8.097E+0	1.688E+1
-1.508E-1	8.019E+0	1.711E+1
-1.524E-1	7.925E+0	1.690E+1
-1.492E-1	7.932E+0	1.695E+1
-1.492E-1	8.026E+0	1.689E+1
-1.476E-1	8.068E+0	1.692E+1
-1.541E-1	8.149E+0	1.697E+1
-1.524E-1	8.055E+0	1.696E+1
-1.476E-1	7.993E+0	1.682E+1
-1.508E-1	7.987E+0	1.691E+1
-1.524E-1	7.996E+0	1.677E+1
-1.492E-1	7.954E+0	1.685E+1
-1.492E-1	7.967E+0	1.694E+1
-1.541E-1	7.980E+0	1.678E+1
-1.508E-1	8.116E+0	1.686E+1
-1.508E-1	8.107E+0	1.697E+1
-1.476E-1	7.944E+0	1.693E+1
-1.508E-1	8.068E+0	1.688E+1
-1.524E-1	7.990E+0	1.712E+1
-1.524E-1	7.944E+0	1.682E+1
-1.476E-1	8.100E+0	1.707E+1
-1.524E-1	8.000E+0	1.692E+1
-1.557E-1	7.964E+0	1.709E+1
-1.492E-1	8.107E+0	1.698E+1
-1.476E-1	7.961E+0	1.675E+1
-1.524E-1	7.996E+0	1.705E+1
-1.573E-1	8.035E+0	1.709E+1
-1.492E-1	7.961E+0	1.695E+1
-1.492E-1	8.026E+0	1.700E+1
-1.524E-1	8.006E+0	1.693E+1
-1.524E-1	8.000E+0	1.686E+1
-1.524E-1	8.016E+0	1.704E+1
-1.476E-1	7.837E+0	1.703E+1
-1.508E-1	7.941E+0	1.695E+1
-1.541E-1	8.000E+0	1.686E+1
-1.524E-1	8.022E+0	1.687E+1
-1.476E-1	8.042E+0	1.683E+1
-1.492E-1	7.993E+0	1.695E+1
-1.524E-1	7.983E+0	1.678E+1
-1.524E-1	8.146E+0	1.676E+1
-1.476E-1	7.974E+0	1.693E+1
-1.492E-1	7.941E+0	1.690E+1
-1.508E-1	7.990E+0	1.699E+1
-1.492E-1	7.899E+0	1.684E+1
-1.459E-1	8.035E+0	1.692E+1
-1.508E-1	8.013E+0	1.700E+1
-1.524E-1	8.019E+0	1.680E+1
-1.492E-1	8.084E+0	1.707E+1
-1.492E-1	8.081E+0	1.698E+1
-1.508E-1	8.000E+0	1.691E+1
-1.508E-1	8.116E+0	1.702E+1
-1.476E-1	8.022E+0	1.682E+1
-1.476E-1	7.990E+0	1.687E+1
-1.524E-1	8.061E+0	1.681E+1
-1.524E-1	7.964E+0	1.681E+1
-1.508E-1	7.977E+0	1.700E+1
-1.476E-1	8.052E+0	1.698E+1
-1.524E-1	8.110E+0	1.698E+1
-1.524E-1	8.022E+0	1.688E+1
-1.476E-1	8.035E+0	1.707E+1
-1.508E-1	7.944E+0	1.685E+1
-1.524E-1	7.919E+0	1.702E+1
-1.508E-1	8.068E+0	1.676E+1
-1.508E-1	8.019E+0	1.718E+1
-1.492E-1	8.065E+0	1.691E+1
-1.524E-1	8.071E+0	1.695E+1
-1.557E-1	7.993E+0	1.685E+1
-1.508E-1	7.974E+0	1.679E+1
-1.492E-1	8.042E+0	1.688E+1
-1.524E-1	8.094E+0	1.688E+1
-1.557E-1	8.006E+0	1.686E+1
-1.492E-1	7.957E+0	1.706E+1
-1.476E-1	7.951E+0	1.684E+1
-1.508E-1	8.087E+0	1.710E+1
-1.492E-1	8.003E+0	1.687E+1
-1.492E-1	7.983E+0	1.696E+1
-1.492E-1	7.932E+0	1.703E+1
-1.508E-1	8.022E+0	1.710E+1
-1.524E-1	7.961E+0	1.694E+1
-1.557E-1	8.058E+0	1.713E+1
-1.492E-1	8.003E+0	1.691E+1
-1.508E-1	8.022E+0	1.707E+1
-1.557E-1	8.039E+0	1.699E+1
-1.492E-1	7.850E+0	1.693E+1
-1.492E-1	7.870E+0	1.688E+1
-1.492E-1	7.967E+0	1.699E+1
-1.557E-1	7.925E+0	1.677E+1
-1.508E-1	7.883E+0	1.687E+1
-1.524E-1	7.996E+0	1.699E+1
-1.492E-1	8.055E+0	1.683E+1
-1.557E-1	8.045E+0	1.693E+1
-1.524E-1	7.954E+0	1.684E+1
-1.476E-1	7.944E+0	1.691E+1
-1.524E-1	8.074E+0	1.695E+1
-1.508E-1	7.964E+0	1.702E+1
-1.508E-1	7.932E+0	1.697E+1
-1.459E-1	7.941E+0	1.690E+1
-1.508E-1	8.013E+0	1.682E+1
-1.508E-1	7.990E+0	1.700E+1
-1.492E-1	7.915E+0	1.685E+1
-1.476E-1	7.902E+0	1.703E+1
-1.524E-1	8.123E+0	1.690E+1
-1.541E-1	7.990E+0	1.680E+1
-1.459E-1	7.925E+0	1.691E+1
-1.476E-1	8.035E+0	1.692E+1
-1.492E-1	8.065E+0	1.684E+1
-1.524E-1	8.000E+0	1.689E+1
-1.508E-1	7.922E+0	1.700E+1
-1.492E-1	7.928E+0	1.691E+1
-1.508E-1	8.048E+0	1.699E+1
-1.524E-1	7.964E+0	1.690E+1
-1.492E-1	8.003E+0	1.694E+1
-1.508E-1	7.717E+0	1.680E+1
-1.508E-1	7.970E+0	1.686E+1
-1.541E-1	7.932E+0	1.702E+1
-1.508E-1	7.922E+0	1.689E+1
-1.476E-1	8.116E+0	1.697E+1
-1.524E-1	8.129E+0	1.684E+1
-1.524E-1	8.084E+0	1.700E+1
-1.508E-1	8.035E+0	1.715E+1
-1.476E-1	8.006E+0	1.702E+1
-1.476E-1	8.009E+0	1.691E+1
-1.508E-1	8.003E+0	1.688E+1
-1.492E-1	7.970E+0	1.696E+1
-1.492E-1	7.932E+0	1.690E+1
-1.508E-1	7.948E+0	1.693E+1
-1.557E-1	7.993E+0	1.696E+1
-1.508E-1	8.048E+0	1.676E+1
-1.492E-1	8.094E+0	1.700E+1
-1.492E-1	7.974E+0	1.697E+1
-1.541E-1	8.107E+0	1.688E+1
-1.492E-1	7.925E+0	1.701E+1
-1.508E-1	7.951E+0	1.687E+1
-1.508E-1	8.022E+0	1.695E+1
-1.541E-1	7.867E+0	1.681E+1
-1.524E-1	7.961E+0	1.694E+1
-1.508E-1	8.042E+0	1.679E+1
-1.508E-1	8.019E+0	1.704E+1
-1.541E-1	8.006E+0	1.680E+1
-1.492E-1	7.983E+0	1.698E+1
-1.508E-1	7.941E+0	1.700E+1
-1.524E-1	8.003E+0	1.706E+1
-1.492E-1	7.938E+0	1.707E+1
-1.508E-1	7.993E+0	1.688E+1
-1.508E-1	8.013E+0	1.696E+1
-1.524E-1	8.029E+0	1.687E+1
-1.524E-1	8.042E+0	1.700E+1
-1.492E-1	7.902E+0	1.697E+1
-1.524E-1	8.039E+0	1.693E+1
-1.492E-1	8.071E+0	1.702E+1
-1.476E-1	7.993E+0	1.694E+1
-1.476E-1	8.026E+0	1.698E+1
-1.492E-1	8.042E+0	1.684E+1
-1.524E-1	7.970E+0	1.710E+1
-1.524E-1	7.957E+0	1.704E+1
-1.492E-1	7.980E+0	1.694E+1
-1.508E-1	8.009E+0	1.696E+1
-1.492E-1	8.022E+0	1.690E+1
-1.508E-1	7.948E+0	1.695E+1
-1.508E-1	7.902E+0	1.693E+1
-1.476E-1	7.996E+0	1.712E+1
-1.492E-1	8.013E+0	1.713E+1
-1.541E-1	7.983E+0	1.697E+1
-1.492E-1	8.045E+0	1.688E+1
-1.476E-1	8.123E+0	1.678E+1
-1.524E-1	7.967E+0	1.707E+1
-1.492E-1	7.967E+0	1.701E+1
-1.508E-1	8.103E+0	1.697E+1
-1.476E-1	8.016E+0	1.691E+1
-1.492E-1	8.045E+0	1.699E+1
-1.524E-1	7.932E+0	1.701E+1
-1.492E-1	8.013E+0	1.707E+1
-1.492E-1	8.068E+0	1.705E+1
-1.476E-1	8.013E+0	1.703E+1
-1.524E-1	7.987E+0	1.702E+1
-1.508E-1	8.074E+0	1.704E+1
-1.476E-1	7.902E+0	1.704E+1
-1.524E-1	7.983E+0	1.713E+1
-1.492E-1	8.016E+0	1.681E+1
-1.459E-1	8.006E+0	1.707E+1
-1.476E-1	8.032E+0	1.684E+1
-1.508E-1	8.000E+0	1.693E+1
-1.492E-1	8.029E+0	1.683E+1
-1.508E-1	7.974E+0	1.688E+1
-1.476E-1	8.022E+0	1.682E+1
-1.508E-1	8.045E+0	1.691E+1
-1.508E-1	8.013E+0	1.688E+1
-1.476E-1	7.957E+0	1.692E+1
-1.476E-1	7.883E+0	1.706E+1
-1.492E-1	7.925E+0	1.680E+1
-1.541E-1	8.039E+0	1.696E+1
-1.459E-1	8.084E+0	1.705E+1
-1.459E-1	7.964E+0	1.696E+1
-1.524E-1	7.944E+0	1.694E+1
-1.541E-1	7.957E+0	1.706E+1
-1.476E-1	8.052E+0	1.695E+1
-1.476E-1	8.048E+0	1.677E+1
-1.492E-1	8.142E+0	1.704E+1
-1.541E-1	8.042E+0	1.681E+1
-1.524E-1	7.974E+0	1.688E+1
-1.459E-1	8.009E+0	1.694E+1
-1.524E-1	8.052E+0	1.708E+1
-1.508E-1	8.029E+0	1.687E+1
-1.492E-1	7.938E+0	1.699E+1
-1.459E-1	7.944E+0	1.698E+1
-1.508E-1	8.009E+0	1.696E+1
-1.541E-1	7.970E+0	1.693E+1
-1.476E-1	8.032E+0	1.699E+1
-1.508E-1	7.941E+0	1.699E+1
-1.508E-1	8.061E+0	1.712E+1
-1.508E-1	8.042E+0	1.708E+1
-1.492E-1	8.029E+0	1.702E+1
-1.492E-1	7.987E+0	1.689E+1
-1.492E-1	7.970E+0	1.679E+1
-1.508E-1	7.922E+0	1.685E+1
-1.459E-1	7.896E+0	1.706E+1
-1.492E-1	7.990E+0	1.703E+1
-1.508E-1	8.032E+0	1.695E+1
-1.541E-1	7.996E+0	1.705E+1
-1.459E-1	8.084E+0	1.700E+1
-1.492E-1	8.055E+0	1.696E+1
-1.557E-1	8.133E+0	1.700E+1
-1.508E-1	8.016E+0	1.680E+1
-1.508E-1	7.987E+0	1.694E+1
-1.492E-1	7.967E+0	1.692E+1
-1.524E-1	8.048E+0	1.676E+1
-1.508E-1	7.889E+0	1.698E+1
-1.476E-1	8.042E+0	1.693E+1
-1.459E-1	7.996E+0	1.697E+1
-1.524E-1	7.951E+0	1.676E+1
-1.524E-1	8.058E+0	1.697E+1
-1.459E-1	7.951E+0	1.703E+1
-1.492E-1	7.941E+0	1.696E+1
-1.524E-1	7.996E+0	1.697E+1
-1.524E-1	8.019E+0	1.705E+1
-1.492E-1	7.928E+0	1.697E+1
-1.443E-1	7.941E+0	1.705E+1
-1.524E-1	8.032E+0	1.688E+1
-1.524E-1	7.886E+0	1.695E+1
-1.508E-1	8.055E+0	1.697E+1
-1.476E-1	8.065E+0	1.684E+1
-1.492E-1	8.081E+0	1.689E+1
-1.541E-1	7.957E+0	1.691E+1
-1.492E-1	8.019E+0	1.699E+1
-1.476E-1	8.048E+0	1.681E+1
-1.524E-1	7.996E+0	1.700E+1
-1.492E-1	7.886E+0	1.691E+1
-1.492E-1	8.013E+0	1.696E+1
-1.508E-1	8.016E+0	1.697E+1
-1.524E-1	8.077E+0	1.691E+1
-1.524E-1	7.980E+0	1.710E+1
-1.524E-1	8.006E+0	1.692E+1
-1.492E-1	7.980E+0	1.692E+1
-1.508E-1	8.052E+0	1.687E+1
-1.524E-1	8.045E+0	1.709E+1
-1.476E-1	7.941E+0	1.691E+1
-1.524E-1	7.915E+0	1.695E+1
-1.524E-1	7.983E+0	1.699E+1
-1.557E-1	7.944E+0	1.694E+1
-1.524E-1	8.052E+0	1.692E+1
-1.508E-1	8.032E+0	1.681E+1
-1.492E-1	8.032E+0	1.682E+1
-1.541E-1	7.951E+0	1.693E+1
-1.508E-1	7.951E+0	1.702E+1
-1.492E-1	7.889E+0	1.696E+1
-1.492E-1	7.912E+0	1.692E+1
-1.524E-1	7.876E+0	1.691E+1
-1.476E-1	7.964E+0	1.706E+1
-1.443E-1	7.996E+0	1.705E+1
-1.524E-1	7.996E+0	1.679E+1
-1.508E-1	8.039E+0	1.677E+1
-1.508E-1	8.110E+0	1.697E+1
-1.476E-1	8.013E+0	1.685E+1
-1.508E-1	8.094E+0	1.687E+1
-1.557E-1	7.990E+0	1.693E+1
-1.492E-1	8.026E+0	1.697E+1
-1.476E-1	7.993E+0	1.680E+1
-1.492E-1	8.006E+0	1.686E+1
-1.508E-1	8.019E+0	1.704E+1
-1.508E-1	7.922E+0	1.692E+1
-1.476E-1	8.000E+0	1.687E+1
-1.524E-1	8.090E+0	1.692E+1
-1.524E-1	7.805E+0	1.686E+1
-1.492E-1	7.909E+0	1.703E+1
-1.476E-1	8.003E+0	1.696E+1
-1.476E-1	8.068E+0	1.701E+1
-1.557E-1	7.970E+0	1.691E+1
-1.508E-1	8.100E+0	1.679E+1
-1.492E-1	7.990E+0	1.691E+1
-1.492E-1	7.932E+0	1.699E+1
-1.476E-1	8.042E+0	1.693E+1
-1.492E-1	7.860E+0	1.692E+1
-1.476E-1	7.915E+0	1.699E+1
-1.492E-1	7.912E+0	1.691E+1
-1.524E-1	8.052E+0	1.679E+1
-1.476E-1	7.961E+0	1.688E+1
-1.508E-1	7.889E+0	1.702E+1
-1.492E-1	8.013E+0	1.690E+1
-1.508E-1	8.000E+0	1.702E+1
-1.508E-1	8.032E+0	1.691E+1
-1.508E-1	7.977E+0	1.688E+1
-1.524E-1	7.948E+0	1.716E+1
-1.524E-1	7.951E+0	1.696E+1
-1.476E-1	7.987E+0	1.711E+1
-1.476E-1	8.039E+0	1.692E+1
-1.524E-1	8.029E+0	1.694E+1
-1.492E-1	7.925E+0	1.709E+1
-1.492E-1	7.974E+0	1.711E+1
-1.443E-1	8.032E+0	1.694E+1
-1.524E-1	8.016E+0	1.681E+1
-1.541E-1	8.052E+0	1.688E+1
-1.508E-1	8.116E+0	1.700E+1
-1.443E-1	8.000E+0	1.682E+1
-1.492E-1	8.071E+0	1.694E+1
-1.492E-1	8.009E+0	1.691E+1
-1.476E-1	7.896E+0	1.697E+1
-1.443E-1	8.006E+0	1.689E+1
-1.508E-1	7.996E+0	1.692E+1
-1.541E-1	7.990E+0	1.685E+1
-1.492E-1	7.980E+0	1.696E+1
-1.459E-1	8.094E+0	1.691E+1
-1.492E-1	7.957E+0	1.692E+1
-1.541E-1	7.915E+0	1.695E+1
-1.492E-1	7.902E+0	1.683E+1
-1.476E-1	7.980E+0	1.696E+1
-1.508E-1	8.052E+0	1.693E+1
-1.508E-1	7.938E+0	1.686E+1
-1.508E-1	8.077E+0	1.695E+1
-1.459E-1	8.071E+0	1.686E+1
-1.524E-1	8.133E+0	1.692E+1
-1.508E-1	8.022E+0	1.693E+1
-1.476E-1	7.948E+0	1.686E+1
-1.492E-1	8.068E+0	1.702E+1
-1.492E-1	8.029E+0	1.681E+1
-1.541E-1	8.129E+0	1.688E+1
-1.492E-1	8.035E+0	1.697E+1
-1.492E-1	7.922E+0	1.685E+1
-1.492E-1	7.980E+0	1.683E+1
-1.524E-1	8.003E+0	1.700E+1
-1.492E-1	7.944E+0	1.694E+1
-1.476E-1	8.022E+0	1.692E+1
-1.524E-1	8.022E+0	1.680E+1
-1.541E-1	7.948E+0	1.685E+1
-1.476E-1	8.000E+0	1.701E+1
-1.508E-1	7.928E+0	1.703E+1
-1.524E-1	8.055E+0	1.703E+1
-1.524E-1	7.970E+0	1.690E+1
-1.492E-1	8.126E+0	1.695E+1
-1.459E-1	7.996E+0	1.686E+1
-1.508E-1	7.928E+0	1.697E+1
-1.508E-1	8.071E+0	1.692E+1
-1.492E-1	7.944E+0	1.686E+1
-1.476E-1	7.980E+0	1.692E+1
-1.508E-1	7.906E+0	1.696E+1
-1.476E-1	8.009E+0	1.686E+1
-1.459E-1	7.993E+0	1.688E+1
-1.476E-1	8.026E+0	1.687E+1
-1.508E-1	8.126E+0	1.690E+1
-1.557E-1	7.925E+0	1.681E+1
-1.508E-1	7.912E+0	1.687E+1
-1.476E-1	8.045E+0	1.710E+1
-1.508E-1	8.026E+0	1.695E+1
-1.508E-1	8.065E+0	1.693E+1
-1.476E-1	8.009E+0	1.693E+1
-1.476E-1	8.000E+0	1.689E+1
-1.476E-1	7.954E+0	1.686E+1
-1.508E-1	7.980E+0	1.700E+1
-1.492E-1	8.090E+0	1.683E+1
-1.476E-1	7.977E+0	1.700E+1
-1.524E-1	8.003E+0	1.705E+1
-1.492E-1	8.026E+0	1.706E+1
-1.508E-1	8.013E+0	1.672E+1
-1.459E-1	8.016E+0	1.685E+1
-1.476E-1	8.052E+0	1.687E+1
-1.508E-1	7.925E+0	1.703E+1
-1.508E-1	8.042E+0	1.689E+1
-1.476E-1	8.052E+0	1.702E+1
-1.508E-1	8.071E+0	1.691E+1
-1.508E-1	7.938E+0	1.713E+1
-1.476E-1	8.022E+0	1.697E+1
-1.492E-1	8.071E+0	1.677E+1
-1.476E-1	7.974E+0	1.699E+1
-1.508E-1	7.980E+0	1.711E+1
-1.459E-1	8.123E+0	1.696E+1
-1.476E-1	8.107E+0	1.682E+1
-1.508E-1	8.081E+0	1.695E+1
-1.508E-1	8.097E+0	1.686E+1
-1.459E-1	8.009E+0	1.692E+1
-1.476E-1	7.876E+0	1.679E+1
-1.492E-1	8.061E+0	1.692E+1
-1.492E-1	7.876E+0	1.687E+1
-1.476E-1	8.081E+0	1.691E+1
-1.476E-1	8.029E+0	1.693E+1
-1.492E-1	7.925E+0	1.694E+1
-1.508E-1	8.181E+0	1.696E+1
-1.476E-1	8.039E+0	1.695E+1
-1.476E-1	8.061E+0	1.688E+1
-1.524E-1	8.035E+0	1.700E+1
-1.524E-1	7.938E+0	1.690E+1
-1.476E-1	7.873E+0	1.679E+1
-1.508E-1	8.019E+0	1.690E+1
-1.508E-1	8.000E+0	1.687E+1
-1.524E-1	7.996E+0	1.678E+1
-1.508E-1	7.977E+0	1.688E+1
-1.459E-1	8.029E+0	1.701E+1
-1.508E-1	7.912E+0	1.694E+1
-1.508E-1	7.954E+0	1.698E+1
-1.492E-1	7.974E+0	1.705E+1
-1.476E-1	7.922E+0	1.698E+1
-1.492E-1	8.097E+0	1.683E+1
-1.541E-1	7.970E+0	1.694E+1
-1.508E-1	8.100E+0	1.690E+1
-1.476E-1	8.055E+0	1.693E+1
-1.508E-1	8.090E+0	1.697E+1
-1.524E-1	7.938E+0	1.696E+1
-1.508E-1	7.880E+0	1.693E+1
-1.492E-1	8.103E+0	1.707E+1
-1.492E-1	7.957E+0	1.677E+1
-1.508E-1	7.967E+0	1.680E+1
-1.492E-1	7.996E+0	1.685E+1
-1.459E-1	8.003E+0	1.693E+1
-1.492E-1	8.000E+0	1.681E+1
-1.508E-1	8.039E+0	1.682E+1
-1.476E-1	8.065E+0	1.694E+1
-1.476E-1	8.074E+0	1.686E+1
-1.508E-1	7.980E+0	1.697E+1
-1.492E-1	7.912E+0	1.707E+1
-1.508E-1	7.970E+0	1.684E+1
-1.459E-1	8.019E+0	1.688E+1
-1.508E-1	7.964E+0	1.688E+1
-1.508E-1	8.084E+0	1.704E+1
-1.508E-1	8.045E+0	1.700E+1
-1.459E-1	8.032E+0	1.697E+1
-1.508E-1	7.977E+0	1.695E+1
-1.524E-1	8.019E+0	1.697E+1
-1.508E-1	8.058E+0	1.687E+1
-1.459E-1	7.993E+0	1.692E+1
-1.492E-1	8.022E+0	1.685E+1
-1.524E-1	8.068E+0	1.700E+1
-1.508E-1	7.902E+0	1.696E+1
-1.459E-1	7.889E+0	1.696E+1
-1.492E-1	7.996E+0	1.703E+1
-1.508E-1	8.032E+0	1.707E+1
-1.508E-1	7.993E+0	1.703E+1
-1.476E-1	8.022E+0	1.697E+1
-1.492E-1	7.893E+0	1.690E+1
-1.508E-1	8.055E+0	1.702E+1
-1.508E-1	7.935E+0	1.693E+1
-1.492E-1	8.055E+0	1.703E+1
-1.508E-1	7.980E+0	1.713E+1
-1.524E-1	8.068E+0	1.678E+1
-1.476E-1	7.867E+0	1.688E+1
-1.443E-1	7.941E+0	1.691E+1
-1.492E-1	8.045E+0	1.708E+1
-1.541E-1	7.967E+0	1.702E+1
-1.508E-1	7.941E+0	1.693E+1
-1.492E-1	7.961E+0	1.701E+1
-1.492E-1	7.983E+0	1.683E+1
-1.508E-1	7.980E+0	1.686E+1
-1.492E-1	8.097E+0	1.688E+1
-1.459E-1	7.987E+0	1.688E+1
-1.492E-1	8.061E+0	1.696E+1
-1.541E-1	8.116E+0	1.696E+1
-1.492E-1	8.071E+0	1.696E+1
-1.459E-1	8.029E+0	1.706E+1
-1.492E-1	7.987E+0	1.698E+1
-1.508E-1	7.906E+0	1.699E+1
-1.476E-1	8.009E+0	1.687E+1
-1.508E-1	8.077E+0	1.691E+1
-1.492E-1	7.886E+0	1.688E+1
-1.524E-1	7.948E+0	1.688E+1
-1.476E-1	8.006E+0	1.687E+1
-1.476E-1	7.961E+0	1.682E+1
-1.524E-1	8.103E+0	1.686E+1
-1.508E-1	7.941E+0	1.691E+1
-1.492E-1	8.103E+0	1.700E+1
-1.476E-1	8.055E+0	1.693E+1
-1.508E-1	8.061E+0	1.695E+1
-1.524E-1	7.906E+0	1.702E+1
-1.492E-1	8.013E+0	1.689E+1
-1.476E-1	7.977E+0	1.700E+1
-1.492E-1	8.003E+0	1.687E+1
-1.524E-1	7.961E+0	1.689E+1
-1.492E-1	7.961E+0	1.706E+1
-1.459E-1	7.951E+0	1.702E+1
-1.508E-1	8.042E+0	1.683E+1
-1.508E-1	7.928E+0	1.704E+1
-1.492E-1	8.029E+0	1.687E+1
-1.476E-1	8.039E+0	1.690E+1
-1.492E-1	8.000E+0	1.682E+1
-1.541E-1	8.068E+0	1.677E+1
-1.476E-1	7.983E+0	1.688E+1
-1.476E-1	8.022E+0	1.692E+1
-1.524E-1	7.970E+0	1.688E+1
-1.508E-1	7.977E+0	1.693E+1
-1.492E-1	8.032E+0	1.677E+1
-1.476E-1	8.084E+0	1.689E+1
-1.508E-1	7.935E+0	1.708E+1
-1.508E-1	8.000E+0	1.698E+1
-1.476E-1	7.964E+0	1.702E+1
-1.443E-1	7.967E+0	1.694E+1
-1.524E-1	8.029E+0	1.690E+1
-1.524E-1	8.045E+0	1.683E+1
-1.492E-1	8.084E+0	1.692E+1
-1.459E-1	8.123E+0	1.682E+1
-1.508E-1	8.048E+0	1.706E+1
-1.524E-1	8.058E+0	1.692E+1
-1.459E-1	7.974E+0	1.694E+1
-1.492E-1	8.019E+0	1.684E+1
-1.443E-1	7.983E+0	1.708E+1
-1.508E-1	8.065E+0	1.697E+1
-1.443E-1	8.133E+0	1.694E+1
-1.476E-1	8.077E+0	1.685E+1
-1.492E-1	8.055E+0	1.682E+1
-1.508E-1	7.915E+0	1.702E+1
-1.459E-1	8.019E+0	1.685E+1
-1.476E-1	7.886E+0	1.692E+1
-1.524E-1	7.944E+0	1.706E+1
-1.508E-1	8.081E+0	1.692E+1
-1.492E-1	8.032E+0	1.688E+1
-1.459E-1	7.987E+0	1.704E+1
-1.492E-1	8.019E+0	1.700E+1
-1.508E-1	8.019E+0	1.698E+1
-1.459E-1	8.065E+0	1.696E+1
-1.459E-1	8.019E+0	1.697E+1
-1.508E-1	8.068E+0	1.699E+1
-1.524E-1	8.016E+0	1.680E+1
-1.459E-1	8.045E+0	1.719E+1
-1.476E-1	7.977E+0	1.706E+1
-1.476E-1	7.993E+0	1.694E+1
-1.524E-1	7.899E+0	1.688E+1
-1.459E-1	8.087E+0	1.700E+1
-1.492E-1	8.026E+0	1.691E+1
-1.508E-1	7.957E+0	1.695E+1
-1.541E-1	8.032E+0	1.697E+1
-1.508E-1	7.961E+0	1.687E+1
-1.476E-1	7.967E+0	1.687E+1
-1.508E-1	8.133E+0	1.716E+1
-1.508E-1	7.854E+0	1.712E+1
-1.508E-1	8.142E+0	1.707E+1
-1.459E-1	7.996E+0	1.698E+1
-1.524E-1	7.935E+0	1.697E+1
-1.508E-1	7.948E+0	1.688E+1
-1.492E-1	7.925E+0	1.724E+1
-1.492E-1	8.039E+0	1.697E+1
-1.508E-1	7.893E+0	1.692E+1
-1.508E-1	7.961E+0	1.693E+1
-1.508E-1	7.948E+0	1.712E+1
-1.492E-1	7.961E+0	1.681E+1
-1.476E-1	8.039E+0	1.711E+1
-1.524E-1	8.013E+0	1.686E+1
-1.443E-1	8.022E+0	1.678E+1
-1.492E-1	7.915E+0	1.690E+1
-1.508E-1	8.039E+0	1.672E+1
-1.492E-1	8.103E+0	1.702E+1
-1.492E-1	7.970E+0	1.707E+1
-1.476E-1	8.039E+0	1.695E+1
-1.508E-1	7.974E+0	1.705E+1
-1.492E-1	7.893E+0	1.690E+1
-1.524E-1	8.006E+0	1.685E+1
-1.476E-1	8.065E+0	1.691E+1
-1.492E-1	7.961E+0	1.691E+1
-1.524E-1	7.896E+0	1.692E+1
-1.476E-1	7.977E+0	1.690E+1
-1.459E-1	8.026E+0	1.689E+1
-1.524E-1	8.009E+0	1.695E+1
-1.541E-1	8.042E+0	1.703E+1
-1.459E-1	8.006E+0	1.686E+1
-1.476E-1	7.990E+0	1.688E+1
-1.492E-1	8.100E+0	1.702E+1
-1.524E-1	7.961E+0	1.697E+1
-1.508E-1	8.048E+0	1.703E+1
-1.459E-1	8.074E+0	1.690E+1
-1.476E-1	7.896E+0	1.683E+1
-1.541E-1	8.055E+0	1.699E+1
-1.476E-1	7.970E+0	1.686E+1
-1.459E-1	7.983E+0	1.697E+1
-1.524E-1	8.058E+0	1.673E+1
-1.508E-1	7.932E+0	1.715E+1
-1.492E-1	7.961E+0	1.698E+1
-1.476E-1	8.052E+0	1.688E+1
-1.492E-1	8.006E+0	1.699E+1
-1.524E-1	7.977E+0	1.703E+1
-1.492E-1	8.000E+0	1.685E+1
-1.508E-1	8.016E+0	1.696E+1
-1.508E-1	8.026E+0	1.690E+1
-1.508E-1	7.941E+0	1.700E+1
-1.476E-1	8.032E+0	1.700E+1
-1.508E-1	8.065E+0	1.697E+1
-1.492E-1	7.974E+0	1.698E+1
-1.508E-1	7.996E+0	1.699E+1
-1.459E-1	8.032E+0	1.700E+1
-1.492E-1	8.013E+0	1.685E+1
-1.492E-1	7.993E+0	1.692E+1
-1.524E-1	8.081E+0	1.685E+1
-1.459E-1	8.081E+0	1.711E+1
-1.492E-1	7.974E+0	1.695E+1
-1.524E-1	7.974E+0	1.687E+1
-1.508E-1	8.026E+0	1.700E+1
-1.492E-1	7.883E+0	1.681E+1
-1.459E-1	8.003E+0	1.693E+1
-1.508E-1	7.980E+0	1.689E+1
-1.476E-1	7.980E+0	1.700E+1
-1.492E-1	7.902E+0	1.690E+1
-1.443E-1	8.022E+0	1.691E+1
-1.492E-1	8.052E+0	1.690E+1
-1.492E-1	7.941E+0	1.713E+1
-1.492E-1	8.013E+0	1.678E+1
-1.492E-1	7.964E+0	1.680E+1
-1.508E-1	7.906E+0	1.721E+1
-1.508E-1	8.019E+0	1.687E+1
-1.476E-1	7.957E+0	1.716E+1
-1.476E-1	8.068E+0	1.720E+1
-1.508E-1	8.061E+0	1.695E+1
-1.541E-1	8.068E+0	1.702E+1
-1.476E-1	8.116E+0	1.681E+1
-1.443E-1	7.941E+0	1.670E+1
-1.476E-1	8.039E+0	1.704E+1
-1.524E-1	8.055E+0	1.699E+1
-1.492E-1	7.957E+0	1.680E+1
-1.492E-1	8.090E+0	1.701E+1
-1.524E-1	7.957E+0	1.689E+1
-1.476E-1	8.003E+0	1.692E+1
-1.492E-1	8.071E+0	1.683E+1
-1.459E-1	7.970E+0	1.673E+1
-1.508E-1	7.990E+0	1.685E+1
-1.508E-1	7.974E+0	1.693E+1
-1.459E-1	7.967E+0	1.683E+1
-1.492E-1	7.957E+0	1.691E+1
-1.492E-1	7.944E+0	1.700E+1
-1.492E-1	8.065E+0	1.689E+1
-1.492E-1	7.967E+0	1.693E+1
-1.492E-1	8.136E+0	1.706E+1
-1.492E-1	7.990E+0	1.691E+1
-1.541E-1	7.974E+0	1.681E+1
-1.492E-1	7.919E+0	1.682E+1
-1.492E-1	8.006E+0	1.693E+1
-1.492E-1	7.922E+0	1.687E+1
-1.524E-1	7.987E+0	1.689E+1
-1.476E-1	8.019E+0	1.699E+1
-1.476E-1	7.954E+0	1.704E+1
-1.524E-1	7.860E+0	1.677E+1
-1.476E-1	7.941E+0	1.707E+1
-1.508E-1	7.935E+0	1.703E+1
-1.476E-1	8.016E+0	1.700E+1
-1.508E-1	8.071E+0	1.694E+1
-1.508E-1	7.873E+0	1.694E+1
-1.476E-1	7.993E+0	1.705E+1
-1.459E-1	8.081E+0	1.690E+1
-1.492E-1	8.094E+0	1.694E+1
-1.508E-1	8.042E+0	1.694E+1
-1.476E-1	8.071E+0	1.702E+1
-1.443E-1	7.928E+0	1.707E+1
-1.492E-1	8.055E+0	1.695E+1
-1.541E-1	8.026E+0	1.709E+1
-1.459E-1	8.087E+0	1.699E+1
-1.459E-1	8.019E+0	1.692E+1
-1.492E-1	8.035E+0	1.675E+1
-1.524E-1	8.068E+0	1.696E+1
-1.476E-1	8.065E+0	1.701E+1
-1.476E-1	7.935E+0	1.710E+1
-1.492E-1	7.954E+0	1.703E+1
-1.508E-1	7.987E+0	1.698E+1
-1.476E-1	7.987E+0	1.707E+1
-1.459E-1	8.097E+0	1.702E+1
-1.524E-1	7.951E+0	1.686E+1
-1.492E-1	7.967E+0	1.701E+1
-1.492E-1	8.116E+0	1.686E+1
-1.459E-1	8.009E+0	1.702E+1
-1.508E-1	8.077E+0	1.695E+1
-1.524E-1	7.961E+0	1.686E+1
-1.459E-1	7.899E+0	1.705E+1
-1.508E-1	8.058E+0	1.677E+1
-1.524E-1	8.022E+0	1.699E+1
-1.508E-1	7.925E+0	1.694E+1
-1.476E-1	8.065E+0	1.711E+1
-1.492E-1	8.065E+0	1.715E+1
-1.508E-1	8.081E+0	1.688E+1
-1.557E-1	7.993E+0	1.674E+1
-1.459E-1	7.893E+0	1.687E+1
-1.476E-1	8.035E+0	1.683E+1
-1.524E-1	8.045E+0	1.713E+1
-1.508E-1	7.996E+0	1.702E+1
-1.492E-1	8.032E+0	1.702E+1
-1.476E-1	8.090E+0	1.686E+1
-1.476E-1	8.013E+0	1.688E+1
-1.508E-1	8.081E+0	1.694E+1
-1.476E-1	8.052E+0	1.688E+1
-1.476E-1	8.039E+0	1.689E+1
-1.541E-1	8.100E+0	1.689E+1
-1.524E-1	7.922E+0	1.695E+1
-1.476E-1	8.129E+0	1.675E+1
-1.476E-1	8.107E+0	1.689E+1
-1.508E-1	8.042E+0	1.698E+1
-1.492E-1	8.081E+0	1.682E+1
-1.492E-1	7.957E+0	1.694E+1
-1.476E-1	8.042E+0	1.701E+1
-1.492E-1	8.048E+0	1.696E+1
-1.524E-1	7.987E+0	1.702E+1
-1.443E-1	7.990E+0	1.701E+1
-1.459E-1	8.039E+0	1.683E+1
-1.476E-1	8.039E+0	1.705E+1
-1.492E-1	8.032E+0	1.692E+1
-1.476E-1	8.045E+0	1.688E+1
-1.508E-1	7.957E+0	1.703E+1
-1.508E-1	7.951E+0	1.687E+1
-1.508E-1	7.974E+0	1.706E+1
-1.508E-1	7.977E+0	1.700E+1
-1.459E-1	8.048E+0	1.680E+1
-1.508E-1	7.906E+0	1.697E+1
-1.524E-1	8.006E+0	1.685E+1
-1.492E-1	8.071E+0	1.703E+1
-1.492E-1	8.009E+0	1.693E+1
-1.508E-1	8.097E+0	1.703E+1
-1.524E-1	7.961E+0	1.701E+1
-1.476E-1	8.061E+0	1.685E+1
-1.476E-1	8.013E+0	1.698E+1
-1.492E-1	7.980E+0	1.691E+1
-1.508E-1	8.068E+0	1.699E+1
-1.476E-1	8.022E+0	1.690E+1
-1.459E-1	7.967E+0	1.708E+1
-1.492E-1	7.964E+0	1.694E+1
-1.492E-1	7.990E+0	1.696E+1
-1.476E-1	7.996E+0	1.705E+1
-1.476E-1	8.077E+0	1.693E+1
-1.508E-1	8.035E+0	1.685E+1
-1.508E-1	7.896E+0	1.687E+1
-1.476E-1	7.948E+0	1.693E+1
-1.459E-1	8.016E+0	1.692E+1
-1.492E-1	7.954E+0	1.692E+1
-1.492E-1	8.029E+0	1.687E+1
-1.492E-1	8.026E+0	1.688E+1
-1.492E-1	8.032E+0	1.675E+1
-1.508E-1	8.022E+0	1.703E+1
-1.492E-1	8.026E+0	1.701E+1
-1.459E-1	7.974E+0	1.698E+1
-1.443E-1	8.039E+0	1.718E+1
-1.476E-1	8.094E+0	1.669E+1
-1.524E-1	8.071E+0	1.704E+1
-1.492E-1	7.951E+0	1.690E+1
-1.508E-1	8.185E+0	1.678E+1
-1.524E-1	8.029E+0	1.686E+1
-1.508E-1	7.967E+0	1.695E+1
-1.476E-1	8.055E+0	1.704E+1
-1.459E-1	8.032E+0	1.701E+1
-1.476E-1	8.035E+0	1.688E+1
-1.492E-1	8.058E+0	1.692E+1
-1.492E-1	8.084E+0	1.685E+1
-1.443E-1	8.045E+0	1.692E+1
-1.508E-1	8.029E+0	1.690E+1
-1.541E-1	8.116E+0	1.686E+1
-1.476E-1	8.123E+0	1.681E+1
-1.476E-1	7.980E+0	1.707E+1
-1.492E-1	8.100E+0	1.702E+1
-1.508E-1	7.948E+0	1.687E+1
-1.476E-1	7.967E+0	1.683E+1
-1.492E-1	7.996E+0	1.692E+1
-1.476E-1	8.013E+0	1.693E+1
-1.508E-1	8.035E+0	1.690E+1
-1.492E-1	8.009E+0	1.667E+1
-1.492E-1	8.081E+0	1.703E+1
-1.508E-1	8.042E+0	1.688E+1
-1.541E-1	8.084E+0	1.688E+1
-1.492E-1	7.919E+0	1.686E+1
-1.476E-1	8.149E+0	1.675E+1
-1.508E-1	7.990E+0	1.701E+1
-1.492E-1	8.077E+0	1.700E+1
-1.459E-1	7.993E+0	1.705E+1
-1.459E-1	7.899E+0	1.694E+1
-1.524E-1	7.944E+0	1.698E+1
-1.508E-1	7.967E+0	1.699E+1
-1.492E-1	7.977E+0	1.689E+1
-1.459E-1	8.074E+0	1.688E+1
-1.492E-1	7.883E+0	1.684E+1
-1.541E-1	8.120E+0	1.696E+1
-1.476E-1	7.996E+0	1.696E+1
-1.476E-1	8.016E+0	1.703E+1
-1.508E-1	8.090E+0	1.685E+1
-1.524E-1	8.022E+0	1.705E+1
-1.459E-1	8.055E+0	1.684E+1
-1.476E-1	8.032E+0	1.682E+1
-1.524E-1	7.915E+0	1.692E+1
-1.524E-1	8.097E+0	1.689E+1
-1.492E-1	7.983E+0	1.691E+1
-1.459E-1	8.081E+0	1.715E+1
-1.476E-1	8.003E+0	1.687E+1
-1.557E-1	8.100E+0	1.700E+1
-1.476E-1	8.084E+0	1.696E+1
-1.459E-1	8.000E+0	1.692E+1
-1.508E-1	8.003E+0	1.677E+1
-1.492E-1	8.039E+0	1.708E+1
-1.492E-1	8.009E+0	1.696E+1
-1.459E-1	8.022E+0	1.712E+1
-1.492E-1	8.065E+0	1.692E+1
-1.524E-1	7.948E+0	1.693E+1
-1.476E-1	7.987E+0	1.696E+1
-1.492E-1	7.935E+0	1.700E+1
-1.443E-1	7.954E+0	1.689E+1
-1.492E-1	8.052E+0	1.687E+1
-1.476E-1	8.000E+0	1.694E+1
-1.443E-1	8.081E+0	1.689E+1
-1.476E-1	7.993E+0	1.702E+1
-1.492E-1	8.035E+0	1.700E+1
-1.459E-1	8.077E+0	1.689E+1
-1.476E-1	7.961E+0	1.687E+1
-1.476E-1	8.045E+0	1.698E+1
-1.492E-1	7.944E+0	1.689E+1
-1.492E-1	7.974E+0	1.698E+1
-1.459E-1	7.987E+0	1.709E+1
-1.524E-1	7.970E+0	1.685E+1
-1.508E-1	7.974E+0	1.689E+1
-1.492E-1	7.922E+0	1.684E+1
-1.476E-1	8.055E+0	1.692E+1
-1.508E-1	7.996E+0	1.686E+1
-1.508E-1	8.009E+0	1.683E+1
-1.492E-1	8.058E+0	1.689E+1
-1.476E-1	7.954E+0	1.684E+1
-1.492E-1	8.087E+0	1.689E+1
-1.541E-1	7.906E+0	1.694E+1
-1.459E-1	7.967E+0	1.682E+1
-1.492E-1	8.065E+0	1.690E+1
-1.476E-1	7.863E+0	1.689E+1
-1.541E-1	8.045E+0	1.687E+1
-1.492E-1	8.022E+0	1.694E+1
-1.476E-1	7.990E+0	1.699E+1
-1.524E-1	7.938E+0	1.683E+1
-1.508E-1	8.013E+0	1.696E+1
-1.524E-1	8.039E+0	1.694E+1
-1.476E-1	8.042E+0	1.684E+1
-1.492E-1	7.954E+0	1.682E+1
-1.476E-1	8.055E+0	1.688E+1
-1.492E-1	7.906E+0	1.686E+1
-1.476E-1	7.977E+0	1.693E+1
-1.459E-1	8.000E+0	1.696E+1
-1.541E-1	7.961E+0	1.691E+1
-1.476E-1	8.032E+0	1.693E+1
-1.443E-1	7.873E+0	1.678E+1
-1.492E-1	7.935E+0	1.688E+1
-1.541E-1	8.100E+0	1.712E+1
-1.476E-1	7.990E+0	1.682E+1
-1.492E-1	7.957E+0	1.697E+1
-1.492E-1	8.003E+0	1.700E+1
-1.524E-1	8.045E+0	1.696E+1
-1.492E-1	8.016E+0	1.695E+1
-1.492E-1	8.100E+0	1.706E+1
-1.476E-1	7.970E+0	1.692E+1
-1.476E-1	8.042E+0	1.693E+1
-1.492E-1	8.103E+0	1.707E+1
-1.476E-1	7.970E+0	1.706E+1
-1.508E-1	7.957E+0	1.698E+1
-1.508E-1	7.987E+0	1.685E+1
-1.492E-1	7.854E+0	1.688E+1
-1.443E-1	7.993E+0	1.697E+1
-1.508E-1	7.990E+0	1.699E+1
-1.508E-1	7.902E+0	1.697E+1
-1.476E-1	7.961E+0	1.690E+1
-1.492E-1	8.068E+0	1.694E+1
-1.459E-1	8.045E+0	1.685E+1
-1.541E-1	8.029E+0	1.684E+1
-1.508E-1	7.938E+0	1.692E+1
-1.476E-1	8.022E+0	1.703E+1
-1.459E-1	7.932E+0	1.691E+1
-1.508E-1	7.876E+0	1.706E+1
-1.508E-1	7.954E+0	1.683E+1
-1.476E-1	8.090E+0	1.698E+1
-1.476E-1	8.026E+0	1.674E+1
-1.508E-1	8.029E+0	1.692E+1
-1.443E-1	8.035E+0	1.703E+1
-1.492E-1	8.016E+0	1.700E+1
-1.492E-1	8.019E+0	1.686E+1
-1.492E-1	7.902E+0	1.677E+1
-1.492E-1	8.045E+0	1.686E+1
-1.492E-1	8.055E+0	1.679E+1
-1.508E-1	8.029E+0	1.698E+1
-1.476E-1	7.967E+0	1.690E+1
-1.492E-1	7.996E+0	1.693E+1
-1.476E-1	8.013E+0	1.697E+1
-1.492E-1	8.000E+0	1.694E+1
-1.492E-1	7.993E+0	1.689E+1
-1.508E-1	8.035E+0	1.689E+1
-1.492E-1	8.052E+0	1.709E+1
-1.508E-1	7.896E+0	1.679E+1
-1.508E-1	8.061E+0	1.681E+1
-1.459E-1	8.058E+0	1.689E+1
-1.492E-1	8.061E+0	1.688E+1
-1.492E-1	8.045E+0	1.698E+1
-1.476E-1	7.915E+0	1.686E+1
-1.476E-1	7.948E+0	1.674E+1
-1.492E-1	8.146E+0	1.694E+1
-1.508E-1	8.029E+0	1.690E+1
-1.492E-1	7.925E+0	1.698E+1
-1.476E-1	7.987E+0	1.690E+1
-1.459E-1	8.055E+0	1.688E+1
-1.492E-1	7.990E+0	1.689E+1
-1.492E-1	8.003E+0	1.684E+1
-1.492E-1	7.977E+0	1.691E+1
-1.476E-1	8.022E+0	1.694E+1
-1.508E-1	8.032E+0	1.708E+1
-1.524E-1	8.013E+0	1.688E+1
-1.459E-1	7.996E+0	1.689E+1
-1.443E-1	7.954E+0	1.696E+1
-1.492E-1	7.919E+0	1.701E+1
-1.508E-1	7.954E+0	1.695E+1
-1.459E-1	8.029E+0	1.667E+1
-1.492E-1	8.013E+0	1.688E+1
-1.459E-1	7.970E+0	1.691E+1
-1.492E-1	8.097E+0	1.682E+1
-1.476E-1	8.045E+0	1.690E+1
-1.443E-1	7.996E+0	1.693E+1
-1.508E-1	7.886E+0	1.689E+1
-1.476E-1	7.996E+0	1.702E+1
-1.459E-1	8.013E+0	1.704E+1
-1.459E-1	8.022E+0	1.685E+1
-1.492E-1	8.013E+0	1.700E+1
-1.508E-1	7.906E+0	1.684E+1
-1.476E-1	7.899E+0	1.667E+1
-1.476E-1	8.022E+0	1.683E+1
-1.508E-1	8.016E+0	1.691E+1
-1.492E-1	8.084E+0	1.687E+1
-1.492E-1	8.048E+0	1.694E+1
-1.492E-1	8.032E+0	1.683E+1
-1.508E-1	7.928E+0	1.697E+1
-1.508E-1	8.019E+0	1.698E+1
-1.476E-1	8.039E+0	1.693E+1
-1.508E-1	8.107E+0	1.674E+1
-1.524E-1	8.055E+0	1.685E+1
-1.508E-1	8.055E+0	1.695E+1
-1.476E-1	7.899E+0	1.694E+1
-1.459E-1	8.009E+0	1.704E+1
-1.541E-1	8.042E+0	1.666E+1
-1.492E-1	8.022E+0	1.695E+1
-1.492E-1	8.029E+0	1.692E+1
-1.476E-1	8.048E+0	1.695E+1
-1.524E-1	8.016E+0	1.699E+1
-1.508E-1	7.896E+0	1.688E+1
-1.492E-1	7.993E+0	1.680E+1
-1.476E-1	7.841E+0	1.689E+1
-1.508E-1	8.022E+0	1.698E+1
-1.492E-1	7.941E+0	1.680E+1
-1.476E-1	7.990E+0	1.698E+1
-1.476E-1	8.026E+0	1.682E+1
-1.508E-1	8.068E+0	1.689E+1
-1.508E-1	7.980E+0	1.702E+1
-1.427E-1	7.970E+0	1.690E+1
-1.476E-1	7.987E+0	1.719E+1
-1.476E-1	8.009E+0	1.684E+1
-1.492E-1	8.019E+0	1.699E+1
-1.443E-1	7.957E+0	1.700E+1
-1.476E-1	7.970E+0	1.688E+1
-1.508E-1	8.003E+0	1.688E+1
-1.508E-1	8.058E+0	1.697E+1
-1.476E-1	8.061E+0	1.687E+1
-1.476E-1	7.987E+0	1.701E+1
-1.492E-1	7.990E+0	1.687E+1
-1.508E-1	7.932E+0	1.675E+1
-1.492E-1	8.061E+0	1.692E+1
-1.476E-1	8.032E+0	1.697E+1
-1.476E-1	7.990E+0	1.677E+1
-1.508E-1	7.974E+0	1.687E+1
-1.443E-1	8.042E+0	1.709E+1
-1.459E-1	8.009E+0	1.694E+1
-1.492E-1	8.159E+0	1.689E+1
-1.476E-1	8.094E+0	1.690E+1
-1.476E-1	7.987E+0	1.687E+1
-1.476E-1	8.133E+0	1.698E+1
-1.508E-1	8.006E+0	1.692E+1
-1.508E-1	8.048E+0	1.685E+1
-1.492E-1	7.906E+0	1.691E+1
-1.492E-1	8.013E+0	1.704E+1
-1.492E-1	8.029E+0	1.697E+1
-1.524E-1	8.032E+0	1.695E+1
-1.459E-1	7.974E+0	1.676E+1
-1.476E-1	8.110E+0	1.696E+1
-1.492E-1	8.061E+0	1.669E+1
-1.492E-1	8.019E+0	1.688E+1
-1.476E-1	7.906E+0	1.697E+1
-1.427E-1	7.974E+0	1.704E+1
-1.524E-1	8.100E+0	1.691E+1
-1.476E-1	7.932E+0	1.699E+1
-1.492E-1	7.970E+0	1.678E+1
-1.492E-1	7.967E+0	1.691E+1
-1.541E-1	7.977E+0	1.700E+1
-1.476E-1	8.003E+0	1.694E+1
-1.459E-1	8.071E+0	1.689E+1
-1.476E-1	8.071E+0	1.687E+1
-1.508E-1	7.941E+0	1.695E+1
-1.492E-1	8.061E+0	1.672E+1
-1.459E-1	8.100E+0	1.692E+1
-1.476E-1	7.980E+0	1.686E+1
-1.508E-1	8.000E+0	1.699E+1
-1.508E-1	8.006E+0	1.695E+1
-1.459E-1	8.035E+0	1.697E+1
-1.476E-1	7.899E+0	1.688E+1
-1.524E-1	8.052E+0	1.683E+1
-1.508E-1	8.029E+0	1.695E+1
-1.492E-1	7.951E+0	1.691E+1
-1.476E-1	8.009E+0	1.686E+1
-1.492E-1	8.139E+0	1.702E+1
-1.524E-1	8.039E+0	1.673E+1
-1.476E-1	8.009E+0	1.688E+1
-1.443E-1	8.032E+0	1.683E+1
-1.508E-1	8.107E+0	1.683E+1
-1.508E-1	8.058E+0	1.691E+1
-1.492E-1	8.006E+0	1.709E+1
-1.459E-1	7.948E+0	1.701E+1
-1.508E-1	8.022E+0	1.686E+1
-1.492E-1	8.048E+0	1.699E+1
-1.476E-1	8.126E+0	1.693E+1
-1.459E-1	7.964E+0	1.692E+1
-1.508E-1	8.094E+0	1.704E+1
-1.508E-1	7.977E+0	1.692E+1
-1.476E-1	7.912E+0	1.692E+1
-1.476E-1	8.077E+0	1.687E+1
-1.476E-1	7.974E+0	1.683E+1
-1.524E-1	7.944E+0	1.688E+1
-1.459E-1	7.970E+0	1.685E+1
-1.459E-1	7.880E+0	1.700E+1
-1.476E-1	8.026E+0	1.687E+1
-1.476E-1	7.964E+0	1.697E+1
-1.459E-1	8.133E+0	1.714E+1
-1.459E-1	8.048E+0	1.691E+1
-1.524E-1	8.006E+0	1.693E+1
-1.476E-1	8.090E+0	1.694E+1
-1.443E-1	7.996E+0	1.690E+1
-1.476E-1	8.055E+0	1.697E+1
-1.524E-1	8.032E+0	1.686E+1
-1.508E-1	8.058E+0	1.688E+1
-1.476E-1	7.948E+0	1.689E+1
-1.476E-1	7.941E+0	1.691E+1
-1.508E-1	7.980E+0	1.679E+1
-1.508E-1	7.983E+0	1.691E+1
-1.459E-1	8.035E+0	1.681E+1
-1.508E-1	7.964E+0	1.688E+1
-1.492E-1	7.951E+0	1.691E+1
-1.508E-1	8.090E+0	1.691E+1
-1.459E-1	7.970E+0	1.693E+1
-1.476E-1	8.026E+0	1.683E+1
-1.459E-1	7.854E+0	1.698E+1
-1.492E-1	8.019E+0	1.680E+1
-1.476E-1	7.938E+0	1.713E+1
-1.476E-1	8.058E+0	1.682E+1
-1.492E-1	7.980E+0	1.687E+1
-1.508E-1	8.077E+0	1.685E+1
-1.508E-1	8.013E+0	1.700E+1
-1.476E-1	7.906E+0	1.677E+1
-1.492E-1	7.922E+0	1.684E+1
-1.476E-1	7.925E+0	1.686E+1
-1.459E-1	7.990E+0	1.695E+1
-1.459E-1	7.922E+0	1.690E+1
-1.508E-1	8.029E+0	1.703E+1
-1.508E-1	7.970E+0	1.705E+1
-1.524E-1	8.039E+0	1.689E+1
-1.476E-1	7.932E+0	1.698E+1
-1.492E-1	7.902E+0	1.686E+1
-1.524E-1	7.993E+0	1.679E+1
-1.476E-1	7.993E+0	1.696E+1
-1.476E-1	7.912E+0	1.683E+1
-1.508E-1	7.974E+0	1.679E+1
-1.508E-1	7.954E+0	1.682E+1
-1.476E-1	8.198E+0	1.701E+1
-1.443E-1	8.022E+0	1.691E+1
-1.508E-1	8.026E+0	1.705E+1
-1.524E-1	7.941E+0	1.703E+1
-1.459E-1	8.081E+0	1.699E+1
-1.459E-1	8.094E+0	1.708E+1
-1.508E-1	7.974E+0	1.669E+1
-1.508E-1	7.886E+0	1.689E+1
-1.492E-1	8.045E+0	1.698E+1
-1.459E-1	7.860E+0	1.698E+1
-1.508E-1	7.912E+0	1.699E+1
-1.492E-1	7.990E+0	1.693E+1
-1.459E-1	7.983E+0	1.708E+1
-1.443E-1	7.967E+0	1.693E+1
-1.492E-1	8.142E+0	1.700E+1
-1.508E-1	7.987E+0	1.689E+1
-1.459E-1	7.935E+0	1.689E+1
-1.476E-1	7.896E+0	1.703E+1
-1.476E-1	7.922E+0	1.681E+1
-1.476E-1	8.081E+0	1.684E+1
-1.476E-1	8.065E+0	1.682E+1
-1.476E-1	7.935E+0	1.693E+1
-1.508E-1	7.983E+0	1.707E+1
-1.492E-1	8.074E+0	1.684E+1
-1.459E-1	7.961E+0	1.698E+1
-1.459E-1	8.022E+0	1.687E+1
-1.492E-1	7.993E+0	1.696E+1
-1.492E-1	7.957E+0	1.702E+1
-1.459E-1	8.090E+0	1.699E+1
-1.459E-1	7.928E+0	1.689E+1
-1.508E-1	8.061E+0	1.690E+1
-1.492E-1	8.013E+0	1.696E+1
-1.492E-1	7.967E+0	1.695E+1
-1.459E-1	7.912E+0	1.680E+1
-1.476E-1	7.912E+0	1.705E+1
-1.476E-1	7.983E+0	1.702E+1
-1.492E-1	8.009E+0	1.692E+1
-1.459E-1	7.983E+0	1.701E+1
-1.459E-1	8.019E+0	1.685E+1
-1.476E-1	8.032E+0	1.682E+1
-1.476E-1	8.003E+0	1.700E+1
-1.508E-1	8.077E+0	1.684E+1
-1.524E-1	7.990E+0	1.703E+1
-1.492E-1	8.000E+0	1.677E+1
-1.492E-1	7.983E+0	1.705E+1
-1.508E-1	7.970E+0	1.691E+1
-1.508E-1	7.996E+0	1.695E+1
-1.508E-1	8.065E+0	1.688E+1
-1.443E-1	7.977E+0	1.708E+1
-1.476E-1	8.113E+0	1.698E+1
-1.508E-1	8.006E+0	1.692E+1
-1.508E-1	8.013E+0	1.691E+1
-1.459E-1	7.967E+0	1.698E+1
-1.508E-1	8.032E+0	1.693E+1
-1.476E-1	8.068E+0	1.669E+1
-1.508E-1	7.993E+0	1.687E+1
-1.476E-1	8.006E+0	1.687E+1
-1.476E-1	7.974E+0	1.687E+1
-1.492E-1	7.912E+0	1.678E+1
-1.476E-1	7.951E+0	1.688E+1
-1.492E-1	8.026E+0	1.684E+1
-1.492E-1	8.045E+0	1.685E+1
-1.508E-1	8.123E+0	1.687E+1
-1.508E-1	7.993E+0	1.700E+1
-1.476E-1	8.087E+0	1.694E+1
-1.476E-1	7.987E+0	1.690E+1
-1.476E-1	7.954E+0	1.681E+1
-1.476E-1	8.022E+0	1.684E+1
-1.476E-1	7.974E+0	1.691E+1
-1.443E-1	8.013E+0	1.676E+1
-1.524E-1	7.893E+0	1.692E+1
-1.508E-1	7.938E+0	1.699E+1
-1.443E-1	8.026E+0	1.692E+1
-1.492E-1	8.026E+0	1.687E+1
-1.476E-1	8.039E+0	1.684E+1
-1.492E-1	8.026E+0	1.679E+1
-1.476E-1	8.009E+0	1.683E+1
-1.508E-1	8.003E+0	1.701E+1
-1.508E-1	8.006E+0	1.704E+1
-1.508E-1	8.071E+0	1.697E+1
-1.476E-1	7.961E+0	1.703E+1
-1.459E-1	8.045E+0	1.709E+1
-1.476E-1	7.980E+0	1.692E+1
-1.459E-1	8.000E+0	1.695E+1
-1.492E-1	8.042E+0	1.708E+1
-1.492E-1	8.068E+0	1.685E+1
-1.476E-1	8.000E+0	1.697E+1
-1.508E-1	8.022E+0	1.689E+1
-1.459E-1	8.000E+0	1.683E+1
-1.459E-1	7.948E+0	1.699E+1
-1.524E-1	8.065E+0	1.710E+1
-1.492E-1	7.983E+0	1.693E+1
-1.459E-1	7.964E+0	1.697E+1
-1.443E-1	8.016E+0	1.686E+1
-1.508E-1	7.974E+0	1.694E+1
-1.476E-1	7.964E+0	1.692E+1
-1.459E-1	8.146E+0	1.712E+1
-1.459E-1	7.938E+0	1.690E+1
-1.508E-1	8.016E+0	1.681E+1
-1.492E-1	7.799E+0	1.677E+1
-1.476E-1	8.120E+0	1.707E+1
-1.459E-1	7.951E+0	1.691E+1
-1.459E-1	7.990E+0	1.683E+1
-1.476E-1	7.974E+0	1.690E+1
-1.459E-1	7.915E+0	1.698E+1
-1.476E-1	8.042E+0	1.709E+1
-1.476E-1	8.071E+0	1.685E+1
-1.492E-1	7.961E+0	1.690E+1
-1.459E-1	7.951E+0	1.689E+1
-1.443E-1	7.996E+0	1.698E+1
-1.443E-1	7.993E+0	1.697E+1
-1.508E-1	7.964E+0	1.691E+1
-1.492E-1	8.084E+0	1.693E+1
-1.476E-1	7.899E+0	1.707E+1
-1.443E-1	8.058E+0	1.684E+1
-1.492E-1	8.000E+0	1.687E+1
-1.443E-1	7.899E+0	1.689E+1
-1.443E-1	8.039E+0	1.689E+1
-1.492E-1	7.961E+0	1.682E+1
-1.492E-1	7.954E+0	1.687E+1
-1.443E-1	7.915E+0	1.696E+1
-1.443E-1	8.016E+0	1.687E+1
-1.476E-1	8.042E+0	1.700E+1
-1.508E-1	8.110E+0	1.694E+1
-1.459E-1	7.974E+0	1.683E+1
-1.459E-1	7.922E+0	1.702E+1
-1.492E-1	7.876E+0	1.694E+1
-1.508E-1	8.172E+0	1.700E+1
-1.459E-1	8.026E+0	1.679E+1
-1.476E-1	8.045E+0	1.682E+1
-1.524E-1	8.052E+0	1.689E+1
-1.524E-1	8.019E+0	1.692E+1
-1.492E-1	7.980E+0	1.699E+1
-1.459E-1	8.006E+0	1.706E+1
-1.492E-1	8.081E+0	1.682E+1
-1.524E-1	8.116E+0	1.697E+1
-1.459E-1	7.983E+0	1.679E+1
-1.443E-1	8.061E+0	1.692E+1
-1.508E-1	7.990E+0	1.691E+1
-1.508E-1	7.941E+0	1.696E+1
-1.476E-1	8.045E+0	1.696E+1
-1.459E-1	8.009E+0	1.696E+1
-1.492E-1	7.948E+0	1.686E+1
-1.524E-1	8.048E+0	1.679E+1
-1.459E-1	7.938E+0	1.692E+1
-1.427E-1	7.974E+0	1.688E+1
-1.492E-1	8.071E+0	1.676E+1
-1.476E-1	7.935E+0	1.696E+1
-1.459E-1	7.980E+0	1.694E+1
-1.459E-1	7.974E+0	1.699E+1
-1.476E-1	7.941E+0	1.708E+1
-1.492E-1	8.026E+0	1.691E+1
-1.476E-1	8.146E+0	1.681E+1
-1.459E-1	7.847E+0	1.677E+1
-1.508E-1	7.957E+0	1.686E+1
-1.508E-1	7.951E+0	1.702E+1
-1.459E-1	7.980E+0	1.688E+1
-1.492E-1	8.019E+0	1.704E+1
-1.508E-1	7.964E+0	1.687E+1
-1.524E-1	7.857E+0	1.686E+1
-1.459E-1	8.003E+0	1.684E+1
-1.459E-1	7.944E+0	1.699E+1
-1.524E-1	8.061E+0	1.687E+1
-1.476E-1	8.055E+0	1.702E+1
-1.476E-1	7.870E+0	1.705E+1
-1.459E-1	8.042E+0	1.698E+1
-1.492E-1	8.019E+0	1.688E+1
-1.476E-1	7.961E+0	1.686E+1
-1.443E-1	7.909E+0	1.697E+1
-1.492E-1	7.941E+0	1.692E+1
-1.476E-1	8.077E+0	1.683E+1
-1.476E-1	7.967E+0	1.696E+1
-1.459E-1	8.074E+0	1.683E+1
-1.459E-1	8.087E+0	1.688E+1
-1.492E-1	8.022E+0	1.700E+1
-1.476E-1	8.055E+0	1.683E+1
-1.459E-1	7.987E+0	1.705E+1
-1.443E-1	8.074E+0	1.691E+1
-1.492E-1	8.009E+0	1.704E+1
-1.476E-1	8.097E+0	1.679E+1
-1.443E-1	7.922E+0	1.696E+1
-1.459E-1	7.987E+0	1.699E+1
-1.459E-1	8.103E+0	1.687E+1
-1.459E-1	7.893E+0	1.692E+1
-1.459E-1	8.003E+0	1.695E+1
-1.443E-1	8.061E+0	1.697E+1
-1.459E-1	8.068E+0	1.693E+1
-1.492E-1	8.019E+0	1.704E+1
-1.476E-1	7.876E+0	1.704E+1
-1.459E-1	8.052E+0	1.699E+1
-1.492E-1	8.084E+0	1.698E+1
-1.492E-1	8.039E+0	1.684E+1
-1.459E-1	7.980E+0	1.694E+1
-1.459E-1	8.142E+0	1.712E+1
-1.492E-1	8.042E+0	1.686E+1
-1.508E-1	8.068E+0	1.689E+1
-1.459E-1	7.906E+0	1.698E+1
-1.476E-1	7.996E+0	1.686E+1
-1.492E-1	8.055E+0	1.697E+1
-1.492E-1	8.045E+0	1.679E+1
-1.459E-1	8.029E+0	1.696E+1
-1.459E-1	7.983E+0	1.701E+1
-1.508E-1	8.094E+0	1.687E+1
-1.492E-1	7.964E+0	1.705E+1
-1.459E-1	8.042E+0	1.699E+1
-1.443E-1	8.071E+0	1.687E+1
-1.508E-1	7.828E+0	1.692E+1
-1.492E-1	8.029E+0	1.686E+1
-1.443E-1	8.006E+0	1.690E+1
-1.459E-1	8.052E+0	1.689E+1
-1.492E-1	8.013E+0	1.700E+1
-1.443E-1	8.026E+0	1.682E+1
-1.427E-1	7.990E+0	1.692E+1
-1.459E-1	7.996E+0	1.706E+1
-1.492E-1	8.052E+0	1.685E+1
-1.492E-1	8.068E+0	1.702E+1
-1.476E-1	8.042E+0	1.692E+1
-1.459E-1	7.902E+0	1.688E+1
-1.492E-1	8.045E+0	1.695E+1
-1.459E-1	8.042E+0	1.690E+1
-1.459E-1	7.896E+0	1.681E+1
-1.459E-1	8.006E+0	1.700E+1
-1.476E-1	8.016E+0	1.694E+1
-1.508E-1	8.009E+0	1.687E+1
-1.476E-1	8.097E+0	1.665E+1
-1.443E-1	7.928E+0	1.705E+1
-1.476E-1	8.029E+0	1.684E+1
-1.508E-1	7.974E+0	1.681E+1
-1.459E-1	7.951E+0	1.686E+1
-1.459E-1	8.065E+0	1.696E+1
-1.508E-1	8.068E+0	1.691E+1
-1.459E-1	7.883E+0	1.702E+1
-1.492E-1	8.039E+0	1.690E+1
-1.443E-1	8.074E+0	1.686E+1
-1.508E-1	8.042E+0	1.698E+1
-1.492E-1	8.055E+0	1.709E+1
-1.459E-1	8.006E+0	1.693E+1
-1.476E-1	7.980E+0	1.689E+1
-1.476E-1	7.938E+0	1.684E+1
-1.492E-1	8.026E+0	1.683E+1
-1.459E-1	7.990E+0	1.699E+1
-1.476E-1	8.097E+0	1.701E+1
-1.492E-1	8.061E+0	1.682E+1
-1.508E-1	8.068E+0	1.682E+1
-1.459E-1	8.045E+0	1.676E+1
-1.459E-1	8.029E+0	1.694E+1
-1.476E-1	8.068E+0	1.702E+1
-1.508E-1	7.941E+0	1.689E+1
-1.476E-1	8.071E+0	1.693E+1
-1.443E-1	7.957E+0	1.686E+1
-1.508E-1	7.951E+0	1.698E+1
-1.476E-1	7.974E+0	1.698E+1
-1.443E-1	7.996E+0	1.687E+1
-1.427E-1	7.967E+0	1.686E+1
-1.492E-1	8.042E+0	1.698E+1
-1.508E-1	7.987E+0	1.688E+1
-1.459E-1	8.123E+0	1.689E+1
-1.459E-1	7.883E+0	1.702E+1
-1.508E-1	8.022E+0	1.683E+1
-1.508E-1	7.938E+0	1.689E+1
-1.508E-1	7.983E+0	1.689E+1
-1.443E-1	7.922E+0	1.698E+1
-1.476E-1	7.941E+0	1.689E+1
-1.508E-1	7.980E+0	1.709E+1
-1.476E-1	7.970E+0	1.689E+1
-1.492E-1	7.983E+0	1.691E+1
-1.459E-1	8.013E+0	1.688E+1
-1.492E-1	8.032E+0	1.699E+1
-1.443E-1	7.983E+0	1.691E+1
-1.476E-1	7.932E+0	1.691E+1
-1.492E-1	8.077E+0	1.688E+1
-1.492E-1	7.954E+0	1.676E+1
-1.476E-1	8.009E+0	1.690E+1
-1.443E-1	7.821E+0	1.681E+1
-1.508E-1	7.896E+0	1.695E+1
-1.476E-1	7.977E+0	1.700E+1
-1.476E-1	8.022E+0	1.715E+1
-1.459E-1	7.980E+0	1.691E+1
-1.492E-1	8.065E+0	1.703E+1
-1.508E-1	7.951E+0	1.689E+1
-1.459E-1	8.032E+0	1.698E+1
-1.459E-1	8.052E+0	1.684E+1
-1.476E-1	8.042E+0	1.683E+1
-1.492E-1	8.123E+0	1.696E+1
-1.443E-1	8.029E+0	1.695E+1
-1.459E-1	8.123E+0	1.685E+1
-1.476E-1	7.974E+0	1.691E+1
-1.476E-1	8.029E+0	1.686E+1
-1.476E-1	8.065E+0	1.683E+1
-1.459E-1	7.944E+0	1.698E+1
-1.492E-1	8.103E+0	1.687E+1
-1.492E-1	7.964E+0	1.689E+1
-1.459E-1	8.074E+0	1.664E+1
-1.443E-1	7.987E+0	1.677E+1
-1.492E-1	8.039E+0	1.691E+1
-1.476E-1	8.003E+0	1.695E+1
-1.459E-1	8.042E+0	1.693E+1
-1.476E-1	7.941E+0	1.679E+1
-1.492E-1	7.883E+0	1.686E+1
-1.476E-1	8.003E+0	1.702E+1
-1.443E-1	7.847E+0	1.702E+1
-1.443E-1	7.938E+0	1.676E+1
-1.508E-1	7.977E+0	1.691E+1
-1.476E-1	7.944E+0	1.683E+1
-1.476E-1	8.045E+0	1.706E+1
-1.443E-1	8.032E+0	1.683E+1
-1.492E-1	7.948E+0	1.697E+1
-1.492E-1	8.110E+0	1.710E+1
-1.459E-1	8.039E+0	1.676E+1
-1.427E-1	7.970E+0	1.700E+1
-1.492E-1	8.065E+0	1.700E+1
-1.492E-1	7.948E+0	1.690E+1
-1.459E-1	7.948E+0	1.692E+1
-1.427E-1	7.906E+0	1.683E+1
-1.492E-1	8.136E+0	1.680E+1
-1.492E-1	8.084E+0	1.705E+1
-1.476E-1	8.100E+0	1.698E+1
-1.443E-1	8.074E+0	1.697E+1
-1.508E-1	7.996E+0	1.697E+1
-1.476E-1	8.058E+0	1.690E+1
-1.459E-1	8.006E+0	1.699E+1
-1.443E-1	7.880E+0	1.687E+1
-1.492E-1	7.944E+0	1.686E+1
-1.476E-1	8.009E+0	1.694E+1
-1.443E-1	7.941E+0	1.700E+1
-1.459E-1	8.019E+0	1.695E+1
-1.492E-1	8.090E+0	1.685E+1
-1.476E-1	7.964E+0	1.693E+1
-1.443E-1	8.097E+0	1.697E+1
-1.459E-1	7.974E+0	1.703E+1
-1.492E-1	8.006E+0	1.691E+1
-1.492E-1	8.000E+0	1.690E+1
-1.427E-1	8.077E+0	1.697E+1
-1.459E-1	8.032E+0	1.689E+1
-1.508E-1	7.896E+0	1.700E+1
-1.476E-1	7.996E+0	1.685E+1
-1.427E-1	8.006E+0	1.695E+1
-1.459E-1	8.032E+0	1.683E+1
-1.508E-1	7.948E+0	1.695E+1
-1.476E-1	7.980E+0	1.703E+1
-1.476E-1	8.019E+0	1.686E+1
-1.443E-1	8.016E+0	1.694E+1
-1.508E-1	8.029E+0	1.678E+1
-1.492E-1	7.961E+0	1.694E+1
-1.476E-1	7.873E+0	1.702E+1
-1.443E-1	8.133E+0	1.686E+1
-1.476E-1	7.987E+0	1.689E+1
-1.492E-1	7.941E+0	1.698E+1
-1.492E-1	7.938E+0	1.679E+1
-1.459E-1	8.087E+0	1.690E+1
-1.492E-1	7.967E+0	1.673E+1
-1.492E-1	7.951E+0	1.679E+1
-1.459E-1	8.061E+0	1.686E+1
-1.459E-1	7.886E+0	1.695E+1
-1.492E-1	7.915E+0	1.678E+1
-1.476E-1	8.035E+0	1.680E+1
-1.459E-1	7.912E+0	1.708E+1
-1.427E-1	7.951E+0	1.686E+1
-1.492E-1	8.006E+0	1.690E+1
-1.476E-1	8.035E+0	1.683E+1
-1.492E-1	8.039E+0	1.700E+1
-1.476E-1	8.026E+0	1.689E+1
-1.492E-1	7.902E+0	1.684E+1
-1.476E-1	7.993E+0	1.687E+1
-1.459E-1	7.967E+0	1.693E+1
-1.476E-1	7.964E+0	1.678E+1
-1.492E-1	7.977E+0	1.686E+1
-1.492E-1	8.013E+0	1.700E+1
-1.476E-1	8.042E+0	1.690E+1
-1.476E-1	7.922E+0	1.685E+1
-1.459E-1	8.032E+0	1.693E+1
-1.492E-1	8.077E+0	1.693E+1
-1.459E-1	8.032E+0	1.686E+1
-1.476E-1	8.013E+0	1.694E+1
-1.492E-1	8.019E+0	1.692E+1
-1.476E-1	7.993E+0	1.676E+1
-1.443E-1	8.048E+0	1.691E+1
-1.476E-1	8.026E+0	1.684E+1
-1.508E-1	8.013E+0	1.712E+1
-1.508E-1	8.006E+0	1.685E+1
-1.459E-1	8.090E+0	1.685E+1
-1.459E-1	7.951E+0	1.679E+1
-1.492E-1	8.048E+0	1.703E+1
-1.476E-1	8.019E+0	1.678E+1
-1.476E-1	8.065E+0	1.697E+1
-1.476E-1	8.077E+0	1.692E+1
-1.459E-1	8.077E+0	1.686E+1
-1.492E-1	8.045E+0	1.682E+1
-1.427E-1	8.113E+0	1.693E+1
-1.459E-1	8.026E+0	1.692E+1
-1.476E-1	8.042E+0	1.706E+1
-1.508E-1	7.977E+0	1.714E+1
-1.443E-1	7.996E+0	1.685E+1
-1.459E-1	8.071E+0	1.695E+1
-1.476E-1	7.912E+0	1.703E+1
-1.476E-1	8.000E+0	1.702E+1
-1.476E-1	8.048E+0	1.702E+1
-1.459E-1	7.977E+0	1.693E+1
-1.476E-1	8.022E+0	1.689E+1
-1.476E-1	8.016E+0	1.699E+1
-1.476E-1	8.068E+0	1.703E+1
-1.443E-1	7.967E+0	1.686E+1
-1.459E-1	8.039E+0	1.677E+1
-1.476E-1	7.957E+0	1.684E+1
-1.443E-1	8.110E+0	1.699E+1
-1.459E-1	8.000E+0	1.691E+1
-1.459E-1	8.048E+0	1.691E+1
-1.476E-1	8.065E+0	1.683E+1
-1.459E-1	8.162E+0	1.683E+1
-1.476E-1	8.065E+0	1.699E+1
-1.508E-1	8.113E+0	1.695E+1
-1.476E-1	8.058E+0	1.687E+1
-1.443E-1	7.990E+0	1.708E+1
-1.459E-1	7.954E+0	1.701E+1
-1.476E-1	8.042E+0	1.676E+1
-1.476E-1	7.980E+0	1.684E+1
-1.443E-1	8.019E+0	1.684E+1
-1.459E-1	8.039E+0	1.696E+1
-1.459E-1	8.006E+0	1.695E+1
-1.476E-1	8.116E+0	1.710E+1
-1.427E-1	8.146E+0	1.694E+1
-1.443E-1	8.058E+0	1.702E+1
-1.492E-1	8.039E+0	1.689E+1
-1.492E-1	8.058E+0	1.703E+1
-1.443E-1	8.097E+0	1.713E+1
-1.427E-1	7.974E+0	1.695E+1
-1.508E-1	8.006E+0	1.688E+1
-1.476E-1	7.954E+0	1.692E+1
-1.459E-1	7.980E+0	1.683E+1
-1.459E-1	7.990E+0	1.696E+1
-1.476E-1	8.113E+0	1.693E+1
-1.492E-1	8.048E+0	1.685E+1
-1.443E-1	8.039E+0	1.682E+1
-1.443E-1	7.964E+0	1.698E+1
-1.508E-1	7.880E+0	1.687E+1
-1.476E-1	8.032E+0	1.677E+1
-1.476E-1	7.961E+0	1.693E+1
-1.459E-1	8.058E+0	1.696E+1
-1.492E-1	8.013E+0	1.693E+1
-1.492E-1	7.967E+0	1.682E+1
-1.443E-1	8.029E+0	1.690E+1
-1.443E-1	8.055E+0	1.681E+1
-1.492E-1	7.970E+0	1.703E+1
-1.459E-1	7.961E+0	1.690E+1
-1.443E-1	7.987E+0	1.691E+1
-1.459E-1	8.058E+0	1.695E+1
-1.492E-1	7.964E+0	1.707E+1
-1.492E-1	7.957E+0	1.689E+1
-1.459E-1	7.977E+0	1.704E+1
-1.459E-1	8.013E+0	1.690E+1
-1.476E-1	7.928E+0	1.700E+1
-1.492E-1	8.026E+0	1.699E+1
-1.443E-1	7.961E+0	1.680E+1
-1.459E-1	8.006E+0	1.687E+1
-1.508E-1	7.886E+0	1.686E+1
-1.492E-1	8.016E+0	1.684E+1
-1.443E-1	7.889E+0	1.675E+1
-1.459E-1	8.055E+0	1.697E+1
-1.492E-1	8.061E+0	1.695E+1
-1.476E-1	8.000E+0	1.702E+1
-1.443E-1	8.026E+0	1.682E+1
-1.459E-1	7.980E+0	1.697E+1
-1.492E-1	8.006E+0	1.712E+1
-1.476E-1	8.048E+0	1.719E+1
-1.459E-1	8.071E+0	1.697E+1
-1.476E-1	7.974E+0	1.699E+1
-1.492E-1	8.000E+0	1.685E+1
-1.492E-1	8.035E+0	1.703E+1
-1.443E-1	7.980E+0	1.693E+1
-1.476E-1	7.996E+0	1.683E+1
-1.492E-1	8.152E+0	1.687E+1
-1.492E-1	8.029E+0	1.714E+1
-1.459E-1	7.996E+0	1.677E+1
-1.443E-1	8.065E+0	1.690E+1
-1.492E-1	8.003E+0	1.678E+1
-1.476E-1	8.026E+0	1.694E+1
-1.459E-1	7.889E+0	1.714E+1
-1.459E-1	8.029E+0	1.688E+1
-1.492E-1	8.039E+0	1.697E+1
-1.508E-1	7.964E+0	1.700E+1
-1.476E-1	8.045E+0	1.703E+1
-1.459E-1	7.925E+0	1.692E+1
-1.476E-1	8.019E+0	1.674E+1
-1.476E-1	7.983E+0	1.694E+1
-1.492E-1	8.039E+0	1.695E+1
-1.459E-1	7.886E+0	1.686E+1
-1.508E-1	8.022E+0	1.688E+1
-1.476E-1	8.009E+0	1.692E+1
-1.476E-1	8.032E+0	1.684E+1
-1.459E-1	8.103E+0	1.696E+1
-1.476E-1	8.136E+0	1.690E+1
-1.476E-1	8.039E+0	1.699E+1
-1.459E-1	8.058E+0	1.684E+1
-1.443E-1	8.006E+0	1.708E+1
-1.492E-1	8.000E+0	1.681E+1
-1.476E-1	8.172E+0	1.694E+1
-1.443E-1	8.029E+0	1.700E+1
-1.443E-1	8.045E+0	1.679E+1
-1.476E-1	8.029E+0	1.674E+1
-1.492E-1	8.029E+0	1.706E+1
-1.427E-1	7.983E+0	1.706E+1
-1.443E-1	7.977E+0	1.691E+1
-1.492E-1	8.000E+0	1.684E+1
-1.459E-1	8.113E+0	1.692E+1
-1.476E-1	8.103E+0	1.674E+1
-1.443E-1	7.987E+0	1.695E+1
-1.508E-1	8.000E+0	1.715E+1
-1.476E-1	7.977E+0	1.692E+1
-1.459E-1	8.136E+0	1.692E+1
-1.411E-1	8.052E+0	1.707E+1
-1.492E-1	8.074E+0	1.712E+1
-1.476E-1	8.022E+0	1.687E+1
-1.459E-1	8.126E+0	1.694E+1
-1.443E-1	7.948E+0	1.697E+1
-1.492E-1	8.013E+0	1.687E+1
-1.508E-1	8.113E+0	1.696E+1
-1.443E-1	8.042E+0	1.691E+1
-1.427E-1	7.987E+0	1.687E+1
-1.459E-1	7.932E+0	1.694E+1
-1.508E-1	8.016E+0	1.696E+1
-1.476E-1	8.087E+0	1.706E+1
-1.427E-1	7.974E+0	1.691E+1
-1.492E-1	8.055E+0	1.688E+1
-1.459E-1	7.990E+0	1.682E+1
-1.443E-1	8.003E+0	1.682E+1
-1.476E-1	8.107E+0	1.685E+1
-1.476E-1	8.032E+0	1.686E+1
-1.476E-1	8.116E+0	1.680E+1
-1.459E-1	7.977E+0	1.693E+1
-1.476E-1	8.068E+0	1.706E+1
-1.492E-1	7.970E+0	1.705E+1
-1.476E-1	8.065E+0	1.691E+1
-1.459E-1	8.000E+0	1.705E+1
-1.476E-1	8.045E+0	1.676E+1
-1.443E-1	7.974E+0	1.701E+1
-1.508E-1	8.081E+0	1.690E+1
-1.443E-1	7.935E+0	1.688E+1
-1.476E-1	8.048E+0	1.683E+1
-1.492E-1	7.925E+0	1.690E+1
-1.508E-1	7.919E+0	1.682E+1
-1.427E-1	7.993E+0	1.706E+1
-1.443E-1	8.061E+0	1.693E+1
-1.492E-1	8.103E+0	1.677E+1
-1.459E-1	7.974E+0	1.703E+1
-1.459E-1	7.957E+0	1.685E+1
-1.427E-1	8.032E+0	1.695E+1
-1.508E-1	8.146E+0	1.680E+1
-1.443E-1	7.889E+0	1.691E+1
-1.459E-1	7.996E+0	1.689E+1
-1.459E-1	7.948E+0	1.685E+1
-1.492E-1	8.045E+0	1.698E+1
-1.459E-1	7.983E+0	1.681E+1
-1.443E-1	7.941E+0	1.670E+1
-1.459E-1	8.019E+0	1.703E+1
-1.492E-1	8.077E+0	1.714E+1
-1.508E-1	8.003E+0	1.700E+1
-1.459E-1	8.052E+0	1.692E+1
-1.443E-1	7.922E+0	1.698E+1
-1.508E-1	8.042E+0	1.689E+1
-1.508E-1	8.032E+0	1.688E+1
-1.443E-1	7.983E+0	1.700E+1
-1.459E-1	8.013E+0	1.703E+1
-1.476E-1	8.103E+0	1.700E+1
-1.492E-1	7.944E+0	1.695E+1
-1.476E-1	7.951E+0	1.691E+1
-1.427E-1	7.967E+0	1.703E+1
-1.524E-1	8.022E+0	1.694E+1
-1.476E-1	7.957E+0	1.703E+1
-1.459E-1	8.068E+0	1.699E+1
-1.443E-1	8.052E+0	1.689E+1
-1.459E-1	7.948E+0	1.689E+1
-1.492E-1	8.019E+0	1.687E+1
-1.459E-1	8.061E+0	1.696E+1
-1.476E-1	8.013E+0	1.699E+1
-1.476E-1	8.068E+0	1.709E+1
-1.459E-1	7.961E+0	1.697E+1
-1.459E-1	8.084E+0	1.688E+1
-1.443E-1	7.948E+0	1.700E+1
-1.492E-1	7.961E+0	1.698E+1
-1.476E-1	7.912E+0	1.705E+1
-1.459E-1	7.941E+0	1.689E+1
-1.476E-1	8.048E+0	1.691E+1
-1.492E-1	7.996E+0	1.691E+1
-1.492E-1	8.019E+0	1.693E+1
-1.443E-1	8.029E+0	1.692E+1
-1.459E-1	8.052E+0	1.690E+1
-1.508E-1	8.065E+0	1.696E+1
-1.459E-1	7.938E+0	1.689E+1
-1.459E-1	8.103E+0	1.698E+1
-1.443E-1	8.058E+0	1.679E+1
-1.476E-1	8.016E+0	1.702E+1
-1.459E-1	8.003E+0	1.683E+1
-1.443E-1	7.970E+0	1.697E+1
-1.459E-1	8.052E+0	1.688E+1
-1.476E-1	7.925E+0	1.698E+1
-1.476E-1	7.932E+0	1.683E+1
-1.427E-1	7.935E+0	1.694E+1
-1.459E-1	8.045E+0	1.687E+1
-1.492E-1	7.983E+0	1.694E+1
-1.476E-1	8.032E+0	1.679E+1
-1.443E-1	7.974E+0	1.697E+1
-1.443E-1	8.107E+0	1.690E+1
-1.476E-1	8.013E+0	1.688E+1
-1.492E-1	7.980E+0	1.688E+1
-1.476E-1	7.996E+0	1.694E+1
-1.459E-1	8.065E+0	1.698E+1
-1.476E-1	8.009E+0	1.698E+1
-1.459E-1	7.990E+0	1.696E+1
-1.459E-1	8.022E+0	1.697E+1
-1.459E-1	7.974E+0	1.693E+1
-1.508E-1	8.022E+0	1.685E+1
-1.476E-1	7.941E+0	1.694E+1
-1.443E-1	8.029E+0	1.695E+1
-1.427E-1	8.081E+0	1.698E+1
-1.492E-1	8.000E+0	1.696E+1
-1.476E-1	7.915E+0	1.684E+1
-1.443E-1	7.987E+0	1.704E+1
-1.459E-1	7.993E+0	1.703E+1
-1.459E-1	8.003E+0	1.714E+1
-1.524E-1	7.977E+0	1.696E+1
-1.427E-1	8.107E+0	1.679E+1
-1.459E-1	7.993E+0	1.695E+1
-1.492E-1	7.948E+0	1.687E+1
-1.492E-1	8.129E+0	1.688E+1
-1.427E-1	8.029E+0	1.702E+1
-1.443E-1	8.013E+0	1.695E+1
-1.508E-1	8.045E+0	1.689E+1
-1.459E-1	8.077E+0	1.673E+1
-1.459E-1	8.058E+0	1.697E+1
-1.443E-1	8.058E+0	1.686E+1
-1.524E-1	8.103E+0	1.687E+1
-1.476E-1	8.081E+0	1.691E+1
-1.459E-1	8.016E+0	1.712E+1
-1.443E-1	7.935E+0	1.680E+1
-1.476E-1	8.058E+0	1.698E+1
-1.459E-1	8.039E+0	1.697E+1
-1.427E-1	8.035E+0	1.680E+1
-1.459E-1	8.065E+0	1.704E+1
-1.492E-1	8.003E+0	1.694E+1
-1.492E-1	7.974E+0	1.686E+1
-1.427E-1	7.938E+0	1.693E+1
-1.459E-1	7.977E+0	1.687E+1
-1.459E-1	8.113E+0	1.698E+1
-1.476E-1	8.052E+0	1.702E+1
-1.443E-1	8.061E+0	1.670E+1
-1.476E-1	7.948E+0	1.694E+1
-1.508E-1	8.058E+0	1.693E+1
-1.459E-1	7.948E+0	1.699E+1
-1.476E-1	8.016E+0	1.703E+1
-1.443E-1	8.113E+0	1.682E+1
-1.508E-1	8.081E+0	1.706E+1
-1.476E-1	7.932E+0	1.687E+1
-1.443E-1	8.000E+0	1.695E+1
-1.459E-1	8.013E+0	1.693E+1
-1.476E-1	8.013E+0	1.711E+1
-1.492E-1	8.077E+0	1.690E+1
-1.443E-1	7.977E+0	1.681E+1
-1.459E-1	8.000E+0	1.685E+1
-1.492E-1	7.925E+0	1.704E+1
-1.459E-1	8.035E+0	1.682E+1
-1.427E-1	7.970E+0	1.680E+1
-1.476E-1	8.110E+0	1.687E+1
-1.476E-1	7.990E+0	1.700E+1
-1.476E-1	8.013E+0	1.695E+1
-1.459E-1	8.058E+0	1.684E+1
-1.443E-1	8.084E+0	1.686E+1
-1.459E-1	7.909E+0	1.686E+1
-1.492E-1	7.974E+0	1.701E+1
-1.459E-1	7.906E+0	1.715E+1
-1.443E-1	8.077E+0	1.689E+1
-1.492E-1	8.016E+0	1.692E+1
-1.476E-1	8.016E+0	1.699E+1
-1.427E-1	8.039E+0	1.687E+1
-1.459E-1	7.938E+0	1.691E+1
-1.476E-1	8.077E+0	1.704E+1
-1.476E-1	8.045E+0	1.688E+1
-1.427E-1	8.035E+0	1.690E+1
-1.476E-1	7.928E+0	1.696E+1
-1.476E-1	8.022E+0	1.693E+1
-1.459E-1	7.938E+0	1.689E+1
-1.427E-1	8.016E+0	1.702E+1
-1.427E-1	7.944E+0	1.680E+1
-1.476E-1	8.071E+0	1.692E+1
-1.476E-1	7.977E+0	1.692E+1
-1.411E-1	8.097E+0	1.711E+1
-1.476E-1	7.961E+0	1.697E+1
-1.492E-1	8.029E+0	1.684E+1
-1.492E-1	8.016E+0	1.688E+1
-1.427E-1	7.996E+0	1.689E+1
-1.459E-1	7.915E+0	1.699E+1
-1.476E-1	8.026E+0	1.694E+1
-1.443E-1	7.912E+0	1.682E+1
-1.476E-1	8.000E+0	1.713E+1
-1.427E-1	8.074E+0	1.686E+1
-1.459E-1	8.077E+0	1.703E+1
-1.459E-1	8.042E+0	1.691E+1
-1.443E-1	7.967E+0	1.682E+1
-1.459E-1	8.113E+0	1.683E+1
-1.492E-1	8.084E+0	1.693E+1
-1.476E-1	8.061E+0	1.694E+1
-1.443E-1	7.964E+0	1.703E+1
-1.459E-1	8.039E+0	1.699E+1
-1.508E-1	8.035E+0	1.685E+1
-1.459E-1	8.081E+0	1.691E+1
-1.443E-1	8.100E+0	1.690E+1
-1.443E-1	8.003E+0	1.693E+1
-1.492E-1	7.938E+0	1.695E+1
-1.476E-1	7.967E+0	1.698E+1
-1.427E-1	7.974E+0	1.697E+1
-1.476E-1	7.928E+0	1.697E+1
-1.492E-1	7.977E+0	1.697E+1
-1.459E-1	8.016E+0	1.705E+1
-1.443E-1	7.967E+0	1.684E+1
-1.476E-1	8.045E+0	1.686E+1
-1.476E-1	7.961E+0	1.698E+1
-1.459E-1	7.983E+0	1.699E+1
-1.459E-1	8.045E+0	1.692E+1
-1.443E-1	7.906E+0	1.684E+1
-1.476E-1	7.938E+0	1.710E+1
-1.508E-1	8.032E+0	1.677E+1
-1.443E-1	7.944E+0	1.700E+1
-1.443E-1	8.026E+0	1.689E+1
-1.508E-1	8.090E+0	1.692E+1
-1.492E-1	7.922E+0	1.697E+1
-1.459E-1	8.081E+0	1.707E+1
-1.443E-1	8.052E+0	1.680E+1
-1.492E-1	8.094E+0	1.705E+1
-1.492E-1	7.987E+0	1.694E+1
-1.459E-1	8.058E+0	1.685E+1
-1.459E-1	7.964E+0	1.687E+1
-1.476E-1	8.084E+0	1.693E+1
-1.459E-1	7.990E+0	1.697E+1
-1.459E-1	7.980E+0	1.701E+1
-1.427E-1	8.006E+0	1.705E+1
-1.508E-1	7.964E+0	1.692E+1
-1.459E-1	8.042E+0	1.698E+1
-1.476E-1	8.000E+0	1.693E+1
-1.459E-1	7.935E+0	1.695E+1
-1.476E-1	7.990E+0	1.691E+1
-1.459E-1	7.996E+0	1.689E+1
-1.459E-1	8.016E+0	1.694E+1
-1.443E-1	7.964E+0	1.688E+1
-1.476E-1	8.100E+0	1.700E+1
-1.459E-1	7.857E+0	1.690E+1
-1.476E-1	8.009E+0	1.688E+1
-1.476E-1	7.912E+0	1.685E+1
-1.459E-1	7.964E+0	1.705E+1
-1.476E-1	8.068E+0	1.692E+1
-1.443E-1	7.996E+0	1.692E+1
-1.427E-1	7.977E+0	1.697E+1
-1.476E-1	8.084E+0	1.699E+1
-1.459E-1	7.893E+0	1.699E+1
-1.459E-1	7.941E+0	1.688E+1
-1.459E-1	7.961E+0	1.705E+1
-1.492E-1	8.026E+0	1.707E+1
-1.492E-1	8.016E+0	1.698E+1
-1.459E-1	7.951E+0	1.697E+1
-1.443E-1	8.129E+0	1.683E+1
-1.492E-1	8.048E+0	1.702E+1
-1.443E-1	8.159E+0	1.688E+1
-1.443E-1	7.990E+0	1.694E+1
-1.443E-1	8.081E+0	1.689E+1
-1.476E-1	7.961E+0	1.683E+1
-1.476E-1	7.889E+0	1.691E+1
-1.427E-1	7.928E+0	1.696E+1
-1.443E-1	8.071E+0	1.700E+1
-1.459E-1	8.035E+0	1.679E+1
-1.476E-1	8.048E+0	1.691E+1
-1.427E-1	8.013E+0	1.687E+1
-1.443E-1	8.100E+0	1.685E+1
-1.476E-1	7.980E+0	1.683E+1
-1.459E-1	8.016E+0	1.693E+1
-1.476E-1	7.948E+0	1.685E+1
-1.443E-1	8.026E+0	1.686E+1
-1.476E-1	7.974E+0	1.687E+1
-1.476E-1	8.009E+0	1.702E+1
-1.476E-1	8.052E+0	1.702E+1
-1.476E-1	7.967E+0	1.706E+1
-1.492E-1	8.032E+0	1.690E+1
-1.459E-1	7.977E+0	1.694E+1
-1.459E-1	8.077E+0	1.683E+1
-1.443E-1	8.003E+0	1.693E+1
-1.476E-1	7.951E+0	1.697E+1
-1.443E-1	8.029E+0	1.697E+1
-1.459E-1	8.032E+0	1.704E+1
-1.459E-1	8.074E+0	1.689E+1
-1.459E-1	8.013E+0	1.701E+1
-1.459E-1	8.003E+0	1.698E+1
-1.459E-1	8.084E+0	1.700E+1
-1.459E-1	7.889E+0	1.673E+1
-1.476E-1	8.039E+0	1.690E+1
-1.476E-1	8.029E+0	1.674E+1
-1.443E-1	7.957E+0	1.688E+1
-1.459E-1	7.941E+0	1.696E+1
-1.476E-1	8.133E+0	1.700E+1
-1.476E-1	8.042E+0	1.705E+1
-1.427E-1	8.107E+0	1.689E+1
-1.443E-1	7.964E+0	1.708E+1
-1.492E-1	8.013E+0	1.716E+1
-1.459E-1	8.003E+0	1.689E+1
-1.427E-1	7.957E+0	1.691E+1
-1.459E-1	8.087E+0	1.693E+1
-1.459E-1	7.983E+0	1.696E+1
-1.476E-1	7.996E+0	1.678E+1
-1.443E-1	7.886E+0	1.686E+1
-1.443E-1	8.019E+0	1.686E+1
-1.492E-1	7.977E+0	1.702E+1
-1.492E-1	7.990E+0	1.677E+1
-1.427E-1	7.980E+0	1.698E+1
-1.427E-1	8.022E+0	1.670E+1
-1.459E-1	7.993E+0	1.679E+1
-1.476E-1	7.954E+0	1.694E+1
-1.443E-1	8.003E+0	1.682E+1
-1.459E-1	8.071E+0	1.681E+1
-1.459E-1	8.032E+0	1.699E+1
-1.492E-1	7.948E+0	1.705E+1
-1.443E-1	7.948E+0	1.693E+1
-1.443E-1	7.915E+0	1.685E+1
-1.476E-1	8.077E+0	1.693E+1
-1.459E-1	7.880E+0	1.684E+1
-1.476E-1	8.136E+0	1.692E+1
-1.443E-1	7.993E+0	1.696E+1
-1.443E-1	8.009E+0	1.691E+1
-1.476E-1	8.039E+0	1.696E+1
-1.427E-1	7.980E+0	1.698E+1
-1.476E-1	7.961E+0	1.699E+1
-1.459E-1	8.039E+0	1.681E+1
-1.459E-1	7.964E+0	1.693E+1
-1.443E-1	7.990E+0	1.685E+1
-1.443E-1	8.136E+0	1.693E+1
-1.476E-1	8.016E+0	1.690E+1
-1.459E-1	7.980E+0	1.689E+1
-1.443E-1	7.967E+0	1.697E+1
-1.459E-1	8.061E+0	1.674E+1
-1.492E-1	7.928E+0	1.688E+1
-1.476E-1	8.035E+0	1.677E+1
-1.443E-1	8.048E+0	1.690E+1
-1.395E-1	8.019E+0	1.689E+1
-1.476E-1	7.944E+0	1.679E+1
[truncated: 27,098 more rows]
