# Supplementary material for: Improved ANAP incorporation and VCF analysis reveal details of P2X7 current facilitation and a limited conformational interplay between ATP binding and the intracellular ballast domain
Source: eLife. 2023 Jan 4;12:e82479. doi: 10.7554/eLife.82479 (PMC9859053; doi:10.7554/eLife.82479)
Supplement: Figure 5—figure supplement 3—source data 2. [file elife-82479-fig5-figsupp3-data2.zip › Figure-5_figure-supplement-3_source-data-2/DeltaCaM-A564/l24/36.csv]

-4.214E-2	1.121E+1	2.438E+1
-5.025E-2	1.122E+1	2.414E+1
-3.727E-2	1.126E+1	2.427E+1
-3.727E-2	1.132E+1	2.450E+1
-3.889E-2	1.131E+1	2.453E+1
-4.862E-2	1.126E+1	2.434E+1
-4.538E-2	1.136E+1	2.429E+1
-3.889E-2	1.112E+1	2.418E+1
-4.376E-2	1.129E+1	2.420E+1
-4.700E-2	1.122E+1	2.423E+1
-4.214E-2	1.131E+1	2.434E+1
-4.051E-2	1.121E+1	2.419E+1
-4.538E-2	1.131E+1	2.422E+1
-4.700E-2	1.120E+1	2.419E+1
-4.538E-2	1.138E+1	2.416E+1
-4.376E-2	1.126E+1	2.424E+1
-4.376E-2	1.123E+1	2.408E+1
-4.700E-2	1.120E+1	2.410E+1
-4.376E-2	1.132E+1	2.433E+1
-4.214E-2	1.129E+1	2.409E+1
-4.538E-2	1.131E+1	2.439E+1
-4.862E-2	1.129E+1	2.433E+1
-4.214E-2	1.117E+1	2.425E+1
-4.538E-2	1.131E+1	2.444E+1
-4.538E-2	1.149E+1	2.434E+1
-4.538E-2	1.137E+1	2.432E+1
-4.214E-2	1.132E+1	2.436E+1
-4.051E-2	1.139E+1	2.430E+1
-4.376E-2	1.128E+1	2.433E+1
-4.862E-2	1.133E+1	2.412E+1
-4.376E-2	1.141E+1	2.437E+1
-4.214E-2	1.116E+1	2.419E+1
-4.538E-2	1.129E+1	2.429E+1
-4.700E-2	1.115E+1	2.418E+1
-4.214E-2	1.117E+1	2.441E+1
-4.051E-2	1.128E+1	2.412E+1
-4.376E-2	1.129E+1	2.422E+1
-4.700E-2	1.118E+1	2.426E+1
-4.376E-2	1.131E+1	2.412E+1
-4.214E-2	1.129E+1	2.435E+1
-4.538E-2	1.128E+1	2.421E+1
-4.700E-2	1.125E+1	2.410E+1
-4.538E-2	1.120E+1	2.418E+1
-4.214E-2	1.129E+1	2.426E+1
-4.538E-2	1.113E+1	2.447E+1
-4.862E-2	1.135E+1	2.428E+1
-4.538E-2	1.129E+1	2.428E+1
-4.214E-2	1.121E+1	2.434E+1
-4.538E-2	1.115E+1	2.429E+1
-4.538E-2	1.121E+1	2.439E+1
-4.538E-2	1.115E+1	2.439E+1
-4.376E-2	1.121E+1	2.422E+1
-4.376E-2	1.104E+1	2.453E+1
-4.700E-2	1.118E+1	2.430E+1
-4.538E-2	1.128E+1	2.437E+1
-4.051E-2	1.123E+1	2.427E+1
-4.376E-2	1.114E+1	2.435E+1
-4.700E-2	1.118E+1	2.432E+1
-4.376E-2	1.124E+1	2.430E+1
-4.214E-2	1.136E+1	2.429E+1
-4.538E-2	1.135E+1	2.411E+1
-4.538E-2	1.135E+1	2.448E+1
-4.538E-2	1.129E+1	2.433E+1
-4.214E-2	1.118E+1	2.432E+1
-4.538E-2	1.115E+1	2.432E+1
-4.700E-2	1.132E+1	2.440E+1
-4.051E-2	1.129E+1	2.426E+1
-4.214E-2	1.125E+1	2.417E+1
-4.376E-2	1.130E+1	2.429E+1
-4.700E-2	1.138E+1	2.428E+1
-4.538E-2	1.137E+1	2.419E+1
-4.538E-2	1.122E+1	2.442E+1
-4.538E-2	1.143E+1	2.447E+1
-4.376E-2	1.128E+1	2.436E+1
-4.376E-2	1.121E+1	2.435E+1
-4.214E-2	1.130E+1	2.431E+1
-4.051E-2	1.125E+1	2.418E+1
-4.376E-2	1.124E+1	2.417E+1
-4.538E-2	1.127E+1	2.427E+1
-4.214E-2	1.131E+1	2.439E+1
-4.538E-2	1.131E+1	2.419E+1
-4.700E-2	1.131E+1	2.426E+1
-4.214E-2	1.118E+1	2.426E+1
-4.376E-2	1.117E+1	2.417E+1
-4.051E-2	1.112E+1	2.432E+1
-4.538E-2	1.136E+1	2.426E+1
-4.538E-2	1.132E+1	2.413E+1
-4.214E-2	1.125E+1	2.439E+1
-4.538E-2	1.130E+1	2.436E+1
-4.700E-2	1.131E+1	2.438E+1
-4.214E-2	1.122E+1	2.430E+1
-4.214E-2	1.129E+1	2.438E+1
-4.538E-2	1.130E+1	2.428E+1
-4.376E-2	1.128E+1	2.427E+1
-4.376E-2	1.131E+1	2.434E+1
-4.214E-2	1.129E+1	2.430E+1
-4.376E-2	1.128E+1	2.422E+1
-4.700E-2	1.129E+1	2.449E+1
-4.214E-2	1.126E+1	2.423E+1
-4.214E-2	1.114E+1	2.444E+1
-4.376E-2	1.113E+1	2.425E+1
-4.538E-2	1.128E+1	2.436E+1
-4.376E-2	1.129E+1	2.429E+1
-4.214E-2	1.133E+1	2.421E+1
-4.376E-2	1.127E+1	2.427E+1
-4.376E-2	1.122E+1	2.429E+1
-4.700E-2	1.123E+1	2.446E+1
-4.214E-2	1.133E+1	2.435E+1
-4.214E-2	1.131E+1	2.418E+1
-4.700E-2	1.148E+1	2.440E+1
-4.214E-2	1.126E+1	2.430E+1
-4.051E-2	1.133E+1	2.417E+1
-4.700E-2	1.113E+1	2.417E+1
-4.538E-2	1.133E+1	2.430E+1
-4.051E-2	1.129E+1	2.396E+1
-4.376E-2	1.128E+1	2.418E+1
-4.538E-2	1.140E+1	2.443E+1
-5.025E-2	1.140E+1	2.423E+1
-4.376E-2	1.124E+1	2.415E+1
-4.051E-2	1.138E+1	2.425E+1
-4.376E-2	1.129E+1	2.444E+1
-4.538E-2	1.122E+1	2.435E+1
-4.214E-2	1.139E+1	2.428E+1
-4.051E-2	1.131E+1	2.441E+1
-4.376E-2	1.126E+1	2.448E+1
-4.862E-2	1.113E+1	2.421E+1
-4.214E-2	1.121E+1	2.438E+1
-4.214E-2	1.113E+1	2.432E+1
-4.538E-2	1.133E+1	2.446E+1
-4.700E-2	1.124E+1	2.447E+1
-4.376E-2	1.121E+1	2.437E+1
-4.051E-2	1.131E+1	2.445E+1
-4.214E-2	1.130E+1	2.442E+1
-4.538E-2	1.127E+1	2.428E+1
-4.538E-2	1.129E+1	2.435E+1
-4.538E-2	1.136E+1	2.413E+1
-4.538E-2	1.130E+1	2.422E+1
-4.376E-2	1.112E+1	2.441E+1
-4.214E-2	1.146E+1	2.421E+1
-4.051E-2	1.129E+1	2.429E+1
-4.214E-2	1.125E+1	2.417E+1
-4.538E-2	1.131E+1	2.407E+1
-4.376E-2	1.132E+1	2.421E+1
-4.376E-2	1.130E+1	2.423E+1
-4.376E-2	1.123E+1	2.436E+1
-4.538E-2	1.127E+1	2.422E+1
-4.214E-2	1.122E+1	2.449E+1
-4.214E-2	1.125E+1	2.439E+1
-4.538E-2	1.122E+1	2.423E+1
-4.700E-2	1.125E+1	2.437E+1
-4.376E-2	1.136E+1	2.441E+1
-4.051E-2	1.120E+1	2.431E+1
-4.376E-2	1.117E+1	2.445E+1
-4.538E-2	1.141E+1	2.441E+1
-4.376E-2	1.128E+1	2.444E+1
-4.214E-2	1.120E+1	2.442E+1
-4.214E-2	1.106E+1	2.430E+1
-4.538E-2	1.124E+1	2.443E+1
-4.538E-2	1.127E+1	2.412E+1
-4.214E-2	1.146E+1	2.420E+1
-4.214E-2	1.140E+1	2.440E+1
-4.538E-2	1.124E+1	2.452E+1
-4.214E-2	1.134E+1	2.438E+1
-4.214E-2	1.130E+1	2.469E+1
-4.538E-2	1.131E+1	2.442E+1
-4.538E-2	1.118E+1	2.445E+1
-4.376E-2	1.131E+1	2.444E+1
-4.376E-2	1.129E+1	2.435E+1
-4.538E-2	1.130E+1	2.434E+1
-4.700E-2	1.121E+1	2.431E+1
-4.051E-2	1.120E+1	2.430E+1
-4.214E-2	1.119E+1	2.432E+1
-4.862E-2	1.121E+1	2.447E+1
-4.700E-2	1.132E+1	2.434E+1
-4.376E-2	1.130E+1	2.454E+1
-4.214E-2	1.119E+1	2.424E+1
-4.051E-2	1.131E+1	2.446E+1
-4.700E-2	1.117E+1	2.427E+1
-4.376E-2	1.117E+1	2.423E+1
-4.214E-2	1.120E+1	2.419E+1
-4.538E-2	1.123E+1	2.433E+1
-4.700E-2	1.123E+1	2.429E+1
-4.376E-2	1.117E+1	2.432E+1
-4.214E-2	1.137E+1	2.440E+1
-4.376E-2	1.134E+1	2.426E+1
-4.376E-2	1.118E+1	2.417E+1
-4.376E-2	1.137E+1	2.450E+1
-4.051E-2	1.141E+1	2.428E+1
-4.214E-2	1.125E+1	2.458E+1
-4.700E-2	1.126E+1	2.432E+1
-4.214E-2	1.124E+1	2.446E+1
-4.376E-2	1.119E+1	2.443E+1
-4.214E-2	1.129E+1	2.429E+1
-4.700E-2	1.126E+1	2.424E+1
-4.376E-2	1.122E+1	2.426E+1
-4.376E-2	1.126E+1	2.444E+1
-4.538E-2	1.141E+1	2.420E+1
-4.700E-2	1.131E+1	2.454E+1
-4.538E-2	1.129E+1	2.425E+1
-3.889E-2	1.134E+1	2.419E+1
-4.538E-2	1.123E+1	2.438E+1
-4.700E-2	1.112E+1	2.443E+1
-4.376E-2	1.135E+1	2.441E+1
-4.214E-2	1.134E+1	2.432E+1
-4.538E-2	1.129E+1	2.450E+1
-4.700E-2	1.124E+1	2.442E+1
-4.376E-2	1.129E+1	2.436E+1
-4.214E-2	1.137E+1	2.428E+1
-4.214E-2	1.131E+1	2.422E+1
-4.700E-2	1.137E+1	2.430E+1
-4.376E-2	1.119E+1	2.433E+1
-4.214E-2	1.136E+1	2.421E+1
-4.376E-2	1.122E+1	2.431E+1
-4.538E-2	1.119E+1	2.412E+1
-4.376E-2	1.137E+1	2.407E+1
-4.051E-2	1.130E+1	2.431E+1
-4.214E-2	1.131E+1	2.437E+1
-4.700E-2	1.118E+1	2.424E+1
-4.376E-2	1.134E+1	2.437E+1
-4.376E-2	1.120E+1	2.437E+1
-4.376E-2	1.122E+1	2.428E+1
-4.376E-2	1.123E+1	2.429E+1
-4.376E-2	1.119E+1	2.436E+1
-4.376E-2	1.119E+1	2.419E+1
-4.376E-2	1.124E+1	2.429E+1
-4.538E-2	1.129E+1	2.414E+1
-4.376E-2	1.128E+1	2.423E+1
-4.214E-2	1.132E+1	2.417E+1
-4.376E-2	1.130E+1	2.425E+1
-4.538E-2	1.121E+1	2.432E+1
-4.051E-2	1.122E+1	2.434E+1
-4.214E-2	1.130E+1	2.413E+1
-4.051E-2	1.128E+1	2.431E+1
-4.538E-2	1.124E+1	2.456E+1
-4.214E-2	1.124E+1	2.423E+1
-4.214E-2	1.132E+1	2.427E+1
-4.214E-2	1.127E+1	2.438E+1
-4.538E-2	1.131E+1	2.449E+1
-4.214E-2	1.116E+1	2.416E+1
-4.538E-2	1.132E+1	2.437E+1
-4.376E-2	1.122E+1	2.448E+1
-4.538E-2	1.118E+1	2.428E+1
-4.376E-2	1.134E+1	2.433E+1
-4.214E-2	1.132E+1	2.438E+1
-4.051E-2	1.143E+1	2.438E+1
-4.700E-2	1.124E+1	2.426E+1
-4.538E-2	1.127E+1	2.424E+1
-3.889E-2	1.131E+1	2.441E+1
-4.051E-2	1.128E+1	2.426E+1
-4.538E-2	1.123E+1	2.440E+1
-4.051E-2	1.125E+1	2.429E+1
-4.051E-2	1.118E+1	2.438E+1
-4.376E-2	1.125E+1	2.437E+1
-4.376E-2	1.128E+1	2.448E+1
-4.214E-2	1.137E+1	2.435E+1
-4.051E-2	1.131E+1	2.425E+1
-4.214E-2	1.124E+1	2.408E+1
-4.538E-2	1.132E+1	2.433E+1
-4.376E-2	1.121E+1	2.427E+1
-4.214E-2	1.129E+1	2.440E+1
-4.376E-2	1.137E+1	2.425E+1
-4.538E-2	1.109E+1	2.422E+1
-4.376E-2	1.136E+1	2.430E+1
-4.051E-2	1.144E+1	2.436E+1
-3.889E-2	1.130E+1	2.446E+1
-4.376E-2	1.124E+1	2.408E+1
-4.214E-2	1.135E+1	2.437E+1
-4.376E-2	1.134E+1	2.433E+1
-4.214E-2	1.127E+1	2.431E+1
-4.538E-2	1.142E+1	2.437E+1
-4.214E-2	1.128E+1	2.435E+1
-4.051E-2	1.146E+1	2.424E+1
-4.051E-2	1.130E+1	2.426E+1
-4.376E-2	1.128E+1	2.413E+1
-4.376E-2	1.128E+1	2.416E+1
-4.214E-2	1.132E+1	2.411E+1
-4.538E-2	1.118E+1	2.442E+1
-4.538E-2	1.121E+1	2.427E+1
-4.538E-2	1.123E+1	2.439E+1
-4.214E-2	1.133E+1	2.430E+1
-4.376E-2	1.143E+1	2.431E+1
-4.700E-2	1.119E+1	2.443E+1
-4.214E-2	1.129E+1	2.424E+1
-4.376E-2	1.119E+1	2.414E+1
-4.376E-2	1.124E+1	2.448E+1
-4.376E-2	1.122E+1	2.435E+1
-4.538E-2	1.126E+1	2.436E+1
-4.214E-2	1.140E+1	2.416E+1
-4.538E-2	1.127E+1	2.437E+1
-4.700E-2	1.138E+1	2.441E+1
-4.376E-2	1.135E+1	2.433E+1
-4.214E-2	1.125E+1	2.424E+1
-4.376E-2	1.130E+1	2.434E+1
-4.700E-2	1.128E+1	2.419E+1
-4.538E-2	1.128E+1	2.441E+1
-4.376E-2	1.131E+1	2.410E+1
-4.214E-2	1.110E+1	2.438E+1
-4.538E-2	1.135E+1	2.442E+1
-4.376E-2	1.128E+1	2.432E+1
-4.214E-2	1.137E+1	2.450E+1
-4.376E-2	1.120E+1	2.435E+1
-4.700E-2	1.138E+1	2.423E+1
-4.376E-2	1.128E+1	2.444E+1
-3.889E-2	1.136E+1	2.447E+1
-4.538E-2	1.130E+1	2.448E+1
-4.538E-2	1.124E+1	2.438E+1
-4.376E-2	1.122E+1	2.433E+1
-4.376E-2	1.130E+1	2.427E+1
-4.051E-2	1.125E+1	2.443E+1
-4.376E-2	1.146E+1	2.421E+1
-4.376E-2	1.132E+1	2.421E+1
-4.051E-2	1.131E+1	2.445E+1
-4.376E-2	1.137E+1	2.438E+1
-4.862E-2	1.129E+1	2.431E+1
-4.538E-2	1.125E+1	2.412E+1
-3.889E-2	1.136E+1	2.435E+1
-4.538E-2	1.129E+1	2.432E+1
-4.376E-2	1.130E+1	2.424E+1
-4.376E-2	1.121E+1	2.424E+1
-4.214E-2	1.132E+1	2.434E+1
-4.376E-2	1.131E+1	2.431E+1
-4.214E-2	1.125E+1	2.418E+1
-4.538E-2	1.117E+1	2.457E+1
-4.214E-2	1.117E+1	2.433E+1
-4.051E-2	1.129E+1	2.430E+1
-4.700E-2	1.139E+1	2.433E+1
-4.538E-2	1.140E+1	2.434E+1
-4.051E-2	1.138E+1	2.429E+1
-4.214E-2	1.133E+1	2.434E+1
-4.700E-2	1.131E+1	2.442E+1
-4.376E-2	1.130E+1	2.423E+1
-4.214E-2	1.131E+1	2.420E+1
-4.214E-2	1.126E+1	2.415E+1
-4.700E-2	1.130E+1	2.437E+1
-4.376E-2	1.124E+1	2.443E+1
-4.051E-2	1.144E+1	2.428E+1
-4.376E-2	1.127E+1	2.422E+1
-4.538E-2	1.115E+1	2.421E+1
-4.376E-2	1.126E+1	2.417E+1
-3.889E-2	1.134E+1	2.437E+1
-4.376E-2	1.131E+1	2.432E+1
-4.700E-2	1.115E+1	2.439E+1
-4.376E-2	1.117E+1	2.431E+1
-4.051E-2	1.111E+1	2.445E+1
-4.538E-2	1.114E+1	2.427E+1
-4.538E-2	1.133E+1	2.425E+1
-4.214E-2	1.116E+1	2.434E+1
-4.051E-2	1.122E+1	2.439E+1
-4.538E-2	1.130E+1	2.436E+1
-4.376E-2	1.123E+1	2.443E+1
-4.376E-2	1.138E+1	2.416E+1
-3.889E-2	1.126E+1	2.436E+1
-4.538E-2	1.127E+1	2.419E+1
-4.700E-2	1.137E+1	2.426E+1
-4.214E-2	1.118E+1	2.464E+1
-4.051E-2	1.130E+1	2.419E+1
-4.214E-2	1.132E+1	2.433E+1
-4.700E-2	1.145E+1	2.432E+1
-4.538E-2	1.129E+1	2.435E+1
-4.214E-2	1.121E+1	2.425E+1
-4.376E-2	1.129E+1	2.429E+1
-4.538E-2	1.138E+1	2.432E+1
-4.376E-2	1.120E+1	2.413E+1
-4.376E-2	1.131E+1	2.430E+1
-4.214E-2	1.128E+1	2.435E+1
-4.700E-2	1.130E+1	2.431E+1
-4.376E-2	1.124E+1	2.420E+1
-4.051E-2	1.125E+1	2.427E+1
-4.376E-2	1.125E+1	2.405E+1
-4.538E-2	1.131E+1	2.428E+1
-4.376E-2	1.132E+1	2.433E+1
-4.376E-2	1.133E+1	2.434E+1
-4.051E-2	1.118E+1	2.432E+1
-4.376E-2	1.139E+1	2.444E+1
-4.214E-2	1.118E+1	2.420E+1
-4.214E-2	1.136E+1	2.457E+1
-4.376E-2	1.141E+1	2.428E+1
-4.700E-2	1.126E+1	2.434E+1
-4.376E-2	1.120E+1	2.430E+1
-4.051E-2	1.118E+1	2.431E+1
-4.538E-2	1.125E+1	2.419E+1
-4.862E-2	1.138E+1	2.451E+1
-4.376E-2	1.135E+1	2.420E+1
-4.214E-2	1.135E+1	2.428E+1
-4.538E-2	1.131E+1	2.428E+1
-4.700E-2	1.133E+1	2.416E+1
-4.538E-2	1.130E+1	2.416E+1
-4.214E-2	1.122E+1	2.449E+1
-4.538E-2	1.123E+1	2.420E+1
-4.700E-2	1.117E+1	2.421E+1
-4.538E-2	1.125E+1	2.424E+1
-3.889E-2	1.136E+1	2.429E+1
-4.376E-2	1.138E+1	2.444E+1
-4.538E-2	1.131E+1	2.419E+1
-4.376E-2	1.127E+1	2.440E+1
-4.051E-2	1.126E+1	2.443E+1
-4.376E-2	1.143E+1	2.437E+1
-4.538E-2	1.125E+1	2.421E+1
-4.051E-2	1.127E+1	2.438E+1
-4.214E-2	1.126E+1	2.426E+1
-4.214E-2	1.117E+1	2.422E+1
-4.700E-2	1.119E+1	2.434E+1
-4.051E-2	1.135E+1	2.423E+1
-3.889E-2	1.128E+1	2.420E+1
-4.214E-2	1.121E+1	2.436E+1
-4.376E-2	1.133E+1	2.418E+1
-4.538E-2	1.120E+1	2.411E+1
-4.051E-2	1.131E+1	2.440E+1
-4.538E-2	1.125E+1	2.430E+1
-4.700E-2	1.134E+1	2.418E+1
-4.376E-2	1.132E+1	2.431E+1
-4.214E-2	1.127E+1	2.439E+1
-4.538E-2	1.125E+1	2.417E+1
-4.538E-2	1.130E+1	2.444E+1
-4.538E-2	1.128E+1	2.415E+1
-4.214E-2	1.140E+1	2.430E+1
-4.214E-2	1.115E+1	2.427E+1
-4.700E-2	1.119E+1	2.419E+1
-4.538E-2	1.116E+1	2.442E+1
-4.051E-2	1.127E+1	2.435E+1
-4.700E-2	1.121E+1	2.432E+1
-4.700E-2	1.135E+1	2.427E+1
-4.700E-2	1.116E+1	2.430E+1
-4.376E-2	1.118E+1	2.417E+1
-4.376E-2	1.126E+1	2.427E+1
-4.862E-2	1.126E+1	2.431E+1
-4.214E-2	1.139E+1	2.426E+1
-4.214E-2	1.135E+1	2.434E+1
-4.376E-2	1.135E+1	2.412E+1
-4.538E-2	1.108E+1	2.421E+1
-4.214E-2	1.131E+1	2.438E+1
-3.889E-2	1.122E+1	2.414E+1
-4.538E-2	1.131E+1	2.444E+1
-4.376E-2	1.132E+1	2.435E+1
-4.538E-2	1.133E+1	2.428E+1
-4.214E-2	1.126E+1	2.434E+1
-4.214E-2	1.122E+1	2.445E+1
-4.538E-2	1.124E+1	2.420E+1
-4.376E-2	1.124E+1	2.426E+1
-4.214E-2	1.131E+1	2.418E+1
-4.376E-2	1.121E+1	2.427E+1
-4.376E-2	1.125E+1	2.429E+1
-4.538E-2	1.139E+1	2.412E+1
-4.214E-2	1.112E+1	2.416E+1
-4.700E-2	1.133E+1	2.424E+1
-4.700E-2	1.136E+1	2.436E+1
-4.376E-2	1.125E+1	2.419E+1
-3.889E-2	1.128E+1	2.430E+1
-4.376E-2	1.117E+1	2.436E+1
-4.538E-2	1.132E+1	2.436E+1
-4.214E-2	1.129E+1	2.441E+1
-4.214E-2	1.127E+1	2.434E+1
-4.376E-2	1.134E+1	2.421E+1
-4.538E-2	1.143E+1	2.441E+1
-4.214E-2	1.125E+1	2.415E+1
-4.376E-2	1.137E+1	2.416E+1
-4.214E-2	1.127E+1	2.423E+1
-4.538E-2	1.128E+1	2.425E+1
-4.214E-2	1.136E+1	2.423E+1
-4.214E-2	1.131E+1	2.436E+1
-4.700E-2	1.132E+1	2.431E+1
-4.538E-2	1.126E+1	2.429E+1
-4.051E-2	1.120E+1	2.429E+1
-3.727E-2	1.125E+1	2.442E+1
-4.214E-2	1.118E+1	2.430E+1
-4.538E-2	1.123E+1	2.428E+1
-4.214E-2	1.122E+1	2.411E+1
-4.214E-2	1.126E+1	2.410E+1
-4.376E-2	1.119E+1	2.433E+1
-4.538E-2	1.139E+1	2.424E+1
-4.214E-2	1.115E+1	2.417E+1
-4.051E-2	1.119E+1	2.440E+1
-4.538E-2	1.128E+1	2.431E+1
-4.376E-2	1.125E+1	2.419E+1
-4.214E-2	1.140E+1	2.435E+1
-4.051E-2	1.125E+1	2.426E+1
-4.214E-2	1.119E+1	2.429E+1
-4.538E-2	1.124E+1	2.436E+1
-4.700E-2	1.143E+1	2.412E+1
-4.051E-2	1.133E+1	2.417E+1
-4.376E-2	1.109E+1	2.424E+1
-4.700E-2	1.135E+1	2.442E+1
-4.376E-2	1.126E+1	2.428E+1
-4.376E-2	1.121E+1	2.440E+1
-4.538E-2	1.141E+1	2.420E+1
-4.538E-2	1.129E+1	2.427E+1
-4.376E-2	1.135E+1	2.421E+1
-4.376E-2	1.126E+1	2.438E+1
-4.376E-2	1.123E+1	2.432E+1
-4.700E-2	1.135E+1	2.423E+1
-4.214E-2	1.128E+1	2.428E+1
-4.214E-2	1.120E+1	2.415E+1
-4.376E-2	1.126E+1	2.441E+1
-4.700E-2	1.132E+1	2.437E+1
-4.538E-2	1.134E+1	2.432E+1
-4.214E-2	1.136E+1	2.415E+1
-4.538E-2	1.122E+1	2.409E+1
-4.376E-2	1.125E+1	2.434E+1
-4.376E-2	1.128E+1	2.414E+1
-4.051E-2	1.143E+1	2.437E+1
-4.214E-2	1.130E+1	2.429E+1
-4.214E-2	1.126E+1	2.435E+1
-4.214E-2	1.135E+1	2.441E+1
-4.214E-2	1.123E+1	2.420E+1
-4.700E-2	1.143E+1	2.425E+1
-4.700E-2	1.144E+1	2.432E+1
-4.214E-2	1.132E+1	2.425E+1
-4.051E-2	1.112E+1	2.425E+1
-4.376E-2	1.125E+1	2.416E+1
-4.538E-2	1.137E+1	2.412E+1
-4.376E-2	1.127E+1	2.457E+1
-4.214E-2	1.138E+1	2.418E+1
-4.376E-2	1.127E+1	2.427E+1
-4.376E-2	1.140E+1	2.425E+1
-4.538E-2	1.130E+1	2.422E+1
-4.051E-2	1.119E+1	2.413E+1
-4.376E-2	1.122E+1	2.408E+1
-4.700E-2	1.113E+1	2.440E+1
-4.376E-2	1.117E+1	2.403E+1
-4.214E-2	1.131E+1	2.432E+1
-4.538E-2	1.131E+1	2.424E+1
-4.700E-2	1.111E+1	2.424E+1
-4.376E-2	1.133E+1	2.442E+1
-4.376E-2	1.121E+1	2.435E+1
-4.376E-2	1.131E+1	2.426E+1
-4.862E-2	1.126E+1	2.429E+1
-4.376E-2	1.126E+1	2.449E+1
-4.376E-2	1.135E+1	2.438E+1
-4.376E-2	1.130E+1	2.424E+1
-4.538E-2	1.128E+1	2.437E+1
-4.051E-2	1.135E+1	2.421E+1
-4.051E-2	1.134E+1	2.414E+1
-4.538E-2	1.138E+1	2.424E+1
-4.376E-2	1.123E+1	2.436E+1
-4.538E-2	1.140E+1	2.428E+1
-4.051E-2	1.124E+1	2.433E+1
-4.376E-2	1.124E+1	2.422E+1
-4.538E-2	1.129E+1	2.441E+1
-4.214E-2	1.136E+1	2.421E+1
-4.051E-2	1.132E+1	2.441E+1
-4.376E-2	1.136E+1	2.420E+1
-4.862E-2	1.121E+1	2.439E+1
-4.538E-2	1.127E+1	2.427E+1
-4.376E-2	1.129E+1	2.431E+1
-4.376E-2	1.125E+1	2.399E+1
-4.700E-2	1.131E+1	2.427E+1
-4.376E-2	1.139E+1	2.424E+1
-4.051E-2	1.129E+1	2.419E+1
-4.376E-2	1.130E+1	2.426E+1
-4.700E-2	1.118E+1	2.423E+1
-4.376E-2	1.129E+1	2.430E+1
-4.051E-2	1.129E+1	2.437E+1
-4.700E-2	1.128E+1	2.427E+1
-4.538E-2	1.131E+1	2.426E+1
-4.214E-2	1.134E+1	2.433E+1
-4.214E-2	1.123E+1	2.418E+1
-4.538E-2	1.119E+1	2.437E+1
-4.538E-2	1.115E+1	2.450E+1
-4.376E-2	1.129E+1	2.425E+1
-4.214E-2	1.133E+1	2.411E+1
-4.376E-2	1.128E+1	2.424E+1
-4.538E-2	1.131E+1	2.423E+1
-4.538E-2	1.135E+1	2.438E+1
-4.538E-2	1.131E+1	2.427E+1
-4.538E-2	1.123E+1	2.433E+1
-4.700E-2	1.131E+1	2.436E+1
-4.376E-2	1.132E+1	2.425E+1
-4.051E-2	1.134E+1	2.440E+1
-4.376E-2	1.126E+1	2.424E+1
-4.862E-2	1.119E+1	2.417E+1
-4.538E-2	1.134E+1	2.426E+1
-4.051E-2	1.121E+1	2.423E+1
-4.376E-2	1.123E+1	2.426E+1
-4.538E-2	1.131E+1	2.450E+1
-4.376E-2	1.119E+1	2.426E+1
-3.889E-2	1.127E+1	2.431E+1
-4.376E-2	1.123E+1	2.416E+1
-4.376E-2	1.128E+1	2.417E+1
-4.051E-2	1.124E+1	2.426E+1
-4.051E-2	1.146E+1	2.441E+1
-4.376E-2	1.120E+1	2.423E+1
-4.538E-2	1.136E+1	2.433E+1
-4.376E-2	1.112E+1	2.436E+1
-4.214E-2	1.129E+1	2.426E+1
-4.214E-2	1.133E+1	2.439E+1
-4.538E-2	1.127E+1	2.414E+1
-4.051E-2	1.120E+1	2.414E+1
-4.214E-2	1.129E+1	2.425E+1
-4.376E-2	1.124E+1	2.440E+1
-4.538E-2	1.128E+1	2.434E+1
-4.538E-2	1.124E+1	2.421E+1
-4.214E-2	1.107E+1	2.430E+1
-4.214E-2	1.127E+1	2.439E+1
-4.376E-2	1.124E+1	2.443E+1
-4.214E-2	1.132E+1	2.432E+1
-4.376E-2	1.141E+1	2.442E+1
-4.376E-2	1.132E+1	2.434E+1
-4.538E-2	1.136E+1	2.441E+1
-4.214E-2	1.123E+1	2.438E+1
-4.051E-2	1.111E+1	2.429E+1
-4.214E-2	1.119E+1	2.437E+1
-4.700E-2	1.137E+1	2.440E+1
-4.214E-2	1.139E+1	2.425E+1
-3.889E-2	1.131E+1	2.428E+1
-4.051E-2	1.119E+1	2.420E+1
-4.538E-2	1.136E+1	2.418E+1
-4.051E-2	1.140E+1	2.418E+1
-4.214E-2	1.127E+1	2.422E+1
-4.214E-2	1.129E+1	2.437E+1
-4.700E-2	1.129E+1	2.446E+1
-4.538E-2	1.136E+1	2.434E+1
-4.051E-2	1.128E+1	2.433E+1
-4.376E-2	1.118E+1	2.434E+1
-4.214E-2	1.121E+1	2.427E+1
-4.538E-2	1.136E+1	2.422E+1
-4.051E-2	1.124E+1	2.433E+1
-4.214E-2	1.133E+1	2.426E+1
-4.700E-2	1.118E+1	2.441E+1
-4.214E-2	1.140E+1	2.433E+1
-4.214E-2	1.120E+1	2.430E+1
-4.376E-2	1.129E+1	2.429E+1
-4.700E-2	1.134E+1	2.424E+1
-4.051E-2	1.127E+1	2.435E+1
-3.889E-2	1.119E+1	2.414E+1
-4.214E-2	1.125E+1	2.442E+1
-4.538E-2	1.126E+1	2.452E+1
-4.214E-2	1.121E+1	2.446E+1
-4.214E-2	1.118E+1	2.431E+1
-4.214E-2	1.143E+1	2.430E+1
-4.700E-2	1.125E+1	2.419E+1
-4.376E-2	1.120E+1	2.424E+1
-3.889E-2	1.133E+1	2.427E+1
-4.376E-2	1.127E+1	2.414E+1
-4.700E-2	1.133E+1	2.427E+1
-4.376E-2	1.121E+1	2.434E+1
-4.051E-2	1.124E+1	2.416E+1
-4.538E-2	1.123E+1	2.455E+1
-4.376E-2	1.135E+1	2.416E+1
-4.214E-2	1.135E+1	2.426E+1
-4.051E-2	1.130E+1	2.411E+1
-4.538E-2	1.125E+1	2.431E+1
-4.700E-2	1.133E+1	2.472E+1
-4.214E-2	1.132E+1	2.425E+1
-4.214E-2	1.123E+1	2.435E+1
-4.214E-2	1.136E+1	2.435E+1
-4.538E-2	1.131E+1	2.425E+1
-4.214E-2	1.124E+1	2.427E+1
-4.051E-2	1.133E+1	2.412E+1
-4.214E-2	1.109E+1	2.427E+1
-4.376E-2	1.116E+1	2.430E+1
-4.376E-2	1.120E+1	2.431E+1
-4.376E-2	1.125E+1	2.419E+1
-4.538E-2	1.122E+1	2.421E+1
-4.700E-2	1.126E+1	2.448E+1
-4.214E-2	1.114E+1	2.439E+1
-4.214E-2	1.124E+1	2.420E+1
-4.051E-2	1.119E+1	2.416E+1
-4.376E-2	1.138E+1	2.425E+1
-4.376E-2	1.119E+1	2.422E+1
-4.051E-2	1.125E+1	2.423E+1
-4.376E-2	1.127E+1	2.427E+1
-4.862E-2	1.127E+1	2.422E+1
-4.538E-2	1.122E+1	2.432E+1
-4.051E-2	1.122E+1	2.438E+1
-4.051E-2	1.127E+1	2.420E+1
-4.538E-2	1.130E+1	2.426E+1
-4.214E-2	1.126E+1	2.427E+1
-4.051E-2	1.123E+1	2.418E+1
-4.376E-2	1.128E+1	2.438E+1
-4.376E-2	1.131E+1	2.424E+1
-4.051E-2	1.136E+1	2.438E+1
-3.889E-2	1.129E+1	2.419E+1
-4.214E-2	1.130E+1	2.438E+1
-4.376E-2	1.122E+1	2.414E+1
-4.214E-2	1.133E+1	2.428E+1
-4.214E-2	1.116E+1	2.425E+1
-4.051E-2	1.125E+1	2.394E+1
-4.376E-2	1.128E+1	2.429E+1
-4.214E-2	1.125E+1	2.423E+1
-4.051E-2	1.120E+1	2.415E+1
-4.538E-2	1.143E+1	2.434E+1
-4.376E-2	1.130E+1	2.419E+1
-4.214E-2	1.117E+1	2.427E+1
-4.376E-2	1.131E+1	2.428E+1
-4.538E-2	1.144E+1	2.428E+1
-4.700E-2	1.141E+1	2.408E+1
-4.376E-2	1.126E+1	2.439E+1
-4.051E-2	1.121E+1	2.427E+1
-4.376E-2	1.129E+1	2.434E+1
-4.376E-2	1.131E+1	2.425E+1
-4.214E-2	1.128E+1	2.426E+1
-4.214E-2	1.129E+1	2.435E+1
-4.376E-2	1.126E+1	2.422E+1
-4.538E-2	1.129E+1	2.420E+1
-4.376E-2	1.118E+1	2.438E+1
-3.889E-2	1.122E+1	2.415E+1
-4.376E-2	1.118E+1	2.441E+1
-4.376E-2	1.134E+1	2.426E+1
-4.376E-2	1.134E+1	2.416E+1
-4.051E-2	1.129E+1	2.414E+1
-4.214E-2	1.116E+1	2.421E+1
-4.376E-2	1.127E+1	2.405E+1
-4.051E-2	1.129E+1	2.429E+1
-3.889E-2	1.126E+1	2.429E+1
-4.376E-2	1.118E+1	2.431E+1
-4.538E-2	1.127E+1	2.426E+1
-4.214E-2	1.119E+1	2.422E+1
-4.214E-2	1.131E+1	2.418E+1
-4.214E-2	1.121E+1	2.419E+1
-4.214E-2	1.122E+1	2.419E+1
-4.214E-2	1.119E+1	2.401E+1
-4.214E-2	1.124E+1	2.421E+1
-4.214E-2	1.119E+1	2.437E+1
-4.538E-2	1.127E+1	2.420E+1
-4.376E-2	1.118E+1	2.425E+1
-4.376E-2	1.124E+1	2.429E+1
-4.538E-2	1.107E+1	2.426E+1
-4.214E-2	1.136E+1	2.427E+1
-4.376E-2	1.121E+1	2.425E+1
-4.214E-2	1.128E+1	2.426E+1
-4.214E-2	1.118E+1	2.433E+1
-4.538E-2	1.125E+1	2.441E+1
-4.538E-2	1.137E+1	2.421E+1
-4.376E-2	1.122E+1	2.440E+1
-4.051E-2	1.133E+1	2.419E+1
-4.538E-2	1.124E+1	2.424E+1
-4.376E-2	1.118E+1	2.423E+1
-4.376E-2	1.121E+1	2.419E+1
-4.376E-2	1.115E+1	2.412E+1
-4.376E-2	1.131E+1	2.416E+1
-4.214E-2	1.128E+1	2.434E+1
-4.214E-2	1.140E+1	2.423E+1
-4.376E-2	1.126E+1	2.439E+1
-4.538E-2	1.132E+1	2.431E+1
-4.214E-2	1.122E+1	2.434E+1
-4.051E-2	1.132E+1	2.423E+1
-4.214E-2	1.127E+1	2.423E+1
-4.376E-2	1.128E+1	2.420E+1
-4.214E-2	1.120E+1	2.425E+1
-4.214E-2	1.139E+1	2.422E+1
-4.700E-2	1.134E+1	2.415E+1
-4.538E-2	1.126E+1	2.432E+1
-4.376E-2	1.133E+1	2.407E+1
-4.051E-2	1.120E+1	2.428E+1
-4.538E-2	1.134E+1	2.429E+1
-4.538E-2	1.133E+1	2.417E+1
-4.051E-2	1.122E+1	2.419E+1
-4.214E-2	1.131E+1	2.428E+1
-4.214E-2	1.110E+1	2.429E+1
-4.538E-2	1.123E+1	2.429E+1
-4.214E-2	1.124E+1	2.422E+1
-4.214E-2	1.120E+1	2.426E+1
-4.376E-2	1.123E+1	2.419E+1
-4.376E-2	1.121E+1	2.421E+1
-4.376E-2	1.125E+1	2.414E+1
-4.376E-2	1.137E+1	2.409E+1
-4.376E-2	1.145E+1	2.409E+1
-4.700E-2	1.124E+1	2.436E+1
-4.376E-2	1.138E+1	2.422E+1
-4.214E-2	1.134E+1	2.438E+1
-4.538E-2	1.127E+1	2.422E+1
-4.376E-2	1.114E+1	2.424E+1
-4.376E-2	1.118E+1	2.427E+1
-4.214E-2	1.144E+1	2.420E+1
-4.538E-2	1.131E+1	2.431E+1
-4.862E-2	1.124E+1	2.415E+1
-4.051E-2	1.119E+1	2.421E+1
-4.214E-2	1.138E+1	2.415E+1
-4.700E-2	1.125E+1	2.416E+1
-4.700E-2	1.130E+1	2.435E+1
-4.376E-2	1.128E+1	2.445E+1
-4.051E-2	1.128E+1	2.437E+1
-4.376E-2	1.119E+1	2.417E+1
-4.700E-2	1.122E+1	2.434E+1
-4.214E-2	1.126E+1	2.427E+1
-4.051E-2	1.132E+1	2.436E+1
-4.700E-2	1.122E+1	2.417E+1
-4.700E-2	1.115E+1	2.423E+1
-4.538E-2	1.141E+1	2.424E+1
-4.051E-2	1.110E+1	2.439E+1
-4.376E-2	1.127E+1	2.426E+1
-4.700E-2	1.133E+1	2.417E+1
-4.376E-2	1.121E+1	2.421E+1
-4.376E-2	1.127E+1	2.424E+1
-4.214E-2	1.132E+1	2.439E+1
-4.862E-2	1.142E+1	2.443E+1
-4.214E-2	1.129E+1	2.398E+1
-4.376E-2	1.128E+1	2.416E+1
-4.538E-2	1.119E+1	2.429E+1
-4.538E-2	1.145E+1	2.431E+1
-3.889E-2	1.125E+1	2.429E+1
-4.376E-2	1.132E+1	2.411E+1
-4.214E-2	1.130E+1	2.422E+1
-4.700E-2	1.126E+1	2.411E+1
-4.376E-2	1.131E+1	2.426E+1
-4.376E-2	1.127E+1	2.421E+1
-4.376E-2	1.133E+1	2.419E+1
-4.538E-2	1.135E+1	2.419E+1
-4.214E-2	1.121E+1	2.429E+1
-4.376E-2	1.132E+1	2.428E+1
-4.376E-2	1.134E+1	2.416E+1
-4.376E-2	1.127E+1	2.433E+1
-4.214E-2	1.136E+1	2.427E+1
-4.376E-2	1.116E+1	2.418E+1
-4.214E-2	1.115E+1	2.427E+1
-4.700E-2	1.116E+1	2.415E+1
-4.376E-2	1.127E+1	2.405E+1
-4.214E-2	1.136E+1	2.429E+1
-4.538E-2	1.122E+1	2.427E+1
-4.700E-2	1.117E+1	2.434E+1
-4.051E-2	1.137E+1	2.430E+1
-4.376E-2	1.118E+1	2.407E+1
-4.700E-2	1.131E+1	2.414E+1
-4.700E-2	1.130E+1	2.413E+1
-4.376E-2	1.113E+1	2.420E+1
-4.376E-2	1.126E+1	2.424E+1
-4.214E-2	1.140E+1	2.417E+1
-4.538E-2	1.139E+1	2.427E+1
-4.214E-2	1.119E+1	2.423E+1
-4.376E-2	1.124E+1	2.430E+1
-4.538E-2	1.119E+1	2.410E+1
-4.538E-2	1.122E+1	2.439E+1
-4.051E-2	1.127E+1	2.434E+1
-3.889E-2	1.122E+1	2.421E+1
-4.376E-2	1.133E+1	2.436E+1
-4.700E-2	1.122E+1	2.432E+1
-4.376E-2	1.121E+1	2.416E+1
-4.214E-2	1.127E+1	2.418E+1
-4.214E-2	1.132E+1	2.431E+1
-4.538E-2	1.124E+1	2.442E+1
-3.889E-2	1.130E+1	2.438E+1
-4.538E-2	1.130E+1	2.425E+1
-4.376E-2	1.122E+1	2.414E+1
-4.700E-2	1.134E+1	2.423E+1
-4.214E-2	1.122E+1	2.414E+1
-4.051E-2	1.115E+1	2.442E+1
-4.538E-2	1.131E+1	2.421E+1
-4.538E-2	1.123E+1	2.409E+1
-4.214E-2	1.129E+1	2.428E+1
-4.214E-2	1.128E+1	2.406E+1
-4.214E-2	1.123E+1	2.402E+1
-4.538E-2	1.127E+1	2.411E+1
-4.376E-2	1.132E+1	2.402E+1
-4.051E-2	1.116E+1	2.424E+1
-4.214E-2	1.126E+1	2.402E+1
-4.538E-2	1.121E+1	2.421E+1
-4.214E-2	1.122E+1	2.415E+1
-4.376E-2	1.129E+1	2.430E+1
-4.051E-2	1.127E+1	2.435E+1
-4.376E-2	1.119E+1	2.441E+1
-4.214E-2	1.130E+1	2.429E+1
-3.889E-2	1.126E+1	2.429E+1
-4.538E-2	1.125E+1	2.421E+1
-4.376E-2	1.126E+1	2.416E+1
-4.051E-2	1.118E+1	2.417E+1
-4.051E-2	1.129E+1	2.429E+1
-4.214E-2	1.143E+1	2.444E+1
-4.538E-2	1.121E+1	2.438E+1
-4.376E-2	1.124E+1	2.417E+1
-4.214E-2	1.121E+1	2.427E+1
-4.538E-2	1.123E+1	2.437E+1
-4.700E-2	1.121E+1	2.423E+1
-4.376E-2	1.122E+1	2.429E+1
-4.376E-2	1.122E+1	2.425E+1
-4.214E-2	1.128E+1	2.420E+1
-4.700E-2	1.130E+1	2.421E+1
-4.214E-2	1.122E+1	2.399E+1
-4.051E-2	1.134E+1	2.428E+1
-4.214E-2	1.135E+1	2.429E+1
-4.214E-2	1.121E+1	2.413E+1
-4.538E-2	1.131E+1	2.435E+1
-4.051E-2	1.127E+1	2.416E+1
-4.376E-2	1.117E+1	2.435E+1
-4.376E-2	1.129E+1	2.428E+1
-4.214E-2	1.114E+1	2.429E+1
-4.214E-2	1.115E+1	2.427E+1
-4.376E-2	1.117E+1	2.404E+1
-4.700E-2	1.122E+1	2.418E+1
-4.538E-2	1.132E+1	2.440E+1
-4.214E-2	1.125E+1	2.444E+1
-4.376E-2	1.120E+1	2.426E+1
-4.538E-2	1.112E+1	2.423E+1
-4.376E-2	1.122E+1	2.428E+1
-4.051E-2	1.144E+1	2.431E+1
-4.376E-2	1.120E+1	2.449E+1
-4.376E-2	1.139E+1	2.417E+1
-4.214E-2	1.115E+1	2.440E+1
-4.376E-2	1.119E+1	2.420E+1
-4.376E-2	1.128E+1	2.424E+1
-4.538E-2	1.134E+1	2.404E+1
-4.051E-2	1.134E+1	2.419E+1
-4.051E-2	1.135E+1	2.425E+1
-4.214E-2	1.122E+1	2.417E+1
-4.862E-2	1.125E+1	2.424E+1
-4.376E-2	1.139E+1	2.431E+1
-3.889E-2	1.135E+1	2.420E+1
-4.538E-2	1.127E+1	2.418E+1
-4.538E-2	1.122E+1	2.421E+1
-4.214E-2	1.130E+1	2.422E+1
-4.214E-2	1.134E+1	2.434E+1
-4.376E-2	1.120E+1	2.431E+1
-4.700E-2	1.131E+1	2.438E+1
-4.376E-2	1.125E+1	2.408E+1
-3.727E-2	1.140E+1	2.422E+1
-4.214E-2	1.111E+1	2.414E+1
-4.538E-2	1.136E+1	2.445E+1
-4.376E-2	1.117E+1	2.440E+1
-4.214E-2	1.133E+1	2.422E+1
-4.538E-2	1.114E+1	2.431E+1
-4.538E-2	1.120E+1	2.412E+1
-4.051E-2	1.123E+1	2.419E+1
-4.214E-2	1.131E+1	2.410E+1
-4.376E-2	1.127E+1	2.420E+1
-4.376E-2	1.127E+1	2.426E+1
-4.538E-2	1.128E+1	2.433E+1
-4.051E-2	1.123E+1	2.415E+1
-4.376E-2	1.122E+1	2.436E+1
-4.538E-2	1.136E+1	2.426E+1
-4.051E-2	1.124E+1	2.439E+1
-3.889E-2	1.127E+1	2.424E+1
-4.214E-2	1.136E+1	2.416E+1
-4.376E-2	1.125E+1	2.426E+1
-4.051E-2	1.125E+1	2.421E+1
-4.051E-2	1.119E+1	2.425E+1
-4.214E-2	1.130E+1	2.431E+1
-4.538E-2	1.122E+1	2.443E+1
-4.376E-2	1.126E+1	2.424E+1
-3.889E-2	1.128E+1	2.419E+1
-4.700E-2	1.142E+1	2.414E+1
-4.214E-2	1.121E+1	2.437E+1
-4.051E-2	1.131E+1	2.420E+1
-4.051E-2	1.117E+1	2.410E+1
-4.214E-2	1.123E+1	2.422E+1
-4.538E-2	1.117E+1	2.413E+1
-4.538E-2	1.130E+1	2.420E+1
-4.051E-2	1.126E+1	2.420E+1
-4.214E-2	1.125E+1	2.406E+1
-4.376E-2	1.124E+1	2.427E+1
-4.538E-2	1.123E+1	2.433E+1
-4.051E-2	1.130E+1	2.426E+1
-4.051E-2	1.141E+1	2.416E+1
-4.376E-2	1.128E+1	2.414E+1
-4.376E-2	1.130E+1	2.445E+1
-4.214E-2	1.121E+1	2.423E+1
-4.051E-2	1.127E+1	2.419E+1
-4.376E-2	1.125E+1	2.419E+1
-4.214E-2	1.126E+1	2.429E+1
-4.376E-2	1.126E+1	2.445E+1
-4.051E-2	1.129E+1	2.415E+1
-4.538E-2	1.127E+1	2.427E+1
-4.051E-2	1.117E+1	2.418E+1
-4.051E-2	1.124E+1	2.438E+1
-4.376E-2	1.132E+1	2.404E+1
-4.376E-2	1.126E+1	2.440E+1
-4.214E-2	1.139E+1	2.405E+1
-4.051E-2	1.155E+1	2.410E+1
-4.376E-2	1.121E+1	2.433E+1
-4.538E-2	1.137E+1	2.413E+1
-4.214E-2	1.118E+1	2.396E+1
-4.214E-2	1.135E+1	2.416E+1
-4.538E-2	1.115E+1	2.415E+1
-4.700E-2	1.119E+1	2.408E+1
-4.214E-2	1.114E+1	2.434E+1
-4.214E-2	1.123E+1	2.437E+1
-4.376E-2	1.128E+1	2.432E+1
-4.538E-2	1.129E+1	2.424E+1
-4.214E-2	1.129E+1	2.419E+1
-4.214E-2	1.130E+1	2.419E+1
-4.214E-2	1.128E+1	2.416E+1
-4.538E-2	1.125E+1	2.417E+1
-4.214E-2	1.130E+1	2.415E+1
-4.214E-2	1.128E+1	2.410E+1
-4.214E-2	1.125E+1	2.432E+1
-4.214E-2	1.131E+1	2.428E+1
-4.376E-2	1.119E+1	2.425E+1
-3.889E-2	1.128E+1	2.433E+1
-4.538E-2	1.121E+1	2.412E+1
-4.376E-2	1.106E+1	2.424E+1
-4.376E-2	1.119E+1	2.431E+1
-4.214E-2	1.128E+1	2.417E+1
-4.214E-2	1.136E+1	2.419E+1
-4.538E-2	1.126E+1	2.421E+1
-4.376E-2	1.144E+1	2.423E+1
-3.889E-2	1.138E+1	2.424E+1
-4.214E-2	1.137E+1	2.415E+1
-4.376E-2	1.126E+1	2.410E+1
-4.214E-2	1.122E+1	2.442E+1
-4.376E-2	1.127E+1	2.424E+1
-4.538E-2	1.121E+1	2.415E+1
-4.700E-2	1.117E+1	2.419E+1
-4.376E-2	1.125E+1	2.416E+1
-3.889E-2	1.129E+1	2.427E+1
-4.214E-2	1.125E+1	2.416E+1
-4.700E-2	1.126E+1	2.421E+1
-4.376E-2	1.134E+1	2.439E+1
-4.214E-2	1.132E+1	2.402E+1
-4.214E-2	1.124E+1	2.432E+1
-4.538E-2	1.124E+1	2.427E+1
-4.214E-2	1.118E+1	2.433E+1
-4.214E-2	1.129E+1	2.418E+1
-4.214E-2	1.120E+1	2.429E+1
-4.700E-2	1.136E+1	2.423E+1
-4.051E-2	1.128E+1	2.406E+1
-4.051E-2	1.127E+1	2.397E+1
-4.214E-2	1.139E+1	2.413E+1
-4.376E-2	1.118E+1	2.414E+1
-4.214E-2	1.129E+1	2.422E+1
-4.051E-2	1.129E+1	2.394E+1
-4.376E-2	1.137E+1	2.433E+1
-4.376E-2	1.133E+1	2.420E+1
-4.214E-2	1.136E+1	2.423E+1
-4.214E-2	1.130E+1	2.408E+1
-4.376E-2	1.129E+1	2.438E+1
-4.862E-2	1.128E+1	2.438E+1
-4.214E-2	1.129E+1	2.434E+1
-4.214E-2	1.132E+1	2.435E+1
-4.214E-2	1.132E+1	2.418E+1
-4.538E-2	1.121E+1	2.422E+1
-4.214E-2	1.126E+1	2.426E+1
-4.214E-2	1.127E+1	2.419E+1
-4.214E-2	1.125E+1	2.450E+1
-4.538E-2	1.128E+1	2.423E+1
-4.376E-2	1.133E+1	2.433E+1
-4.051E-2	1.121E+1	2.432E+1
-4.214E-2	1.119E+1	2.416E+1
-4.376E-2	1.117E+1	2.427E+1
-4.376E-2	1.119E+1	2.422E+1
-3.727E-2	1.134E+1	2.421E+1
-4.214E-2	1.135E+1	2.446E+1
-4.700E-2	1.126E+1	2.421E+1
-3.889E-2	1.119E+1	2.427E+1
-4.214E-2	1.113E+1	2.421E+1
-4.214E-2	1.120E+1	2.408E+1
-4.700E-2	1.129E+1	2.432E+1
-4.214E-2	1.137E+1	2.435E+1
-4.376E-2	1.139E+1	2.412E+1
-4.538E-2	1.130E+1	2.433E+1
-5.025E-2	1.127E+1	2.425E+1
-4.538E-2	1.128E+1	2.401E+1
-4.214E-2	1.127E+1	2.429E+1
-4.538E-2	1.127E+1	2.416E+1
-4.214E-2	1.134E+1	2.442E+1
-4.214E-2	1.120E+1	2.418E+1
-4.051E-2	1.137E+1	2.428E+1
-4.700E-2	1.117E+1	2.441E+1
-4.538E-2	1.120E+1	2.424E+1
-4.214E-2	1.120E+1	2.414E+1
-4.214E-2	1.131E+1	2.436E+1
-4.214E-2	1.129E+1	2.429E+1
-4.376E-2	1.131E+1	2.422E+1
-4.214E-2	1.130E+1	2.419E+1
-4.051E-2	1.124E+1	2.415E+1
-4.376E-2	1.136E+1	2.415E+1
-4.376E-2	1.137E+1	2.431E+1
-4.376E-2	1.128E+1	2.435E+1
-3.889E-2	1.131E+1	2.434E+1
-4.214E-2	1.131E+1	2.442E+1
-4.538E-2	1.132E+1	2.427E+1
-4.214E-2	1.110E+1	2.407E+1
-4.051E-2	1.134E+1	2.416E+1
-4.214E-2	1.121E+1	2.427E+1
-4.376E-2	1.133E+1	2.435E+1
-4.051E-2	1.109E+1	2.431E+1
-4.051E-2	1.116E+1	2.418E+1
-4.376E-2	1.124E+1	2.426E+1
-4.538E-2	1.129E+1	2.425E+1
-4.538E-2	1.121E+1	2.425E+1
-3.889E-2	1.116E+1	2.434E+1
-4.214E-2	1.132E+1	2.424E+1
-4.538E-2	1.130E+1	2.427E+1
-4.538E-2	1.136E+1	2.425E+1
-4.376E-2	1.135E+1	2.433E+1
-4.376E-2	1.125E+1	2.431E+1
-4.538E-2	1.121E+1	2.426E+1
-4.376E-2	1.120E+1	2.417E+1
-4.214E-2	1.135E+1	2.427E+1
-4.376E-2	1.132E+1	2.433E+1
-4.538E-2	1.124E+1	2.431E+1
-4.214E-2	1.126E+1	2.433E+1
-4.214E-2	1.123E+1	2.437E+1
-4.214E-2	1.116E+1	2.420E+1
-4.538E-2	1.122E+1	2.427E+1
-4.376E-2	1.107E+1	2.435E+1
-3.889E-2	1.130E+1	2.427E+1
-4.376E-2	1.120E+1	2.440E+1
-4.538E-2	1.124E+1	2.420E+1
-4.376E-2	1.139E+1	2.414E+1
-4.051E-2	1.144E+1	2.423E+1
-4.214E-2	1.127E+1	2.426E+1
-4.700E-2	1.131E+1	2.419E+1
-4.051E-2	1.129E+1	2.418E+1
-4.051E-2	1.134E+1	2.416E+1
-4.214E-2	1.116E+1	2.446E+1
-4.376E-2	1.123E+1	2.428E+1
-4.376E-2	1.142E+1	2.410E+1
-3.889E-2	1.121E+1	2.414E+1
-4.051E-2	1.120E+1	2.399E+1
-4.376E-2	1.124E+1	2.409E+1
-4.376E-2	1.126E+1	2.409E+1
-4.214E-2	1.125E+1	2.403E+1
-4.376E-2	1.131E+1	2.417E+1
-4.538E-2	1.126E+1	2.414E+1
-4.214E-2	1.139E+1	2.413E+1
-4.051E-2	1.121E+1	2.437E+1
-4.376E-2	1.141E+1	2.417E+1
-4.376E-2	1.129E+1	2.444E+1
-4.214E-2	1.131E+1	2.431E+1
-4.214E-2	1.122E+1	2.432E+1
-4.376E-2	1.130E+1	2.437E+1
-4.214E-2	1.126E+1	2.412E+1
-4.538E-2	1.128E+1	2.421E+1
-4.214E-2	1.133E+1	2.430E+1
-4.051E-2	1.119E+1	2.426E+1
-4.376E-2	1.117E+1	2.413E+1
-4.376E-2	1.142E+1	2.430E+1
-3.889E-2	1.137E+1	2.441E+1
-4.051E-2	1.120E+1	2.414E+1
-4.538E-2	1.111E+1	2.442E+1
-4.538E-2	1.128E+1	2.411E+1
-4.051E-2	1.123E+1	2.436E+1
-4.214E-2	1.128E+1	2.429E+1
-4.862E-2	1.134E+1	2.418E+1
-4.214E-2	1.128E+1	2.440E+1
-4.214E-2	1.136E+1	2.428E+1
-4.214E-2	1.133E+1	2.422E+1
-4.376E-2	1.117E+1	2.422E+1
-4.376E-2	1.132E+1	2.415E+1
-4.376E-2	1.127E+1	2.415E+1
-4.376E-2	1.132E+1	2.428E+1
-4.376E-2	1.137E+1	2.419E+1
-4.376E-2	1.136E+1	2.420E+1
-4.214E-2	1.129E+1	2.422E+1
-4.214E-2	1.124E+1	2.423E+1
-4.700E-2	1.120E+1	2.427E+1
-4.214E-2	1.119E+1	2.424E+1
-4.051E-2	1.122E+1	2.432E+1
-4.376E-2	1.121E+1	2.414E+1
-4.538E-2	1.125E+1	2.429E+1
-4.538E-2	1.124E+1	2.428E+1
-4.376E-2	1.131E+1	2.428E+1
-4.214E-2	1.130E+1	2.414E+1
-4.376E-2	1.127E+1	2.431E+1
-4.376E-2	1.126E+1	2.420E+1
-4.051E-2	1.135E+1	2.440E+1
-4.538E-2	1.132E+1	2.429E+1
-4.538E-2	1.118E+1	2.416E+1
-4.214E-2	1.127E+1	2.413E+1
-4.214E-2	1.127E+1	2.420E+1
-4.376E-2	1.127E+1	2.411E+1
-4.700E-2	1.129E+1	2.424E+1
-4.214E-2	1.125E+1	2.421E+1
-3.889E-2	1.121E+1	2.417E+1
-4.376E-2	1.135E+1	2.416E+1
-4.862E-2	1.134E+1	2.437E+1
-4.214E-2	1.118E+1	2.420E+1
-3.727E-2	1.121E+1	2.418E+1
-4.214E-2	1.131E+1	2.436E+1
-4.376E-2	1.142E+1	2.433E+1
-4.214E-2	1.121E+1	2.395E+1
-3.727E-2	1.128E+1	2.414E+1
-4.214E-2	1.129E+1	2.441E+1
-4.538E-2	1.140E+1	2.430E+1
-4.214E-2	1.126E+1	2.413E+1
-4.051E-2	1.123E+1	2.430E+1
-4.376E-2	1.128E+1	2.430E+1
-4.700E-2	1.126E+1	2.428E+1
-4.700E-2	1.125E+1	2.424E+1
-4.376E-2	1.136E+1	2.435E+1
-4.376E-2	1.126E+1	2.423E+1
-4.376E-2	1.117E+1	2.425E+1
-4.051E-2	1.136E+1	2.420E+1
-4.214E-2	1.128E+1	2.420E+1
-4.376E-2	1.131E+1	2.430E+1
-4.538E-2	1.122E+1	2.422E+1
-4.051E-2	1.141E+1	2.413E+1
-4.214E-2	1.120E+1	2.410E+1
-4.214E-2	1.112E+1	2.435E+1
-4.538E-2	1.129E+1	2.441E+1
-4.376E-2	1.116E+1	2.437E+1
-4.051E-2	1.131E+1	2.414E+1
-4.214E-2	1.130E+1	2.435E+1
-4.700E-2	1.122E+1	2.411E+1
-4.214E-2	1.134E+1	2.427E+1
-4.051E-2	1.111E+1	2.429E+1
-4.376E-2	1.117E+1	2.429E+1
-4.538E-2	1.124E+1	2.438E+1
-4.051E-2	1.129E+1	2.434E+1
-3.889E-2	1.126E+1	2.421E+1
-4.214E-2	1.133E+1	2.409E+1
-4.700E-2	1.120E+1	2.414E+1
-4.214E-2	1.138E+1	2.411E+1
-4.214E-2	1.123E+1	2.419E+1
-4.376E-2	1.119E+1	2.416E+1
-4.538E-2	1.124E+1	2.430E+1
-4.214E-2	1.121E+1	2.414E+1
-4.214E-2	1.132E+1	2.420E+1
-4.376E-2	1.125E+1	2.435E+1
-4.376E-2	1.129E+1	2.429E+1
-4.051E-2	1.142E+1	2.410E+1
-4.051E-2	1.138E+1	2.430E+1
-4.214E-2	1.130E+1	2.402E+1
-4.538E-2	1.146E+1	2.423E+1
-4.214E-2	1.124E+1	2.411E+1
-4.214E-2	1.116E+1	2.423E+1
-4.376E-2	1.128E+1	2.421E+1
-4.376E-2	1.128E+1	2.439E+1
-4.376E-2	1.127E+1	2.422E+1
-3.727E-2	1.126E+1	2.410E+1
-4.214E-2	1.116E+1	2.406E+1
-4.214E-2	1.134E+1	2.422E+1
-3.889E-2	1.113E+1	2.420E+1
-4.214E-2	1.132E+1	2.427E+1
-4.214E-2	1.126E+1	2.433E+1
-4.538E-2	1.122E+1	2.427E+1
-4.376E-2	1.131E+1	2.415E+1
-4.051E-2	1.126E+1	2.419E+1
-4.051E-2	1.123E+1	2.431E+1
-4.538E-2	1.115E+1	2.419E+1
-4.214E-2	1.135E+1	2.426E+1
-4.051E-2	1.143E+1	2.438E+1
-4.376E-2	1.118E+1	2.421E+1
-4.538E-2	1.126E+1	2.410E+1
-4.214E-2	1.123E+1	2.405E+1
-4.214E-2	1.125E+1	2.426E+1
-4.214E-2	1.132E+1	2.442E+1
-4.538E-2	1.128E+1	2.406E+1
-4.214E-2	1.126E+1	2.411E+1
-4.051E-2	1.133E+1	2.431E+1
-4.214E-2	1.137E+1	2.440E+1
-4.700E-2	1.136E+1	2.423E+1
-4.051E-2	1.114E+1	2.427E+1
-3.889E-2	1.129E+1	2.410E+1
-4.214E-2	1.118E+1	2.429E+1
-4.700E-2	1.123E+1	2.425E+1
-4.214E-2	1.125E+1	2.417E+1
-4.214E-2	1.129E+1	2.427E+1
-4.214E-2	1.138E+1	2.418E+1
-4.700E-2	1.131E+1	2.415E+1
-4.214E-2	1.122E+1	2.423E+1
-4.214E-2	1.118E+1	2.430E+1
-4.538E-2	1.133E+1	2.424E+1
-4.376E-2	1.126E+1	2.416E+1
-4.051E-2	1.138E+1	2.409E+1
-4.214E-2	1.120E+1	2.417E+1
-4.538E-2	1.132E+1	2.416E+1
-4.538E-2	1.138E+1	2.427E+1
-4.051E-2	1.138E+1	2.421E+1
-4.214E-2	1.126E+1	2.428E+1
-4.376E-2	1.122E+1	2.428E+1
-4.538E-2	1.153E+1	2.421E+1
-4.214E-2	1.122E+1	2.413E+1
-4.051E-2	1.129E+1	2.441E+1
-4.538E-2	1.131E+1	2.425E+1
-4.051E-2	1.137E+1	2.430E+1
-4.051E-2	1.124E+1	2.433E+1
-3.889E-2	1.117E+1	2.416E+1
-4.214E-2	1.121E+1	2.416E+1
-4.700E-2	1.134E+1	2.415E+1
-4.376E-2	1.134E+1	2.433E+1
-4.051E-2	1.131E+1	2.426E+1
-4.376E-2	1.131E+1	2.430E+1
-4.376E-2	1.113E+1	2.426E+1
-4.376E-2	1.128E+1	2.432E+1
-4.214E-2	1.132E+1	2.426E+1
-4.214E-2	1.137E+1	2.426E+1
-4.214E-2	1.119E+1	2.428E+1
-4.051E-2	1.132E+1	2.420E+1
-4.051E-2	1.112E+1	2.424E+1
-4.376E-2	1.121E+1	2.407E+1
-4.538E-2	1.120E+1	2.440E+1
-4.214E-2	1.115E+1	2.415E+1
-4.051E-2	1.126E+1	2.431E+1
-4.538E-2	1.127E+1	2.402E+1
-4.700E-2	1.123E+1	2.434E+1
-4.538E-2	1.122E+1	2.419E+1
-4.214E-2	1.119E+1	2.416E+1
-4.376E-2	1.110E+1	2.433E+1
-4.538E-2	1.126E+1	2.411E+1
-4.376E-2	1.123E+1	2.406E+1
-4.051E-2	1.134E+1	2.416E+1
-4.538E-2	1.114E+1	2.428E+1
-4.538E-2	1.131E+1	2.406E+1
-4.376E-2	1.133E+1	2.435E+1
-4.051E-2	1.129E+1	2.432E+1
-4.214E-2	1.108E+1	2.430E+1
-4.700E-2	1.136E+1	2.454E+1
-4.376E-2	1.127E+1	2.420E+1
-4.051E-2	1.121E+1	2.417E+1
-4.376E-2	1.131E+1	2.427E+1
-4.538E-2	1.125E+1	2.438E+1
-4.376E-2	1.133E+1	2.419E+1
-4.214E-2	1.133E+1	2.420E+1
-4.376E-2	1.134E+1	2.416E+1
-4.376E-2	1.126E+1	2.424E+1
-4.538E-2	1.133E+1	2.426E+1
-3.889E-2	1.118E+1	2.440E+1
-4.538E-2	1.133E+1	2.407E+1
-4.538E-2	1.117E+1	2.417E+1
-4.214E-2	1.122E+1	2.424E+1
-3.889E-2	1.128E+1	2.407E+1
-4.214E-2	1.131E+1	2.419E+1
-4.376E-2	1.131E+1	2.426E+1
-4.376E-2	1.136E+1	2.426E+1
-4.376E-2	1.136E+1	2.410E+1
-4.376E-2	1.135E+1	2.438E+1
-4.376E-2	1.130E+1	2.405E+1
-4.376E-2	1.123E+1	2.410E+1
-4.051E-2	1.120E+1	2.406E+1
-4.051E-2	1.121E+1	2.407E+1
-4.376E-2	1.122E+1	2.418E+1
-4.376E-2	1.118E+1	2.421E+1
-3.889E-2	1.110E+1	2.410E+1
-4.376E-2	1.128E+1	2.425E+1
-4.538E-2	1.121E+1	2.409E+1
-4.214E-2	1.121E+1	2.431E+1
-4.051E-2	1.123E+1	2.420E+1
-4.376E-2	1.121E+1	2.431E+1
-4.376E-2	1.134E+1	2.417E+1
-4.214E-2	1.127E+1	2.436E+1
-4.051E-2	1.119E+1	2.419E+1
-4.214E-2	1.110E+1	2.430E+1
-4.700E-2	1.127E+1	2.430E+1
-4.214E-2	1.133E+1	2.425E+1
-4.051E-2	1.130E+1	2.423E+1
-4.376E-2	1.134E+1	2.433E+1
-4.376E-2	1.131E+1	2.436E+1
-4.051E-2	1.135E+1	2.429E+1
-4.376E-2	1.129E+1	2.429E+1
-4.376E-2	1.132E+1	2.435E+1
-4.538E-2	1.127E+1	2.407E+1
-4.214E-2	1.121E+1	2.420E+1
-4.051E-2	1.134E+1	2.434E+1
-4.538E-2	1.132E+1	2.424E+1
-4.538E-2	1.121E+1	2.423E+1
-4.051E-2	1.133E+1	2.439E+1
-4.051E-2	1.144E+1	2.440E+1
-4.214E-2	1.126E+1	2.430E+1
-4.700E-2	1.128E+1	2.449E+1
-4.214E-2	1.119E+1	2.425E+1
-4.214E-2	1.121E+1	2.405E+1
-4.376E-2	1.127E+1	2.422E+1
-4.538E-2	1.129E+1	2.427E+1
-4.214E-2	1.139E+1	2.432E+1
-4.214E-2	1.127E+1	2.417E+1
-4.214E-2	1.125E+1	2.425E+1
-4.376E-2	1.120E+1	2.415E+1
-4.051E-2	1.136E+1	2.420E+1
-4.214E-2	1.120E+1	2.413E+1
-4.538E-2	1.135E+1	2.423E+1
-4.376E-2	1.130E+1	2.438E+1
-4.051E-2	1.125E+1	2.429E+1
-4.214E-2	1.113E+1	2.413E+1
-4.051E-2	1.124E+1	2.429E+1
-4.376E-2	1.137E+1	2.413E+1
-4.051E-2	1.135E+1	2.432E+1
-4.051E-2	1.143E+1	2.439E+1
-4.214E-2	1.133E+1	2.422E+1
-4.538E-2	1.127E+1	2.405E+1
-4.214E-2	1.124E+1	2.437E+1
-4.051E-2	1.128E+1	2.423E+1
-4.214E-2	1.128E+1	2.422E+1
-4.538E-2	1.126E+1	2.432E+1
-4.051E-2	1.119E+1	2.426E+1
-4.214E-2	1.120E+1	2.426E+1
-4.538E-2	1.116E+1	2.426E+1
-4.538E-2	1.117E+1	2.430E+1
-4.214E-2	1.117E+1	2.433E+1
-4.214E-2	1.115E+1	2.414E+1
-4.214E-2	1.129E+1	2.423E+1
-4.700E-2	1.121E+1	2.436E+1
-4.051E-2	1.140E+1	2.425E+1
-4.214E-2	1.135E+1	2.432E+1
-4.214E-2	1.122E+1	2.431E+1
-4.214E-2	1.123E+1	2.423E+1
-4.051E-2	1.126E+1	2.426E+1
-4.214E-2	1.119E+1	2.427E+1
-4.376E-2	1.129E+1	2.431E+1
-4.376E-2	1.132E+1	2.412E+1
-4.051E-2	1.130E+1	2.426E+1
-4.051E-2	1.134E+1	2.420E+1
-4.376E-2	1.118E+1	2.424E+1
-4.538E-2	1.119E+1	2.429E+1
-4.214E-2	1.140E+1	2.420E+1
-4.376E-2	1.123E+1	2.426E+1
-4.376E-2	1.133E+1	2.413E+1
-4.214E-2	1.123E+1	2.432E+1
-4.214E-2	1.121E+1	2.418E+1
-4.051E-2	1.136E+1	2.409E+1
-4.214E-2	1.125E+1	2.423E+1
-4.376E-2	1.130E+1	2.435E+1
-4.214E-2	1.124E+1	2.421E+1
-4.051E-2	1.121E+1	2.416E+1
-4.214E-2	1.134E+1	2.429E+1
-4.376E-2	1.122E+1	2.438E+1
-4.214E-2	1.131E+1	2.427E+1
-4.051E-2	1.120E+1	2.416E+1
-4.214E-2	1.129E+1	2.427E+1
-4.538E-2	1.136E+1	2.415E+1
-4.214E-2	1.124E+1	2.432E+1
-4.051E-2	1.139E+1	2.413E+1
-4.051E-2	1.123E+1	2.439E+1
-4.538E-2	1.119E+1	2.446E+1
-4.376E-2	1.121E+1	2.414E+1
-3.889E-2	1.123E+1	2.422E+1
-4.214E-2	1.123E+1	2.406E+1
-4.538E-2	1.124E+1	2.429E+1
-3.889E-2	1.131E+1	2.417E+1
-4.214E-2	1.126E+1	2.418E+1
-4.376E-2	1.120E+1	2.415E+1
-4.376E-2	1.134E+1	2.425E+1
-4.376E-2	1.119E+1	2.438E+1
-4.051E-2	1.143E+1	2.410E+1
-4.376E-2	1.137E+1	2.434E+1
-4.700E-2	1.140E+1	2.430E+1
-4.051E-2	1.136E+1	2.421E+1
-4.214E-2	1.124E+1	2.430E+1
-4.376E-2	1.125E+1	2.436E+1
-4.700E-2	1.129E+1	2.428E+1
-4.376E-2	1.121E+1	2.434E+1
-4.051E-2	1.129E+1	2.417E+1
-4.376E-2	1.130E+1	2.438E+1
-4.376E-2	1.127E+1	2.441E+1
-4.538E-2	1.124E+1	2.430E+1
-4.051E-2	1.130E+1	2.437E+1
-4.376E-2	1.127E+1	2.430E+1
-4.376E-2	1.122E+1	2.432E+1
-4.376E-2	1.137E+1	2.419E+1
-4.214E-2	1.116E+1	2.436E+1
-4.538E-2	1.122E+1	2.412E+1
-4.538E-2	1.125E+1	2.414E+1
-3.889E-2	1.114E+1	2.407E+1
-3.889E-2	1.123E+1	2.419E+1
-4.051E-2	1.136E+1	2.412E+1
-4.538E-2	1.132E+1	2.434E+1
-4.214E-2	1.124E+1	2.432E+1
-4.214E-2	1.143E+1	2.435E+1
-4.538E-2	1.123E+1	2.423E+1
-4.214E-2	1.120E+1	2.427E+1
-4.376E-2	1.125E+1	2.422E+1
-4.214E-2	1.127E+1	2.430E+1
-3.889E-2	1.120E+1	2.443E+1
-4.376E-2	1.124E+1	2.431E+1
-4.214E-2	1.110E+1	2.415E+1
-3.889E-2	1.118E+1	2.398E+1
-4.376E-2	1.122E+1	2.413E+1
-4.214E-2	1.125E+1	2.421E+1
-4.214E-2	1.123E+1	2.432E+1
-3.889E-2	1.124E+1	2.429E+1
-4.214E-2	1.118E+1	2.417E+1
-4.538E-2	1.134E+1	2.429E+1
-4.051E-2	1.113E+1	2.435E+1
-4.051E-2	1.112E+1	2.396E+1
-4.376E-2	1.137E+1	2.409E+1
-4.376E-2	1.128E+1	2.423E+1
-4.051E-2	1.116E+1	2.430E+1
-4.376E-2	1.117E+1	2.435E+1
-4.376E-2	1.125E+1	2.435E+1
-4.538E-2	1.130E+1	2.417E+1
-4.051E-2	1.130E+1	2.420E+1
-4.214E-2	1.119E+1	2.425E+1
-4.214E-2	1.132E+1	2.434E+1
-4.538E-2	1.124E+1	2.433E+1
-4.051E-2	1.124E+1	2.422E+1
-4.214E-2	1.122E+1	2.418E+1
-4.376E-2	1.123E+1	2.437E+1
-4.538E-2	1.128E+1	2.417E+1
-4.051E-2	1.127E+1	2.447E+1
-3.889E-2	1.128E+1	2.409E+1
-4.214E-2	1.131E+1	2.417E+1
-4.538E-2	1.130E+1	2.407E+1
-4.376E-2	1.122E+1	2.423E+1
-4.051E-2	1.121E+1	2.405E+1
-4.376E-2	1.125E+1	2.437E+1
-4.538E-2	1.119E+1	2.423E+1
-3.889E-2	1.143E+1	2.437E+1
-4.214E-2	1.135E+1	2.430E+1
-4.214E-2	1.130E+1	2.420E+1
-4.538E-2	1.123E+1	2.421E+1
-4.376E-2	1.127E+1	2.414E+1
-4.214E-2	1.125E+1	2.417E+1
-4.376E-2	1.123E+1	2.434E+1
-4.538E-2	1.130E+1	2.426E+1
-4.376E-2	1.131E+1	2.415E+1
-4.376E-2	1.120E+1	2.408E+1
-4.376E-2	1.132E+1	2.428E+1
-4.376E-2	1.131E+1	2.415E+1
-4.214E-2	1.131E+1	2.433E+1
-4.051E-2	1.132E+1	2.428E+1
-4.538E-2	1.137E+1	2.421E+1
-4.538E-2	1.128E+1	2.418E+1
-4.051E-2	1.128E+1	2.416E+1
-3.889E-2	1.121E+1	2.424E+1
-4.214E-2	1.126E+1	2.429E+1
-4.700E-2	1.130E+1	2.428E+1
-4.214E-2	1.129E+1	2.398E+1
-4.376E-2	1.119E+1	2.428E+1
-4.376E-2	1.132E+1	2.418E+1
-4.538E-2	1.128E+1	2.436E+1
-4.051E-2	1.131E+1	2.446E+1
-4.214E-2	1.136E+1	2.418E+1
-4.376E-2	1.130E+1	2.431E+1
-4.376E-2	1.126E+1	2.422E+1
-4.376E-2	1.127E+1	2.408E+1
-4.214E-2	1.118E+1	2.423E+1
-4.214E-2	1.119E+1	2.423E+1
-4.214E-2	1.116E+1	2.431E+1
-4.214E-2	1.119E+1	2.428E+1
-3.889E-2	1.123E+1	2.419E+1
-4.538E-2	1.131E+1	2.415E+1
-4.214E-2	1.130E+1	2.429E+1
-4.214E-2	1.118E+1	2.439E+1
-4.214E-2	1.121E+1	2.412E+1
-4.376E-2	1.129E+1	2.417E+1
-4.376E-2	1.130E+1	2.405E+1
-4.376E-2	1.131E+1	2.425E+1
-4.214E-2	1.130E+1	2.449E+1
-4.214E-2	1.130E+1	2.439E+1
-4.538E-2	1.127E+1	2.423E+1
-4.214E-2	1.123E+1	2.421E+1
-4.051E-2	1.127E+1	2.427E+1
-4.214E-2	1.124E+1	2.399E+1
-4.376E-2	1.128E+1	2.410E+1
-4.051E-2	1.137E+1	2.417E+1
-4.214E-2	1.128E+1	2.403E+1
-4.051E-2	1.132E+1	2.425E+1
-4.214E-2	1.128E+1	2.397E+1
-4.214E-2	1.126E+1	2.419E+1
-4.376E-2	1.137E+1	2.420E+1
-4.376E-2	1.126E+1	2.418E+1
-4.538E-2	1.136E+1	2.409E+1
-4.051E-2	1.125E+1	2.413E+1
-4.214E-2	1.131E+1	2.445E+1
-4.051E-2	1.135E+1	2.423E+1
-4.538E-2	1.131E+1	2.427E+1
-4.214E-2	1.130E+1	2.426E+1
-4.051E-2	1.114E+1	2.407E+1
-4.376E-2	1.118E+1	2.410E+1
-4.214E-2	1.130E+1	2.425E+1
-4.051E-2	1.120E+1	2.438E+1
-4.214E-2	1.120E+1	2.422E+1
-4.214E-2	1.131E+1	2.438E+1
-4.538E-2	1.121E+1	2.423E+1
-4.214E-2	1.120E+1	2.419E+1
-4.214E-2	1.118E+1	2.429E+1
-4.051E-2	1.140E+1	2.407E+1
-4.376E-2	1.129E+1	2.433E+1
-4.214E-2	1.123E+1	2.414E+1
-4.051E-2	1.130E+1	2.431E+1
-4.214E-2	1.140E+1	2.413E+1
-4.538E-2	1.125E+1	2.437E+1
-4.214E-2	1.119E+1	2.428E+1
-4.214E-2	1.140E+1	2.412E+1
-4.051E-2	1.125E+1	2.412E+1
-4.376E-2	1.134E+1	2.433E+1
-4.051E-2	1.117E+1	2.438E+1
-4.214E-2	1.134E+1	2.424E+1
-4.214E-2	1.123E+1	2.433E+1
-4.538E-2	1.120E+1	2.429E+1
-4.214E-2	1.127E+1	2.397E+1
-4.051E-2	1.117E+1	2.428E+1
-4.214E-2	1.136E+1	2.407E+1
-4.538E-2	1.135E+1	2.430E+1
-4.214E-2	1.118E+1	2.429E+1
-4.214E-2	1.133E+1	2.426E+1
-4.376E-2	1.111E+1	2.442E+1
-4.376E-2	1.127E+1	2.411E+1
-3.889E-2	1.133E+1	2.426E+1
-4.051E-2	1.122E+1	2.426E+1
-4.376E-2	1.127E+1	2.440E+1
-4.538E-2	1.122E+1	2.442E+1
-4.051E-2	1.134E+1	2.416E+1
-4.214E-2	1.121E+1	2.408E+1
-4.051E-2	1.127E+1	2.422E+1
-4.538E-2	1.115E+1	2.417E+1
-4.051E-2	1.126E+1	2.419E+1
-3.889E-2	1.116E+1	2.411E+1
-3.889E-2	1.133E+1	2.411E+1
-4.376E-2	1.120E+1	2.421E+1
-4.051E-2	1.131E+1	2.408E+1
-4.214E-2	1.132E+1	2.431E+1
-4.214E-2	1.126E+1	2.417E+1
-4.538E-2	1.125E+1	2.421E+1
-4.051E-2	1.122E+1	2.420E+1
-4.051E-2	1.121E+1	2.435E+1
-4.376E-2	1.133E+1	2.436E+1
-4.700E-2	1.128E+1	2.452E+1
-4.214E-2	1.126E+1	2.420E+1
-4.214E-2	1.123E+1	2.427E+1
-4.214E-2	1.137E+1	2.452E+1
-4.538E-2	1.127E+1	2.424E+1
-4.376E-2	1.127E+1	2.457E+1
-4.051E-2	1.130E+1	2.421E+1
-4.700E-2	1.127E+1	2.414E+1
-4.538E-2	1.125E+1	2.397E+1
-4.214E-2	1.134E+1	2.414E+1
-3.889E-2	1.131E+1	2.416E+1
-4.214E-2	1.122E+1	2.418E+1
-4.862E-2	1.135E+1	2.411E+1
-4.376E-2	1.122E+1	2.415E+1
-4.051E-2	1.119E+1	2.426E+1
-4.214E-2	1.121E+1	2.428E+1
-4.538E-2	1.134E+1	2.417E+1
-4.376E-2	1.129E+1	2.436E+1
-4.051E-2	1.130E+1	2.429E+1
-4.214E-2	1.128E+1	2.421E+1
-4.214E-2	1.130E+1	2.439E+1
-4.214E-2	1.131E+1	2.406E+1
-4.376E-2	1.135E+1	2.430E+1
-4.214E-2	1.139E+1	2.423E+1
-4.538E-2	1.133E+1	2.431E+1
-4.214E-2	1.129E+1	2.448E+1
-4.376E-2	1.139E+1	2.438E+1
-4.051E-2	1.122E+1	2.425E+1
-4.538E-2	1.136E+1	2.415E+1
-3.889E-2	1.127E+1	2.444E+1
-4.051E-2	1.120E+1	2.417E+1
-4.051E-2	1.127E+1	2.414E+1
-4.538E-2	1.137E+1	2.432E+1
-4.214E-2	1.131E+1	2.408E+1
-3.727E-2	1.127E+1	2.416E+1
-4.376E-2	1.136E+1	2.416E+1
-4.700E-2	1.123E+1	2.419E+1
-4.214E-2	1.138E+1	2.418E+1
-4.214E-2	1.128E+1	2.403E+1
-4.538E-2	1.121E+1	2.391E+1
-4.538E-2	1.130E+1	2.420E+1
-4.376E-2	1.132E+1	2.411E+1
-4.214E-2	1.120E+1	2.420E+1
-4.538E-2	1.121E+1	2.432E+1
-4.538E-2	1.124E+1	2.435E+1
-3.889E-2	1.127E+1	2.423E+1
-4.051E-2	1.120E+1	2.440E+1
-4.376E-2	1.120E+1	2.412E+1
-4.214E-2	1.133E+1	2.427E+1
-4.051E-2	1.123E+1	2.426E+1
-4.051E-2	1.132E+1	2.437E+1
-4.051E-2	1.122E+1	2.430E+1
-4.214E-2	1.122E+1	2.406E+1
-4.051E-2	1.127E+1	2.422E+1
-4.051E-2	1.131E+1	2.422E+1
-4.214E-2	1.122E+1	2.426E+1
-4.376E-2	1.126E+1	2.420E+1
-4.051E-2	1.127E+1	2.433E+1
-4.051E-2	1.123E+1	2.440E+1
-4.376E-2	1.127E+1	2.427E+1
-4.538E-2	1.124E+1	2.427E+1
-4.214E-2	1.128E+1	2.443E+1
-4.214E-2	1.119E+1	2.414E+1
-4.214E-2	1.129E+1	2.420E+1
-4.538E-2	1.126E+1	2.416E+1
-4.376E-2	1.122E+1	2.403E+1
-4.214E-2	1.131E+1	2.428E+1
-4.051E-2	1.140E+1	2.416E+1
-4.214E-2	1.129E+1	2.441E+1
-3.889E-2	1.126E+1	2.421E+1
-4.376E-2	1.139E+1	2.425E+1
-4.376E-2	1.130E+1	2.424E+1
-4.376E-2	1.123E+1	2.436E+1
-4.051E-2	1.135E+1	2.413E+1
-3.889E-2	1.132E+1	2.414E+1
-4.214E-2	1.135E+1	2.413E+1
-4.376E-2	1.118E+1	2.412E+1
-4.214E-2	1.135E+1	2.433E+1
-4.051E-2	1.122E+1	2.413E+1
-4.051E-2	1.131E+1	2.433E+1
-4.214E-2	1.131E+1	2.406E+1
-3.889E-2	1.140E+1	2.428E+1
-3.889E-2	1.131E+1	2.417E+1
-4.376E-2	1.121E+1	2.438E+1
-4.376E-2	1.131E+1	2.431E+1
-4.214E-2	1.125E+1	2.425E+1
-4.051E-2	1.136E+1	2.427E+1
-4.376E-2	1.118E+1	2.416E+1
-4.376E-2	1.119E+1	2.418E+1
-4.214E-2	1.125E+1	2.433E+1
-4.051E-2	1.123E+1	2.415E+1
-4.214E-2	1.120E+1	2.438E+1
-4.538E-2	1.121E+1	2.408E+1
-4.376E-2	1.127E+1	2.430E+1
-4.214E-2	1.128E+1	2.414E+1
-4.214E-2	1.123E+1	2.435E+1
-4.376E-2	1.126E+1	2.423E+1
-4.214E-2	1.129E+1	2.415E+1
-3.889E-2	1.124E+1	2.428E+1
-4.214E-2	1.122E+1	2.441E+1
-4.376E-2	1.120E+1	2.428E+1
-4.051E-2	1.123E+1	2.419E+1
-4.051E-2	1.128E+1	2.420E+1
-4.051E-2	1.115E+1	2.446E+1
-4.376E-2	1.114E+1	2.416E+1
-4.214E-2	1.137E+1	2.424E+1
-4.051E-2	1.143E+1	2.430E+1
-4.214E-2	1.118E+1	2.429E+1
-4.376E-2	1.129E+1	2.436E+1
-4.376E-2	1.116E+1	2.417E+1
-4.051E-2	1.127E+1	2.416E+1
-4.051E-2	1.123E+1	2.408E+1
-4.214E-2	1.117E+1	2.418E+1
-4.214E-2	1.124E+1	2.416E+1
-4.051E-2	1.122E+1	2.410E+1
-4.214E-2	1.121E+1	2.427E+1
-4.538E-2	1.126E+1	2.432E+1
-4.376E-2	1.132E+1	2.422E+1
-4.214E-2	1.130E+1	2.422E+1
-4.214E-2	1.129E+1	2.419E+1
-4.376E-2	1.121E+1	2.437E+1
-4.214E-2	1.121E+1	2.434E+1
-3.727E-2	1.132E+1	2.423E+1
-4.051E-2	1.134E+1	2.440E+1
-4.214E-2	1.134E+1	2.422E+1
-4.214E-2	1.130E+1	2.407E+1
-4.214E-2	1.121E+1	2.418E+1
-4.214E-2	1.119E+1	2.432E+1
-4.538E-2	1.130E+1	2.435E+1
-4.051E-2	1.123E+1	2.425E+1
-4.214E-2	1.128E+1	2.417E+1
-4.538E-2	1.120E+1	2.426E+1
-4.376E-2	1.124E+1	2.420E+1
-4.051E-2	1.112E+1	2.426E+1
-4.214E-2	1.138E+1	2.450E+1
-4.376E-2	1.129E+1	2.429E+1
-4.376E-2	1.125E+1	2.403E+1
-4.376E-2	1.128E+1	2.436E+1
-4.214E-2	1.128E+1	2.405E+1
-4.376E-2	1.127E+1	2.435E+1
-4.376E-2	1.109E+1	2.418E+1
-4.051E-2	1.130E+1	2.424E+1
-4.214E-2	1.121E+1	2.432E+1
-4.214E-2	1.122E+1	2.413E+1
-4.862E-2	1.144E+1	2.419E+1
-4.051E-2	1.126E+1	2.423E+1
-4.051E-2	1.136E+1	2.446E+1
-4.214E-2	1.134E+1	2.428E+1
-4.214E-2	1.126E+1	2.409E+1
-4.376E-2	1.133E+1	2.431E+1
-4.214E-2	1.135E+1	2.432E+1
-4.376E-2	1.131E+1	2.414E+1
-4.376E-2	1.131E+1	2.435E+1
-4.376E-2	1.129E+1	2.405E+1
-4.051E-2	1.133E+1	2.436E+1
-4.538E-2	1.145E+1	2.432E+1
-4.214E-2	1.117E+1	2.414E+1
-3.889E-2	1.122E+1	2.426E+1
-4.376E-2	1.129E+1	2.428E+1
-4.538E-2	1.130E+1	2.429E+1
-4.700E-2	1.130E+1	2.410E+1
-4.214E-2	1.132E+1	2.438E+1
-4.214E-2	1.124E+1	2.423E+1
-4.214E-2	1.118E+1	2.426E+1
-4.700E-2	1.122E+1	2.416E+1
-4.214E-2	1.121E+1	2.424E+1
-4.214E-2	1.123E+1	2.427E+1
-4.376E-2	1.117E+1	2.436E+1
-4.700E-2	1.130E+1	2.419E+1
-4.214E-2	1.126E+1	2.423E+1
-4.214E-2	1.117E+1	2.432E+1
-4.214E-2	1.124E+1	2.431E+1
-4.538E-2	1.136E+1	2.433E+1
-4.214E-2	1.120E+1	2.418E+1
-4.376E-2	1.124E+1	2.402E+1
-4.376E-2	1.119E+1	2.423E+1
-4.538E-2	1.139E+1	2.413E+1
-4.214E-2	1.113E+1	2.417E+1
-4.214E-2	1.128E+1	2.453E+1
-4.376E-2	1.132E+1	2.430E+1
-4.538E-2	1.131E+1	2.430E+1
-4.376E-2	1.121E+1	2.420E+1
-4.214E-2	1.121E+1	2.426E+1
-4.214E-2	1.131E+1	2.412E+1
-4.376E-2	1.139E+1	2.420E+1
-4.376E-2	1.134E+1	2.443E+1
-3.889E-2	1.120E+1	2.414E+1
-4.538E-2	1.138E+1	2.413E+1
-4.376E-2	1.117E+1	2.405E+1
-4.051E-2	1.114E+1	2.434E+1
-4.051E-2	1.125E+1	2.440E+1
-4.214E-2	1.115E+1	2.439E+1
-4.538E-2	1.115E+1	2.418E+1
-3.889E-2	1.125E+1	2.405E+1
-3.889E-2	1.123E+1	2.438E+1
-4.376E-2	1.123E+1	2.421E+1
-4.538E-2	1.122E+1	2.417E+1
-4.214E-2	1.129E+1	2.417E+1
-3.727E-2	1.121E+1	2.419E+1
-4.376E-2	1.138E+1	2.411E+1
-4.538E-2	1.120E+1	2.428E+1
-4.051E-2	1.119E+1	2.423E+1
-4.214E-2	1.124E+1	2.434E+1
-4.376E-2	1.123E+1	2.440E+1
-4.376E-2	1.137E+1	2.426E+1
-3.889E-2	1.116E+1	2.423E+1
-4.051E-2	1.126E+1	2.425E+1
-4.376E-2	1.127E+1	2.417E+1
-4.376E-2	1.127E+1	2.426E+1
-3.889E-2	1.133E+1	2.424E+1
-4.051E-2	1.110E+1	2.412E+1
-4.376E-2	1.122E+1	2.443E+1
-4.538E-2	1.116E+1	2.430E+1
-4.214E-2	1.119E+1	2.432E+1
-4.051E-2	1.124E+1	2.418E+1
-4.214E-2	1.129E+1	2.394E+1
-4.214E-2	1.110E+1	2.411E+1
-4.214E-2	1.125E+1	2.428E+1
-4.214E-2	1.125E+1	2.431E+1
-4.051E-2	1.131E+1	2.420E+1
-4.538E-2	1.129E+1	2.418E+1
-4.214E-2	1.121E+1	2.415E+1
-4.051E-2	1.120E+1	2.429E+1
-4.051E-2	1.132E+1	2.431E+1
-4.376E-2	1.130E+1	2.401E+1
-3.889E-2	1.130E+1	2.419E+1
-3.889E-2	1.126E+1	2.421E+1
-4.376E-2	1.139E+1	2.418E+1
-4.862E-2	1.140E+1	2.433E+1
-4.376E-2	1.114E+1	2.417E+1
-4.051E-2	1.135E+1	2.434E+1
-4.051E-2	1.125E+1	2.442E+1
-4.538E-2	1.111E+1	2.423E+1
-4.051E-2	1.119E+1	2.436E+1
-4.051E-2	1.131E+1	2.429E+1
-4.376E-2	1.125E+1	2.433E+1
-4.214E-2	1.128E+1	2.414E+1
-4.214E-2	1.136E+1	2.416E+1
-3.889E-2	1.118E+1	2.434E+1
-4.538E-2	1.127E+1	2.443E+1
-4.214E-2	1.130E+1	2.414E+1
-4.051E-2	1.115E+1	2.412E+1
-4.051E-2	1.139E+1	2.422E+1
-4.376E-2	1.129E+1	2.434E+1
-4.538E-2	1.116E+1	2.420E+1
-4.051E-2	1.133E+1	2.436E+1
-4.051E-2	1.126E+1	2.424E+1
-4.214E-2	1.137E+1	2.427E+1
-4.538E-2	1.116E+1	2.414E+1
-4.051E-2	1.122E+1	2.418E+1
-4.376E-2	1.136E+1	2.432E+1
-4.214E-2	1.127E+1	2.420E+1
-4.376E-2	1.126E+1	2.415E+1
-4.051E-2	1.122E+1	2.429E+1
-3.889E-2	1.127E+1	2.418E+1
-4.051E-2	1.132E+1	2.404E+1
-4.376E-2	1.129E+1	2.416E+1
-4.214E-2	1.127E+1	2.423E+1
-3.889E-2	1.118E+1	2.437E+1
-4.376E-2	1.132E+1	2.426E+1
-4.376E-2	1.127E+1	2.434E+1
-4.051E-2	1.121E+1	2.439E+1
-4.214E-2	1.123E+1	2.409E+1
-4.538E-2	1.119E+1	2.440E+1
-4.376E-2	1.127E+1	2.452E+1
-4.051E-2	1.131E+1	2.418E+1
-4.214E-2	1.126E+1	2.433E+1
-4.376E-2	1.118E+1	2.439E+1
-4.376E-2	1.127E+1	2.431E+1
-4.376E-2	1.107E+1	2.447E+1
-3.889E-2	1.119E+1	2.416E+1
-4.376E-2	1.127E+1	2.438E+1
-4.376E-2	1.127E+1	2.428E+1
-4.376E-2	1.131E+1	2.422E+1
-4.214E-2	1.123E+1	2.435E+1
-4.376E-2	1.123E+1	2.432E+1
-4.214E-2	1.125E+1	2.429E+1
-4.538E-2	1.134E+1	2.413E+1
-4.214E-2	1.127E+1	2.424E+1
-4.051E-2	1.124E+1	2.430E+1
-4.538E-2	1.116E+1	2.426E+1
-4.214E-2	1.120E+1	2.437E+1
-4.051E-2	1.127E+1	2.437E+1
-4.376E-2	1.124E+1	2.423E+1
-4.538E-2	1.120E+1	2.429E+1
-4.051E-2	1.120E+1	2.416E+1
-4.051E-2	1.121E+1	2.427E+1
-4.214E-2	1.116E+1	2.435E+1
-4.700E-2	1.136E+1	2.423E+1
-4.376E-2	1.125E+1	2.423E+1
-4.051E-2	1.133E+1	2.429E+1
-4.538E-2	1.139E+1	2.431E+1
-4.700E-2	1.129E+1	2.418E+1
-4.051E-2	1.124E+1	2.451E+1
-3.889E-2	1.123E+1	2.425E+1
-4.376E-2	1.120E+1	2.407E+1
-4.376E-2	1.137E+1	2.417E+1
-4.376E-2	1.127E+1	2.417E+1
-3.889E-2	1.132E+1	2.420E+1
-4.376E-2	1.127E+1	2.416E+1
-4.376E-2	1.129E+1	2.426E+1
-4.538E-2	1.135E+1	2.417E+1
-4.214E-2	1.124E+1	2.408E+1
-4.214E-2	1.139E+1	2.419E+1
-4.538E-2	1.122E+1	2.428E+1
-4.214E-2	1.134E+1	2.421E+1
-3.889E-2	1.130E+1	2.415E+1
-4.214E-2	1.124E+1	2.433E+1
-4.538E-2	1.130E+1	2.430E+1
-4.376E-2	1.131E+1	2.429E+1
-4.214E-2	1.125E+1	2.412E+1
-4.538E-2	1.130E+1	2.411E+1
-4.214E-2	1.143E+1	2.419E+1
-4.214E-2	1.125E+1	2.440E+1
-4.051E-2	1.118E+1	2.421E+1
-4.214E-2	1.118E+1	2.435E+1
-4.538E-2	1.111E+1	2.418E+1
-4.051E-2	1.133E+1	2.428E+1
-4.214E-2	1.132E+1	2.405E+1
-4.376E-2	1.125E+1	2.416E+1
-4.538E-2	1.128E+1	2.431E+1
-4.376E-2	1.119E+1	2.419E+1
-3.889E-2	1.127E+1	2.430E+1
-3.889E-2	1.129E+1	2.422E+1
-4.538E-2	1.110E+1	2.428E+1
-4.051E-2	1.122E+1	2.438E+1
-4.051E-2	1.126E+1	2.429E+1
-4.376E-2	1.114E+1	2.408E+1
-4.376E-2	1.125E+1	2.412E+1
-4.051E-2	1.125E+1	2.416E+1
-4.214E-2	1.128E+1	2.416E+1
-4.051E-2	1.120E+1	2.444E+1
-4.538E-2	1.128E+1	2.404E+1
-4.214E-2	1.131E+1	2.419E+1
-4.051E-2	1.131E+1	2.415E+1
-4.700E-2	1.111E+1	2.431E+1
-4.376E-2	1.129E+1	2.436E+1
-3.889E-2	1.130E+1	2.446E+1
-4.214E-2	1.126E+1	2.423E+1
-4.538E-2	1.113E+1	2.420E+1
-4.538E-2	1.123E+1	2.427E+1
-4.538E-2	1.121E+1	2.420E+1
-4.214E-2	1.132E+1	2.423E+1
-4.538E-2	1.118E+1	2.421E+1
-4.538E-2	1.125E+1	2.420E+1
-4.214E-2	1.147E+1	2.425E+1
-4.051E-2	1.130E+1	2.407E+1
-4.214E-2	1.116E+1	2.419E+1
-4.376E-2	1.141E+1	2.409E+1
-4.051E-2	1.132E+1	2.412E+1
-4.051E-2	1.128E+1	2.428E+1
-4.376E-2	1.130E+1	2.415E+1
-4.376E-2	1.121E+1	2.426E+1
-4.051E-2	1.123E+1	2.420E+1
-4.376E-2	1.126E+1	2.435E+1
-4.538E-2	1.121E+1	2.413E+1
-4.214E-2	1.113E+1	2.420E+1
-4.538E-2	1.119E+1	2.417E+1
-4.051E-2	1.110E+1	2.427E+1
-4.214E-2	1.131E+1	2.440E+1
-4.538E-2	1.137E+1	2.421E+1
-4.051E-2	1.122E+1	2.411E+1
-4.051E-2	1.121E+1	2.412E+1
-4.376E-2	1.132E+1	2.425E+1
-4.700E-2	1.133E+1	2.428E+1
-4.214E-2	1.125E+1	2.417E+1
-4.214E-2	1.130E+1	2.428E+1
-4.214E-2	1.129E+1	2.440E+1
-4.700E-2	1.124E+1	2.410E+1
-4.376E-2	1.127E+1	2.430E+1
-4.214E-2	1.114E+1	2.414E+1
-4.214E-2	1.142E+1	2.422E+1
-4.538E-2	1.124E+1	2.419E+1
-4.376E-2	1.136E+1	2.432E+1
-4.538E-2	1.120E+1	2.432E+1
-4.051E-2	1.124E+1	2.451E+1
-4.538E-2	1.124E+1	2.427E+1
-4.051E-2	1.125E+1	2.415E+1
-4.051E-2	1.132E+1	2.426E+1
-4.214E-2	1.126E+1	2.428E+1
-4.700E-2	1.131E+1	2.422E+1
-4.051E-2	1.124E+1	2.427E+1
-4.051E-2	1.124E+1	2.415E+1
-4.538E-2	1.130E+1	2.411E+1
-4.376E-2	1.127E+1	2.416E+1
-3.889E-2	1.122E+1	2.416E+1
-3.889E-2	1.117E+1	2.414E+1
-4.051E-2	1.123E+1	2.417E+1
-4.538E-2	1.120E+1	2.412E+1
-4.214E-2	1.136E+1	2.416E+1
-4.051E-2	1.138E+1	2.417E+1
-4.376E-2	1.133E+1	2.419E+1
-4.538E-2	1.140E+1	2.426E+1
-4.214E-2	1.123E+1	2.423E+1
-3.889E-2	1.126E+1	2.417E+1
-4.538E-2	1.125E+1	2.426E+1
-4.214E-2	1.134E+1	2.417E+1
-4.214E-2	1.127E+1	2.412E+1
-4.051E-2	1.132E+1	2.422E+1
-4.214E-2	1.136E+1	2.428E+1
-4.376E-2	1.110E+1	2.418E+1
-4.376E-2	1.131E+1	2.414E+1
-4.051E-2	1.136E+1	2.424E+1
-4.376E-2	1.135E+1	2.413E+1
-4.376E-2	1.128E+1	2.412E+1
-4.214E-2	1.133E+1	2.432E+1
-4.051E-2	1.129E+1	2.423E+1
-4.376E-2	1.127E+1	2.426E+1
-4.538E-2	1.138E+1	2.409E+1
-4.214E-2	1.117E+1	2.424E+1
-4.376E-2	1.126E+1	2.398E+1
-4.376E-2	1.137E+1	2.431E+1
-4.700E-2	1.131E+1	2.411E+1
-4.214E-2	1.131E+1	2.430E+1
-4.214E-2	1.131E+1	2.423E+1
[truncated: 93,957 more rows]
