# Supplementary material for: Improved ANAP incorporation and VCF analysis reveal details of P2X7 current facilitation and a limited conformational interplay between ATP binding and the intracellular ballast domain
Source: eLife. 2023 Jan 4;12:e82479. doi: 10.7554/eLife.82479 (PMC9859053; doi:10.7554/eLife.82479)
Supplement: Figure 5—figure supplement 3—source data 2. [file elife-82479-fig5-figsupp3-data2.zip › Figure-5_figure-supplement-3_source-data-2/DeltaCaM-D423/l14/06.csv]

-3.017E-1	1.080E+1	2.252E+1
-2.984E-1	1.100E+1	2.251E+1
-2.984E-1	1.111E+1	2.253E+1
-2.968E-1	1.108E+1	2.242E+1
-3.000E-1	1.116E+1	2.233E+1
-2.968E-1	1.114E+1	2.226E+1
-3.000E-1	1.107E+1	2.232E+1
-2.968E-1	1.112E+1	2.256E+1
-3.017E-1	1.100E+1	2.243E+1
-2.984E-1	1.103E+1	2.268E+1
-2.968E-1	1.110E+1	2.231E+1
-2.952E-1	1.098E+1	2.238E+1
-3.017E-1	1.100E+1	2.244E+1
-2.968E-1	1.112E+1	2.263E+1
-2.984E-1	1.092E+1	2.230E+1
-2.984E-1	1.098E+1	2.261E+1
-3.000E-1	1.106E+1	2.247E+1
-3.000E-1	1.100E+1	2.234E+1
-2.968E-1	1.103E+1	2.236E+1
-2.984E-1	1.095E+1	2.237E+1
-3.033E-1	1.097E+1	2.233E+1
-2.984E-1	1.099E+1	2.236E+1
-2.984E-1	1.094E+1	2.254E+1
-2.968E-1	1.115E+1	2.272E+1
-3.017E-1	1.106E+1	2.235E+1
-3.000E-1	1.106E+1	2.245E+1
-2.984E-1	1.095E+1	2.262E+1
-3.000E-1	1.102E+1	2.251E+1
-3.017E-1	1.098E+1	2.263E+1
-3.033E-1	1.083E+1	2.247E+1
-3.000E-1	1.101E+1	2.247E+1
-2.968E-1	1.110E+1	2.248E+1
-2.984E-1	1.105E+1	2.231E+1
-2.984E-1	1.114E+1	2.244E+1
-2.984E-1	1.092E+1	2.241E+1
-2.968E-1	1.099E+1	2.260E+1
-3.017E-1	1.111E+1	2.248E+1
-3.000E-1	1.108E+1	2.238E+1
-2.984E-1	1.090E+1	2.232E+1
-2.968E-1	1.097E+1	2.230E+1
-2.984E-1	1.092E+1	2.247E+1
-3.000E-1	1.097E+1	2.244E+1
-2.984E-1	1.109E+1	2.258E+1
-2.968E-1	1.096E+1	2.235E+1
-3.017E-1	1.102E+1	2.236E+1
-3.000E-1	1.111E+1	2.231E+1
-2.952E-1	1.111E+1	2.228E+1
-2.968E-1	1.093E+1	2.227E+1
-3.017E-1	1.092E+1	2.255E+1
-3.000E-1	1.107E+1	2.245E+1
-2.968E-1	1.095E+1	2.247E+1
-2.968E-1	1.119E+1	2.247E+1
-3.000E-1	1.110E+1	2.245E+1
-3.000E-1	1.095E+1	2.247E+1
-2.968E-1	1.099E+1	2.234E+1
-2.968E-1	1.094E+1	2.233E+1
-2.984E-1	1.097E+1	2.243E+1
-3.017E-1	1.106E+1	2.241E+1
-2.968E-1	1.108E+1	2.267E+1
-3.000E-1	1.111E+1	2.245E+1
-3.000E-1	1.100E+1	2.247E+1
-3.017E-1	1.097E+1	2.238E+1
-3.000E-1	1.105E+1	2.265E+1
-2.984E-1	1.100E+1	2.248E+1
-3.017E-1	1.093E+1	2.235E+1
-3.017E-1	1.100E+1	2.242E+1
-2.968E-1	1.091E+1	2.255E+1
-2.984E-1	1.103E+1	2.242E+1
-3.017E-1	1.101E+1	2.243E+1
-3.017E-1	1.088E+1	2.244E+1
-2.984E-1	1.107E+1	2.241E+1
-2.984E-1	1.106E+1	2.226E+1
-2.968E-1	1.092E+1	2.238E+1
-3.000E-1	1.096E+1	2.236E+1
-2.968E-1	1.092E+1	2.270E+1
-3.000E-1	1.099E+1	2.243E+1
-2.984E-1	1.108E+1	2.235E+1
-2.984E-1	1.101E+1	2.235E+1
-2.968E-1	1.103E+1	2.240E+1
-2.984E-1	1.115E+1	2.237E+1
-3.000E-1	1.114E+1	2.251E+1
-3.017E-1	1.111E+1	2.245E+1
-2.952E-1	1.095E+1	2.246E+1
-2.968E-1	1.098E+1	2.228E+1
-3.000E-1	1.109E+1	2.236E+1
-3.017E-1	1.102E+1	2.229E+1
-2.919E-1	1.102E+1	2.249E+1
-2.984E-1	1.100E+1	2.260E+1
-2.984E-1	1.099E+1	2.250E+1
-3.000E-1	1.106E+1	2.222E+1
-2.968E-1	1.102E+1	2.256E+1
-2.968E-1	1.107E+1	2.233E+1
-3.000E-1	1.094E+1	2.232E+1
-2.968E-1	1.091E+1	2.244E+1
-2.984E-1	1.097E+1	2.247E+1
-3.000E-1	1.099E+1	2.234E+1
-2.984E-1	1.101E+1	2.235E+1
-3.017E-1	1.090E+1	2.242E+1
-2.952E-1	1.113E+1	2.242E+1
-2.968E-1	1.103E+1	2.221E+1
-3.000E-1	1.099E+1	2.243E+1
-3.017E-1	1.093E+1	2.250E+1
-2.984E-1	1.102E+1	2.255E+1
-2.984E-1	1.108E+1	2.252E+1
-3.017E-1	1.099E+1	2.243E+1
-3.000E-1	1.100E+1	2.245E+1
-2.984E-1	1.105E+1	2.267E+1
-2.984E-1	1.096E+1	2.255E+1
-2.984E-1	1.109E+1	2.242E+1
-3.000E-1	1.094E+1	2.250E+1
-2.968E-1	1.114E+1	2.229E+1
-2.968E-1	1.103E+1	2.252E+1
-2.968E-1	1.103E+1	2.246E+1
-3.000E-1	1.101E+1	2.253E+1
-2.984E-1	1.106E+1	2.250E+1
-2.968E-1	1.102E+1	2.245E+1
-3.000E-1	1.104E+1	2.245E+1
-2.984E-1	1.113E+1	2.246E+1
-2.984E-1	1.099E+1	2.225E+1
-2.968E-1	1.101E+1	2.237E+1
-3.017E-1	1.106E+1	2.244E+1
-3.000E-1	1.105E+1	2.251E+1
-2.952E-1	1.105E+1	2.225E+1
-2.952E-1	1.111E+1	2.258E+1
-3.017E-1	1.106E+1	2.249E+1
-3.000E-1	1.100E+1	2.241E+1
-2.984E-1	1.112E+1	2.251E+1
-2.968E-1	1.097E+1	2.228E+1
-2.984E-1	1.093E+1	2.250E+1
-3.033E-1	1.095E+1	2.235E+1
-2.984E-1	1.111E+1	2.240E+1
-2.968E-1	1.090E+1	2.250E+1
-3.000E-1	1.108E+1	2.248E+1
-3.000E-1	1.110E+1	2.244E+1
-2.984E-1	1.096E+1	2.238E+1
-3.000E-1	1.093E+1	2.225E+1
-3.017E-1	1.097E+1	2.231E+1
-3.000E-1	1.111E+1	2.249E+1
-2.968E-1	1.093E+1	2.249E+1
-2.952E-1	1.090E+1	2.222E+1
-3.017E-1	1.115E+1	2.237E+1
-3.000E-1	1.115E+1	2.246E+1
-2.984E-1	1.097E+1	2.257E+1
-2.984E-1	1.107E+1	2.238E+1
-3.000E-1	1.096E+1	2.243E+1
-2.984E-1	1.100E+1	2.243E+1
-2.968E-1	1.092E+1	2.256E+1
-2.952E-1	1.105E+1	2.232E+1
-3.000E-1	1.095E+1	2.256E+1
-3.000E-1	1.093E+1	2.258E+1
-2.952E-1	1.105E+1	2.232E+1
-2.968E-1	1.099E+1	2.242E+1
-3.000E-1	1.094E+1	2.235E+1
-3.017E-1	1.109E+1	2.230E+1
-2.968E-1	1.103E+1	2.236E+1
-2.984E-1	1.095E+1	2.246E+1
-3.017E-1	1.093E+1	2.246E+1
-3.017E-1	1.095E+1	2.240E+1
-2.968E-1	1.102E+1	2.242E+1
-2.968E-1	1.093E+1	2.231E+1
-3.000E-1	1.098E+1	2.245E+1
-2.968E-1	1.103E+1	2.252E+1
-2.968E-1	1.097E+1	2.250E+1
-2.968E-1	1.112E+1	2.210E+1
-3.000E-1	1.095E+1	2.241E+1
-2.984E-1	1.112E+1	2.239E+1
-2.968E-1	1.089E+1	2.249E+1
-2.984E-1	1.107E+1	2.244E+1
-3.000E-1	1.098E+1	2.242E+1
-2.984E-1	1.112E+1	2.251E+1
-2.952E-1	1.092E+1	2.239E+1
-2.952E-1	1.095E+1	2.246E+1
-2.968E-1	1.093E+1	2.246E+1
-2.984E-1	1.095E+1	2.250E+1
-2.968E-1	1.108E+1	2.248E+1
-2.968E-1	1.081E+1	2.245E+1
-3.000E-1	1.105E+1	2.234E+1
-3.017E-1	1.098E+1	2.245E+1
-2.984E-1	1.107E+1	2.242E+1
-2.984E-1	1.100E+1	2.240E+1
-3.017E-1	1.090E+1	2.237E+1
-2.984E-1	1.081E+1	2.240E+1
-2.984E-1	1.092E+1	2.247E+1
-2.984E-1	1.087E+1	2.218E+1
-3.017E-1	1.106E+1	2.241E+1
-2.984E-1	1.095E+1	2.242E+1
-2.952E-1	1.101E+1	2.238E+1
-2.984E-1	1.090E+1	2.254E+1
-3.000E-1	1.091E+1	2.233E+1
-2.984E-1	1.097E+1	2.250E+1
-2.984E-1	1.098E+1	2.241E+1
-2.952E-1	1.099E+1	2.265E+1
-3.000E-1	1.096E+1	2.242E+1
-3.000E-1	1.095E+1	2.246E+1
-2.952E-1	1.106E+1	2.240E+1
-3.000E-1	1.105E+1	2.255E+1
-2.984E-1	1.108E+1	2.246E+1
-2.968E-1	1.121E+1	2.238E+1
-2.968E-1	1.102E+1	2.251E+1
-2.984E-1	1.092E+1	2.247E+1
-2.984E-1	1.098E+1	2.250E+1
-2.984E-1	1.109E+1	2.237E+1
-2.968E-1	1.089E+1	2.230E+1
-2.952E-1	1.110E+1	2.240E+1
-2.968E-1	1.110E+1	2.249E+1
-3.017E-1	1.106E+1	2.238E+1
-2.984E-1	1.097E+1	2.227E+1
-2.952E-1	1.098E+1	2.252E+1
-3.000E-1	1.096E+1	2.237E+1
-2.984E-1	1.102E+1	2.251E+1
-2.968E-1	1.093E+1	2.224E+1
-2.968E-1	1.104E+1	2.244E+1
-3.000E-1	1.096E+1	2.246E+1
-3.000E-1	1.087E+1	2.241E+1
-2.952E-1	1.103E+1	2.234E+1
-2.952E-1	1.107E+1	2.234E+1
-2.984E-1	1.113E+1	2.231E+1
-2.968E-1	1.100E+1	2.232E+1
-2.984E-1	1.093E+1	2.244E+1
-2.984E-1	1.096E+1	2.244E+1
-3.000E-1	1.105E+1	2.254E+1
-3.000E-1	1.099E+1	2.256E+1
-2.984E-1	1.102E+1	2.244E+1
-2.952E-1	1.101E+1	2.238E+1
-3.000E-1	1.095E+1	2.248E+1
-3.000E-1	1.098E+1	2.242E+1
-2.952E-1	1.110E+1	2.224E+1
-2.984E-1	1.104E+1	2.247E+1
-3.000E-1	1.108E+1	2.255E+1
-3.000E-1	1.102E+1	2.253E+1
-3.000E-1	1.108E+1	2.237E+1
-2.984E-1	1.111E+1	2.232E+1
-3.000E-1	1.104E+1	2.230E+1
-3.000E-1	1.115E+1	2.245E+1
-2.968E-1	1.105E+1	2.238E+1
-2.984E-1	1.095E+1	2.246E+1
-3.000E-1	1.103E+1	2.245E+1
-3.000E-1	1.104E+1	2.231E+1
-3.000E-1	1.111E+1	2.269E+1
-2.968E-1	1.110E+1	2.242E+1
-2.984E-1	1.109E+1	2.256E+1
-3.017E-1	1.106E+1	2.250E+1
-2.984E-1	1.115E+1	2.245E+1
-2.984E-1	1.084E+1	2.219E+1
-3.000E-1	1.099E+1	2.227E+1
-3.000E-1	1.113E+1	2.235E+1
-2.935E-1	1.111E+1	2.258E+1
-3.000E-1	1.103E+1	2.219E+1
-2.984E-1	1.113E+1	2.228E+1
-2.984E-1	1.104E+1	2.228E+1
-2.968E-1	1.111E+1	2.229E+1
-2.984E-1	1.110E+1	2.226E+1
-2.984E-1	1.109E+1	2.241E+1
-3.000E-1	1.096E+1	2.243E+1
-2.984E-1	1.100E+1	2.240E+1
-3.000E-1	1.102E+1	2.232E+1
-3.017E-1	1.106E+1	2.241E+1
-3.000E-1	1.105E+1	2.251E+1
-2.984E-1	1.095E+1	2.257E+1
-2.952E-1	1.116E+1	2.241E+1
-3.017E-1	1.106E+1	2.227E+1
-3.000E-1	1.105E+1	2.234E+1
-2.984E-1	1.107E+1	2.232E+1
-2.968E-1	1.092E+1	2.233E+1
-2.984E-1	1.104E+1	2.237E+1
-3.000E-1	1.113E+1	2.247E+1
-2.952E-1	1.091E+1	2.265E+1
-2.984E-1	1.110E+1	2.230E+1
-3.017E-1	1.111E+1	2.231E+1
-3.017E-1	1.104E+1	2.249E+1
-2.984E-1	1.092E+1	2.254E+1
-2.952E-1	1.104E+1	2.250E+1
-3.000E-1	1.107E+1	2.249E+1
-3.000E-1	1.112E+1	2.235E+1
-2.935E-1	1.101E+1	2.236E+1
-2.984E-1	1.097E+1	2.240E+1
-3.017E-1	1.109E+1	2.250E+1
-2.984E-1	1.103E+1	2.242E+1
-2.968E-1	1.109E+1	2.253E+1
-3.000E-1	1.109E+1	2.248E+1
-3.000E-1	1.099E+1	2.242E+1
-3.000E-1	1.111E+1	2.249E+1
-2.984E-1	1.096E+1	2.242E+1
-3.000E-1	1.109E+1	2.266E+1
-3.017E-1	1.104E+1	2.218E+1
-3.000E-1	1.113E+1	2.244E+1
-2.968E-1	1.095E+1	2.227E+1
-2.984E-1	1.106E+1	2.233E+1
-2.968E-1	1.103E+1	2.243E+1
-3.017E-1	1.107E+1	2.229E+1
-2.968E-1	1.100E+1	2.253E+1
-2.984E-1	1.106E+1	2.239E+1
-3.000E-1	1.112E+1	2.230E+1
-2.984E-1	1.096E+1	2.244E+1
-2.952E-1	1.105E+1	2.237E+1
-2.968E-1	1.095E+1	2.242E+1
-2.984E-1	1.104E+1	2.267E+1
-3.017E-1	1.099E+1	2.247E+1
-2.952E-1	1.106E+1	2.247E+1
-2.984E-1	1.091E+1	2.237E+1
-3.017E-1	1.108E+1	2.239E+1
-3.000E-1	1.097E+1	2.234E+1
-2.968E-1	1.095E+1	2.250E+1
-2.952E-1	1.100E+1	2.237E+1
-2.984E-1	1.099E+1	2.238E+1
-2.968E-1	1.097E+1	2.247E+1
-2.968E-1	1.101E+1	2.254E+1
-2.984E-1	1.096E+1	2.231E+1
-2.984E-1	1.107E+1	2.244E+1
-2.968E-1	1.100E+1	2.242E+1
-2.984E-1	1.101E+1	2.239E+1
-3.000E-1	1.112E+1	2.248E+1
-3.000E-1	1.095E+1	2.240E+1
-2.984E-1	1.098E+1	2.251E+1
-2.984E-1	1.114E+1	2.265E+1
-2.984E-1	1.103E+1	2.241E+1
-3.049E-1	1.088E+1	2.227E+1
-3.017E-1	1.099E+1	2.254E+1
-2.984E-1	1.095E+1	2.253E+1
-2.984E-1	1.102E+1	2.242E+1
-3.017E-1	1.106E+1	2.233E+1
-3.017E-1	1.101E+1	2.230E+1
-2.952E-1	1.104E+1	2.244E+1
-2.952E-1	1.103E+1	2.240E+1
-3.017E-1	1.097E+1	2.244E+1
-3.000E-1	1.108E+1	2.245E+1
-2.968E-1	1.101E+1	2.254E+1
-2.952E-1	1.096E+1	2.253E+1
-3.017E-1	1.088E+1	2.221E+1
-2.968E-1	1.113E+1	2.224E+1
-2.952E-1	1.113E+1	2.223E+1
-3.000E-1	1.101E+1	2.246E+1
-3.000E-1	1.107E+1	2.255E+1
-2.968E-1	1.102E+1	2.235E+1
-2.968E-1	1.097E+1	2.247E+1
-2.984E-1	1.102E+1	2.235E+1
-2.984E-1	1.101E+1	2.242E+1
-3.000E-1	1.100E+1	2.243E+1
-2.968E-1	1.098E+1	2.229E+1
-2.968E-1	1.099E+1	2.246E+1
-3.017E-1	1.101E+1	2.251E+1
-3.000E-1	1.100E+1	2.258E+1
-2.968E-1	1.104E+1	2.247E+1
-2.968E-1	1.089E+1	2.247E+1
-3.000E-1	1.098E+1	2.231E+1
-3.017E-1	1.096E+1	2.234E+1
-2.968E-1	1.113E+1	2.249E+1
-2.984E-1	1.093E+1	2.244E+1
-2.984E-1	1.103E+1	2.249E+1
-2.984E-1	1.099E+1	2.241E+1
-2.968E-1	1.088E+1	2.225E+1
-2.968E-1	1.103E+1	2.236E+1
-2.984E-1	1.114E+1	2.235E+1
-2.984E-1	1.104E+1	2.237E+1
-2.968E-1	1.093E+1	2.247E+1
-2.984E-1	1.116E+1	2.240E+1
-3.033E-1	1.097E+1	2.244E+1
-2.968E-1	1.101E+1	2.234E+1
-2.984E-1	1.116E+1	2.241E+1
-2.968E-1	1.103E+1	2.230E+1
-3.017E-1	1.100E+1	2.245E+1
-3.000E-1	1.106E+1	2.243E+1
-2.968E-1	1.090E+1	2.230E+1
-2.984E-1	1.112E+1	2.242E+1
-2.968E-1	1.110E+1	2.250E+1
-2.968E-1	1.109E+1	2.230E+1
-2.968E-1	1.103E+1	2.244E+1
-2.968E-1	1.100E+1	2.236E+1
-3.000E-1	1.097E+1	2.243E+1
-3.000E-1	1.117E+1	2.251E+1
-2.968E-1	1.110E+1	2.236E+1
-2.984E-1	1.105E+1	2.248E+1
-2.984E-1	1.106E+1	2.244E+1
-2.968E-1	1.100E+1	2.219E+1
-3.000E-1	1.099E+1	2.254E+1
-2.952E-1	1.114E+1	2.238E+1
-3.000E-1	1.104E+1	2.260E+1
-2.968E-1	1.108E+1	2.248E+1
-2.952E-1	1.103E+1	2.252E+1
-2.968E-1	1.110E+1	2.220E+1
-2.984E-1	1.103E+1	2.249E+1
-2.968E-1	1.108E+1	2.234E+1
-2.968E-1	1.105E+1	2.241E+1
-2.968E-1	1.100E+1	2.248E+1
-3.000E-1	1.105E+1	2.240E+1
-2.984E-1	1.110E+1	2.244E+1
-2.952E-1	1.105E+1	2.230E+1
-2.968E-1	1.091E+1	2.245E+1
-2.984E-1	1.092E+1	2.232E+1
-2.968E-1	1.110E+1	2.248E+1
-2.968E-1	1.092E+1	2.235E+1
-2.968E-1	1.109E+1	2.253E+1
-3.017E-1	1.097E+1	2.249E+1
-3.000E-1	1.099E+1	2.235E+1
-2.984E-1	1.101E+1	2.228E+1
-2.968E-1	1.110E+1	2.254E+1
-3.000E-1	1.100E+1	2.233E+1
-3.000E-1	1.109E+1	2.234E+1
-2.968E-1	1.114E+1	2.259E+1
-3.000E-1	1.107E+1	2.248E+1
-3.000E-1	1.090E+1	2.232E+1
-2.984E-1	1.106E+1	2.237E+1
-2.968E-1	1.104E+1	2.256E+1
-2.984E-1	1.092E+1	2.244E+1
-2.968E-1	1.098E+1	2.258E+1
-2.984E-1	1.103E+1	2.251E+1
-2.968E-1	1.095E+1	2.238E+1
-2.968E-1	1.098E+1	2.233E+1
-3.000E-1	1.091E+1	2.245E+1
-2.984E-1	1.089E+1	2.233E+1
-2.968E-1	1.108E+1	2.246E+1
-2.968E-1	1.105E+1	2.249E+1
-2.984E-1	1.104E+1	2.236E+1
-2.984E-1	1.107E+1	2.247E+1
-2.968E-1	1.098E+1	2.221E+1
-2.984E-1	1.101E+1	2.241E+1
-3.000E-1	1.094E+1	2.242E+1
-2.984E-1	1.105E+1	2.247E+1
-2.952E-1	1.116E+1	2.239E+1
-2.952E-1	1.102E+1	2.249E+1
-2.984E-1	1.092E+1	2.223E+1
-3.000E-1	1.101E+1	2.239E+1
-2.968E-1	1.107E+1	2.245E+1
-2.968E-1	1.093E+1	2.246E+1
-2.984E-1	1.111E+1	2.229E+1
-3.000E-1	1.090E+1	2.235E+1
-2.984E-1	1.095E+1	2.230E+1
-2.984E-1	1.108E+1	2.261E+1
-2.984E-1	1.105E+1	2.260E+1
-3.000E-1	1.109E+1	2.244E+1
-2.952E-1	1.099E+1	2.228E+1
-2.968E-1	1.098E+1	2.244E+1
-3.000E-1	1.093E+1	2.230E+1
-3.000E-1	1.110E+1	2.245E+1
-2.935E-1	1.100E+1	2.244E+1
-2.968E-1	1.105E+1	2.233E+1
-3.017E-1	1.102E+1	2.252E+1
-3.000E-1	1.112E+1	2.241E+1
-2.968E-1	1.097E+1	2.242E+1
-2.984E-1	1.101E+1	2.234E+1
-2.984E-1	1.098E+1	2.251E+1
-2.984E-1	1.100E+1	2.233E+1
-2.952E-1	1.102E+1	2.232E+1
-2.968E-1	1.088E+1	2.260E+1
-3.017E-1	1.112E+1	2.233E+1
-2.968E-1	1.098E+1	2.232E+1
-2.984E-1	1.098E+1	2.250E+1
-3.000E-1	1.111E+1	2.244E+1
-3.000E-1	1.104E+1	2.231E+1
-2.984E-1	1.095E+1	2.234E+1
-2.984E-1	1.109E+1	2.262E+1
-3.000E-1	1.106E+1	2.244E+1
-3.000E-1	1.100E+1	2.239E+1
-2.984E-1	1.101E+1	2.234E+1
-2.984E-1	1.096E+1	2.264E+1
-2.952E-1	1.101E+1	2.224E+1
-3.049E-1	1.104E+1	2.247E+1
-3.017E-1	1.104E+1	2.253E+1
-2.968E-1	1.104E+1	2.240E+1
-2.984E-1	1.099E+1	2.240E+1
-2.984E-1	1.099E+1	2.252E+1
-2.984E-1	1.104E+1	2.249E+1
-2.952E-1	1.096E+1	2.258E+1
-2.952E-1	1.106E+1	2.234E+1
-2.984E-1	1.103E+1	2.258E+1
-2.984E-1	1.096E+1	2.246E+1
-2.984E-1	1.108E+1	2.234E+1
-2.968E-1	1.093E+1	2.254E+1
-3.000E-1	1.114E+1	2.234E+1
-3.000E-1	1.103E+1	2.245E+1
-2.952E-1	1.097E+1	2.254E+1
-2.952E-1	1.114E+1	2.248E+1
-3.017E-1	1.096E+1	2.257E+1
-2.968E-1	1.106E+1	2.251E+1
-2.968E-1	1.093E+1	2.228E+1
-3.017E-1	1.090E+1	2.238E+1
-2.968E-1	1.110E+1	2.236E+1
-3.033E-1	1.091E+1	2.243E+1
-2.935E-1	1.116E+1	2.236E+1
-2.952E-1	1.100E+1	2.236E+1
-3.000E-1	1.101E+1	2.257E+1
-2.984E-1	1.108E+1	2.243E+1
-2.968E-1	1.101E+1	2.235E+1
-2.968E-1	1.101E+1	2.231E+1
-3.000E-1	1.102E+1	2.233E+1
-3.000E-1	1.102E+1	2.248E+1
-2.952E-1	1.098E+1	2.244E+1
-2.984E-1	1.100E+1	2.251E+1
-2.984E-1	1.107E+1	2.218E+1
-2.984E-1	1.102E+1	2.234E+1
-2.935E-1	1.099E+1	2.244E+1
-2.968E-1	1.099E+1	2.234E+1
-2.968E-1	1.092E+1	2.239E+1
-2.968E-1	1.107E+1	2.252E+1
-2.952E-1	1.103E+1	2.236E+1
-2.952E-1	1.097E+1	2.237E+1
-3.017E-1	1.094E+1	2.229E+1
-3.000E-1	1.111E+1	2.235E+1
-2.984E-1	1.090E+1	2.249E+1
-3.017E-1	1.094E+1	2.230E+1
-3.000E-1	1.102E+1	2.252E+1
-2.984E-1	1.098E+1	2.234E+1
-2.984E-1	1.108E+1	2.240E+1
-2.968E-1	1.108E+1	2.238E+1
-3.017E-1	1.099E+1	2.246E+1
-2.984E-1	1.106E+1	2.265E+1
-2.984E-1	1.102E+1	2.245E+1
-2.968E-1	1.104E+1	2.237E+1
-3.033E-1	1.094E+1	2.239E+1
-2.984E-1	1.112E+1	2.239E+1
-2.952E-1	1.099E+1	2.249E+1
-2.952E-1	1.110E+1	2.242E+1
-3.000E-1	1.102E+1	2.234E+1
-3.000E-1	1.094E+1	2.250E+1
-2.984E-1	1.104E+1	2.247E+1
-2.984E-1	1.102E+1	2.238E+1
-3.000E-1	1.101E+1	2.241E+1
-3.000E-1	1.113E+1	2.253E+1
-2.968E-1	1.109E+1	2.229E+1
-2.919E-1	1.105E+1	2.222E+1
-3.000E-1	1.097E+1	2.251E+1
-3.000E-1	1.093E+1	2.237E+1
-2.968E-1	1.099E+1	2.248E+1
-2.968E-1	1.109E+1	2.251E+1
-2.984E-1	1.100E+1	2.253E+1
-2.968E-1	1.108E+1	2.238E+1
-2.968E-1	1.094E+1	2.269E+1
-2.984E-1	1.091E+1	2.235E+1
-3.000E-1	1.103E+1	2.245E+1
-2.968E-1	1.107E+1	2.249E+1
-2.984E-1	1.102E+1	2.243E+1
-2.952E-1	1.104E+1	2.225E+1
-3.000E-1	1.105E+1	2.241E+1
-2.984E-1	1.095E+1	2.252E+1
-2.952E-1	1.093E+1	2.249E+1
-3.000E-1	1.092E+1	2.269E+1
-3.033E-1	1.095E+1	2.243E+1
-2.984E-1	1.102E+1	2.254E+1
-3.000E-1	1.103E+1	2.246E+1
-2.952E-1	1.098E+1	2.239E+1
-2.984E-1	1.097E+1	2.250E+1
-2.984E-1	1.105E+1	2.248E+1
-2.984E-1	1.105E+1	2.238E+1
-2.984E-1	1.103E+1	2.231E+1
-3.017E-1	1.107E+1	2.250E+1
-2.984E-1	1.091E+1	2.245E+1
-2.984E-1	1.087E+1	2.251E+1
-2.952E-1	1.096E+1	2.247E+1
-3.017E-1	1.099E+1	2.249E+1
-2.968E-1	1.101E+1	2.234E+1
-2.968E-1	1.110E+1	2.253E+1
-2.935E-1	1.102E+1	2.253E+1
-3.000E-1	1.112E+1	2.241E+1
-2.984E-1	1.105E+1	2.239E+1
-2.968E-1	1.101E+1	2.232E+1
-2.968E-1	1.098E+1	2.245E+1
-2.984E-1	1.105E+1	2.238E+1
-3.017E-1	1.115E+1	2.240E+1
-2.935E-1	1.096E+1	2.226E+1
-3.000E-1	1.108E+1	2.243E+1
-3.033E-1	1.102E+1	2.242E+1
-2.984E-1	1.113E+1	2.230E+1
-2.952E-1	1.092E+1	2.241E+1
-2.952E-1	1.110E+1	2.235E+1
-3.000E-1	1.094E+1	2.228E+1
-2.984E-1	1.112E+1	2.245E+1
-2.984E-1	1.107E+1	2.230E+1
-3.000E-1	1.111E+1	2.235E+1
-3.000E-1	1.100E+1	2.244E+1
-3.000E-1	1.102E+1	2.255E+1
-3.000E-1	1.094E+1	2.256E+1
-2.968E-1	1.096E+1	2.242E+1
-2.984E-1	1.108E+1	2.240E+1
-2.984E-1	1.119E+1	2.229E+1
-2.968E-1	1.109E+1	2.248E+1
-2.984E-1	1.101E+1	2.240E+1
-2.984E-1	1.109E+1	2.239E+1
-3.000E-1	1.094E+1	2.254E+1
-2.952E-1	1.102E+1	2.244E+1
-2.968E-1	1.100E+1	2.253E+1
-3.000E-1	1.102E+1	2.238E+1
-2.968E-1	1.099E+1	2.250E+1
-2.968E-1	1.102E+1	2.233E+1
-2.952E-1	1.097E+1	2.254E+1
-3.017E-1	1.096E+1	2.243E+1
-2.984E-1	1.111E+1	2.244E+1
-2.968E-1	1.098E+1	2.239E+1
-2.984E-1	1.112E+1	2.224E+1
-3.017E-1	1.101E+1	2.227E+1
-3.000E-1	1.109E+1	2.240E+1
-2.968E-1	1.113E+1	2.267E+1
-2.968E-1	1.108E+1	2.222E+1
-3.033E-1	1.103E+1	2.236E+1
-3.017E-1	1.098E+1	2.241E+1
-2.968E-1	1.083E+1	2.239E+1
-2.984E-1	1.102E+1	2.228E+1
-3.000E-1	1.098E+1	2.243E+1
-3.000E-1	1.109E+1	2.241E+1
-2.968E-1	1.103E+1	2.230E+1
-2.952E-1	1.099E+1	2.228E+1
-2.984E-1	1.099E+1	2.243E+1
-2.984E-1	1.095E+1	2.251E+1
-2.984E-1	1.097E+1	2.245E+1
-3.000E-1	1.103E+1	2.242E+1
-2.984E-1	1.100E+1	2.246E+1
-2.984E-1	1.103E+1	2.233E+1
-2.968E-1	1.092E+1	2.218E+1
-2.968E-1	1.105E+1	2.239E+1
-3.033E-1	1.099E+1	2.232E+1
-2.968E-1	1.105E+1	2.248E+1
-2.984E-1	1.095E+1	2.228E+1
-2.968E-1	1.104E+1	2.250E+1
-3.000E-1	1.094E+1	2.244E+1
-2.984E-1	1.103E+1	2.229E+1
-2.968E-1	1.121E+1	2.250E+1
-2.968E-1	1.085E+1	2.236E+1
-3.000E-1	1.092E+1	2.240E+1
-2.968E-1	1.092E+1	2.232E+1
-2.952E-1	1.105E+1	2.228E+1
-2.968E-1	1.107E+1	2.247E+1
-3.000E-1	1.111E+1	2.271E+1
-2.968E-1	1.111E+1	2.245E+1
-2.968E-1	1.104E+1	2.227E+1
-3.000E-1	1.104E+1	2.244E+1
-2.984E-1	1.099E+1	2.249E+1
-3.017E-1	1.098E+1	2.234E+1
-2.968E-1	1.088E+1	2.254E+1
-2.952E-1	1.098E+1	2.244E+1
-2.984E-1	1.103E+1	2.239E+1
-2.984E-1	1.093E+1	2.251E+1
-2.952E-1	1.109E+1	2.252E+1
-2.984E-1	1.110E+1	2.226E+1
-3.000E-1	1.106E+1	2.247E+1
-3.000E-1	1.112E+1	2.245E+1
-2.952E-1	1.106E+1	2.240E+1
-3.000E-1	1.094E+1	2.247E+1
-2.952E-1	1.102E+1	2.251E+1
-3.000E-1	1.098E+1	2.228E+1
-2.968E-1	1.100E+1	2.259E+1
-2.952E-1	1.102E+1	2.270E+1
-2.984E-1	1.104E+1	2.244E+1
-2.984E-1	1.101E+1	2.236E+1
-2.968E-1	1.095E+1	2.231E+1
-2.968E-1	1.097E+1	2.234E+1
-3.000E-1	1.111E+1	2.240E+1
-2.968E-1	1.121E+1	2.254E+1
-2.952E-1	1.108E+1	2.245E+1
-3.000E-1	1.098E+1	2.245E+1
-3.000E-1	1.100E+1	2.246E+1
-2.984E-1	1.089E+1	2.232E+1
-2.968E-1	1.105E+1	2.262E+1
-2.952E-1	1.098E+1	2.230E+1
-3.000E-1	1.112E+1	2.232E+1
-3.000E-1	1.107E+1	2.249E+1
-2.968E-1	1.095E+1	2.225E+1
-2.968E-1	1.103E+1	2.245E+1
-2.984E-1	1.101E+1	2.245E+1
-2.984E-1	1.097E+1	2.254E+1
-2.968E-1	1.103E+1	2.230E+1
-2.984E-1	1.099E+1	2.238E+1
-3.000E-1	1.106E+1	2.234E+1
-2.968E-1	1.095E+1	2.239E+1
-3.000E-1	1.102E+1	2.247E+1
-2.968E-1	1.112E+1	2.244E+1
-3.000E-1	1.105E+1	2.238E+1
-3.000E-1	1.100E+1	2.253E+1
-2.968E-1	1.111E+1	2.267E+1
-2.984E-1	1.094E+1	2.232E+1
-2.984E-1	1.095E+1	2.250E+1
-2.984E-1	1.120E+1	2.240E+1
-2.952E-1	1.113E+1	2.249E+1
-3.000E-1	1.100E+1	2.238E+1
-3.000E-1	1.106E+1	2.238E+1
-2.968E-1	1.109E+1	2.241E+1
-2.935E-1	1.104E+1	2.225E+1
-2.952E-1	1.097E+1	2.263E+1
-2.984E-1	1.104E+1	2.236E+1
-2.968E-1	1.106E+1	2.240E+1
-2.952E-1	1.107E+1	2.241E+1
-3.000E-1	1.103E+1	2.225E+1
-3.017E-1	1.112E+1	2.257E+1
-2.984E-1	1.103E+1	2.236E+1
-2.968E-1	1.112E+1	2.250E+1
-3.000E-1	1.102E+1	2.231E+1
-3.033E-1	1.111E+1	2.243E+1
-2.984E-1	1.091E+1	2.240E+1
-2.968E-1	1.101E+1	2.256E+1
-3.000E-1	1.107E+1	2.241E+1
-3.000E-1	1.109E+1	2.266E+1
-2.968E-1	1.114E+1	2.219E+1
-2.952E-1	1.103E+1	2.256E+1
-2.968E-1	1.098E+1	2.243E+1
-2.968E-1	1.113E+1	2.241E+1
-3.000E-1	1.105E+1	2.234E+1
-2.952E-1	1.097E+1	2.250E+1
-2.984E-1	1.112E+1	2.232E+1
-2.984E-1	1.109E+1	2.224E+1
-3.017E-1	1.107E+1	2.248E+1
-2.935E-1	1.105E+1	2.236E+1
-2.968E-1	1.105E+1	2.249E+1
-2.984E-1	1.102E+1	2.246E+1
-2.984E-1	1.101E+1	2.257E+1
-2.952E-1	1.106E+1	2.244E+1
-2.968E-1	1.100E+1	2.237E+1
-3.000E-1	1.103E+1	2.248E+1
-3.000E-1	1.094E+1	2.236E+1
-2.968E-1	1.120E+1	2.244E+1
-2.968E-1	1.114E+1	2.232E+1
-3.000E-1	1.104E+1	2.224E+1
-3.000E-1	1.103E+1	2.257E+1
-2.968E-1	1.101E+1	2.224E+1
-2.968E-1	1.089E+1	2.239E+1
-2.968E-1	1.089E+1	2.253E+1
-3.000E-1	1.120E+1	2.236E+1
-3.000E-1	1.093E+1	2.240E+1
-2.968E-1	1.095E+1	2.256E+1
-3.000E-1	1.104E+1	2.232E+1
-2.984E-1	1.088E+1	2.257E+1
-2.952E-1	1.111E+1	2.242E+1
-2.952E-1	1.089E+1	2.256E+1
-3.017E-1	1.114E+1	2.249E+1
-2.968E-1	1.107E+1	2.244E+1
-2.984E-1	1.095E+1	2.229E+1
-2.968E-1	1.096E+1	2.241E+1
-3.000E-1	1.099E+1	2.249E+1
-3.000E-1	1.100E+1	2.241E+1
-2.968E-1	1.095E+1	2.246E+1
-2.968E-1	1.098E+1	2.233E+1
-3.017E-1	1.112E+1	2.247E+1
-2.968E-1	1.100E+1	2.242E+1
-2.968E-1	1.108E+1	2.239E+1
-2.968E-1	1.108E+1	2.245E+1
-3.000E-1	1.101E+1	2.240E+1
-2.984E-1	1.092E+1	2.225E+1
-2.968E-1	1.101E+1	2.243E+1
-2.968E-1	1.094E+1	2.241E+1
-3.017E-1	1.105E+1	2.256E+1
-2.984E-1	1.099E+1	2.233E+1
-2.952E-1	1.096E+1	2.239E+1
-2.984E-1	1.097E+1	2.254E+1
-2.984E-1	1.102E+1	2.230E+1
-3.000E-1	1.110E+1	2.234E+1
-2.968E-1	1.104E+1	2.236E+1
-2.968E-1	1.102E+1	2.242E+1
-2.984E-1	1.103E+1	2.234E+1
-3.000E-1	1.109E+1	2.230E+1
-2.968E-1	1.104E+1	2.239E+1
-2.968E-1	1.109E+1	2.241E+1
-3.017E-1	1.086E+1	2.239E+1
-2.984E-1	1.092E+1	2.256E+1
-2.952E-1	1.096E+1	2.221E+1
-2.968E-1	1.102E+1	2.236E+1
-2.968E-1	1.099E+1	2.247E+1
-2.984E-1	1.091E+1	2.229E+1
-2.968E-1	1.112E+1	2.239E+1
-2.952E-1	1.101E+1	2.233E+1
-3.000E-1	1.099E+1	2.236E+1
-2.984E-1	1.095E+1	2.236E+1
-2.968E-1	1.101E+1	2.252E+1
-3.000E-1	1.102E+1	2.237E+1
-3.000E-1	1.107E+1	2.245E+1
-3.000E-1	1.100E+1	2.242E+1
-2.952E-1	1.102E+1	2.238E+1
-2.952E-1	1.098E+1	2.238E+1
-3.000E-1	1.106E+1	2.257E+1
-2.968E-1	1.109E+1	2.238E+1
-2.952E-1	1.108E+1	2.248E+1
-2.968E-1	1.103E+1	2.244E+1
-3.000E-1	1.107E+1	2.240E+1
-2.984E-1	1.101E+1	2.246E+1
-2.984E-1	1.105E+1	2.234E+1
-2.952E-1	1.102E+1	2.236E+1
-3.017E-1	1.111E+1	2.228E+1
-2.968E-1	1.100E+1	2.258E+1
-2.952E-1	1.096E+1	2.233E+1
-2.968E-1	1.101E+1	2.257E+1
-3.000E-1	1.117E+1	2.246E+1
-2.984E-1	1.103E+1	2.247E+1
-2.968E-1	1.113E+1	2.262E+1
-2.968E-1	1.099E+1	2.255E+1
-2.984E-1	1.089E+1	2.221E+1
-2.984E-1	1.094E+1	2.246E+1
-2.984E-1	1.099E+1	2.253E+1
-2.952E-1	1.107E+1	2.247E+1
-3.000E-1	1.110E+1	2.243E+1
-2.968E-1	1.114E+1	2.246E+1
-2.952E-1	1.107E+1	2.255E+1
-2.984E-1	1.101E+1	2.244E+1
-2.984E-1	1.103E+1	2.239E+1
-2.968E-1	1.091E+1	2.241E+1
-2.952E-1	1.101E+1	2.235E+1
-2.968E-1	1.093E+1	2.251E+1
-2.984E-1	1.101E+1	2.249E+1
-2.968E-1	1.106E+1	2.232E+1
-2.968E-1	1.098E+1	2.245E+1
-2.984E-1	1.106E+1	2.248E+1
-3.000E-1	1.112E+1	2.254E+1
-2.984E-1	1.109E+1	2.256E+1
-2.984E-1	1.101E+1	2.231E+1
-2.968E-1	1.094E+1	2.230E+1
-2.984E-1	1.110E+1	2.240E+1
-2.984E-1	1.094E+1	2.253E+1
-2.952E-1	1.106E+1	2.240E+1
-2.984E-1	1.090E+1	2.251E+1
-2.984E-1	1.097E+1	2.255E+1
-2.984E-1	1.112E+1	2.220E+1
-2.952E-1	1.097E+1	2.228E+1
-2.984E-1	1.102E+1	2.231E+1
-2.984E-1	1.115E+1	2.245E+1
-2.968E-1	1.097E+1	2.230E+1
-2.984E-1	1.100E+1	2.244E+1
-2.984E-1	1.106E+1	2.237E+1
-2.984E-1	1.105E+1	2.236E+1
-2.984E-1	1.095E+1	2.241E+1
-2.952E-1	1.105E+1	2.237E+1
-2.968E-1	1.111E+1	2.250E+1
-3.017E-1	1.102E+1	2.243E+1
-3.000E-1	1.089E+1	2.242E+1
-2.968E-1	1.101E+1	2.232E+1
-3.000E-1	1.094E+1	2.242E+1
-2.968E-1	1.108E+1	2.254E+1
-2.984E-1	1.107E+1	2.247E+1
-2.984E-1	1.107E+1	2.244E+1
-2.952E-1	1.106E+1	2.259E+1
-3.000E-1	1.112E+1	2.223E+1
-2.968E-1	1.104E+1	2.256E+1
-2.952E-1	1.112E+1	2.247E+1
-2.984E-1	1.094E+1	2.243E+1
-3.000E-1	1.109E+1	2.243E+1
-2.968E-1	1.105E+1	2.245E+1
-2.935E-1	1.109E+1	2.252E+1
-2.984E-1	1.106E+1	2.256E+1
-3.000E-1	1.105E+1	2.246E+1
-3.000E-1	1.089E+1	2.242E+1
-2.968E-1	1.109E+1	2.244E+1
-2.968E-1	1.104E+1	2.231E+1
-2.968E-1	1.118E+1	2.254E+1
-2.984E-1	1.103E+1	2.247E+1
-2.935E-1	1.100E+1	2.219E+1
-3.000E-1	1.096E+1	2.245E+1
-3.000E-1	1.102E+1	2.246E+1
-3.000E-1	1.098E+1	2.233E+1
-2.952E-1	1.100E+1	2.250E+1
-2.952E-1	1.100E+1	2.251E+1
-3.000E-1	1.103E+1	2.231E+1
-2.968E-1	1.111E+1	2.237E+1
-2.984E-1	1.098E+1	2.242E+1
-3.000E-1	1.095E+1	2.239E+1
-3.017E-1	1.104E+1	2.243E+1
-2.984E-1	1.102E+1	2.230E+1
-2.968E-1	1.094E+1	2.241E+1
-2.968E-1	1.102E+1	2.252E+1
-2.984E-1	1.110E+1	2.248E+1
-3.000E-1	1.108E+1	2.244E+1
-2.935E-1	1.095E+1	2.237E+1
-2.968E-1	1.098E+1	2.248E+1
-3.000E-1	1.102E+1	2.246E+1
-2.952E-1	1.100E+1	2.241E+1
-2.952E-1	1.104E+1	2.238E+1
-2.968E-1	1.105E+1	2.219E+1
-2.968E-1	1.103E+1	2.240E+1
-2.984E-1	1.103E+1	2.232E+1
-2.952E-1	1.108E+1	2.246E+1
-2.968E-1	1.102E+1	2.256E+1
-3.017E-1	1.110E+1	2.239E+1
-2.984E-1	1.114E+1	2.253E+1
-2.968E-1	1.102E+1	2.241E+1
-2.984E-1	1.103E+1	2.236E+1
-3.000E-1	1.103E+1	2.248E+1
-3.017E-1	1.086E+1	2.237E+1
-2.968E-1	1.097E+1	2.233E+1
-3.017E-1	1.113E+1	2.245E+1
-3.000E-1	1.097E+1	2.252E+1
-2.984E-1	1.106E+1	2.251E+1
-2.952E-1	1.120E+1	2.244E+1
-2.968E-1	1.096E+1	2.260E+1
-3.049E-1	1.110E+1	2.233E+1
-2.984E-1	1.103E+1	2.255E+1
-2.952E-1	1.110E+1	2.249E+1
-2.968E-1	1.095E+1	2.236E+1
-3.000E-1	1.111E+1	2.267E+1
-2.952E-1	1.092E+1	2.244E+1
-2.968E-1	1.115E+1	2.239E+1
-2.968E-1	1.098E+1	2.246E+1
-2.968E-1	1.110E+1	2.244E+1
-2.968E-1	1.100E+1	2.248E+1
-2.968E-1	1.102E+1	2.257E+1
-2.952E-1	1.093E+1	2.257E+1
-3.000E-1	1.110E+1	2.237E+1
-2.984E-1	1.104E+1	2.245E+1
-2.968E-1	1.100E+1	2.238E+1
-3.000E-1	1.100E+1	2.243E+1
-3.000E-1	1.100E+1	2.257E+1
-2.952E-1	1.102E+1	2.231E+1
-2.984E-1	1.100E+1	2.241E+1
-2.984E-1	1.110E+1	2.264E+1
-2.984E-1	1.101E+1	2.264E+1
-2.968E-1	1.099E+1	2.222E+1
-2.935E-1	1.089E+1	2.237E+1
-2.952E-1	1.109E+1	2.232E+1
-3.000E-1	1.091E+1	2.251E+1
-3.000E-1	1.104E+1	2.239E+1
-2.919E-1	1.093E+1	2.253E+1
-2.968E-1	1.107E+1	2.247E+1
-2.984E-1	1.099E+1	2.221E+1
-2.984E-1	1.086E+1	2.241E+1
-2.952E-1	1.098E+1	2.257E+1
-2.984E-1	1.103E+1	2.238E+1
-2.984E-1	1.115E+1	2.255E+1
-3.000E-1	1.097E+1	2.244E+1
-2.968E-1	1.107E+1	2.236E+1
-2.984E-1	1.105E+1	2.266E+1
-2.984E-1	1.106E+1	2.245E+1
-2.952E-1	1.108E+1	2.236E+1
-2.984E-1	1.102E+1	2.238E+1
-2.984E-1	1.091E+1	2.245E+1
-2.984E-1	1.088E+1	2.242E+1
-2.968E-1	1.107E+1	2.241E+1
-2.968E-1	1.080E+1	2.248E+1
-2.984E-1	1.104E+1	2.262E+1
-2.984E-1	1.098E+1	2.241E+1
-2.984E-1	1.110E+1	2.244E+1
-2.968E-1	1.101E+1	2.227E+1
-2.968E-1	1.117E+1	2.243E+1
-3.000E-1	1.095E+1	2.243E+1
-2.952E-1	1.107E+1	2.245E+1
-2.968E-1	1.103E+1	2.232E+1
-2.984E-1	1.110E+1	2.239E+1
-2.968E-1	1.101E+1	2.245E+1
-2.984E-1	1.098E+1	2.236E+1
-2.952E-1	1.118E+1	2.234E+1
-2.984E-1	1.117E+1	2.254E+1
-2.984E-1	1.100E+1	2.227E+1
-2.984E-1	1.099E+1	2.263E+1
-2.968E-1	1.093E+1	2.247E+1
-2.968E-1	1.099E+1	2.255E+1
-2.984E-1	1.108E+1	2.247E+1
-2.984E-1	1.100E+1	2.231E+1
-2.968E-1	1.099E+1	2.251E+1
-2.968E-1	1.102E+1	2.218E+1
-3.017E-1	1.095E+1	2.255E+1
-2.968E-1	1.090E+1	2.240E+1
-2.919E-1	1.103E+1	2.232E+1
-2.984E-1	1.093E+1	2.236E+1
-3.000E-1	1.091E+1	2.240E+1
-2.952E-1	1.102E+1	2.244E+1
-2.952E-1	1.098E+1	2.233E+1
-3.000E-1	1.103E+1	2.242E+1
-3.000E-1	1.102E+1	2.248E+1
-2.984E-1	1.096E+1	2.238E+1
-2.935E-1	1.097E+1	2.238E+1
-2.984E-1	1.099E+1	2.247E+1
-3.033E-1	1.089E+1	2.233E+1
-2.952E-1	1.094E+1	2.230E+1
-2.984E-1	1.107E+1	2.230E+1
-2.984E-1	1.107E+1	2.235E+1
-3.000E-1	1.101E+1	2.249E+1
-2.984E-1	1.098E+1	2.235E+1
-2.968E-1	1.089E+1	2.257E+1
-2.968E-1	1.108E+1	2.243E+1
-3.017E-1	1.100E+1	2.244E+1
-2.984E-1	1.103E+1	2.249E+1
-2.968E-1	1.106E+1	2.235E+1
-2.984E-1	1.100E+1	2.247E+1
-3.049E-1	1.098E+1	2.260E+1
-2.968E-1	1.081E+1	2.243E+1
-2.968E-1	1.107E+1	2.222E+1
-2.968E-1	1.095E+1	2.234E+1
-2.984E-1	1.096E+1	2.246E+1
-2.935E-1	1.091E+1	2.237E+1
-2.952E-1	1.107E+1	2.229E+1
-2.968E-1	1.112E+1	2.262E+1
-2.968E-1	1.108E+1	2.227E+1
-2.984E-1	1.100E+1	2.251E+1
-2.935E-1	1.109E+1	2.264E+1
-3.000E-1	1.092E+1	2.232E+1
-3.017E-1	1.099E+1	2.240E+1
-2.984E-1	1.111E+1	2.250E+1
-2.968E-1	1.093E+1	2.226E+1
-2.968E-1	1.109E+1	2.242E+1
-3.000E-1	1.118E+1	2.244E+1
-2.984E-1	1.093E+1	2.241E+1
-2.984E-1	1.104E+1	2.226E+1
-3.000E-1	1.104E+1	2.228E+1
-3.017E-1	1.103E+1	2.243E+1
-3.000E-1	1.091E+1	2.242E+1
-2.984E-1	1.098E+1	2.231E+1
-2.984E-1	1.095E+1	2.240E+1
-2.984E-1	1.086E+1	2.245E+1
-2.984E-1	1.107E+1	2.236E+1
-2.968E-1	1.102E+1	2.265E+1
-2.968E-1	1.100E+1	2.244E+1
-3.000E-1	1.110E+1	2.230E+1
-2.968E-1	1.110E+1	2.249E+1
-2.984E-1	1.110E+1	2.254E+1
-2.968E-1	1.108E+1	2.240E+1
-3.000E-1	1.088E+1	2.246E+1
-3.000E-1	1.104E+1	2.255E+1
-2.968E-1	1.108E+1	2.237E+1
-3.000E-1	1.105E+1	2.238E+1
-2.984E-1	1.094E+1	2.251E+1
-2.984E-1	1.098E+1	2.214E+1
-2.952E-1	1.108E+1	2.241E+1
-3.000E-1	1.099E+1	2.244E+1
-3.000E-1	1.103E+1	2.250E+1
-3.017E-1	1.100E+1	2.243E+1
-2.952E-1	1.101E+1	2.221E+1
-2.984E-1	1.095E+1	2.257E+1
-3.000E-1	1.100E+1	2.245E+1
-3.000E-1	1.111E+1	2.237E+1
-2.968E-1	1.107E+1	2.234E+1
-2.968E-1	1.105E+1	2.260E+1
-3.033E-1	1.103E+1	2.232E+1
-2.968E-1	1.102E+1	2.229E+1
-2.935E-1	1.095E+1	2.224E+1
-3.000E-1	1.105E+1	2.228E+1
-3.000E-1	1.094E+1	2.228E+1
-2.984E-1	1.107E+1	2.233E+1
-2.968E-1	1.113E+1	2.231E+1
-2.968E-1	1.109E+1	2.243E+1
-3.000E-1	1.110E+1	2.235E+1
-2.968E-1	1.100E+1	2.236E+1
-2.968E-1	1.111E+1	2.236E+1
-2.984E-1	1.128E+1	2.228E+1
-3.000E-1	1.108E+1	2.247E+1
-2.984E-1	1.097E+1	2.258E+1
-2.984E-1	1.105E+1	2.250E+1
-2.968E-1	1.115E+1	2.253E+1
-3.017E-1	1.099E+1	2.225E+1
-3.000E-1	1.090E+1	2.251E+1
-2.952E-1	1.095E+1	2.239E+1
-2.968E-1	1.091E+1	2.232E+1
-3.017E-1	1.103E+1	2.237E+1
-3.000E-1	1.104E+1	2.240E+1
-2.935E-1	1.107E+1	2.230E+1
-2.968E-1	1.112E+1	2.224E+1
-2.984E-1	1.097E+1	2.246E+1
-2.968E-1	1.114E+1	2.213E+1
-2.968E-1	1.113E+1	2.242E+1
-2.984E-1	1.107E+1	2.263E+1
-2.984E-1	1.103E+1	2.244E+1
-2.968E-1	1.107E+1	2.233E+1
-2.984E-1	1.108E+1	2.230E+1
-2.984E-1	1.095E+1	2.225E+1
-3.000E-1	1.105E+1	2.252E+1
-2.952E-1	1.099E+1	2.237E+1
-2.935E-1	1.098E+1	2.256E+1
-3.000E-1	1.103E+1	2.233E+1
-3.017E-1	1.097E+1	2.235E+1
-2.984E-1	1.109E+1	2.253E+1
-2.968E-1	1.093E+1	2.237E+1
-2.968E-1	1.102E+1	2.237E+1
-2.984E-1	1.086E+1	2.226E+1
-3.000E-1	1.091E+1	2.268E+1
-2.968E-1	1.107E+1	2.227E+1
-3.000E-1	1.096E+1	2.257E+1
-3.000E-1	1.098E+1	2.245E+1
-2.968E-1	1.094E+1	2.259E+1
-2.968E-1	1.102E+1	2.247E+1
-3.000E-1	1.112E+1	2.242E+1
-2.984E-1	1.126E+1	2.254E+1
-3.000E-1	1.108E+1	2.233E+1
-2.952E-1	1.099E+1	2.250E+1
-2.968E-1	1.098E+1	2.244E+1
-3.000E-1	1.088E+1	2.235E+1
-2.984E-1	1.093E+1	2.232E+1
-2.935E-1	1.103E+1	2.254E+1
-2.935E-1	1.100E+1	2.265E+1
-2.968E-1	1.107E+1	2.251E+1
-2.984E-1	1.106E+1	2.232E+1
-2.968E-1	1.105E+1	2.247E+1
-2.984E-1	1.102E+1	2.235E+1
-3.017E-1	1.098E+1	2.241E+1
-2.984E-1	1.098E+1	2.238E+1
-2.968E-1	1.097E+1	2.249E+1
-2.984E-1	1.100E+1	2.225E+1
-3.000E-1	1.093E+1	2.253E+1
-2.968E-1	1.100E+1	2.238E+1
-2.952E-1	1.105E+1	2.237E+1
-2.984E-1	1.108E+1	2.236E+1
-3.017E-1	1.111E+1	2.242E+1
-2.968E-1	1.105E+1	2.243E+1
-2.968E-1	1.105E+1	2.224E+1
-2.984E-1	1.100E+1	2.232E+1
-2.984E-1	1.122E+1	2.238E+1
-2.984E-1	1.100E+1	2.258E+1
-2.952E-1	1.098E+1	2.246E+1
-2.952E-1	1.115E+1	2.238E+1
-3.000E-1	1.096E+1	2.224E+1
-2.984E-1	1.112E+1	2.234E+1
-2.952E-1	1.122E+1	2.253E+1
-2.984E-1	1.104E+1	2.237E+1
-3.000E-1	1.101E+1	2.245E+1
-2.984E-1	1.096E+1	2.241E+1
-2.984E-1	1.103E+1	2.240E+1
-3.000E-1	1.115E+1	2.256E+1
-3.000E-1	1.107E+1	2.228E+1
-3.000E-1	1.090E+1	2.247E+1
-2.968E-1	1.105E+1	2.256E+1
-3.000E-1	1.099E+1	2.235E+1
-3.017E-1	1.096E+1	2.255E+1
-2.952E-1	1.095E+1	2.232E+1
-2.984E-1	1.107E+1	2.234E+1
-2.968E-1	1.104E+1	2.250E+1
-3.000E-1	1.100E+1	2.243E+1
-2.984E-1	1.120E+1	2.231E+1
-2.952E-1	1.081E+1	2.255E+1
-2.984E-1	1.102E+1	2.230E+1
-2.984E-1	1.105E+1	2.252E+1
-2.968E-1	1.104E+1	2.248E+1
-2.952E-1	1.098E+1	2.251E+1
-3.000E-1	1.104E+1	2.228E+1
-2.984E-1	1.095E+1	2.239E+1
-2.968E-1	1.110E+1	2.254E+1
-2.935E-1	1.114E+1	2.245E+1
-2.984E-1	1.097E+1	2.244E+1
-2.984E-1	1.099E+1	2.240E+1
-3.017E-1	1.092E+1	2.247E+1
-2.968E-1	1.101E+1	2.245E+1
-3.000E-1	1.107E+1	2.241E+1
-3.000E-1	1.113E+1	2.242E+1
-2.984E-1	1.100E+1	2.231E+1
-2.984E-1	1.107E+1	2.246E+1
-2.984E-1	1.103E+1	2.239E+1
-3.017E-1	1.115E+1	2.247E+1
-2.968E-1	1.108E+1	2.244E+1
-2.968E-1	1.110E+1	2.234E+1
-2.968E-1	1.113E+1	2.250E+1
-2.984E-1	1.098E+1	2.246E+1
-2.952E-1	1.103E+1	2.239E+1
-2.968E-1	1.099E+1	2.244E+1
-3.017E-1	1.088E+1	2.234E+1
-3.000E-1	1.113E+1	2.232E+1
-2.984E-1	1.094E+1	2.240E+1
-2.952E-1	1.107E+1	2.237E+1
-3.017E-1	1.100E+1	2.230E+1
-3.000E-1	1.101E+1	2.235E+1
-2.968E-1	1.109E+1	2.234E+1
-3.017E-1	1.098E+1	2.245E+1
-2.968E-1	1.100E+1	2.256E+1
-2.984E-1	1.095E+1	2.247E+1
-2.984E-1	1.096E+1	2.255E+1
-2.984E-1	1.095E+1	2.241E+1
-2.968E-1	1.104E+1	2.244E+1
-2.984E-1	1.104E+1	2.232E+1
-2.952E-1	1.097E+1	2.230E+1
-2.919E-1	1.105E+1	2.252E+1
-2.984E-1	1.082E+1	2.244E+1
-3.000E-1	1.097E+1	2.241E+1
-2.968E-1	1.095E+1	2.236E+1
-2.952E-1	1.097E+1	2.227E+1
-2.984E-1	1.108E+1	2.252E+1
-3.017E-1	1.093E+1	2.229E+1
-2.968E-1	1.112E+1	2.240E+1
-2.952E-1	1.110E+1	2.242E+1
-2.968E-1	1.108E+1	2.232E+1
-3.000E-1	1.101E+1	2.245E+1
-3.000E-1	1.101E+1	2.246E+1
-2.935E-1	1.094E+1	2.250E+1
-2.968E-1	1.095E+1	2.245E+1
-3.017E-1	1.099E+1	2.226E+1
-2.968E-1	1.104E+1	2.244E+1
-2.968E-1	1.109E+1	2.231E+1
-2.968E-1	1.098E+1	2.252E+1
-2.984E-1	1.105E+1	2.237E+1
-2.968E-1	1.110E+1	2.255E+1
-2.952E-1	1.102E+1	2.239E+1
-2.968E-1	1.105E+1	2.248E+1
-2.968E-1	1.105E+1	2.236E+1
-2.952E-1	1.102E+1	2.239E+1
-2.968E-1	1.099E+1	2.268E+1
-2.968E-1	1.111E+1	2.236E+1
-2.984E-1	1.109E+1	2.226E+1
-2.984E-1	1.107E+1	2.247E+1
-2.984E-1	1.103E+1	2.246E+1
-2.968E-1	1.104E+1	2.245E+1
-2.984E-1	1.112E+1	2.251E+1
-2.968E-1	1.084E+1	2.227E+1
-2.935E-1	1.097E+1	2.242E+1
-3.000E-1	1.107E+1	2.242E+1
-3.000E-1	1.098E+1	2.241E+1
-3.000E-1	1.100E+1	2.245E+1
-2.968E-1	1.097E+1	2.260E+1
-2.984E-1	1.113E+1	2.241E+1
-3.000E-1	1.100E+1	2.226E+1
-2.984E-1	1.107E+1	2.240E+1
-2.968E-1	1.097E+1	2.235E+1
-3.000E-1	1.099E+1	2.242E+1
-3.000E-1	1.099E+1	2.229E+1
-2.968E-1	1.099E+1	2.244E+1
-2.935E-1	1.107E+1	2.240E+1
-2.968E-1	1.100E+1	2.237E+1
-2.968E-1	1.094E+1	2.257E+1
-2.968E-1	1.110E+1	2.250E+1
-2.935E-1	1.107E+1	2.240E+1
-2.968E-1	1.102E+1	2.251E+1
-3.017E-1	1.096E+1	2.240E+1
-3.000E-1	1.109E+1	2.255E+1
-2.968E-1	1.104E+1	2.232E+1
-2.984E-1	1.098E+1	2.244E+1
-3.000E-1	1.097E+1	2.254E+1
-2.984E-1	1.108E+1	2.249E+1
-2.968E-1	1.099E+1	2.235E+1
-2.968E-1	1.108E+1	2.252E+1
-3.033E-1	1.107E+1	2.257E+1
-2.984E-1	1.116E+1	2.243E+1
-2.984E-1	1.117E+1	2.263E+1
-2.984E-1	1.103E+1	2.240E+1
-3.000E-1	1.109E+1	2.255E+1
-2.968E-1	1.100E+1	2.246E+1
-2.968E-1	1.092E+1	2.230E+1
-2.968E-1	1.106E+1	2.245E+1
-2.968E-1	1.095E+1	2.234E+1
-2.952E-1	1.099E+1	2.245E+1
-2.968E-1	1.098E+1	2.234E+1
-2.968E-1	1.098E+1	2.244E+1
-2.984E-1	1.099E+1	2.226E+1
-2.984E-1	1.106E+1	2.231E+1
-2.952E-1	1.098E+1	2.226E+1
-3.017E-1	1.104E+1	2.257E+1
-3.000E-1	1.096E+1	2.244E+1
-2.984E-1	1.097E+1	2.242E+1
-2.952E-1	1.105E+1	2.253E+1
-2.984E-1	1.107E+1	2.238E+1
-3.000E-1	1.112E+1	2.252E+1
-3.000E-1	1.107E+1	2.237E+1
-2.935E-1	1.114E+1	2.249E+1
-2.984E-1	1.100E+1	2.233E+1
-2.984E-1	1.095E+1	2.243E+1
-2.984E-1	1.101E+1	2.239E+1
-2.968E-1	1.099E+1	2.237E+1
-2.984E-1	1.091E+1	2.253E+1
-3.017E-1	1.091E+1	2.234E+1
-2.935E-1	1.110E+1	2.254E+1
-2.968E-1	1.103E+1	2.248E+1
-2.984E-1	1.087E+1	2.239E+1
-3.000E-1	1.110E+1	2.221E+1
-2.984E-1	1.098E+1	2.231E+1
-2.968E-1	1.096E+1	2.241E+1
-2.952E-1	1.099E+1	2.236E+1
-2.984E-1	1.114E+1	2.255E+1
-2.968E-1	1.096E+1	2.222E+1
-2.935E-1	1.095E+1	2.250E+1
-2.984E-1	1.098E+1	2.224E+1
-3.017E-1	1.103E+1	2.237E+1
-2.935E-1	1.099E+1	2.251E+1
-2.984E-1	1.098E+1	2.246E+1
-2.984E-1	1.106E+1	2.263E+1
-3.017E-1	1.113E+1	2.242E+1
-2.984E-1	1.114E+1	2.241E+1
-2.984E-1	1.099E+1	2.239E+1
-2.984E-1	1.107E+1	2.242E+1
-2.984E-1	1.111E+1	2.237E+1
-3.000E-1	1.092E+1	2.235E+1
-2.968E-1	1.115E+1	2.236E+1
-2.984E-1	1.092E+1	2.240E+1
-3.000E-1	1.095E+1	2.250E+1
-3.000E-1	1.110E+1	2.254E+1
-2.968E-1	1.103E+1	2.245E+1
-2.968E-1	1.107E+1	2.242E+1
-2.968E-1	1.102E+1	2.259E+1
-3.000E-1	1.097E+1	2.250E+1
-2.968E-1	1.099E+1	2.242E+1
-2.968E-1	1.108E+1	2.236E+1
-3.000E-1	1.104E+1	2.242E+1
-2.968E-1	1.090E+1	2.228E+1
-2.952E-1	1.085E+1	2.251E+1
-2.984E-1	1.116E+1	2.251E+1
-3.000E-1	1.104E+1	2.228E+1
-2.984E-1	1.116E+1	2.248E+1
-2.968E-1	1.088E+1	2.227E+1
-2.952E-1	1.113E+1	2.234E+1
-2.984E-1	1.113E+1	2.254E+1
-2.968E-1	1.122E+1	2.232E+1
-2.968E-1	1.094E+1	2.240E+1
-2.984E-1	1.109E+1	2.232E+1
-3.000E-1	1.111E+1	2.232E+1
-2.968E-1	1.109E+1	2.239E+1
-2.952E-1	1.106E+1	2.235E+1
-2.968E-1	1.095E+1	2.240E+1
-2.984E-1	1.100E+1	2.232E+1
-3.000E-1	1.102E+1	2.256E+1
-2.952E-1	1.111E+1	2.249E+1
-2.984E-1	1.108E+1	2.220E+1
-2.984E-1	1.112E+1	2.244E+1
-2.968E-1	1.102E+1	2.249E+1
-2.984E-1	1.106E+1	2.233E+1
-2.984E-1	1.098E+1	2.249E+1
-3.000E-1	1.106E+1	2.250E+1
-2.968E-1	1.106E+1	2.256E+1
-2.935E-1	1.120E+1	2.238E+1
-2.984E-1	1.104E+1	2.247E+1
-2.984E-1	1.108E+1	2.233E+1
-2.984E-1	1.103E+1	2.255E+1
-2.968E-1	1.114E+1	2.262E+1
-2.968E-1	1.111E+1	2.244E+1
-3.033E-1	1.108E+1	2.239E+1
-2.984E-1	1.106E+1	2.241E+1
-2.968E-1	1.100E+1	2.237E+1
-2.984E-1	1.101E+1	2.224E+1
-2.984E-1	1.112E+1	2.238E+1
-2.968E-1	1.104E+1	2.238E+1
-2.968E-1	1.112E+1	2.230E+1
-2.968E-1	1.084E+1	2.227E+1
-3.000E-1	1.096E+1	2.234E+1
-2.968E-1	1.091E+1	2.255E+1
-2.952E-1	1.100E+1	2.243E+1
-2.984E-1	1.112E+1	2.263E+1
-3.000E-1	1.108E+1	2.231E+1
-2.935E-1	1.109E+1	2.265E+1
-2.984E-1	1.099E+1	2.234E+1
-2.968E-1	1.113E+1	2.251E+1
-2.984E-1	1.099E+1	2.230E+1
-2.984E-1	1.099E+1	2.242E+1
-2.968E-1	1.100E+1	2.237E+1
-2.968E-1	1.095E+1	2.256E+1
-3.017E-1	1.099E+1	2.239E+1
-2.968E-1	1.089E+1	2.256E+1
-2.952E-1	1.096E+1	2.229E+1
-2.984E-1	1.094E+1	2.254E+1
-2.984E-1	1.100E+1	2.252E+1
-2.984E-1	1.098E+1	2.268E+1
-2.968E-1	1.101E+1	2.239E+1
-2.984E-1	1.112E+1	2.249E+1
-2.984E-1	1.087E+1	2.252E+1
-2.984E-1	1.102E+1	2.240E+1
-2.952E-1	1.089E+1	2.242E+1
-2.968E-1	1.113E+1	2.228E+1
-2.968E-1	1.111E+1	2.234E+1
-2.968E-1	1.113E+1	2.239E+1
-2.935E-1	1.103E+1	2.246E+1
-3.017E-1	1.100E+1	2.224E+1
-3.017E-1	1.106E+1	2.241E+1
-2.984E-1	1.111E+1	2.244E+1
-2.968E-1	1.108E+1	2.253E+1
-3.000E-1	1.102E+1	2.239E+1
-3.000E-1	1.088E+1	2.228E+1
-2.968E-1	1.095E+1	2.244E+1
-2.968E-1	1.087E+1	2.238E+1
-2.984E-1	1.114E+1	2.245E+1
-2.968E-1	1.095E+1	2.248E+1
-2.968E-1	1.093E+1	2.250E+1
-2.935E-1	1.107E+1	2.242E+1
-2.984E-1	1.094E+1	2.253E+1
-3.000E-1	1.091E+1	2.238E+1
-3.000E-1	1.108E+1	2.248E+1
-2.968E-1	1.098E+1	2.240E+1
-2.984E-1	1.104E+1	2.232E+1
-3.000E-1	1.124E+1	2.230E+1
-3.000E-1	1.099E+1	2.242E+1
-2.952E-1	1.105E+1	2.242E+1
-2.968E-1	1.105E+1	2.258E+1
-3.017E-1	1.106E+1	2.234E+1
-2.984E-1	1.103E+1	2.239E+1
-2.919E-1	1.088E+1	2.236E+1
-2.984E-1	1.096E+1	2.259E+1
-3.000E-1	1.103E+1	2.230E+1
-2.968E-1	1.095E+1	2.246E+1
-2.935E-1	1.094E+1	2.250E+1
-2.952E-1	1.112E+1	2.238E+1
-3.000E-1	1.098E+1	2.256E+1
-2.952E-1	1.098E+1	2.253E+1
-2.968E-1	1.113E+1	2.238E+1
-2.968E-1	1.107E+1	2.243E+1
-3.017E-1	1.091E+1	2.231E+1
-2.952E-1	1.100E+1	2.232E+1
-2.984E-1	1.100E+1	2.255E+1
-3.000E-1	1.095E+1	2.229E+1
-2.984E-1	1.098E+1	2.233E+1
-3.000E-1	1.110E+1	2.242E+1
-2.952E-1	1.106E+1	2.246E+1
-2.984E-1	1.104E+1	2.240E+1
-3.017E-1	1.110E+1	2.238E+1
-2.968E-1	1.115E+1	2.240E+1
-2.968E-1	1.090E+1	2.248E+1
-2.984E-1	1.095E+1	2.237E+1
-2.968E-1	1.091E+1	2.232E+1
-2.935E-1	1.102E+1	2.242E+1
-2.952E-1	1.107E+1	2.259E+1
-2.984E-1	1.107E+1	2.224E+1
-3.017E-1	1.101E+1	2.263E+1
-3.000E-1	1.109E+1	2.246E+1
-2.935E-1	1.097E+1	2.260E+1
-2.968E-1	1.104E+1	2.224E+1
-3.000E-1	1.092E+1	2.227E+1
-2.984E-1	1.105E+1	2.233E+1
-2.984E-1	1.105E+1	2.240E+1
-2.968E-1	1.106E+1	2.223E+1
-3.000E-1	1.108E+1	2.227E+1
-2.984E-1	1.108E+1	2.255E+1
-2.952E-1	1.096E+1	2.226E+1
-2.968E-1	1.096E+1	2.237E+1
-2.984E-1	1.112E+1	2.258E+1
-2.968E-1	1.099E+1	2.238E+1
-2.968E-1	1.109E+1	2.248E+1
-2.984E-1	1.097E+1	2.243E+1
-2.984E-1	1.107E+1	2.243E+1
-2.968E-1	1.092E+1	2.223E+1
-2.952E-1	1.085E+1	2.237E+1
-3.000E-1	1.093E+1	2.241E+1
-3.000E-1	1.101E+1	2.238E+1
-2.952E-1	1.100E+1	2.237E+1
-2.968E-1	1.088E+1	2.248E+1
-3.000E-1	1.111E+1	2.260E+1
-2.968E-1	1.105E+1	2.237E+1
-2.968E-1	1.112E+1	2.264E+1
-2.952E-1	1.100E+1	2.253E+1
-2.984E-1	1.106E+1	2.231E+1
-2.984E-1	1.097E+1	2.247E+1
-2.968E-1	1.106E+1	2.235E+1
-2.984E-1	1.097E+1	2.237E+1
-2.968E-1	1.102E+1	2.256E+1
-3.000E-1	1.100E+1	2.240E+1
-2.984E-1	1.099E+1	2.232E+1
-2.968E-1	1.099E+1	2.229E+1
-2.968E-1	1.099E+1	2.255E+1
-2.984E-1	1.104E+1	2.241E+1
-2.984E-1	1.105E+1	2.230E+1
-2.952E-1	1.103E+1	2.260E+1
-3.000E-1	1.103E+1	2.231E+1
-3.000E-1	1.106E+1	2.235E+1
-2.968E-1	1.101E+1	2.251E+1
-2.984E-1	1.105E+1	2.248E+1
-2.968E-1	1.109E+1	2.248E+1
-2.968E-1	1.108E+1	2.240E+1
-3.000E-1	1.099E+1	2.246E+1
-2.968E-1	1.099E+1	2.236E+1
-2.968E-1	1.106E+1	2.248E+1
-3.000E-1	1.106E+1	2.237E+1
-2.968E-1	1.090E+1	2.238E+1
-2.968E-1	1.098E+1	2.240E+1
-3.000E-1	1.092E+1	2.222E+1
-3.017E-1	1.102E+1	2.247E+1
-2.984E-1	1.113E+1	2.244E+1
-2.952E-1	1.100E+1	2.244E+1
-2.968E-1	1.101E+1	2.237E+1
-3.000E-1	1.099E+1	2.241E+1
-2.968E-1	1.102E+1	2.228E+1
-2.952E-1	1.105E+1	2.232E+1
-2.984E-1	1.105E+1	2.254E+1
-2.984E-1	1.109E+1	2.261E+1
-3.000E-1	1.100E+1	2.240E+1
-2.984E-1	1.110E+1	2.245E+1
-2.984E-1	1.097E+1	2.229E+1
-3.000E-1	1.106E+1	2.256E+1
-2.952E-1	1.105E+1	2.241E+1
-2.968E-1	1.109E+1	2.243E+1
-3.000E-1	1.111E+1	2.231E+1
-2.984E-1	1.107E+1	2.251E+1
-2.968E-1	1.097E+1	2.250E+1
-2.952E-1	1.105E+1	2.251E+1
-2.984E-1	1.101E+1	2.229E+1
-2.984E-1	1.103E+1	2.248E+1
-2.968E-1	1.102E+1	2.249E+1
-2.952E-1	1.109E+1	2.234E+1
-3.000E-1	1.102E+1	2.237E+1
-2.984E-1	1.092E+1	2.232E+1
-3.000E-1	1.096E+1	2.233E+1
-2.952E-1	1.092E+1	2.238E+1
-2.984E-1	1.098E+1	2.236E+1
-3.017E-1	1.114E+1	2.282E+1
-2.968E-1	1.106E+1	2.256E+1
-2.952E-1	1.109E+1	2.259E+1
-2.968E-1	1.100E+1	2.248E+1
-2.984E-1	1.111E+1	2.249E+1
-2.968E-1	1.104E+1	2.238E+1
-2.984E-1	1.103E+1	2.234E+1
-3.000E-1	1.092E+1	2.255E+1
-2.968E-1	1.099E+1	2.221E+1
-2.952E-1	1.110E+1	2.232E+1
-2.952E-1	1.107E+1	2.246E+1
-2.984E-1	1.107E+1	2.246E+1
-3.000E-1	1.097E+1	2.229E+1
-3.017E-1	1.094E+1	2.222E+1
-2.968E-1	1.107E+1	2.258E+1
-2.984E-1	1.104E+1	2.268E+1
-3.017E-1	1.117E+1	2.239E+1
-2.984E-1	1.088E+1	2.241E+1
-2.935E-1	1.108E+1	2.273E+1
-2.984E-1	1.115E+1	2.239E+1
-3.000E-1	1.101E+1	2.248E+1
-2.984E-1	1.110E+1	2.229E+1
-2.952E-1	1.103E+1	2.239E+1
-3.000E-1	1.097E+1	2.247E+1
-3.017E-1	1.095E+1	2.230E+1
-2.968E-1	1.094E+1	2.237E+1
-2.952E-1	1.107E+1	2.253E+1
-2.952E-1	1.094E+1	2.249E+1
-2.952E-1	1.099E+1	2.231E+1
-2.952E-1	1.110E+1	2.247E+1
-2.984E-1	1.098E+1	2.242E+1
-2.984E-1	1.110E+1	2.252E+1
-3.000E-1	1.096E+1	2.251E+1
-2.935E-1	1.105E+1	2.249E+1
-2.968E-1	1.104E+1	2.229E+1
-2.968E-1	1.092E+1	2.246E+1
-3.000E-1	1.095E+1	2.247E+1
-2.952E-1	1.104E+1	2.240E+1
-2.952E-1	1.103E+1	2.247E+1
-2.952E-1	1.100E+1	2.242E+1
-2.984E-1	1.105E+1	2.248E+1
-2.968E-1	1.101E+1	2.249E+1
-3.000E-1	1.100E+1	2.233E+1
-2.984E-1	1.092E+1	2.249E+1
-3.017E-1	1.107E+1	2.228E+1
-2.984E-1	1.108E+1	2.256E+1
-2.952E-1	1.096E+1	2.242E+1
-2.968E-1	1.097E+1	2.255E+1
-3.033E-1	1.103E+1	2.248E+1
-2.952E-1	1.107E+1	2.238E+1
-2.935E-1	1.099E+1	2.244E+1
-2.968E-1	1.096E+1	2.257E+1
-2.952E-1	1.101E+1	2.243E+1
-2.935E-1	1.100E+1	2.237E+1
-2.968E-1	1.104E+1	2.252E+1
-2.968E-1	1.115E+1	2.233E+1
-2.984E-1	1.109E+1	2.259E+1
-3.000E-1	1.101E+1	2.227E+1
-2.952E-1	1.099E+1	2.224E+1
-2.952E-1	1.107E+1	2.247E+1
-3.000E-1	1.110E+1	2.244E+1
-2.935E-1	1.096E+1	2.248E+1
-2.952E-1	1.107E+1	2.228E+1
-2.984E-1	1.103E+1	2.232E+1
-3.000E-1	1.114E+1	2.244E+1
-2.952E-1	1.107E+1	2.226E+1
-2.968E-1	1.101E+1	2.227E+1
-2.984E-1	1.109E+1	2.247E+1
-3.000E-1	1.106E+1	2.236E+1
-2.984E-1	1.112E+1	2.244E+1
-2.968E-1	1.102E+1	2.252E+1
-2.968E-1	1.115E+1	2.240E+1
-3.000E-1	1.095E+1	2.258E+1
-2.968E-1	1.103E+1	2.251E+1
-2.952E-1	1.100E+1	2.260E+1
-2.984E-1	1.096E+1	2.249E+1
-2.984E-1	1.103E+1	2.250E+1
-2.952E-1	1.095E+1	2.271E+1
-2.952E-1	1.100E+1	2.251E+1
-2.984E-1	1.095E+1	2.246E+1
-2.984E-1	1.092E+1	2.249E+1
-2.952E-1	1.098E+1	2.253E+1
-2.968E-1	1.115E+1	2.230E+1
-2.968E-1	1.100E+1	2.254E+1
-2.984E-1	1.100E+1	2.234E+1
-2.968E-1	1.098E+1	2.236E+1
-2.968E-1	1.103E+1	2.249E+1
-2.968E-1	1.111E+1	2.235E+1
-3.000E-1	1.105E+1	2.241E+1
-2.984E-1	1.101E+1	2.227E+1
-2.952E-1	1.105E+1	2.236E+1
-2.968E-1	1.108E+1	2.250E+1
-3.017E-1	1.107E+1	2.232E+1
-2.984E-1	1.103E+1	2.257E+1
-2.968E-1	1.112E+1	2.239E+1
-2.968E-1	1.101E+1	2.241E+1
-2.984E-1	1.103E+1	2.264E+1
-2.968E-1	1.106E+1	2.240E+1
-2.968E-1	1.100E+1	2.240E+1
-2.984E-1	1.102E+1	2.239E+1
-3.000E-1	1.105E+1	2.231E+1
-2.968E-1	1.110E+1	2.238E+1
-2.968E-1	1.116E+1	2.246E+1
-2.968E-1	1.107E+1	2.233E+1
-2.968E-1	1.099E+1	2.261E+1
-2.968E-1	1.101E+1	2.247E+1
-2.935E-1	1.097E+1	2.250E+1
-2.968E-1	1.106E+1	2.255E+1
-3.000E-1	1.095E+1	2.253E+1
-2.952E-1	1.113E+1	2.253E+1
-2.968E-1	1.090E+1	2.246E+1
-2.968E-1	1.106E+1	2.246E+1
-2.984E-1	1.117E+1	2.242E+1
-2.952E-1	1.110E+1	2.240E+1
-2.968E-1	1.117E+1	2.245E+1
-3.017E-1	1.107E+1	2.232E+1
-2.984E-1	1.102E+1	2.264E+1
-2.984E-1	1.114E+1	2.250E+1
-2.952E-1	1.098E+1	2.257E+1
-2.968E-1	1.101E+1	2.245E+1
-3.017E-1	1.106E+1	2.230E+1
-2.984E-1	1.097E+1	2.246E+1
-2.968E-1	1.107E+1	2.243E+1
-2.968E-1	1.104E+1	2.250E+1
-3.000E-1	1.112E+1	2.235E+1
-2.952E-1	1.095E+1	2.257E+1
-2.935E-1	1.107E+1	2.252E+1
-2.984E-1	1.095E+1	2.240E+1
-2.984E-1	1.095E+1	2.243E+1
-2.984E-1	1.117E+1	2.233E+1
-2.919E-1	1.101E+1	2.252E+1
-2.968E-1	1.103E+1	2.247E+1
-2.984E-1	1.093E+1	2.244E+1
-2.968E-1	1.114E+1	2.237E+1
-2.952E-1	1.094E+1	2.245E+1
-2.968E-1	1.107E+1	2.239E+1
-3.000E-1	1.104E+1	2.241E+1
-2.968E-1	1.109E+1	2.236E+1
-2.935E-1	1.092E+1	2.229E+1
-2.952E-1	1.104E+1	2.253E+1
-3.000E-1	1.088E+1	2.244E+1
-2.984E-1	1.100E+1	2.240E+1
-2.935E-1	1.105E+1	2.244E+1
-2.968E-1	1.100E+1	2.228E+1
-2.968E-1	1.096E+1	2.239E+1
-2.968E-1	1.103E+1	2.240E+1
-2.935E-1	1.106E+1	2.236E+1
-2.952E-1	1.116E+1	2.256E+1
-2.968E-1	1.111E+1	2.243E+1
-2.968E-1	1.104E+1	2.242E+1
-2.952E-1	1.103E+1	2.246E+1
-2.984E-1	1.098E+1	2.233E+1
-3.000E-1	1.107E+1	2.242E+1
-2.984E-1	1.101E+1	2.243E+1
-2.952E-1	1.101E+1	2.240E+1
-2.984E-1	1.106E+1	2.225E+1
-3.000E-1	1.113E+1	2.245E+1
-2.968E-1	1.093E+1	2.251E+1
-2.984E-1	1.109E+1	2.248E+1
-3.000E-1	1.109E+1	2.239E+1
-3.017E-1	1.107E+1	2.217E+1
-2.968E-1	1.106E+1	2.231E+1
-2.935E-1	1.095E+1	2.242E+1
-2.984E-1	1.102E+1	2.245E+1
-2.984E-1	1.107E+1	2.263E+1
-2.968E-1	1.095E+1	2.249E+1
-2.935E-1	1.106E+1	2.245E+1
-2.968E-1	1.092E+1	2.235E+1
-2.984E-1	1.088E+1	2.248E+1
-2.952E-1	1.111E+1	2.260E+1
-2.968E-1	1.110E+1	2.239E+1
-2.984E-1	1.093E+1	2.233E+1
-2.968E-1	1.111E+1	2.241E+1
-2.968E-1	1.113E+1	2.231E+1
-2.935E-1	1.107E+1	2.236E+1
-2.968E-1	1.105E+1	2.234E+1
-2.968E-1	1.096E+1	2.232E+1
-2.952E-1	1.119E+1	2.215E+1
-2.952E-1	1.099E+1	2.216E+1
-2.984E-1	1.099E+1	2.239E+1
-2.984E-1	1.105E+1	2.229E+1
-2.968E-1	1.109E+1	2.256E+1
-2.968E-1	1.098E+1	2.242E+1
-2.984E-1	1.110E+1	2.240E+1
-2.984E-1	1.094E+1	2.237E+1
-2.968E-1	1.101E+1	2.232E+1
-2.984E-1	1.109E+1	2.219E+1
-2.968E-1	1.100E+1	2.251E+1
-3.000E-1	1.104E+1	2.233E+1
-2.984E-1	1.097E+1	2.247E+1
-2.968E-1	1.102E+1	2.245E+1
-3.000E-1	1.098E+1	2.235E+1
-3.000E-1	1.106E+1	2.256E+1
-2.968E-1	1.116E+1	2.240E+1
-2.952E-1	1.104E+1	2.243E+1
-2.968E-1	1.102E+1	2.235E+1
-3.017E-1	1.094E+1	2.243E+1
-2.952E-1	1.100E+1	2.258E+1
-3.000E-1	1.101E+1	2.242E+1
-2.984E-1	1.107E+1	2.249E+1
-2.984E-1	1.114E+1	2.240E+1
-2.984E-1	1.118E+1	2.232E+1
-2.952E-1	1.096E+1	2.241E+1
-2.984E-1	1.103E+1	2.236E+1
-2.984E-1	1.102E+1	2.248E+1
-2.984E-1	1.095E+1	2.240E+1
-2.952E-1	1.095E+1	2.259E+1
-2.984E-1	1.104E+1	2.214E+1
-3.000E-1	1.109E+1	2.239E+1
-2.952E-1	1.095E+1	2.252E+1
-2.952E-1	1.090E+1	2.238E+1
-2.968E-1	1.109E+1	2.246E+1
-3.000E-1	1.111E+1	2.253E+1
-2.984E-1	1.098E+1	2.243E+1
-2.935E-1	1.095E+1	2.226E+1
-2.935E-1	1.089E+1	2.227E+1
-3.033E-1	1.096E+1	2.238E+1
-2.984E-1	1.105E+1	2.252E+1
-2.968E-1	1.110E+1	2.258E+1
-2.984E-1	1.091E+1	2.238E+1
-3.000E-1	1.105E+1	2.253E+1
-2.984E-1	1.107E+1	2.245E+1
-2.952E-1	1.114E+1	2.249E+1
-2.935E-1	1.096E+1	2.222E+1
-3.000E-1	1.099E+1	2.243E+1
-2.952E-1	1.105E+1	2.246E+1
-2.968E-1	1.102E+1	2.236E+1
-2.968E-1	1.097E+1	2.268E+1
-2.968E-1	1.097E+1	2.244E+1
-2.935E-1	1.111E+1	2.233E+1
-2.968E-1	1.115E+1	2.260E+1
-2.968E-1	1.101E+1	2.253E+1
-2.984E-1	1.102E+1	2.234E+1
-2.935E-1	1.105E+1	2.232E+1
-2.968E-1	1.100E+1	2.240E+1
-2.984E-1	1.092E+1	2.233E+1
-3.017E-1	1.109E+1	2.241E+1
-2.952E-1	1.091E+1	2.246E+1
-2.968E-1	1.097E+1	2.247E+1
-2.984E-1	1.107E+1	2.220E+1
-2.984E-1	1.097E+1	2.256E+1
-2.968E-1	1.104E+1	2.254E+1
-2.984E-1	1.106E+1	2.241E+1
-3.017E-1	1.103E+1	2.235E+1
-3.000E-1	1.098E+1	2.257E+1
-2.968E-1	1.095E+1	2.256E+1
-2.952E-1	1.100E+1	2.219E+1
-2.968E-1	1.098E+1	2.225E+1
-2.968E-1	1.109E+1	2.227E+1
-2.952E-1	1.116E+1	2.252E+1
-2.968E-1	1.102E+1	2.249E+1
-2.984E-1	1.102E+1	2.238E+1
-3.000E-1	1.114E+1	2.239E+1
-2.984E-1	1.107E+1	2.228E+1
-2.952E-1	1.109E+1	2.248E+1
-2.968E-1	1.103E+1	2.237E+1
-3.000E-1	1.103E+1	2.261E+1
-2.952E-1	1.098E+1	2.239E+1
-2.984E-1	1.107E+1	2.241E+1
-3.017E-1	1.107E+1	2.242E+1
-3.000E-1	1.105E+1	2.236E+1
-2.952E-1	1.111E+1	2.252E+1
-2.952E-1	1.109E+1	2.240E+1
-2.984E-1	1.095E+1	2.225E+1
-2.984E-1	1.097E+1	2.235E+1
-2.968E-1	1.094E+1	2.254E+1
-2.952E-1	1.105E+1	2.250E+1
-2.984E-1	1.108E+1	2.235E+1
-2.984E-1	1.105E+1	2.239E+1
-2.952E-1	1.101E+1	2.213E+1
-2.984E-1	1.110E+1	2.236E+1
-2.952E-1	1.102E+1	2.238E+1
-2.984E-1	1.119E+1	2.238E+1
-2.935E-1	1.107E+1	2.237E+1
-2.952E-1	1.096E+1	2.232E+1
-2.984E-1	1.102E+1	2.244E+1
-3.000E-1	1.104E+1	2.254E+1
-2.984E-1	1.088E+1	2.231E+1
-2.984E-1	1.099E+1	2.248E+1
-3.000E-1	1.101E+1	2.241E+1
-3.017E-1	1.106E+1	2.241E+1
-2.984E-1	1.113E+1	2.255E+1
-2.952E-1	1.100E+1	2.265E+1
-2.968E-1	1.118E+1	2.242E+1
-2.984E-1	1.100E+1	2.241E+1
-2.968E-1	1.103E+1	2.228E+1
-2.984E-1	1.101E+1	2.257E+1
-3.000E-1	1.102E+1	2.247E+1
-2.984E-1	1.116E+1	2.238E+1
-2.952E-1	1.104E+1	2.225E+1
-2.968E-1	1.109E+1	2.239E+1
-2.984E-1	1.101E+1	2.239E+1
-3.017E-1	1.096E+1	2.231E+1
-2.968E-1	1.103E+1	2.256E+1
-2.952E-1	1.095E+1	2.236E+1
-2.984E-1	1.107E+1	2.228E+1
-2.968E-1	1.099E+1	2.247E+1
-2.984E-1	1.114E+1	2.242E+1
-2.952E-1	1.108E+1	2.224E+1
-2.968E-1	1.112E+1	2.251E+1
-3.000E-1	1.088E+1	2.223E+1
-2.984E-1	1.102E+1	2.254E+1
-2.968E-1	1.095E+1	2.248E+1
-2.984E-1	1.117E+1	2.254E+1
-3.000E-1	1.105E+1	2.239E+1
-2.968E-1	1.094E+1	2.235E+1
-2.952E-1	1.110E+1	2.244E+1
-2.968E-1	1.102E+1	2.235E+1
-3.000E-1	1.093E+1	2.224E+1
-2.984E-1	1.103E+1	2.244E+1
-2.968E-1	1.100E+1	2.240E+1
-2.984E-1	1.106E+1	2.246E+1
-3.017E-1	1.100E+1	2.232E+1
-2.968E-1	1.108E+1	2.222E+1
-2.952E-1	1.095E+1	2.255E+1
-2.968E-1	1.108E+1	2.246E+1
-2.968E-1	1.101E+1	2.235E+1
-2.952E-1	1.113E+1	2.250E+1
-2.952E-1	1.093E+1	2.247E+1
-2.952E-1	1.096E+1	2.225E+1
-3.000E-1	1.103E+1	2.242E+1
-2.952E-1	1.107E+1	2.258E+1
-2.968E-1	1.102E+1	2.231E+1
-2.984E-1	1.100E+1	2.244E+1
-3.000E-1	1.110E+1	2.252E+1
-2.968E-1	1.106E+1	2.242E+1
-2.952E-1	1.098E+1	2.230E+1
-2.984E-1	1.093E+1	2.241E+1
-2.984E-1	1.100E+1	2.241E+1
-2.984E-1	1.109E+1	2.222E+1
-2.952E-1	1.101E+1	2.226E+1
-3.000E-1	1.099E+1	2.248E+1
-2.984E-1	1.109E+1	2.242E+1
-2.984E-1	1.117E+1	2.245E+1
-2.935E-1	1.107E+1	2.253E+1
-3.000E-1	1.094E+1	2.219E+1
-3.000E-1	1.109E+1	2.253E+1
-2.968E-1	1.114E+1	2.239E+1
-2.952E-1	1.104E+1	2.228E+1
-2.984E-1	1.097E+1	2.242E+1
-3.000E-1	1.099E+1	2.229E+1
-2.952E-1	1.102E+1	2.236E+1
-2.952E-1	1.101E+1	2.243E+1
-2.984E-1	1.083E+1	2.244E+1
-3.000E-1	1.099E+1	2.240E+1
-2.968E-1	1.098E+1	2.207E+1
-2.968E-1	1.103E+1	2.252E+1
-2.984E-1	1.110E+1	2.227E+1
-2.984E-1	1.115E+1	2.234E+1
-2.968E-1	1.107E+1	2.241E+1
-2.984E-1	1.095E+1	2.217E+1
-2.984E-1	1.097E+1	2.251E+1
-2.984E-1	1.098E+1	2.249E+1
-2.968E-1	1.112E+1	2.258E+1
-2.935E-1	1.109E+1	2.258E+1
-2.984E-1	1.105E+1	2.252E+1
-2.984E-1	1.115E+1	2.236E+1
-2.952E-1	1.104E+1	2.243E+1
-2.968E-1	1.106E+1	2.233E+1
-3.000E-1	1.098E+1	2.251E+1
-2.968E-1	1.104E+1	2.238E+1
-2.952E-1	1.103E+1	2.244E+1
-2.935E-1	1.092E+1	2.266E+1
-2.984E-1	1.092E+1	2.227E+1
-2.968E-1	1.105E+1	2.233E+1
-2.952E-1	1.096E+1	2.244E+1
-2.935E-1	1.102E+1	2.240E+1
-2.968E-1	1.101E+1	2.246E+1
-2.984E-1	1.101E+1	2.234E+1
-2.984E-1	1.114E+1	2.258E+1
-2.968E-1	1.097E+1	2.217E+1
-2.984E-1	1.106E+1	2.236E+1
-2.984E-1	1.108E+1	2.237E+1
-2.968E-1	1.097E+1	2.228E+1
-2.935E-1	1.095E+1	2.230E+1
-2.984E-1	1.094E+1	2.232E+1
-3.000E-1	1.119E+1	2.244E+1
-2.984E-1	1.089E+1	2.249E+1
-2.935E-1	1.101E+1	2.236E+1
-2.984E-1	1.102E+1	2.251E+1
-3.000E-1	1.099E+1	2.246E+1
-2.968E-1	1.112E+1	2.221E+1
-2.984E-1	1.105E+1	2.237E+1
-2.968E-1	1.094E+1	2.216E+1
-2.984E-1	1.108E+1	2.237E+1
-2.984E-1	1.087E+1	2.240E+1
-2.952E-1	1.101E+1	2.231E+1
-2.968E-1	1.107E+1	2.228E+1
-2.984E-1	1.111E+1	2.238E+1
-2.952E-1	1.098E+1	2.240E+1
-2.968E-1	1.103E+1	2.239E+1
-2.984E-1	1.098E+1	2.238E+1
-3.000E-1	1.106E+1	2.252E+1
-2.952E-1	1.111E+1	2.251E+1
-2.952E-1	1.100E+1	2.247E+1
-2.968E-1	1.097E+1	2.249E+1
-3.000E-1	1.110E+1	2.245E+1
-2.984E-1	1.103E+1	2.243E+1
-2.984E-1	1.093E+1	2.236E+1
-2.952E-1	1.102E+1	2.243E+1
-3.000E-1	1.100E+1	2.251E+1
-2.952E-1	1.111E+1	2.224E+1
-2.968E-1	1.102E+1	2.240E+1
-2.968E-1	1.097E+1	2.241E+1
-3.000E-1	1.102E+1	2.234E+1
-2.968E-1	1.103E+1	2.242E+1
-2.984E-1	1.097E+1	2.231E+1
-2.984E-1	1.104E+1	2.242E+1
-2.984E-1	1.097E+1	2.245E+1
-2.952E-1	1.106E+1	2.246E+1
-2.968E-1	1.110E+1	2.263E+1
-3.000E-1	1.103E+1	2.248E+1
-2.968E-1	1.110E+1	2.233E+1
-2.984E-1	1.108E+1	2.212E+1
-2.935E-1	1.091E+1	2.232E+1
-2.952E-1	1.096E+1	2.238E+1
-2.984E-1	1.119E+1	2.232E+1
-2.952E-1	1.109E+1	2.252E+1
-2.952E-1	1.110E+1	2.239E+1
-2.968E-1	1.110E+1	2.237E+1
-2.968E-1	1.090E+1	2.239E+1
-2.952E-1	1.109E+1	2.239E+1
-2.968E-1	1.099E+1	2.229E+1
-2.984E-1	1.100E+1	2.240E+1
-2.984E-1	1.107E+1	2.252E+1
-2.984E-1	1.103E+1	2.251E+1
-2.968E-1	1.119E+1	2.230E+1
-2.968E-1	1.092E+1	2.233E+1
-2.984E-1	1.098E+1	2.242E+1
-2.952E-1	1.100E+1	2.248E+1
-2.968E-1	1.088E+1	2.233E+1
-2.935E-1	1.110E+1	2.233E+1
-2.984E-1	1.110E+1	2.256E+1
-2.952E-1	1.112E+1	2.242E+1
-2.952E-1	1.105E+1	2.249E+1
-3.000E-1	1.113E+1	2.246E+1
-3.000E-1	1.107E+1	2.230E+1
-2.968E-1	1.103E+1	2.239E+1
-2.968E-1	1.116E+1	2.244E+1
-2.984E-1	1.107E+1	2.232E+1
-2.952E-1	1.109E+1	2.235E+1
-2.952E-1	1.111E+1	2.241E+1
-2.968E-1	1.088E+1	2.244E+1
-2.968E-1	1.109E+1	2.252E+1
-2.984E-1	1.109E+1	2.253E+1
-2.984E-1	1.097E+1	2.223E+1
-2.984E-1	1.112E+1	2.222E+1
-2.984E-1	1.107E+1	2.224E+1
-3.033E-1	1.103E+1	2.244E+1
-2.952E-1	1.112E+1	2.251E+1
-2.968E-1	1.104E+1	2.242E+1
-2.984E-1	1.104E+1	2.231E+1
-3.000E-1	1.103E+1	2.227E+1
-2.952E-1	1.101E+1	2.232E+1
-2.968E-1	1.097E+1	2.243E+1
-3.000E-1	1.102E+1	2.254E+1
-3.000E-1	1.103E+1	2.247E+1
-2.968E-1	1.093E+1	2.253E+1
-2.984E-1	1.100E+1	2.247E+1
-2.968E-1	1.108E+1	2.247E+1
-2.984E-1	1.108E+1	2.247E+1
-2.968E-1	1.097E+1	2.233E+1
-2.952E-1	1.104E+1	2.231E+1
-3.000E-1	1.114E+1	2.241E+1
-3.000E-1	1.108E+1	2.255E+1
-2.968E-1	1.112E+1	2.249E+1
-2.952E-1	1.113E+1	2.257E+1
-2.984E-1	1.103E+1	2.248E+1
-3.000E-1	1.111E+1	2.237E+1
-2.935E-1	1.098E+1	2.243E+1
-2.952E-1	1.098E+1	2.254E+1
-2.968E-1	1.100E+1	2.230E+1
-2.984E-1	1.117E+1	2.231E+1
-2.968E-1	1.109E+1	2.235E+1
-2.968E-1	1.099E+1	2.251E+1
-2.968E-1	1.098E+1	2.252E+1
-3.000E-1	1.103E+1	2.245E+1
-2.952E-1	1.089E+1	2.238E+1
-2.968E-1	1.098E+1	2.241E+1
-2.984E-1	1.109E+1	2.227E+1
-2.984E-1	1.100E+1	2.226E+1
-2.984E-1	1.097E+1	2.244E+1
-2.968E-1	1.099E+1	2.236E+1
-3.000E-1	1.094E+1	2.244E+1
-3.000E-1	1.111E+1	2.243E+1
-2.968E-1	1.100E+1	2.245E+1
-2.952E-1	1.109E+1	2.237E+1
-2.968E-1	1.101E+1	2.239E+1
-3.000E-1	1.108E+1	2.234E+1
-2.984E-1	1.109E+1	2.244E+1
-2.935E-1	1.092E+1	2.237E+1
-2.952E-1	1.097E+1	2.230E+1
-2.968E-1	1.106E+1	2.250E+1
-2.952E-1	1.095E+1	2.240E+1
-2.968E-1	1.106E+1	2.236E+1
-2.968E-1	1.102E+1	2.244E+1
-3.000E-1	1.106E+1	2.235E+1
-2.935E-1	1.101E+1	2.236E+1
-2.952E-1	1.111E+1	2.247E+1
-2.984E-1	1.104E+1	2.235E+1
-2.984E-1	1.112E+1	2.239E+1
-2.968E-1	1.103E+1	2.252E+1
-2.968E-1	1.110E+1	2.239E+1
-3.000E-1	1.115E+1	2.235E+1
-3.017E-1	1.112E+1	2.254E+1
-2.968E-1	1.105E+1	2.241E+1
-2.952E-1	1.115E+1	2.239E+1
-2.968E-1	1.087E+1	2.248E+1
-2.984E-1	1.097E+1	2.236E+1
-3.000E-1	1.092E+1	2.253E+1
-3.017E-1	1.111E+1	2.250E+1
-2.984E-1	1.088E+1	2.234E+1
-3.000E-1	1.102E+1	2.237E+1
-2.984E-1	1.099E+1	2.227E+1
-2.935E-1	1.107E+1	2.226E+1
-3.000E-1	1.106E+1	2.233E+1
-3.000E-1	1.115E+1	2.254E+1
-2.984E-1	1.111E+1	2.231E+1
-2.952E-1	1.104E+1	2.231E+1
-2.984E-1	1.103E+1	2.237E+1
-2.984E-1	1.093E+1	2.248E+1
-2.935E-1	1.100E+1	2.235E+1
-2.952E-1	1.105E+1	2.244E+1
-3.000E-1	1.097E+1	2.234E+1
-3.000E-1	1.101E+1	2.245E+1
-3.000E-1	1.092E+1	2.246E+1
-2.952E-1	1.093E+1	2.232E+1
-2.984E-1	1.116E+1	2.252E+1
-3.000E-1	1.095E+1	2.259E+1
-2.919E-1	1.088E+1	2.227E+1
-2.952E-1	1.110E+1	2.227E+1
-2.952E-1	1.104E+1	2.230E+1
-3.000E-1	1.094E+1	2.249E+1
-2.952E-1	1.109E+1	2.250E+1
-2.968E-1	1.093E+1	2.250E+1
-3.000E-1	1.106E+1	2.242E+1
-2.984E-1	1.108E+1	2.238E+1
-2.935E-1	1.098E+1	2.223E+1
-2.952E-1	1.096E+1	2.229E+1
-2.968E-1	1.099E+1	2.247E+1
[truncated: 93,945 more rows]
