# Supplementary material for: Improved ANAP incorporation and VCF analysis reveal details of P2X7 current facilitation and a limited conformational interplay between ATP binding and the intracellular ballast domain
Source: eLife. 2023 Jan 4;12:e82479. doi: 10.7554/eLife.82479 (PMC9859053; doi:10.7554/eLife.82479)
Supplement: Figure 5—figure supplement 3—source data 2. [file elife-82479-fig5-figsupp3-data2.zip › Figure-5_figure-supplement-3_source-data-2/DeltaCaM-D423/l14/12.csv]

-6.439E-1	9.200E+0	1.749E+1
-6.488E-1	9.232E+0	1.751E+1
-6.488E-1	9.187E+0	1.753E+1
-6.439E-1	9.151E+0	1.754E+1
-6.455E-1	9.262E+0	1.745E+1
-6.488E-1	9.080E+0	1.757E+1
-6.488E-1	9.177E+0	1.755E+1
-6.439E-1	9.291E+0	1.749E+1
-6.455E-1	9.252E+0	1.749E+1
-6.488E-1	9.154E+0	1.784E+1
-6.504E-1	9.122E+0	1.777E+1
-6.439E-1	9.177E+0	1.742E+1
-6.471E-1	9.073E+0	1.746E+1
-6.471E-1	9.148E+0	1.753E+1
-6.471E-1	9.122E+0	1.755E+1
-6.439E-1	9.200E+0	1.758E+1
-6.455E-1	9.129E+0	1.748E+1
-6.471E-1	9.171E+0	1.763E+1
-6.471E-1	9.073E+0	1.749E+1
-6.439E-1	8.979E+0	1.748E+1
-6.439E-1	9.119E+0	1.757E+1
-6.471E-1	9.190E+0	1.738E+1
-6.488E-1	9.187E+0	1.761E+1
-6.455E-1	9.151E+0	1.759E+1
-6.455E-1	9.151E+0	1.761E+1
-6.504E-1	9.138E+0	1.748E+1
-6.471E-1	9.135E+0	1.754E+1
-6.471E-1	9.080E+0	1.758E+1
-6.471E-1	9.284E+0	1.744E+1
-6.488E-1	9.103E+0	1.748E+1
-6.488E-1	9.177E+0	1.760E+1
-6.439E-1	9.216E+0	1.768E+1
-6.455E-1	9.284E+0	1.762E+1
-6.488E-1	9.083E+0	1.756E+1
-6.471E-1	9.229E+0	1.759E+1
-6.455E-1	9.265E+0	1.743E+1
-6.455E-1	9.245E+0	1.757E+1
-6.471E-1	9.200E+0	1.751E+1
-6.471E-1	9.161E+0	1.764E+1
-6.439E-1	9.278E+0	1.755E+1
-6.455E-1	9.190E+0	1.753E+1
-6.504E-1	9.112E+0	1.753E+1
-6.488E-1	9.229E+0	1.761E+1
-6.439E-1	9.103E+0	1.758E+1
-6.439E-1	9.258E+0	1.745E+1
-6.471E-1	9.223E+0	1.757E+1
-6.504E-1	9.064E+0	1.758E+1
-6.439E-1	9.265E+0	1.753E+1
-6.455E-1	9.112E+0	1.739E+1
-6.504E-1	9.099E+0	1.753E+1
-6.520E-1	9.161E+0	1.759E+1
-6.455E-1	9.245E+0	1.750E+1
-6.455E-1	9.164E+0	1.753E+1
-6.471E-1	9.171E+0	1.757E+1
-6.471E-1	9.073E+0	1.748E+1
-6.455E-1	9.158E+0	1.758E+1
-6.455E-1	9.258E+0	1.761E+1
-6.455E-1	9.154E+0	1.744E+1
-6.471E-1	9.067E+0	1.742E+1
-6.439E-1	9.116E+0	1.747E+1
-6.455E-1	9.060E+0	1.749E+1
-6.488E-1	9.122E+0	1.743E+1
-6.488E-1	9.106E+0	1.779E+1
-6.439E-1	9.223E+0	1.756E+1
-6.455E-1	9.291E+0	1.751E+1
-6.488E-1	9.103E+0	1.766E+1
-6.488E-1	9.200E+0	1.754E+1
-6.406E-1	9.154E+0	1.761E+1
-6.423E-1	9.158E+0	1.754E+1
-6.455E-1	9.232E+0	1.754E+1
-6.504E-1	9.213E+0	1.753E+1
-6.455E-1	9.167E+0	1.762E+1
-6.455E-1	9.080E+0	1.753E+1
-6.488E-1	9.132E+0	1.759E+1
-6.488E-1	9.226E+0	1.752E+1
-6.439E-1	9.129E+0	1.758E+1
-6.423E-1	9.161E+0	1.751E+1
-6.488E-1	9.064E+0	1.750E+1
-6.488E-1	9.158E+0	1.752E+1
-6.439E-1	9.064E+0	1.736E+1
-6.455E-1	9.090E+0	1.757E+1
-6.471E-1	9.278E+0	1.749E+1
-6.488E-1	9.164E+0	1.759E+1
-6.455E-1	9.145E+0	1.748E+1
-6.439E-1	9.109E+0	1.755E+1
-6.520E-1	9.135E+0	1.760E+1
-6.504E-1	9.112E+0	1.752E+1
-6.471E-1	9.171E+0	1.755E+1
-6.423E-1	9.151E+0	1.755E+1
-6.471E-1	9.041E+0	1.744E+1
-6.471E-1	9.132E+0	1.757E+1
-6.455E-1	9.145E+0	1.748E+1
-6.455E-1	9.262E+0	1.748E+1
-6.439E-1	9.265E+0	1.761E+1
-6.488E-1	9.161E+0	1.751E+1
-6.439E-1	9.073E+0	1.766E+1
-6.471E-1	9.112E+0	1.748E+1
-6.471E-1	9.174E+0	1.738E+1
-6.488E-1	9.093E+0	1.747E+1
-6.439E-1	9.193E+0	1.764E+1
-6.439E-1	9.070E+0	1.759E+1
-6.488E-1	9.206E+0	1.754E+1
-6.504E-1	9.184E+0	1.751E+1
-6.423E-1	9.125E+0	1.765E+1
-6.423E-1	9.206E+0	1.755E+1
-6.471E-1	9.109E+0	1.749E+1
-6.455E-1	9.167E+0	1.758E+1
-6.439E-1	9.252E+0	1.772E+1
-6.439E-1	9.151E+0	1.753E+1
-6.471E-1	9.164E+0	1.745E+1
-6.520E-1	9.096E+0	1.772E+1
-6.455E-1	9.145E+0	1.751E+1
-6.455E-1	9.125E+0	1.748E+1
-6.488E-1	9.122E+0	1.763E+1
-6.488E-1	9.190E+0	1.754E+1
-6.439E-1	9.083E+0	1.747E+1
-6.455E-1	9.167E+0	1.750E+1
-6.471E-1	9.349E+0	1.748E+1
-6.471E-1	9.281E+0	1.745E+1
-6.439E-1	9.245E+0	1.742E+1
-6.439E-1	9.154E+0	1.739E+1
-6.504E-1	9.171E+0	1.764E+1
-6.471E-1	9.047E+0	1.752E+1
-6.471E-1	9.086E+0	1.748E+1
-6.455E-1	9.096E+0	1.749E+1
-6.471E-1	9.213E+0	1.742E+1
-6.455E-1	9.099E+0	1.765E+1
-6.439E-1	9.106E+0	1.746E+1
-6.439E-1	9.109E+0	1.748E+1
-6.471E-1	9.262E+0	1.760E+1
-6.471E-1	9.171E+0	1.759E+1
-6.471E-1	9.119E+0	1.752E+1
-6.439E-1	9.190E+0	1.746E+1
-6.471E-1	9.161E+0	1.758E+1
-6.504E-1	9.122E+0	1.754E+1
-6.406E-1	9.051E+0	1.753E+1
-6.439E-1	9.232E+0	1.754E+1
-6.471E-1	9.184E+0	1.756E+1
-6.471E-1	9.258E+0	1.742E+1
-6.439E-1	9.346E+0	1.748E+1
-6.439E-1	9.164E+0	1.753E+1
-6.488E-1	9.112E+0	1.754E+1
-6.504E-1	9.171E+0	1.762E+1
-6.439E-1	9.073E+0	1.748E+1
-6.423E-1	9.193E+0	1.751E+1
-6.488E-1	9.099E+0	1.760E+1
-6.455E-1	9.119E+0	1.771E+1
-6.455E-1	9.190E+0	1.747E+1
-6.439E-1	9.135E+0	1.763E+1
-6.471E-1	9.278E+0	1.749E+1
-6.471E-1	9.145E+0	1.748E+1
-6.439E-1	9.180E+0	1.765E+1
-6.455E-1	9.093E+0	1.739E+1
-6.488E-1	9.122E+0	1.755E+1
-6.455E-1	9.232E+0	1.743E+1
-6.439E-1	9.174E+0	1.745E+1
-6.439E-1	9.200E+0	1.755E+1
-6.471E-1	9.242E+0	1.747E+1
-6.504E-1	9.151E+0	1.755E+1
-6.455E-1	9.177E+0	1.760E+1
-6.423E-1	9.125E+0	1.759E+1
-6.471E-1	9.083E+0	1.754E+1
-6.488E-1	9.223E+0	1.754E+1
-6.455E-1	9.174E+0	1.749E+1
-6.439E-1	9.164E+0	1.760E+1
-6.488E-1	9.193E+0	1.755E+1
-6.471E-1	9.122E+0	1.754E+1
-6.471E-1	9.122E+0	1.739E+1
-6.439E-1	9.252E+0	1.747E+1
-6.504E-1	9.148E+0	1.749E+1
-6.504E-1	9.232E+0	1.757E+1
-6.439E-1	9.174E+0	1.752E+1
-6.423E-1	9.119E+0	1.755E+1
-6.471E-1	9.161E+0	1.741E+1
-6.488E-1	9.249E+0	1.763E+1
-6.471E-1	9.122E+0	1.756E+1
-6.455E-1	9.138E+0	1.758E+1
-6.471E-1	9.200E+0	1.748E+1
-6.488E-1	9.229E+0	1.745E+1
-6.455E-1	9.203E+0	1.767E+1
-6.455E-1	9.187E+0	1.744E+1
-6.455E-1	9.138E+0	1.747E+1
-6.488E-1	9.190E+0	1.748E+1
-6.455E-1	9.236E+0	1.761E+1
-6.423E-1	9.180E+0	1.749E+1
-6.455E-1	9.300E+0	1.750E+1
-6.488E-1	9.167E+0	1.760E+1
-6.439E-1	9.151E+0	1.738E+1
-6.471E-1	9.116E+0	1.755E+1
-6.488E-1	9.171E+0	1.764E+1
-6.471E-1	9.158E+0	1.750E+1
-6.455E-1	9.064E+0	1.755E+1
-6.439E-1	9.154E+0	1.771E+1
-6.488E-1	9.129E+0	1.761E+1
-6.504E-1	9.171E+0	1.756E+1
-6.423E-1	9.129E+0	1.757E+1
-6.439E-1	9.145E+0	1.748E+1
-6.455E-1	9.148E+0	1.751E+1
-6.471E-1	9.051E+0	1.762E+1
-6.439E-1	9.200E+0	1.757E+1
-6.471E-1	9.307E+0	1.763E+1
-6.471E-1	9.167E+0	1.747E+1
-6.471E-1	9.229E+0	1.736E+1
-6.455E-1	9.151E+0	1.751E+1
-6.423E-1	9.093E+0	1.760E+1
-6.471E-1	9.116E+0	1.753E+1
-6.471E-1	9.223E+0	1.752E+1
-6.455E-1	9.145E+0	1.761E+1
-6.439E-1	9.070E+0	1.748E+1
-6.471E-1	9.051E+0	1.759E+1
-6.488E-1	9.125E+0	1.760E+1
-6.439E-1	9.129E+0	1.748E+1
-6.439E-1	9.197E+0	1.733E+1
-6.488E-1	9.154E+0	1.759E+1
-6.488E-1	9.281E+0	1.743E+1
-6.471E-1	9.184E+0	1.772E+1
-6.455E-1	9.135E+0	1.745E+1
-6.504E-1	9.096E+0	1.757E+1
-6.488E-1	9.086E+0	1.743E+1
-6.471E-1	9.158E+0	1.751E+1
-6.455E-1	9.190E+0	1.751E+1
-6.488E-1	9.193E+0	1.746E+1
-6.471E-1	9.103E+0	1.761E+1
-6.439E-1	9.317E+0	1.740E+1
-6.423E-1	9.177E+0	1.760E+1
-6.455E-1	9.119E+0	1.752E+1
-6.488E-1	9.064E+0	1.768E+1
-6.471E-1	9.138E+0	1.747E+1
-6.439E-1	9.125E+0	1.765E+1
-6.471E-1	9.122E+0	1.752E+1
-6.471E-1	9.197E+0	1.760E+1
-6.406E-1	9.154E+0	1.746E+1
-6.439E-1	9.223E+0	1.741E+1
-6.471E-1	9.103E+0	1.751E+1
-6.471E-1	9.258E+0	1.760E+1
-6.439E-1	9.304E+0	1.751E+1
-6.439E-1	9.164E+0	1.756E+1
-6.471E-1	9.161E+0	1.750E+1
-6.455E-1	9.116E+0	1.748E+1
-6.423E-1	9.151E+0	1.760E+1
-6.439E-1	9.216E+0	1.758E+1
-6.488E-1	9.223E+0	1.749E+1
-6.488E-1	9.041E+0	1.743E+1
-6.423E-1	9.161E+0	1.740E+1
-6.423E-1	9.057E+0	1.760E+1
-6.471E-1	9.028E+0	1.758E+1
-6.488E-1	9.112E+0	1.767E+1
-6.439E-1	9.067E+0	1.753E+1
-6.423E-1	9.106E+0	1.749E+1
-6.471E-1	9.226E+0	1.743E+1
-6.504E-1	9.167E+0	1.741E+1
-6.423E-1	9.190E+0	1.758E+1
-6.455E-1	9.125E+0	1.746E+1
-6.471E-1	9.291E+0	1.762E+1
-6.488E-1	9.232E+0	1.753E+1
-6.439E-1	9.161E+0	1.741E+1
-6.406E-1	9.232E+0	1.762E+1
-6.471E-1	9.206E+0	1.749E+1
-6.471E-1	9.239E+0	1.745E+1
-6.455E-1	9.142E+0	1.754E+1
-6.455E-1	9.167E+0	1.742E+1
-6.471E-1	9.086E+0	1.739E+1
-6.488E-1	9.206E+0	1.751E+1
-6.455E-1	9.103E+0	1.757E+1
-6.423E-1	9.138E+0	1.744E+1
-6.471E-1	9.187E+0	1.751E+1
-6.504E-1	9.213E+0	1.749E+1
-6.439E-1	9.125E+0	1.754E+1
-6.439E-1	9.200E+0	1.744E+1
-6.471E-1	9.252E+0	1.748E+1
-6.471E-1	9.080E+0	1.745E+1
-6.439E-1	9.232E+0	1.749E+1
-6.439E-1	9.213E+0	1.739E+1
-6.455E-1	9.135E+0	1.748E+1
-6.471E-1	9.190E+0	1.767E+1
-6.455E-1	9.109E+0	1.737E+1
-6.423E-1	9.232E+0	1.749E+1
-6.504E-1	9.184E+0	1.746E+1
-6.488E-1	9.028E+0	1.758E+1
-6.455E-1	9.167E+0	1.760E+1
-6.455E-1	9.164E+0	1.739E+1
-6.488E-1	9.051E+0	1.742E+1
-6.455E-1	9.161E+0	1.767E+1
-6.471E-1	9.151E+0	1.745E+1
-6.439E-1	9.142E+0	1.755E+1
-6.471E-1	9.213E+0	1.756E+1
-6.504E-1	9.184E+0	1.760E+1
-6.423E-1	9.158E+0	1.749E+1
-6.471E-1	9.213E+0	1.764E+1
-6.488E-1	9.193E+0	1.745E+1
-6.504E-1	9.090E+0	1.764E+1
-6.455E-1	9.060E+0	1.760E+1
-6.455E-1	9.219E+0	1.748E+1
-6.455E-1	9.142E+0	1.743E+1
-6.488E-1	9.229E+0	1.741E+1
-6.455E-1	9.164E+0	1.748E+1
-6.439E-1	9.167E+0	1.753E+1
-6.471E-1	9.216E+0	1.738E+1
-6.488E-1	9.171E+0	1.759E+1
-6.423E-1	9.200E+0	1.749E+1
-6.455E-1	9.125E+0	1.738E+1
-6.471E-1	9.090E+0	1.740E+1
-6.504E-1	9.177E+0	1.757E+1
-6.455E-1	9.109E+0	1.751E+1
-6.439E-1	9.190E+0	1.771E+1
-6.455E-1	9.151E+0	1.752E+1
-6.471E-1	9.177E+0	1.767E+1
-6.439E-1	9.239E+0	1.748E+1
-6.423E-1	9.109E+0	1.771E+1
-6.423E-1	9.213E+0	1.755E+1
-6.471E-1	9.239E+0	1.753E+1
-6.455E-1	8.970E+0	1.753E+1
-6.455E-1	9.167E+0	1.736E+1
-6.471E-1	9.070E+0	1.746E+1
-6.471E-1	9.109E+0	1.751E+1
-6.439E-1	9.249E+0	1.745E+1
-6.455E-1	9.116E+0	1.743E+1
-6.471E-1	9.200E+0	1.746E+1
-6.471E-1	9.223E+0	1.735E+1
-6.439E-1	9.307E+0	1.750E+1
-6.439E-1	9.258E+0	1.750E+1
-6.471E-1	9.255E+0	1.760E+1
-6.504E-1	9.255E+0	1.770E+1
-6.455E-1	9.245E+0	1.750E+1
-6.455E-1	9.167E+0	1.769E+1
-6.455E-1	9.096E+0	1.737E+1
-6.471E-1	9.096E+0	1.749E+1
-6.439E-1	9.112E+0	1.758E+1
-6.455E-1	9.177E+0	1.756E+1
-6.455E-1	9.326E+0	1.748E+1
-6.471E-1	9.236E+0	1.763E+1
-6.471E-1	9.184E+0	1.751E+1
-6.439E-1	9.200E+0	1.759E+1
-6.471E-1	9.229E+0	1.743E+1
-6.488E-1	9.226E+0	1.747E+1
-6.455E-1	9.242E+0	1.762E+1
-6.455E-1	9.116E+0	1.756E+1
-6.471E-1	9.193E+0	1.753E+1
-6.488E-1	9.252E+0	1.739E+1
-6.455E-1	9.125E+0	1.763E+1
-6.423E-1	9.135E+0	1.746E+1
-6.455E-1	9.122E+0	1.763E+1
-6.504E-1	9.174E+0	1.755E+1
-6.439E-1	9.106E+0	1.750E+1
-6.455E-1	9.291E+0	1.751E+1
-6.471E-1	9.171E+0	1.755E+1
-6.471E-1	9.158E+0	1.739E+1
-6.455E-1	9.223E+0	1.746E+1
-6.423E-1	9.138E+0	1.743E+1
-6.455E-1	9.171E+0	1.752E+1
-6.471E-1	9.271E+0	1.744E+1
-6.439E-1	9.245E+0	1.757E+1
-6.423E-1	9.148E+0	1.738E+1
-6.471E-1	9.096E+0	1.757E+1
-6.471E-1	9.132E+0	1.753E+1
-6.439E-1	9.320E+0	1.753E+1
-6.406E-1	9.229E+0	1.750E+1
-6.471E-1	9.200E+0	1.755E+1
-6.488E-1	9.200E+0	1.742E+1
-6.423E-1	9.116E+0	1.771E+1
-6.439E-1	9.187E+0	1.757E+1
-6.471E-1	9.142E+0	1.751E+1
-6.471E-1	9.142E+0	1.738E+1
-6.455E-1	9.197E+0	1.762E+1
-6.439E-1	9.245E+0	1.754E+1
-6.471E-1	9.151E+0	1.771E+1
-6.488E-1	9.167E+0	1.768E+1
-6.471E-1	9.119E+0	1.758E+1
-6.423E-1	9.174E+0	1.738E+1
-6.455E-1	9.164E+0	1.747E+1
-6.471E-1	9.174E+0	1.748E+1
-6.439E-1	9.174E+0	1.745E+1
-6.406E-1	9.213E+0	1.748E+1
-6.488E-1	9.109E+0	1.734E+1
-6.471E-1	9.255E+0	1.758E+1
-6.471E-1	9.070E+0	1.761E+1
-6.423E-1	9.064E+0	1.753E+1
-6.488E-1	9.164E+0	1.734E+1
-6.471E-1	9.038E+0	1.740E+1
-6.439E-1	9.287E+0	1.763E+1
-6.455E-1	9.197E+0	1.744E+1
-6.471E-1	9.158E+0	1.749E+1
-6.455E-1	9.213E+0	1.750E+1
-6.455E-1	9.174E+0	1.770E+1
-6.439E-1	9.180E+0	1.742E+1
-6.455E-1	9.054E+0	1.747E+1
-6.455E-1	9.229E+0	1.743E+1
-6.406E-1	9.210E+0	1.739E+1
-6.439E-1	9.148E+0	1.745E+1
-6.455E-1	9.145E+0	1.736E+1
-6.471E-1	9.216E+0	1.748E+1
-6.455E-1	9.112E+0	1.751E+1
-6.423E-1	9.135E+0	1.759E+1
-6.439E-1	9.161E+0	1.754E+1
-6.471E-1	9.161E+0	1.739E+1
-6.439E-1	9.151E+0	1.741E+1
-6.439E-1	9.093E+0	1.744E+1
-6.406E-1	9.096E+0	1.753E+1
-6.504E-1	9.229E+0	1.738E+1
-6.423E-1	9.106E+0	1.750E+1
-6.455E-1	9.219E+0	1.760E+1
-6.471E-1	9.245E+0	1.752E+1
-6.455E-1	9.116E+0	1.753E+1
-6.455E-1	9.226E+0	1.750E+1
-6.423E-1	9.252E+0	1.757E+1
-6.488E-1	9.112E+0	1.760E+1
-6.488E-1	9.129E+0	1.766E+1
-6.423E-1	9.158E+0	1.748E+1
-6.423E-1	9.083E+0	1.748E+1
-6.455E-1	9.158E+0	1.747E+1
-6.504E-1	8.999E+0	1.745E+1
-6.406E-1	9.158E+0	1.725E+1
-6.406E-1	9.197E+0	1.745E+1
-6.471E-1	9.210E+0	1.743E+1
-6.488E-1	9.119E+0	1.749E+1
-6.455E-1	9.193E+0	1.752E+1
-6.439E-1	9.187E+0	1.748E+1
-6.455E-1	9.239E+0	1.747E+1
-6.488E-1	9.164E+0	1.754E+1
-6.455E-1	9.067E+0	1.757E+1
-6.423E-1	9.041E+0	1.759E+1
-6.439E-1	9.167E+0	1.746E+1
-6.471E-1	9.151E+0	1.751E+1
-6.471E-1	9.193E+0	1.768E+1
-6.406E-1	9.197E+0	1.735E+1
-6.471E-1	9.236E+0	1.739E+1
-6.471E-1	9.200E+0	1.748E+1
-6.471E-1	9.223E+0	1.761E+1
-6.423E-1	9.067E+0	1.732E+1
-6.455E-1	9.086E+0	1.746E+1
-6.471E-1	9.197E+0	1.751E+1
-6.439E-1	9.086E+0	1.768E+1
-6.406E-1	9.129E+0	1.761E+1
-6.488E-1	9.044E+0	1.751E+1
-6.455E-1	9.109E+0	1.736E+1
-6.471E-1	9.197E+0	1.756E+1
-6.423E-1	9.213E+0	1.745E+1
-6.455E-1	9.197E+0	1.732E+1
-6.488E-1	9.138E+0	1.743E+1
-6.439E-1	9.268E+0	1.756E+1
-6.423E-1	9.187E+0	1.751E+1
-6.471E-1	9.223E+0	1.736E+1
-6.455E-1	9.112E+0	1.741E+1
-6.439E-1	9.086E+0	1.741E+1
-6.439E-1	9.190E+0	1.753E+1
-6.471E-1	9.223E+0	1.752E+1
-6.455E-1	9.206E+0	1.755E+1
-6.439E-1	9.187E+0	1.752E+1
-6.439E-1	9.158E+0	1.752E+1
-6.471E-1	9.109E+0	1.752E+1
-6.455E-1	9.164E+0	1.750E+1
-6.439E-1	9.122E+0	1.748E+1
-6.406E-1	9.122E+0	1.738E+1
-6.455E-1	9.174E+0	1.741E+1
-6.504E-1	9.116E+0	1.754E+1
-6.406E-1	9.164E+0	1.732E+1
-6.423E-1	9.171E+0	1.746E+1
-6.471E-1	9.129E+0	1.743E+1
-6.471E-1	9.223E+0	1.757E+1
-6.439E-1	9.122E+0	1.747E+1
-6.423E-1	9.122E+0	1.758E+1
-6.455E-1	9.025E+0	1.749E+1
-6.471E-1	9.177E+0	1.753E+1
-6.423E-1	9.116E+0	1.743E+1
-6.439E-1	9.164E+0	1.749E+1
-6.439E-1	9.284E+0	1.739E+1
-6.471E-1	9.096E+0	1.739E+1
-6.439E-1	8.992E+0	1.752E+1
-6.390E-1	9.135E+0	1.751E+1
-6.471E-1	9.070E+0	1.763E+1
-6.488E-1	9.112E+0	1.746E+1
-6.439E-1	9.122E+0	1.760E+1
-6.406E-1	9.184E+0	1.756E+1
-6.455E-1	9.148E+0	1.751E+1
-6.488E-1	9.070E+0	1.760E+1
-6.439E-1	9.219E+0	1.742E+1
-6.439E-1	9.148E+0	1.761E+1
-6.471E-1	9.073E+0	1.754E+1
-6.488E-1	9.067E+0	1.746E+1
-6.439E-1	9.249E+0	1.749E+1
-6.439E-1	9.190E+0	1.736E+1
-6.439E-1	9.090E+0	1.737E+1
-6.439E-1	9.112E+0	1.738E+1
-6.423E-1	9.125E+0	1.740E+1
-6.423E-1	9.184E+0	1.734E+1
-6.439E-1	9.206E+0	1.759E+1
-6.455E-1	9.226E+0	1.743E+1
-6.439E-1	9.154E+0	1.744E+1
-6.439E-1	9.086E+0	1.748E+1
-6.455E-1	9.109E+0	1.747E+1
-6.488E-1	9.021E+0	1.754E+1
-6.423E-1	9.271E+0	1.748E+1
-6.439E-1	9.184E+0	1.754E+1
-6.471E-1	9.132E+0	1.748E+1
-6.488E-1	9.135E+0	1.735E+1
-6.455E-1	9.236E+0	1.750E+1
-6.423E-1	9.031E+0	1.756E+1
-6.455E-1	9.103E+0	1.735E+1
-6.471E-1	9.174E+0	1.751E+1
-6.455E-1	9.200E+0	1.738E+1
-6.374E-1	9.161E+0	1.747E+1
-6.455E-1	9.086E+0	1.743E+1
-6.488E-1	9.090E+0	1.760E+1
-6.439E-1	9.190E+0	1.747E+1
-6.439E-1	9.138E+0	1.752E+1
-6.439E-1	9.064E+0	1.754E+1
-6.488E-1	9.093E+0	1.741E+1
-6.439E-1	9.161E+0	1.743E+1
-6.390E-1	9.129E+0	1.731E+1
-6.455E-1	9.086E+0	1.749E+1
-6.471E-1	9.093E+0	1.735E+1
-6.423E-1	9.164E+0	1.747E+1
-6.439E-1	9.093E+0	1.756E+1
-6.455E-1	9.021E+0	1.758E+1
-6.455E-1	9.148E+0	1.746E+1
-6.455E-1	9.080E+0	1.748E+1
-6.423E-1	9.151E+0	1.757E+1
-6.439E-1	9.070E+0	1.730E+1
-6.471E-1	9.167E+0	1.739E+1
-6.423E-1	9.119E+0	1.748E+1
-6.406E-1	9.161E+0	1.745E+1
-6.439E-1	9.203E+0	1.752E+1
-6.488E-1	9.125E+0	1.738E+1
-6.439E-1	9.034E+0	1.757E+1
-6.423E-1	9.132E+0	1.745E+1
-6.455E-1	9.184E+0	1.741E+1
-6.471E-1	9.070E+0	1.748E+1
-6.439E-1	9.106E+0	1.746E+1
-6.439E-1	9.132E+0	1.744E+1
-6.439E-1	9.135E+0	1.749E+1
-6.504E-1	9.119E+0	1.747E+1
-6.455E-1	9.099E+0	1.757E+1
-6.439E-1	9.086E+0	1.748E+1
-6.455E-1	9.275E+0	1.736E+1
-6.471E-1	9.164E+0	1.734E+1
-6.455E-1	9.090E+0	1.738E+1
-6.439E-1	9.145E+0	1.748E+1
-6.471E-1	9.177E+0	1.746E+1
-6.488E-1	9.116E+0	1.737E+1
-6.455E-1	9.236E+0	1.748E+1
-6.406E-1	9.184E+0	1.758E+1
-6.439E-1	9.145E+0	1.763E+1
-6.471E-1	9.132E+0	1.764E+1
-6.423E-1	9.177E+0	1.741E+1
-6.423E-1	9.210E+0	1.755E+1
-6.455E-1	9.145E+0	1.741E+1
-6.471E-1	9.210E+0	1.755E+1
-6.423E-1	9.158E+0	1.755E+1
-6.439E-1	9.148E+0	1.747E+1
-6.439E-1	9.158E+0	1.757E+1
-6.504E-1	9.171E+0	1.755E+1
-6.439E-1	9.223E+0	1.730E+1
-6.423E-1	9.219E+0	1.750E+1
-6.423E-1	9.161E+0	1.752E+1
-6.455E-1	9.239E+0	1.744E+1
-6.439E-1	9.190E+0	1.748E+1
-6.423E-1	9.229E+0	1.758E+1
-6.439E-1	9.229E+0	1.759E+1
-6.455E-1	9.167E+0	1.741E+1
-6.423E-1	9.057E+0	1.755E+1
-6.406E-1	9.171E+0	1.745E+1
-6.455E-1	9.090E+0	1.766E+1
-6.455E-1	9.051E+0	1.752E+1
-6.455E-1	9.138E+0	1.757E+1
-6.439E-1	9.239E+0	1.748E+1
-6.455E-1	9.073E+0	1.731E+1
-6.471E-1	9.216E+0	1.747E+1
-6.406E-1	9.145E+0	1.745E+1
-6.406E-1	9.164E+0	1.738E+1
-6.423E-1	9.193E+0	1.738E+1
-6.455E-1	9.167E+0	1.752E+1
-6.439E-1	9.135E+0	1.739E+1
-6.423E-1	9.167E+0	1.756E+1
-6.439E-1	9.125E+0	1.759E+1
-6.455E-1	9.167E+0	1.745E+1
-6.439E-1	9.242E+0	1.749E+1
-6.406E-1	9.187E+0	1.751E+1
-6.423E-1	9.245E+0	1.747E+1
-6.471E-1	9.132E+0	1.748E+1
-6.423E-1	9.090E+0	1.736E+1
-6.406E-1	9.252E+0	1.755E+1
-6.423E-1	9.132E+0	1.735E+1
-6.455E-1	9.193E+0	1.746E+1
-6.406E-1	9.174E+0	1.748E+1
-6.455E-1	9.167E+0	1.727E+1
-6.455E-1	9.174E+0	1.733E+1
-6.471E-1	9.080E+0	1.760E+1
-6.439E-1	9.151E+0	1.724E+1
-6.406E-1	9.171E+0	1.741E+1
-6.439E-1	9.210E+0	1.742E+1
-6.471E-1	9.047E+0	1.731E+1
-6.423E-1	9.132E+0	1.754E+1
-6.423E-1	9.109E+0	1.750E+1
-6.455E-1	9.135E+0	1.740E+1
-6.488E-1	9.090E+0	1.737E+1
-6.439E-1	9.109E+0	1.744E+1
-6.374E-1	9.132E+0	1.742E+1
-6.455E-1	9.044E+0	1.749E+1
-6.471E-1	9.193E+0	1.750E+1
-6.423E-1	9.109E+0	1.756E+1
-6.439E-1	9.090E+0	1.737E+1
-6.455E-1	9.122E+0	1.744E+1
-6.471E-1	9.125E+0	1.746E+1
-6.439E-1	9.083E+0	1.732E+1
-6.406E-1	9.242E+0	1.750E+1
-6.455E-1	9.009E+0	1.732E+1
-6.455E-1	9.083E+0	1.761E+1
-6.406E-1	9.193E+0	1.725E+1
-6.439E-1	9.018E+0	1.742E+1
-6.423E-1	9.223E+0	1.738E+1
-6.455E-1	9.135E+0	1.729E+1
-6.439E-1	9.216E+0	1.721E+1
-6.423E-1	9.236E+0	1.745E+1
-6.455E-1	9.109E+0	1.744E+1
-6.455E-1	9.174E+0	1.740E+1
-6.423E-1	9.151E+0	1.743E+1
-6.406E-1	9.129E+0	1.750E+1
-6.455E-1	9.135E+0	1.746E+1
-6.455E-1	8.960E+0	1.741E+1
-6.423E-1	9.320E+0	1.742E+1
-6.406E-1	9.180E+0	1.736E+1
-6.439E-1	9.129E+0	1.746E+1
-6.455E-1	9.138E+0	1.749E+1
-6.439E-1	9.090E+0	1.757E+1
-6.455E-1	9.070E+0	1.752E+1
-6.439E-1	8.979E+0	1.740E+1
-6.471E-1	9.180E+0	1.756E+1
-6.439E-1	9.103E+0	1.736E+1
-6.406E-1	9.174E+0	1.748E+1
-6.455E-1	9.142E+0	1.739E+1
-6.488E-1	9.161E+0	1.745E+1
-6.455E-1	9.174E+0	1.740E+1
-6.406E-1	9.236E+0	1.736E+1
-6.455E-1	9.180E+0	1.736E+1
-6.488E-1	9.177E+0	1.743E+1
-6.423E-1	9.077E+0	1.738E+1
-6.439E-1	9.197E+0	1.748E+1
-6.439E-1	9.210E+0	1.741E+1
-6.455E-1	9.187E+0	1.747E+1
-6.455E-1	9.151E+0	1.748E+1
-6.406E-1	9.038E+0	1.731E+1
-6.455E-1	9.145E+0	1.758E+1
-6.471E-1	9.138E+0	1.736E+1
-6.423E-1	9.064E+0	1.770E+1
-6.439E-1	9.067E+0	1.754E+1
-6.439E-1	9.197E+0	1.752E+1
-6.423E-1	9.171E+0	1.737E+1
-6.439E-1	9.203E+0	1.748E+1
-6.406E-1	9.158E+0	1.750E+1
-6.423E-1	9.187E+0	1.734E+1
-6.471E-1	9.044E+0	1.736E+1
-6.406E-1	9.073E+0	1.745E+1
-6.406E-1	9.083E+0	1.748E+1
-6.439E-1	9.103E+0	1.757E+1
-6.471E-1	9.161E+0	1.752E+1
-6.439E-1	9.119E+0	1.745E+1
-6.406E-1	9.096E+0	1.760E+1
-6.439E-1	9.180E+0	1.744E+1
-6.455E-1	9.154E+0	1.751E+1
-6.455E-1	9.161E+0	1.740E+1
-6.406E-1	9.077E+0	1.743E+1
-6.455E-1	9.112E+0	1.750E+1
-6.488E-1	9.271E+0	1.751E+1
-6.423E-1	9.106E+0	1.739E+1
-6.423E-1	9.184E+0	1.746E+1
-6.423E-1	9.077E+0	1.734E+1
-6.455E-1	9.116E+0	1.745E+1
-6.423E-1	9.106E+0	1.750E+1
-6.390E-1	9.184E+0	1.733E+1
-6.439E-1	9.080E+0	1.749E+1
-6.455E-1	9.190E+0	1.739E+1
-6.423E-1	9.138E+0	1.738E+1
-6.406E-1	9.167E+0	1.752E+1
-6.406E-1	9.116E+0	1.746E+1
-6.471E-1	9.073E+0	1.750E+1
-6.439E-1	9.193E+0	1.748E+1
-6.406E-1	9.271E+0	1.760E+1
-6.439E-1	9.278E+0	1.749E+1
-6.471E-1	9.125E+0	1.737E+1
-6.423E-1	9.034E+0	1.764E+1
-6.423E-1	9.154E+0	1.746E+1
-6.439E-1	9.116E+0	1.738E+1
-6.488E-1	9.239E+0	1.747E+1
-6.439E-1	9.171E+0	1.753E+1
-6.423E-1	9.151E+0	1.755E+1
-6.455E-1	9.210E+0	1.751E+1
-6.471E-1	9.232E+0	1.745E+1
-6.471E-1	9.171E+0	1.735E+1
-6.423E-1	9.142E+0	1.736E+1
-6.455E-1	9.119E+0	1.740E+1
-6.455E-1	9.171E+0	1.737E+1
-6.439E-1	9.015E+0	1.749E+1
-6.406E-1	9.154E+0	1.740E+1
-6.455E-1	9.229E+0	1.746E+1
-6.455E-1	9.060E+0	1.726E+1
-6.439E-1	9.112E+0	1.746E+1
-6.423E-1	9.093E+0	1.755E+1
-6.439E-1	9.203E+0	1.744E+1
-6.504E-1	9.161E+0	1.741E+1
-6.439E-1	9.180E+0	1.759E+1
-6.439E-1	9.057E+0	1.742E+1
-6.455E-1	9.070E+0	1.729E+1
-6.455E-1	9.174E+0	1.737E+1
-6.439E-1	9.164E+0	1.747E+1
-6.406E-1	9.132E+0	1.738E+1
-6.455E-1	9.142E+0	1.738E+1
-6.455E-1	9.077E+0	1.748E+1
-6.406E-1	9.132E+0	1.730E+1
-6.406E-1	9.125E+0	1.748E+1
-6.471E-1	9.148E+0	1.749E+1
-6.455E-1	9.083E+0	1.738E+1
-6.423E-1	9.122E+0	1.740E+1
-6.406E-1	9.161E+0	1.736E+1
-6.455E-1	9.158E+0	1.737E+1
-6.471E-1	9.167E+0	1.748E+1
-6.439E-1	9.103E+0	1.750E+1
-6.439E-1	9.103E+0	1.736E+1
-6.455E-1	9.057E+0	1.735E+1
-6.439E-1	9.057E+0	1.745E+1
-6.423E-1	9.129E+0	1.761E+1
-6.455E-1	9.096E+0	1.743E+1
-6.423E-1	9.093E+0	1.726E+1
-6.471E-1	9.145E+0	1.751E+1
-6.439E-1	9.242E+0	1.748E+1
-6.439E-1	9.067E+0	1.748E+1
-6.455E-1	9.167E+0	1.754E+1
-6.455E-1	9.203E+0	1.743E+1
-6.423E-1	9.164E+0	1.753E+1
-6.406E-1	9.171E+0	1.760E+1
-6.455E-1	9.047E+0	1.729E+1
-6.471E-1	9.103E+0	1.730E+1
-6.423E-1	9.187E+0	1.752E+1
-6.406E-1	9.067E+0	1.743E+1
-6.455E-1	9.112E+0	1.731E+1
-6.439E-1	9.112E+0	1.750E+1
-6.439E-1	9.226E+0	1.741E+1
-6.423E-1	9.070E+0	1.738E+1
-6.439E-1	9.086E+0	1.737E+1
-6.455E-1	9.206E+0	1.750E+1
-6.423E-1	9.099E+0	1.741E+1
-6.390E-1	9.158E+0	1.731E+1
-6.439E-1	9.161E+0	1.739E+1
-6.471E-1	9.116E+0	1.755E+1
-6.439E-1	9.200E+0	1.731E+1
-6.406E-1	9.096E+0	1.746E+1
-6.455E-1	9.164E+0	1.731E+1
-6.439E-1	9.200E+0	1.736E+1
-6.455E-1	9.119E+0	1.734E+1
-6.406E-1	9.025E+0	1.748E+1
-6.439E-1	9.177E+0	1.757E+1
-6.488E-1	9.135E+0	1.727E+1
-6.423E-1	9.047E+0	1.741E+1
-6.406E-1	9.167E+0	1.761E+1
-6.406E-1	9.054E+0	1.745E+1
-6.439E-1	9.167E+0	1.741E+1
-6.439E-1	9.226E+0	1.726E+1
-6.439E-1	8.947E+0	1.745E+1
-6.439E-1	9.132E+0	1.748E+1
-6.455E-1	9.132E+0	1.730E+1
-6.423E-1	9.291E+0	1.746E+1
-6.390E-1	9.109E+0	1.743E+1
-6.439E-1	9.167E+0	1.733E+1
-6.455E-1	9.265E+0	1.746E+1
-6.423E-1	9.154E+0	1.735E+1
-6.423E-1	9.203E+0	1.729E+1
-6.423E-1	9.154E+0	1.750E+1
-6.455E-1	9.086E+0	1.740E+1
-6.423E-1	9.151E+0	1.742E+1
-6.406E-1	9.151E+0	1.733E+1
-6.439E-1	9.210E+0	1.759E+1
-6.471E-1	9.132E+0	1.741E+1
-6.423E-1	9.070E+0	1.750E+1
-6.423E-1	9.132E+0	1.734E+1
-6.439E-1	9.129E+0	1.754E+1
-6.455E-1	9.200E+0	1.740E+1
-6.455E-1	9.294E+0	1.725E+1
-6.406E-1	9.249E+0	1.740E+1
-6.455E-1	9.025E+0	1.735E+1
-6.455E-1	9.009E+0	1.741E+1
-6.423E-1	9.187E+0	1.737E+1
-6.423E-1	9.067E+0	1.745E+1
-6.455E-1	9.210E+0	1.720E+1
-6.439E-1	9.077E+0	1.753E+1
-6.439E-1	9.025E+0	1.754E+1
-6.439E-1	9.096E+0	1.751E+1
-6.471E-1	9.203E+0	1.740E+1
-6.471E-1	9.047E+0	1.720E+1
-6.439E-1	9.180E+0	1.735E+1
-6.406E-1	9.171E+0	1.745E+1
-6.455E-1	9.109E+0	1.732E+1
-6.488E-1	9.015E+0	1.747E+1
-6.423E-1	9.041E+0	1.747E+1
-6.439E-1	9.103E+0	1.727E+1
-6.439E-1	9.164E+0	1.738E+1
-6.471E-1	9.041E+0	1.723E+1
-6.423E-1	8.999E+0	1.738E+1
-6.423E-1	9.106E+0	1.730E+1
-6.423E-1	9.158E+0	1.745E+1
-6.439E-1	9.119E+0	1.732E+1
-6.439E-1	9.180E+0	1.732E+1
-6.406E-1	9.015E+0	1.737E+1
-6.439E-1	9.145E+0	1.726E+1
-6.439E-1	9.197E+0	1.743E+1
-6.423E-1	9.213E+0	1.743E+1
-6.423E-1	9.064E+0	1.748E+1
-6.455E-1	9.193E+0	1.725E+1
-6.455E-1	9.028E+0	1.744E+1
-6.439E-1	9.142E+0	1.728E+1
-6.423E-1	9.180E+0	1.726E+1
-6.406E-1	9.122E+0	1.739E+1
-6.455E-1	9.106E+0	1.740E+1
-6.406E-1	9.138E+0	1.726E+1
-6.439E-1	9.086E+0	1.746E+1
-6.406E-1	9.064E+0	1.736E+1
-6.455E-1	9.229E+0	1.742E+1
-6.423E-1	9.138E+0	1.761E+1
-6.390E-1	9.112E+0	1.735E+1
-6.439E-1	9.210E+0	1.745E+1
-6.471E-1	9.083E+0	1.758E+1
-6.423E-1	9.193E+0	1.728E+1
-6.423E-1	9.083E+0	1.733E+1
-6.439E-1	9.154E+0	1.722E+1
-6.439E-1	9.164E+0	1.733E+1
-6.423E-1	9.151E+0	1.738E+1
-6.406E-1	8.996E+0	1.743E+1
-6.439E-1	9.112E+0	1.723E+1
-6.455E-1	9.132E+0	1.744E+1
-6.423E-1	9.025E+0	1.742E+1
-6.423E-1	9.090E+0	1.739E+1
-6.423E-1	9.103E+0	1.738E+1
-6.455E-1	9.018E+0	1.739E+1
-6.423E-1	9.112E+0	1.766E+1
-6.406E-1	9.054E+0	1.737E+1
-6.439E-1	9.083E+0	1.725E+1
-6.504E-1	9.103E+0	1.734E+1
-6.439E-1	9.031E+0	1.740E+1
-6.390E-1	9.086E+0	1.748E+1
-6.455E-1	9.151E+0	1.750E+1
-6.488E-1	9.145E+0	1.751E+1
-6.439E-1	9.122E+0	1.749E+1
-6.390E-1	9.138E+0	1.744E+1
-6.439E-1	9.138E+0	1.722E+1
-6.488E-1	9.138E+0	1.751E+1
-6.439E-1	9.057E+0	1.731E+1
-6.390E-1	9.190E+0	1.744E+1
-6.423E-1	9.093E+0	1.744E+1
-6.439E-1	9.262E+0	1.731E+1
-6.423E-1	9.200E+0	1.741E+1
-6.390E-1	9.051E+0	1.743E+1
-6.455E-1	9.122E+0	1.735E+1
-6.471E-1	9.187E+0	1.746E+1
-6.439E-1	9.112E+0	1.728E+1
-6.423E-1	9.077E+0	1.733E+1
-6.439E-1	9.187E+0	1.734E+1
-6.455E-1	9.119E+0	1.732E+1
-6.455E-1	9.161E+0	1.735E+1
-6.390E-1	9.161E+0	1.732E+1
-6.423E-1	9.239E+0	1.727E+1
-6.488E-1	9.109E+0	1.731E+1
-6.439E-1	9.099E+0	1.745E+1
-6.406E-1	9.080E+0	1.754E+1
-6.455E-1	9.216E+0	1.738E+1
-6.471E-1	9.223E+0	1.724E+1
-6.423E-1	9.054E+0	1.735E+1
-6.439E-1	9.096E+0	1.734E+1
-6.471E-1	9.054E+0	1.724E+1
-6.471E-1	9.093E+0	1.751E+1
-6.439E-1	9.041E+0	1.745E+1
-6.390E-1	9.164E+0	1.734E+1
-6.406E-1	9.154E+0	1.745E+1
-6.439E-1	9.154E+0	1.747E+1
-6.406E-1	9.112E+0	1.754E+1
-6.390E-1	9.093E+0	1.736E+1
-6.455E-1	9.057E+0	1.737E+1
-6.471E-1	9.057E+0	1.730E+1
-6.423E-1	9.193E+0	1.734E+1
-6.406E-1	9.193E+0	1.742E+1
-6.423E-1	9.184E+0	1.723E+1
-6.455E-1	9.093E+0	1.743E+1
-6.423E-1	9.125E+0	1.747E+1
-6.423E-1	9.064E+0	1.746E+1
-6.439E-1	9.135E+0	1.716E+1
-6.455E-1	9.122E+0	1.730E+1
-6.406E-1	9.096E+0	1.736E+1
-6.423E-1	9.031E+0	1.740E+1
-6.423E-1	9.190E+0	1.735E+1
-6.471E-1	9.064E+0	1.745E+1
-6.423E-1	9.158E+0	1.734E+1
-6.390E-1	9.164E+0	1.732E+1
-6.423E-1	9.073E+0	1.760E+1
-6.471E-1	9.057E+0	1.736E+1
-6.423E-1	9.151E+0	1.728E+1
-6.423E-1	9.106E+0	1.735E+1
-6.423E-1	9.047E+0	1.755E+1
-6.439E-1	9.077E+0	1.749E+1
-6.390E-1	9.093E+0	1.734E+1
-6.406E-1	9.132E+0	1.740E+1
-6.455E-1	9.158E+0	1.743E+1
-6.439E-1	9.073E+0	1.729E+1
-6.406E-1	9.184E+0	1.730E+1
-6.406E-1	9.112E+0	1.730E+1
-6.390E-1	9.219E+0	1.758E+1
-6.471E-1	9.184E+0	1.748E+1
-6.390E-1	9.083E+0	1.757E+1
-6.406E-1	9.106E+0	1.729E+1
-6.455E-1	9.002E+0	1.737E+1
-6.455E-1	9.223E+0	1.733E+1
-6.439E-1	9.219E+0	1.753E+1
-6.406E-1	9.109E+0	1.744E+1
-6.423E-1	9.129E+0	1.746E+1
-6.471E-1	9.047E+0	1.756E+1
-6.455E-1	9.109E+0	1.747E+1
-6.390E-1	9.112E+0	1.739E+1
-6.423E-1	9.051E+0	1.742E+1
-6.439E-1	9.252E+0	1.734E+1
-6.423E-1	9.077E+0	1.738E+1
-6.390E-1	9.103E+0	1.727E+1
-6.423E-1	9.099E+0	1.748E+1
-6.439E-1	9.184E+0	1.731E+1
-6.406E-1	8.979E+0	1.749E+1
-6.390E-1	9.086E+0	1.743E+1
-6.439E-1	9.138E+0	1.751E+1
-6.439E-1	9.116E+0	1.736E+1
-6.455E-1	9.138E+0	1.736E+1
-6.390E-1	9.060E+0	1.755E+1
-6.390E-1	9.099E+0	1.728E+1
-6.471E-1	9.106E+0	1.733E+1
-6.423E-1	9.028E+0	1.739E+1
-6.406E-1	9.031E+0	1.742E+1
-6.439E-1	9.148E+0	1.748E+1
-6.455E-1	9.099E+0	1.742E+1
-6.423E-1	9.249E+0	1.748E+1
-6.406E-1	9.116E+0	1.743E+1
-6.406E-1	9.161E+0	1.724E+1
-6.471E-1	9.206E+0	1.741E+1
-6.423E-1	9.103E+0	1.728E+1
-6.406E-1	9.161E+0	1.727E+1
-6.439E-1	9.190E+0	1.745E+1
-6.455E-1	9.044E+0	1.742E+1
-6.423E-1	9.129E+0	1.742E+1
-6.406E-1	9.242E+0	1.733E+1
-6.423E-1	9.232E+0	1.752E+1
-6.439E-1	9.064E+0	1.737E+1
-6.439E-1	9.151E+0	1.731E+1
-6.423E-1	9.242E+0	1.751E+1
-6.439E-1	9.119E+0	1.742E+1
-6.471E-1	9.116E+0	1.749E+1
-6.423E-1	9.083E+0	1.746E+1
-6.390E-1	9.190E+0	1.743E+1
-6.455E-1	9.174E+0	1.749E+1
-6.488E-1	9.184E+0	1.736E+1
-6.439E-1	9.096E+0	1.741E+1
-6.406E-1	9.210E+0	1.736E+1
-6.439E-1	9.122E+0	1.737E+1
-6.455E-1	9.093E+0	1.732E+1
-6.439E-1	9.064E+0	1.739E+1
-6.406E-1	9.187E+0	1.721E+1
-6.390E-1	9.112E+0	1.750E+1
-6.488E-1	9.206E+0	1.737E+1
-6.439E-1	9.151E+0	1.726E+1
-6.406E-1	9.093E+0	1.744E+1
-6.423E-1	9.038E+0	1.739E+1
-6.455E-1	9.002E+0	1.726E+1
-6.423E-1	9.171E+0	1.743E+1
-6.390E-1	9.119E+0	1.729E+1
-6.455E-1	9.129E+0	1.740E+1
-6.455E-1	9.047E+0	1.731E+1
-6.423E-1	9.025E+0	1.743E+1
-6.406E-1	9.203E+0	1.738E+1
-6.455E-1	9.125E+0	1.743E+1
-6.471E-1	9.080E+0	1.734E+1
-6.423E-1	9.044E+0	1.742E+1
-6.390E-1	8.944E+0	1.749E+1
-6.423E-1	9.184E+0	1.736E+1
-6.439E-1	9.109E+0	1.730E+1
-6.439E-1	9.103E+0	1.740E+1
-6.390E-1	9.135E+0	1.718E+1
-6.439E-1	9.138E+0	1.718E+1
-6.471E-1	9.151E+0	1.751E+1
-6.455E-1	9.028E+0	1.749E+1
-6.390E-1	9.112E+0	1.734E+1
-6.406E-1	9.164E+0	1.745E+1
-6.471E-1	9.197E+0	1.739E+1
-6.406E-1	9.099E+0	1.735E+1
-6.406E-1	9.232E+0	1.751E+1
-6.406E-1	9.060E+0	1.740E+1
-6.471E-1	9.142E+0	1.732E+1
-6.439E-1	8.976E+0	1.754E+1
-6.423E-1	9.210E+0	1.743E+1
-6.455E-1	9.005E+0	1.735E+1
-6.439E-1	9.064E+0	1.736E+1
-6.406E-1	9.073E+0	1.723E+1
-6.406E-1	9.096E+0	1.739E+1
-6.439E-1	9.122E+0	1.734E+1
-6.439E-1	9.067E+0	1.736E+1
-6.423E-1	9.154E+0	1.743E+1
-6.374E-1	9.154E+0	1.738E+1
-6.423E-1	9.148E+0	1.740E+1
-6.455E-1	9.054E+0	1.752E+1
-6.390E-1	9.044E+0	1.732E+1
-6.423E-1	9.171E+0	1.737E+1
-6.423E-1	9.070E+0	1.720E+1
-6.439E-1	9.070E+0	1.741E+1
-6.439E-1	9.197E+0	1.742E+1
-6.390E-1	9.021E+0	1.734E+1
-6.439E-1	9.064E+0	1.735E+1
-6.471E-1	9.171E+0	1.739E+1
-6.439E-1	9.077E+0	1.736E+1
-6.423E-1	9.090E+0	1.749E+1
-6.406E-1	9.106E+0	1.746E+1
-6.455E-1	9.200E+0	1.727E+1
-6.439E-1	9.135E+0	1.720E+1
-6.406E-1	9.148E+0	1.734E+1
-6.406E-1	9.213E+0	1.717E+1
-6.455E-1	8.979E+0	1.717E+1
-6.423E-1	9.086E+0	1.739E+1
-6.374E-1	9.060E+0	1.747E+1
-6.423E-1	9.096E+0	1.738E+1
-6.455E-1	9.122E+0	1.745E+1
-6.439E-1	9.051E+0	1.737E+1
-6.390E-1	9.219E+0	1.724E+1
-6.423E-1	9.106E+0	1.734E+1
-6.439E-1	9.015E+0	1.742E+1
-6.423E-1	9.086E+0	1.736E+1
-6.374E-1	9.002E+0	1.734E+1
-6.423E-1	9.138E+0	1.735E+1
-6.455E-1	9.171E+0	1.722E+1
-6.423E-1	9.093E+0	1.751E+1
-6.423E-1	9.167E+0	1.728E+1
-6.455E-1	9.158E+0	1.732E+1
-6.455E-1	9.054E+0	1.737E+1
-6.423E-1	9.109E+0	1.738E+1
-6.406E-1	9.106E+0	1.729E+1
-6.406E-1	9.099E+0	1.740E+1
-6.471E-1	9.197E+0	1.730E+1
-6.390E-1	9.099E+0	1.741E+1
-6.390E-1	9.057E+0	1.733E+1
-6.406E-1	9.265E+0	1.725E+1
-6.455E-1	8.992E+0	1.721E+1
-6.423E-1	9.164E+0	1.738E+1
-6.406E-1	9.180E+0	1.739E+1
-6.406E-1	9.122E+0	1.728E+1
-6.455E-1	9.112E+0	1.740E+1
-6.439E-1	9.077E+0	1.728E+1
-6.390E-1	9.203E+0	1.739E+1
-6.423E-1	9.002E+0	1.744E+1
-6.439E-1	9.057E+0	1.738E+1
-6.423E-1	9.193E+0	1.737E+1
-6.406E-1	9.125E+0	1.724E+1
-6.406E-1	9.112E+0	1.726E+1
-6.455E-1	9.184E+0	1.740E+1
-6.423E-1	9.083E+0	1.720E+1
-6.390E-1	9.187E+0	1.724E+1
-6.406E-1	9.167E+0	1.740E+1
-6.439E-1	9.073E+0	1.744E+1
-6.406E-1	9.138E+0	1.732E+1
-6.390E-1	9.177E+0	1.731E+1
-6.423E-1	9.200E+0	1.737E+1
-6.455E-1	9.148E+0	1.730E+1
-6.406E-1	9.161E+0	1.746E+1
-6.406E-1	9.025E+0	1.736E+1
-6.406E-1	9.083E+0	1.739E+1
-6.471E-1	9.125E+0	1.740E+1
-6.423E-1	9.103E+0	1.725E+1
-6.406E-1	9.096E+0	1.737E+1
-6.423E-1	9.090E+0	1.721E+1
-6.439E-1	9.223E+0	1.737E+1
-6.423E-1	9.167E+0	1.744E+1
-6.423E-1	9.151E+0	1.732E+1
-6.423E-1	9.297E+0	1.739E+1
-6.439E-1	9.116E+0	1.743E+1
-6.390E-1	9.148E+0	1.730E+1
-6.423E-1	9.122E+0	1.730E+1
-6.439E-1	9.090E+0	1.736E+1
-6.455E-1	9.210E+0	1.734E+1
-6.439E-1	9.083E+0	1.727E+1
-6.390E-1	9.080E+0	1.740E+1
-6.423E-1	9.236E+0	1.735E+1
-6.455E-1	9.067E+0	1.731E+1
-6.406E-1	9.096E+0	1.745E+1
-6.390E-1	9.086E+0	1.722E+1
-6.406E-1	9.015E+0	1.738E+1
-6.423E-1	9.031E+0	1.757E+1
-6.423E-1	9.093E+0	1.720E+1
-6.390E-1	9.180E+0	1.751E+1
-6.406E-1	9.047E+0	1.754E+1
-6.423E-1	9.054E+0	1.720E+1
-6.423E-1	9.080E+0	1.717E+1
-6.390E-1	9.031E+0	1.720E+1
-6.406E-1	9.135E+0	1.734E+1
-6.439E-1	9.031E+0	1.731E+1
-6.406E-1	9.054E+0	1.738E+1
-6.423E-1	8.996E+0	1.736E+1
-6.423E-1	9.135E+0	1.739E+1
-6.423E-1	9.132E+0	1.727E+1
-6.439E-1	9.070E+0	1.738E+1
-6.390E-1	9.099E+0	1.744E+1
-6.406E-1	9.119E+0	1.737E+1
-6.439E-1	9.015E+0	1.745E+1
-6.439E-1	9.041E+0	1.736E+1
-6.406E-1	9.018E+0	1.734E+1
-6.439E-1	9.180E+0	1.746E+1
-6.471E-1	9.064E+0	1.739E+1
-6.423E-1	9.106E+0	1.753E+1
-6.390E-1	9.122E+0	1.743E+1
-6.423E-1	9.278E+0	1.737E+1
-6.455E-1	9.099E+0	1.739E+1
-6.423E-1	9.060E+0	1.735E+1
-6.390E-1	9.129E+0	1.729E+1
-6.406E-1	9.132E+0	1.727E+1
-6.455E-1	9.145E+0	1.741E+1
-6.439E-1	9.044E+0	1.736E+1
-6.406E-1	9.067E+0	1.748E+1
-6.406E-1	9.112E+0	1.724E+1
-6.455E-1	9.099E+0	1.742E+1
-6.423E-1	9.252E+0	1.734E+1
-6.390E-1	9.090E+0	1.736E+1
-6.439E-1	9.116E+0	1.738E+1
-6.488E-1	9.193E+0	1.737E+1
-6.439E-1	9.193E+0	1.727E+1
-6.390E-1	9.278E+0	1.738E+1
-6.406E-1	9.184E+0	1.737E+1
-6.455E-1	9.096E+0	1.740E+1
-6.423E-1	9.180E+0	1.730E+1
-6.390E-1	9.119E+0	1.732E+1
-6.406E-1	9.018E+0	1.734E+1
-6.471E-1	9.116E+0	1.730E+1
-6.423E-1	9.151E+0	1.737E+1
-6.406E-1	9.135E+0	1.728E+1
-6.423E-1	9.200E+0	1.749E+1
-6.439E-1	9.125E+0	1.734E+1
-6.423E-1	9.083E+0	1.738E+1
-6.423E-1	9.203E+0	1.727E+1
-6.423E-1	9.051E+0	1.729E+1
-6.455E-1	9.129E+0	1.728E+1
-6.439E-1	9.096E+0	1.736E+1
-6.406E-1	9.070E+0	1.739E+1
-6.406E-1	9.034E+0	1.741E+1
-6.439E-1	9.112E+0	1.722E+1
-6.406E-1	9.171E+0	1.735E+1
-6.374E-1	9.161E+0	1.738E+1
-6.423E-1	9.112E+0	1.733E+1
-6.471E-1	9.086E+0	1.739E+1
-6.423E-1	9.090E+0	1.744E+1
-6.406E-1	9.047E+0	1.736E+1
-6.390E-1	9.025E+0	1.737E+1
-6.439E-1	9.018E+0	1.723E+1
-6.423E-1	9.148E+0	1.726E+1
-6.390E-1	9.077E+0	1.737E+1
-6.423E-1	9.054E+0	1.744E+1
-6.455E-1	9.077E+0	1.748E+1
-6.406E-1	9.044E+0	1.735E+1
-6.390E-1	9.197E+0	1.737E+1
-6.423E-1	9.103E+0	1.737E+1
-6.439E-1	9.135E+0	1.743E+1
-6.423E-1	9.200E+0	1.721E+1
-6.406E-1	9.103E+0	1.733E+1
-6.406E-1	9.116E+0	1.728E+1
-6.423E-1	9.064E+0	1.731E+1
-6.423E-1	9.193E+0	1.719E+1
-6.406E-1	9.070E+0	1.735E+1
-6.423E-1	9.180E+0	1.743E+1
-6.439E-1	9.077E+0	1.722E+1
-6.406E-1	9.047E+0	1.742E+1
-6.406E-1	9.161E+0	1.752E+1
-6.390E-1	9.154E+0	1.723E+1
-6.455E-1	9.154E+0	1.735E+1
-6.423E-1	9.190E+0	1.727E+1
-6.374E-1	9.106E+0	1.736E+1
-6.390E-1	9.145E+0	1.728E+1
-6.439E-1	9.145E+0	1.730E+1
-6.439E-1	9.161E+0	1.733E+1
-6.390E-1	9.129E+0	1.726E+1
-6.406E-1	9.151E+0	1.739E+1
-6.439E-1	9.213E+0	1.743E+1
-6.423E-1	9.203E+0	1.733E+1
-6.374E-1	9.044E+0	1.738E+1
-6.423E-1	9.145E+0	1.724E+1
-6.471E-1	9.142E+0	1.743E+1
-6.423E-1	9.177E+0	1.761E+1
-6.374E-1	9.142E+0	1.726E+1
-6.406E-1	9.064E+0	1.734E+1
-6.439E-1	9.070E+0	1.732E+1
-6.423E-1	9.167E+0	1.742E+1
-6.423E-1	9.174E+0	1.738E+1
-6.423E-1	9.239E+0	1.739E+1
-6.455E-1	9.167E+0	1.725E+1
-6.406E-1	9.054E+0	1.742E+1
-6.390E-1	8.966E+0	1.733E+1
-6.439E-1	9.067E+0	1.713E+1
-6.439E-1	9.174E+0	1.739E+1
-6.423E-1	9.051E+0	1.728E+1
-6.374E-1	9.132E+0	1.735E+1
-6.406E-1	9.064E+0	1.750E+1
-6.439E-1	9.073E+0	1.721E+1
-6.439E-1	9.083E+0	1.740E+1
-6.423E-1	9.206E+0	1.721E+1
-6.390E-1	9.219E+0	1.745E+1
-6.439E-1	9.249E+0	1.730E+1
-6.423E-1	9.021E+0	1.720E+1
-6.406E-1	9.096E+0	1.721E+1
-6.406E-1	9.148E+0	1.742E+1
-6.423E-1	9.086E+0	1.727E+1
-6.423E-1	9.223E+0	1.733E+1
-6.374E-1	9.038E+0	1.733E+1
-6.406E-1	9.057E+0	1.741E+1
-6.439E-1	9.125E+0	1.740E+1
-6.423E-1	9.203E+0	1.729E+1
-6.406E-1	9.187E+0	1.731E+1
-6.406E-1	9.132E+0	1.731E+1
-6.455E-1	9.034E+0	1.752E+1
-6.423E-1	9.099E+0	1.737E+1
-6.406E-1	9.174E+0	1.744E+1
-6.406E-1	9.216E+0	1.743E+1
-6.455E-1	9.129E+0	1.722E+1
-6.390E-1	9.177E+0	1.739E+1
-6.406E-1	9.116E+0	1.746E+1
-6.406E-1	9.125E+0	1.737E+1
-6.439E-1	9.080E+0	1.719E+1
-6.423E-1	9.002E+0	1.743E+1
-6.423E-1	9.028E+0	1.738E+1
-6.390E-1	9.070E+0	1.724E+1
-6.439E-1	9.174E+0	1.733E+1
-6.423E-1	9.135E+0	1.738E+1
-6.423E-1	9.047E+0	1.749E+1
-6.406E-1	9.177E+0	1.743E+1
-6.471E-1	9.171E+0	1.747E+1
-6.406E-1	9.103E+0	1.726E+1
-6.390E-1	9.090E+0	1.722E+1
-6.439E-1	9.171E+0	1.721E+1
-6.423E-1	9.180E+0	1.724E+1
-6.423E-1	9.151E+0	1.733E+1
-6.406E-1	9.096E+0	1.721E+1
-6.406E-1	9.206E+0	1.729E+1
-6.423E-1	9.135E+0	1.748E+1
-6.439E-1	9.083E+0	1.728E+1
-6.390E-1	9.116E+0	1.750E+1
-6.390E-1	9.184E+0	1.749E+1
-6.455E-1	8.986E+0	1.732E+1
-6.406E-1	9.132E+0	1.718E+1
-6.390E-1	9.038E+0	1.735E+1
-6.406E-1	9.112E+0	1.737E+1
-6.439E-1	9.119E+0	1.744E+1
-6.406E-1	9.129E+0	1.744E+1
-6.406E-1	9.099E+0	1.734E+1
-6.406E-1	9.096E+0	1.744E+1
-6.439E-1	9.119E+0	1.733E+1
-6.406E-1	9.132E+0	1.719E+1
-6.406E-1	9.012E+0	1.731E+1
-6.423E-1	9.135E+0	1.732E+1
-6.423E-1	9.057E+0	1.739E+1
-6.455E-1	9.099E+0	1.737E+1
-6.374E-1	9.051E+0	1.754E+1
-6.423E-1	9.054E+0	1.724E+1
-6.423E-1	9.073E+0	1.722E+1
-6.455E-1	9.135E+0	1.733E+1
-6.374E-1	9.142E+0	1.736E+1
-6.406E-1	9.216E+0	1.741E+1
-6.455E-1	9.015E+0	1.750E+1
-6.439E-1	9.138E+0	1.733E+1
-6.374E-1	9.093E+0	1.727E+1
-6.423E-1	8.924E+0	1.732E+1
-6.406E-1	9.106E+0	1.743E+1
-6.439E-1	9.226E+0	1.749E+1
-6.439E-1	9.057E+0	1.736E+1
-6.390E-1	9.070E+0	1.723E+1
-6.439E-1	9.047E+0	1.753E+1
-6.439E-1	9.041E+0	1.739E+1
-6.390E-1	9.213E+0	1.726E+1
-6.406E-1	9.106E+0	1.745E+1
-6.471E-1	9.138E+0	1.746E+1
-6.423E-1	9.154E+0	1.735E+1
-6.374E-1	9.083E+0	1.736E+1
-6.406E-1	9.142E+0	1.748E+1
-6.439E-1	9.132E+0	1.757E+1
-6.423E-1	9.210E+0	1.736E+1
-6.406E-1	9.174E+0	1.726E+1
-6.423E-1	9.041E+0	1.727E+1
-6.439E-1	9.090E+0	1.747E+1
-6.423E-1	9.116E+0	1.734E+1
-6.374E-1	9.187E+0	1.735E+1
-6.423E-1	9.038E+0	1.734E+1
-6.423E-1	9.103E+0	1.739E+1
-6.406E-1	9.038E+0	1.732E+1
-6.390E-1	9.116E+0	1.724E+1
-6.406E-1	8.979E+0	1.735E+1
-6.439E-1	9.041E+0	1.732E+1
-6.439E-1	9.122E+0	1.725E+1
-6.374E-1	9.109E+0	1.729E+1
-6.423E-1	9.135E+0	1.724E+1
-6.471E-1	9.122E+0	1.727E+1
-6.423E-1	9.047E+0	1.733E+1
-6.406E-1	9.154E+0	1.724E+1
-6.406E-1	9.171E+0	1.717E+1
-6.471E-1	9.154E+0	1.725E+1
-6.423E-1	9.051E+0	1.724E+1
-6.374E-1	9.034E+0	1.743E+1
-6.406E-1	9.103E+0	1.738E+1
-6.455E-1	9.148E+0	1.740E+1
-6.423E-1	9.174E+0	1.736E+1
-6.406E-1	9.132E+0	1.739E+1
-6.406E-1	9.184E+0	1.737E+1
-6.439E-1	9.093E+0	1.743E+1
-6.455E-1	9.132E+0	1.754E+1
-6.390E-1	8.888E+0	1.720E+1
-6.374E-1	9.200E+0	1.739E+1
-6.455E-1	9.109E+0	1.737E+1
-6.439E-1	9.109E+0	1.723E+1
-6.390E-1	9.151E+0	1.743E+1
-6.406E-1	9.158E+0	1.736E+1
-6.423E-1	9.122E+0	1.737E+1
-6.406E-1	9.073E+0	1.740E+1
-6.406E-1	9.077E+0	1.725E+1
-6.423E-1	9.083E+0	1.733E+1
-6.471E-1	9.038E+0	1.726E+1
-6.423E-1	9.090E+0	1.730E+1
-6.406E-1	9.005E+0	1.735E+1
-6.406E-1	9.051E+0	1.735E+1
-6.423E-1	8.892E+0	1.748E+1
-6.439E-1	9.064E+0	1.719E+1
-6.423E-1	9.226E+0	1.742E+1
-6.406E-1	9.190E+0	1.727E+1
-6.455E-1	9.090E+0	1.731E+1
-6.423E-1	9.135E+0	1.715E+1
-6.374E-1	9.112E+0	1.736E+1
-6.423E-1	9.015E+0	1.732E+1
-6.455E-1	9.184E+0	1.734E+1
-6.406E-1	9.083E+0	1.732E+1
-6.406E-1	9.106E+0	1.723E+1
-6.406E-1	9.158E+0	1.732E+1
-6.439E-1	9.167E+0	1.725E+1
-6.439E-1	9.044E+0	1.726E+1
-6.374E-1	9.077E+0	1.734E+1
-6.390E-1	9.070E+0	1.737E+1
-6.423E-1	9.154E+0	1.724E+1
-6.406E-1	9.057E+0	1.755E+1
-6.390E-1	9.187E+0	1.718E+1
-6.406E-1	9.086E+0	1.747E+1
-6.439E-1	9.034E+0	1.743E+1
-6.390E-1	9.135E+0	1.717E+1
-6.423E-1	9.142E+0	1.721E+1
-6.439E-1	9.099E+0	1.733E+1
-6.439E-1	9.158E+0	1.744E+1
-6.406E-1	9.116E+0	1.724E+1
-6.390E-1	9.203E+0	1.731E+1
-6.406E-1	9.093E+0	1.737E+1
-6.455E-1	9.154E+0	1.726E+1
-6.423E-1	9.135E+0	1.736E+1
-6.374E-1	9.083E+0	1.745E+1
-6.423E-1	9.142E+0	1.707E+1
-6.439E-1	9.096E+0	1.731E+1
-6.423E-1	9.073E+0	1.722E+1
-6.390E-1	9.161E+0	1.736E+1
-6.423E-1	9.112E+0	1.750E+1
-6.455E-1	9.103E+0	1.736E+1
-6.390E-1	8.931E+0	1.721E+1
-6.406E-1	9.180E+0	1.746E+1
-6.423E-1	9.190E+0	1.753E+1
-6.439E-1	9.073E+0	1.734E+1
-6.439E-1	9.064E+0	1.736E+1
-6.358E-1	9.145E+0	1.726E+1
-6.390E-1	9.106E+0	1.721E+1
-6.439E-1	9.051E+0	1.729E+1
-6.423E-1	9.034E+0	1.729E+1
-6.390E-1	9.216E+0	1.727E+1
-6.390E-1	9.025E+0	1.743E+1
-6.439E-1	9.135E+0	1.739E+1
-6.406E-1	9.080E+0	1.723E+1
-6.423E-1	9.154E+0	1.736E+1
-6.423E-1	9.187E+0	1.743E+1
-6.488E-1	9.086E+0	1.730E+1
-6.423E-1	9.034E+0	1.750E+1
-6.390E-1	9.180E+0	1.725E+1
-6.406E-1	9.041E+0	1.739E+1
-6.406E-1	8.921E+0	1.740E+1
-6.423E-1	9.180E+0	1.741E+1
-6.406E-1	9.112E+0	1.745E+1
-6.390E-1	9.161E+0	1.739E+1
-6.455E-1	9.158E+0	1.734E+1
-6.406E-1	9.064E+0	1.735E+1
-6.374E-1	9.236E+0	1.742E+1
-6.423E-1	9.106E+0	1.739E+1
-6.423E-1	9.044E+0	1.720E+1
-6.423E-1	9.064E+0	1.742E+1
-6.390E-1	9.083E+0	1.738E+1
-6.423E-1	9.015E+0	1.724E+1
-6.439E-1	9.038E+0	1.762E+1
-6.423E-1	9.047E+0	1.728E+1
-6.390E-1	9.086E+0	1.725E+1
-6.374E-1	9.073E+0	1.734E+1
-6.455E-1	9.210E+0	1.713E+1
-6.439E-1	9.177E+0	1.709E+1
-6.374E-1	9.051E+0	1.737E+1
-6.390E-1	9.028E+0	1.727E+1
-6.439E-1	9.132E+0	1.720E+1
-6.439E-1	9.054E+0	1.728E+1
-6.423E-1	9.109E+0	1.728E+1
-6.390E-1	9.142E+0	1.724E+1
-6.439E-1	9.070E+0	1.739E+1
-6.423E-1	9.096E+0	1.753E+1
-6.406E-1	9.132E+0	1.738E+1
-6.390E-1	9.080E+0	1.736E+1
-6.455E-1	9.151E+0	1.733E+1
-6.406E-1	9.252E+0	1.723E+1
-6.406E-1	9.184E+0	1.736E+1
-6.374E-1	9.180E+0	1.739E+1
-6.423E-1	9.109E+0	1.725E+1
-6.406E-1	9.018E+0	1.747E+1
-6.406E-1	9.103E+0	1.728E+1
-6.374E-1	9.258E+0	1.734E+1
-6.423E-1	9.187E+0	1.726E+1
-6.455E-1	9.206E+0	1.731E+1
-6.390E-1	9.275E+0	1.736E+1
-6.390E-1	9.180E+0	1.740E+1
-6.455E-1	9.103E+0	1.737E+1
-6.406E-1	9.210E+0	1.734E+1
-6.406E-1	9.200E+0	1.708E+1
-6.423E-1	9.083E+0	1.738E+1
-6.423E-1	9.099E+0	1.729E+1
-6.406E-1	9.245E+0	1.748E+1
-6.406E-1	9.057E+0	1.732E+1
-6.406E-1	9.122E+0	1.724E+1
-6.455E-1	8.996E+0	1.763E+1
-6.423E-1	9.236E+0	1.736E+1
-6.390E-1	9.206E+0	1.735E+1
-6.406E-1	9.167E+0	1.728E+1
-6.439E-1	9.219E+0	1.734E+1
-6.423E-1	9.060E+0	1.729E+1
-6.406E-1	9.148E+0	1.748E+1
-6.406E-1	9.031E+0	1.729E+1
-6.455E-1	9.077E+0	1.742E+1
-6.439E-1	9.154E+0	1.734E+1
-6.390E-1	8.986E+0	1.734E+1
-6.406E-1	9.164E+0	1.724E+1
-6.455E-1	9.138E+0	1.728E+1
-6.406E-1	9.138E+0	1.733E+1
-6.406E-1	9.252E+0	1.731E+1
-6.406E-1	9.044E+0	1.742E+1
-6.455E-1	9.158E+0	1.726E+1
-6.423E-1	9.116E+0	1.738E+1
-6.374E-1	9.090E+0	1.731E+1
-6.390E-1	9.278E+0	1.727E+1
-6.423E-1	9.174E+0	1.716E+1
-6.439E-1	9.203E+0	1.719E+1
-6.390E-1	9.167E+0	1.735E+1
-6.406E-1	9.031E+0	1.730E+1
-6.471E-1	9.167E+0	1.743E+1
-6.423E-1	9.116E+0	1.725E+1
-6.374E-1	9.044E+0	1.728E+1
-6.390E-1	9.158E+0	1.725E+1
-6.423E-1	9.125E+0	1.703E+1
-6.374E-1	9.009E+0	1.730E+1
-6.406E-1	9.164E+0	1.730E+1
-6.423E-1	9.038E+0	1.726E+1
-6.455E-1	9.226E+0	1.730E+1
-6.423E-1	9.138E+0	1.726E+1
-6.374E-1	9.083E+0	1.738E+1
-6.423E-1	9.077E+0	1.712E+1
-6.423E-1	9.164E+0	1.732E+1
-6.406E-1	9.096E+0	1.740E+1
-6.406E-1	9.129E+0	1.733E+1
-6.423E-1	9.034E+0	1.729E+1
-6.439E-1	9.060E+0	1.734E+1
-6.423E-1	9.067E+0	1.732E+1
-6.406E-1	9.158E+0	1.730E+1
-6.374E-1	9.096E+0	1.743E+1
-6.439E-1	9.051E+0	1.732E+1
-6.423E-1	9.054E+0	1.730E+1
-6.374E-1	9.193E+0	1.736E+1
-6.390E-1	9.034E+0	1.726E+1
-6.439E-1	9.262E+0	1.740E+1
-6.423E-1	9.067E+0	1.715E+1
-6.374E-1	9.103E+0	1.740E+1
-6.406E-1	9.167E+0	1.734E+1
-6.423E-1	9.223E+0	1.736E+1
-6.406E-1	9.086E+0	1.729E+1
-6.406E-1	9.047E+0	1.743E+1
-6.390E-1	9.171E+0	1.731E+1
-6.455E-1	9.151E+0	1.740E+1
-6.423E-1	9.187E+0	1.733E+1
-6.390E-1	9.080E+0	1.731E+1
-6.406E-1	9.129E+0	1.753E+1
-6.439E-1	9.151E+0	1.722E+1
-6.390E-1	9.106E+0	1.738E+1
-6.390E-1	9.073E+0	1.725E+1
-6.406E-1	9.119E+0	1.730E+1
-6.439E-1	9.200E+0	1.740E+1
-6.406E-1	9.051E+0	1.728E+1
-6.390E-1	9.047E+0	1.740E+1
-6.390E-1	9.090E+0	1.721E+1
-6.439E-1	9.086E+0	1.737E+1
-6.406E-1	9.148E+0	1.734E+1
-6.390E-1	9.122E+0	1.721E+1
-6.390E-1	9.041E+0	1.743E+1
-6.455E-1	9.232E+0	1.741E+1
-6.406E-1	9.151E+0	1.741E+1
-6.358E-1	9.197E+0	1.747E+1
-6.390E-1	9.158E+0	1.714E+1
-6.455E-1	9.025E+0	1.715E+1
-6.439E-1	9.180E+0	1.731E+1
-6.374E-1	9.112E+0	1.736E+1
-6.423E-1	9.180E+0	1.725E+1
-6.439E-1	8.973E+0	1.739E+1
-6.423E-1	9.054E+0	1.724E+1
-6.390E-1	9.203E+0	1.728E+1
-6.390E-1	9.154E+0	1.738E+1
-6.439E-1	9.242E+0	1.738E+1
-6.455E-1	9.112E+0	1.732E+1
-6.390E-1	9.135E+0	1.733E+1
-6.406E-1	9.197E+0	1.718E+1
-6.471E-1	9.090E+0	1.720E+1
-6.406E-1	9.018E+0	1.736E+1
-6.390E-1	9.080E+0	1.747E+1
-6.390E-1	9.090E+0	1.724E+1
-6.423E-1	9.070E+0	1.740E+1
-6.406E-1	9.086E+0	1.730E+1
-6.406E-1	9.203E+0	1.745E+1
-6.390E-1	9.106E+0	1.746E+1
-6.455E-1	9.064E+0	1.734E+1
-6.423E-1	9.093E+0	1.739E+1
-6.390E-1	9.206E+0	1.726E+1
-6.390E-1	9.119E+0	1.730E+1
-6.423E-1	8.999E+0	1.726E+1
-6.439E-1	9.116E+0	1.736E+1
-6.374E-1	9.167E+0	1.734E+1
-6.406E-1	9.174E+0	1.729E+1
-6.455E-1	9.177E+0	1.726E+1
-6.439E-1	9.180E+0	1.728E+1
-6.374E-1	9.161E+0	1.728E+1
-6.406E-1	9.106E+0	1.729E+1
-6.439E-1	9.148E+0	1.729E+1
-6.423E-1	9.142E+0	1.731E+1
-6.406E-1	9.122E+0	1.733E+1
-6.390E-1	9.103E+0	1.741E+1
-6.439E-1	9.103E+0	1.723E+1
-6.406E-1	9.109E+0	1.736E+1
-6.390E-1	9.119E+0	1.724E+1
-6.390E-1	9.109E+0	1.740E+1
-6.439E-1	9.044E+0	1.748E+1
-6.423E-1	9.129E+0	1.744E+1
-6.374E-1	9.177E+0	1.724E+1
-6.390E-1	9.161E+0	1.728E+1
-6.439E-1	9.018E+0	1.730E+1
-6.423E-1	9.103E+0	1.734E+1
-6.406E-1	9.054E+0	1.718E+1
-6.374E-1	9.174E+0	1.734E+1
-6.423E-1	9.112E+0	1.732E+1
-6.423E-1	9.200E+0	1.740E+1
-6.374E-1	9.060E+0	1.739E+1
-6.390E-1	9.106E+0	1.742E+1
-6.439E-1	9.093E+0	1.727E+1
-6.423E-1	9.151E+0	1.742E+1
-6.406E-1	9.106E+0	1.741E+1
-6.390E-1	9.112E+0	1.731E+1
-6.455E-1	9.044E+0	1.718E+1
-6.423E-1	9.051E+0	1.736E+1
-6.374E-1	9.122E+0	1.728E+1
-6.374E-1	9.119E+0	1.742E+1
-6.423E-1	9.034E+0	1.750E+1
-6.406E-1	9.180E+0	1.728E+1
-6.390E-1	9.164E+0	1.747E+1
-6.423E-1	9.080E+0	1.733E+1
-6.423E-1	8.999E+0	1.733E+1
-6.390E-1	9.116E+0	1.732E+1
-6.374E-1	9.167E+0	1.744E+1
-6.390E-1	9.064E+0	1.736E+1
-6.455E-1	9.060E+0	1.730E+1
-6.439E-1	9.077E+0	1.722E+1
-6.374E-1	9.067E+0	1.740E+1
-6.406E-1	9.106E+0	1.731E+1
-6.423E-1	9.070E+0	1.739E+1
-6.423E-1	9.103E+0	1.723E+1
-6.423E-1	9.090E+0	1.720E+1
-6.406E-1	9.051E+0	1.741E+1
-6.455E-1	9.154E+0	1.748E+1
-6.406E-1	9.135E+0	1.733E+1
-6.374E-1	9.249E+0	1.740E+1
-6.423E-1	8.979E+0	1.740E+1
-6.439E-1	9.125E+0	1.723E+1
-6.406E-1	9.090E+0	1.738E+1
-6.390E-1	9.073E+0	1.737E+1
-6.406E-1	9.021E+0	1.732E+1
-6.455E-1	9.025E+0	1.735E+1
-6.406E-1	9.151E+0	1.723E+1
-6.390E-1	9.051E+0	1.730E+1
-6.390E-1	9.060E+0	1.724E+1
-6.423E-1	9.064E+0	1.737E+1
-6.423E-1	9.164E+0	1.744E+1
-6.406E-1	9.067E+0	1.714E+1
-6.374E-1	9.135E+0	1.722E+1
-6.439E-1	9.138E+0	1.736E+1
-6.423E-1	9.047E+0	1.732E+1
-6.406E-1	9.038E+0	1.730E+1
-6.390E-1	9.093E+0	1.740E+1
-6.455E-1	9.057E+0	1.722E+1
-6.423E-1	9.174E+0	1.737E+1
-6.358E-1	9.002E+0	1.730E+1
-6.390E-1	9.080E+0	1.740E+1
-6.423E-1	9.090E+0	1.724E+1
-6.406E-1	9.070E+0	1.721E+1
-6.390E-1	9.193E+0	1.739E+1
-6.390E-1	9.197E+0	1.740E+1
-6.423E-1	9.129E+0	1.730E+1
-6.423E-1	9.034E+0	1.739E+1
-6.374E-1	9.116E+0	1.731E+1
-6.374E-1	9.190E+0	1.732E+1
-6.423E-1	9.245E+0	1.726E+1
-6.406E-1	9.129E+0	1.725E+1
-6.406E-1	9.164E+0	1.733E+1
-6.406E-1	9.132E+0	1.731E+1
-6.455E-1	9.145E+0	1.721E+1
-6.423E-1	9.064E+0	1.744E+1
-6.390E-1	9.073E+0	1.736E+1
-6.390E-1	9.125E+0	1.708E+1
-6.423E-1	9.090E+0	1.737E+1
-6.423E-1	9.193E+0	1.728E+1
-6.390E-1	9.051E+0	1.732E+1
-6.374E-1	9.083E+0	1.722E+1
-6.439E-1	9.012E+0	1.729E+1
-6.390E-1	9.103E+0	1.736E+1
-6.390E-1	9.142E+0	1.743E+1
-6.374E-1	9.112E+0	1.710E+1
-6.406E-1	9.109E+0	1.745E+1
-6.390E-1	9.015E+0	1.727E+1
-6.390E-1	9.106E+0	1.744E+1
-6.390E-1	9.077E+0	1.743E+1
-6.423E-1	9.012E+0	1.732E+1
-6.374E-1	9.070E+0	1.741E+1
-6.390E-1	9.203E+0	1.748E+1
-6.390E-1	9.047E+0	1.737E+1
-6.423E-1	9.041E+0	1.727E+1
-6.406E-1	9.112E+0	1.727E+1
-6.374E-1	9.086E+0	1.729E+1
-6.390E-1	9.047E+0	1.730E+1
-6.423E-1	9.148E+0	1.735E+1
-6.423E-1	9.206E+0	1.727E+1
-6.374E-1	9.086E+0	1.709E+1
-6.390E-1	9.044E+0	1.732E+1
-6.439E-1	9.070E+0	1.725E+1
-6.390E-1	9.044E+0	1.719E+1
-6.374E-1	9.015E+0	1.732E+1
-6.406E-1	9.129E+0	1.749E+1
-6.439E-1	9.223E+0	1.731E+1
-6.439E-1	9.086E+0	1.726E+1
-6.358E-1	9.083E+0	1.727E+1
-6.406E-1	9.041E+0	1.723E+1
-6.423E-1	9.018E+0	1.744E+1
-6.390E-1	9.213E+0	1.735E+1
-6.390E-1	9.125E+0	1.724E+1
-6.390E-1	9.167E+0	1.721E+1
-6.455E-1	9.057E+0	1.727E+1
-6.439E-1	9.051E+0	1.736E+1
-6.390E-1	9.151E+0	1.732E+1
-6.358E-1	9.148E+0	1.719E+1
-6.439E-1	9.154E+0	1.736E+1
-6.423E-1	9.060E+0	1.740E+1
-6.390E-1	9.226E+0	1.739E+1
-6.390E-1	9.080E+0	1.724E+1
-6.423E-1	9.077E+0	1.717E+1
-6.390E-1	9.249E+0	1.748E+1
-6.406E-1	9.158E+0	1.730E+1
-6.390E-1	9.018E+0	1.736E+1
-6.423E-1	9.025E+0	1.721E+1
-6.455E-1	8.996E+0	1.735E+1
-6.406E-1	9.151E+0	1.733E+1
-6.374E-1	9.083E+0	1.717E+1
-6.423E-1	9.038E+0	1.730E+1
-6.423E-1	9.106E+0	1.736E+1
-6.390E-1	9.142E+0	1.730E+1
-6.390E-1	9.021E+0	1.737E+1
-6.439E-1	9.067E+0	1.730E+1
-6.406E-1	9.180E+0	1.737E+1
-6.390E-1	9.116E+0	1.738E+1
-6.374E-1	9.096E+0	1.730E+1
-6.439E-1	8.992E+0	1.734E+1
-6.423E-1	9.015E+0	1.734E+1
-6.406E-1	9.051E+0	1.726E+1
-6.358E-1	9.193E+0	1.737E+1
-6.455E-1	9.090E+0	1.750E+1
-6.439E-1	9.132E+0	1.735E+1
-6.390E-1	8.996E+0	1.735E+1
-6.358E-1	9.060E+0	1.737E+1
-6.423E-1	9.077E+0	1.741E+1
-6.423E-1	9.154E+0	1.727E+1
-6.406E-1	9.041E+0	1.735E+1
-6.390E-1	9.041E+0	1.725E+1
-6.423E-1	9.184E+0	1.731E+1
-6.406E-1	9.193E+0	1.732E+1
-6.406E-1	9.060E+0	1.733E+1
-6.406E-1	9.077E+0	1.731E+1
-6.390E-1	9.109E+0	1.730E+1
-6.423E-1	9.135E+0	1.738E+1
-6.390E-1	9.012E+0	1.732E+1
-6.390E-1	9.174E+0	1.733E+1
-6.439E-1	9.116E+0	1.739E+1
-6.423E-1	9.119E+0	1.724E+1
-6.374E-1	9.129E+0	1.726E+1
-6.406E-1	9.041E+0	1.723E+1
-6.423E-1	9.047E+0	1.726E+1
-6.406E-1	9.090E+0	1.740E+1
-6.374E-1	9.184E+0	1.729E+1
-6.390E-1	9.109E+0	1.736E+1
-6.406E-1	9.103E+0	1.735E+1
-6.423E-1	9.103E+0	1.733E+1
-6.390E-1	9.112E+0	1.724E+1
-6.406E-1	9.070E+0	1.747E+1
-6.423E-1	8.979E+0	1.730E+1
-6.471E-1	9.002E+0	1.725E+1
-6.390E-1	9.103E+0	1.749E+1
-6.423E-1	9.067E+0	1.728E+1
-6.406E-1	9.122E+0	1.714E+1
-6.423E-1	9.174E+0	1.727E+1
-6.374E-1	9.099E+0	1.738E+1
-6.374E-1	9.090E+0	1.730E+1
-6.406E-1	9.057E+0	1.715E+1
-6.439E-1	9.060E+0	1.732E+1
-6.406E-1	9.200E+0	1.725E+1
-6.423E-1	9.080E+0	1.711E+1
-6.423E-1	9.213E+0	1.743E+1
-6.439E-1	9.167E+0	1.738E+1
-6.390E-1	9.154E+0	1.738E+1
-6.406E-1	9.080E+0	1.736E+1
-6.455E-1	9.051E+0	1.727E+1
-6.423E-1	9.034E+0	1.733E+1
-6.374E-1	9.223E+0	1.730E+1
-6.390E-1	9.112E+0	1.738E+1
-6.455E-1	9.025E+0	1.735E+1
-6.423E-1	9.116E+0	1.735E+1
-6.406E-1	9.145E+0	1.738E+1
-6.406E-1	9.103E+0	1.737E+1
-6.406E-1	9.067E+0	1.737E+1
-6.423E-1	9.077E+0	1.725E+1
-6.374E-1	9.158E+0	1.722E+1
-6.374E-1	9.009E+0	1.737E+1
-6.423E-1	9.138E+0	1.740E+1
-6.439E-1	9.060E+0	1.731E+1
-6.358E-1	9.132E+0	1.729E+1
-6.390E-1	9.044E+0	1.739E+1
-6.439E-1	9.073E+0	1.739E+1
-6.439E-1	9.015E+0	1.737E+1
-6.406E-1	9.197E+0	1.728E+1
-6.374E-1	9.103E+0	1.725E+1
-6.423E-1	9.151E+0	1.744E+1
-6.423E-1	9.119E+0	1.739E+1
-6.406E-1	9.080E+0	1.724E+1
-6.406E-1	9.031E+0	1.736E+1
-6.439E-1	9.025E+0	1.725E+1
-6.439E-1	9.086E+0	1.752E+1
-6.374E-1	9.109E+0	1.732E+1
-6.390E-1	9.125E+0	1.730E+1
-6.439E-1	8.992E+0	1.734E+1
-6.406E-1	9.073E+0	1.750E+1
-6.374E-1	9.116E+0	1.738E+1
-6.390E-1	9.236E+0	1.726E+1
-6.406E-1	9.106E+0	1.726E+1
-6.439E-1	9.103E+0	1.735E+1
-6.406E-1	9.190E+0	1.728E+1
-6.406E-1	9.180E+0	1.731E+1
-6.439E-1	9.190E+0	1.734E+1
-6.423E-1	9.109E+0	1.725E+1
-6.374E-1	9.086E+0	1.729E+1
-6.406E-1	9.112E+0	1.718E+1
-6.423E-1	9.112E+0	1.732E+1
-6.406E-1	9.119E+0	1.734E+1
-6.390E-1	9.054E+0	1.729E+1
-6.390E-1	9.203E+0	1.741E+1
-6.423E-1	9.145E+0	1.730E+1
-6.406E-1	9.106E+0	1.739E+1
-6.374E-1	9.021E+0	1.735E+1
-6.406E-1	9.086E+0	1.731E+1
-6.423E-1	8.957E+0	1.738E+1
-6.423E-1	9.142E+0	1.732E+1
-6.374E-1	9.015E+0	1.739E+1
-6.406E-1	9.135E+0	1.721E+1
-6.455E-1	9.044E+0	1.724E+1
-6.455E-1	8.986E+0	1.737E+1
-6.390E-1	9.099E+0	1.731E+1
-6.406E-1	9.138E+0	1.724E+1
-6.406E-1	9.070E+0	1.737E+1
-6.423E-1	9.044E+0	1.729E+1
-6.358E-1	9.099E+0	1.741E+1
-6.406E-1	9.122E+0	1.745E+1
-6.423E-1	9.171E+0	1.749E+1
-6.439E-1	9.142E+0	1.723E+1
-6.406E-1	9.086E+0	1.734E+1
-6.374E-1	9.109E+0	1.740E+1
-6.439E-1	9.177E+0	1.724E+1
-6.423E-1	9.090E+0	1.724E+1
-6.390E-1	9.093E+0	1.725E+1
-6.358E-1	9.044E+0	1.736E+1
-6.455E-1	9.099E+0	1.724E+1
-6.390E-1	9.067E+0	1.728E+1
-6.423E-1	9.057E+0	1.746E+1
-6.390E-1	9.138E+0	1.738E+1
-6.471E-1	9.106E+0	1.736E+1
-6.439E-1	9.129E+0	1.744E+1
-6.406E-1	9.083E+0	1.731E+1
-6.406E-1	9.018E+0	1.735E+1
-6.406E-1	9.125E+0	1.740E+1
-6.390E-1	9.167E+0	1.719E+1
-6.390E-1	9.086E+0	1.731E+1
-6.390E-1	9.122E+0	1.731E+1
-6.423E-1	9.164E+0	1.729E+1
-6.423E-1	9.005E+0	1.722E+1
-6.406E-1	8.957E+0	1.725E+1
-6.423E-1	9.064E+0	1.728E+1
-6.455E-1	9.086E+0	1.734E+1
-6.455E-1	9.103E+0	1.747E+1
-6.390E-1	9.161E+0	1.715E+1
-6.390E-1	9.158E+0	1.742E+1
-6.439E-1	9.129E+0	1.733E+1
-6.455E-1	9.086E+0	1.731E+1
-6.390E-1	8.986E+0	1.726E+1
-6.406E-1	9.054E+0	1.721E+1
-6.455E-1	9.090E+0	1.746E+1
-6.439E-1	9.109E+0	1.726E+1
-6.390E-1	9.193E+0	1.736E+1
-6.406E-1	9.018E+0	1.746E+1
-6.406E-1	9.057E+0	1.726E+1
-6.423E-1	9.054E+0	1.739E+1
-6.358E-1	9.103E+0	1.732E+1
-6.374E-1	9.116E+0	1.745E+1
-6.439E-1	9.067E+0	1.740E+1
-6.423E-1	9.132E+0	1.733E+1
-6.390E-1	9.028E+0	1.734E+1
-6.406E-1	9.109E+0	1.718E+1
-6.406E-1	9.129E+0	1.731E+1
-6.406E-1	9.099E+0	1.743E+1
-6.374E-1	9.051E+0	1.717E+1
-6.358E-1	9.077E+0	1.734E+1
-6.406E-1	9.106E+0	1.728E+1
-6.423E-1	8.989E+0	1.730E+1
-6.406E-1	9.142E+0	1.733E+1
-6.374E-1	9.142E+0	1.710E+1
-6.406E-1	9.015E+0	1.712E+1
-6.423E-1	8.999E+0	1.731E+1
-6.390E-1	9.018E+0	1.740E+1
-6.374E-1	9.135E+0	1.740E+1
-6.406E-1	9.174E+0	1.724E+1
-6.423E-1	9.018E+0	1.729E+1
-6.390E-1	9.096E+0	1.738E+1
-6.374E-1	9.171E+0	1.733E+1
-6.439E-1	9.103E+0	1.729E+1
-6.423E-1	8.999E+0	1.734E+1
-6.358E-1	9.021E+0	1.724E+1
-6.390E-1	9.070E+0	1.745E+1
-6.423E-1	9.116E+0	1.741E+1
-6.423E-1	9.025E+0	1.731E+1
-6.358E-1	9.206E+0	1.736E+1
-6.390E-1	9.041E+0	1.728E+1
-6.455E-1	8.944E+0	1.720E+1
-6.423E-1	9.070E+0	1.736E+1
-6.390E-1	9.090E+0	1.738E+1
-6.374E-1	9.067E+0	1.721E+1
-6.423E-1	9.106E+0	1.721E+1
-6.390E-1	9.129E+0	1.736E+1
-6.358E-1	9.206E+0	1.701E+1
-6.374E-1	8.966E+0	1.731E+1
-6.406E-1	9.119E+0	1.741E+1
-6.406E-1	8.986E+0	1.729E+1
-6.374E-1	9.083E+0	1.717E+1
-6.390E-1	9.064E+0	1.745E+1
-6.406E-1	8.996E+0	1.732E+1
-6.406E-1	9.103E+0	1.724E+1
-6.374E-1	9.174E+0	1.730E+1
-6.374E-1	9.083E+0	1.743E+1
-6.423E-1	9.099E+0	1.728E+1
-6.423E-1	9.083E+0	1.729E+1
-6.374E-1	8.996E+0	1.732E+1
-6.406E-1	9.064E+0	1.716E+1
-6.423E-1	9.177E+0	1.731E+1
-6.439E-1	9.064E+0	1.719E+1
-6.374E-1	9.093E+0	1.725E+1
-6.374E-1	9.044E+0	1.732E+1
-6.439E-1	9.203E+0	1.709E+1
-6.406E-1	9.054E+0	1.734E+1
-6.374E-1	9.096E+0	1.727E+1
-6.390E-1	8.882E+0	1.726E+1
-6.406E-1	9.015E+0	1.729E+1
-6.406E-1	9.090E+0	1.720E+1
-6.374E-1	9.054E+0	1.727E+1
-6.374E-1	9.073E+0	1.734E+1
-6.439E-1	9.119E+0	1.729E+1
-6.406E-1	9.070E+0	1.725E+1
-6.374E-1	9.080E+0	1.740E+1
-6.374E-1	9.070E+0	1.743E+1
-6.423E-1	9.021E+0	1.731E+1
-6.406E-1	9.034E+0	1.748E+1
-6.374E-1	9.093E+0	1.729E+1
-6.374E-1	8.989E+0	1.748E+1
-6.423E-1	9.125E+0	1.727E+1
-6.423E-1	9.015E+0	1.730E+1
-6.374E-1	9.073E+0	1.732E+1
-6.390E-1	9.145E+0	1.737E+1
-6.423E-1	9.096E+0	1.725E+1
-6.439E-1	9.070E+0	1.726E+1
-6.406E-1	9.086E+0	1.735E+1
-6.358E-1	9.197E+0	1.730E+1
-6.423E-1	8.989E+0	1.738E+1
-6.439E-1	9.070E+0	1.729E+1
-6.374E-1	9.184E+0	1.727E+1
-6.374E-1	9.106E+0	1.745E+1
-6.423E-1	9.226E+0	1.718E+1
-6.423E-1	9.080E+0	1.748E+1
-6.374E-1	9.154E+0	1.724E+1
-6.406E-1	9.051E+0	1.716E+1
-6.406E-1	9.200E+0	1.729E+1
-6.390E-1	9.106E+0	1.736E+1
-6.390E-1	9.116E+0	1.721E+1
-6.390E-1	9.051E+0	1.724E+1
-6.406E-1	9.060E+0	1.718E+1
-6.406E-1	9.180E+0	1.748E+1
-6.374E-1	9.096E+0	1.734E+1
-6.390E-1	9.154E+0	1.741E+1
-6.439E-1	9.093E+0	1.745E+1
-6.439E-1	9.057E+0	1.732E+1
-6.358E-1	9.167E+0	1.717E+1
-6.358E-1	8.992E+0	1.726E+1
-6.406E-1	9.129E+0	1.726E+1
-6.439E-1	9.145E+0	1.718E+1
-6.390E-1	9.116E+0	1.736E+1
-6.374E-1	9.025E+0	1.727E+1
-6.390E-1	9.187E+0	1.729E+1
-6.423E-1	9.119E+0	1.731E+1
-6.374E-1	9.197E+0	1.723E+1
-6.390E-1	9.093E+0	1.743E+1
-6.406E-1	8.992E+0	1.728E+1
-6.406E-1	9.047E+0	1.747E+1
-6.390E-1	9.031E+0	1.743E+1
-6.374E-1	9.083E+0	1.735E+1
-6.406E-1	9.187E+0	1.724E+1
-6.439E-1	9.151E+0	1.731E+1
-6.374E-1	9.145E+0	1.721E+1
-6.374E-1	9.119E+0	1.719E+1
-6.423E-1	9.041E+0	1.721E+1
-6.439E-1	9.012E+0	1.722E+1
-6.358E-1	9.132E+0	1.743E+1
-6.374E-1	9.158E+0	1.714E+1
-6.406E-1	9.034E+0	1.728E+1
-6.423E-1	9.090E+0	1.725E+1
-6.374E-1	9.054E+0	1.727E+1
-6.342E-1	9.122E+0	1.728E+1
-6.439E-1	9.064E+0	1.731E+1
-6.439E-1	9.109E+0	1.729E+1
-6.406E-1	9.116E+0	1.735E+1
-6.358E-1	9.129E+0	1.726E+1
-6.423E-1	9.119E+0	1.734E+1
-6.406E-1	9.031E+0	1.722E+1
-6.374E-1	9.145E+0	1.727E+1
-6.374E-1	9.125E+0	1.731E+1
-6.406E-1	9.077E+0	1.730E+1
-6.390E-1	9.174E+0	1.735E+1
-6.374E-1	9.067E+0	1.720E+1
-6.374E-1	9.054E+0	1.719E+1
-6.439E-1	9.057E+0	1.742E+1
-6.390E-1	9.070E+0	1.726E+1
-6.358E-1	9.086E+0	1.735E+1
-6.374E-1	9.070E+0	1.738E+1
-6.423E-1	9.148E+0	1.727E+1
-6.439E-1	9.164E+0	1.729E+1
-6.390E-1	9.083E+0	1.719E+1
-6.374E-1	9.145E+0	1.727E+1
-6.406E-1	9.119E+0	1.742E+1
-6.423E-1	9.025E+0	1.732E+1
-6.406E-1	9.148E+0	1.738E+1
-6.358E-1	9.093E+0	1.735E+1
-6.423E-1	9.080E+0	1.735E+1
-6.423E-1	9.158E+0	1.732E+1
-6.390E-1	9.096E+0	1.735E+1
-6.358E-1	9.129E+0	1.728E+1
-6.390E-1	9.122E+0	1.727E+1
-6.455E-1	9.080E+0	1.736E+1
-6.374E-1	9.184E+0	1.733E+1
-6.374E-1	8.992E+0	1.727E+1
-6.439E-1	9.145E+0	1.725E+1
-6.390E-1	9.021E+0	1.742E+1
-6.358E-1	9.180E+0	1.724E+1
-6.390E-1	9.129E+0	1.730E+1
-6.423E-1	8.911E+0	1.736E+1
-6.406E-1	9.106E+0	1.713E+1
-6.374E-1	9.177E+0	1.737E+1
-6.374E-1	9.132E+0	1.707E+1
-6.406E-1	9.106E+0	1.728E+1
-6.455E-1	9.073E+0	1.732E+1
-6.374E-1	9.054E+0	1.731E+1
-6.374E-1	9.077E+0	1.734E+1
-6.439E-1	8.898E+0	1.724E+1
-6.406E-1	9.077E+0	1.728E+1
-6.358E-1	8.944E+0	1.730E+1
-6.423E-1	9.154E+0	1.711E+1
-6.406E-1	9.018E+0	1.734E+1
-6.439E-1	9.122E+0	1.716E+1
-6.390E-1	9.054E+0	1.747E+1
-6.406E-1	9.083E+0	1.725E+1
-6.406E-1	9.054E+0	1.736E+1
-6.455E-1	9.093E+0	1.729E+1
-6.358E-1	9.093E+0	1.728E+1
-6.342E-1	8.950E+0	1.719E+1
-6.423E-1	9.002E+0	1.714E+1
-6.423E-1	9.116E+0	1.749E+1
[truncated: 93,948 more rows]
