# Supplementary material for: Improved ANAP incorporation and VCF analysis reveal details of P2X7 current facilitation and a limited conformational interplay between ATP binding and the intracellular ballast domain
Source: eLife. 2023 Jan 4;12:e82479. doi: 10.7554/eLife.82479 (PMC9859053; doi:10.7554/eLife.82479)
Supplement: Figure 5—figure supplement 3—source data 2. [file elife-82479-fig5-figsupp3-data2.zip › Figure-5_figure-supplement-3_source-data-2/DeltaCaM-D423/l14/35.csv]

-4.557E-1	1.828E+1	3.771E+1
-4.509E-1	1.813E+1	3.768E+1
-4.509E-1	1.808E+1	3.768E+1
-4.525E-1	1.823E+1	3.763E+1
-4.541E-1	1.825E+1	3.766E+1
-4.525E-1	1.815E+1	3.769E+1
-4.525E-1	1.834E+1	3.757E+1
-4.541E-1	1.836E+1	3.746E+1
-4.541E-1	1.822E+1	3.765E+1
-4.492E-1	1.836E+1	3.794E+1
-4.557E-1	1.822E+1	3.749E+1
-4.525E-1	1.818E+1	3.757E+1
-4.557E-1	1.843E+1	3.783E+1
-4.509E-1	1.824E+1	3.757E+1
-4.509E-1	1.823E+1	3.753E+1
-4.557E-1	1.828E+1	3.761E+1
-4.525E-1	1.839E+1	3.755E+1
-4.525E-1	1.819E+1	3.747E+1
-4.525E-1	1.821E+1	3.757E+1
-4.590E-1	1.819E+1	3.772E+1
-4.541E-1	1.825E+1	3.739E+1
-4.525E-1	1.825E+1	3.758E+1
-4.492E-1	1.832E+1	3.757E+1
-4.525E-1	1.820E+1	3.780E+1
-4.541E-1	1.836E+1	3.775E+1
-4.509E-1	1.824E+1	3.760E+1
-4.525E-1	1.829E+1	3.740E+1
-4.541E-1	1.812E+1	3.765E+1
-4.541E-1	1.821E+1	3.754E+1
-4.509E-1	1.836E+1	3.756E+1
-4.509E-1	1.823E+1	3.765E+1
-4.525E-1	1.810E+1	3.778E+1
-4.525E-1	1.824E+1	3.758E+1
-4.525E-1	1.815E+1	3.760E+1
-4.525E-1	1.829E+1	3.766E+1
-4.557E-1	1.817E+1	3.760E+1
-4.541E-1	1.820E+1	3.769E+1
-4.509E-1	1.813E+1	3.763E+1
-4.525E-1	1.826E+1	3.776E+1
-4.541E-1	1.828E+1	3.758E+1
-4.574E-1	1.822E+1	3.751E+1
-4.476E-1	1.839E+1	3.773E+1
-4.509E-1	1.813E+1	3.755E+1
-4.525E-1	1.824E+1	3.752E+1
-4.541E-1	1.806E+1	3.775E+1
-4.492E-1	1.832E+1	3.748E+1
-4.525E-1	1.829E+1	3.781E+1
-4.541E-1	1.836E+1	3.753E+1
-4.541E-1	1.838E+1	3.763E+1
-4.509E-1	1.826E+1	3.755E+1
-4.525E-1	1.829E+1	3.764E+1
-4.574E-1	1.831E+1	3.764E+1
-4.557E-1	1.832E+1	3.762E+1
-4.492E-1	1.831E+1	3.736E+1
-4.525E-1	1.828E+1	3.761E+1
-4.525E-1	1.843E+1	3.758E+1
-4.525E-1	1.819E+1	3.764E+1
-4.525E-1	1.820E+1	3.769E+1
-4.541E-1	1.812E+1	3.765E+1
-4.525E-1	1.839E+1	3.761E+1
-4.525E-1	1.834E+1	3.774E+1
-4.509E-1	1.833E+1	3.775E+1
-4.509E-1	1.829E+1	3.775E+1
-4.525E-1	1.828E+1	3.748E+1
-4.541E-1	1.822E+1	3.767E+1
-4.509E-1	1.837E+1	3.769E+1
-4.509E-1	1.802E+1	3.773E+1
-4.541E-1	1.821E+1	3.767E+1
-4.509E-1	1.835E+1	3.756E+1
-4.525E-1	1.828E+1	3.743E+1
-4.509E-1	1.817E+1	3.767E+1
-4.557E-1	1.835E+1	3.763E+1
-4.541E-1	1.813E+1	3.771E+1
-4.525E-1	1.817E+1	3.743E+1
-4.541E-1	1.832E+1	3.764E+1
-4.541E-1	1.818E+1	3.765E+1
-4.541E-1	1.810E+1	3.761E+1
-4.509E-1	1.822E+1	3.759E+1
-4.509E-1	1.822E+1	3.768E+1
-4.541E-1	1.821E+1	3.766E+1
-4.509E-1	1.845E+1	3.778E+1
-4.541E-1	1.833E+1	3.749E+1
-4.509E-1	1.821E+1	3.760E+1
-4.574E-1	1.833E+1	3.778E+1
-4.541E-1	1.813E+1	3.792E+1
-4.525E-1	1.834E+1	3.759E+1
-4.541E-1	1.818E+1	3.765E+1
-4.525E-1	1.823E+1	3.754E+1
-4.541E-1	1.820E+1	3.762E+1
-4.525E-1	1.809E+1	3.779E+1
-4.509E-1	1.834E+1	3.783E+1
-4.574E-1	1.822E+1	3.745E+1
-4.541E-1	1.828E+1	3.768E+1
-4.509E-1	1.825E+1	3.773E+1
-4.509E-1	1.817E+1	3.778E+1
-4.557E-1	1.818E+1	3.749E+1
-4.557E-1	1.837E+1	3.784E+1
-4.525E-1	1.842E+1	3.756E+1
-4.525E-1	1.823E+1	3.763E+1
-4.541E-1	1.817E+1	3.762E+1
-4.525E-1	1.808E+1	3.746E+1
-4.509E-1	1.818E+1	3.772E+1
-4.509E-1	1.818E+1	3.776E+1
-4.541E-1	1.811E+1	3.741E+1
-4.525E-1	1.821E+1	3.772E+1
-4.509E-1	1.823E+1	3.763E+1
-4.509E-1	1.823E+1	3.768E+1
-4.557E-1	1.827E+1	3.781E+1
-4.541E-1	1.836E+1	3.773E+1
-4.476E-1	1.824E+1	3.778E+1
-4.525E-1	1.825E+1	3.756E+1
-4.557E-1	1.828E+1	3.754E+1
-4.541E-1	1.821E+1	3.748E+1
-4.525E-1	1.825E+1	3.753E+1
-4.541E-1	1.829E+1	3.768E+1
-4.557E-1	1.824E+1	3.762E+1
-4.525E-1	1.827E+1	3.768E+1
-4.525E-1	1.834E+1	3.750E+1
-4.509E-1	1.819E+1	3.774E+1
-4.525E-1	1.834E+1	3.784E+1
-4.557E-1	1.832E+1	3.771E+1
-4.492E-1	1.817E+1	3.765E+1
-4.509E-1	1.819E+1	3.777E+1
-4.541E-1	1.817E+1	3.792E+1
-4.557E-1	1.827E+1	3.770E+1
-4.492E-1	1.832E+1	3.780E+1
-4.525E-1	1.826E+1	3.746E+1
-4.541E-1	1.803E+1	3.767E+1
-4.525E-1	1.812E+1	3.764E+1
-4.509E-1	1.834E+1	3.767E+1
-4.492E-1	1.817E+1	3.775E+1
-4.574E-1	1.831E+1	3.779E+1
-4.541E-1	1.815E+1	3.764E+1
-4.509E-1	1.826E+1	3.774E+1
-4.525E-1	1.832E+1	3.762E+1
-4.557E-1	1.823E+1	3.776E+1
-4.541E-1	1.824E+1	3.770E+1
-4.509E-1	1.838E+1	3.772E+1
-4.525E-1	1.815E+1	3.781E+1
-4.541E-1	1.821E+1	3.761E+1
-4.557E-1	1.820E+1	3.759E+1
-4.525E-1	1.822E+1	3.736E+1
-4.541E-1	1.818E+1	3.770E+1
-4.557E-1	1.831E+1	3.766E+1
-4.541E-1	1.816E+1	3.755E+1
-4.541E-1	1.828E+1	3.782E+1
-4.541E-1	1.843E+1	3.740E+1
-4.541E-1	1.826E+1	3.760E+1
-4.541E-1	1.808E+1	3.744E+1
-4.509E-1	1.836E+1	3.725E+1
-4.492E-1	1.815E+1	3.780E+1
-4.541E-1	1.813E+1	3.776E+1
-4.541E-1	1.821E+1	3.793E+1
-4.525E-1	1.836E+1	3.774E+1
-4.525E-1	1.809E+1	3.766E+1
-4.557E-1	1.828E+1	3.749E+1
-4.525E-1	1.822E+1	3.757E+1
-4.509E-1	1.836E+1	3.748E+1
-4.509E-1	1.821E+1	3.746E+1
-4.525E-1	1.831E+1	3.752E+1
-4.541E-1	1.825E+1	3.784E+1
-4.492E-1	1.826E+1	3.775E+1
-4.525E-1	1.830E+1	3.761E+1
-4.541E-1	1.840E+1	3.780E+1
-4.574E-1	1.825E+1	3.770E+1
-4.525E-1	1.830E+1	3.769E+1
-4.525E-1	1.831E+1	3.768E+1
-4.557E-1	1.826E+1	3.779E+1
-4.541E-1	1.834E+1	3.757E+1
-4.525E-1	1.818E+1	3.795E+1
-4.525E-1	1.819E+1	3.779E+1
-4.574E-1	1.821E+1	3.758E+1
-4.541E-1	1.836E+1	3.759E+1
-4.509E-1	1.825E+1	3.792E+1
-4.509E-1	1.825E+1	3.777E+1
-4.574E-1	1.814E+1	3.777E+1
-4.541E-1	1.829E+1	3.769E+1
-4.476E-1	1.840E+1	3.763E+1
-4.509E-1	1.827E+1	3.783E+1
-4.574E-1	1.819E+1	3.756E+1
-4.525E-1	1.825E+1	3.779E+1
-4.492E-1	1.816E+1	3.769E+1
-4.509E-1	1.831E+1	3.779E+1
-4.557E-1	1.832E+1	3.754E+1
-4.557E-1	1.832E+1	3.758E+1
-4.509E-1	1.830E+1	3.784E+1
-4.541E-1	1.827E+1	3.778E+1
-4.541E-1	1.822E+1	3.778E+1
-4.557E-1	1.822E+1	3.761E+1
-4.509E-1	1.817E+1	3.774E+1
-4.525E-1	1.831E+1	3.792E+1
-4.541E-1	1.828E+1	3.791E+1
-4.541E-1	1.831E+1	3.761E+1
-4.509E-1	1.833E+1	3.750E+1
-4.509E-1	1.834E+1	3.769E+1
-4.557E-1	1.837E+1	3.798E+1
-4.541E-1	1.836E+1	3.760E+1
-4.509E-1	1.821E+1	3.762E+1
-4.525E-1	1.817E+1	3.746E+1
-4.557E-1	1.843E+1	3.769E+1
-4.557E-1	1.820E+1	3.769E+1
-4.509E-1	1.825E+1	3.765E+1
-4.492E-1	1.829E+1	3.760E+1
-4.541E-1	1.836E+1	3.786E+1
-4.557E-1	1.822E+1	3.768E+1
-4.509E-1	1.826E+1	3.750E+1
-4.541E-1	1.841E+1	3.763E+1
-4.557E-1	1.833E+1	3.756E+1
-4.541E-1	1.835E+1	3.785E+1
-4.525E-1	1.833E+1	3.762E+1
-4.525E-1	1.826E+1	3.767E+1
-4.574E-1	1.831E+1	3.756E+1
-4.541E-1	1.822E+1	3.800E+1
-4.509E-1	1.818E+1	3.750E+1
-4.525E-1	1.830E+1	3.785E+1
-4.541E-1	1.828E+1	3.758E+1
-4.574E-1	1.821E+1	3.770E+1
-4.541E-1	1.833E+1	3.767E+1
-4.541E-1	1.840E+1	3.765E+1
-4.557E-1	1.809E+1	3.741E+1
-4.557E-1	1.826E+1	3.793E+1
-4.541E-1	1.847E+1	3.769E+1
-4.525E-1	1.829E+1	3.762E+1
-4.541E-1	1.840E+1	3.754E+1
-4.541E-1	1.822E+1	3.779E+1
-4.492E-1	1.825E+1	3.769E+1
-4.509E-1	1.832E+1	3.762E+1
-4.557E-1	1.813E+1	3.793E+1
-4.557E-1	1.822E+1	3.764E+1
-4.525E-1	1.821E+1	3.770E+1
-4.509E-1	1.819E+1	3.757E+1
-4.525E-1	1.829E+1	3.789E+1
-4.574E-1	1.827E+1	3.756E+1
-4.509E-1	1.807E+1	3.750E+1
-4.509E-1	1.825E+1	3.790E+1
-4.541E-1	1.841E+1	3.774E+1
-4.541E-1	1.816E+1	3.792E+1
-4.525E-1	1.808E+1	3.770E+1
-4.557E-1	1.823E+1	3.808E+1
-4.541E-1	1.836E+1	3.781E+1
-4.541E-1	1.828E+1	3.776E+1
-4.509E-1	1.816E+1	3.781E+1
-4.509E-1	1.822E+1	3.784E+1
-4.574E-1	1.817E+1	3.765E+1
-4.557E-1	1.816E+1	3.788E+1
-4.509E-1	1.848E+1	3.748E+1
-4.525E-1	1.818E+1	3.757E+1
-4.557E-1	1.839E+1	3.783E+1
-4.557E-1	1.823E+1	3.761E+1
-4.509E-1	1.815E+1	3.799E+1
-4.525E-1	1.833E+1	3.775E+1
-4.557E-1	1.824E+1	3.772E+1
-4.557E-1	1.814E+1	3.772E+1
-4.525E-1	1.824E+1	3.779E+1
-4.509E-1	1.813E+1	3.782E+1
-4.557E-1	1.832E+1	3.758E+1
-4.525E-1	1.820E+1	3.781E+1
-4.525E-1	1.807E+1	3.774E+1
-4.525E-1	1.835E+1	3.752E+1
-4.541E-1	1.807E+1	3.786E+1
-4.525E-1	1.844E+1	3.755E+1
-4.541E-1	1.824E+1	3.768E+1
-4.541E-1	1.817E+1	3.757E+1
-4.574E-1	1.814E+1	3.792E+1
-4.557E-1	1.819E+1	3.762E+1
-4.541E-1	1.824E+1	3.802E+1
-4.525E-1	1.813E+1	3.769E+1
-4.557E-1	1.830E+1	3.756E+1
-4.525E-1	1.847E+1	3.745E+1
-4.525E-1	1.820E+1	3.779E+1
-4.541E-1	1.832E+1	3.765E+1
-4.590E-1	1.826E+1	3.791E+1
-4.509E-1	1.830E+1	3.749E+1
-4.525E-1	1.831E+1	3.773E+1
-4.541E-1	1.817E+1	3.771E+1
-4.557E-1	1.812E+1	3.775E+1
-4.557E-1	1.820E+1	3.770E+1
-4.541E-1	1.845E+1	3.767E+1
-4.492E-1	1.823E+1	3.761E+1
-4.557E-1	1.827E+1	3.768E+1
-4.574E-1	1.828E+1	3.772E+1
-4.541E-1	1.828E+1	3.777E+1
-4.541E-1	1.835E+1	3.779E+1
-4.557E-1	1.821E+1	3.765E+1
-4.557E-1	1.813E+1	3.761E+1
-4.509E-1	1.828E+1	3.764E+1
-4.525E-1	1.829E+1	3.767E+1
-4.557E-1	1.838E+1	3.777E+1
-4.541E-1	1.819E+1	3.764E+1
-4.509E-1	1.823E+1	3.750E+1
-4.541E-1	1.809E+1	3.768E+1
-4.557E-1	1.815E+1	3.773E+1
-4.541E-1	1.830E+1	3.761E+1
-4.492E-1	1.825E+1	3.780E+1
-4.509E-1	1.801E+1	3.774E+1
-4.557E-1	1.831E+1	3.773E+1
-4.557E-1	1.842E+1	3.777E+1
-4.525E-1	1.846E+1	3.785E+1
-4.525E-1	1.826E+1	3.780E+1
-4.557E-1	1.827E+1	3.761E+1
-4.557E-1	1.828E+1	3.765E+1
-4.525E-1	1.837E+1	3.771E+1
-4.509E-1	1.827E+1	3.772E+1
-4.557E-1	1.823E+1	3.759E+1
-4.557E-1	1.847E+1	3.761E+1
-4.509E-1	1.820E+1	3.764E+1
-4.525E-1	1.817E+1	3.766E+1
-4.557E-1	1.812E+1	3.744E+1
-4.541E-1	1.837E+1	3.771E+1
-4.525E-1	1.830E+1	3.778E+1
-4.509E-1	1.825E+1	3.780E+1
-4.574E-1	1.840E+1	3.767E+1
-4.541E-1	1.822E+1	3.761E+1
-4.525E-1	1.830E+1	3.756E+1
-4.541E-1	1.823E+1	3.789E+1
-4.574E-1	1.815E+1	3.756E+1
-4.541E-1	1.826E+1	3.790E+1
-4.509E-1	1.814E+1	3.777E+1
-4.509E-1	1.835E+1	3.769E+1
-4.541E-1	1.826E+1	3.752E+1
-4.541E-1	1.828E+1	3.772E+1
-4.525E-1	1.834E+1	3.758E+1
-4.557E-1	1.838E+1	3.746E+1
-4.525E-1	1.821E+1	3.786E+1
-4.557E-1	1.820E+1	3.791E+1
-4.492E-1	1.837E+1	3.784E+1
-4.541E-1	1.819E+1	3.774E+1
-4.557E-1	1.822E+1	3.759E+1
-4.525E-1	1.827E+1	3.765E+1
-4.525E-1	1.820E+1	3.774E+1
-4.525E-1	1.824E+1	3.761E+1
-4.557E-1	1.833E+1	3.762E+1
-4.590E-1	1.826E+1	3.772E+1
-4.541E-1	1.820E+1	3.765E+1
-4.525E-1	1.820E+1	3.766E+1
-4.557E-1	1.831E+1	3.755E+1
-4.541E-1	1.829E+1	3.757E+1
-4.509E-1	1.833E+1	3.782E+1
-4.525E-1	1.832E+1	3.770E+1
-4.574E-1	1.831E+1	3.776E+1
-4.557E-1	1.830E+1	3.761E+1
-4.509E-1	1.856E+1	3.765E+1
-4.492E-1	1.839E+1	3.764E+1
-4.557E-1	1.829E+1	3.781E+1
-4.541E-1	1.832E+1	3.784E+1
-4.525E-1	1.837E+1	3.763E+1
-4.541E-1	1.830E+1	3.772E+1
-4.557E-1	1.818E+1	3.760E+1
-4.525E-1	1.839E+1	3.747E+1
-4.541E-1	1.834E+1	3.761E+1
-4.541E-1	1.832E+1	3.752E+1
-4.574E-1	1.832E+1	3.774E+1
-4.557E-1	1.851E+1	3.759E+1
-4.509E-1	1.827E+1	3.774E+1
-4.525E-1	1.812E+1	3.765E+1
-4.557E-1	1.811E+1	3.758E+1
-4.557E-1	1.830E+1	3.762E+1
-4.525E-1	1.826E+1	3.784E+1
-4.525E-1	1.824E+1	3.772E+1
-4.574E-1	1.842E+1	3.757E+1
-4.574E-1	1.843E+1	3.756E+1
-4.541E-1	1.837E+1	3.784E+1
-4.509E-1	1.845E+1	3.768E+1
-4.590E-1	1.841E+1	3.774E+1
-4.574E-1	1.839E+1	3.795E+1
-4.541E-1	1.839E+1	3.777E+1
-4.492E-1	1.837E+1	3.741E+1
-4.557E-1	1.827E+1	3.793E+1
-4.590E-1	1.833E+1	3.770E+1
-4.525E-1	1.836E+1	3.777E+1
-4.541E-1	1.820E+1	3.753E+1
-4.574E-1	1.829E+1	3.762E+1
-4.574E-1	1.823E+1	3.787E+1
-4.509E-1	1.835E+1	3.754E+1
-4.525E-1	1.839E+1	3.782E+1
-4.574E-1	1.831E+1	3.766E+1
-4.557E-1	1.823E+1	3.786E+1
-4.525E-1	1.823E+1	3.797E+1
-4.492E-1	1.822E+1	3.759E+1
-4.557E-1	1.836E+1	3.773E+1
-4.525E-1	1.831E+1	3.773E+1
-4.509E-1	1.828E+1	3.770E+1
-4.509E-1	1.839E+1	3.770E+1
-4.574E-1	1.827E+1	3.737E+1
-4.557E-1	1.832E+1	3.763E+1
-4.541E-1	1.841E+1	3.775E+1
-4.525E-1	1.833E+1	3.759E+1
-4.557E-1	1.832E+1	3.766E+1
-4.574E-1	1.840E+1	3.762E+1
-4.541E-1	1.835E+1	3.753E+1
-4.525E-1	1.835E+1	3.761E+1
-4.590E-1	1.847E+1	3.754E+1
-4.557E-1	1.833E+1	3.764E+1
-4.525E-1	1.834E+1	3.760E+1
-4.525E-1	1.828E+1	3.745E+1
-4.541E-1	1.823E+1	3.764E+1
-4.541E-1	1.825E+1	3.753E+1
-4.525E-1	1.829E+1	3.776E+1
-4.525E-1	1.834E+1	3.761E+1
-4.541E-1	1.842E+1	3.771E+1
-4.574E-1	1.826E+1	3.739E+1
-4.509E-1	1.823E+1	3.768E+1
-4.509E-1	1.814E+1	3.773E+1
-4.557E-1	1.833E+1	3.767E+1
-4.557E-1	1.832E+1	3.774E+1
-4.541E-1	1.826E+1	3.763E+1
-4.492E-1	1.828E+1	3.773E+1
-4.541E-1	1.823E+1	3.784E+1
-4.557E-1	1.831E+1	3.769E+1
-4.509E-1	1.831E+1	3.772E+1
-4.541E-1	1.833E+1	3.778E+1
-4.541E-1	1.821E+1	3.773E+1
-4.541E-1	1.826E+1	3.782E+1
-4.525E-1	1.823E+1	3.767E+1
-4.541E-1	1.843E+1	3.779E+1
-4.541E-1	1.819E+1	3.771E+1
-4.557E-1	1.831E+1	3.752E+1
-4.541E-1	1.826E+1	3.766E+1
-4.525E-1	1.835E+1	3.787E+1
-4.541E-1	1.833E+1	3.742E+1
-4.557E-1	1.830E+1	3.774E+1
-4.509E-1	1.821E+1	3.806E+1
-4.557E-1	1.834E+1	3.785E+1
-4.557E-1	1.826E+1	3.779E+1
-4.574E-1	1.826E+1	3.775E+1
-4.541E-1	1.837E+1	3.744E+1
-4.541E-1	1.830E+1	3.787E+1
-4.525E-1	1.820E+1	3.766E+1
-4.541E-1	1.825E+1	3.802E+1
-4.525E-1	1.823E+1	3.758E+1
-4.541E-1	1.838E+1	3.761E+1
-4.574E-1	1.824E+1	3.779E+1
-4.574E-1	1.823E+1	3.769E+1
-4.541E-1	1.835E+1	3.790E+1
-4.525E-1	1.820E+1	3.776E+1
-4.590E-1	1.816E+1	3.764E+1
-4.541E-1	1.837E+1	3.777E+1
-4.525E-1	1.833E+1	3.772E+1
-4.541E-1	1.845E+1	3.774E+1
-4.574E-1	1.831E+1	3.770E+1
-4.574E-1	1.828E+1	3.772E+1
-4.541E-1	1.842E+1	3.805E+1
-4.525E-1	1.825E+1	3.782E+1
-4.525E-1	1.828E+1	3.763E+1
-4.574E-1	1.830E+1	3.778E+1
-4.541E-1	1.833E+1	3.765E+1
-4.525E-1	1.817E+1	3.782E+1
-4.541E-1	1.844E+1	3.781E+1
-4.541E-1	1.818E+1	3.773E+1
-4.525E-1	1.838E+1	3.770E+1
-4.541E-1	1.824E+1	3.778E+1
-4.557E-1	1.829E+1	3.785E+1
-4.574E-1	1.818E+1	3.768E+1
-4.509E-1	1.824E+1	3.771E+1
-4.525E-1	1.816E+1	3.781E+1
-4.541E-1	1.825E+1	3.774E+1
-4.574E-1	1.826E+1	3.792E+1
-4.541E-1	1.818E+1	3.766E+1
-4.525E-1	1.832E+1	3.763E+1
-4.574E-1	1.844E+1	3.790E+1
-4.541E-1	1.840E+1	3.771E+1
-4.541E-1	1.829E+1	3.776E+1
-4.525E-1	1.833E+1	3.774E+1
-4.557E-1	1.825E+1	3.758E+1
-4.557E-1	1.843E+1	3.776E+1
-4.557E-1	1.808E+1	3.766E+1
-4.557E-1	1.843E+1	3.756E+1
-4.557E-1	1.820E+1	3.763E+1
-4.590E-1	1.842E+1	3.809E+1
-4.525E-1	1.815E+1	3.761E+1
-4.541E-1	1.826E+1	3.745E+1
-4.541E-1	1.825E+1	3.786E+1
-4.557E-1	1.818E+1	3.776E+1
-4.525E-1	1.832E+1	3.775E+1
-4.509E-1	1.837E+1	3.773E+1
-4.557E-1	1.831E+1	3.767E+1
-4.541E-1	1.822E+1	3.797E+1
-4.525E-1	1.823E+1	3.775E+1
-4.525E-1	1.843E+1	3.767E+1
-4.574E-1	1.822E+1	3.767E+1
-4.606E-1	1.830E+1	3.774E+1
-4.525E-1	1.829E+1	3.769E+1
-4.509E-1	1.826E+1	3.779E+1
-4.574E-1	1.852E+1	3.770E+1
-4.590E-1	1.820E+1	3.772E+1
-4.541E-1	1.826E+1	3.789E+1
-4.557E-1	1.834E+1	3.790E+1
-4.574E-1	1.839E+1	3.769E+1
-4.557E-1	1.827E+1	3.761E+1
-4.541E-1	1.859E+1	3.789E+1
-4.509E-1	1.826E+1	3.771E+1
-4.574E-1	1.821E+1	3.756E+1
-4.541E-1	1.821E+1	3.763E+1
-4.509E-1	1.833E+1	3.769E+1
-4.509E-1	1.829E+1	3.791E+1
-4.557E-1	1.820E+1	3.768E+1
-4.574E-1	1.811E+1	3.762E+1
-4.509E-1	1.831E+1	3.805E+1
-4.525E-1	1.831E+1	3.758E+1
-4.557E-1	1.824E+1	3.793E+1
-4.541E-1	1.832E+1	3.752E+1
-4.541E-1	1.829E+1	3.771E+1
-4.509E-1	1.842E+1	3.763E+1
-4.557E-1	1.821E+1	3.779E+1
-4.541E-1	1.823E+1	3.763E+1
-4.509E-1	1.838E+1	3.771E+1
-4.525E-1	1.818E+1	3.804E+1
-4.574E-1	1.833E+1	3.787E+1
-4.557E-1	1.832E+1	3.759E+1
-4.541E-1	1.814E+1	3.787E+1
-4.557E-1	1.820E+1	3.733E+1
-4.574E-1	1.839E+1	3.772E+1
-4.574E-1	1.828E+1	3.784E+1
-4.525E-1	1.827E+1	3.773E+1
-4.541E-1	1.822E+1	3.755E+1
-4.541E-1	1.843E+1	3.762E+1
-4.557E-1	1.834E+1	3.754E+1
-4.525E-1	1.851E+1	3.784E+1
-4.541E-1	1.835E+1	3.774E+1
-4.574E-1	1.827E+1	3.782E+1
-4.557E-1	1.837E+1	3.783E+1
-4.509E-1	1.838E+1	3.779E+1
-4.574E-1	1.843E+1	3.748E+1
-4.557E-1	1.840E+1	3.765E+1
-4.574E-1	1.826E+1	3.772E+1
-4.525E-1	1.820E+1	3.780E+1
-4.525E-1	1.834E+1	3.752E+1
-4.557E-1	1.824E+1	3.768E+1
-4.557E-1	1.822E+1	3.784E+1
-4.557E-1	1.830E+1	3.762E+1
-4.541E-1	1.835E+1	3.768E+1
-4.541E-1	1.815E+1	3.784E+1
-4.557E-1	1.838E+1	3.782E+1
-4.492E-1	1.827E+1	3.771E+1
-4.557E-1	1.815E+1	3.801E+1
-4.557E-1	1.830E+1	3.776E+1
-4.557E-1	1.821E+1	3.743E+1
-4.541E-1	1.823E+1	3.758E+1
-4.509E-1	1.827E+1	3.800E+1
-4.557E-1	1.825E+1	3.765E+1
-4.557E-1	1.851E+1	3.753E+1
-4.541E-1	1.826E+1	3.785E+1
-4.541E-1	1.833E+1	3.771E+1
-4.557E-1	1.825E+1	3.785E+1
-4.574E-1	1.828E+1	3.804E+1
-4.525E-1	1.849E+1	3.786E+1
-4.541E-1	1.833E+1	3.756E+1
-4.557E-1	1.845E+1	3.778E+1
-4.557E-1	1.834E+1	3.765E+1
-4.525E-1	1.841E+1	3.782E+1
-4.525E-1	1.827E+1	3.777E+1
-4.557E-1	1.825E+1	3.781E+1
-4.590E-1	1.829E+1	3.780E+1
-4.525E-1	1.819E+1	3.789E+1
-4.541E-1	1.834E+1	3.776E+1
-4.557E-1	1.836E+1	3.771E+1
-4.590E-1	1.835E+1	3.769E+1
-4.541E-1	1.839E+1	3.781E+1
-4.541E-1	1.806E+1	3.776E+1
-4.557E-1	1.827E+1	3.783E+1
-4.574E-1	1.818E+1	3.755E+1
-4.541E-1	1.829E+1	3.771E+1
-4.541E-1	1.841E+1	3.780E+1
-4.557E-1	1.830E+1	3.765E+1
-4.557E-1	1.836E+1	3.803E+1
-4.525E-1	1.845E+1	3.773E+1
-4.541E-1	1.834E+1	3.781E+1
-4.557E-1	1.841E+1	3.777E+1
-4.574E-1	1.831E+1	3.768E+1
-4.525E-1	1.826E+1	3.770E+1
-4.541E-1	1.833E+1	3.773E+1
-4.557E-1	1.839E+1	3.786E+1
-4.557E-1	1.823E+1	3.761E+1
-4.541E-1	1.834E+1	3.779E+1
-4.541E-1	1.829E+1	3.795E+1
-4.574E-1	1.831E+1	3.759E+1
-4.557E-1	1.830E+1	3.794E+1
-4.525E-1	1.835E+1	3.781E+1
-4.574E-1	1.834E+1	3.792E+1
-4.590E-1	1.848E+1	3.757E+1
-4.557E-1	1.822E+1	3.763E+1
-4.525E-1	1.840E+1	3.764E+1
-4.574E-1	1.829E+1	3.773E+1
-4.557E-1	1.829E+1	3.774E+1
-4.525E-1	1.839E+1	3.766E+1
-4.525E-1	1.818E+1	3.762E+1
-4.541E-1	1.835E+1	3.790E+1
-4.557E-1	1.831E+1	3.785E+1
-4.541E-1	1.825E+1	3.798E+1
-4.509E-1	1.825E+1	3.765E+1
-4.525E-1	1.836E+1	3.778E+1
-4.590E-1	1.838E+1	3.806E+1
-4.557E-1	1.827E+1	3.781E+1
-4.525E-1	1.818E+1	3.763E+1
-4.557E-1	1.830E+1	3.749E+1
-4.590E-1	1.839E+1	3.767E+1
-4.574E-1	1.851E+1	3.790E+1
-4.541E-1	1.829E+1	3.768E+1
-4.557E-1	1.834E+1	3.769E+1
-4.557E-1	1.834E+1	3.772E+1
-4.557E-1	1.821E+1	3.776E+1
-4.541E-1	1.826E+1	3.788E+1
-4.541E-1	1.835E+1	3.748E+1
-4.590E-1	1.837E+1	3.768E+1
-4.557E-1	1.827E+1	3.788E+1
-4.541E-1	1.839E+1	3.765E+1
-4.557E-1	1.830E+1	3.761E+1
-4.557E-1	1.836E+1	3.766E+1
-4.541E-1	1.842E+1	3.788E+1
-4.541E-1	1.834E+1	3.787E+1
-4.509E-1	1.833E+1	3.772E+1
-4.557E-1	1.833E+1	3.786E+1
-4.590E-1	1.845E+1	3.796E+1
-4.525E-1	1.841E+1	3.782E+1
-4.525E-1	1.838E+1	3.774E+1
-4.574E-1	1.833E+1	3.771E+1
-4.574E-1	1.834E+1	3.771E+1
-4.541E-1	1.833E+1	3.765E+1
-4.557E-1	1.824E+1	3.778E+1
-4.557E-1	1.829E+1	3.760E+1
-4.606E-1	1.842E+1	3.777E+1
-4.557E-1	1.829E+1	3.785E+1
-4.541E-1	1.811E+1	3.774E+1
-4.557E-1	1.840E+1	3.760E+1
-4.574E-1	1.844E+1	3.808E+1
-4.541E-1	1.836E+1	3.784E+1
-4.525E-1	1.823E+1	3.762E+1
-4.574E-1	1.833E+1	3.792E+1
-4.574E-1	1.835E+1	3.791E+1
-4.525E-1	1.845E+1	3.781E+1
-4.557E-1	1.842E+1	3.754E+1
-4.557E-1	1.833E+1	3.786E+1
-4.590E-1	1.824E+1	3.767E+1
-4.541E-1	1.830E+1	3.784E+1
-4.541E-1	1.831E+1	3.775E+1
-4.574E-1	1.841E+1	3.746E+1
-4.590E-1	1.837E+1	3.785E+1
-4.492E-1	1.815E+1	3.765E+1
-4.541E-1	1.837E+1	3.789E+1
-4.557E-1	1.833E+1	3.771E+1
-4.574E-1	1.828E+1	3.777E+1
-4.541E-1	1.823E+1	3.764E+1
-4.541E-1	1.844E+1	3.783E+1
-4.541E-1	1.816E+1	3.765E+1
-4.574E-1	1.832E+1	3.777E+1
-4.541E-1	1.834E+1	3.793E+1
-4.525E-1	1.821E+1	3.759E+1
-4.590E-1	1.842E+1	3.771E+1
-4.574E-1	1.827E+1	3.781E+1
-4.541E-1	1.823E+1	3.788E+1
-4.509E-1	1.826E+1	3.805E+1
-4.590E-1	1.820E+1	3.762E+1
-4.606E-1	1.848E+1	3.790E+1
-4.525E-1	1.838E+1	3.769E+1
-4.525E-1	1.816E+1	3.793E+1
-4.557E-1	1.826E+1	3.759E+1
-4.590E-1	1.833E+1	3.767E+1
-4.557E-1	1.830E+1	3.776E+1
-4.557E-1	1.843E+1	3.782E+1
-4.557E-1	1.829E+1	3.786E+1
-4.574E-1	1.835E+1	3.789E+1
-4.557E-1	1.825E+1	3.803E+1
-4.557E-1	1.845E+1	3.756E+1
-4.541E-1	1.851E+1	3.805E+1
-4.574E-1	1.822E+1	3.759E+1
-4.541E-1	1.830E+1	3.793E+1
-4.541E-1	1.833E+1	3.790E+1
-4.557E-1	1.847E+1	3.769E+1
-4.574E-1	1.819E+1	3.758E+1
-4.509E-1	1.832E+1	3.773E+1
-4.557E-1	1.828E+1	3.780E+1
-4.590E-1	1.817E+1	3.789E+1
-4.574E-1	1.852E+1	3.786E+1
-4.525E-1	1.829E+1	3.815E+1
-4.541E-1	1.829E+1	3.770E+1
-4.622E-1	1.831E+1	3.764E+1
-4.541E-1	1.845E+1	3.755E+1
-4.541E-1	1.839E+1	3.776E+1
-4.509E-1	1.839E+1	3.772E+1
-4.606E-1	1.828E+1	3.778E+1
-4.557E-1	1.835E+1	3.771E+1
-4.541E-1	1.839E+1	3.760E+1
-4.541E-1	1.843E+1	3.773E+1
-4.590E-1	1.823E+1	3.771E+1
-4.574E-1	1.840E+1	3.800E+1
-4.557E-1	1.824E+1	3.784E+1
-4.541E-1	1.824E+1	3.761E+1
-4.574E-1	1.818E+1	3.780E+1
-4.574E-1	1.826E+1	3.774E+1
-4.557E-1	1.827E+1	3.782E+1
-4.525E-1	1.833E+1	3.774E+1
-4.574E-1	1.825E+1	3.759E+1
-4.606E-1	1.833E+1	3.778E+1
-4.557E-1	1.837E+1	3.768E+1
-4.525E-1	1.838E+1	3.771E+1
-4.590E-1	1.833E+1	3.774E+1
-4.574E-1	1.845E+1	3.773E+1
-4.525E-1	1.833E+1	3.759E+1
-4.541E-1	1.826E+1	3.790E+1
-4.557E-1	1.826E+1	3.775E+1
-4.590E-1	1.823E+1	3.796E+1
-4.557E-1	1.832E+1	3.792E+1
-4.574E-1	1.840E+1	3.767E+1
-4.541E-1	1.817E+1	3.769E+1
-4.557E-1	1.837E+1	3.781E+1
-4.557E-1	1.824E+1	3.776E+1
-4.574E-1	1.849E+1	3.779E+1
-4.590E-1	1.848E+1	3.786E+1
-4.590E-1	1.821E+1	3.785E+1
-4.541E-1	1.818E+1	3.795E+1
-4.541E-1	1.851E+1	3.777E+1
-4.590E-1	1.830E+1	3.770E+1
-4.574E-1	1.836E+1	3.779E+1
-4.541E-1	1.851E+1	3.804E+1
-4.557E-1	1.826E+1	3.763E+1
-4.574E-1	1.842E+1	3.767E+1
-4.574E-1	1.841E+1	3.777E+1
-4.525E-1	1.828E+1	3.787E+1
-4.525E-1	1.832E+1	3.793E+1
-4.590E-1	1.812E+1	3.799E+1
-4.590E-1	1.839E+1	3.795E+1
-4.541E-1	1.833E+1	3.790E+1
-4.541E-1	1.838E+1	3.778E+1
-4.557E-1	1.850E+1	3.787E+1
-4.590E-1	1.846E+1	3.780E+1
-4.541E-1	1.827E+1	3.765E+1
-4.557E-1	1.824E+1	3.777E+1
-4.541E-1	1.833E+1	3.787E+1
-4.590E-1	1.857E+1	3.757E+1
-4.557E-1	1.841E+1	3.770E+1
-4.541E-1	1.828E+1	3.800E+1
-4.590E-1	1.816E+1	3.781E+1
-4.590E-1	1.837E+1	3.765E+1
-4.541E-1	1.835E+1	3.774E+1
-4.541E-1	1.829E+1	3.761E+1
-4.541E-1	1.831E+1	3.782E+1
-4.557E-1	1.839E+1	3.782E+1
-4.525E-1	1.840E+1	3.770E+1
-4.557E-1	1.852E+1	3.762E+1
-4.574E-1	1.834E+1	3.795E+1
-4.574E-1	1.836E+1	3.770E+1
-4.541E-1	1.828E+1	3.793E+1
-4.557E-1	1.836E+1	3.767E+1
-4.557E-1	1.833E+1	3.772E+1
-4.574E-1	1.840E+1	3.803E+1
-4.541E-1	1.857E+1	3.776E+1
-4.557E-1	1.838E+1	3.776E+1
-4.574E-1	1.839E+1	3.796E+1
-4.574E-1	1.834E+1	3.781E+1
-4.541E-1	1.844E+1	3.797E+1
-4.557E-1	1.835E+1	3.776E+1
-4.574E-1	1.825E+1	3.811E+1
-4.574E-1	1.841E+1	3.772E+1
-4.557E-1	1.846E+1	3.796E+1
-4.525E-1	1.833E+1	3.796E+1
-4.574E-1	1.828E+1	3.759E+1
-4.557E-1	1.847E+1	3.780E+1
-4.574E-1	1.823E+1	3.749E+1
-4.574E-1	1.816E+1	3.794E+1
-4.590E-1	1.816E+1	3.776E+1
-4.590E-1	1.831E+1	3.779E+1
-4.541E-1	1.840E+1	3.777E+1
-4.541E-1	1.846E+1	3.761E+1
-4.574E-1	1.853E+1	3.777E+1
-4.557E-1	1.838E+1	3.794E+1
-4.541E-1	1.813E+1	3.774E+1
-4.525E-1	1.823E+1	3.763E+1
-4.574E-1	1.848E+1	3.798E+1
-4.606E-1	1.845E+1	3.772E+1
-4.574E-1	1.833E+1	3.786E+1
-4.541E-1	1.824E+1	3.763E+1
-4.574E-1	1.843E+1	3.782E+1
-4.590E-1	1.831E+1	3.758E+1
-4.525E-1	1.837E+1	3.784E+1
-4.557E-1	1.833E+1	3.786E+1
-4.590E-1	1.832E+1	3.758E+1
-4.590E-1	1.824E+1	3.793E+1
-4.557E-1	1.832E+1	3.800E+1
-4.557E-1	1.840E+1	3.772E+1
-4.557E-1	1.844E+1	3.769E+1
-4.590E-1	1.833E+1	3.782E+1
-4.557E-1	1.823E+1	3.762E+1
-4.541E-1	1.832E+1	3.809E+1
-4.622E-1	1.838E+1	3.772E+1
-4.574E-1	1.832E+1	3.769E+1
-4.525E-1	1.829E+1	3.799E+1
-4.541E-1	1.828E+1	3.771E+1
-4.574E-1	1.833E+1	3.772E+1
-4.606E-1	1.858E+1	3.787E+1
-4.574E-1	1.836E+1	3.767E+1
-4.541E-1	1.825E+1	3.763E+1
-4.590E-1	1.835E+1	3.777E+1
-4.574E-1	1.822E+1	3.793E+1
-4.557E-1	1.845E+1	3.785E+1
-4.541E-1	1.825E+1	3.775E+1
-4.574E-1	1.837E+1	3.760E+1
-4.590E-1	1.823E+1	3.773E+1
-4.541E-1	1.842E+1	3.773E+1
-4.557E-1	1.834E+1	3.788E+1
-4.590E-1	1.806E+1	3.777E+1
-4.574E-1	1.833E+1	3.791E+1
-4.557E-1	1.834E+1	3.781E+1
-4.541E-1	1.833E+1	3.781E+1
-4.574E-1	1.829E+1	3.788E+1
-4.574E-1	1.838E+1	3.780E+1
-4.557E-1	1.836E+1	3.754E+1
-4.557E-1	1.834E+1	3.787E+1
-4.590E-1	1.842E+1	3.792E+1
-4.557E-1	1.827E+1	3.779E+1
-4.541E-1	1.829E+1	3.761E+1
-4.541E-1	1.829E+1	3.779E+1
-4.557E-1	1.838E+1	3.784E+1
-4.574E-1	1.821E+1	3.777E+1
-4.557E-1	1.819E+1	3.766E+1
-4.557E-1	1.828E+1	3.791E+1
-4.574E-1	1.833E+1	3.782E+1
-4.574E-1	1.831E+1	3.779E+1
-4.557E-1	1.817E+1	3.799E+1
-4.541E-1	1.834E+1	3.769E+1
-4.574E-1	1.819E+1	3.777E+1
-4.590E-1	1.850E+1	3.784E+1
-4.525E-1	1.836E+1	3.783E+1
-4.525E-1	1.826E+1	3.776E+1
-4.590E-1	1.848E+1	3.763E+1
-4.590E-1	1.821E+1	3.800E+1
-4.557E-1	1.846E+1	3.788E+1
-4.574E-1	1.834E+1	3.744E+1
-4.606E-1	1.837E+1	3.795E+1
-4.574E-1	1.835E+1	3.772E+1
-4.541E-1	1.829E+1	3.800E+1
-4.574E-1	1.839E+1	3.794E+1
-4.541E-1	1.845E+1	3.776E+1
-4.590E-1	1.845E+1	3.780E+1
-4.525E-1	1.837E+1	3.757E+1
-4.525E-1	1.834E+1	3.790E+1
-4.574E-1	1.819E+1	3.768E+1
-4.606E-1	1.834E+1	3.767E+1
-4.557E-1	1.829E+1	3.753E+1
-4.574E-1	1.840E+1	3.781E+1
-4.590E-1	1.846E+1	3.768E+1
-4.590E-1	1.837E+1	3.778E+1
-4.557E-1	1.849E+1	3.786E+1
-4.557E-1	1.831E+1	3.796E+1
-4.590E-1	1.823E+1	3.801E+1
-4.574E-1	1.825E+1	3.800E+1
-4.525E-1	1.834E+1	3.768E+1
-4.574E-1	1.822E+1	3.769E+1
-4.606E-1	1.837E+1	3.782E+1
-4.590E-1	1.838E+1	3.790E+1
-4.557E-1	1.839E+1	3.793E+1
-4.541E-1	1.832E+1	3.771E+1
-4.557E-1	1.829E+1	3.771E+1
-4.590E-1	1.821E+1	3.782E+1
-4.541E-1	1.835E+1	3.783E+1
-4.541E-1	1.824E+1	3.787E+1
-4.606E-1	1.841E+1	3.777E+1
-4.590E-1	1.846E+1	3.776E+1
-4.541E-1	1.838E+1	3.786E+1
-4.541E-1	1.830E+1	3.760E+1
-4.590E-1	1.851E+1	3.775E+1
-4.590E-1	1.840E+1	3.779E+1
-4.557E-1	1.833E+1	3.763E+1
-4.541E-1	1.832E+1	3.760E+1
-4.590E-1	1.843E+1	3.765E+1
-4.574E-1	1.837E+1	3.785E+1
-4.557E-1	1.826E+1	3.770E+1
-4.557E-1	1.829E+1	3.799E+1
-4.574E-1	1.834E+1	3.776E+1
-4.590E-1	1.851E+1	3.758E+1
-4.541E-1	1.857E+1	3.787E+1
-4.557E-1	1.841E+1	3.800E+1
-4.590E-1	1.838E+1	3.763E+1
-4.606E-1	1.847E+1	3.773E+1
-4.525E-1	1.823E+1	3.777E+1
-4.541E-1	1.834E+1	3.774E+1
-4.574E-1	1.838E+1	3.783E+1
-4.574E-1	1.838E+1	3.802E+1
-4.590E-1	1.826E+1	3.771E+1
-4.541E-1	1.838E+1	3.791E+1
-4.606E-1	1.854E+1	3.766E+1
-4.557E-1	1.828E+1	3.749E+1
-4.574E-1	1.826E+1	3.796E+1
-4.557E-1	1.829E+1	3.760E+1
-4.574E-1	1.834E+1	3.796E+1
-4.590E-1	1.842E+1	3.787E+1
-4.541E-1	1.826E+1	3.790E+1
-4.541E-1	1.842E+1	3.771E+1
-4.574E-1	1.837E+1	3.776E+1
-4.557E-1	1.844E+1	3.783E+1
-4.541E-1	1.834E+1	3.778E+1
-4.541E-1	1.836E+1	3.772E+1
-4.574E-1	1.837E+1	3.771E+1
-4.590E-1	1.824E+1	3.786E+1
-4.541E-1	1.828E+1	3.771E+1
-4.541E-1	1.830E+1	3.753E+1
-4.606E-1	1.837E+1	3.803E+1
-4.574E-1	1.849E+1	3.803E+1
-4.557E-1	1.842E+1	3.755E+1
-4.557E-1	1.810E+1	3.782E+1
-4.574E-1	1.827E+1	3.753E+1
-4.574E-1	1.843E+1	3.776E+1
-4.541E-1	1.825E+1	3.768E+1
-4.541E-1	1.829E+1	3.788E+1
-4.574E-1	1.837E+1	3.799E+1
-4.574E-1	1.840E+1	3.794E+1
-4.541E-1	1.845E+1	3.791E+1
-4.557E-1	1.846E+1	3.765E+1
-4.574E-1	1.833E+1	3.770E+1
-4.590E-1	1.827E+1	3.787E+1
-4.574E-1	1.826E+1	3.770E+1
-4.525E-1	1.835E+1	3.792E+1
-4.557E-1	1.835E+1	3.794E+1
-4.590E-1	1.831E+1	3.770E+1
-4.574E-1	1.843E+1	3.781E+1
-4.557E-1	1.843E+1	3.793E+1
-4.574E-1	1.845E+1	3.796E+1
-4.557E-1	1.843E+1	3.781E+1
-4.541E-1	1.821E+1	3.780E+1
-4.557E-1	1.832E+1	3.788E+1
-4.574E-1	1.840E+1	3.785E+1
-4.574E-1	1.841E+1	3.749E+1
-4.525E-1	1.834E+1	3.769E+1
-4.541E-1	1.835E+1	3.780E+1
-4.541E-1	1.826E+1	3.786E+1
-4.590E-1	1.833E+1	3.765E+1
-4.557E-1	1.845E+1	3.789E+1
-4.574E-1	1.834E+1	3.790E+1
-4.590E-1	1.828E+1	3.807E+1
-4.590E-1	1.828E+1	3.779E+1
-4.525E-1	1.832E+1	3.783E+1
-4.574E-1	1.829E+1	3.789E+1
-4.590E-1	1.836E+1	3.763E+1
-4.606E-1	1.833E+1	3.805E+1
-4.541E-1	1.838E+1	3.734E+1
-4.557E-1	1.837E+1	3.793E+1
-4.574E-1	1.845E+1	3.771E+1
-4.590E-1	1.834E+1	3.769E+1
-4.525E-1	1.843E+1	3.779E+1
-4.557E-1	1.834E+1	3.762E+1
-4.590E-1	1.842E+1	3.781E+1
-4.606E-1	1.833E+1	3.785E+1
-4.541E-1	1.835E+1	3.773E+1
-4.541E-1	1.833E+1	3.782E+1
-4.590E-1	1.834E+1	3.782E+1
-4.622E-1	1.842E+1	3.785E+1
-4.557E-1	1.846E+1	3.784E+1
-4.525E-1	1.832E+1	3.770E+1
-4.590E-1	1.840E+1	3.781E+1
-4.590E-1	1.833E+1	3.790E+1
-4.557E-1	1.840E+1	3.780E+1
-4.541E-1	1.831E+1	3.774E+1
-4.590E-1	1.834E+1	3.734E+1
-4.557E-1	1.848E+1	3.801E+1
-4.525E-1	1.849E+1	3.770E+1
-4.557E-1	1.821E+1	3.774E+1
-4.557E-1	1.821E+1	3.792E+1
-4.557E-1	1.848E+1	3.758E+1
-4.541E-1	1.836E+1	3.782E+1
-4.574E-1	1.840E+1	3.785E+1
-4.574E-1	1.842E+1	3.775E+1
-4.590E-1	1.840E+1	3.789E+1
-4.557E-1	1.840E+1	3.790E+1
-4.557E-1	1.842E+1	3.774E+1
-4.557E-1	1.836E+1	3.759E+1
-4.574E-1	1.848E+1	3.791E+1
-4.574E-1	1.834E+1	3.790E+1
-4.557E-1	1.822E+1	3.784E+1
-4.574E-1	1.821E+1	3.797E+1
-4.606E-1	1.833E+1	3.790E+1
-4.557E-1	1.849E+1	3.792E+1
-4.574E-1	1.841E+1	3.779E+1
-4.590E-1	1.827E+1	3.783E+1
-4.557E-1	1.837E+1	3.777E+1
-4.557E-1	1.838E+1	3.775E+1
-4.574E-1	1.823E+1	3.756E+1
-4.557E-1	1.820E+1	3.803E+1
-4.606E-1	1.844E+1	3.795E+1
-4.557E-1	1.839E+1	3.764E+1
-4.525E-1	1.835E+1	3.784E+1
-4.574E-1	1.839E+1	3.758E+1
-4.590E-1	1.830E+1	3.779E+1
-4.541E-1	1.830E+1	3.763E+1
-4.541E-1	1.827E+1	3.776E+1
-4.590E-1	1.850E+1	3.810E+1
-4.590E-1	1.848E+1	3.773E+1
-4.574E-1	1.828E+1	3.783E+1
-4.541E-1	1.843E+1	3.741E+1
-4.557E-1	1.840E+1	3.777E+1
-4.574E-1	1.838E+1	3.791E+1
-4.525E-1	1.830E+1	3.809E+1
-4.525E-1	1.829E+1	3.774E+1
-4.606E-1	1.837E+1	3.782E+1
-4.557E-1	1.828E+1	3.770E+1
-4.574E-1	1.843E+1	3.781E+1
-4.557E-1	1.849E+1	3.775E+1
-4.557E-1	1.822E+1	3.770E+1
-4.590E-1	1.837E+1	3.773E+1
-4.541E-1	1.840E+1	3.775E+1
-4.590E-1	1.835E+1	3.777E+1
-4.590E-1	1.826E+1	3.775E+1
-4.557E-1	1.830E+1	3.785E+1
-4.525E-1	1.832E+1	3.790E+1
-4.557E-1	1.841E+1	3.774E+1
-4.590E-1	1.830E+1	3.781E+1
-4.590E-1	1.846E+1	3.779E+1
-4.557E-1	1.850E+1	3.775E+1
-4.541E-1	1.832E+1	3.772E+1
-4.590E-1	1.839E+1	3.765E+1
-4.590E-1	1.830E+1	3.755E+1
-4.557E-1	1.842E+1	3.768E+1
-4.574E-1	1.828E+1	3.773E+1
-4.574E-1	1.821E+1	3.760E+1
-4.606E-1	1.814E+1	3.780E+1
-4.606E-1	1.846E+1	3.781E+1
-4.557E-1	1.845E+1	3.773E+1
-4.590E-1	1.847E+1	3.787E+1
-4.590E-1	1.840E+1	3.805E+1
-4.557E-1	1.841E+1	3.755E+1
-4.557E-1	1.841E+1	3.750E+1
-4.574E-1	1.828E+1	3.781E+1
-4.590E-1	1.825E+1	3.805E+1
-4.541E-1	1.830E+1	3.785E+1
-4.509E-1	1.822E+1	3.774E+1
-4.590E-1	1.855E+1	3.798E+1
-4.590E-1	1.830E+1	3.793E+1
-4.525E-1	1.851E+1	3.786E+1
-4.574E-1	1.842E+1	3.772E+1
-4.606E-1	1.840E+1	3.771E+1
-4.574E-1	1.852E+1	3.788E+1
-4.541E-1	1.839E+1	3.777E+1
-4.541E-1	1.839E+1	3.786E+1
-4.590E-1	1.842E+1	3.781E+1
-4.574E-1	1.814E+1	3.792E+1
-4.541E-1	1.860E+1	3.793E+1
-4.492E-1	1.822E+1	3.802E+1
-4.574E-1	1.821E+1	3.761E+1
-4.590E-1	1.855E+1	3.773E+1
-4.525E-1	1.814E+1	3.808E+1
-4.525E-1	1.833E+1	3.783E+1
-4.606E-1	1.842E+1	3.784E+1
-4.574E-1	1.830E+1	3.807E+1
-4.557E-1	1.826E+1	3.777E+1
-4.541E-1	1.845E+1	3.788E+1
-4.574E-1	1.862E+1	3.759E+1
-4.574E-1	1.840E+1	3.780E+1
-4.541E-1	1.838E+1	3.789E+1
-4.574E-1	1.839E+1	3.772E+1
-4.574E-1	1.851E+1	3.772E+1
-4.590E-1	1.840E+1	3.789E+1
-4.557E-1	1.836E+1	3.782E+1
-4.590E-1	1.832E+1	3.782E+1
-4.574E-1	1.838E+1	3.793E+1
-4.574E-1	1.838E+1	3.780E+1
-4.574E-1	1.830E+1	3.783E+1
-4.525E-1	1.835E+1	3.786E+1
-4.574E-1	1.831E+1	3.794E+1
-4.590E-1	1.829E+1	3.806E+1
-4.557E-1	1.850E+1	3.776E+1
-4.557E-1	1.840E+1	3.770E+1
-4.590E-1	1.822E+1	3.788E+1
-4.574E-1	1.820E+1	3.766E+1
-4.541E-1	1.824E+1	3.794E+1
-4.557E-1	1.835E+1	3.764E+1
-4.606E-1	1.854E+1	3.798E+1
-4.590E-1	1.838E+1	3.797E+1
-4.541E-1	1.837E+1	3.796E+1
-4.557E-1	1.828E+1	3.780E+1
-4.590E-1	1.843E+1	3.800E+1
-4.574E-1	1.838E+1	3.786E+1
-4.525E-1	1.839E+1	3.787E+1
-4.541E-1	1.855E+1	3.790E+1
-4.574E-1	1.834E+1	3.773E+1
-4.574E-1	1.826E+1	3.800E+1
-4.541E-1	1.850E+1	3.787E+1
-4.557E-1	1.856E+1	3.783E+1
-4.606E-1	1.826E+1	3.792E+1
-4.590E-1	1.846E+1	3.795E+1
-4.557E-1	1.835E+1	3.785E+1
-4.541E-1	1.837E+1	3.758E+1
-4.606E-1	1.841E+1	3.788E+1
-4.557E-1	1.832E+1	3.793E+1
-4.557E-1	1.841E+1	3.796E+1
-4.525E-1	1.829E+1	3.768E+1
-4.541E-1	1.833E+1	3.821E+1
-4.590E-1	1.851E+1	3.785E+1
-4.557E-1	1.844E+1	3.794E+1
-4.541E-1	1.851E+1	3.789E+1
-4.590E-1	1.853E+1	3.805E+1
-4.606E-1	1.834E+1	3.795E+1
-4.541E-1	1.838E+1	3.783E+1
-4.557E-1	1.836E+1	3.765E+1
-4.574E-1	1.839E+1	3.793E+1
-4.622E-1	1.837E+1	3.800E+1
-4.574E-1	1.827E+1	3.798E+1
-4.590E-1	1.845E+1	3.796E+1
-4.574E-1	1.847E+1	3.784E+1
-4.590E-1	1.836E+1	3.785E+1
-4.525E-1	1.847E+1	3.776E+1
-4.557E-1	1.839E+1	3.774E+1
-4.590E-1	1.836E+1	3.768E+1
-4.590E-1	1.820E+1	3.767E+1
-4.574E-1	1.839E+1	3.794E+1
-4.525E-1	1.834E+1	3.795E+1
-4.590E-1	1.835E+1	3.787E+1
-4.590E-1	1.848E+1	3.790E+1
-4.525E-1	1.826E+1	3.812E+1
-4.590E-1	1.841E+1	3.783E+1
-4.574E-1	1.837E+1	3.786E+1
-4.606E-1	1.851E+1	3.767E+1
-4.574E-1	1.831E+1	3.774E+1
-4.541E-1	1.837E+1	3.798E+1
-4.541E-1	1.842E+1	3.803E+1
-4.574E-1	1.836E+1	3.811E+1
-4.557E-1	1.845E+1	3.767E+1
-4.574E-1	1.833E+1	3.764E+1
-4.590E-1	1.845E+1	3.751E+1
-4.574E-1	1.844E+1	3.775E+1
-4.574E-1	1.816E+1	3.809E+1
-4.557E-1	1.821E+1	3.789E+1
-4.606E-1	1.842E+1	3.800E+1
-4.606E-1	1.833E+1	3.798E+1
-4.574E-1	1.848E+1	3.796E+1
-4.574E-1	1.848E+1	3.756E+1
-4.574E-1	1.826E+1	3.763E+1
-4.622E-1	1.842E+1	3.796E+1
-4.574E-1	1.840E+1	3.790E+1
-4.574E-1	1.838E+1	3.801E+1
-4.557E-1	1.823E+1	3.771E+1
-4.590E-1	1.850E+1	3.777E+1
-4.541E-1	1.821E+1	3.803E+1
-4.525E-1	1.840E+1	3.783E+1
-4.574E-1	1.859E+1	3.793E+1
-4.606E-1	1.828E+1	3.800E+1
-4.574E-1	1.844E+1	3.795E+1
-4.574E-1	1.839E+1	3.783E+1
-4.606E-1	1.840E+1	3.799E+1
-4.590E-1	1.826E+1	3.796E+1
-4.541E-1	1.837E+1	3.758E+1
-4.557E-1	1.857E+1	3.810E+1
-4.590E-1	1.844E+1	3.775E+1
-4.590E-1	1.844E+1	3.774E+1
-4.541E-1	1.836E+1	3.777E+1
-4.557E-1	1.830E+1	3.781E+1
-4.574E-1	1.838E+1	3.788E+1
-4.590E-1	1.837E+1	3.799E+1
-4.557E-1	1.830E+1	3.790E+1
-4.541E-1	1.833E+1	3.794E+1
-4.606E-1	1.843E+1	3.795E+1
-4.606E-1	1.835E+1	3.794E+1
-4.590E-1	1.820E+1	3.795E+1
-4.557E-1	1.830E+1	3.797E+1
-4.590E-1	1.847E+1	3.800E+1
-4.606E-1	1.836E+1	3.807E+1
-4.574E-1	1.832E+1	3.777E+1
-4.557E-1	1.822E+1	3.761E+1
-4.574E-1	1.848E+1	3.798E+1
-4.574E-1	1.841E+1	3.797E+1
-4.557E-1	1.837E+1	3.774E+1
-4.557E-1	1.833E+1	3.794E+1
-4.590E-1	1.840E+1	3.785E+1
-4.590E-1	1.842E+1	3.805E+1
-4.590E-1	1.811E+1	3.785E+1
-4.541E-1	1.846E+1	3.786E+1
-4.606E-1	1.844E+1	3.818E+1
-4.606E-1	1.830E+1	3.821E+1
-4.557E-1	1.842E+1	3.804E+1
-4.541E-1	1.836E+1	3.782E+1
-4.590E-1	1.842E+1	3.786E+1
-4.574E-1	1.846E+1	3.795E+1
-4.574E-1	1.825E+1	3.776E+1
-4.557E-1	1.834E+1	3.783E+1
-4.557E-1	1.856E+1	3.793E+1
-4.590E-1	1.831E+1	3.806E+1
-4.574E-1	1.827E+1	3.812E+1
-4.574E-1	1.833E+1	3.771E+1
-4.590E-1	1.841E+1	3.786E+1
-4.590E-1	1.843E+1	3.789E+1
-4.574E-1	1.845E+1	3.786E+1
-4.574E-1	1.839E+1	3.772E+1
-4.557E-1	1.840E+1	3.776E+1
-4.606E-1	1.844E+1	3.792E+1
-4.574E-1	1.843E+1	3.782E+1
-4.541E-1	1.833E+1	3.771E+1
-4.606E-1	1.837E+1	3.795E+1
-4.590E-1	1.827E+1	3.786E+1
-4.590E-1	1.852E+1	3.788E+1
-4.525E-1	1.825E+1	3.792E+1
-4.590E-1	1.854E+1	3.772E+1
-4.606E-1	1.843E+1	3.790E+1
-4.557E-1	1.835E+1	3.804E+1
-4.557E-1	1.834E+1	3.782E+1
-4.590E-1	1.827E+1	3.783E+1
-4.574E-1	1.841E+1	3.783E+1
-4.557E-1	1.815E+1	3.793E+1
-4.557E-1	1.849E+1	3.785E+1
-4.606E-1	1.840E+1	3.785E+1
-4.590E-1	1.846E+1	3.761E+1
-4.541E-1	1.831E+1	3.776E+1
-4.574E-1	1.837E+1	3.810E+1
-4.574E-1	1.848E+1	3.784E+1
-4.606E-1	1.838E+1	3.769E+1
-4.590E-1	1.836E+1	3.808E+1
-4.574E-1	1.844E+1	3.790E+1
-4.574E-1	1.836E+1	3.765E+1
-4.574E-1	1.845E+1	3.784E+1
-4.557E-1	1.846E+1	3.777E+1
-4.574E-1	1.831E+1	3.769E+1
-4.574E-1	1.844E+1	3.782E+1
-4.590E-1	1.835E+1	3.791E+1
-4.557E-1	1.831E+1	3.785E+1
-4.557E-1	1.845E+1	3.790E+1
-4.590E-1	1.831E+1	3.795E+1
-4.606E-1	1.850E+1	3.788E+1
-4.574E-1	1.842E+1	3.793E+1
-4.541E-1	1.849E+1	3.783E+1
-4.574E-1	1.840E+1	3.762E+1
-4.606E-1	1.841E+1	3.811E+1
-4.590E-1	1.833E+1	3.768E+1
-4.557E-1	1.841E+1	3.781E+1
-4.590E-1	1.819E+1	3.793E+1
-4.606E-1	1.841E+1	3.776E+1
-4.557E-1	1.826E+1	3.781E+1
-4.574E-1	1.851E+1	3.781E+1
-4.574E-1	1.846E+1	3.779E+1
-4.590E-1	1.842E+1	3.765E+1
-4.557E-1	1.832E+1	3.807E+1
-4.574E-1	1.839E+1	3.802E+1
-4.606E-1	1.842E+1	3.772E+1
-4.590E-1	1.855E+1	3.780E+1
-4.541E-1	1.811E+1	3.778E+1
-4.557E-1	1.848E+1	3.779E+1
-4.622E-1	1.857E+1	3.776E+1
-4.606E-1	1.851E+1	3.764E+1
-4.557E-1	1.839E+1	3.792E+1
-4.557E-1	1.834E+1	3.783E+1
-4.590E-1	1.862E+1	3.774E+1
-4.622E-1	1.838E+1	3.792E+1
-4.557E-1	1.837E+1	3.789E+1
-4.557E-1	1.829E+1	3.777E+1
-4.574E-1	1.832E+1	3.790E+1
-4.606E-1	1.824E+1	3.787E+1
-4.541E-1	1.855E+1	3.784E+1
-4.541E-1	1.857E+1	3.791E+1
-4.590E-1	1.843E+1	3.810E+1
-4.590E-1	1.833E+1	3.791E+1
-4.574E-1	1.842E+1	3.800E+1
-4.557E-1	1.835E+1	3.781E+1
-4.606E-1	1.837E+1	3.778E+1
-4.590E-1	1.843E+1	3.772E+1
-4.557E-1	1.828E+1	3.773E+1
-4.557E-1	1.846E+1	3.769E+1
-4.574E-1	1.832E+1	3.792E+1
-4.590E-1	1.844E+1	3.796E+1
-4.557E-1	1.838E+1	3.787E+1
-4.541E-1	1.832E+1	3.800E+1
-4.574E-1	1.837E+1	3.802E+1
-4.590E-1	1.844E+1	3.760E+1
-4.606E-1	1.826E+1	3.785E+1
-4.574E-1	1.843E+1	3.780E+1
-4.606E-1	1.853E+1	3.778E+1
-4.606E-1	1.855E+1	3.789E+1
-4.574E-1	1.839E+1	3.779E+1
-4.541E-1	1.834E+1	3.786E+1
-4.606E-1	1.829E+1	3.798E+1
-4.606E-1	1.828E+1	3.798E+1
-4.574E-1	1.839E+1	3.794E+1
-4.590E-1	1.852E+1	3.795E+1
-4.606E-1	1.850E+1	3.790E+1
-4.606E-1	1.832E+1	3.779E+1
-4.541E-1	1.842E+1	3.793E+1
-4.606E-1	1.836E+1	3.810E+1
-4.606E-1	1.845E+1	3.784E+1
-4.590E-1	1.832E+1	3.783E+1
-4.590E-1	1.834E+1	3.798E+1
-4.590E-1	1.860E+1	3.793E+1
-4.590E-1	1.841E+1	3.767E+1
-4.574E-1	1.838E+1	3.791E+1
-4.557E-1	1.844E+1	3.781E+1
-4.557E-1	1.847E+1	3.784E+1
-4.590E-1	1.841E+1	3.797E+1
-4.622E-1	1.846E+1	3.781E+1
-4.590E-1	1.836E+1	3.798E+1
-4.541E-1	1.851E+1	3.775E+1
-4.574E-1	1.842E+1	3.793E+1
-4.606E-1	1.835E+1	3.778E+1
-4.541E-1	1.842E+1	3.803E+1
-4.590E-1	1.832E+1	3.775E+1
-4.606E-1	1.847E+1	3.817E+1
-4.574E-1	1.851E+1	3.800E+1
-4.574E-1	1.849E+1	3.806E+1
-4.574E-1	1.845E+1	3.807E+1
-4.574E-1	1.830E+1	3.799E+1
-4.590E-1	1.833E+1	3.807E+1
-4.574E-1	1.819E+1	3.787E+1
-4.574E-1	1.840E+1	3.774E+1
-4.606E-1	1.842E+1	3.817E+1
-4.590E-1	1.845E+1	3.803E+1
-4.525E-1	1.846E+1	3.789E+1
-4.574E-1	1.842E+1	3.794E+1
-4.606E-1	1.834E+1	3.790E+1
-4.606E-1	1.831E+1	3.797E+1
-4.541E-1	1.843E+1	3.785E+1
-4.557E-1	1.836E+1	3.793E+1
-4.574E-1	1.835E+1	3.778E+1
-4.622E-1	1.843E+1	3.810E+1
-4.557E-1	1.848E+1	3.807E+1
-4.557E-1	1.837E+1	3.796E+1
-4.606E-1	1.833E+1	3.803E+1
-4.590E-1	1.853E+1	3.781E+1
-4.557E-1	1.836E+1	3.771E+1
-4.574E-1	1.840E+1	3.775E+1
-4.622E-1	1.825E+1	3.785E+1
-4.590E-1	1.854E+1	3.790E+1
-4.557E-1	1.837E+1	3.784E+1
-4.541E-1	1.847E+1	3.777E+1
-4.606E-1	1.828E+1	3.796E+1
-4.622E-1	1.836E+1	3.793E+1
-4.541E-1	1.823E+1	3.793E+1
-4.574E-1	1.823E+1	3.783E+1
-4.590E-1	1.858E+1	3.791E+1
-4.606E-1	1.867E+1	3.775E+1
-4.525E-1	1.839E+1	3.799E+1
-4.590E-1	1.833E+1	3.780E+1
-4.574E-1	1.845E+1	3.794E+1
-4.590E-1	1.836E+1	3.781E+1
-4.574E-1	1.828E+1	3.787E+1
-4.574E-1	1.832E+1	3.777E+1
-4.606E-1	1.836E+1	3.791E+1
-4.606E-1	1.829E+1	3.786E+1
-4.541E-1	1.837E+1	3.780E+1
-4.541E-1	1.834E+1	3.783E+1
-4.606E-1	1.834E+1	3.796E+1
-4.590E-1	1.849E+1	3.781E+1
-4.557E-1	1.857E+1	3.805E+1
-4.557E-1	1.830E+1	3.787E+1
-4.622E-1	1.844E+1	3.792E+1
-4.590E-1	1.831E+1	3.786E+1
-4.541E-1	1.838E+1	3.797E+1
-4.557E-1	1.852E+1	3.817E+1
-4.606E-1	1.846E+1	3.766E+1
-4.590E-1	1.842E+1	3.791E+1
-4.557E-1	1.843E+1	3.792E+1
-4.557E-1	1.857E+1	3.791E+1
-4.574E-1	1.830E+1	3.807E+1
-4.606E-1	1.834E+1	3.793E+1
-4.574E-1	1.853E+1	3.778E+1
-4.590E-1	1.831E+1	3.803E+1
-4.606E-1	1.838E+1	3.792E+1
-4.574E-1	1.832E+1	3.781E+1
-4.557E-1	1.844E+1	3.806E+1
-4.541E-1	1.834E+1	3.801E+1
-4.606E-1	1.823E+1	3.788E+1
-4.590E-1	1.833E+1	3.783E+1
-4.557E-1	1.841E+1	3.800E+1
-4.590E-1	1.832E+1	3.799E+1
-4.590E-1	1.848E+1	3.787E+1
-4.590E-1	1.833E+1	3.776E+1
-4.557E-1	1.850E+1	3.794E+1
-4.574E-1	1.837E+1	3.770E+1
-4.606E-1	1.851E+1	3.792E+1
-4.590E-1	1.851E+1	3.811E+1
-4.590E-1	1.831E+1	3.821E+1
-4.574E-1	1.829E+1	3.777E+1
-4.590E-1	1.844E+1	3.783E+1
-4.622E-1	1.844E+1	3.791E+1
-4.557E-1	1.838E+1	3.775E+1
-4.557E-1	1.830E+1	3.811E+1
-4.590E-1	1.833E+1	3.791E+1
-4.574E-1	1.828E+1	3.794E+1
-4.557E-1	1.843E+1	3.780E+1
-4.541E-1	1.835E+1	3.777E+1
-4.590E-1	1.830E+1	3.782E+1
-4.590E-1	1.839E+1	3.790E+1
-4.574E-1	1.843E+1	3.797E+1
-4.557E-1	1.831E+1	3.780E+1
-4.606E-1	1.836E+1	3.791E+1
-4.638E-1	1.841E+1	3.789E+1
-4.557E-1	1.849E+1	3.806E+1
-4.541E-1	1.845E+1	3.774E+1
-4.590E-1	1.829E+1	3.783E+1
-4.590E-1	1.859E+1	3.770E+1
-4.574E-1	1.843E+1	3.793E+1
-4.557E-1	1.836E+1	3.775E+1
-4.606E-1	1.827E+1	3.783E+1
-4.606E-1	1.841E+1	3.800E+1
-4.590E-1	1.861E+1	3.779E+1
-4.574E-1	1.831E+1	3.809E+1
-4.590E-1	1.846E+1	3.787E+1
-4.590E-1	1.831E+1	3.798E+1
-4.574E-1	1.810E+1	3.776E+1
-4.574E-1	1.845E+1	3.804E+1
-4.606E-1	1.831E+1	3.793E+1
-4.606E-1	1.845E+1	3.789E+1
-4.574E-1	1.835E+1	3.799E+1
-4.557E-1	1.857E+1	3.804E+1
-4.574E-1	1.839E+1	3.798E+1
-4.622E-1	1.830E+1	3.797E+1
-4.557E-1	1.857E+1	3.783E+1
-4.574E-1	1.818E+1	3.793E+1
-4.590E-1	1.829E+1	3.798E+1
-4.622E-1	1.850E+1	3.817E+1
-4.574E-1	1.840E+1	3.810E+1
-4.574E-1	1.853E+1	3.807E+1
-4.574E-1	1.853E+1	3.785E+1
-4.606E-1	1.838E+1	3.816E+1
-4.574E-1	1.840E+1	3.793E+1
-4.541E-1	1.828E+1	3.805E+1
-4.606E-1	1.856E+1	3.773E+1
-4.606E-1	1.866E+1	3.797E+1
-4.557E-1	1.841E+1	3.790E+1
-4.557E-1	1.826E+1	3.772E+1
-4.574E-1	1.828E+1	3.790E+1
-4.622E-1	1.843E+1	3.802E+1
-4.557E-1	1.843E+1	3.798E+1
-4.590E-1	1.817E+1	3.829E+1
-4.574E-1	1.854E+1	3.812E+1
-4.574E-1	1.829E+1	3.798E+1
-4.574E-1	1.852E+1	3.790E+1
-4.574E-1	1.843E+1	3.765E+1
-4.606E-1	1.844E+1	3.802E+1
-4.606E-1	1.838E+1	3.798E+1
-4.606E-1	1.833E+1	3.770E+1
-4.574E-1	1.843E+1	3.789E+1
-4.606E-1	1.825E+1	3.778E+1
-4.590E-1	1.837E+1	3.791E+1
-4.574E-1	1.860E+1	3.787E+1
-4.557E-1	1.834E+1	3.788E+1
-4.574E-1	1.826E+1	3.804E+1
-4.622E-1	1.854E+1	3.801E+1
-4.606E-1	1.839E+1	3.800E+1
-4.574E-1	1.849E+1	3.791E+1
-4.557E-1	1.854E+1	3.758E+1
-4.655E-1	1.841E+1	3.769E+1
-4.590E-1	1.855E+1	3.773E+1
-4.557E-1	1.854E+1	3.787E+1
-4.590E-1	1.848E+1	3.806E+1
-4.622E-1	1.833E+1	3.788E+1
-4.557E-1	1.849E+1	3.779E+1
-4.574E-1	1.821E+1	3.802E+1
-4.574E-1	1.847E+1	3.794E+1
-4.622E-1	1.840E+1	3.772E+1
-4.590E-1	1.851E+1	3.791E+1
-4.557E-1	1.841E+1	3.813E+1
-4.606E-1	1.849E+1	3.791E+1
-4.590E-1	1.829E+1	3.778E+1
-4.557E-1	1.840E+1	3.766E+1
-4.557E-1	1.833E+1	3.785E+1
-4.606E-1	1.859E+1	3.784E+1
-4.590E-1	1.850E+1	3.787E+1
-4.606E-1	1.836E+1	3.790E+1
-4.557E-1	1.847E+1	3.792E+1
-4.590E-1	1.852E+1	3.789E+1
-4.606E-1	1.836E+1	3.767E+1
-4.557E-1	1.835E+1	3.820E+1
-4.557E-1	1.826E+1	3.782E+1
-4.590E-1	1.859E+1	3.807E+1
-4.590E-1	1.846E+1	3.790E+1
-4.541E-1	1.840E+1	3.798E+1
-4.574E-1	1.844E+1	3.804E+1
-4.574E-1	1.854E+1	3.798E+1
-4.606E-1	1.831E+1	3.782E+1
-4.574E-1	1.853E+1	3.813E+1
-4.557E-1	1.856E+1	3.794E+1
-4.622E-1	1.829E+1	3.793E+1
-4.574E-1	1.850E+1	3.799E+1
-4.557E-1	1.840E+1	3.804E+1
-4.557E-1	1.833E+1	3.793E+1
-4.606E-1	1.829E+1	3.787E+1
-4.606E-1	1.858E+1	3.790E+1
-4.557E-1	1.853E+1	3.792E+1
-4.574E-1	1.854E+1	3.793E+1
-4.590E-1	1.834E+1	3.768E+1
-4.606E-1	1.860E+1	3.810E+1
-4.574E-1	1.846E+1	3.802E+1
-4.541E-1	1.856E+1	3.808E+1
-4.622E-1	1.836E+1	3.804E+1
-4.590E-1	1.842E+1	3.795E+1
-4.574E-1	1.849E+1	3.793E+1
-4.574E-1	1.843E+1	3.831E+1
-4.590E-1	1.840E+1	3.779E+1
-4.622E-1	1.841E+1	3.777E+1
-4.574E-1	1.837E+1	3.793E+1
-4.574E-1	1.850E+1	3.791E+1
-4.622E-1	1.841E+1	3.793E+1
-4.590E-1	1.829E+1	3.794E+1
-4.574E-1	1.839E+1	3.782E+1
-4.574E-1	1.843E+1	3.778E+1
-4.606E-1	1.852E+1	3.797E+1
-4.622E-1	1.845E+1	3.791E+1
-4.541E-1	1.842E+1	3.782E+1
-4.574E-1	1.825E+1	3.798E+1
-4.622E-1	1.841E+1	3.774E+1
-4.606E-1	1.844E+1	3.817E+1
-4.557E-1	1.852E+1	3.786E+1
-4.590E-1	1.830E+1	3.809E+1
-4.622E-1	1.835E+1	3.788E+1
-4.622E-1	1.848E+1	3.806E+1
-4.574E-1	1.840E+1	3.783E+1
-4.590E-1	1.843E+1	3.775E+1
-4.590E-1	1.856E+1	3.815E+1
-4.590E-1	1.845E+1	3.787E+1
-4.557E-1	1.848E+1	3.784E+1
-4.574E-1	1.844E+1	3.800E+1
-4.574E-1	1.846E+1	3.806E+1
-4.606E-1	1.821E+1	3.789E+1
-4.574E-1	1.842E+1	3.801E+1
-4.541E-1	1.841E+1	3.770E+1
-4.590E-1	1.836E+1	3.769E+1
-4.606E-1	1.842E+1	3.783E+1
-4.557E-1	1.848E+1	3.810E+1
-4.541E-1	1.845E+1	3.773E+1
-4.606E-1	1.834E+1	3.791E+1
-4.606E-1	1.845E+1	3.793E+1
-4.557E-1	1.854E+1	3.809E+1
-4.574E-1	1.832E+1	3.798E+1
-4.590E-1	1.843E+1	3.818E+1
-4.606E-1	1.844E+1	3.804E+1
-4.606E-1	1.854E+1	3.793E+1
-4.590E-1	1.859E+1	3.820E+1
-4.606E-1	1.827E+1	3.800E+1
-4.606E-1	1.838E+1	3.800E+1
-4.590E-1	1.849E+1	3.799E+1
-4.574E-1	1.837E+1	3.808E+1
-4.606E-1	1.839E+1	3.795E+1
-4.622E-1	1.858E+1	3.803E+1
-4.557E-1	1.834E+1	3.778E+1
-4.557E-1	1.843E+1	3.782E+1
-4.606E-1	1.856E+1	3.816E+1
-4.606E-1	1.847E+1	3.794E+1
-4.590E-1	1.824E+1	3.783E+1
-4.590E-1	1.849E+1	3.797E+1
-4.622E-1	1.852E+1	3.807E+1
-4.590E-1	1.855E+1	3.791E+1
-4.557E-1	1.844E+1	3.799E+1
-4.541E-1	1.848E+1	3.774E+1
-4.622E-1	1.852E+1	3.804E+1
-4.622E-1	1.829E+1	3.780E+1
-4.557E-1	1.842E+1	3.787E+1
-4.574E-1	1.854E+1	3.782E+1
-4.638E-1	1.848E+1	3.803E+1
-4.606E-1	1.845E+1	3.788E+1
-4.574E-1	1.841E+1	3.783E+1
-4.557E-1	1.857E+1	3.773E+1
-4.590E-1	1.855E+1	3.802E+1
-4.590E-1	1.834E+1	3.795E+1
-4.541E-1	1.846E+1	3.791E+1
-4.541E-1	1.831E+1	3.796E+1
-4.606E-1	1.840E+1	3.794E+1
-4.622E-1	1.842E+1	3.787E+1
-4.590E-1	1.852E+1	3.787E+1
-4.557E-1	1.819E+1	3.793E+1
-4.622E-1	1.826E+1	3.780E+1
-4.590E-1	1.834E+1	3.805E+1
-4.590E-1	1.849E+1	3.793E+1
-4.590E-1	1.845E+1	3.797E+1
-4.590E-1	1.839E+1	3.797E+1
-4.606E-1	1.840E+1	3.791E+1
-4.557E-1	1.835E+1	3.818E+1
-4.590E-1	1.839E+1	3.812E+1
-4.574E-1	1.834E+1	3.789E+1
-4.606E-1	1.838E+1	3.790E+1
-4.574E-1	1.861E+1	3.781E+1
-4.590E-1	1.825E+1	3.807E+1
-4.590E-1	1.851E+1	3.787E+1
-4.622E-1	1.855E+1	3.792E+1
-4.557E-1	1.834E+1	3.772E+1
-4.557E-1	1.826E+1	3.811E+1
-4.557E-1	1.853E+1	3.807E+1
-4.590E-1	1.845E+1	3.791E+1
-4.590E-1	1.846E+1	3.788E+1
-4.590E-1	1.841E+1	3.798E+1
-4.606E-1	1.828E+1	3.771E+1
-4.574E-1	1.848E+1	3.779E+1
-4.557E-1	1.839E+1	3.786E+1
-4.541E-1	1.842E+1	3.803E+1
-4.622E-1	1.843E+1	3.775E+1
-4.606E-1	1.832E+1	3.803E+1
-4.541E-1	1.862E+1	3.791E+1
-4.541E-1	1.847E+1	3.785E+1
-4.606E-1	1.833E+1	3.769E+1
-4.606E-1	1.833E+1	3.789E+1
-4.606E-1	1.839E+1	3.821E+1
-4.574E-1	1.835E+1	3.790E+1
-4.606E-1	1.842E+1	3.796E+1
-4.622E-1	1.833E+1	3.792E+1
-4.557E-1	1.834E+1	3.811E+1
-4.574E-1	1.854E+1	3.796E+1
-4.574E-1	1.845E+1	3.803E+1
-4.622E-1	1.832E+1	3.816E+1
-4.574E-1	1.831E+1	3.814E+1
-4.541E-1	1.842E+1	3.761E+1
-4.606E-1	1.832E+1	3.792E+1
-4.606E-1	1.850E+1	3.793E+1
-4.574E-1	1.848E+1	3.811E+1
-4.574E-1	1.839E+1	3.794E+1
-4.606E-1	1.844E+1	3.792E+1
-4.606E-1	1.846E+1	3.790E+1
-4.606E-1	1.843E+1	3.784E+1
-4.557E-1	1.824E+1	3.799E+1
-4.622E-1	1.836E+1	3.768E+1
-4.590E-1	1.847E+1	3.806E+1
-4.557E-1	1.850E+1	3.781E+1
-4.557E-1	1.841E+1	3.798E+1
-4.622E-1	1.853E+1	3.785E+1
-4.606E-1	1.836E+1	3.804E+1
-4.574E-1	1.855E+1	3.789E+1
-4.557E-1	1.854E+1	3.802E+1
-4.622E-1	1.836E+1	3.798E+1
-4.622E-1	1.848E+1	3.804E+1
-4.590E-1	1.846E+1	3.805E+1
-4.574E-1	1.838E+1	3.787E+1
-4.590E-1	1.845E+1	3.778E+1
-4.590E-1	1.844E+1	3.787E+1
-4.557E-1	1.826E+1	3.784E+1
-4.574E-1	1.841E+1	3.812E+1
-4.606E-1	1.843E+1	3.791E+1
-4.606E-1	1.840E+1	3.801E+1
-4.606E-1	1.851E+1	3.789E+1
-4.557E-1	1.853E+1	3.796E+1
-4.606E-1	1.849E+1	3.773E+1
-4.606E-1	1.835E+1	3.799E+1
-4.557E-1	1.842E+1	3.789E+1
-4.557E-1	1.846E+1	3.805E+1
-4.590E-1	1.860E+1	3.792E+1
-4.606E-1	1.845E+1	3.805E+1
-4.590E-1	1.857E+1	3.786E+1
-4.557E-1	1.840E+1	3.795E+1
-4.638E-1	1.860E+1	3.799E+1
-4.606E-1	1.842E+1	3.797E+1
-4.606E-1	1.842E+1	3.819E+1
-4.541E-1	1.852E+1	3.785E+1
-4.574E-1	1.847E+1	3.810E+1
-4.590E-1	1.822E+1	3.793E+1
-4.574E-1	1.842E+1	3.808E+1
-4.557E-1	1.855E+1	3.780E+1
-4.574E-1	1.829E+1	3.787E+1
-4.638E-1	1.847E+1	3.805E+1
-4.590E-1	1.848E+1	3.831E+1
-4.574E-1	1.844E+1	3.801E+1
-4.622E-1	1.846E+1	3.797E+1
-4.574E-1	1.845E+1	3.785E+1
-4.590E-1	1.853E+1	3.809E+1
-4.557E-1	1.836E+1	3.796E+1
-4.590E-1	1.854E+1	3.775E+1
-4.622E-1	1.846E+1	3.778E+1
-4.590E-1	1.837E+1	3.835E+1
-4.574E-1	1.838E+1	3.781E+1
-4.590E-1	1.841E+1	3.802E+1
-4.590E-1	1.843E+1	3.776E+1
-4.574E-1	1.837E+1	3.786E+1
-4.574E-1	1.844E+1	3.803E+1
-4.606E-1	1.859E+1	3.799E+1
-4.622E-1	1.812E+1	3.788E+1
-4.557E-1	1.854E+1	3.792E+1
-4.590E-1	1.850E+1	3.766E+1
-4.590E-1	1.843E+1	3.779E+1
-4.574E-1	1.857E+1	3.805E+1
-4.574E-1	1.838E+1	3.798E+1
-4.590E-1	1.828E+1	3.778E+1
-4.590E-1	1.822E+1	3.817E+1
-4.590E-1	1.825E+1	3.793E+1
-4.574E-1	1.835E+1	3.789E+1
-4.590E-1	1.850E+1	3.782E+1
-4.622E-1	1.827E+1	3.814E+1
-4.622E-1	1.835E+1	3.811E+1
-4.590E-1	1.840E+1	3.795E+1
-4.557E-1	1.848E+1	3.797E+1
-4.590E-1	1.858E+1	3.780E+1
-4.622E-1	1.833E+1	3.756E+1
-4.574E-1	1.846E+1	3.804E+1
-4.590E-1	1.846E+1	3.779E+1
-4.638E-1	1.838E+1	3.795E+1
-4.590E-1	1.855E+1	3.784E+1
-4.590E-1	1.827E+1	3.789E+1
-4.557E-1	1.835E+1	3.784E+1
-4.606E-1	1.853E+1	3.817E+1
-4.622E-1	1.862E+1	3.822E+1
-4.574E-1	1.845E+1	3.766E+1
-4.557E-1	1.845E+1	3.778E+1
-4.622E-1	1.829E+1	3.767E+1
-4.590E-1	1.867E+1	3.814E+1
-4.574E-1	1.841E+1	3.804E+1
-4.574E-1	1.845E+1	3.802E+1
-4.606E-1	1.855E+1	3.788E+1
-4.590E-1	1.839E+1	3.804E+1
-4.557E-1	1.845E+1	3.791E+1
-4.574E-1	1.842E+1	3.800E+1
-4.606E-1	1.835E+1	3.790E+1
-4.622E-1	1.842E+1	3.790E+1
-4.557E-1	1.847E+1	3.814E+1
-4.590E-1	1.849E+1	3.794E+1
-4.606E-1	1.848E+1	3.792E+1
-4.638E-1	1.845E+1	3.788E+1
-4.574E-1	1.847E+1	3.791E+1
-4.574E-1	1.832E+1	3.772E+1
-4.606E-1	1.845E+1	3.802E+1
-4.590E-1	1.850E+1	3.794E+1
-4.557E-1	1.839E+1	3.812E+1
-4.590E-1	1.859E+1	3.802E+1
-4.590E-1	1.858E+1	3.782E+1
-4.622E-1	1.836E+1	3.821E+1
-4.574E-1	1.846E+1	3.798E+1
-4.606E-1	1.839E+1	3.793E+1
-4.606E-1	1.847E+1	3.788E+1
-4.606E-1	1.836E+1	3.790E+1
-4.574E-1	1.847E+1	3.790E+1
-4.574E-1	1.848E+1	3.790E+1
-4.606E-1	1.832E+1	3.804E+1
-4.606E-1	1.851E+1	3.786E+1
-4.574E-1	1.841E+1	3.788E+1
-4.557E-1	1.832E+1	3.802E+1
-4.606E-1	1.840E+1	3.814E+1
-4.606E-1	1.837E+1	3.804E+1
-4.590E-1	1.841E+1	3.789E+1
-4.590E-1	1.835E+1	3.792E+1
-4.622E-1	1.836E+1	3.803E+1
-4.622E-1	1.856E+1	3.814E+1
-4.606E-1	1.843E+1	3.779E+1
-4.574E-1	1.834E+1	3.797E+1
-4.590E-1	1.848E+1	3.810E+1
-4.622E-1	1.850E+1	3.808E+1
-4.574E-1	1.848E+1	3.784E+1
-4.557E-1	1.842E+1	3.785E+1
-4.590E-1	1.846E+1	3.782E+1
-4.606E-1	1.838E+1	3.792E+1
-4.574E-1	1.839E+1	3.816E+1
-4.557E-1	1.846E+1	3.800E+1
-4.590E-1	1.853E+1	3.790E+1
-4.590E-1	1.832E+1	3.789E+1
-4.574E-1	1.840E+1	3.806E+1
-4.574E-1	1.842E+1	3.810E+1
-4.622E-1	1.840E+1	3.788E+1
-4.606E-1	1.847E+1	3.795E+1
-4.590E-1	1.865E+1	3.791E+1
-4.574E-1	1.833E+1	3.776E+1
-4.622E-1	1.835E+1	3.776E+1
-4.606E-1	1.845E+1	3.810E+1
-4.541E-1	1.858E+1	3.821E+1
-4.557E-1	1.862E+1	3.805E+1
-4.574E-1	1.840E+1	3.800E+1
-4.606E-1	1.841E+1	3.766E+1
-4.590E-1	1.856E+1	3.795E+1
-4.606E-1	1.848E+1	3.801E+1
-4.606E-1	1.845E+1	3.820E+1
-4.606E-1	1.839E+1	3.812E+1
-4.606E-1	1.843E+1	3.800E+1
-4.590E-1	1.842E+1	3.798E+1
-4.606E-1	1.853E+1	3.800E+1
-4.590E-1	1.843E+1	3.781E+1
-4.574E-1	1.857E+1	3.785E+1
-4.541E-1	1.866E+1	3.796E+1
-4.574E-1	1.849E+1	3.819E+1
-4.622E-1	1.860E+1	3.783E+1
-4.574E-1	1.838E+1	3.768E+1
-4.574E-1	1.843E+1	3.797E+1
-4.638E-1	1.860E+1	3.785E+1
-4.622E-1	1.847E+1	3.786E+1
-4.590E-1	1.844E+1	3.804E+1
-4.574E-1	1.859E+1	3.801E+1
-4.622E-1	1.844E+1	3.800E+1
-4.622E-1	1.837E+1	3.785E+1
-4.590E-1	1.827E+1	3.784E+1
-4.574E-1	1.853E+1	3.800E+1
-4.606E-1	1.854E+1	3.814E+1
-4.606E-1	1.843E+1	3.829E+1
-4.590E-1	1.853E+1	3.797E+1
-4.574E-1	1.827E+1	3.805E+1
-4.590E-1	1.837E+1	3.810E+1
-4.638E-1	1.847E+1	3.813E+1
-4.590E-1	1.860E+1	3.816E+1
-4.574E-1	1.851E+1	3.797E+1
-4.622E-1	1.848E+1	3.779E+1
-4.606E-1	1.857E+1	3.794E+1
-4.574E-1	1.866E+1	3.793E+1
-4.574E-1	1.834E+1	3.789E+1
-4.590E-1	1.843E+1	3.798E+1
-4.622E-1	1.846E+1	3.807E+1
-4.606E-1	1.843E+1	3.823E+1
-4.606E-1	1.842E+1	3.803E+1
-4.590E-1	1.837E+1	3.808E+1
-4.606E-1	1.847E+1	3.793E+1
-4.590E-1	1.857E+1	3.813E+1
-4.590E-1	1.834E+1	3.782E+1
-4.606E-1	1.845E+1	3.773E+1
-4.622E-1	1.841E+1	3.787E+1
-4.590E-1	1.850E+1	3.796E+1
-4.590E-1	1.850E+1	3.799E+1
-4.606E-1	1.852E+1	3.812E+1
-4.622E-1	1.840E+1	3.817E+1
-4.574E-1	1.848E+1	3.811E+1
-4.557E-1	1.866E+1	3.771E+1
-4.606E-1	1.850E+1	3.796E+1
-4.606E-1	1.839E+1	3.782E+1
-4.606E-1	1.848E+1	3.797E+1
-4.574E-1	1.838E+1	3.811E+1
-4.638E-1	1.848E+1	3.809E+1
-4.622E-1	1.832E+1	3.780E+1
-4.590E-1	1.848E+1	3.779E+1
-4.590E-1	1.856E+1	3.784E+1
-4.606E-1	1.847E+1	3.840E+1
-4.590E-1	1.846E+1	3.813E+1
-4.590E-1	1.858E+1	3.802E+1
-4.574E-1	1.848E+1	3.823E+1
-4.622E-1	1.845E+1	3.811E+1
-4.622E-1	1.859E+1	3.798E+1
-4.574E-1	1.836E+1	3.803E+1
-4.574E-1	1.859E+1	3.793E+1
-4.622E-1	1.853E+1	3.765E+1
-4.655E-1	1.851E+1	3.810E+1
-4.590E-1	1.844E+1	3.799E+1
-4.590E-1	1.834E+1	3.771E+1
-4.606E-1	1.847E+1	3.786E+1
-4.606E-1	1.842E+1	3.806E+1
-4.557E-1	1.859E+1	3.810E+1
-4.590E-1	1.838E+1	3.799E+1
-4.590E-1	1.841E+1	3.802E+1
-4.606E-1	1.836E+1	3.802E+1
-4.590E-1	1.852E+1	3.787E+1
-4.557E-1	1.838E+1	3.823E+1
-4.574E-1	1.848E+1	3.776E+1
-4.606E-1	1.857E+1	3.796E+1
-4.574E-1	1.837E+1	3.823E+1
-4.590E-1	1.843E+1	3.782E+1
-4.574E-1	1.852E+1	3.808E+1
-4.622E-1	1.837E+1	3.834E+1
-4.574E-1	1.856E+1	3.811E+1
-4.574E-1	1.849E+1	3.809E+1
-4.606E-1	1.852E+1	3.797E+1
-4.622E-1	1.841E+1	3.790E+1
-4.606E-1	1.861E+1	3.805E+1
-4.574E-1	1.842E+1	3.805E+1
-4.590E-1	1.828E+1	3.793E+1
-4.622E-1	1.852E+1	3.800E+1
-4.574E-1	1.845E+1	3.797E+1
-4.574E-1	1.858E+1	3.793E+1
-4.622E-1	1.857E+1	3.837E+1
-4.622E-1	1.848E+1	3.809E+1
-4.590E-1	1.845E+1	3.803E+1
-4.557E-1	1.838E+1	3.781E+1
-4.606E-1	1.843E+1	3.806E+1
-4.622E-1	1.862E+1	3.794E+1
-4.590E-1	1.844E+1	3.775E+1
-4.590E-1	1.846E+1	3.797E+1
-4.606E-1	1.852E+1	3.775E+1
-4.638E-1	1.861E+1	3.802E+1
-4.590E-1	1.848E+1	3.823E+1
-4.606E-1	1.846E+1	3.797E+1
-4.590E-1	1.847E+1	3.808E+1
-4.606E-1	1.848E+1	3.795E+1
-4.606E-1	1.850E+1	3.795E+1
-4.590E-1	1.840E+1	3.801E+1
-4.606E-1	1.849E+1	3.792E+1
-4.622E-1	1.844E+1	3.810E+1
-4.557E-1	1.840E+1	3.782E+1
-4.574E-1	1.851E+1	3.784E+1
-4.606E-1	1.844E+1	3.795E+1
-4.622E-1	1.844E+1	3.808E+1
-4.622E-1	1.842E+1	3.806E+1
-4.590E-1	1.841E+1	3.798E+1
-4.606E-1	1.824E+1	3.791E+1
-4.622E-1	1.865E+1	3.827E+1
-4.590E-1	1.844E+1	3.799E+1
-4.557E-1	1.829E+1	3.802E+1
-4.622E-1	1.850E+1	3.794E+1
-4.606E-1	1.857E+1	3.809E+1
-4.557E-1	1.857E+1	3.794E+1
-4.557E-1	1.830E+1	3.808E+1
-4.622E-1	1.862E+1	3.798E+1
-4.622E-1	1.837E+1	3.781E+1
-4.574E-1	1.834E+1	3.817E+1
-4.590E-1	1.850E+1	3.804E+1
-4.606E-1	1.843E+1	3.810E+1
-4.590E-1	1.869E+1	3.792E+1
-4.590E-1	1.861E+1	3.799E+1
-4.590E-1	1.840E+1	3.807E+1
-4.622E-1	1.852E+1	3.784E+1
-4.606E-1	1.836E+1	3.805E+1
-4.606E-1	1.836E+1	3.786E+1
-4.606E-1	1.843E+1	3.802E+1
-4.606E-1	1.838E+1	3.806E+1
-4.606E-1	1.849E+1	3.809E+1
-4.590E-1	1.840E+1	3.787E+1
-4.590E-1	1.845E+1	3.790E+1
-4.606E-1	1.853E+1	3.806E+1
-4.606E-1	1.857E+1	3.816E+1
-4.574E-1	1.838E+1	3.782E+1
-4.606E-1	1.843E+1	3.809E+1
-4.590E-1	1.851E+1	3.824E+1
-4.606E-1	1.839E+1	3.794E+1
-4.574E-1	1.838E+1	3.786E+1
-4.557E-1	1.851E+1	3.805E+1
-4.590E-1	1.857E+1	3.799E+1
-4.622E-1	1.847E+1	3.795E+1
-4.574E-1	1.834E+1	3.787E+1
-4.606E-1	1.844E+1	3.800E+1
-4.622E-1	1.858E+1	3.806E+1
-4.622E-1	1.844E+1	3.804E+1
-4.557E-1	1.862E+1	3.784E+1
-4.557E-1	1.842E+1	3.785E+1
-4.606E-1	1.841E+1	3.776E+1
-4.622E-1	1.862E+1	3.794E+1
-4.574E-1	1.844E+1	3.780E+1
-4.574E-1	1.834E+1	3.775E+1
-4.606E-1	1.839E+1	3.810E+1
-4.606E-1	1.853E+1	3.801E+1
-4.590E-1	1.857E+1	3.812E+1
-4.574E-1	1.835E+1	3.809E+1
-4.590E-1	1.850E+1	3.780E+1
-4.606E-1	1.829E+1	3.800E+1
-4.590E-1	1.841E+1	3.794E+1
-4.606E-1	1.855E+1	3.795E+1
-4.590E-1	1.846E+1	3.812E+1
-4.606E-1	1.857E+1	3.813E+1
-4.606E-1	1.839E+1	3.798E+1
-4.574E-1	1.852E+1	3.809E+1
-4.606E-1	1.840E+1	3.811E+1
-4.622E-1	1.841E+1	3.789E+1
-4.606E-1	1.842E+1	3.805E+1
-4.574E-1	1.840E+1	3.795E+1
-4.606E-1	1.835E+1	3.789E+1
-4.622E-1	1.841E+1	3.786E+1
-4.574E-1	1.850E+1	3.823E+1
-4.557E-1	1.851E+1	3.823E+1
-4.606E-1	1.854E+1	3.780E+1
-4.606E-1	1.838E+1	3.814E+1
-4.590E-1	1.847E+1	3.799E+1
-4.590E-1	1.848E+1	3.805E+1
-4.622E-1	1.844E+1	3.805E+1
-4.606E-1	1.858E+1	3.814E+1
-4.574E-1	1.858E+1	3.794E+1
-4.606E-1	1.859E+1	3.803E+1
-4.606E-1	1.849E+1	3.836E+1
-4.606E-1	1.854E+1	3.807E+1
-4.557E-1	1.855E+1	3.784E+1
-4.557E-1	1.837E+1	3.810E+1
-4.606E-1	1.832E+1	3.800E+1
-4.606E-1	1.844E+1	3.800E+1
-4.590E-1	1.861E+1	3.805E+1
-4.541E-1	1.841E+1	3.801E+1
-4.622E-1	1.862E+1	3.805E+1
-4.638E-1	1.853E+1	3.827E+1
-4.590E-1	1.851E+1	3.825E+1
-4.574E-1	1.848E+1	3.781E+1
-4.622E-1	1.840E+1	3.788E+1
-4.622E-1	1.842E+1	3.812E+1
-4.574E-1	1.860E+1	3.781E+1
-4.574E-1	1.848E+1	3.803E+1
-4.638E-1	1.846E+1	3.803E+1
-4.606E-1	1.857E+1	3.819E+1
-4.574E-1	1.838E+1	3.801E+1
-4.574E-1	1.837E+1	3.805E+1
-4.606E-1	1.837E+1	3.797E+1
-4.606E-1	1.853E+1	3.796E+1
-4.557E-1	1.841E+1	3.811E+1
-4.574E-1	1.848E+1	3.829E+1
-4.590E-1	1.830E+1	3.814E+1
-4.590E-1	1.840E+1	3.817E+1
-4.541E-1	1.847E+1	3.810E+1
-4.590E-1	1.852E+1	3.797E+1
-4.606E-1	1.837E+1	3.804E+1
-4.574E-1	1.832E+1	3.802E+1
-4.606E-1	1.852E+1	3.819E+1
-4.590E-1	1.861E+1	3.816E+1
-4.622E-1	1.855E+1	3.786E+1
-4.638E-1	1.871E+1	3.799E+1
-4.590E-1	1.853E+1	3.802E+1
-4.541E-1	1.849E+1	3.791E+1
-4.590E-1	1.841E+1	3.775E+1
-4.622E-1	1.864E+1	3.803E+1
-4.590E-1	1.841E+1	3.800E+1
-4.541E-1	1.844E+1	3.813E+1
-4.590E-1	1.842E+1	3.802E+1
-4.638E-1	1.829E+1	3.810E+1
-4.574E-1	1.829E+1	3.786E+1
-4.590E-1	1.854E+1	3.783E+1
-4.606E-1	1.847E+1	3.809E+1
-4.606E-1	1.849E+1	3.816E+1
-4.590E-1	1.849E+1	3.839E+1
-4.574E-1	1.838E+1	3.785E+1
-4.606E-1	1.851E+1	3.804E+1
-4.622E-1	1.849E+1	3.813E+1
-4.574E-1	1.859E+1	3.801E+1
-4.574E-1	1.846E+1	3.797E+1
-4.606E-1	1.846E+1	3.800E+1
-4.622E-1	1.838E+1	3.814E+1
-4.590E-1	1.869E+1	3.806E+1
-4.590E-1	1.845E+1	3.786E+1
-4.622E-1	1.856E+1	3.806E+1
-4.655E-1	1.855E+1	3.820E+1
-4.574E-1	1.848E+1	3.781E+1
-4.590E-1	1.837E+1	3.802E+1
-4.590E-1	1.846E+1	3.808E+1
-4.622E-1	1.867E+1	3.777E+1
-4.557E-1	1.857E+1	3.811E+1
-4.590E-1	1.858E+1	3.803E+1
-4.638E-1	1.849E+1	3.805E+1
-4.622E-1	1.845E+1	3.811E+1
-4.590E-1	1.844E+1	3.808E+1
-4.574E-1	1.833E+1	3.807E+1
-4.606E-1	1.869E+1	3.821E+1
[truncated: 93,931 more rows]
