# Supplementary material for: Improved ANAP incorporation and VCF analysis reveal details of P2X7 current facilitation and a limited conformational interplay between ATP binding and the intracellular ballast domain
Source: eLife. 2023 Jan 4;12:e82479. doi: 10.7554/eLife.82479 (PMC9859053; doi:10.7554/eLife.82479)
Supplement: Figure 5—figure supplement 3—source data 2. [file elife-82479-fig5-figsupp3-data2.zip › Figure-5_figure-supplement-3_source-data-2/DeltaCaM-D423/l14/37.csv]

-7.899E-1	1.081E+1	2.151E+1
-7.931E-1	1.078E+1	2.152E+1
-7.882E-1	1.083E+1	2.145E+1
-7.866E-1	1.078E+1	2.129E+1
-7.899E-1	1.077E+1	2.145E+1
-7.947E-1	1.075E+1	2.148E+1
-7.899E-1	1.071E+1	2.161E+1
-7.850E-1	1.082E+1	2.150E+1
-7.915E-1	1.081E+1	2.140E+1
-7.915E-1	1.076E+1	2.150E+1
-7.915E-1	1.081E+1	2.166E+1
-7.850E-1	1.082E+1	2.148E+1
-7.931E-1	1.071E+1	2.143E+1
-7.899E-1	1.079E+1	2.145E+1
-7.882E-1	1.080E+1	2.150E+1
-7.850E-1	1.067E+1	2.143E+1
-7.899E-1	1.071E+1	2.159E+1
-7.899E-1	1.074E+1	2.133E+1
-7.882E-1	1.076E+1	2.148E+1
-7.866E-1	1.064E+1	2.144E+1
-7.882E-1	1.071E+1	2.154E+1
-7.931E-1	1.073E+1	2.159E+1
-7.866E-1	1.084E+1	2.154E+1
-7.834E-1	1.069E+1	2.156E+1
-7.866E-1	1.078E+1	2.161E+1
-7.931E-1	1.077E+1	2.150E+1
-7.882E-1	1.073E+1	2.129E+1
-7.834E-1	1.085E+1	2.152E+1
-7.899E-1	1.081E+1	2.149E+1
-7.931E-1	1.068E+1	2.151E+1
-7.866E-1	1.079E+1	2.170E+1
-7.834E-1	1.063E+1	2.167E+1
-7.915E-1	1.070E+1	2.160E+1
-7.915E-1	1.075E+1	2.148E+1
-7.915E-1	1.079E+1	2.143E+1
-7.834E-1	1.074E+1	2.146E+1
-7.882E-1	1.071E+1	2.161E+1
-7.915E-1	1.085E+1	2.155E+1
-7.882E-1	1.091E+1	2.159E+1
-7.834E-1	1.073E+1	2.144E+1
-7.899E-1	1.071E+1	2.156E+1
-7.947E-1	1.070E+1	2.161E+1
-7.899E-1	1.072E+1	2.158E+1
-7.850E-1	1.073E+1	2.139E+1
-7.866E-1	1.084E+1	2.161E+1
-7.931E-1	1.062E+1	2.154E+1
-7.899E-1	1.078E+1	2.144E+1
-7.866E-1	1.079E+1	2.152E+1
-7.899E-1	1.078E+1	2.160E+1
-7.931E-1	1.072E+1	2.148E+1
-7.850E-1	1.069E+1	2.143E+1
-7.866E-1	1.074E+1	2.155E+1
-7.866E-1	1.079E+1	2.131E+1
-7.931E-1	1.079E+1	2.149E+1
-7.882E-1	1.087E+1	2.160E+1
-7.866E-1	1.079E+1	2.145E+1
-7.899E-1	1.089E+1	2.145E+1
-7.915E-1	1.083E+1	2.151E+1
-7.882E-1	1.067E+1	2.161E+1
-7.834E-1	1.077E+1	2.156E+1
-7.915E-1	1.078E+1	2.141E+1
-7.915E-1	1.076E+1	2.160E+1
-7.882E-1	1.073E+1	2.145E+1
-7.850E-1	1.083E+1	2.157E+1
-7.882E-1	1.084E+1	2.160E+1
-7.915E-1	1.079E+1	2.152E+1
-7.882E-1	1.074E+1	2.143E+1
-7.850E-1	1.067E+1	2.149E+1
-7.899E-1	1.079E+1	2.156E+1
-7.915E-1	1.066E+1	2.144E+1
-7.866E-1	1.065E+1	2.150E+1
-7.866E-1	1.091E+1	2.139E+1
-7.915E-1	1.089E+1	2.142E+1
-7.931E-1	1.060E+1	2.154E+1
-7.882E-1	1.087E+1	2.158E+1
-7.834E-1	1.084E+1	2.150E+1
-7.915E-1	1.077E+1	2.143E+1
-7.931E-1	1.078E+1	2.135E+1
-7.882E-1	1.073E+1	2.141E+1
-7.882E-1	1.080E+1	2.135E+1
-7.899E-1	1.067E+1	2.141E+1
-7.931E-1	1.065E+1	2.157E+1
-7.899E-1	1.064E+1	2.168E+1
-7.850E-1	1.085E+1	2.143E+1
-7.850E-1	1.073E+1	2.160E+1
-7.915E-1	1.060E+1	2.165E+1
-7.882E-1	1.092E+1	2.171E+1
-7.866E-1	1.072E+1	2.168E+1
-7.899E-1	1.069E+1	2.137E+1
-7.947E-1	1.069E+1	2.157E+1
-7.882E-1	1.067E+1	2.157E+1
-7.818E-1	1.076E+1	2.119E+1
-7.899E-1	1.075E+1	2.144E+1
-7.915E-1	1.076E+1	2.134E+1
-7.882E-1	1.084E+1	2.143E+1
-7.866E-1	1.074E+1	2.139E+1
-7.899E-1	1.072E+1	2.161E+1
-7.931E-1	1.074E+1	2.140E+1
-7.882E-1	1.087E+1	2.147E+1
-7.850E-1	1.081E+1	2.161E+1
-7.882E-1	1.068E+1	2.151E+1
-7.915E-1	1.081E+1	2.161E+1
-7.850E-1	1.080E+1	2.156E+1
-7.850E-1	1.077E+1	2.139E+1
-7.882E-1	1.072E+1	2.152E+1
-7.915E-1	1.065E+1	2.160E+1
-7.866E-1	1.064E+1	2.168E+1
-7.850E-1	1.067E+1	2.129E+1
-7.882E-1	1.075E+1	2.153E+1
-7.964E-1	1.076E+1	2.149E+1
-7.899E-1	1.071E+1	2.154E+1
-7.866E-1	1.071E+1	2.134E+1
-7.899E-1	1.071E+1	2.144E+1
-7.899E-1	1.075E+1	2.149E+1
-7.882E-1	1.067E+1	2.144E+1
-7.850E-1	1.071E+1	2.148E+1
-7.899E-1	1.080E+1	2.138E+1
-7.915E-1	1.084E+1	2.153E+1
-7.882E-1	1.077E+1	2.157E+1
-7.850E-1	1.078E+1	2.151E+1
-7.899E-1	1.080E+1	2.151E+1
-7.947E-1	1.074E+1	2.144E+1
-7.882E-1	1.075E+1	2.159E+1
-7.866E-1	1.079E+1	2.138E+1
-7.899E-1	1.072E+1	2.129E+1
-7.915E-1	1.062E+1	2.139E+1
-7.834E-1	1.068E+1	2.157E+1
-7.866E-1	1.084E+1	2.142E+1
-7.850E-1	1.069E+1	2.160E+1
-7.947E-1	1.080E+1	2.158E+1
-7.866E-1	1.068E+1	2.156E+1
-7.850E-1	1.076E+1	2.151E+1
-7.915E-1	1.079E+1	2.133E+1
-7.947E-1	1.072E+1	2.148E+1
-7.866E-1	1.088E+1	2.146E+1
-7.882E-1	1.076E+1	2.168E+1
-7.882E-1	1.083E+1	2.139E+1
-7.931E-1	1.081E+1	2.153E+1
-7.850E-1	1.063E+1	2.147E+1
-7.850E-1	1.073E+1	2.154E+1
-7.882E-1	1.080E+1	2.142E+1
-7.915E-1	1.075E+1	2.137E+1
-7.882E-1	1.072E+1	2.155E+1
-7.866E-1	1.074E+1	2.147E+1
-7.882E-1	1.070E+1	2.141E+1
-7.915E-1	1.076E+1	2.165E+1
-7.850E-1	1.067E+1	2.153E+1
-7.882E-1	1.069E+1	2.165E+1
-7.882E-1	1.069E+1	2.149E+1
-7.931E-1	1.065E+1	2.155E+1
-7.866E-1	1.060E+1	2.153E+1
-7.850E-1	1.072E+1	2.152E+1
-7.899E-1	1.082E+1	2.137E+1
-7.947E-1	1.084E+1	2.137E+1
-7.899E-1	1.072E+1	2.160E+1
-7.850E-1	1.067E+1	2.137E+1
-7.899E-1	1.079E+1	2.143E+1
-7.899E-1	1.063E+1	2.165E+1
-7.866E-1	1.075E+1	2.140E+1
-7.834E-1	1.084E+1	2.166E+1
-7.882E-1	1.078E+1	2.159E+1
-7.915E-1	1.079E+1	2.147E+1
-7.882E-1	1.067E+1	2.141E+1
-7.866E-1	1.072E+1	2.144E+1
-7.882E-1	1.084E+1	2.158E+1
-7.915E-1	1.063E+1	2.147E+1
-7.850E-1	1.088E+1	2.163E+1
-7.850E-1	1.071E+1	2.148E+1
-7.899E-1	1.073E+1	2.167E+1
-7.931E-1	1.080E+1	2.148E+1
-7.882E-1	1.064E+1	2.160E+1
-7.850E-1	1.070E+1	2.137E+1
-7.915E-1	1.081E+1	2.144E+1
-7.931E-1	1.067E+1	2.143E+1
-7.866E-1	1.082E+1	2.149E+1
-7.850E-1	1.065E+1	2.155E+1
-7.899E-1	1.078E+1	2.145E+1
-7.915E-1	1.069E+1	2.151E+1
-7.866E-1	1.082E+1	2.158E+1
-7.834E-1	1.071E+1	2.157E+1
-7.899E-1	1.070E+1	2.158E+1
-7.931E-1	1.066E+1	2.155E+1
-7.882E-1	1.074E+1	2.144E+1
-7.834E-1	1.076E+1	2.155E+1
-7.915E-1	1.068E+1	2.150E+1
-7.915E-1	1.073E+1	2.146E+1
-7.834E-1	1.066E+1	2.142E+1
-7.834E-1	1.080E+1	2.158E+1
-7.899E-1	1.081E+1	2.147E+1
-7.931E-1	1.070E+1	2.153E+1
-7.850E-1	1.074E+1	2.164E+1
-7.818E-1	1.067E+1	2.179E+1
-7.850E-1	1.088E+1	2.134E+1
-7.899E-1	1.086E+1	2.146E+1
-7.882E-1	1.082E+1	2.146E+1
-7.850E-1	1.078E+1	2.142E+1
-7.882E-1	1.089E+1	2.154E+1
-7.915E-1	1.068E+1	2.149E+1
-7.866E-1	1.081E+1	2.168E+1
-7.850E-1	1.076E+1	2.148E+1
-7.899E-1	1.079E+1	2.143E+1
-7.931E-1	1.072E+1	2.152E+1
-7.882E-1	1.077E+1	2.158E+1
-7.834E-1	1.075E+1	2.175E+1
-7.899E-1	1.069E+1	2.156E+1
-7.947E-1	1.084E+1	2.146E+1
-7.882E-1	1.074E+1	2.149E+1
-7.834E-1	1.073E+1	2.143E+1
-7.899E-1	1.077E+1	2.166E+1
-7.915E-1	1.074E+1	2.161E+1
-7.850E-1	1.066E+1	2.159E+1
-7.866E-1	1.078E+1	2.137E+1
-7.915E-1	1.080E+1	2.163E+1
-7.915E-1	1.080E+1	2.153E+1
-7.866E-1	1.063E+1	2.149E+1
-7.834E-1	1.068E+1	2.152E+1
-7.882E-1	1.083E+1	2.159E+1
-7.915E-1	1.073E+1	2.145E+1
-7.866E-1	1.066E+1	2.159E+1
-7.834E-1	1.070E+1	2.144E+1
-7.915E-1	1.070E+1	2.159E+1
-7.915E-1	1.071E+1	2.159E+1
-7.882E-1	1.063E+1	2.144E+1
-7.866E-1	1.079E+1	2.136E+1
-7.915E-1	1.067E+1	2.150E+1
-7.931E-1	1.070E+1	2.140E+1
-7.882E-1	1.079E+1	2.158E+1
-7.834E-1	1.077E+1	2.156E+1
-7.882E-1	1.072E+1	2.156E+1
-7.915E-1	1.074E+1	2.163E+1
-7.866E-1	1.079E+1	2.165E+1
-7.866E-1	1.081E+1	2.144E+1
-7.931E-1	1.065E+1	2.137E+1
-7.882E-1	1.077E+1	2.165E+1
-7.882E-1	1.067E+1	2.138E+1
-7.818E-1	1.077E+1	2.146E+1
-7.931E-1	1.074E+1	2.152E+1
-7.931E-1	1.071E+1	2.167E+1
-7.866E-1	1.082E+1	2.145E+1
-7.834E-1	1.082E+1	2.181E+1
-7.899E-1	1.078E+1	2.151E+1
-7.915E-1	1.082E+1	2.168E+1
-7.866E-1	1.082E+1	2.167E+1
-7.850E-1	1.090E+1	2.169E+1
-7.899E-1	1.083E+1	2.172E+1
-7.931E-1	1.080E+1	2.162E+1
-7.850E-1	1.077E+1	2.159E+1
-7.866E-1	1.075E+1	2.174E+1
-7.882E-1	1.082E+1	2.161E+1
-7.915E-1	1.059E+1	2.176E+1
-7.850E-1	1.085E+1	2.151E+1
-7.866E-1	1.092E+1	2.151E+1
-7.899E-1	1.070E+1	2.139E+1
-7.915E-1	1.075E+1	2.166E+1
-7.866E-1	1.067E+1	2.152E+1
-7.834E-1	1.082E+1	2.151E+1
-7.899E-1	1.065E+1	2.135E+1
-7.899E-1	1.073E+1	2.157E+1
-7.850E-1	1.064E+1	2.159E+1
-7.834E-1	1.072E+1	2.150E+1
-7.915E-1	1.071E+1	2.150E+1
-7.915E-1	1.081E+1	2.164E+1
-7.866E-1	1.083E+1	2.145E+1
-7.801E-1	1.077E+1	2.152E+1
-7.866E-1	1.069E+1	2.146E+1
-7.915E-1	1.081E+1	2.154E+1
-7.850E-1	1.065E+1	2.170E+1
-7.850E-1	1.075E+1	2.145E+1
-7.882E-1	1.085E+1	2.150E+1
-7.899E-1	1.063E+1	2.152E+1
-7.882E-1	1.060E+1	2.172E+1
-7.834E-1	1.078E+1	2.150E+1
-7.882E-1	1.068E+1	2.151E+1
-7.882E-1	1.078E+1	2.164E+1
-7.850E-1	1.073E+1	2.168E+1
-7.834E-1	1.072E+1	2.144E+1
-7.882E-1	1.065E+1	2.146E+1
-7.915E-1	1.080E+1	2.154E+1
-7.866E-1	1.080E+1	2.147E+1
-7.834E-1	1.086E+1	2.154E+1
-7.882E-1	1.080E+1	2.144E+1
-7.915E-1	1.062E+1	2.171E+1
-7.866E-1	1.071E+1	2.152E+1
-7.866E-1	1.076E+1	2.135E+1
-7.899E-1	1.081E+1	2.157E+1
-7.915E-1	1.069E+1	2.141E+1
-7.850E-1	1.062E+1	2.146E+1
-7.834E-1	1.075E+1	2.147E+1
-7.882E-1	1.082E+1	2.159E+1
-7.915E-1	1.073E+1	2.161E+1
-7.866E-1	1.076E+1	2.135E+1
-7.818E-1	1.084E+1	2.156E+1
-7.882E-1	1.072E+1	2.152E+1
-7.915E-1	1.067E+1	2.161E+1
-7.850E-1	1.090E+1	2.134E+1
-7.834E-1	1.075E+1	2.147E+1
-7.882E-1	1.077E+1	2.149E+1
-7.915E-1	1.079E+1	2.168E+1
-7.850E-1	1.069E+1	2.156E+1
-7.850E-1	1.084E+1	2.146E+1
-7.866E-1	1.065E+1	2.149E+1
-7.915E-1	1.077E+1	2.161E+1
-7.850E-1	1.076E+1	2.134E+1
-7.834E-1	1.071E+1	2.136E+1
-7.866E-1	1.075E+1	2.155E+1
-7.915E-1	1.090E+1	2.152E+1
-7.850E-1	1.073E+1	2.163E+1
-7.834E-1	1.085E+1	2.143E+1
-7.866E-1	1.074E+1	2.153E+1
-7.915E-1	1.076E+1	2.167E+1
-7.866E-1	1.076E+1	2.163E+1
-7.850E-1	1.083E+1	2.139E+1
-7.915E-1	1.073E+1	2.151E+1
-7.915E-1	1.083E+1	2.147E+1
-7.866E-1	1.076E+1	2.157E+1
-7.866E-1	1.076E+1	2.158E+1
-7.882E-1	1.073E+1	2.147E+1
-7.915E-1	1.065E+1	2.147E+1
-7.850E-1	1.079E+1	2.157E+1
-7.866E-1	1.075E+1	2.148E+1
-7.866E-1	1.072E+1	2.152E+1
-7.931E-1	1.077E+1	2.153E+1
-7.850E-1	1.064E+1	2.150E+1
-7.850E-1	1.083E+1	2.152E+1
-7.882E-1	1.079E+1	2.142E+1
-7.931E-1	1.085E+1	2.172E+1
-7.882E-1	1.079E+1	2.153E+1
-7.866E-1	1.076E+1	2.148E+1
-7.899E-1	1.069E+1	2.163E+1
-7.931E-1	1.083E+1	2.153E+1
-7.850E-1	1.069E+1	2.133E+1
-7.850E-1	1.082E+1	2.153E+1
-7.899E-1	1.090E+1	2.162E+1
-7.931E-1	1.083E+1	2.152E+1
-7.850E-1	1.090E+1	2.175E+1
-7.850E-1	1.097E+1	2.161E+1
-7.866E-1	1.069E+1	2.148E+1
-7.899E-1	1.075E+1	2.167E+1
-7.850E-1	1.076E+1	2.165E+1
-7.866E-1	1.079E+1	2.153E+1
-7.882E-1	1.079E+1	2.148E+1
-7.931E-1	1.078E+1	2.161E+1
-7.850E-1	1.075E+1	2.152E+1
-7.850E-1	1.076E+1	2.160E+1
-7.866E-1	1.067E+1	2.148E+1
-7.899E-1	1.073E+1	2.157E+1
-7.866E-1	1.081E+1	2.167E+1
-7.850E-1	1.078E+1	2.152E+1
-7.899E-1	1.079E+1	2.169E+1
-7.882E-1	1.088E+1	2.155E+1
-7.850E-1	1.071E+1	2.159E+1
-7.818E-1	1.068E+1	2.173E+1
-7.866E-1	1.074E+1	2.133E+1
-7.947E-1	1.074E+1	2.146E+1
-7.866E-1	1.074E+1	2.153E+1
-7.850E-1	1.071E+1	2.167E+1
-7.882E-1	1.080E+1	2.157E+1
-7.915E-1	1.066E+1	2.153E+1
-7.866E-1	1.063E+1	2.157E+1
-7.850E-1	1.072E+1	2.150E+1
-7.899E-1	1.075E+1	2.159E+1
-7.899E-1	1.072E+1	2.143E+1
-7.850E-1	1.078E+1	2.157E+1
-7.834E-1	1.072E+1	2.168E+1
-7.882E-1	1.082E+1	2.160E+1
-7.915E-1	1.061E+1	2.149E+1
-7.850E-1	1.076E+1	2.167E+1
-7.818E-1	1.068E+1	2.151E+1
-7.882E-1	1.076E+1	2.157E+1
-7.899E-1	1.078E+1	2.160E+1
-7.850E-1	1.080E+1	2.145E+1
-7.850E-1	1.073E+1	2.163E+1
-7.899E-1	1.069E+1	2.149E+1
-7.915E-1	1.080E+1	2.161E+1
-7.866E-1	1.075E+1	2.140E+1
-7.818E-1	1.074E+1	2.160E+1
-7.866E-1	1.068E+1	2.137E+1
-7.931E-1	1.082E+1	2.157E+1
-7.866E-1	1.077E+1	2.138E+1
-7.818E-1	1.085E+1	2.154E+1
-7.882E-1	1.080E+1	2.153E+1
-7.899E-1	1.070E+1	2.152E+1
-7.850E-1	1.066E+1	2.143E+1
-7.850E-1	1.076E+1	2.159E+1
-7.899E-1	1.074E+1	2.140E+1
-7.931E-1	1.079E+1	2.138E+1
-7.866E-1	1.083E+1	2.156E+1
-7.850E-1	1.081E+1	2.153E+1
-7.899E-1	1.077E+1	2.158E+1
-7.931E-1	1.073E+1	2.167E+1
-7.882E-1	1.076E+1	2.149E+1
-7.834E-1	1.073E+1	2.145E+1
-7.882E-1	1.079E+1	2.158E+1
-7.882E-1	1.080E+1	2.147E+1
-7.866E-1	1.077E+1	2.168E+1
-7.834E-1	1.078E+1	2.139E+1
-7.882E-1	1.073E+1	2.137E+1
-7.915E-1	1.070E+1	2.151E+1
-7.866E-1	1.082E+1	2.151E+1
-7.834E-1	1.068E+1	2.133E+1
-7.866E-1	1.076E+1	2.160E+1
-7.915E-1	1.073E+1	2.124E+1
-7.850E-1	1.081E+1	2.159E+1
-7.834E-1	1.073E+1	2.143E+1
-7.899E-1	1.059E+1	2.144E+1
-7.899E-1	1.083E+1	2.150E+1
-7.834E-1	1.074E+1	2.162E+1
-7.866E-1	1.076E+1	2.146E+1
-7.882E-1	1.076E+1	2.153E+1
-7.882E-1	1.080E+1	2.135E+1
-7.850E-1	1.077E+1	2.163E+1
-7.818E-1	1.078E+1	2.147E+1
-7.899E-1	1.076E+1	2.157E+1
-7.915E-1	1.071E+1	2.153E+1
-7.866E-1	1.078E+1	2.157E+1
-7.834E-1	1.069E+1	2.177E+1
-7.882E-1	1.067E+1	2.148E+1
-7.915E-1	1.074E+1	2.153E+1
-7.866E-1	1.076E+1	2.165E+1
-7.801E-1	1.083E+1	2.164E+1
-7.866E-1	1.070E+1	2.140E+1
-7.899E-1	1.072E+1	2.160E+1
-7.866E-1	1.067E+1	2.143E+1
-7.850E-1	1.068E+1	2.162E+1
-7.915E-1	1.079E+1	2.139E+1
-7.915E-1	1.067E+1	2.153E+1
-7.866E-1	1.078E+1	2.169E+1
-7.850E-1	1.075E+1	2.146E+1
-7.882E-1	1.070E+1	2.160E+1
-7.882E-1	1.079E+1	2.178E+1
-7.850E-1	1.068E+1	2.139E+1
-7.834E-1	1.075E+1	2.145E+1
-7.899E-1	1.074E+1	2.147E+1
-7.915E-1	1.078E+1	2.167E+1
-7.850E-1	1.080E+1	2.162E+1
-7.866E-1	1.083E+1	2.147E+1
-7.850E-1	1.083E+1	2.151E+1
-7.915E-1	1.082E+1	2.152E+1
-7.850E-1	1.083E+1	2.139E+1
-7.818E-1	1.074E+1	2.142E+1
-7.866E-1	1.086E+1	2.172E+1
-7.915E-1	1.065E+1	2.153E+1
-7.850E-1	1.081E+1	2.150E+1
-7.834E-1	1.068E+1	2.144E+1
-7.899E-1	1.068E+1	2.144E+1
-7.899E-1	1.086E+1	2.144E+1
-7.850E-1	1.087E+1	2.150E+1
-7.850E-1	1.083E+1	2.164E+1
-7.915E-1	1.078E+1	2.142E+1
-7.931E-1	1.077E+1	2.155E+1
-7.866E-1	1.074E+1	2.155E+1
-7.850E-1	1.075E+1	2.143E+1
-7.882E-1	1.078E+1	2.148E+1
-7.882E-1	1.075E+1	2.147E+1
-7.850E-1	1.080E+1	2.168E+1
-7.834E-1	1.086E+1	2.137E+1
-7.882E-1	1.076E+1	2.150E+1
-7.915E-1	1.074E+1	2.154E+1
-7.866E-1	1.076E+1	2.143E+1
-7.866E-1	1.079E+1	2.154E+1
-7.882E-1	1.065E+1	2.154E+1
-7.899E-1	1.075E+1	2.128E+1
-7.850E-1	1.082E+1	2.157E+1
-7.818E-1	1.071E+1	2.153E+1
-7.915E-1	1.078E+1	2.166E+1
-7.899E-1	1.074E+1	2.170E+1
-7.850E-1	1.069E+1	2.159E+1
-7.834E-1	1.083E+1	2.155E+1
-7.866E-1	1.082E+1	2.142E+1
-7.899E-1	1.087E+1	2.156E+1
-7.834E-1	1.090E+1	2.169E+1
-7.850E-1	1.075E+1	2.163E+1
-7.882E-1	1.072E+1	2.144E+1
-7.915E-1	1.059E+1	2.152E+1
-7.866E-1	1.067E+1	2.162E+1
-7.834E-1	1.071E+1	2.136E+1
-7.866E-1	1.075E+1	2.152E+1
-7.899E-1	1.073E+1	2.161E+1
-7.834E-1	1.066E+1	2.135E+1
-7.834E-1	1.067E+1	2.148E+1
-7.866E-1	1.069E+1	2.155E+1
-7.931E-1	1.085E+1	2.128E+1
-7.850E-1	1.070E+1	2.159E+1
-7.834E-1	1.061E+1	2.144E+1
-7.915E-1	1.068E+1	2.145E+1
-7.915E-1	1.072E+1	2.150E+1
-7.866E-1	1.086E+1	2.151E+1
-7.866E-1	1.074E+1	2.145E+1
-7.899E-1	1.075E+1	2.128E+1
-7.915E-1	1.064E+1	2.159E+1
-7.834E-1	1.069E+1	2.170E+1
-7.818E-1	1.077E+1	2.142E+1
-7.850E-1	1.074E+1	2.137E+1
-7.882E-1	1.078E+1	2.163E+1
-7.834E-1	1.074E+1	2.146E+1
-7.850E-1	1.066E+1	2.138E+1
-7.899E-1	1.083E+1	2.142E+1
-7.931E-1	1.075E+1	2.137E+1
-7.850E-1	1.081E+1	2.158E+1
-7.834E-1	1.078E+1	2.152E+1
-7.882E-1	1.083E+1	2.136E+1
-7.915E-1	1.069E+1	2.148E+1
-7.850E-1	1.074E+1	2.154E+1
-7.866E-1	1.060E+1	2.141E+1
-7.899E-1	1.071E+1	2.172E+1
-7.882E-1	1.075E+1	2.152E+1
-7.850E-1	1.070E+1	2.139E+1
-7.850E-1	1.094E+1	2.134E+1
-7.899E-1	1.072E+1	2.158E+1
-7.899E-1	1.063E+1	2.150E+1
-7.850E-1	1.092E+1	2.150E+1
-7.866E-1	1.080E+1	2.151E+1
-7.915E-1	1.086E+1	2.149E+1
-7.931E-1	1.073E+1	2.157E+1
-7.866E-1	1.066E+1	2.161E+1
-7.850E-1	1.081E+1	2.146E+1
-7.866E-1	1.078E+1	2.150E+1
-7.915E-1	1.066E+1	2.173E+1
-7.866E-1	1.067E+1	2.151E+1
-7.850E-1	1.086E+1	2.150E+1
-7.866E-1	1.081E+1	2.151E+1
-7.899E-1	1.070E+1	2.134E+1
-7.834E-1	1.088E+1	2.153E+1
-7.818E-1	1.074E+1	2.149E+1
-7.931E-1	1.088E+1	2.145E+1
-7.899E-1	1.064E+1	2.148E+1
-7.866E-1	1.090E+1	2.154E+1
-7.834E-1	1.062E+1	2.144E+1
-7.866E-1	1.082E+1	2.139E+1
-7.882E-1	1.074E+1	2.155E+1
-7.850E-1	1.069E+1	2.158E+1
-7.818E-1	1.081E+1	2.153E+1
-7.882E-1	1.069E+1	2.147E+1
-7.915E-1	1.091E+1	2.135E+1
-7.866E-1	1.080E+1	2.147E+1
-7.834E-1	1.085E+1	2.151E+1
-7.882E-1	1.068E+1	2.166E+1
-7.899E-1	1.068E+1	2.166E+1
-7.834E-1	1.075E+1	2.159E+1
-7.834E-1	1.070E+1	2.156E+1
-7.866E-1	1.078E+1	2.158E+1
-7.915E-1	1.077E+1	2.138E+1
-7.834E-1	1.074E+1	2.151E+1
-7.834E-1	1.083E+1	2.172E+1
-7.882E-1	1.067E+1	2.141E+1
-7.899E-1	1.073E+1	2.160E+1
-7.866E-1	1.076E+1	2.156E+1
-7.850E-1	1.075E+1	2.156E+1
-7.899E-1	1.078E+1	2.164E+1
-7.882E-1	1.072E+1	2.150E+1
-7.850E-1	1.073E+1	2.154E+1
-7.818E-1	1.064E+1	2.158E+1
-7.882E-1	1.076E+1	2.155E+1
-7.882E-1	1.067E+1	2.149E+1
-7.834E-1	1.072E+1	2.162E+1
-7.834E-1	1.069E+1	2.158E+1
-7.915E-1	1.070E+1	2.163E+1
-7.915E-1	1.073E+1	2.146E+1
-7.850E-1	1.074E+1	2.163E+1
-7.834E-1	1.084E+1	2.166E+1
-7.899E-1	1.081E+1	2.157E+1
-7.866E-1	1.072E+1	2.141E+1
-7.850E-1	1.075E+1	2.147E+1
-7.834E-1	1.066E+1	2.148E+1
-7.915E-1	1.072E+1	2.151E+1
-7.947E-1	1.074E+1	2.161E+1
-7.850E-1	1.075E+1	2.174E+1
-7.818E-1	1.076E+1	2.153E+1
-7.931E-1	1.089E+1	2.164E+1
-7.899E-1	1.073E+1	2.147E+1
-7.850E-1	1.075E+1	2.145E+1
-7.834E-1	1.060E+1	2.141E+1
-7.882E-1	1.074E+1	2.148E+1
-7.899E-1	1.081E+1	2.157E+1
-7.866E-1	1.078E+1	2.163E+1
-7.818E-1	1.084E+1	2.153E+1
-7.931E-1	1.077E+1	2.155E+1
-7.915E-1	1.077E+1	2.151E+1
-7.850E-1	1.060E+1	2.153E+1
-7.834E-1	1.075E+1	2.161E+1
-7.850E-1	1.084E+1	2.137E+1
-7.899E-1	1.084E+1	2.144E+1
-7.818E-1	1.085E+1	2.156E+1
-7.834E-1	1.077E+1	2.170E+1
-7.899E-1	1.068E+1	2.165E+1
-7.866E-1	1.077E+1	2.167E+1
-7.850E-1	1.083E+1	2.156E+1
-7.818E-1	1.074E+1	2.148E+1
-7.899E-1	1.081E+1	2.147E+1
-7.915E-1	1.074E+1	2.146E+1
-7.866E-1	1.080E+1	2.153E+1
-7.850E-1	1.079E+1	2.144E+1
-7.899E-1	1.075E+1	2.143E+1
-7.882E-1	1.074E+1	2.174E+1
-7.850E-1	1.081E+1	2.154E+1
-7.834E-1	1.070E+1	2.162E+1
-7.899E-1	1.070E+1	2.165E+1
-7.899E-1	1.070E+1	2.155E+1
-7.850E-1	1.080E+1	2.163E+1
-7.818E-1	1.073E+1	2.148E+1
-7.931E-1	1.060E+1	2.157E+1
-7.899E-1	1.082E+1	2.159E+1
-7.850E-1	1.076E+1	2.154E+1
-7.818E-1	1.084E+1	2.156E+1
-7.866E-1	1.079E+1	2.145E+1
-7.866E-1	1.068E+1	2.181E+1
-7.866E-1	1.070E+1	2.181E+1
-7.818E-1	1.080E+1	2.154E+1
-7.899E-1	1.082E+1	2.153E+1
-7.899E-1	1.066E+1	2.151E+1
-7.850E-1	1.075E+1	2.152E+1
-7.834E-1	1.080E+1	2.145E+1
-7.899E-1	1.072E+1	2.165E+1
-7.882E-1	1.072E+1	2.154E+1
-7.834E-1	1.065E+1	2.156E+1
-7.801E-1	1.081E+1	2.147E+1
-7.882E-1	1.089E+1	2.149E+1
-7.915E-1	1.082E+1	2.153E+1
-7.850E-1	1.076E+1	2.155E+1
-7.834E-1	1.074E+1	2.146E+1
-7.899E-1	1.058E+1	2.149E+1
-7.915E-1	1.075E+1	2.151E+1
-7.850E-1	1.071E+1	2.162E+1
-7.818E-1	1.071E+1	2.144E+1
-7.899E-1	1.071E+1	2.156E+1
-7.899E-1	1.077E+1	2.148E+1
-7.850E-1	1.067E+1	2.157E+1
-7.818E-1	1.070E+1	2.153E+1
-7.882E-1	1.064E+1	2.147E+1
-7.882E-1	1.074E+1	2.150E+1
-7.866E-1	1.078E+1	2.162E+1
-7.834E-1	1.082E+1	2.158E+1
-7.850E-1	1.076E+1	2.161E+1
-7.882E-1	1.072E+1	2.154E+1
-7.882E-1	1.078E+1	2.141E+1
-7.834E-1	1.072E+1	2.157E+1
-7.899E-1	1.074E+1	2.152E+1
-7.899E-1	1.077E+1	2.160E+1
-7.850E-1	1.078E+1	2.147E+1
-7.850E-1	1.068E+1	2.157E+1
-7.850E-1	1.082E+1	2.147E+1
-7.882E-1	1.078E+1	2.147E+1
-7.850E-1	1.059E+1	2.151E+1
-7.834E-1	1.070E+1	2.156E+1
-7.882E-1	1.069E+1	2.135E+1
-7.899E-1	1.074E+1	2.166E+1
-7.866E-1	1.077E+1	2.156E+1
-7.834E-1	1.077E+1	2.149E+1
-7.866E-1	1.070E+1	2.131E+1
-7.899E-1	1.083E+1	2.156E+1
-7.850E-1	1.079E+1	2.141E+1
-7.834E-1	1.080E+1	2.149E+1
-7.850E-1	1.080E+1	2.162E+1
-7.899E-1	1.076E+1	2.146E+1
-7.850E-1	1.087E+1	2.167E+1
-7.834E-1	1.071E+1	2.136E+1
-7.882E-1	1.076E+1	2.166E+1
-7.931E-1	1.083E+1	2.160E+1
-7.818E-1	1.088E+1	2.149E+1
-7.818E-1	1.077E+1	2.146E+1
-7.899E-1	1.072E+1	2.139E+1
-7.899E-1	1.077E+1	2.154E+1
-7.850E-1	1.082E+1	2.133E+1
-7.866E-1	1.079E+1	2.143E+1
-7.866E-1	1.061E+1	2.164E+1
-7.882E-1	1.077E+1	2.160E+1
-7.818E-1	1.066E+1	2.155E+1
-7.834E-1	1.073E+1	2.156E+1
-7.899E-1	1.078E+1	2.149E+1
-7.899E-1	1.068E+1	2.166E+1
-7.834E-1	1.081E+1	2.153E+1
-7.850E-1	1.084E+1	2.162E+1
-7.882E-1	1.072E+1	2.144E+1
-7.915E-1	1.075E+1	2.158E+1
-7.818E-1	1.085E+1	2.169E+1
-7.801E-1	1.075E+1	2.161E+1
-7.866E-1	1.068E+1	2.145E+1
-7.899E-1	1.078E+1	2.147E+1
-7.834E-1	1.081E+1	2.154E+1
-7.834E-1	1.073E+1	2.144E+1
-7.866E-1	1.082E+1	2.149E+1
-7.915E-1	1.081E+1	2.153E+1
-7.850E-1	1.083E+1	2.138E+1
-7.834E-1	1.080E+1	2.165E+1
-7.866E-1	1.070E+1	2.160E+1
-7.866E-1	1.070E+1	2.154E+1
-7.834E-1	1.081E+1	2.165E+1
-7.850E-1	1.071E+1	2.157E+1
-7.866E-1	1.085E+1	2.164E+1
-7.882E-1	1.076E+1	2.153E+1
-7.834E-1	1.080E+1	2.166E+1
-7.866E-1	1.081E+1	2.162E+1
-7.866E-1	1.087E+1	2.150E+1
-7.899E-1	1.070E+1	2.170E+1
-7.850E-1	1.081E+1	2.154E+1
-7.834E-1	1.072E+1	2.160E+1
-7.866E-1	1.079E+1	2.142E+1
-7.882E-1	1.079E+1	2.150E+1
-7.818E-1	1.068E+1	2.166E+1
-7.818E-1	1.073E+1	2.155E+1
-7.882E-1	1.070E+1	2.149E+1
-7.915E-1	1.063E+1	2.164E+1
-7.850E-1	1.071E+1	2.141E+1
-7.850E-1	1.077E+1	2.155E+1
-7.850E-1	1.074E+1	2.131E+1
-7.915E-1	1.069E+1	2.147E+1
-7.850E-1	1.071E+1	2.161E+1
-7.818E-1	1.079E+1	2.170E+1
-7.899E-1	1.071E+1	2.161E+1
-7.931E-1	1.068E+1	2.160E+1
-7.834E-1	1.079E+1	2.163E+1
-7.834E-1	1.084E+1	2.160E+1
-7.866E-1	1.066E+1	2.160E+1
-7.899E-1	1.083E+1	2.159E+1
-7.834E-1	1.087E+1	2.156E+1
-7.834E-1	1.084E+1	2.140E+1
-7.882E-1	1.087E+1	2.148E+1
-7.899E-1	1.073E+1	2.140E+1
-7.850E-1	1.061E+1	2.156E+1
-7.834E-1	1.067E+1	2.182E+1
-7.866E-1	1.069E+1	2.150E+1
-7.882E-1	1.079E+1	2.155E+1
-7.866E-1	1.075E+1	2.167E+1
-7.834E-1	1.079E+1	2.139E+1
-7.882E-1	1.077E+1	2.171E+1
-7.882E-1	1.068E+1	2.149E+1
-7.866E-1	1.084E+1	2.164E+1
-7.834E-1	1.071E+1	2.140E+1
-7.866E-1	1.081E+1	2.154E+1
-7.915E-1	1.078E+1	2.155E+1
-7.850E-1	1.067E+1	2.156E+1
-7.850E-1	1.069E+1	2.153E+1
-7.882E-1	1.089E+1	2.156E+1
-7.899E-1	1.080E+1	2.158E+1
-7.866E-1	1.076E+1	2.140E+1
-7.834E-1	1.062E+1	2.138E+1
-7.882E-1	1.076E+1	2.148E+1
-7.931E-1	1.087E+1	2.157E+1
-7.818E-1	1.083E+1	2.161E+1
-7.834E-1	1.073E+1	2.143E+1
-7.866E-1	1.081E+1	2.139E+1
-7.915E-1	1.081E+1	2.143E+1
-7.850E-1	1.061E+1	2.171E+1
-7.834E-1	1.074E+1	2.159E+1
-7.834E-1	1.071E+1	2.155E+1
-7.882E-1	1.081E+1	2.160E+1
-7.818E-1	1.071E+1	2.164E+1
-7.818E-1	1.069E+1	2.139E+1
-7.850E-1	1.070E+1	2.171E+1
-7.866E-1	1.079E+1	2.165E+1
-7.834E-1	1.082E+1	2.150E+1
-7.834E-1	1.076E+1	2.153E+1
-7.866E-1	1.070E+1	2.162E+1
-7.882E-1	1.084E+1	2.156E+1
-7.850E-1	1.076E+1	2.154E+1
-7.834E-1	1.079E+1	2.159E+1
-7.882E-1	1.076E+1	2.163E+1
-7.899E-1	1.073E+1	2.136E+1
-7.850E-1	1.081E+1	2.150E+1
-7.801E-1	1.072E+1	2.151E+1
-7.899E-1	1.081E+1	2.150E+1
-7.882E-1	1.071E+1	2.156E+1
-7.866E-1	1.077E+1	2.154E+1
-7.866E-1	1.072E+1	2.161E+1
-7.899E-1	1.066E+1	2.149E+1
-7.882E-1	1.076E+1	2.152E+1
-7.834E-1	1.074E+1	2.163E+1
-7.850E-1	1.079E+1	2.148E+1
-7.882E-1	1.072E+1	2.150E+1
-7.899E-1	1.072E+1	2.152E+1
-7.850E-1	1.077E+1	2.133E+1
-7.834E-1	1.068E+1	2.186E+1
-7.866E-1	1.072E+1	2.134E+1
-7.899E-1	1.078E+1	2.174E+1
-7.834E-1	1.079E+1	2.168E+1
-7.818E-1	1.073E+1	2.134E+1
-7.882E-1	1.087E+1	2.139E+1
-7.915E-1	1.073E+1	2.144E+1
-7.818E-1	1.084E+1	2.169E+1
-7.801E-1	1.073E+1	2.145E+1
-7.882E-1	1.073E+1	2.153E+1
-7.899E-1	1.079E+1	2.165E+1
-7.866E-1	1.077E+1	2.136E+1
-7.834E-1	1.075E+1	2.163E+1
-7.866E-1	1.079E+1	2.151E+1
-7.866E-1	1.081E+1	2.152E+1
-7.834E-1	1.085E+1	2.147E+1
-7.850E-1	1.065E+1	2.147E+1
-7.866E-1	1.068E+1	2.152E+1
-7.882E-1	1.078E+1	2.151E+1
-7.834E-1	1.081E+1	2.134E+1
-7.834E-1	1.072E+1	2.155E+1
-7.882E-1	1.075E+1	2.135E+1
-7.899E-1	1.064E+1	2.156E+1
-7.850E-1	1.072E+1	2.139E+1
-7.834E-1	1.070E+1	2.149E+1
-7.899E-1	1.076E+1	2.144E+1
-7.866E-1	1.068E+1	2.169E+1
-7.834E-1	1.084E+1	2.162E+1
-7.818E-1	1.074E+1	2.155E+1
-7.899E-1	1.084E+1	2.143E+1
-7.899E-1	1.075E+1	2.150E+1
-7.850E-1	1.071E+1	2.154E+1
-7.785E-1	1.069E+1	2.132E+1
-7.882E-1	1.079E+1	2.159E+1
-7.899E-1	1.062E+1	2.160E+1
-7.818E-1	1.080E+1	2.150E+1
-7.834E-1	1.079E+1	2.155E+1
-7.882E-1	1.086E+1	2.159E+1
-7.915E-1	1.071E+1	2.156E+1
-7.818E-1	1.074E+1	2.168E+1
-7.818E-1	1.067E+1	2.139E+1
-7.866E-1	1.082E+1	2.143E+1
-7.899E-1	1.087E+1	2.133E+1
-7.834E-1	1.072E+1	2.145E+1
-7.850E-1	1.071E+1	2.161E+1
-7.866E-1	1.073E+1	2.145E+1
-7.866E-1	1.076E+1	2.156E+1
-7.818E-1	1.074E+1	2.160E+1
-7.801E-1	1.070E+1	2.145E+1
-7.899E-1	1.078E+1	2.152E+1
-7.899E-1	1.081E+1	2.153E+1
-7.801E-1	1.066E+1	2.160E+1
-7.834E-1	1.076E+1	2.145E+1
-7.899E-1	1.061E+1	2.147E+1
-7.899E-1	1.072E+1	2.152E+1
-7.866E-1	1.069E+1	2.147E+1
-7.834E-1	1.081E+1	2.173E+1
-7.882E-1	1.074E+1	2.161E+1
-7.899E-1	1.075E+1	2.142E+1
-7.818E-1	1.070E+1	2.153E+1
-7.801E-1	1.071E+1	2.145E+1
-7.866E-1	1.067E+1	2.144E+1
-7.882E-1	1.063E+1	2.158E+1
-7.834E-1	1.082E+1	2.151E+1
-7.834E-1	1.069E+1	2.150E+1
-7.882E-1	1.082E+1	2.164E+1
-7.866E-1	1.075E+1	2.148E+1
-7.850E-1	1.071E+1	2.145E+1
-7.850E-1	1.072E+1	2.155E+1
-7.834E-1	1.084E+1	2.138E+1
-7.882E-1	1.075E+1	2.174E+1
-7.834E-1	1.074E+1	2.147E+1
-7.818E-1	1.074E+1	2.147E+1
-7.866E-1	1.089E+1	2.150E+1
-7.882E-1	1.080E+1	2.137E+1
-7.818E-1	1.079E+1	2.151E+1
-7.818E-1	1.081E+1	2.158E+1
-7.866E-1	1.073E+1	2.165E+1
-7.866E-1	1.085E+1	2.165E+1
-7.818E-1	1.079E+1	2.154E+1
-7.834E-1	1.075E+1	2.154E+1
-7.850E-1	1.080E+1	2.150E+1
-7.899E-1	1.083E+1	2.156E+1
-7.850E-1	1.081E+1	2.143E+1
-7.834E-1	1.069E+1	2.147E+1
-7.850E-1	1.077E+1	2.156E+1
-7.899E-1	1.067E+1	2.150E+1
-7.801E-1	1.075E+1	2.147E+1
-7.818E-1	1.076E+1	2.145E+1
-7.882E-1	1.079E+1	2.143E+1
-7.899E-1	1.082E+1	2.144E+1
-7.818E-1	1.073E+1	2.172E+1
-7.818E-1	1.072E+1	2.180E+1
-7.882E-1	1.075E+1	2.146E+1
-7.866E-1	1.072E+1	2.149E+1
-7.834E-1	1.095E+1	2.152E+1
-7.834E-1	1.076E+1	2.147E+1
-7.866E-1	1.071E+1	2.139E+1
-7.866E-1	1.073E+1	2.165E+1
-7.834E-1	1.077E+1	2.144E+1
-7.850E-1	1.071E+1	2.148E+1
-7.834E-1	1.071E+1	2.150E+1
-7.866E-1	1.076E+1	2.158E+1
-7.785E-1	1.073E+1	2.168E+1
-7.850E-1	1.068E+1	2.155E+1
-7.866E-1	1.083E+1	2.140E+1
-7.850E-1	1.074E+1	2.148E+1
-7.850E-1	1.064E+1	2.154E+1
-7.818E-1	1.078E+1	2.147E+1
-7.850E-1	1.069E+1	2.144E+1
-7.915E-1	1.077E+1	2.148E+1
-7.834E-1	1.073E+1	2.151E+1
-7.834E-1	1.080E+1	2.160E+1
-7.850E-1	1.081E+1	2.154E+1
-7.899E-1	1.090E+1	2.159E+1
-7.818E-1	1.079E+1	2.163E+1
-7.818E-1	1.076E+1	2.128E+1
-7.899E-1	1.082E+1	2.168E+1
-7.899E-1	1.083E+1	2.143E+1
-7.818E-1	1.075E+1	2.152E+1
-7.801E-1	1.081E+1	2.148E+1
-7.866E-1	1.086E+1	2.133E+1
-7.850E-1	1.069E+1	2.129E+1
-7.850E-1	1.073E+1	2.128E+1
-7.834E-1	1.079E+1	2.159E+1
-7.899E-1	1.069E+1	2.142E+1
-7.882E-1	1.074E+1	2.175E+1
-7.850E-1	1.078E+1	2.163E+1
-7.834E-1	1.083E+1	2.157E+1
-7.882E-1	1.075E+1	2.132E+1
-7.882E-1	1.074E+1	2.149E+1
-7.834E-1	1.075E+1	2.172E+1
-7.834E-1	1.061E+1	2.154E+1
-7.866E-1	1.070E+1	2.128E+1
-7.882E-1	1.085E+1	2.155E+1
-7.834E-1	1.083E+1	2.147E+1
-7.801E-1	1.066E+1	2.161E+1
-7.915E-1	1.067E+1	2.140E+1
-7.866E-1	1.082E+1	2.149E+1
-7.850E-1	1.088E+1	2.159E+1
-7.850E-1	1.076E+1	2.156E+1
-7.882E-1	1.081E+1	2.154E+1
-7.915E-1	1.074E+1	2.145E+1
-7.801E-1	1.060E+1	2.168E+1
-7.834E-1	1.081E+1	2.172E+1
-7.882E-1	1.070E+1	2.151E+1
-7.899E-1	1.086E+1	2.166E+1
-7.834E-1	1.069E+1	2.169E+1
-7.834E-1	1.071E+1	2.151E+1
-7.850E-1	1.073E+1	2.159E+1
-7.899E-1	1.059E+1	2.167E+1
-7.850E-1	1.084E+1	2.143E+1
-7.834E-1	1.067E+1	2.145E+1
-7.866E-1	1.081E+1	2.151E+1
-7.866E-1	1.066E+1	2.157E+1
-7.834E-1	1.074E+1	2.152E+1
-7.834E-1	1.078E+1	2.149E+1
-7.866E-1	1.078E+1	2.150E+1
-7.899E-1	1.068E+1	2.140E+1
-7.801E-1	1.063E+1	2.147E+1
-7.801E-1	1.093E+1	2.153E+1
-7.882E-1	1.070E+1	2.153E+1
-7.882E-1	1.068E+1	2.153E+1
-7.818E-1	1.082E+1	2.149E+1
-7.818E-1	1.074E+1	2.159E+1
-7.850E-1	1.070E+1	2.136E+1
-7.899E-1	1.069E+1	2.158E+1
-7.818E-1	1.081E+1	2.166E+1
-7.801E-1	1.064E+1	2.159E+1
-7.882E-1	1.076E+1	2.155E+1
-7.882E-1	1.083E+1	2.159E+1
-7.818E-1	1.079E+1	2.157E+1
-7.818E-1	1.089E+1	2.160E+1
-7.866E-1	1.073E+1	2.169E+1
-7.850E-1	1.090E+1	2.154E+1
-7.834E-1	1.079E+1	2.139E+1
-7.785E-1	1.071E+1	2.167E+1
-7.866E-1	1.065E+1	2.142E+1
-7.882E-1	1.081E+1	2.160E+1
-7.834E-1	1.076E+1	2.147E+1
-7.801E-1	1.081E+1	2.143E+1
-7.818E-1	1.073E+1	2.138E+1
-7.866E-1	1.095E+1	2.142E+1
-7.785E-1	1.083E+1	2.162E+1
-7.801E-1	1.079E+1	2.154E+1
-7.866E-1	1.070E+1	2.151E+1
-7.866E-1	1.067E+1	2.129E+1
-7.834E-1	1.083E+1	2.153E+1
-7.801E-1	1.081E+1	2.163E+1
-7.882E-1	1.073E+1	2.159E+1
-7.850E-1	1.075E+1	2.162E+1
-7.834E-1	1.083E+1	2.164E+1
-7.818E-1	1.083E+1	2.154E+1
-7.882E-1	1.079E+1	2.154E+1
-7.882E-1	1.080E+1	2.147E+1
-7.801E-1	1.077E+1	2.155E+1
-7.834E-1	1.065E+1	2.166E+1
-7.866E-1	1.072E+1	2.152E+1
-7.882E-1	1.069E+1	2.152E+1
-7.818E-1	1.080E+1	2.153E+1
-7.818E-1	1.075E+1	2.151E+1
-7.850E-1	1.098E+1	2.155E+1
-7.866E-1	1.078E+1	2.145E+1
-7.801E-1	1.075E+1	2.150E+1
-7.818E-1	1.071E+1	2.163E+1
-7.866E-1	1.077E+1	2.156E+1
-7.882E-1	1.074E+1	2.162E+1
-7.818E-1	1.077E+1	2.139E+1
-7.801E-1	1.073E+1	2.162E+1
-7.866E-1	1.079E+1	2.161E+1
-7.882E-1	1.070E+1	2.143E+1
-7.818E-1	1.080E+1	2.153E+1
-7.801E-1	1.067E+1	2.145E+1
-7.882E-1	1.081E+1	2.161E+1
-7.850E-1	1.080E+1	2.165E+1
-7.834E-1	1.073E+1	2.134E+1
-7.801E-1	1.081E+1	2.134E+1
-7.850E-1	1.072E+1	2.161E+1
-7.866E-1	1.081E+1	2.152E+1
-7.834E-1	1.081E+1	2.160E+1
-7.834E-1	1.091E+1	2.144E+1
-7.866E-1	1.073E+1	2.151E+1
-7.834E-1	1.091E+1	2.155E+1
-7.818E-1	1.092E+1	2.166E+1
-7.801E-1	1.071E+1	2.134E+1
-7.882E-1	1.078E+1	2.153E+1
-7.866E-1	1.068E+1	2.162E+1
-7.834E-1	1.071E+1	2.151E+1
-7.801E-1	1.078E+1	2.159E+1
-7.882E-1	1.076E+1	2.157E+1
-7.866E-1	1.067E+1	2.161E+1
-7.785E-1	1.083E+1	2.148E+1
-7.801E-1	1.072E+1	2.147E+1
-7.850E-1	1.075E+1	2.146E+1
-7.899E-1	1.077E+1	2.159E+1
-7.866E-1	1.071E+1	2.162E+1
-7.801E-1	1.061E+1	2.155E+1
-7.850E-1	1.074E+1	2.144E+1
-7.866E-1	1.079E+1	2.165E+1
-7.818E-1	1.079E+1	2.157E+1
-7.801E-1	1.071E+1	2.155E+1
-7.850E-1	1.077E+1	2.170E+1
-7.866E-1	1.073E+1	2.152E+1
-7.834E-1	1.072E+1	2.141E+1
-7.818E-1	1.067E+1	2.157E+1
-7.866E-1	1.079E+1	2.147E+1
-7.866E-1	1.085E+1	2.151E+1
-7.818E-1	1.082E+1	2.143E+1
-7.818E-1	1.073E+1	2.143E+1
-7.866E-1	1.078E+1	2.148E+1
-7.850E-1	1.082E+1	2.155E+1
-7.818E-1	1.076E+1	2.146E+1
-7.818E-1	1.075E+1	2.156E+1
-7.850E-1	1.069E+1	2.152E+1
-7.866E-1	1.073E+1	2.165E+1
-7.801E-1	1.068E+1	2.162E+1
-7.801E-1	1.076E+1	2.128E+1
-7.882E-1	1.071E+1	2.147E+1
-7.866E-1	1.073E+1	2.152E+1
-7.818E-1	1.088E+1	2.156E+1
-7.818E-1	1.073E+1	2.156E+1
-7.834E-1	1.078E+1	2.147E+1
-7.866E-1	1.057E+1	2.156E+1
-7.834E-1	1.074E+1	2.131E+1
-7.834E-1	1.073E+1	2.152E+1
-7.834E-1	1.081E+1	2.143E+1
-7.866E-1	1.071E+1	2.150E+1
-7.834E-1	1.078E+1	2.147E+1
-7.818E-1	1.071E+1	2.167E+1
-7.850E-1	1.072E+1	2.161E+1
-7.866E-1	1.075E+1	2.161E+1
-7.818E-1	1.074E+1	2.149E+1
-7.850E-1	1.078E+1	2.136E+1
-7.866E-1	1.075E+1	2.145E+1
-7.866E-1	1.076E+1	2.147E+1
-7.801E-1	1.079E+1	2.154E+1
-7.818E-1	1.079E+1	2.138E+1
-7.882E-1	1.074E+1	2.135E+1
-7.882E-1	1.089E+1	2.157E+1
-7.801E-1	1.074E+1	2.151E+1
-7.801E-1	1.068E+1	2.151E+1
-7.866E-1	1.074E+1	2.154E+1
-7.882E-1	1.073E+1	2.147E+1
-7.818E-1	1.074E+1	2.117E+1
-7.818E-1	1.068E+1	2.167E+1
-7.866E-1	1.076E+1	2.165E+1
-7.866E-1	1.074E+1	2.158E+1
-7.818E-1	1.090E+1	2.157E+1
-7.818E-1	1.065E+1	2.152E+1
-7.850E-1	1.085E+1	2.156E+1
-7.866E-1	1.073E+1	2.142E+1
-7.785E-1	1.070E+1	2.152E+1
-7.834E-1	1.081E+1	2.135E+1
-7.866E-1	1.057E+1	2.156E+1
-7.834E-1	1.071E+1	2.161E+1
-7.801E-1	1.072E+1	2.136E+1
-7.801E-1	1.086E+1	2.133E+1
-7.866E-1	1.062E+1	2.160E+1
-7.882E-1	1.076E+1	2.157E+1
-7.801E-1	1.076E+1	2.151E+1
-7.834E-1	1.094E+1	2.167E+1
-7.850E-1	1.085E+1	2.150E+1
-7.866E-1	1.080E+1	2.155E+1
-7.818E-1	1.082E+1	2.152E+1
-7.818E-1	1.077E+1	2.141E+1
-7.850E-1	1.073E+1	2.158E+1
-7.899E-1	1.069E+1	2.151E+1
-7.818E-1	1.074E+1	2.155E+1
-7.785E-1	1.071E+1	2.147E+1
-7.866E-1	1.083E+1	2.148E+1
-7.850E-1	1.065E+1	2.155E+1
-7.801E-1	1.074E+1	2.163E+1
-7.801E-1	1.080E+1	2.139E+1
-7.850E-1	1.088E+1	2.151E+1
-7.899E-1	1.082E+1	2.165E+1
-7.850E-1	1.078E+1	2.150E+1
-7.785E-1	1.066E+1	2.150E+1
-7.834E-1	1.071E+1	2.163E+1
-7.850E-1	1.070E+1	2.141E+1
-7.801E-1	1.083E+1	2.149E+1
-7.801E-1	1.077E+1	2.143E+1
-7.882E-1	1.071E+1	2.140E+1
-7.866E-1	1.083E+1	2.167E+1
-7.818E-1	1.085E+1	2.148E+1
-7.818E-1	1.076E+1	2.163E+1
-7.866E-1	1.080E+1	2.150E+1
-7.866E-1	1.071E+1	2.143E+1
-7.801E-1	1.083E+1	2.149E+1
-7.801E-1	1.076E+1	2.150E+1
-7.850E-1	1.069E+1	2.143E+1
-7.882E-1	1.080E+1	2.154E+1
-7.818E-1	1.085E+1	2.149E+1
-7.818E-1	1.072E+1	2.157E+1
-7.866E-1	1.082E+1	2.186E+1
-7.866E-1	1.067E+1	2.157E+1
-7.834E-1	1.076E+1	2.153E+1
-7.801E-1	1.078E+1	2.135E+1
-7.866E-1	1.083E+1	2.141E+1
-7.850E-1	1.076E+1	2.163E+1
-7.818E-1	1.078E+1	2.155E+1
-7.785E-1	1.073E+1	2.146E+1
-7.866E-1	1.076E+1	2.156E+1
-7.850E-1	1.066E+1	2.166E+1
-7.834E-1	1.077E+1	2.162E+1
-7.818E-1	1.072E+1	2.161E+1
-7.866E-1	1.074E+1	2.156E+1
-7.866E-1	1.079E+1	2.150E+1
-7.818E-1	1.078E+1	2.149E+1
-7.801E-1	1.072E+1	2.151E+1
-7.866E-1	1.068E+1	2.165E+1
-7.850E-1	1.086E+1	2.155E+1
-7.818E-1	1.081E+1	2.153E+1
-7.834E-1	1.073E+1	2.140E+1
-7.882E-1	1.072E+1	2.166E+1
-7.866E-1	1.076E+1	2.155E+1
-7.834E-1	1.076E+1	2.146E+1
-7.818E-1	1.076E+1	2.146E+1
-7.882E-1	1.082E+1	2.152E+1
-7.866E-1	1.070E+1	2.148E+1
-7.834E-1	1.085E+1	2.175E+1
-7.834E-1	1.082E+1	2.155E+1
-7.899E-1	1.068E+1	2.141E+1
-7.834E-1	1.075E+1	2.150E+1
-7.818E-1	1.077E+1	2.124E+1
-7.834E-1	1.078E+1	2.151E+1
-7.866E-1	1.080E+1	2.147E+1
-7.850E-1	1.071E+1	2.166E+1
-7.834E-1	1.071E+1	2.163E+1
-7.801E-1	1.064E+1	2.163E+1
-7.882E-1	1.070E+1	2.169E+1
-7.834E-1	1.079E+1	2.145E+1
-7.818E-1	1.082E+1	2.158E+1
-7.834E-1	1.077E+1	2.161E+1
-7.866E-1	1.085E+1	2.154E+1
-7.834E-1	1.078E+1	2.159E+1
-7.834E-1	1.076E+1	2.167E+1
-7.818E-1	1.085E+1	2.145E+1
-7.866E-1	1.068E+1	2.162E+1
-7.866E-1	1.076E+1	2.165E+1
-7.818E-1	1.077E+1	2.150E+1
-7.801E-1	1.070E+1	2.143E+1
-7.866E-1	1.072E+1	2.144E+1
-7.866E-1	1.065E+1	2.156E+1
-7.818E-1	1.083E+1	2.161E+1
-7.818E-1	1.083E+1	2.167E+1
-7.834E-1	1.065E+1	2.138E+1
-7.866E-1	1.065E+1	2.141E+1
-7.818E-1	1.073E+1	2.163E+1
-7.801E-1	1.077E+1	2.160E+1
-7.866E-1	1.076E+1	2.149E+1
-7.850E-1	1.068E+1	2.157E+1
-7.834E-1	1.066E+1	2.148E+1
-7.818E-1	1.066E+1	2.155E+1
-7.866E-1	1.082E+1	2.160E+1
-7.850E-1	1.070E+1	2.150E+1
-7.834E-1	1.070E+1	2.153E+1
-7.818E-1	1.073E+1	2.167E+1
-7.866E-1	1.080E+1	2.149E+1
-7.850E-1	1.060E+1	2.139E+1
-7.801E-1	1.083E+1	2.157E+1
-7.785E-1	1.084E+1	2.160E+1
-7.866E-1	1.082E+1	2.168E+1
-7.850E-1	1.086E+1	2.160E+1
-7.801E-1	1.070E+1	2.154E+1
-7.818E-1	1.082E+1	2.144E+1
-7.882E-1	1.083E+1	2.141E+1
-7.882E-1	1.075E+1	2.169E+1
-7.834E-1	1.072E+1	2.150E+1
-7.801E-1	1.083E+1	2.157E+1
-7.834E-1	1.076E+1	2.154E+1
-7.882E-1	1.073E+1	2.179E+1
-7.801E-1	1.082E+1	2.162E+1
-7.801E-1	1.082E+1	2.146E+1
-7.882E-1	1.068E+1	2.148E+1
-7.866E-1	1.090E+1	2.165E+1
-7.818E-1	1.092E+1	2.146E+1
-7.785E-1	1.074E+1	2.156E+1
-7.818E-1	1.081E+1	2.136E+1
-7.866E-1	1.096E+1	2.152E+1
-7.801E-1	1.083E+1	2.157E+1
-7.801E-1	1.086E+1	2.154E+1
-7.834E-1	1.063E+1	2.159E+1
-7.850E-1	1.059E+1	2.164E+1
-7.801E-1	1.078E+1	2.165E+1
-7.801E-1	1.075E+1	2.159E+1
-7.866E-1	1.080E+1	2.147E+1
-7.850E-1	1.085E+1	2.162E+1
-7.818E-1	1.082E+1	2.137E+1
-7.818E-1	1.083E+1	2.140E+1
-7.866E-1	1.072E+1	2.146E+1
-7.850E-1	1.078E+1	2.163E+1
-7.801E-1	1.084E+1	2.135E+1
-7.834E-1	1.093E+1	2.153E+1
-7.866E-1	1.068E+1	2.158E+1
-7.834E-1	1.080E+1	2.137E+1
-7.834E-1	1.080E+1	2.155E+1
-7.850E-1	1.083E+1	2.166E+1
-7.866E-1	1.066E+1	2.149E+1
-7.882E-1	1.082E+1	2.154E+1
-7.818E-1	1.091E+1	2.149E+1
-7.818E-1	1.079E+1	2.146E+1
-7.834E-1	1.077E+1	2.147E+1
-7.866E-1	1.080E+1	2.150E+1
-7.785E-1	1.084E+1	2.145E+1
-7.818E-1	1.073E+1	2.146E+1
-7.866E-1	1.079E+1	2.160E+1
-7.882E-1	1.061E+1	2.159E+1
-7.785E-1	1.084E+1	2.135E+1
-7.785E-1	1.087E+1	2.145E+1
-7.850E-1	1.068E+1	2.152E+1
-7.866E-1	1.089E+1	2.155E+1
-7.818E-1	1.078E+1	2.153E+1
-7.818E-1	1.067E+1	2.131E+1
-7.834E-1	1.072E+1	2.160E+1
-7.866E-1	1.083E+1	2.158E+1
-7.818E-1	1.065E+1	2.176E+1
-7.818E-1	1.077E+1	2.163E+1
-7.850E-1	1.077E+1	2.161E+1
-7.866E-1	1.071E+1	2.162E+1
-7.801E-1	1.072E+1	2.158E+1
-7.801E-1	1.073E+1	2.156E+1
-7.850E-1	1.083E+1	2.143E+1
-7.882E-1	1.086E+1	2.152E+1
-7.818E-1	1.078E+1	2.144E+1
-7.818E-1	1.090E+1	2.154E+1
-7.866E-1	1.089E+1	2.160E+1
-7.850E-1	1.082E+1	2.159E+1
-7.801E-1	1.065E+1	2.163E+1
-7.834E-1	1.086E+1	2.166E+1
-7.866E-1	1.071E+1	2.156E+1
-7.866E-1	1.072E+1	2.144E+1
-7.801E-1	1.075E+1	2.140E+1
-7.834E-1	1.079E+1	2.174E+1
-7.866E-1	1.079E+1	2.151E+1
-7.850E-1	1.082E+1	2.161E+1
-7.801E-1	1.078E+1	2.152E+1
-7.785E-1	1.087E+1	2.146E+1
-7.866E-1	1.079E+1	2.162E+1
-7.866E-1	1.079E+1	2.137E+1
-7.818E-1	1.072E+1	2.164E+1
-7.818E-1	1.079E+1	2.149E+1
-7.850E-1	1.081E+1	2.142E+1
-7.850E-1	1.088E+1	2.154E+1
-7.801E-1	1.089E+1	2.152E+1
-7.818E-1	1.074E+1	2.145E+1
-7.850E-1	1.074E+1	2.141E+1
-7.866E-1	1.064E+1	2.144E+1
-7.801E-1	1.070E+1	2.158E+1
-7.801E-1	1.072E+1	2.158E+1
-7.866E-1	1.076E+1	2.163E+1
-7.866E-1	1.087E+1	2.154E+1
-7.818E-1	1.083E+1	2.163E+1
-7.818E-1	1.088E+1	2.145E+1
-7.850E-1	1.076E+1	2.156E+1
-7.850E-1	1.073E+1	2.134E+1
-7.801E-1	1.077E+1	2.148E+1
-7.834E-1	1.072E+1	2.159E+1
-7.850E-1	1.080E+1	2.151E+1
-7.850E-1	1.076E+1	2.158E+1
-7.801E-1	1.069E+1	2.154E+1
-7.818E-1	1.086E+1	2.158E+1
-7.882E-1	1.087E+1	2.147E+1
-7.866E-1	1.075E+1	2.147E+1
-7.818E-1	1.068E+1	2.165E+1
-7.801E-1	1.066E+1	2.158E+1
-7.866E-1	1.070E+1	2.125E+1
-7.866E-1	1.072E+1	2.169E+1
-7.818E-1	1.078E+1	2.154E+1
-7.801E-1	1.078E+1	2.141E+1
-7.850E-1	1.074E+1	2.142E+1
-7.850E-1	1.077E+1	2.146E+1
-7.785E-1	1.071E+1	2.160E+1
-7.801E-1	1.066E+1	2.162E+1
-7.850E-1	1.061E+1	2.162E+1
-7.850E-1	1.076E+1	2.150E+1
-7.801E-1	1.071E+1	2.158E+1
-7.785E-1	1.080E+1	2.122E+1
-7.866E-1	1.079E+1	2.149E+1
-7.866E-1	1.075E+1	2.160E+1
-7.801E-1	1.067E+1	2.138E+1
-7.801E-1	1.071E+1	2.156E+1
-7.834E-1	1.071E+1	2.154E+1
-7.818E-1	1.076E+1	2.154E+1
-7.818E-1	1.081E+1	2.144E+1
-7.801E-1	1.081E+1	2.118E+1
-7.850E-1	1.078E+1	2.158E+1
-7.866E-1	1.085E+1	2.144E+1
-7.801E-1	1.075E+1	2.152E+1
-7.818E-1	1.075E+1	2.153E+1
-7.834E-1	1.075E+1	2.150E+1
-7.866E-1	1.070E+1	2.163E+1
-7.785E-1	1.070E+1	2.158E+1
-7.785E-1	1.072E+1	2.150E+1
-7.866E-1	1.087E+1	2.151E+1
-7.850E-1	1.089E+1	2.135E+1
-7.801E-1	1.085E+1	2.158E+1
-7.801E-1	1.078E+1	2.168E+1
-7.866E-1	1.071E+1	2.157E+1
-7.882E-1	1.067E+1	2.158E+1
-7.801E-1	1.072E+1	2.167E+1
-7.801E-1	1.079E+1	2.143E+1
-7.882E-1	1.094E+1	2.151E+1
-7.850E-1	1.069E+1	2.150E+1
-7.801E-1	1.080E+1	2.175E+1
-7.818E-1	1.070E+1	2.168E+1
-7.850E-1	1.072E+1	2.152E+1
-7.850E-1	1.082E+1	2.152E+1
-7.801E-1	1.080E+1	2.156E+1
-7.818E-1	1.071E+1	2.167E+1
-7.850E-1	1.079E+1	2.157E+1
-7.850E-1	1.076E+1	2.157E+1
-7.818E-1	1.079E+1	2.169E+1
-7.801E-1	1.069E+1	2.154E+1
-7.866E-1	1.084E+1	2.139E+1
-7.834E-1	1.076E+1	2.147E+1
-7.801E-1	1.072E+1	2.164E+1
-7.801E-1	1.072E+1	2.158E+1
-7.882E-1	1.085E+1	2.160E+1
-7.850E-1	1.066E+1	2.150E+1
-7.801E-1	1.066E+1	2.139E+1
-7.801E-1	1.082E+1	2.169E+1
-7.866E-1	1.059E+1	2.155E+1
-7.850E-1	1.071E+1	2.158E+1
-7.801E-1	1.088E+1	2.155E+1
-7.785E-1	1.078E+1	2.136E+1
-7.850E-1	1.077E+1	2.150E+1
-7.866E-1	1.071E+1	2.155E+1
-7.801E-1	1.061E+1	2.156E+1
-7.801E-1	1.082E+1	2.148E+1
-7.834E-1	1.080E+1	2.135E+1
-7.834E-1	1.072E+1	2.166E+1
-7.818E-1	1.072E+1	2.121E+1
-7.801E-1	1.068E+1	2.145E+1
-7.850E-1	1.075E+1	2.162E+1
-7.866E-1	1.078E+1	2.153E+1
-7.850E-1	1.073E+1	2.142E+1
-7.818E-1	1.085E+1	2.148E+1
-7.866E-1	1.076E+1	2.146E+1
-7.850E-1	1.073E+1	2.158E+1
-7.801E-1	1.089E+1	2.147E+1
-7.801E-1	1.080E+1	2.152E+1
-7.850E-1	1.070E+1	2.162E+1
-7.866E-1	1.078E+1	2.167E+1
-7.785E-1	1.070E+1	2.159E+1
-7.818E-1	1.080E+1	2.156E+1
-7.850E-1	1.075E+1	2.163E+1
-7.850E-1	1.078E+1	2.143E+1
-7.801E-1	1.082E+1	2.169E+1
-7.801E-1	1.074E+1	2.129E+1
-7.866E-1	1.074E+1	2.155E+1
-7.850E-1	1.087E+1	2.168E+1
-7.801E-1	1.072E+1	2.145E+1
-7.801E-1	1.079E+1	2.163E+1
-7.850E-1	1.067E+1	2.168E+1
-7.850E-1	1.071E+1	2.161E+1
-7.753E-1	1.083E+1	2.159E+1
-7.785E-1	1.077E+1	2.142E+1
-7.834E-1	1.076E+1	2.144E+1
-7.834E-1	1.070E+1	2.145E+1
-7.785E-1	1.077E+1	2.149E+1
-7.818E-1	1.077E+1	2.154E+1
-7.834E-1	1.057E+1	2.172E+1
-7.834E-1	1.074E+1	2.153E+1
-7.801E-1	1.070E+1	2.154E+1
-7.818E-1	1.072E+1	2.136E+1
-7.866E-1	1.062E+1	2.157E+1
-7.850E-1	1.071E+1	2.149E+1
-7.801E-1	1.071E+1	2.159E+1
-7.801E-1	1.095E+1	2.153E+1
-7.818E-1	1.077E+1	2.152E+1
-7.866E-1	1.071E+1	2.154E+1
-7.785E-1	1.087E+1	2.157E+1
-7.801E-1	1.082E+1	2.161E+1
-7.850E-1	1.062E+1	2.171E+1
-7.850E-1	1.087E+1	2.145E+1
-7.769E-1	1.069E+1	2.152E+1
-7.818E-1	1.082E+1	2.140E+1
-7.850E-1	1.056E+1	2.167E+1
-7.850E-1	1.063E+1	2.152E+1
-7.785E-1	1.078E+1	2.153E+1
-7.818E-1	1.064E+1	2.170E+1
-7.882E-1	1.077E+1	2.171E+1
-7.866E-1	1.077E+1	2.166E+1
-7.785E-1	1.083E+1	2.149E+1
-7.818E-1	1.076E+1	2.153E+1
-7.866E-1	1.073E+1	2.147E+1
-7.850E-1	1.084E+1	2.160E+1
-7.801E-1	1.095E+1	2.149E+1
-7.801E-1	1.068E+1	2.167E+1
-7.850E-1	1.075E+1	2.140E+1
-7.850E-1	1.075E+1	2.142E+1
-7.818E-1	1.076E+1	2.150E+1
-7.785E-1	1.079E+1	2.151E+1
-7.850E-1	1.077E+1	2.147E+1
-7.834E-1	1.086E+1	2.150E+1
-7.785E-1	1.062E+1	2.148E+1
-7.801E-1	1.074E+1	2.154E+1
-7.882E-1	1.080E+1	2.163E+1
-7.866E-1	1.079E+1	2.159E+1
-7.801E-1	1.083E+1	2.154E+1
-7.818E-1	1.071E+1	2.131E+1
-7.882E-1	1.067E+1	2.161E+1
-7.850E-1	1.084E+1	2.155E+1
-7.785E-1	1.078E+1	2.172E+1
-7.801E-1	1.077E+1	2.152E+1
-7.834E-1	1.076E+1	2.159E+1
-7.850E-1	1.085E+1	2.171E+1
-7.769E-1	1.071E+1	2.140E+1
-7.785E-1	1.072E+1	2.162E+1
-7.850E-1	1.076E+1	2.148E+1
-7.866E-1	1.081E+1	2.156E+1
-7.801E-1	1.062E+1	2.156E+1
-7.834E-1	1.078E+1	2.149E+1
-7.882E-1	1.072E+1	2.153E+1
-7.834E-1	1.081E+1	2.171E+1
-7.785E-1	1.070E+1	2.140E+1
-7.818E-1	1.088E+1	2.162E+1
-7.850E-1	1.081E+1	2.145E+1
-7.850E-1	1.074E+1	2.145E+1
-7.785E-1	1.080E+1	2.164E+1
-7.834E-1	1.082E+1	2.147E+1
-7.850E-1	1.078E+1	2.160E+1
-7.850E-1	1.078E+1	2.163E+1
-7.769E-1	1.075E+1	2.135E+1
-7.801E-1	1.068E+1	2.147E+1
-7.850E-1	1.072E+1	2.151E+1
-7.866E-1	1.074E+1	2.162E+1
-7.801E-1	1.078E+1	2.153E+1
-7.801E-1	1.078E+1	2.147E+1
-7.866E-1	1.078E+1	2.154E+1
-7.850E-1	1.087E+1	2.129E+1
-7.785E-1	1.077E+1	2.139E+1
-7.801E-1	1.073E+1	2.145E+1
-7.850E-1	1.076E+1	2.157E+1
-7.850E-1	1.076E+1	2.150E+1
-7.785E-1	1.057E+1	2.150E+1
-7.785E-1	1.062E+1	2.147E+1
-7.850E-1	1.070E+1	2.165E+1
-7.834E-1	1.081E+1	2.126E+1
-7.769E-1	1.073E+1	2.151E+1
-7.801E-1	1.075E+1	2.152E+1
-7.882E-1	1.076E+1	2.150E+1
-7.834E-1	1.079E+1	2.164E+1
-7.785E-1	1.075E+1	2.171E+1
-7.801E-1	1.074E+1	2.135E+1
-7.866E-1	1.083E+1	2.134E+1
-7.850E-1	1.069E+1	2.158E+1
-7.801E-1	1.086E+1	2.152E+1
-7.818E-1	1.083E+1	2.144E+1
-7.850E-1	1.080E+1	2.165E+1
-7.850E-1	1.081E+1	2.138E+1
-7.785E-1	1.075E+1	2.160E+1
-7.785E-1	1.080E+1	2.165E+1
-7.850E-1	1.077E+1	2.153E+1
-7.866E-1	1.070E+1	2.148E+1
-7.801E-1	1.071E+1	2.160E+1
-7.785E-1	1.074E+1	2.154E+1
-7.850E-1	1.072E+1	2.157E+1
-7.834E-1	1.078E+1	2.140E+1
-7.785E-1	1.077E+1	2.152E+1
-7.801E-1	1.075E+1	2.147E+1
-7.850E-1	1.085E+1	2.144E+1
-7.834E-1	1.078E+1	2.159E+1
-7.785E-1	1.073E+1	2.147E+1
-7.801E-1	1.075E+1	2.173E+1
-7.850E-1	1.066E+1	2.153E+1
-7.834E-1	1.085E+1	2.170E+1
-7.785E-1	1.071E+1	2.187E+1
-7.801E-1	1.068E+1	2.162E+1
-7.834E-1	1.077E+1	2.146E+1
-7.850E-1	1.088E+1	2.128E+1
-7.769E-1	1.082E+1	2.148E+1
-7.818E-1	1.076E+1	2.165E+1
-7.850E-1	1.074E+1	2.148E+1
-7.834E-1	1.074E+1	2.139E+1
-7.785E-1	1.065E+1	2.151E+1
-7.801E-1	1.070E+1	2.153E+1
-7.850E-1	1.074E+1	2.157E+1
-7.834E-1	1.070E+1	2.163E+1
-7.801E-1	1.073E+1	2.154E+1
-7.785E-1	1.081E+1	2.167E+1
-7.850E-1	1.087E+1	2.139E+1
-7.834E-1	1.070E+1	2.153E+1
-7.785E-1	1.087E+1	2.162E+1
-7.818E-1	1.087E+1	2.154E+1
-7.834E-1	1.081E+1	2.135E+1
-7.818E-1	1.079E+1	2.152E+1
-7.785E-1	1.080E+1	2.147E+1
-7.801E-1	1.075E+1	2.155E+1
-7.818E-1	1.070E+1	2.161E+1
-7.850E-1	1.084E+1	2.143E+1
-7.785E-1	1.072E+1	2.168E+1
-7.785E-1	1.078E+1	2.156E+1
-7.850E-1	1.069E+1	2.154E+1
-7.866E-1	1.069E+1	2.168E+1
-7.769E-1	1.061E+1	2.149E+1
-7.818E-1	1.061E+1	2.148E+1
-7.850E-1	1.070E+1	2.132E+1
-7.834E-1	1.075E+1	2.176E+1
-7.769E-1	1.074E+1	2.138E+1
-7.801E-1	1.070E+1	2.145E+1
-7.834E-1	1.079E+1	2.158E+1
-7.850E-1	1.075E+1	2.158E+1
-7.801E-1	1.083E+1	2.147E+1
-7.801E-1	1.070E+1	2.185E+1
-7.850E-1	1.080E+1	2.136E+1
-7.850E-1	1.072E+1	2.164E+1
-7.801E-1	1.076E+1	2.157E+1
-7.785E-1	1.083E+1	2.149E+1
-7.818E-1	1.081E+1	2.158E+1
-7.834E-1	1.075E+1	2.168E+1
-7.785E-1	1.071E+1	2.160E+1
-7.769E-1	1.080E+1	2.161E+1
-7.882E-1	1.082E+1	2.164E+1
-7.834E-1	1.057E+1	2.147E+1
-7.785E-1	1.069E+1	2.161E+1
-7.818E-1	1.086E+1	2.152E+1
-7.866E-1	1.085E+1	2.153E+1
-7.834E-1	1.059E+1	2.150E+1
-7.801E-1	1.088E+1	2.155E+1
-7.801E-1	1.082E+1	2.146E+1
-7.834E-1	1.073E+1	2.164E+1
-7.850E-1	1.075E+1	2.173E+1
-7.785E-1	1.071E+1	2.160E+1
-7.801E-1	1.087E+1	2.157E+1
-7.818E-1	1.075E+1	2.138E+1
-7.834E-1	1.080E+1	2.161E+1
-7.801E-1	1.073E+1	2.161E+1
-7.801E-1	1.078E+1	2.145E+1
-7.866E-1	1.077E+1	2.166E+1
-7.850E-1	1.076E+1	2.145E+1
-7.785E-1	1.083E+1	2.164E+1
-7.801E-1	1.080E+1	2.140E+1
-7.850E-1	1.075E+1	2.151E+1
-7.850E-1	1.067E+1	2.160E+1
-7.801E-1	1.080E+1	2.148E+1
-7.818E-1	1.079E+1	2.137E+1
-7.850E-1	1.060E+1	2.145E+1
-7.850E-1	1.089E+1	2.143E+1
-7.801E-1	1.087E+1	2.137E+1
-7.818E-1	1.071E+1	2.144E+1
-7.834E-1	1.078E+1	2.147E+1
-7.866E-1	1.083E+1	2.148E+1
-7.753E-1	1.074E+1	2.167E+1
-7.785E-1	1.068E+1	2.135E+1
-7.834E-1	1.080E+1	2.155E+1
-7.834E-1	1.085E+1	2.169E+1
-7.801E-1	1.071E+1	2.152E+1
-7.785E-1	1.071E+1	2.138E+1
-7.850E-1	1.083E+1	2.140E+1
-7.850E-1	1.089E+1	2.148E+1
-7.801E-1	1.089E+1	2.144E+1
-7.801E-1	1.078E+1	2.159E+1
-7.850E-1	1.066E+1	2.145E+1
-7.834E-1	1.069E+1	2.146E+1
-7.769E-1	1.068E+1	2.162E+1
-7.801E-1	1.065E+1	2.160E+1
-7.850E-1	1.077E+1	2.148E+1
-7.834E-1	1.078E+1	2.164E+1
-7.785E-1	1.070E+1	2.144E+1
-7.785E-1	1.073E+1	2.141E+1
-7.850E-1	1.070E+1	2.139E+1
-7.818E-1	1.067E+1	2.152E+1
-7.785E-1	1.078E+1	2.146E+1
-7.785E-1	1.060E+1	2.125E+1
-7.866E-1	1.078E+1	2.146E+1
-7.866E-1	1.090E+1	2.144E+1
-7.785E-1	1.071E+1	2.162E+1
-7.834E-1	1.084E+1	2.161E+1
-7.866E-1	1.075E+1	2.160E+1
-7.834E-1	1.076E+1	2.155E+1
-7.801E-1	1.076E+1	2.151E+1
-7.785E-1	1.075E+1	2.157E+1
-7.834E-1	1.078E+1	2.138E+1
-7.818E-1	1.075E+1	2.142E+1
-7.801E-1	1.077E+1	2.145E+1
-7.801E-1	1.071E+1	2.142E+1
-7.866E-1	1.074E+1	2.151E+1
-7.801E-1	1.073E+1	2.150E+1
-7.785E-1	1.068E+1	2.160E+1
-7.785E-1	1.077E+1	2.148E+1
-7.866E-1	1.081E+1	2.149E+1
-7.818E-1	1.075E+1	2.159E+1
-7.785E-1	1.068E+1	2.162E+1
-7.801E-1	1.070E+1	2.148E+1
-7.866E-1	1.079E+1	2.147E+1
-7.866E-1	1.070E+1	2.149E+1
-7.785E-1	1.083E+1	2.154E+1
-7.818E-1	1.079E+1	2.137E+1
-7.850E-1	1.081E+1	2.156E+1
-7.818E-1	1.071E+1	2.150E+1
-7.818E-1	1.069E+1	2.157E+1
-7.818E-1	1.083E+1	2.153E+1
-7.834E-1	1.075E+1	2.134E+1
-7.834E-1	1.080E+1	2.126E+1
-7.801E-1	1.073E+1	2.147E+1
-7.801E-1	1.073E+1	2.155E+1
-7.850E-1	1.083E+1	2.165E+1
-7.866E-1	1.090E+1	2.150E+1
-7.785E-1	1.072E+1	2.144E+1
-7.834E-1	1.075E+1	2.160E+1
-7.866E-1	1.075E+1	2.160E+1
-7.850E-1	1.076E+1	2.168E+1
-7.801E-1	1.074E+1	2.151E+1
-7.801E-1	1.081E+1	2.144E+1
-7.818E-1	1.080E+1	2.161E+1
-7.834E-1	1.085E+1	2.152E+1
-7.785E-1	1.085E+1	2.149E+1
-7.818E-1	1.076E+1	2.144E+1
-7.834E-1	1.062E+1	2.170E+1
-7.801E-1	1.077E+1	2.148E+1
-7.801E-1	1.069E+1	2.132E+1
-7.801E-1	1.085E+1	2.162E+1
-7.850E-1	1.070E+1	2.154E+1
-7.818E-1	1.070E+1	2.146E+1
-7.801E-1	1.069E+1	2.148E+1
-7.785E-1	1.070E+1	2.153E+1
-7.850E-1	1.078E+1	2.167E+1
-7.818E-1	1.080E+1	2.156E+1
-7.801E-1	1.075E+1	2.149E+1
-7.801E-1	1.076E+1	2.165E+1
-7.866E-1	1.071E+1	2.152E+1
-7.834E-1	1.079E+1	2.156E+1
-7.785E-1	1.070E+1	2.161E+1
-7.818E-1	1.078E+1	2.151E+1
-7.834E-1	1.075E+1	2.159E+1
-7.850E-1	1.092E+1	2.155E+1
-7.785E-1	1.074E+1	2.136E+1
-7.785E-1	1.079E+1	2.143E+1
-7.850E-1	1.082E+1	2.144E+1
-7.818E-1	1.077E+1	2.139E+1
-7.801E-1	1.082E+1	2.140E+1
-7.801E-1	1.067E+1	2.158E+1
-7.834E-1	1.080E+1	2.162E+1
-7.850E-1	1.074E+1	2.168E+1
-7.769E-1	1.072E+1	2.162E+1
-7.785E-1	1.072E+1	2.152E+1
-7.850E-1	1.075E+1	2.148E+1
-7.850E-1	1.074E+1	2.175E+1
-7.801E-1	1.073E+1	2.145E+1
-7.818E-1	1.082E+1	2.158E+1
-7.834E-1	1.062E+1	2.144E+1
-7.785E-1	1.062E+1	2.143E+1
-7.801E-1	1.087E+1	2.144E+1
-7.818E-1	1.084E+1	2.149E+1
-7.850E-1	1.081E+1	2.153E+1
-7.834E-1	1.079E+1	2.145E+1
-7.785E-1	1.083E+1	2.162E+1
-7.801E-1	1.061E+1	2.141E+1
-7.850E-1	1.086E+1	2.161E+1
-7.834E-1	1.080E+1	2.153E+1
-7.785E-1	1.080E+1	2.172E+1
-7.785E-1	1.075E+1	2.159E+1
-7.850E-1	1.077E+1	2.166E+1
-7.818E-1	1.075E+1	2.167E+1
-7.801E-1	1.071E+1	2.150E+1
-7.785E-1	1.082E+1	2.136E+1
-7.834E-1	1.071E+1	2.150E+1
-7.866E-1	1.084E+1	2.163E+1
-7.785E-1	1.079E+1	2.153E+1
-7.818E-1	1.079E+1	2.162E+1
-7.866E-1	1.089E+1	2.159E+1
-7.866E-1	1.090E+1	2.162E+1
-7.785E-1	1.076E+1	2.155E+1
-7.785E-1	1.087E+1	2.152E+1
-7.850E-1	1.073E+1	2.141E+1
-7.834E-1	1.068E+1	2.165E+1
-7.801E-1	1.072E+1	2.157E+1
-7.801E-1	1.072E+1	2.149E+1
-7.834E-1	1.073E+1	2.147E+1
-7.818E-1	1.077E+1	2.167E+1
-7.769E-1	1.092E+1	2.166E+1
-7.769E-1	1.059E+1	2.139E+1
-7.866E-1	1.077E+1	2.146E+1
-7.818E-1	1.088E+1	2.142E+1
-7.801E-1	1.068E+1	2.163E+1
-7.785E-1	1.071E+1	2.177E+1
-7.850E-1	1.078E+1	2.148E+1
-7.850E-1	1.078E+1	2.142E+1
-7.785E-1	1.074E+1	2.141E+1
-7.769E-1	1.069E+1	2.161E+1
-7.850E-1	1.075E+1	2.143E+1
-7.850E-1	1.062E+1	2.160E+1
-7.785E-1	1.080E+1	2.161E+1
-7.801E-1	1.080E+1	2.159E+1
-7.834E-1	1.076E+1	2.153E+1
-7.834E-1	1.093E+1	2.153E+1
-7.801E-1	1.071E+1	2.144E+1
-7.785E-1	1.084E+1	2.144E+1
-7.834E-1	1.092E+1	2.156E+1
-7.818E-1	1.078E+1	2.167E+1
-7.785E-1	1.076E+1	2.146E+1
-7.801E-1	1.067E+1	2.152E+1
-7.850E-1	1.077E+1	2.149E+1
-7.834E-1	1.088E+1	2.146E+1
-7.785E-1	1.087E+1	2.160E+1
-7.801E-1	1.066E+1	2.149E+1
-7.850E-1	1.076E+1	2.167E+1
-7.818E-1	1.081E+1	2.150E+1
-7.785E-1	1.077E+1	2.155E+1
-7.801E-1	1.070E+1	2.156E+1
-7.834E-1	1.079E+1	2.165E+1
-7.866E-1	1.070E+1	2.154E+1
-7.769E-1	1.069E+1	2.147E+1
-7.801E-1	1.090E+1	2.144E+1
-7.866E-1	1.081E+1	2.157E+1
-7.834E-1	1.074E+1	2.142E+1
-7.785E-1	1.073E+1	2.166E+1
-7.801E-1	1.079E+1	2.146E+1
-7.866E-1	1.070E+1	2.155E+1
-7.834E-1	1.073E+1	2.162E+1
-7.769E-1	1.074E+1	2.171E+1
-7.801E-1	1.070E+1	2.154E+1
-7.834E-1	1.077E+1	2.161E+1
-7.850E-1	1.073E+1	2.154E+1
-7.801E-1	1.083E+1	2.143E+1
-7.801E-1	1.083E+1	2.165E+1
-7.834E-1	1.080E+1	2.147E+1
-7.850E-1	1.076E+1	2.132E+1
-7.801E-1	1.073E+1	2.154E+1
-7.785E-1	1.073E+1	2.138E+1
-7.882E-1	1.066E+1	2.158E+1
-7.850E-1	1.067E+1	2.170E+1
-7.801E-1	1.076E+1	2.159E+1
-7.785E-1	1.074E+1	2.151E+1
-7.850E-1	1.066E+1	2.151E+1
-7.834E-1	1.088E+1	2.165E+1
-7.818E-1	1.070E+1	2.158E+1
-7.785E-1	1.071E+1	2.142E+1
-7.850E-1	1.070E+1	2.159E+1
-7.834E-1	1.078E+1	2.158E+1
-7.769E-1	1.070E+1	2.147E+1
-7.785E-1	1.094E+1	2.157E+1
-7.850E-1	1.065E+1	2.180E+1
-7.818E-1	1.065E+1	2.154E+1
-7.785E-1	1.080E+1	2.165E+1
-7.850E-1	1.066E+1	2.152E+1
-7.899E-1	1.074E+1	2.146E+1
-7.834E-1	1.079E+1	2.153E+1
-7.818E-1	1.069E+1	2.154E+1
-7.801E-1	1.079E+1	2.145E+1
-7.850E-1	1.077E+1	2.153E+1
-7.834E-1	1.069E+1	2.146E+1
-7.785E-1	1.076E+1	2.158E+1
-7.785E-1	1.076E+1	2.147E+1
-7.866E-1	1.074E+1	2.150E+1
-7.850E-1	1.086E+1	2.155E+1
-7.785E-1	1.078E+1	2.164E+1
-7.801E-1	1.067E+1	2.146E+1
-7.850E-1	1.075E+1	2.137E+1
-7.850E-1	1.083E+1	2.167E+1
-7.785E-1	1.083E+1	2.157E+1
-7.801E-1	1.077E+1	2.142E+1
-7.834E-1	1.076E+1	2.133E+1
-7.850E-1	1.081E+1	2.158E+1
-7.785E-1	1.066E+1	2.153E+1
-7.801E-1	1.071E+1	2.153E+1
-7.850E-1	1.078E+1	2.167E+1
-7.834E-1	1.072E+1	2.146E+1
-7.769E-1	1.074E+1	2.146E+1
-7.801E-1	1.087E+1	2.137E+1
-7.834E-1	1.080E+1	2.150E+1
-7.834E-1	1.082E+1	2.161E+1
-7.801E-1	1.082E+1	2.139E+1
-7.818E-1	1.068E+1	2.160E+1
-7.834E-1	1.080E+1	2.147E+1
-7.818E-1	1.074E+1	2.147E+1
-7.769E-1	1.077E+1	2.133E+1
-7.785E-1	1.072E+1	2.159E+1
-7.834E-1	1.078E+1	2.163E+1
-7.818E-1	1.087E+1	2.154E+1
-7.801E-1	1.086E+1	2.177E+1
-7.818E-1	1.064E+1	2.155E+1
-7.882E-1	1.077E+1	2.147E+1
-7.818E-1	1.071E+1	2.165E+1
-7.818E-1	1.075E+1	2.135E+1
-7.801E-1	1.074E+1	2.145E+1
-7.866E-1	1.069E+1	2.148E+1
-7.818E-1	1.079E+1	2.155E+1
-7.785E-1	1.069E+1	2.169E+1
-7.801E-1	1.069E+1	2.141E+1
-7.866E-1	1.080E+1	2.162E+1
-7.834E-1	1.070E+1	2.150E+1
-7.785E-1	1.073E+1	2.160E+1
-7.818E-1	1.063E+1	2.148E+1
-7.834E-1	1.076E+1	2.148E+1
-7.818E-1	1.079E+1	2.143E+1
-7.785E-1	1.074E+1	2.141E+1
-7.785E-1	1.071E+1	2.139E+1
-7.850E-1	1.076E+1	2.153E+1
-7.818E-1	1.072E+1	2.146E+1
-7.785E-1	1.060E+1	2.143E+1
-7.785E-1	1.081E+1	2.152E+1
-7.850E-1	1.086E+1	2.158E+1
-7.834E-1	1.061E+1	2.151E+1
-7.785E-1	1.062E+1	2.160E+1
-7.801E-1	1.077E+1	2.158E+1
-7.850E-1	1.064E+1	2.176E+1
-7.818E-1	1.071E+1	2.154E+1
-7.801E-1	1.085E+1	2.140E+1
-7.769E-1	1.074E+1	2.155E+1
-7.850E-1	1.064E+1	2.143E+1
-7.818E-1	1.068E+1	2.153E+1
-7.769E-1	1.076E+1	2.171E+1
-7.801E-1	1.086E+1	2.131E+1
-7.850E-1	1.080E+1	2.143E+1
-7.801E-1	1.067E+1	2.156E+1
-7.801E-1	1.075E+1	2.172E+1
-7.818E-1	1.087E+1	2.148E+1
-7.866E-1	1.087E+1	2.147E+1
-7.818E-1	1.076E+1	2.148E+1
-7.785E-1	1.059E+1	2.162E+1
-7.801E-1	1.081E+1	2.157E+1
-7.850E-1	1.081E+1	2.139E+1
-7.850E-1	1.068E+1	2.148E+1
-7.769E-1	1.085E+1	2.160E+1
-7.801E-1	1.073E+1	2.154E+1
-7.850E-1	1.078E+1	2.151E+1
-7.834E-1	1.082E+1	2.160E+1
-7.753E-1	1.068E+1	2.144E+1
-7.785E-1	1.081E+1	2.147E+1
-7.866E-1	1.072E+1	2.152E+1
-7.801E-1	1.076E+1	2.150E+1
-7.769E-1	1.093E+1	2.135E+1
-7.785E-1	1.087E+1	2.150E+1
-7.834E-1	1.073E+1	2.157E+1
-7.818E-1	1.080E+1	2.170E+1
-7.769E-1	1.083E+1	2.138E+1
-7.818E-1	1.084E+1	2.157E+1
-7.834E-1	1.068E+1	2.174E+1
-7.834E-1	1.079E+1	2.150E+1
-7.785E-1	1.075E+1	2.161E+1
-7.785E-1	1.075E+1	2.158E+1
-7.850E-1	1.060E+1	2.164E+1
-7.850E-1	1.080E+1	2.164E+1
-7.785E-1	1.077E+1	2.157E+1
-7.769E-1	1.084E+1	2.151E+1
-7.866E-1	1.087E+1	2.167E+1
-7.818E-1	1.072E+1	2.138E+1
-7.801E-1	1.071E+1	2.150E+1
-7.785E-1	1.076E+1	2.172E+1
-7.866E-1	1.069E+1	2.150E+1
-7.834E-1	1.083E+1	2.169E+1
-7.785E-1	1.074E+1	2.153E+1
-7.801E-1	1.076E+1	2.148E+1
-7.834E-1	1.076E+1	2.160E+1
-7.818E-1	1.080E+1	2.162E+1
-7.801E-1	1.077E+1	2.156E+1
-7.785E-1	1.071E+1	2.157E+1
-7.818E-1	1.068E+1	2.147E+1
-7.818E-1	1.072E+1	2.146E+1
-7.753E-1	1.078E+1	2.157E+1
-7.785E-1	1.078E+1	2.158E+1
-7.850E-1	1.072E+1	2.140E+1
-7.834E-1	1.074E+1	2.140E+1
-7.769E-1	1.072E+1	2.156E+1
-7.785E-1	1.071E+1	2.143E+1
-7.850E-1	1.074E+1	2.149E+1
-7.818E-1	1.068E+1	2.144E+1
-7.769E-1	1.069E+1	2.147E+1
-7.769E-1	1.079E+1	2.142E+1
-7.834E-1	1.077E+1	2.161E+1
-7.850E-1	1.079E+1	2.164E+1
-7.785E-1	1.070E+1	2.159E+1
-7.785E-1	1.088E+1	2.145E+1
-7.834E-1	1.080E+1	2.156E+1
-7.834E-1	1.073E+1	2.173E+1
-7.818E-1	1.078E+1	2.144E+1
-7.785E-1	1.070E+1	2.151E+1
-7.834E-1	1.082E+1	2.151E+1
-7.801E-1	1.071E+1	2.134E+1
-7.785E-1	1.063E+1	2.153E+1
-7.801E-1	1.072E+1	2.170E+1
-7.850E-1	1.076E+1	2.150E+1
-7.834E-1	1.070E+1	2.170E+1
-7.785E-1	1.070E+1	2.158E+1
-7.785E-1	1.077E+1	2.149E+1
-7.850E-1	1.093E+1	2.157E+1
-7.801E-1	1.077E+1	2.147E+1
-7.785E-1	1.081E+1	2.157E+1
-7.785E-1	1.079E+1	2.152E+1
-7.834E-1	1.072E+1	2.143E+1
-7.818E-1	1.069E+1	2.157E+1
-7.769E-1	1.078E+1	2.141E+1
-7.769E-1	1.075E+1	2.161E+1
-7.818E-1	1.086E+1	2.152E+1
-7.850E-1	1.068E+1	2.176E+1
-7.785E-1	1.084E+1	2.139E+1
-7.801E-1	1.070E+1	2.149E+1
-7.818E-1	1.075E+1	2.150E+1
-7.834E-1	1.071E+1	2.151E+1
-7.753E-1	1.078E+1	2.155E+1
-7.785E-1	1.082E+1	2.147E+1
-7.850E-1	1.071E+1	2.173E+1
-7.850E-1	1.076E+1	2.133E+1
-7.785E-1	1.076E+1	2.146E+1
-7.785E-1	1.085E+1	2.159E+1
-7.850E-1	1.072E+1	2.137E+1
-7.834E-1	1.064E+1	2.171E+1
-7.769E-1	1.069E+1	2.141E+1
-7.785E-1	1.076E+1	2.151E+1
-7.818E-1	1.081E+1	2.140E+1
-7.818E-1	1.081E+1	2.163E+1
-7.785E-1	1.071E+1	2.152E+1
-7.801E-1	1.066E+1	2.157E+1
-7.834E-1	1.084E+1	2.144E+1
-7.801E-1	1.082E+1	2.149E+1
-7.736E-1	1.076E+1	2.139E+1
-7.785E-1	1.079E+1	2.174E+1
-7.818E-1	1.066E+1	2.164E+1
-7.834E-1	1.076E+1	2.159E+1
-7.785E-1	1.073E+1	2.152E+1
-7.818E-1	1.081E+1	2.153E+1
-7.834E-1	1.076E+1	2.158E+1
-7.818E-1	1.068E+1	2.149E+1
-7.785E-1	1.070E+1	2.138E+1
-7.801E-1	1.074E+1	2.164E+1
-7.818E-1	1.067E+1	2.146E+1
-7.818E-1	1.067E+1	2.155E+1
-7.753E-1	1.093E+1	2.147E+1
-7.785E-1	1.075E+1	2.139E+1
-7.801E-1	1.069E+1	2.151E+1
-7.785E-1	1.090E+1	2.143E+1
-7.753E-1	1.085E+1	2.164E+1
-7.769E-1	1.059E+1	2.161E+1
-7.850E-1	1.071E+1	2.151E+1
-7.818E-1	1.073E+1	2.157E+1
-7.753E-1	1.075E+1	2.154E+1
-7.769E-1	1.083E+1	2.127E+1
-7.866E-1	1.059E+1	2.161E+1
-7.834E-1	1.069E+1	2.159E+1
-7.785E-1	1.077E+1	2.146E+1
-7.801E-1	1.079E+1	2.169E+1
-7.834E-1	1.085E+1	2.151E+1
-7.834E-1	1.075E+1	2.142E+1
-7.801E-1	1.091E+1	2.160E+1
-7.736E-1	1.073E+1	2.151E+1
-7.818E-1	1.077E+1	2.157E+1
-7.801E-1	1.080E+1	2.124E+1
-7.785E-1	1.080E+1	2.154E+1
-7.769E-1	1.084E+1	2.160E+1
-7.850E-1	1.059E+1	2.136E+1
-7.818E-1	1.077E+1	2.161E+1
-7.769E-1	1.067E+1	2.144E+1
-7.818E-1	1.081E+1	2.135E+1
-7.850E-1	1.072E+1	2.154E+1
-7.818E-1	1.075E+1	2.177E+1
-7.785E-1	1.064E+1	2.155E+1
-7.769E-1	1.086E+1	2.150E+1
-7.850E-1	1.079E+1	2.150E+1
-7.818E-1	1.070E+1	2.155E+1
-7.785E-1	1.080E+1	2.144E+1
-7.801E-1	1.083E+1	2.144E+1
-7.850E-1	1.066E+1	2.148E+1
-7.801E-1	1.074E+1	2.157E+1
-7.753E-1	1.080E+1	2.145E+1
-7.785E-1	1.084E+1	2.163E+1
-7.834E-1	1.079E+1	2.143E+1
-7.834E-1	1.069E+1	2.142E+1
-7.769E-1	1.091E+1	2.147E+1
-7.801E-1	1.080E+1	2.151E+1
-7.818E-1	1.071E+1	2.138E+1
-7.801E-1	1.079E+1	2.169E+1
-7.769E-1	1.076E+1	2.165E+1
-7.801E-1	1.071E+1	2.160E+1
-7.818E-1	1.080E+1	2.143E+1
-7.801E-1	1.075E+1	2.155E+1
-7.769E-1	1.080E+1	2.148E+1
-7.801E-1	1.085E+1	2.138E+1
-7.850E-1	1.078E+1	2.170E+1
-7.801E-1	1.093E+1	2.149E+1
-7.801E-1	1.080E+1	2.151E+1
-7.785E-1	1.065E+1	2.162E+1
-7.801E-1	1.083E+1	2.164E+1
-7.834E-1	1.086E+1	2.146E+1
-7.769E-1	1.062E+1	2.163E+1
-7.801E-1	1.086E+1	2.161E+1
-7.834E-1	1.086E+1	2.149E+1
-7.801E-1	1.073E+1	2.144E+1
-7.785E-1	1.074E+1	2.150E+1
-7.801E-1	1.073E+1	2.156E+1
-7.850E-1	1.080E+1	2.160E+1
-7.801E-1	1.080E+1	2.146E+1
-7.769E-1	1.066E+1	2.163E+1
-7.785E-1	1.082E+1	2.158E+1
-7.866E-1	1.076E+1	2.150E+1
-7.834E-1	1.077E+1	2.144E+1
-7.753E-1	1.095E+1	2.144E+1
-7.785E-1	1.088E+1	2.163E+1
[truncated: 93,954 more rows]
