# Supplementary material for: Improved ANAP incorporation and VCF analysis reveal details of P2X7 current facilitation and a limited conformational interplay between ATP binding and the intracellular ballast domain
Source: eLife. 2023 Jan 4;12:e82479. doi: 10.7554/eLife.82479 (PMC9859053; doi:10.7554/eLife.82479)
Supplement: Figure 5—figure supplement 3—source data 2. [file elife-82479-fig5-figsupp3-data2.zip › Figure-5_figure-supplement-3_source-data-2/DeltaCaM-D423/l21/11.csv]

-7.944E-2	7.490E+0	1.423E+1
-7.944E-2	7.513E+0	1.421E+1
-7.944E-2	7.448E+0	1.423E+1
-8.268E-2	7.461E+0	1.412E+1
-7.944E-2	7.539E+0	1.430E+1
-7.944E-2	7.672E+0	1.435E+1
-8.106E-2	7.445E+0	1.431E+1
-8.268E-2	7.448E+0	1.420E+1
-8.268E-2	7.458E+0	1.419E+1
-7.782E-2	7.458E+0	1.431E+1
-8.268E-2	7.494E+0	1.419E+1
-8.431E-2	7.419E+0	1.440E+1
-7.944E-2	7.542E+0	1.421E+1
-8.431E-2	7.510E+0	1.419E+1
-8.106E-2	7.419E+0	1.426E+1
-7.944E-2	7.451E+0	1.427E+1
-7.944E-2	7.630E+0	1.432E+1
-7.944E-2	7.448E+0	1.416E+1
-8.268E-2	7.468E+0	1.430E+1
-8.106E-2	7.468E+0	1.425E+1
-7.944E-2	7.507E+0	1.435E+1
-7.944E-2	7.487E+0	1.431E+1
-8.268E-2	7.500E+0	1.425E+1
-8.431E-2	7.523E+0	1.411E+1
-8.268E-2	7.455E+0	1.427E+1
-7.944E-2	7.627E+0	1.430E+1
-7.782E-2	7.494E+0	1.427E+1
-8.268E-2	7.503E+0	1.414E+1
-8.106E-2	7.455E+0	1.434E+1
-7.944E-2	7.529E+0	1.420E+1
-8.106E-2	7.432E+0	1.424E+1
-8.268E-2	7.451E+0	1.416E+1
-8.106E-2	7.552E+0	1.418E+1
-8.106E-2	7.438E+0	1.426E+1
-8.268E-2	7.526E+0	1.412E+1
-8.268E-2	7.487E+0	1.429E+1
-7.944E-2	7.516E+0	1.425E+1
-7.782E-2	7.425E+0	1.432E+1
-7.782E-2	7.500E+0	1.430E+1
-8.593E-2	7.481E+0	1.422E+1
-8.268E-2	7.601E+0	1.434E+1
-7.944E-2	7.507E+0	1.427E+1
-8.268E-2	7.549E+0	1.415E+1
-7.944E-2	7.513E+0	1.410E+1
-8.268E-2	7.477E+0	1.419E+1
-7.944E-2	7.510E+0	1.428E+1
-8.106E-2	7.477E+0	1.441E+1
-8.106E-2	7.425E+0	1.434E+1
-8.106E-2	7.497E+0	1.414E+1
-7.782E-2	7.584E+0	1.423E+1
-7.944E-2	7.568E+0	1.417E+1
-8.268E-2	7.565E+0	1.419E+1
-7.944E-2	7.539E+0	1.419E+1
-7.782E-2	7.565E+0	1.432E+1
-8.106E-2	7.545E+0	1.441E+1
-8.593E-2	7.445E+0	1.418E+1
-8.106E-2	7.503E+0	1.430E+1
-7.620E-2	7.455E+0	1.427E+1
-7.782E-2	7.516E+0	1.428E+1
-8.106E-2	7.549E+0	1.431E+1
-7.944E-2	7.594E+0	1.425E+1
-7.782E-2	7.406E+0	1.424E+1
-8.268E-2	7.520E+0	1.417E+1
-7.944E-2	7.529E+0	1.435E+1
-8.106E-2	7.581E+0	1.425E+1
-7.944E-2	7.507E+0	1.434E+1
-7.944E-2	7.461E+0	1.428E+1
-8.268E-2	7.416E+0	1.437E+1
-7.944E-2	7.464E+0	1.409E+1
-7.944E-2	7.516E+0	1.429E+1
-7.782E-2	7.656E+0	1.421E+1
-8.593E-2	7.474E+0	1.423E+1
-7.944E-2	7.526E+0	1.425E+1
-8.106E-2	7.419E+0	1.422E+1
-7.782E-2	7.474E+0	1.416E+1
-8.593E-2	7.477E+0	1.409E+1
-7.944E-2	7.500E+0	1.416E+1
-7.944E-2	7.451E+0	1.415E+1
-7.944E-2	7.471E+0	1.426E+1
-7.944E-2	7.607E+0	1.428E+1
-8.268E-2	7.562E+0	1.434E+1
-8.106E-2	7.552E+0	1.436E+1
-8.106E-2	7.523E+0	1.434E+1
-8.268E-2	7.500E+0	1.428E+1
-7.944E-2	7.558E+0	1.410E+1
-7.782E-2	7.529E+0	1.434E+1
-7.944E-2	7.425E+0	1.416E+1
-8.431E-2	7.529E+0	1.406E+1
-7.944E-2	7.451E+0	1.420E+1
-7.782E-2	7.451E+0	1.413E+1
-8.268E-2	7.406E+0	1.409E+1
-8.268E-2	7.435E+0	1.417E+1
-8.106E-2	7.445E+0	1.432E+1
-7.944E-2	7.552E+0	1.413E+1
-8.106E-2	7.526E+0	1.432E+1
-8.268E-2	7.455E+0	1.429E+1
-8.268E-2	7.558E+0	1.426E+1
-7.944E-2	7.539E+0	1.420E+1
-8.268E-2	7.468E+0	1.407E+1
-8.106E-2	7.526E+0	1.426E+1
-8.106E-2	7.474E+0	1.440E+1
-8.106E-2	7.487E+0	1.438E+1
-8.268E-2	7.455E+0	1.418E+1
-8.268E-2	7.370E+0	1.430E+1
-8.268E-2	7.545E+0	1.431E+1
-7.944E-2	7.468E+0	1.411E+1
-7.782E-2	7.461E+0	1.415E+1
-8.268E-2	7.448E+0	1.432E+1
-7.944E-2	7.552E+0	1.426E+1
-7.782E-2	7.500E+0	1.436E+1
-8.106E-2	7.526E+0	1.433E+1
-8.431E-2	7.448E+0	1.431E+1
-8.106E-2	7.494E+0	1.431E+1
-8.106E-2	7.526E+0	1.435E+1
-8.268E-2	7.510E+0	1.432E+1
-8.431E-2	7.533E+0	1.428E+1
-8.106E-2	7.526E+0	1.413E+1
-7.782E-2	7.607E+0	1.425E+1
-8.106E-2	7.442E+0	1.420E+1
-8.106E-2	7.471E+0	1.429E+1
-7.944E-2	7.490E+0	1.425E+1
-8.431E-2	7.461E+0	1.430E+1
-8.106E-2	7.487E+0	1.433E+1
-8.106E-2	7.555E+0	1.441E+1
-8.106E-2	7.533E+0	1.425E+1
-7.782E-2	7.520E+0	1.434E+1
-7.944E-2	7.539E+0	1.431E+1
-8.268E-2	7.526E+0	1.420E+1
-8.268E-2	7.523E+0	1.426E+1
-7.944E-2	7.516E+0	1.417E+1
-7.782E-2	7.617E+0	1.438E+1
-8.431E-2	7.468E+0	1.418E+1
-8.106E-2	7.507E+0	1.439E+1
-7.782E-2	7.448E+0	1.438E+1
-7.944E-2	7.477E+0	1.433E+1
-7.944E-2	7.545E+0	1.435E+1
-8.268E-2	7.513E+0	1.430E+1
-7.782E-2	7.416E+0	1.427E+1
-8.106E-2	7.474E+0	1.424E+1
-8.106E-2	7.552E+0	1.422E+1
-8.106E-2	7.455E+0	1.425E+1
-7.944E-2	7.474E+0	1.438E+1
-7.782E-2	7.425E+0	1.436E+1
-8.268E-2	7.442E+0	1.422E+1
-8.106E-2	7.536E+0	1.415E+1
-7.782E-2	7.387E+0	1.427E+1
-8.106E-2	7.568E+0	1.423E+1
-8.268E-2	7.494E+0	1.429E+1
-8.106E-2	7.507E+0	1.425E+1
-8.106E-2	7.503E+0	1.433E+1
-8.106E-2	7.533E+0	1.427E+1
-8.268E-2	7.451E+0	1.415E+1
-7.944E-2	7.601E+0	1.423E+1
-7.782E-2	7.468E+0	1.440E+1
-8.268E-2	7.458E+0	1.416E+1
-8.268E-2	7.497E+0	1.431E+1
-8.106E-2	7.578E+0	1.440E+1
-7.782E-2	7.500E+0	1.437E+1
-8.106E-2	7.588E+0	1.428E+1
-8.431E-2	7.458E+0	1.427E+1
-8.106E-2	7.588E+0	1.434E+1
-7.944E-2	7.581E+0	1.426E+1
-8.106E-2	7.494E+0	1.434E+1
-8.268E-2	7.510E+0	1.432E+1
-8.106E-2	7.503E+0	1.425E+1
-7.944E-2	7.422E+0	1.420E+1
-8.106E-2	7.633E+0	1.436E+1
-8.431E-2	7.565E+0	1.429E+1
-7.782E-2	7.539E+0	1.428E+1
-7.782E-2	7.490E+0	1.431E+1
-8.431E-2	7.523E+0	1.417E+1
-8.431E-2	7.357E+0	1.428E+1
-7.944E-2	7.568E+0	1.411E+1
-8.106E-2	7.552E+0	1.439E+1
-8.106E-2	7.503E+0	1.442E+1
-8.106E-2	7.438E+0	1.427E+1
-8.106E-2	7.419E+0	1.445E+1
-7.944E-2	7.529E+0	1.425E+1
-7.944E-2	7.477E+0	1.428E+1
-8.268E-2	7.451E+0	1.422E+1
-8.268E-2	7.601E+0	1.437E+1
-7.944E-2	7.568E+0	1.437E+1
-7.944E-2	7.477E+0	1.427E+1
-8.106E-2	7.455E+0	1.421E+1
-8.268E-2	7.390E+0	1.419E+1
-8.268E-2	7.584E+0	1.443E+1
-8.106E-2	7.562E+0	1.431E+1
-8.593E-2	7.542E+0	1.424E+1
-7.944E-2	7.523E+0	1.424E+1
-7.944E-2	7.520E+0	1.430E+1
-7.944E-2	7.490E+0	1.432E+1
-8.106E-2	7.597E+0	1.422E+1
-8.106E-2	7.377E+0	1.426E+1
-7.944E-2	7.555E+0	1.426E+1
-8.268E-2	7.435E+0	1.419E+1
-8.431E-2	7.542E+0	1.436E+1
-8.268E-2	7.549E+0	1.410E+1
-7.782E-2	7.468E+0	1.430E+1
-8.431E-2	7.558E+0	1.416E+1
-8.106E-2	7.594E+0	1.414E+1
-8.106E-2	7.601E+0	1.422E+1
-7.782E-2	7.367E+0	1.419E+1
-7.944E-2	7.643E+0	1.422E+1
-8.431E-2	7.455E+0	1.439E+1
-8.268E-2	7.529E+0	1.426E+1
-7.782E-2	7.429E+0	1.429E+1
-8.268E-2	7.474E+0	1.448E+1
-8.431E-2	7.481E+0	1.429E+1
-7.782E-2	7.458E+0	1.423E+1
-7.620E-2	7.458E+0	1.422E+1
-7.944E-2	7.455E+0	1.440E+1
-8.106E-2	7.451E+0	1.439E+1
-8.106E-2	7.662E+0	1.430E+1
-8.106E-2	7.568E+0	1.430E+1
-8.106E-2	7.412E+0	1.415E+1
-8.268E-2	7.520E+0	1.432E+1
-8.106E-2	7.533E+0	1.422E+1
-7.782E-2	7.500E+0	1.409E+1
-7.944E-2	7.601E+0	1.430E+1
-8.431E-2	7.584E+0	1.420E+1
-8.268E-2	7.578E+0	1.430E+1
-7.944E-2	7.474E+0	1.430E+1
-8.268E-2	7.455E+0	1.423E+1
-7.944E-2	7.591E+0	1.430E+1
-7.944E-2	7.435E+0	1.431E+1
-7.782E-2	7.516E+0	1.429E+1
-8.268E-2	7.416E+0	1.428E+1
-8.268E-2	7.481E+0	1.431E+1
-7.944E-2	7.481E+0	1.425E+1
-7.782E-2	7.552E+0	1.408E+1
-8.106E-2	7.526E+0	1.417E+1
-8.106E-2	7.630E+0	1.429E+1
-8.106E-2	7.526E+0	1.423E+1
-8.106E-2	7.520E+0	1.443E+1
-8.268E-2	7.520E+0	1.436E+1
-8.268E-2	7.451E+0	1.426E+1
-8.106E-2	7.565E+0	1.433E+1
-7.944E-2	7.565E+0	1.426E+1
-8.268E-2	7.584E+0	1.417E+1
-8.106E-2	7.451E+0	1.421E+1
-7.782E-2	7.552E+0	1.434E+1
-7.620E-2	7.533E+0	1.428E+1
-8.106E-2	7.458E+0	1.420E+1
-8.268E-2	7.549E+0	1.432E+1
-8.268E-2	7.500E+0	1.419E+1
-7.944E-2	7.523E+0	1.430E+1
-8.106E-2	7.529E+0	1.430E+1
-8.268E-2	7.571E+0	1.427E+1
-8.106E-2	7.442E+0	1.418E+1
-7.782E-2	7.607E+0	1.421E+1
-8.106E-2	7.523E+0	1.428E+1
-8.268E-2	7.438E+0	1.441E+1
-8.268E-2	7.507E+0	1.421E+1
-7.782E-2	7.494E+0	1.422E+1
-7.944E-2	7.549E+0	1.429E+1
-8.268E-2	7.549E+0	1.430E+1
-8.268E-2	7.565E+0	1.420E+1
-7.944E-2	7.497E+0	1.423E+1
-8.106E-2	7.383E+0	1.427E+1
-7.944E-2	7.539E+0	1.439E+1
-8.106E-2	7.500E+0	1.419E+1
-7.944E-2	7.497E+0	1.429E+1
-8.106E-2	7.494E+0	1.422E+1
-8.106E-2	7.520E+0	1.415E+1
-8.268E-2	7.610E+0	1.422E+1
-8.268E-2	7.494E+0	1.448E+1
-8.106E-2	7.490E+0	1.429E+1
-8.268E-2	7.584E+0	1.416E+1
-7.944E-2	7.526E+0	1.413E+1
-7.944E-2	7.458E+0	1.427E+1
-8.106E-2	7.555E+0	1.429E+1
-8.268E-2	7.562E+0	1.434E+1
-7.944E-2	7.312E+0	1.415E+1
-8.106E-2	7.461E+0	1.425E+1
-7.944E-2	7.481E+0	1.422E+1
-8.431E-2	7.458E+0	1.446E+1
-8.106E-2	7.539E+0	1.415E+1
-7.782E-2	7.539E+0	1.419E+1
-7.944E-2	7.581E+0	1.437E+1
-8.431E-2	7.435E+0	1.419E+1
-8.268E-2	7.523E+0	1.429E+1
-8.106E-2	7.490E+0	1.419E+1
-7.782E-2	7.630E+0	1.438E+1
-7.944E-2	7.562E+0	1.432E+1
-8.431E-2	7.545E+0	1.426E+1
-7.944E-2	7.484E+0	1.427E+1
-8.106E-2	7.481E+0	1.429E+1
-7.944E-2	7.510E+0	1.433E+1
-8.431E-2	7.623E+0	1.439E+1
-7.782E-2	7.432E+0	1.440E+1
-7.944E-2	7.539E+0	1.426E+1
-8.106E-2	7.523E+0	1.421E+1
-8.106E-2	7.481E+0	1.416E+1
-7.944E-2	7.387E+0	1.426E+1
-7.944E-2	7.451E+0	1.423E+1
-8.268E-2	7.558E+0	1.446E+1
-8.268E-2	7.464E+0	1.426E+1
-7.620E-2	7.581E+0	1.433E+1
-7.944E-2	7.507E+0	1.429E+1
-8.431E-2	7.487E+0	1.438E+1
-8.431E-2	7.549E+0	1.430E+1
-7.944E-2	7.487E+0	1.434E+1
-7.944E-2	7.597E+0	1.428E+1
-7.944E-2	7.477E+0	1.431E+1
-8.106E-2	7.425E+0	1.434E+1
-7.782E-2	7.607E+0	1.434E+1
-8.268E-2	7.545E+0	1.422E+1
-8.268E-2	7.597E+0	1.439E+1
-8.106E-2	7.565E+0	1.408E+1
-7.944E-2	7.649E+0	1.431E+1
-8.106E-2	7.620E+0	1.431E+1
-8.431E-2	7.568E+0	1.424E+1
-7.782E-2	7.591E+0	1.422E+1
-8.106E-2	7.516E+0	1.434E+1
-8.268E-2	7.507E+0	1.427E+1
-7.944E-2	7.461E+0	1.433E+1
-8.268E-2	7.503E+0	1.438E+1
-8.106E-2	7.536E+0	1.427E+1
-7.944E-2	7.526E+0	1.425E+1
-8.106E-2	7.477E+0	1.433E+1
-8.268E-2	7.510E+0	1.423E+1
-7.944E-2	7.464E+0	1.427E+1
-7.944E-2	7.536E+0	1.434E+1
-8.268E-2	7.545E+0	1.422E+1
-7.782E-2	7.455E+0	1.448E+1
-7.944E-2	7.533E+0	1.430E+1
-8.106E-2	7.523E+0	1.436E+1
-8.106E-2	7.477E+0	1.426E+1
-8.106E-2	7.494E+0	1.433E+1
-7.944E-2	7.552E+0	1.424E+1
-8.106E-2	7.549E+0	1.427E+1
-8.106E-2	7.468E+0	1.423E+1
-8.106E-2	7.542E+0	1.435E+1
-8.106E-2	7.432E+0	1.441E+1
-8.106E-2	7.412E+0	1.418E+1
-8.431E-2	7.468E+0	1.430E+1
-7.944E-2	7.533E+0	1.415E+1
-7.944E-2	7.523E+0	1.422E+1
-7.944E-2	7.636E+0	1.426E+1
-8.106E-2	7.471E+0	1.443E+1
-8.106E-2	7.555E+0	1.439E+1
-7.620E-2	7.627E+0	1.418E+1
-7.944E-2	7.558E+0	1.430E+1
-8.431E-2	7.468E+0	1.445E+1
-7.944E-2	7.542E+0	1.434E+1
-7.944E-2	7.468E+0	1.438E+1
-7.944E-2	7.429E+0	1.432E+1
-7.944E-2	7.549E+0	1.431E+1
-8.106E-2	7.614E+0	1.421E+1
-7.944E-2	7.516E+0	1.423E+1
-8.106E-2	7.597E+0	1.435E+1
-8.431E-2	7.481E+0	1.423E+1
-8.268E-2	7.513E+0	1.417E+1
-8.106E-2	7.545E+0	1.416E+1
-7.944E-2	7.558E+0	1.425E+1
-8.106E-2	7.627E+0	1.425E+1
-8.106E-2	7.484E+0	1.443E+1
-7.620E-2	7.584E+0	1.431E+1
-8.106E-2	7.477E+0	1.437E+1
-8.268E-2	7.526E+0	1.431E+1
-7.944E-2	7.503E+0	1.431E+1
-8.106E-2	7.487E+0	1.421E+1
-7.944E-2	7.614E+0	1.429E+1
-8.106E-2	7.497E+0	1.424E+1
-7.782E-2	7.539E+0	1.431E+1
-7.620E-2	7.432E+0	1.436E+1
-7.944E-2	7.597E+0	1.428E+1
-8.431E-2	7.455E+0	1.421E+1
-8.106E-2	7.494E+0	1.437E+1
-7.944E-2	7.578E+0	1.431E+1
-7.944E-2	7.516E+0	1.439E+1
-7.944E-2	7.497E+0	1.425E+1
-8.106E-2	7.571E+0	1.442E+1
-7.782E-2	7.581E+0	1.434E+1
-7.782E-2	7.461E+0	1.436E+1
-8.268E-2	7.520E+0	1.431E+1
-8.106E-2	7.445E+0	1.439E+1
-7.620E-2	7.497E+0	1.425E+1
-7.944E-2	7.451E+0	1.419E+1
-7.944E-2	7.497E+0	1.423E+1
-8.106E-2	7.636E+0	1.426E+1
-8.106E-2	7.429E+0	1.439E+1
-8.106E-2	7.555E+0	1.425E+1
-8.106E-2	7.526E+0	1.432E+1
-8.268E-2	7.542E+0	1.431E+1
-7.782E-2	7.575E+0	1.434E+1
-7.620E-2	7.533E+0	1.430E+1
-8.268E-2	7.558E+0	1.431E+1
-8.106E-2	7.552E+0	1.426E+1
-7.944E-2	7.610E+0	1.441E+1
-8.268E-2	7.649E+0	1.427E+1
-8.268E-2	7.545E+0	1.421E+1
-8.268E-2	7.412E+0	1.422E+1
-7.944E-2	7.500E+0	1.400E+1
-7.944E-2	7.614E+0	1.430E+1
-8.431E-2	7.494E+0	1.433E+1
-8.268E-2	7.481E+0	1.438E+1
-7.944E-2	7.477E+0	1.437E+1
-7.944E-2	7.464E+0	1.443E+1
-8.106E-2	7.513E+0	1.440E+1
-7.944E-2	7.581E+0	1.424E+1
-7.782E-2	7.438E+0	1.445E+1
-7.944E-2	7.484E+0	1.436E+1
-8.431E-2	7.627E+0	1.438E+1
-8.106E-2	7.643E+0	1.425E+1
-7.944E-2	7.503E+0	1.427E+1
-8.268E-2	7.390E+0	1.425E+1
-8.268E-2	7.455E+0	1.435E+1
-8.106E-2	7.542E+0	1.431E+1
-7.782E-2	7.581E+0	1.411E+1
-7.944E-2	7.552E+0	1.409E+1
-8.268E-2	7.604E+0	1.434E+1
-8.106E-2	7.536E+0	1.440E+1
-8.268E-2	7.481E+0	1.438E+1
-7.944E-2	7.539E+0	1.427E+1
-7.944E-2	7.416E+0	1.422E+1
-8.268E-2	7.533E+0	1.438E+1
-7.782E-2	7.471E+0	1.427E+1
-8.106E-2	7.666E+0	1.432E+1
-8.268E-2	7.503E+0	1.421E+1
-8.106E-2	7.594E+0	1.434E+1
-7.944E-2	7.526E+0	1.447E+1
-8.431E-2	7.510E+0	1.432E+1
-7.944E-2	7.682E+0	1.420E+1
-8.106E-2	7.591E+0	1.431E+1
-7.944E-2	7.510E+0	1.436E+1
-8.106E-2	7.571E+0	1.426E+1
-8.431E-2	7.510E+0	1.424E+1
-8.106E-2	7.520E+0	1.410E+1
-7.944E-2	7.640E+0	1.435E+1
-8.106E-2	7.597E+0	1.425E+1
-8.431E-2	7.604E+0	1.432E+1
-8.431E-2	7.565E+0	1.430E+1
-7.944E-2	7.581E+0	1.439E+1
-7.944E-2	7.425E+0	1.422E+1
-8.431E-2	7.627E+0	1.448E+1
-7.944E-2	7.490E+0	1.450E+1
-7.944E-2	7.490E+0	1.435E+1
-7.944E-2	7.477E+0	1.426E+1
-8.431E-2	7.575E+0	1.427E+1
-7.620E-2	7.455E+0	1.415E+1
-8.106E-2	7.455E+0	1.431E+1
-8.106E-2	7.607E+0	1.432E+1
-8.106E-2	7.533E+0	1.447E+1
-7.944E-2	7.610E+0	1.436E+1
-7.944E-2	7.581E+0	1.431E+1
-7.944E-2	7.623E+0	1.435E+1
-8.106E-2	7.610E+0	1.429E+1
-7.782E-2	7.487E+0	1.419E+1
-7.944E-2	7.539E+0	1.428E+1
-7.944E-2	7.523E+0	1.423E+1
-8.268E-2	7.510E+0	1.426E+1
-8.106E-2	7.659E+0	1.438E+1
-7.944E-2	7.604E+0	1.441E+1
-7.944E-2	7.481E+0	1.436E+1
-8.106E-2	7.474E+0	1.431E+1
-8.106E-2	7.523E+0	1.440E+1
-7.944E-2	7.481E+0	1.429E+1
-7.944E-2	7.471E+0	1.418E+1
-8.268E-2	7.468E+0	1.435E+1
-8.106E-2	7.568E+0	1.438E+1
-7.782E-2	7.591E+0	1.433E+1
-7.944E-2	7.494E+0	1.430E+1
-8.106E-2	7.649E+0	1.423E+1
-8.268E-2	7.549E+0	1.434E+1
-8.268E-2	7.497E+0	1.426E+1
-8.106E-2	7.461E+0	1.433E+1
-8.431E-2	7.646E+0	1.429E+1
-8.106E-2	7.539E+0	1.429E+1
-7.782E-2	7.552E+0	1.433E+1
-7.944E-2	7.507E+0	1.423E+1
-8.268E-2	7.533E+0	1.444E+1
-8.106E-2	7.503E+0	1.429E+1
-7.944E-2	7.542E+0	1.428E+1
-8.106E-2	7.448E+0	1.433E+1
-7.944E-2	7.494E+0	1.439E+1
-8.431E-2	7.494E+0	1.439E+1
-7.782E-2	7.477E+0	1.427E+1
-8.106E-2	7.555E+0	1.433E+1
-8.268E-2	7.549E+0	1.439E+1
-7.944E-2	7.474E+0	1.437E+1
-7.944E-2	7.597E+0	1.429E+1
-8.106E-2	7.529E+0	1.443E+1
-8.431E-2	7.536E+0	1.399E+1
-8.106E-2	7.529E+0	1.416E+1
-8.106E-2	7.555E+0	1.442E+1
-7.944E-2	7.497E+0	1.437E+1
-8.268E-2	7.533E+0	1.439E+1
-8.431E-2	7.435E+0	1.449E+1
-7.944E-2	7.526E+0	1.417E+1
-7.944E-2	7.529E+0	1.432E+1
-8.106E-2	7.578E+0	1.425E+1
-8.268E-2	7.529E+0	1.435E+1
-7.944E-2	7.396E+0	1.427E+1
-7.944E-2	7.646E+0	1.423E+1
-8.268E-2	7.633E+0	1.429E+1
-8.268E-2	7.575E+0	1.421E+1
-7.944E-2	7.516E+0	1.427E+1
-8.106E-2	7.649E+0	1.432E+1
-8.268E-2	7.468E+0	1.417E+1
-7.944E-2	7.513E+0	1.429E+1
-7.944E-2	7.490E+0	1.435E+1
-8.106E-2	7.542E+0	1.436E+1
-8.106E-2	7.591E+0	1.438E+1
-8.106E-2	7.545E+0	1.431E+1
-7.620E-2	7.425E+0	1.446E+1
-7.782E-2	7.526E+0	1.432E+1
-8.268E-2	7.484E+0	1.425E+1
-8.268E-2	7.487E+0	1.438E+1
-7.782E-2	7.442E+0	1.447E+1
-7.944E-2	7.568E+0	1.435E+1
-8.268E-2	7.575E+0	1.423E+1
-7.944E-2	7.458E+0	1.444E+1
-7.944E-2	7.568E+0	1.418E+1
-7.782E-2	7.591E+0	1.439E+1
-8.431E-2	7.597E+0	1.427E+1
-8.106E-2	7.542E+0	1.437E+1
-8.106E-2	7.533E+0	1.436E+1
-7.944E-2	7.481E+0	1.441E+1
-8.268E-2	7.422E+0	1.416E+1
-8.106E-2	7.533E+0	1.417E+1
-8.106E-2	7.533E+0	1.422E+1
-7.944E-2	7.558E+0	1.435E+1
-8.268E-2	7.520E+0	1.426E+1
-8.106E-2	7.636E+0	1.436E+1
-7.944E-2	7.484E+0	1.427E+1
-7.944E-2	7.584E+0	1.431E+1
-8.431E-2	7.487E+0	1.437E+1
-8.268E-2	7.458E+0	1.439E+1
-8.106E-2	7.545E+0	1.419E+1
-8.106E-2	7.422E+0	1.444E+1
-7.944E-2	7.581E+0	1.429E+1
-8.106E-2	7.484E+0	1.431E+1
-7.944E-2	7.620E+0	1.432E+1
-7.944E-2	7.581E+0	1.425E+1
-8.268E-2	7.513E+0	1.435E+1
-8.106E-2	7.630E+0	1.435E+1
-7.944E-2	7.507E+0	1.432E+1
-8.268E-2	7.461E+0	1.437E+1
-8.268E-2	7.555E+0	1.427E+1
-8.268E-2	7.633E+0	1.431E+1
-7.782E-2	7.614E+0	1.432E+1
-7.782E-2	7.542E+0	1.429E+1
-8.268E-2	7.571E+0	1.426E+1
-7.944E-2	7.575E+0	1.436E+1
-7.782E-2	7.542E+0	1.418E+1
-8.106E-2	7.568E+0	1.438E+1
-8.268E-2	7.490E+0	1.427E+1
-7.944E-2	7.526E+0	1.434E+1
-7.782E-2	7.565E+0	1.429E+1
-8.106E-2	7.510E+0	1.425E+1
-8.268E-2	7.487E+0	1.429E+1
-8.431E-2	7.545E+0	1.425E+1
-7.944E-2	7.442E+0	1.431E+1
-7.782E-2	7.542E+0	1.430E+1
-8.268E-2	7.445E+0	1.439E+1
-8.268E-2	7.636E+0	1.422E+1
-8.106E-2	7.513E+0	1.434E+1
-7.782E-2	7.545E+0	1.426E+1
-8.106E-2	7.653E+0	1.447E+1
-8.268E-2	7.520E+0	1.415E+1
-8.106E-2	7.578E+0	1.429E+1
-7.944E-2	7.549E+0	1.439E+1
-8.106E-2	7.520E+0	1.423E+1
-8.106E-2	7.620E+0	1.416E+1
-7.782E-2	7.581E+0	1.429E+1
-8.268E-2	7.529E+0	1.436E+1
-8.268E-2	7.445E+0	1.421E+1
-8.268E-2	7.533E+0	1.413E+1
-7.944E-2	7.571E+0	1.436E+1
-7.944E-2	7.523E+0	1.430E+1
-8.268E-2	7.549E+0	1.441E+1
-8.106E-2	7.558E+0	1.437E+1
-7.782E-2	7.374E+0	1.433E+1
-8.106E-2	7.448E+0	1.439E+1
-8.268E-2	7.451E+0	1.438E+1
-8.106E-2	7.529E+0	1.426E+1
-7.782E-2	7.513E+0	1.443E+1
-7.944E-2	7.545E+0	1.439E+1
-8.268E-2	7.558E+0	1.425E+1
-8.106E-2	7.497E+0	1.423E+1
-7.944E-2	7.545E+0	1.425E+1
-7.944E-2	7.617E+0	1.439E+1
-8.106E-2	7.422E+0	1.427E+1
-7.944E-2	7.565E+0	1.421E+1
-7.944E-2	7.523E+0	1.423E+1
-7.944E-2	7.468E+0	1.429E+1
-8.106E-2	7.474E+0	1.421E+1
-7.944E-2	7.513E+0	1.436E+1
-7.944E-2	7.591E+0	1.417E+1
-8.106E-2	7.549E+0	1.429E+1
-8.268E-2	7.536E+0	1.421E+1
-7.944E-2	7.578E+0	1.433E+1
-7.944E-2	7.653E+0	1.438E+1
-8.106E-2	7.656E+0	1.425E+1
-8.106E-2	7.529E+0	1.408E+1
-8.106E-2	7.490E+0	1.424E+1
-7.944E-2	7.529E+0	1.421E+1
-8.106E-2	7.623E+0	1.424E+1
-8.268E-2	7.445E+0	1.420E+1
-8.431E-2	7.526E+0	1.416E+1
-8.106E-2	7.565E+0	1.428E+1
-8.106E-2	7.497E+0	1.424E+1
-8.106E-2	7.536E+0	1.425E+1
-7.944E-2	7.526E+0	1.437E+1
-7.782E-2	7.558E+0	1.438E+1
-8.268E-2	7.575E+0	1.417E+1
-8.106E-2	7.523E+0	1.426E+1
-7.944E-2	7.539E+0	1.431E+1
-7.944E-2	7.461E+0	1.430E+1
-8.106E-2	7.571E+0	1.432E+1
-8.106E-2	7.549E+0	1.423E+1
-8.431E-2	7.591E+0	1.433E+1
-7.782E-2	7.558E+0	1.424E+1
-7.944E-2	7.487E+0	1.435E+1
-8.268E-2	7.533E+0	1.434E+1
-7.944E-2	7.552E+0	1.433E+1
-7.944E-2	7.432E+0	1.430E+1
-8.106E-2	7.578E+0	1.429E+1
-7.944E-2	7.643E+0	1.457E+1
-8.106E-2	7.451E+0	1.434E+1
-7.944E-2	7.494E+0	1.423E+1
-7.782E-2	7.435E+0	1.420E+1
-8.268E-2	7.565E+0	1.425E+1
-7.944E-2	7.565E+0	1.440E+1
-7.782E-2	7.458E+0	1.424E+1
-7.944E-2	7.468E+0	1.427E+1
-8.268E-2	7.477E+0	1.427E+1
-8.268E-2	7.539E+0	1.414E+1
-7.944E-2	7.494E+0	1.432E+1
-7.944E-2	7.542E+0	1.426E+1
-8.431E-2	7.588E+0	1.427E+1
-7.944E-2	7.581E+0	1.441E+1
-7.782E-2	7.520E+0	1.433E+1
-7.944E-2	7.520E+0	1.426E+1
-8.106E-2	7.442E+0	1.413E+1
-8.106E-2	7.503E+0	1.438E+1
-7.782E-2	7.659E+0	1.431E+1
-8.106E-2	7.536E+0	1.434E+1
-8.268E-2	7.552E+0	1.444E+1
-8.106E-2	7.578E+0	1.423E+1
-7.944E-2	7.562E+0	1.430E+1
-8.268E-2	7.565E+0	1.439E+1
-7.944E-2	7.653E+0	1.418E+1
-8.268E-2	7.516E+0	1.429E+1
-7.944E-2	7.555E+0	1.429E+1
-8.106E-2	7.507E+0	1.434E+1
-7.944E-2	7.620E+0	1.448E+1
-8.106E-2	7.529E+0	1.431E+1
-7.782E-2	7.627E+0	1.420E+1
-7.782E-2	7.448E+0	1.439E+1
-8.431E-2	7.448E+0	1.428E+1
-7.782E-2	7.510E+0	1.430E+1
-7.782E-2	7.614E+0	1.435E+1
-7.944E-2	7.565E+0	1.422E+1
-8.268E-2	7.552E+0	1.434E+1
-8.268E-2	7.584E+0	1.440E+1
-7.782E-2	7.627E+0	1.419E+1
-7.782E-2	7.678E+0	1.428E+1
-8.268E-2	7.516E+0	1.437E+1
-8.106E-2	7.565E+0	1.445E+1
-7.782E-2	7.464E+0	1.431E+1
-8.268E-2	7.471E+0	1.434E+1
-8.268E-2	7.503E+0	1.424E+1
-8.431E-2	7.438E+0	1.416E+1
-7.944E-2	7.474E+0	1.422E+1
-8.106E-2	7.516E+0	1.434E+1
-7.782E-2	7.594E+0	1.428E+1
-8.106E-2	7.520E+0	1.434E+1
-7.782E-2	7.484E+0	1.439E+1
-8.106E-2	7.520E+0	1.433E+1
-8.106E-2	7.542E+0	1.428E+1
-8.268E-2	7.520E+0	1.444E+1
-7.782E-2	7.500E+0	1.426E+1
-7.782E-2	7.555E+0	1.434E+1
-7.944E-2	7.549E+0	1.424E+1
-7.944E-2	7.558E+0	1.426E+1
-7.782E-2	7.448E+0	1.419E+1
-7.782E-2	7.617E+0	1.432E+1
-8.268E-2	7.578E+0	1.441E+1
-8.106E-2	7.539E+0	1.431E+1
-7.782E-2	7.520E+0	1.436E+1
-7.944E-2	7.549E+0	1.433E+1
-7.944E-2	7.507E+0	1.431E+1
-8.106E-2	7.526E+0	1.431E+1
-7.944E-2	7.565E+0	1.442E+1
-7.944E-2	7.545E+0	1.421E+1
-8.268E-2	7.578E+0	1.428E+1
-8.268E-2	7.578E+0	1.422E+1
-8.106E-2	7.666E+0	1.439E+1
-7.944E-2	7.549E+0	1.411E+1
-8.268E-2	7.571E+0	1.431E+1
-8.268E-2	7.568E+0	1.427E+1
-8.268E-2	7.643E+0	1.417E+1
-7.944E-2	7.597E+0	1.429E+1
-8.431E-2	7.451E+0	1.433E+1
-7.782E-2	7.539E+0	1.425E+1
-7.782E-2	7.484E+0	1.434E+1
-7.944E-2	7.653E+0	1.437E+1
-8.268E-2	7.396E+0	1.439E+1
-8.106E-2	7.523E+0	1.427E+1
-8.106E-2	7.682E+0	1.443E+1
-8.106E-2	7.536E+0	1.423E+1
-8.268E-2	7.526E+0	1.421E+1
-7.620E-2	7.545E+0	1.443E+1
-7.620E-2	7.562E+0	1.434E+1
-7.944E-2	7.607E+0	1.434E+1
-8.106E-2	7.507E+0	1.429E+1
-8.106E-2	7.487E+0	1.422E+1
-7.620E-2	7.533E+0	1.422E+1
-7.944E-2	7.490E+0	1.429E+1
-8.431E-2	7.422E+0	1.428E+1
-8.106E-2	7.545E+0	1.445E+1
-8.106E-2	7.461E+0	1.441E+1
-7.782E-2	7.533E+0	1.440E+1
-8.106E-2	7.529E+0	1.445E+1
-8.268E-2	7.558E+0	1.441E+1
-7.782E-2	7.468E+0	1.437E+1
-7.782E-2	7.571E+0	1.439E+1
-8.106E-2	7.474E+0	1.426E+1
-8.268E-2	7.545E+0	1.431E+1
-7.782E-2	7.526E+0	1.420E+1
-8.106E-2	7.607E+0	1.429E+1
-8.268E-2	7.510E+0	1.428E+1
-8.106E-2	7.568E+0	1.419E+1
-7.944E-2	7.578E+0	1.434E+1
-7.782E-2	7.477E+0	1.431E+1
-8.268E-2	7.555E+0	1.449E+1
-7.782E-2	7.584E+0	1.411E+1
-7.944E-2	7.565E+0	1.438E+1
-8.106E-2	7.474E+0	1.439E+1
-7.782E-2	7.481E+0	1.428E+1
-8.106E-2	7.526E+0	1.431E+1
-7.944E-2	7.461E+0	1.437E+1
-8.106E-2	7.558E+0	1.434E+1
-8.268E-2	7.552E+0	1.431E+1
-7.782E-2	7.494E+0	1.436E+1
-7.944E-2	7.575E+0	1.431E+1
-8.106E-2	7.640E+0	1.436E+1
-8.106E-2	7.497E+0	1.425E+1
-7.944E-2	7.588E+0	1.442E+1
-8.106E-2	7.526E+0	1.431E+1
-8.106E-2	7.477E+0	1.432E+1
-8.106E-2	7.507E+0	1.439E+1
-7.944E-2	7.640E+0	1.416E+1
-7.944E-2	7.500E+0	1.443E+1
-7.944E-2	7.552E+0	1.431E+1
-7.944E-2	7.503E+0	1.434E+1
-8.106E-2	7.474E+0	1.446E+1
-7.944E-2	7.510E+0	1.436E+1
-7.944E-2	7.481E+0	1.427E+1
-7.944E-2	7.422E+0	1.428E+1
-8.268E-2	7.545E+0	1.445E+1
-7.782E-2	7.461E+0	1.423E+1
-8.106E-2	7.474E+0	1.440E+1
-8.431E-2	7.575E+0	1.428E+1
-8.106E-2	7.565E+0	1.441E+1
-7.944E-2	7.597E+0	1.434E+1
-7.782E-2	7.503E+0	1.417E+1
-8.268E-2	7.565E+0	1.434E+1
-8.106E-2	7.487E+0	1.429E+1
-7.457E-2	7.494E+0	1.440E+1
-8.106E-2	7.558E+0	1.437E+1
-7.944E-2	7.565E+0	1.418E+1
-8.431E-2	7.539E+0	1.441E+1
-7.457E-2	7.575E+0	1.440E+1
-7.620E-2	7.536E+0	1.433E+1
-7.944E-2	7.523E+0	1.436E+1
-8.431E-2	7.578E+0	1.438E+1
-7.944E-2	7.516E+0	1.437E+1
-8.106E-2	7.614E+0	1.435E+1
-8.268E-2	7.490E+0	1.422E+1
-7.944E-2	7.627E+0	1.437E+1
-7.782E-2	7.432E+0	1.444E+1
-7.944E-2	7.526E+0	1.434E+1
-8.268E-2	7.490E+0	1.437E+1
-8.268E-2	7.484E+0	1.443E+1
-7.782E-2	7.487E+0	1.446E+1
-8.106E-2	7.494E+0	1.424E+1
-8.268E-2	7.594E+0	1.425E+1
-8.268E-2	7.568E+0	1.430E+1
-7.782E-2	7.461E+0	1.431E+1
-7.944E-2	7.516E+0	1.430E+1
-8.431E-2	7.565E+0	1.425E+1
-8.106E-2	7.432E+0	1.426E+1
-7.944E-2	7.614E+0	1.437E+1
-8.106E-2	7.539E+0	1.425E+1
-8.106E-2	7.623E+0	1.437E+1
-8.106E-2	7.552E+0	1.434E+1
-7.944E-2	7.533E+0	1.424E+1
-7.944E-2	7.558E+0	1.446E+1
-8.431E-2	7.507E+0	1.430E+1
-8.106E-2	7.445E+0	1.421E+1
-7.782E-2	7.630E+0	1.431E+1
-7.944E-2	7.523E+0	1.435E+1
-8.268E-2	7.481E+0	1.420E+1
-8.106E-2	7.461E+0	1.419E+1
-7.944E-2	7.558E+0	1.436E+1
-7.944E-2	7.510E+0	1.433E+1
-8.268E-2	7.487E+0	1.442E+1
-8.106E-2	7.503E+0	1.429E+1
-7.944E-2	7.604E+0	1.426E+1
-7.782E-2	7.520E+0	1.428E+1
-8.268E-2	7.571E+0	1.440E+1
-8.268E-2	7.562E+0	1.432E+1
-8.106E-2	7.500E+0	1.445E+1
-7.782E-2	7.516E+0	1.431E+1
-8.106E-2	7.477E+0	1.436E+1
-8.106E-2	7.513E+0	1.433E+1
-7.944E-2	7.607E+0	1.422E+1
-7.620E-2	7.481E+0	1.435E+1
-8.431E-2	7.529E+0	1.425E+1
-8.106E-2	7.487E+0	1.418E+1
-8.268E-2	7.691E+0	1.445E+1
-7.944E-2	7.578E+0	1.435E+1
-8.268E-2	7.558E+0	1.434E+1
-8.106E-2	7.727E+0	1.433E+1
-7.944E-2	7.487E+0	1.419E+1
-8.106E-2	7.429E+0	1.442E+1
-8.106E-2	7.581E+0	1.428E+1
-8.268E-2	7.558E+0	1.439E+1
-7.944E-2	7.464E+0	1.428E+1
-7.944E-2	7.588E+0	1.420E+1
-8.106E-2	7.649E+0	1.438E+1
-8.268E-2	7.617E+0	1.427E+1
-7.782E-2	7.500E+0	1.423E+1
-8.106E-2	7.406E+0	1.437E+1
-8.268E-2	7.429E+0	1.419E+1
-8.268E-2	7.536E+0	1.425E+1
-8.106E-2	7.578E+0	1.418E+1
-7.944E-2	7.490E+0	1.431E+1
-8.268E-2	7.581E+0	1.423E+1
-7.944E-2	7.549E+0	1.428E+1
-7.782E-2	7.403E+0	1.439E+1
-8.106E-2	7.614E+0	1.430E+1
-8.268E-2	7.575E+0	1.431E+1
-8.268E-2	7.481E+0	1.430E+1
-7.944E-2	7.461E+0	1.448E+1
-7.782E-2	7.675E+0	1.431E+1
-8.106E-2	7.464E+0	1.435E+1
-8.106E-2	7.597E+0	1.439E+1
-7.620E-2	7.597E+0	1.432E+1
-7.944E-2	7.591E+0	1.436E+1
-7.944E-2	7.617E+0	1.443E+1
-8.268E-2	7.575E+0	1.433E+1
-8.106E-2	7.513E+0	1.440E+1
-7.944E-2	7.481E+0	1.419E+1
-8.106E-2	7.445E+0	1.434E+1
-8.106E-2	7.623E+0	1.424E+1
-8.268E-2	7.584E+0	1.424E+1
-7.782E-2	7.500E+0	1.442E+1
-8.106E-2	7.568E+0	1.423E+1
-8.106E-2	7.507E+0	1.431E+1
-7.944E-2	7.422E+0	1.422E+1
-8.268E-2	7.487E+0	1.446E+1
-8.106E-2	7.584E+0	1.419E+1
-8.431E-2	7.513E+0	1.429E+1
-7.944E-2	7.513E+0	1.431E+1
-7.944E-2	7.578E+0	1.426E+1
-8.268E-2	7.568E+0	1.433E+1
-7.944E-2	7.555E+0	1.420E+1
-8.106E-2	7.549E+0	1.428E+1
-8.106E-2	7.549E+0	1.445E+1
-8.268E-2	7.558E+0	1.447E+1
-7.944E-2	7.545E+0	1.417E+1
-7.782E-2	7.526E+0	1.423E+1
-7.944E-2	7.588E+0	1.444E+1
-8.106E-2	7.666E+0	1.424E+1
-7.944E-2	7.578E+0	1.446E+1
-7.944E-2	7.526E+0	1.436E+1
-7.782E-2	7.594E+0	1.429E+1
-8.106E-2	7.568E+0	1.437E+1
-8.106E-2	7.578E+0	1.443E+1
-7.944E-2	7.614E+0	1.430E+1
-7.944E-2	7.545E+0	1.436E+1
-8.106E-2	7.442E+0	1.418E+1
-8.268E-2	7.503E+0	1.418E+1
-7.620E-2	7.682E+0	1.423E+1
-8.106E-2	7.500E+0	1.417E+1
-8.106E-2	7.682E+0	1.442E+1
-8.106E-2	7.552E+0	1.432E+1
-8.106E-2	7.562E+0	1.445E+1
-8.106E-2	7.536E+0	1.433E+1
-8.106E-2	7.565E+0	1.431E+1
-8.268E-2	7.490E+0	1.424E+1
-7.620E-2	7.523E+0	1.426E+1
-7.944E-2	7.617E+0	1.434E+1
-8.106E-2	7.507E+0	1.438E+1
-8.268E-2	7.623E+0	1.415E+1
-8.106E-2	7.614E+0	1.444E+1
-7.782E-2	7.568E+0	1.432E+1
-7.944E-2	7.562E+0	1.423E+1
-7.944E-2	7.591E+0	1.434E+1
-7.782E-2	7.461E+0	1.436E+1
-8.106E-2	7.568E+0	1.425E+1
-8.268E-2	7.607E+0	1.427E+1
-8.268E-2	7.516E+0	1.425E+1
-8.106E-2	7.558E+0	1.428E+1
-7.620E-2	7.513E+0	1.425E+1
-8.268E-2	7.520E+0	1.446E+1
-8.106E-2	7.448E+0	1.443E+1
-8.106E-2	7.552E+0	1.433E+1
-7.944E-2	7.630E+0	1.437E+1
-8.106E-2	7.601E+0	1.444E+1
-7.944E-2	7.455E+0	1.416E+1
-7.944E-2	7.552E+0	1.421E+1
-8.106E-2	7.594E+0	1.449E+1
-8.106E-2	7.510E+0	1.434E+1
-7.944E-2	7.526E+0	1.439E+1
-7.944E-2	7.497E+0	1.422E+1
-8.268E-2	7.500E+0	1.445E+1
-8.268E-2	7.555E+0	1.440E+1
-8.106E-2	7.448E+0	1.442E+1
-7.944E-2	7.477E+0	1.420E+1
-7.782E-2	7.630E+0	1.449E+1
-8.268E-2	7.581E+0	1.425E+1
-7.944E-2	7.594E+0	1.440E+1
-7.620E-2	7.581E+0	1.430E+1
-8.268E-2	7.558E+0	1.437E+1
-7.944E-2	7.494E+0	1.446E+1
-7.944E-2	7.571E+0	1.436E+1
-7.620E-2	7.429E+0	1.433E+1
-7.782E-2	7.533E+0	1.426E+1
-7.944E-2	7.584E+0	1.442E+1
-8.268E-2	7.513E+0	1.440E+1
-7.782E-2	7.555E+0	1.442E+1
-7.944E-2	7.458E+0	1.431E+1
-8.106E-2	7.484E+0	1.422E+1
-8.106E-2	7.552E+0	1.438E+1
-7.944E-2	7.481E+0	1.441E+1
-7.944E-2	7.620E+0	1.427E+1
-8.106E-2	7.487E+0	1.440E+1
-8.106E-2	7.620E+0	1.420E+1
-7.944E-2	7.533E+0	1.426E+1
-7.782E-2	7.627E+0	1.435E+1
-8.431E-2	7.591E+0	1.440E+1
-7.944E-2	7.578E+0	1.413E+1
-7.782E-2	7.591E+0	1.433E+1
-7.782E-2	7.494E+0	1.444E+1
-7.944E-2	7.688E+0	1.432E+1
-7.944E-2	7.633E+0	1.437E+1
-7.782E-2	7.578E+0	1.433E+1
-7.944E-2	7.682E+0	1.425E+1
-8.106E-2	7.682E+0	1.437E+1
-8.106E-2	7.610E+0	1.414E+1
-7.944E-2	7.588E+0	1.441E+1
-7.944E-2	7.536E+0	1.430E+1
-8.268E-2	7.542E+0	1.426E+1
-8.268E-2	7.503E+0	1.416E+1
-7.944E-2	7.510E+0	1.427E+1
-7.944E-2	7.507E+0	1.429E+1
-8.106E-2	7.643E+0	1.440E+1
-8.268E-2	7.529E+0	1.435E+1
-8.106E-2	7.520E+0	1.436E+1
-8.268E-2	7.520E+0	1.436E+1
-8.106E-2	7.429E+0	1.434E+1
-8.106E-2	7.523E+0	1.426E+1
-7.782E-2	7.526E+0	1.429E+1
-7.782E-2	7.695E+0	1.421E+1
-8.106E-2	7.549E+0	1.432E+1
-8.106E-2	7.545E+0	1.437E+1
-7.782E-2	7.542E+0	1.436E+1
-7.944E-2	7.672E+0	1.440E+1
-8.268E-2	7.597E+0	1.432E+1
-8.106E-2	7.555E+0	1.444E+1
-7.944E-2	7.597E+0	1.445E+1
-7.620E-2	7.458E+0	1.428E+1
-8.106E-2	7.474E+0	1.442E+1
-8.268E-2	7.520E+0	1.432E+1
-7.620E-2	7.513E+0	1.420E+1
-7.944E-2	7.620E+0	1.438E+1
-8.106E-2	7.484E+0	1.435E+1
-7.944E-2	7.558E+0	1.427E+1
-8.106E-2	7.578E+0	1.445E+1
-7.620E-2	7.477E+0	1.417E+1
-8.106E-2	7.542E+0	1.447E+1
-8.268E-2	7.578E+0	1.445E+1
-7.782E-2	7.575E+0	1.429E+1
-8.106E-2	7.610E+0	1.428E+1
-8.268E-2	7.533E+0	1.439E+1
-8.268E-2	7.597E+0	1.434E+1
-7.944E-2	7.494E+0	1.422E+1
-7.782E-2	7.461E+0	1.444E+1
-8.431E-2	7.565E+0	1.423E+1
-8.106E-2	7.487E+0	1.430E+1
-7.944E-2	7.474E+0	1.421E+1
-7.782E-2	7.711E+0	1.430E+1
-8.268E-2	7.575E+0	1.440E+1
-7.944E-2	7.442E+0	1.433E+1
-8.106E-2	7.578E+0	1.437E+1
-7.944E-2	7.620E+0	1.436E+1
-8.106E-2	7.510E+0	1.438E+1
-8.106E-2	7.523E+0	1.443E+1
-7.782E-2	7.477E+0	1.436E+1
-7.782E-2	7.623E+0	1.448E+1
-8.268E-2	7.503E+0	1.446E+1
-8.106E-2	7.562E+0	1.432E+1
-7.782E-2	7.539E+0	1.440E+1
-7.944E-2	7.666E+0	1.427E+1
-8.268E-2	7.516E+0	1.429E+1
-8.106E-2	7.526E+0	1.448E+1
-7.782E-2	7.520E+0	1.434E+1
-7.944E-2	7.581E+0	1.428E+1
-7.944E-2	7.516E+0	1.440E+1
-7.944E-2	7.584E+0	1.441E+1
-7.944E-2	7.490E+0	1.422E+1
-7.782E-2	7.432E+0	1.425E+1
-8.268E-2	7.578E+0	1.443E+1
-7.944E-2	7.575E+0	1.433E+1
-7.944E-2	7.555E+0	1.421E+1
-7.944E-2	7.374E+0	1.416E+1
-8.268E-2	7.529E+0	1.442E+1
-8.268E-2	7.549E+0	1.422E+1
-7.782E-2	7.571E+0	1.442E+1
-7.782E-2	7.510E+0	1.413E+1
-7.944E-2	7.649E+0	1.433E+1
-8.106E-2	7.578E+0	1.433E+1
-7.944E-2	7.571E+0	1.438E+1
-8.106E-2	7.571E+0	1.429E+1
-8.106E-2	7.571E+0	1.430E+1
-7.944E-2	7.610E+0	1.434E+1
-7.620E-2	7.549E+0	1.451E+1
-7.782E-2	7.539E+0	1.421E+1
-8.106E-2	7.516E+0	1.427E+1
-7.944E-2	7.520E+0	1.451E+1
-7.457E-2	7.565E+0	1.431E+1
-7.944E-2	7.607E+0	1.435E+1
-7.944E-2	7.604E+0	1.426E+1
-7.944E-2	7.584E+0	1.423E+1
-7.944E-2	7.542E+0	1.427E+1
-7.944E-2	7.497E+0	1.432E+1
-7.944E-2	7.429E+0	1.435E+1
-7.944E-2	7.620E+0	1.437E+1
-7.782E-2	7.568E+0	1.433E+1
-8.106E-2	7.571E+0	1.422E+1
-8.106E-2	7.562E+0	1.436E+1
-8.106E-2	7.588E+0	1.429E+1
-7.944E-2	7.588E+0	1.429E+1
-8.106E-2	7.633E+0	1.435E+1
-8.431E-2	7.601E+0	1.450E+1
-8.106E-2	7.474E+0	1.418E+1
-7.944E-2	7.565E+0	1.431E+1
-7.944E-2	7.529E+0	1.434E+1
-7.944E-2	7.565E+0	1.424E+1
-7.944E-2	7.620E+0	1.425E+1
-8.106E-2	7.601E+0	1.430E+1
-7.944E-2	7.435E+0	1.434E+1
-8.106E-2	7.471E+0	1.441E+1
-8.268E-2	7.513E+0	1.442E+1
-7.782E-2	7.575E+0	1.421E+1
-7.944E-2	7.539E+0	1.434E+1
-8.268E-2	7.607E+0	1.419E+1
-8.106E-2	7.552E+0	1.435E+1
-7.782E-2	7.555E+0	1.436E+1
-7.782E-2	7.558E+0	1.433E+1
-7.944E-2	7.529E+0	1.437E+1
-8.268E-2	7.610E+0	1.433E+1
-8.268E-2	7.672E+0	1.415E+1
-8.106E-2	7.490E+0	1.432E+1
-8.106E-2	7.640E+0	1.425E+1
-8.106E-2	7.675E+0	1.438E+1
-7.944E-2	7.594E+0	1.422E+1
-7.782E-2	7.536E+0	1.433E+1
-7.944E-2	7.500E+0	1.427E+1
-8.106E-2	7.675E+0	1.434E+1
-8.106E-2	7.565E+0	1.429E+1
-7.457E-2	7.471E+0	1.435E+1
-8.106E-2	7.494E+0	1.430E+1
-8.106E-2	7.419E+0	1.416E+1
-8.268E-2	7.539E+0	1.426E+1
-7.944E-2	7.451E+0	1.445E+1
-8.431E-2	7.555E+0	1.437E+1
-8.106E-2	7.549E+0	1.426E+1
-8.106E-2	7.646E+0	1.432E+1
-8.268E-2	7.669E+0	1.437E+1
-7.944E-2	7.581E+0	1.427E+1
-8.106E-2	7.536E+0	1.437E+1
-7.944E-2	7.682E+0	1.439E+1
-7.782E-2	7.536E+0	1.433E+1
-7.944E-2	7.620E+0	1.420E+1
-8.431E-2	7.594E+0	1.423E+1
-7.782E-2	7.643E+0	1.444E+1
-7.620E-2	7.549E+0	1.430E+1
-8.268E-2	7.471E+0	1.440E+1
-7.944E-2	7.533E+0	1.439E+1
-7.782E-2	7.510E+0	1.428E+1
-7.944E-2	7.646E+0	1.430E+1
-8.106E-2	7.594E+0	1.431E+1
-8.431E-2	7.562E+0	1.429E+1
-7.944E-2	7.529E+0	1.430E+1
-8.106E-2	7.588E+0	1.434E+1
-7.944E-2	7.565E+0	1.450E+1
-8.431E-2	7.500E+0	1.435E+1
-8.268E-2	7.455E+0	1.432E+1
-8.106E-2	7.578E+0	1.435E+1
-7.944E-2	7.497E+0	1.423E+1
-8.268E-2	7.552E+0	1.433E+1
-7.944E-2	7.601E+0	1.433E+1
-7.620E-2	7.620E+0	1.425E+1
-8.106E-2	7.571E+0	1.434E+1
-7.944E-2	7.545E+0	1.428E+1
-8.106E-2	7.477E+0	1.453E+1
-7.944E-2	7.607E+0	1.418E+1
-8.593E-2	7.536E+0	1.438E+1
-8.106E-2	7.636E+0	1.440E+1
-7.944E-2	7.623E+0	1.433E+1
-7.944E-2	7.682E+0	1.437E+1
-8.268E-2	7.549E+0	1.426E+1
-8.106E-2	7.669E+0	1.413E+1
-7.944E-2	7.545E+0	1.437E+1
-7.944E-2	7.552E+0	1.438E+1
-8.106E-2	7.539E+0	1.435E+1
-8.106E-2	7.653E+0	1.432E+1
-7.620E-2	7.591E+0	1.432E+1
-7.944E-2	7.487E+0	1.441E+1
-8.268E-2	7.487E+0	1.433E+1
-8.268E-2	7.542E+0	1.440E+1
-7.782E-2	7.464E+0	1.424E+1
-8.106E-2	7.659E+0	1.439E+1
-7.944E-2	7.640E+0	1.434E+1
-8.106E-2	7.494E+0	1.432E+1
-7.944E-2	7.571E+0	1.426E+1
-7.782E-2	7.682E+0	1.424E+1
-8.106E-2	7.584E+0	1.429E+1
-8.106E-2	7.601E+0	1.419E+1
-7.782E-2	7.672E+0	1.429E+1
-7.782E-2	7.552E+0	1.438E+1
-7.944E-2	7.575E+0	1.435E+1
-8.431E-2	7.584E+0	1.435E+1
-8.106E-2	7.474E+0	1.438E+1
-7.944E-2	7.578E+0	1.439E+1
-8.106E-2	7.542E+0	1.429E+1
-8.268E-2	7.575E+0	1.421E+1
-7.782E-2	7.672E+0	1.428E+1
-8.106E-2	7.627E+0	1.425E+1
-8.106E-2	7.536E+0	1.437E+1
-8.106E-2	7.691E+0	1.445E+1
-8.106E-2	7.529E+0	1.428E+1
-8.106E-2	7.627E+0	1.441E+1
-8.106E-2	7.545E+0	1.414E+1
-8.106E-2	7.481E+0	1.440E+1
-7.944E-2	7.552E+0	1.429E+1
-7.944E-2	7.516E+0	1.437E+1
-8.431E-2	7.581E+0	1.436E+1
-8.106E-2	7.601E+0	1.438E+1
-8.106E-2	7.533E+0	1.435E+1
-8.106E-2	7.571E+0	1.427E+1
-7.944E-2	7.578E+0	1.424E+1
-8.268E-2	7.516E+0	1.424E+1
-7.944E-2	7.513E+0	1.432E+1
-7.782E-2	7.536E+0	1.424E+1
-7.944E-2	7.643E+0	1.425E+1
-8.106E-2	7.607E+0	1.429E+1
-7.944E-2	7.591E+0	1.425E+1
-7.944E-2	7.594E+0	1.444E+1
-8.106E-2	7.545E+0	1.445E+1
-7.944E-2	7.659E+0	1.446E+1
-8.106E-2	7.539E+0	1.433E+1
-7.782E-2	7.584E+0	1.428E+1
-8.106E-2	7.477E+0	1.427E+1
-8.106E-2	7.542E+0	1.443E+1
-7.782E-2	7.562E+0	1.435E+1
-7.782E-2	7.597E+0	1.428E+1
-7.944E-2	7.529E+0	1.446E+1
-8.106E-2	7.471E+0	1.428E+1
-7.944E-2	7.620E+0	1.441E+1
-7.944E-2	7.565E+0	1.427E+1
-8.106E-2	7.481E+0	1.439E+1
-8.268E-2	7.497E+0	1.434E+1
-7.782E-2	7.533E+0	1.434E+1
-8.106E-2	7.549E+0	1.432E+1
-8.268E-2	7.552E+0	1.429E+1
-8.431E-2	7.568E+0	1.423E+1
-7.944E-2	7.581E+0	1.434E+1
-7.620E-2	7.620E+0	1.446E+1
-8.268E-2	7.523E+0	1.418E+1
-8.106E-2	7.464E+0	1.423E+1
-8.106E-2	7.523E+0	1.442E+1
-7.620E-2	7.614E+0	1.444E+1
-8.106E-2	7.575E+0	1.435E+1
-8.106E-2	7.494E+0	1.435E+1
-7.782E-2	7.627E+0	1.434E+1
-7.944E-2	7.523E+0	1.426E+1
-8.268E-2	7.539E+0	1.442E+1
-8.106E-2	7.562E+0	1.428E+1
-7.620E-2	7.653E+0	1.437E+1
-7.782E-2	7.477E+0	1.431E+1
-7.944E-2	7.448E+0	1.445E+1
-8.268E-2	7.494E+0	1.430E+1
-8.106E-2	7.604E+0	1.444E+1
-7.944E-2	7.471E+0	1.419E+1
-8.106E-2	7.610E+0	1.441E+1
-8.268E-2	7.688E+0	1.426E+1
-8.106E-2	7.513E+0	1.428E+1
-7.457E-2	7.597E+0	1.436E+1
-8.106E-2	7.484E+0	1.436E+1
-8.106E-2	7.614E+0	1.435E+1
-8.106E-2	7.503E+0	1.416E+1
-7.944E-2	7.464E+0	1.439E+1
-7.944E-2	7.533E+0	1.435E+1
-8.268E-2	7.490E+0	1.437E+1
-7.620E-2	7.533E+0	1.431E+1
-8.268E-2	7.659E+0	1.426E+1
-8.106E-2	7.552E+0	1.436E+1
-8.106E-2	7.549E+0	1.429E+1
-7.782E-2	7.520E+0	1.436E+1
-7.944E-2	7.565E+0	1.441E+1
-8.431E-2	7.533E+0	1.426E+1
-8.268E-2	7.565E+0	1.418E+1
-7.944E-2	7.565E+0	1.435E+1
-8.106E-2	7.494E+0	1.441E+1
-8.268E-2	7.545E+0	1.436E+1
-7.782E-2	7.568E+0	1.434E+1
-7.944E-2	7.597E+0	1.441E+1
-7.944E-2	7.549E+0	1.428E+1
-8.268E-2	7.643E+0	1.434E+1
-8.106E-2	7.649E+0	1.431E+1
-7.944E-2	7.604E+0	1.446E+1
-7.782E-2	7.740E+0	1.433E+1
-7.944E-2	7.653E+0	1.436E+1
-8.106E-2	7.412E+0	1.424E+1
-7.620E-2	7.633E+0	1.431E+1
-7.782E-2	7.695E+0	1.448E+1
-7.782E-2	7.526E+0	1.438E+1
-8.268E-2	7.584E+0	1.434E+1
-7.782E-2	7.630E+0	1.434E+1
-7.620E-2	7.704E+0	1.431E+1
-7.944E-2	7.533E+0	1.436E+1
-8.268E-2	7.584E+0	1.437E+1
-8.106E-2	7.497E+0	1.438E+1
-7.944E-2	7.516E+0	1.432E+1
-7.944E-2	7.568E+0	1.430E+1
-8.268E-2	7.591E+0	1.428E+1
-8.106E-2	7.516E+0	1.449E+1
-7.782E-2	7.604E+0	1.422E+1
-7.782E-2	7.484E+0	1.430E+1
-8.268E-2	7.516E+0	1.420E+1
-7.944E-2	7.477E+0	1.437E+1
-8.106E-2	7.649E+0	1.434E+1
-8.106E-2	7.584E+0	1.433E+1
-7.944E-2	7.529E+0	1.413E+1
-7.944E-2	7.646E+0	1.444E+1
-7.782E-2	7.643E+0	1.439E+1
-8.268E-2	7.438E+0	1.445E+1
-8.106E-2	7.529E+0	1.434E+1
-7.782E-2	7.539E+0	1.424E+1
-7.782E-2	7.578E+0	1.424E+1
-7.944E-2	7.575E+0	1.424E+1
-8.268E-2	7.568E+0	1.439E+1
-7.782E-2	7.484E+0	1.436E+1
-7.944E-2	7.523E+0	1.440E+1
-8.106E-2	7.607E+0	1.426E+1
-8.106E-2	7.620E+0	1.444E+1
-7.944E-2	7.529E+0	1.442E+1
-7.782E-2	7.526E+0	1.440E+1
-8.106E-2	7.630E+0	1.436E+1
-7.944E-2	7.588E+0	1.426E+1
-7.782E-2	7.562E+0	1.427E+1
-8.106E-2	7.523E+0	1.448E+1
-8.268E-2	7.682E+0	1.428E+1
-8.106E-2	7.568E+0	1.429E+1
-7.782E-2	7.481E+0	1.434E+1
-8.106E-2	7.610E+0	1.441E+1
-7.944E-2	7.666E+0	1.429E+1
-8.106E-2	7.591E+0	1.446E+1
-8.106E-2	7.704E+0	1.439E+1
-7.944E-2	7.549E+0	1.421E+1
-8.431E-2	7.591E+0	1.425E+1
-7.782E-2	7.594E+0	1.431E+1
-7.782E-2	7.494E+0	1.437E+1
-7.944E-2	7.445E+0	1.434E+1
-8.106E-2	7.734E+0	1.431E+1
-8.268E-2	7.633E+0	1.439E+1
-7.944E-2	7.604E+0	1.431E+1
-7.782E-2	7.620E+0	1.425E+1
-8.268E-2	7.526E+0	1.445E+1
-7.944E-2	7.591E+0	1.436E+1
-7.782E-2	7.516E+0	1.434E+1
-7.944E-2	7.594E+0	1.442E+1
-7.620E-2	7.594E+0	1.434E+1
-8.106E-2	7.529E+0	1.421E+1
-8.106E-2	7.633E+0	1.441E+1
-8.106E-2	7.419E+0	1.437E+1
-8.106E-2	7.529E+0	1.430E+1
-7.944E-2	7.623E+0	1.435E+1
-7.944E-2	7.620E+0	1.420E+1
-8.106E-2	7.601E+0	1.423E+1
-8.106E-2	7.487E+0	1.431E+1
-8.106E-2	7.594E+0	1.418E+1
-7.620E-2	7.584E+0	1.440E+1
-7.944E-2	7.646E+0	1.421E+1
-7.782E-2	7.571E+0	1.442E+1
-8.106E-2	7.477E+0	1.434E+1
-8.106E-2	7.516E+0	1.431E+1
-8.106E-2	7.584E+0	1.424E+1
-8.106E-2	7.630E+0	1.423E+1
-7.944E-2	7.601E+0	1.430E+1
-8.106E-2	7.503E+0	1.420E+1
-7.782E-2	7.636E+0	1.440E+1
-8.106E-2	7.594E+0	1.434E+1
-8.268E-2	7.490E+0	1.436E+1
-7.782E-2	7.610E+0	1.416E+1
-7.620E-2	7.529E+0	1.431E+1
-7.944E-2	7.627E+0	1.429E+1
-8.268E-2	7.539E+0	1.433E+1
-7.782E-2	7.643E+0	1.451E+1
-7.620E-2	7.653E+0	1.418E+1
-8.106E-2	7.691E+0	1.437E+1
-7.944E-2	7.533E+0	1.435E+1
-7.782E-2	7.685E+0	1.439E+1
-7.944E-2	7.516E+0	1.438E+1
-7.782E-2	7.558E+0	1.448E+1
-8.106E-2	7.617E+0	1.429E+1
-7.944E-2	7.581E+0	1.446E+1
-7.782E-2	7.510E+0	1.432E+1
-8.106E-2	7.503E+0	1.431E+1
-7.944E-2	7.497E+0	1.421E+1
-7.782E-2	7.552E+0	1.438E+1
-7.782E-2	7.526E+0	1.433E+1
-8.431E-2	7.571E+0	1.442E+1
-8.106E-2	7.435E+0	1.436E+1
-7.782E-2	7.604E+0	1.431E+1
-7.944E-2	7.507E+0	1.421E+1
-8.106E-2	7.568E+0	1.440E+1
-8.268E-2	7.640E+0	1.433E+1
-7.782E-2	7.633E+0	1.428E+1
-7.944E-2	7.575E+0	1.426E+1
-8.106E-2	7.620E+0	1.442E+1
-7.944E-2	7.503E+0	1.411E+1
-7.620E-2	7.549E+0	1.422E+1
-7.782E-2	7.542E+0	1.435E+1
-8.106E-2	7.494E+0	1.435E+1
-8.106E-2	7.614E+0	1.430E+1
-7.944E-2	7.536E+0	1.435E+1
-7.782E-2	7.552E+0	1.421E+1
-7.944E-2	7.607E+0	1.450E+1
-8.268E-2	7.468E+0	1.439E+1
-8.106E-2	7.659E+0	1.439E+1
-7.944E-2	7.588E+0	1.435E+1
-8.268E-2	7.565E+0	1.431E+1
-8.106E-2	7.591E+0	1.423E+1
-8.268E-2	7.419E+0	1.430E+1
-7.944E-2	7.610E+0	1.427E+1
-8.106E-2	7.533E+0	1.428E+1
-7.944E-2	7.620E+0	1.434E+1
-7.782E-2	7.594E+0	1.430E+1
-7.782E-2	7.529E+0	1.427E+1
-7.944E-2	7.588E+0	1.411E+1
-8.268E-2	7.497E+0	1.434E+1
-7.782E-2	7.588E+0	1.451E+1
-7.782E-2	7.549E+0	1.428E+1
-7.944E-2	7.562E+0	1.434E+1
-8.106E-2	7.533E+0	1.449E+1
-7.782E-2	7.468E+0	1.437E+1
-7.944E-2	7.614E+0	1.428E+1
-8.268E-2	7.542E+0	1.431E+1
-8.106E-2	7.604E+0	1.443E+1
-7.782E-2	7.588E+0	1.446E+1
-7.944E-2	7.526E+0	1.438E+1
-8.106E-2	7.558E+0	1.437E+1
-7.944E-2	7.646E+0	1.434E+1
-8.106E-2	7.662E+0	1.426E+1
-7.944E-2	7.662E+0	1.433E+1
-8.106E-2	7.474E+0	1.434E+1
-8.106E-2	7.584E+0	1.453E+1
-7.944E-2	7.575E+0	1.437E+1
-7.944E-2	7.503E+0	1.435E+1
-7.944E-2	7.575E+0	1.435E+1
-8.106E-2	7.604E+0	1.445E+1
-7.944E-2	7.552E+0	1.427E+1
-7.782E-2	7.597E+0	1.437E+1
-8.106E-2	7.533E+0	1.447E+1
-8.431E-2	7.523E+0	1.450E+1
-7.944E-2	7.481E+0	1.433E+1
-7.944E-2	7.533E+0	1.443E+1
-7.944E-2	7.558E+0	1.430E+1
-7.944E-2	7.565E+0	1.446E+1
-8.106E-2	7.529E+0	1.433E+1
-7.782E-2	7.620E+0	1.435E+1
-8.106E-2	7.533E+0	1.440E+1
-8.106E-2	7.562E+0	1.430E+1
-7.457E-2	7.607E+0	1.432E+1
-7.944E-2	7.685E+0	1.432E+1
-8.106E-2	7.630E+0	1.444E+1
-8.106E-2	7.669E+0	1.441E+1
-7.944E-2	7.523E+0	1.432E+1
-8.106E-2	7.555E+0	1.412E+1
-8.106E-2	7.594E+0	1.438E+1
-8.106E-2	7.568E+0	1.438E+1
-8.268E-2	7.539E+0	1.430E+1
-7.782E-2	7.503E+0	1.422E+1
-8.106E-2	7.487E+0	1.423E+1
-7.782E-2	7.614E+0	1.439E+1
-8.106E-2	7.659E+0	1.453E+1
-7.944E-2	7.422E+0	1.427E+1
-7.944E-2	7.562E+0	1.434E+1
-8.106E-2	7.487E+0	1.431E+1
-7.944E-2	7.678E+0	1.441E+1
-7.944E-2	7.623E+0	1.422E+1
-8.106E-2	7.571E+0	1.434E+1
-7.944E-2	7.510E+0	1.437E+1
-8.106E-2	7.497E+0	1.447E+1
-8.106E-2	7.516E+0	1.431E+1
-8.268E-2	7.601E+0	1.423E+1
-8.268E-2	7.516E+0	1.439E+1
-7.782E-2	7.581E+0	1.431E+1
-8.268E-2	7.555E+0	1.435E+1
-7.944E-2	7.490E+0	1.441E+1
-8.106E-2	7.607E+0	1.427E+1
-8.268E-2	7.520E+0	1.428E+1
-7.782E-2	7.691E+0	1.426E+1
-8.106E-2	7.568E+0	1.455E+1
-8.268E-2	7.571E+0	1.429E+1
-8.268E-2	7.468E+0	1.451E+1
-7.620E-2	7.643E+0	1.446E+1
-8.106E-2	7.623E+0	1.442E+1
-8.268E-2	7.562E+0	1.431E+1
-8.106E-2	7.461E+0	1.426E+1
-7.944E-2	7.656E+0	1.421E+1
-8.106E-2	7.562E+0	1.444E+1
-8.268E-2	7.623E+0	1.433E+1
-7.944E-2	7.529E+0	1.418E+1
-8.106E-2	7.610E+0	1.426E+1
-7.944E-2	7.614E+0	1.432E+1
-7.944E-2	7.610E+0	1.428E+1
-7.944E-2	7.568E+0	1.430E+1
-7.944E-2	7.682E+0	1.423E+1
-7.944E-2	7.490E+0	1.430E+1
-8.106E-2	7.575E+0	1.438E+1
-8.106E-2	7.662E+0	1.418E+1
-7.944E-2	7.539E+0	1.429E+1
-7.944E-2	7.646E+0	1.429E+1
-8.106E-2	7.520E+0	1.424E+1
-7.944E-2	7.468E+0	1.431E+1
-7.782E-2	7.487E+0	1.422E+1
-7.944E-2	7.510E+0	1.432E+1
-8.106E-2	7.601E+0	1.424E+1
-8.106E-2	7.503E+0	1.438E+1
-7.782E-2	7.477E+0	1.443E+1
-8.106E-2	7.562E+0	1.411E+1
-7.944E-2	7.542E+0	1.432E+1
-7.782E-2	7.633E+0	1.436E+1
-7.944E-2	7.640E+0	1.431E+1
-7.944E-2	7.578E+0	1.430E+1
-8.106E-2	7.578E+0	1.428E+1
-8.106E-2	7.526E+0	1.433E+1
-7.782E-2	7.529E+0	1.418E+1
-8.106E-2	7.464E+0	1.429E+1
-8.268E-2	7.565E+0	1.438E+1
-7.782E-2	7.578E+0	1.428E+1
-7.944E-2	7.623E+0	1.443E+1
-7.944E-2	7.584E+0	1.422E+1
-8.106E-2	7.523E+0	1.435E+1
-7.944E-2	7.597E+0	1.427E+1
-7.782E-2	7.594E+0	1.427E+1
-7.944E-2	7.575E+0	1.423E+1
-8.268E-2	7.503E+0	1.439E+1
-7.944E-2	7.623E+0	1.425E+1
-7.782E-2	7.516E+0	1.431E+1
-7.944E-2	7.591E+0	1.434E+1
-7.944E-2	7.445E+0	1.440E+1
-7.944E-2	7.584E+0	1.430E+1
-7.944E-2	7.549E+0	1.434E+1
-8.106E-2	7.442E+0	1.427E+1
-8.593E-2	7.533E+0	1.446E+1
-7.944E-2	7.581E+0	1.430E+1
-8.106E-2	7.487E+0	1.435E+1
-7.944E-2	7.536E+0	1.430E+1
-7.782E-2	7.568E+0	1.443E+1
-7.944E-2	7.571E+0	1.448E+1
-7.782E-2	7.552E+0	1.428E+1
-8.431E-2	7.643E+0	1.433E+1
-8.268E-2	7.604E+0	1.432E+1
-7.944E-2	7.507E+0	1.439E+1
-8.106E-2	7.481E+0	1.434E+1
-8.268E-2	7.474E+0	1.422E+1
-8.106E-2	7.704E+0	1.431E+1
-8.106E-2	7.620E+0	1.427E+1
-8.268E-2	7.494E+0	1.441E+1
-7.944E-2	7.558E+0	1.432E+1
-7.782E-2	7.653E+0	1.434E+1
-7.782E-2	7.383E+0	1.453E+1
-7.782E-2	7.643E+0	1.451E+1
-8.106E-2	7.458E+0	1.436E+1
-8.268E-2	7.656E+0	1.417E+1
-7.944E-2	7.594E+0	1.435E+1
-7.944E-2	7.484E+0	1.417E+1
-8.106E-2	7.701E+0	1.430E+1
-8.268E-2	7.565E+0	1.433E+1
-7.944E-2	7.539E+0	1.431E+1
-7.782E-2	7.588E+0	1.418E+1
-8.106E-2	7.526E+0	1.419E+1
-8.106E-2	7.649E+0	1.433E+1
-7.944E-2	7.575E+0	1.435E+1
-7.782E-2	7.565E+0	1.443E+1
-7.944E-2	7.623E+0	1.429E+1
-8.106E-2	7.568E+0	1.444E+1
-7.782E-2	7.581E+0	1.435E+1
-7.782E-2	7.698E+0	1.433E+1
-8.268E-2	7.523E+0	1.424E+1
-8.106E-2	7.623E+0	1.427E+1
-7.782E-2	7.685E+0	1.432E+1
-7.620E-2	7.617E+0	1.452E+1
-7.782E-2	7.477E+0	1.446E+1
-8.268E-2	7.481E+0	1.431E+1
-8.106E-2	7.545E+0	1.421E+1
-7.944E-2	7.617E+0	1.428E+1
-7.782E-2	7.614E+0	1.450E+1
-8.268E-2	7.584E+0	1.440E+1
-7.782E-2	7.597E+0	1.424E+1
-8.268E-2	7.617E+0	1.449E+1
-8.106E-2	7.448E+0	1.416E+1
-7.944E-2	7.523E+0	1.433E+1
-7.620E-2	7.536E+0	1.434E+1
-7.782E-2	7.516E+0	1.441E+1
-7.782E-2	7.597E+0	1.427E+1
-8.268E-2	7.562E+0	1.434E+1
-7.944E-2	7.575E+0	1.424E+1
-7.944E-2	7.429E+0	1.437E+1
-7.944E-2	7.549E+0	1.439E+1
-7.944E-2	7.562E+0	1.437E+1
-7.944E-2	7.620E+0	1.426E+1
-8.106E-2	7.438E+0	1.435E+1
-7.944E-2	7.484E+0	1.446E+1
-7.944E-2	7.678E+0	1.423E+1
-7.782E-2	7.458E+0	1.412E+1
-7.782E-2	7.604E+0	1.431E+1
-7.944E-2	7.562E+0	1.434E+1
-8.106E-2	7.617E+0	1.434E+1
-7.944E-2	7.542E+0	1.422E+1
-7.944E-2	7.562E+0	1.438E+1
-8.106E-2	7.627E+0	1.422E+1
-8.268E-2	7.571E+0	1.439E+1
-7.944E-2	7.545E+0	1.427E+1
-7.944E-2	7.607E+0	1.433E+1
-7.944E-2	7.520E+0	1.437E+1
-8.268E-2	7.633E+0	1.438E+1
-7.944E-2	7.594E+0	1.433E+1
-7.782E-2	7.545E+0	1.434E+1
-8.106E-2	7.533E+0	1.422E+1
-8.268E-2	7.539E+0	1.444E+1
-8.106E-2	7.545E+0	1.438E+1
-7.620E-2	7.627E+0	1.434E+1
-7.944E-2	7.438E+0	1.450E+1
-8.106E-2	7.672E+0	1.428E+1
-7.944E-2	7.653E+0	1.430E+1
-7.944E-2	7.458E+0	1.442E+1
-7.944E-2	7.571E+0	1.432E+1
-7.782E-2	7.458E+0	1.426E+1
-8.106E-2	7.578E+0	1.431E+1
-7.782E-2	7.500E+0	1.435E+1
-7.944E-2	7.630E+0	1.432E+1
-8.106E-2	7.562E+0	1.413E+1
-8.106E-2	7.578E+0	1.435E+1
-7.782E-2	7.588E+0	1.428E+1
-7.944E-2	7.620E+0	1.425E+1
-8.106E-2	7.455E+0	1.433E+1
-7.944E-2	7.562E+0	1.422E+1
-8.106E-2	7.558E+0	1.419E+1
-8.106E-2	7.594E+0	1.436E+1
-8.106E-2	7.610E+0	1.433E+1
-7.944E-2	7.487E+0	1.422E+1
-7.782E-2	7.503E+0	1.437E+1
-7.782E-2	7.643E+0	1.420E+1
-8.268E-2	7.643E+0	1.433E+1
-7.944E-2	7.575E+0	1.441E+1
-7.944E-2	7.539E+0	1.437E+1
-7.782E-2	7.513E+0	1.426E+1
-8.106E-2	7.601E+0	1.435E+1
-7.944E-2	7.588E+0	1.424E+1
-7.944E-2	7.487E+0	1.437E+1
-8.106E-2	7.610E+0	1.422E+1
-8.268E-2	7.513E+0	1.433E+1
-7.782E-2	7.545E+0	1.446E+1
-7.944E-2	7.610E+0	1.425E+1
-7.944E-2	7.614E+0	1.431E+1
-8.431E-2	7.597E+0	1.424E+1
-7.782E-2	7.558E+0	1.436E+1
-7.944E-2	7.685E+0	1.425E+1
-8.106E-2	7.640E+0	1.437E+1
-8.106E-2	7.571E+0	1.414E+1
-7.944E-2	7.610E+0	1.447E+1
-7.782E-2	7.533E+0	1.438E+1
-7.620E-2	7.584E+0	1.424E+1
-8.268E-2	7.474E+0	1.429E+1
-7.944E-2	7.607E+0	1.431E+1
-7.782E-2	7.627E+0	1.414E+1
-8.106E-2	7.536E+0	1.434E+1
-8.268E-2	7.623E+0	1.423E+1
-7.782E-2	7.627E+0	1.437E+1
-7.944E-2	7.487E+0	1.419E+1
-8.268E-2	7.578E+0	1.432E+1
-8.268E-2	7.513E+0	1.425E+1
-8.106E-2	7.510E+0	1.434E+1
-7.782E-2	7.471E+0	1.444E+1
-8.268E-2	7.591E+0	1.425E+1
-7.944E-2	7.581E+0	1.442E+1
-8.106E-2	7.529E+0	1.425E+1
-7.782E-2	7.539E+0	1.443E+1
-7.782E-2	7.594E+0	1.443E+1
-8.268E-2	7.607E+0	1.427E+1
-7.782E-2	7.523E+0	1.434E+1
-7.782E-2	7.568E+0	1.441E+1
-8.268E-2	7.455E+0	1.434E+1
-8.106E-2	7.468E+0	1.440E+1
-7.944E-2	7.675E+0	1.416E+1
-7.944E-2	7.578E+0	1.420E+1
-8.106E-2	7.539E+0	1.429E+1
-8.106E-2	7.669E+0	1.431E+1
-7.782E-2	7.597E+0	1.422E+1
-7.782E-2	7.575E+0	1.434E+1
-8.106E-2	7.510E+0	1.435E+1
-8.268E-2	7.633E+0	1.435E+1
-7.782E-2	7.594E+0	1.439E+1
-7.944E-2	7.445E+0	1.423E+1
-7.944E-2	7.594E+0	1.428E+1
-8.106E-2	7.617E+0	1.433E+1
-7.782E-2	7.552E+0	1.422E+1
-7.782E-2	7.487E+0	1.446E+1
-8.431E-2	7.552E+0	1.426E+1
-8.268E-2	7.565E+0	1.431E+1
-7.782E-2	7.487E+0	1.424E+1
-7.782E-2	7.558E+0	1.422E+1
-7.944E-2	7.526E+0	1.434E+1
-8.106E-2	7.627E+0	1.436E+1
-7.782E-2	7.601E+0	1.432E+1
-7.457E-2	7.594E+0	1.424E+1
-7.944E-2	7.552E+0	1.442E+1
-8.106E-2	7.545E+0	1.435E+1
-7.782E-2	7.545E+0	1.431E+1
-7.782E-2	7.516E+0	1.424E+1
-8.106E-2	7.646E+0	1.427E+1
-8.106E-2	7.591E+0	1.431E+1
-7.782E-2	7.552E+0	1.419E+1
-7.944E-2	7.575E+0	1.443E+1
-8.106E-2	7.584E+0	1.416E+1
-7.944E-2	7.597E+0	1.433E+1
-8.106E-2	7.503E+0	1.436E+1
-7.782E-2	7.490E+0	1.441E+1
-8.106E-2	7.581E+0	1.434E+1
-8.431E-2	7.646E+0	1.432E+1
-8.268E-2	7.529E+0	1.441E+1
-7.944E-2	7.448E+0	1.421E+1
-7.620E-2	7.568E+0	1.433E+1
-7.944E-2	7.711E+0	1.430E+1
-8.268E-2	7.500E+0	1.428E+1
-7.782E-2	7.503E+0	1.439E+1
-7.944E-2	7.523E+0	1.431E+1
-8.268E-2	7.597E+0	1.443E+1
-7.782E-2	7.737E+0	1.441E+1
-7.782E-2	7.614E+0	1.418E+1
-7.944E-2	7.507E+0	1.422E+1
-7.944E-2	7.708E+0	1.438E+1
-8.268E-2	7.649E+0	1.428E+1
-7.782E-2	7.617E+0	1.426E+1
-7.944E-2	7.669E+0	1.423E+1
-8.268E-2	7.542E+0	1.426E+1
-8.106E-2	7.477E+0	1.446E+1
-7.944E-2	7.601E+0	1.438E+1
-7.782E-2	7.617E+0	1.423E+1
-8.268E-2	7.549E+0	1.430E+1
-7.944E-2	7.630E+0	1.435E+1
-7.944E-2	7.630E+0	1.417E+1
-7.944E-2	7.562E+0	1.436E+1
-7.944E-2	7.659E+0	1.437E+1
-7.944E-2	7.558E+0	1.448E+1
-7.782E-2	7.588E+0	1.433E+1
-8.106E-2	7.555E+0	1.430E+1
-8.268E-2	7.568E+0	1.436E+1
-7.782E-2	7.575E+0	1.434E+1
-7.782E-2	7.513E+0	1.427E+1
-8.106E-2	7.516E+0	1.440E+1
-7.782E-2	7.520E+0	1.425E+1
-8.106E-2	7.601E+0	1.423E+1
-7.782E-2	7.558E+0	1.422E+1
-8.106E-2	7.575E+0	1.451E+1
-7.944E-2	7.614E+0	1.437E+1
-7.782E-2	7.445E+0	1.423E+1
-7.944E-2	7.643E+0	1.440E+1
-8.106E-2	7.533E+0	1.423E+1
-8.106E-2	7.565E+0	1.436E+1
-7.944E-2	7.633E+0	1.431E+1
-7.944E-2	7.630E+0	1.432E+1
-8.268E-2	7.513E+0	1.440E+1
-8.268E-2	7.571E+0	1.440E+1
-7.782E-2	7.620E+0	1.441E+1
-7.782E-2	7.555E+0	1.434E+1
-7.944E-2	7.630E+0	1.435E+1
-7.944E-2	7.640E+0	1.424E+1
-7.944E-2	7.571E+0	1.430E+1
-8.106E-2	7.607E+0	1.443E+1
-7.944E-2	7.529E+0	1.432E+1
-7.944E-2	7.500E+0	1.435E+1
-7.782E-2	7.646E+0	1.418E+1
-7.944E-2	7.526E+0	1.440E+1
-7.944E-2	7.477E+0	1.418E+1
-8.268E-2	7.601E+0	1.422E+1
-8.106E-2	7.435E+0	1.423E+1
-7.782E-2	7.594E+0	1.434E+1
-7.782E-2	7.568E+0	1.428E+1
-7.944E-2	7.539E+0	1.444E+1
-7.944E-2	7.558E+0	1.427E+1
-7.944E-2	7.581E+0	1.434E+1
-7.782E-2	7.620E+0	1.435E+1
-8.106E-2	7.604E+0	1.429E+1
-7.944E-2	7.503E+0	1.438E+1
-7.620E-2	7.698E+0	1.440E+1
-7.944E-2	7.623E+0	1.435E+1
-8.268E-2	7.571E+0	1.445E+1
-7.782E-2	7.575E+0	1.448E+1
-7.782E-2	7.704E+0	1.438E+1
-7.782E-2	7.549E+0	1.425E+1
-8.106E-2	7.562E+0	1.435E+1
-7.944E-2	7.487E+0	1.444E+1
-7.944E-2	7.494E+0	1.442E+1
-8.106E-2	7.558E+0	1.417E+1
-8.106E-2	7.507E+0	1.431E+1
-7.944E-2	7.575E+0	1.437E+1
-7.620E-2	7.704E+0	1.430E+1
-8.106E-2	7.649E+0	1.424E+1
-8.106E-2	7.494E+0	1.434E+1
-8.268E-2	7.578E+0	1.417E+1
-7.944E-2	7.575E+0	1.429E+1
-8.106E-2	7.500E+0	1.429E+1
-8.268E-2	7.607E+0	1.429E+1
-7.944E-2	7.591E+0	1.441E+1
-7.782E-2	7.597E+0	1.443E+1
-7.944E-2	7.594E+0	1.428E+1
-8.431E-2	7.597E+0	1.434E+1
-8.268E-2	7.601E+0	1.437E+1
-7.782E-2	7.588E+0	1.428E+1
-8.106E-2	7.649E+0	1.433E+1
-8.106E-2	7.571E+0	1.440E+1
-7.782E-2	7.545E+0	1.442E+1
-7.944E-2	7.536E+0	1.432E+1
-7.944E-2	7.552E+0	1.434E+1
-8.268E-2	7.571E+0	1.439E+1
-8.106E-2	7.607E+0	1.427E+1
-7.782E-2	7.607E+0	1.435E+1
-8.106E-2	7.610E+0	1.442E+1
-7.944E-2	7.516E+0	1.438E+1
-7.944E-2	7.584E+0	1.426E+1
-7.944E-2	7.545E+0	1.434E+1
-8.106E-2	7.588E+0	1.429E+1
-8.106E-2	7.539E+0	1.422E+1
-7.944E-2	7.571E+0	1.432E+1
-7.944E-2	7.533E+0	1.430E+1
-7.944E-2	7.630E+0	1.433E+1
-8.268E-2	7.614E+0	1.431E+1
-7.782E-2	7.581E+0	1.433E+1
-7.944E-2	7.601E+0	1.436E+1
-7.944E-2	7.614E+0	1.429E+1
-8.106E-2	7.503E+0	1.415E+1
-7.782E-2	7.565E+0	1.436E+1
-7.620E-2	7.568E+0	1.441E+1
-7.944E-2	7.539E+0	1.448E+1
-8.431E-2	7.549E+0	1.431E+1
-8.106E-2	7.455E+0	1.448E+1
-7.944E-2	7.500E+0	1.431E+1
-8.268E-2	7.620E+0	1.433E+1
-8.106E-2	7.481E+0	1.439E+1
-8.106E-2	7.633E+0	1.439E+1
-7.944E-2	7.568E+0	1.420E+1
-7.944E-2	7.617E+0	1.431E+1
-8.268E-2	7.510E+0	1.424E+1
-7.782E-2	7.536E+0	1.412E+1
-7.782E-2	7.666E+0	1.434E+1
-7.944E-2	7.523E+0	1.419E+1
-8.106E-2	7.678E+0	1.432E+1
-7.782E-2	7.549E+0	1.429E+1
-7.620E-2	7.571E+0	1.434E+1
-7.944E-2	7.653E+0	1.446E+1
-7.944E-2	7.581E+0	1.444E+1
-7.944E-2	7.552E+0	1.431E+1
-7.782E-2	7.636E+0	1.440E+1
-8.106E-2	7.571E+0	1.426E+1
-8.106E-2	7.558E+0	1.433E+1
-8.106E-2	7.542E+0	1.439E+1
-7.944E-2	7.643E+0	1.422E+1
-7.782E-2	7.500E+0	1.422E+1
-8.106E-2	7.724E+0	1.433E+1
-7.944E-2	7.607E+0	1.426E+1
-7.620E-2	7.623E+0	1.420E+1
-8.106E-2	7.604E+0	1.435E+1
-7.944E-2	7.753E+0	1.426E+1
-7.944E-2	7.646E+0	1.428E+1
-7.782E-2	7.516E+0	1.438E+1
-8.106E-2	7.497E+0	1.435E+1
-7.944E-2	7.617E+0	1.435E+1
-8.268E-2	7.484E+0	1.434E+1
-7.944E-2	7.633E+0	1.431E+1
-7.944E-2	7.513E+0	1.434E+1
-8.268E-2	7.597E+0	1.435E+1
-7.944E-2	7.533E+0	1.443E+1
-7.782E-2	7.607E+0	1.435E+1
-8.106E-2	7.568E+0	1.424E+1
-8.268E-2	7.669E+0	1.428E+1
-7.620E-2	7.494E+0	1.457E+1
-7.944E-2	7.526E+0	1.443E+1
-7.782E-2	7.584E+0	1.446E+1
-8.106E-2	7.539E+0	1.427E+1
-7.944E-2	7.588E+0	1.420E+1
-7.782E-2	7.494E+0	1.440E+1
-7.944E-2	7.704E+0	1.432E+1
-8.268E-2	7.575E+0	1.423E+1
-8.106E-2	7.575E+0	1.430E+1
-7.944E-2	7.649E+0	1.435E+1
-7.620E-2	7.584E+0	1.427E+1
-7.944E-2	7.623E+0	1.425E+1
-8.106E-2	7.601E+0	1.438E+1
-7.782E-2	7.627E+0	1.427E+1
-8.106E-2	7.542E+0	1.428E+1
-7.944E-2	7.422E+0	1.430E+1
-8.106E-2	7.533E+0	1.435E+1
-7.620E-2	7.597E+0	1.437E+1
-8.106E-2	7.675E+0	1.414E+1
-7.620E-2	7.516E+0	1.439E+1
-7.782E-2	7.584E+0	1.424E+1
-7.782E-2	7.445E+0	1.437E+1
-7.620E-2	7.523E+0	1.435E+1
-8.106E-2	7.529E+0	1.435E+1
-7.782E-2	7.558E+0	1.423E+1
-7.782E-2	7.578E+0	1.429E+1
-8.268E-2	7.575E+0	1.428E+1
-7.782E-2	7.416E+0	1.430E+1
-7.782E-2	7.620E+0	1.437E+1
-7.944E-2	7.458E+0	1.432E+1
-7.782E-2	7.494E+0	1.438E+1
-8.106E-2	7.584E+0	1.427E+1
-8.268E-2	7.558E+0	1.434E+1
-7.782E-2	7.458E+0	1.422E+1
-7.944E-2	7.614E+0	1.440E+1
-7.944E-2	7.630E+0	1.434E+1
-8.106E-2	7.633E+0	1.444E+1
-7.944E-2	7.607E+0	1.428E+1
-7.782E-2	7.610E+0	1.432E+1
-7.944E-2	7.584E+0	1.433E+1
-7.944E-2	7.490E+0	1.424E+1
-7.620E-2	7.507E+0	1.444E+1
-7.944E-2	7.542E+0	1.428E+1
-8.268E-2	7.565E+0	1.424E+1
-7.944E-2	7.542E+0	1.435E+1
-7.944E-2	7.539E+0	1.433E+1
-7.782E-2	7.490E+0	1.436E+1
-7.944E-2	7.575E+0	1.421E+1
-8.106E-2	7.461E+0	1.434E+1
-8.106E-2	7.623E+0	1.442E+1
-7.944E-2	7.704E+0	1.425E+1
-8.106E-2	7.536E+0	1.431E+1
-7.944E-2	7.601E+0	1.440E+1
-7.457E-2	7.568E+0	1.429E+1
-7.620E-2	7.562E+0	1.421E+1
-8.268E-2	7.646E+0	1.436E+1
-7.944E-2	7.627E+0	1.421E+1
-7.782E-2	7.448E+0	1.431E+1
-7.944E-2	7.555E+0	1.434E+1
-8.106E-2	7.542E+0	1.435E+1
-7.944E-2	7.682E+0	1.433E+1
-7.620E-2	7.562E+0	1.420E+1
-7.944E-2	7.539E+0	1.432E+1
-8.268E-2	7.640E+0	1.436E+1
-8.106E-2	7.604E+0	1.427E+1
-7.782E-2	7.529E+0	1.434E+1
-7.782E-2	7.614E+0	1.435E+1
-7.944E-2	7.507E+0	1.434E+1
-8.106E-2	7.701E+0	1.432E+1
-7.944E-2	7.614E+0	1.433E+1
-8.106E-2	7.455E+0	1.429E+1
-8.268E-2	7.620E+0	1.415E+1
-8.106E-2	7.520E+0	1.439E+1
-8.106E-2	7.636E+0	1.428E+1
-7.620E-2	7.568E+0	1.435E+1
-7.944E-2	7.575E+0	1.422E+1
-8.106E-2	7.484E+0	1.428E+1
-7.944E-2	7.555E+0	1.429E+1
-8.106E-2	7.633E+0	1.429E+1
-7.782E-2	7.494E+0	1.448E+1
-7.944E-2	7.571E+0	1.433E+1
-7.782E-2	7.438E+0	1.434E+1
-7.944E-2	7.623E+0	1.430E+1
-8.431E-2	7.474E+0	1.426E+1
-8.106E-2	7.529E+0	1.440E+1
-7.782E-2	7.607E+0	1.433E+1
-7.782E-2	7.545E+0	1.430E+1
-8.268E-2	7.695E+0	1.433E+1
-7.944E-2	7.636E+0	1.440E+1
-7.782E-2	7.597E+0	1.432E+1
-7.620E-2	7.617E+0	1.429E+1
-8.268E-2	7.578E+0	1.420E+1
-8.268E-2	7.536E+0	1.438E+1
-7.620E-2	7.643E+0	1.435E+1
-7.782E-2	7.562E+0	1.426E+1
-8.268E-2	7.584E+0	1.429E+1
-8.106E-2	7.584E+0	1.429E+1
-7.944E-2	7.614E+0	1.426E+1
-7.944E-2	7.549E+0	1.440E+1
-8.106E-2	7.455E+0	1.424E+1
-7.944E-2	7.633E+0	1.433E+1
-7.944E-2	7.536E+0	1.440E+1
-7.620E-2	7.542E+0	1.439E+1
-8.106E-2	7.594E+0	1.431E+1
-7.620E-2	7.555E+0	1.436E+1
-7.620E-2	7.594E+0	1.435E+1
-8.106E-2	7.623E+0	1.439E+1
-8.268E-2	7.545E+0	1.439E+1
-7.944E-2	7.516E+0	1.435E+1
-7.620E-2	7.552E+0	1.427E+1
-7.782E-2	7.539E+0	1.412E+1
-8.106E-2	7.584E+0	1.423E+1
-8.106E-2	7.536E+0	1.434E+1
-7.782E-2	7.581E+0	1.434E+1
-8.106E-2	7.507E+0	1.442E+1
-8.106E-2	7.653E+0	1.431E+1
-8.268E-2	7.474E+0	1.418E+1
-7.782E-2	7.474E+0	1.424E+1
-7.944E-2	7.516E+0	1.433E+1
-7.944E-2	7.565E+0	1.435E+1
-7.944E-2	7.591E+0	1.428E+1
-7.620E-2	7.594E+0	1.431E+1
-7.782E-2	7.523E+0	1.433E+1
-8.268E-2	7.513E+0	1.438E+1
-8.268E-2	7.494E+0	1.434E+1
-7.782E-2	7.578E+0	1.439E+1
-7.944E-2	7.581E+0	1.434E+1
-7.782E-2	7.571E+0	1.430E+1
-8.106E-2	7.500E+0	1.431E+1
-7.944E-2	7.666E+0	1.428E+1
-7.944E-2	7.562E+0	1.434E+1
-7.944E-2	7.568E+0	1.426E+1
-8.106E-2	7.630E+0	1.438E+1
-7.944E-2	7.627E+0	1.433E+1
-8.268E-2	7.591E+0	1.433E+1
-8.431E-2	7.510E+0	1.418E+1
-7.782E-2	7.461E+0	1.434E+1
-7.944E-2	7.523E+0	1.432E+1
-7.782E-2	7.662E+0	1.434E+1
-8.106E-2	7.584E+0	1.423E+1
-7.944E-2	7.451E+0	1.443E+1
-7.944E-2	7.623E+0	1.434E+1
-7.782E-2	7.584E+0	1.428E+1
-8.106E-2	7.507E+0	1.430E+1
-7.944E-2	7.633E+0	1.434E+1
-7.620E-2	7.649E+0	1.427E+1
-8.106E-2	7.675E+0	1.431E+1
-8.268E-2	7.542E+0	1.431E+1
-7.944E-2	7.562E+0	1.416E+1
-7.782E-2	7.545E+0	1.427E+1
-7.944E-2	7.607E+0	1.443E+1
-7.944E-2	7.539E+0	1.446E+1
-8.106E-2	7.562E+0	1.428E+1
-7.620E-2	7.503E+0	1.430E+1
-8.106E-2	7.588E+0	1.428E+1
-8.106E-2	7.555E+0	1.436E+1
-8.268E-2	7.490E+0	1.440E+1
-7.944E-2	7.490E+0	1.437E+1
-7.944E-2	7.727E+0	1.437E+1
-8.431E-2	7.555E+0	1.432E+1
-8.106E-2	7.591E+0	1.433E+1
-7.782E-2	7.659E+0	1.437E+1
-8.106E-2	7.536E+0	1.431E+1
-7.944E-2	7.568E+0	1.447E+1
-7.944E-2	7.601E+0	1.422E+1
-7.944E-2	7.623E+0	1.424E+1
-8.268E-2	7.607E+0	1.438E+1
-7.944E-2	7.516E+0	1.434E+1
-7.944E-2	7.494E+0	1.409E+1
-7.944E-2	7.584E+0	1.419E+1
-8.268E-2	7.562E+0	1.437E+1
-8.106E-2	7.675E+0	1.429E+1
-7.782E-2	7.536E+0	1.439E+1
-7.782E-2	7.545E+0	1.423E+1
-7.782E-2	7.627E+0	1.432E+1
-8.268E-2	7.724E+0	1.434E+1
-7.782E-2	7.578E+0	1.419E+1
-7.944E-2	7.584E+0	1.437E+1
-7.944E-2	7.571E+0	1.425E+1
-7.944E-2	7.588E+0	1.420E+1
-7.944E-2	7.578E+0	1.449E+1
-7.782E-2	7.678E+0	1.433E+1
-7.944E-2	7.588E+0	1.435E+1
-8.268E-2	7.565E+0	1.431E+1
-7.944E-2	7.614E+0	1.430E+1
-7.782E-2	7.545E+0	1.436E+1
-8.106E-2	7.627E+0	1.423E+1
-8.431E-2	7.558E+0	1.435E+1
-7.944E-2	7.617E+0	1.433E+1
-7.782E-2	7.640E+0	1.433E+1
-7.944E-2	7.529E+0	1.437E+1
-8.106E-2	7.562E+0	1.428E+1
-7.944E-2	7.669E+0	1.429E+1
-7.944E-2	7.484E+0	1.427E+1
-7.782E-2	7.584E+0	1.442E+1
-8.268E-2	7.510E+0	1.438E+1
-8.106E-2	7.588E+0	1.432E+1
-7.944E-2	7.633E+0	1.435E+1
-7.944E-2	7.633E+0	1.427E+1
-8.106E-2	7.584E+0	1.437E+1
-8.106E-2	7.643E+0	1.420E+1
-8.106E-2	7.549E+0	1.433E+1
-7.944E-2	7.490E+0	1.414E+1
[truncated: 25,347 more rows]
