# Supplementary material for: Improved ANAP incorporation and VCF analysis reveal details of P2X7 current facilitation and a limited conformational interplay between ATP binding and the intracellular ballast domain
Source: eLife. 2023 Jan 4;12:e82479. doi: 10.7554/eLife.82479 (PMC9859053; doi:10.7554/eLife.82479)
Supplement: Figure 5—figure supplement 3—source data 2. [file elife-82479-fig5-figsupp3-data2.zip › Figure-5_figure-supplement-3_source-data-2/DeltaCaM-D423/l22/08.csv]

-6.809E-2	4.902E+0	9.200E+0
-6.809E-2	4.928E+0	9.213E+0
-6.971E-2	4.918E+0	9.138E+0
-6.971E-2	4.869E+0	9.122E+0
-6.646E-2	4.999E+0	9.080E+0
-7.295E-2	4.992E+0	9.265E+0
-7.295E-2	4.879E+0	9.174E+0
-6.971E-2	4.918E+0	9.291E+0
-7.133E-2	4.863E+0	9.109E+0
-6.971E-2	4.898E+0	9.086E+0
-7.133E-2	4.827E+0	9.041E+0
-6.971E-2	4.847E+0	9.119E+0
-6.646E-2	4.980E+0	9.232E+0
-7.457E-2	4.898E+0	9.284E+0
-6.971E-2	4.921E+0	9.190E+0
-6.646E-2	4.924E+0	9.226E+0
-7.133E-2	4.941E+0	9.106E+0
-6.971E-2	4.843E+0	9.210E+0
-6.809E-2	4.911E+0	9.180E+0
-6.971E-2	4.954E+0	9.057E+0
-7.133E-2	4.898E+0	9.142E+0
-6.971E-2	4.918E+0	9.116E+0
-7.133E-2	4.924E+0	9.239E+0
-6.646E-2	4.944E+0	9.161E+0
-7.133E-2	4.931E+0	9.187E+0
-6.971E-2	4.837E+0	9.093E+0
-7.133E-2	4.921E+0	9.216E+0
-7.133E-2	4.898E+0	9.223E+0
-6.971E-2	4.934E+0	9.203E+0
-7.133E-2	4.892E+0	9.125E+0
-7.295E-2	4.834E+0	9.210E+0
-7.133E-2	4.898E+0	9.051E+0
-6.971E-2	4.918E+0	9.164E+0
-7.133E-2	4.902E+0	9.060E+0
-7.133E-2	4.882E+0	9.067E+0
-6.809E-2	4.947E+0	9.145E+0
-6.971E-2	4.954E+0	9.112E+0
-6.971E-2	4.934E+0	9.073E+0
-6.971E-2	4.924E+0	9.262E+0
-6.971E-2	4.859E+0	9.158E+0
-6.971E-2	4.895E+0	9.142E+0
-7.295E-2	4.892E+0	9.249E+0
-6.971E-2	4.869E+0	9.187E+0
-6.809E-2	4.957E+0	9.161E+0
-6.809E-2	4.947E+0	9.135E+0
-6.971E-2	4.876E+0	9.145E+0
-6.971E-2	4.921E+0	9.096E+0
-6.646E-2	4.872E+0	9.103E+0
-7.295E-2	4.876E+0	9.086E+0
-7.295E-2	4.902E+0	9.125E+0
-6.971E-2	4.928E+0	9.174E+0
-6.809E-2	4.989E+0	9.210E+0
-6.971E-2	5.005E+0	8.986E+0
-7.295E-2	5.002E+0	9.219E+0
-6.646E-2	4.795E+0	9.099E+0
-6.646E-2	4.934E+0	9.096E+0
-6.971E-2	4.973E+0	9.161E+0
-6.971E-2	5.005E+0	9.060E+0
-6.971E-2	4.963E+0	9.106E+0
-6.809E-2	4.866E+0	9.167E+0
-7.295E-2	4.947E+0	9.275E+0
-6.809E-2	4.895E+0	9.161E+0
-6.809E-2	4.915E+0	9.073E+0
-7.133E-2	4.944E+0	9.103E+0
-6.971E-2	4.892E+0	9.197E+0
-6.971E-2	4.937E+0	9.142E+0
-7.133E-2	4.924E+0	9.190E+0
-6.971E-2	4.769E+0	9.070E+0
-6.809E-2	4.915E+0	9.180E+0
-7.295E-2	4.957E+0	9.093E+0
-6.809E-2	4.957E+0	9.161E+0
-6.809E-2	4.944E+0	9.287E+0
-6.809E-2	4.983E+0	9.167E+0
-7.133E-2	4.931E+0	9.135E+0
-6.971E-2	4.850E+0	9.180E+0
-6.809E-2	4.976E+0	9.064E+0
-6.971E-2	4.976E+0	9.096E+0
-7.133E-2	4.879E+0	9.103E+0
-6.971E-2	4.876E+0	9.193E+0
-6.809E-2	4.999E+0	9.219E+0
-6.646E-2	4.983E+0	9.148E+0
-7.133E-2	4.934E+0	9.090E+0
-7.133E-2	4.918E+0	9.210E+0
-6.971E-2	4.924E+0	9.219E+0
-6.971E-2	4.937E+0	9.229E+0
-6.646E-2	4.947E+0	9.106E+0
-7.133E-2	4.924E+0	9.184E+0
-6.971E-2	4.876E+0	9.116E+0
-7.133E-2	4.924E+0	9.142E+0
-6.971E-2	4.879E+0	9.138E+0
-7.295E-2	4.915E+0	9.210E+0
-6.646E-2	4.928E+0	9.070E+0
-7.133E-2	4.924E+0	9.080E+0
-7.295E-2	4.905E+0	9.103E+0
-6.971E-2	4.957E+0	9.242E+0
-6.646E-2	4.824E+0	9.009E+0
-7.133E-2	4.905E+0	9.164E+0
-7.295E-2	4.986E+0	9.090E+0
-6.971E-2	4.876E+0	9.086E+0
-6.809E-2	4.999E+0	9.135E+0
-6.646E-2	4.918E+0	9.249E+0
-6.971E-2	4.902E+0	9.177E+0
-6.971E-2	4.885E+0	9.125E+0
-6.809E-2	4.882E+0	9.158E+0
-7.133E-2	4.992E+0	9.245E+0
-6.809E-2	4.924E+0	9.135E+0
-7.295E-2	4.924E+0	9.187E+0
-6.484E-2	4.872E+0	9.090E+0
-6.809E-2	4.924E+0	9.232E+0
-7.133E-2	4.934E+0	9.203E+0
-6.971E-2	4.837E+0	9.099E+0
-6.971E-2	4.970E+0	9.213E+0
-6.809E-2	4.889E+0	9.171E+0
-6.971E-2	4.876E+0	9.070E+0
-6.971E-2	4.905E+0	9.132E+0
-6.809E-2	4.908E+0	9.148E+0
-6.484E-2	4.863E+0	9.116E+0
-6.971E-2	4.950E+0	9.200E+0
-6.971E-2	4.954E+0	9.067E+0
-6.646E-2	4.908E+0	9.158E+0
-6.484E-2	4.963E+0	9.167E+0
-6.971E-2	4.947E+0	9.180E+0
-6.971E-2	4.924E+0	9.200E+0
-6.646E-2	4.983E+0	9.197E+0
-6.809E-2	4.983E+0	9.174E+0
-6.809E-2	4.941E+0	9.129E+0
-6.971E-2	4.879E+0	9.151E+0
-6.646E-2	4.905E+0	9.158E+0
-6.809E-2	4.791E+0	9.164E+0
-6.646E-2	4.843E+0	9.125E+0
-7.457E-2	4.898E+0	9.216E+0
-6.809E-2	4.941E+0	9.096E+0
-6.971E-2	4.954E+0	9.203E+0
-6.971E-2	4.989E+0	9.057E+0
-7.295E-2	4.834E+0	9.021E+0
-7.133E-2	4.924E+0	9.232E+0
-6.971E-2	5.012E+0	9.154E+0
-6.971E-2	4.834E+0	9.067E+0
-6.971E-2	4.950E+0	9.142E+0
-6.646E-2	4.963E+0	9.158E+0
-7.133E-2	4.937E+0	9.236E+0
-6.971E-2	4.921E+0	9.148E+0
-6.971E-2	4.970E+0	9.262E+0
-7.133E-2	4.944E+0	9.151E+0
-7.133E-2	4.924E+0	9.239E+0
-6.646E-2	4.928E+0	9.177E+0
-6.971E-2	4.928E+0	9.203E+0
-6.809E-2	4.892E+0	9.187E+0
-6.809E-2	4.924E+0	9.051E+0
-6.809E-2	4.944E+0	9.119E+0
-7.295E-2	4.876E+0	9.132E+0
-6.646E-2	4.941E+0	9.142E+0
-6.646E-2	4.944E+0	9.067E+0
-7.295E-2	4.908E+0	9.164E+0
-7.133E-2	4.996E+0	9.197E+0
-6.809E-2	4.954E+0	9.106E+0
-6.809E-2	4.941E+0	9.073E+0
-6.971E-2	4.928E+0	9.103E+0
-6.971E-2	4.937E+0	9.226E+0
-6.809E-2	4.905E+0	9.210E+0
-6.971E-2	4.924E+0	9.174E+0
-7.133E-2	4.918E+0	9.044E+0
-7.133E-2	4.944E+0	9.197E+0
-7.133E-2	4.837E+0	9.109E+0
-6.646E-2	4.889E+0	9.145E+0
-7.133E-2	4.830E+0	9.012E+0
-6.971E-2	4.859E+0	9.129E+0
-6.971E-2	4.996E+0	9.200E+0
-6.971E-2	4.882E+0	9.190E+0
-6.809E-2	4.954E+0	9.268E+0
-7.133E-2	4.853E+0	9.122E+0
-7.295E-2	4.973E+0	9.210E+0
-6.809E-2	4.934E+0	9.135E+0
-7.133E-2	4.937E+0	9.148E+0
-7.133E-2	4.892E+0	9.028E+0
-6.646E-2	5.005E+0	9.047E+0
-7.133E-2	4.931E+0	9.051E+0
-6.809E-2	4.976E+0	9.158E+0
-6.809E-2	4.944E+0	9.177E+0
-6.809E-2	4.973E+0	9.109E+0
-6.646E-2	4.915E+0	9.164E+0
-6.809E-2	4.889E+0	9.012E+0
-6.971E-2	4.889E+0	9.070E+0
-6.971E-2	4.911E+0	9.021E+0
-6.484E-2	4.944E+0	9.223E+0
-6.809E-2	4.931E+0	9.184E+0
-6.971E-2	4.869E+0	9.109E+0
-6.646E-2	4.980E+0	9.122E+0
-6.971E-2	4.918E+0	9.193E+0
-6.971E-2	4.889E+0	9.135E+0
-6.971E-2	4.892E+0	9.249E+0
-6.809E-2	4.924E+0	9.174E+0
-6.809E-2	4.911E+0	9.164E+0
-6.971E-2	4.902E+0	9.038E+0
-6.971E-2	4.843E+0	8.983E+0
-7.295E-2	4.954E+0	9.200E+0
-6.809E-2	4.840E+0	9.245E+0
-7.133E-2	4.934E+0	9.125E+0
-6.646E-2	4.856E+0	9.154E+0
-6.971E-2	4.983E+0	9.122E+0
-6.809E-2	4.928E+0	9.129E+0
-6.809E-2	4.902E+0	9.164E+0
-6.971E-2	4.954E+0	9.184E+0
-6.809E-2	4.859E+0	9.138E+0
-6.971E-2	4.866E+0	9.057E+0
-7.133E-2	4.941E+0	9.109E+0
-6.971E-2	4.840E+0	9.021E+0
-6.971E-2	4.963E+0	9.158E+0
-6.809E-2	4.950E+0	9.161E+0
-6.646E-2	4.947E+0	9.229E+0
-6.971E-2	4.892E+0	9.187E+0
-6.971E-2	4.863E+0	9.132E+0
-6.809E-2	4.811E+0	9.122E+0
-6.809E-2	4.882E+0	9.099E+0
-7.133E-2	4.931E+0	9.090E+0
-6.809E-2	5.015E+0	9.080E+0
-6.646E-2	4.924E+0	9.177E+0
-6.971E-2	4.960E+0	9.180E+0
-7.133E-2	4.879E+0	8.986E+0
-6.809E-2	4.915E+0	9.232E+0
-6.971E-2	4.915E+0	9.112E+0
-6.971E-2	4.853E+0	9.206E+0
-6.971E-2	4.892E+0	9.200E+0
-6.809E-2	4.924E+0	9.219E+0
-6.971E-2	4.967E+0	9.148E+0
-6.971E-2	4.872E+0	9.025E+0
-6.646E-2	4.882E+0	9.255E+0
-6.971E-2	4.869E+0	9.236E+0
-6.971E-2	4.889E+0	9.103E+0
-6.971E-2	4.921E+0	9.164E+0
-7.133E-2	4.879E+0	9.135E+0
-6.809E-2	4.970E+0	9.239E+0
-7.133E-2	4.905E+0	9.197E+0
-6.971E-2	4.817E+0	9.180E+0
-7.133E-2	4.876E+0	9.226E+0
-7.133E-2	4.915E+0	9.080E+0
-6.971E-2	4.895E+0	9.077E+0
-7.133E-2	4.924E+0	9.090E+0
-7.295E-2	4.847E+0	9.116E+0
-6.646E-2	4.863E+0	9.164E+0
-6.809E-2	4.941E+0	9.077E+0
-6.809E-2	4.963E+0	9.180E+0
-6.971E-2	4.921E+0	9.352E+0
-6.971E-2	4.915E+0	9.096E+0
-6.809E-2	4.928E+0	9.090E+0
-6.809E-2	4.989E+0	9.129E+0
-7.133E-2	4.821E+0	9.109E+0
-6.971E-2	4.902E+0	9.197E+0
-6.809E-2	4.947E+0	9.239E+0
-6.971E-2	4.808E+0	8.927E+0
-7.457E-2	4.967E+0	9.161E+0
-6.971E-2	4.950E+0	9.142E+0
-6.809E-2	4.924E+0	9.190E+0
-6.646E-2	4.850E+0	9.096E+0
-7.133E-2	4.811E+0	9.138E+0
-6.809E-2	4.921E+0	9.203E+0
-6.646E-2	4.872E+0	9.271E+0
-7.133E-2	4.944E+0	9.073E+0
-7.457E-2	4.863E+0	9.099E+0
-7.133E-2	4.859E+0	9.252E+0
-6.971E-2	4.944E+0	9.099E+0
-7.133E-2	4.830E+0	9.073E+0
-6.971E-2	4.960E+0	9.090E+0
-6.971E-2	4.876E+0	9.154E+0
-6.809E-2	4.866E+0	9.028E+0
-7.133E-2	4.941E+0	9.122E+0
-7.133E-2	4.931E+0	9.119E+0
-6.809E-2	4.941E+0	9.138E+0
-6.971E-2	4.898E+0	9.112E+0
-6.646E-2	4.957E+0	9.119E+0
-7.133E-2	4.921E+0	9.161E+0
-6.809E-2	4.847E+0	9.145E+0
-6.809E-2	4.954E+0	9.154E+0
-7.295E-2	4.892E+0	9.009E+0
-7.457E-2	4.905E+0	9.005E+0
-6.971E-2	4.963E+0	9.109E+0
-6.809E-2	4.905E+0	9.103E+0
-6.971E-2	4.915E+0	9.109E+0
-6.809E-2	4.947E+0	9.229E+0
-6.971E-2	4.967E+0	9.151E+0
-6.809E-2	4.895E+0	9.161E+0
-6.971E-2	4.898E+0	9.103E+0
-6.971E-2	4.911E+0	9.028E+0
-6.809E-2	4.963E+0	9.197E+0
-6.809E-2	4.937E+0	9.099E+0
-6.809E-2	4.928E+0	9.245E+0
-6.809E-2	4.918E+0	9.090E+0
-6.971E-2	4.876E+0	9.086E+0
-6.971E-2	4.902E+0	9.164E+0
-6.809E-2	4.911E+0	9.226E+0
-6.971E-2	4.840E+0	9.148E+0
-6.809E-2	4.889E+0	9.073E+0
-6.809E-2	4.856E+0	8.960E+0
-6.971E-2	4.895E+0	9.154E+0
-6.809E-2	4.879E+0	9.313E+0
-7.133E-2	4.928E+0	9.077E+0
-6.809E-2	4.905E+0	9.086E+0
-7.133E-2	4.937E+0	9.090E+0
-7.133E-2	4.876E+0	9.174E+0
-6.971E-2	4.872E+0	9.070E+0
-6.809E-2	4.840E+0	9.151E+0
-6.971E-2	4.980E+0	9.112E+0
-7.133E-2	4.924E+0	9.051E+0
-7.133E-2	4.872E+0	9.021E+0
-7.133E-2	4.911E+0	9.164E+0
-6.971E-2	4.882E+0	9.236E+0
-7.133E-2	4.811E+0	9.073E+0
-7.133E-2	4.859E+0	9.164E+0
-6.971E-2	4.976E+0	9.099E+0
-6.971E-2	4.827E+0	9.307E+0
-7.295E-2	4.902E+0	9.265E+0
-6.971E-2	4.889E+0	9.070E+0
-6.971E-2	4.843E+0	9.278E+0
-6.809E-2	4.924E+0	9.145E+0
-7.133E-2	4.928E+0	9.151E+0
-6.809E-2	4.944E+0	9.174E+0
-7.133E-2	4.869E+0	9.031E+0
-6.971E-2	4.889E+0	9.164E+0
-6.971E-2	4.934E+0	9.164E+0
-6.809E-2	4.885E+0	9.116E+0
-6.971E-2	4.980E+0	9.242E+0
-7.133E-2	4.967E+0	9.112E+0
-6.971E-2	4.882E+0	9.154E+0
-6.971E-2	4.876E+0	9.203E+0
-6.971E-2	4.911E+0	9.129E+0
-6.971E-2	4.902E+0	9.093E+0
-7.133E-2	4.957E+0	9.041E+0
-6.809E-2	4.872E+0	8.970E+0
-6.809E-2	4.992E+0	9.167E+0
-6.809E-2	4.908E+0	9.125E+0
-6.971E-2	4.921E+0	9.086E+0
-6.971E-2	4.957E+0	9.180E+0
-6.646E-2	5.022E+0	9.200E+0
-6.971E-2	4.944E+0	9.067E+0
-7.133E-2	4.905E+0	9.135E+0
-6.809E-2	4.941E+0	9.116E+0
-7.133E-2	5.028E+0	9.226E+0
-6.971E-2	4.918E+0	9.174E+0
-6.971E-2	4.892E+0	9.083E+0
-6.971E-2	4.960E+0	9.148E+0
-6.646E-2	4.944E+0	9.083E+0
-7.133E-2	4.921E+0	9.210E+0
-7.133E-2	4.895E+0	9.086E+0
-6.809E-2	4.924E+0	9.154E+0
-6.809E-2	4.911E+0	9.158E+0
-6.971E-2	4.911E+0	9.193E+0
-6.971E-2	4.944E+0	9.148E+0
-6.809E-2	4.882E+0	9.158E+0
-6.971E-2	4.976E+0	9.177E+0
-7.133E-2	4.963E+0	8.908E+0
-6.971E-2	4.950E+0	9.197E+0
-6.971E-2	4.937E+0	9.106E+0
-6.646E-2	4.921E+0	9.219E+0
-6.809E-2	4.999E+0	8.953E+0
-7.133E-2	4.902E+0	9.158E+0
-6.971E-2	4.967E+0	9.145E+0
-6.971E-2	4.963E+0	9.031E+0
-7.133E-2	4.941E+0	9.125E+0
-6.971E-2	4.827E+0	9.122E+0
-7.133E-2	4.921E+0	9.229E+0
-7.133E-2	4.944E+0	9.005E+0
-7.133E-2	4.963E+0	9.112E+0
-6.971E-2	4.915E+0	9.206E+0
-7.133E-2	4.989E+0	9.138E+0
-6.971E-2	4.866E+0	9.239E+0
-6.971E-2	4.944E+0	9.142E+0
-6.971E-2	4.931E+0	9.190E+0
-6.809E-2	4.963E+0	9.197E+0
-6.809E-2	4.921E+0	9.132E+0
-6.971E-2	4.980E+0	9.197E+0
-6.971E-2	4.963E+0	9.099E+0
-6.809E-2	4.970E+0	9.142E+0
-6.809E-2	4.908E+0	9.151E+0
-7.133E-2	4.976E+0	9.151E+0
-7.133E-2	4.960E+0	9.271E+0
-6.646E-2	4.960E+0	9.122E+0
-6.971E-2	4.908E+0	9.158E+0
-6.971E-2	4.973E+0	9.174E+0
-6.971E-2	4.853E+0	9.252E+0
-7.133E-2	5.048E+0	9.190E+0
-6.809E-2	4.928E+0	9.203E+0
-6.971E-2	4.954E+0	9.028E+0
-7.457E-2	4.954E+0	9.129E+0
-6.971E-2	4.921E+0	9.077E+0
-6.971E-2	4.950E+0	9.138E+0
-6.971E-2	4.915E+0	9.158E+0
-6.809E-2	4.898E+0	9.047E+0
-6.971E-2	4.937E+0	9.161E+0
-6.646E-2	4.908E+0	9.060E+0
-6.971E-2	4.999E+0	9.154E+0
-6.809E-2	4.950E+0	9.158E+0
-6.646E-2	4.882E+0	9.167E+0
-7.133E-2	4.960E+0	9.125E+0
-6.809E-2	4.963E+0	9.158E+0
-7.133E-2	4.827E+0	9.041E+0
-7.133E-2	4.876E+0	9.038E+0
-6.809E-2	4.983E+0	9.021E+0
-6.971E-2	5.005E+0	9.161E+0
-6.971E-2	4.944E+0	9.073E+0
-7.295E-2	4.960E+0	9.028E+0
-6.809E-2	4.957E+0	9.116E+0
-7.133E-2	4.980E+0	9.190E+0
-6.809E-2	4.941E+0	9.096E+0
-7.295E-2	4.918E+0	8.986E+0
-6.809E-2	4.924E+0	9.255E+0
-6.809E-2	4.937E+0	9.106E+0
-7.133E-2	4.918E+0	9.167E+0
-6.971E-2	4.941E+0	9.099E+0
-6.646E-2	4.960E+0	9.219E+0
-6.971E-2	4.983E+0	9.223E+0
-7.133E-2	4.876E+0	9.125E+0
-6.809E-2	4.937E+0	9.109E+0
-6.971E-2	4.957E+0	9.177E+0
-6.971E-2	4.859E+0	9.229E+0
-6.971E-2	4.905E+0	9.275E+0
-6.809E-2	4.882E+0	9.291E+0
-6.809E-2	4.941E+0	9.229E+0
-6.971E-2	4.837E+0	9.009E+0
-6.971E-2	4.853E+0	9.090E+0
-6.809E-2	4.872E+0	9.190E+0
-6.971E-2	4.882E+0	9.171E+0
-6.809E-2	4.960E+0	9.090E+0
-7.133E-2	4.934E+0	9.213E+0
-6.971E-2	4.843E+0	9.099E+0
-6.971E-2	4.928E+0	9.154E+0
-7.133E-2	4.908E+0	9.161E+0
-7.133E-2	4.937E+0	9.154E+0
-6.809E-2	4.983E+0	9.067E+0
-6.971E-2	4.911E+0	9.148E+0
-7.133E-2	4.905E+0	9.051E+0
-7.295E-2	4.937E+0	9.223E+0
-7.295E-2	4.898E+0	9.180E+0
-7.295E-2	4.892E+0	9.171E+0
-7.295E-2	4.879E+0	9.054E+0
-6.809E-2	4.911E+0	9.093E+0
-6.809E-2	4.970E+0	9.067E+0
-6.809E-2	4.931E+0	9.038E+0
-6.971E-2	4.986E+0	9.112E+0
-7.133E-2	4.885E+0	9.093E+0
-6.809E-2	4.911E+0	9.057E+0
-6.809E-2	4.905E+0	9.151E+0
-6.646E-2	4.885E+0	9.333E+0
-6.971E-2	4.889E+0	9.083E+0
-6.809E-2	4.947E+0	9.142E+0
-6.809E-2	4.889E+0	9.106E+0
-6.971E-2	4.924E+0	9.057E+0
-6.809E-2	4.892E+0	9.154E+0
-7.133E-2	4.866E+0	9.187E+0
-6.971E-2	4.843E+0	9.171E+0
-6.809E-2	4.772E+0	9.077E+0
-6.971E-2	4.908E+0	9.122E+0
-6.646E-2	4.847E+0	9.122E+0
-6.809E-2	4.885E+0	9.223E+0
-7.133E-2	4.999E+0	9.138E+0
-6.971E-2	4.814E+0	9.197E+0
-6.971E-2	4.859E+0	9.151E+0
-6.971E-2	4.905E+0	9.193E+0
-6.971E-2	4.847E+0	9.161E+0
-7.295E-2	4.843E+0	9.122E+0
-6.809E-2	4.889E+0	9.148E+0
-6.809E-2	4.924E+0	9.242E+0
-7.295E-2	4.947E+0	9.174E+0
-7.133E-2	4.879E+0	9.154E+0
-6.971E-2	4.918E+0	9.242E+0
-6.809E-2	4.915E+0	9.255E+0
-7.133E-2	4.905E+0	9.112E+0
-6.971E-2	4.872E+0	9.028E+0
-6.971E-2	5.012E+0	9.041E+0
-6.809E-2	4.928E+0	9.164E+0
-6.971E-2	4.795E+0	9.096E+0
-7.295E-2	4.889E+0	9.135E+0
-7.133E-2	4.944E+0	9.083E+0
-6.646E-2	4.843E+0	9.223E+0
-6.646E-2	4.989E+0	9.080E+0
-7.133E-2	4.885E+0	9.103E+0
-6.971E-2	5.025E+0	9.119E+0
-6.809E-2	4.931E+0	9.158E+0
-6.646E-2	4.915E+0	9.106E+0
-6.809E-2	4.950E+0	9.135E+0
-6.809E-2	4.902E+0	9.142E+0
-6.971E-2	4.889E+0	9.047E+0
-6.971E-2	4.872E+0	9.167E+0
-7.457E-2	4.879E+0	9.080E+0
-6.809E-2	4.928E+0	9.255E+0
-6.809E-2	4.924E+0	9.154E+0
-6.971E-2	4.915E+0	9.077E+0
-6.971E-2	4.898E+0	9.171E+0
-7.133E-2	4.915E+0	9.041E+0
-7.133E-2	4.963E+0	9.038E+0
-7.133E-2	4.885E+0	9.174E+0
-6.971E-2	4.863E+0	9.080E+0
-6.971E-2	4.847E+0	9.138E+0
-6.971E-2	4.876E+0	9.187E+0
-6.809E-2	4.986E+0	9.096E+0
-7.133E-2	4.872E+0	9.051E+0
-6.971E-2	4.856E+0	9.135E+0
-6.646E-2	4.905E+0	9.125E+0
-6.971E-2	4.885E+0	8.992E+0
-6.809E-2	4.830E+0	9.158E+0
-6.971E-2	4.944E+0	9.077E+0
-6.971E-2	4.918E+0	9.187E+0
-6.971E-2	4.856E+0	9.236E+0
-7.133E-2	4.908E+0	9.109E+0
-7.133E-2	4.827E+0	9.090E+0
-6.646E-2	4.921E+0	9.255E+0
-6.809E-2	4.898E+0	9.129E+0
-6.809E-2	4.821E+0	9.210E+0
-7.133E-2	4.996E+0	9.216E+0
-6.646E-2	4.905E+0	9.122E+0
-6.809E-2	4.960E+0	9.028E+0
-7.133E-2	4.872E+0	9.203E+0
-6.971E-2	4.885E+0	9.203E+0
-6.646E-2	4.908E+0	9.177E+0
-6.971E-2	4.895E+0	9.167E+0
-6.809E-2	4.934E+0	9.190E+0
-6.971E-2	4.885E+0	9.132E+0
-6.971E-2	4.869E+0	9.060E+0
-6.971E-2	4.843E+0	9.167E+0
-6.646E-2	4.879E+0	9.125E+0
-7.133E-2	4.840E+0	9.151E+0
-6.809E-2	4.840E+0	9.090E+0
-6.971E-2	4.866E+0	9.177E+0
-6.809E-2	4.892E+0	9.200E+0
-7.133E-2	5.022E+0	9.129E+0
-6.809E-2	4.859E+0	9.009E+0
-6.971E-2	4.976E+0	9.044E+0
-6.809E-2	4.963E+0	9.086E+0
-6.809E-2	4.869E+0	9.184E+0
-6.809E-2	4.869E+0	8.940E+0
-7.133E-2	4.928E+0	9.271E+0
-7.295E-2	4.911E+0	9.223E+0
-6.646E-2	4.944E+0	9.226E+0
-6.809E-2	4.882E+0	9.080E+0
-7.133E-2	4.876E+0	9.077E+0
-6.971E-2	4.934E+0	9.112E+0
-7.133E-2	4.957E+0	9.216E+0
-6.809E-2	4.908E+0	9.164E+0
-6.971E-2	4.950E+0	9.077E+0
-6.646E-2	4.895E+0	9.135E+0
-6.971E-2	4.902E+0	9.138E+0
-6.809E-2	4.869E+0	9.129E+0
-7.295E-2	4.879E+0	9.073E+0
-6.809E-2	4.996E+0	9.129E+0
-7.133E-2	4.957E+0	9.116E+0
-6.809E-2	4.895E+0	9.203E+0
-6.809E-2	4.895E+0	9.171E+0
-6.971E-2	4.905E+0	9.103E+0
-6.809E-2	4.872E+0	9.187E+0
-6.971E-2	4.898E+0	9.119E+0
-6.971E-2	4.957E+0	9.190E+0
-7.295E-2	4.944E+0	9.099E+0
-6.646E-2	4.911E+0	9.093E+0
-6.971E-2	4.885E+0	9.193E+0
-6.809E-2	4.918E+0	9.109E+0
-7.133E-2	4.928E+0	8.983E+0
-6.646E-2	4.921E+0	9.184E+0
-6.971E-2	4.915E+0	9.060E+0
-6.971E-2	4.898E+0	9.109E+0
-6.809E-2	4.937E+0	9.180E+0
-6.971E-2	4.928E+0	9.070E+0
-7.133E-2	4.885E+0	9.125E+0
-6.971E-2	4.889E+0	9.086E+0
-7.295E-2	4.859E+0	9.171E+0
-6.809E-2	4.853E+0	9.119E+0
-6.971E-2	4.898E+0	9.080E+0
-6.809E-2	4.866E+0	9.236E+0
-6.971E-2	4.931E+0	9.047E+0
-6.809E-2	4.937E+0	9.210E+0
-6.809E-2	5.002E+0	9.135E+0
-6.646E-2	4.889E+0	9.187E+0
-7.295E-2	4.866E+0	9.041E+0
-6.971E-2	4.992E+0	9.122E+0
-6.809E-2	4.937E+0	9.187E+0
-7.133E-2	4.895E+0	9.109E+0
-7.457E-2	4.908E+0	9.051E+0
-6.971E-2	4.928E+0	9.142E+0
-6.809E-2	4.934E+0	9.018E+0
-6.809E-2	4.850E+0	9.135E+0
-7.133E-2	4.911E+0	9.213E+0
-6.971E-2	4.853E+0	9.132E+0
-6.809E-2	4.872E+0	9.226E+0
-6.809E-2	4.976E+0	9.171E+0
-6.971E-2	4.915E+0	9.119E+0
-6.971E-2	4.918E+0	9.255E+0
-6.971E-2	4.970E+0	8.992E+0
-6.809E-2	4.970E+0	9.031E+0
-7.133E-2	4.924E+0	9.129E+0
-6.971E-2	4.928E+0	9.154E+0
-6.971E-2	4.830E+0	9.236E+0
-6.971E-2	4.924E+0	9.109E+0
-6.809E-2	4.915E+0	9.151E+0
-6.809E-2	4.827E+0	9.067E+0
-6.809E-2	4.911E+0	9.112E+0
-6.809E-2	4.905E+0	9.190E+0
-7.133E-2	4.911E+0	9.300E+0
-7.295E-2	4.905E+0	9.077E+0
-6.809E-2	4.973E+0	9.177E+0
-6.971E-2	4.915E+0	9.158E+0
-6.809E-2	4.876E+0	9.190E+0
-6.809E-2	4.856E+0	9.229E+0
-6.971E-2	4.908E+0	9.171E+0
-6.971E-2	4.892E+0	9.154E+0
-6.809E-2	4.918E+0	9.177E+0
-6.971E-2	4.944E+0	9.249E+0
-7.295E-2	4.980E+0	9.180E+0
-6.971E-2	4.980E+0	9.080E+0
-6.646E-2	4.924E+0	9.106E+0
-7.133E-2	4.889E+0	9.122E+0
-7.133E-2	4.889E+0	9.135E+0
-6.971E-2	4.908E+0	9.083E+0
-7.295E-2	4.905E+0	9.138E+0
-6.809E-2	4.970E+0	9.281E+0
-6.971E-2	4.950E+0	9.174E+0
-6.809E-2	4.889E+0	9.077E+0
-6.971E-2	5.018E+0	9.090E+0
-6.971E-2	4.895E+0	9.106E+0
-6.809E-2	4.827E+0	9.232E+0
-6.971E-2	4.934E+0	9.161E+0
-6.809E-2	5.002E+0	9.132E+0
-6.809E-2	4.824E+0	9.151E+0
-6.809E-2	4.902E+0	9.200E+0
-6.971E-2	4.847E+0	9.106E+0
-6.971E-2	4.960E+0	9.099E+0
-7.133E-2	4.928E+0	9.012E+0
-6.971E-2	4.905E+0	9.193E+0
-7.457E-2	4.879E+0	8.996E+0
-6.971E-2	4.872E+0	9.148E+0
-6.809E-2	4.957E+0	9.229E+0
-6.646E-2	4.970E+0	9.112E+0
-6.971E-2	4.928E+0	9.122E+0
-7.133E-2	4.879E+0	9.167E+0
-6.809E-2	4.941E+0	9.064E+0
-7.133E-2	4.918E+0	9.090E+0
-6.809E-2	4.866E+0	9.073E+0
-7.133E-2	4.882E+0	9.129E+0
-6.809E-2	4.947E+0	9.093E+0
-6.809E-2	4.944E+0	9.041E+0
-7.133E-2	4.918E+0	9.271E+0
-6.971E-2	4.859E+0	9.158E+0
-6.646E-2	4.921E+0	9.148E+0
-6.809E-2	4.879E+0	9.112E+0
-6.484E-2	4.853E+0	9.047E+0
-7.133E-2	4.957E+0	9.112E+0
-6.971E-2	4.882E+0	9.083E+0
-6.809E-2	4.840E+0	9.158E+0
-6.809E-2	4.889E+0	9.060E+0
-6.971E-2	4.876E+0	9.190E+0
-6.971E-2	4.924E+0	9.125E+0
-7.133E-2	4.963E+0	9.021E+0
-6.809E-2	4.944E+0	9.158E+0
-6.971E-2	4.905E+0	9.122E+0
-6.809E-2	4.895E+0	9.086E+0
-6.971E-2	4.999E+0	9.164E+0
-6.971E-2	4.885E+0	9.034E+0
-6.971E-2	4.856E+0	9.106E+0
-6.971E-2	4.869E+0	9.171E+0
-6.971E-2	4.986E+0	9.174E+0
-6.809E-2	4.869E+0	9.174E+0
-6.971E-2	4.872E+0	9.122E+0
-6.809E-2	4.941E+0	9.090E+0
-6.809E-2	4.928E+0	9.132E+0
-6.809E-2	4.924E+0	9.203E+0
-6.971E-2	4.824E+0	9.041E+0
-6.971E-2	4.895E+0	9.216E+0
-6.971E-2	4.863E+0	9.099E+0
-6.809E-2	5.015E+0	9.161E+0
-6.971E-2	4.924E+0	9.167E+0
-6.646E-2	4.957E+0	9.252E+0
-6.971E-2	4.889E+0	9.119E+0
-7.133E-2	4.937E+0	9.226E+0
-6.971E-2	5.005E+0	9.103E+0
-7.133E-2	4.928E+0	9.129E+0
-6.809E-2	4.950E+0	9.167E+0
-7.133E-2	4.960E+0	9.119E+0
-6.971E-2	4.882E+0	9.154E+0
-6.809E-2	4.915E+0	9.122E+0
-7.133E-2	4.856E+0	9.054E+0
-6.809E-2	4.928E+0	9.138E+0
-7.133E-2	4.895E+0	9.197E+0
-6.971E-2	4.934E+0	9.093E+0
-6.809E-2	4.924E+0	9.203E+0
-6.971E-2	4.872E+0	9.129E+0
-7.133E-2	4.921E+0	9.226E+0
-6.646E-2	4.944E+0	9.073E+0
-6.646E-2	4.850E+0	9.129E+0
-7.295E-2	4.957E+0	9.187E+0
-7.295E-2	4.980E+0	9.125E+0
-6.971E-2	4.908E+0	9.112E+0
-6.971E-2	4.915E+0	9.041E+0
-6.809E-2	4.950E+0	9.103E+0
-7.133E-2	4.902E+0	9.151E+0
-6.971E-2	4.963E+0	9.284E+0
-6.809E-2	4.915E+0	9.174E+0
-6.646E-2	4.999E+0	9.245E+0
-7.133E-2	4.847E+0	8.992E+0
-6.809E-2	4.950E+0	9.226E+0
-6.971E-2	4.902E+0	9.129E+0
-7.133E-2	4.921E+0	9.116E+0
-6.646E-2	4.879E+0	9.070E+0
-6.646E-2	4.872E+0	9.132E+0
-6.971E-2	4.960E+0	9.180E+0
-6.809E-2	4.834E+0	9.171E+0
-6.971E-2	4.882E+0	9.132E+0
-7.133E-2	4.840E+0	9.077E+0
-6.971E-2	4.856E+0	9.112E+0
-6.809E-2	4.908E+0	9.125E+0
-7.133E-2	4.889E+0	9.184E+0
-6.971E-2	4.947E+0	9.073E+0
-6.646E-2	4.876E+0	9.080E+0
-6.809E-2	4.863E+0	9.106E+0
-6.971E-2	4.892E+0	9.145E+0
-6.809E-2	4.967E+0	9.203E+0
-6.809E-2	4.928E+0	9.268E+0
-6.809E-2	4.915E+0	9.255E+0
-7.295E-2	4.980E+0	9.028E+0
-7.133E-2	4.941E+0	9.109E+0
-6.809E-2	4.934E+0	9.174E+0
-6.809E-2	4.963E+0	9.177E+0
-6.809E-2	4.908E+0	9.103E+0
-6.971E-2	4.918E+0	9.154E+0
-6.646E-2	4.954E+0	9.145E+0
-7.133E-2	4.918E+0	9.255E+0
-6.971E-2	4.992E+0	9.177E+0
-6.646E-2	4.872E+0	9.187E+0
-6.646E-2	4.947E+0	9.077E+0
-6.971E-2	4.931E+0	9.090E+0
-6.971E-2	4.908E+0	9.112E+0
-7.295E-2	4.853E+0	9.174E+0
-6.646E-2	4.859E+0	9.099E+0
-6.971E-2	4.866E+0	8.996E+0
-7.133E-2	4.908E+0	9.135E+0
-6.971E-2	4.934E+0	9.116E+0
-6.809E-2	4.954E+0	9.151E+0
-6.809E-2	4.947E+0	9.093E+0
-6.971E-2	4.882E+0	9.038E+0
-6.971E-2	4.892E+0	9.236E+0
-7.133E-2	4.950E+0	9.167E+0
-6.971E-2	4.892E+0	9.073E+0
-6.971E-2	4.850E+0	9.073E+0
-6.971E-2	4.963E+0	9.174E+0
-6.971E-2	4.866E+0	9.229E+0
-6.809E-2	4.902E+0	9.093E+0
-6.971E-2	4.843E+0	9.086E+0
-6.809E-2	4.918E+0	9.226E+0
-6.971E-2	5.028E+0	9.009E+0
-7.133E-2	4.941E+0	9.099E+0
-7.133E-2	4.944E+0	9.203E+0
-6.809E-2	4.859E+0	9.122E+0
-6.971E-2	4.944E+0	9.161E+0
-6.809E-2	4.960E+0	9.187E+0
-7.133E-2	4.885E+0	9.135E+0
-7.133E-2	4.957E+0	9.167E+0
-6.971E-2	4.954E+0	9.138E+0
-6.809E-2	4.970E+0	9.083E+0
-7.133E-2	4.882E+0	9.021E+0
-7.133E-2	4.915E+0	9.262E+0
-6.809E-2	4.898E+0	9.096E+0
-6.809E-2	4.863E+0	9.109E+0
-7.133E-2	4.915E+0	9.044E+0
-6.971E-2	4.941E+0	9.187E+0
-6.646E-2	4.950E+0	9.038E+0
-6.971E-2	4.960E+0	9.129E+0
-7.295E-2	4.876E+0	9.226E+0
-6.971E-2	4.885E+0	9.060E+0
-6.809E-2	4.928E+0	9.142E+0
-7.133E-2	4.921E+0	9.119E+0
-7.133E-2	4.830E+0	9.145E+0
-6.646E-2	4.863E+0	9.086E+0
-6.484E-2	4.866E+0	9.135E+0
-6.646E-2	4.824E+0	9.112E+0
-6.809E-2	4.954E+0	9.116E+0
-6.971E-2	4.918E+0	9.236E+0
-6.809E-2	4.850E+0	9.096E+0
-6.971E-2	4.931E+0	9.106E+0
-6.809E-2	4.937E+0	9.154E+0
-6.971E-2	4.859E+0	9.154E+0
-6.646E-2	4.895E+0	9.187E+0
-7.133E-2	4.898E+0	9.109E+0
-7.133E-2	4.895E+0	9.060E+0
-7.133E-2	4.892E+0	9.093E+0
-6.322E-2	4.941E+0	9.109E+0
-7.133E-2	4.876E+0	9.232E+0
-6.971E-2	4.902E+0	9.154E+0
-6.809E-2	4.905E+0	9.249E+0
-6.809E-2	4.928E+0	9.077E+0
-6.809E-2	4.885E+0	9.213E+0
-7.295E-2	4.954E+0	9.057E+0
-7.133E-2	4.850E+0	9.174E+0
-6.809E-2	4.921E+0	9.070E+0
-6.646E-2	4.989E+0	9.135E+0
-7.133E-2	4.863E+0	9.103E+0
-6.971E-2	4.937E+0	9.167E+0
-6.809E-2	4.937E+0	9.057E+0
-6.646E-2	4.937E+0	9.174E+0
-7.295E-2	4.918E+0	9.099E+0
-6.971E-2	4.950E+0	9.167E+0
-6.646E-2	4.921E+0	9.167E+0
-6.971E-2	4.908E+0	9.086E+0
-6.971E-2	5.018E+0	9.083E+0
-6.971E-2	4.980E+0	8.989E+0
-6.971E-2	4.918E+0	9.083E+0
-6.809E-2	4.941E+0	9.187E+0
-6.971E-2	4.863E+0	9.174E+0
-6.809E-2	4.892E+0	9.077E+0
-6.809E-2	4.973E+0	9.210E+0
-6.809E-2	4.859E+0	9.132E+0
-7.133E-2	4.889E+0	9.080E+0
-7.133E-2	4.895E+0	9.197E+0
-6.971E-2	4.898E+0	9.184E+0
-7.133E-2	4.885E+0	9.184E+0
-6.971E-2	4.921E+0	9.252E+0
-6.809E-2	4.866E+0	9.187E+0
-7.133E-2	4.869E+0	9.041E+0
-6.646E-2	4.976E+0	9.135E+0
-6.809E-2	4.937E+0	9.096E+0
-7.133E-2	4.941E+0	9.025E+0
-6.809E-2	4.980E+0	9.103E+0
-6.809E-2	4.941E+0	9.213E+0
-6.971E-2	4.908E+0	9.057E+0
-6.809E-2	4.957E+0	9.184E+0
-6.809E-2	4.879E+0	8.992E+0
-6.971E-2	4.898E+0	9.193E+0
-6.971E-2	4.944E+0	9.203E+0
-6.809E-2	4.872E+0	9.109E+0
-6.971E-2	5.031E+0	9.187E+0
-6.809E-2	4.847E+0	9.262E+0
-7.133E-2	4.898E+0	9.070E+0
-6.809E-2	4.908E+0	9.164E+0
-7.133E-2	4.879E+0	9.099E+0
-6.971E-2	4.889E+0	9.044E+0
-7.133E-2	5.012E+0	9.021E+0
-6.809E-2	4.944E+0	9.174E+0
-6.971E-2	4.905E+0	9.154E+0
-6.971E-2	4.892E+0	9.167E+0
-6.971E-2	4.931E+0	9.122E+0
-6.971E-2	4.895E+0	9.083E+0
-6.809E-2	4.957E+0	9.129E+0
-6.809E-2	4.911E+0	9.180E+0
-7.133E-2	4.889E+0	9.119E+0
-6.971E-2	4.843E+0	9.187E+0
-6.646E-2	4.915E+0	9.164E+0
-6.971E-2	4.947E+0	9.190E+0
-7.133E-2	4.876E+0	9.229E+0
-6.971E-2	4.882E+0	9.138E+0
-6.971E-2	4.889E+0	9.067E+0
-6.809E-2	4.947E+0	9.005E+0
-6.971E-2	4.879E+0	9.132E+0
-6.971E-2	4.967E+0	9.164E+0
-6.646E-2	4.911E+0	9.200E+0
-6.809E-2	4.798E+0	9.151E+0
-7.133E-2	4.869E+0	9.070E+0
-6.809E-2	4.960E+0	9.177E+0
-6.484E-2	4.898E+0	9.275E+0
-6.809E-2	4.892E+0	9.226E+0
-6.971E-2	4.869E+0	9.193E+0
-7.133E-2	4.950E+0	9.161E+0
-6.484E-2	4.882E+0	9.083E+0
-6.971E-2	4.915E+0	9.167E+0
-6.809E-2	4.876E+0	9.203E+0
-6.809E-2	4.944E+0	9.028E+0
-6.809E-2	5.015E+0	9.184E+0
-6.809E-2	4.840E+0	9.174E+0
-7.133E-2	4.902E+0	9.174E+0
-6.971E-2	4.898E+0	9.090E+0
-6.809E-2	4.863E+0	9.080E+0
-6.809E-2	4.830E+0	9.096E+0
-6.809E-2	4.928E+0	9.044E+0
-7.133E-2	4.895E+0	9.190E+0
-6.809E-2	4.882E+0	9.180E+0
-6.809E-2	4.911E+0	9.184E+0
-7.133E-2	4.970E+0	9.103E+0
-6.646E-2	4.811E+0	9.067E+0
-6.971E-2	4.882E+0	9.073E+0
-6.646E-2	4.911E+0	9.197E+0
-7.295E-2	4.931E+0	9.122E+0
-7.295E-2	4.915E+0	9.080E+0
-6.809E-2	4.911E+0	9.142E+0
-6.971E-2	4.911E+0	9.203E+0
-6.809E-2	4.895E+0	9.038E+0
-6.809E-2	4.963E+0	9.093E+0
-6.809E-2	4.957E+0	9.083E+0
-6.646E-2	4.973E+0	9.070E+0
-7.133E-2	5.022E+0	9.236E+0
-6.809E-2	4.970E+0	9.216E+0
-6.971E-2	4.895E+0	9.028E+0
-6.809E-2	4.931E+0	9.187E+0
-7.133E-2	4.921E+0	9.164E+0
-6.484E-2	4.902E+0	9.213E+0
-6.971E-2	4.924E+0	9.171E+0
-6.809E-2	4.957E+0	9.190E+0
-6.646E-2	4.866E+0	9.093E+0
-7.295E-2	4.892E+0	9.242E+0
-6.971E-2	4.853E+0	9.116E+0
-6.809E-2	4.921E+0	9.145E+0
-7.133E-2	4.973E+0	9.125E+0
-6.646E-2	4.895E+0	9.064E+0
-7.133E-2	4.908E+0	9.083E+0
-6.971E-2	4.837E+0	9.125E+0
-7.133E-2	4.924E+0	9.164E+0
-6.809E-2	4.879E+0	9.051E+0
-6.971E-2	4.947E+0	8.931E+0
-6.809E-2	4.898E+0	9.132E+0
-7.133E-2	4.986E+0	9.112E+0
-6.971E-2	4.944E+0	9.232E+0
-6.809E-2	4.902E+0	9.135E+0
-6.809E-2	4.963E+0	9.077E+0
-7.133E-2	4.879E+0	9.047E+0
-7.133E-2	4.882E+0	9.203E+0
-6.971E-2	4.872E+0	9.112E+0
-6.971E-2	4.821E+0	9.093E+0
-7.295E-2	4.928E+0	9.041E+0
-6.809E-2	4.983E+0	9.125E+0
-6.809E-2	4.928E+0	9.145E+0
-6.971E-2	4.915E+0	9.070E+0
-6.971E-2	4.986E+0	9.009E+0
-6.809E-2	4.882E+0	9.132E+0
-6.809E-2	4.895E+0	9.184E+0
-7.133E-2	4.931E+0	9.018E+0
-6.971E-2	4.895E+0	9.021E+0
-6.809E-2	4.944E+0	9.112E+0
-6.809E-2	4.918E+0	9.187E+0
-6.646E-2	4.898E+0	9.044E+0
-7.133E-2	4.853E+0	8.983E+0
-6.971E-2	4.944E+0	9.232E+0
-6.971E-2	4.986E+0	9.239E+0
-7.295E-2	4.954E+0	9.018E+0
-7.133E-2	4.976E+0	9.060E+0
-6.809E-2	4.911E+0	9.187E+0
-6.809E-2	4.872E+0	9.180E+0
-6.809E-2	4.970E+0	9.070E+0
-6.971E-2	4.853E+0	9.125E+0
-7.133E-2	4.963E+0	9.109E+0
-6.809E-2	4.895E+0	9.145E+0
-6.809E-2	4.911E+0	9.258E+0
-6.971E-2	4.837E+0	9.093E+0
-6.971E-2	4.921E+0	9.258E+0
-6.971E-2	4.915E+0	9.184E+0
-6.971E-2	4.889E+0	8.986E+0
-6.809E-2	4.898E+0	9.232E+0
-6.971E-2	4.892E+0	9.018E+0
-7.133E-2	4.911E+0	9.210E+0
-6.971E-2	4.840E+0	9.093E+0
-6.809E-2	4.853E+0	9.041E+0
-6.971E-2	4.976E+0	9.083E+0
-6.809E-2	4.973E+0	9.103E+0
-6.971E-2	4.853E+0	9.236E+0
-7.133E-2	4.928E+0	9.086E+0
-7.295E-2	4.859E+0	9.158E+0
-6.971E-2	4.950E+0	9.164E+0
-6.809E-2	4.905E+0	8.983E+0
-7.133E-2	4.970E+0	9.083E+0
-7.133E-2	4.921E+0	9.210E+0
-7.133E-2	4.967E+0	9.009E+0
-7.133E-2	4.934E+0	9.154E+0
-6.809E-2	5.022E+0	9.190E+0
-6.809E-2	4.928E+0	9.067E+0
-6.646E-2	4.863E+0	9.161E+0
-6.809E-2	4.863E+0	9.193E+0
-6.971E-2	4.856E+0	9.203E+0
-7.133E-2	5.012E+0	9.187E+0
-6.646E-2	4.967E+0	9.132E+0
-7.133E-2	4.963E+0	9.064E+0
-6.971E-2	4.973E+0	9.132E+0
-6.809E-2	4.954E+0	8.996E+0
-6.971E-2	4.934E+0	9.103E+0
-6.971E-2	4.885E+0	9.041E+0
-6.971E-2	4.967E+0	9.135E+0
-7.133E-2	4.931E+0	9.154E+0
-6.809E-2	4.863E+0	9.190E+0
-6.809E-2	4.941E+0	9.031E+0
-7.133E-2	4.928E+0	9.057E+0
-6.809E-2	4.837E+0	9.206E+0
-6.971E-2	4.924E+0	9.096E+0
-6.971E-2	4.954E+0	9.164E+0
-6.971E-2	4.992E+0	9.216E+0
-6.971E-2	4.808E+0	9.129E+0
-6.646E-2	4.950E+0	9.116E+0
-6.971E-2	4.986E+0	8.970E+0
-7.295E-2	4.885E+0	9.093E+0
-7.133E-2	4.911E+0	9.025E+0
-6.809E-2	4.931E+0	9.070E+0
-6.971E-2	4.876E+0	9.145E+0
-7.133E-2	4.937E+0	9.151E+0
-7.133E-2	4.924E+0	9.142E+0
-6.809E-2	4.957E+0	9.210E+0
-6.646E-2	4.924E+0	9.060E+0
-7.133E-2	4.853E+0	9.271E+0
-6.809E-2	4.928E+0	9.138E+0
-6.809E-2	4.889E+0	9.125E+0
-6.646E-2	4.944E+0	9.112E+0
-7.295E-2	4.872E+0	9.116E+0
-6.971E-2	4.937E+0	9.180E+0
-6.809E-2	4.986E+0	9.106E+0
-6.809E-2	4.996E+0	9.051E+0
-7.133E-2	4.902E+0	9.265E+0
-6.809E-2	4.934E+0	9.129E+0
-6.646E-2	4.928E+0	9.265E+0
-6.971E-2	4.859E+0	9.041E+0
-7.133E-2	4.895E+0	9.193E+0
-6.809E-2	4.954E+0	9.138E+0
-7.133E-2	4.853E+0	9.047E+0
-6.971E-2	4.915E+0	9.161E+0
-6.971E-2	5.009E+0	9.216E+0
-7.133E-2	4.931E+0	9.086E+0
-6.971E-2	4.947E+0	9.161E+0
-6.971E-2	4.911E+0	9.135E+0
-6.971E-2	4.931E+0	9.138E+0
-6.971E-2	4.817E+0	9.099E+0
-6.809E-2	4.983E+0	9.025E+0
-6.971E-2	4.954E+0	9.236E+0
-6.971E-2	4.911E+0	9.200E+0
-6.809E-2	4.827E+0	9.138E+0
-6.646E-2	4.983E+0	9.083E+0
-6.971E-2	4.934E+0	9.090E+0
-6.971E-2	4.937E+0	9.229E+0
-6.809E-2	4.921E+0	9.012E+0
-6.809E-2	4.944E+0	9.132E+0
-6.809E-2	4.937E+0	9.083E+0
-6.809E-2	4.928E+0	9.083E+0
-6.971E-2	4.937E+0	9.236E+0
-6.809E-2	4.859E+0	9.090E+0
-6.646E-2	4.850E+0	9.122E+0
-7.295E-2	4.924E+0	9.154E+0
-6.809E-2	4.980E+0	9.197E+0
-7.133E-2	4.892E+0	9.060E+0
-6.809E-2	4.840E+0	9.164E+0
-6.809E-2	4.970E+0	9.044E+0
-6.809E-2	4.947E+0	9.158E+0
-6.971E-2	4.840E+0	9.112E+0
-6.971E-2	4.941E+0	9.083E+0
-6.971E-2	4.908E+0	8.963E+0
-6.971E-2	4.869E+0	9.021E+0
-6.809E-2	4.999E+0	9.073E+0
-6.809E-2	4.918E+0	9.164E+0
-6.646E-2	4.902E+0	9.034E+0
-6.971E-2	4.902E+0	9.093E+0
-6.809E-2	4.934E+0	9.197E+0
-7.133E-2	4.817E+0	9.119E+0
-7.133E-2	4.908E+0	9.099E+0
-6.646E-2	4.840E+0	8.986E+0
-6.809E-2	4.869E+0	9.125E+0
-6.646E-2	4.944E+0	9.177E+0
-6.809E-2	4.895E+0	9.206E+0
-6.809E-2	4.931E+0	9.197E+0
-6.809E-2	4.885E+0	9.268E+0
-6.971E-2	4.934E+0	9.099E+0
-6.971E-2	4.847E+0	9.161E+0
-6.971E-2	5.009E+0	9.051E+0
-6.809E-2	4.898E+0	9.226E+0
-6.809E-2	4.885E+0	9.073E+0
-6.971E-2	4.937E+0	9.190E+0
-6.809E-2	4.908E+0	9.255E+0
-7.133E-2	4.804E+0	9.142E+0
-6.646E-2	4.876E+0	9.106E+0
-6.971E-2	4.928E+0	9.171E+0
-6.809E-2	4.843E+0	9.112E+0
-6.646E-2	4.960E+0	9.021E+0
-6.971E-2	5.015E+0	9.125E+0
-7.295E-2	4.905E+0	9.161E+0
-6.971E-2	4.898E+0	9.077E+0
-6.646E-2	4.924E+0	9.167E+0
-6.809E-2	4.915E+0	9.145E+0
-6.809E-2	4.853E+0	9.180E+0
-7.295E-2	4.866E+0	9.190E+0
-6.809E-2	4.885E+0	9.064E+0
-6.646E-2	4.944E+0	9.106E+0
-6.646E-2	4.954E+0	9.158E+0
-6.646E-2	4.967E+0	9.148E+0
-6.646E-2	4.847E+0	9.138E+0
-6.809E-2	4.824E+0	9.041E+0
-6.971E-2	4.921E+0	9.291E+0
-6.809E-2	4.889E+0	9.158E+0
-6.971E-2	4.947E+0	9.190E+0
-6.646E-2	4.821E+0	9.148E+0
-7.295E-2	4.889E+0	9.171E+0
-6.646E-2	4.957E+0	9.041E+0
-7.133E-2	4.889E+0	9.057E+0
-6.809E-2	4.967E+0	9.038E+0
-6.809E-2	4.850E+0	9.177E+0
-6.971E-2	4.911E+0	9.064E+0
-6.809E-2	4.866E+0	9.184E+0
-7.457E-2	4.957E+0	9.184E+0
-6.971E-2	4.924E+0	9.200E+0
-6.971E-2	4.915E+0	9.103E+0
-6.971E-2	4.937E+0	9.083E+0
-6.646E-2	4.866E+0	9.151E+0
-6.809E-2	4.960E+0	9.161E+0
-7.295E-2	5.057E+0	9.142E+0
-6.646E-2	4.882E+0	9.167E+0
-6.809E-2	4.986E+0	9.135E+0
-6.809E-2	4.976E+0	9.203E+0
-6.809E-2	4.944E+0	9.057E+0
-6.809E-2	4.911E+0	9.116E+0
-6.809E-2	4.869E+0	9.031E+0
-6.971E-2	4.915E+0	9.077E+0
-6.646E-2	4.895E+0	9.122E+0
-6.971E-2	4.924E+0	9.161E+0
-6.646E-2	4.885E+0	9.125E+0
-6.971E-2	4.921E+0	9.109E+0
-6.809E-2	4.928E+0	9.125E+0
-6.809E-2	4.898E+0	9.184E+0
-6.646E-2	4.954E+0	9.171E+0
-6.971E-2	4.941E+0	9.038E+0
-6.809E-2	4.921E+0	9.025E+0
-6.971E-2	4.902E+0	9.028E+0
-6.809E-2	4.992E+0	9.116E+0
-7.133E-2	4.937E+0	9.106E+0
-6.809E-2	4.911E+0	9.167E+0
-6.809E-2	4.866E+0	9.083E+0
-6.809E-2	4.960E+0	9.174E+0
-6.971E-2	4.941E+0	9.161E+0
-6.809E-2	4.866E+0	9.077E+0
-6.809E-2	4.824E+0	9.044E+0
-6.971E-2	4.970E+0	9.083E+0
-7.133E-2	4.892E+0	9.203E+0
-6.971E-2	4.918E+0	9.167E+0
-6.646E-2	4.872E+0	9.164E+0
-6.971E-2	4.905E+0	9.132E+0
-6.971E-2	4.830E+0	8.992E+0
-6.809E-2	5.012E+0	9.044E+0
-6.809E-2	4.752E+0	9.083E+0
-6.646E-2	4.921E+0	9.177E+0
-6.971E-2	5.051E+0	9.187E+0
-6.971E-2	4.866E+0	9.125E+0
-6.646E-2	4.911E+0	9.193E+0
-6.971E-2	4.934E+0	9.103E+0
-6.971E-2	4.908E+0	9.184E+0
-7.133E-2	5.048E+0	9.086E+0
-6.646E-2	4.960E+0	9.239E+0
-6.646E-2	4.889E+0	9.223E+0
-6.809E-2	4.924E+0	9.129E+0
-6.971E-2	4.811E+0	9.174E+0
-6.971E-2	4.908E+0	9.171E+0
-6.971E-2	4.950E+0	9.187E+0
-7.133E-2	4.788E+0	9.242E+0
-6.971E-2	4.937E+0	8.996E+0
-6.809E-2	4.895E+0	9.258E+0
-6.971E-2	4.950E+0	9.177E+0
-6.971E-2	4.866E+0	9.125E+0
-7.133E-2	4.928E+0	9.125E+0
-6.971E-2	4.872E+0	9.142E+0
-6.646E-2	4.915E+0	9.109E+0
-6.809E-2	4.947E+0	9.080E+0
-7.133E-2	4.986E+0	9.119E+0
-6.809E-2	4.898E+0	9.047E+0
-6.971E-2	4.918E+0	9.109E+0
-6.971E-2	4.911E+0	9.109E+0
-7.133E-2	4.889E+0	9.122E+0
-6.809E-2	4.905E+0	9.044E+0
-6.971E-2	4.885E+0	9.216E+0
-6.809E-2	4.895E+0	9.177E+0
-6.971E-2	4.931E+0	9.103E+0
-6.646E-2	4.976E+0	9.184E+0
-6.646E-2	4.869E+0	9.135E+0
-6.971E-2	4.866E+0	9.119E+0
-6.809E-2	4.918E+0	9.083E+0
-6.971E-2	4.882E+0	9.119E+0
-6.646E-2	4.876E+0	9.060E+0
-6.809E-2	4.902E+0	9.057E+0
-6.809E-2	4.885E+0	9.255E+0
-6.971E-2	4.869E+0	9.054E+0
-6.809E-2	5.005E+0	9.028E+0
-7.133E-2	4.941E+0	9.103E+0
-6.646E-2	4.898E+0	9.174E+0
-6.809E-2	4.992E+0	9.112E+0
-6.971E-2	4.928E+0	9.109E+0
-6.971E-2	4.905E+0	9.129E+0
-6.971E-2	4.847E+0	9.174E+0
-6.646E-2	4.856E+0	9.242E+0
-6.809E-2	4.944E+0	9.190E+0
-6.971E-2	4.967E+0	9.174E+0
-6.809E-2	4.947E+0	9.086E+0
-7.133E-2	4.928E+0	9.213E+0
-6.809E-2	4.840E+0	9.077E+0
-6.971E-2	4.989E+0	9.242E+0
-7.133E-2	4.931E+0	9.106E+0
-6.971E-2	4.950E+0	9.135E+0
-7.133E-2	4.850E+0	9.090E+0
-6.971E-2	4.915E+0	9.167E+0
-6.809E-2	4.924E+0	9.060E+0
-6.484E-2	4.960E+0	9.271E+0
-6.646E-2	4.824E+0	8.999E+0
-6.809E-2	4.963E+0	9.135E+0
-6.971E-2	4.885E+0	9.018E+0
-6.971E-2	4.931E+0	9.041E+0
-6.484E-2	4.996E+0	9.145E+0
-6.971E-2	4.876E+0	9.047E+0
-7.133E-2	4.885E+0	9.164E+0
-6.646E-2	4.944E+0	9.109E+0
-6.971E-2	4.924E+0	9.190E+0
-6.971E-2	4.941E+0	9.151E+0
-6.809E-2	4.950E+0	9.051E+0
-6.646E-2	4.840E+0	9.135E+0
-6.809E-2	4.898E+0	9.096E+0
-6.971E-2	4.876E+0	9.180E+0
-6.809E-2	4.879E+0	9.067E+0
-6.809E-2	4.889E+0	9.167E+0
-6.971E-2	4.811E+0	9.077E+0
-6.646E-2	4.980E+0	9.135E+0
-6.809E-2	4.804E+0	9.090E+0
-6.646E-2	4.885E+0	9.021E+0
-6.971E-2	4.853E+0	9.206E+0
-6.971E-2	4.902E+0	9.138E+0
-6.971E-2	4.921E+0	9.158E+0
-6.971E-2	4.827E+0	9.067E+0
-6.809E-2	4.902E+0	9.203E+0
-6.809E-2	4.824E+0	9.096E+0
-6.971E-2	4.911E+0	9.223E+0
-6.971E-2	4.918E+0	9.086E+0
-6.809E-2	4.788E+0	9.262E+0
-6.971E-2	4.850E+0	9.086E+0
-6.809E-2	4.941E+0	8.979E+0
-6.646E-2	4.950E+0	9.015E+0
-6.809E-2	4.999E+0	9.210E+0
-7.133E-2	4.804E+0	9.242E+0
-6.809E-2	4.859E+0	9.297E+0
-6.809E-2	4.944E+0	9.067E+0
-6.809E-2	4.817E+0	9.047E+0
-6.971E-2	4.915E+0	9.041E+0
-6.809E-2	4.837E+0	9.219E+0
-6.809E-2	4.895E+0	9.106E+0
-6.971E-2	4.801E+0	9.151E+0
-7.133E-2	4.976E+0	9.174E+0
-6.971E-2	4.941E+0	9.151E+0
-6.646E-2	4.918E+0	8.979E+0
-6.809E-2	4.837E+0	9.070E+0
-6.646E-2	4.937E+0	9.080E+0
-6.646E-2	4.924E+0	9.151E+0
-6.971E-2	4.986E+0	9.109E+0
-6.971E-2	4.911E+0	9.158E+0
-6.809E-2	4.859E+0	9.171E+0
-6.809E-2	5.025E+0	9.090E+0
-6.809E-2	4.791E+0	9.184E+0
-6.809E-2	4.976E+0	9.025E+0
-6.809E-2	4.892E+0	9.041E+0
-6.809E-2	4.973E+0	9.174E+0
-6.809E-2	4.908E+0	9.083E+0
-6.971E-2	4.869E+0	9.148E+0
-7.133E-2	4.911E+0	9.034E+0
-6.809E-2	5.018E+0	9.112E+0
-6.971E-2	4.915E+0	9.200E+0
-6.809E-2	4.892E+0	9.258E+0
-6.971E-2	4.950E+0	9.138E+0
-6.809E-2	4.905E+0	9.206E+0
-6.809E-2	4.895E+0	9.171E+0
-6.646E-2	4.967E+0	9.145E+0
-7.133E-2	4.869E+0	9.197E+0
-7.133E-2	4.911E+0	9.142E+0
-6.809E-2	4.847E+0	9.025E+0
-6.646E-2	4.902E+0	9.109E+0
-6.971E-2	4.915E+0	9.125E+0
-7.295E-2	4.924E+0	9.060E+0
-6.646E-2	4.895E+0	9.132E+0
-6.809E-2	4.999E+0	9.070E+0
-7.133E-2	4.944E+0	9.193E+0
-6.809E-2	4.876E+0	9.057E+0
-6.809E-2	4.921E+0	9.200E+0
-6.809E-2	4.889E+0	9.112E+0
-6.971E-2	4.905E+0	9.067E+0
-6.971E-2	4.915E+0	9.167E+0
-7.133E-2	4.840E+0	9.086E+0
-6.809E-2	4.898E+0	9.012E+0
-6.809E-2	4.934E+0	9.080E+0
-7.133E-2	4.830E+0	9.099E+0
-6.484E-2	4.837E+0	9.112E+0
-6.809E-2	4.872E+0	9.135E+0
-7.133E-2	4.967E+0	9.203E+0
-6.971E-2	4.905E+0	9.057E+0
-6.809E-2	4.954E+0	9.109E+0
-6.971E-2	4.869E+0	9.132E+0
-6.971E-2	4.973E+0	9.138E+0
-6.809E-2	4.892E+0	9.122E+0
-6.809E-2	4.947E+0	9.060E+0
-6.809E-2	4.963E+0	9.099E+0
-6.971E-2	4.957E+0	9.080E+0
-6.809E-2	4.986E+0	9.154E+0
-6.484E-2	4.863E+0	9.174E+0
-6.971E-2	4.882E+0	9.044E+0
-6.809E-2	4.889E+0	9.138E+0
-6.971E-2	4.847E+0	9.083E+0
-6.809E-2	4.869E+0	9.116E+0
-6.971E-2	4.902E+0	9.154E+0
-6.646E-2	4.889E+0	9.083E+0
-6.809E-2	4.876E+0	9.015E+0
-6.646E-2	4.898E+0	9.109E+0
-6.809E-2	4.850E+0	9.103E+0
-7.133E-2	4.834E+0	9.047E+0
-6.971E-2	4.834E+0	9.132E+0
-6.809E-2	4.915E+0	9.213E+0
-6.646E-2	4.824E+0	9.077E+0
-6.971E-2	4.915E+0	9.200E+0
-6.809E-2	4.889E+0	9.158E+0
-6.646E-2	4.983E+0	9.028E+0
-6.646E-2	4.908E+0	9.265E+0
-7.133E-2	4.921E+0	9.002E+0
-6.971E-2	4.924E+0	9.174E+0
-6.809E-2	4.885E+0	9.106E+0
-6.809E-2	4.827E+0	9.086E+0
-6.971E-2	4.986E+0	9.125E+0
-6.809E-2	4.801E+0	9.080E+0
-6.809E-2	4.954E+0	9.171E+0
-6.971E-2	4.889E+0	9.129E+0
-7.295E-2	4.879E+0	9.109E+0
-6.971E-2	4.944E+0	9.116E+0
-6.484E-2	4.895E+0	9.047E+0
-6.809E-2	4.856E+0	9.125E+0
-6.809E-2	4.950E+0	9.093E+0
-7.133E-2	4.989E+0	9.090E+0
-6.809E-2	4.989E+0	8.966E+0
-7.133E-2	4.834E+0	9.177E+0
-6.809E-2	4.960E+0	9.067E+0
-6.971E-2	4.924E+0	9.158E+0
-6.971E-2	4.892E+0	9.083E+0
-6.484E-2	4.931E+0	8.957E+0
-7.295E-2	4.898E+0	9.180E+0
-6.484E-2	4.915E+0	9.135E+0
-6.809E-2	4.785E+0	9.106E+0
-6.809E-2	4.924E+0	9.171E+0
-7.133E-2	4.895E+0	9.158E+0
-6.809E-2	4.960E+0	9.151E+0
-6.809E-2	4.837E+0	8.937E+0
-6.646E-2	4.879E+0	9.184E+0
-6.809E-2	4.999E+0	9.151E+0
-6.971E-2	4.876E+0	9.093E+0
-7.133E-2	4.947E+0	9.236E+0
-6.971E-2	4.911E+0	9.112E+0
-7.133E-2	4.866E+0	9.047E+0
-6.809E-2	4.915E+0	9.103E+0
-6.971E-2	4.960E+0	9.096E+0
-6.809E-2	4.850E+0	9.090E+0
-6.971E-2	4.934E+0	9.154E+0
-7.133E-2	4.924E+0	9.180E+0
-6.809E-2	4.989E+0	9.099E+0
-7.295E-2	4.895E+0	9.232E+0
-6.971E-2	4.879E+0	9.112E+0
-6.809E-2	4.911E+0	9.177E+0
-6.646E-2	4.902E+0	9.177E+0
-6.971E-2	4.905E+0	9.044E+0
-6.971E-2	4.931E+0	9.161E+0
-6.809E-2	4.892E+0	9.142E+0
-6.971E-2	4.840E+0	9.219E+0
-6.484E-2	4.892E+0	9.034E+0
-6.971E-2	4.876E+0	9.184E+0
-6.646E-2	4.928E+0	9.219E+0
-6.646E-2	4.921E+0	9.054E+0
-6.809E-2	4.869E+0	9.064E+0
-6.971E-2	4.963E+0	9.129E+0
-6.971E-2	4.970E+0	9.184E+0
-6.809E-2	4.869E+0	9.187E+0
-6.971E-2	4.892E+0	9.060E+0
-7.133E-2	4.863E+0	9.112E+0
-6.646E-2	4.928E+0	9.064E+0
-6.809E-2	4.941E+0	8.976E+0
-6.646E-2	4.941E+0	9.103E+0
-7.133E-2	4.879E+0	9.051E+0
-6.809E-2	4.889E+0	9.119E+0
-6.646E-2	4.921E+0	9.142E+0
-6.646E-2	4.817E+0	9.080E+0
-7.133E-2	4.856E+0	9.093E+0
-7.133E-2	4.895E+0	9.154E+0
-6.646E-2	4.879E+0	9.164E+0
-6.809E-2	4.843E+0	9.142E+0
-7.133E-2	4.915E+0	9.213E+0
-6.971E-2	4.950E+0	9.284E+0
-6.809E-2	4.892E+0	8.979E+0
-6.646E-2	4.902E+0	9.051E+0
-6.971E-2	4.918E+0	9.154E+0
-6.971E-2	5.012E+0	9.125E+0
-6.646E-2	4.872E+0	9.161E+0
-6.809E-2	4.941E+0	9.009E+0
-7.457E-2	4.983E+0	9.213E+0
-6.971E-2	4.947E+0	9.129E+0
-6.809E-2	4.954E+0	8.960E+0
-6.484E-2	4.924E+0	9.119E+0
-6.809E-2	4.879E+0	9.051E+0
-6.971E-2	4.967E+0	9.015E+0
-6.809E-2	4.840E+0	9.096E+0
-6.646E-2	4.950E+0	9.012E+0
-6.971E-2	4.814E+0	9.164E+0
-6.809E-2	4.902E+0	9.200E+0
-6.646E-2	4.954E+0	9.161E+0
-6.809E-2	4.902E+0	9.057E+0
-7.133E-2	4.863E+0	9.197E+0
-7.133E-2	4.921E+0	9.090E+0
-6.971E-2	4.872E+0	9.151E+0
-6.809E-2	4.879E+0	9.086E+0
-6.809E-2	4.866E+0	9.106E+0
-6.971E-2	4.811E+0	9.109E+0
-6.809E-2	4.944E+0	9.025E+0
-6.809E-2	4.921E+0	9.093E+0
-7.133E-2	4.911E+0	9.028E+0
-6.971E-2	4.879E+0	9.106E+0
-6.646E-2	4.817E+0	9.161E+0
-6.809E-2	4.973E+0	9.142E+0
-6.971E-2	4.885E+0	9.129E+0
-6.971E-2	4.905E+0	9.119E+0
-6.646E-2	4.911E+0	9.034E+0
-6.646E-2	4.931E+0	9.038E+0
-6.971E-2	4.866E+0	9.148E+0
-6.971E-2	4.853E+0	9.093E+0
-6.809E-2	4.892E+0	9.171E+0
-7.295E-2	4.960E+0	9.184E+0
-6.971E-2	4.804E+0	9.090E+0
-7.295E-2	4.941E+0	9.213E+0
-6.809E-2	4.973E+0	9.219E+0
-6.971E-2	4.992E+0	9.015E+0
-6.971E-2	4.882E+0	9.145E+0
-6.809E-2	4.963E+0	9.200E+0
-6.971E-2	4.889E+0	9.219E+0
-6.809E-2	4.937E+0	9.067E+0
-7.133E-2	4.963E+0	9.125E+0
-6.971E-2	5.025E+0	9.106E+0
-6.971E-2	5.025E+0	9.142E+0
-6.809E-2	4.963E+0	9.129E+0
-6.809E-2	4.947E+0	9.197E+0
-7.133E-2	4.911E+0	9.103E+0
-6.809E-2	4.905E+0	9.099E+0
-6.646E-2	4.892E+0	9.132E+0
-7.133E-2	4.869E+0	9.132E+0
-6.809E-2	4.859E+0	9.148E+0
-6.646E-2	4.850E+0	9.077E+0
-6.809E-2	4.876E+0	9.135E+0
-6.809E-2	4.954E+0	9.122E+0
-7.133E-2	4.950E+0	9.206E+0
-6.646E-2	4.872E+0	9.028E+0
-6.809E-2	4.885E+0	9.206E+0
-6.809E-2	4.928E+0	9.164E+0
-6.809E-2	4.892E+0	9.106E+0
-7.133E-2	4.911E+0	9.116E+0
-6.646E-2	4.814E+0	9.219E+0
-6.971E-2	4.834E+0	9.086E+0
-6.971E-2	4.989E+0	8.937E+0
-6.646E-2	4.911E+0	9.116E+0
-6.646E-2	4.821E+0	9.051E+0
-7.133E-2	4.944E+0	9.252E+0
-6.971E-2	4.967E+0	9.216E+0
-6.809E-2	4.908E+0	9.080E+0
-6.971E-2	4.924E+0	9.070E+0
-6.971E-2	4.811E+0	9.135E+0
-6.971E-2	4.853E+0	9.145E+0
-6.646E-2	4.937E+0	9.138E+0
-6.809E-2	4.895E+0	9.167E+0
-7.133E-2	4.950E+0	9.138E+0
-7.295E-2	4.944E+0	9.148E+0
-6.646E-2	4.879E+0	9.099E+0
-6.646E-2	4.941E+0	9.044E+0
-6.971E-2	4.976E+0	9.161E+0
-7.133E-2	4.934E+0	9.041E+0
-6.646E-2	4.866E+0	9.180E+0
-6.971E-2	5.012E+0	9.125E+0
-6.971E-2	4.921E+0	9.200E+0
-6.646E-2	4.895E+0	9.145E+0
-6.809E-2	4.902E+0	9.041E+0
-6.809E-2	4.908E+0	9.171E+0
-7.133E-2	4.872E+0	9.119E+0
-6.809E-2	5.038E+0	9.116E+0
-6.322E-2	4.957E+0	9.077E+0
-6.809E-2	4.853E+0	9.080E+0
-6.971E-2	4.872E+0	9.129E+0
-6.809E-2	4.941E+0	9.099E+0
-6.809E-2	4.947E+0	9.154E+0
-6.646E-2	4.869E+0	9.106E+0
-7.133E-2	4.928E+0	9.057E+0
-6.646E-2	4.996E+0	9.145E+0
-6.646E-2	4.866E+0	9.142E+0
-6.809E-2	4.915E+0	9.161E+0
-7.295E-2	4.918E+0	9.138E+0
-6.971E-2	4.859E+0	9.142E+0
-6.809E-2	5.012E+0	9.073E+0
-6.809E-2	4.934E+0	8.944E+0
-6.809E-2	4.918E+0	9.038E+0
-6.971E-2	4.879E+0	9.171E+0
-7.133E-2	4.911E+0	9.125E+0
-6.646E-2	4.882E+0	9.210E+0
-7.133E-2	4.859E+0	9.129E+0
-6.971E-2	4.931E+0	9.193E+0
-6.971E-2	4.902E+0	9.044E+0
-6.646E-2	4.918E+0	9.236E+0
-6.971E-2	4.830E+0	9.151E+0
-7.295E-2	4.947E+0	9.038E+0
-6.809E-2	4.895E+0	9.109E+0
-6.646E-2	4.992E+0	9.109E+0
-7.133E-2	4.898E+0	9.116E+0
-6.809E-2	4.895E+0	9.135E+0
-6.646E-2	4.840E+0	9.171E+0
-6.484E-2	4.931E+0	9.106E+0
-6.971E-2	4.976E+0	9.116E+0
-7.133E-2	4.921E+0	9.060E+0
-6.971E-2	4.931E+0	9.200E+0
-6.809E-2	4.983E+0	9.167E+0
-6.809E-2	5.012E+0	9.135E+0
-6.809E-2	4.876E+0	9.038E+0
-6.646E-2	4.859E+0	9.158E+0
-6.971E-2	4.941E+0	9.177E+0
-6.971E-2	4.889E+0	9.229E+0
-6.809E-2	4.924E+0	9.070E+0
-6.971E-2	4.889E+0	9.109E+0
-6.809E-2	4.898E+0	9.103E+0
-6.809E-2	4.921E+0	9.171E+0
-6.971E-2	4.905E+0	9.119E+0
-6.971E-2	4.892E+0	8.966E+0
-7.133E-2	4.908E+0	9.154E+0
-6.971E-2	4.811E+0	9.031E+0
-6.646E-2	4.856E+0	9.021E+0
-6.809E-2	4.980E+0	9.070E+0
-6.809E-2	4.970E+0	9.323E+0
-7.133E-2	4.824E+0	9.171E+0
-6.971E-2	5.018E+0	9.119E+0
-6.484E-2	4.967E+0	9.064E+0
-6.809E-2	4.905E+0	9.119E+0
-7.133E-2	4.976E+0	9.073E+0
-6.809E-2	4.924E+0	9.057E+0
-6.646E-2	4.863E+0	9.073E+0
-6.646E-2	4.921E+0	9.158E+0
-6.809E-2	4.944E+0	9.148E+0
-6.809E-2	4.824E+0	9.106E+0
-6.971E-2	4.898E+0	9.125E+0
-6.484E-2	4.859E+0	9.184E+0
-6.971E-2	4.834E+0	9.154E+0
-6.971E-2	4.895E+0	9.161E+0
-6.971E-2	4.843E+0	9.106E+0
-6.646E-2	4.892E+0	9.135E+0
-6.971E-2	4.863E+0	9.090E+0
-6.971E-2	4.944E+0	9.129E+0
-6.809E-2	4.931E+0	9.009E+0
-6.646E-2	4.921E+0	9.135E+0
-6.971E-2	4.931E+0	9.073E+0
-6.809E-2	4.856E+0	9.116E+0
-6.484E-2	4.863E+0	9.119E+0
-6.971E-2	4.840E+0	9.154E+0
-7.295E-2	4.808E+0	9.138E+0
-6.971E-2	4.905E+0	9.210E+0
-6.646E-2	4.876E+0	9.086E+0
-6.646E-2	4.954E+0	9.018E+0
-6.809E-2	4.934E+0	9.132E+0
-6.971E-2	4.973E+0	9.135E+0
-6.809E-2	4.869E+0	9.051E+0
-6.809E-2	4.967E+0	9.213E+0
-6.646E-2	4.895E+0	9.151E+0
-6.646E-2	4.937E+0	9.174E+0
-6.971E-2	4.931E+0	9.161E+0
-6.646E-2	4.824E+0	9.099E+0
-6.971E-2	4.847E+0	9.132E+0
-7.133E-2	4.898E+0	9.125E+0
-6.646E-2	4.976E+0	9.151E+0
-6.809E-2	4.921E+0	9.154E+0
-6.809E-2	4.895E+0	9.154E+0
-6.971E-2	4.824E+0	9.158E+0
-6.646E-2	4.804E+0	9.109E+0
-6.809E-2	4.934E+0	9.077E+0
-6.971E-2	4.928E+0	8.999E+0
-6.971E-2	4.869E+0	9.193E+0
-6.809E-2	4.876E+0	9.116E+0
-6.809E-2	4.885E+0	9.060E+0
-6.971E-2	4.931E+0	9.174E+0
-6.809E-2	4.908E+0	9.219E+0
-6.646E-2	4.944E+0	9.226E+0
-6.809E-2	4.911E+0	9.167E+0
-6.809E-2	4.892E+0	9.281E+0
-6.809E-2	4.892E+0	9.080E+0
-6.809E-2	4.934E+0	9.216E+0
-6.971E-2	4.941E+0	9.184E+0
-6.809E-2	4.885E+0	9.116E+0
-6.971E-2	4.902E+0	9.002E+0
-6.809E-2	4.986E+0	9.265E+0
-6.971E-2	4.960E+0	9.145E+0
-6.809E-2	4.749E+0	9.122E+0
-6.809E-2	4.941E+0	9.112E+0
-6.646E-2	4.957E+0	9.142E+0
-6.809E-2	4.931E+0	9.154E+0
-6.809E-2	4.752E+0	9.200E+0
-6.809E-2	4.834E+0	9.119E+0
-6.646E-2	4.837E+0	9.184E+0
-6.971E-2	4.853E+0	9.044E+0
-6.646E-2	4.863E+0	9.112E+0
-6.971E-2	4.892E+0	8.992E+0
-7.133E-2	4.882E+0	9.051E+0
-6.809E-2	4.973E+0	9.138E+0
-6.971E-2	4.856E+0	9.064E+0
-6.971E-2	4.859E+0	9.077E+0
-7.133E-2	4.898E+0	9.275E+0
-6.484E-2	4.898E+0	9.109E+0
-6.971E-2	4.814E+0	9.242E+0
-6.971E-2	4.863E+0	9.190E+0
-6.646E-2	4.915E+0	8.914E+0
-6.484E-2	4.947E+0	8.970E+0
-7.133E-2	4.967E+0	9.129E+0
-7.133E-2	4.911E+0	9.210E+0
-6.646E-2	4.967E+0	9.073E+0
-6.971E-2	4.970E+0	9.174E+0
-6.971E-2	4.908E+0	9.145E+0
-7.133E-2	4.976E+0	9.067E+0
-6.646E-2	4.996E+0	9.077E+0
-6.646E-2	4.889E+0	9.057E+0
-6.971E-2	4.950E+0	9.190E+0
-6.971E-2	4.824E+0	9.116E+0
-6.809E-2	4.837E+0	9.106E+0
-7.133E-2	4.892E+0	9.161E+0
-7.295E-2	4.911E+0	9.184E+0
-6.971E-2	4.814E+0	9.262E+0
-6.809E-2	4.895E+0	9.187E+0
-6.809E-2	4.879E+0	9.180E+0
-7.133E-2	4.879E+0	9.116E+0
-6.971E-2	4.869E+0	9.125E+0
-6.971E-2	4.879E+0	9.190E+0
-6.646E-2	4.970E+0	9.116E+0
-7.133E-2	4.872E+0	9.132E+0
-7.133E-2	4.863E+0	9.099E+0
-6.646E-2	4.882E+0	9.138E+0
-6.971E-2	4.840E+0	8.947E+0
-7.133E-2	4.834E+0	9.073E+0
-6.971E-2	4.947E+0	9.187E+0
-6.646E-2	4.915E+0	9.103E+0
-6.809E-2	4.905E+0	9.167E+0
-6.971E-2	4.876E+0	9.223E+0
-7.133E-2	4.798E+0	9.154E+0
-6.971E-2	4.895E+0	9.119E+0
-6.646E-2	4.915E+0	9.171E+0
-7.133E-2	4.850E+0	9.005E+0
-6.971E-2	4.889E+0	9.031E+0
-6.646E-2	4.892E+0	9.034E+0
-6.484E-2	4.937E+0	9.271E+0
-6.646E-2	4.950E+0	9.083E+0
-6.971E-2	4.980E+0	9.242E+0
-6.809E-2	4.869E+0	9.028E+0
-6.809E-2	4.947E+0	9.109E+0
-6.971E-2	4.947E+0	9.203E+0
-7.295E-2	4.892E+0	9.109E+0
-6.646E-2	4.876E+0	9.080E+0
-6.809E-2	4.937E+0	9.067E+0
-6.971E-2	4.931E+0	9.093E+0
-6.646E-2	4.882E+0	9.200E+0
-6.809E-2	4.915E+0	9.226E+0
-7.133E-2	4.908E+0	9.093E+0
-6.809E-2	4.811E+0	9.028E+0
-6.971E-2	4.876E+0	8.979E+0
-6.809E-2	4.931E+0	9.184E+0
-6.646E-2	4.827E+0	9.135E+0
-6.971E-2	4.872E+0	9.252E+0
-6.809E-2	4.834E+0	9.018E+0
-7.133E-2	4.954E+0	9.223E+0
-6.809E-2	4.850E+0	9.223E+0
-6.809E-2	4.808E+0	9.060E+0
-7.133E-2	4.924E+0	9.057E+0
-6.809E-2	4.879E+0	9.180E+0
-6.809E-2	4.869E+0	9.067E+0
-6.971E-2	4.947E+0	9.044E+0
-6.971E-2	4.892E+0	9.090E+0
-7.133E-2	4.937E+0	9.232E+0
-6.971E-2	4.950E+0	9.236E+0
-6.809E-2	4.905E+0	9.164E+0
-6.971E-2	4.866E+0	9.119E+0
-6.646E-2	4.788E+0	9.151E+0
-6.646E-2	4.850E+0	9.151E+0
-7.133E-2	4.830E+0	9.112E+0
-6.971E-2	4.859E+0	9.184E+0
-6.809E-2	4.885E+0	9.180E+0
-6.809E-2	4.814E+0	9.012E+0
-7.133E-2	4.876E+0	9.164E+0
-6.809E-2	4.869E+0	9.229E+0
-6.971E-2	4.908E+0	9.262E+0
-6.809E-2	4.934E+0	9.158E+0
-6.971E-2	4.847E+0	8.940E+0
-7.295E-2	4.898E+0	9.086E+0
-6.809E-2	4.866E+0	9.018E+0
-6.484E-2	4.905E+0	9.060E+0
-6.809E-2	4.983E+0	9.018E+0
-6.971E-2	4.892E+0	9.054E+0
-6.809E-2	4.898E+0	9.119E+0
-6.646E-2	4.892E+0	9.200E+0
-7.133E-2	4.811E+0	9.174E+0
-6.646E-2	4.895E+0	9.090E+0
-6.971E-2	4.902E+0	9.161E+0
-7.133E-2	4.853E+0	9.093E+0
-7.295E-2	4.814E+0	9.112E+0
-6.646E-2	4.947E+0	9.167E+0
-6.646E-2	4.843E+0	9.171E+0
-6.809E-2	4.924E+0	9.057E+0
-6.971E-2	4.960E+0	9.184E+0
-7.133E-2	4.872E+0	9.171E+0
-6.809E-2	4.986E+0	9.154E+0
-6.809E-2	4.824E+0	9.213E+0
-6.809E-2	4.983E+0	9.093E+0
-6.971E-2	4.876E+0	9.116E+0
-6.646E-2	4.889E+0	9.116E+0
-6.809E-2	4.928E+0	9.216E+0
-6.971E-2	4.905E+0	9.073E+0
-6.971E-2	4.950E+0	9.015E+0
-6.971E-2	4.824E+0	9.190E+0
-6.484E-2	4.947E+0	9.109E+0
-6.809E-2	4.934E+0	9.038E+0
-7.133E-2	4.934E+0	9.252E+0
-6.971E-2	4.986E+0	9.090E+0
-6.809E-2	4.989E+0	9.164E+0
-7.295E-2	4.976E+0	9.210E+0
-6.646E-2	4.954E+0	9.122E+0
-6.809E-2	4.918E+0	9.154E+0
-6.971E-2	4.876E+0	9.154E+0
-6.646E-2	4.963E+0	9.145E+0
-6.971E-2	4.869E+0	9.148E+0
-6.809E-2	4.918E+0	9.064E+0
-6.646E-2	4.921E+0	9.125E+0
-7.295E-2	4.889E+0	9.132E+0
-6.809E-2	4.876E+0	9.151E+0
-6.809E-2	4.928E+0	9.223E+0
-6.484E-2	4.837E+0	9.132E+0
-6.971E-2	4.847E+0	9.018E+0
-6.971E-2	4.892E+0	9.145E+0
-6.646E-2	4.908E+0	9.054E+0
-6.809E-2	4.967E+0	9.252E+0
-7.133E-2	4.944E+0	9.206E+0
-6.809E-2	4.937E+0	9.093E+0
-6.971E-2	4.902E+0	9.103E+0
-6.646E-2	4.840E+0	9.148E+0
-6.971E-2	4.947E+0	9.119E+0
-6.971E-2	4.950E+0	9.167E+0
-6.646E-2	4.963E+0	9.005E+0
-6.809E-2	4.915E+0	9.223E+0
-6.809E-2	4.928E+0	9.200E+0
-6.971E-2	4.963E+0	9.132E+0
-6.809E-2	4.989E+0	9.326E+0
-6.809E-2	4.859E+0	9.151E+0
-6.971E-2	4.905E+0	9.245E+0
-6.809E-2	4.960E+0	9.070E+0
-6.809E-2	4.976E+0	9.135E+0
-6.809E-2	4.967E+0	9.096E+0
-6.971E-2	4.973E+0	9.093E+0
-7.133E-2	4.911E+0	9.054E+0
-6.809E-2	4.915E+0	9.093E+0
-6.809E-2	4.967E+0	9.177E+0
-6.971E-2	4.924E+0	9.197E+0
-6.971E-2	4.879E+0	9.031E+0
-6.809E-2	4.980E+0	9.067E+0
-6.809E-2	4.934E+0	9.038E+0
-6.971E-2	4.898E+0	9.119E+0
-6.809E-2	4.869E+0	9.038E+0
-6.809E-2	4.853E+0	8.996E+0
-6.809E-2	4.931E+0	9.145E+0
-6.971E-2	4.843E+0	9.116E+0
-6.809E-2	4.908E+0	9.122E+0
-6.809E-2	4.821E+0	9.122E+0
-6.971E-2	4.872E+0	9.187E+0
-6.809E-2	4.921E+0	9.099E+0
-6.971E-2	4.795E+0	9.005E+0
-6.971E-2	4.976E+0	9.057E+0
-6.646E-2	5.031E+0	9.119E+0
-6.809E-2	4.911E+0	9.239E+0
-6.809E-2	4.895E+0	9.054E+0
-6.809E-2	4.931E+0	9.239E+0
-6.809E-2	4.934E+0	9.054E+0
-6.809E-2	4.924E+0	9.219E+0
-6.646E-2	4.911E+0	9.112E+0
-6.646E-2	4.889E+0	9.142E+0
-6.809E-2	4.911E+0	9.174E+0
-6.809E-2	4.882E+0	9.223E+0
-6.809E-2	4.937E+0	9.151E+0
-6.646E-2	4.804E+0	8.970E+0
-6.971E-2	4.905E+0	9.119E+0
-6.971E-2	4.924E+0	9.086E+0
-6.646E-2	4.967E+0	9.109E+0
-6.646E-2	4.808E+0	9.135E+0
-6.646E-2	4.934E+0	9.265E+0
-6.646E-2	4.898E+0	9.090E+0
-6.971E-2	4.924E+0	9.210E+0
-6.809E-2	4.876E+0	9.064E+0
-6.646E-2	4.902E+0	9.044E+0
-6.971E-2	4.950E+0	8.992E+0
-6.646E-2	4.911E+0	9.064E+0
-6.646E-2	4.762E+0	9.148E+0
-6.809E-2	4.817E+0	9.122E+0
-6.809E-2	4.905E+0	9.167E+0
-6.809E-2	4.834E+0	9.154E+0
-6.809E-2	4.863E+0	9.190E+0
-6.646E-2	4.814E+0	9.096E+0
-7.133E-2	4.967E+0	9.112E+0
-6.809E-2	4.889E+0	9.086E+0
-6.809E-2	4.895E+0	9.096E+0
-6.809E-2	4.944E+0	9.167E+0
-6.971E-2	4.992E+0	9.064E+0
-6.646E-2	5.022E+0	9.193E+0
-6.646E-2	4.872E+0	9.184E+0
-6.646E-2	5.031E+0	9.184E+0
-6.809E-2	4.866E+0	9.154E+0
-7.133E-2	4.821E+0	9.180E+0
-6.971E-2	4.954E+0	9.229E+0
-6.809E-2	4.866E+0	9.145E+0
-6.809E-2	5.012E+0	9.096E+0
-7.133E-2	4.911E+0	9.080E+0
-6.809E-2	4.928E+0	9.193E+0
-6.646E-2	5.005E+0	9.002E+0
-6.971E-2	4.869E+0	9.080E+0
-6.971E-2	4.954E+0	9.119E+0
-6.809E-2	5.002E+0	9.148E+0
-6.809E-2	4.980E+0	9.070E+0
-7.133E-2	4.905E+0	9.161E+0
-6.971E-2	4.872E+0	9.197E+0
-6.484E-2	4.879E+0	9.187E+0
-6.809E-2	4.892E+0	9.119E+0
-6.971E-2	4.905E+0	8.966E+0
-6.809E-2	4.980E+0	9.109E+0
-6.809E-2	5.015E+0	9.255E+0
-6.971E-2	4.941E+0	9.145E+0
-6.646E-2	4.850E+0	9.129E+0
-6.809E-2	5.012E+0	9.112E+0
-6.646E-2	4.885E+0	9.148E+0
-6.646E-2	4.889E+0	9.197E+0
-6.809E-2	4.915E+0	9.086E+0
-7.133E-2	4.885E+0	9.154E+0
-6.971E-2	4.941E+0	9.158E+0
-6.809E-2	4.954E+0	9.193E+0
-6.809E-2	4.934E+0	9.167E+0
-6.809E-2	4.911E+0	9.154E+0
-6.484E-2	4.892E+0	9.119E+0
-6.809E-2	4.885E+0	9.138E+0
-6.809E-2	4.934E+0	9.096E+0
-6.971E-2	4.921E+0	9.044E+0
-6.809E-2	4.885E+0	9.106E+0
-6.646E-2	4.830E+0	9.154E+0
-6.971E-2	4.928E+0	8.996E+0
-6.971E-2	4.801E+0	9.203E+0
-6.809E-2	4.885E+0	9.161E+0
-6.646E-2	4.834E+0	9.096E+0
-6.971E-2	4.908E+0	9.154E+0
-6.971E-2	4.944E+0	9.083E+0
-6.646E-2	4.989E+0	9.138E+0
-6.809E-2	4.944E+0	9.138E+0
-6.971E-2	4.847E+0	9.103E+0
-6.971E-2	4.830E+0	9.044E+0
-6.971E-2	4.866E+0	9.005E+0
-6.646E-2	4.918E+0	9.193E+0
-6.484E-2	4.947E+0	9.161E+0
-7.133E-2	4.970E+0	9.109E+0
-6.971E-2	4.934E+0	9.077E+0
-6.809E-2	4.847E+0	9.164E+0
-6.971E-2	4.960E+0	9.145E+0
-6.646E-2	4.941E+0	9.125E+0
-6.809E-2	4.992E+0	9.057E+0
-6.646E-2	4.970E+0	9.073E+0
-6.971E-2	4.879E+0	9.012E+0
-6.809E-2	4.840E+0	9.116E+0
-6.646E-2	4.918E+0	9.148E+0
-6.646E-2	4.905E+0	9.171E+0
-6.809E-2	4.892E+0	9.031E+0
-6.971E-2	4.905E+0	9.080E+0
-6.809E-2	4.918E+0	9.138E+0
-6.646E-2	4.954E+0	8.986E+0
-6.971E-2	4.837E+0	9.012E+0
-6.809E-2	4.928E+0	9.174E+0
-6.809E-2	4.941E+0	9.112E+0
-6.484E-2	4.847E+0	9.219E+0
-6.809E-2	4.898E+0	9.164E+0
-6.971E-2	4.769E+0	9.051E+0
-6.809E-2	4.924E+0	9.161E+0
-6.971E-2	4.934E+0	9.073E+0
-7.133E-2	4.941E+0	9.064E+0
-6.971E-2	4.921E+0	9.142E+0
-6.646E-2	4.924E+0	9.135E+0
-6.809E-2	4.973E+0	9.067E+0
-6.971E-2	4.898E+0	9.177E+0
-6.971E-2	4.837E+0	9.051E+0
-6.646E-2	4.895E+0	9.138E+0
-6.809E-2	4.830E+0	9.096E+0
-6.809E-2	4.895E+0	9.265E+0
-7.133E-2	4.885E+0	9.148E+0
-6.646E-2	4.866E+0	9.122E+0
-6.646E-2	4.863E+0	9.177E+0
-6.809E-2	4.937E+0	9.080E+0
-6.809E-2	4.892E+0	9.161E+0
-6.646E-2	4.999E+0	9.190E+0
-6.809E-2	4.928E+0	9.151E+0
-7.133E-2	4.859E+0	9.060E+0
-6.809E-2	4.915E+0	9.138E+0
-6.809E-2	5.057E+0	9.112E+0
-6.484E-2	5.009E+0	9.099E+0
-6.646E-2	4.882E+0	9.142E+0
-6.809E-2	4.902E+0	9.060E+0
-6.809E-2	4.892E+0	9.206E+0
-6.646E-2	4.895E+0	9.203E+0
-6.809E-2	5.012E+0	9.210E+0
-6.971E-2	4.866E+0	9.093E+0
-6.809E-2	4.859E+0	9.099E+0
-6.809E-2	4.957E+0	9.135E+0
-6.809E-2	4.882E+0	9.184E+0
-7.133E-2	4.963E+0	9.216E+0
-6.809E-2	4.970E+0	9.167E+0
-6.646E-2	4.928E+0	9.096E+0
-6.971E-2	4.814E+0	9.099E+0
-6.646E-2	4.963E+0	8.996E+0
-6.646E-2	4.908E+0	9.060E+0
-6.646E-2	4.908E+0	9.034E+0
-6.646E-2	4.889E+0	9.119E+0
-6.971E-2	5.031E+0	9.142E+0
-6.809E-2	4.970E+0	8.963E+0
-6.646E-2	4.902E+0	9.190E+0
-6.809E-2	4.967E+0	9.018E+0
-6.809E-2	4.931E+0	9.090E+0
-6.646E-2	4.885E+0	9.012E+0
-6.646E-2	4.895E+0	9.038E+0
-7.133E-2	4.889E+0	9.080E+0
-6.971E-2	4.941E+0	9.041E+0
-6.646E-2	4.840E+0	9.070E+0
-6.809E-2	4.869E+0	9.054E+0
-7.133E-2	5.002E+0	9.099E+0
-6.646E-2	4.837E+0	9.096E+0
-6.809E-2	4.911E+0	8.970E+0
-6.646E-2	4.866E+0	9.180E+0
-6.809E-2	5.005E+0	9.135E+0
-6.971E-2	4.879E+0	9.129E+0
-6.646E-2	4.788E+0	9.219E+0
-6.646E-2	4.850E+0	9.213E+0
-6.971E-2	4.908E+0	9.038E+0
-7.133E-2	4.902E+0	9.090E+0
-6.646E-2	4.937E+0	9.083E+0
-6.484E-2	4.915E+0	9.154E+0
-6.971E-2	4.941E+0	9.096E+0
-6.971E-2	4.918E+0	9.142E+0
-6.809E-2	4.937E+0	9.103E+0
-6.971E-2	4.924E+0	9.012E+0
-6.971E-2	4.937E+0	9.119E+0
-6.809E-2	4.889E+0	9.154E+0
-6.809E-2	4.866E+0	8.976E+0
-6.646E-2	4.992E+0	9.103E+0
-7.133E-2	4.992E+0	9.203E+0
-7.133E-2	4.905E+0	9.002E+0
-6.646E-2	4.847E+0	9.096E+0
-6.646E-2	4.931E+0	9.161E+0
-6.809E-2	4.892E+0	9.232E+0
-6.971E-2	4.837E+0	9.116E+0
-6.809E-2	4.918E+0	9.119E+0
-6.809E-2	4.950E+0	9.226E+0
-6.971E-2	4.837E+0	9.174E+0
-6.809E-2	4.908E+0	9.086E+0
-7.133E-2	4.967E+0	9.174E+0
-6.809E-2	4.908E+0	9.073E+0
-6.971E-2	4.866E+0	9.103E+0
-6.971E-2	4.811E+0	9.051E+0
-6.646E-2	4.928E+0	9.129E+0
-6.809E-2	4.863E+0	9.093E+0
-6.971E-2	4.869E+0	9.190E+0
-6.809E-2	4.866E+0	9.099E+0
-6.971E-2	4.950E+0	9.190E+0
-6.809E-2	4.960E+0	9.135E+0
-6.809E-2	4.889E+0	9.132E+0
-6.646E-2	4.898E+0	9.064E+0
-6.971E-2	4.957E+0	9.116E+0
-6.646E-2	4.824E+0	9.077E+0
-6.971E-2	4.889E+0	9.193E+0
-7.133E-2	4.970E+0	9.200E+0
-6.809E-2	4.905E+0	9.304E+0
-6.809E-2	4.892E+0	9.051E+0
-6.809E-2	4.905E+0	9.184E+0
-6.809E-2	4.931E+0	9.203E+0
-6.322E-2	4.882E+0	9.080E+0
-6.971E-2	4.885E+0	9.038E+0
-6.646E-2	4.898E+0	9.031E+0
-7.133E-2	4.902E+0	8.947E+0
-6.646E-2	4.850E+0	9.041E+0
-6.809E-2	4.905E+0	9.096E+0
-6.646E-2	4.853E+0	9.099E+0
-6.809E-2	4.924E+0	9.012E+0
-6.646E-2	4.856E+0	9.206E+0
-6.646E-2	4.918E+0	9.103E+0
-6.809E-2	4.869E+0	9.132E+0
-6.971E-2	4.928E+0	9.073E+0
-6.809E-2	4.950E+0	9.103E+0
-6.646E-2	4.859E+0	9.096E+0
-6.971E-2	4.934E+0	9.106E+0
-7.133E-2	4.918E+0	9.034E+0
-6.809E-2	4.921E+0	9.171E+0
-7.133E-2	4.863E+0	9.125E+0
-6.809E-2	4.973E+0	9.021E+0
-6.809E-2	4.902E+0	9.041E+0
-6.809E-2	4.843E+0	9.229E+0
-6.809E-2	4.879E+0	9.129E+0
-6.971E-2	4.996E+0	9.138E+0
-6.809E-2	4.980E+0	9.138E+0
-6.809E-2	4.824E+0	9.106E+0
-6.809E-2	4.866E+0	9.116E+0
-6.971E-2	4.921E+0	9.109E+0
-7.133E-2	4.882E+0	9.210E+0
-6.809E-2	4.863E+0	9.051E+0
-6.809E-2	4.934E+0	9.258E+0
-7.295E-2	4.847E+0	9.317E+0
-7.133E-2	4.872E+0	9.057E+0
-6.809E-2	4.850E+0	9.135E+0
-6.809E-2	4.921E+0	9.164E+0
-7.133E-2	4.931E+0	9.142E+0
-6.971E-2	4.788E+0	9.226E+0
-6.646E-2	4.937E+0	9.122E+0
-6.646E-2	4.850E+0	9.184E+0
-6.971E-2	4.928E+0	9.060E+0
-6.809E-2	4.941E+0	9.093E+0
-6.646E-2	4.921E+0	9.297E+0
-6.809E-2	4.898E+0	9.138E+0
-6.809E-2	4.931E+0	9.038E+0
-7.133E-2	4.928E+0	9.090E+0
-6.484E-2	4.921E+0	9.083E+0
-6.646E-2	4.937E+0	9.109E+0
-6.809E-2	4.963E+0	9.070E+0
-6.809E-2	4.915E+0	9.125E+0
[truncated: 23,221 more rows]
