# Supplementary material for: Improved ANAP incorporation and VCF analysis reveal details of P2X7 current facilitation and a limited conformational interplay between ATP binding and the intracellular ballast domain
Source: eLife. 2023 Jan 4;12:e82479. doi: 10.7554/eLife.82479 (PMC9859053; doi:10.7554/eLife.82479)
Supplement: Figure 5—figure supplement 3—source data 2. [file elife-82479-fig5-figsupp3-data2.zip › Figure-5_figure-supplement-3_source-data-2/DeltaCaM-D423/l22/35.csv]

-3.403E-2	1.010E+1	1.863E+1
-3.565E-2	1.029E+1	1.873E+1
-3.727E-2	1.024E+1	1.861E+1
-3.727E-2	1.020E+1	1.875E+1
-3.565E-2	1.012E+1	1.868E+1
-3.403E-2	1.021E+1	1.868E+1
-3.565E-2	1.019E+1	1.852E+1
-3.565E-2	1.026E+1	1.880E+1
-3.727E-2	1.021E+1	1.885E+1
-3.565E-2	1.030E+1	1.866E+1
-3.565E-2	1.031E+1	1.872E+1
-3.565E-2	1.013E+1	1.878E+1
-3.727E-2	1.027E+1	1.878E+1
-3.727E-2	1.033E+1	1.892E+1
-3.403E-2	1.016E+1	1.879E+1
-3.565E-2	1.026E+1	1.888E+1
-3.565E-2	1.018E+1	1.886E+1
-3.889E-2	1.022E+1	1.861E+1
-3.403E-2	1.009E+1	1.875E+1
-3.565E-2	1.019E+1	1.886E+1
-3.565E-2	1.019E+1	1.876E+1
-3.565E-2	1.026E+1	1.877E+1
-3.565E-2	1.033E+1	1.887E+1
-3.240E-2	1.035E+1	1.891E+1
-3.565E-2	1.031E+1	1.872E+1
-3.727E-2	1.025E+1	1.854E+1
-3.403E-2	1.021E+1	1.858E+1
-3.565E-2	1.021E+1	1.876E+1
-3.565E-2	1.026E+1	1.887E+1
-3.565E-2	1.026E+1	1.878E+1
-3.727E-2	1.013E+1	1.875E+1
-3.565E-2	1.019E+1	1.861E+1
-3.565E-2	1.022E+1	1.863E+1
-3.727E-2	1.019E+1	1.861E+1
-3.403E-2	1.026E+1	1.858E+1
-3.727E-2	1.021E+1	1.890E+1
-3.565E-2	1.018E+1	1.859E+1
-3.727E-2	1.026E+1	1.884E+1
-3.727E-2	1.022E+1	1.872E+1
-3.565E-2	1.035E+1	1.882E+1
-3.889E-2	1.021E+1	1.870E+1
-3.565E-2	1.035E+1	1.875E+1
-3.403E-2	1.019E+1	1.882E+1
-3.727E-2	1.013E+1	1.882E+1
-3.727E-2	1.017E+1	1.882E+1
-3.727E-2	1.039E+1	1.888E+1
-3.403E-2	1.032E+1	1.893E+1
-3.565E-2	1.024E+1	1.867E+1
-4.051E-2	1.028E+1	1.885E+1
-3.403E-2	1.015E+1	1.875E+1
-3.565E-2	1.030E+1	1.880E+1
-3.727E-2	1.025E+1	1.880E+1
-3.403E-2	1.012E+1	1.864E+1
-3.240E-2	1.018E+1	1.874E+1
-3.565E-2	1.019E+1	1.874E+1
-3.727E-2	1.024E+1	1.872E+1
-3.727E-2	1.021E+1	1.871E+1
-3.565E-2	1.011E+1	1.869E+1
-3.727E-2	1.021E+1	1.874E+1
-3.727E-2	1.041E+1	1.887E+1
-3.727E-2	1.015E+1	1.872E+1
-3.889E-2	1.019E+1	1.860E+1
-3.403E-2	1.020E+1	1.882E+1
-3.889E-2	1.016E+1	1.878E+1
-3.889E-2	1.028E+1	1.876E+1
-3.565E-2	1.031E+1	1.886E+1
-3.727E-2	1.023E+1	1.860E+1
-3.403E-2	1.039E+1	1.879E+1
-3.240E-2	1.033E+1	1.880E+1
-3.565E-2	1.022E+1	1.879E+1
-3.565E-2	1.019E+1	1.875E+1
-3.565E-2	1.024E+1	1.879E+1
-3.889E-2	1.010E+1	1.881E+1
-3.727E-2	1.027E+1	1.883E+1
-3.403E-2	1.017E+1	1.882E+1
-3.565E-2	1.023E+1	1.882E+1
-3.727E-2	1.027E+1	1.873E+1
-3.403E-2	1.043E+1	1.881E+1
-3.565E-2	1.019E+1	1.874E+1
-3.727E-2	1.018E+1	1.864E+1
-3.727E-2	1.016E+1	1.863E+1
-3.565E-2	1.021E+1	1.886E+1
-3.565E-2	1.022E+1	1.865E+1
-3.403E-2	1.029E+1	1.873E+1
-3.403E-2	1.015E+1	1.856E+1
-3.565E-2	1.032E+1	1.883E+1
-3.403E-2	1.010E+1	1.868E+1
-3.565E-2	1.019E+1	1.876E+1
-3.727E-2	1.012E+1	1.879E+1
-3.565E-2	1.034E+1	1.893E+1
-3.727E-2	1.022E+1	1.886E+1
-3.889E-2	1.023E+1	1.882E+1
-3.403E-2	1.028E+1	1.900E+1
-3.565E-2	1.028E+1	1.868E+1
-3.565E-2	1.022E+1	1.886E+1
-3.565E-2	1.020E+1	1.880E+1
-3.727E-2	1.031E+1	1.870E+1
-3.565E-2	1.018E+1	1.894E+1
-3.403E-2	1.025E+1	1.871E+1
-3.565E-2	1.029E+1	1.880E+1
-3.889E-2	1.035E+1	1.883E+1
-3.727E-2	1.031E+1	1.876E+1
-3.403E-2	1.020E+1	1.877E+1
-3.403E-2	1.020E+1	1.870E+1
-3.565E-2	1.024E+1	1.874E+1
-3.565E-2	1.020E+1	1.880E+1
-3.565E-2	1.013E+1	1.867E+1
-3.565E-2	1.032E+1	1.871E+1
-3.727E-2	1.026E+1	1.879E+1
-3.727E-2	1.012E+1	1.855E+1
-3.403E-2	1.023E+1	1.887E+1
-3.727E-2	1.013E+1	1.869E+1
-3.565E-2	1.026E+1	1.889E+1
-3.403E-2	1.023E+1	1.868E+1
-3.403E-2	1.022E+1	1.880E+1
-3.727E-2	1.016E+1	1.892E+1
-3.565E-2	1.033E+1	1.871E+1
-3.727E-2	1.021E+1	1.887E+1
-3.727E-2	1.017E+1	1.888E+1
-3.727E-2	1.014E+1	1.881E+1
-3.565E-2	1.028E+1	1.884E+1
-3.889E-2	1.035E+1	1.881E+1
-3.565E-2	1.020E+1	1.896E+1
-3.565E-2	1.026E+1	1.875E+1
-3.565E-2	1.024E+1	1.874E+1
-3.240E-2	1.030E+1	1.896E+1
-3.403E-2	1.012E+1	1.885E+1
-3.889E-2	1.019E+1	1.871E+1
-3.727E-2	1.019E+1	1.885E+1
-3.565E-2	1.017E+1	1.875E+1
-3.565E-2	1.030E+1	1.881E+1
-3.727E-2	1.012E+1	1.867E+1
-3.727E-2	1.020E+1	1.878E+1
-3.403E-2	1.022E+1	1.874E+1
-3.403E-2	1.030E+1	1.869E+1
-3.403E-2	1.027E+1	1.892E+1
-4.051E-2	1.022E+1	1.879E+1
-3.727E-2	1.027E+1	1.872E+1
-3.565E-2	1.016E+1	1.878E+1
-3.565E-2	1.022E+1	1.887E+1
-3.565E-2	1.023E+1	1.888E+1
-3.565E-2	1.018E+1	1.874E+1
-3.565E-2	1.029E+1	1.880E+1
-3.565E-2	1.028E+1	1.880E+1
-3.889E-2	1.028E+1	1.867E+1
-3.565E-2	1.012E+1	1.873E+1
-3.565E-2	1.010E+1	1.874E+1
-3.565E-2	1.033E+1	1.868E+1
-3.565E-2	1.013E+1	1.868E+1
-3.403E-2	1.022E+1	1.862E+1
-3.403E-2	1.025E+1	1.875E+1
-3.727E-2	1.024E+1	1.881E+1
-3.565E-2	1.021E+1	1.862E+1
-3.403E-2	1.028E+1	1.872E+1
-3.403E-2	1.023E+1	1.895E+1
-3.403E-2	1.015E+1	1.869E+1
-4.051E-2	1.019E+1	1.881E+1
-3.727E-2	1.016E+1	1.876E+1
-3.565E-2	1.036E+1	1.872E+1
-3.403E-2	1.018E+1	1.877E+1
-3.727E-2	1.025E+1	1.881E+1
-3.403E-2	1.035E+1	1.884E+1
-3.727E-2	1.029E+1	1.876E+1
-3.565E-2	1.019E+1	1.860E+1
-3.727E-2	1.036E+1	1.872E+1
-3.403E-2	1.026E+1	1.859E+1
-3.403E-2	1.023E+1	1.880E+1
-3.565E-2	1.022E+1	1.869E+1
-3.889E-2	1.030E+1	1.878E+1
-4.214E-2	1.011E+1	1.868E+1
-3.403E-2	1.018E+1	1.869E+1
-3.889E-2	1.025E+1	1.884E+1
-3.727E-2	1.030E+1	1.873E+1
-3.727E-2	1.016E+1	1.869E+1
-3.565E-2	1.031E+1	1.860E+1
-3.565E-2	1.029E+1	1.868E+1
-4.051E-2	1.019E+1	1.874E+1
-3.565E-2	1.044E+1	1.867E+1
-3.403E-2	1.016E+1	1.868E+1
-3.565E-2	1.022E+1	1.887E+1
-3.727E-2	1.020E+1	1.859E+1
-3.727E-2	1.014E+1	1.878E+1
-3.565E-2	1.026E+1	1.850E+1
-3.565E-2	1.023E+1	1.875E+1
-4.051E-2	1.015E+1	1.867E+1
-3.403E-2	1.040E+1	1.884E+1
-3.565E-2	1.022E+1	1.868E+1
-3.889E-2	1.022E+1	1.883E+1
-3.565E-2	1.019E+1	1.874E+1
-3.565E-2	1.031E+1	1.879E+1
-3.565E-2	1.012E+1	1.866E+1
-3.565E-2	1.030E+1	1.866E+1
-3.565E-2	1.030E+1	1.865E+1
-3.727E-2	1.017E+1	1.883E+1
-3.727E-2	1.028E+1	1.876E+1
-3.565E-2	1.032E+1	1.873E+1
-3.727E-2	1.026E+1	1.867E+1
-3.727E-2	1.032E+1	1.878E+1
-3.565E-2	1.027E+1	1.874E+1
-3.727E-2	1.041E+1	1.874E+1
-3.565E-2	1.033E+1	1.873E+1
-3.727E-2	1.032E+1	1.865E+1
-3.403E-2	1.028E+1	1.864E+1
-3.240E-2	1.020E+1	1.875E+1
-3.727E-2	1.025E+1	1.872E+1
-3.727E-2	1.018E+1	1.879E+1
-3.403E-2	1.022E+1	1.888E+1
-3.565E-2	1.016E+1	1.894E+1
-3.565E-2	1.025E+1	1.876E+1
-3.727E-2	1.026E+1	1.874E+1
-3.240E-2	1.026E+1	1.881E+1
-3.889E-2	1.022E+1	1.877E+1
-3.727E-2	1.028E+1	1.874E+1
-3.727E-2	1.016E+1	1.874E+1
-3.565E-2	1.032E+1	1.884E+1
-3.565E-2	1.016E+1	1.878E+1
-3.889E-2	1.032E+1	1.878E+1
-3.727E-2	1.039E+1	1.873E+1
-3.727E-2	1.018E+1	1.864E+1
-3.403E-2	1.022E+1	1.873E+1
-3.889E-2	1.020E+1	1.876E+1
-3.403E-2	1.022E+1	1.881E+1
-3.403E-2	1.012E+1	1.868E+1
-3.565E-2	1.030E+1	1.874E+1
-3.889E-2	1.016E+1	1.883E+1
-3.565E-2	1.033E+1	1.865E+1
-3.240E-2	1.031E+1	1.885E+1
-3.565E-2	1.025E+1	1.870E+1
-3.565E-2	1.031E+1	1.872E+1
-3.727E-2	1.025E+1	1.877E+1
-3.565E-2	1.012E+1	1.868E+1
-3.565E-2	1.025E+1	1.878E+1
-3.889E-2	1.015E+1	1.882E+1
-3.727E-2	1.020E+1	1.875E+1
-3.565E-2	1.028E+1	1.867E+1
-3.403E-2	1.019E+1	1.869E+1
-3.889E-2	1.026E+1	1.864E+1
-3.565E-2	1.023E+1	1.873E+1
-3.403E-2	1.030E+1	1.869E+1
-3.565E-2	1.013E+1	1.872E+1
-3.889E-2	1.030E+1	1.875E+1
-3.403E-2	1.020E+1	1.889E+1
-3.565E-2	1.017E+1	1.890E+1
-3.565E-2	1.029E+1	1.870E+1
-3.727E-2	1.032E+1	1.881E+1
-3.565E-2	1.034E+1	1.884E+1
-3.565E-2	1.024E+1	1.864E+1
-3.565E-2	1.019E+1	1.864E+1
-3.565E-2	1.030E+1	1.872E+1
-3.565E-2	1.017E+1	1.892E+1
-3.727E-2	1.020E+1	1.888E+1
-3.727E-2	1.021E+1	1.881E+1
-3.727E-2	1.022E+1	1.869E+1
-3.565E-2	1.024E+1	1.872E+1
-3.565E-2	1.024E+1	1.871E+1
-3.565E-2	1.018E+1	1.890E+1
-3.889E-2	1.021E+1	1.884E+1
-3.727E-2	1.008E+1	1.891E+1
-3.727E-2	1.020E+1	1.890E+1
-3.565E-2	1.024E+1	1.877E+1
-3.889E-2	1.018E+1	1.863E+1
-3.403E-2	1.025E+1	1.881E+1
-3.565E-2	1.024E+1	1.863E+1
-3.565E-2	1.025E+1	1.889E+1
-3.727E-2	1.030E+1	1.885E+1
-3.565E-2	1.021E+1	1.870E+1
-3.403E-2	1.020E+1	1.900E+1
-3.565E-2	1.016E+1	1.862E+1
-3.727E-2	1.019E+1	1.868E+1
-3.240E-2	1.020E+1	1.877E+1
-3.403E-2	1.033E+1	1.879E+1
-3.727E-2	1.018E+1	1.883E+1
-3.889E-2	1.022E+1	1.879E+1
-3.727E-2	1.024E+1	1.869E+1
-3.565E-2	1.009E+1	1.871E+1
-3.727E-2	1.023E+1	1.857E+1
-3.727E-2	1.025E+1	1.881E+1
-3.565E-2	1.022E+1	1.867E+1
-3.403E-2	1.018E+1	1.887E+1
-3.565E-2	1.016E+1	1.868E+1
-3.565E-2	1.015E+1	1.870E+1
-3.565E-2	1.027E+1	1.885E+1
-3.403E-2	1.028E+1	1.871E+1
-3.889E-2	1.030E+1	1.868E+1
-3.403E-2	1.023E+1	1.876E+1
-3.565E-2	1.017E+1	1.883E+1
-3.565E-2	1.026E+1	1.870E+1
-3.403E-2	1.011E+1	1.862E+1
-4.051E-2	1.024E+1	1.861E+1
-3.565E-2	1.034E+1	1.884E+1
-3.565E-2	1.010E+1	1.873E+1
-3.403E-2	1.025E+1	1.854E+1
-3.565E-2	1.012E+1	1.874E+1
-3.565E-2	1.031E+1	1.880E+1
-3.565E-2	1.022E+1	1.878E+1
-3.565E-2	1.016E+1	1.860E+1
-3.727E-2	1.027E+1	1.872E+1
-3.727E-2	1.021E+1	1.862E+1
-3.565E-2	1.031E+1	1.876E+1
-3.403E-2	1.023E+1	1.879E+1
-3.727E-2	1.027E+1	1.869E+1
-3.565E-2	1.013E+1	1.880E+1
-3.727E-2	1.035E+1	1.909E+1
-3.889E-2	1.023E+1	1.887E+1
-3.565E-2	1.033E+1	1.884E+1
-3.727E-2	1.036E+1	1.881E+1
-3.727E-2	1.030E+1	1.875E+1
-3.565E-2	1.021E+1	1.877E+1
-3.565E-2	1.023E+1	1.872E+1
-3.727E-2	1.020E+1	1.864E+1
-3.403E-2	1.020E+1	1.877E+1
-3.565E-2	1.030E+1	1.867E+1
-3.889E-2	1.027E+1	1.875E+1
-3.727E-2	1.028E+1	1.874E+1
-3.403E-2	1.013E+1	1.880E+1
-3.565E-2	1.015E+1	1.862E+1
-3.565E-2	1.027E+1	1.879E+1
-3.727E-2	1.041E+1	1.892E+1
-3.565E-2	1.028E+1	1.880E+1
-3.565E-2	1.026E+1	1.882E+1
-3.565E-2	1.013E+1	1.883E+1
-3.240E-2	1.028E+1	1.856E+1
-3.403E-2	1.030E+1	1.862E+1
-3.565E-2	1.022E+1	1.845E+1
-4.051E-2	1.038E+1	1.888E+1
-3.565E-2	1.018E+1	1.878E+1
-3.565E-2	1.026E+1	1.876E+1
-3.727E-2	1.035E+1	1.869E+1
-3.889E-2	1.027E+1	1.883E+1
-3.727E-2	1.021E+1	1.877E+1
-3.403E-2	1.019E+1	1.880E+1
-3.565E-2	1.034E+1	1.872E+1
-3.889E-2	1.032E+1	1.865E+1
-3.727E-2	1.019E+1	1.875E+1
-3.565E-2	1.016E+1	1.883E+1
-3.727E-2	1.029E+1	1.884E+1
-3.240E-2	1.016E+1	1.878E+1
-3.727E-2	1.020E+1	1.868E+1
-3.403E-2	1.021E+1	1.892E+1
-3.403E-2	1.018E+1	1.882E+1
-3.565E-2	1.021E+1	1.883E+1
-3.403E-2	1.003E+1	1.873E+1
-3.240E-2	1.037E+1	1.871E+1
-3.889E-2	1.029E+1	1.867E+1
-3.565E-2	1.021E+1	1.889E+1
-3.727E-2	1.025E+1	1.891E+1
-3.403E-2	1.026E+1	1.877E+1
-3.403E-2	1.023E+1	1.873E+1
-3.727E-2	1.035E+1	1.869E+1
-3.565E-2	1.025E+1	1.864E+1
-3.240E-2	1.015E+1	1.887E+1
-3.727E-2	1.021E+1	1.869E+1
-3.889E-2	1.027E+1	1.881E+1
-3.403E-2	1.033E+1	1.878E+1
-3.403E-2	1.008E+1	1.891E+1
-3.727E-2	1.025E+1	1.865E+1
-3.727E-2	1.020E+1	1.892E+1
-3.727E-2	1.027E+1	1.870E+1
-3.565E-2	1.030E+1	1.880E+1
-3.403E-2	1.029E+1	1.891E+1
-3.727E-2	1.022E+1	1.882E+1
-3.403E-2	1.024E+1	1.868E+1
-3.727E-2	1.022E+1	1.875E+1
-3.727E-2	1.028E+1	1.882E+1
-3.565E-2	1.014E+1	1.876E+1
-3.727E-2	1.024E+1	1.888E+1
-3.403E-2	1.022E+1	1.876E+1
-3.403E-2	1.029E+1	1.855E+1
-3.889E-2	1.022E+1	1.883E+1
-3.889E-2	1.032E+1	1.862E+1
-3.727E-2	1.029E+1	1.861E+1
-3.403E-2	1.019E+1	1.882E+1
-3.565E-2	1.008E+1	1.883E+1
-3.403E-2	1.025E+1	1.874E+1
-3.565E-2	1.024E+1	1.879E+1
-3.403E-2	1.023E+1	1.886E+1
-3.889E-2	1.008E+1	1.876E+1
-3.727E-2	1.031E+1	1.885E+1
-3.403E-2	1.020E+1	1.868E+1
-3.727E-2	1.012E+1	1.882E+1
-3.565E-2	1.034E+1	1.873E+1
-3.727E-2	1.030E+1	1.890E+1
-3.565E-2	1.036E+1	1.877E+1
-3.565E-2	1.025E+1	1.881E+1
-3.889E-2	1.025E+1	1.870E+1
-3.727E-2	1.010E+1	1.876E+1
-3.403E-2	1.021E+1	1.876E+1
-3.403E-2	1.024E+1	1.890E+1
-3.727E-2	1.014E+1	1.862E+1
-3.403E-2	1.028E+1	1.863E+1
-3.240E-2	1.018E+1	1.877E+1
-3.565E-2	1.028E+1	1.884E+1
-3.565E-2	1.022E+1	1.870E+1
-3.889E-2	1.025E+1	1.867E+1
-3.403E-2	1.034E+1	1.857E+1
-3.727E-2	1.024E+1	1.888E+1
-3.403E-2	1.018E+1	1.880E+1
-3.889E-2	1.025E+1	1.888E+1
-3.565E-2	1.026E+1	1.878E+1
-3.889E-2	1.017E+1	1.889E+1
-3.403E-2	1.022E+1	1.869E+1
-3.727E-2	1.025E+1	1.872E+1
-3.240E-2	1.025E+1	1.870E+1
-3.403E-2	1.031E+1	1.882E+1
-3.403E-2	1.011E+1	1.873E+1
-3.240E-2	1.026E+1	1.868E+1
-3.565E-2	1.036E+1	1.883E+1
-3.565E-2	1.018E+1	1.882E+1
-3.889E-2	1.030E+1	1.871E+1
-3.403E-2	1.018E+1	1.867E+1
-3.403E-2	1.029E+1	1.885E+1
-3.727E-2	1.031E+1	1.877E+1
-3.727E-2	1.024E+1	1.894E+1
-3.727E-2	1.018E+1	1.864E+1
-3.403E-2	1.010E+1	1.883E+1
-3.727E-2	1.022E+1	1.876E+1
-3.889E-2	1.028E+1	1.878E+1
-3.565E-2	1.018E+1	1.861E+1
-3.727E-2	1.029E+1	1.877E+1
-3.889E-2	1.020E+1	1.883E+1
-3.565E-2	1.028E+1	1.877E+1
-3.727E-2	1.036E+1	1.860E+1
-3.565E-2	1.021E+1	1.879E+1
-3.727E-2	1.031E+1	1.881E+1
-3.403E-2	1.034E+1	1.864E+1
-3.403E-2	1.024E+1	1.874E+1
-3.403E-2	1.019E+1	1.897E+1
-3.403E-2	1.030E+1	1.880E+1
-3.727E-2	1.014E+1	1.880E+1
-3.565E-2	1.030E+1	1.883E+1
-3.240E-2	1.036E+1	1.874E+1
-3.565E-2	1.024E+1	1.883E+1
-3.727E-2	1.025E+1	1.869E+1
-3.565E-2	1.026E+1	1.872E+1
-3.565E-2	1.023E+1	1.884E+1
-3.727E-2	1.017E+1	1.856E+1
-3.565E-2	1.020E+1	1.865E+1
-3.727E-2	1.013E+1	1.882E+1
-3.403E-2	1.010E+1	1.877E+1
-3.565E-2	1.021E+1	1.872E+1
-3.565E-2	1.025E+1	1.889E+1
-3.727E-2	1.029E+1	1.890E+1
-3.240E-2	1.024E+1	1.879E+1
-3.727E-2	1.021E+1	1.868E+1
-3.727E-2	1.027E+1	1.877E+1
-3.403E-2	1.018E+1	1.870E+1
-3.403E-2	1.027E+1	1.878E+1
-3.889E-2	1.015E+1	1.875E+1
-3.403E-2	1.034E+1	1.872E+1
-3.403E-2	1.016E+1	1.874E+1
-3.565E-2	1.024E+1	1.869E+1
-3.889E-2	1.029E+1	1.874E+1
-3.403E-2	1.016E+1	1.887E+1
-3.565E-2	1.019E+1	1.874E+1
-3.565E-2	1.025E+1	1.882E+1
-3.403E-2	1.034E+1	1.877E+1
-3.727E-2	1.022E+1	1.871E+1
-3.565E-2	1.029E+1	1.873E+1
-3.403E-2	9.985E+0	1.877E+1
-3.240E-2	1.029E+1	1.855E+1
-3.565E-2	1.024E+1	1.872E+1
-3.403E-2	1.028E+1	1.875E+1
-3.565E-2	1.038E+1	1.861E+1
-3.565E-2	1.017E+1	1.867E+1
-3.889E-2	1.014E+1	1.863E+1
-3.889E-2	1.026E+1	1.859E+1
-3.240E-2	1.031E+1	1.890E+1
-3.889E-2	1.023E+1	1.869E+1
-3.889E-2	1.033E+1	1.870E+1
-3.403E-2	1.024E+1	1.866E+1
-3.403E-2	1.021E+1	1.868E+1
-3.403E-2	1.032E+1	1.873E+1
-3.727E-2	1.019E+1	1.869E+1
-3.403E-2	1.038E+1	1.860E+1
-3.727E-2	1.032E+1	1.869E+1
-3.565E-2	1.014E+1	1.878E+1
-3.727E-2	1.030E+1	1.871E+1
-3.403E-2	1.023E+1	1.871E+1
-3.403E-2	1.024E+1	1.866E+1
-3.565E-2	1.030E+1	1.872E+1
-3.727E-2	1.026E+1	1.874E+1
-3.565E-2	1.026E+1	1.884E+1
-3.565E-2	1.024E+1	1.869E+1
-3.727E-2	1.015E+1	1.872E+1
-3.727E-2	1.020E+1	1.868E+1
-3.565E-2	1.033E+1	1.872E+1
-3.403E-2	1.026E+1	1.864E+1
-3.565E-2	1.025E+1	1.858E+1
-3.403E-2	1.023E+1	1.887E+1
-3.565E-2	1.036E+1	1.861E+1
-3.403E-2	1.015E+1	1.864E+1
-3.727E-2	1.024E+1	1.895E+1
-3.403E-2	1.012E+1	1.868E+1
-3.565E-2	1.027E+1	1.858E+1
-3.403E-2	1.013E+1	1.876E+1
-3.240E-2	1.017E+1	1.884E+1
-3.727E-2	1.023E+1	1.884E+1
-3.403E-2	1.026E+1	1.882E+1
-3.403E-2	1.025E+1	1.857E+1
-3.403E-2	1.025E+1	1.872E+1
-3.889E-2	1.032E+1	1.880E+1
-3.565E-2	1.023E+1	1.879E+1
-3.403E-2	1.037E+1	1.845E+1
-3.403E-2	1.015E+1	1.882E+1
-3.565E-2	1.036E+1	1.875E+1
-3.727E-2	1.014E+1	1.876E+1
-3.727E-2	1.024E+1	1.872E+1
-3.727E-2	1.029E+1	1.870E+1
-3.727E-2	1.031E+1	1.874E+1
-3.565E-2	1.011E+1	1.857E+1
-3.403E-2	1.036E+1	1.886E+1
-3.403E-2	1.027E+1	1.880E+1
-3.727E-2	1.028E+1	1.892E+1
-3.565E-2	1.021E+1	1.863E+1
-3.403E-2	1.029E+1	1.868E+1
-3.565E-2	1.020E+1	1.892E+1
-3.565E-2	1.040E+1	1.865E+1
-3.565E-2	1.021E+1	1.867E+1
-3.403E-2	1.016E+1	1.888E+1
-3.565E-2	1.022E+1	1.866E+1
-3.727E-2	1.029E+1	1.884E+1
-3.565E-2	1.030E+1	1.860E+1
-3.727E-2	1.027E+1	1.882E+1
-3.727E-2	1.020E+1	1.897E+1
-3.403E-2	1.021E+1	1.850E+1
-3.403E-2	1.017E+1	1.873E+1
-3.240E-2	1.019E+1	1.862E+1
-3.565E-2	1.024E+1	1.881E+1
-3.565E-2	1.018E+1	1.871E+1
-3.727E-2	1.025E+1	1.876E+1
-3.565E-2	1.010E+1	1.878E+1
-3.565E-2	1.027E+1	1.872E+1
-3.403E-2	1.026E+1	1.868E+1
-3.565E-2	1.021E+1	1.879E+1
-3.240E-2	1.016E+1	1.886E+1
-3.565E-2	1.027E+1	1.872E+1
-3.403E-2	1.030E+1	1.868E+1
-3.727E-2	1.011E+1	1.886E+1
-3.889E-2	1.025E+1	1.884E+1
-3.565E-2	1.018E+1	1.851E+1
-3.727E-2	1.015E+1	1.891E+1
-3.565E-2	1.022E+1	1.878E+1
-3.403E-2	1.026E+1	1.874E+1
-3.727E-2	1.036E+1	1.895E+1
-3.565E-2	1.015E+1	1.879E+1
-3.565E-2	1.012E+1	1.876E+1
-3.403E-2	1.012E+1	1.868E+1
-3.727E-2	1.015E+1	1.861E+1
-3.565E-2	1.020E+1	1.863E+1
-3.565E-2	1.023E+1	1.866E+1
-3.403E-2	1.018E+1	1.861E+1
-3.565E-2	1.030E+1	1.879E+1
-3.565E-2	1.027E+1	1.874E+1
-3.403E-2	1.046E+1	1.871E+1
-3.403E-2	1.017E+1	1.880E+1
-3.403E-2	1.029E+1	1.871E+1
-3.727E-2	1.016E+1	1.869E+1
-3.727E-2	1.019E+1	1.857E+1
-3.565E-2	1.022E+1	1.868E+1
-3.727E-2	1.022E+1	1.880E+1
-3.565E-2	1.034E+1	1.885E+1
-3.565E-2	1.027E+1	1.865E+1
-3.727E-2	1.018E+1	1.869E+1
-3.565E-2	1.027E+1	1.881E+1
-3.565E-2	1.021E+1	1.872E+1
-3.565E-2	1.027E+1	1.866E+1
-3.403E-2	1.023E+1	1.849E+1
-3.403E-2	1.033E+1	1.874E+1
-3.565E-2	1.025E+1	1.866E+1
-3.727E-2	1.034E+1	1.864E+1
-3.565E-2	1.025E+1	1.872E+1
-3.240E-2	1.009E+1	1.887E+1
-3.727E-2	1.028E+1	1.884E+1
-3.565E-2	1.017E+1	1.865E+1
-3.403E-2	1.024E+1	1.876E+1
-3.403E-2	1.023E+1	1.873E+1
-3.727E-2	1.016E+1	1.876E+1
-3.565E-2	1.031E+1	1.874E+1
-3.565E-2	1.022E+1	1.864E+1
-3.889E-2	1.018E+1	1.857E+1
-4.051E-2	1.027E+1	1.864E+1
-3.565E-2	1.031E+1	1.881E+1
-3.565E-2	1.029E+1	1.873E+1
-3.403E-2	1.017E+1	1.865E+1
-3.889E-2	1.035E+1	1.881E+1
-3.727E-2	1.022E+1	1.884E+1
-3.727E-2	1.018E+1	1.867E+1
-3.727E-2	1.014E+1	1.886E+1
-3.565E-2	1.024E+1	1.866E+1
-3.403E-2	1.029E+1	1.876E+1
-3.565E-2	1.026E+1	1.868E+1
-3.565E-2	1.024E+1	1.863E+1
-3.889E-2	1.015E+1	1.881E+1
-3.727E-2	1.027E+1	1.865E+1
-3.240E-2	1.027E+1	1.865E+1
-3.727E-2	1.022E+1	1.877E+1
-3.565E-2	1.023E+1	1.879E+1
-3.403E-2	1.010E+1	1.871E+1
-3.727E-2	1.019E+1	1.881E+1
-3.403E-2	1.021E+1	1.889E+1
-3.727E-2	1.029E+1	1.879E+1
-3.403E-2	1.032E+1	1.885E+1
-3.403E-2	1.024E+1	1.880E+1
-3.727E-2	1.013E+1	1.888E+1
-3.727E-2	1.032E+1	1.869E+1
-3.727E-2	1.025E+1	1.877E+1
-3.727E-2	1.018E+1	1.878E+1
-3.727E-2	1.032E+1	1.880E+1
-3.727E-2	1.030E+1	1.870E+1
-3.565E-2	1.028E+1	1.888E+1
-3.565E-2	1.020E+1	1.879E+1
-3.565E-2	1.023E+1	1.847E+1
-3.889E-2	1.018E+1	1.884E+1
-3.565E-2	1.027E+1	1.860E+1
-3.565E-2	1.012E+1	1.877E+1
-3.565E-2	1.018E+1	1.883E+1
-3.565E-2	1.021E+1	1.879E+1
-3.403E-2	1.033E+1	1.891E+1
-3.403E-2	1.027E+1	1.883E+1
-3.565E-2	1.009E+1	1.879E+1
-3.889E-2	1.034E+1	1.867E+1
-3.565E-2	1.030E+1	1.873E+1
-3.727E-2	1.018E+1	1.880E+1
-3.727E-2	1.019E+1	1.872E+1
-3.403E-2	1.025E+1	1.866E+1
-3.565E-2	1.025E+1	1.885E+1
-3.565E-2	1.036E+1	1.885E+1
-3.727E-2	1.015E+1	1.870E+1
-3.727E-2	1.022E+1	1.881E+1
-3.727E-2	1.030E+1	1.881E+1
-3.565E-2	1.019E+1	1.881E+1
-3.727E-2	1.028E+1	1.874E+1
-3.889E-2	1.030E+1	1.881E+1
-3.565E-2	1.029E+1	1.869E+1
-3.403E-2	1.027E+1	1.861E+1
-3.889E-2	1.023E+1	1.876E+1
-3.727E-2	1.027E+1	1.858E+1
-3.403E-2	1.036E+1	1.867E+1
-3.240E-2	1.032E+1	1.871E+1
-3.565E-2	1.034E+1	1.868E+1
-3.727E-2	1.026E+1	1.857E+1
-3.403E-2	1.026E+1	1.885E+1
-3.565E-2	1.031E+1	1.881E+1
-3.403E-2	1.031E+1	1.862E+1
-3.889E-2	1.020E+1	1.848E+1
-3.403E-2	1.018E+1	1.875E+1
-2.916E-2	1.014E+1	1.847E+1
-3.565E-2	1.038E+1	1.890E+1
-3.565E-2	1.030E+1	1.867E+1
-3.727E-2	1.030E+1	1.865E+1
-3.403E-2	1.027E+1	1.881E+1
-3.565E-2	1.030E+1	1.882E+1
-3.727E-2	1.022E+1	1.876E+1
-3.565E-2	1.010E+1	1.875E+1
-3.889E-2	1.024E+1	1.885E+1
-3.727E-2	1.021E+1	1.881E+1
-3.727E-2	1.030E+1	1.873E+1
-3.565E-2	1.029E+1	1.879E+1
-3.727E-2	1.018E+1	1.891E+1
-3.403E-2	1.027E+1	1.857E+1
-3.889E-2	1.027E+1	1.875E+1
-3.403E-2	1.004E+1	1.877E+1
-3.565E-2	1.030E+1	1.870E+1
-3.727E-2	1.023E+1	1.877E+1
-3.565E-2	1.031E+1	1.888E+1
-3.727E-2	1.008E+1	1.873E+1
-3.565E-2	1.026E+1	1.871E+1
-3.403E-2	1.034E+1	1.878E+1
-3.889E-2	1.016E+1	1.887E+1
-3.565E-2	1.015E+1	1.878E+1
-3.565E-2	1.023E+1	1.875E+1
-3.565E-2	1.024E+1	1.872E+1
-3.889E-2	1.036E+1	1.865E+1
-3.403E-2	1.019E+1	1.857E+1
-3.403E-2	1.012E+1	1.861E+1
-3.403E-2	1.023E+1	1.867E+1
-3.565E-2	1.011E+1	1.858E+1
-3.403E-2	1.028E+1	1.890E+1
-3.565E-2	1.017E+1	1.871E+1
-3.403E-2	1.023E+1	1.885E+1
-3.565E-2	1.027E+1	1.866E+1
-3.727E-2	1.024E+1	1.862E+1
-3.403E-2	1.029E+1	1.869E+1
-3.727E-2	1.021E+1	1.888E+1
-3.727E-2	1.017E+1	1.877E+1
-3.403E-2	1.009E+1	1.870E+1
-3.565E-2	1.018E+1	1.873E+1
-3.727E-2	1.010E+1	1.883E+1
-3.565E-2	1.022E+1	1.879E+1
-3.565E-2	1.026E+1	1.891E+1
-3.403E-2	1.003E+1	1.867E+1
-3.727E-2	1.019E+1	1.872E+1
-3.727E-2	1.029E+1	1.882E+1
-3.403E-2	1.024E+1	1.890E+1
-3.403E-2	1.021E+1	1.880E+1
-3.727E-2	1.035E+1	1.890E+1
-3.889E-2	1.028E+1	1.882E+1
-3.403E-2	1.032E+1	1.881E+1
-3.727E-2	1.016E+1	1.884E+1
-3.889E-2	1.025E+1	1.870E+1
-3.403E-2	1.025E+1	1.884E+1
-3.403E-2	1.025E+1	1.877E+1
-3.403E-2	1.033E+1	1.865E+1
-3.727E-2	1.022E+1	1.869E+1
-4.051E-2	1.021E+1	1.854E+1
-3.565E-2	1.013E+1	1.878E+1
-3.565E-2	1.032E+1	1.900E+1
-3.727E-2	1.025E+1	1.862E+1
-3.565E-2	1.014E+1	1.885E+1
-3.889E-2	1.024E+1	1.879E+1
-3.403E-2	1.014E+1	1.858E+1
-3.565E-2	1.042E+1	1.869E+1
-3.727E-2	1.029E+1	1.866E+1
-3.727E-2	1.041E+1	1.877E+1
-3.727E-2	1.036E+1	1.870E+1
-3.403E-2	1.017E+1	1.878E+1
-3.565E-2	1.026E+1	1.870E+1
-3.403E-2	1.023E+1	1.879E+1
-3.727E-2	1.031E+1	1.892E+1
-3.565E-2	1.017E+1	1.881E+1
-3.889E-2	1.021E+1	1.868E+1
-3.565E-2	1.026E+1	1.869E+1
-3.403E-2	1.014E+1	1.863E+1
-3.727E-2	1.017E+1	1.890E+1
-3.565E-2	1.023E+1	1.885E+1
-3.889E-2	1.005E+1	1.872E+1
-3.403E-2	1.029E+1	1.882E+1
-3.727E-2	1.027E+1	1.871E+1
-3.565E-2	1.030E+1	1.852E+1
-3.403E-2	1.025E+1	1.879E+1
-3.403E-2	1.024E+1	1.870E+1
-3.565E-2	1.035E+1	1.863E+1
-3.727E-2	1.029E+1	1.868E+1
-3.565E-2	1.017E+1	1.868E+1
-3.565E-2	1.016E+1	1.856E+1
-3.727E-2	1.022E+1	1.867E+1
-3.727E-2	1.038E+1	1.872E+1
-3.727E-2	1.022E+1	1.885E+1
-3.727E-2	1.017E+1	1.890E+1
-3.565E-2	1.016E+1	1.873E+1
-3.565E-2	1.021E+1	1.884E+1
-3.565E-2	1.018E+1	1.858E+1
-3.565E-2	1.025E+1	1.870E+1
-3.565E-2	1.040E+1	1.888E+1
-3.889E-2	1.024E+1	1.866E+1
-3.565E-2	1.028E+1	1.893E+1
-3.403E-2	1.025E+1	1.869E+1
-3.240E-2	1.029E+1	1.865E+1
-3.727E-2	1.022E+1	1.881E+1
-3.565E-2	1.027E+1	1.887E+1
-3.727E-2	1.017E+1	1.882E+1
-3.240E-2	1.027E+1	1.857E+1
-3.565E-2	1.017E+1	1.869E+1
-3.727E-2	1.007E+1	1.884E+1
-3.403E-2	1.006E+1	1.857E+1
-3.240E-2	1.030E+1	1.868E+1
-3.565E-2	1.021E+1	1.868E+1
-3.565E-2	1.032E+1	1.880E+1
-3.565E-2	1.029E+1	1.865E+1
-3.727E-2	1.025E+1	1.887E+1
-3.565E-2	1.026E+1	1.878E+1
-3.403E-2	1.015E+1	1.871E+1
-3.565E-2	1.015E+1	1.853E+1
-3.727E-2	1.044E+1	1.866E+1
-3.565E-2	1.011E+1	1.882E+1
-3.403E-2	1.021E+1	1.876E+1
-3.403E-2	1.023E+1	1.879E+1
-3.565E-2	1.027E+1	1.873E+1
-3.078E-2	1.038E+1	1.872E+1
-3.727E-2	1.026E+1	1.862E+1
-3.403E-2	1.021E+1	1.867E+1
-3.403E-2	1.020E+1	1.873E+1
-3.565E-2	1.017E+1	1.870E+1
-3.403E-2	1.017E+1	1.881E+1
-3.889E-2	1.018E+1	1.879E+1
-3.727E-2	1.017E+1	1.870E+1
-3.727E-2	1.032E+1	1.865E+1
-3.727E-2	1.024E+1	1.856E+1
-3.727E-2	1.029E+1	1.876E+1
-3.727E-2	1.018E+1	1.885E+1
-3.727E-2	1.029E+1	1.878E+1
-3.403E-2	1.035E+1	1.874E+1
-3.727E-2	1.027E+1	1.878E+1
-3.565E-2	1.034E+1	1.879E+1
-3.565E-2	1.010E+1	1.862E+1
-3.403E-2	1.027E+1	1.881E+1
-3.403E-2	1.022E+1	1.890E+1
-3.403E-2	1.032E+1	1.867E+1
-3.727E-2	1.025E+1	1.852E+1
-3.240E-2	1.028E+1	1.877E+1
-3.727E-2	1.015E+1	1.865E+1
-3.727E-2	1.023E+1	1.877E+1
-3.565E-2	1.022E+1	1.888E+1
-3.565E-2	1.036E+1	1.878E+1
-3.565E-2	1.017E+1	1.868E+1
-3.565E-2	1.011E+1	1.867E+1
-3.565E-2	1.027E+1	1.869E+1
-3.403E-2	1.030E+1	1.879E+1
-3.240E-2	1.028E+1	1.872E+1
-3.565E-2	1.032E+1	1.858E+1
-3.727E-2	1.032E+1	1.868E+1
-3.403E-2	1.013E+1	1.874E+1
-3.565E-2	1.036E+1	1.885E+1
-3.727E-2	1.017E+1	1.881E+1
-3.889E-2	1.026E+1	1.877E+1
-3.565E-2	1.025E+1	1.879E+1
-3.403E-2	1.030E+1	1.878E+1
-3.727E-2	1.026E+1	1.860E+1
-3.403E-2	1.023E+1	1.869E+1
-3.565E-2	1.016E+1	1.859E+1
-3.240E-2	1.014E+1	1.871E+1
-3.403E-2	1.025E+1	1.874E+1
-3.727E-2	1.027E+1	1.869E+1
-3.727E-2	1.024E+1	1.873E+1
-3.240E-2	1.032E+1	1.882E+1
-3.565E-2	1.025E+1	1.869E+1
-3.727E-2	1.018E+1	1.882E+1
-3.889E-2	1.017E+1	1.872E+1
-3.240E-2	1.015E+1	1.875E+1
-3.727E-2	1.027E+1	1.877E+1
-3.727E-2	1.029E+1	1.878E+1
-3.403E-2	1.021E+1	1.883E+1
-3.403E-2	1.035E+1	1.875E+1
-3.565E-2	1.021E+1	1.877E+1
-3.403E-2	1.032E+1	1.875E+1
-3.565E-2	1.028E+1	1.865E+1
-3.565E-2	1.030E+1	1.856E+1
-3.565E-2	1.025E+1	1.855E+1
-3.565E-2	1.021E+1	1.875E+1
-3.565E-2	1.023E+1	1.879E+1
-3.240E-2	1.024E+1	1.875E+1
-3.403E-2	1.024E+1	1.869E+1
-3.727E-2	1.027E+1	1.868E+1
-3.565E-2	1.021E+1	1.864E+1
-3.403E-2	1.023E+1	1.893E+1
-3.403E-2	1.024E+1	1.865E+1
-3.565E-2	1.011E+1	1.881E+1
-3.403E-2	1.017E+1	1.879E+1
-3.889E-2	1.030E+1	1.875E+1
-3.078E-2	1.025E+1	1.864E+1
-3.727E-2	1.038E+1	1.886E+1
-3.403E-2	1.019E+1	1.856E+1
-3.403E-2	1.030E+1	1.895E+1
-3.403E-2	1.017E+1	1.857E+1
-3.727E-2	1.015E+1	1.877E+1
-3.565E-2	1.035E+1	1.867E+1
-3.403E-2	1.018E+1	1.875E+1
-3.565E-2	1.022E+1	1.879E+1
-3.565E-2	1.015E+1	1.871E+1
-3.727E-2	1.031E+1	1.880E+1
-3.403E-2	1.021E+1	1.886E+1
-3.403E-2	1.016E+1	1.872E+1
-3.727E-2	1.038E+1	1.878E+1
-3.403E-2	1.019E+1	1.870E+1
-3.565E-2	1.009E+1	1.869E+1
-3.727E-2	1.009E+1	1.858E+1
-3.727E-2	1.036E+1	1.875E+1
-3.727E-2	1.035E+1	1.874E+1
-3.565E-2	1.021E+1	1.867E+1
-4.051E-2	1.025E+1	1.874E+1
-3.403E-2	1.021E+1	1.867E+1
-3.403E-2	1.027E+1	1.878E+1
-3.727E-2	1.016E+1	1.885E+1
-3.565E-2	1.017E+1	1.879E+1
-3.727E-2	1.035E+1	1.856E+1
-3.403E-2	1.031E+1	1.883E+1
-3.565E-2	1.023E+1	1.875E+1
-3.565E-2	1.031E+1	1.886E+1
-3.889E-2	1.022E+1	1.865E+1
-3.727E-2	1.025E+1	1.869E+1
-3.403E-2	1.010E+1	1.880E+1
-3.403E-2	1.021E+1	1.881E+1
-3.565E-2	1.016E+1	1.877E+1
-3.403E-2	1.026E+1	1.867E+1
-3.565E-2	1.022E+1	1.870E+1
-3.565E-2	1.020E+1	1.881E+1
-3.727E-2	1.018E+1	1.878E+1
-3.565E-2	1.028E+1	1.881E+1
-3.565E-2	1.026E+1	1.883E+1
-3.565E-2	1.019E+1	1.873E+1
-3.565E-2	1.024E+1	1.868E+1
-3.240E-2	1.022E+1	1.874E+1
-3.403E-2	1.035E+1	1.877E+1
-3.565E-2	1.028E+1	1.892E+1
-3.889E-2	1.032E+1	1.874E+1
-3.403E-2	1.019E+1	1.862E+1
-3.565E-2	1.023E+1	1.878E+1
-3.240E-2	1.039E+1	1.861E+1
-3.727E-2	1.015E+1	1.883E+1
-3.403E-2	1.027E+1	1.892E+1
-3.403E-2	1.032E+1	1.871E+1
-3.565E-2	1.025E+1	1.881E+1
-3.403E-2	1.018E+1	1.861E+1
-3.727E-2	1.019E+1	1.886E+1
-3.565E-2	1.015E+1	1.861E+1
-3.565E-2	1.022E+1	1.879E+1
-4.051E-2	1.020E+1	1.878E+1
-3.403E-2	1.024E+1	1.877E+1
-3.565E-2	1.027E+1	1.871E+1
-3.240E-2	1.011E+1	1.863E+1
-3.565E-2	1.027E+1	1.880E+1
-3.403E-2	1.020E+1	1.874E+1
-3.565E-2	1.033E+1	1.882E+1
-3.727E-2	1.031E+1	1.876E+1
-3.727E-2	1.017E+1	1.889E+1
-3.403E-2	1.019E+1	1.875E+1
-3.565E-2	1.029E+1	1.898E+1
-3.727E-2	1.021E+1	1.872E+1
-3.565E-2	1.021E+1	1.879E+1
-3.565E-2	1.016E+1	1.879E+1
-3.565E-2	1.016E+1	1.875E+1
-3.565E-2	1.017E+1	1.874E+1
-3.565E-2	1.028E+1	1.863E+1
-3.403E-2	1.028E+1	1.858E+1
-3.727E-2	1.035E+1	1.863E+1
-3.403E-2	1.027E+1	1.880E+1
-3.565E-2	1.017E+1	1.879E+1
-3.565E-2	1.024E+1	1.867E+1
-3.403E-2	1.021E+1	1.880E+1
-3.727E-2	1.008E+1	1.879E+1
-3.565E-2	1.027E+1	1.869E+1
-3.403E-2	1.024E+1	1.881E+1
-3.565E-2	1.023E+1	1.883E+1
-3.727E-2	1.015E+1	1.863E+1
-3.403E-2	1.021E+1	1.869E+1
-3.727E-2	1.023E+1	1.869E+1
-3.565E-2	1.023E+1	1.867E+1
-3.889E-2	1.016E+1	1.870E+1
-3.727E-2	1.025E+1	1.880E+1
-3.403E-2	1.021E+1	1.872E+1
-3.565E-2	1.030E+1	1.857E+1
-3.565E-2	1.022E+1	1.870E+1
-3.727E-2	1.034E+1	1.864E+1
-3.727E-2	1.016E+1	1.877E+1
-3.565E-2	1.009E+1	1.865E+1
-3.240E-2	1.022E+1	1.879E+1
-3.889E-2	1.030E+1	1.862E+1
-3.565E-2	1.026E+1	1.879E+1
-3.403E-2	1.025E+1	1.873E+1
-3.403E-2	1.024E+1	1.868E+1
-3.727E-2	1.019E+1	1.890E+1
-3.403E-2	1.022E+1	1.867E+1
-3.403E-2	1.025E+1	1.865E+1
-3.889E-2	1.027E+1	1.892E+1
-3.565E-2	1.016E+1	1.859E+1
-3.727E-2	1.027E+1	1.893E+1
-3.565E-2	1.027E+1	1.892E+1
-3.565E-2	1.019E+1	1.872E+1
-4.051E-2	1.020E+1	1.866E+1
-3.727E-2	1.033E+1	1.869E+1
-3.565E-2	1.020E+1	1.880E+1
-3.403E-2	1.036E+1	1.860E+1
-3.403E-2	1.040E+1	1.876E+1
-3.727E-2	1.017E+1	1.862E+1
-3.565E-2	1.020E+1	1.864E+1
-3.565E-2	1.042E+1	1.866E+1
-3.565E-2	1.024E+1	1.866E+1
-3.565E-2	1.019E+1	1.870E+1
-3.565E-2	1.018E+1	1.879E+1
-3.727E-2	1.011E+1	1.872E+1
-3.565E-2	1.023E+1	1.856E+1
-3.565E-2	1.030E+1	1.878E+1
-3.727E-2	1.027E+1	1.900E+1
-3.727E-2	1.017E+1	1.845E+1
-3.565E-2	1.017E+1	1.880E+1
-3.727E-2	1.019E+1	1.881E+1
-3.240E-2	1.021E+1	1.879E+1
-3.403E-2	1.023E+1	1.871E+1
-3.727E-2	1.021E+1	1.874E+1
-3.565E-2	1.020E+1	1.862E+1
-3.240E-2	1.016E+1	1.882E+1
-3.403E-2	1.014E+1	1.872E+1
-3.727E-2	1.022E+1	1.867E+1
-3.889E-2	1.022E+1	1.870E+1
-3.565E-2	1.020E+1	1.888E+1
-3.565E-2	1.015E+1	1.868E+1
-3.727E-2	1.028E+1	1.866E+1
-3.240E-2	1.023E+1	1.869E+1
-3.403E-2	1.016E+1	1.879E+1
-3.403E-2	1.010E+1	1.877E+1
-3.565E-2	1.022E+1	1.879E+1
-3.565E-2	1.016E+1	1.867E+1
-3.403E-2	1.037E+1	1.859E+1
-3.403E-2	1.016E+1	1.857E+1
-3.565E-2	1.023E+1	1.878E+1
-3.727E-2	1.022E+1	1.874E+1
-3.565E-2	1.020E+1	1.875E+1
-3.565E-2	1.026E+1	1.898E+1
-3.727E-2	1.026E+1	1.892E+1
-3.565E-2	1.018E+1	1.873E+1
-3.565E-2	1.026E+1	1.878E+1
-3.565E-2	1.031E+1	1.872E+1
-3.889E-2	1.029E+1	1.883E+1
-3.240E-2	1.017E+1	1.865E+1
-3.565E-2	1.025E+1	1.858E+1
-3.727E-2	1.022E+1	1.871E+1
-3.565E-2	1.016E+1	1.871E+1
-3.565E-2	1.021E+1	1.861E+1
-3.403E-2	1.015E+1	1.892E+1
-3.727E-2	1.015E+1	1.857E+1
-3.727E-2	1.019E+1	1.871E+1
-3.240E-2	1.026E+1	1.871E+1
-3.565E-2	1.024E+1	1.866E+1
-3.727E-2	1.024E+1	1.904E+1
-3.727E-2	1.026E+1	1.882E+1
-3.565E-2	1.015E+1	1.873E+1
-3.565E-2	1.026E+1	1.885E+1
-3.403E-2	1.021E+1	1.888E+1
-3.727E-2	1.036E+1	1.891E+1
-3.565E-2	1.028E+1	1.881E+1
-3.403E-2	1.039E+1	1.886E+1
-3.565E-2	1.025E+1	1.885E+1
-3.403E-2	1.029E+1	1.884E+1
-3.565E-2	1.024E+1	1.880E+1
-3.403E-2	1.019E+1	1.890E+1
-3.403E-2	1.026E+1	1.889E+1
-3.727E-2	1.019E+1	1.871E+1
-3.565E-2	1.020E+1	1.889E+1
-3.727E-2	1.023E+1	1.885E+1
-3.565E-2	1.014E+1	1.882E+1
-3.889E-2	1.018E+1	1.876E+1
-3.727E-2	1.028E+1	1.870E+1
-3.240E-2	1.021E+1	1.863E+1
-3.565E-2	1.030E+1	1.881E+1
-3.565E-2	1.034E+1	1.868E+1
-3.565E-2	1.015E+1	1.881E+1
-3.403E-2	1.027E+1	1.883E+1
-3.727E-2	1.023E+1	1.898E+1
-3.403E-2	1.031E+1	1.877E+1
-3.727E-2	1.019E+1	1.878E+1
-3.403E-2	1.022E+1	1.876E+1
-3.565E-2	1.043E+1	1.880E+1
-3.565E-2	1.032E+1	1.877E+1
-3.403E-2	1.035E+1	1.892E+1
-3.403E-2	1.031E+1	1.878E+1
-3.403E-2	1.023E+1	1.876E+1
-3.727E-2	1.033E+1	1.882E+1
-3.565E-2	1.044E+1	1.904E+1
-3.565E-2	1.012E+1	1.876E+1
-3.565E-2	1.045E+1	1.887E+1
-3.889E-2	1.028E+1	1.890E+1
-3.565E-2	1.030E+1	1.878E+1
-3.565E-2	1.038E+1	1.882E+1
-3.403E-2	1.028E+1	1.885E+1
-3.565E-2	1.026E+1	1.894E+1
-3.403E-2	1.026E+1	1.873E+1
-3.403E-2	1.035E+1	1.883E+1
-3.403E-2	1.031E+1	1.887E+1
-3.727E-2	1.034E+1	1.881E+1
-3.727E-2	1.038E+1	1.868E+1
-3.403E-2	1.033E+1	1.871E+1
-3.403E-2	1.026E+1	1.879E+1
-3.403E-2	1.033E+1	1.870E+1
-3.889E-2	1.020E+1	1.869E+1
-3.403E-2	1.025E+1	1.880E+1
-3.403E-2	1.016E+1	1.890E+1
-3.727E-2	1.030E+1	1.869E+1
-3.403E-2	1.038E+1	1.875E+1
-3.565E-2	1.019E+1	1.886E+1
-3.565E-2	1.029E+1	1.876E+1
-3.727E-2	1.030E+1	1.875E+1
-3.727E-2	1.034E+1	1.876E+1
-3.727E-2	1.025E+1	1.880E+1
-3.565E-2	1.034E+1	1.869E+1
-3.565E-2	1.026E+1	1.880E+1
-3.565E-2	1.023E+1	1.883E+1
-3.403E-2	1.035E+1	1.890E+1
-3.565E-2	1.023E+1	1.885E+1
-3.889E-2	1.024E+1	1.874E+1
-3.565E-2	1.024E+1	1.889E+1
-3.403E-2	1.012E+1	1.889E+1
-3.727E-2	1.022E+1	1.866E+1
-3.565E-2	1.029E+1	1.870E+1
-3.565E-2	1.022E+1	1.887E+1
-3.403E-2	1.025E+1	1.874E+1
-3.727E-2	1.025E+1	1.871E+1
-3.565E-2	1.035E+1	1.881E+1
-3.403E-2	1.030E+1	1.865E+1
-3.565E-2	1.019E+1	1.884E+1
-3.565E-2	1.019E+1	1.881E+1
-3.403E-2	1.033E+1	1.882E+1
-3.403E-2	1.032E+1	1.901E+1
-3.403E-2	1.029E+1	1.891E+1
-3.565E-2	1.025E+1	1.892E+1
-3.565E-2	1.024E+1	1.886E+1
-3.727E-2	1.029E+1	1.893E+1
-3.565E-2	1.028E+1	1.894E+1
-3.727E-2	1.027E+1	1.876E+1
-3.565E-2	1.033E+1	1.887E+1
-3.727E-2	1.020E+1	1.888E+1
-3.727E-2	1.018E+1	1.864E+1
-3.565E-2	1.033E+1	1.882E+1
-3.889E-2	1.045E+1	1.888E+1
-3.565E-2	1.024E+1	1.885E+1
-3.240E-2	1.024E+1	1.881E+1
-3.565E-2	1.022E+1	1.906E+1
-3.727E-2	1.027E+1	1.878E+1
-3.727E-2	1.029E+1	1.883E+1
-3.403E-2	1.027E+1	1.889E+1
-3.727E-2	1.038E+1	1.873E+1
-3.565E-2	1.031E+1	1.886E+1
-3.403E-2	1.031E+1	1.881E+1
-3.565E-2	1.033E+1	1.889E+1
-3.565E-2	1.023E+1	1.876E+1
-3.565E-2	1.019E+1	1.882E+1
-3.565E-2	1.029E+1	1.882E+1
-3.565E-2	1.027E+1	1.864E+1
-3.565E-2	1.033E+1	1.880E+1
-3.565E-2	1.024E+1	1.881E+1
-3.403E-2	1.029E+1	1.875E+1
-3.240E-2	1.028E+1	1.854E+1
-3.727E-2	1.029E+1	1.879E+1
-3.565E-2	1.023E+1	1.873E+1
-3.565E-2	1.025E+1	1.881E+1
-3.078E-2	1.024E+1	1.887E+1
-3.565E-2	1.022E+1	1.857E+1
-3.565E-2	1.025E+1	1.865E+1
-3.240E-2	1.030E+1	1.869E+1
-3.727E-2	1.028E+1	1.874E+1
-3.565E-2	1.017E+1	1.875E+1
-3.727E-2	1.026E+1	1.870E+1
-3.565E-2	1.021E+1	1.875E+1
-3.240E-2	1.039E+1	1.874E+1
-3.565E-2	1.036E+1	1.870E+1
-3.727E-2	1.031E+1	1.886E+1
-3.403E-2	1.033E+1	1.886E+1
-3.240E-2	1.017E+1	1.869E+1
-3.889E-2	1.030E+1	1.886E+1
-3.565E-2	1.028E+1	1.882E+1
-3.727E-2	1.030E+1	1.888E+1
-3.727E-2	1.026E+1	1.870E+1
-3.403E-2	1.037E+1	1.887E+1
-3.889E-2	1.028E+1	1.866E+1
-3.565E-2	1.034E+1	1.872E+1
-3.565E-2	1.029E+1	1.873E+1
-3.727E-2	1.016E+1	1.872E+1
-3.565E-2	1.034E+1	1.887E+1
-3.403E-2	1.025E+1	1.872E+1
-3.565E-2	1.028E+1	1.881E+1
-3.565E-2	1.033E+1	1.880E+1
-3.727E-2	1.021E+1	1.865E+1
-3.403E-2	1.020E+1	1.878E+1
-3.565E-2	1.035E+1	1.865E+1
-3.565E-2	1.036E+1	1.878E+1
-3.565E-2	1.038E+1	1.874E+1
-3.403E-2	1.017E+1	1.862E+1
-3.403E-2	1.015E+1	1.869E+1
-3.403E-2	1.021E+1	1.863E+1
-3.403E-2	1.013E+1	1.888E+1
-3.078E-2	1.030E+1	1.856E+1
-3.565E-2	1.017E+1	1.869E+1
-3.240E-2	1.024E+1	1.882E+1
-3.727E-2	1.029E+1	1.889E+1
-3.565E-2	1.043E+1	1.865E+1
-3.565E-2	1.030E+1	1.895E+1
-3.565E-2	1.024E+1	1.885E+1
-3.565E-2	1.029E+1	1.881E+1
-3.403E-2	1.035E+1	1.874E+1
-3.403E-2	1.025E+1	1.888E+1
-3.565E-2	1.019E+1	1.867E+1
-3.727E-2	1.034E+1	1.876E+1
-3.403E-2	1.017E+1	1.881E+1
-3.403E-2	1.022E+1	1.879E+1
-3.565E-2	1.020E+1	1.873E+1
-3.240E-2	1.040E+1	1.872E+1
-3.240E-2	1.024E+1	1.883E+1
-3.727E-2	1.029E+1	1.893E+1
-3.565E-2	1.029E+1	1.880E+1
-3.889E-2	1.021E+1	1.872E+1
-3.403E-2	1.023E+1	1.879E+1
-3.565E-2	1.029E+1	1.876E+1
-3.727E-2	1.028E+1	1.854E+1
-3.727E-2	1.018E+1	1.867E+1
-3.565E-2	1.023E+1	1.890E+1
-3.565E-2	1.032E+1	1.883E+1
-3.565E-2	1.034E+1	1.871E+1
-3.727E-2	1.029E+1	1.875E+1
-3.403E-2	1.040E+1	1.882E+1
-3.565E-2	1.023E+1	1.897E+1
-3.565E-2	1.042E+1	1.878E+1
-3.403E-2	1.021E+1	1.884E+1
-3.403E-2	1.021E+1	1.893E+1
-3.727E-2	1.022E+1	1.873E+1
-3.403E-2	1.033E+1	1.876E+1
-3.889E-2	1.027E+1	1.879E+1
-3.565E-2	1.020E+1	1.882E+1
-3.565E-2	1.021E+1	1.883E+1
-3.565E-2	1.030E+1	1.878E+1
-3.403E-2	1.021E+1	1.873E+1
-3.403E-2	1.027E+1	1.869E+1
-3.403E-2	1.022E+1	1.872E+1
-3.727E-2	1.027E+1	1.875E+1
-3.403E-2	1.028E+1	1.868E+1
-3.403E-2	1.021E+1	1.861E+1
-3.727E-2	1.025E+1	1.880E+1
-3.565E-2	1.035E+1	1.884E+1
-3.403E-2	1.023E+1	1.883E+1
-3.403E-2	1.020E+1	1.873E+1
-3.403E-2	1.031E+1	1.896E+1
-3.565E-2	1.014E+1	1.881E+1
-3.565E-2	1.025E+1	1.892E+1
-3.403E-2	1.018E+1	1.883E+1
-3.565E-2	1.019E+1	1.875E+1
-3.403E-2	1.021E+1	1.883E+1
-3.727E-2	1.028E+1	1.881E+1
-3.403E-2	1.025E+1	1.878E+1
-3.240E-2	1.023E+1	1.879E+1
-3.565E-2	1.008E+1	1.860E+1
-3.565E-2	1.031E+1	1.873E+1
-3.403E-2	1.028E+1	1.871E+1
-3.403E-2	1.033E+1	1.878E+1
-3.403E-2	1.020E+1	1.867E+1
-3.727E-2	1.016E+1	1.880E+1
-3.403E-2	1.029E+1	1.891E+1
-3.727E-2	1.036E+1	1.868E+1
-3.565E-2	1.014E+1	1.872E+1
-3.889E-2	1.026E+1	1.878E+1
-3.403E-2	1.011E+1	1.866E+1
-3.403E-2	1.031E+1	1.891E+1
-3.727E-2	1.028E+1	1.881E+1
-3.565E-2	1.027E+1	1.879E+1
-3.240E-2	1.025E+1	1.887E+1
-3.889E-2	1.034E+1	1.881E+1
-3.565E-2	1.019E+1	1.873E+1
-3.403E-2	1.021E+1	1.870E+1
-3.565E-2	1.027E+1	1.872E+1
-3.240E-2	1.022E+1	1.858E+1
-3.403E-2	1.031E+1	1.869E+1
-3.565E-2	1.028E+1	1.868E+1
-3.240E-2	1.025E+1	1.877E+1
-3.240E-2	1.024E+1	1.869E+1
-3.403E-2	1.029E+1	1.863E+1
-3.889E-2	1.023E+1	1.878E+1
-3.727E-2	1.029E+1	1.880E+1
-3.565E-2	1.029E+1	1.869E+1
-3.565E-2	1.034E+1	1.881E+1
-3.403E-2	1.034E+1	1.890E+1
-3.889E-2	1.039E+1	1.861E+1
-3.565E-2	1.026E+1	1.863E+1
-3.565E-2	1.023E+1	1.864E+1
-3.240E-2	1.038E+1	1.869E+1
-3.565E-2	1.044E+1	1.882E+1
-3.727E-2	1.029E+1	1.873E+1
-3.889E-2	1.021E+1	1.868E+1
-3.727E-2	1.038E+1	1.887E+1
-3.727E-2	1.023E+1	1.880E+1
-3.240E-2	1.031E+1	1.882E+1
-3.403E-2	1.027E+1	1.880E+1
-3.889E-2	1.018E+1	1.872E+1
-3.403E-2	1.024E+1	1.879E+1
-3.403E-2	1.033E+1	1.871E+1
-3.889E-2	1.023E+1	1.879E+1
-3.727E-2	1.022E+1	1.880E+1
-3.240E-2	1.031E+1	1.886E+1
-3.565E-2	1.047E+1	1.877E+1
-3.889E-2	1.044E+1	1.870E+1
-3.727E-2	1.014E+1	1.866E+1
-3.565E-2	1.022E+1	1.861E+1
-3.565E-2	1.026E+1	1.889E+1
-3.565E-2	1.012E+1	1.877E+1
-3.727E-2	1.017E+1	1.866E+1
-3.403E-2	1.028E+1	1.872E+1
-3.565E-2	1.023E+1	1.883E+1
-3.565E-2	1.031E+1	1.880E+1
-3.727E-2	1.023E+1	1.883E+1
-3.403E-2	1.017E+1	1.879E+1
-3.403E-2	1.026E+1	1.874E+1
-3.889E-2	1.033E+1	1.877E+1
-3.727E-2	1.024E+1	1.884E+1
-3.727E-2	1.010E+1	1.888E+1
-3.403E-2	1.025E+1	1.882E+1
-3.727E-2	1.021E+1	1.869E+1
-3.565E-2	1.035E+1	1.868E+1
-3.727E-2	1.014E+1	1.865E+1
-3.727E-2	1.031E+1	1.863E+1
-3.565E-2	1.025E+1	1.859E+1
-3.727E-2	1.023E+1	1.869E+1
-3.565E-2	1.033E+1	1.868E+1
-3.565E-2	1.022E+1	1.880E+1
-3.403E-2	1.030E+1	1.865E+1
-3.565E-2	1.019E+1	1.859E+1
-3.727E-2	1.020E+1	1.894E+1
-3.403E-2	1.020E+1	1.879E+1
-3.565E-2	1.027E+1	1.893E+1
-3.727E-2	1.017E+1	1.868E+1
-3.565E-2	1.024E+1	1.866E+1
-3.403E-2	1.032E+1	1.864E+1
-3.727E-2	1.034E+1	1.869E+1
-3.727E-2	1.033E+1	1.892E+1
-3.727E-2	1.047E+1	1.867E+1
-3.565E-2	1.026E+1	1.895E+1
-3.403E-2	1.027E+1	1.873E+1
-3.403E-2	1.014E+1	1.874E+1
-3.240E-2	1.020E+1	1.873E+1
-3.240E-2	1.032E+1	1.880E+1
-3.565E-2	1.011E+1	1.877E+1
-3.565E-2	1.031E+1	1.865E+1
-3.889E-2	1.034E+1	1.872E+1
-3.240E-2	1.030E+1	1.876E+1
-3.727E-2	1.018E+1	1.859E+1
-3.403E-2	1.026E+1	1.873E+1
-3.565E-2	1.021E+1	1.875E+1
-3.403E-2	1.023E+1	1.876E+1
-3.565E-2	1.041E+1	1.871E+1
-3.889E-2	1.032E+1	1.868E+1
-3.565E-2	1.036E+1	1.893E+1
-3.889E-2	1.035E+1	1.862E+1
-3.403E-2	1.030E+1	1.868E+1
-3.727E-2	1.026E+1	1.869E+1
-3.240E-2	1.026E+1	1.873E+1
-3.565E-2	1.031E+1	1.876E+1
-3.565E-2	1.020E+1	1.864E+1
-3.565E-2	1.026E+1	1.894E+1
-3.727E-2	1.025E+1	1.875E+1
-3.403E-2	1.020E+1	1.870E+1
-3.565E-2	1.033E+1	1.867E+1
-3.889E-2	1.025E+1	1.868E+1
-3.403E-2	1.017E+1	1.862E+1
-3.403E-2	1.023E+1	1.865E+1
-3.403E-2	1.021E+1	1.855E+1
-3.565E-2	1.025E+1	1.887E+1
-3.403E-2	1.031E+1	1.881E+1
-3.403E-2	1.018E+1	1.874E+1
-3.565E-2	1.029E+1	1.871E+1
-3.403E-2	1.031E+1	1.882E+1
-3.565E-2	1.024E+1	1.865E+1
-3.403E-2	1.020E+1	1.877E+1
-3.565E-2	1.043E+1	1.866E+1
-3.565E-2	1.004E+1	1.863E+1
-3.565E-2	1.037E+1	1.902E+1
-3.403E-2	1.026E+1	1.882E+1
-3.727E-2	1.023E+1	1.876E+1
-3.889E-2	1.011E+1	1.853E+1
-3.240E-2	1.028E+1	1.875E+1
-3.403E-2	1.023E+1	1.876E+1
-3.565E-2	1.030E+1	1.880E+1
-3.727E-2	1.019E+1	1.881E+1
-3.727E-2	1.026E+1	1.891E+1
-3.565E-2	1.024E+1	1.894E+1
-3.727E-2	1.026E+1	1.880E+1
-3.565E-2	1.026E+1	1.887E+1
-3.403E-2	1.022E+1	1.876E+1
-3.565E-2	1.023E+1	1.877E+1
-3.403E-2	1.024E+1	1.878E+1
-4.051E-2	1.031E+1	1.887E+1
-3.240E-2	1.035E+1	1.882E+1
-3.727E-2	1.026E+1	1.878E+1
-3.565E-2	1.023E+1	1.898E+1
-3.727E-2	1.026E+1	1.899E+1
-3.403E-2	1.034E+1	1.867E+1
-3.565E-2	1.030E+1	1.879E+1
-3.403E-2	1.022E+1	1.887E+1
-3.727E-2	1.036E+1	1.877E+1
-3.403E-2	1.034E+1	1.874E+1
-3.240E-2	1.025E+1	1.873E+1
-3.727E-2	1.035E+1	1.862E+1
-3.565E-2	1.020E+1	1.856E+1
-3.403E-2	1.029E+1	1.879E+1
-3.565E-2	1.030E+1	1.876E+1
-3.727E-2	1.015E+1	1.875E+1
-3.889E-2	1.024E+1	1.875E+1
-3.240E-2	1.025E+1	1.871E+1
-3.565E-2	1.032E+1	1.887E+1
-3.565E-2	1.013E+1	1.879E+1
-3.727E-2	1.033E+1	1.892E+1
-3.565E-2	1.040E+1	1.877E+1
-3.565E-2	1.030E+1	1.856E+1
-3.403E-2	1.025E+1	1.866E+1
-4.051E-2	1.026E+1	1.878E+1
-3.240E-2	1.024E+1	1.867E+1
-3.565E-2	1.033E+1	1.878E+1
-3.565E-2	1.018E+1	1.868E+1
-3.727E-2	1.021E+1	1.870E+1
-3.403E-2	1.022E+1	1.875E+1
-3.403E-2	1.028E+1	1.874E+1
-3.727E-2	1.031E+1	1.872E+1
-3.565E-2	1.024E+1	1.868E+1
-3.403E-2	1.023E+1	1.866E+1
-3.565E-2	1.035E+1	1.880E+1
-3.565E-2	1.033E+1	1.865E+1
-3.727E-2	1.027E+1	1.891E+1
-3.403E-2	1.026E+1	1.869E+1
-3.565E-2	1.021E+1	1.868E+1
-3.403E-2	1.025E+1	1.865E+1
-3.403E-2	1.026E+1	1.864E+1
-3.403E-2	1.022E+1	1.853E+1
-3.565E-2	1.031E+1	1.896E+1
-3.240E-2	1.018E+1	1.867E+1
-3.565E-2	1.022E+1	1.879E+1
-3.565E-2	1.020E+1	1.872E+1
-3.403E-2	1.016E+1	1.868E+1
-3.565E-2	1.022E+1	1.857E+1
-3.727E-2	1.029E+1	1.869E+1
-3.403E-2	1.026E+1	1.868E+1
-3.565E-2	1.020E+1	1.879E+1
-3.727E-2	1.010E+1	1.881E+1
-3.565E-2	1.029E+1	1.883E+1
-3.403E-2	1.021E+1	1.876E+1
-3.565E-2	1.024E+1	1.871E+1
-3.727E-2	1.033E+1	1.858E+1
-3.727E-2	1.023E+1	1.885E+1
-3.403E-2	1.032E+1	1.873E+1
-3.240E-2	1.018E+1	1.885E+1
-3.403E-2	1.026E+1	1.875E+1
-3.727E-2	1.033E+1	1.879E+1
-3.565E-2	1.033E+1	1.896E+1
-3.403E-2	1.028E+1	1.884E+1
-3.565E-2	1.027E+1	1.867E+1
-3.889E-2	1.036E+1	1.861E+1
-3.565E-2	1.023E+1	1.878E+1
-3.565E-2	1.028E+1	1.877E+1
-3.565E-2	1.016E+1	1.870E+1
-3.403E-2	1.020E+1	1.883E+1
-3.565E-2	1.028E+1	1.877E+1
-3.403E-2	1.023E+1	1.877E+1
-3.565E-2	1.032E+1	1.866E+1
-3.565E-2	1.018E+1	1.884E+1
-3.565E-2	1.018E+1	1.846E+1
-3.727E-2	1.030E+1	1.861E+1
-3.403E-2	1.046E+1	1.870E+1
-3.565E-2	1.015E+1	1.868E+1
-3.727E-2	1.036E+1	1.872E+1
-3.403E-2	1.030E+1	1.885E+1
-3.403E-2	1.021E+1	1.887E+1
-3.727E-2	1.029E+1	1.868E+1
-3.565E-2	1.035E+1	1.876E+1
-3.240E-2	1.027E+1	1.897E+1
-3.403E-2	1.018E+1	1.870E+1
-3.565E-2	1.032E+1	1.886E+1
-3.403E-2	1.027E+1	1.872E+1
-3.403E-2	1.028E+1	1.874E+1
-3.565E-2	1.035E+1	1.889E+1
-3.727E-2	1.020E+1	1.863E+1
-3.565E-2	1.024E+1	1.869E+1
-3.240E-2	1.035E+1	1.871E+1
-3.403E-2	1.023E+1	1.866E+1
-3.727E-2	1.029E+1	1.878E+1
-3.565E-2	1.012E+1	1.876E+1
-3.565E-2	1.029E+1	1.876E+1
-3.727E-2	1.035E+1	1.865E+1
-3.565E-2	1.021E+1	1.884E+1
-3.403E-2	1.040E+1	1.876E+1
-3.565E-2	1.029E+1	1.861E+1
-3.889E-2	1.013E+1	1.886E+1
-3.727E-2	1.040E+1	1.885E+1
-3.565E-2	1.029E+1	1.879E+1
-3.240E-2	1.030E+1	1.848E+1
-3.727E-2	1.031E+1	1.856E+1
-3.403E-2	1.020E+1	1.876E+1
-3.565E-2	1.013E+1	1.877E+1
-3.403E-2	1.016E+1	1.869E+1
-3.565E-2	1.027E+1	1.870E+1
-3.889E-2	1.013E+1	1.854E+1
-3.565E-2	1.029E+1	1.873E+1
-3.240E-2	1.028E+1	1.880E+1
-3.727E-2	1.027E+1	1.871E+1
-3.727E-2	1.034E+1	1.877E+1
-3.403E-2	1.028E+1	1.873E+1
-3.565E-2	1.015E+1	1.871E+1
-3.565E-2	1.028E+1	1.883E+1
-3.565E-2	1.023E+1	1.860E+1
-3.565E-2	1.028E+1	1.876E+1
-3.240E-2	1.014E+1	1.861E+1
-3.727E-2	1.028E+1	1.868E+1
-3.889E-2	1.017E+1	1.868E+1
-3.727E-2	1.022E+1	1.864E+1
-3.727E-2	1.016E+1	1.855E+1
-3.565E-2	1.019E+1	1.862E+1
-3.727E-2	1.025E+1	1.863E+1
-3.565E-2	1.006E+1	1.867E+1
-3.240E-2	1.027E+1	1.863E+1
-3.240E-2	1.012E+1	1.878E+1
-3.565E-2	1.037E+1	1.884E+1
-3.403E-2	1.017E+1	1.873E+1
-3.565E-2	1.015E+1	1.885E+1
-3.565E-2	1.025E+1	1.889E+1
-3.727E-2	1.028E+1	1.892E+1
-3.565E-2	1.033E+1	1.887E+1
-3.565E-2	1.035E+1	1.866E+1
-3.565E-2	1.020E+1	1.872E+1
-3.565E-2	1.022E+1	1.866E+1
-3.565E-2	1.025E+1	1.860E+1
-3.565E-2	1.029E+1	1.877E+1
-3.403E-2	1.025E+1	1.866E+1
-3.565E-2	1.021E+1	1.860E+1
-3.727E-2	1.021E+1	1.869E+1
-3.565E-2	1.038E+1	1.876E+1
-3.403E-2	1.036E+1	1.855E+1
-3.403E-2	1.029E+1	1.882E+1
-3.403E-2	1.040E+1	1.866E+1
-3.565E-2	1.033E+1	1.860E+1
-3.565E-2	1.020E+1	1.861E+1
-3.727E-2	1.031E+1	1.870E+1
-3.403E-2	1.030E+1	1.878E+1
-3.403E-2	1.018E+1	1.870E+1
-3.565E-2	1.028E+1	1.880E+1
-3.565E-2	1.032E+1	1.862E+1
-3.565E-2	1.029E+1	1.873E+1
-3.403E-2	1.034E+1	1.860E+1
-3.727E-2	1.029E+1	1.879E+1
-3.565E-2	1.027E+1	1.868E+1
-3.403E-2	1.020E+1	1.884E+1
-3.403E-2	1.029E+1	1.878E+1
-3.727E-2	1.031E+1	1.876E+1
-3.403E-2	1.022E+1	1.869E+1
-3.240E-2	1.015E+1	1.862E+1
-3.565E-2	1.021E+1	1.867E+1
-3.565E-2	1.024E+1	1.864E+1
-3.727E-2	1.007E+1	1.877E+1
-3.565E-2	1.031E+1	1.873E+1
-3.727E-2	1.030E+1	1.880E+1
-3.403E-2	1.014E+1	1.886E+1
-3.727E-2	1.012E+1	1.856E+1
-3.240E-2	1.025E+1	1.872E+1
-3.240E-2	1.025E+1	1.868E+1
-3.565E-2	1.026E+1	1.881E+1
-3.565E-2	1.039E+1	1.876E+1
-3.565E-2	1.022E+1	1.864E+1
-3.078E-2	1.021E+1	1.872E+1
-3.889E-2	1.025E+1	1.881E+1
-3.403E-2	1.023E+1	1.883E+1
-3.240E-2	1.024E+1	1.889E+1
-3.565E-2	1.019E+1	1.859E+1
-3.727E-2	1.015E+1	1.869E+1
-3.565E-2	1.035E+1	1.861E+1
-3.727E-2	1.019E+1	1.861E+1
-3.565E-2	1.020E+1	1.866E+1
-3.565E-2	1.014E+1	1.876E+1
-3.565E-2	1.034E+1	1.873E+1
-3.727E-2	1.026E+1	1.852E+1
-3.240E-2	1.022E+1	1.877E+1
-3.727E-2	1.038E+1	1.872E+1
-3.727E-2	1.035E+1	1.878E+1
-3.240E-2	1.020E+1	1.885E+1
-3.565E-2	1.024E+1	1.871E+1
-3.403E-2	1.038E+1	1.866E+1
-3.403E-2	1.032E+1	1.885E+1
-3.403E-2	1.028E+1	1.888E+1
-3.403E-2	1.025E+1	1.871E+1
-3.403E-2	1.017E+1	1.871E+1
-3.727E-2	1.009E+1	1.887E+1
-3.565E-2	1.023E+1	1.869E+1
-3.240E-2	1.032E+1	1.893E+1
-3.565E-2	1.031E+1	1.887E+1
-3.565E-2	1.027E+1	1.875E+1
-3.727E-2	1.022E+1	1.881E+1
-3.565E-2	1.031E+1	1.883E+1
-3.403E-2	1.025E+1	1.888E+1
-3.403E-2	1.032E+1	1.878E+1
-3.565E-2	1.017E+1	1.880E+1
-3.565E-2	1.027E+1	1.852E+1
-3.565E-2	1.019E+1	1.860E+1
-3.565E-2	1.029E+1	1.879E+1
-3.403E-2	1.015E+1	1.855E+1
-3.727E-2	1.014E+1	1.865E+1
-3.889E-2	1.030E+1	1.869E+1
-3.565E-2	1.009E+1	1.872E+1
-3.565E-2	1.024E+1	1.871E+1
-3.565E-2	1.024E+1	1.885E+1
-3.727E-2	1.025E+1	1.873E+1
-3.565E-2	1.045E+1	1.859E+1
-3.565E-2	1.025E+1	1.886E+1
-3.240E-2	1.022E+1	1.892E+1
-3.727E-2	1.022E+1	1.884E+1
-3.565E-2	1.042E+1	1.886E+1
-3.565E-2	1.022E+1	1.880E+1
-3.889E-2	1.023E+1	1.878E+1
-3.565E-2	1.018E+1	1.865E+1
-3.727E-2	1.024E+1	1.874E+1
-3.403E-2	1.032E+1	1.864E+1
-3.240E-2	1.023E+1	1.868E+1
-3.240E-2	1.018E+1	1.870E+1
-3.565E-2	1.022E+1	1.865E+1
-3.565E-2	1.022E+1	1.863E+1
-3.565E-2	1.027E+1	1.862E+1
-3.403E-2	1.024E+1	1.844E+1
-3.727E-2	1.027E+1	1.857E+1
-3.565E-2	1.021E+1	1.881E+1
-3.565E-2	1.019E+1	1.883E+1
-3.240E-2	1.021E+1	1.875E+1
-3.889E-2	1.022E+1	1.878E+1
-3.565E-2	1.028E+1	1.873E+1
-3.403E-2	1.028E+1	1.897E+1
-3.727E-2	1.021E+1	1.858E+1
-3.727E-2	1.027E+1	1.873E+1
-3.403E-2	1.035E+1	1.877E+1
-3.565E-2	1.029E+1	1.858E+1
-3.565E-2	1.027E+1	1.875E+1
-3.403E-2	1.029E+1	1.872E+1
-3.240E-2	1.018E+1	1.887E+1
-3.727E-2	1.035E+1	1.901E+1
-3.727E-2	1.027E+1	1.874E+1
-3.727E-2	1.023E+1	1.869E+1
-3.565E-2	1.029E+1	1.877E+1
-3.403E-2	1.027E+1	1.869E+1
-3.565E-2	1.024E+1	1.873E+1
-3.565E-2	1.029E+1	1.861E+1
-3.565E-2	1.017E+1	1.868E+1
-3.565E-2	1.031E+1	1.890E+1
-3.727E-2	1.027E+1	1.876E+1
-3.403E-2	1.016E+1	1.865E+1
-3.403E-2	1.020E+1	1.870E+1
-3.403E-2	1.029E+1	1.871E+1
-3.403E-2	1.021E+1	1.869E+1
-3.727E-2	1.032E+1	1.890E+1
-3.403E-2	1.014E+1	1.884E+1
-3.240E-2	1.027E+1	1.876E+1
-3.565E-2	1.015E+1	1.869E+1
-3.565E-2	1.025E+1	1.894E+1
-3.240E-2	1.022E+1	1.879E+1
-3.240E-2	1.020E+1	1.879E+1
-3.565E-2	1.018E+1	1.870E+1
-3.565E-2	1.023E+1	1.886E+1
-3.565E-2	1.023E+1	1.894E+1
-3.403E-2	1.031E+1	1.880E+1
-3.565E-2	1.019E+1	1.875E+1
-3.727E-2	1.033E+1	1.870E+1
-3.403E-2	1.028E+1	1.878E+1
-3.565E-2	1.017E+1	1.871E+1
-3.403E-2	1.017E+1	1.867E+1
-3.565E-2	1.034E+1	1.868E+1
-3.727E-2	1.042E+1	1.869E+1
-3.403E-2	1.028E+1	1.845E+1
-3.403E-2	1.021E+1	1.875E+1
-3.565E-2	1.035E+1	1.861E+1
-3.240E-2	1.031E+1	1.873E+1
-3.565E-2	1.021E+1	1.881E+1
-3.727E-2	1.036E+1	1.873E+1
-3.565E-2	1.030E+1	1.879E+1
-3.727E-2	1.030E+1	1.881E+1
-3.240E-2	1.025E+1	1.884E+1
-3.403E-2	1.026E+1	1.881E+1
-3.727E-2	1.040E+1	1.874E+1
-3.240E-2	1.023E+1	1.877E+1
-3.403E-2	1.011E+1	1.869E+1
-3.565E-2	1.024E+1	1.887E+1
-3.727E-2	1.016E+1	1.879E+1
-3.565E-2	1.033E+1	1.868E+1
-3.403E-2	1.016E+1	1.876E+1
-3.565E-2	1.022E+1	1.871E+1
-3.565E-2	1.028E+1	1.874E+1
-3.565E-2	1.014E+1	1.880E+1
-3.403E-2	1.028E+1	1.855E+1
-3.565E-2	1.022E+1	1.865E+1
-3.565E-2	1.022E+1	1.878E+1
-3.403E-2	1.029E+1	1.869E+1
-3.403E-2	1.017E+1	1.881E+1
-3.727E-2	1.022E+1	1.862E+1
-3.565E-2	1.017E+1	1.876E+1
-3.565E-2	1.024E+1	1.885E+1
-3.565E-2	1.021E+1	1.856E+1
-3.565E-2	1.029E+1	1.870E+1
-3.403E-2	1.035E+1	1.875E+1
-3.565E-2	1.040E+1	1.873E+1
-3.403E-2	1.021E+1	1.875E+1
-3.565E-2	1.018E+1	1.882E+1
-3.403E-2	1.032E+1	1.872E+1
-3.565E-2	1.033E+1	1.879E+1
-3.403E-2	1.019E+1	1.866E+1
-3.240E-2	1.011E+1	1.852E+1
-3.565E-2	1.021E+1	1.885E+1
-3.727E-2	1.028E+1	1.874E+1
-3.403E-2	1.020E+1	1.872E+1
-3.565E-2	1.026E+1	1.868E+1
-3.565E-2	1.033E+1	1.854E+1
-3.565E-2	1.035E+1	1.870E+1
-3.240E-2	1.029E+1	1.870E+1
-3.565E-2	1.037E+1	1.858E+1
-3.403E-2	1.025E+1	1.869E+1
-3.565E-2	1.025E+1	1.857E+1
-3.403E-2	1.033E+1	1.875E+1
-3.403E-2	1.030E+1	1.871E+1
-3.565E-2	1.032E+1	1.889E+1
-3.565E-2	1.040E+1	1.881E+1
-3.403E-2	1.017E+1	1.879E+1
-3.565E-2	1.015E+1	1.891E+1
-3.565E-2	1.024E+1	1.873E+1
-3.240E-2	1.016E+1	1.865E+1
-3.240E-2	1.025E+1	1.881E+1
-3.403E-2	1.032E+1	1.873E+1
-3.889E-2	1.022E+1	1.880E+1
-3.403E-2	1.017E+1	1.866E+1
-3.240E-2	1.022E+1	1.870E+1
-3.565E-2	1.024E+1	1.876E+1
-3.565E-2	1.016E+1	1.869E+1
-3.727E-2	1.027E+1	1.874E+1
-3.403E-2	1.035E+1	1.881E+1
-3.565E-2	1.024E+1	1.871E+1
-3.727E-2	1.026E+1	1.873E+1
-3.403E-2	1.030E+1	1.877E+1
-3.565E-2	1.022E+1	1.862E+1
-3.565E-2	1.024E+1	1.867E+1
-3.727E-2	1.038E+1	1.878E+1
-3.403E-2	1.027E+1	1.877E+1
-3.403E-2	1.029E+1	1.890E+1
-3.727E-2	1.020E+1	1.873E+1
-3.403E-2	1.021E+1	1.885E+1
-3.565E-2	1.028E+1	1.867E+1
-3.240E-2	1.021E+1	1.876E+1
-3.565E-2	1.022E+1	1.860E+1
-3.565E-2	1.026E+1	1.878E+1
-3.403E-2	1.029E+1	1.872E+1
-3.565E-2	1.038E+1	1.862E+1
-3.889E-2	1.026E+1	1.886E+1
-3.565E-2	1.022E+1	1.873E+1
-3.403E-2	1.025E+1	1.867E+1
-3.403E-2	1.034E+1	1.880E+1
-3.889E-2	1.033E+1	1.854E+1
-3.565E-2	1.025E+1	1.862E+1
-3.403E-2	1.024E+1	1.875E+1
-3.240E-2	1.017E+1	1.889E+1
-3.565E-2	1.004E+1	1.870E+1
-3.727E-2	1.016E+1	1.870E+1
-3.403E-2	1.024E+1	1.872E+1
-3.565E-2	1.023E+1	1.870E+1
-3.727E-2	1.017E+1	1.856E+1
-3.727E-2	1.029E+1	1.861E+1
-3.403E-2	1.022E+1	1.886E+1
-3.240E-2	1.029E+1	1.879E+1
-3.565E-2	1.032E+1	1.865E+1
-3.889E-2	1.022E+1	1.878E+1
-3.240E-2	1.024E+1	1.873E+1
-3.403E-2	1.026E+1	1.875E+1
-3.727E-2	1.017E+1	1.873E+1
-3.727E-2	1.035E+1	1.877E+1
-3.403E-2	1.019E+1	1.878E+1
-3.240E-2	1.017E+1	1.874E+1
-3.727E-2	1.028E+1	1.883E+1
-3.565E-2	1.021E+1	1.866E+1
-3.403E-2	1.025E+1	1.858E+1
-3.727E-2	1.022E+1	1.864E+1
-3.240E-2	1.021E+1	1.868E+1
-3.727E-2	1.016E+1	1.882E+1
-3.403E-2	1.032E+1	1.874E+1
-3.565E-2	1.013E+1	1.892E+1
-3.403E-2	1.016E+1	1.871E+1
-3.565E-2	1.016E+1	1.855E+1
-3.403E-2	1.019E+1	1.873E+1
-3.727E-2	1.019E+1	1.872E+1
-3.240E-2	1.032E+1	1.881E+1
-3.727E-2	1.024E+1	1.879E+1
-3.403E-2	1.015E+1	1.886E+1
-3.565E-2	1.023E+1	1.862E+1
-3.889E-2	1.025E+1	1.871E+1
-3.565E-2	1.034E+1	1.869E+1
-3.565E-2	1.021E+1	1.881E+1
-3.403E-2	1.016E+1	1.866E+1
-3.565E-2	1.027E+1	1.869E+1
-3.565E-2	1.023E+1	1.846E+1
-3.565E-2	1.023E+1	1.862E+1
-3.403E-2	1.027E+1	1.870E+1
-3.565E-2	1.028E+1	1.871E+1
-3.403E-2	1.024E+1	1.879E+1
-3.727E-2	1.005E+1	1.871E+1
-3.403E-2	1.028E+1	1.875E+1
-3.727E-2	1.016E+1	1.875E+1
-3.565E-2	1.011E+1	1.877E+1
-3.240E-2	1.032E+1	1.865E+1
-3.565E-2	1.036E+1	1.860E+1
-3.565E-2	1.037E+1	1.877E+1
-3.565E-2	1.017E+1	1.878E+1
-3.565E-2	1.027E+1	1.868E+1
-3.565E-2	1.021E+1	1.871E+1
-3.565E-2	1.024E+1	1.878E+1
-3.565E-2	1.025E+1	1.872E+1
-3.403E-2	1.031E+1	1.867E+1
-3.565E-2	1.021E+1	1.874E+1
-3.565E-2	1.022E+1	1.870E+1
-3.565E-2	1.037E+1	1.872E+1
-3.403E-2	1.016E+1	1.870E+1
-3.403E-2	1.028E+1	1.856E+1
-3.403E-2	1.031E+1	1.862E+1
-3.565E-2	1.015E+1	1.874E+1
-3.565E-2	1.030E+1	1.864E+1
-3.565E-2	1.031E+1	1.858E+1
-3.727E-2	1.024E+1	1.869E+1
-3.403E-2	1.025E+1	1.885E+1
-3.565E-2	1.028E+1	1.881E+1
-3.403E-2	1.022E+1	1.867E+1
-3.565E-2	1.033E+1	1.864E+1
-3.565E-2	1.035E+1	1.877E+1
-3.565E-2	1.017E+1	1.889E+1
-3.565E-2	1.032E+1	1.879E+1
-3.565E-2	1.026E+1	1.870E+1
-3.727E-2	1.021E+1	1.885E+1
-3.565E-2	1.019E+1	1.882E+1
-3.565E-2	1.026E+1	1.865E+1
-3.727E-2	1.019E+1	1.883E+1
-3.727E-2	1.025E+1	1.873E+1
-3.727E-2	1.026E+1	1.873E+1
-3.403E-2	1.020E+1	1.867E+1
-3.565E-2	1.023E+1	1.860E+1
-3.565E-2	1.025E+1	1.876E+1
-3.240E-2	1.027E+1	1.873E+1
-3.403E-2	1.023E+1	1.868E+1
-3.403E-2	1.015E+1	1.870E+1
-3.727E-2	1.013E+1	1.859E+1
-3.727E-2	1.025E+1	1.858E+1
-3.727E-2	1.026E+1	1.890E+1
-3.727E-2	1.027E+1	1.868E+1
-3.240E-2	1.021E+1	1.877E+1
-3.403E-2	1.013E+1	1.866E+1
-3.403E-2	1.024E+1	1.879E+1
-3.727E-2	1.020E+1	1.875E+1
-3.403E-2	1.029E+1	1.887E+1
-3.565E-2	1.027E+1	1.851E+1
-3.565E-2	1.020E+1	1.869E+1
-3.565E-2	1.026E+1	1.877E+1
-3.565E-2	1.021E+1	1.892E+1
-3.889E-2	1.032E+1	1.869E+1
-3.403E-2	1.024E+1	1.860E+1
-3.727E-2	1.024E+1	1.884E+1
-3.727E-2	1.028E+1	1.866E+1
-3.403E-2	1.025E+1	1.871E+1
-3.565E-2	1.027E+1	1.870E+1
-3.403E-2	1.033E+1	1.866E+1
-3.565E-2	1.034E+1	1.860E+1
-3.240E-2	1.018E+1	1.886E+1
-3.240E-2	1.022E+1	1.862E+1
-3.727E-2	1.034E+1	1.888E+1
-3.565E-2	1.033E+1	1.888E+1
-3.727E-2	1.029E+1	1.866E+1
-3.078E-2	1.030E+1	1.881E+1
-3.565E-2	1.016E+1	1.868E+1
-3.403E-2	1.025E+1	1.869E+1
-3.403E-2	1.030E+1	1.861E+1
-3.403E-2	1.013E+1	1.882E+1
-3.403E-2	1.021E+1	1.866E+1
-3.727E-2	1.023E+1	1.869E+1
-3.727E-2	1.036E+1	1.874E+1
-3.240E-2	1.021E+1	1.872E+1
-3.565E-2	1.020E+1	1.880E+1
-3.403E-2	1.022E+1	1.871E+1
-3.565E-2	1.019E+1	1.877E+1
-3.565E-2	1.028E+1	1.861E+1
-3.727E-2	1.016E+1	1.862E+1
-3.889E-2	1.027E+1	1.862E+1
-3.403E-2	1.019E+1	1.866E+1
-3.565E-2	1.011E+1	1.870E+1
-3.565E-2	1.029E+1	1.873E+1
-3.403E-2	1.019E+1	1.858E+1
-3.403E-2	1.023E+1	1.882E+1
-3.403E-2	1.030E+1	1.871E+1
-3.565E-2	1.022E+1	1.878E+1
-3.565E-2	1.030E+1	1.872E+1
-3.565E-2	1.029E+1	1.887E+1
-3.727E-2	1.020E+1	1.882E+1
-3.565E-2	1.031E+1	1.879E+1
-3.403E-2	1.026E+1	1.878E+1
-3.403E-2	1.038E+1	1.864E+1
-3.403E-2	1.022E+1	1.862E+1
-3.565E-2	1.027E+1	1.867E+1
-3.565E-2	1.029E+1	1.879E+1
-3.403E-2	1.032E+1	1.860E+1
-3.565E-2	1.009E+1	1.874E+1
-3.889E-2	1.020E+1	1.869E+1
-3.727E-2	1.013E+1	1.870E+1
-3.565E-2	1.015E+1	1.870E+1
-3.565E-2	1.029E+1	1.860E+1
-3.727E-2	1.021E+1	1.867E+1
-3.727E-2	1.029E+1	1.870E+1
-3.240E-2	1.029E+1	1.887E+1
-3.403E-2	1.030E+1	1.863E+1
-3.565E-2	1.024E+1	1.876E+1
-3.727E-2	1.029E+1	1.879E+1
-3.403E-2	1.027E+1	1.884E+1
-3.403E-2	1.017E+1	1.861E+1
-3.889E-2	1.021E+1	1.875E+1
-3.403E-2	1.022E+1	1.864E+1
-3.240E-2	1.024E+1	1.865E+1
-3.240E-2	1.019E+1	1.885E+1
-3.565E-2	1.029E+1	1.863E+1
-3.727E-2	1.027E+1	1.872E+1
-3.240E-2	1.042E+1	1.871E+1
-3.240E-2	1.036E+1	1.876E+1
-3.565E-2	1.011E+1	1.863E+1
-3.565E-2	1.020E+1	1.850E+1
-3.240E-2	1.029E+1	1.878E+1
-3.565E-2	1.029E+1	1.872E+1
-3.565E-2	1.018E+1	1.876E+1
-3.727E-2	1.032E+1	1.866E+1
-3.403E-2	1.040E+1	1.870E+1
-3.403E-2	1.017E+1	1.867E+1
-3.565E-2	1.020E+1	1.869E+1
-3.403E-2	1.025E+1	1.872E+1
-3.565E-2	1.030E+1	1.873E+1
-3.403E-2	1.026E+1	1.868E+1
-3.565E-2	1.022E+1	1.887E+1
-3.889E-2	1.030E+1	1.879E+1
-3.403E-2	1.025E+1	1.873E+1
-3.403E-2	1.032E+1	1.898E+1
-3.727E-2	1.030E+1	1.867E+1
-3.727E-2	1.032E+1	1.855E+1
-3.565E-2	1.022E+1	1.872E+1
-3.403E-2	1.027E+1	1.866E+1
-3.565E-2	1.016E+1	1.887E+1
-3.565E-2	1.026E+1	1.853E+1
-3.403E-2	1.017E+1	1.865E+1
-3.403E-2	1.022E+1	1.876E+1
-3.403E-2	1.012E+1	1.863E+1
-3.565E-2	1.030E+1	1.883E+1
-3.565E-2	1.026E+1	1.872E+1
-3.403E-2	1.011E+1	1.854E+1
-3.565E-2	1.017E+1	1.866E+1
-3.565E-2	1.029E+1	1.875E+1
-3.565E-2	1.025E+1	1.875E+1
-3.240E-2	1.017E+1	1.866E+1
-3.403E-2	1.020E+1	1.856E+1
-3.565E-2	1.026E+1	1.887E+1
-3.403E-2	1.031E+1	1.887E+1
-3.403E-2	1.026E+1	1.881E+1
-3.403E-2	1.026E+1	1.869E+1
-3.727E-2	1.018E+1	1.879E+1
-3.565E-2	1.031E+1	1.869E+1
-3.889E-2	1.025E+1	1.883E+1
-3.727E-2	1.036E+1	1.873E+1
-3.565E-2	1.029E+1	1.890E+1
-3.403E-2	1.026E+1	1.878E+1
-3.403E-2	1.025E+1	1.860E+1
-3.565E-2	1.017E+1	1.881E+1
-3.403E-2	1.031E+1	1.876E+1
-3.565E-2	1.042E+1	1.879E+1
-3.565E-2	1.022E+1	1.863E+1
-3.403E-2	1.028E+1	1.878E+1
-3.565E-2	1.029E+1	1.879E+1
-3.240E-2	1.011E+1	1.874E+1
-3.565E-2	1.038E+1	1.882E+1
-3.565E-2	1.016E+1	1.881E+1
-3.565E-2	1.033E+1	1.887E+1
-3.565E-2	1.025E+1	1.884E+1
-3.565E-2	1.026E+1	1.885E+1
-3.565E-2	1.016E+1	1.869E+1
-3.565E-2	1.026E+1	1.878E+1
-3.403E-2	1.028E+1	1.878E+1
-3.403E-2	1.022E+1	1.858E+1
-3.727E-2	1.022E+1	1.884E+1
-3.727E-2	1.034E+1	1.863E+1
-3.403E-2	1.030E+1	1.882E+1
-3.565E-2	1.023E+1	1.872E+1
-3.565E-2	1.018E+1	1.856E+1
-3.727E-2	1.029E+1	1.882E+1
-3.403E-2	1.022E+1	1.866E+1
-3.078E-2	1.031E+1	1.882E+1
-3.403E-2	1.011E+1	1.864E+1
-3.727E-2	1.018E+1	1.890E+1
-3.240E-2	1.013E+1	1.874E+1
-3.565E-2	1.021E+1	1.871E+1
-3.565E-2	1.023E+1	1.893E+1
-3.889E-2	1.025E+1	1.848E+1
-3.565E-2	1.020E+1	1.866E+1
-3.240E-2	1.027E+1	1.880E+1
-3.565E-2	1.015E+1	1.876E+1
-3.889E-2	1.011E+1	1.886E+1
-3.403E-2	1.029E+1	1.878E+1
-3.727E-2	1.018E+1	1.867E+1
-3.403E-2	1.012E+1	1.876E+1
-3.565E-2	1.020E+1	1.872E+1
-3.403E-2	1.028E+1	1.868E+1
-3.565E-2	1.013E+1	1.867E+1
-3.727E-2	1.020E+1	1.874E+1
-3.403E-2	1.023E+1	1.871E+1
-3.403E-2	1.022E+1	1.879E+1
-3.403E-2	1.023E+1	1.859E+1
-3.565E-2	1.023E+1	1.872E+1
-3.565E-2	1.024E+1	1.895E+1
-3.565E-2	1.024E+1	1.879E+1
-3.727E-2	1.015E+1	1.889E+1
-3.565E-2	1.025E+1	1.882E+1
-3.403E-2	1.025E+1	1.885E+1
-3.403E-2	1.022E+1	1.870E+1
-3.240E-2	1.024E+1	1.869E+1
-3.403E-2	1.034E+1	1.884E+1
-3.565E-2	1.026E+1	1.891E+1
-3.565E-2	1.028E+1	1.870E+1
-3.565E-2	1.030E+1	1.868E+1
-3.403E-2	1.035E+1	1.869E+1
-3.240E-2	1.036E+1	1.869E+1
-3.565E-2	1.031E+1	1.886E+1
-3.403E-2	1.024E+1	1.870E+1
-3.565E-2	1.013E+1	1.848E+1
-3.565E-2	1.015E+1	1.881E+1
-3.565E-2	1.026E+1	1.860E+1
-3.727E-2	1.031E+1	1.874E+1
-3.727E-2	1.021E+1	1.888E+1
-3.727E-2	1.024E+1	1.894E+1
-3.565E-2	1.022E+1	1.868E+1
-3.403E-2	1.012E+1	1.856E+1
-3.403E-2	1.022E+1	1.853E+1
-3.889E-2	1.021E+1	1.858E+1
-3.565E-2	1.031E+1	1.872E+1
-3.403E-2	1.023E+1	1.885E+1
-3.727E-2	1.032E+1	1.876E+1
-3.565E-2	1.027E+1	1.879E+1
-3.240E-2	1.017E+1	1.881E+1
-3.240E-2	1.020E+1	1.873E+1
-3.727E-2	1.018E+1	1.868E+1
-3.403E-2	1.017E+1	1.876E+1
-3.565E-2	1.023E+1	1.877E+1
-3.403E-2	1.012E+1	1.878E+1
-3.565E-2	1.021E+1	1.876E+1
[truncated: 36,021 more rows]
