# Supplementary material for: Improved ANAP incorporation and VCF analysis reveal details of P2X7 current facilitation and a limited conformational interplay between ATP binding and the intracellular ballast domain
Source: eLife. 2023 Jan 4;12:e82479. doi: 10.7554/eLife.82479 (PMC9859053; doi:10.7554/eLife.82479)
Supplement: Figure 5—figure supplement 3—source data 2. [file elife-82479-fig5-figsupp3-data2.zip › Figure-5_figure-supplement-3_source-data-2/DeltaCaM-D423/l24/35.csv]

-1.151E-1	5.953E+0	1.163E+1
-1.135E-1	5.956E+0	1.161E+1
-1.103E-1	6.034E+0	1.155E+1
-1.151E-1	6.044E+0	1.159E+1
-1.184E-1	5.988E+0	1.164E+1
-1.119E-1	6.063E+0	1.161E+1
-1.135E-1	6.063E+0	1.154E+1
-1.135E-1	6.073E+0	1.163E+1
-1.200E-1	6.050E+0	1.164E+1
-1.119E-1	5.962E+0	1.141E+1
-1.135E-1	6.063E+0	1.155E+1
-1.184E-1	6.027E+0	1.153E+1
-1.184E-1	5.962E+0	1.163E+1
-1.135E-1	6.027E+0	1.155E+1
-1.119E-1	6.154E+0	1.158E+1
-1.151E-1	5.956E+0	1.167E+1
-1.135E-1	6.118E+0	1.154E+1
-1.151E-1	6.164E+0	1.135E+1
-1.103E-1	6.131E+0	1.151E+1
-1.167E-1	5.995E+0	1.143E+1
-1.184E-1	6.053E+0	1.162E+1
-1.135E-1	6.021E+0	1.162E+1
-1.086E-1	6.108E+0	1.153E+1
-1.167E-1	5.995E+0	1.179E+1
-1.167E-1	6.005E+0	1.156E+1
-1.119E-1	6.027E+0	1.158E+1
-1.086E-1	6.014E+0	1.166E+1
-1.167E-1	6.047E+0	1.153E+1
-1.135E-1	5.946E+0	1.167E+1
-1.135E-1	6.018E+0	1.158E+1
-1.119E-1	6.076E+0	1.157E+1
-1.167E-1	5.995E+0	1.168E+1
-1.200E-1	6.037E+0	1.165E+1
-1.135E-1	6.053E+0	1.172E+1
-1.103E-1	6.053E+0	1.152E+1
-1.151E-1	6.073E+0	1.154E+1
-1.184E-1	6.011E+0	1.162E+1
-1.135E-1	5.982E+0	1.146E+1
-1.103E-1	6.011E+0	1.163E+1
-1.135E-1	6.060E+0	1.166E+1
-1.200E-1	6.011E+0	1.153E+1
-1.103E-1	6.027E+0	1.166E+1
-1.103E-1	5.975E+0	1.158E+1
-1.167E-1	6.105E+0	1.168E+1
-1.184E-1	6.082E+0	1.157E+1
-1.119E-1	6.037E+0	1.159E+1
-1.119E-1	6.005E+0	1.146E+1
-1.167E-1	6.115E+0	1.152E+1
-1.167E-1	6.102E+0	1.150E+1
-1.135E-1	5.946E+0	1.170E+1
-1.135E-1	6.024E+0	1.162E+1
-1.167E-1	5.992E+0	1.165E+1
-1.167E-1	6.138E+0	1.143E+1
-1.103E-1	6.001E+0	1.165E+1
-1.103E-1	6.053E+0	1.147E+1
-1.184E-1	6.031E+0	1.155E+1
-1.167E-1	5.979E+0	1.162E+1
-1.103E-1	6.014E+0	1.158E+1
-1.086E-1	6.008E+0	1.160E+1
-1.167E-1	5.992E+0	1.162E+1
-1.167E-1	6.031E+0	1.154E+1
-1.151E-1	5.962E+0	1.166E+1
-1.119E-1	6.014E+0	1.159E+1
-1.151E-1	5.949E+0	1.170E+1
-1.200E-1	5.962E+0	1.173E+1
-1.135E-1	5.969E+0	1.146E+1
-1.103E-1	6.076E+0	1.165E+1
-1.167E-1	5.998E+0	1.161E+1
-1.184E-1	6.095E+0	1.162E+1
-1.135E-1	5.992E+0	1.153E+1
-1.119E-1	6.057E+0	1.164E+1
-1.135E-1	5.969E+0	1.171E+1
-1.151E-1	6.079E+0	1.163E+1
-1.151E-1	6.063E+0	1.157E+1
-1.135E-1	5.995E+0	1.158E+1
-1.151E-1	6.102E+0	1.177E+1
-1.184E-1	6.034E+0	1.168E+1
-1.135E-1	5.979E+0	1.151E+1
-1.119E-1	6.112E+0	1.168E+1
-1.167E-1	6.014E+0	1.155E+1
-1.167E-1	6.001E+0	1.164E+1
-1.135E-1	5.998E+0	1.155E+1
-1.103E-1	5.959E+0	1.157E+1
-1.167E-1	6.037E+0	1.168E+1
-1.184E-1	5.982E+0	1.153E+1
-1.103E-1	6.069E+0	1.146E+1
-1.119E-1	5.988E+0	1.154E+1
-1.151E-1	6.037E+0	1.159E+1
-1.216E-1	6.024E+0	1.148E+1
-1.151E-1	5.995E+0	1.168E+1
-1.103E-1	6.066E+0	1.152E+1
-1.151E-1	5.936E+0	1.154E+1
-1.184E-1	6.018E+0	1.175E+1
-1.151E-1	6.037E+0	1.151E+1
-1.103E-1	6.115E+0	1.158E+1
-1.151E-1	6.092E+0	1.153E+1
-1.184E-1	5.972E+0	1.158E+1
-1.135E-1	6.102E+0	1.161E+1
-1.103E-1	5.833E+0	1.159E+1
-1.167E-1	6.011E+0	1.152E+1
-1.167E-1	6.034E+0	1.152E+1
-1.151E-1	6.021E+0	1.147E+1
-1.103E-1	6.044E+0	1.165E+1
-1.167E-1	6.014E+0	1.148E+1
-1.200E-1	6.034E+0	1.158E+1
-1.151E-1	6.005E+0	1.162E+1
-1.103E-1	6.160E+0	1.157E+1
-1.151E-1	6.057E+0	1.160E+1
-1.167E-1	6.105E+0	1.152E+1
-1.119E-1	6.037E+0	1.158E+1
-1.119E-1	6.105E+0	1.167E+1
-1.167E-1	6.073E+0	1.155E+1
-1.184E-1	5.975E+0	1.154E+1
-1.119E-1	6.024E+0	1.163E+1
-1.119E-1	6.044E+0	1.157E+1
-1.151E-1	6.024E+0	1.154E+1
-1.151E-1	6.008E+0	1.156E+1
-1.135E-1	5.894E+0	1.156E+1
-1.086E-1	6.014E+0	1.155E+1
-1.151E-1	6.050E+0	1.162E+1
-1.167E-1	5.924E+0	1.160E+1
-1.119E-1	6.066E+0	1.154E+1
-1.135E-1	6.063E+0	1.154E+1
-1.151E-1	5.943E+0	1.164E+1
-1.167E-1	6.095E+0	1.155E+1
-1.151E-1	5.982E+0	1.166E+1
-1.086E-1	6.040E+0	1.160E+1
-1.167E-1	6.024E+0	1.158E+1
-1.167E-1	5.982E+0	1.171E+1
-1.119E-1	6.086E+0	1.165E+1
-1.119E-1	6.024E+0	1.146E+1
-1.151E-1	5.982E+0	1.154E+1
-1.184E-1	6.066E+0	1.155E+1
-1.103E-1	6.082E+0	1.161E+1
-1.103E-1	5.979E+0	1.166E+1
-1.151E-1	5.982E+0	1.152E+1
-1.135E-1	5.995E+0	1.152E+1
-1.119E-1	5.992E+0	1.163E+1
-1.135E-1	6.024E+0	1.157E+1
-1.135E-1	6.069E+0	1.161E+1
-1.167E-1	6.066E+0	1.158E+1
-1.151E-1	5.972E+0	1.167E+1
-1.086E-1	6.008E+0	1.163E+1
-1.151E-1	6.011E+0	1.160E+1
-1.167E-1	6.102E+0	1.163E+1
-1.119E-1	6.060E+0	1.165E+1
-1.119E-1	6.069E+0	1.168E+1
-1.167E-1	6.047E+0	1.169E+1
-1.184E-1	6.018E+0	1.164E+1
-1.119E-1	6.076E+0	1.158E+1
-1.103E-1	6.063E+0	1.166E+1
-1.151E-1	5.995E+0	1.157E+1
-1.184E-1	6.063E+0	1.165E+1
-1.103E-1	6.092E+0	1.159E+1
-1.119E-1	6.001E+0	1.162E+1
-1.151E-1	6.089E+0	1.159E+1
-1.167E-1	5.959E+0	1.146E+1
-1.119E-1	5.982E+0	1.164E+1
-1.135E-1	5.988E+0	1.160E+1
-1.135E-1	6.199E+0	1.151E+1
-1.184E-1	5.982E+0	1.164E+1
-1.135E-1	6.121E+0	1.163E+1
-1.103E-1	6.086E+0	1.158E+1
-1.135E-1	6.173E+0	1.147E+1
-1.184E-1	6.037E+0	1.164E+1
-1.103E-1	5.969E+0	1.161E+1
-1.103E-1	6.086E+0	1.172E+1
-1.167E-1	6.089E+0	1.160E+1
-1.200E-1	6.014E+0	1.167E+1
-1.103E-1	6.031E+0	1.156E+1
-1.086E-1	6.092E+0	1.169E+1
-1.135E-1	6.008E+0	1.159E+1
-1.184E-1	6.018E+0	1.153E+1
-1.103E-1	5.972E+0	1.169E+1
-1.119E-1	5.979E+0	1.159E+1
-1.135E-1	6.057E+0	1.153E+1
-1.167E-1	5.933E+0	1.165E+1
-1.135E-1	6.099E+0	1.163E+1
-1.135E-1	6.018E+0	1.151E+1
-1.135E-1	5.966E+0	1.168E+1
-1.232E-1	6.014E+0	1.170E+1
-1.119E-1	5.985E+0	1.164E+1
-1.119E-1	5.946E+0	1.149E+1
-1.119E-1	6.027E+0	1.155E+1
-1.200E-1	6.066E+0	1.161E+1
-1.119E-1	6.044E+0	1.146E+1
-1.103E-1	5.962E+0	1.163E+1
-1.167E-1	5.940E+0	1.161E+1
-1.167E-1	5.979E+0	1.159E+1
-1.119E-1	6.008E+0	1.150E+1
-1.119E-1	5.992E+0	1.154E+1
-1.167E-1	6.044E+0	1.155E+1
-1.184E-1	5.946E+0	1.146E+1
-1.119E-1	6.001E+0	1.159E+1
-1.119E-1	5.985E+0	1.159E+1
-1.167E-1	6.069E+0	1.143E+1
-1.184E-1	6.005E+0	1.165E+1
-1.135E-1	6.011E+0	1.157E+1
-1.119E-1	6.063E+0	1.153E+1
-1.151E-1	6.050E+0	1.168E+1
-1.167E-1	6.089E+0	1.169E+1
-1.086E-1	6.024E+0	1.157E+1
-1.103E-1	6.034E+0	1.168E+1
-1.151E-1	6.037E+0	1.148E+1
-1.184E-1	6.115E+0	1.163E+1
-1.135E-1	5.956E+0	1.162E+1
-1.103E-1	6.160E+0	1.163E+1
-1.135E-1	6.108E+0	1.158E+1
-1.167E-1	6.079E+0	1.175E+1
-1.135E-1	6.001E+0	1.146E+1
-1.119E-1	5.975E+0	1.168E+1
-1.151E-1	5.979E+0	1.165E+1
-1.184E-1	6.063E+0	1.158E+1
-1.135E-1	6.024E+0	1.155E+1
-1.086E-1	6.066E+0	1.158E+1
-1.167E-1	6.069E+0	1.142E+1
-1.167E-1	6.121E+0	1.155E+1
-1.119E-1	5.975E+0	1.164E+1
-1.103E-1	5.992E+0	1.174E+1
-1.119E-1	5.998E+0	1.171E+1
-1.167E-1	5.992E+0	1.152E+1
-1.103E-1	5.936E+0	1.166E+1
-1.103E-1	6.063E+0	1.144E+1
-1.151E-1	5.975E+0	1.169E+1
-1.167E-1	6.008E+0	1.152E+1
-1.103E-1	6.044E+0	1.142E+1
-1.119E-1	6.005E+0	1.150E+1
-1.184E-1	5.914E+0	1.162E+1
-1.184E-1	5.962E+0	1.156E+1
-1.119E-1	6.082E+0	1.160E+1
-1.086E-1	5.998E+0	1.153E+1
-1.167E-1	5.894E+0	1.149E+1
-1.184E-1	6.001E+0	1.166E+1
-1.103E-1	5.966E+0	1.154E+1
-1.086E-1	5.992E+0	1.161E+1
-1.167E-1	6.131E+0	1.155E+1
-1.167E-1	6.024E+0	1.149E+1
-1.135E-1	5.962E+0	1.152E+1
-1.103E-1	6.060E+0	1.154E+1
-1.151E-1	6.018E+0	1.162E+1
-1.184E-1	5.988E+0	1.160E+1
-1.103E-1	6.050E+0	1.156E+1
-1.103E-1	6.112E+0	1.137E+1
-1.184E-1	5.998E+0	1.145E+1
-1.167E-1	6.011E+0	1.158E+1
-1.119E-1	5.982E+0	1.151E+1
-1.103E-1	5.988E+0	1.153E+1
-1.167E-1	5.949E+0	1.153E+1
-1.151E-1	6.034E+0	1.156E+1
-1.119E-1	5.962E+0	1.168E+1
-1.086E-1	5.959E+0	1.157E+1
-1.167E-1	5.949E+0	1.155E+1
-1.167E-1	5.975E+0	1.161E+1
-1.119E-1	6.014E+0	1.154E+1
-1.103E-1	6.037E+0	1.149E+1
-1.167E-1	6.034E+0	1.162E+1
-1.184E-1	6.024E+0	1.155E+1
-1.119E-1	6.027E+0	1.155E+1
-1.086E-1	5.917E+0	1.152E+1
-1.167E-1	6.060E+0	1.161E+1
-1.184E-1	6.089E+0	1.164E+1
-1.135E-1	6.076E+0	1.149E+1
-1.070E-1	5.959E+0	1.164E+1
-1.167E-1	5.979E+0	1.166E+1
-1.167E-1	5.998E+0	1.173E+1
-1.103E-1	6.115E+0	1.148E+1
-1.103E-1	6.050E+0	1.157E+1
-1.167E-1	5.975E+0	1.165E+1
-1.184E-1	5.988E+0	1.155E+1
-1.103E-1	6.066E+0	1.145E+1
-1.119E-1	5.985E+0	1.153E+1
-1.167E-1	5.975E+0	1.170E+1
-1.184E-1	6.147E+0	1.162E+1
-1.135E-1	6.073E+0	1.158E+1
-1.119E-1	6.024E+0	1.150E+1
-1.167E-1	6.011E+0	1.157E+1
-1.167E-1	6.005E+0	1.158E+1
-1.119E-1	6.027E+0	1.150E+1
-1.103E-1	5.891E+0	1.147E+1
-1.151E-1	6.060E+0	1.150E+1
-1.184E-1	5.995E+0	1.158E+1
-1.135E-1	6.031E+0	1.155E+1
-1.070E-1	6.099E+0	1.153E+1
-1.167E-1	5.972E+0	1.156E+1
-1.184E-1	6.008E+0	1.162E+1
-1.135E-1	6.008E+0	1.166E+1
-1.103E-1	6.076E+0	1.155E+1
-1.151E-1	6.044E+0	1.159E+1
-1.167E-1	5.998E+0	1.146E+1
-1.151E-1	5.998E+0	1.158E+1
-1.119E-1	6.047E+0	1.150E+1
-1.184E-1	6.024E+0	1.156E+1
-1.216E-1	6.034E+0	1.145E+1
-1.103E-1	5.949E+0	1.167E+1
-1.119E-1	6.018E+0	1.162E+1
-1.167E-1	6.066E+0	1.167E+1
-1.184E-1	5.982E+0	1.156E+1
-1.135E-1	5.956E+0	1.158E+1
-1.103E-1	6.063E+0	1.153E+1
-1.151E-1	6.018E+0	1.162E+1
-1.184E-1	5.933E+0	1.156E+1
-1.151E-1	6.024E+0	1.157E+1
-1.086E-1	6.014E+0	1.162E+1
-1.184E-1	5.956E+0	1.155E+1
-1.167E-1	6.031E+0	1.169E+1
-1.151E-1	5.962E+0	1.145E+1
-1.135E-1	6.060E+0	1.155E+1
-1.184E-1	6.089E+0	1.151E+1
-1.167E-1	5.985E+0	1.161E+1
-1.167E-1	6.050E+0	1.147E+1
-1.103E-1	6.014E+0	1.148E+1
-1.184E-1	6.037E+0	1.167E+1
-1.184E-1	6.044E+0	1.155E+1
-1.119E-1	5.959E+0	1.144E+1
-1.119E-1	6.066E+0	1.153E+1
-1.167E-1	6.018E+0	1.160E+1
-1.184E-1	6.063E+0	1.160E+1
-1.135E-1	6.063E+0	1.169E+1
-1.086E-1	5.988E+0	1.170E+1
-1.184E-1	5.998E+0	1.153E+1
-1.151E-1	6.014E+0	1.161E+1
-1.135E-1	5.927E+0	1.168E+1
-1.103E-1	5.933E+0	1.158E+1
-1.184E-1	5.962E+0	1.174E+1
-1.167E-1	6.102E+0	1.159E+1
-1.135E-1	6.014E+0	1.159E+1
-1.103E-1	5.998E+0	1.162E+1
-1.184E-1	5.946E+0	1.158E+1
-1.167E-1	5.962E+0	1.143E+1
-1.151E-1	5.933E+0	1.148E+1
-1.103E-1	5.946E+0	1.155E+1
-1.135E-1	6.040E+0	1.151E+1
-1.184E-1	6.040E+0	1.149E+1
-1.135E-1	6.047E+0	1.151E+1
-1.086E-1	6.031E+0	1.154E+1
-1.167E-1	6.076E+0	1.162E+1
-1.167E-1	6.154E+0	1.162E+1
-1.135E-1	5.966E+0	1.155E+1
-1.103E-1	6.005E+0	1.170E+1
-1.200E-1	6.008E+0	1.162E+1
-1.167E-1	6.018E+0	1.162E+1
-1.119E-1	6.063E+0	1.144E+1
-1.103E-1	6.099E+0	1.159E+1
-1.151E-1	6.018E+0	1.160E+1
-1.167E-1	6.011E+0	1.159E+1
-1.103E-1	6.040E+0	1.161E+1
-1.119E-1	6.066E+0	1.159E+1
-1.184E-1	5.975E+0	1.153E+1
-1.167E-1	6.011E+0	1.171E+1
-1.103E-1	5.995E+0	1.163E+1
-1.119E-1	6.040E+0	1.168E+1
-1.135E-1	6.040E+0	1.157E+1
-1.167E-1	6.044E+0	1.162E+1
-1.119E-1	5.959E+0	1.167E+1
-1.103E-1	5.995E+0	1.164E+1
-1.135E-1	6.034E+0	1.153E+1
-1.200E-1	6.018E+0	1.165E+1
-1.151E-1	5.972E+0	1.163E+1
-1.086E-1	5.959E+0	1.160E+1
-1.135E-1	5.969E+0	1.151E+1
-1.200E-1	6.044E+0	1.166E+1
-1.103E-1	5.995E+0	1.154E+1
-1.119E-1	6.011E+0	1.148E+1
-1.167E-1	6.160E+0	1.160E+1
-1.167E-1	5.962E+0	1.143E+1
-1.119E-1	6.024E+0	1.145E+1
-1.119E-1	5.995E+0	1.146E+1
-1.151E-1	6.053E+0	1.156E+1
-1.184E-1	6.037E+0	1.157E+1
-1.119E-1	5.969E+0	1.160E+1
-1.086E-1	5.982E+0	1.170E+1
-1.135E-1	6.047E+0	1.162E+1
-1.167E-1	5.959E+0	1.173E+1
-1.103E-1	6.125E+0	1.163E+1
-1.119E-1	5.946E+0	1.164E+1
-1.167E-1	6.050E+0	1.152E+1
-1.119E-1	6.011E+0	1.160E+1
-1.119E-1	6.089E+0	1.155E+1
-1.103E-1	6.024E+0	1.152E+1
-1.151E-1	6.034E+0	1.148E+1
-1.167E-1	6.105E+0	1.156E+1
-1.119E-1	6.060E+0	1.157E+1
-1.119E-1	6.011E+0	1.167E+1
-1.151E-1	5.959E+0	1.166E+1
-1.200E-1	6.047E+0	1.155E+1
-1.135E-1	6.050E+0	1.164E+1
-1.119E-1	6.008E+0	1.163E+1
-1.151E-1	6.018E+0	1.159E+1
-1.151E-1	5.936E+0	1.155E+1
-1.119E-1	5.901E+0	1.153E+1
-1.119E-1	5.949E+0	1.158E+1
-1.151E-1	6.089E+0	1.155E+1
-1.216E-1	5.920E+0	1.144E+1
-1.119E-1	6.099E+0	1.149E+1
-1.135E-1	6.112E+0	1.142E+1
-1.135E-1	6.079E+0	1.151E+1
-1.167E-1	6.034E+0	1.167E+1
-1.119E-1	5.946E+0	1.153E+1
-1.135E-1	5.943E+0	1.163E+1
-1.167E-1	6.044E+0	1.155E+1
-1.167E-1	5.998E+0	1.173E+1
-1.135E-1	5.992E+0	1.164E+1
-1.103E-1	6.018E+0	1.159E+1
-1.151E-1	6.086E+0	1.152E+1
-1.184E-1	6.001E+0	1.144E+1
-1.135E-1	6.060E+0	1.158E+1
-1.103E-1	6.018E+0	1.158E+1
-1.167E-1	6.050E+0	1.166E+1
-1.167E-1	6.005E+0	1.151E+1
-1.086E-1	5.933E+0	1.164E+1
-1.103E-1	5.982E+0	1.155E+1
-1.151E-1	5.953E+0	1.146E+1
-1.200E-1	6.031E+0	1.160E+1
-1.103E-1	6.018E+0	1.160E+1
-1.103E-1	6.037E+0	1.155E+1
-1.135E-1	6.008E+0	1.154E+1
-1.184E-1	5.956E+0	1.150E+1
-1.103E-1	5.985E+0	1.166E+1
-1.119E-1	6.121E+0	1.154E+1
-1.167E-1	6.011E+0	1.167E+1
-1.167E-1	6.037E+0	1.152E+1
-1.119E-1	5.953E+0	1.162E+1
-1.103E-1	6.160E+0	1.148E+1
-1.167E-1	6.021E+0	1.147E+1
-1.167E-1	5.956E+0	1.157E+1
-1.135E-1	5.985E+0	1.148E+1
-1.086E-1	6.008E+0	1.154E+1
-1.151E-1	5.911E+0	1.164E+1
-1.151E-1	6.021E+0	1.143E+1
-1.135E-1	6.034E+0	1.156E+1
-1.119E-1	6.092E+0	1.156E+1
-1.167E-1	6.021E+0	1.162E+1
-1.135E-1	6.044E+0	1.169E+1
-1.103E-1	5.907E+0	1.157E+1
-1.119E-1	6.027E+0	1.154E+1
-1.151E-1	6.024E+0	1.157E+1
-1.167E-1	6.086E+0	1.149E+1
-1.151E-1	5.995E+0	1.162E+1
-1.086E-1	5.998E+0	1.151E+1
-1.184E-1	5.972E+0	1.158E+1
-1.167E-1	5.949E+0	1.159E+1
-1.151E-1	6.099E+0	1.160E+1
-1.086E-1	6.193E+0	1.161E+1
-1.167E-1	5.979E+0	1.163E+1
-1.167E-1	5.998E+0	1.151E+1
-1.151E-1	6.008E+0	1.155E+1
-1.103E-1	6.076E+0	1.161E+1
-1.135E-1	6.021E+0	1.154E+1
-1.167E-1	6.118E+0	1.159E+1
-1.135E-1	6.047E+0	1.159E+1
-1.103E-1	6.063E+0	1.155E+1
-1.184E-1	6.063E+0	1.155E+1
-1.200E-1	5.988E+0	1.167E+1
-1.103E-1	6.027E+0	1.166E+1
-1.103E-1	6.066E+0	1.155E+1
-1.167E-1	6.008E+0	1.145E+1
-1.184E-1	5.962E+0	1.160E+1
-1.151E-1	6.089E+0	1.159E+1
-1.103E-1	6.167E+0	1.151E+1
-1.151E-1	6.024E+0	1.156E+1
-1.184E-1	5.859E+0	1.155E+1
-1.119E-1	6.099E+0	1.148E+1
-1.070E-1	5.917E+0	1.147E+1
-1.167E-1	5.985E+0	1.155E+1
-1.167E-1	5.972E+0	1.154E+1
-1.135E-1	5.998E+0	1.155E+1
-1.119E-1	5.975E+0	1.165E+1
-1.167E-1	5.885E+0	1.152E+1
-1.167E-1	6.031E+0	1.158E+1
-1.119E-1	6.005E+0	1.165E+1
-1.119E-1	6.076E+0	1.164E+1
-1.135E-1	5.969E+0	1.160E+1
-1.151E-1	5.995E+0	1.156E+1
-1.103E-1	6.001E+0	1.151E+1
-1.086E-1	5.917E+0	1.156E+1
-1.119E-1	5.953E+0	1.161E+1
-1.167E-1	6.001E+0	1.154E+1
-1.119E-1	6.034E+0	1.146E+1
-1.103E-1	6.008E+0	1.155E+1
-1.135E-1	6.057E+0	1.158E+1
-1.167E-1	6.018E+0	1.170E+1
-1.135E-1	6.057E+0	1.161E+1
-1.119E-1	6.027E+0	1.157E+1
-1.151E-1	6.170E+0	1.160E+1
-1.200E-1	6.024E+0	1.150E+1
-1.119E-1	6.128E+0	1.169E+1
-1.103E-1	6.001E+0	1.159E+1
-1.167E-1	5.930E+0	1.155E+1
-1.200E-1	5.998E+0	1.148E+1
-1.135E-1	6.057E+0	1.167E+1
-1.103E-1	6.040E+0	1.155E+1
-1.135E-1	6.005E+0	1.154E+1
-1.184E-1	6.018E+0	1.143E+1
-1.119E-1	6.034E+0	1.160E+1
-1.119E-1	6.018E+0	1.168E+1
-1.184E-1	5.924E+0	1.154E+1
-1.200E-1	5.946E+0	1.151E+1
-1.151E-1	5.959E+0	1.154E+1
-1.119E-1	5.992E+0	1.149E+1
-1.167E-1	5.956E+0	1.164E+1
-1.184E-1	6.063E+0	1.153E+1
-1.086E-1	5.998E+0	1.150E+1
-1.086E-1	6.060E+0	1.151E+1
-1.167E-1	6.040E+0	1.153E+1
-1.184E-1	6.134E+0	1.163E+1
-1.103E-1	6.037E+0	1.154E+1
-1.135E-1	6.092E+0	1.158E+1
-1.135E-1	6.005E+0	1.149E+1
-1.184E-1	6.031E+0	1.160E+1
-1.103E-1	6.008E+0	1.169E+1
-1.119E-1	5.943E+0	1.169E+1
-1.151E-1	6.031E+0	1.171E+1
-1.151E-1	6.089E+0	1.165E+1
-1.103E-1	5.982E+0	1.163E+1
-1.103E-1	6.034E+0	1.154E+1
-1.135E-1	6.086E+0	1.155E+1
-1.184E-1	6.079E+0	1.153E+1
-1.119E-1	6.027E+0	1.154E+1
-1.103E-1	6.050E+0	1.154E+1
-1.167E-1	6.040E+0	1.158E+1
-1.184E-1	6.021E+0	1.154E+1
-1.119E-1	6.001E+0	1.150E+1
-1.119E-1	5.992E+0	1.168E+1
-1.119E-1	6.076E+0	1.159E+1
-1.167E-1	6.018E+0	1.165E+1
-1.135E-1	5.995E+0	1.164E+1
-1.086E-1	6.053E+0	1.159E+1
-1.184E-1	5.982E+0	1.165E+1
-1.151E-1	6.079E+0	1.152E+1
-1.103E-1	6.044E+0	1.157E+1
-1.119E-1	6.021E+0	1.156E+1
-1.167E-1	5.956E+0	1.169E+1
-1.119E-1	5.975E+0	1.163E+1
-1.103E-1	5.956E+0	1.155E+1
-1.086E-1	6.147E+0	1.161E+1
-1.151E-1	5.985E+0	1.161E+1
-1.184E-1	6.044E+0	1.156E+1
-1.135E-1	6.008E+0	1.140E+1
-1.086E-1	6.105E+0	1.161E+1
-1.184E-1	6.001E+0	1.153E+1
-1.167E-1	5.972E+0	1.145E+1
-1.135E-1	6.063E+0	1.148E+1
-1.119E-1	6.060E+0	1.153E+1
-1.135E-1	6.018E+0	1.165E+1
-1.184E-1	5.969E+0	1.164E+1
-1.135E-1	6.086E+0	1.156E+1
-1.119E-1	6.079E+0	1.157E+1
-1.151E-1	6.063E+0	1.167E+1
-1.184E-1	6.018E+0	1.155E+1
-1.119E-1	6.047E+0	1.166E+1
-1.135E-1	5.975E+0	1.149E+1
-1.184E-1	6.073E+0	1.152E+1
-1.167E-1	6.024E+0	1.174E+1
-1.086E-1	5.946E+0	1.154E+1
-1.103E-1	6.057E+0	1.153E+1
-1.135E-1	6.011E+0	1.163E+1
-1.167E-1	6.082E+0	1.156E+1
-1.135E-1	6.008E+0	1.149E+1
-1.086E-1	6.018E+0	1.167E+1
-1.167E-1	6.134E+0	1.159E+1
-1.167E-1	6.014E+0	1.153E+1
-1.103E-1	6.044E+0	1.151E+1
-1.119E-1	5.927E+0	1.164E+1
-1.135E-1	6.031E+0	1.151E+1
-1.167E-1	5.995E+0	1.160E+1
-1.103E-1	5.985E+0	1.151E+1
-1.119E-1	6.069E+0	1.163E+1
-1.135E-1	6.001E+0	1.157E+1
-1.151E-1	5.962E+0	1.165E+1
-1.119E-1	5.875E+0	1.157E+1
-1.086E-1	6.021E+0	1.155E+1
-1.135E-1	6.008E+0	1.163E+1
-1.167E-1	5.949E+0	1.156E+1
-1.103E-1	5.975E+0	1.163E+1
-1.103E-1	5.975E+0	1.155E+1
-1.151E-1	5.998E+0	1.160E+1
-1.200E-1	6.050E+0	1.169E+1
-1.103E-1	6.105E+0	1.160E+1
-1.119E-1	6.014E+0	1.144E+1
-1.135E-1	6.053E+0	1.157E+1
-1.216E-1	5.966E+0	1.169E+1
-1.119E-1	6.125E+0	1.153E+1
-1.070E-1	6.024E+0	1.143E+1
-1.135E-1	5.920E+0	1.159E+1
-1.151E-1	5.966E+0	1.162E+1
-1.103E-1	6.044E+0	1.167E+1
-1.103E-1	6.014E+0	1.161E+1
-1.167E-1	6.001E+0	1.164E+1
-1.184E-1	6.069E+0	1.153E+1
-1.119E-1	6.018E+0	1.150E+1
-1.103E-1	6.073E+0	1.169E+1
-1.151E-1	5.959E+0	1.156E+1
-1.184E-1	5.982E+0	1.149E+1
-1.103E-1	5.985E+0	1.154E+1
-1.103E-1	6.008E+0	1.166E+1
-1.184E-1	6.001E+0	1.163E+1
-1.184E-1	5.995E+0	1.152E+1
-1.103E-1	6.034E+0	1.164E+1
-1.103E-1	6.040E+0	1.167E+1
-1.151E-1	6.018E+0	1.151E+1
-1.200E-1	6.060E+0	1.158E+1
-1.103E-1	6.063E+0	1.165E+1
-1.119E-1	6.076E+0	1.155E+1
-1.135E-1	6.005E+0	1.133E+1
-1.200E-1	6.001E+0	1.161E+1
-1.119E-1	6.095E+0	1.157E+1
-1.103E-1	5.972E+0	1.160E+1
-1.151E-1	5.933E+0	1.142E+1
-1.167E-1	5.940E+0	1.146E+1
-1.119E-1	5.969E+0	1.148E+1
-1.070E-1	5.998E+0	1.159E+1
-1.184E-1	5.956E+0	1.164E+1
-1.167E-1	6.001E+0	1.160E+1
-1.135E-1	6.040E+0	1.151E+1
-1.103E-1	6.086E+0	1.160E+1
-1.135E-1	5.975E+0	1.162E+1
-1.167E-1	6.060E+0	1.156E+1
-1.135E-1	5.962E+0	1.158E+1
-1.103E-1	6.040E+0	1.153E+1
-1.151E-1	5.995E+0	1.145E+1
-1.151E-1	6.069E+0	1.152E+1
-1.135E-1	6.050E+0	1.154E+1
-1.119E-1	6.164E+0	1.160E+1
-1.151E-1	5.946E+0	1.156E+1
-1.135E-1	5.920E+0	1.161E+1
-1.119E-1	5.956E+0	1.161E+1
-1.086E-1	6.060E+0	1.167E+1
-1.184E-1	6.050E+0	1.155E+1
-1.151E-1	5.943E+0	1.160E+1
-1.135E-1	6.073E+0	1.158E+1
-1.086E-1	6.102E+0	1.149E+1
-1.167E-1	6.138E+0	1.144E+1
-1.184E-1	6.014E+0	1.164E+1
-1.135E-1	6.037E+0	1.146E+1
-1.103E-1	6.005E+0	1.150E+1
-1.167E-1	5.992E+0	1.160E+1
-1.151E-1	6.011E+0	1.168E+1
-1.119E-1	5.956E+0	1.157E+1
-1.103E-1	6.131E+0	1.155E+1
-1.167E-1	6.040E+0	1.162E+1
-1.184E-1	6.057E+0	1.146E+1
-1.103E-1	6.105E+0	1.164E+1
-1.086E-1	5.930E+0	1.157E+1
-1.184E-1	6.005E+0	1.158E+1
-1.184E-1	5.946E+0	1.152E+1
-1.103E-1	6.076E+0	1.158E+1
-1.119E-1	6.063E+0	1.164E+1
-1.151E-1	5.992E+0	1.156E+1
-1.151E-1	6.050E+0	1.142E+1
-1.119E-1	6.027E+0	1.155E+1
-1.135E-1	6.105E+0	1.159E+1
-1.184E-1	6.118E+0	1.152E+1
-1.184E-1	5.927E+0	1.151E+1
-1.119E-1	5.924E+0	1.144E+1
-1.119E-1	6.082E+0	1.144E+1
-1.184E-1	6.005E+0	1.155E+1
-1.167E-1	6.040E+0	1.159E+1
-1.103E-1	5.962E+0	1.163E+1
-1.119E-1	6.053E+0	1.159E+1
-1.135E-1	6.057E+0	1.161E+1
-1.184E-1	6.066E+0	1.146E+1
-1.086E-1	5.988E+0	1.153E+1
-1.103E-1	6.018E+0	1.152E+1
-1.151E-1	6.089E+0	1.153E+1
-1.151E-1	6.092E+0	1.152E+1
-1.119E-1	5.998E+0	1.168E+1
-1.119E-1	6.024E+0	1.162E+1
-1.135E-1	6.040E+0	1.154E+1
-1.167E-1	6.044E+0	1.164E+1
-1.119E-1	5.998E+0	1.150E+1
-1.135E-1	5.953E+0	1.160E+1
-1.184E-1	6.108E+0	1.152E+1
-1.184E-1	6.001E+0	1.152E+1
-1.119E-1	6.053E+0	1.178E+1
-1.086E-1	5.992E+0	1.169E+1
-1.151E-1	6.050E+0	1.146E+1
-1.151E-1	5.969E+0	1.158E+1
-1.119E-1	5.946E+0	1.153E+1
-1.103E-1	5.972E+0	1.151E+1
-1.135E-1	5.930E+0	1.153E+1
-1.200E-1	6.102E+0	1.157E+1
-1.119E-1	6.089E+0	1.172E+1
-1.086E-1	5.995E+0	1.153E+1
-1.151E-1	6.053E+0	1.152E+1
-1.184E-1	5.985E+0	1.163E+1
-1.119E-1	5.998E+0	1.147E+1
-1.103E-1	6.001E+0	1.167E+1
-1.135E-1	6.037E+0	1.156E+1
-1.200E-1	6.005E+0	1.164E+1
-1.119E-1	6.011E+0	1.156E+1
-1.086E-1	5.846E+0	1.151E+1
-1.151E-1	6.050E+0	1.158E+1
-1.167E-1	6.027E+0	1.172E+1
-1.103E-1	6.021E+0	1.155E+1
-1.135E-1	5.988E+0	1.166E+1
-1.167E-1	6.060E+0	1.163E+1
-1.167E-1	6.024E+0	1.150E+1
-1.119E-1	6.089E+0	1.155E+1
-1.119E-1	6.037E+0	1.163E+1
-1.135E-1	5.917E+0	1.154E+1
-1.167E-1	6.024E+0	1.155E+1
-1.103E-1	6.086E+0	1.155E+1
-1.119E-1	6.112E+0	1.155E+1
-1.135E-1	5.979E+0	1.157E+1
-1.167E-1	6.018E+0	1.150E+1
-1.135E-1	5.936E+0	1.156E+1
-1.119E-1	5.946E+0	1.156E+1
-1.151E-1	6.005E+0	1.163E+1
-1.200E-1	6.040E+0	1.157E+1
-1.103E-1	6.082E+0	1.153E+1
-1.086E-1	5.969E+0	1.166E+1
-1.167E-1	5.956E+0	1.152E+1
-1.151E-1	6.086E+0	1.161E+1
-1.086E-1	6.115E+0	1.180E+1
-1.119E-1	5.943E+0	1.147E+1
-1.119E-1	5.992E+0	1.162E+1
-1.167E-1	6.053E+0	1.158E+1
-1.119E-1	6.008E+0	1.159E+1
-1.103E-1	6.057E+0	1.161E+1
-1.135E-1	5.979E+0	1.154E+1
-1.184E-1	5.992E+0	1.155E+1
-1.135E-1	6.008E+0	1.164E+1
-1.103E-1	6.037E+0	1.149E+1
-1.151E-1	6.060E+0	1.171E+1
-1.151E-1	6.095E+0	1.157E+1
-1.103E-1	6.027E+0	1.161E+1
-1.103E-1	6.034E+0	1.144E+1
-1.200E-1	6.021E+0	1.151E+1
-1.151E-1	6.034E+0	1.162E+1
-1.119E-1	6.005E+0	1.154E+1
-1.119E-1	6.011E+0	1.173E+1
-1.135E-1	6.040E+0	1.159E+1
-1.167E-1	6.014E+0	1.153E+1
-1.119E-1	5.995E+0	1.155E+1
-1.103E-1	5.995E+0	1.160E+1
-1.167E-1	6.008E+0	1.151E+1
-1.216E-1	6.053E+0	1.159E+1
-1.103E-1	6.069E+0	1.160E+1
-1.135E-1	6.011E+0	1.156E+1
-1.151E-1	5.924E+0	1.159E+1
-1.167E-1	6.014E+0	1.159E+1
-1.151E-1	6.011E+0	1.147E+1
-1.119E-1	6.008E+0	1.168E+1
-1.167E-1	5.972E+0	1.165E+1
-1.167E-1	6.018E+0	1.160E+1
-1.135E-1	5.992E+0	1.155E+1
-1.103E-1	6.044E+0	1.163E+1
-1.151E-1	6.037E+0	1.164E+1
-1.151E-1	6.031E+0	1.170E+1
-1.119E-1	6.031E+0	1.160E+1
-1.086E-1	6.024E+0	1.151E+1
-1.167E-1	6.024E+0	1.172E+1
-1.167E-1	5.979E+0	1.147E+1
-1.119E-1	6.040E+0	1.147E+1
-1.086E-1	6.044E+0	1.152E+1
-1.151E-1	5.995E+0	1.164E+1
-1.151E-1	6.128E+0	1.147E+1
-1.119E-1	6.044E+0	1.149E+1
-1.119E-1	5.920E+0	1.152E+1
-1.151E-1	5.956E+0	1.158E+1
-1.200E-1	6.053E+0	1.161E+1
-1.086E-1	6.011E+0	1.168E+1
-1.070E-1	6.040E+0	1.143E+1
-1.119E-1	5.972E+0	1.154E+1
-1.184E-1	6.034E+0	1.151E+1
-1.103E-1	6.050E+0	1.150E+1
-1.103E-1	6.069E+0	1.166E+1
-1.151E-1	5.953E+0	1.167E+1
-1.167E-1	6.001E+0	1.153E+1
-1.103E-1	5.985E+0	1.155E+1
-1.086E-1	5.924E+0	1.158E+1
-1.167E-1	5.995E+0	1.157E+1
-1.151E-1	6.053E+0	1.156E+1
-1.119E-1	6.099E+0	1.162E+1
-1.119E-1	6.040E+0	1.149E+1
-1.151E-1	6.076E+0	1.163E+1
-1.167E-1	6.005E+0	1.161E+1
-1.103E-1	5.982E+0	1.171E+1
-1.086E-1	5.936E+0	1.155E+1
-1.151E-1	6.001E+0	1.149E+1
-1.167E-1	6.057E+0	1.159E+1
-1.119E-1	5.988E+0	1.165E+1
-1.103E-1	5.998E+0	1.160E+1
-1.151E-1	6.044E+0	1.150E+1
-1.167E-1	5.924E+0	1.156E+1
-1.119E-1	5.982E+0	1.151E+1
-1.103E-1	5.998E+0	1.154E+1
-1.151E-1	6.040E+0	1.152E+1
-1.151E-1	5.979E+0	1.156E+1
-1.119E-1	6.037E+0	1.163E+1
-1.135E-1	6.005E+0	1.150E+1
-1.184E-1	5.975E+0	1.152E+1
-1.151E-1	6.095E+0	1.162E+1
-1.119E-1	5.930E+0	1.174E+1
-1.086E-1	6.047E+0	1.153E+1
-1.135E-1	6.011E+0	1.159E+1
-1.151E-1	6.060E+0	1.150E+1
-1.103E-1	6.027E+0	1.131E+1
-1.086E-1	6.040E+0	1.152E+1
-1.167E-1	6.063E+0	1.145E+1
-1.200E-1	6.082E+0	1.149E+1
-1.103E-1	6.076E+0	1.151E+1
-1.103E-1	6.008E+0	1.157E+1
-1.135E-1	6.031E+0	1.162E+1
-1.135E-1	6.018E+0	1.151E+1
-1.103E-1	6.018E+0	1.147E+1
-1.119E-1	5.988E+0	1.159E+1
-1.167E-1	6.134E+0	1.156E+1
-1.167E-1	5.927E+0	1.157E+1
-1.103E-1	6.001E+0	1.152E+1
-1.119E-1	6.089E+0	1.144E+1
-1.167E-1	5.901E+0	1.158E+1
-1.167E-1	5.982E+0	1.163E+1
-1.103E-1	5.933E+0	1.155E+1
-1.086E-1	6.005E+0	1.160E+1
-1.184E-1	6.128E+0	1.160E+1
-1.184E-1	6.024E+0	1.146E+1
-1.119E-1	6.082E+0	1.163E+1
-1.119E-1	6.044E+0	1.159E+1
-1.151E-1	5.988E+0	1.155E+1
-1.200E-1	6.005E+0	1.158E+1
-1.119E-1	5.972E+0	1.156E+1
-1.103E-1	6.073E+0	1.148E+1
-1.135E-1	5.933E+0	1.160E+1
-1.167E-1	5.979E+0	1.161E+1
-1.119E-1	6.005E+0	1.151E+1
-1.070E-1	5.946E+0	1.162E+1
-1.135E-1	6.063E+0	1.160E+1
-1.167E-1	6.005E+0	1.164E+1
-1.103E-1	5.995E+0	1.158E+1
-1.103E-1	6.099E+0	1.148E+1
-1.151E-1	6.011E+0	1.153E+1
-1.151E-1	5.959E+0	1.158E+1
-1.135E-1	5.969E+0	1.144E+1
-1.086E-1	5.946E+0	1.165E+1
-1.184E-1	6.050E+0	1.148E+1
-1.151E-1	5.924E+0	1.162E+1
-1.135E-1	5.988E+0	1.157E+1
-1.103E-1	6.063E+0	1.163E+1
-1.167E-1	5.975E+0	1.154E+1
-1.167E-1	6.024E+0	1.164E+1
-1.119E-1	5.972E+0	1.156E+1
-1.086E-1	5.911E+0	1.139E+1
-1.151E-1	6.060E+0	1.151E+1
-1.184E-1	6.092E+0	1.150E+1
-1.135E-1	6.024E+0	1.145E+1
-1.070E-1	6.021E+0	1.149E+1
-1.167E-1	6.057E+0	1.158E+1
-1.184E-1	5.992E+0	1.152E+1
-1.103E-1	6.008E+0	1.150E+1
-1.103E-1	5.940E+0	1.162E+1
-1.167E-1	5.956E+0	1.152E+1
-1.167E-1	6.005E+0	1.165E+1
-1.103E-1	6.147E+0	1.154E+1
-1.086E-1	5.956E+0	1.154E+1
-1.151E-1	6.066E+0	1.165E+1
-1.135E-1	5.972E+0	1.157E+1
-1.135E-1	5.949E+0	1.161E+1
-1.119E-1	6.005E+0	1.155E+1
-1.167E-1	6.050E+0	1.131E+1
-1.167E-1	6.050E+0	1.147E+1
-1.135E-1	5.982E+0	1.148E+1
-1.103E-1	6.053E+0	1.164E+1
-1.151E-1	6.018E+0	1.162E+1
-1.167E-1	6.005E+0	1.155E+1
-1.135E-1	6.037E+0	1.155E+1
-1.103E-1	5.992E+0	1.150E+1
-1.151E-1	6.073E+0	1.160E+1
-1.167E-1	6.076E+0	1.147E+1
-1.119E-1	5.962E+0	1.159E+1
-1.119E-1	6.014E+0	1.162E+1
-1.151E-1	6.014E+0	1.159E+1
-1.119E-1	6.066E+0	1.166E+1
-1.135E-1	5.940E+0	1.154E+1
-1.103E-1	5.979E+0	1.163E+1
-1.167E-1	5.930E+0	1.165E+1
-1.151E-1	6.063E+0	1.170E+1
-1.103E-1	6.027E+0	1.153E+1
-1.119E-1	6.099E+0	1.155E+1
-1.151E-1	6.021E+0	1.148E+1
-1.151E-1	5.927E+0	1.161E+1
-1.103E-1	6.034E+0	1.162E+1
-1.070E-1	6.031E+0	1.158E+1
-1.119E-1	6.060E+0	1.166E+1
-1.167E-1	6.024E+0	1.147E+1
-1.103E-1	6.092E+0	1.156E+1
-1.135E-1	5.943E+0	1.155E+1
-1.167E-1	5.988E+0	1.153E+1
-1.184E-1	6.014E+0	1.146E+1
-1.119E-1	6.063E+0	1.148E+1
-1.103E-1	6.050E+0	1.154E+1
-1.135E-1	6.005E+0	1.158E+1
-1.167E-1	6.092E+0	1.152E+1
-1.135E-1	6.063E+0	1.160E+1
-1.103E-1	6.024E+0	1.149E+1
-1.135E-1	6.024E+0	1.170E+1
-1.151E-1	6.034E+0	1.142E+1
-1.119E-1	6.024E+0	1.148E+1
-1.119E-1	6.057E+0	1.158E+1
-1.119E-1	5.985E+0	1.169E+1
-1.184E-1	6.086E+0	1.157E+1
-1.103E-1	6.069E+0	1.162E+1
-1.119E-1	6.040E+0	1.155E+1
-1.151E-1	6.069E+0	1.160E+1
-1.184E-1	6.082E+0	1.151E+1
-1.103E-1	6.173E+0	1.147E+1
-1.119E-1	6.011E+0	1.146E+1
-1.151E-1	6.128E+0	1.137E+1
-1.151E-1	6.060E+0	1.160E+1
-1.086E-1	6.021E+0	1.150E+1
-1.119E-1	6.011E+0	1.163E+1
-1.135E-1	6.024E+0	1.153E+1
-1.167E-1	5.975E+0	1.165E+1
-1.054E-1	6.001E+0	1.150E+1
-1.103E-1	5.975E+0	1.164E+1
-1.151E-1	6.112E+0	1.168E+1
-1.167E-1	5.966E+0	1.158E+1
-1.103E-1	6.060E+0	1.153E+1
-1.103E-1	5.933E+0	1.161E+1
-1.184E-1	5.995E+0	1.156E+1
-1.167E-1	5.998E+0	1.154E+1
-1.086E-1	6.008E+0	1.145E+1
-1.103E-1	5.972E+0	1.166E+1
-1.151E-1	6.040E+0	1.156E+1
-1.151E-1	6.086E+0	1.165E+1
-1.119E-1	5.962E+0	1.150E+1
-1.135E-1	6.066E+0	1.161E+1
-1.167E-1	5.849E+0	1.162E+1
-1.151E-1	6.089E+0	1.152E+1
-1.103E-1	5.979E+0	1.163E+1
-1.103E-1	5.962E+0	1.156E+1
-1.119E-1	5.946E+0	1.164E+1
-1.151E-1	6.024E+0	1.151E+1
-1.119E-1	6.044E+0	1.151E+1
-1.135E-1	6.121E+0	1.150E+1
-1.151E-1	6.021E+0	1.162E+1
-1.167E-1	6.034E+0	1.152E+1
-1.103E-1	5.962E+0	1.161E+1
-1.103E-1	6.044E+0	1.157E+1
-1.151E-1	6.066E+0	1.145E+1
-1.135E-1	6.069E+0	1.153E+1
-1.135E-1	6.021E+0	1.152E+1
-1.103E-1	5.975E+0	1.154E+1
-1.167E-1	5.972E+0	1.162E+1
-1.151E-1	6.021E+0	1.156E+1
-1.119E-1	6.154E+0	1.167E+1
-1.086E-1	6.024E+0	1.145E+1
-1.119E-1	5.995E+0	1.152E+1
-1.151E-1	5.966E+0	1.143E+1
-1.103E-1	6.082E+0	1.157E+1
-1.086E-1	6.037E+0	1.153E+1
-1.167E-1	6.082E+0	1.158E+1
-1.135E-1	5.995E+0	1.164E+1
-1.119E-1	6.050E+0	1.164E+1
-1.103E-1	6.076E+0	1.149E+1
-1.167E-1	6.053E+0	1.159E+1
-1.167E-1	6.121E+0	1.158E+1
-1.086E-1	6.040E+0	1.155E+1
-1.086E-1	6.034E+0	1.165E+1
-1.151E-1	6.001E+0	1.155E+1
-1.167E-1	6.044E+0	1.163E+1
-1.103E-1	6.021E+0	1.169E+1
-1.119E-1	6.050E+0	1.157E+1
-1.151E-1	5.881E+0	1.155E+1
-1.135E-1	6.008E+0	1.159E+1
-1.135E-1	5.979E+0	1.148E+1
-1.119E-1	5.985E+0	1.168E+1
-1.167E-1	5.914E+0	1.153E+1
-1.151E-1	5.959E+0	1.163E+1
-1.119E-1	6.031E+0	1.162E+1
-1.086E-1	6.154E+0	1.164E+1
-1.135E-1	6.057E+0	1.152E+1
-1.135E-1	5.936E+0	1.145E+1
-1.119E-1	5.998E+0	1.151E+1
-1.103E-1	6.066E+0	1.158E+1
-1.184E-1	6.047E+0	1.163E+1
-1.151E-1	5.959E+0	1.155E+1
-1.103E-1	5.995E+0	1.147E+1
-1.119E-1	6.044E+0	1.168E+1
-1.151E-1	5.979E+0	1.147E+1
-1.135E-1	6.021E+0	1.155E+1
-1.119E-1	6.053E+0	1.162E+1
-1.103E-1	5.946E+0	1.155E+1
-1.135E-1	6.057E+0	1.157E+1
-1.167E-1	6.069E+0	1.152E+1
-1.119E-1	6.044E+0	1.170E+1
-1.135E-1	6.008E+0	1.150E+1
-1.135E-1	6.034E+0	1.165E+1
-1.151E-1	6.005E+0	1.156E+1
-1.119E-1	6.066E+0	1.157E+1
-1.086E-1	6.031E+0	1.168E+1
-1.151E-1	5.988E+0	1.154E+1
-1.151E-1	5.956E+0	1.157E+1
-1.086E-1	5.956E+0	1.148E+1
-1.119E-1	6.053E+0	1.161E+1
-1.135E-1	6.095E+0	1.140E+1
-1.151E-1	6.044E+0	1.169E+1
-1.103E-1	5.998E+0	1.155E+1
-1.086E-1	6.001E+0	1.164E+1
-1.167E-1	5.924E+0	1.158E+1
-1.167E-1	5.995E+0	1.155E+1
-1.103E-1	6.037E+0	1.152E+1
-1.103E-1	5.995E+0	1.139E+1
-1.200E-1	5.943E+0	1.154E+1
-1.151E-1	5.969E+0	1.154E+1
-1.119E-1	6.095E+0	1.140E+1
-1.086E-1	5.979E+0	1.161E+1
-1.151E-1	6.001E+0	1.153E+1
-1.151E-1	5.992E+0	1.144E+1
-1.103E-1	6.105E+0	1.146E+1
-1.119E-1	6.014E+0	1.165E+1
-1.151E-1	5.953E+0	1.148E+1
-1.184E-1	5.985E+0	1.154E+1
-1.086E-1	5.995E+0	1.140E+1
-1.070E-1	6.014E+0	1.158E+1
-1.184E-1	5.930E+0	1.158E+1
-1.151E-1	5.998E+0	1.155E+1
-1.086E-1	6.021E+0	1.147E+1
-1.119E-1	6.034E+0	1.167E+1
-1.167E-1	6.066E+0	1.151E+1
-1.151E-1	5.982E+0	1.164E+1
-1.119E-1	5.985E+0	1.161E+1
-1.103E-1	5.988E+0	1.157E+1
-1.151E-1	6.027E+0	1.142E+1
-1.151E-1	6.112E+0	1.159E+1
-1.103E-1	6.044E+0	1.158E+1
-1.103E-1	6.011E+0	1.167E+1
-1.184E-1	6.069E+0	1.153E+1
-1.119E-1	5.933E+0	1.145E+1
-1.103E-1	6.044E+0	1.160E+1
-1.103E-1	6.047E+0	1.155E+1
-1.151E-1	5.966E+0	1.143E+1
-1.167E-1	5.982E+0	1.158E+1
-1.103E-1	5.969E+0	1.157E+1
-1.119E-1	6.040E+0	1.157E+1
-1.151E-1	6.131E+0	1.155E+1
-1.151E-1	6.011E+0	1.138E+1
-1.103E-1	6.011E+0	1.154E+1
-1.119E-1	6.044E+0	1.149E+1
-1.151E-1	5.975E+0	1.152E+1
-1.167E-1	6.073E+0	1.154E+1
-1.103E-1	6.018E+0	1.156E+1
-1.086E-1	6.005E+0	1.148E+1
-1.151E-1	6.053E+0	1.150E+1
-1.167E-1	6.069E+0	1.160E+1
-1.119E-1	5.962E+0	1.149E+1
-1.119E-1	6.089E+0	1.155E+1
-1.167E-1	6.031E+0	1.155E+1
-1.135E-1	5.962E+0	1.152E+1
-1.119E-1	6.047E+0	1.168E+1
-1.103E-1	6.044E+0	1.163E+1
-1.151E-1	6.053E+0	1.164E+1
-1.167E-1	6.079E+0	1.152E+1
-1.103E-1	5.995E+0	1.162E+1
-1.086E-1	5.988E+0	1.163E+1
-1.167E-1	5.988E+0	1.151E+1
-1.119E-1	5.927E+0	1.164E+1
-1.103E-1	5.956E+0	1.162E+1
-1.086E-1	5.924E+0	1.153E+1
-1.151E-1	5.917E+0	1.155E+1
-1.151E-1	5.946E+0	1.150E+1
-1.119E-1	5.901E+0	1.155E+1
-1.119E-1	6.034E+0	1.156E+1
-1.119E-1	5.949E+0	1.165E+1
-1.151E-1	6.050E+0	1.145E+1
-1.119E-1	5.969E+0	1.152E+1
-1.103E-1	6.018E+0	1.158E+1
-1.135E-1	6.011E+0	1.149E+1
-1.135E-1	6.060E+0	1.160E+1
-1.103E-1	6.031E+0	1.163E+1
-1.086E-1	6.044E+0	1.163E+1
-1.151E-1	6.014E+0	1.157E+1
-1.151E-1	6.037E+0	1.148E+1
-1.086E-1	5.962E+0	1.159E+1
-1.119E-1	6.044E+0	1.164E+1
-1.151E-1	5.995E+0	1.159E+1
-1.167E-1	6.057E+0	1.153E+1
-1.103E-1	6.005E+0	1.170E+1
-1.119E-1	6.073E+0	1.155E+1
-1.151E-1	6.011E+0	1.160E+1
-1.151E-1	5.966E+0	1.154E+1
-1.086E-1	6.060E+0	1.158E+1
-1.119E-1	6.118E+0	1.150E+1
-1.167E-1	6.089E+0	1.163E+1
-1.151E-1	6.095E+0	1.160E+1
-1.103E-1	6.053E+0	1.161E+1
-1.119E-1	5.982E+0	1.167E+1
-1.151E-1	5.979E+0	1.156E+1
-1.151E-1	5.966E+0	1.161E+1
-1.119E-1	5.979E+0	1.154E+1
-1.119E-1	6.018E+0	1.156E+1
-1.135E-1	6.076E+0	1.164E+1
-1.151E-1	6.089E+0	1.163E+1
-1.103E-1	6.027E+0	1.169E+1
-1.086E-1	5.959E+0	1.159E+1
-1.119E-1	6.031E+0	1.165E+1
-1.200E-1	6.050E+0	1.162E+1
-1.070E-1	6.050E+0	1.162E+1
-1.119E-1	6.014E+0	1.159E+1
-1.135E-1	6.005E+0	1.161E+1
-1.151E-1	5.946E+0	1.157E+1
-1.086E-1	5.962E+0	1.164E+1
-1.103E-1	5.946E+0	1.148E+1
-1.135E-1	5.962E+0	1.162E+1
-1.151E-1	6.102E+0	1.158E+1
-1.103E-1	6.108E+0	1.169E+1
-1.086E-1	6.047E+0	1.159E+1
-1.119E-1	5.943E+0	1.143E+1
-1.151E-1	6.027E+0	1.153E+1
-1.119E-1	5.949E+0	1.151E+1
-1.086E-1	6.121E+0	1.152E+1
-1.151E-1	5.949E+0	1.166E+1
-1.167E-1	6.001E+0	1.151E+1
-1.103E-1	5.985E+0	1.160E+1
-1.070E-1	6.079E+0	1.174E+1
-1.151E-1	5.992E+0	1.156E+1
-1.151E-1	5.962E+0	1.150E+1
-1.086E-1	5.927E+0	1.157E+1
-1.119E-1	6.105E+0	1.147E+1
-1.135E-1	6.131E+0	1.150E+1
-1.167E-1	6.027E+0	1.171E+1
-1.086E-1	5.995E+0	1.155E+1
-1.086E-1	6.027E+0	1.147E+1
-1.135E-1	6.040E+0	1.151E+1
-1.151E-1	5.943E+0	1.154E+1
-1.135E-1	5.998E+0	1.170E+1
-1.103E-1	6.031E+0	1.146E+1
-1.151E-1	6.108E+0	1.158E+1
-1.216E-1	6.021E+0	1.156E+1
-1.103E-1	6.092E+0	1.168E+1
-1.103E-1	6.014E+0	1.161E+1
-1.135E-1	6.057E+0	1.158E+1
-1.167E-1	6.037E+0	1.155E+1
-1.086E-1	5.998E+0	1.162E+1
-1.135E-1	5.985E+0	1.159E+1
-1.151E-1	5.998E+0	1.146E+1
-1.135E-1	6.034E+0	1.155E+1
-1.086E-1	6.063E+0	1.151E+1
-1.119E-1	6.040E+0	1.150E+1
-1.135E-1	5.959E+0	1.159E+1
-1.135E-1	5.975E+0	1.147E+1
-1.103E-1	5.972E+0	1.146E+1
-1.086E-1	6.037E+0	1.159E+1
-1.119E-1	5.907E+0	1.151E+1
-1.135E-1	6.024E+0	1.151E+1
-1.119E-1	6.086E+0	1.157E+1
-1.086E-1	5.975E+0	1.158E+1
-1.167E-1	6.034E+0	1.159E+1
-1.167E-1	5.959E+0	1.157E+1
-1.119E-1	5.975E+0	1.153E+1
-1.103E-1	6.060E+0	1.139E+1
-1.167E-1	6.040E+0	1.168E+1
-1.135E-1	6.057E+0	1.147E+1
-1.119E-1	5.982E+0	1.151E+1
-1.103E-1	6.186E+0	1.157E+1
-1.151E-1	5.927E+0	1.128E+1
-1.135E-1	5.982E+0	1.163E+1
-1.103E-1	5.992E+0	1.132E+1
-1.086E-1	5.962E+0	1.160E+1
-1.167E-1	5.985E+0	1.155E+1
-1.151E-1	6.008E+0	1.170E+1
-1.086E-1	5.979E+0	1.149E+1
-1.070E-1	6.001E+0	1.165E+1
-1.135E-1	6.115E+0	1.162E+1
-1.167E-1	5.972E+0	1.164E+1
-1.103E-1	5.949E+0	1.165E+1
-1.103E-1	6.031E+0	1.148E+1
-1.167E-1	6.024E+0	1.159E+1
-1.151E-1	6.066E+0	1.158E+1
-1.086E-1	6.053E+0	1.147E+1
-1.103E-1	6.034E+0	1.163E+1
-1.167E-1	6.018E+0	1.170E+1
-1.135E-1	6.057E+0	1.163E+1
-1.070E-1	6.066E+0	1.143E+1
-1.086E-1	6.001E+0	1.150E+1
-1.151E-1	6.021E+0	1.147E+1
-1.151E-1	5.988E+0	1.146E+1
-1.119E-1	5.969E+0	1.152E+1
-1.119E-1	5.982E+0	1.152E+1
-1.151E-1	6.014E+0	1.159E+1
-1.151E-1	6.053E+0	1.159E+1
-1.103E-1	6.092E+0	1.156E+1
-1.103E-1	6.050E+0	1.159E+1
-1.151E-1	5.992E+0	1.170E+1
-1.151E-1	6.034E+0	1.156E+1
-1.103E-1	6.024E+0	1.159E+1
-1.103E-1	6.089E+0	1.154E+1
-1.184E-1	6.044E+0	1.164E+1
-1.119E-1	6.057E+0	1.151E+1
-1.119E-1	6.014E+0	1.156E+1
-1.070E-1	6.047E+0	1.147E+1
-1.167E-1	6.014E+0	1.158E+1
-1.151E-1	6.082E+0	1.159E+1
-1.103E-1	5.956E+0	1.154E+1
-1.103E-1	5.982E+0	1.145E+1
-1.135E-1	6.011E+0	1.161E+1
-1.167E-1	6.040E+0	1.141E+1
-1.103E-1	5.898E+0	1.156E+1
-1.135E-1	6.095E+0	1.160E+1
-1.151E-1	6.060E+0	1.149E+1
-1.135E-1	5.946E+0	1.145E+1
-1.103E-1	5.982E+0	1.154E+1
-1.119E-1	6.031E+0	1.158E+1
-1.151E-1	6.037E+0	1.158E+1
-1.167E-1	6.047E+0	1.168E+1
-1.119E-1	6.034E+0	1.152E+1
-1.103E-1	6.034E+0	1.147E+1
-1.151E-1	6.060E+0	1.157E+1
-1.167E-1	5.992E+0	1.143E+1
-1.086E-1	6.086E+0	1.164E+1
-1.103E-1	6.108E+0	1.161E+1
-1.184E-1	6.031E+0	1.172E+1
-1.151E-1	5.988E+0	1.165E+1
-1.086E-1	6.086E+0	1.143E+1
-1.103E-1	6.147E+0	1.153E+1
-1.151E-1	6.037E+0	1.153E+1
-1.151E-1	5.959E+0	1.157E+1
-1.103E-1	6.040E+0	1.163E+1
-1.086E-1	6.024E+0	1.160E+1
-1.135E-1	5.962E+0	1.162E+1
-1.167E-1	6.102E+0	1.153E+1
-1.103E-1	5.969E+0	1.160E+1
-1.103E-1	6.034E+0	1.164E+1
-1.151E-1	5.975E+0	1.158E+1
-1.184E-1	5.920E+0	1.169E+1
-1.086E-1	6.031E+0	1.159E+1
-1.086E-1	6.034E+0	1.167E+1
-1.135E-1	6.057E+0	1.157E+1
-1.184E-1	6.034E+0	1.146E+1
-1.086E-1	5.972E+0	1.157E+1
-1.119E-1	6.031E+0	1.148E+1
-1.167E-1	6.001E+0	1.163E+1
-1.167E-1	6.011E+0	1.144E+1
-1.086E-1	5.930E+0	1.157E+1
-1.103E-1	6.095E+0	1.149E+1
-1.135E-1	5.992E+0	1.159E+1
-1.167E-1	6.044E+0	1.166E+1
-1.119E-1	5.959E+0	1.161E+1
-1.103E-1	5.979E+0	1.159E+1
-1.167E-1	6.063E+0	1.152E+1
-1.151E-1	6.021E+0	1.144E+1
-1.103E-1	5.924E+0	1.162E+1
-1.135E-1	6.040E+0	1.148E+1
-1.167E-1	6.044E+0	1.151E+1
-1.119E-1	6.099E+0	1.155E+1
-1.103E-1	6.044E+0	1.155E+1
-1.103E-1	6.034E+0	1.163E+1
-1.151E-1	6.069E+0	1.152E+1
-1.151E-1	6.044E+0	1.145E+1
-1.119E-1	6.031E+0	1.149E+1
-1.103E-1	6.018E+0	1.143E+1
-1.151E-1	5.933E+0	1.151E+1
-1.151E-1	5.992E+0	1.151E+1
-1.103E-1	6.141E+0	1.155E+1
-1.086E-1	5.933E+0	1.159E+1
-1.135E-1	5.969E+0	1.164E+1
-1.119E-1	5.920E+0	1.149E+1
-1.103E-1	6.076E+0	1.158E+1
-1.103E-1	5.907E+0	1.157E+1
-1.167E-1	6.014E+0	1.155E+1
-1.135E-1	5.962E+0	1.166E+1
-1.103E-1	5.998E+0	1.158E+1
-1.070E-1	5.995E+0	1.152E+1
-1.184E-1	5.904E+0	1.168E+1
-1.167E-1	5.972E+0	1.155E+1
-1.103E-1	6.011E+0	1.158E+1
-1.119E-1	6.095E+0	1.156E+1
-1.184E-1	6.079E+0	1.152E+1
-1.151E-1	6.047E+0	1.135E+1
-1.086E-1	6.027E+0	1.160E+1
-1.086E-1	5.956E+0	1.153E+1
-1.167E-1	5.975E+0	1.156E+1
-1.167E-1	6.040E+0	1.151E+1
-1.119E-1	6.005E+0	1.166E+1
-1.119E-1	5.992E+0	1.153E+1
-1.151E-1	6.105E+0	1.144E+1
-1.184E-1	6.018E+0	1.151E+1
-1.103E-1	6.050E+0	1.178E+1
-1.103E-1	6.040E+0	1.153E+1
-1.135E-1	6.005E+0	1.158E+1
-1.151E-1	6.008E+0	1.158E+1
-1.086E-1	6.040E+0	1.158E+1
-1.086E-1	6.037E+0	1.173E+1
-1.167E-1	5.985E+0	1.151E+1
-1.151E-1	6.047E+0	1.148E+1
-1.103E-1	6.128E+0	1.152E+1
-1.103E-1	6.005E+0	1.161E+1
-1.184E-1	5.962E+0	1.159E+1
-1.167E-1	6.027E+0	1.146E+1
-1.103E-1	5.982E+0	1.149E+1
-1.119E-1	6.024E+0	1.163E+1
-1.151E-1	6.053E+0	1.160E+1
-1.151E-1	6.014E+0	1.159E+1
-1.119E-1	6.131E+0	1.156E+1
-1.103E-1	5.969E+0	1.159E+1
-1.119E-1	6.044E+0	1.157E+1
-1.184E-1	6.034E+0	1.152E+1
-1.103E-1	5.898E+0	1.152E+1
-1.103E-1	5.962E+0	1.159E+1
-1.167E-1	6.050E+0	1.159E+1
-1.167E-1	6.069E+0	1.140E+1
-1.103E-1	6.076E+0	1.156E+1
-1.103E-1	6.079E+0	1.162E+1
-1.119E-1	5.969E+0	1.156E+1
-1.167E-1	6.060E+0	1.155E+1
-1.070E-1	6.027E+0	1.157E+1
-1.119E-1	6.069E+0	1.153E+1
-1.167E-1	6.047E+0	1.164E+1
-1.167E-1	5.940E+0	1.150E+1
-1.103E-1	6.047E+0	1.158E+1
-1.103E-1	6.001E+0	1.167E+1
-1.151E-1	5.982E+0	1.141E+1
-1.151E-1	5.998E+0	1.150E+1
-1.103E-1	6.095E+0	1.151E+1
-1.119E-1	6.099E+0	1.161E+1
-1.184E-1	6.027E+0	1.159E+1
-1.151E-1	6.011E+0	1.147E+1
-1.086E-1	6.105E+0	1.157E+1
-1.135E-1	6.063E+0	1.151E+1
-1.119E-1	6.089E+0	1.168E+1
-1.151E-1	6.050E+0	1.163E+1
-1.103E-1	5.979E+0	1.148E+1
-1.119E-1	6.021E+0	1.155E+1
-1.151E-1	5.979E+0	1.150E+1
-1.167E-1	5.985E+0	1.150E+1
-1.103E-1	5.940E+0	1.163E+1
-1.103E-1	5.992E+0	1.151E+1
-1.167E-1	5.988E+0	1.164E+1
-1.135E-1	6.057E+0	1.161E+1
-1.103E-1	6.031E+0	1.172E+1
-1.086E-1	6.086E+0	1.157E+1
-1.151E-1	6.047E+0	1.160E+1
-1.151E-1	5.988E+0	1.174E+1
-1.103E-1	5.982E+0	1.166E+1
-1.103E-1	6.060E+0	1.163E+1
-1.167E-1	5.998E+0	1.143E+1
-1.135E-1	6.014E+0	1.155E+1
-1.103E-1	6.063E+0	1.173E+1
-1.103E-1	6.011E+0	1.156E+1
-1.167E-1	6.040E+0	1.170E+1
-1.135E-1	6.001E+0	1.167E+1
-1.086E-1	6.031E+0	1.160E+1
-1.086E-1	6.040E+0	1.158E+1
-1.167E-1	6.050E+0	1.164E+1
-1.151E-1	6.008E+0	1.164E+1
-1.103E-1	6.050E+0	1.148E+1
-1.086E-1	5.901E+0	1.164E+1
-1.167E-1	5.992E+0	1.147E+1
-1.119E-1	5.982E+0	1.156E+1
-1.086E-1	6.037E+0	1.147E+1
-1.086E-1	5.985E+0	1.155E+1
-1.167E-1	6.034E+0	1.151E+1
-1.151E-1	6.069E+0	1.148E+1
-1.119E-1	5.956E+0	1.166E+1
-1.086E-1	6.151E+0	1.164E+1
-1.167E-1	5.940E+0	1.156E+1
-1.167E-1	6.008E+0	1.166E+1
-1.103E-1	5.992E+0	1.154E+1
-1.086E-1	6.001E+0	1.165E+1
-1.167E-1	6.044E+0	1.145E+1
-1.151E-1	6.001E+0	1.156E+1
-1.103E-1	5.911E+0	1.168E+1
-1.103E-1	6.066E+0	1.156E+1
-1.167E-1	6.021E+0	1.157E+1
-1.167E-1	5.995E+0	1.156E+1
-1.086E-1	6.057E+0	1.150E+1
-1.103E-1	5.998E+0	1.156E+1
-1.151E-1	6.044E+0	1.154E+1
-1.135E-1	5.962E+0	1.157E+1
-1.119E-1	5.988E+0	1.169E+1
-1.103E-1	5.966E+0	1.152E+1
-1.151E-1	6.063E+0	1.146E+1
-1.135E-1	6.063E+0	1.139E+1
-1.086E-1	6.014E+0	1.166E+1
-1.103E-1	5.988E+0	1.160E+1
-1.135E-1	6.073E+0	1.164E+1
-1.135E-1	5.995E+0	1.170E+1
-1.086E-1	6.008E+0	1.155E+1
-1.103E-1	6.079E+0	1.155E+1
-1.184E-1	6.099E+0	1.153E+1
-1.135E-1	5.998E+0	1.145E+1
-1.119E-1	6.008E+0	1.159E+1
-1.103E-1	6.037E+0	1.147E+1
-1.167E-1	6.021E+0	1.159E+1
-1.135E-1	5.995E+0	1.155E+1
-1.086E-1	5.979E+0	1.155E+1
-1.086E-1	6.060E+0	1.164E+1
-1.151E-1	6.099E+0	1.163E+1
-1.135E-1	6.034E+0	1.164E+1
-1.086E-1	6.018E+0	1.155E+1
-1.103E-1	6.008E+0	1.150E+1
-1.167E-1	5.975E+0	1.166E+1
-1.151E-1	5.927E+0	1.145E+1
-1.103E-1	5.969E+0	1.162E+1
-1.119E-1	5.972E+0	1.163E+1
-1.151E-1	6.027E+0	1.154E+1
-1.151E-1	5.878E+0	1.148E+1
-1.103E-1	6.027E+0	1.162E+1
-1.086E-1	6.044E+0	1.151E+1
-1.151E-1	5.972E+0	1.160E+1
-1.135E-1	5.956E+0	1.156E+1
-1.103E-1	6.063E+0	1.155E+1
-1.103E-1	5.917E+0	1.164E+1
-1.151E-1	5.894E+0	1.142E+1
-1.151E-1	5.933E+0	1.146E+1
-1.103E-1	5.972E+0	1.154E+1
-1.103E-1	6.044E+0	1.155E+1
-1.167E-1	6.079E+0	1.160E+1
-1.167E-1	6.024E+0	1.152E+1
-1.070E-1	5.998E+0	1.155E+1
-1.119E-1	6.018E+0	1.144E+1
-1.167E-1	6.089E+0	1.161E+1
-1.167E-1	6.044E+0	1.152E+1
-1.103E-1	6.086E+0	1.155E+1
-1.103E-1	6.069E+0	1.142E+1
-1.167E-1	6.099E+0	1.153E+1
-1.135E-1	5.943E+0	1.152E+1
-1.070E-1	6.008E+0	1.162E+1
-1.103E-1	6.034E+0	1.161E+1
-1.167E-1	6.044E+0	1.148E+1
-1.135E-1	6.115E+0	1.145E+1
-1.103E-1	6.069E+0	1.152E+1
-1.103E-1	6.063E+0	1.170E+1
-1.167E-1	6.060E+0	1.167E+1
-1.135E-1	6.076E+0	1.155E+1
-1.086E-1	6.063E+0	1.158E+1
-1.086E-1	6.105E+0	1.150E+1
-1.184E-1	6.089E+0	1.165E+1
-1.151E-1	5.975E+0	1.153E+1
-1.103E-1	5.946E+0	1.166E+1
-1.135E-1	6.008E+0	1.170E+1
-1.135E-1	6.079E+0	1.157E+1
-1.151E-1	5.998E+0	1.144E+1
-1.103E-1	5.992E+0	1.150E+1
-1.119E-1	5.988E+0	1.134E+1
-1.151E-1	6.018E+0	1.162E+1
-1.135E-1	6.060E+0	1.152E+1
-1.119E-1	6.027E+0	1.159E+1
-1.086E-1	6.053E+0	1.148E+1
-1.167E-1	6.063E+0	1.148E+1
-1.167E-1	6.099E+0	1.167E+1
-1.086E-1	6.063E+0	1.152E+1
-1.103E-1	6.011E+0	1.165E+1
-1.135E-1	5.982E+0	1.162E+1
-1.167E-1	6.125E+0	1.163E+1
-1.103E-1	6.024E+0	1.151E+1
-1.119E-1	5.969E+0	1.162E+1
-1.167E-1	5.995E+0	1.160E+1
-1.135E-1	6.076E+0	1.174E+1
-1.103E-1	5.927E+0	1.149E+1
-1.119E-1	6.057E+0	1.140E+1
-1.151E-1	5.988E+0	1.165E+1
-1.151E-1	6.024E+0	1.151E+1
-1.103E-1	6.031E+0	1.147E+1
-1.119E-1	6.050E+0	1.156E+1
-1.135E-1	5.953E+0	1.165E+1
-1.135E-1	6.014E+0	1.164E+1
-1.086E-1	6.047E+0	1.167E+1
-1.086E-1	6.021E+0	1.152E+1
-1.151E-1	5.975E+0	1.152E+1
-1.167E-1	6.089E+0	1.170E+1
-1.070E-1	6.008E+0	1.161E+1
-1.119E-1	6.001E+0	1.164E+1
-1.135E-1	5.972E+0	1.149E+1
-1.151E-1	5.901E+0	1.141E+1
-1.086E-1	5.962E+0	1.147E+1
-1.086E-1	5.985E+0	1.155E+1
-1.184E-1	5.966E+0	1.161E+1
-1.151E-1	6.005E+0	1.152E+1
-1.070E-1	6.011E+0	1.156E+1
-1.103E-1	6.047E+0	1.159E+1
-1.167E-1	5.966E+0	1.159E+1
-1.167E-1	6.086E+0	1.164E+1
-1.103E-1	6.134E+0	1.156E+1
-1.103E-1	5.982E+0	1.150E+1
-1.151E-1	6.063E+0	1.154E+1
-1.135E-1	5.972E+0	1.159E+1
-1.103E-1	5.975E+0	1.168E+1
-1.119E-1	6.092E+0	1.161E+1
-1.167E-1	6.031E+0	1.154E+1
-1.135E-1	6.014E+0	1.146E+1
-1.054E-1	6.057E+0	1.147E+1
-1.119E-1	5.924E+0	1.164E+1
-1.151E-1	5.988E+0	1.168E+1
-1.135E-1	6.073E+0	1.153E+1
-1.119E-1	6.031E+0	1.158E+1
-1.103E-1	6.060E+0	1.156E+1
-1.151E-1	6.057E+0	1.140E+1
-1.135E-1	5.979E+0	1.152E+1
-1.103E-1	5.924E+0	1.166E+1
-1.103E-1	6.089E+0	1.159E+1
-1.167E-1	5.972E+0	1.156E+1
-1.135E-1	5.946E+0	1.151E+1
-1.070E-1	6.063E+0	1.156E+1
-1.086E-1	5.979E+0	1.168E+1
-1.151E-1	6.005E+0	1.142E+1
-1.167E-1	6.131E+0	1.145E+1
-1.103E-1	5.930E+0	1.167E+1
-1.119E-1	6.008E+0	1.156E+1
-1.151E-1	6.060E+0	1.144E+1
-1.151E-1	5.969E+0	1.167E+1
-1.054E-1	5.956E+0	1.161E+1
-1.103E-1	6.050E+0	1.159E+1
-1.135E-1	6.044E+0	1.166E+1
-1.135E-1	6.011E+0	1.151E+1
-1.103E-1	5.982E+0	1.152E+1
-1.086E-1	5.966E+0	1.144E+1
-1.135E-1	6.021E+0	1.151E+1
-1.167E-1	6.024E+0	1.168E+1
-1.119E-1	6.008E+0	1.155E+1
-1.103E-1	6.063E+0	1.146E+1
-1.151E-1	5.946E+0	1.139E+1
-1.151E-1	6.021E+0	1.147E+1
-1.086E-1	5.998E+0	1.159E+1
-1.103E-1	6.066E+0	1.155E+1
-1.167E-1	5.979E+0	1.147E+1
-1.151E-1	6.008E+0	1.161E+1
-1.086E-1	5.979E+0	1.148E+1
-1.135E-1	6.050E+0	1.155E+1
-1.167E-1	6.118E+0	1.159E+1
-1.167E-1	5.953E+0	1.168E+1
-1.086E-1	6.008E+0	1.151E+1
-1.103E-1	5.956E+0	1.171E+1
-1.184E-1	5.975E+0	1.153E+1
-1.135E-1	5.956E+0	1.162E+1
-1.086E-1	5.975E+0	1.140E+1
-1.119E-1	6.069E+0	1.156E+1
-1.135E-1	6.044E+0	1.164E+1
-1.167E-1	6.073E+0	1.156E+1
-1.103E-1	6.021E+0	1.166E+1
-1.119E-1	5.946E+0	1.156E+1
-1.167E-1	5.988E+0	1.163E+1
-1.151E-1	5.975E+0	1.156E+1
-1.086E-1	5.972E+0	1.154E+1
-1.103E-1	5.979E+0	1.146E+1
-1.151E-1	5.975E+0	1.158E+1
-1.135E-1	6.040E+0	1.145E+1
-1.086E-1	5.953E+0	1.156E+1
-1.135E-1	5.992E+0	1.142E+1
-1.151E-1	6.021E+0	1.160E+1
-1.135E-1	5.949E+0	1.165E+1
-1.103E-1	6.047E+0	1.164E+1
-1.119E-1	5.982E+0	1.162E+1
-1.167E-1	5.992E+0	1.143E+1
-1.167E-1	5.969E+0	1.164E+1
-1.103E-1	6.073E+0	1.156E+1
-1.103E-1	6.034E+0	1.166E+1
-1.151E-1	6.047E+0	1.155E+1
-1.135E-1	5.969E+0	1.151E+1
-1.119E-1	5.982E+0	1.144E+1
-1.103E-1	5.953E+0	1.155E+1
-1.151E-1	5.975E+0	1.152E+1
-1.167E-1	5.979E+0	1.151E+1
-1.086E-1	6.037E+0	1.166E+1
-1.103E-1	6.018E+0	1.165E+1
-1.151E-1	6.027E+0	1.143E+1
-1.167E-1	6.050E+0	1.164E+1
-1.086E-1	6.060E+0	1.165E+1
-1.103E-1	5.966E+0	1.146E+1
-1.167E-1	6.001E+0	1.148E+1
-1.135E-1	6.034E+0	1.149E+1
-1.086E-1	6.151E+0	1.152E+1
-1.103E-1	5.962E+0	1.160E+1
-1.167E-1	6.027E+0	1.155E+1
-1.167E-1	6.008E+0	1.139E+1
-1.086E-1	6.076E+0	1.143E+1
-1.119E-1	5.959E+0	1.156E+1
-1.135E-1	5.995E+0	1.162E+1
-1.135E-1	6.021E+0	1.154E+1
-1.103E-1	6.089E+0	1.150E+1
-1.103E-1	6.001E+0	1.160E+1
-1.167E-1	6.141E+0	1.153E+1
-1.135E-1	5.979E+0	1.147E+1
-1.103E-1	6.199E+0	1.148E+1
-1.086E-1	6.040E+0	1.157E+1
-1.151E-1	6.024E+0	1.148E+1
-1.135E-1	5.979E+0	1.151E+1
-1.119E-1	6.001E+0	1.170E+1
-1.086E-1	5.949E+0	1.168E+1
-1.184E-1	6.014E+0	1.162E+1
-1.135E-1	6.105E+0	1.158E+1
-1.103E-1	6.044E+0	1.155E+1
-1.135E-1	6.014E+0	1.155E+1
-1.167E-1	5.979E+0	1.164E+1
-1.135E-1	6.053E+0	1.154E+1
-1.086E-1	6.073E+0	1.148E+1
-1.103E-1	5.998E+0	1.161E+1
-1.151E-1	6.053E+0	1.152E+1
-1.135E-1	5.992E+0	1.142E+1
-1.151E-1	6.001E+0	1.161E+1
-1.119E-1	6.044E+0	1.156E+1
-1.151E-1	6.024E+0	1.150E+1
-1.135E-1	6.005E+0	1.151E+1
-1.086E-1	6.027E+0	1.158E+1
-1.103E-1	6.001E+0	1.141E+1
-1.135E-1	6.031E+0	1.159E+1
-1.167E-1	6.011E+0	1.153E+1
-1.086E-1	6.066E+0	1.155E+1
-1.119E-1	6.069E+0	1.161E+1
-1.151E-1	5.998E+0	1.159E+1
-1.167E-1	5.956E+0	1.161E+1
-1.135E-1	5.946E+0	1.153E+1
-1.086E-1	6.040E+0	1.150E+1
-1.151E-1	6.021E+0	1.152E+1
-1.151E-1	6.089E+0	1.151E+1
-1.086E-1	5.949E+0	1.155E+1
-1.119E-1	6.053E+0	1.146E+1
-1.167E-1	5.988E+0	1.153E+1
-1.151E-1	6.037E+0	1.158E+1
-1.070E-1	6.008E+0	1.160E+1
-1.119E-1	6.008E+0	1.163E+1
-1.167E-1	6.001E+0	1.157E+1
-1.151E-1	6.027E+0	1.162E+1
-1.103E-1	5.982E+0	1.153E+1
-1.135E-1	5.966E+0	1.150E+1
-1.184E-1	6.151E+0	1.157E+1
-1.184E-1	6.008E+0	1.162E+1
-1.119E-1	6.027E+0	1.159E+1
-1.135E-1	6.008E+0	1.158E+1
-1.167E-1	6.105E+0	1.149E+1
-1.167E-1	6.147E+0	1.160E+1
-1.086E-1	6.024E+0	1.151E+1
-1.103E-1	5.982E+0	1.156E+1
-1.167E-1	6.044E+0	1.151E+1
-1.151E-1	5.966E+0	1.152E+1
-1.103E-1	6.044E+0	1.147E+1
-1.135E-1	6.018E+0	1.151E+1
-1.135E-1	6.031E+0	1.152E+1
-1.135E-1	6.001E+0	1.165E+1
-1.086E-1	6.040E+0	1.149E+1
-1.119E-1	6.031E+0	1.157E+1
-1.167E-1	5.969E+0	1.145E+1
-1.135E-1	6.037E+0	1.143E+1
-1.103E-1	5.982E+0	1.139E+1
-1.086E-1	5.992E+0	1.155E+1
-1.167E-1	6.047E+0	1.165E+1
-1.151E-1	6.008E+0	1.147E+1
-1.103E-1	6.014E+0	1.165E+1
-1.119E-1	5.995E+0	1.151E+1
-1.151E-1	6.037E+0	1.163E+1
-1.151E-1	6.060E+0	1.167E+1
-1.103E-1	6.014E+0	1.156E+1
-1.119E-1	6.069E+0	1.154E+1
-1.151E-1	5.930E+0	1.146E+1
-1.119E-1	6.079E+0	1.156E+1
-1.070E-1	6.047E+0	1.157E+1
-1.119E-1	6.018E+0	1.155E+1
-1.135E-1	6.034E+0	1.150E+1
-1.151E-1	6.037E+0	1.155E+1
-1.103E-1	5.998E+0	1.144E+1
-1.119E-1	6.005E+0	1.160E+1
-1.135E-1	6.027E+0	1.146E+1
-1.151E-1	6.005E+0	1.156E+1
-1.119E-1	6.024E+0	1.161E+1
-1.103E-1	5.943E+0	1.151E+1
-1.151E-1	5.995E+0	1.149E+1
-1.151E-1	5.985E+0	1.170E+1
-1.086E-1	5.936E+0	1.153E+1
-1.103E-1	6.037E+0	1.158E+1
-1.167E-1	6.014E+0	1.151E+1
-1.119E-1	6.044E+0	1.155E+1
-1.103E-1	6.024E+0	1.155E+1
-1.103E-1	6.031E+0	1.142E+1
-1.151E-1	6.018E+0	1.156E+1
-1.135E-1	6.031E+0	1.164E+1
-1.070E-1	5.995E+0	1.159E+1
-1.119E-1	6.069E+0	1.157E+1
-1.167E-1	5.995E+0	1.166E+1
-1.135E-1	5.975E+0	1.155E+1
-1.103E-1	6.060E+0	1.153E+1
-1.119E-1	6.034E+0	1.163E+1
-1.151E-1	5.962E+0	1.154E+1
-1.135E-1	6.014E+0	1.144E+1
-1.086E-1	6.011E+0	1.151E+1
-1.103E-1	6.011E+0	1.157E+1
-1.151E-1	6.060E+0	1.150E+1
-1.167E-1	5.979E+0	1.152E+1
-1.103E-1	6.037E+0	1.160E+1
-1.119E-1	6.063E+0	1.150E+1
-1.184E-1	6.040E+0	1.157E+1
-1.135E-1	5.995E+0	1.151E+1
-1.054E-1	6.018E+0	1.161E+1
-1.103E-1	5.904E+0	1.163E+1
-1.167E-1	6.014E+0	1.146E+1
-1.135E-1	5.992E+0	1.156E+1
-1.103E-1	6.095E+0	1.161E+1
-1.103E-1	6.018E+0	1.151E+1
-1.167E-1	6.005E+0	1.149E+1
-1.135E-1	6.105E+0	1.152E+1
-1.086E-1	6.027E+0	1.157E+1
-1.103E-1	6.034E+0	1.139E+1
-1.119E-1	6.118E+0	1.146E+1
-1.151E-1	5.907E+0	1.153E+1
-1.103E-1	5.998E+0	1.144E+1
-1.119E-1	6.069E+0	1.156E+1
-1.167E-1	6.121E+0	1.163E+1
-1.167E-1	5.982E+0	1.164E+1
-1.086E-1	6.021E+0	1.156E+1
-1.103E-1	6.014E+0	1.167E+1
-1.151E-1	5.962E+0	1.166E+1
-1.184E-1	6.005E+0	1.155E+1
-1.070E-1	6.021E+0	1.159E+1
-1.103E-1	5.982E+0	1.158E+1
-1.184E-1	6.027E+0	1.160E+1
-1.135E-1	5.959E+0	1.167E+1
-1.086E-1	6.044E+0	1.158E+1
-1.086E-1	6.060E+0	1.152E+1
-1.184E-1	6.011E+0	1.157E+1
-1.151E-1	6.011E+0	1.152E+1
-1.070E-1	5.972E+0	1.158E+1
-1.103E-1	5.985E+0	1.156E+1
-1.184E-1	5.982E+0	1.157E+1
-1.151E-1	6.024E+0	1.163E+1
-1.070E-1	6.008E+0	1.152E+1
-1.119E-1	6.066E+0	1.163E+1
-1.135E-1	5.982E+0	1.158E+1
-1.135E-1	6.011E+0	1.148E+1
-1.086E-1	5.956E+0	1.143E+1
-1.086E-1	5.962E+0	1.147E+1
-1.151E-1	6.063E+0	1.147E+1
-1.135E-1	5.962E+0	1.155E+1
-1.070E-1	5.930E+0	1.158E+1
-1.119E-1	5.917E+0	1.160E+1
-1.135E-1	6.005E+0	1.155E+1
-1.135E-1	5.946E+0	1.157E+1
-1.103E-1	5.959E+0	1.156E+1
-1.103E-1	5.982E+0	1.174E+1
-1.151E-1	5.933E+0	1.160E+1
-1.135E-1	5.959E+0	1.139E+1
-1.086E-1	6.053E+0	1.168E+1
-1.119E-1	6.057E+0	1.170E+1
-1.151E-1	6.024E+0	1.146E+1
-1.151E-1	6.105E+0	1.148E+1
-1.070E-1	5.943E+0	1.155E+1
-1.103E-1	5.998E+0	1.155E+1
-1.151E-1	6.076E+0	1.146E+1
-1.135E-1	6.079E+0	1.148E+1
-1.103E-1	5.995E+0	1.166E+1
-1.135E-1	6.053E+0	1.157E+1
-1.167E-1	5.946E+0	1.152E+1
-1.135E-1	5.988E+0	1.163E+1
-1.070E-1	6.044E+0	1.155E+1
-1.103E-1	5.982E+0	1.154E+1
-1.135E-1	6.001E+0	1.163E+1
-1.151E-1	6.008E+0	1.153E+1
-1.103E-1	5.888E+0	1.150E+1
-1.070E-1	6.047E+0	1.156E+1
-1.184E-1	6.076E+0	1.163E+1
-1.151E-1	5.992E+0	1.151E+1
-1.086E-1	5.930E+0	1.158E+1
-1.103E-1	5.936E+0	1.150E+1
-1.184E-1	6.154E+0	1.154E+1
-1.151E-1	5.995E+0	1.149E+1
-1.070E-1	6.014E+0	1.159E+1
-1.135E-1	6.069E+0	1.162E+1
-1.167E-1	5.972E+0	1.153E+1
-1.135E-1	6.079E+0	1.157E+1
-1.103E-1	6.034E+0	1.153E+1
-1.103E-1	6.060E+0	1.153E+1
-1.151E-1	6.082E+0	1.146E+1
-1.151E-1	6.024E+0	1.144E+1
-1.070E-1	5.930E+0	1.175E+1
-1.086E-1	5.936E+0	1.151E+1
-1.151E-1	6.037E+0	1.157E+1
-1.135E-1	6.057E+0	1.152E+1
-1.070E-1	6.001E+0	1.145E+1
-1.119E-1	6.001E+0	1.166E+1
-1.151E-1	6.005E+0	1.160E+1
-1.119E-1	6.037E+0	1.152E+1
-1.119E-1	6.027E+0	1.162E+1
-1.135E-1	6.076E+0	1.153E+1
-1.167E-1	6.011E+0	1.153E+1
-1.135E-1	6.034E+0	1.154E+1
-1.119E-1	5.982E+0	1.150E+1
-1.086E-1	5.998E+0	1.150E+1
-1.151E-1	6.044E+0	1.143E+1
-1.119E-1	6.063E+0	1.152E+1
-1.103E-1	5.949E+0	1.149E+1
-1.070E-1	6.125E+0	1.147E+1
-1.151E-1	5.975E+0	1.147E+1
-1.151E-1	5.998E+0	1.150E+1
-1.119E-1	5.995E+0	1.158E+1
-1.070E-1	6.011E+0	1.153E+1
-1.167E-1	6.031E+0	1.164E+1
-1.135E-1	6.089E+0	1.166E+1
-1.103E-1	6.024E+0	1.138E+1
-1.070E-1	5.966E+0	1.147E+1
-1.167E-1	6.069E+0	1.142E+1
-1.119E-1	5.959E+0	1.155E+1
-1.086E-1	6.040E+0	1.156E+1
-1.086E-1	6.053E+0	1.155E+1
-1.184E-1	5.982E+0	1.146E+1
-1.119E-1	6.011E+0	1.170E+1
-1.103E-1	6.031E+0	1.155E+1
-1.103E-1	5.946E+0	1.159E+1
-1.167E-1	6.063E+0	1.141E+1
-1.167E-1	6.018E+0	1.135E+1
-1.103E-1	6.063E+0	1.151E+1
-1.086E-1	6.047E+0	1.161E+1
-1.167E-1	5.933E+0	1.155E+1
-1.135E-1	5.972E+0	1.162E+1
-1.103E-1	6.005E+0	1.155E+1
-1.086E-1	6.066E+0	1.156E+1
-1.167E-1	5.956E+0	1.140E+1
-1.135E-1	5.930E+0	1.134E+1
-1.119E-1	6.005E+0	1.153E+1
-1.119E-1	6.066E+0	1.157E+1
-1.167E-1	5.992E+0	1.152E+1
-1.151E-1	6.005E+0	1.171E+1
-1.086E-1	6.044E+0	1.151E+1
-1.103E-1	5.959E+0	1.148E+1
-1.135E-1	6.005E+0	1.171E+1
-1.135E-1	6.076E+0	1.148E+1
-1.086E-1	6.040E+0	1.144E+1
-1.151E-1	5.998E+0	1.161E+1
-1.135E-1	6.160E+0	1.154E+1
-1.135E-1	6.037E+0	1.149E+1
-1.086E-1	5.920E+0	1.168E+1
-1.103E-1	5.972E+0	1.150E+1
-1.151E-1	6.047E+0	1.147E+1
-1.135E-1	5.985E+0	1.163E+1
-1.070E-1	6.027E+0	1.165E+1
-1.103E-1	6.076E+0	1.146E+1
-1.151E-1	6.027E+0	1.149E+1
-1.151E-1	6.053E+0	1.149E+1
-1.070E-1	5.946E+0	1.152E+1
-1.103E-1	6.053E+0	1.140E+1
-1.151E-1	5.940E+0	1.153E+1
-1.135E-1	6.057E+0	1.165E+1
-1.103E-1	5.972E+0	1.157E+1
-1.135E-1	5.992E+0	1.161E+1
-1.151E-1	6.001E+0	1.147E+1
-1.167E-1	6.053E+0	1.144E+1
-1.086E-1	6.066E+0	1.161E+1
-1.119E-1	5.930E+0	1.164E+1
-1.184E-1	5.982E+0	1.159E+1
-1.135E-1	5.995E+0	1.144E+1
-1.070E-1	6.089E+0	1.156E+1
-1.119E-1	6.005E+0	1.142E+1
-1.151E-1	6.102E+0	1.154E+1
-1.151E-1	5.930E+0	1.153E+1
-1.086E-1	6.034E+0	1.156E+1
-1.103E-1	5.992E+0	1.152E+1
-1.167E-1	5.917E+0	1.154E+1
-1.119E-1	5.979E+0	1.151E+1
-1.119E-1	5.988E+0	1.168E+1
-1.119E-1	6.031E+0	1.160E+1
-1.135E-1	6.014E+0	1.152E+1
-1.119E-1	6.073E+0	1.150E+1
-1.086E-1	6.005E+0	1.149E+1
-1.119E-1	5.992E+0	1.155E+1
-1.151E-1	6.008E+0	1.151E+1
-1.135E-1	6.011E+0	1.149E+1
-1.070E-1	6.073E+0	1.161E+1
-1.119E-1	6.021E+0	1.156E+1
-1.151E-1	6.021E+0	1.152E+1
-1.135E-1	6.057E+0	1.150E+1
-1.103E-1	6.089E+0	1.144E+1
-1.135E-1	5.927E+0	1.161E+1
-1.167E-1	6.086E+0	1.141E+1
-1.151E-1	6.011E+0	1.154E+1
-1.119E-1	6.131E+0	1.151E+1
-1.103E-1	6.053E+0	1.154E+1
-1.135E-1	6.034E+0	1.169E+1
-1.151E-1	6.034E+0	1.153E+1
-1.086E-1	5.982E+0	1.152E+1
-1.119E-1	5.962E+0	1.152E+1
-1.167E-1	5.972E+0	1.150E+1
-1.135E-1	6.037E+0	1.159E+1
-1.070E-1	6.008E+0	1.154E+1
-1.070E-1	6.014E+0	1.163E+1
-1.151E-1	5.959E+0	1.156E+1
-1.151E-1	6.108E+0	1.153E+1
-1.103E-1	6.011E+0	1.146E+1
-1.119E-1	6.021E+0	1.154E+1
-1.119E-1	5.995E+0	1.166E+1
-1.151E-1	5.959E+0	1.147E+1
-1.086E-1	6.044E+0	1.170E+1
-1.103E-1	5.962E+0	1.146E+1
-1.151E-1	6.044E+0	1.147E+1
-1.151E-1	5.969E+0	1.144E+1
-1.103E-1	5.936E+0	1.170E+1
-1.119E-1	5.953E+0	1.147E+1
-1.135E-1	6.031E+0	1.157E+1
-1.151E-1	6.008E+0	1.149E+1
-1.086E-1	6.057E+0	1.170E+1
-1.103E-1	5.975E+0	1.155E+1
-1.167E-1	6.060E+0	1.142E+1
-1.151E-1	6.031E+0	1.160E+1
-1.070E-1	6.014E+0	1.156E+1
-1.086E-1	6.018E+0	1.170E+1
-1.151E-1	6.005E+0	1.169E+1
-1.135E-1	5.966E+0	1.160E+1
-1.070E-1	5.985E+0	1.158E+1
-1.119E-1	6.021E+0	1.168E+1
-1.151E-1	6.021E+0	1.155E+1
-1.119E-1	6.011E+0	1.148E+1
-1.086E-1	5.959E+0	1.156E+1
-1.086E-1	6.050E+0	1.163E+1
-1.167E-1	6.005E+0	1.157E+1
-1.135E-1	6.034E+0	1.152E+1
-1.070E-1	6.037E+0	1.154E+1
-1.135E-1	6.079E+0	1.161E+1
-1.184E-1	6.005E+0	1.146E+1
-1.135E-1	6.040E+0	1.156E+1
-1.070E-1	5.966E+0	1.155E+1
-1.103E-1	5.943E+0	1.160E+1
-1.151E-1	6.112E+0	1.165E+1
-1.167E-1	6.037E+0	1.154E+1
-1.103E-1	6.063E+0	1.158E+1
-1.119E-1	6.027E+0	1.143E+1
-1.184E-1	6.027E+0	1.145E+1
-1.151E-1	6.005E+0	1.145E+1
-1.103E-1	5.982E+0	1.157E+1
-1.135E-1	6.011E+0	1.150E+1
-1.151E-1	5.975E+0	1.160E+1
-1.135E-1	6.092E+0	1.147E+1
-1.086E-1	6.040E+0	1.147E+1
-1.103E-1	6.014E+0	1.146E+1
-1.151E-1	5.953E+0	1.156E+1
-1.151E-1	5.959E+0	1.155E+1
-1.119E-1	6.044E+0	1.156E+1
-1.086E-1	5.888E+0	1.149E+1
-1.151E-1	6.073E+0	1.158E+1
-1.151E-1	6.021E+0	1.153E+1
-1.070E-1	5.998E+0	1.148E+1
-1.103E-1	5.992E+0	1.149E+1
-1.151E-1	6.034E+0	1.146E+1
-1.151E-1	5.975E+0	1.154E+1
-1.103E-1	6.144E+0	1.141E+1
-1.119E-1	5.992E+0	1.164E+1
-1.135E-1	5.920E+0	1.149E+1
-1.119E-1	5.966E+0	1.148E+1
-1.086E-1	6.008E+0	1.156E+1
-1.119E-1	6.079E+0	1.146E+1
-1.135E-1	6.044E+0	1.158E+1
-1.135E-1	6.141E+0	1.152E+1
-1.070E-1	6.057E+0	1.159E+1
-1.103E-1	6.050E+0	1.166E+1
-1.200E-1	6.034E+0	1.157E+1
-1.135E-1	6.011E+0	1.145E+1
-1.086E-1	5.946E+0	1.152E+1
-1.103E-1	6.063E+0	1.153E+1
-1.135E-1	6.053E+0	1.155E+1
-1.135E-1	5.972E+0	1.165E+1
-1.086E-1	6.040E+0	1.158E+1
-1.119E-1	6.008E+0	1.158E+1
-1.184E-1	6.066E+0	1.154E+1
-1.135E-1	5.988E+0	1.152E+1
-1.086E-1	6.102E+0	1.144E+1
-1.119E-1	5.940E+0	1.152E+1
-1.135E-1	6.082E+0	1.152E+1
-1.135E-1	6.040E+0	1.158E+1
-1.119E-1	5.949E+0	1.151E+1
-1.135E-1	6.018E+0	1.133E+1
-1.135E-1	5.998E+0	1.147E+1
-1.119E-1	5.992E+0	1.150E+1
-1.103E-1	5.992E+0	1.157E+1
-1.086E-1	6.079E+0	1.152E+1
-1.135E-1	5.972E+0	1.153E+1
-1.151E-1	6.014E+0	1.148E+1
-1.086E-1	6.086E+0	1.157E+1
-1.070E-1	6.057E+0	1.162E+1
-1.167E-1	5.969E+0	1.165E+1
-1.151E-1	6.086E+0	1.161E+1
-1.070E-1	5.995E+0	1.161E+1
-1.103E-1	6.014E+0	1.176E+1
-1.151E-1	6.079E+0	1.153E+1
-1.103E-1	5.975E+0	1.143E+1
-1.086E-1	6.164E+0	1.156E+1
-1.103E-1	5.998E+0	1.151E+1
-1.151E-1	6.050E+0	1.163E+1
-1.151E-1	5.979E+0	1.158E+1
-1.086E-1	6.105E+0	1.161E+1
-1.103E-1	5.959E+0	1.161E+1
-1.167E-1	6.021E+0	1.155E+1
-1.151E-1	6.099E+0	1.156E+1
-1.070E-1	6.011E+0	1.151E+1
-1.086E-1	6.057E+0	1.146E+1
-1.151E-1	6.005E+0	1.147E+1
-1.135E-1	6.001E+0	1.152E+1
-1.103E-1	5.962E+0	1.168E+1
-1.119E-1	6.008E+0	1.156E+1
-1.135E-1	6.024E+0	1.162E+1
-1.135E-1	5.917E+0	1.142E+1
-1.103E-1	6.047E+0	1.154E+1
-1.103E-1	5.985E+0	1.146E+1
-1.151E-1	5.966E+0	1.156E+1
-1.135E-1	6.040E+0	1.148E+1
-1.086E-1	6.060E+0	1.167E+1
-1.119E-1	6.060E+0	1.144E+1
-1.151E-1	5.985E+0	1.167E+1
-1.119E-1	6.102E+0	1.169E+1
-1.103E-1	6.112E+0	1.148E+1
-1.103E-1	5.979E+0	1.161E+1
-1.184E-1	5.979E+0	1.155E+1
-1.119E-1	5.975E+0	1.155E+1
-1.119E-1	6.021E+0	1.145E+1
-1.119E-1	5.992E+0	1.149E+1
-1.167E-1	6.050E+0	1.166E+1
[truncated: 93,947 more rows]
