# Supplementary material for: Improved ANAP incorporation and VCF analysis reveal details of P2X7 current facilitation and a limited conformational interplay between ATP binding and the intracellular ballast domain
Source: eLife. 2023 Jan 4;12:e82479. doi: 10.7554/eLife.82479 (PMC9859053; doi:10.7554/eLife.82479)
Supplement: Figure 5—figure supplement 3—source data 2. [file elife-82479-fig5-figsupp3-data2.zip › Figure-5_figure-supplement-3_source-data-2/DeltaCaM-D423/l24/37.csv]

-4.538E-2	9.385E+0	1.718E+1
-3.727E-2	9.395E+0	1.705E+1
-4.051E-2	9.450E+0	1.709E+1
-4.376E-2	9.485E+0	1.721E+1
-4.700E-2	9.404E+0	1.704E+1
-3.889E-2	9.472E+0	1.713E+1
-4.376E-2	9.479E+0	1.710E+1
-4.214E-2	9.518E+0	1.728E+1
-4.700E-2	9.343E+0	1.719E+1
-4.214E-2	9.492E+0	1.712E+1
-4.051E-2	9.440E+0	1.720E+1
-4.376E-2	9.420E+0	1.708E+1
-4.051E-2	9.414E+0	1.706E+1
-4.051E-2	9.450E+0	1.714E+1
-4.214E-2	9.440E+0	1.719E+1
-4.214E-2	9.424E+0	1.715E+1
-4.538E-2	9.511E+0	1.723E+1
-4.214E-2	9.505E+0	1.724E+1
-4.376E-2	9.401E+0	1.715E+1
-4.376E-2	9.479E+0	1.724E+1
-4.376E-2	9.557E+0	1.724E+1
-4.051E-2	9.469E+0	1.724E+1
-4.051E-2	9.424E+0	1.720E+1
-4.376E-2	9.343E+0	1.706E+1
-4.376E-2	9.433E+0	1.728E+1
-3.889E-2	9.495E+0	1.725E+1
-3.889E-2	9.505E+0	1.723E+1
-4.538E-2	9.326E+0	1.738E+1
-4.214E-2	9.446E+0	1.718E+1
-4.214E-2	9.511E+0	1.736E+1
-4.051E-2	9.508E+0	1.719E+1
-4.214E-2	9.544E+0	1.730E+1
-4.376E-2	9.437E+0	1.730E+1
-4.051E-2	9.570E+0	1.717E+1
-3.889E-2	9.310E+0	1.709E+1
-4.376E-2	9.521E+0	1.691E+1
-4.538E-2	9.437E+0	1.715E+1
-4.376E-2	9.450E+0	1.715E+1
-4.376E-2	9.443E+0	1.729E+1
-4.214E-2	9.317E+0	1.713E+1
-4.376E-2	9.440E+0	1.719E+1
-4.051E-2	9.534E+0	1.709E+1
-4.051E-2	9.482E+0	1.724E+1
-4.538E-2	9.463E+0	1.706E+1
-4.538E-2	9.424E+0	1.710E+1
-3.889E-2	9.433E+0	1.719E+1
-3.889E-2	9.463E+0	1.707E+1
-4.376E-2	9.356E+0	1.743E+1
-4.538E-2	9.515E+0	1.722E+1
-4.051E-2	9.362E+0	1.708E+1
-4.214E-2	9.547E+0	1.720E+1
-4.538E-2	9.498E+0	1.724E+1
-4.376E-2	9.459E+0	1.720E+1
-3.889E-2	9.534E+0	1.720E+1
-4.051E-2	9.417E+0	1.723E+1
-4.700E-2	9.369E+0	1.727E+1
-4.538E-2	9.550E+0	1.722E+1
-3.889E-2	9.456E+0	1.719E+1
-4.214E-2	9.469E+0	1.720E+1
-4.376E-2	9.450E+0	1.722E+1
-4.376E-2	9.398E+0	1.719E+1
-3.889E-2	9.369E+0	1.727E+1
-4.051E-2	9.495E+0	1.735E+1
-4.376E-2	9.502E+0	1.726E+1
-4.214E-2	9.476E+0	1.717E+1
-4.051E-2	9.485E+0	1.721E+1
-3.889E-2	9.528E+0	1.717E+1
-4.376E-2	9.300E+0	1.733E+1
-4.376E-2	9.339E+0	1.716E+1
-4.214E-2	9.398E+0	1.705E+1
-3.889E-2	9.492E+0	1.728E+1
-4.376E-2	9.476E+0	1.741E+1
-4.376E-2	9.440E+0	1.728E+1
-4.214E-2	9.515E+0	1.716E+1
-4.051E-2	9.502E+0	1.728E+1
-4.700E-2	9.443E+0	1.727E+1
-4.538E-2	9.515E+0	1.714E+1
-4.051E-2	9.417E+0	1.704E+1
-3.727E-2	9.495E+0	1.719E+1
-4.376E-2	9.550E+0	1.737E+1
-4.214E-2	9.482E+0	1.728E+1
-3.889E-2	9.443E+0	1.716E+1
-4.214E-2	9.485E+0	1.706E+1
-4.214E-2	9.391E+0	1.720E+1
-4.538E-2	9.446E+0	1.726E+1
-4.214E-2	9.485E+0	1.724E+1
-3.727E-2	9.463E+0	1.712E+1
-4.376E-2	9.485E+0	1.732E+1
-4.376E-2	9.378E+0	1.714E+1
-3.889E-2	9.463E+0	1.704E+1
-4.051E-2	9.333E+0	1.712E+1
-4.538E-2	9.489E+0	1.715E+1
-4.538E-2	9.547E+0	1.720E+1
-4.051E-2	9.420E+0	1.706E+1
-4.214E-2	9.502E+0	1.724E+1
-4.376E-2	9.489E+0	1.718E+1
-4.538E-2	9.453E+0	1.730E+1
-4.051E-2	9.515E+0	1.708E+1
-3.889E-2	9.563E+0	1.728E+1
-4.376E-2	9.476E+0	1.716E+1
-4.376E-2	9.385E+0	1.712E+1
-4.051E-2	9.518E+0	1.722E+1
-4.051E-2	9.420E+0	1.726E+1
-4.700E-2	9.411E+0	1.724E+1
-4.376E-2	9.596E+0	1.721E+1
-4.051E-2	9.502E+0	1.719E+1
-4.051E-2	9.524E+0	1.715E+1
-4.538E-2	9.482E+0	1.717E+1
-4.538E-2	9.362E+0	1.723E+1
-3.889E-2	9.534E+0	1.722E+1
-4.051E-2	9.524E+0	1.720E+1
-4.538E-2	9.372E+0	1.715E+1
-4.214E-2	9.446E+0	1.726E+1
-4.051E-2	9.427E+0	1.730E+1
-4.214E-2	9.417E+0	1.714E+1
-4.700E-2	9.560E+0	1.732E+1
-4.376E-2	9.602E+0	1.723E+1
-4.214E-2	9.472E+0	1.719E+1
-3.889E-2	9.560E+0	1.727E+1
-4.538E-2	9.450E+0	1.714E+1
-4.538E-2	9.469E+0	1.726E+1
-4.051E-2	9.537E+0	1.700E+1
-4.051E-2	9.502E+0	1.734E+1
-4.538E-2	9.346E+0	1.713E+1
-4.376E-2	9.492E+0	1.714E+1
-4.051E-2	9.446E+0	1.725E+1
-4.051E-2	9.511E+0	1.729E+1
-4.538E-2	9.446E+0	1.724E+1
-4.538E-2	9.453E+0	1.712E+1
-4.051E-2	9.479E+0	1.710E+1
-4.214E-2	9.502E+0	1.723E+1
-4.376E-2	9.369E+0	1.722E+1
-4.538E-2	9.511E+0	1.714E+1
-4.051E-2	9.440E+0	1.696E+1
-4.051E-2	9.524E+0	1.719E+1
-4.538E-2	9.521E+0	1.717E+1
-4.538E-2	9.622E+0	1.719E+1
-4.214E-2	9.541E+0	1.712E+1
-3.889E-2	9.391E+0	1.730E+1
-4.376E-2	9.453E+0	1.722E+1
-4.214E-2	9.518E+0	1.718E+1
-4.051E-2	9.417E+0	1.723E+1
-4.051E-2	9.573E+0	1.712E+1
-4.538E-2	9.411E+0	1.724E+1
-4.538E-2	9.440E+0	1.731E+1
-3.889E-2	9.388E+0	1.717E+1
-4.051E-2	9.498E+0	1.718E+1
-4.538E-2	9.515E+0	1.723E+1
-4.538E-2	9.313E+0	1.711E+1
-4.051E-2	9.537E+0	1.743E+1
-4.051E-2	9.320E+0	1.735E+1
-4.214E-2	9.495E+0	1.710E+1
-4.376E-2	9.553E+0	1.721E+1
-4.051E-2	9.450E+0	1.718E+1
-4.051E-2	9.489E+0	1.695E+1
-4.538E-2	9.489E+0	1.717E+1
-4.376E-2	9.391E+0	1.712E+1
-4.051E-2	9.365E+0	1.725E+1
-4.051E-2	9.485E+0	1.724E+1
-4.538E-2	9.508E+0	1.710E+1
-4.538E-2	9.420E+0	1.725E+1
-3.889E-2	9.365E+0	1.703E+1
-3.727E-2	9.508E+0	1.703E+1
-4.376E-2	9.456E+0	1.711E+1
-4.700E-2	9.404E+0	1.720E+1
-3.889E-2	9.349E+0	1.715E+1
-3.889E-2	9.537E+0	1.734E+1
-4.376E-2	9.472E+0	1.730E+1
-4.538E-2	9.547E+0	1.725E+1
-4.214E-2	9.476E+0	1.735E+1
-4.214E-2	9.521E+0	1.728E+1
-4.214E-2	9.359E+0	1.712E+1
-4.700E-2	9.485E+0	1.706E+1
-4.051E-2	9.583E+0	1.725E+1
-4.051E-2	9.573E+0	1.693E+1
-4.376E-2	9.440E+0	1.723E+1
-4.538E-2	9.456E+0	1.704E+1
-3.889E-2	9.310E+0	1.721E+1
-4.051E-2	9.450E+0	1.710E+1
-4.376E-2	9.430E+0	1.720E+1
-4.700E-2	9.463E+0	1.725E+1
-3.889E-2	9.446E+0	1.708E+1
-3.889E-2	9.450E+0	1.723E+1
-4.538E-2	9.492E+0	1.705E+1
-4.376E-2	9.482E+0	1.727E+1
-4.214E-2	9.401E+0	1.711E+1
-4.051E-2	9.424E+0	1.726E+1
-4.376E-2	9.372E+0	1.729E+1
-4.538E-2	9.453E+0	1.715E+1
-3.889E-2	9.476E+0	1.705E+1
-3.727E-2	9.459E+0	1.718E+1
-4.214E-2	9.508E+0	1.710E+1
-4.376E-2	9.521E+0	1.719E+1
-3.889E-2	9.524E+0	1.727E+1
-4.214E-2	9.427E+0	1.733E+1
-4.376E-2	9.398E+0	1.719E+1
-4.376E-2	9.570E+0	1.717E+1
-4.376E-2	9.498E+0	1.726E+1
-4.376E-2	9.433E+0	1.721E+1
-4.051E-2	9.505E+0	1.718E+1
-4.538E-2	9.382E+0	1.729E+1
-4.051E-2	9.352E+0	1.701E+1
-4.051E-2	9.463E+0	1.713E+1
-4.376E-2	9.450E+0	1.707E+1
-4.376E-2	9.541E+0	1.729E+1
-4.051E-2	9.446E+0	1.718E+1
-4.214E-2	9.541E+0	1.733E+1
-4.376E-2	9.492E+0	1.724E+1
-4.376E-2	9.463E+0	1.733E+1
-4.051E-2	9.404E+0	1.714E+1
-3.889E-2	9.463E+0	1.713E+1
-4.376E-2	9.485E+0	1.724E+1
-4.700E-2	9.485E+0	1.707E+1
-4.051E-2	9.398E+0	1.724E+1
-4.214E-2	9.456E+0	1.722E+1
-4.376E-2	9.557E+0	1.706E+1
-4.376E-2	9.443E+0	1.717E+1
-4.051E-2	9.521E+0	1.721E+1
-4.051E-2	9.534E+0	1.719E+1
-4.376E-2	9.433E+0	1.719E+1
-4.376E-2	9.382E+0	1.718E+1
-4.376E-2	9.524E+0	1.720E+1
-4.051E-2	9.453E+0	1.722E+1
-4.376E-2	9.404E+0	1.715E+1
-4.376E-2	9.524E+0	1.719E+1
-3.889E-2	9.570E+0	1.722E+1
-4.051E-2	9.550E+0	1.712E+1
-4.538E-2	9.492E+0	1.729E+1
-4.538E-2	9.482E+0	1.712E+1
-4.051E-2	9.369E+0	1.704E+1
-3.727E-2	9.502E+0	1.732E+1
-4.538E-2	9.498E+0	1.734E+1
-4.538E-2	9.414E+0	1.723E+1
-4.214E-2	9.440E+0	1.727E+1
-4.214E-2	9.385E+0	1.725E+1
-4.376E-2	9.459E+0	1.713E+1
-4.376E-2	9.657E+0	1.733E+1
-3.727E-2	9.424E+0	1.716E+1
-4.214E-2	9.382E+0	1.722E+1
-4.538E-2	9.524E+0	1.735E+1
-4.376E-2	9.420E+0	1.721E+1
-4.214E-2	9.508E+0	1.711E+1
-3.889E-2	9.508E+0	1.710E+1
-4.214E-2	9.424E+0	1.703E+1
-4.538E-2	9.579E+0	1.722E+1
-4.538E-2	9.495E+0	1.737E+1
-4.051E-2	9.550E+0	1.712E+1
-4.700E-2	9.511E+0	1.724E+1
-4.538E-2	9.463E+0	1.705E+1
-4.051E-2	9.411E+0	1.715E+1
-4.051E-2	9.453E+0	1.715E+1
-4.376E-2	9.463E+0	1.703E+1
-4.538E-2	9.446E+0	1.726E+1
-4.051E-2	9.485E+0	1.711E+1
-3.889E-2	9.388E+0	1.724E+1
-4.376E-2	9.579E+0	1.710E+1
-4.538E-2	9.550E+0	1.723E+1
-3.889E-2	9.472E+0	1.726E+1
-4.051E-2	9.443E+0	1.718E+1
-4.538E-2	9.534E+0	1.713E+1
-4.214E-2	9.482E+0	1.733E+1
-3.889E-2	9.456E+0	1.726E+1
-4.214E-2	9.391E+0	1.716E+1
-4.376E-2	9.391E+0	1.712E+1
-4.376E-2	9.476E+0	1.738E+1
-4.051E-2	9.427E+0	1.721E+1
-4.051E-2	9.553E+0	1.717E+1
-4.376E-2	9.531E+0	1.718E+1
-4.376E-2	9.469E+0	1.714E+1
-3.727E-2	9.401E+0	1.728E+1
-4.214E-2	9.560E+0	1.727E+1
-4.376E-2	9.524E+0	1.724E+1
-4.538E-2	9.541E+0	1.712E+1
-4.051E-2	9.385E+0	1.734E+1
-4.051E-2	9.466E+0	1.720E+1
-4.214E-2	9.378E+0	1.726E+1
-4.700E-2	9.485E+0	1.718E+1
-3.889E-2	9.427E+0	1.724E+1
-4.051E-2	9.300E+0	1.708E+1
-4.214E-2	9.466E+0	1.708E+1
-4.376E-2	9.495E+0	1.724E+1
-4.051E-2	9.479E+0	1.718E+1
-4.214E-2	9.531E+0	1.720E+1
-4.538E-2	9.563E+0	1.725E+1
-4.376E-2	9.511E+0	1.731E+1
-4.051E-2	9.446E+0	1.712E+1
-3.889E-2	9.420E+0	1.711E+1
-4.214E-2	9.437E+0	1.728E+1
-4.376E-2	9.557E+0	1.702E+1
-4.051E-2	9.443E+0	1.708E+1
-3.889E-2	9.489E+0	1.722E+1
-4.376E-2	9.443E+0	1.724E+1
-4.214E-2	9.456E+0	1.708E+1
-4.051E-2	9.505E+0	1.740E+1
-4.051E-2	9.511E+0	1.710E+1
-4.376E-2	9.476E+0	1.710E+1
-4.376E-2	9.339E+0	1.705E+1
-3.889E-2	9.420E+0	1.711E+1
-4.051E-2	9.463E+0	1.713E+1
-4.700E-2	9.515E+0	1.710E+1
-4.376E-2	9.450E+0	1.735E+1
-4.214E-2	9.511E+0	1.714E+1
-4.051E-2	9.420E+0	1.712E+1
-4.538E-2	9.417E+0	1.712E+1
-4.376E-2	9.541E+0	1.708E+1
-4.214E-2	9.372E+0	1.714E+1
-4.214E-2	9.508E+0	1.703E+1
-4.538E-2	9.424E+0	1.713E+1
-4.376E-2	9.489E+0	1.718E+1
-4.376E-2	9.479E+0	1.713E+1
-4.051E-2	9.489E+0	1.729E+1
-4.214E-2	9.502E+0	1.730E+1
-4.376E-2	9.537E+0	1.717E+1
-4.051E-2	9.518E+0	1.716E+1
-4.214E-2	9.417E+0	1.711E+1
-4.538E-2	9.482E+0	1.705E+1
-4.538E-2	9.502E+0	1.724E+1
-4.214E-2	9.518E+0	1.702E+1
-3.889E-2	9.635E+0	1.712E+1
-4.376E-2	9.573E+0	1.735E+1
-4.538E-2	9.469E+0	1.727E+1
-4.051E-2	9.417E+0	1.713E+1
-4.214E-2	9.511E+0	1.712E+1
-4.376E-2	9.440E+0	1.729E+1
-4.538E-2	9.385E+0	1.718E+1
-3.889E-2	9.544E+0	1.723E+1
-4.051E-2	9.550E+0	1.721E+1
-4.538E-2	9.424E+0	1.719E+1
-4.538E-2	9.391E+0	1.725E+1
-4.376E-2	9.560E+0	1.724E+1
-4.214E-2	9.521E+0	1.715E+1
-4.538E-2	9.472E+0	1.730E+1
-4.376E-2	9.502E+0	1.716E+1
-4.051E-2	9.433E+0	1.703E+1
-3.727E-2	9.440E+0	1.711E+1
-4.376E-2	9.378E+0	1.712E+1
-4.538E-2	9.385E+0	1.722E+1
-4.051E-2	9.469E+0	1.716E+1
-4.376E-2	9.489E+0	1.712E+1
-4.376E-2	9.485E+0	1.706E+1
-4.376E-2	9.482E+0	1.710E+1
-3.889E-2	9.401E+0	1.728E+1
-4.214E-2	9.453E+0	1.719E+1
-4.538E-2	9.560E+0	1.721E+1
-4.376E-2	9.398E+0	1.718E+1
-3.727E-2	9.352E+0	1.721E+1
-4.051E-2	9.599E+0	1.719E+1
-4.376E-2	9.401E+0	1.700E+1
-4.214E-2	9.453E+0	1.715E+1
-4.051E-2	9.417E+0	1.724E+1
-4.051E-2	9.427E+0	1.706E+1
-4.376E-2	9.443E+0	1.711E+1
-4.538E-2	9.398E+0	1.719E+1
-4.051E-2	9.414E+0	1.719E+1
-4.051E-2	9.505E+0	1.726E+1
-4.376E-2	9.411E+0	1.725E+1
-4.538E-2	9.534E+0	1.730E+1
-4.051E-2	9.492E+0	1.704E+1
-3.889E-2	9.550E+0	1.715E+1
-4.538E-2	9.472E+0	1.728E+1
-4.700E-2	9.489E+0	1.727E+1
-3.889E-2	9.440E+0	1.722E+1
-4.214E-2	9.579E+0	1.710E+1
-4.214E-2	9.339E+0	1.728E+1
-4.376E-2	9.349E+0	1.715E+1
-4.051E-2	9.446E+0	1.727E+1
-4.376E-2	9.508E+0	1.724E+1
-4.700E-2	9.472E+0	1.738E+1
-4.700E-2	9.528E+0	1.705E+1
-4.214E-2	9.362E+0	1.721E+1
-4.214E-2	9.476E+0	1.717E+1
-4.376E-2	9.476E+0	1.728E+1
-4.376E-2	9.450E+0	1.702E+1
-4.051E-2	9.453E+0	1.702E+1
-4.051E-2	9.547E+0	1.726E+1
-4.376E-2	9.547E+0	1.718E+1
-4.376E-2	9.502E+0	1.724E+1
-4.214E-2	9.485E+0	1.731E+1
-3.889E-2	9.420E+0	1.712E+1
-4.538E-2	9.446E+0	1.712E+1
-4.376E-2	9.300E+0	1.711E+1
-4.051E-2	9.476E+0	1.711E+1
-4.376E-2	9.456E+0	1.722E+1
-4.700E-2	9.518E+0	1.712E+1
-4.376E-2	9.482E+0	1.715E+1
-4.051E-2	9.463E+0	1.720E+1
-4.051E-2	9.463E+0	1.717E+1
-4.214E-2	9.430E+0	1.718E+1
-4.538E-2	9.534E+0	1.735E+1
-3.889E-2	9.446E+0	1.721E+1
-4.214E-2	9.446E+0	1.705E+1
-4.538E-2	9.440E+0	1.718E+1
-4.700E-2	9.553E+0	1.731E+1
-3.889E-2	9.482E+0	1.727E+1
-4.051E-2	9.463E+0	1.724E+1
-4.376E-2	9.505E+0	1.706E+1
-4.376E-2	9.560E+0	1.731E+1
-4.051E-2	9.547E+0	1.727E+1
-4.214E-2	9.450E+0	1.729E+1
-4.538E-2	9.466E+0	1.731E+1
-4.538E-2	9.508E+0	1.714E+1
-4.214E-2	9.482E+0	1.716E+1
-4.051E-2	9.472E+0	1.725E+1
-4.538E-2	9.330E+0	1.726E+1
-4.376E-2	9.453E+0	1.724E+1
-3.889E-2	9.446E+0	1.731E+1
-4.051E-2	9.528E+0	1.721E+1
-4.376E-2	9.505E+0	1.716E+1
-4.376E-2	9.563E+0	1.723E+1
-3.889E-2	9.382E+0	1.726E+1
-4.051E-2	9.408E+0	1.698E+1
-4.538E-2	9.472E+0	1.715E+1
-4.214E-2	9.453E+0	1.720E+1
-4.051E-2	9.482E+0	1.703E+1
-4.051E-2	9.404E+0	1.703E+1
-4.700E-2	9.498E+0	1.712E+1
-4.214E-2	9.437E+0	1.713E+1
-3.889E-2	9.502E+0	1.710E+1
-4.051E-2	9.339E+0	1.728E+1
-4.700E-2	9.398E+0	1.722E+1
-4.214E-2	9.343E+0	1.722E+1
-3.889E-2	9.566E+0	1.712E+1
-4.051E-2	9.489E+0	1.722E+1
-4.700E-2	9.502E+0	1.731E+1
-4.214E-2	9.472E+0	1.707E+1
-3.889E-2	9.537E+0	1.718E+1
-4.051E-2	9.579E+0	1.713E+1
-4.376E-2	9.427E+0	1.733E+1
-4.538E-2	9.502E+0	1.712E+1
-4.051E-2	9.411E+0	1.718E+1
-4.051E-2	9.404E+0	1.708E+1
-4.376E-2	9.420E+0	1.725E+1
-4.538E-2	9.466E+0	1.721E+1
-4.051E-2	9.515E+0	1.722E+1
-4.214E-2	9.515E+0	1.728E+1
-4.376E-2	9.310E+0	1.714E+1
-4.538E-2	9.417E+0	1.718E+1
-3.565E-2	9.492E+0	1.711E+1
-4.051E-2	9.498E+0	1.707E+1
-4.538E-2	9.498E+0	1.718E+1
-4.376E-2	9.417E+0	1.719E+1
-3.727E-2	9.378E+0	1.710E+1
-4.376E-2	9.476E+0	1.720E+1
-4.376E-2	9.378E+0	1.711E+1
-4.214E-2	9.537E+0	1.712E+1
-3.889E-2	9.417E+0	1.722E+1
-4.214E-2	9.479E+0	1.712E+1
-4.538E-2	9.430E+0	1.709E+1
-4.538E-2	9.443E+0	1.715E+1
-4.214E-2	9.479E+0	1.719E+1
-4.051E-2	9.563E+0	1.709E+1
-4.538E-2	9.417E+0	1.726E+1
-4.538E-2	9.547E+0	1.714E+1
-3.727E-2	9.566E+0	1.718E+1
-4.051E-2	9.489E+0	1.723E+1
-4.214E-2	9.365E+0	1.721E+1
-4.214E-2	9.427E+0	1.721E+1
-3.889E-2	9.531E+0	1.720E+1
-3.889E-2	9.508E+0	1.719E+1
-4.538E-2	9.492E+0	1.721E+1
-4.700E-2	9.463E+0	1.717E+1
-4.051E-2	9.417E+0	1.727E+1
-4.051E-2	9.508E+0	1.716E+1
-4.376E-2	9.592E+0	1.720E+1
-4.376E-2	9.479E+0	1.727E+1
-3.889E-2	9.336E+0	1.730E+1
-4.051E-2	9.414E+0	1.707E+1
-4.376E-2	9.443E+0	1.724E+1
-4.376E-2	9.576E+0	1.715E+1
-3.889E-2	9.453E+0	1.722E+1
-4.214E-2	9.453E+0	1.710E+1
-4.214E-2	9.492E+0	1.732E+1
-4.538E-2	9.521E+0	1.723E+1
-4.214E-2	9.466E+0	1.710E+1
-4.051E-2	9.495E+0	1.709E+1
-4.700E-2	9.398E+0	1.720E+1
-4.700E-2	9.456E+0	1.724E+1
-4.051E-2	9.518E+0	1.715E+1
-4.214E-2	9.310E+0	1.722E+1
-4.376E-2	9.576E+0	1.711E+1
-4.051E-2	9.456E+0	1.728E+1
-4.214E-2	9.427E+0	1.731E+1
-4.214E-2	9.485E+0	1.726E+1
-4.376E-2	9.385E+0	1.715E+1
-4.214E-2	9.430E+0	1.710E+1
-3.889E-2	9.463E+0	1.717E+1
-4.051E-2	9.485E+0	1.711E+1
-4.214E-2	9.576E+0	1.720E+1
-4.214E-2	9.547E+0	1.701E+1
-4.376E-2	9.453E+0	1.714E+1
-4.214E-2	9.524E+0	1.724E+1
-4.214E-2	9.446E+0	1.719E+1
-4.538E-2	9.420E+0	1.719E+1
-4.214E-2	9.466E+0	1.726E+1
-4.376E-2	9.385E+0	1.716E+1
-4.700E-2	9.463E+0	1.712E+1
-4.700E-2	9.343E+0	1.702E+1
-3.889E-2	9.508E+0	1.729E+1
-3.889E-2	9.459E+0	1.713E+1
-4.538E-2	9.557E+0	1.720E+1
-4.214E-2	9.469E+0	1.729E+1
-3.889E-2	9.502E+0	1.719E+1
-4.051E-2	9.430E+0	1.721E+1
-4.376E-2	9.382E+0	1.701E+1
-4.214E-2	9.537E+0	1.700E+1
-4.214E-2	9.427E+0	1.718E+1
-3.889E-2	9.456E+0	1.707E+1
-4.376E-2	9.365E+0	1.713E+1
-4.376E-2	9.440E+0	1.711E+1
-3.889E-2	9.443E+0	1.727E+1
-3.889E-2	9.515E+0	1.715E+1
-4.051E-2	9.456E+0	1.718E+1
-4.700E-2	9.469E+0	1.710E+1
-4.051E-2	9.508E+0	1.705E+1
-4.051E-2	9.391E+0	1.711E+1
-4.700E-2	9.534E+0	1.720E+1
-4.214E-2	9.336E+0	1.720E+1
-3.889E-2	9.547E+0	1.715E+1
-4.051E-2	9.339E+0	1.715E+1
-4.538E-2	9.570E+0	1.717E+1
-4.538E-2	9.589E+0	1.733E+1
-4.214E-2	9.498E+0	1.730E+1
-4.051E-2	9.417E+0	1.725E+1
-4.538E-2	9.427E+0	1.701E+1
-4.051E-2	9.375E+0	1.709E+1
-4.051E-2	9.469E+0	1.728E+1
-4.051E-2	9.369E+0	1.731E+1
-4.376E-2	9.336E+0	1.720E+1
-4.700E-2	9.359E+0	1.721E+1
-4.051E-2	9.453E+0	1.731E+1
-4.376E-2	9.456E+0	1.720E+1
-4.376E-2	9.326E+0	1.712E+1
-4.700E-2	9.427E+0	1.725E+1
-4.051E-2	9.424E+0	1.719E+1
-4.214E-2	9.456E+0	1.718E+1
-4.376E-2	9.521E+0	1.714E+1
-4.214E-2	9.417E+0	1.719E+1
-4.051E-2	9.356E+0	1.713E+1
-4.376E-2	9.505E+0	1.714E+1
-4.538E-2	9.544E+0	1.718E+1
-4.214E-2	9.440E+0	1.699E+1
-4.051E-2	9.531E+0	1.724E+1
-4.051E-2	9.349E+0	1.729E+1
-4.538E-2	9.472E+0	1.716E+1
-4.214E-2	9.524E+0	1.727E+1
-3.889E-2	9.469E+0	1.723E+1
-3.889E-2	9.398E+0	1.728E+1
-4.214E-2	9.583E+0	1.726E+1
-4.214E-2	9.430E+0	1.712E+1
-3.889E-2	9.430E+0	1.707E+1
-4.051E-2	9.495E+0	1.710E+1
-4.538E-2	9.359E+0	1.704E+1
-4.376E-2	9.414E+0	1.715E+1
-3.889E-2	9.430E+0	1.731E+1
-4.376E-2	9.537E+0	1.736E+1
-4.538E-2	9.482E+0	1.725E+1
-4.214E-2	9.469E+0	1.720E+1
-3.727E-2	9.479E+0	1.733E+1
-4.051E-2	9.304E+0	1.709E+1
-4.214E-2	9.544E+0	1.721E+1
-4.376E-2	9.518E+0	1.722E+1
-3.727E-2	9.466E+0	1.712E+1
-4.214E-2	9.437E+0	1.717E+1
-4.538E-2	9.424E+0	1.727E+1
-4.376E-2	9.609E+0	1.721E+1
-4.051E-2	9.453E+0	1.731E+1
-4.214E-2	9.518E+0	1.718E+1
-4.538E-2	9.476E+0	1.716E+1
-4.214E-2	9.544E+0	1.714E+1
-4.051E-2	9.411E+0	1.699E+1
-4.051E-2	9.401E+0	1.722E+1
-4.376E-2	9.550E+0	1.730E+1
-4.538E-2	9.553E+0	1.700E+1
-3.889E-2	9.495E+0	1.736E+1
-4.051E-2	9.404E+0	1.727E+1
-4.376E-2	9.427E+0	1.710E+1
-4.376E-2	9.570E+0	1.730E+1
-4.051E-2	9.385E+0	1.722E+1
-4.051E-2	9.433E+0	1.728E+1
-4.538E-2	9.479E+0	1.716E+1
-4.538E-2	9.576E+0	1.721E+1
-4.051E-2	9.395E+0	1.722E+1
-4.214E-2	9.450E+0	1.721E+1
-4.376E-2	9.469E+0	1.726E+1
-4.538E-2	9.505E+0	1.724E+1
-3.727E-2	9.443E+0	1.710E+1
-4.376E-2	9.502E+0	1.720E+1
-4.376E-2	9.515E+0	1.705E+1
-4.538E-2	9.395E+0	1.708E+1
-3.889E-2	9.346E+0	1.720E+1
-4.051E-2	9.420E+0	1.727E+1
-4.214E-2	9.352E+0	1.714E+1
-4.538E-2	9.502E+0	1.715E+1
-4.051E-2	9.498E+0	1.719E+1
-4.214E-2	9.456E+0	1.729E+1
-4.376E-2	9.378E+0	1.717E+1
-4.376E-2	9.472E+0	1.731E+1
-3.889E-2	9.528E+0	1.719E+1
-4.214E-2	9.566E+0	1.721E+1
-4.538E-2	9.459E+0	1.722E+1
-4.376E-2	9.466E+0	1.725E+1
-4.051E-2	9.446E+0	1.721E+1
-4.214E-2	9.388E+0	1.725E+1
-4.538E-2	9.466E+0	1.726E+1
-4.214E-2	9.579E+0	1.726E+1
-4.214E-2	9.502E+0	1.730E+1
-4.214E-2	9.459E+0	1.701E+1
-4.051E-2	9.463E+0	1.709E+1
-4.376E-2	9.537E+0	1.732E+1
-3.889E-2	9.411E+0	1.726E+1
-4.051E-2	9.537E+0	1.716E+1
-4.214E-2	9.479E+0	1.745E+1
-4.376E-2	9.573E+0	1.718E+1
-3.727E-2	9.427E+0	1.737E+1
-4.214E-2	9.443E+0	1.727E+1
-4.700E-2	9.437E+0	1.715E+1
-4.700E-2	9.489E+0	1.723E+1
-3.889E-2	9.385E+0	1.728E+1
-4.214E-2	9.391E+0	1.707E+1
-4.214E-2	9.398E+0	1.717E+1
-4.214E-2	9.456E+0	1.700E+1
-4.051E-2	9.437E+0	1.711E+1
-4.051E-2	9.472E+0	1.709E+1
-4.376E-2	9.492E+0	1.693E+1
-4.376E-2	9.502E+0	1.714E+1
-4.051E-2	9.511E+0	1.726E+1
-4.376E-2	9.417E+0	1.721E+1
-4.376E-2	9.511E+0	1.728E+1
-4.051E-2	9.482E+0	1.727E+1
-3.889E-2	9.489E+0	1.707E+1
-4.214E-2	9.583E+0	1.727E+1
-4.214E-2	9.437E+0	1.709E+1
-4.376E-2	9.550E+0	1.715E+1
-3.889E-2	9.628E+0	1.714E+1
-4.051E-2	9.515E+0	1.707E+1
-4.214E-2	9.456E+0	1.719E+1
-4.376E-2	9.446E+0	1.727E+1
-4.051E-2	9.401E+0	1.719E+1
-4.214E-2	9.385E+0	1.721E+1
-4.700E-2	9.485E+0	1.731E+1
-4.376E-2	9.466E+0	1.707E+1
-3.889E-2	9.317E+0	1.689E+1
-3.889E-2	9.495E+0	1.711E+1
-4.700E-2	9.450E+0	1.721E+1
-4.538E-2	9.560E+0	1.708E+1
-3.889E-2	9.362E+0	1.709E+1
-4.214E-2	9.521E+0	1.715E+1
-4.700E-2	9.437E+0	1.715E+1
-4.700E-2	9.395E+0	1.700E+1
-3.889E-2	9.566E+0	1.726E+1
-4.214E-2	9.534E+0	1.730E+1
-4.700E-2	9.579E+0	1.703E+1
-4.538E-2	9.391E+0	1.724E+1
-3.889E-2	9.414E+0	1.735E+1
-3.889E-2	9.508E+0	1.717E+1
-4.214E-2	9.635E+0	1.711E+1
-4.538E-2	9.459E+0	1.726E+1
-3.727E-2	9.583E+0	1.712E+1
-4.051E-2	9.544E+0	1.724E+1
-4.700E-2	9.420E+0	1.723E+1
-4.214E-2	9.498E+0	1.714E+1
-4.051E-2	9.541E+0	1.727E+1
-3.889E-2	9.433E+0	1.700E+1
-4.862E-2	9.609E+0	1.719E+1
-4.376E-2	9.547E+0	1.713E+1
-4.051E-2	9.463E+0	1.714E+1
-4.214E-2	9.508E+0	1.719E+1
-4.862E-2	9.450E+0	1.717E+1
-4.376E-2	9.589E+0	1.712E+1
-4.051E-2	9.550E+0	1.722E+1
-3.889E-2	9.424E+0	1.724E+1
-4.214E-2	9.388E+0	1.715E+1
-4.376E-2	9.622E+0	1.707E+1
-4.051E-2	9.437E+0	1.719E+1
-4.051E-2	9.456E+0	1.722E+1
-4.538E-2	9.443E+0	1.726E+1
-4.051E-2	9.385E+0	1.714E+1
-4.051E-2	9.453E+0	1.724E+1
-4.051E-2	9.466E+0	1.712E+1
-4.538E-2	9.424E+0	1.715E+1
-4.376E-2	9.378E+0	1.695E+1
-3.727E-2	9.398E+0	1.721E+1
-3.889E-2	9.485E+0	1.720E+1
-4.376E-2	9.553E+0	1.736E+1
-4.538E-2	9.492E+0	1.725E+1
-4.051E-2	9.492E+0	1.711E+1
-4.214E-2	9.505E+0	1.714E+1
-4.538E-2	9.443E+0	1.711E+1
-4.538E-2	9.592E+0	1.722E+1
-3.889E-2	9.446E+0	1.705E+1
-3.889E-2	9.378E+0	1.733E+1
-4.700E-2	9.398E+0	1.713E+1
-4.538E-2	9.515E+0	1.711E+1
-4.051E-2	9.485E+0	1.723E+1
-4.051E-2	9.485E+0	1.735E+1
-4.376E-2	9.498E+0	1.715E+1
-4.214E-2	9.343E+0	1.707E+1
-4.051E-2	9.479E+0	1.713E+1
-3.727E-2	9.466E+0	1.705E+1
-4.376E-2	9.515E+0	1.703E+1
-4.051E-2	9.550E+0	1.733E+1
-4.051E-2	9.476E+0	1.719E+1
-4.214E-2	9.466E+0	1.727E+1
-4.538E-2	9.677E+0	1.736E+1
-4.376E-2	9.502E+0	1.702E+1
-3.889E-2	9.541E+0	1.717E+1
-4.051E-2	9.531E+0	1.718E+1
-4.376E-2	9.463E+0	1.733E+1
-4.376E-2	9.479E+0	1.727E+1
-3.889E-2	9.508E+0	1.708E+1
-4.214E-2	9.638E+0	1.704E+1
-4.376E-2	9.388E+0	1.723E+1
-4.376E-2	9.472E+0	1.713E+1
-4.051E-2	9.476E+0	1.725E+1
-3.889E-2	9.531E+0	1.719E+1
-4.376E-2	9.531E+0	1.724E+1
-4.376E-2	9.518E+0	1.712E+1
-4.051E-2	9.427E+0	1.712E+1
-4.538E-2	9.472E+0	1.727E+1
-4.376E-2	9.560E+0	1.734E+1
-4.376E-2	9.489E+0	1.707E+1
-3.889E-2	9.433E+0	1.732E+1
-4.051E-2	9.511E+0	1.724E+1
-5.025E-2	9.528E+0	1.714E+1
-4.376E-2	9.498E+0	1.727E+1
-3.889E-2	9.492E+0	1.725E+1
-4.051E-2	9.528E+0	1.711E+1
-4.538E-2	9.443E+0	1.713E+1
-4.376E-2	9.508E+0	1.715E+1
-4.051E-2	9.404E+0	1.722E+1
-4.051E-2	9.427E+0	1.729E+1
-4.538E-2	9.466E+0	1.725E+1
-4.376E-2	9.463E+0	1.736E+1
-4.214E-2	9.489E+0	1.711E+1
-4.214E-2	9.498E+0	1.728E+1
-4.376E-2	9.433E+0	1.726E+1
-4.538E-2	9.560E+0	1.728E+1
-3.727E-2	9.508E+0	1.723E+1
-4.051E-2	9.498E+0	1.713E+1
-4.700E-2	9.450E+0	1.715E+1
-4.376E-2	9.612E+0	1.707E+1
-4.214E-2	9.557E+0	1.731E+1
-4.051E-2	9.583E+0	1.710E+1
-4.538E-2	9.424E+0	1.705E+1
-4.214E-2	9.498E+0	1.725E+1
-3.889E-2	9.534E+0	1.720E+1
-4.051E-2	9.502E+0	1.717E+1
-4.538E-2	9.300E+0	1.710E+1
-4.538E-2	9.553E+0	1.713E+1
-4.051E-2	9.317E+0	1.732E+1
-4.051E-2	9.534E+0	1.712E+1
-4.376E-2	9.443E+0	1.727E+1
-4.376E-2	9.427E+0	1.725E+1
-3.889E-2	9.489E+0	1.718E+1
-4.214E-2	9.408E+0	1.720E+1
-4.376E-2	9.550E+0	1.730E+1
-4.376E-2	9.524E+0	1.728E+1
-4.051E-2	9.446E+0	1.707E+1
-4.051E-2	9.446E+0	1.712E+1
-4.376E-2	9.495E+0	1.727E+1
-4.376E-2	9.495E+0	1.709E+1
-3.889E-2	9.433E+0	1.725E+1
-4.214E-2	9.489E+0	1.712E+1
-4.376E-2	9.472E+0	1.721E+1
-4.214E-2	9.398E+0	1.703E+1
-3.727E-2	9.498E+0	1.727E+1
-4.051E-2	9.459E+0	1.724E+1
-4.376E-2	9.430E+0	1.708E+1
-4.538E-2	9.427E+0	1.706E+1
-4.051E-2	9.531E+0	1.721E+1
-4.051E-2	9.476E+0	1.708E+1
-4.051E-2	9.382E+0	1.710E+1
-4.376E-2	9.404E+0	1.719E+1
-3.727E-2	9.326E+0	1.720E+1
-4.214E-2	9.534E+0	1.711E+1
-4.376E-2	9.541E+0	1.722E+1
-4.538E-2	9.453E+0	1.721E+1
-3.727E-2	9.476E+0	1.713E+1
-4.051E-2	9.518E+0	1.703E+1
-4.376E-2	9.553E+0	1.714E+1
-4.538E-2	9.560E+0	1.722E+1
-4.051E-2	9.433E+0	1.717E+1
-4.376E-2	9.508E+0	1.703E+1
-4.214E-2	9.515E+0	1.733E+1
-4.214E-2	9.430E+0	1.700E+1
-4.051E-2	9.508E+0	1.725E+1
-4.376E-2	9.518E+0	1.729E+1
-4.376E-2	9.515E+0	1.721E+1
-4.376E-2	9.313E+0	1.722E+1
-3.889E-2	9.476E+0	1.724E+1
-4.214E-2	9.508E+0	1.716E+1
-4.376E-2	9.654E+0	1.713E+1
-4.376E-2	9.398E+0	1.714E+1
-3.727E-2	9.518E+0	1.721E+1
-3.889E-2	9.566E+0	1.719E+1
-4.538E-2	9.482E+0	1.721E+1
-4.538E-2	9.495E+0	1.704E+1
-4.214E-2	9.404E+0	1.708E+1
-4.051E-2	9.453E+0	1.715E+1
-4.376E-2	9.508E+0	1.714E+1
-4.538E-2	9.661E+0	1.715E+1
-4.214E-2	9.589E+0	1.728E+1
-4.051E-2	9.404E+0	1.714E+1
-4.538E-2	9.534E+0	1.720E+1
-4.538E-2	9.349E+0	1.726E+1
-3.727E-2	9.508E+0	1.715E+1
-4.051E-2	9.589E+0	1.718E+1
-4.214E-2	9.566E+0	1.698E+1
-4.376E-2	9.528E+0	1.716E+1
-4.051E-2	9.362E+0	1.716E+1
-3.889E-2	9.427E+0	1.721E+1
-4.538E-2	9.456E+0	1.717E+1
-4.538E-2	9.414E+0	1.709E+1
-4.051E-2	9.369E+0	1.709E+1
-4.376E-2	9.521E+0	1.703E+1
-4.376E-2	9.395E+0	1.733E+1
-4.538E-2	9.469E+0	1.724E+1
-3.727E-2	9.557E+0	1.714E+1
-4.214E-2	9.430E+0	1.730E+1
-4.700E-2	9.557E+0	1.726E+1
-4.051E-2	9.492E+0	1.706E+1
-3.889E-2	9.508E+0	1.720E+1
-4.214E-2	9.440E+0	1.722E+1
-4.376E-2	9.369E+0	1.704E+1
-4.538E-2	9.485E+0	1.714E+1
-3.889E-2	9.408E+0	1.710E+1
-4.214E-2	9.563E+0	1.709E+1
-4.376E-2	9.476E+0	1.716E+1
-4.214E-2	9.576E+0	1.719E+1
-3.889E-2	9.502E+0	1.717E+1
-4.051E-2	9.547E+0	1.721E+1
-4.538E-2	9.437E+0	1.723E+1
-4.376E-2	9.466E+0	1.711E+1
-4.214E-2	9.359E+0	1.724E+1
-3.889E-2	9.346E+0	1.721E+1
-4.376E-2	9.356E+0	1.713E+1
-4.376E-2	9.479E+0	1.720E+1
-3.889E-2	9.443E+0	1.727E+1
-3.889E-2	9.411E+0	1.718E+1
-4.376E-2	9.479E+0	1.718E+1
-4.376E-2	9.492E+0	1.712E+1
-3.727E-2	9.485E+0	1.735E+1
-4.376E-2	9.573E+0	1.705E+1
-4.700E-2	9.463E+0	1.713E+1
-4.214E-2	9.453E+0	1.709E+1
-4.376E-2	9.489E+0	1.724E+1
-4.214E-2	9.557E+0	1.718E+1
-4.538E-2	9.446E+0	1.708E+1
-4.051E-2	9.469E+0	1.707E+1
-3.727E-2	9.524E+0	1.722E+1
-4.376E-2	9.459E+0	1.711E+1
-4.538E-2	9.495E+0	1.728E+1
-4.376E-2	9.482E+0	1.720E+1
-3.727E-2	9.489E+0	1.722E+1
-4.214E-2	9.395E+0	1.729E+1
-4.538E-2	9.450E+0	1.712E+1
-4.214E-2	9.502E+0	1.712E+1
-3.889E-2	9.417E+0	1.707E+1
-4.214E-2	9.583E+0	1.722E+1
-4.376E-2	9.466E+0	1.718E+1
-4.538E-2	9.401E+0	1.719E+1
-4.051E-2	9.482E+0	1.716E+1
-4.214E-2	9.343E+0	1.710E+1
-4.376E-2	9.408E+0	1.718E+1
-4.538E-2	9.378E+0	1.733E+1
-3.889E-2	9.482E+0	1.716E+1
-4.051E-2	9.300E+0	1.710E+1
-4.538E-2	9.411E+0	1.720E+1
-4.051E-2	9.440E+0	1.731E+1
-3.889E-2	9.505E+0	1.707E+1
-4.214E-2	9.498E+0	1.725E+1
-4.538E-2	9.524E+0	1.727E+1
-4.538E-2	9.472E+0	1.701E+1
-4.051E-2	9.391E+0	1.707E+1
-4.051E-2	9.424E+0	1.715E+1
-4.862E-2	9.518E+0	1.705E+1
-4.376E-2	9.482E+0	1.725E+1
-4.051E-2	9.472E+0	1.702E+1
-4.214E-2	9.492E+0	1.717E+1
-4.051E-2	9.446E+0	1.725E+1
-4.376E-2	9.505E+0	1.711E+1
-3.889E-2	9.420E+0	1.725E+1
-4.376E-2	9.511E+0	1.729E+1
-4.700E-2	9.456E+0	1.709E+1
-4.214E-2	9.427E+0	1.712E+1
-4.051E-2	9.482E+0	1.719E+1
-4.051E-2	9.544E+0	1.719E+1
-4.538E-2	9.463E+0	1.722E+1
-4.376E-2	9.628E+0	1.708E+1
-4.051E-2	9.459E+0	1.723E+1
-4.214E-2	9.557E+0	1.727E+1
-4.376E-2	9.378E+0	1.731E+1
-4.051E-2	9.485E+0	1.697E+1
-4.214E-2	9.528E+0	1.719E+1
-4.051E-2	9.489E+0	1.713E+1
-4.700E-2	9.505E+0	1.710E+1
-4.376E-2	9.563E+0	1.725E+1
-3.727E-2	9.459E+0	1.718E+1
-4.051E-2	9.339E+0	1.714E+1
-4.376E-2	9.414E+0	1.711E+1
-4.214E-2	9.382E+0	1.717E+1
-3.889E-2	9.534E+0	1.712E+1
-3.889E-2	9.414E+0	1.713E+1
-4.700E-2	9.443E+0	1.695E+1
-4.214E-2	9.443E+0	1.719E+1
-3.889E-2	9.284E+0	1.711E+1
-4.214E-2	9.446E+0	1.714E+1
-4.700E-2	9.489E+0	1.718E+1
-4.214E-2	9.609E+0	1.721E+1
-4.051E-2	9.359E+0	1.715E+1
-4.051E-2	9.508E+0	1.712E+1
-4.538E-2	9.463E+0	1.714E+1
-4.376E-2	9.385E+0	1.707E+1
-3.889E-2	9.443E+0	1.723E+1
-4.376E-2	9.495E+0	1.716E+1
-4.376E-2	9.424E+0	1.716E+1
-4.051E-2	9.291E+0	1.732E+1
-4.214E-2	9.511E+0	1.721E+1
-4.214E-2	9.450E+0	1.735E+1
-4.376E-2	9.472E+0	1.709E+1
-4.214E-2	9.408E+0	1.716E+1
-4.051E-2	9.437E+0	1.718E+1
-4.214E-2	9.424E+0	1.726E+1
-4.538E-2	9.401E+0	1.716E+1
-4.538E-2	9.375E+0	1.736E+1
-4.051E-2	9.417E+0	1.715E+1
-3.727E-2	9.463E+0	1.729E+1
-4.214E-2	9.521E+0	1.707E+1
-4.376E-2	9.456E+0	1.702E+1
-4.214E-2	9.427E+0	1.717E+1
-4.214E-2	9.472E+0	1.732E+1
-4.214E-2	9.463E+0	1.729E+1
-4.214E-2	9.498E+0	1.705E+1
-4.214E-2	9.505E+0	1.714E+1
-4.214E-2	9.505E+0	1.710E+1
-4.376E-2	9.326E+0	1.713E+1
-4.700E-2	9.349E+0	1.726E+1
-4.051E-2	9.469E+0	1.712E+1
-3.889E-2	9.508E+0	1.723E+1
-4.538E-2	9.466E+0	1.712E+1
-4.214E-2	9.430E+0	1.721E+1
-4.214E-2	9.456E+0	1.709E+1
-4.051E-2	9.521E+0	1.726E+1
-4.051E-2	9.518E+0	1.703E+1
-4.214E-2	9.479E+0	1.702E+1
-4.214E-2	9.433E+0	1.722E+1
-4.051E-2	9.579E+0	1.730E+1
-4.538E-2	9.362E+0	1.722E+1
-4.376E-2	9.476E+0	1.713E+1
-3.889E-2	9.505E+0	1.720E+1
-4.214E-2	9.446E+0	1.721E+1
-4.538E-2	9.511E+0	1.727E+1
-4.376E-2	9.579E+0	1.714E+1
-3.889E-2	9.398E+0	1.729E+1
-4.214E-2	9.453E+0	1.735E+1
-4.538E-2	9.459E+0	1.693E+1
-4.376E-2	9.401E+0	1.720E+1
-3.889E-2	9.404E+0	1.714E+1
-4.214E-2	9.395E+0	1.727E+1
-4.376E-2	9.602E+0	1.712E+1
-4.538E-2	9.482E+0	1.711E+1
-3.727E-2	9.479E+0	1.715E+1
-4.051E-2	9.472E+0	1.723E+1
-4.376E-2	9.430E+0	1.713E+1
-4.538E-2	9.589E+0	1.711E+1
-4.214E-2	9.417E+0	1.706E+1
-4.214E-2	9.476E+0	1.712E+1
-4.214E-2	9.557E+0	1.711E+1
-4.214E-2	9.459E+0	1.719E+1
-3.889E-2	9.469E+0	1.700E+1
-4.051E-2	9.511E+0	1.720E+1
-4.376E-2	9.476E+0	1.717E+1
-4.051E-2	9.557E+0	1.718E+1
-4.051E-2	9.511E+0	1.714E+1
-4.051E-2	9.476E+0	1.702E+1
-4.376E-2	9.414E+0	1.722E+1
-4.214E-2	9.511E+0	1.721E+1
-3.727E-2	9.498E+0	1.720E+1
-4.051E-2	9.524E+0	1.712E+1
-4.376E-2	9.495E+0	1.704E+1
-4.214E-2	9.479E+0	1.712E+1
-4.051E-2	9.433E+0	1.722E+1
-3.889E-2	9.492E+0	1.717E+1
-4.376E-2	9.395E+0	1.713E+1
-4.376E-2	9.411E+0	1.707E+1
-3.889E-2	9.391E+0	1.709E+1
-4.214E-2	9.583E+0	1.720E+1
-4.538E-2	9.560E+0	1.727E+1
-4.376E-2	9.365E+0	1.709E+1
-4.051E-2	9.430E+0	1.726E+1
-3.889E-2	9.437E+0	1.712E+1
-4.538E-2	9.515E+0	1.719E+1
-4.214E-2	9.528E+0	1.716E+1
-4.051E-2	9.453E+0	1.714E+1
-4.214E-2	9.401E+0	1.706E+1
-4.700E-2	9.440E+0	1.714E+1
-4.700E-2	9.544E+0	1.729E+1
-4.051E-2	9.537E+0	1.721E+1
-4.214E-2	9.482E+0	1.726E+1
-4.214E-2	9.472E+0	1.721E+1
-4.376E-2	9.566E+0	1.714E+1
-3.889E-2	9.489E+0	1.721E+1
-4.051E-2	9.589E+0	1.708E+1
-4.538E-2	9.589E+0	1.713E+1
-4.538E-2	9.236E+0	1.712E+1
-3.727E-2	9.404E+0	1.720E+1
-3.889E-2	9.420E+0	1.719E+1
-4.376E-2	9.450E+0	1.698E+1
-4.376E-2	9.524E+0	1.724E+1
-3.727E-2	9.463E+0	1.712E+1
-4.214E-2	9.372E+0	1.726E+1
-4.700E-2	9.505E+0	1.712E+1
-4.376E-2	9.502E+0	1.722E+1
-3.565E-2	9.521E+0	1.723E+1
-4.214E-2	9.508E+0	1.721E+1
-4.700E-2	9.362E+0	1.724E+1
-4.376E-2	9.515E+0	1.716E+1
-3.889E-2	9.592E+0	1.724E+1
-4.051E-2	9.563E+0	1.717E+1
-4.538E-2	9.362E+0	1.728E+1
-4.214E-2	9.489E+0	1.719E+1
-4.051E-2	9.573E+0	1.711E+1
-4.214E-2	9.583E+0	1.710E+1
-4.538E-2	9.469E+0	1.726E+1
-4.538E-2	9.505E+0	1.727E+1
-4.051E-2	9.664E+0	1.717E+1
-4.051E-2	9.524E+0	1.728E+1
-4.538E-2	9.550E+0	1.711E+1
-4.214E-2	9.472E+0	1.715E+1
-3.727E-2	9.388E+0	1.716E+1
-3.889E-2	9.502E+0	1.714E+1
-4.214E-2	9.433E+0	1.720E+1
-4.538E-2	9.385E+0	1.725E+1
-4.214E-2	9.563E+0	1.696E+1
-4.214E-2	9.547E+0	1.713E+1
-4.538E-2	9.414E+0	1.722E+1
-4.376E-2	9.489E+0	1.711E+1
-3.889E-2	9.492E+0	1.723E+1
-4.051E-2	9.618E+0	1.707E+1
-4.862E-2	9.560E+0	1.710E+1
-4.214E-2	9.521E+0	1.705E+1
-4.051E-2	9.459E+0	1.711E+1
-4.376E-2	9.456E+0	1.721E+1
-4.538E-2	9.333E+0	1.720E+1
-4.214E-2	9.495E+0	1.723E+1
-3.727E-2	9.395E+0	1.717E+1
-4.214E-2	9.330E+0	1.715E+1
-4.862E-2	9.485E+0	1.739E+1
-4.538E-2	9.443E+0	1.726E+1
-4.214E-2	9.505E+0	1.729E+1
-4.214E-2	9.401E+0	1.704E+1
-4.538E-2	9.511E+0	1.710E+1
-4.051E-2	9.456E+0	1.735E+1
-3.889E-2	9.479E+0	1.707E+1
-4.051E-2	9.537E+0	1.719E+1
-4.538E-2	9.401E+0	1.725E+1
-4.376E-2	9.489E+0	1.724E+1
-4.051E-2	9.391E+0	1.710E+1
-3.565E-2	9.476E+0	1.712E+1
-4.538E-2	9.369E+0	1.712E+1
-3.889E-2	9.482E+0	1.722E+1
-4.214E-2	9.450E+0	1.724E+1
-4.051E-2	9.469E+0	1.722E+1
-4.538E-2	9.589E+0	1.723E+1
-4.214E-2	9.456E+0	1.724E+1
-4.051E-2	9.398E+0	1.714E+1
-4.051E-2	9.508E+0	1.724E+1
-4.376E-2	9.424E+0	1.712E+1
-4.214E-2	9.495E+0	1.717E+1
-3.889E-2	9.544E+0	1.727E+1
-4.051E-2	9.401E+0	1.716E+1
-4.376E-2	9.518E+0	1.716E+1
-4.051E-2	9.618E+0	1.721E+1
-4.051E-2	9.563E+0	1.691E+1
-4.376E-2	9.492E+0	1.712E+1
-4.538E-2	9.401E+0	1.717E+1
-4.376E-2	9.498E+0	1.722E+1
-4.051E-2	9.446E+0	1.718E+1
-4.214E-2	9.534E+0	1.727E+1
-4.376E-2	9.463E+0	1.729E+1
-4.214E-2	9.537E+0	1.735E+1
-3.727E-2	9.417E+0	1.692E+1
-4.051E-2	9.524E+0	1.710E+1
-4.538E-2	9.502E+0	1.709E+1
-4.214E-2	9.404E+0	1.708E+1
-3.889E-2	9.547E+0	1.708E+1
-4.214E-2	9.498E+0	1.708E+1
-4.538E-2	9.498E+0	1.710E+1
-4.376E-2	9.508E+0	1.724E+1
-4.051E-2	9.495E+0	1.734E+1
-4.214E-2	9.557E+0	1.723E+1
-4.376E-2	9.579E+0	1.715E+1
-4.376E-2	9.336E+0	1.714E+1
-4.214E-2	9.433E+0	1.716E+1
-4.214E-2	9.411E+0	1.730E+1
-4.214E-2	9.388E+0	1.718E+1
-4.051E-2	9.365E+0	1.729E+1
-4.051E-2	9.547E+0	1.714E+1
-4.051E-2	9.427E+0	1.715E+1
-4.376E-2	9.498E+0	1.717E+1
-4.538E-2	9.521E+0	1.709E+1
-3.889E-2	9.430E+0	1.728E+1
-4.051E-2	9.531E+0	1.707E+1
-4.538E-2	9.365E+0	1.724E+1
-4.214E-2	9.420E+0	1.709E+1
-4.051E-2	9.411E+0	1.707E+1
-4.214E-2	9.485E+0	1.731E+1
-4.700E-2	9.492E+0	1.704E+1
-4.376E-2	9.446E+0	1.722E+1
-4.051E-2	9.492E+0	1.716E+1
-3.889E-2	9.437E+0	1.717E+1
-4.376E-2	9.508E+0	1.719E+1
-4.376E-2	9.469E+0	1.711E+1
-3.889E-2	9.495E+0	1.706E+1
-3.889E-2	9.414E+0	1.710E+1
-4.538E-2	9.463E+0	1.706E+1
-4.214E-2	9.518E+0	1.699E+1
-3.889E-2	9.388E+0	1.707E+1
-4.051E-2	9.495E+0	1.712E+1
-4.538E-2	9.472E+0	1.729E+1
-4.376E-2	9.469E+0	1.717E+1
-4.051E-2	9.482E+0	1.714E+1
-4.214E-2	9.313E+0	1.739E+1
-4.700E-2	9.472E+0	1.715E+1
-4.051E-2	9.333E+0	1.713E+1
-3.889E-2	9.515E+0	1.727E+1
-4.051E-2	9.515E+0	1.716E+1
-4.700E-2	9.472E+0	1.706E+1
-4.376E-2	9.495E+0	1.700E+1
-3.889E-2	9.492E+0	1.722E+1
-4.214E-2	9.450E+0	1.720E+1
-4.214E-2	9.492E+0	1.712E+1
-4.376E-2	9.472E+0	1.701E+1
-3.889E-2	9.553E+0	1.717E+1
-4.214E-2	9.420E+0	1.723E+1
-4.376E-2	9.453E+0	1.702E+1
-4.051E-2	9.537E+0	1.721E+1
-3.727E-2	9.359E+0	1.695E+1
-4.214E-2	9.408E+0	1.701E+1
-4.214E-2	9.420E+0	1.707E+1
-4.376E-2	9.414E+0	1.722E+1
-3.889E-2	9.511E+0	1.710E+1
-4.214E-2	9.498E+0	1.707E+1
-4.376E-2	9.453E+0	1.741E+1
-4.214E-2	9.446E+0	1.723E+1
-3.727E-2	9.420E+0	1.714E+1
-4.214E-2	9.420E+0	1.727E+1
-4.376E-2	9.450E+0	1.712E+1
-4.376E-2	9.411E+0	1.717E+1
-3.889E-2	9.437E+0	1.703E+1
-4.051E-2	9.515E+0	1.715E+1
-4.538E-2	9.502E+0	1.709E+1
-4.214E-2	9.414E+0	1.726E+1
-3.889E-2	9.378E+0	1.710E+1
-4.051E-2	9.615E+0	1.710E+1
-4.538E-2	9.511E+0	1.699E+1
-4.214E-2	9.437E+0	1.710E+1
-3.889E-2	9.385E+0	1.701E+1
-4.214E-2	9.443E+0	1.716E+1
-4.376E-2	9.463E+0	1.713E+1
-4.214E-2	9.489E+0	1.712E+1
-4.051E-2	9.508E+0	1.713E+1
-4.051E-2	9.427E+0	1.714E+1
-4.376E-2	9.557E+0	1.724E+1
-4.376E-2	9.424E+0	1.727E+1
-4.051E-2	9.417E+0	1.716E+1
-4.051E-2	9.472E+0	1.715E+1
-4.376E-2	9.437E+0	1.720E+1
-4.376E-2	9.609E+0	1.699E+1
-3.889E-2	9.463E+0	1.724E+1
-4.214E-2	9.362E+0	1.704E+1
-4.538E-2	9.521E+0	1.708E+1
-4.700E-2	9.453E+0	1.733E+1
-3.727E-2	9.524E+0	1.724E+1
-4.376E-2	9.583E+0	1.711E+1
-4.538E-2	9.463E+0	1.712E+1
-4.214E-2	9.417E+0	1.711E+1
-4.214E-2	9.300E+0	1.712E+1
-4.051E-2	9.476E+0	1.711E+1
-4.538E-2	9.508E+0	1.714E+1
-4.214E-2	9.631E+0	1.701E+1
-3.727E-2	9.382E+0	1.713E+1
-4.538E-2	9.430E+0	1.714E+1
-4.538E-2	9.576E+0	1.721E+1
-4.214E-2	9.550E+0	1.713E+1
-4.051E-2	9.346E+0	1.715E+1
-4.051E-2	9.544E+0	1.725E+1
-4.538E-2	9.528E+0	1.727E+1
-4.051E-2	9.378E+0	1.725E+1
-3.727E-2	9.628E+0	1.715E+1
-4.214E-2	9.482E+0	1.708E+1
-4.700E-2	9.479E+0	1.715E+1
-4.376E-2	9.375E+0	1.693E+1
-3.565E-2	9.336E+0	1.709E+1
-4.214E-2	9.537E+0	1.728E+1
-4.538E-2	9.492E+0	1.725E+1
-4.051E-2	9.372E+0	1.721E+1
-3.889E-2	9.644E+0	1.718E+1
-4.376E-2	9.570E+0	1.722E+1
-4.376E-2	9.515E+0	1.725E+1
-4.214E-2	9.518E+0	1.702E+1
-4.214E-2	9.466E+0	1.718E+1
-4.214E-2	9.453E+0	1.720E+1
-4.376E-2	9.628E+0	1.730E+1
-4.051E-2	9.537E+0	1.726E+1
-3.889E-2	9.450E+0	1.713E+1
-3.889E-2	9.518E+0	1.709E+1
-4.376E-2	9.404E+0	1.725E+1
-4.214E-2	9.420E+0	1.691E+1
-3.889E-2	9.557E+0	1.710E+1
-4.051E-2	9.469E+0	1.723E+1
-4.538E-2	9.463E+0	1.717E+1
-4.376E-2	9.544E+0	1.711E+1
-3.889E-2	9.433E+0	1.703E+1
-4.376E-2	9.479E+0	1.712E+1
-4.051E-2	9.446E+0	1.717E+1
-4.538E-2	9.323E+0	1.717E+1
-3.889E-2	9.547E+0	1.728E+1
-4.376E-2	9.602E+0	1.729E+1
-4.538E-2	9.450E+0	1.712E+1
-4.051E-2	9.385E+0	1.726E+1
-3.889E-2	9.566E+0	1.714E+1
-3.727E-2	9.349E+0	1.728E+1
-4.538E-2	9.508E+0	1.722E+1
-4.214E-2	9.375E+0	1.709E+1
-3.889E-2	9.369E+0	1.729E+1
-3.889E-2	9.378E+0	1.706E+1
-4.376E-2	9.498E+0	1.713E+1
-4.376E-2	9.326E+0	1.721E+1
-3.727E-2	9.476E+0	1.738E+1
-4.051E-2	9.459E+0	1.720E+1
-4.376E-2	9.427E+0	1.715E+1
-4.214E-2	9.469E+0	1.721E+1
-4.051E-2	9.294E+0	1.724E+1
-4.214E-2	9.459E+0	1.710E+1
-4.376E-2	9.469E+0	1.723E+1
-4.376E-2	9.349E+0	1.702E+1
-3.889E-2	9.505E+0	1.715E+1
-4.051E-2	9.456E+0	1.710E+1
-4.214E-2	9.502E+0	1.709E+1
-4.051E-2	9.541E+0	1.710E+1
-3.889E-2	9.544E+0	1.732E+1
-4.051E-2	9.349E+0	1.715E+1
-4.538E-2	9.524E+0	1.698E+1
-4.214E-2	9.430E+0	1.719E+1
-4.051E-2	9.482E+0	1.705E+1
-3.889E-2	9.528E+0	1.722E+1
-4.700E-2	9.446E+0	1.706E+1
-4.700E-2	9.476E+0	1.720E+1
-3.889E-2	9.433E+0	1.728E+1
-4.051E-2	9.586E+0	1.720E+1
-4.376E-2	9.557E+0	1.721E+1
-4.051E-2	9.463E+0	1.707E+1
-4.051E-2	9.482E+0	1.727E+1
-4.051E-2	9.352E+0	1.714E+1
-4.700E-2	9.388E+0	1.705E+1
-4.051E-2	9.508E+0	1.707E+1
-3.889E-2	9.356E+0	1.720E+1
-4.376E-2	9.365E+0	1.707E+1
-4.538E-2	9.427E+0	1.719E+1
-4.214E-2	9.450E+0	1.724E+1
-4.051E-2	9.479E+0	1.711E+1
-3.889E-2	9.524E+0	1.721E+1
-4.538E-2	9.378E+0	1.712E+1
-4.376E-2	9.476E+0	1.709E+1
-3.727E-2	9.573E+0	1.717E+1
-4.051E-2	9.450E+0	1.712E+1
-4.538E-2	9.430E+0	1.705E+1
-4.376E-2	9.437E+0	1.718E+1
-4.214E-2	9.427E+0	1.709E+1
-4.051E-2	9.502E+0	1.711E+1
-4.700E-2	9.528E+0	1.717E+1
-4.051E-2	9.411E+0	1.735E+1
-4.051E-2	9.544E+0	1.721E+1
-4.214E-2	9.544E+0	1.710E+1
-4.700E-2	9.550E+0	1.719E+1
-4.214E-2	9.502E+0	1.716E+1
-3.889E-2	9.446E+0	1.715E+1
-4.214E-2	9.411E+0	1.706E+1
-4.376E-2	9.557E+0	1.711E+1
-4.214E-2	9.592E+0	1.716E+1
-4.051E-2	9.492E+0	1.721E+1
-4.214E-2	9.547E+0	1.730E+1
-4.376E-2	9.404E+0	1.720E+1
-4.214E-2	9.450E+0	1.717E+1
-4.214E-2	9.472E+0	1.713E+1
-3.889E-2	9.495E+0	1.718E+1
-4.538E-2	9.479E+0	1.723E+1
-4.376E-2	9.489E+0	1.728E+1
-3.727E-2	9.524E+0	1.708E+1
-4.051E-2	9.505E+0	1.714E+1
-4.214E-2	9.641E+0	1.724E+1
-4.214E-2	9.453E+0	1.724E+1
-4.051E-2	9.498E+0	1.715E+1
-4.376E-2	9.446E+0	1.722E+1
-4.538E-2	9.589E+0	1.722E+1
-3.889E-2	9.531E+0	1.721E+1
-4.051E-2	9.579E+0	1.720E+1
-4.051E-2	9.453E+0	1.732E+1
-4.700E-2	9.563E+0	1.707E+1
-4.051E-2	9.411E+0	1.713E+1
-4.214E-2	9.495E+0	1.727E+1
-4.214E-2	9.446E+0	1.725E+1
-4.376E-2	9.508E+0	1.719E+1
-4.214E-2	9.544E+0	1.713E+1
-4.051E-2	9.398E+0	1.714E+1
-4.376E-2	9.362E+0	1.720E+1
-4.538E-2	9.508E+0	1.731E+1
-4.051E-2	9.511E+0	1.716E+1
-3.889E-2	9.515E+0	1.723E+1
-4.051E-2	9.433E+0	1.703E+1
-4.376E-2	9.498E+0	1.736E+1
-4.214E-2	9.573E+0	1.733E+1
-4.051E-2	9.508E+0	1.725E+1
-4.214E-2	9.437E+0	1.715E+1
-4.376E-2	9.466E+0	1.720E+1
-4.051E-2	9.476E+0	1.709E+1
-3.889E-2	9.576E+0	1.711E+1
-4.214E-2	9.472E+0	1.729E+1
-4.376E-2	9.437E+0	1.706E+1
-4.214E-2	9.563E+0	1.714E+1
-3.889E-2	9.433E+0	1.723E+1
-4.051E-2	9.495E+0	1.727E+1
-4.376E-2	9.537E+0	1.723E+1
-4.051E-2	9.433E+0	1.712E+1
-4.051E-2	9.430E+0	1.714E+1
-4.376E-2	9.589E+0	1.727E+1
-4.538E-2	9.427E+0	1.724E+1
-4.376E-2	9.492E+0	1.722E+1
-4.051E-2	9.453E+0	1.731E+1
-4.376E-2	9.485E+0	1.716E+1
-4.538E-2	9.459E+0	1.714E+1
-4.214E-2	9.553E+0	1.733E+1
-3.889E-2	9.456E+0	1.721E+1
-4.214E-2	9.476E+0	1.718E+1
-4.538E-2	9.495E+0	1.723E+1
-4.214E-2	9.391E+0	1.722E+1
-4.051E-2	9.466E+0	1.719E+1
-4.214E-2	9.450E+0	1.718E+1
-4.538E-2	9.570E+0	1.713E+1
-4.051E-2	9.498E+0	1.698E+1
-3.889E-2	9.446E+0	1.718E+1
-4.214E-2	9.534E+0	1.711E+1
-4.214E-2	9.579E+0	1.725E+1
-4.214E-2	9.557E+0	1.717E+1
-3.889E-2	9.414E+0	1.737E+1
-4.214E-2	9.411E+0	1.723E+1
-4.376E-2	9.524E+0	1.722E+1
-4.214E-2	9.440E+0	1.712E+1
-3.727E-2	9.489E+0	1.721E+1
-4.214E-2	9.498E+0	1.715E+1
-4.376E-2	9.450E+0	1.713E+1
-4.214E-2	9.469E+0	1.708E+1
-3.889E-2	9.463E+0	1.723E+1
-4.051E-2	9.612E+0	1.722E+1
-4.376E-2	9.528E+0	1.712E+1
-4.376E-2	9.398E+0	1.707E+1
-4.051E-2	9.420E+0	1.721E+1
-4.051E-2	9.472E+0	1.721E+1
-4.538E-2	9.476E+0	1.734E+1
-4.376E-2	9.612E+0	1.720E+1
-4.051E-2	9.508E+0	1.711E+1
-4.051E-2	9.586E+0	1.723E+1
-4.376E-2	9.495E+0	1.727E+1
-4.214E-2	9.443E+0	1.714E+1
-3.889E-2	9.466E+0	1.722E+1
-4.214E-2	9.528E+0	1.715E+1
-4.538E-2	9.482E+0	1.720E+1
-4.376E-2	9.528E+0	1.714E+1
-3.889E-2	9.479E+0	1.716E+1
-4.214E-2	9.524E+0	1.714E+1
-4.538E-2	9.440E+0	1.737E+1
-4.538E-2	9.437E+0	1.707E+1
-3.727E-2	9.485E+0	1.728E+1
-4.376E-2	9.463E+0	1.726E+1
-4.376E-2	9.498E+0	1.709E+1
-4.214E-2	9.463E+0	1.715E+1
-4.214E-2	9.437E+0	1.727E+1
-3.727E-2	9.430E+0	1.719E+1
-4.700E-2	9.576E+0	1.733E+1
-4.051E-2	9.612E+0	1.729E+1
-3.727E-2	9.521E+0	1.712E+1
-4.214E-2	9.352E+0	1.714E+1
-4.376E-2	9.544E+0	1.701E+1
-4.214E-2	9.576E+0	1.730E+1
-3.727E-2	9.482E+0	1.713E+1
-4.051E-2	9.508E+0	1.727E+1
-4.376E-2	9.456E+0	1.723E+1
-4.376E-2	9.495E+0	1.727E+1
-4.051E-2	9.524E+0	1.725E+1
-4.051E-2	9.466E+0	1.718E+1
-4.700E-2	9.515E+0	1.728E+1
-4.051E-2	9.420E+0	1.720E+1
-3.565E-2	9.450E+0	1.704E+1
-4.214E-2	9.404E+0	1.725E+1
-4.214E-2	9.398E+0	1.702E+1
-4.376E-2	9.440E+0	1.708E+1
-3.889E-2	9.443E+0	1.725E+1
-4.214E-2	9.365E+0	1.722E+1
-4.700E-2	9.424E+0	1.710E+1
-4.051E-2	9.547E+0	1.726E+1
-3.889E-2	9.528E+0	1.715E+1
-4.214E-2	9.450E+0	1.731E+1
-4.376E-2	9.408E+0	1.728E+1
-4.376E-2	9.553E+0	1.715E+1
-3.889E-2	9.489E+0	1.719E+1
-4.214E-2	9.498E+0	1.704E+1
-4.214E-2	9.495E+0	1.709E+1
-4.214E-2	9.443E+0	1.735E+1
-4.051E-2	9.485E+0	1.725E+1
-4.214E-2	9.635E+0	1.729E+1
-4.376E-2	9.557E+0	1.729E+1
-4.214E-2	9.459E+0	1.707E+1
-4.051E-2	9.583E+0	1.699E+1
-4.051E-2	9.433E+0	1.709E+1
-4.376E-2	9.437E+0	1.718E+1
-4.051E-2	9.456E+0	1.712E+1
-3.889E-2	9.524E+0	1.721E+1
-4.214E-2	9.466E+0	1.719E+1
-4.538E-2	9.398E+0	1.727E+1
-4.051E-2	9.482E+0	1.733E+1
-3.727E-2	9.369E+0	1.705E+1
-4.214E-2	9.553E+0	1.726E+1
-4.376E-2	9.469E+0	1.720E+1
-4.214E-2	9.495E+0	1.713E+1
-3.889E-2	9.401E+0	1.709E+1
-4.214E-2	9.297E+0	1.723E+1
-4.051E-2	9.482E+0	1.721E+1
-4.214E-2	9.433E+0	1.728E+1
-3.727E-2	9.466E+0	1.728E+1
-4.051E-2	9.395E+0	1.725E+1
-4.862E-2	9.469E+0	1.718E+1
-4.214E-2	9.385E+0	1.724E+1
-3.889E-2	9.537E+0	1.723E+1
-4.051E-2	9.459E+0	1.706E+1
-4.538E-2	9.430E+0	1.699E+1
-4.051E-2	9.424E+0	1.737E+1
-4.051E-2	9.466E+0	1.701E+1
-4.214E-2	9.395E+0	1.718E+1
-4.538E-2	9.492E+0	1.733E+1
-4.214E-2	9.563E+0	1.716E+1
-4.214E-2	9.395E+0	1.713E+1
-4.214E-2	9.424E+0	1.717E+1
-4.538E-2	9.485E+0	1.731E+1
-4.214E-2	9.401E+0	1.722E+1
-4.051E-2	9.417E+0	1.712E+1
-4.214E-2	9.378E+0	1.712E+1
-4.376E-2	9.446E+0	1.714E+1
-4.214E-2	9.411E+0	1.733E+1
-3.727E-2	9.372E+0	1.712E+1
-3.889E-2	9.411E+0	1.720E+1
-4.700E-2	9.524E+0	1.711E+1
-4.214E-2	9.557E+0	1.705E+1
-4.051E-2	9.495E+0	1.713E+1
-4.376E-2	9.391E+0	1.730E+1
-4.214E-2	9.534E+0	1.718E+1
-3.889E-2	9.304E+0	1.715E+1
-3.727E-2	9.482E+0	1.716E+1
-4.214E-2	9.573E+0	1.694E+1
-4.862E-2	9.498E+0	1.702E+1
-4.214E-2	9.599E+0	1.724E+1
-4.051E-2	9.515E+0	1.717E+1
-4.051E-2	9.498E+0	1.718E+1
-4.700E-2	9.476E+0	1.711E+1
-4.376E-2	9.518E+0	1.726E+1
-3.727E-2	9.560E+0	1.736E+1
-3.889E-2	9.440E+0	1.715E+1
-4.862E-2	9.485E+0	1.717E+1
-4.214E-2	9.437E+0	1.723E+1
-3.889E-2	9.339E+0	1.715E+1
-4.214E-2	9.476E+0	1.703E+1
-4.700E-2	9.524E+0	1.716E+1
-4.214E-2	9.553E+0	1.710E+1
-3.889E-2	9.404E+0	1.723E+1
-4.214E-2	9.398E+0	1.713E+1
-4.538E-2	9.570E+0	1.721E+1
-3.889E-2	9.430E+0	1.729E+1
-4.051E-2	9.437E+0	1.725E+1
-4.051E-2	9.388E+0	1.711E+1
-4.376E-2	9.453E+0	1.714E+1
-4.376E-2	9.524E+0	1.715E+1
-3.889E-2	9.356E+0	1.691E+1
-4.214E-2	9.579E+0	1.707E+1
-4.700E-2	9.456E+0	1.711E+1
-4.051E-2	9.479E+0	1.719E+1
-3.889E-2	9.492E+0	1.729E+1
-4.051E-2	9.382E+0	1.723E+1
-4.376E-2	9.485E+0	1.711E+1
-4.051E-2	9.437E+0	1.717E+1
-3.889E-2	9.469E+0	1.714E+1
-4.376E-2	9.557E+0	1.715E+1
-4.538E-2	9.420E+0	1.726E+1
-4.376E-2	9.495E+0	1.714E+1
-3.889E-2	9.489E+0	1.722E+1
-3.889E-2	9.528E+0	1.716E+1
-4.538E-2	9.446E+0	1.712E+1
-4.214E-2	9.489E+0	1.710E+1
-3.565E-2	9.469E+0	1.722E+1
-4.051E-2	9.365E+0	1.721E+1
-4.376E-2	9.550E+0	1.714E+1
-4.538E-2	9.479E+0	1.718E+1
-4.051E-2	9.463E+0	1.721E+1
-4.214E-2	9.489E+0	1.700E+1
-4.538E-2	9.489E+0	1.723E+1
-4.051E-2	9.654E+0	1.722E+1
-3.727E-2	9.498E+0	1.711E+1
-4.214E-2	9.570E+0	1.701E+1
-4.376E-2	9.508E+0	1.711E+1
-4.051E-2	9.515E+0	1.723E+1
-3.889E-2	9.508E+0	1.722E+1
-3.889E-2	9.508E+0	1.719E+1
-4.538E-2	9.339E+0	1.700E+1
-4.051E-2	9.521E+0	1.727E+1
-3.889E-2	9.433E+0	1.725E+1
-4.214E-2	9.515E+0	1.719E+1
-4.700E-2	9.495E+0	1.716E+1
-4.214E-2	9.592E+0	1.709E+1
-4.051E-2	9.466E+0	1.715E+1
-4.376E-2	9.463E+0	1.719E+1
-4.376E-2	9.508E+0	1.709E+1
-4.051E-2	9.489E+0	1.715E+1
-4.051E-2	9.560E+0	1.720E+1
-4.051E-2	9.443E+0	1.732E+1
-4.376E-2	9.411E+0	1.713E+1
-4.051E-2	9.469E+0	1.734E+1
-3.889E-2	9.414E+0	1.722E+1
-4.051E-2	9.463E+0	1.707E+1
-4.376E-2	9.440E+0	1.710E+1
-4.051E-2	9.453E+0	1.699E+1
-3.727E-2	9.453E+0	1.708E+1
-4.051E-2	9.472E+0	1.717E+1
-4.538E-2	9.330E+0	1.722E+1
-4.214E-2	9.498E+0	1.712E+1
-3.727E-2	9.618E+0	1.713E+1
-4.051E-2	9.625E+0	1.724E+1
-4.538E-2	9.333E+0	1.720E+1
-4.376E-2	9.547E+0	1.708E+1
-4.214E-2	9.372E+0	1.725E+1
-4.051E-2	9.446E+0	1.705E+1
-4.700E-2	9.492E+0	1.719E+1
-3.889E-2	9.372E+0	1.705E+1
-3.889E-2	9.524E+0	1.715E+1
-3.889E-2	9.573E+0	1.714E+1
-4.538E-2	9.401E+0	1.708E+1
-4.051E-2	9.599E+0	1.731E+1
-4.051E-2	9.450E+0	1.731E+1
-4.214E-2	9.433E+0	1.697E+1
-4.700E-2	9.466E+0	1.706E+1
-4.051E-2	9.472E+0	1.707E+1
-4.051E-2	9.459E+0	1.699E+1
-4.051E-2	9.518E+0	1.712E+1
-4.376E-2	9.521E+0	1.714E+1
-4.376E-2	9.547E+0	1.711E+1
-3.889E-2	9.482E+0	1.722E+1
-4.376E-2	9.531E+0	1.734E+1
-4.214E-2	9.446E+0	1.704E+1
-4.051E-2	9.524E+0	1.706E+1
-4.051E-2	9.550E+0	1.721E+1
-4.538E-2	9.472E+0	1.732E+1
-4.538E-2	9.502E+0	1.702E+1
-4.214E-2	9.385E+0	1.699E+1
-3.889E-2	9.378E+0	1.736E+1
-3.889E-2	9.635E+0	1.710E+1
-4.700E-2	9.566E+0	1.716E+1
-4.376E-2	9.560E+0	1.726E+1
-3.889E-2	9.537E+0	1.742E+1
-4.214E-2	9.541E+0	1.726E+1
-4.376E-2	9.417E+0	1.723E+1
-4.051E-2	9.573E+0	1.712E+1
-4.214E-2	9.492E+0	1.720E+1
-4.214E-2	9.395E+0	1.715E+1
-4.862E-2	9.534E+0	1.706E+1
-4.214E-2	9.602E+0	1.711E+1
-3.889E-2	9.492E+0	1.711E+1
-4.376E-2	9.388E+0	1.714E+1
-4.700E-2	9.430E+0	1.725E+1
-4.214E-2	9.570E+0	1.734E+1
-4.051E-2	9.521E+0	1.722E+1
-4.376E-2	9.479E+0	1.712E+1
-4.376E-2	9.463E+0	1.720E+1
-4.214E-2	9.573E+0	1.712E+1
-3.889E-2	9.476E+0	1.715E+1
-4.214E-2	9.566E+0	1.713E+1
-4.538E-2	9.408E+0	1.711E+1
-4.214E-2	9.391E+0	1.703E+1
-3.889E-2	9.534E+0	1.712E+1
-4.214E-2	9.518E+0	1.731E+1
-4.538E-2	9.521E+0	1.717E+1
-4.214E-2	9.427E+0	1.724E+1
-4.214E-2	9.482E+0	1.715E+1
-4.051E-2	9.388E+0	1.702E+1
-4.700E-2	9.566E+0	1.728E+1
-4.214E-2	9.388E+0	1.722E+1
-3.889E-2	9.469E+0	1.721E+1
-4.214E-2	9.495E+0	1.725E+1
-4.376E-2	9.560E+0	1.716E+1
-4.051E-2	9.395E+0	1.724E+1
-3.727E-2	9.553E+0	1.727E+1
-4.376E-2	9.424E+0	1.716E+1
-4.700E-2	9.550E+0	1.700E+1
-4.051E-2	9.427E+0	1.713E+1
-3.727E-2	9.521E+0	1.720E+1
-4.051E-2	9.521E+0	1.714E+1
-4.376E-2	9.492E+0	1.727E+1
-4.214E-2	9.339E+0	1.708E+1
-4.051E-2	9.505E+0	1.720E+1
-4.214E-2	9.531E+0	1.721E+1
-4.700E-2	9.537E+0	1.708E+1
-4.051E-2	9.596E+0	1.705E+1
-3.889E-2	9.420E+0	1.716E+1
-4.214E-2	9.511E+0	1.732E+1
-4.376E-2	9.472E+0	1.725E+1
-4.376E-2	9.388E+0	1.711E+1
-3.727E-2	9.395E+0	1.712E+1
-4.051E-2	9.369E+0	1.705E+1
-4.538E-2	9.541E+0	1.713E+1
-3.889E-2	9.524E+0	1.715E+1
-3.889E-2	9.583E+0	1.705E+1
-4.214E-2	9.453E+0	1.724E+1
-4.538E-2	9.450E+0	1.725E+1
-4.051E-2	9.492E+0	1.709E+1
-4.051E-2	9.391E+0	1.718E+1
-4.214E-2	9.372E+0	1.721E+1
-4.700E-2	9.417E+0	1.722E+1
-4.214E-2	9.427E+0	1.701E+1
-3.727E-2	9.476E+0	1.723E+1
-4.214E-2	9.395E+0	1.714E+1
-4.376E-2	9.362E+0	1.705E+1
-4.051E-2	9.557E+0	1.708E+1
-3.727E-2	9.498E+0	1.715E+1
-4.376E-2	9.518E+0	1.719E+1
-4.538E-2	9.553E+0	1.716E+1
-4.214E-2	9.414E+0	1.713E+1
-4.214E-2	9.485E+0	1.716E+1
-3.889E-2	9.534E+0	1.715E+1
-4.214E-2	9.466E+0	1.701E+1
-4.051E-2	9.375E+0	1.705E+1
-3.889E-2	9.365E+0	1.718E+1
-4.051E-2	9.411E+0	1.726E+1
-4.700E-2	9.385E+0	1.723E+1
-4.214E-2	9.531E+0	1.730E+1
-3.727E-2	9.404E+0	1.706E+1
-4.214E-2	9.498E+0	1.711E+1
-4.700E-2	9.414E+0	1.725E+1
-4.376E-2	9.433E+0	1.724E+1
-3.889E-2	9.466E+0	1.705E+1
-4.051E-2	9.534E+0	1.707E+1
-4.700E-2	9.570E+0	1.716E+1
-4.051E-2	9.453E+0	1.721E+1
-3.889E-2	9.511E+0	1.714E+1
-3.889E-2	9.459E+0	1.713E+1
-4.376E-2	9.515E+0	1.705E+1
-4.214E-2	9.330E+0	1.718E+1
-4.214E-2	9.433E+0	1.714E+1
-3.889E-2	9.476E+0	1.722E+1
-4.862E-2	9.479E+0	1.725E+1
-4.051E-2	9.388E+0	1.727E+1
-3.727E-2	9.417E+0	1.717E+1
-4.214E-2	9.482E+0	1.716E+1
-4.376E-2	9.459E+0	1.713E+1
-4.214E-2	9.437E+0	1.711E+1
-4.051E-2	9.553E+0	1.735E+1
-4.214E-2	9.453E+0	1.719E+1
-4.538E-2	9.485E+0	1.720E+1
-4.051E-2	9.495E+0	1.719E+1
-3.727E-2	9.518E+0	1.722E+1
-4.051E-2	9.524E+0	1.707E+1
-4.538E-2	9.375E+0	1.736E+1
-4.376E-2	9.495E+0	1.712E+1
-3.889E-2	9.456E+0	1.725E+1
-4.376E-2	9.674E+0	1.716E+1
-4.376E-2	9.437E+0	1.707E+1
-4.051E-2	9.404E+0	1.732E+1
-4.051E-2	9.297E+0	1.724E+1
-4.376E-2	9.440E+0	1.717E+1
-4.538E-2	9.417E+0	1.709E+1
-4.214E-2	9.521E+0	1.724E+1
-4.051E-2	9.456E+0	1.717E+1
-4.051E-2	9.534E+0	1.725E+1
-4.538E-2	9.563E+0	1.700E+1
-4.051E-2	9.495E+0	1.712E+1
-4.051E-2	9.443E+0	1.718E+1
-4.214E-2	9.472E+0	1.699E+1
-4.538E-2	9.628E+0	1.720E+1
-4.214E-2	9.401E+0	1.729E+1
-3.889E-2	9.479E+0	1.726E+1
-4.214E-2	9.547E+0	1.710E+1
-4.538E-2	9.427E+0	1.708E+1
-4.214E-2	9.524E+0	1.706E+1
-3.565E-2	9.466E+0	1.717E+1
-4.214E-2	9.492E+0	1.724E+1
-4.538E-2	9.463E+0	1.706E+1
-4.538E-2	9.424E+0	1.712E+1
-4.051E-2	9.417E+0	1.714E+1
-4.214E-2	9.356E+0	1.714E+1
-4.700E-2	9.573E+0	1.720E+1
-4.376E-2	9.476E+0	1.711E+1
-3.889E-2	9.524E+0	1.708E+1
-4.214E-2	9.395E+0	1.717E+1
-4.376E-2	9.469E+0	1.710E+1
-3.889E-2	9.453E+0	1.712E+1
-4.051E-2	9.456E+0	1.725E+1
-4.376E-2	9.508E+0	1.710E+1
-4.538E-2	9.459E+0	1.724E+1
-4.214E-2	9.508E+0	1.718E+1
-3.889E-2	9.453E+0	1.710E+1
-4.051E-2	9.489E+0	1.712E+1
-4.538E-2	9.482E+0	1.703E+1
-3.889E-2	9.628E+0	1.729E+1
-3.889E-2	9.472E+0	1.725E+1
-4.214E-2	9.479E+0	1.712E+1
-4.376E-2	9.579E+0	1.714E+1
-4.051E-2	9.495E+0	1.728E+1
-3.727E-2	9.388E+0	1.711E+1
-4.214E-2	9.495E+0	1.711E+1
-4.376E-2	9.459E+0	1.712E+1
-4.376E-2	9.566E+0	1.699E+1
-3.727E-2	9.511E+0	1.712E+1
-4.376E-2	9.427E+0	1.711E+1
-4.700E-2	9.450E+0	1.720E+1
-4.538E-2	9.502E+0	1.706E+1
-3.565E-2	9.463E+0	1.724E+1
-4.214E-2	9.521E+0	1.719E+1
-4.700E-2	9.541E+0	1.701E+1
-4.376E-2	9.518E+0	1.715E+1
-3.727E-2	9.521E+0	1.739E+1
-4.051E-2	9.424E+0	1.728E+1
-4.376E-2	9.515E+0	1.708E+1
-4.051E-2	9.492E+0	1.707E+1
-3.727E-2	9.420E+0	1.726E+1
-4.214E-2	9.333E+0	1.726E+1
-4.538E-2	9.505E+0	1.720E+1
-4.214E-2	9.453E+0	1.733E+1
-3.727E-2	9.482E+0	1.723E+1
-4.376E-2	9.372E+0	1.712E+1
-4.538E-2	9.463E+0	1.726E+1
-4.538E-2	9.469E+0	1.708E+1
-3.727E-2	9.446E+0	1.715E+1
-4.214E-2	9.495E+0	1.715E+1
-4.700E-2	9.550E+0	1.700E+1
-3.889E-2	9.459E+0	1.703E+1
-3.727E-2	9.482E+0	1.724E+1
-4.376E-2	9.440E+0	1.713E+1
-4.214E-2	9.469E+0	1.702E+1
-4.214E-2	9.446E+0	1.726E+1
-3.889E-2	9.398E+0	1.728E+1
-4.376E-2	9.547E+0	1.728E+1
-4.376E-2	9.498E+0	1.718E+1
-4.376E-2	9.482E+0	1.715E+1
-4.051E-2	9.456E+0	1.709E+1
-3.727E-2	9.401E+0	1.707E+1
-4.376E-2	9.469E+0	1.722E+1
-4.051E-2	9.553E+0	1.701E+1
-3.889E-2	9.534E+0	1.718E+1
-4.214E-2	9.592E+0	1.714E+1
-4.700E-2	9.433E+0	1.712E+1
-4.376E-2	9.417E+0	1.716E+1
-3.727E-2	9.505E+0	1.706E+1
-4.538E-2	9.472E+0	1.719E+1
-4.376E-2	9.463E+0	1.713E+1
-4.051E-2	9.472E+0	1.719E+1
-4.051E-2	9.515E+0	1.706E+1
-4.214E-2	9.515E+0	1.705E+1
-4.538E-2	9.420E+0	1.712E+1
-4.538E-2	9.469E+0	1.740E+1
-3.565E-2	9.404E+0	1.707E+1
-4.214E-2	9.586E+0	1.717E+1
-4.538E-2	9.430E+0	1.721E+1
-4.214E-2	9.469E+0	1.713E+1
-3.889E-2	9.485E+0	1.706E+1
-4.214E-2	9.382E+0	1.726E+1
-4.700E-2	9.430E+0	1.717E+1
-4.051E-2	9.531E+0	1.712E+1
-3.727E-2	9.541E+0	1.708E+1
-4.214E-2	9.557E+0	1.715E+1
-4.538E-2	9.375E+0	1.700E+1
-4.214E-2	9.482E+0	1.716E+1
-3.727E-2	9.450E+0	1.722E+1
-4.376E-2	9.372E+0	1.717E+1
-4.214E-2	9.459E+0	1.712E+1
-4.538E-2	9.476E+0	1.709E+1
-3.727E-2	9.398E+0	1.704E+1
-4.538E-2	9.511E+0	1.701E+1
-4.214E-2	9.553E+0	1.724E+1
-4.214E-2	9.378E+0	1.709E+1
-3.889E-2	9.466E+0	1.713E+1
-4.376E-2	9.463E+0	1.706E+1
-4.214E-2	9.443E+0	1.707E+1
-4.214E-2	9.382E+0	1.717E+1
-3.889E-2	9.440E+0	1.705E+1
-4.376E-2	9.437E+0	1.716E+1
-4.376E-2	9.511E+0	1.726E+1
-4.051E-2	9.424E+0	1.715E+1
-4.051E-2	9.433E+0	1.717E+1
-4.051E-2	9.521E+0	1.727E+1
-4.700E-2	9.404E+0	1.721E+1
-4.051E-2	9.443E+0	1.714E+1
-4.051E-2	9.515E+0	1.727E+1
-4.051E-2	9.450E+0	1.716E+1
-4.214E-2	9.378E+0	1.707E+1
-4.051E-2	9.443E+0	1.724E+1
-4.214E-2	9.443E+0	1.721E+1
-4.051E-2	9.508E+0	1.716E+1
-4.538E-2	9.515E+0	1.726E+1
-4.051E-2	9.472E+0	1.702E+1
-3.889E-2	9.479E+0	1.724E+1
-4.214E-2	9.476E+0	1.708E+1
-4.538E-2	9.369E+0	1.714E+1
-4.214E-2	9.534E+0	1.712E+1
-4.051E-2	9.521E+0	1.716E+1
-4.214E-2	9.456E+0	1.716E+1
-4.376E-2	9.560E+0	1.718E+1
-4.538E-2	9.518E+0	1.724E+1
-3.889E-2	9.404E+0	1.719E+1
-4.214E-2	9.537E+0	1.724E+1
-4.376E-2	9.463E+0	1.725E+1
-4.051E-2	9.437E+0	1.728E+1
-3.565E-2	9.414E+0	1.700E+1
-4.214E-2	9.472E+0	1.709E+1
-4.376E-2	9.433E+0	1.727E+1
-4.051E-2	9.365E+0	1.726E+1
-4.214E-2	9.515E+0	1.717E+1
-3.889E-2	9.437E+0	1.718E+1
-4.538E-2	9.508E+0	1.721E+1
-4.214E-2	9.466E+0	1.729E+1
-4.051E-2	9.375E+0	1.719E+1
-4.214E-2	9.628E+0	1.733E+1
-4.538E-2	9.466E+0	1.706E+1
-4.051E-2	9.420E+0	1.715E+1
-4.051E-2	9.466E+0	1.718E+1
-4.214E-2	9.498E+0	1.723E+1
-4.376E-2	9.401E+0	1.714E+1
-4.051E-2	9.333E+0	1.713E+1
-4.051E-2	9.518E+0	1.727E+1
-4.051E-2	9.469E+0	1.712E+1
-4.376E-2	9.401E+0	1.722E+1
-4.214E-2	9.544E+0	1.716E+1
-3.889E-2	9.411E+0	1.708E+1
-4.214E-2	9.443E+0	1.714E+1
-4.538E-2	9.537E+0	1.708E+1
-4.051E-2	9.635E+0	1.714E+1
-3.889E-2	9.489E+0	1.729E+1
-4.214E-2	9.433E+0	1.732E+1
-4.376E-2	9.534E+0	1.713E+1
-4.214E-2	9.534E+0	1.705E+1
-3.889E-2	9.479E+0	1.705E+1
-3.889E-2	9.524E+0	1.723E+1
-4.214E-2	9.440E+0	1.718E+1
-4.214E-2	9.427E+0	1.726E+1
-3.727E-2	9.489E+0	1.721E+1
-4.051E-2	9.463E+0	1.723E+1
-4.538E-2	9.453E+0	1.716E+1
-4.376E-2	9.537E+0	1.732E+1
-4.051E-2	9.463E+0	1.724E+1
-4.214E-2	9.482E+0	1.716E+1
-4.376E-2	9.401E+0	1.703E+1
-4.051E-2	9.440E+0	1.704E+1
-4.214E-2	9.391E+0	1.712E+1
-4.214E-2	9.433E+0	1.724E+1
-4.862E-2	9.495E+0	1.712E+1
-4.214E-2	9.537E+0	1.719E+1
-3.889E-2	9.398E+0	1.719E+1
-4.214E-2	9.622E+0	1.708E+1
-4.376E-2	9.430E+0	1.715E+1
-4.051E-2	9.534E+0	1.708E+1
-4.051E-2	9.356E+0	1.709E+1
-4.051E-2	9.453E+0	1.709E+1
-4.538E-2	9.482E+0	1.723E+1
-3.889E-2	9.469E+0	1.720E+1
-4.051E-2	9.472E+0	1.709E+1
-4.051E-2	9.502E+0	1.707E+1
-4.051E-2	9.534E+0	1.718E+1
-4.214E-2	9.508E+0	1.720E+1
-4.214E-2	9.485E+0	1.706E+1
-4.051E-2	9.570E+0	1.707E+1
-4.538E-2	9.563E+0	1.708E+1
-4.538E-2	9.424E+0	1.716E+1
-3.727E-2	9.495E+0	1.713E+1
-4.051E-2	9.492E+0	1.719E+1
-4.538E-2	9.433E+0	1.724E+1
-4.376E-2	9.560E+0	1.706E+1
-3.727E-2	9.531E+0	1.722E+1
-4.376E-2	9.596E+0	1.711E+1
-4.376E-2	9.557E+0	1.709E+1
-4.051E-2	9.369E+0	1.717E+1
-3.889E-2	9.453E+0	1.719E+1
-4.214E-2	9.495E+0	1.715E+1
-4.376E-2	9.495E+0	1.722E+1
-4.214E-2	9.476E+0	1.718E+1
-3.889E-2	9.440E+0	1.710E+1
-4.214E-2	9.437E+0	1.708E+1
-4.376E-2	9.625E+0	1.714E+1
-4.051E-2	9.456E+0	1.721E+1
-3.727E-2	9.453E+0	1.699E+1
-4.376E-2	9.531E+0	1.725E+1
-4.538E-2	9.446E+0	1.716E+1
-4.214E-2	9.547E+0	1.696E+1
-3.889E-2	9.382E+0	1.715E+1
-4.214E-2	9.482E+0	1.725E+1
-4.376E-2	9.524E+0	1.706E+1
-3.889E-2	9.369E+0	1.716E+1
-3.889E-2	9.430E+0	1.724E+1
-4.214E-2	9.560E+0	1.717E+1
-4.214E-2	9.420E+0	1.724E+1
-3.889E-2	9.498E+0	1.719E+1
-3.889E-2	9.511E+0	1.729E+1
-4.214E-2	9.356E+0	1.727E+1
-4.538E-2	9.560E+0	1.723E+1
-4.051E-2	9.566E+0	1.727E+1
-3.889E-2	9.495E+0	1.720E+1
-4.376E-2	9.463E+0	1.729E+1
-4.538E-2	9.433E+0	1.721E+1
-4.376E-2	9.476E+0	1.716E+1
-3.727E-2	9.511E+0	1.712E+1
-4.376E-2	9.369E+0	1.705E+1
-4.376E-2	9.414E+0	1.723E+1
-4.051E-2	9.508E+0	1.722E+1
-3.889E-2	9.469E+0	1.733E+1
-4.051E-2	9.463E+0	1.717E+1
-4.376E-2	9.443E+0	1.717E+1
-4.051E-2	9.427E+0	1.709E+1
-3.889E-2	9.544E+0	1.739E+1
-4.214E-2	9.518E+0	1.723E+1
-4.538E-2	9.547E+0	1.707E+1
-4.051E-2	9.382E+0	1.712E+1
-4.051E-2	9.420E+0	1.730E+1
-4.214E-2	9.573E+0	1.714E+1
-4.214E-2	9.502E+0	1.711E+1
-4.376E-2	9.437E+0	1.717E+1
-3.889E-2	9.440E+0	1.726E+1
-4.538E-2	9.570E+0	1.709E+1
-4.376E-2	9.398E+0	1.720E+1
-4.051E-2	9.453E+0	1.707E+1
-3.889E-2	9.300E+0	1.721E+1
-4.214E-2	9.495E+0	1.713E+1
-4.376E-2	9.476E+0	1.726E+1
-4.214E-2	9.547E+0	1.716E+1
-3.889E-2	9.404E+0	1.709E+1
-4.376E-2	9.433E+0	1.697E+1
-4.376E-2	9.443E+0	1.712E+1
-4.214E-2	9.417E+0	1.720E+1
-3.889E-2	9.463E+0	1.716E+1
-4.051E-2	9.385E+0	1.730E+1
-4.376E-2	9.459E+0	1.701E+1
-4.051E-2	9.550E+0	1.709E+1
-4.214E-2	9.469E+0	1.728E+1
-4.214E-2	9.323E+0	1.709E+1
-4.376E-2	9.420E+0	1.720E+1
-4.376E-2	9.398E+0	1.720E+1
-3.889E-2	9.557E+0	1.724E+1
-4.376E-2	9.492E+0	1.711E+1
-4.214E-2	9.644E+0	1.740E+1
-4.376E-2	9.420E+0	1.705E+1
-3.727E-2	9.586E+0	1.716E+1
-4.538E-2	9.469E+0	1.722E+1
-4.376E-2	9.599E+0	1.712E+1
-4.376E-2	9.359E+0	1.714E+1
-4.051E-2	9.547E+0	1.709E+1
-4.051E-2	9.411E+0	1.724E+1
-4.376E-2	9.408E+0	1.721E+1
-4.051E-2	9.382E+0	1.715E+1
-3.889E-2	9.420E+0	1.720E+1
-3.565E-2	9.518E+0	1.713E+1
-4.376E-2	9.576E+0	1.728E+1
-4.376E-2	9.560E+0	1.715E+1
-3.889E-2	9.602E+0	1.720E+1
-4.214E-2	9.420E+0	1.720E+1
-4.376E-2	9.518E+0	1.715E+1
-4.051E-2	9.583E+0	1.708E+1
-3.727E-2	9.326E+0	1.703E+1
-4.214E-2	9.456E+0	1.710E+1
-4.538E-2	9.508E+0	1.715E+1
-4.051E-2	9.469E+0	1.711E+1
-3.889E-2	9.440E+0	1.722E+1
-4.376E-2	9.398E+0	1.709E+1
-4.538E-2	9.498E+0	1.708E+1
-4.214E-2	9.424E+0	1.702E+1
-3.727E-2	9.605E+0	1.722E+1
-4.376E-2	9.492E+0	1.727E+1
-4.376E-2	9.498E+0	1.716E+1
-3.889E-2	9.401E+0	1.718E+1
-4.051E-2	9.515E+0	1.711E+1
-4.214E-2	9.489E+0	1.710E+1
-4.214E-2	9.479E+0	1.717E+1
-4.051E-2	9.479E+0	1.710E+1
-4.051E-2	9.472E+0	1.724E+1
-4.214E-2	9.654E+0	1.704E+1
-4.700E-2	9.463E+0	1.714E+1
-4.376E-2	9.528E+0	1.715E+1
-3.889E-2	9.528E+0	1.727E+1
-4.214E-2	9.446E+0	1.729E+1
-4.376E-2	9.456E+0	1.705E+1
-4.051E-2	9.570E+0	1.716E+1
-3.889E-2	9.550E+0	1.724E+1
-4.214E-2	9.459E+0	1.725E+1
-4.376E-2	9.592E+0	1.713E+1
-4.376E-2	9.573E+0	1.713E+1
-3.727E-2	9.515E+0	1.709E+1
-4.214E-2	9.528E+0	1.726E+1
-4.538E-2	9.476E+0	1.731E+1
[truncated: 93,973 more rows]
