# Supplementary material for: Improved ANAP incorporation and VCF analysis reveal details of P2X7 current facilitation and a limited conformational interplay between ATP binding and the intracellular ballast domain
Source: eLife. 2023 Jan 4;12:e82479. doi: 10.7554/eLife.82479 (PMC9859053; doi:10.7554/eLife.82479)
Supplement: Figure 5—figure supplement 3—source data 2. [file elife-82479-fig5-figsupp3-data2.zip › Figure-5_figure-supplement-3_source-data-2/DeltaCaM-F11/l14/39.csv]

-2.692E-1	1.206E+1	2.668E+1
-2.741E-1	1.196E+1	2.663E+1
-2.676E-1	1.210E+1	2.676E+1
-2.789E-1	1.215E+1	2.659E+1
-2.692E-1	1.222E+1	2.667E+1
-2.708E-1	1.204E+1	2.654E+1
-2.660E-1	1.199E+1	2.645E+1
-2.757E-1	1.206E+1	2.668E+1
-2.708E-1	1.195E+1	2.652E+1
-2.708E-1	1.203E+1	2.658E+1
-2.660E-1	1.208E+1	2.654E+1
-2.789E-1	1.209E+1	2.654E+1
-2.708E-1	1.213E+1	2.675E+1
-2.676E-1	1.212E+1	2.663E+1
-2.676E-1	1.203E+1	2.672E+1
-2.773E-1	1.209E+1	2.685E+1
-2.708E-1	1.204E+1	2.686E+1
-2.692E-1	1.198E+1	2.657E+1
-2.676E-1	1.213E+1	2.667E+1
-2.773E-1	1.196E+1	2.667E+1
-2.741E-1	1.220E+1	2.687E+1
-2.725E-1	1.216E+1	2.675E+1
-2.660E-1	1.211E+1	2.654E+1
-2.789E-1	1.213E+1	2.664E+1
-2.708E-1	1.205E+1	2.655E+1
-2.692E-1	1.201E+1	2.649E+1
-2.692E-1	1.216E+1	2.677E+1
-2.789E-1	1.207E+1	2.650E+1
-2.725E-1	1.209E+1	2.649E+1
-2.692E-1	1.204E+1	2.657E+1
-2.692E-1	1.212E+1	2.662E+1
-2.741E-1	1.215E+1	2.678E+1
-2.741E-1	1.207E+1	2.678E+1
-2.692E-1	1.197E+1	2.692E+1
-2.676E-1	1.195E+1	2.672E+1
-2.741E-1	1.218E+1	2.670E+1
-2.725E-1	1.204E+1	2.670E+1
-2.676E-1	1.206E+1	2.676E+1
-2.708E-1	1.204E+1	2.663E+1
-2.725E-1	1.200E+1	2.664E+1
-2.741E-1	1.205E+1	2.671E+1
-2.660E-1	1.212E+1	2.680E+1
-2.692E-1	1.205E+1	2.680E+1
-2.757E-1	1.205E+1	2.676E+1
-2.725E-1	1.201E+1	2.665E+1
-2.643E-1	1.202E+1	2.664E+1
-2.725E-1	1.216E+1	2.661E+1
-2.741E-1	1.208E+1	2.676E+1
-2.741E-1	1.205E+1	2.673E+1
-2.643E-1	1.207E+1	2.659E+1
-2.725E-1	1.204E+1	2.680E+1
-2.708E-1	1.220E+1	2.669E+1
-2.773E-1	1.196E+1	2.654E+1
-2.627E-1	1.202E+1	2.658E+1
-2.725E-1	1.191E+1	2.680E+1
-2.725E-1	1.201E+1	2.668E+1
-2.741E-1	1.216E+1	2.655E+1
-2.660E-1	1.200E+1	2.663E+1
-2.725E-1	1.208E+1	2.663E+1
-2.741E-1	1.219E+1	2.654E+1
-2.741E-1	1.204E+1	2.642E+1
-2.676E-1	1.193E+1	2.673E+1
-2.741E-1	1.203E+1	2.664E+1
-2.741E-1	1.203E+1	2.669E+1
-2.773E-1	1.200E+1	2.669E+1
-2.627E-1	1.207E+1	2.672E+1
-2.725E-1	1.209E+1	2.698E+1
-2.741E-1	1.199E+1	2.656E+1
-2.741E-1	1.216E+1	2.684E+1
-2.643E-1	1.216E+1	2.680E+1
-2.708E-1	1.208E+1	2.665E+1
-2.741E-1	1.207E+1	2.650E+1
-2.773E-1	1.197E+1	2.672E+1
-2.627E-1	1.205E+1	2.655E+1
-2.725E-1	1.206E+1	2.636E+1
-2.708E-1	1.209E+1	2.673E+1
-2.773E-1	1.213E+1	2.642E+1
-2.643E-1	1.206E+1	2.680E+1
-2.741E-1	1.205E+1	2.679E+1
-2.708E-1	1.205E+1	2.665E+1
-2.757E-1	1.202E+1	2.678E+1
-2.676E-1	1.216E+1	2.668E+1
-2.725E-1	1.204E+1	2.683E+1
-2.708E-1	1.218E+1	2.659E+1
-2.757E-1	1.202E+1	2.675E+1
-2.627E-1	1.201E+1	2.664E+1
-2.708E-1	1.209E+1	2.665E+1
-2.692E-1	1.203E+1	2.661E+1
-2.757E-1	1.204E+1	2.685E+1
-2.660E-1	1.201E+1	2.655E+1
-2.725E-1	1.211E+1	2.669E+1
-2.741E-1	1.212E+1	2.673E+1
-2.789E-1	1.197E+1	2.680E+1
-2.643E-1	1.204E+1	2.655E+1
-2.708E-1	1.203E+1	2.683E+1
-2.725E-1	1.213E+1	2.683E+1
-2.773E-1	1.207E+1	2.659E+1
-2.643E-1	1.208E+1	2.668E+1
-2.741E-1	1.211E+1	2.671E+1
-2.725E-1	1.218E+1	2.670E+1
-2.741E-1	1.203E+1	2.669E+1
-2.627E-1	1.202E+1	2.683E+1
-2.692E-1	1.201E+1	2.676E+1
-2.708E-1	1.214E+1	2.664E+1
-2.773E-1	1.207E+1	2.676E+1
-2.660E-1	1.219E+1	2.660E+1
-2.741E-1	1.204E+1	2.674E+1
-2.757E-1	1.197E+1	2.657E+1
-2.741E-1	1.212E+1	2.669E+1
-2.643E-1	1.207E+1	2.670E+1
-2.708E-1	1.199E+1	2.668E+1
-2.708E-1	1.203E+1	2.669E+1
-2.741E-1	1.225E+1	2.642E+1
-2.660E-1	1.209E+1	2.678E+1
-2.708E-1	1.216E+1	2.678E+1
-2.708E-1	1.209E+1	2.660E+1
-2.757E-1	1.206E+1	2.665E+1
-2.660E-1	1.207E+1	2.672E+1
-2.741E-1	1.226E+1	2.657E+1
-2.741E-1	1.213E+1	2.690E+1
-2.741E-1	1.200E+1	2.663E+1
-2.676E-1	1.206E+1	2.656E+1
-2.725E-1	1.209E+1	2.686E+1
-2.725E-1	1.198E+1	2.678E+1
-2.741E-1	1.204E+1	2.681E+1
-2.676E-1	1.203E+1	2.670E+1
-2.692E-1	1.203E+1	2.660E+1
-2.741E-1	1.202E+1	2.666E+1
-2.741E-1	1.201E+1	2.659E+1
-2.676E-1	1.218E+1	2.660E+1
-2.725E-1	1.203E+1	2.672E+1
-2.741E-1	1.201E+1	2.675E+1
-2.773E-1	1.211E+1	2.653E+1
-2.692E-1	1.197E+1	2.680E+1
-2.708E-1	1.222E+1	2.677E+1
-2.725E-1	1.209E+1	2.680E+1
-2.725E-1	1.196E+1	2.661E+1
-2.692E-1	1.210E+1	2.656E+1
-2.708E-1	1.204E+1	2.661E+1
-2.757E-1	1.215E+1	2.665E+1
-2.725E-1	1.200E+1	2.667E+1
-2.692E-1	1.204E+1	2.671E+1
-2.725E-1	1.197E+1	2.669E+1
-2.757E-1	1.204E+1	2.674E+1
-2.725E-1	1.196E+1	2.677E+1
-2.692E-1	1.201E+1	2.665E+1
-2.692E-1	1.205E+1	2.661E+1
-2.757E-1	1.207E+1	2.665E+1
-2.708E-1	1.211E+1	2.657E+1
-2.676E-1	1.207E+1	2.659E+1
-2.676E-1	1.200E+1	2.678E+1
-2.789E-1	1.203E+1	2.685E+1
-2.676E-1	1.194E+1	2.666E+1
-2.708E-1	1.211E+1	2.679E+1
-2.660E-1	1.218E+1	2.683E+1
-2.789E-1	1.214E+1	2.648E+1
-2.708E-1	1.213E+1	2.659E+1
-2.708E-1	1.204E+1	2.674E+1
-2.692E-1	1.212E+1	2.672E+1
-2.773E-1	1.201E+1	2.670E+1
-2.676E-1	1.206E+1	2.681E+1
-2.725E-1	1.199E+1	2.663E+1
-2.660E-1	1.218E+1	2.664E+1
-2.773E-1	1.200E+1	2.672E+1
-2.708E-1	1.214E+1	2.682E+1
-2.725E-1	1.212E+1	2.677E+1
-2.660E-1	1.210E+1	2.676E+1
-2.757E-1	1.202E+1	2.675E+1
-2.692E-1	1.205E+1	2.676E+1
-2.725E-1	1.210E+1	2.683E+1
-2.643E-1	1.205E+1	2.677E+1
-2.773E-1	1.190E+1	2.661E+1
-2.708E-1	1.204E+1	2.663E+1
-2.725E-1	1.197E+1	2.682E+1
-2.660E-1	1.215E+1	2.655E+1
-2.789E-1	1.205E+1	2.674E+1
-2.676E-1	1.210E+1	2.675E+1
-2.725E-1	1.224E+1	2.667E+1
-2.643E-1	1.207E+1	2.666E+1
-2.789E-1	1.211E+1	2.664E+1
-2.708E-1	1.207E+1	2.672E+1
-2.708E-1	1.211E+1	2.682E+1
-2.692E-1	1.188E+1	2.688E+1
-2.773E-1	1.201E+1	2.658E+1
-2.676E-1	1.203E+1	2.676E+1
-2.725E-1	1.221E+1	2.658E+1
-2.676E-1	1.209E+1	2.674E+1
-2.822E-1	1.197E+1	2.664E+1
-2.692E-1	1.201E+1	2.677E+1
-2.708E-1	1.204E+1	2.682E+1
-2.660E-1	1.200E+1	2.681E+1
-2.789E-1	1.215E+1	2.680E+1
-2.708E-1	1.206E+1	2.685E+1
-2.692E-1	1.202E+1	2.658E+1
-2.676E-1	1.205E+1	2.674E+1
-2.773E-1	1.192E+1	2.671E+1
-2.708E-1	1.194E+1	2.686E+1
-2.725E-1	1.199E+1	2.663E+1
-2.643E-1	1.202E+1	2.677E+1
-2.789E-1	1.217E+1	2.661E+1
-2.708E-1	1.213E+1	2.673E+1
-2.676E-1	1.196E+1	2.686E+1
-2.676E-1	1.205E+1	2.667E+1
-2.757E-1	1.192E+1	2.671E+1
-2.708E-1	1.204E+1	2.647E+1
-2.725E-1	1.214E+1	2.674E+1
-2.708E-1	1.215E+1	2.679E+1
-2.773E-1	1.198E+1	2.668E+1
-2.725E-1	1.202E+1	2.663E+1
-2.692E-1	1.206E+1	2.669E+1
-2.708E-1	1.216E+1	2.701E+1
-2.757E-1	1.205E+1	2.663E+1
-2.725E-1	1.215E+1	2.656E+1
-2.725E-1	1.223E+1	2.683E+1
-2.676E-1	1.218E+1	2.680E+1
-2.757E-1	1.204E+1	2.668E+1
-2.741E-1	1.201E+1	2.694E+1
-2.692E-1	1.215E+1	2.655E+1
-2.676E-1	1.198E+1	2.668E+1
-2.757E-1	1.206E+1	2.684E+1
-2.708E-1	1.196E+1	2.668E+1
-2.692E-1	1.204E+1	2.692E+1
-2.692E-1	1.197E+1	2.661E+1
-2.773E-1	1.201E+1	2.676E+1
-2.741E-1	1.211E+1	2.681E+1
-2.692E-1	1.202E+1	2.667E+1
-2.725E-1	1.202E+1	2.667E+1
-2.773E-1	1.207E+1	2.669E+1
-2.692E-1	1.199E+1	2.679E+1
-2.676E-1	1.217E+1	2.665E+1
-2.708E-1	1.210E+1	2.663E+1
-2.757E-1	1.219E+1	2.666E+1
-2.725E-1	1.209E+1	2.675E+1
-2.692E-1	1.210E+1	2.668E+1
-2.708E-1	1.202E+1	2.670E+1
-2.725E-1	1.197E+1	2.676E+1
-2.725E-1	1.205E+1	2.680E+1
-2.676E-1	1.221E+1	2.665E+1
-2.708E-1	1.212E+1	2.677E+1
-2.741E-1	1.202E+1	2.658E+1
-2.741E-1	1.213E+1	2.670E+1
-2.676E-1	1.206E+1	2.683E+1
-2.725E-1	1.203E+1	2.668E+1
-2.741E-1	1.204E+1	2.679E+1
-2.741E-1	1.214E+1	2.677E+1
-2.660E-1	1.214E+1	2.668E+1
-2.741E-1	1.200E+1	2.677E+1
-2.741E-1	1.211E+1	2.659E+1
-2.757E-1	1.210E+1	2.652E+1
-2.692E-1	1.225E+1	2.659E+1
-2.725E-1	1.222E+1	2.669E+1
-2.725E-1	1.224E+1	2.669E+1
-2.757E-1	1.209E+1	2.679E+1
-2.660E-1	1.205E+1	2.662E+1
-2.741E-1	1.204E+1	2.679E+1
-2.708E-1	1.211E+1	2.664E+1
-2.757E-1	1.204E+1	2.672E+1
-2.660E-1	1.216E+1	2.682E+1
-2.708E-1	1.193E+1	2.666E+1
-2.708E-1	1.214E+1	2.687E+1
-2.741E-1	1.200E+1	2.662E+1
-2.660E-1	1.214E+1	2.669E+1
-2.757E-1	1.216E+1	2.670E+1
-2.725E-1	1.205E+1	2.674E+1
-2.757E-1	1.208E+1	2.659E+1
-2.643E-1	1.217E+1	2.658E+1
-2.773E-1	1.207E+1	2.668E+1
-2.708E-1	1.197E+1	2.662E+1
-2.773E-1	1.212E+1	2.675E+1
-2.676E-1	1.200E+1	2.694E+1
-2.757E-1	1.214E+1	2.679E+1
-2.708E-1	1.207E+1	2.672E+1
-2.757E-1	1.206E+1	2.666E+1
-2.643E-1	1.203E+1	2.664E+1
-2.773E-1	1.211E+1	2.678E+1
-2.725E-1	1.209E+1	2.670E+1
-2.773E-1	1.203E+1	2.667E+1
-2.643E-1	1.195E+1	2.667E+1
-2.757E-1	1.204E+1	2.659E+1
-2.725E-1	1.215E+1	2.669E+1
-2.757E-1	1.218E+1	2.668E+1
-2.627E-1	1.215E+1	2.676E+1
-2.741E-1	1.206E+1	2.661E+1
-2.692E-1	1.205E+1	2.661E+1
-2.741E-1	1.197E+1	2.672E+1
-2.627E-1	1.207E+1	2.667E+1
-2.757E-1	1.210E+1	2.674E+1
-2.741E-1	1.206E+1	2.665E+1
-2.741E-1	1.218E+1	2.671E+1
-2.643E-1	1.201E+1	2.678E+1
-2.757E-1	1.194E+1	2.680E+1
-2.708E-1	1.207E+1	2.679E+1
-2.773E-1	1.209E+1	2.691E+1
-2.643E-1	1.217E+1	2.664E+1
-2.757E-1	1.215E+1	2.663E+1
-2.708E-1	1.207E+1	2.687E+1
-2.757E-1	1.204E+1	2.670E+1
-2.627E-1	1.208E+1	2.674E+1
-2.757E-1	1.210E+1	2.669E+1
-2.725E-1	1.205E+1	2.683E+1
-2.757E-1	1.204E+1	2.670E+1
-2.643E-1	1.199E+1	2.658E+1
-2.725E-1	1.202E+1	2.678E+1
-2.725E-1	1.215E+1	2.676E+1
-2.741E-1	1.210E+1	2.688E+1
-2.660E-1	1.211E+1	2.662E+1
-2.741E-1	1.209E+1	2.653E+1
-2.725E-1	1.195E+1	2.707E+1
-2.725E-1	1.202E+1	2.682E+1
-2.660E-1	1.204E+1	2.672E+1
-2.725E-1	1.211E+1	2.684E+1
-2.741E-1	1.210E+1	2.679E+1
-2.741E-1	1.204E+1	2.682E+1
-2.676E-1	1.193E+1	2.672E+1
-2.741E-1	1.204E+1	2.664E+1
-2.741E-1	1.212E+1	2.684E+1
-2.741E-1	1.201E+1	2.665E+1
-2.676E-1	1.209E+1	2.676E+1
-2.725E-1	1.206E+1	2.685E+1
-2.757E-1	1.203E+1	2.670E+1
-2.741E-1	1.208E+1	2.661E+1
-2.676E-1	1.213E+1	2.681E+1
-2.757E-1	1.200E+1	2.683E+1
-2.725E-1	1.207E+1	2.683E+1
-2.741E-1	1.219E+1	2.698E+1
-2.676E-1	1.211E+1	2.675E+1
-2.708E-1	1.205E+1	2.667E+1
-2.725E-1	1.217E+1	2.683E+1
-2.725E-1	1.199E+1	2.672E+1
-2.676E-1	1.202E+1	2.677E+1
-2.692E-1	1.188E+1	2.671E+1
-2.789E-1	1.202E+1	2.674E+1
-2.708E-1	1.212E+1	2.678E+1
-2.692E-1	1.207E+1	2.672E+1
-2.708E-1	1.206E+1	2.647E+1
-2.773E-1	1.221E+1	2.675E+1
-2.725E-1	1.208E+1	2.665E+1
-2.708E-1	1.205E+1	2.658E+1
-2.708E-1	1.200E+1	2.672E+1
-2.725E-1	1.201E+1	2.656E+1
-2.725E-1	1.209E+1	2.669E+1
-2.692E-1	1.207E+1	2.670E+1
-2.708E-1	1.208E+1	2.675E+1
-2.773E-1	1.218E+1	2.693E+1
-2.692E-1	1.208E+1	2.676E+1
-2.708E-1	1.208E+1	2.659E+1
-2.660E-1	1.212E+1	2.675E+1
-2.773E-1	1.205E+1	2.675E+1
-2.676E-1	1.207E+1	2.672E+1
-2.692E-1	1.205E+1	2.661E+1
-2.692E-1	1.214E+1	2.672E+1
-2.757E-1	1.216E+1	2.665E+1
-2.708E-1	1.207E+1	2.692E+1
-2.708E-1	1.198E+1	2.668E+1
-2.692E-1	1.196E+1	2.663E+1
-2.773E-1	1.204E+1	2.660E+1
-2.708E-1	1.214E+1	2.690E+1
-2.708E-1	1.207E+1	2.680E+1
-2.676E-1	1.192E+1	2.687E+1
-2.773E-1	1.196E+1	2.675E+1
-2.692E-1	1.207E+1	2.658E+1
-2.708E-1	1.215E+1	2.669E+1
-2.692E-1	1.197E+1	2.672E+1
-2.789E-1	1.203E+1	2.682E+1
-2.692E-1	1.216E+1	2.666E+1
-2.725E-1	1.201E+1	2.668E+1
-2.676E-1	1.214E+1	2.649E+1
-2.789E-1	1.213E+1	2.679E+1
-2.692E-1	1.192E+1	2.690E+1
-2.725E-1	1.200E+1	2.678E+1
-2.660E-1	1.192E+1	2.652E+1
-2.773E-1	1.205E+1	2.689E+1
-2.692E-1	1.210E+1	2.668E+1
-2.708E-1	1.204E+1	2.657E+1
-2.660E-1	1.212E+1	2.661E+1
-2.789E-1	1.211E+1	2.690E+1
-2.692E-1	1.213E+1	2.682E+1
-2.725E-1	1.202E+1	2.692E+1
-2.708E-1	1.210E+1	2.659E+1
-2.773E-1	1.201E+1	2.679E+1
-2.692E-1	1.205E+1	2.659E+1
-2.725E-1	1.196E+1	2.656E+1
-2.643E-1	1.216E+1	2.680E+1
-2.806E-1	1.217E+1	2.683E+1
-2.676E-1	1.208E+1	2.684E+1
-2.708E-1	1.203E+1	2.671E+1
-2.692E-1	1.209E+1	2.657E+1
-2.789E-1	1.208E+1	2.680E+1
-2.708E-1	1.204E+1	2.672E+1
-2.725E-1	1.215E+1	2.658E+1
-2.692E-1	1.199E+1	2.662E+1
-2.773E-1	1.211E+1	2.680E+1
-2.692E-1	1.221E+1	2.675E+1
-2.692E-1	1.201E+1	2.658E+1
-2.660E-1	1.205E+1	2.666E+1
-2.773E-1	1.212E+1	2.671E+1
-2.692E-1	1.219E+1	2.657E+1
-2.725E-1	1.199E+1	2.666E+1
-2.708E-1	1.207E+1	2.679E+1
-2.757E-1	1.210E+1	2.687E+1
-2.708E-1	1.216E+1	2.673E+1
-2.708E-1	1.227E+1	2.657E+1
-2.708E-1	1.210E+1	2.676E+1
-2.757E-1	1.197E+1	2.653E+1
-2.708E-1	1.211E+1	2.680E+1
-2.692E-1	1.208E+1	2.656E+1
-2.708E-1	1.195E+1	2.664E+1
-2.773E-1	1.200E+1	2.675E+1
-2.676E-1	1.213E+1	2.665E+1
-2.692E-1	1.209E+1	2.680E+1
-2.708E-1	1.203E+1	2.682E+1
-2.773E-1	1.214E+1	2.675E+1
-2.708E-1	1.199E+1	2.668E+1
-2.708E-1	1.220E+1	2.663E+1
-2.708E-1	1.206E+1	2.666E+1
-2.773E-1	1.202E+1	2.664E+1
-2.708E-1	1.205E+1	2.680E+1
-2.676E-1	1.214E+1	2.663E+1
-2.725E-1	1.211E+1	2.659E+1
-2.757E-1	1.216E+1	2.680E+1
-2.725E-1	1.212E+1	2.661E+1
-2.708E-1	1.220E+1	2.679E+1
-2.708E-1	1.226E+1	2.676E+1
-2.757E-1	1.224E+1	2.667E+1
-2.725E-1	1.204E+1	2.676E+1
-2.692E-1	1.213E+1	2.669E+1
-2.741E-1	1.206E+1	2.678E+1
-2.757E-1	1.222E+1	2.673E+1
-2.708E-1	1.216E+1	2.682E+1
-2.676E-1	1.211E+1	2.661E+1
-2.725E-1	1.205E+1	2.669E+1
-2.789E-1	1.228E+1	2.689E+1
-2.725E-1	1.214E+1	2.671E+1
-2.708E-1	1.188E+1	2.684E+1
-2.741E-1	1.209E+1	2.674E+1
-2.741E-1	1.199E+1	2.682E+1
-2.757E-1	1.199E+1	2.667E+1
-2.692E-1	1.222E+1	2.665E+1
-2.692E-1	1.208E+1	2.660E+1
-2.725E-1	1.209E+1	2.668E+1
-2.725E-1	1.201E+1	2.658E+1
-2.660E-1	1.205E+1	2.681E+1
-2.725E-1	1.209E+1	2.668E+1
-2.741E-1	1.214E+1	2.667E+1
-2.725E-1	1.210E+1	2.680E+1
-2.676E-1	1.198E+1	2.691E+1
-2.741E-1	1.213E+1	2.656E+1
-2.708E-1	1.196E+1	2.668E+1
-2.741E-1	1.223E+1	2.681E+1
-2.660E-1	1.195E+1	2.672E+1
-2.741E-1	1.203E+1	2.681E+1
-2.757E-1	1.214E+1	2.685E+1
-2.725E-1	1.203E+1	2.696E+1
-2.643E-1	1.204E+1	2.681E+1
-2.741E-1	1.212E+1	2.691E+1
-2.741E-1	1.205E+1	2.682E+1
-2.757E-1	1.202E+1	2.661E+1
-2.643E-1	1.207E+1	2.671E+1
-2.757E-1	1.222E+1	2.662E+1
-2.708E-1	1.215E+1	2.675E+1
-2.757E-1	1.212E+1	2.682E+1
-2.660E-1	1.216E+1	2.690E+1
-2.741E-1	1.211E+1	2.666E+1
-2.708E-1	1.202E+1	2.670E+1
-2.741E-1	1.206E+1	2.698E+1
-2.660E-1	1.214E+1	2.680E+1
-2.773E-1	1.208E+1	2.667E+1
-2.725E-1	1.214E+1	2.676E+1
-2.773E-1	1.204E+1	2.668E+1
-2.643E-1	1.212E+1	2.689E+1
-2.741E-1	1.219E+1	2.684E+1
-2.708E-1	1.209E+1	2.680E+1
-2.725E-1	1.200E+1	2.683E+1
-2.643E-1	1.205E+1	2.672E+1
-2.741E-1	1.208E+1	2.680E+1
-2.692E-1	1.230E+1	2.703E+1
-2.757E-1	1.210E+1	2.689E+1
-2.643E-1	1.186E+1	2.652E+1
-2.773E-1	1.222E+1	2.697E+1
-2.725E-1	1.204E+1	2.656E+1
-2.741E-1	1.227E+1	2.677E+1
-2.676E-1	1.207E+1	2.685E+1
-2.773E-1	1.201E+1	2.668E+1
-2.708E-1	1.202E+1	2.669E+1
-2.757E-1	1.200E+1	2.683E+1
-2.660E-1	1.187E+1	2.677E+1
-2.757E-1	1.209E+1	2.674E+1
-2.708E-1	1.205E+1	2.681E+1
-2.757E-1	1.203E+1	2.675E+1
-2.660E-1	1.205E+1	2.682E+1
-2.757E-1	1.222E+1	2.660E+1
-2.725E-1	1.211E+1	2.691E+1
-2.757E-1	1.208E+1	2.680E+1
-2.676E-1	1.202E+1	2.701E+1
-2.741E-1	1.214E+1	2.631E+1
-2.757E-1	1.212E+1	2.672E+1
-2.741E-1	1.211E+1	2.673E+1
-2.676E-1	1.211E+1	2.665E+1
-2.725E-1	1.214E+1	2.667E+1
-2.741E-1	1.212E+1	2.672E+1
-2.757E-1	1.211E+1	2.672E+1
-2.660E-1	1.221E+1	2.675E+1
-2.741E-1	1.219E+1	2.644E+1
-2.741E-1	1.210E+1	2.660E+1
-2.725E-1	1.202E+1	2.674E+1
-2.643E-1	1.197E+1	2.675E+1
-2.725E-1	1.219E+1	2.683E+1
-2.773E-1	1.205E+1	2.652E+1
-2.741E-1	1.227E+1	2.663E+1
-2.660E-1	1.214E+1	2.672E+1
-2.741E-1	1.204E+1	2.673E+1
-2.757E-1	1.208E+1	2.681E+1
-2.725E-1	1.216E+1	2.663E+1
-2.676E-1	1.205E+1	2.667E+1
-2.725E-1	1.211E+1	2.665E+1
-2.741E-1	1.208E+1	2.669E+1
-2.741E-1	1.204E+1	2.673E+1
-2.692E-1	1.204E+1	2.668E+1
-2.708E-1	1.206E+1	2.680E+1
-2.757E-1	1.203E+1	2.673E+1
-2.708E-1	1.210E+1	2.678E+1
-2.741E-1	1.214E+1	2.666E+1
-2.708E-1	1.220E+1	2.680E+1
-2.757E-1	1.212E+1	2.683E+1
-2.725E-1	1.212E+1	2.676E+1
-2.676E-1	1.203E+1	2.664E+1
-2.741E-1	1.205E+1	2.678E+1
-2.741E-1	1.215E+1	2.670E+1
-2.692E-1	1.213E+1	2.669E+1
-2.708E-1	1.216E+1	2.688E+1
-2.725E-1	1.213E+1	2.675E+1
-2.773E-1	1.212E+1	2.668E+1
-2.708E-1	1.215E+1	2.675E+1
-2.708E-1	1.203E+1	2.671E+1
-2.725E-1	1.204E+1	2.671E+1
-2.773E-1	1.210E+1	2.670E+1
-2.692E-1	1.195E+1	2.662E+1
-2.708E-1	1.214E+1	2.686E+1
-2.692E-1	1.207E+1	2.659E+1
-2.789E-1	1.203E+1	2.656E+1
-2.660E-1	1.226E+1	2.669E+1
-2.725E-1	1.217E+1	2.656E+1
-2.692E-1	1.221E+1	2.685E+1
-2.789E-1	1.205E+1	2.664E+1
-2.692E-1	1.202E+1	2.686E+1
-2.708E-1	1.216E+1	2.681E+1
-2.692E-1	1.218E+1	2.694E+1
-2.773E-1	1.209E+1	2.668E+1
-2.708E-1	1.208E+1	2.683E+1
-2.725E-1	1.216E+1	2.664E+1
-2.676E-1	1.215E+1	2.675E+1
-2.789E-1	1.222E+1	2.669E+1
-2.692E-1	1.192E+1	2.669E+1
-2.741E-1	1.213E+1	2.683E+1
-2.692E-1	1.207E+1	2.685E+1
-2.822E-1	1.206E+1	2.681E+1
-2.676E-1	1.208E+1	2.664E+1
-2.692E-1	1.212E+1	2.679E+1
-2.692E-1	1.211E+1	2.671E+1
-2.806E-1	1.217E+1	2.663E+1
-2.676E-1	1.216E+1	2.685E+1
-2.725E-1	1.213E+1	2.683E+1
-2.692E-1	1.206E+1	2.665E+1
-2.789E-1	1.205E+1	2.673E+1
-2.692E-1	1.215E+1	2.669E+1
-2.708E-1	1.212E+1	2.667E+1
-2.725E-1	1.212E+1	2.690E+1
-2.806E-1	1.216E+1	2.686E+1
-2.643E-1	1.210E+1	2.684E+1
-2.725E-1	1.209E+1	2.668E+1
-2.708E-1	1.201E+1	2.673E+1
-2.773E-1	1.205E+1	2.673E+1
-2.660E-1	1.207E+1	2.676E+1
-2.741E-1	1.217E+1	2.658E+1
-2.692E-1	1.229E+1	2.683E+1
-2.757E-1	1.207E+1	2.682E+1
-2.692E-1	1.204E+1	2.664E+1
-2.725E-1	1.210E+1	2.674E+1
-2.692E-1	1.209E+1	2.680E+1
-2.789E-1	1.213E+1	2.675E+1
-2.660E-1	1.217E+1	2.670E+1
-2.741E-1	1.213E+1	2.668E+1
-2.708E-1	1.211E+1	2.656E+1
-2.806E-1	1.216E+1	2.679E+1
-2.692E-1	1.202E+1	2.675E+1
-2.725E-1	1.212E+1	2.674E+1
-2.692E-1	1.201E+1	2.686E+1
-2.789E-1	1.198E+1	2.662E+1
-2.692E-1	1.222E+1	2.666E+1
-2.725E-1	1.207E+1	2.673E+1
-2.741E-1	1.207E+1	2.669E+1
-2.773E-1	1.215E+1	2.703E+1
-2.692E-1	1.217E+1	2.682E+1
-2.692E-1	1.218E+1	2.680E+1
-2.708E-1	1.214E+1	2.680E+1
-2.789E-1	1.204E+1	2.672E+1
-2.692E-1	1.220E+1	2.680E+1
-2.708E-1	1.217E+1	2.681E+1
-2.708E-1	1.213E+1	2.679E+1
-2.757E-1	1.215E+1	2.677E+1
-2.725E-1	1.207E+1	2.671E+1
-2.708E-1	1.223E+1	2.666E+1
-2.676E-1	1.226E+1	2.671E+1
-2.789E-1	1.209E+1	2.672E+1
-2.692E-1	1.211E+1	2.668E+1
-2.725E-1	1.214E+1	2.698E+1
-2.692E-1	1.202E+1	2.670E+1
-2.773E-1	1.212E+1	2.662E+1
-2.708E-1	1.216E+1	2.671E+1
-2.692E-1	1.196E+1	2.659E+1
-2.708E-1	1.202E+1	2.678E+1
-2.773E-1	1.211E+1	2.667E+1
-2.725E-1	1.209E+1	2.681E+1
-2.725E-1	1.214E+1	2.668E+1
-2.708E-1	1.208E+1	2.673E+1
-2.773E-1	1.199E+1	2.651E+1
-2.725E-1	1.227E+1	2.685E+1
-2.708E-1	1.216E+1	2.674E+1
-2.725E-1	1.215E+1	2.668E+1
-2.741E-1	1.215E+1	2.704E+1
-2.708E-1	1.213E+1	2.646E+1
-2.708E-1	1.201E+1	2.677E+1
-2.773E-1	1.211E+1	2.670E+1
-2.757E-1	1.206E+1	2.678E+1
-2.725E-1	1.196E+1	2.677E+1
-2.708E-1	1.197E+1	2.671E+1
-2.725E-1	1.203E+1	2.673E+1
-2.773E-1	1.206E+1	2.656E+1
-2.725E-1	1.209E+1	2.671E+1
-2.692E-1	1.213E+1	2.688E+1
-2.741E-1	1.205E+1	2.668E+1
-2.757E-1	1.208E+1	2.694E+1
-2.741E-1	1.226E+1	2.657E+1
-2.660E-1	1.196E+1	2.679E+1
-2.725E-1	1.213E+1	2.682E+1
-2.741E-1	1.224E+1	2.685E+1
-2.741E-1	1.210E+1	2.643E+1
-2.660E-1	1.208E+1	2.669E+1
-2.741E-1	1.224E+1	2.680E+1
-2.757E-1	1.213E+1	2.683E+1
-2.741E-1	1.207E+1	2.666E+1
-2.660E-1	1.208E+1	2.687E+1
-2.725E-1	1.212E+1	2.680E+1
-2.741E-1	1.217E+1	2.689E+1
-2.741E-1	1.204E+1	2.684E+1
-2.676E-1	1.210E+1	2.665E+1
-2.757E-1	1.210E+1	2.680E+1
-2.708E-1	1.206E+1	2.668E+1
-2.757E-1	1.192E+1	2.681E+1
-2.643E-1	1.215E+1	2.676E+1
-2.773E-1	1.214E+1	2.677E+1
-2.725E-1	1.205E+1	2.687E+1
-2.741E-1	1.217E+1	2.683E+1
-2.676E-1	1.212E+1	2.682E+1
-2.741E-1	1.212E+1	2.673E+1
-2.741E-1	1.209E+1	2.670E+1
-2.741E-1	1.195E+1	2.689E+1
-2.643E-1	1.219E+1	2.674E+1
-2.773E-1	1.210E+1	2.668E+1
-2.708E-1	1.226E+1	2.685E+1
-2.757E-1	1.202E+1	2.685E+1
-2.692E-1	1.222E+1	2.676E+1
-2.757E-1	1.208E+1	2.666E+1
-2.741E-1	1.212E+1	2.663E+1
-2.741E-1	1.205E+1	2.681E+1
-2.660E-1	1.206E+1	2.683E+1
-2.725E-1	1.202E+1	2.675E+1
-2.725E-1	1.212E+1	2.684E+1
-2.773E-1	1.222E+1	2.678E+1
-2.660E-1	1.207E+1	2.667E+1
-2.773E-1	1.208E+1	2.664E+1
-2.725E-1	1.216E+1	2.678E+1
-2.741E-1	1.211E+1	2.677E+1
-2.660E-1	1.204E+1	2.680E+1
-2.789E-1	1.205E+1	2.662E+1
-2.725E-1	1.207E+1	2.665E+1
-2.708E-1	1.214E+1	2.695E+1
-2.627E-1	1.220E+1	2.666E+1
-2.757E-1	1.201E+1	2.668E+1
-2.757E-1	1.209E+1	2.680E+1
-2.741E-1	1.200E+1	2.685E+1
-2.660E-1	1.205E+1	2.658E+1
-2.773E-1	1.212E+1	2.667E+1
-2.708E-1	1.211E+1	2.677E+1
-2.757E-1	1.220E+1	2.691E+1
-2.660E-1	1.208E+1	2.669E+1
-2.757E-1	1.228E+1	2.687E+1
-2.725E-1	1.214E+1	2.673E+1
-2.725E-1	1.213E+1	2.671E+1
-2.692E-1	1.213E+1	2.705E+1
-2.741E-1	1.210E+1	2.684E+1
-2.725E-1	1.183E+1	2.678E+1
-2.725E-1	1.217E+1	2.662E+1
-2.708E-1	1.214E+1	2.677E+1
-2.757E-1	1.218E+1	2.679E+1
-2.708E-1	1.224E+1	2.669E+1
-2.741E-1	1.211E+1	2.679E+1
-2.676E-1	1.215E+1	2.675E+1
-2.741E-1	1.215E+1	2.658E+1
-2.741E-1	1.188E+1	2.670E+1
-2.741E-1	1.212E+1	2.679E+1
-2.660E-1	1.214E+1	2.671E+1
-2.725E-1	1.198E+1	2.687E+1
-2.725E-1	1.206E+1	2.692E+1
-2.741E-1	1.201E+1	2.685E+1
-2.676E-1	1.217E+1	2.665E+1
-2.741E-1	1.219E+1	2.672E+1
-2.725E-1	1.212E+1	2.674E+1
-2.741E-1	1.213E+1	2.683E+1
-2.692E-1	1.204E+1	2.679E+1
-2.725E-1	1.210E+1	2.692E+1
-2.725E-1	1.194E+1	2.683E+1
-2.725E-1	1.208E+1	2.676E+1
-2.676E-1	1.212E+1	2.681E+1
-2.725E-1	1.221E+1	2.675E+1
-2.741E-1	1.202E+1	2.683E+1
-2.725E-1	1.223E+1	2.651E+1
-2.676E-1	1.222E+1	2.668E+1
-2.725E-1	1.209E+1	2.671E+1
-2.773E-1	1.214E+1	2.659E+1
-2.725E-1	1.218E+1	2.656E+1
-2.692E-1	1.212E+1	2.666E+1
-2.708E-1	1.210E+1	2.683E+1
-2.725E-1	1.215E+1	2.672E+1
-2.725E-1	1.211E+1	2.664E+1
-2.660E-1	1.196E+1	2.672E+1
-2.725E-1	1.212E+1	2.687E+1
-2.789E-1	1.204E+1	2.689E+1
-2.692E-1	1.221E+1	2.680E+1
-2.660E-1	1.211E+1	2.664E+1
-2.708E-1	1.215E+1	2.694E+1
-2.773E-1	1.202E+1	2.676E+1
-2.725E-1	1.213E+1	2.678E+1
-2.725E-1	1.191E+1	2.672E+1
-2.741E-1	1.229E+1	2.682E+1
-2.806E-1	1.213E+1	2.671E+1
-2.692E-1	1.225E+1	2.673E+1
-2.692E-1	1.227E+1	2.670E+1
-2.725E-1	1.198E+1	2.680E+1
-2.773E-1	1.215E+1	2.667E+1
-2.692E-1	1.215E+1	2.700E+1
-2.741E-1	1.213E+1	2.682E+1
-2.708E-1	1.207E+1	2.673E+1
-2.806E-1	1.212E+1	2.683E+1
-2.692E-1	1.219E+1	2.683E+1
-2.725E-1	1.216E+1	2.668E+1
-2.708E-1	1.211E+1	2.674E+1
-2.789E-1	1.204E+1	2.684E+1
-2.660E-1	1.213E+1	2.678E+1
-2.757E-1	1.215E+1	2.695E+1
-2.725E-1	1.205E+1	2.685E+1
-2.773E-1	1.210E+1	2.675E+1
-2.725E-1	1.211E+1	2.675E+1
-2.757E-1	1.202E+1	2.672E+1
-2.757E-1	1.215E+1	2.670E+1
-2.806E-1	1.207E+1	2.665E+1
-2.660E-1	1.206E+1	2.675E+1
-2.725E-1	1.206E+1	2.670E+1
-2.676E-1	1.208E+1	2.688E+1
-2.822E-1	1.199E+1	2.696E+1
-2.660E-1	1.211E+1	2.697E+1
-2.741E-1	1.219E+1	2.673E+1
-2.676E-1	1.219E+1	2.656E+1
-2.789E-1	1.219E+1	2.676E+1
-2.692E-1	1.212E+1	2.676E+1
-2.741E-1	1.207E+1	2.680E+1
-2.676E-1	1.211E+1	2.676E+1
-2.773E-1	1.207E+1	2.688E+1
-2.708E-1	1.219E+1	2.677E+1
-2.725E-1	1.216E+1	2.681E+1
-2.692E-1	1.225E+1	2.676E+1
-2.773E-1	1.202E+1	2.684E+1
-2.676E-1	1.206E+1	2.694E+1
-2.708E-1	1.198E+1	2.691E+1
-2.676E-1	1.220E+1	2.682E+1
-2.806E-1	1.203E+1	2.696E+1
-2.676E-1	1.206E+1	2.676E+1
-2.708E-1	1.212E+1	2.684E+1
-2.676E-1	1.210E+1	2.676E+1
-2.806E-1	1.220E+1	2.692E+1
-2.676E-1	1.213E+1	2.671E+1
-2.741E-1	1.202E+1	2.683E+1
-2.692E-1	1.207E+1	2.677E+1
-2.789E-1	1.216E+1	2.690E+1
-2.692E-1	1.216E+1	2.683E+1
-2.708E-1	1.229E+1	2.682E+1
-2.708E-1	1.208E+1	2.698E+1
-2.789E-1	1.200E+1	2.663E+1
-2.708E-1	1.202E+1	2.697E+1
-2.708E-1	1.209E+1	2.667E+1
-2.708E-1	1.209E+1	2.658E+1
-2.789E-1	1.218E+1	2.685E+1
-2.708E-1	1.207E+1	2.688E+1
-2.725E-1	1.204E+1	2.679E+1
-2.708E-1	1.201E+1	2.682E+1
-2.773E-1	1.211E+1	2.667E+1
-2.725E-1	1.210E+1	2.672E+1
-2.725E-1	1.227E+1	2.677E+1
-2.725E-1	1.208E+1	2.671E+1
-2.757E-1	1.218E+1	2.653E+1
-2.660E-1	1.216E+1	2.674E+1
-2.708E-1	1.223E+1	2.662E+1
-2.708E-1	1.198E+1	2.686E+1
-2.806E-1	1.214E+1	2.679E+1
-2.692E-1	1.221E+1	2.695E+1
-2.725E-1	1.208E+1	2.677E+1
-2.708E-1	1.203E+1	2.666E+1
-2.757E-1	1.219E+1	2.673E+1
-2.708E-1	1.199E+1	2.683E+1
-2.708E-1	1.209E+1	2.682E+1
-2.725E-1	1.222E+1	2.681E+1
-2.773E-1	1.211E+1	2.688E+1
-2.692E-1	1.211E+1	2.687E+1
-2.676E-1	1.219E+1	2.692E+1
-2.741E-1	1.231E+1	2.672E+1
-2.757E-1	1.215E+1	2.656E+1
-2.725E-1	1.201E+1	2.683E+1
-2.692E-1	1.204E+1	2.677E+1
-2.725E-1	1.223E+1	2.666E+1
-2.773E-1	1.208E+1	2.680E+1
-2.725E-1	1.221E+1	2.679E+1
-2.692E-1	1.205E+1	2.676E+1
-2.741E-1	1.225E+1	2.679E+1
-2.741E-1	1.223E+1	2.665E+1
-2.725E-1	1.208E+1	2.678E+1
-2.708E-1	1.223E+1	2.673E+1
-2.757E-1	1.209E+1	2.673E+1
-2.725E-1	1.204E+1	2.669E+1
-2.708E-1	1.205E+1	2.669E+1
-2.692E-1	1.213E+1	2.664E+1
-2.741E-1	1.213E+1	2.698E+1
-2.725E-1	1.219E+1	2.684E+1
-2.725E-1	1.207E+1	2.660E+1
-2.692E-1	1.218E+1	2.651E+1
-2.789E-1	1.205E+1	2.676E+1
-2.725E-1	1.222E+1	2.685E+1
-2.725E-1	1.206E+1	2.695E+1
-2.692E-1	1.215E+1	2.680E+1
-2.757E-1	1.206E+1	2.689E+1
-2.741E-1	1.218E+1	2.681E+1
-2.725E-1	1.214E+1	2.664E+1
-2.676E-1	1.211E+1	2.666E+1
-2.773E-1	1.217E+1	2.666E+1
-2.741E-1	1.208E+1	2.674E+1
-2.741E-1	1.205E+1	2.687E+1
-2.676E-1	1.220E+1	2.670E+1
-2.757E-1	1.216E+1	2.675E+1
-2.725E-1	1.215E+1	2.688E+1
-2.725E-1	1.198E+1	2.693E+1
-2.611E-1	1.222E+1	2.687E+1
-2.757E-1	1.199E+1	2.661E+1
-2.741E-1	1.212E+1	2.682E+1
-2.757E-1	1.207E+1	2.670E+1
-2.660E-1	1.214E+1	2.680E+1
-2.789E-1	1.209E+1	2.674E+1
-2.757E-1	1.209E+1	2.687E+1
-2.741E-1	1.209E+1	2.671E+1
-2.660E-1	1.207E+1	2.679E+1
-2.773E-1	1.216E+1	2.667E+1
-2.725E-1	1.216E+1	2.676E+1
-2.741E-1	1.232E+1	2.673E+1
-2.676E-1	1.208E+1	2.678E+1
-2.773E-1	1.219E+1	2.660E+1
-2.708E-1	1.205E+1	2.669E+1
-2.757E-1	1.222E+1	2.679E+1
-2.660E-1	1.215E+1	2.674E+1
-2.773E-1	1.208E+1	2.665E+1
-2.708E-1	1.218E+1	2.687E+1
-2.725E-1	1.205E+1	2.677E+1
-2.692E-1	1.212E+1	2.689E+1
-2.789E-1	1.213E+1	2.664E+1
-2.741E-1	1.228E+1	2.682E+1
-2.757E-1	1.214E+1	2.670E+1
-2.676E-1	1.201E+1	2.701E+1
-2.773E-1	1.207E+1	2.689E+1
-2.708E-1	1.212E+1	2.675E+1
-2.741E-1	1.198E+1	2.680E+1
-2.643E-1	1.216E+1	2.685E+1
-2.773E-1	1.202E+1	2.691E+1
-2.708E-1	1.219E+1	2.685E+1
-2.757E-1	1.224E+1	2.670E+1
-2.708E-1	1.214E+1	2.685E+1
-2.773E-1	1.216E+1	2.688E+1
-2.708E-1	1.217E+1	2.672E+1
-2.741E-1	1.212E+1	2.678E+1
-2.676E-1	1.206E+1	2.686E+1
-2.773E-1	1.210E+1	2.680E+1
-2.725E-1	1.200E+1	2.677E+1
-2.725E-1	1.217E+1	2.679E+1
-2.692E-1	1.215E+1	2.679E+1
-2.757E-1	1.214E+1	2.690E+1
-2.725E-1	1.205E+1	2.670E+1
-2.757E-1	1.208E+1	2.678E+1
-2.660E-1	1.224E+1	2.692E+1
-2.789E-1	1.205E+1	2.695E+1
-2.741E-1	1.213E+1	2.673E+1
-2.757E-1	1.210E+1	2.680E+1
-2.643E-1	1.209E+1	2.682E+1
-2.757E-1	1.214E+1	2.693E+1
-2.741E-1	1.198E+1	2.679E+1
-2.741E-1	1.206E+1	2.668E+1
-2.676E-1	1.215E+1	2.661E+1
-2.741E-1	1.195E+1	2.686E+1
-2.757E-1	1.217E+1	2.672E+1
-2.757E-1	1.217E+1	2.676E+1
-2.676E-1	1.214E+1	2.686E+1
-2.773E-1	1.217E+1	2.668E+1
-2.757E-1	1.200E+1	2.675E+1
-2.725E-1	1.204E+1	2.660E+1
-2.692E-1	1.221E+1	2.677E+1
-2.741E-1	1.210E+1	2.672E+1
-2.757E-1	1.210E+1	2.672E+1
-2.741E-1	1.205E+1	2.665E+1
-2.676E-1	1.218E+1	2.675E+1
-2.725E-1	1.203E+1	2.706E+1
-2.757E-1	1.210E+1	2.694E+1
-2.725E-1	1.215E+1	2.691E+1
-2.725E-1	1.199E+1	2.671E+1
-2.741E-1	1.203E+1	2.677E+1
-2.789E-1	1.219E+1	2.680E+1
-2.676E-1	1.206E+1	2.673E+1
-2.692E-1	1.204E+1	2.677E+1
-2.741E-1	1.216E+1	2.677E+1
-2.757E-1	1.211E+1	2.684E+1
-2.660E-1	1.212E+1	2.678E+1
-2.708E-1	1.216E+1	2.676E+1
-2.741E-1	1.207E+1	2.674E+1
-2.789E-1	1.218E+1	2.679E+1
-2.708E-1	1.210E+1	2.691E+1
-2.741E-1	1.215E+1	2.663E+1
-2.708E-1	1.220E+1	2.681E+1
-2.806E-1	1.202E+1	2.695E+1
-2.676E-1	1.217E+1	2.691E+1
-2.725E-1	1.211E+1	2.664E+1
-2.708E-1	1.210E+1	2.681E+1
-2.773E-1	1.202E+1	2.681E+1
-2.692E-1	1.222E+1	2.684E+1
-2.725E-1	1.216E+1	2.696E+1
-2.725E-1	1.223E+1	2.683E+1
-2.806E-1	1.208E+1	2.700E+1
-2.708E-1	1.224E+1	2.665E+1
-2.757E-1	1.214E+1	2.693E+1
-2.725E-1	1.224E+1	2.676E+1
-2.806E-1	1.205E+1	2.694E+1
-2.692E-1	1.204E+1	2.676E+1
-2.725E-1	1.213E+1	2.678E+1
-2.708E-1	1.212E+1	2.701E+1
-2.806E-1	1.206E+1	2.673E+1
-2.676E-1	1.194E+1	2.696E+1
-2.741E-1	1.214E+1	2.662E+1
-2.725E-1	1.214E+1	2.669E+1
-2.806E-1	1.204E+1	2.680E+1
-2.676E-1	1.217E+1	2.661E+1
-2.725E-1	1.203E+1	2.670E+1
-2.725E-1	1.222E+1	2.683E+1
-2.806E-1	1.200E+1	2.673E+1
-2.692E-1	1.207E+1	2.690E+1
-2.741E-1	1.194E+1	2.679E+1
-2.708E-1	1.217E+1	2.678E+1
-2.789E-1	1.206E+1	2.665E+1
-2.660E-1	1.213E+1	2.675E+1
-2.741E-1	1.210E+1	2.673E+1
-2.708E-1	1.209E+1	2.677E+1
-2.806E-1	1.215E+1	2.682E+1
-2.692E-1	1.219E+1	2.674E+1
-2.725E-1	1.206E+1	2.669E+1
-2.725E-1	1.207E+1	2.692E+1
-2.773E-1	1.226E+1	2.668E+1
-2.643E-1	1.214E+1	2.665E+1
-2.725E-1	1.209E+1	2.680E+1
-2.725E-1	1.219E+1	2.662E+1
-2.806E-1	1.220E+1	2.684E+1
-2.660E-1	1.200E+1	2.675E+1
-2.757E-1	1.216E+1	2.655E+1
-2.708E-1	1.220E+1	2.673E+1
-2.789E-1	1.214E+1	2.684E+1
-2.676E-1	1.204E+1	2.697E+1
-2.725E-1	1.198E+1	2.665E+1
-2.708E-1	1.215E+1	2.658E+1
-2.806E-1	1.226E+1	2.679E+1
-2.708E-1	1.204E+1	2.673E+1
-2.741E-1	1.217E+1	2.676E+1
-2.708E-1	1.216E+1	2.690E+1
-2.789E-1	1.206E+1	2.675E+1
-2.676E-1	1.210E+1	2.675E+1
-2.725E-1	1.207E+1	2.675E+1
-2.741E-1	1.220E+1	2.668E+1
-2.757E-1	1.221E+1	2.693E+1
-2.708E-1	1.202E+1	2.674E+1
-2.708E-1	1.209E+1	2.671E+1
-2.725E-1	1.214E+1	2.684E+1
-2.773E-1	1.210E+1	2.680E+1
-2.676E-1	1.204E+1	2.686E+1
-2.708E-1	1.219E+1	2.695E+1
-2.692E-1	1.217E+1	2.673E+1
-2.806E-1	1.210E+1	2.692E+1
-2.741E-1	1.210E+1	2.672E+1
-2.741E-1	1.208E+1	2.676E+1
-2.757E-1	1.215E+1	2.677E+1
-2.757E-1	1.200E+1	2.697E+1
-2.692E-1	1.221E+1	2.678E+1
-2.741E-1	1.212E+1	2.685E+1
-2.725E-1	1.207E+1	2.683E+1
-2.773E-1	1.222E+1	2.687E+1
-2.692E-1	1.217E+1	2.666E+1
-2.725E-1	1.210E+1	2.664E+1
-2.741E-1	1.203E+1	2.705E+1
-2.757E-1	1.212E+1	2.679E+1
-2.708E-1	1.217E+1	2.684E+1
-2.692E-1	1.208E+1	2.691E+1
-2.757E-1	1.213E+1	2.674E+1
-2.741E-1	1.214E+1	2.675E+1
-2.692E-1	1.201E+1	2.678E+1
-2.676E-1	1.217E+1	2.693E+1
-2.789E-1	1.201E+1	2.690E+1
-2.757E-1	1.214E+1	2.652E+1
-2.708E-1	1.207E+1	2.672E+1
-2.692E-1	1.214E+1	2.666E+1
-2.773E-1	1.208E+1	2.687E+1
-2.773E-1	1.225E+1	2.695E+1
-2.692E-1	1.214E+1	2.673E+1
-2.692E-1	1.220E+1	2.665E+1
-2.773E-1	1.221E+1	2.670E+1
-2.757E-1	1.202E+1	2.691E+1
-2.741E-1	1.214E+1	2.689E+1
-2.692E-1	1.227E+1	2.653E+1
-2.741E-1	1.208E+1	2.670E+1
-2.773E-1	1.208E+1	2.683E+1
-2.757E-1	1.221E+1	2.683E+1
-2.708E-1	1.202E+1	2.664E+1
-2.757E-1	1.225E+1	2.690E+1
-2.725E-1	1.218E+1	2.683E+1
-2.741E-1	1.216E+1	2.685E+1
-2.676E-1	1.212E+1	2.670E+1
-2.757E-1	1.209E+1	2.675E+1
-2.741E-1	1.228E+1	2.692E+1
-2.757E-1	1.210E+1	2.672E+1
-2.660E-1	1.212E+1	2.675E+1
-2.773E-1	1.207E+1	2.669E+1
-2.741E-1	1.212E+1	2.677E+1
-2.757E-1	1.227E+1	2.694E+1
-2.676E-1	1.214E+1	2.695E+1
-2.789E-1	1.210E+1	2.668E+1
-2.757E-1	1.215E+1	2.712E+1
-2.725E-1	1.214E+1	2.681E+1
-2.627E-1	1.200E+1	2.674E+1
-2.789E-1	1.213E+1	2.700E+1
-2.708E-1	1.210E+1	2.678E+1
-2.773E-1	1.222E+1	2.706E+1
-2.676E-1	1.221E+1	2.665E+1
-2.773E-1	1.220E+1	2.683E+1
-2.725E-1	1.213E+1	2.683E+1
-2.757E-1	1.210E+1	2.679E+1
-2.676E-1	1.217E+1	2.677E+1
-2.789E-1	1.196E+1	2.698E+1
-2.725E-1	1.214E+1	2.666E+1
-2.757E-1	1.211E+1	2.668E+1
-2.660E-1	1.200E+1	2.672E+1
-2.806E-1	1.209E+1	2.664E+1
-2.741E-1	1.215E+1	2.676E+1
-2.741E-1	1.207E+1	2.690E+1
-2.660E-1	1.209E+1	2.681E+1
-2.806E-1	1.203E+1	2.689E+1
-2.741E-1	1.204E+1	2.716E+1
-2.725E-1	1.218E+1	2.670E+1
-2.676E-1	1.220E+1	2.660E+1
-2.789E-1	1.209E+1	2.684E+1
-2.741E-1	1.215E+1	2.677E+1
-2.741E-1	1.215E+1	2.697E+1
-2.643E-1	1.208E+1	2.682E+1
-2.789E-1	1.212E+1	2.678E+1
-2.725E-1	1.210E+1	2.676E+1
-2.773E-1	1.211E+1	2.679E+1
-2.643E-1	1.207E+1	2.685E+1
-2.822E-1	1.222E+1	2.681E+1
-2.708E-1	1.212E+1	2.675E+1
-2.757E-1	1.212E+1	2.684E+1
-2.676E-1	1.208E+1	2.665E+1
-2.773E-1	1.209E+1	2.671E+1
-2.725E-1	1.212E+1	2.660E+1
-2.725E-1	1.209E+1	2.688E+1
-2.660E-1	1.208E+1	2.681E+1
-2.806E-1	1.197E+1	2.699E+1
-2.741E-1	1.218E+1	2.674E+1
-2.757E-1	1.205E+1	2.674E+1
-2.692E-1	1.225E+1	2.683E+1
-2.789E-1	1.216E+1	2.678E+1
-2.741E-1	1.206E+1	2.672E+1
-2.741E-1	1.212E+1	2.677E+1
-2.692E-1	1.222E+1	2.662E+1
-2.757E-1	1.205E+1	2.692E+1
-2.741E-1	1.211E+1	2.675E+1
-2.741E-1	1.203E+1	2.682E+1
-2.692E-1	1.199E+1	2.659E+1
-2.773E-1	1.212E+1	2.685E+1
-2.741E-1	1.212E+1	2.680E+1
-2.725E-1	1.204E+1	2.680E+1
-2.660E-1	1.219E+1	2.666E+1
-2.773E-1	1.209E+1	2.680E+1
-2.757E-1	1.213E+1	2.695E+1
-2.725E-1	1.202E+1	2.682E+1
-2.676E-1	1.202E+1	2.685E+1
-2.757E-1	1.209E+1	2.668E+1
-2.757E-1	1.209E+1	2.680E+1
-2.708E-1	1.204E+1	2.688E+1
-2.692E-1	1.220E+1	2.667E+1
-2.773E-1	1.211E+1	2.705E+1
-2.757E-1	1.213E+1	2.679E+1
-2.676E-1	1.203E+1	2.704E+1
-2.692E-1	1.208E+1	2.676E+1
-2.757E-1	1.199E+1	2.654E+1
-2.757E-1	1.221E+1	2.676E+1
-2.725E-1	1.203E+1	2.672E+1
-2.725E-1	1.223E+1	2.682E+1
-2.725E-1	1.215E+1	2.664E+1
-2.757E-1	1.214E+1	2.687E+1
-2.725E-1	1.219E+1	2.692E+1
-2.708E-1	1.208E+1	2.687E+1
-2.757E-1	1.218E+1	2.685E+1
-2.773E-1	1.206E+1	2.665E+1
-2.708E-1	1.218E+1	2.696E+1
-2.708E-1	1.205E+1	2.686E+1
-2.741E-1	1.225E+1	2.695E+1
-2.822E-1	1.208E+1	2.679E+1
-2.708E-1	1.193E+1	2.663E+1
-2.741E-1	1.210E+1	2.680E+1
-2.708E-1	1.206E+1	2.670E+1
-2.806E-1	1.219E+1	2.659E+1
-2.692E-1	1.223E+1	2.671E+1
-2.725E-1	1.200E+1	2.692E+1
-2.725E-1	1.211E+1	2.690E+1
-2.806E-1	1.215E+1	2.689E+1
-2.676E-1	1.205E+1	2.671E+1
-2.757E-1	1.226E+1	2.670E+1
-2.741E-1	1.207E+1	2.665E+1
-2.806E-1	1.206E+1	2.670E+1
-2.692E-1	1.215E+1	2.676E+1
-2.741E-1	1.203E+1	2.678E+1
-2.725E-1	1.215E+1	2.682E+1
-2.773E-1	1.208E+1	2.683E+1
-2.708E-1	1.215E+1	2.677E+1
-2.741E-1	1.220E+1	2.683E+1
-2.725E-1	1.207E+1	2.679E+1
-2.806E-1	1.211E+1	2.674E+1
-2.660E-1	1.219E+1	2.697E+1
-2.741E-1	1.206E+1	2.687E+1
-2.741E-1	1.210E+1	2.680E+1
-2.806E-1	1.223E+1	2.682E+1
-2.725E-1	1.226E+1	2.661E+1
-2.773E-1	1.209E+1	2.669E+1
-2.725E-1	1.218E+1	2.681E+1
-2.806E-1	1.224E+1	2.680E+1
-2.692E-1	1.220E+1	2.685E+1
-2.773E-1	1.214E+1	2.681E+1
-2.741E-1	1.218E+1	2.687E+1
-2.789E-1	1.213E+1	2.668E+1
-2.692E-1	1.213E+1	2.672E+1
-2.757E-1	1.221E+1	2.677E+1
-2.741E-1	1.210E+1	2.682E+1
-2.806E-1	1.202E+1	2.664E+1
-2.692E-1	1.217E+1	2.672E+1
-2.741E-1	1.209E+1	2.686E+1
-2.692E-1	1.211E+1	2.675E+1
-2.773E-1	1.205E+1	2.694E+1
-2.708E-1	1.213E+1	2.683E+1
-2.725E-1	1.212E+1	2.680E+1
-2.708E-1	1.210E+1	2.703E+1
-2.822E-1	1.215E+1	2.685E+1
-2.676E-1	1.212E+1	2.697E+1
-2.757E-1	1.206E+1	2.677E+1
-2.708E-1	1.211E+1	2.674E+1
-2.838E-1	1.218E+1	2.686E+1
-2.676E-1	1.209E+1	2.692E+1
-2.741E-1	1.202E+1	2.672E+1
-2.741E-1	1.204E+1	2.680E+1
-2.806E-1	1.203E+1	2.686E+1
-2.660E-1	1.206E+1	2.685E+1
-2.741E-1	1.211E+1	2.675E+1
-2.725E-1	1.211E+1	2.662E+1
-2.757E-1	1.224E+1	2.684E+1
-2.692E-1	1.222E+1	2.673E+1
-2.741E-1	1.219E+1	2.681E+1
-2.741E-1	1.218E+1	2.661E+1
-2.773E-1	1.216E+1	2.678E+1
-2.660E-1	1.206E+1	2.694E+1
-2.741E-1	1.208E+1	2.646E+1
-2.741E-1	1.213E+1	2.680E+1
-2.789E-1	1.215E+1	2.685E+1
-2.676E-1	1.212E+1	2.690E+1
-2.725E-1	1.208E+1	2.670E+1
-2.757E-1	1.200E+1	2.683E+1
-2.789E-1	1.207E+1	2.706E+1
-2.676E-1	1.216E+1	2.690E+1
-2.741E-1	1.216E+1	2.695E+1
-2.757E-1	1.201E+1	2.682E+1
-2.773E-1	1.218E+1	2.679E+1
-2.692E-1	1.230E+1	2.678E+1
-2.708E-1	1.214E+1	2.676E+1
-2.773E-1	1.213E+1	2.659E+1
-2.789E-1	1.213E+1	2.680E+1
-2.708E-1	1.227E+1	2.680E+1
-2.692E-1	1.215E+1	2.668E+1
-2.773E-1	1.207E+1	2.690E+1
-2.757E-1	1.207E+1	2.681E+1
-2.741E-1	1.209E+1	2.690E+1
-2.692E-1	1.210E+1	2.668E+1
-2.773E-1	1.209E+1	2.689E+1
-2.757E-1	1.217E+1	2.663E+1
-2.676E-1	1.217E+1	2.680E+1
-2.725E-1	1.227E+1	2.690E+1
-2.757E-1	1.208E+1	2.694E+1
-2.773E-1	1.214E+1	2.680E+1
-2.741E-1	1.205E+1	2.673E+1
-2.692E-1	1.227E+1	2.656E+1
-2.789E-1	1.205E+1	2.694E+1
-2.773E-1	1.214E+1	2.673E+1
-2.725E-1	1.199E+1	2.686E+1
-2.725E-1	1.206E+1	2.681E+1
-2.789E-1	1.219E+1	2.688E+1
-2.741E-1	1.213E+1	2.682E+1
-2.725E-1	1.235E+1	2.669E+1
-2.676E-1	1.226E+1	2.681E+1
-2.757E-1	1.233E+1	2.679E+1
-2.725E-1	1.222E+1	2.683E+1
-2.725E-1	1.219E+1	2.669E+1
-2.708E-1	1.224E+1	2.689E+1
-2.789E-1	1.220E+1	2.675E+1
-2.757E-1	1.205E+1	2.684E+1
-2.708E-1	1.211E+1	2.690E+1
-2.692E-1	1.214E+1	2.673E+1
-2.757E-1	1.219E+1	2.654E+1
-2.708E-1	1.216E+1	2.690E+1
-2.741E-1	1.209E+1	2.690E+1
-2.692E-1	1.209E+1	2.675E+1
-2.806E-1	1.208E+1	2.678E+1
-2.757E-1	1.207E+1	2.677E+1
-2.725E-1	1.205E+1	2.691E+1
-2.660E-1	1.199E+1	2.690E+1
-2.822E-1	1.213E+1	2.665E+1
-2.757E-1	1.206E+1	2.672E+1
-2.741E-1	1.228E+1	2.668E+1
-2.676E-1	1.205E+1	2.692E+1
-2.806E-1	1.213E+1	2.687E+1
-2.725E-1	1.198E+1	2.693E+1
-2.725E-1	1.199E+1	2.670E+1
-2.660E-1	1.216E+1	2.684E+1
-2.806E-1	1.228E+1	2.656E+1
-2.757E-1	1.196E+1	2.677E+1
-2.757E-1	1.208E+1	2.711E+1
-2.676E-1	1.218E+1	2.680E+1
-2.789E-1	1.201E+1	2.683E+1
-2.757E-1	1.213E+1	2.692E+1
-2.757E-1	1.207E+1	2.676E+1
-2.643E-1	1.206E+1	2.677E+1
-2.773E-1	1.207E+1	2.680E+1
-2.692E-1	1.228E+1	2.680E+1
-2.757E-1	1.224E+1	2.676E+1
-2.676E-1	1.213E+1	2.699E+1
-2.789E-1	1.218E+1	2.703E+1
-2.725E-1	1.212E+1	2.690E+1
-2.741E-1	1.213E+1	2.677E+1
-2.708E-1	1.225E+1	2.673E+1
-2.789E-1	1.232E+1	2.683E+1
-2.725E-1	1.210E+1	2.690E+1
-2.741E-1	1.223E+1	2.679E+1
-2.676E-1	1.192E+1	2.678E+1
-2.789E-1	1.210E+1	2.681E+1
-2.741E-1	1.216E+1	2.658E+1
-2.741E-1	1.218E+1	2.678E+1
-2.692E-1	1.220E+1	2.687E+1
-2.806E-1	1.199E+1	2.685E+1
-2.708E-1	1.211E+1	2.693E+1
-2.741E-1	1.207E+1	2.677E+1
-2.660E-1	1.222E+1	2.691E+1
-2.789E-1	1.218E+1	2.678E+1
-2.708E-1	1.216E+1	2.678E+1
-2.757E-1	1.215E+1	2.682E+1
-2.708E-1	1.222E+1	2.684E+1
-2.757E-1	1.211E+1	2.667E+1
-2.757E-1	1.221E+1	2.681E+1
-2.708E-1	1.199E+1	2.658E+1
-2.708E-1	1.209E+1	2.679E+1
-2.773E-1	1.211E+1	2.692E+1
-2.757E-1	1.203E+1	2.680E+1
-2.757E-1	1.215E+1	2.666E+1
-2.725E-1	1.220E+1	2.673E+1
-2.773E-1	1.219E+1	2.675E+1
-2.708E-1	1.212E+1	2.681E+1
-2.725E-1	1.216E+1	2.675E+1
-2.692E-1	1.212E+1	2.673E+1
-2.789E-1	1.215E+1	2.677E+1
-2.725E-1	1.223E+1	2.672E+1
-2.708E-1	1.212E+1	2.674E+1
-2.692E-1	1.198E+1	2.675E+1
-2.789E-1	1.212E+1	2.676E+1
-2.741E-1	1.208E+1	2.668E+1
-2.741E-1	1.219E+1	2.681E+1
-2.708E-1	1.212E+1	2.670E+1
-2.773E-1	1.224E+1	2.670E+1
-2.773E-1	1.220E+1	2.686E+1
-2.725E-1	1.213E+1	2.673E+1
-2.725E-1	1.225E+1	2.659E+1
-2.757E-1	1.206E+1	2.700E+1
-2.741E-1	1.229E+1	2.680E+1
-2.725E-1	1.205E+1	2.694E+1
-2.725E-1	1.227E+1	2.674E+1
-2.773E-1	1.217E+1	2.689E+1
-2.773E-1	1.219E+1	2.699E+1
-2.660E-1	1.219E+1	2.686E+1
-2.725E-1	1.202E+1	2.671E+1
-2.725E-1	1.208E+1	2.676E+1
-2.789E-1	1.216E+1	2.656E+1
-2.708E-1	1.226E+1	2.679E+1
-2.725E-1	1.219E+1	2.681E+1
-2.757E-1	1.212E+1	2.683E+1
-2.773E-1	1.207E+1	2.692E+1
-2.676E-1	1.220E+1	2.667E+1
-2.725E-1	1.209E+1	2.667E+1
-2.757E-1	1.228E+1	2.685E+1
-2.789E-1	1.207E+1	2.671E+1
-2.692E-1	1.204E+1	2.684E+1
-2.806E-1	1.217E+1	2.671E+1
-2.757E-1	1.217E+1	2.692E+1
-2.773E-1	1.223E+1	2.685E+1
-2.708E-1	1.207E+1	2.677E+1
-2.741E-1	1.197E+1	2.661E+1
-2.692E-1	1.209E+1	2.674E+1
-2.789E-1	1.207E+1	2.683E+1
-2.725E-1	1.215E+1	2.689E+1
-2.773E-1	1.220E+1	2.687E+1
-2.708E-1	1.217E+1	2.672E+1
-2.757E-1	1.220E+1	2.682E+1
-2.692E-1	1.210E+1	2.674E+1
-2.757E-1	1.210E+1	2.673E+1
-2.725E-1	1.221E+1	2.678E+1
-2.789E-1	1.216E+1	2.677E+1
-2.692E-1	1.206E+1	2.673E+1
-2.757E-1	1.207E+1	2.689E+1
-2.757E-1	1.210E+1	2.685E+1
-2.757E-1	1.217E+1	2.679E+1
-2.676E-1	1.205E+1	2.672E+1
-2.757E-1	1.221E+1	2.684E+1
-2.725E-1	1.212E+1	2.681E+1
-2.806E-1	1.220E+1	2.665E+1
-2.676E-1	1.216E+1	2.675E+1
-2.773E-1	1.227E+1	2.678E+1
-2.725E-1	1.208E+1	2.677E+1
-2.806E-1	1.207E+1	2.692E+1
-2.643E-1	1.198E+1	2.674E+1
-2.789E-1	1.207E+1	2.678E+1
-2.773E-1	1.208E+1	2.681E+1
-2.789E-1	1.210E+1	2.668E+1
-2.660E-1	1.218E+1	2.678E+1
-2.757E-1	1.218E+1	2.677E+1
-2.725E-1	1.214E+1	2.700E+1
-2.806E-1	1.217E+1	2.665E+1
-2.676E-1	1.217E+1	2.688E+1
-2.773E-1	1.214E+1	2.684E+1
-2.741E-1	1.216E+1	2.670E+1
-2.806E-1	1.215E+1	2.698E+1
-2.692E-1	1.202E+1	2.690E+1
-2.773E-1	1.220E+1	2.696E+1
-2.708E-1	1.205E+1	2.669E+1
-2.789E-1	1.222E+1	2.684E+1
-2.660E-1	1.220E+1	2.681E+1
-2.773E-1	1.212E+1	2.694E+1
-2.757E-1	1.204E+1	2.716E+1
-2.806E-1	1.218E+1	2.684E+1
-2.676E-1	1.209E+1	2.679E+1
-2.757E-1	1.224E+1	2.684E+1
-2.741E-1	1.222E+1	2.692E+1
-2.789E-1	1.215E+1	2.699E+1
-2.692E-1	1.211E+1	2.693E+1
-2.757E-1	1.208E+1	2.687E+1
-2.757E-1	1.223E+1	2.684E+1
-2.806E-1	1.226E+1	2.679E+1
-2.708E-1	1.218E+1	2.704E+1
-2.741E-1	1.214E+1	2.692E+1
-2.773E-1	1.206E+1	2.659E+1
-2.789E-1	1.220E+1	2.679E+1
-2.708E-1	1.211E+1	2.688E+1
-2.757E-1	1.202E+1	2.687E+1
-2.741E-1	1.216E+1	2.689E+1
-2.789E-1	1.206E+1	2.698E+1
-2.692E-1	1.216E+1	2.684E+1
-2.725E-1	1.202E+1	2.677E+1
-2.757E-1	1.217E+1	2.683E+1
-2.806E-1	1.212E+1	2.687E+1
-2.708E-1	1.218E+1	2.678E+1
-2.757E-1	1.222E+1	2.703E+1
-2.757E-1	1.225E+1	2.692E+1
-2.789E-1	1.211E+1	2.676E+1
-2.725E-1	1.211E+1	2.681E+1
-2.741E-1	1.208E+1	2.676E+1
-2.773E-1	1.212E+1	2.676E+1
-2.773E-1	1.205E+1	2.707E+1
-2.725E-1	1.222E+1	2.683E+1
-2.725E-1	1.205E+1	2.661E+1
-2.789E-1	1.217E+1	2.685E+1
-2.789E-1	1.207E+1	2.671E+1
-2.708E-1	1.241E+1	2.705E+1
-2.708E-1	1.214E+1	2.680E+1
-2.773E-1	1.206E+1	2.686E+1
-2.757E-1	1.223E+1	2.689E+1
-2.676E-1	1.207E+1	2.695E+1
-2.708E-1	1.220E+1	2.697E+1
-2.773E-1	1.222E+1	2.655E+1
-2.773E-1	1.206E+1	2.689E+1
-2.725E-1	1.210E+1	2.666E+1
-2.708E-1	1.213E+1	2.685E+1
-2.773E-1	1.206E+1	2.696E+1
-2.757E-1	1.217E+1	2.692E+1
-2.741E-1	1.216E+1	2.694E+1
-2.708E-1	1.204E+1	2.678E+1
-2.789E-1	1.197E+1	2.690E+1
-2.773E-1	1.210E+1	2.678E+1
-2.708E-1	1.226E+1	2.692E+1
-2.725E-1	1.215E+1	2.679E+1
-2.806E-1	1.210E+1	2.673E+1
-2.708E-1	1.213E+1	2.687E+1
-2.757E-1	1.220E+1	2.658E+1
-2.741E-1	1.202E+1	2.687E+1
-2.806E-1	1.205E+1	2.676E+1
-2.741E-1	1.207E+1	2.691E+1
-2.741E-1	1.201E+1	2.674E+1
-2.692E-1	1.222E+1	2.680E+1
-2.806E-1	1.207E+1	2.657E+1
-2.757E-1	1.216E+1	2.692E+1
-2.757E-1	1.226E+1	2.689E+1
-2.692E-1	1.218E+1	2.680E+1
-2.789E-1	1.212E+1	2.683E+1
-2.725E-1	1.231E+1	2.691E+1
-2.725E-1	1.222E+1	2.682E+1
-2.676E-1	1.216E+1	2.688E+1
-2.806E-1	1.225E+1	2.683E+1
-2.741E-1	1.217E+1	2.683E+1
-2.757E-1	1.202E+1	2.681E+1
-2.676E-1	1.232E+1	2.709E+1
-2.806E-1	1.222E+1	2.681E+1
-2.741E-1	1.222E+1	2.688E+1
-2.741E-1	1.222E+1	2.686E+1
-2.692E-1	1.205E+1	2.683E+1
-2.806E-1	1.214E+1	2.656E+1
-2.741E-1	1.206E+1	2.691E+1
-2.757E-1	1.208E+1	2.683E+1
-2.660E-1	1.230E+1	2.675E+1
-2.789E-1	1.216E+1	2.663E+1
-2.741E-1	1.207E+1	2.681E+1
-2.757E-1	1.210E+1	2.683E+1
-2.692E-1	1.233E+1	2.677E+1
-2.806E-1	1.214E+1	2.683E+1
-2.757E-1	1.228E+1	2.682E+1
-2.757E-1	1.218E+1	2.680E+1
-2.676E-1	1.216E+1	2.685E+1
-2.822E-1	1.223E+1	2.672E+1
-2.725E-1	1.210E+1	2.670E+1
-2.725E-1	1.212E+1	2.682E+1
-2.692E-1	1.222E+1	2.675E+1
-2.806E-1	1.210E+1	2.665E+1
-2.725E-1	1.213E+1	2.683E+1
-2.757E-1	1.204E+1	2.699E+1
-2.708E-1	1.227E+1	2.683E+1
-2.806E-1	1.212E+1	2.668E+1
-2.725E-1	1.223E+1	2.684E+1
-2.741E-1	1.217E+1	2.681E+1
-2.692E-1	1.196E+1	2.684E+1
-2.806E-1	1.219E+1	2.690E+1
-2.725E-1	1.219E+1	2.678E+1
-2.757E-1	1.215E+1	2.681E+1
-2.708E-1	1.218E+1	2.694E+1
-2.773E-1	1.207E+1	2.667E+1
-2.741E-1	1.212E+1	2.674E+1
-2.741E-1	1.224E+1	2.678E+1
-2.725E-1	1.204E+1	2.670E+1
-2.789E-1	1.212E+1	2.699E+1
-2.757E-1	1.208E+1	2.690E+1
-2.757E-1	1.198E+1	2.703E+1
-2.708E-1	1.219E+1	2.677E+1
-2.789E-1	1.213E+1	2.710E+1
-2.741E-1	1.213E+1	2.680E+1
-2.741E-1	1.216E+1	2.674E+1
-2.676E-1	1.211E+1	2.683E+1
-2.789E-1	1.207E+1	2.672E+1
-2.757E-1	1.208E+1	2.690E+1
-2.725E-1	1.213E+1	2.683E+1
-2.708E-1	1.207E+1	2.671E+1
-2.789E-1	1.212E+1	2.688E+1
-2.757E-1	1.217E+1	2.677E+1
-2.741E-1	1.218E+1	2.683E+1
-2.692E-1	1.216E+1	2.683E+1
-2.789E-1	1.210E+1	2.679E+1
-2.741E-1	1.210E+1	2.695E+1
-2.725E-1	1.213E+1	2.679E+1
-2.725E-1	1.215E+1	2.668E+1
-2.773E-1	1.214E+1	2.676E+1
-2.757E-1	1.224E+1	2.673E+1
-2.708E-1	1.206E+1	2.667E+1
-2.741E-1	1.214E+1	2.690E+1
-2.773E-1	1.204E+1	2.683E+1
-2.789E-1	1.222E+1	2.680E+1
-2.725E-1	1.218E+1	2.697E+1
-2.725E-1	1.222E+1	2.707E+1
-2.773E-1	1.213E+1	2.684E+1
-2.757E-1	1.222E+1	2.683E+1
-2.725E-1	1.218E+1	2.669E+1
-2.725E-1	1.226E+1	2.682E+1
-2.757E-1	1.223E+1	2.680E+1
-2.757E-1	1.212E+1	2.666E+1
-2.725E-1	1.221E+1	2.697E+1
-2.741E-1	1.209E+1	2.668E+1
-2.725E-1	1.207E+1	2.687E+1
-2.806E-1	1.220E+1	2.684E+1
-2.708E-1	1.195E+1	2.677E+1
-2.757E-1	1.203E+1	2.681E+1
-2.741E-1	1.216E+1	2.698E+1
-2.773E-1	1.217E+1	2.681E+1
-2.692E-1	1.205E+1	2.673E+1
-2.773E-1	1.223E+1	2.685E+1
-2.725E-1	1.208E+1	2.686E+1
-2.789E-1	1.210E+1	2.668E+1
-2.676E-1	1.211E+1	2.699E+1
-2.741E-1	1.216E+1	2.671E+1
-2.741E-1	1.220E+1	2.667E+1
-2.789E-1	1.212E+1	2.698E+1
-2.660E-1	1.207E+1	2.704E+1
-2.757E-1	1.211E+1	2.693E+1
-2.757E-1	1.203E+1	2.707E+1
-2.757E-1	1.224E+1	2.688E+1
-2.692E-1	1.222E+1	2.696E+1
-2.789E-1	1.217E+1	2.678E+1
-2.757E-1	1.212E+1	2.668E+1
-2.806E-1	1.215E+1	2.659E+1
-2.643E-1	1.215E+1	2.696E+1
-2.773E-1	1.229E+1	2.691E+1
-2.741E-1	1.204E+1	2.681E+1
-2.757E-1	1.216E+1	2.683E+1
-2.643E-1	1.215E+1	2.680E+1
-2.773E-1	1.218E+1	2.682E+1
-2.741E-1	1.229E+1	2.671E+1
-2.822E-1	1.209E+1	2.684E+1
-2.676E-1	1.203E+1	2.690E+1
-2.757E-1	1.211E+1	2.702E+1
-2.741E-1	1.223E+1	2.681E+1
-2.806E-1	1.221E+1	2.680E+1
-2.676E-1	1.211E+1	2.689E+1
-2.773E-1	1.221E+1	2.679E+1
-2.708E-1	1.211E+1	2.689E+1
-2.789E-1	1.226E+1	2.678E+1
-2.692E-1	1.222E+1	2.678E+1
-2.789E-1	1.223E+1	2.665E+1
-2.741E-1	1.216E+1	2.678E+1
-2.806E-1	1.204E+1	2.684E+1
-2.725E-1	1.214E+1	2.691E+1
-2.741E-1	1.226E+1	2.679E+1
-2.725E-1	1.208E+1	2.681E+1
-2.789E-1	1.206E+1	2.680E+1
-2.676E-1	1.222E+1	2.685E+1
-2.773E-1	1.208E+1	2.682E+1
-2.741E-1	1.225E+1	2.699E+1
-2.789E-1	1.211E+1	2.687E+1
-2.692E-1	1.221E+1	2.677E+1
-2.773E-1	1.217E+1	2.683E+1
-2.741E-1	1.213E+1	2.675E+1
-2.822E-1	1.224E+1	2.683E+1
-2.676E-1	1.213E+1	2.669E+1
-2.789E-1	1.205E+1	2.683E+1
-2.725E-1	1.218E+1	2.697E+1
-2.773E-1	1.213E+1	2.659E+1
-2.708E-1	1.204E+1	2.677E+1
-2.773E-1	1.217E+1	2.683E+1
-2.741E-1	1.227E+1	2.685E+1
-2.757E-1	1.217E+1	2.675E+1
-2.692E-1	1.212E+1	2.668E+1
-2.741E-1	1.211E+1	2.697E+1
-2.773E-1	1.204E+1	2.674E+1
-2.806E-1	1.205E+1	2.679E+1
-2.692E-1	1.210E+1	2.671E+1
-2.725E-1	1.210E+1	2.694E+1
-2.789E-1	1.207E+1	2.683E+1
-2.789E-1	1.210E+1	2.692E+1
-2.676E-1	1.219E+1	2.679E+1
-2.725E-1	1.224E+1	2.666E+1
-2.773E-1	1.221E+1	2.690E+1
-2.757E-1	1.217E+1	2.704E+1
-2.692E-1	1.212E+1	2.679E+1
-2.741E-1	1.216E+1	2.691E+1
-2.773E-1	1.200E+1	2.685E+1
-2.773E-1	1.218E+1	2.694E+1
-2.725E-1	1.226E+1	2.698E+1
-2.773E-1	1.217E+1	2.684E+1
-2.773E-1	1.217E+1	2.683E+1
-2.773E-1	1.208E+1	2.682E+1
-2.725E-1	1.205E+1	2.670E+1
-2.741E-1	1.218E+1	2.699E+1
-2.757E-1	1.207E+1	2.679E+1
-2.757E-1	1.222E+1	2.665E+1
-2.757E-1	1.226E+1	2.682E+1
-2.725E-1	1.216E+1	2.674E+1
-2.789E-1	1.205E+1	2.682E+1
-2.773E-1	1.212E+1	2.690E+1
-2.676E-1	1.212E+1	2.674E+1
-2.725E-1	1.220E+1	2.701E+1
-2.773E-1	1.214E+1	2.679E+1
-2.773E-1	1.206E+1	2.694E+1
-2.741E-1	1.223E+1	2.694E+1
-2.708E-1	1.216E+1	2.692E+1
-2.789E-1	1.225E+1	2.691E+1
-2.757E-1	1.212E+1	2.687E+1
-2.757E-1	1.216E+1	2.701E+1
-2.741E-1	1.206E+1	2.681E+1
-2.806E-1	1.225E+1	2.685E+1
-2.725E-1	1.228E+1	2.720E+1
-2.725E-1	1.216E+1	2.686E+1
-2.725E-1	1.211E+1	2.670E+1
-2.773E-1	1.215E+1	2.686E+1
-2.741E-1	1.209E+1	2.685E+1
-2.757E-1	1.228E+1	2.670E+1
-2.708E-1	1.214E+1	2.703E+1
-2.789E-1	1.210E+1	2.683E+1
-2.725E-1	1.227E+1	2.668E+1
-2.741E-1	1.211E+1	2.693E+1
-2.692E-1	1.221E+1	2.701E+1
-2.822E-1	1.211E+1	2.692E+1
-2.725E-1	1.213E+1	2.701E+1
-2.757E-1	1.206E+1	2.682E+1
-2.676E-1	1.226E+1	2.681E+1
-2.789E-1	1.210E+1	2.673E+1
-2.725E-1	1.216E+1	2.677E+1
-2.757E-1	1.218E+1	2.680E+1
-2.708E-1	1.222E+1	2.674E+1
-2.773E-1	1.225E+1	2.692E+1
-2.725E-1	1.201E+1	2.683E+1
-2.741E-1	1.219E+1	2.671E+1
-2.692E-1	1.203E+1	2.689E+1
-2.822E-1	1.218E+1	2.669E+1
-2.741E-1	1.209E+1	2.683E+1
-2.757E-1	1.204E+1	2.691E+1
-2.676E-1	1.215E+1	2.700E+1
-2.854E-1	1.221E+1	2.685E+1
-2.741E-1	1.222E+1	2.698E+1
-2.741E-1	1.217E+1	2.688E+1
-2.725E-1	1.226E+1	2.675E+1
-2.822E-1	1.221E+1	2.680E+1
-2.725E-1	1.223E+1	2.667E+1
-2.773E-1	1.221E+1	2.666E+1
-2.708E-1	1.211E+1	2.695E+1
-2.838E-1	1.205E+1	2.686E+1
-2.708E-1	1.205E+1	2.684E+1
-2.773E-1	1.214E+1	2.693E+1
-2.708E-1	1.223E+1	2.684E+1
-2.822E-1	1.207E+1	2.683E+1
-2.708E-1	1.209E+1	2.688E+1
-2.773E-1	1.214E+1	2.682E+1
-2.725E-1	1.207E+1	2.660E+1
-2.822E-1	1.225E+1	2.680E+1
-2.708E-1	1.232E+1	2.680E+1
-2.741E-1	1.211E+1	2.695E+1
-2.676E-1	1.219E+1	2.692E+1
-2.806E-1	1.208E+1	2.666E+1
-2.741E-1	1.207E+1	2.680E+1
-2.725E-1	1.210E+1	2.685E+1
-2.692E-1	1.214E+1	2.686E+1
-2.789E-1	1.221E+1	2.677E+1
-2.741E-1	1.222E+1	2.688E+1
-2.741E-1	1.203E+1	2.692E+1
-2.708E-1	1.211E+1	2.669E+1
-2.822E-1	1.203E+1	2.683E+1
-2.741E-1	1.209E+1	2.683E+1
-2.725E-1	1.207E+1	2.690E+1
-2.708E-1	1.211E+1	2.688E+1
-2.806E-1	1.205E+1	2.675E+1
-2.741E-1	1.201E+1	2.669E+1
-2.725E-1	1.220E+1	2.692E+1
-2.708E-1	1.212E+1	2.672E+1
-2.822E-1	1.209E+1	2.684E+1
-2.757E-1	1.224E+1	2.693E+1
-2.725E-1	1.198E+1	2.685E+1
-2.725E-1	1.211E+1	2.671E+1
-2.789E-1	1.214E+1	2.692E+1
-2.773E-1	1.209E+1	2.686E+1
-2.741E-1	1.227E+1	2.678E+1
-2.725E-1	1.213E+1	2.687E+1
-2.822E-1	1.230E+1	2.682E+1
-2.741E-1	1.215E+1	2.675E+1
-2.741E-1	1.215E+1	2.674E+1
-2.725E-1	1.214E+1	2.670E+1
-2.806E-1	1.224E+1	2.689E+1
-2.789E-1	1.214E+1	2.682E+1
-2.725E-1	1.210E+1	2.676E+1
-2.757E-1	1.227E+1	2.673E+1
-2.789E-1	1.224E+1	2.681E+1
-2.757E-1	1.219E+1	2.662E+1
-2.741E-1	1.212E+1	2.699E+1
-2.757E-1	1.214E+1	2.674E+1
-2.773E-1	1.209E+1	2.698E+1
-2.757E-1	1.223E+1	2.666E+1
-2.725E-1	1.215E+1	2.671E+1
-2.757E-1	1.217E+1	2.686E+1
-2.757E-1	1.209E+1	2.676E+1
-2.773E-1	1.210E+1	2.700E+1
-2.692E-1	1.217E+1	2.678E+1
-2.757E-1	1.219E+1	2.679E+1
-2.773E-1	1.210E+1	2.675E+1
-2.806E-1	1.223E+1	2.675E+1
-2.725E-1	1.226E+1	2.681E+1
-2.773E-1	1.219E+1	2.685E+1
-2.773E-1	1.204E+1	2.694E+1
-2.773E-1	1.217E+1	2.688E+1
-2.692E-1	1.218E+1	2.682E+1
-2.789E-1	1.214E+1	2.697E+1
-2.757E-1	1.218E+1	2.681E+1
-2.789E-1	1.210E+1	2.696E+1
-2.676E-1	1.215E+1	2.695E+1
-2.789E-1	1.216E+1	2.683E+1
-2.741E-1	1.214E+1	2.675E+1
-2.773E-1	1.213E+1	2.669E+1
-2.676E-1	1.207E+1	2.691E+1
-2.757E-1	1.228E+1	2.671E+1
-2.773E-1	1.216E+1	2.669E+1
-2.806E-1	1.222E+1	2.670E+1
-2.692E-1	1.219E+1	2.678E+1
-2.773E-1	1.203E+1	2.693E+1
-2.741E-1	1.215E+1	2.670E+1
-2.806E-1	1.207E+1	2.700E+1
-2.692E-1	1.217E+1	2.704E+1
-2.757E-1	1.205E+1	2.676E+1
-2.741E-1	1.213E+1	2.690E+1
-2.773E-1	1.206E+1	2.695E+1
-2.676E-1	1.216E+1	2.697E+1
-2.757E-1	1.232E+1	2.680E+1
-2.741E-1	1.215E+1	2.677E+1
-2.806E-1	1.207E+1	2.689E+1
-2.676E-1	1.207E+1	2.702E+1
-2.789E-1	1.215E+1	2.688E+1
-2.708E-1	1.215E+1	2.691E+1
-2.806E-1	1.211E+1	2.691E+1
-2.692E-1	1.213E+1	2.675E+1
-2.789E-1	1.215E+1	2.673E+1
-2.741E-1	1.218E+1	2.668E+1
-2.773E-1	1.205E+1	2.691E+1
-2.692E-1	1.216E+1	2.690E+1
-2.789E-1	1.211E+1	2.692E+1
-2.773E-1	1.223E+1	2.694E+1
-2.806E-1	1.225E+1	2.700E+1
-2.676E-1	1.213E+1	2.698E+1
-2.773E-1	1.221E+1	2.675E+1
-2.741E-1	1.231E+1	2.654E+1
-2.789E-1	1.223E+1	2.678E+1
-2.676E-1	1.211E+1	2.680E+1
-2.773E-1	1.216E+1	2.670E+1
-2.757E-1	1.221E+1	2.683E+1
-2.806E-1	1.208E+1	2.686E+1
-2.676E-1	1.217E+1	2.692E+1
-2.773E-1	1.217E+1	2.690E+1
-2.757E-1	1.227E+1	2.671E+1
-2.773E-1	1.211E+1	2.670E+1
-2.708E-1	1.226E+1	2.687E+1
-2.757E-1	1.212E+1	2.667E+1
-2.741E-1	1.219E+1	2.678E+1
-2.773E-1	1.210E+1	2.684E+1
-2.708E-1	1.204E+1	2.671E+1
-2.773E-1	1.227E+1	2.663E+1
-2.741E-1	1.216E+1	2.681E+1
-2.789E-1	1.216E+1	2.677E+1
-2.725E-1	1.237E+1	2.698E+1
-2.757E-1	1.215E+1	2.691E+1
-2.773E-1	1.211E+1	2.661E+1
-2.789E-1	1.220E+1	2.699E+1
-2.725E-1	1.219E+1	2.681E+1
-2.741E-1	1.209E+1	2.704E+1
-2.773E-1	1.221E+1	2.693E+1
-2.789E-1	1.220E+1	2.677E+1
-2.725E-1	1.210E+1	2.692E+1
-2.773E-1	1.223E+1	2.680E+1
-2.773E-1	1.230E+1	2.680E+1
-2.741E-1	1.228E+1	2.681E+1
-2.708E-1	1.216E+1	2.697E+1
-2.757E-1	1.225E+1	2.695E+1
-2.757E-1	1.222E+1	2.703E+1
-2.806E-1	1.209E+1	2.699E+1
-2.725E-1	1.231E+1	2.692E+1
-2.741E-1	1.214E+1	2.694E+1
-2.741E-1	1.219E+1	2.678E+1
-2.757E-1	1.217E+1	2.706E+1
-2.725E-1	1.222E+1	2.681E+1
-2.725E-1	1.216E+1	2.668E+1
-2.806E-1	1.212E+1	2.698E+1
-2.757E-1	1.216E+1	2.703E+1
-2.741E-1	1.225E+1	2.686E+1
-2.725E-1	1.227E+1	2.689E+1
-2.741E-1	1.211E+1	2.666E+1
-2.757E-1	1.206E+1	2.679E+1
-2.692E-1	1.222E+1	2.693E+1
-2.741E-1	1.205E+1	2.675E+1
-2.806E-1	1.213E+1	2.696E+1
-2.757E-1	1.211E+1	2.689E+1
-2.741E-1	1.223E+1	2.690E+1
-2.708E-1	1.218E+1	2.706E+1
-2.822E-1	1.209E+1	2.690E+1
-2.773E-1	1.223E+1	2.686E+1
-2.741E-1	1.210E+1	2.667E+1
-2.725E-1	1.222E+1	2.695E+1
-2.806E-1	1.221E+1	2.690E+1
-2.741E-1	1.209E+1	2.676E+1
-2.757E-1	1.206E+1	2.667E+1
-2.725E-1	1.216E+1	2.675E+1
-2.789E-1	1.222E+1	2.701E+1
-2.725E-1	1.216E+1	2.682E+1
-2.773E-1	1.226E+1	2.680E+1
-2.708E-1	1.221E+1	2.693E+1
-2.789E-1	1.205E+1	2.668E+1
-2.773E-1	1.211E+1	2.672E+1
-2.741E-1	1.222E+1	2.654E+1
-2.708E-1	1.203E+1	2.675E+1
-2.789E-1	1.218E+1	2.691E+1
-2.741E-1	1.228E+1	2.673E+1
-2.757E-1	1.216E+1	2.680E+1
-2.692E-1	1.209E+1	2.678E+1
-2.806E-1	1.219E+1	2.682E+1
-2.708E-1	1.234E+1	2.687E+1
-2.757E-1	1.206E+1	2.685E+1
-2.676E-1	1.207E+1	2.672E+1
-2.806E-1	1.209E+1	2.692E+1
-2.741E-1	1.215E+1	2.694E+1
-2.773E-1	1.226E+1	2.673E+1
-2.741E-1	1.206E+1	2.686E+1
-2.773E-1	1.214E+1	2.694E+1
-2.741E-1	1.221E+1	2.681E+1
-2.757E-1	1.218E+1	2.686E+1
-2.725E-1	1.199E+1	2.678E+1
-2.822E-1	1.218E+1	2.689E+1
-2.692E-1	1.210E+1	2.689E+1
-2.773E-1	1.221E+1	2.687E+1
-2.708E-1	1.213E+1	2.670E+1
-2.838E-1	1.214E+1	2.698E+1
-2.725E-1	1.208E+1	2.684E+1
-2.741E-1	1.223E+1	2.700E+1
-2.708E-1	1.215E+1	2.668E+1
-2.822E-1	1.215E+1	2.680E+1
-2.725E-1	1.205E+1	2.670E+1
-2.773E-1	1.214E+1	2.685E+1
-2.692E-1	1.215E+1	2.673E+1
-2.806E-1	1.209E+1	2.671E+1
-2.725E-1	1.218E+1	2.681E+1
-2.757E-1	1.205E+1	2.681E+1
-2.725E-1	1.208E+1	2.684E+1
-2.822E-1	1.211E+1	2.671E+1
-2.725E-1	1.214E+1	2.673E+1
-2.757E-1	1.218E+1	2.692E+1
-2.692E-1	1.218E+1	2.668E+1
-2.822E-1	1.233E+1	2.680E+1
-2.708E-1	1.223E+1	2.670E+1
-2.708E-1	1.214E+1	2.681E+1
-2.741E-1	1.212E+1	2.680E+1
-2.806E-1	1.225E+1	2.681E+1
-2.741E-1	1.221E+1	2.674E+1
-2.757E-1	1.226E+1	2.686E+1
-2.692E-1	1.223E+1	2.678E+1
-2.806E-1	1.218E+1	2.695E+1
-2.725E-1	1.207E+1	2.667E+1
-2.725E-1	1.211E+1	2.684E+1
-2.708E-1	1.217E+1	2.680E+1
-2.806E-1	1.224E+1	2.682E+1
-2.708E-1	1.203E+1	2.694E+1
-2.741E-1	1.220E+1	2.678E+1
-2.725E-1	1.221E+1	2.687E+1
-2.806E-1	1.209E+1	2.677E+1
-2.757E-1	1.222E+1	2.686E+1
-2.708E-1	1.216E+1	2.698E+1
-2.789E-1	1.229E+1	2.678E+1
-2.806E-1	1.217E+1	2.668E+1
-2.757E-1	1.219E+1	2.686E+1
-2.708E-1	1.212E+1	2.680E+1
-2.725E-1	1.218E+1	2.668E+1
-2.773E-1	1.218E+1	2.685E+1
-2.725E-1	1.215E+1	2.687E+1
-2.725E-1	1.214E+1	2.661E+1
-2.741E-1	1.206E+1	2.680E+1
-2.789E-1	1.217E+1	2.695E+1
-2.789E-1	1.212E+1	2.671E+1
-2.708E-1	1.228E+1	2.678E+1
-2.725E-1	1.200E+1	2.681E+1
-2.789E-1	1.203E+1	2.683E+1
-2.757E-1	1.217E+1	2.681E+1
-2.708E-1	1.202E+1	2.703E+1
-2.757E-1	1.215E+1	2.673E+1
-2.806E-1	1.209E+1	2.681E+1
-2.741E-1	1.210E+1	2.667E+1
-2.725E-1	1.204E+1	2.684E+1
-2.741E-1	1.217E+1	2.687E+1
-2.806E-1	1.223E+1	2.678E+1
-2.773E-1	1.219E+1	2.676E+1
-2.725E-1	1.210E+1	2.692E+1
-2.773E-1	1.225E+1	2.665E+1
-2.789E-1	1.200E+1	2.702E+1
-2.789E-1	1.214E+1	2.681E+1
-2.725E-1	1.221E+1	2.682E+1
-2.741E-1	1.201E+1	2.663E+1
-2.757E-1	1.219E+1	2.692E+1
-2.773E-1	1.212E+1	2.688E+1
-2.725E-1	1.211E+1	2.690E+1
-2.806E-1	1.217E+1	2.699E+1
-2.741E-1	1.211E+1	2.704E+1
-2.789E-1	1.212E+1	2.683E+1
-2.692E-1	1.214E+1	2.691E+1
-2.789E-1	1.207E+1	2.681E+1
-2.757E-1	1.205E+1	2.682E+1
-2.789E-1	1.219E+1	2.673E+1
-2.692E-1	1.218E+1	2.687E+1
-2.789E-1	1.220E+1	2.682E+1
-2.757E-1	1.220E+1	2.703E+1
-2.773E-1	1.223E+1	2.681E+1
-2.708E-1	1.215E+1	2.681E+1
-2.789E-1	1.199E+1	2.678E+1
-2.757E-1	1.199E+1	2.692E+1
-2.789E-1	1.224E+1	2.682E+1
-2.676E-1	1.212E+1	2.685E+1
-2.773E-1	1.214E+1	2.655E+1
-2.757E-1	1.223E+1	2.689E+1
-2.773E-1	1.216E+1	2.697E+1
-2.676E-1	1.228E+1	2.656E+1
-2.789E-1	1.213E+1	2.692E+1
-2.725E-1	1.214E+1	2.680E+1
-2.806E-1	1.221E+1	2.679E+1
-2.660E-1	1.207E+1	2.692E+1
-2.806E-1	1.215E+1	2.684E+1
-2.757E-1	1.209E+1	2.689E+1
-2.806E-1	1.228E+1	2.677E+1
-2.660E-1	1.211E+1	2.692E+1
-2.789E-1	1.214E+1	2.683E+1
-2.741E-1	1.216E+1	2.686E+1
-2.806E-1	1.216E+1	2.664E+1
-2.643E-1	1.217E+1	2.659E+1
-2.773E-1	1.205E+1	2.684E+1
-2.757E-1	1.221E+1	2.676E+1
-2.773E-1	1.217E+1	2.669E+1
-2.676E-1	1.203E+1	2.671E+1
-2.757E-1	1.204E+1	2.661E+1
-2.773E-1	1.200E+1	2.698E+1
-2.822E-1	1.222E+1	2.682E+1
-2.676E-1	1.216E+1	2.676E+1
-2.773E-1	1.216E+1	2.662E+1
-2.725E-1	1.225E+1	2.679E+1
-2.789E-1	1.225E+1	2.682E+1
-2.692E-1	1.216E+1	2.680E+1
-2.789E-1	1.211E+1	2.681E+1
-2.757E-1	1.201E+1	2.684E+1
-2.789E-1	1.212E+1	2.676E+1
-2.692E-1	1.212E+1	2.691E+1
-2.773E-1	1.224E+1	2.687E+1
-2.757E-1	1.216E+1	2.693E+1
-2.789E-1	1.220E+1	2.711E+1
-2.676E-1	1.219E+1	2.671E+1
-2.773E-1	1.229E+1	2.666E+1
-2.741E-1	1.221E+1	2.693E+1
-2.806E-1	1.221E+1	2.680E+1
-2.692E-1	1.211E+1	2.687E+1
-2.773E-1	1.219E+1	2.683E+1
-2.789E-1	1.204E+1	2.681E+1
-2.773E-1	1.218E+1	2.695E+1
-2.725E-1	1.205E+1	2.682E+1
-2.773E-1	1.211E+1	2.681E+1
-2.757E-1	1.217E+1	2.669E+1
-2.773E-1	1.224E+1	2.674E+1
-2.741E-1	1.221E+1	2.689E+1
-2.757E-1	1.214E+1	2.667E+1
-2.757E-1	1.203E+1	2.685E+1
-2.773E-1	1.209E+1	2.677E+1
-2.676E-1	1.215E+1	2.687E+1
-2.757E-1	1.204E+1	2.684E+1
-2.789E-1	1.212E+1	2.691E+1
-2.789E-1	1.213E+1	2.676E+1
-2.708E-1	1.221E+1	2.693E+1
-2.789E-1	1.219E+1	2.689E+1
-2.806E-1	1.215E+1	2.675E+1
-2.773E-1	1.210E+1	2.690E+1
-2.725E-1	1.222E+1	2.686E+1
-2.789E-1	1.218E+1	2.687E+1
-2.789E-1	1.216E+1	2.662E+1
-2.757E-1	1.229E+1	2.684E+1
-2.692E-1	1.216E+1	2.677E+1
-2.741E-1	1.221E+1	2.713E+1
-2.789E-1	1.214E+1	2.687E+1
-2.757E-1	1.218E+1	2.695E+1
-2.741E-1	1.218E+1	2.665E+1
-2.757E-1	1.213E+1	2.703E+1
-2.789E-1	1.213E+1	2.673E+1
-2.789E-1	1.228E+1	2.696E+1
-2.725E-1	1.204E+1	2.683E+1
-2.741E-1	1.225E+1	2.676E+1
-2.773E-1	1.225E+1	2.661E+1
-2.773E-1	1.204E+1	2.692E+1
-2.741E-1	1.207E+1	2.679E+1
-2.757E-1	1.222E+1	2.690E+1
-2.789E-1	1.214E+1	2.700E+1
-2.741E-1	1.216E+1	2.685E+1
-2.741E-1	1.215E+1	2.694E+1
-2.741E-1	1.216E+1	2.677E+1
-2.838E-1	1.224E+1	2.683E+1
-2.757E-1	1.223E+1	2.684E+1
[truncated: 93,978 more rows]
