# Supplementary material for: Improved ANAP incorporation and VCF analysis reveal details of P2X7 current facilitation and a limited conformational interplay between ATP binding and the intracellular ballast domain
Source: eLife. 2023 Jan 4;12:e82479. doi: 10.7554/eLife.82479 (PMC9859053; doi:10.7554/eLife.82479)
Supplement: Figure 5—figure supplement 3—source data 2. [file elife-82479-fig5-figsupp3-data2.zip › Figure-5_figure-supplement-3_source-data-2/DeltaCaM-K127/l14/11.csv]

-3.000E-1	1.028E+1	2.091E+1
-3.033E-1	1.038E+1	2.094E+1
-3.049E-1	1.028E+1	2.119E+1
-3.065E-1	1.033E+1	2.099E+1
-3.033E-1	1.035E+1	2.075E+1
-3.000E-1	1.030E+1	2.088E+1
-3.017E-1	1.036E+1	2.101E+1
-3.065E-1	1.034E+1	2.114E+1
-3.033E-1	1.035E+1	2.103E+1
-3.049E-1	1.049E+1	2.110E+1
-3.033E-1	1.040E+1	2.094E+1
-3.065E-1	1.025E+1	2.105E+1
-3.033E-1	1.034E+1	2.130E+1
-3.000E-1	1.026E+1	2.096E+1
-3.049E-1	1.035E+1	2.094E+1
-3.049E-1	1.032E+1	2.111E+1
-3.033E-1	1.040E+1	2.074E+1
-3.017E-1	1.038E+1	2.099E+1
-3.049E-1	1.026E+1	2.103E+1
-3.065E-1	1.038E+1	2.099E+1
-3.049E-1	1.031E+1	2.088E+1
-3.049E-1	1.035E+1	2.089E+1
-3.033E-1	1.035E+1	2.083E+1
-3.049E-1	1.019E+1	2.103E+1
-3.000E-1	1.041E+1	2.100E+1
-3.017E-1	1.032E+1	2.111E+1
-3.049E-1	1.038E+1	2.114E+1
-3.033E-1	1.015E+1	2.104E+1
-3.049E-1	1.039E+1	2.087E+1
-2.984E-1	1.022E+1	2.105E+1
-3.065E-1	1.037E+1	2.113E+1
-3.065E-1	1.039E+1	2.082E+1
-3.033E-1	1.038E+1	2.104E+1
-3.017E-1	1.032E+1	2.096E+1
-3.049E-1	1.032E+1	2.098E+1
-3.033E-1	1.033E+1	2.109E+1
-3.049E-1	1.039E+1	2.093E+1
-3.017E-1	1.025E+1	2.099E+1
-3.065E-1	1.046E+1	2.103E+1
-3.065E-1	1.035E+1	2.088E+1
-3.049E-1	1.036E+1	2.100E+1
-3.017E-1	1.035E+1	2.105E+1
-3.033E-1	1.039E+1	2.110E+1
-3.049E-1	1.043E+1	2.111E+1
-3.033E-1	1.022E+1	2.101E+1
-3.017E-1	1.024E+1	2.115E+1
-3.033E-1	1.031E+1	2.120E+1
-3.049E-1	1.032E+1	2.104E+1
-3.033E-1	1.028E+1	2.095E+1
-3.000E-1	1.034E+1	2.110E+1
-3.049E-1	1.028E+1	2.097E+1
-3.033E-1	1.031E+1	2.095E+1
-3.017E-1	1.025E+1	2.113E+1
-3.033E-1	1.032E+1	2.089E+1
-3.017E-1	1.032E+1	2.116E+1
-3.081E-1	1.036E+1	2.082E+1
-3.017E-1	1.023E+1	2.105E+1
-3.017E-1	1.034E+1	2.107E+1
-3.033E-1	1.031E+1	2.094E+1
-3.049E-1	1.025E+1	2.119E+1
-3.033E-1	1.040E+1	2.104E+1
-3.033E-1	1.035E+1	2.104E+1
-3.049E-1	1.034E+1	2.079E+1
-3.049E-1	1.038E+1	2.110E+1
-3.049E-1	1.037E+1	2.089E+1
-3.017E-1	1.047E+1	2.099E+1
-3.017E-1	1.042E+1	2.106E+1
-3.049E-1	1.041E+1	2.101E+1
-3.000E-1	1.030E+1	2.114E+1
-3.000E-1	1.042E+1	2.099E+1
-3.049E-1	1.043E+1	2.096E+1
-3.033E-1	1.052E+1	2.109E+1
-3.017E-1	1.031E+1	2.118E+1
-3.017E-1	1.037E+1	2.101E+1
-3.017E-1	1.048E+1	2.109E+1
-3.033E-1	1.035E+1	2.102E+1
-3.033E-1	1.026E+1	2.101E+1
-3.017E-1	1.031E+1	2.112E+1
-3.033E-1	1.042E+1	2.098E+1
-3.065E-1	1.028E+1	2.103E+1
-3.033E-1	1.037E+1	2.109E+1
-3.000E-1	1.037E+1	2.107E+1
-3.017E-1	1.031E+1	2.084E+1
-3.049E-1	1.042E+1	2.101E+1
-3.000E-1	1.034E+1	2.106E+1
-2.984E-1	1.031E+1	2.096E+1
-3.000E-1	1.038E+1	2.097E+1
-3.017E-1	1.033E+1	2.107E+1
-3.000E-1	1.037E+1	2.099E+1
-3.033E-1	1.032E+1	2.097E+1
-2.984E-1	1.034E+1	2.097E+1
-3.049E-1	1.026E+1	2.099E+1
-3.000E-1	1.041E+1	2.097E+1
-3.000E-1	1.036E+1	2.110E+1
-3.017E-1	1.026E+1	2.114E+1
-3.049E-1	1.032E+1	2.086E+1
-3.000E-1	1.035E+1	2.104E+1
-3.000E-1	1.028E+1	2.090E+1
-3.000E-1	1.049E+1	2.113E+1
-3.017E-1	1.040E+1	2.090E+1
-3.017E-1	1.043E+1	2.117E+1
-3.000E-1	1.040E+1	2.106E+1
-3.033E-1	1.051E+1	2.100E+1
-3.049E-1	1.033E+1	2.107E+1
-3.017E-1	1.038E+1	2.108E+1
-3.000E-1	1.046E+1	2.103E+1
-3.000E-1	1.038E+1	2.094E+1
-3.017E-1	1.026E+1	2.104E+1
-3.017E-1	1.036E+1	2.106E+1
-3.000E-1	1.039E+1	2.107E+1
-3.000E-1	1.043E+1	2.094E+1
-3.000E-1	1.039E+1	2.111E+1
-3.000E-1	1.023E+1	2.106E+1
-3.000E-1	1.042E+1	2.108E+1
-3.000E-1	1.041E+1	2.108E+1
-3.033E-1	1.035E+1	2.111E+1
-3.017E-1	1.026E+1	2.105E+1
-3.000E-1	1.038E+1	2.109E+1
-2.984E-1	1.040E+1	2.114E+1
-3.017E-1	1.021E+1	2.102E+1
-3.000E-1	1.033E+1	2.116E+1
-2.984E-1	1.030E+1	2.111E+1
-3.017E-1	1.042E+1	2.127E+1
-3.017E-1	1.020E+1	2.116E+1
-2.984E-1	1.034E+1	2.112E+1
-2.984E-1	1.038E+1	2.082E+1
-3.017E-1	1.031E+1	2.111E+1
-3.033E-1	1.031E+1	2.102E+1
-3.017E-1	1.037E+1	2.098E+1
-2.968E-1	1.039E+1	2.117E+1
-2.968E-1	1.033E+1	2.103E+1
-3.017E-1	1.038E+1	2.105E+1
-2.984E-1	1.022E+1	2.100E+1
-2.984E-1	1.021E+1	2.125E+1
-3.000E-1	1.029E+1	2.108E+1
-3.017E-1	1.026E+1	2.107E+1
-2.984E-1	1.045E+1	2.102E+1
-2.968E-1	1.036E+1	2.086E+1
-3.017E-1	1.022E+1	2.090E+1
-3.033E-1	1.040E+1	2.093E+1
-2.984E-1	1.028E+1	2.106E+1
-2.968E-1	1.035E+1	2.095E+1
-2.984E-1	1.042E+1	2.108E+1
-2.984E-1	1.043E+1	2.121E+1
-2.968E-1	1.032E+1	2.108E+1
-2.984E-1	1.042E+1	2.104E+1
-3.000E-1	1.027E+1	2.107E+1
-3.033E-1	1.014E+1	2.122E+1
-3.000E-1	1.028E+1	2.111E+1
-2.968E-1	1.032E+1	2.099E+1
-2.984E-1	1.048E+1	2.111E+1
-3.017E-1	1.040E+1	2.104E+1
-3.000E-1	1.036E+1	2.115E+1
-2.984E-1	1.031E+1	2.096E+1
-2.984E-1	1.036E+1	2.113E+1
-2.984E-1	1.040E+1	2.110E+1
-2.984E-1	1.027E+1	2.096E+1
-2.984E-1	1.034E+1	2.098E+1
-2.984E-1	1.038E+1	2.087E+1
-3.000E-1	1.034E+1	2.105E+1
-3.000E-1	1.047E+1	2.097E+1
-2.968E-1	1.032E+1	2.110E+1
-2.984E-1	1.031E+1	2.083E+1
-3.000E-1	1.045E+1	2.123E+1
-2.984E-1	1.043E+1	2.115E+1
-2.968E-1	1.023E+1	2.095E+1
-3.000E-1	1.023E+1	2.106E+1
-2.984E-1	1.026E+1	2.103E+1
-2.968E-1	1.047E+1	2.112E+1
-3.000E-1	1.034E+1	2.098E+1
-3.033E-1	1.038E+1	2.095E+1
-3.017E-1	1.033E+1	2.084E+1
-2.968E-1	1.039E+1	2.093E+1
-2.935E-1	1.030E+1	2.094E+1
-2.984E-1	1.020E+1	2.105E+1
-3.000E-1	1.053E+1	2.099E+1
-2.968E-1	1.036E+1	2.092E+1
-3.000E-1	1.032E+1	2.101E+1
-3.033E-1	1.044E+1	2.088E+1
-3.000E-1	1.033E+1	2.107E+1
-3.000E-1	1.029E+1	2.102E+1
-2.952E-1	1.035E+1	2.075E+1
-2.952E-1	1.053E+1	2.100E+1
-2.984E-1	1.031E+1	2.111E+1
-3.000E-1	1.027E+1	2.102E+1
-2.984E-1	1.030E+1	2.091E+1
-2.984E-1	1.028E+1	2.080E+1
-3.000E-1	1.045E+1	2.113E+1
-2.984E-1	1.047E+1	2.120E+1
-2.952E-1	1.037E+1	2.106E+1
-2.984E-1	1.037E+1	2.096E+1
-3.017E-1	1.029E+1	2.101E+1
-3.000E-1	1.035E+1	2.112E+1
-2.968E-1	1.025E+1	2.108E+1
-2.984E-1	1.025E+1	2.089E+1
-3.000E-1	1.047E+1	2.103E+1
-2.984E-1	1.034E+1	2.103E+1
-2.919E-1	1.032E+1	2.109E+1
-2.984E-1	1.031E+1	2.110E+1
-3.000E-1	1.024E+1	2.107E+1
-2.952E-1	1.044E+1	2.108E+1
-2.968E-1	1.035E+1	2.095E+1
-2.952E-1	1.027E+1	2.103E+1
-2.968E-1	1.037E+1	2.128E+1
-2.952E-1	1.031E+1	2.088E+1
-2.968E-1	1.034E+1	2.102E+1
-3.000E-1	1.046E+1	2.124E+1
-3.017E-1	1.031E+1	2.091E+1
-2.968E-1	1.030E+1	2.099E+1
-2.968E-1	1.035E+1	2.086E+1
-2.968E-1	1.020E+1	2.107E+1
-3.017E-1	1.038E+1	2.096E+1
-2.968E-1	1.036E+1	2.103E+1
-2.968E-1	1.028E+1	2.097E+1
-3.000E-1	1.031E+1	2.103E+1
-2.984E-1	1.032E+1	2.111E+1
-3.000E-1	1.038E+1	2.116E+1
-2.984E-1	1.021E+1	2.097E+1
-3.017E-1	1.033E+1	2.123E+1
-2.984E-1	1.036E+1	2.101E+1
-3.000E-1	1.037E+1	2.107E+1
-2.968E-1	1.045E+1	2.109E+1
-2.968E-1	1.031E+1	2.098E+1
-3.017E-1	1.032E+1	2.109E+1
-2.984E-1	1.036E+1	2.083E+1
-2.952E-1	1.030E+1	2.102E+1
-2.984E-1	1.040E+1	2.117E+1
-3.017E-1	1.038E+1	2.100E+1
-2.968E-1	1.040E+1	2.114E+1
-2.968E-1	1.033E+1	2.087E+1
-2.952E-1	1.036E+1	2.120E+1
-3.000E-1	1.035E+1	2.093E+1
-2.952E-1	1.029E+1	2.105E+1
-2.952E-1	1.020E+1	2.105E+1
-2.984E-1	1.030E+1	2.109E+1
-3.000E-1	1.046E+1	2.115E+1
-2.984E-1	1.036E+1	2.102E+1
-2.935E-1	1.036E+1	2.090E+1
-3.000E-1	1.025E+1	2.094E+1
-3.000E-1	1.046E+1	2.111E+1
-2.952E-1	1.023E+1	2.113E+1
-2.952E-1	1.025E+1	2.122E+1
-3.000E-1	1.025E+1	2.102E+1
-3.000E-1	1.036E+1	2.113E+1
-2.968E-1	1.039E+1	2.107E+1
-2.952E-1	1.035E+1	2.107E+1
-2.984E-1	1.037E+1	2.111E+1
-2.984E-1	1.033E+1	2.100E+1
-2.984E-1	1.033E+1	2.096E+1
-2.984E-1	1.038E+1	2.095E+1
-2.968E-1	1.033E+1	2.107E+1
-2.984E-1	1.037E+1	2.099E+1
-2.984E-1	1.038E+1	2.114E+1
-2.935E-1	1.031E+1	2.094E+1
-2.984E-1	1.044E+1	2.092E+1
-2.984E-1	1.030E+1	2.099E+1
-2.935E-1	1.031E+1	2.099E+1
-2.952E-1	1.037E+1	2.104E+1
-2.968E-1	1.030E+1	2.093E+1
-2.984E-1	1.035E+1	2.103E+1
-2.968E-1	1.037E+1	2.110E+1
-2.952E-1	1.034E+1	2.120E+1
-2.968E-1	1.034E+1	2.101E+1
-2.984E-1	1.023E+1	2.099E+1
-2.952E-1	1.037E+1	2.103E+1
-2.952E-1	1.038E+1	2.094E+1
-2.968E-1	1.039E+1	2.110E+1
-3.000E-1	1.035E+1	2.100E+1
-2.984E-1	1.038E+1	2.118E+1
-2.968E-1	1.039E+1	2.118E+1
-2.952E-1	1.038E+1	2.096E+1
-2.968E-1	1.039E+1	2.108E+1
-2.952E-1	1.042E+1	2.086E+1
-2.952E-1	1.044E+1	2.096E+1
-2.952E-1	1.030E+1	2.116E+1
-2.984E-1	1.035E+1	2.090E+1
-2.952E-1	1.034E+1	2.116E+1
-2.968E-1	1.028E+1	2.086E+1
-2.984E-1	1.031E+1	2.106E+1
-2.968E-1	1.026E+1	2.115E+1
-2.952E-1	1.033E+1	2.102E+1
-2.919E-1	1.029E+1	2.103E+1
-2.968E-1	1.044E+1	2.095E+1
-2.968E-1	1.040E+1	2.084E+1
-2.968E-1	1.044E+1	2.112E+1
-2.952E-1	1.038E+1	2.099E+1
-2.984E-1	1.039E+1	2.102E+1
-3.017E-1	1.034E+1	2.109E+1
-2.952E-1	1.031E+1	2.106E+1
-2.968E-1	1.023E+1	2.100E+1
-2.984E-1	1.030E+1	2.102E+1
-2.984E-1	1.045E+1	2.105E+1
-2.952E-1	1.025E+1	2.105E+1
-2.935E-1	1.030E+1	2.102E+1
-2.984E-1	1.037E+1	2.096E+1
-2.984E-1	1.035E+1	2.120E+1
-2.952E-1	1.023E+1	2.110E+1
-2.968E-1	1.025E+1	2.098E+1
-2.952E-1	1.037E+1	2.096E+1
-3.000E-1	1.036E+1	2.111E+1
-2.968E-1	1.038E+1	2.092E+1
-2.952E-1	1.035E+1	2.122E+1
-2.968E-1	1.024E+1	2.092E+1
-2.968E-1	1.031E+1	2.114E+1
-2.968E-1	1.041E+1	2.123E+1
-2.952E-1	1.026E+1	2.123E+1
-2.984E-1	1.038E+1	2.080E+1
-2.984E-1	1.040E+1	2.121E+1
-2.903E-1	1.044E+1	2.100E+1
-2.935E-1	1.028E+1	2.099E+1
-2.984E-1	1.039E+1	2.099E+1
-3.000E-1	1.037E+1	2.104E+1
-2.968E-1	1.034E+1	2.098E+1
-2.935E-1	1.045E+1	2.111E+1
-2.968E-1	1.036E+1	2.100E+1
-3.000E-1	1.043E+1	2.090E+1
-2.952E-1	1.032E+1	2.083E+1
-2.935E-1	1.023E+1	2.101E+1
-2.968E-1	1.042E+1	2.107E+1
-2.984E-1	1.033E+1	2.082E+1
-2.952E-1	1.036E+1	2.120E+1
-2.935E-1	1.024E+1	2.090E+1
-2.968E-1	1.043E+1	2.103E+1
-2.984E-1	1.040E+1	2.107E+1
-2.968E-1	1.038E+1	2.107E+1
-2.935E-1	1.047E+1	2.100E+1
-2.968E-1	1.043E+1	2.103E+1
-2.984E-1	1.039E+1	2.108E+1
-2.952E-1	1.028E+1	2.109E+1
-2.935E-1	1.029E+1	2.110E+1
-2.968E-1	1.035E+1	2.116E+1
-2.984E-1	1.032E+1	2.096E+1
-2.935E-1	1.038E+1	2.103E+1
-2.935E-1	1.043E+1	2.115E+1
-2.952E-1	1.024E+1	2.109E+1
-2.984E-1	1.024E+1	2.114E+1
-2.919E-1	1.047E+1	2.111E+1
-2.935E-1	1.042E+1	2.100E+1
-2.952E-1	1.040E+1	2.098E+1
-3.000E-1	1.020E+1	2.102E+1
-2.968E-1	1.042E+1	2.102E+1
-2.935E-1	1.034E+1	2.110E+1
-2.952E-1	1.040E+1	2.083E+1
-2.968E-1	1.035E+1	2.095E+1
-2.935E-1	1.040E+1	2.117E+1
-3.000E-1	1.035E+1	2.096E+1
-2.968E-1	1.047E+1	2.100E+1
-2.984E-1	1.046E+1	2.095E+1
-2.968E-1	1.027E+1	2.110E+1
-2.952E-1	1.031E+1	2.104E+1
-2.984E-1	1.034E+1	2.109E+1
-2.968E-1	1.031E+1	2.111E+1
-2.935E-1	1.033E+1	2.103E+1
-2.984E-1	1.036E+1	2.098E+1
-2.968E-1	1.035E+1	2.112E+1
-2.952E-1	1.031E+1	2.091E+1
-2.935E-1	1.033E+1	2.124E+1
-2.984E-1	1.038E+1	2.110E+1
-2.952E-1	1.041E+1	2.109E+1
-2.968E-1	1.029E+1	2.105E+1
-2.952E-1	1.043E+1	2.100E+1
-2.952E-1	1.022E+1	2.086E+1
-2.968E-1	1.046E+1	2.096E+1
-2.984E-1	1.043E+1	2.094E+1
-2.968E-1	1.050E+1	2.109E+1
-2.952E-1	1.031E+1	2.108E+1
-2.952E-1	1.033E+1	2.106E+1
-3.017E-1	1.037E+1	2.094E+1
-2.935E-1	1.036E+1	2.095E+1
-2.968E-1	1.031E+1	2.098E+1
-2.952E-1	1.031E+1	2.094E+1
-2.984E-1	1.032E+1	2.110E+1
-2.968E-1	1.025E+1	2.100E+1
-2.935E-1	1.032E+1	2.097E+1
-2.984E-1	1.034E+1	2.095E+1
-2.968E-1	1.033E+1	2.109E+1
-2.952E-1	1.032E+1	2.104E+1
-2.919E-1	1.032E+1	2.105E+1
-2.935E-1	1.030E+1	2.122E+1
-2.984E-1	1.035E+1	2.109E+1
-2.935E-1	1.044E+1	2.088E+1
-2.935E-1	1.033E+1	2.109E+1
-2.952E-1	1.035E+1	2.101E+1
-2.984E-1	1.043E+1	2.104E+1
-2.935E-1	1.045E+1	2.091E+1
-2.968E-1	1.031E+1	2.094E+1
-2.952E-1	1.041E+1	2.110E+1
-2.984E-1	1.040E+1	2.104E+1
-2.935E-1	1.036E+1	2.086E+1
-2.919E-1	1.034E+1	2.115E+1
-2.952E-1	1.017E+1	2.093E+1
-2.968E-1	1.038E+1	2.078E+1
-2.952E-1	1.037E+1	2.099E+1
-2.935E-1	1.021E+1	2.099E+1
-2.935E-1	1.023E+1	2.112E+1
-2.968E-1	1.040E+1	2.104E+1
-2.952E-1	1.031E+1	2.091E+1
-2.968E-1	1.035E+1	2.089E+1
-2.935E-1	1.035E+1	2.124E+1
-2.952E-1	1.023E+1	2.111E+1
-2.952E-1	1.026E+1	2.110E+1
-2.952E-1	1.041E+1	2.107E+1
-2.968E-1	1.039E+1	2.110E+1
-2.935E-1	1.028E+1	2.118E+1
-2.952E-1	1.033E+1	2.113E+1
-2.919E-1	1.042E+1	2.112E+1
-2.935E-1	1.027E+1	2.109E+1
-2.968E-1	1.041E+1	2.102E+1
-2.952E-1	1.035E+1	2.087E+1
-2.919E-1	1.026E+1	2.099E+1
-2.952E-1	1.038E+1	2.114E+1
-3.000E-1	1.027E+1	2.088E+1
-2.952E-1	1.035E+1	2.099E+1
-2.952E-1	1.039E+1	2.096E+1
-2.952E-1	1.020E+1	2.120E+1
-2.952E-1	1.034E+1	2.117E+1
-2.935E-1	1.035E+1	2.082E+1
-2.935E-1	1.035E+1	2.126E+1
-2.952E-1	1.044E+1	2.082E+1
-2.984E-1	1.030E+1	2.099E+1
-2.935E-1	1.031E+1	2.104E+1
-2.903E-1	1.034E+1	2.097E+1
-2.935E-1	1.026E+1	2.106E+1
-2.968E-1	1.042E+1	2.115E+1
-2.935E-1	1.040E+1	2.103E+1
-2.903E-1	1.027E+1	2.134E+1
-2.952E-1	1.021E+1	2.091E+1
-2.952E-1	1.032E+1	2.107E+1
-2.935E-1	1.044E+1	2.110E+1
-2.935E-1	1.030E+1	2.112E+1
-2.935E-1	1.031E+1	2.093E+1
-2.952E-1	1.034E+1	2.087E+1
-2.919E-1	1.036E+1	2.100E+1
-2.919E-1	1.033E+1	2.122E+1
-2.903E-1	1.030E+1	2.094E+1
-2.968E-1	1.023E+1	2.099E+1
-2.935E-1	1.034E+1	2.111E+1
-2.952E-1	1.035E+1	2.109E+1
-2.952E-1	1.038E+1	2.082E+1
-2.952E-1	1.042E+1	2.088E+1
-2.887E-1	1.039E+1	2.109E+1
-2.935E-1	1.038E+1	2.102E+1
-2.968E-1	1.033E+1	2.100E+1
-2.935E-1	1.032E+1	2.117E+1
-2.952E-1	1.032E+1	2.098E+1
-2.935E-1	1.041E+1	2.099E+1
-2.935E-1	1.029E+1	2.100E+1
-2.968E-1	1.028E+1	2.099E+1
-2.935E-1	1.040E+1	2.100E+1
-2.919E-1	1.044E+1	2.103E+1
-2.935E-1	1.040E+1	2.099E+1
-2.952E-1	1.033E+1	2.099E+1
-2.903E-1	1.044E+1	2.084E+1
-2.919E-1	1.019E+1	2.100E+1
-2.919E-1	1.035E+1	2.103E+1
-2.919E-1	1.036E+1	2.099E+1
-2.919E-1	1.035E+1	2.099E+1
-2.903E-1	1.026E+1	2.108E+1
-2.952E-1	1.032E+1	2.092E+1
-2.952E-1	1.033E+1	2.085E+1
-2.935E-1	1.044E+1	2.102E+1
-2.935E-1	1.024E+1	2.088E+1
-2.952E-1	1.044E+1	2.113E+1
-2.952E-1	1.040E+1	2.096E+1
-2.919E-1	1.038E+1	2.091E+1
-2.919E-1	1.042E+1	2.117E+1
-2.935E-1	1.017E+1	2.091E+1
-2.935E-1	1.034E+1	2.098E+1
-2.903E-1	1.033E+1	2.100E+1
-2.903E-1	1.034E+1	2.123E+1
-2.919E-1	1.031E+1	2.093E+1
-2.919E-1	1.027E+1	2.106E+1
-2.935E-1	1.029E+1	2.086E+1
-2.935E-1	1.021E+1	2.100E+1
-2.952E-1	1.030E+1	2.111E+1
-2.952E-1	1.043E+1	2.101E+1
-2.935E-1	1.044E+1	2.101E+1
-2.903E-1	1.025E+1	2.095E+1
-2.919E-1	1.031E+1	2.111E+1
-2.952E-1	1.033E+1	2.096E+1
-2.935E-1	1.029E+1	2.104E+1
-2.903E-1	1.035E+1	2.105E+1
-2.935E-1	1.036E+1	2.121E+1
-2.952E-1	1.041E+1	2.117E+1
-2.903E-1	1.034E+1	2.098E+1
-2.919E-1	1.030E+1	2.114E+1
-2.903E-1	1.045E+1	2.106E+1
-2.919E-1	1.039E+1	2.102E+1
-2.952E-1	1.040E+1	2.093E+1
-2.903E-1	1.031E+1	2.110E+1
-2.935E-1	1.027E+1	2.111E+1
-2.935E-1	1.040E+1	2.103E+1
-2.935E-1	1.035E+1	2.102E+1
-2.903E-1	1.030E+1	2.106E+1
-2.935E-1	1.033E+1	2.109E+1
-2.968E-1	1.039E+1	2.101E+1
-2.935E-1	1.030E+1	2.105E+1
-2.952E-1	1.039E+1	2.095E+1
-2.887E-1	1.024E+1	2.111E+1
-2.935E-1	1.028E+1	2.107E+1
-2.919E-1	1.039E+1	2.094E+1
-2.887E-1	1.028E+1	2.100E+1
-2.919E-1	1.038E+1	2.121E+1
-2.935E-1	1.039E+1	2.104E+1
-2.903E-1	1.034E+1	2.105E+1
-2.887E-1	1.027E+1	2.094E+1
-2.919E-1	1.034E+1	2.120E+1
-2.935E-1	1.030E+1	2.091E+1
-2.919E-1	1.041E+1	2.094E+1
-2.887E-1	1.039E+1	2.110E+1
-2.919E-1	1.029E+1	2.097E+1
-2.952E-1	1.041E+1	2.105E+1
-2.919E-1	1.045E+1	2.114E+1
-2.903E-1	1.042E+1	2.109E+1
-2.935E-1	1.029E+1	2.083E+1
-2.935E-1	1.028E+1	2.107E+1
-2.919E-1	1.026E+1	2.103E+1
-2.919E-1	1.027E+1	2.088E+1
-2.919E-1	1.024E+1	2.104E+1
-2.935E-1	1.032E+1	2.096E+1
-2.903E-1	1.036E+1	2.097E+1
-2.887E-1	1.030E+1	2.104E+1
-2.919E-1	1.043E+1	2.120E+1
-2.935E-1	1.042E+1	2.097E+1
-2.903E-1	1.038E+1	2.110E+1
-2.887E-1	1.031E+1	2.097E+1
-2.919E-1	1.035E+1	2.097E+1
-2.935E-1	1.030E+1	2.107E+1
-2.887E-1	1.041E+1	2.105E+1
-2.919E-1	1.025E+1	2.100E+1
-2.903E-1	1.033E+1	2.086E+1
-2.919E-1	1.030E+1	2.101E+1
-2.887E-1	1.039E+1	2.113E+1
-2.887E-1	1.046E+1	2.114E+1
-2.887E-1	1.035E+1	2.106E+1
-2.919E-1	1.041E+1	2.097E+1
-2.887E-1	1.032E+1	2.101E+1
-2.887E-1	1.021E+1	2.081E+1
-2.919E-1	1.032E+1	2.091E+1
-2.919E-1	1.034E+1	2.097E+1
-2.887E-1	1.032E+1	2.087E+1
-2.903E-1	1.039E+1	2.106E+1
-2.935E-1	1.041E+1	2.095E+1
-2.919E-1	1.039E+1	2.109E+1
-2.838E-1	1.043E+1	2.102E+1
-2.854E-1	1.031E+1	2.124E+1
-2.903E-1	1.041E+1	2.113E+1
-2.952E-1	1.035E+1	2.118E+1
-2.903E-1	1.031E+1	2.107E+1
-2.887E-1	1.039E+1	2.080E+1
-2.919E-1	1.024E+1	2.094E+1
-2.952E-1	1.031E+1	2.103E+1
-2.887E-1	1.046E+1	2.104E+1
-2.871E-1	1.035E+1	2.104E+1
-2.903E-1	1.023E+1	2.105E+1
-2.952E-1	1.038E+1	2.116E+1
-2.903E-1	1.032E+1	2.096E+1
-2.919E-1	1.036E+1	2.086E+1
-2.935E-1	1.051E+1	2.114E+1
-2.919E-1	1.042E+1	2.103E+1
-2.887E-1	1.040E+1	2.101E+1
-2.903E-1	1.040E+1	2.099E+1
-2.903E-1	1.033E+1	2.099E+1
-2.919E-1	1.041E+1	2.109E+1
-2.919E-1	1.036E+1	2.097E+1
-2.871E-1	1.034E+1	2.094E+1
-2.919E-1	1.022E+1	2.108E+1
-2.919E-1	1.043E+1	2.114E+1
-2.903E-1	1.039E+1	2.110E+1
-2.903E-1	1.036E+1	2.121E+1
-2.903E-1	1.033E+1	2.091E+1
-2.935E-1	1.039E+1	2.096E+1
-2.919E-1	1.036E+1	2.101E+1
-2.871E-1	1.038E+1	2.108E+1
-2.903E-1	1.031E+1	2.098E+1
-2.919E-1	1.032E+1	2.102E+1
-2.903E-1	1.024E+1	2.109E+1
-2.903E-1	1.037E+1	2.102E+1
-2.952E-1	1.040E+1	2.109E+1
-2.935E-1	1.028E+1	2.096E+1
-2.871E-1	1.047E+1	2.092E+1
-2.854E-1	1.048E+1	2.103E+1
-2.903E-1	1.049E+1	2.111E+1
-2.919E-1	1.040E+1	2.097E+1
-2.935E-1	1.028E+1	2.104E+1
-2.919E-1	1.016E+1	2.099E+1
-2.903E-1	1.050E+1	2.122E+1
-2.935E-1	1.025E+1	2.117E+1
-2.935E-1	1.041E+1	2.094E+1
-2.919E-1	1.034E+1	2.095E+1
-2.887E-1	1.032E+1	2.101E+1
-2.935E-1	1.023E+1	2.103E+1
-2.887E-1	1.035E+1	2.101E+1
-2.871E-1	1.041E+1	2.099E+1
-2.887E-1	1.037E+1	2.108E+1
-2.935E-1	1.032E+1	2.111E+1
-2.887E-1	1.029E+1	2.098E+1
-2.887E-1	1.021E+1	2.097E+1
-2.887E-1	1.037E+1	2.100E+1
-2.919E-1	1.029E+1	2.097E+1
-2.903E-1	1.045E+1	2.114E+1
-2.887E-1	1.024E+1	2.108E+1
-2.935E-1	1.028E+1	2.080E+1
-2.903E-1	1.032E+1	2.117E+1
-2.903E-1	1.022E+1	2.117E+1
-2.871E-1	1.031E+1	2.101E+1
-2.919E-1	1.045E+1	2.100E+1
-2.919E-1	1.045E+1	2.117E+1
-2.887E-1	1.038E+1	2.107E+1
-2.871E-1	1.041E+1	2.099E+1
-2.887E-1	1.043E+1	2.100E+1
-2.903E-1	1.034E+1	2.100E+1
-2.887E-1	1.034E+1	2.103E+1
-2.887E-1	1.037E+1	2.101E+1
-2.871E-1	1.034E+1	2.099E+1
-2.903E-1	1.029E+1	2.097E+1
-2.887E-1	1.037E+1	2.105E+1
-2.871E-1	1.040E+1	2.099E+1
-2.903E-1	1.044E+1	2.102E+1
-2.919E-1	1.030E+1	2.105E+1
-2.887E-1	1.035E+1	2.104E+1
-2.871E-1	1.019E+1	2.101E+1
-2.903E-1	1.037E+1	2.089E+1
-2.903E-1	1.032E+1	2.109E+1
-2.887E-1	1.038E+1	2.108E+1
-2.871E-1	1.036E+1	2.116E+1
-2.919E-1	1.031E+1	2.111E+1
-2.903E-1	1.031E+1	2.111E+1
-2.903E-1	1.034E+1	2.080E+1
-2.887E-1	1.027E+1	2.111E+1
-2.871E-1	1.037E+1	2.102E+1
-2.935E-1	1.036E+1	2.100E+1
-2.903E-1	1.032E+1	2.118E+1
-2.887E-1	1.034E+1	2.111E+1
-2.903E-1	1.030E+1	2.102E+1
-2.935E-1	1.027E+1	2.123E+1
-2.871E-1	1.026E+1	2.109E+1
-2.871E-1	1.034E+1	2.104E+1
-2.887E-1	1.035E+1	2.113E+1
-2.887E-1	1.047E+1	2.105E+1
-2.903E-1	1.028E+1	2.097E+1
-2.903E-1	1.033E+1	2.115E+1
-2.871E-1	1.032E+1	2.126E+1
-2.935E-1	1.035E+1	2.095E+1
-2.887E-1	1.026E+1	2.107E+1
-2.871E-1	1.037E+1	2.103E+1
-2.903E-1	1.031E+1	2.111E+1
-2.935E-1	1.040E+1	2.094E+1
-2.871E-1	1.028E+1	2.095E+1
-2.871E-1	1.026E+1	2.104E+1
-2.903E-1	1.029E+1	2.117E+1
-2.903E-1	1.041E+1	2.089E+1
-2.887E-1	1.026E+1	2.074E+1
-2.871E-1	1.042E+1	2.090E+1
-2.871E-1	1.026E+1	2.086E+1
-2.903E-1	1.030E+1	2.105E+1
-2.871E-1	1.044E+1	2.097E+1
-2.887E-1	1.033E+1	2.101E+1
-2.887E-1	1.029E+1	2.104E+1
-2.887E-1	1.018E+1	2.105E+1
-2.935E-1	1.038E+1	2.093E+1
-2.887E-1	1.042E+1	2.082E+1
-2.919E-1	1.046E+1	2.096E+1
-2.887E-1	1.035E+1	2.111E+1
-2.887E-1	1.039E+1	2.111E+1
-2.887E-1	1.028E+1	2.120E+1
-2.887E-1	1.021E+1	2.097E+1
-2.903E-1	1.038E+1	2.087E+1
-2.838E-1	1.036E+1	2.084E+1
-2.887E-1	1.023E+1	2.090E+1
-2.919E-1	1.031E+1	2.097E+1
-2.935E-1	1.035E+1	2.116E+1
-2.887E-1	1.048E+1	2.097E+1
-2.854E-1	1.038E+1	2.091E+1
-2.871E-1	1.042E+1	2.104E+1
-2.935E-1	1.035E+1	2.102E+1
-2.871E-1	1.036E+1	2.111E+1
-2.887E-1	1.042E+1	2.100E+1
-2.871E-1	1.041E+1	2.092E+1
-2.887E-1	1.017E+1	2.109E+1
-2.871E-1	1.034E+1	2.099E+1
-2.887E-1	1.036E+1	2.095E+1
-2.903E-1	1.034E+1	2.109E+1
-2.887E-1	1.047E+1	2.087E+1
-2.838E-1	1.028E+1	2.099E+1
-2.871E-1	1.032E+1	2.093E+1
-2.903E-1	1.034E+1	2.080E+1
-2.903E-1	1.034E+1	2.094E+1
-2.887E-1	1.034E+1	2.106E+1
-2.854E-1	1.024E+1	2.092E+1
-2.903E-1	1.039E+1	2.103E+1
-2.903E-1	1.044E+1	2.106E+1
-2.871E-1	1.030E+1	2.105E+1
-2.871E-1	1.035E+1	2.100E+1
-2.871E-1	1.049E+1	2.109E+1
-2.919E-1	1.031E+1	2.112E+1
-2.887E-1	1.037E+1	2.116E+1
-2.871E-1	1.033E+1	2.112E+1
-2.935E-1	1.041E+1	2.099E+1
-2.887E-1	1.032E+1	2.106E+1
-2.871E-1	1.032E+1	2.108E+1
-2.871E-1	1.034E+1	2.096E+1
-2.887E-1	1.034E+1	2.104E+1
-2.887E-1	1.027E+1	2.107E+1
-2.854E-1	1.028E+1	2.096E+1
-2.871E-1	1.031E+1	2.100E+1
-2.887E-1	1.035E+1	2.112E+1
-2.887E-1	1.032E+1	2.081E+1
-2.871E-1	1.046E+1	2.085E+1
-2.854E-1	1.027E+1	2.115E+1
-2.871E-1	1.038E+1	2.112E+1
-2.871E-1	1.035E+1	2.121E+1
-2.887E-1	1.035E+1	2.103E+1
-2.854E-1	1.027E+1	2.102E+1
-2.887E-1	1.027E+1	2.100E+1
-2.903E-1	1.046E+1	2.088E+1
-2.854E-1	1.031E+1	2.103E+1
-2.871E-1	1.043E+1	2.106E+1
-2.887E-1	1.031E+1	2.107E+1
-2.887E-1	1.037E+1	2.108E+1
-2.903E-1	1.044E+1	2.103E+1
-2.871E-1	1.038E+1	2.099E+1
-2.887E-1	1.039E+1	2.099E+1
-2.871E-1	1.039E+1	2.072E+1
-2.854E-1	1.028E+1	2.103E+1
-2.854E-1	1.044E+1	2.109E+1
-2.854E-1	1.028E+1	2.088E+1
-2.903E-1	1.041E+1	2.100E+1
-2.871E-1	1.030E+1	2.088E+1
-2.871E-1	1.040E+1	2.112E+1
-2.887E-1	1.045E+1	2.103E+1
-2.887E-1	1.036E+1	2.111E+1
-2.838E-1	1.030E+1	2.102E+1
-2.871E-1	1.033E+1	2.102E+1
-2.871E-1	1.033E+1	2.112E+1
-2.919E-1	1.041E+1	2.104E+1
-2.871E-1	1.028E+1	2.099E+1
-2.871E-1	1.043E+1	2.100E+1
-2.871E-1	1.035E+1	2.091E+1
-2.903E-1	1.036E+1	2.108E+1
-2.871E-1	1.046E+1	2.091E+1
-2.838E-1	1.048E+1	2.105E+1
-2.887E-1	1.028E+1	2.101E+1
-2.871E-1	1.029E+1	2.117E+1
-2.854E-1	1.025E+1	2.098E+1
-2.871E-1	1.029E+1	2.091E+1
-2.854E-1	1.038E+1	2.087E+1
-2.887E-1	1.037E+1	2.093E+1
-2.887E-1	1.046E+1	2.097E+1
-2.871E-1	1.032E+1	2.101E+1
-2.919E-1	1.031E+1	2.107E+1
-2.887E-1	1.037E+1	2.102E+1
-2.871E-1	1.039E+1	2.091E+1
-2.871E-1	1.034E+1	2.107E+1
-2.871E-1	1.039E+1	2.115E+1
-2.903E-1	1.039E+1	2.102E+1
-2.854E-1	1.042E+1	2.099E+1
-2.854E-1	1.039E+1	2.102E+1
-2.887E-1	1.028E+1	2.091E+1
-2.887E-1	1.027E+1	2.116E+1
-2.854E-1	1.042E+1	2.087E+1
-2.871E-1	1.033E+1	2.092E+1
-2.871E-1	1.028E+1	2.122E+1
-2.903E-1	1.042E+1	2.115E+1
-2.871E-1	1.028E+1	2.110E+1
-2.854E-1	1.046E+1	2.103E+1
-2.871E-1	1.048E+1	2.092E+1
-2.871E-1	1.022E+1	2.107E+1
-2.871E-1	1.035E+1	2.107E+1
-2.854E-1	1.039E+1	2.111E+1
-2.854E-1	1.044E+1	2.092E+1
-2.919E-1	1.040E+1	2.102E+1
-2.854E-1	1.036E+1	2.111E+1
-2.854E-1	1.033E+1	2.095E+1
-2.903E-1	1.031E+1	2.092E+1
-2.919E-1	1.037E+1	2.070E+1
-2.854E-1	1.030E+1	2.103E+1
-2.871E-1	1.034E+1	2.111E+1
-2.887E-1	1.046E+1	2.090E+1
-2.871E-1	1.040E+1	2.096E+1
-2.871E-1	1.041E+1	2.095E+1
-2.854E-1	1.033E+1	2.103E+1
-2.871E-1	1.048E+1	2.107E+1
-2.871E-1	1.026E+1	2.101E+1
-2.838E-1	1.035E+1	2.096E+1
-2.822E-1	1.029E+1	2.092E+1
-2.854E-1	1.038E+1	2.102E+1
-2.871E-1	1.044E+1	2.110E+1
-2.854E-1	1.028E+1	2.106E+1
-2.854E-1	1.022E+1	2.109E+1
-2.887E-1	1.041E+1	2.091E+1
-2.903E-1	1.028E+1	2.106E+1
-2.871E-1	1.036E+1	2.118E+1
-2.871E-1	1.025E+1	2.106E+1
-2.871E-1	1.034E+1	2.092E+1
-2.903E-1	1.037E+1	2.094E+1
-2.854E-1	1.039E+1	2.085E+1
-2.854E-1	1.032E+1	2.124E+1
-2.854E-1	1.028E+1	2.099E+1
-2.887E-1	1.041E+1	2.100E+1
-2.903E-1	1.035E+1	2.080E+1
-2.838E-1	1.033E+1	2.101E+1
-2.887E-1	1.033E+1	2.102E+1
-2.919E-1	1.028E+1	2.112E+1
-2.854E-1	1.026E+1	2.120E+1
-2.838E-1	1.034E+1	2.102E+1
-2.871E-1	1.051E+1	2.112E+1
-2.887E-1	1.038E+1	2.099E+1
-2.871E-1	1.023E+1	2.100E+1
-2.871E-1	1.043E+1	2.109E+1
-2.854E-1	1.056E+1	2.101E+1
-2.887E-1	1.042E+1	2.100E+1
-2.854E-1	1.035E+1	2.099E+1
-2.871E-1	1.031E+1	2.115E+1
-2.871E-1	1.029E+1	2.101E+1
-2.887E-1	1.034E+1	2.095E+1
-2.919E-1	1.038E+1	2.119E+1
-2.871E-1	1.039E+1	2.099E+1
-2.854E-1	1.042E+1	2.115E+1
-2.871E-1	1.039E+1	2.104E+1
-2.887E-1	1.029E+1	2.121E+1
-2.854E-1	1.035E+1	2.094E+1
-2.854E-1	1.038E+1	2.099E+1
-2.871E-1	1.036E+1	2.108E+1
-2.871E-1	1.020E+1	2.102E+1
-2.854E-1	1.028E+1	2.112E+1
-2.871E-1	1.036E+1	2.103E+1
-2.871E-1	1.046E+1	2.103E+1
-2.854E-1	1.026E+1	2.085E+1
-2.854E-1	1.031E+1	2.102E+1
-2.871E-1	1.050E+1	2.102E+1
-2.903E-1	1.031E+1	2.104E+1
-2.871E-1	1.050E+1	2.099E+1
-2.871E-1	1.051E+1	2.105E+1
-2.887E-1	1.025E+1	2.126E+1
-2.871E-1	1.033E+1	2.096E+1
-2.854E-1	1.042E+1	2.091E+1
-2.822E-1	1.040E+1	2.121E+1
-2.871E-1	1.039E+1	2.111E+1
-2.887E-1	1.036E+1	2.098E+1
-2.854E-1	1.045E+1	2.104E+1
-2.838E-1	1.036E+1	2.102E+1
-2.871E-1	1.034E+1	2.104E+1
-2.871E-1	1.031E+1	2.099E+1
-2.854E-1	1.039E+1	2.110E+1
-2.854E-1	1.034E+1	2.094E+1
-2.854E-1	1.053E+1	2.088E+1
-2.871E-1	1.026E+1	2.099E+1
-2.871E-1	1.037E+1	2.104E+1
-2.854E-1	1.035E+1	2.104E+1
-2.903E-1	1.025E+1	2.095E+1
-2.871E-1	1.028E+1	2.094E+1
-2.871E-1	1.040E+1	2.100E+1
-2.854E-1	1.036E+1	2.095E+1
-2.887E-1	1.032E+1	2.108E+1
-2.854E-1	1.031E+1	2.092E+1
-2.854E-1	1.041E+1	2.104E+1
-2.871E-1	1.033E+1	2.103E+1
-2.871E-1	1.030E+1	2.104E+1
-2.887E-1	1.043E+1	2.112E+1
-2.854E-1	1.031E+1	2.081E+1
-2.822E-1	1.034E+1	2.087E+1
-2.887E-1	1.035E+1	2.117E+1
-2.887E-1	1.025E+1	2.083E+1
-2.887E-1	1.042E+1	2.104E+1
-2.871E-1	1.030E+1	2.111E+1
-2.838E-1	1.032E+1	2.121E+1
-2.871E-1	1.050E+1	2.106E+1
-2.854E-1	1.032E+1	2.112E+1
-2.822E-1	1.026E+1	2.109E+1
-2.854E-1	1.032E+1	2.095E+1
-2.871E-1	1.034E+1	2.097E+1
-2.854E-1	1.032E+1	2.103E+1
-2.854E-1	1.034E+1	2.108E+1
-2.887E-1	1.030E+1	2.114E+1
-2.887E-1	1.042E+1	2.103E+1
-2.806E-1	1.033E+1	2.107E+1
-2.822E-1	1.047E+1	2.105E+1
-2.871E-1	1.034E+1	2.097E+1
-2.871E-1	1.034E+1	2.103E+1
-2.838E-1	1.040E+1	2.096E+1
-2.854E-1	1.032E+1	2.091E+1
-2.871E-1	1.037E+1	2.090E+1
-2.854E-1	1.034E+1	2.100E+1
-2.854E-1	1.024E+1	2.096E+1
-2.838E-1	1.025E+1	2.097E+1
-2.871E-1	1.036E+1	2.091E+1
-2.871E-1	1.030E+1	2.093E+1
-2.854E-1	1.038E+1	2.114E+1
-2.854E-1	1.026E+1	2.113E+1
-2.871E-1	1.039E+1	2.086E+1
-2.887E-1	1.040E+1	2.101E+1
-2.854E-1	1.030E+1	2.121E+1
-2.838E-1	1.036E+1	2.103E+1
-2.854E-1	1.040E+1	2.083E+1
-2.854E-1	1.026E+1	2.097E+1
-2.871E-1	1.027E+1	2.093E+1
-2.838E-1	1.036E+1	2.103E+1
-2.871E-1	1.012E+1	2.091E+1
-2.871E-1	1.031E+1	2.104E+1
-2.822E-1	1.028E+1	2.117E+1
-2.838E-1	1.045E+1	2.119E+1
-2.854E-1	1.029E+1	2.103E+1
-2.871E-1	1.041E+1	2.087E+1
-2.854E-1	1.033E+1	2.103E+1
-2.838E-1	1.035E+1	2.101E+1
-2.871E-1	1.034E+1	2.100E+1
-2.854E-1	1.045E+1	2.100E+1
-2.854E-1	1.036E+1	2.111E+1
-2.838E-1	1.040E+1	2.112E+1
-2.838E-1	1.049E+1	2.109E+1
-2.887E-1	1.030E+1	2.099E+1
-2.871E-1	1.034E+1	2.085E+1
-2.838E-1	1.020E+1	2.094E+1
-2.871E-1	1.021E+1	2.088E+1
-2.871E-1	1.044E+1	2.104E+1
-2.854E-1	1.046E+1	2.095E+1
-2.854E-1	1.043E+1	2.110E+1
-2.871E-1	1.035E+1	2.099E+1
-2.871E-1	1.032E+1	2.089E+1
-2.838E-1	1.036E+1	2.099E+1
-2.806E-1	1.021E+1	2.094E+1
-2.871E-1	1.024E+1	2.088E+1
-2.854E-1	1.039E+1	2.106E+1
-2.838E-1	1.029E+1	2.100E+1
-2.838E-1	1.028E+1	2.116E+1
-2.854E-1	1.022E+1	2.111E+1
-2.854E-1	1.030E+1	2.091E+1
-2.838E-1	1.040E+1	2.110E+1
-2.871E-1	1.020E+1	2.092E+1
-2.838E-1	1.045E+1	2.101E+1
-2.871E-1	1.023E+1	2.111E+1
-2.838E-1	1.028E+1	2.082E+1
-2.822E-1	1.050E+1	2.113E+1
-2.871E-1	1.039E+1	2.130E+1
-2.854E-1	1.036E+1	2.109E+1
-2.838E-1	1.049E+1	2.093E+1
-2.838E-1	1.045E+1	2.104E+1
-2.838E-1	1.026E+1	2.075E+1
-2.871E-1	1.036E+1	2.099E+1
-2.871E-1	1.030E+1	2.085E+1
-2.838E-1	1.022E+1	2.092E+1
-2.838E-1	1.038E+1	2.080E+1
-2.871E-1	1.041E+1	2.096E+1
-2.838E-1	1.050E+1	2.101E+1
-2.838E-1	1.030E+1	2.110E+1
-2.854E-1	1.033E+1	2.102E+1
-2.871E-1	1.044E+1	2.101E+1
-2.854E-1	1.038E+1	2.105E+1
-2.822E-1	1.037E+1	2.094E+1
-2.838E-1	1.027E+1	2.120E+1
-2.854E-1	1.026E+1	2.102E+1
-2.854E-1	1.030E+1	2.096E+1
-2.871E-1	1.033E+1	2.103E+1
-2.871E-1	1.034E+1	2.113E+1
-2.871E-1	1.023E+1	2.115E+1
-2.871E-1	1.043E+1	2.100E+1
-2.838E-1	1.033E+1	2.123E+1
-2.854E-1	1.030E+1	2.088E+1
-2.854E-1	1.038E+1	2.123E+1
-2.838E-1	1.032E+1	2.098E+1
-2.838E-1	1.033E+1	2.104E+1
-2.854E-1	1.026E+1	2.090E+1
-2.854E-1	1.027E+1	2.099E+1
-2.838E-1	1.035E+1	2.094E+1
-2.822E-1	1.040E+1	2.108E+1
-2.854E-1	1.030E+1	2.105E+1
-2.887E-1	1.031E+1	2.099E+1
-2.838E-1	1.027E+1	2.105E+1
-2.838E-1	1.041E+1	2.104E+1
-2.854E-1	1.041E+1	2.103E+1
-2.822E-1	1.023E+1	2.102E+1
-2.854E-1	1.034E+1	2.085E+1
-2.838E-1	1.031E+1	2.104E+1
-2.838E-1	1.040E+1	2.093E+1
-2.854E-1	1.040E+1	2.118E+1
-2.838E-1	1.040E+1	2.102E+1
-2.838E-1	1.034E+1	2.093E+1
-2.838E-1	1.041E+1	2.097E+1
-2.871E-1	1.033E+1	2.099E+1
-2.838E-1	1.029E+1	2.119E+1
-2.854E-1	1.040E+1	2.092E+1
-2.871E-1	1.041E+1	2.099E+1
-2.871E-1	1.033E+1	2.115E+1
-2.854E-1	1.027E+1	2.124E+1
-2.854E-1	1.014E+1	2.110E+1
-2.871E-1	1.038E+1	2.107E+1
-2.854E-1	1.023E+1	2.099E+1
-2.854E-1	1.040E+1	2.114E+1
-2.854E-1	1.033E+1	2.111E+1
-2.854E-1	1.036E+1	2.101E+1
-2.871E-1	1.030E+1	2.102E+1
-2.822E-1	1.036E+1	2.090E+1
-2.838E-1	1.035E+1	2.094E+1
-2.838E-1	1.027E+1	2.111E+1
-2.854E-1	1.026E+1	2.098E+1
-2.838E-1	1.035E+1	2.093E+1
-2.838E-1	1.032E+1	2.093E+1
-2.871E-1	1.031E+1	2.091E+1
-2.854E-1	1.034E+1	2.102E+1
-2.854E-1	1.027E+1	2.123E+1
-2.822E-1	1.030E+1	2.092E+1
-2.854E-1	1.033E+1	2.106E+1
-2.854E-1	1.041E+1	2.123E+1
-2.871E-1	1.034E+1	2.086E+1
-2.854E-1	1.029E+1	2.107E+1
-2.871E-1	1.029E+1	2.105E+1
-2.871E-1	1.044E+1	2.075E+1
-2.838E-1	1.042E+1	2.099E+1
-2.854E-1	1.043E+1	2.090E+1
-2.871E-1	1.029E+1	2.087E+1
-2.887E-1	1.027E+1	2.103E+1
-2.838E-1	1.038E+1	2.111E+1
-2.854E-1	1.044E+1	2.099E+1
-2.871E-1	1.033E+1	2.090E+1
-2.871E-1	1.024E+1	2.104E+1
-2.838E-1	1.037E+1	2.095E+1
-2.838E-1	1.022E+1	2.111E+1
-2.871E-1	1.036E+1	2.117E+1
-2.887E-1	1.019E+1	2.107E+1
-2.871E-1	1.039E+1	2.094E+1
-2.822E-1	1.041E+1	2.090E+1
-2.871E-1	1.038E+1	2.098E+1
-2.854E-1	1.030E+1	2.099E+1
-2.806E-1	1.031E+1	2.094E+1
-2.838E-1	1.033E+1	2.089E+1
-2.838E-1	1.020E+1	2.102E+1
-2.871E-1	1.027E+1	2.091E+1
-2.871E-1	1.044E+1	2.096E+1
-2.854E-1	1.043E+1	2.113E+1
-2.854E-1	1.043E+1	2.091E+1
-2.854E-1	1.034E+1	2.100E+1
-2.822E-1	1.033E+1	2.091E+1
-2.838E-1	1.032E+1	2.096E+1
-2.854E-1	1.032E+1	2.092E+1
-2.887E-1	1.034E+1	2.103E+1
-2.838E-1	1.027E+1	2.096E+1
-2.854E-1	1.025E+1	2.106E+1
-2.871E-1	1.050E+1	2.097E+1
-2.871E-1	1.026E+1	2.097E+1
-2.871E-1	1.038E+1	2.114E+1
-2.838E-1	1.026E+1	2.111E+1
-2.822E-1	1.032E+1	2.099E+1
-2.871E-1	1.042E+1	2.099E+1
-2.838E-1	1.040E+1	2.101E+1
-2.838E-1	1.041E+1	2.106E+1
-2.822E-1	1.031E+1	2.103E+1
-2.854E-1	1.027E+1	2.105E+1
-2.838E-1	1.035E+1	2.094E+1
-2.854E-1	1.034E+1	2.111E+1
-2.838E-1	1.022E+1	2.123E+1
-2.871E-1	1.025E+1	2.095E+1
-2.822E-1	1.040E+1	2.106E+1
-2.806E-1	1.039E+1	2.108E+1
-2.838E-1	1.043E+1	2.087E+1
-2.871E-1	1.032E+1	2.097E+1
-2.806E-1	1.036E+1	2.083E+1
-2.822E-1	1.034E+1	2.106E+1
-2.822E-1	1.031E+1	2.093E+1
-2.871E-1	1.033E+1	2.101E+1
-2.822E-1	1.033E+1	2.118E+1
-2.822E-1	1.024E+1	2.100E+1
-2.854E-1	1.036E+1	2.114E+1
-2.854E-1	1.039E+1	2.112E+1
-2.822E-1	1.035E+1	2.100E+1
-2.838E-1	1.038E+1	2.093E+1
-2.854E-1	1.034E+1	2.091E+1
-2.887E-1	1.028E+1	2.094E+1
-2.854E-1	1.026E+1	2.087E+1
-2.838E-1	1.012E+1	2.091E+1
-2.854E-1	1.034E+1	2.103E+1
-2.854E-1	1.046E+1	2.101E+1
-2.871E-1	1.036E+1	2.105E+1
-2.854E-1	1.048E+1	2.101E+1
-2.838E-1	1.023E+1	2.080E+1
-2.871E-1	1.044E+1	2.098E+1
-2.838E-1	1.037E+1	2.088E+1
-2.806E-1	1.036E+1	2.095E+1
-2.871E-1	1.025E+1	2.090E+1
-2.871E-1	1.038E+1	2.084E+1
-2.838E-1	1.035E+1	2.087E+1
-2.822E-1	1.042E+1	2.099E+1
-2.871E-1	1.017E+1	2.105E+1
-2.838E-1	1.047E+1	2.109E+1
-2.838E-1	1.043E+1	2.104E+1
-2.822E-1	1.037E+1	2.111E+1
-2.854E-1	1.030E+1	2.099E+1
-2.822E-1	1.044E+1	2.092E+1
-2.838E-1	1.037E+1	2.103E+1
-2.822E-1	1.030E+1	2.108E+1
-2.838E-1	1.029E+1	2.113E+1
-2.838E-1	1.030E+1	2.105E+1
-2.838E-1	1.036E+1	2.081E+1
-2.838E-1	1.046E+1	2.099E+1
-2.854E-1	1.028E+1	2.097E+1
-2.854E-1	1.030E+1	2.089E+1
-2.838E-1	1.041E+1	2.112E+1
-2.822E-1	1.032E+1	2.100E+1
-2.854E-1	1.032E+1	2.119E+1
-2.838E-1	1.031E+1	2.095E+1
-2.854E-1	1.032E+1	2.088E+1
-2.806E-1	1.044E+1	2.108E+1
-2.822E-1	1.035E+1	2.097E+1
-2.871E-1	1.028E+1	2.103E+1
-2.822E-1	1.033E+1	2.093E+1
-2.789E-1	1.030E+1	2.110E+1
-2.854E-1	1.030E+1	2.113E+1
-2.838E-1	1.036E+1	2.093E+1
-2.822E-1	1.051E+1	2.094E+1
-2.822E-1	1.034E+1	2.106E+1
-2.838E-1	1.035E+1	2.118E+1
-2.854E-1	1.046E+1	2.098E+1
-2.838E-1	1.040E+1	2.094E+1
-2.838E-1	1.038E+1	2.102E+1
-2.871E-1	1.040E+1	2.094E+1
-2.854E-1	1.037E+1	2.104E+1
-2.854E-1	1.028E+1	2.106E+1
-2.838E-1	1.030E+1	2.115E+1
-2.838E-1	1.036E+1	2.096E+1
-2.871E-1	1.031E+1	2.111E+1
-2.854E-1	1.027E+1	2.080E+1
-2.822E-1	1.033E+1	2.095E+1
-2.854E-1	1.042E+1	2.087E+1
-2.854E-1	1.042E+1	2.098E+1
-2.854E-1	1.038E+1	2.091E+1
-2.822E-1	1.034E+1	2.095E+1
-2.854E-1	1.035E+1	2.106E+1
-2.838E-1	1.039E+1	2.090E+1
-2.822E-1	1.028E+1	2.104E+1
-2.822E-1	1.037E+1	2.113E+1
-2.822E-1	1.021E+1	2.113E+1
-2.871E-1	1.041E+1	2.089E+1
-2.838E-1	1.028E+1	2.097E+1
-2.806E-1	1.044E+1	2.084E+1
-2.838E-1	1.041E+1	2.096E+1
-2.838E-1	1.038E+1	2.109E+1
-2.838E-1	1.037E+1	2.099E+1
-2.822E-1	1.033E+1	2.103E+1
-2.871E-1	1.027E+1	2.102E+1
-2.838E-1	1.025E+1	2.115E+1
-2.838E-1	1.026E+1	2.100E+1
-2.822E-1	1.029E+1	2.083E+1
-2.838E-1	1.033E+1	2.097E+1
-2.838E-1	1.048E+1	2.107E+1
-2.838E-1	1.041E+1	2.108E+1
-2.838E-1	1.034E+1	2.097E+1
-2.838E-1	1.028E+1	2.107E+1
-2.838E-1	1.040E+1	2.092E+1
-2.854E-1	1.035E+1	2.123E+1
-2.789E-1	1.038E+1	2.089E+1
-2.822E-1	1.042E+1	2.083E+1
-2.838E-1	1.038E+1	2.087E+1
-2.854E-1	1.044E+1	2.106E+1
-2.806E-1	1.029E+1	2.104E+1
-2.838E-1	1.046E+1	2.113E+1
-2.854E-1	1.034E+1	2.119E+1
-2.854E-1	1.031E+1	2.101E+1
-2.806E-1	1.032E+1	2.102E+1
-2.822E-1	1.043E+1	2.076E+1
-2.822E-1	1.036E+1	2.108E+1
-2.838E-1	1.038E+1	2.103E+1
-2.806E-1	1.045E+1	2.094E+1
-2.854E-1	1.033E+1	2.105E+1
-2.871E-1	1.022E+1	2.113E+1
-2.822E-1	1.031E+1	2.096E+1
-2.838E-1	1.034E+1	2.090E+1
-2.838E-1	1.028E+1	2.082E+1
-2.854E-1	1.044E+1	2.091E+1
-2.838E-1	1.021E+1	2.116E+1
-2.806E-1	1.032E+1	2.078E+1
-2.838E-1	1.026E+1	2.102E+1
-2.838E-1	1.034E+1	2.086E+1
-2.806E-1	1.032E+1	2.103E+1
-2.838E-1	1.045E+1	2.080E+1
-2.838E-1	1.031E+1	2.101E+1
-2.854E-1	1.030E+1	2.110E+1
-2.838E-1	1.039E+1	2.085E+1
-2.838E-1	1.028E+1	2.087E+1
-2.838E-1	1.035E+1	2.090E+1
-2.854E-1	1.045E+1	2.108E+1
-2.838E-1	1.040E+1	2.105E+1
-2.838E-1	1.032E+1	2.110E+1
-2.838E-1	1.038E+1	2.116E+1
-2.854E-1	1.025E+1	2.102E+1
-2.822E-1	1.029E+1	2.113E+1
-2.822E-1	1.026E+1	2.098E+1
-2.854E-1	1.037E+1	2.097E+1
-2.838E-1	1.027E+1	2.096E+1
-2.822E-1	1.038E+1	2.098E+1
-2.822E-1	1.034E+1	2.100E+1
-2.838E-1	1.033E+1	2.098E+1
-2.838E-1	1.036E+1	2.109E+1
-2.822E-1	1.041E+1	2.096E+1
-2.806E-1	1.043E+1	2.074E+1
-2.822E-1	1.025E+1	2.098E+1
-2.838E-1	1.036E+1	2.106E+1
-2.838E-1	1.032E+1	2.105E+1
-2.822E-1	1.028E+1	2.097E+1
-2.822E-1	1.029E+1	2.108E+1
-2.854E-1	1.024E+1	2.099E+1
-2.838E-1	1.030E+1	2.099E+1
-2.822E-1	1.039E+1	2.090E+1
-2.838E-1	1.036E+1	2.104E+1
-2.871E-1	1.026E+1	2.107E+1
-2.822E-1	1.050E+1	2.094E+1
-2.806E-1	1.038E+1	2.109E+1
-2.822E-1	1.033E+1	2.095E+1
-2.871E-1	1.034E+1	2.092E+1
-2.822E-1	1.033E+1	2.095E+1
-2.822E-1	1.030E+1	2.109E+1
-2.854E-1	1.027E+1	2.098E+1
-2.854E-1	1.025E+1	2.093E+1
-2.806E-1	1.038E+1	2.093E+1
-2.822E-1	1.036E+1	2.105E+1
-2.822E-1	1.032E+1	2.092E+1
-2.838E-1	1.020E+1	2.095E+1
-2.806E-1	1.022E+1	2.097E+1
-2.806E-1	1.029E+1	2.107E+1
-2.838E-1	1.029E+1	2.124E+1
-2.854E-1	1.027E+1	2.109E+1
-2.838E-1	1.036E+1	2.087E+1
-2.806E-1	1.021E+1	2.084E+1
-2.838E-1	1.041E+1	2.100E+1
-2.871E-1	1.035E+1	2.106E+1
-2.822E-1	1.036E+1	2.090E+1
-2.806E-1	1.035E+1	2.084E+1
-2.838E-1	1.041E+1	2.093E+1
-2.854E-1	1.035E+1	2.091E+1
-2.822E-1	1.034E+1	2.099E+1
-2.806E-1	1.038E+1	2.113E+1
-2.822E-1	1.041E+1	2.097E+1
-2.854E-1	1.029E+1	2.103E+1
-2.806E-1	1.038E+1	2.092E+1
-2.838E-1	1.037E+1	2.097E+1
-2.854E-1	1.034E+1	2.090E+1
-2.854E-1	1.028E+1	2.104E+1
-2.822E-1	1.037E+1	2.080E+1
-2.838E-1	1.038E+1	2.111E+1
-2.838E-1	1.033E+1	2.090E+1
-2.838E-1	1.024E+1	2.099E+1
-2.838E-1	1.028E+1	2.108E+1
-2.806E-1	1.047E+1	2.096E+1
-2.854E-1	1.038E+1	2.104E+1
-2.854E-1	1.030E+1	2.117E+1
-2.854E-1	1.033E+1	2.103E+1
-2.806E-1	1.021E+1	2.095E+1
-2.854E-1	1.043E+1	2.099E+1
-2.838E-1	1.035E+1	2.106E+1
-2.806E-1	1.035E+1	2.107E+1
-2.789E-1	1.043E+1	2.095E+1
-2.854E-1	1.030E+1	2.090E+1
-2.854E-1	1.036E+1	2.090E+1
-2.806E-1	1.027E+1	2.088E+1
-2.822E-1	1.031E+1	2.101E+1
-2.822E-1	1.025E+1	2.102E+1
-2.838E-1	1.037E+1	2.097E+1
-2.806E-1	1.036E+1	2.110E+1
-2.806E-1	1.037E+1	2.095E+1
-2.822E-1	1.037E+1	2.103E+1
-2.854E-1	1.036E+1	2.095E+1
-2.822E-1	1.043E+1	2.107E+1
-2.822E-1	1.026E+1	2.113E+1
-2.838E-1	1.035E+1	2.119E+1
-2.854E-1	1.024E+1	2.094E+1
-2.822E-1	1.032E+1	2.088E+1
-2.806E-1	1.035E+1	2.112E+1
-2.854E-1	1.039E+1	2.117E+1
-2.838E-1	1.035E+1	2.099E+1
-2.822E-1	1.028E+1	2.109E+1
-2.822E-1	1.029E+1	2.103E+1
-2.854E-1	1.038E+1	2.086E+1
-2.871E-1	1.050E+1	2.097E+1
-2.838E-1	1.029E+1	2.088E+1
-2.822E-1	1.038E+1	2.096E+1
-2.806E-1	1.044E+1	2.118E+1
-2.854E-1	1.027E+1	2.095E+1
-2.806E-1	1.033E+1	2.117E+1
-2.838E-1	1.031E+1	2.102E+1
-2.838E-1	1.035E+1	2.098E+1
-2.854E-1	1.022E+1	2.095E+1
-2.822E-1	1.040E+1	2.090E+1
-2.806E-1	1.034E+1	2.106E+1
-2.838E-1	1.029E+1	2.095E+1
-2.838E-1	1.043E+1	2.080E+1
-2.838E-1	1.032E+1	2.092E+1
-2.789E-1	1.044E+1	2.110E+1
-2.854E-1	1.045E+1	2.084E+1
-2.838E-1	1.033E+1	2.086E+1
-2.854E-1	1.039E+1	2.114E+1
-2.838E-1	1.036E+1	2.089E+1
-2.854E-1	1.035E+1	2.124E+1
-2.838E-1	1.023E+1	2.080E+1
-2.806E-1	1.035E+1	2.103E+1
-2.806E-1	1.035E+1	2.104E+1
-2.838E-1	1.038E+1	2.109E+1
-2.822E-1	1.032E+1	2.094E+1
-2.822E-1	1.037E+1	2.119E+1
-2.806E-1	1.043E+1	2.109E+1
-2.806E-1	1.035E+1	2.105E+1
-2.854E-1	1.036E+1	2.096E+1
-2.806E-1	1.030E+1	2.109E+1
-2.838E-1	1.029E+1	2.119E+1
-2.838E-1	1.024E+1	2.103E+1
-2.838E-1	1.022E+1	2.093E+1
-2.789E-1	1.031E+1	2.109E+1
-2.822E-1	1.039E+1	2.089E+1
-2.822E-1	1.037E+1	2.115E+1
-2.822E-1	1.027E+1	2.106E+1
-2.806E-1	1.032E+1	2.090E+1
-2.822E-1	1.030E+1	2.076E+1
-2.822E-1	1.029E+1	2.096E+1
-2.838E-1	1.040E+1	2.111E+1
-2.806E-1	1.022E+1	2.099E+1
-2.806E-1	1.041E+1	2.098E+1
-2.838E-1	1.033E+1	2.112E+1
-2.854E-1	1.030E+1	2.105E+1
-2.822E-1	1.028E+1	2.097E+1
-2.806E-1	1.028E+1	2.099E+1
-2.822E-1	1.029E+1	2.083E+1
-2.854E-1	1.043E+1	2.112E+1
-2.822E-1	1.033E+1	2.103E+1
-2.838E-1	1.035E+1	2.096E+1
-2.822E-1	1.044E+1	2.085E+1
-2.838E-1	1.037E+1	2.113E+1
-2.806E-1	1.021E+1	2.106E+1
-2.789E-1	1.029E+1	2.091E+1
-2.822E-1	1.032E+1	2.098E+1
-2.854E-1	1.042E+1	2.103E+1
-2.838E-1	1.038E+1	2.104E+1
-2.806E-1	1.029E+1	2.089E+1
-2.806E-1	1.038E+1	2.080E+1
-2.838E-1	1.032E+1	2.102E+1
-2.822E-1	1.034E+1	2.102E+1
-2.789E-1	1.034E+1	2.111E+1
-2.789E-1	1.032E+1	2.098E+1
-2.822E-1	1.038E+1	2.078E+1
-2.806E-1	1.032E+1	2.117E+1
-2.806E-1	1.038E+1	2.088E+1
-2.838E-1	1.030E+1	2.083E+1
-2.854E-1	1.034E+1	2.103E+1
-2.806E-1	1.026E+1	2.085E+1
-2.789E-1	1.042E+1	2.100E+1
-2.838E-1	1.044E+1	2.072E+1
-2.854E-1	1.031E+1	2.097E+1
-2.806E-1	1.031E+1	2.092E+1
-2.806E-1	1.037E+1	2.106E+1
-2.822E-1	1.034E+1	2.088E+1
-2.838E-1	1.042E+1	2.110E+1
-2.822E-1	1.033E+1	2.100E+1
-2.822E-1	1.031E+1	2.100E+1
-2.838E-1	1.021E+1	2.107E+1
-2.854E-1	1.032E+1	2.093E+1
-2.822E-1	1.036E+1	2.106E+1
-2.806E-1	1.044E+1	2.105E+1
-2.838E-1	1.026E+1	2.089E+1
-2.806E-1	1.031E+1	2.105E+1
-2.789E-1	1.036E+1	2.101E+1
-2.789E-1	1.040E+1	2.109E+1
-2.822E-1	1.035E+1	2.110E+1
-2.854E-1	1.027E+1	2.099E+1
-2.773E-1	1.035E+1	2.101E+1
-2.773E-1	1.026E+1	2.082E+1
-2.822E-1	1.020E+1	2.098E+1
-2.838E-1	1.035E+1	2.091E+1
-2.806E-1	1.029E+1	2.093E+1
-2.806E-1	1.039E+1	2.087E+1
-2.822E-1	1.038E+1	2.113E+1
-2.838E-1	1.023E+1	2.111E+1
-2.789E-1	1.039E+1	2.100E+1
-2.806E-1	1.034E+1	2.088E+1
-2.806E-1	1.029E+1	2.111E+1
-2.806E-1	1.037E+1	2.092E+1
-2.806E-1	1.042E+1	2.087E+1
-2.806E-1	1.035E+1	2.095E+1
-2.822E-1	1.049E+1	2.106E+1
-2.822E-1	1.039E+1	2.097E+1
-2.806E-1	1.020E+1	2.103E+1
-2.773E-1	1.035E+1	2.106E+1
-2.838E-1	1.040E+1	2.087E+1
-2.838E-1	1.040E+1	2.093E+1
-2.806E-1	1.043E+1	2.100E+1
-2.789E-1	1.039E+1	2.074E+1
-2.838E-1	1.032E+1	2.109E+1
-2.822E-1	1.042E+1	2.086E+1
-2.806E-1	1.031E+1	2.098E+1
-2.806E-1	1.038E+1	2.107E+1
-2.789E-1	1.033E+1	2.104E+1
-2.822E-1	1.027E+1	2.094E+1
-2.806E-1	1.030E+1	2.114E+1
-2.789E-1	1.037E+1	2.097E+1
-2.806E-1	1.033E+1	2.092E+1
-2.822E-1	1.046E+1	2.102E+1
-2.822E-1	1.039E+1	2.105E+1
-2.822E-1	1.034E+1	2.075E+1
-2.822E-1	1.026E+1	2.079E+1
-2.838E-1	1.031E+1	2.082E+1
-2.822E-1	1.043E+1	2.103E+1
-2.806E-1	1.036E+1	2.103E+1
-2.789E-1	1.042E+1	2.089E+1
-2.838E-1	1.037E+1	2.098E+1
-2.773E-1	1.043E+1	2.091E+1
-2.789E-1	1.028E+1	2.099E+1
-2.822E-1	1.046E+1	2.103E+1
-2.822E-1	1.025E+1	2.087E+1
-2.806E-1	1.041E+1	2.105E+1
-2.806E-1	1.034E+1	2.101E+1
-2.789E-1	1.041E+1	2.102E+1
-2.838E-1	1.033E+1	2.105E+1
-2.789E-1	1.025E+1	2.082E+1
-2.806E-1	1.034E+1	2.081E+1
-2.822E-1	1.026E+1	2.110E+1
-2.854E-1	1.034E+1	2.095E+1
-2.806E-1	1.036E+1	2.112E+1
-2.789E-1	1.042E+1	2.105E+1
-2.838E-1	1.033E+1	2.087E+1
-2.806E-1	1.040E+1	2.077E+1
-2.806E-1	1.046E+1	2.094E+1
-2.822E-1	1.042E+1	2.106E+1
-2.822E-1	1.034E+1	2.118E+1
-2.806E-1	1.031E+1	2.097E+1
-2.806E-1	1.026E+1	2.112E+1
-2.806E-1	1.035E+1	2.090E+1
-2.806E-1	1.025E+1	2.099E+1
-2.822E-1	1.032E+1	2.108E+1
-2.806E-1	1.028E+1	2.096E+1
-2.773E-1	1.038E+1	2.106E+1
-2.789E-1	1.031E+1	2.097E+1
-2.822E-1	1.027E+1	2.094E+1
-2.806E-1	1.046E+1	2.112E+1
-2.806E-1	1.039E+1	2.096E+1
-2.838E-1	1.035E+1	2.093E+1
-2.854E-1	1.027E+1	2.109E+1
-2.806E-1	1.029E+1	2.090E+1
-2.806E-1	1.034E+1	2.087E+1
-2.822E-1	1.028E+1	2.109E+1
-2.854E-1	1.028E+1	2.087E+1
-2.773E-1	1.040E+1	2.101E+1
-2.806E-1	1.033E+1	2.115E+1
-2.806E-1	1.029E+1	2.113E+1
-2.838E-1	1.022E+1	2.103E+1
-2.773E-1	1.041E+1	2.087E+1
-2.789E-1	1.039E+1	2.100E+1
-2.806E-1	1.030E+1	2.086E+1
-2.838E-1	1.039E+1	2.089E+1
-2.789E-1	1.040E+1	2.086E+1
-2.757E-1	1.038E+1	2.114E+1
-2.789E-1	1.042E+1	2.087E+1
-2.822E-1	1.048E+1	2.113E+1
-2.789E-1	1.018E+1	2.092E+1
-2.773E-1	1.039E+1	2.110E+1
-2.822E-1	1.037E+1	2.090E+1
-2.806E-1	1.037E+1	2.089E+1
-2.789E-1	1.038E+1	2.100E+1
-2.806E-1	1.026E+1	2.115E+1
-2.838E-1	1.022E+1	2.101E+1
-2.789E-1	1.038E+1	2.098E+1
-2.822E-1	1.040E+1	2.099E+1
-2.789E-1	1.039E+1	2.100E+1
-2.822E-1	1.048E+1	2.094E+1
-2.822E-1	1.040E+1	2.100E+1
-2.789E-1	1.025E+1	2.095E+1
-2.789E-1	1.040E+1	2.080E+1
-2.806E-1	1.036E+1	2.107E+1
-2.806E-1	1.038E+1	2.081E+1
-2.789E-1	1.024E+1	2.109E+1
-2.773E-1	1.032E+1	2.102E+1
-2.822E-1	1.027E+1	2.090E+1
-2.806E-1	1.031E+1	2.094E+1
-2.789E-1	1.031E+1	2.106E+1
-2.773E-1	1.042E+1	2.083E+1
-2.789E-1	1.040E+1	2.084E+1
-2.806E-1	1.043E+1	2.105E+1
-2.789E-1	1.027E+1	2.093E+1
-2.773E-1	1.039E+1	2.102E+1
-2.838E-1	1.031E+1	2.088E+1
-2.822E-1	1.044E+1	2.103E+1
-2.773E-1	1.034E+1	2.089E+1
-2.773E-1	1.044E+1	2.106E+1
-2.806E-1	1.034E+1	2.110E+1
-2.806E-1	1.051E+1	2.100E+1
-2.789E-1	1.031E+1	2.098E+1
-2.822E-1	1.036E+1	2.103E+1
-2.822E-1	1.032E+1	2.092E+1
-2.822E-1	1.043E+1	2.114E+1
-2.773E-1	1.036E+1	2.102E+1
-2.789E-1	1.038E+1	2.089E+1
-2.806E-1	1.027E+1	2.110E+1
-2.806E-1	1.035E+1	2.105E+1
-2.773E-1	1.031E+1	2.098E+1
-2.806E-1	1.034E+1	2.101E+1
-2.806E-1	1.039E+1	2.097E+1
-2.822E-1	1.039E+1	2.105E+1
-2.789E-1	1.035E+1	2.094E+1
-2.789E-1	1.021E+1	2.105E+1
-2.789E-1	1.035E+1	2.095E+1
-2.806E-1	1.030E+1	2.091E+1
-2.757E-1	1.037E+1	2.086E+1
-2.789E-1	1.028E+1	2.117E+1
-2.773E-1	1.049E+1	2.099E+1
-2.806E-1	1.025E+1	2.107E+1
-2.773E-1	1.032E+1	2.108E+1
-2.789E-1	1.032E+1	2.088E+1
-2.789E-1	1.027E+1	2.091E+1
-2.822E-1	1.039E+1	2.081E+1
-2.789E-1	1.047E+1	2.107E+1
-2.806E-1	1.047E+1	2.095E+1
-2.822E-1	1.038E+1	2.083E+1
-2.838E-1	1.039E+1	2.104E+1
-2.773E-1	1.044E+1	2.087E+1
-2.789E-1	1.044E+1	2.092E+1
-2.806E-1	1.027E+1	2.117E+1
-2.806E-1	1.037E+1	2.089E+1
-2.789E-1	1.035E+1	2.111E+1
-2.773E-1	1.048E+1	2.106E+1
-2.806E-1	1.027E+1	2.098E+1
-2.806E-1	1.038E+1	2.106E+1
-2.806E-1	1.031E+1	2.110E+1
-2.757E-1	1.045E+1	2.089E+1
-2.806E-1	1.043E+1	2.094E+1
-2.789E-1	1.032E+1	2.107E+1
-2.789E-1	1.031E+1	2.104E+1
-2.789E-1	1.035E+1	2.082E+1
-2.806E-1	1.024E+1	2.106E+1
-2.822E-1	1.042E+1	2.095E+1
-2.789E-1	1.027E+1	2.107E+1
-2.806E-1	1.037E+1	2.094E+1
-2.806E-1	1.030E+1	2.110E+1
-2.789E-1	1.023E+1	2.085E+1
-2.773E-1	1.028E+1	2.090E+1
-2.773E-1	1.036E+1	2.095E+1
-2.773E-1	1.038E+1	2.107E+1
-2.806E-1	1.041E+1	2.095E+1
-2.773E-1	1.032E+1	2.107E+1
-2.789E-1	1.042E+1	2.092E+1
-2.789E-1	1.037E+1	2.119E+1
-2.822E-1	1.035E+1	2.115E+1
-2.806E-1	1.042E+1	2.118E+1
-2.757E-1	1.035E+1	2.096E+1
-2.806E-1	1.035E+1	2.119E+1
-2.822E-1	1.030E+1	2.107E+1
-2.773E-1	1.033E+1	2.100E+1
-2.806E-1	1.038E+1	2.085E+1
-2.822E-1	1.031E+1	2.087E+1
-2.806E-1	1.038E+1	2.100E+1
-2.773E-1	1.031E+1	2.098E+1
-2.773E-1	1.026E+1	2.079E+1
-2.822E-1	1.028E+1	2.096E+1
-2.838E-1	1.043E+1	2.089E+1
-2.789E-1	1.062E+1	2.107E+1
-2.773E-1	1.032E+1	2.091E+1
-2.806E-1	1.029E+1	2.088E+1
-2.838E-1	1.031E+1	2.092E+1
-2.773E-1	1.025E+1	2.107E+1
-2.806E-1	1.038E+1	2.113E+1
-2.789E-1	1.039E+1	2.096E+1
-2.822E-1	1.042E+1	2.087E+1
-2.773E-1	1.032E+1	2.102E+1
-2.806E-1	1.030E+1	2.092E+1
-2.806E-1	1.037E+1	2.094E+1
-2.806E-1	1.028E+1	2.098E+1
-2.773E-1	1.043E+1	2.089E+1
-2.757E-1	1.028E+1	2.121E+1
-2.806E-1	1.038E+1	2.099E+1
-2.806E-1	1.028E+1	2.098E+1
-2.806E-1	1.026E+1	2.103E+1
-2.789E-1	1.025E+1	2.106E+1
-2.822E-1	1.036E+1	2.115E+1
-2.822E-1	1.036E+1	2.112E+1
-2.757E-1	1.038E+1	2.101E+1
-2.757E-1	1.040E+1	2.077E+1
-2.773E-1	1.051E+1	2.096E+1
-2.822E-1	1.030E+1	2.095E+1
-2.789E-1	1.032E+1	2.090E+1
-2.773E-1	1.043E+1	2.077E+1
-2.806E-1	1.044E+1	2.113E+1
-2.806E-1	1.043E+1	2.095E+1
-2.773E-1	1.035E+1	2.094E+1
-2.773E-1	1.030E+1	2.103E+1
-2.806E-1	1.029E+1	2.101E+1
-2.806E-1	1.038E+1	2.100E+1
-2.773E-1	1.034E+1	2.098E+1
-2.789E-1	1.016E+1	2.086E+1
-2.822E-1	1.028E+1	2.088E+1
-2.806E-1	1.035E+1	2.094E+1
-2.789E-1	1.037E+1	2.095E+1
-2.773E-1	1.030E+1	2.112E+1
-2.789E-1	1.037E+1	2.094E+1
-2.822E-1	1.035E+1	2.083E+1
-2.789E-1	1.035E+1	2.101E+1
-2.773E-1	1.039E+1	2.082E+1
-2.822E-1	1.038E+1	2.104E+1
-2.806E-1	1.021E+1	2.095E+1
-2.789E-1	1.034E+1	2.101E+1
-2.757E-1	1.039E+1	2.105E+1
-2.789E-1	1.029E+1	2.096E+1
-2.806E-1	1.030E+1	2.109E+1
-2.773E-1	1.037E+1	2.087E+1
-2.789E-1	1.048E+1	2.111E+1
-2.822E-1	1.048E+1	2.096E+1
-2.806E-1	1.031E+1	2.099E+1
-2.806E-1	1.024E+1	2.099E+1
-2.789E-1	1.041E+1	2.083E+1
-2.789E-1	1.039E+1	2.114E+1
-2.806E-1	1.041E+1	2.097E+1
-2.757E-1	1.046E+1	2.098E+1
-2.773E-1	1.026E+1	2.097E+1
-2.773E-1	1.046E+1	2.069E+1
-2.838E-1	1.032E+1	2.096E+1
-2.773E-1	1.029E+1	2.118E+1
-2.789E-1	1.020E+1	2.101E+1
-2.789E-1	1.040E+1	2.107E+1
-2.822E-1	1.039E+1	2.107E+1
-2.789E-1	1.036E+1	2.100E+1
-2.773E-1	1.045E+1	2.096E+1
-2.822E-1	1.025E+1	2.099E+1
-2.822E-1	1.030E+1	2.114E+1
-2.789E-1	1.028E+1	2.083E+1
-2.822E-1	1.035E+1	2.096E+1
-2.773E-1	1.022E+1	2.105E+1
-2.806E-1	1.031E+1	2.098E+1
-2.741E-1	1.032E+1	2.088E+1
-2.773E-1	1.027E+1	2.074E+1
-2.806E-1	1.034E+1	2.108E+1
-2.806E-1	1.021E+1	2.081E+1
-2.773E-1	1.017E+1	2.108E+1
-2.773E-1	1.042E+1	2.096E+1
-2.806E-1	1.030E+1	2.100E+1
-2.806E-1	1.038E+1	2.094E+1
-2.773E-1	1.047E+1	2.107E+1
-2.757E-1	1.038E+1	2.118E+1
-2.806E-1	1.031E+1	2.106E+1
-2.806E-1	1.045E+1	2.105E+1
-2.757E-1	1.033E+1	2.086E+1
-2.757E-1	1.038E+1	2.087E+1
-2.806E-1	1.047E+1	2.105E+1
-2.806E-1	1.036E+1	2.098E+1
-2.789E-1	1.034E+1	2.088E+1
-2.773E-1	1.037E+1	2.083E+1
-2.789E-1	1.033E+1	2.103E+1
-2.822E-1	1.044E+1	2.098E+1
-2.773E-1	1.044E+1	2.121E+1
-2.789E-1	1.030E+1	2.091E+1
-2.822E-1	1.031E+1	2.104E+1
-2.773E-1	1.039E+1	2.090E+1
-2.789E-1	1.038E+1	2.098E+1
-2.789E-1	1.036E+1	2.097E+1
-2.741E-1	1.042E+1	2.093E+1
-2.838E-1	1.044E+1	2.089E+1
-2.773E-1	1.028E+1	2.096E+1
-2.789E-1	1.023E+1	2.111E+1
-2.773E-1	1.025E+1	2.101E+1
-2.806E-1	1.041E+1	2.101E+1
-2.773E-1	1.035E+1	2.100E+1
-2.773E-1	1.030E+1	2.092E+1
-2.806E-1	1.032E+1	2.099E+1
-2.806E-1	1.032E+1	2.097E+1
-2.757E-1	1.041E+1	2.095E+1
-2.741E-1	1.047E+1	2.115E+1
-2.822E-1	1.035E+1	2.087E+1
-2.822E-1	1.030E+1	2.095E+1
-2.773E-1	1.039E+1	2.107E+1
-2.757E-1	1.025E+1	2.110E+1
-2.773E-1	1.023E+1	2.105E+1
-2.806E-1	1.027E+1	2.097E+1
-2.773E-1	1.039E+1	2.096E+1
-2.773E-1	1.037E+1	2.095E+1
-2.773E-1	1.031E+1	2.087E+1
-2.773E-1	1.047E+1	2.088E+1
-2.757E-1	1.030E+1	2.076E+1
-2.757E-1	1.034E+1	2.096E+1
-2.806E-1	1.039E+1	2.087E+1
-2.806E-1	1.042E+1	2.099E+1
-2.789E-1	1.033E+1	2.105E+1
-2.725E-1	1.050E+1	2.106E+1
-2.789E-1	1.028E+1	2.100E+1
-2.806E-1	1.036E+1	2.104E+1
-2.757E-1	1.042E+1	2.083E+1
-2.757E-1	1.040E+1	2.092E+1
-2.789E-1	1.033E+1	2.110E+1
-2.773E-1	1.028E+1	2.109E+1
-2.789E-1	1.035E+1	2.091E+1
-2.773E-1	1.021E+1	2.107E+1
-2.773E-1	1.040E+1	2.089E+1
-2.789E-1	1.031E+1	2.104E+1
-2.773E-1	1.037E+1	2.103E+1
-2.757E-1	1.043E+1	2.104E+1
-2.806E-1	1.034E+1	2.092E+1
-2.773E-1	1.031E+1	2.100E+1
-2.773E-1	1.025E+1	2.103E+1
-2.773E-1	1.019E+1	2.099E+1
-2.789E-1	1.036E+1	2.104E+1
-2.773E-1	1.037E+1	2.106E+1
-2.773E-1	1.021E+1	2.088E+1
-2.757E-1	1.035E+1	2.095E+1
-2.757E-1	1.028E+1	2.087E+1
-2.773E-1	1.039E+1	2.087E+1
-2.741E-1	1.040E+1	2.101E+1
-2.741E-1	1.040E+1	2.110E+1
-2.773E-1	1.036E+1	2.088E+1
-2.806E-1	1.043E+1	2.114E+1
-2.757E-1	1.046E+1	2.088E+1
-2.741E-1	1.036E+1	2.102E+1
-2.789E-1	1.026E+1	2.109E+1
-2.806E-1	1.034E+1	2.110E+1
-2.773E-1	1.020E+1	2.108E+1
-2.789E-1	1.039E+1	2.097E+1
-2.773E-1	1.046E+1	2.113E+1
-2.789E-1	1.040E+1	2.089E+1
-2.773E-1	1.035E+1	2.088E+1
-2.773E-1	1.035E+1	2.093E+1
-2.741E-1	1.031E+1	2.096E+1
-2.789E-1	1.034E+1	2.106E+1
-2.757E-1	1.041E+1	2.103E+1
-2.773E-1	1.040E+1	2.089E+1
-2.773E-1	1.034E+1	2.084E+1
-2.789E-1	1.036E+1	2.113E+1
-2.757E-1	1.031E+1	2.099E+1
-2.773E-1	1.042E+1	2.106E+1
-2.789E-1	1.032E+1	2.072E+1
-2.806E-1	1.035E+1	2.087E+1
-2.757E-1	1.038E+1	2.101E+1
-2.757E-1	1.035E+1	2.071E+1
-2.789E-1	1.033E+1	2.113E+1
-2.789E-1	1.027E+1	2.089E+1
-2.757E-1	1.041E+1	2.100E+1
-2.757E-1	1.033E+1	2.103E+1
-2.806E-1	1.031E+1	2.096E+1
-2.773E-1	1.032E+1	2.078E+1
-2.741E-1	1.040E+1	2.105E+1
-2.757E-1	1.026E+1	2.111E+1
-2.789E-1	1.047E+1	2.091E+1
-2.789E-1	1.023E+1	2.096E+1
-2.757E-1	1.033E+1	2.111E+1
-2.773E-1	1.041E+1	2.104E+1
-2.789E-1	1.028E+1	2.109E+1
-2.789E-1	1.027E+1	2.092E+1
-2.773E-1	1.032E+1	2.113E+1
-2.757E-1	1.030E+1	2.077E+1
-2.773E-1	1.030E+1	2.095E+1
-2.806E-1	1.030E+1	2.107E+1
-2.757E-1	1.033E+1	2.119E+1
-2.773E-1	1.031E+1	2.082E+1
-2.773E-1	1.039E+1	2.109E+1
-2.806E-1	1.046E+1	2.100E+1
-2.789E-1	1.035E+1	2.103E+1
-2.741E-1	1.021E+1	2.094E+1
-2.773E-1	1.038E+1	2.089E+1
-2.822E-1	1.023E+1	2.108E+1
-2.773E-1	1.031E+1	2.085E+1
-2.757E-1	1.033E+1	2.096E+1
-2.757E-1	1.046E+1	2.104E+1
-2.773E-1	1.035E+1	2.092E+1
-2.789E-1	1.028E+1	2.096E+1
-2.741E-1	1.042E+1	2.103E+1
-2.757E-1	1.032E+1	2.088E+1
-2.806E-1	1.029E+1	2.111E+1
-2.757E-1	1.039E+1	2.106E+1
-2.773E-1	1.035E+1	2.115E+1
-2.773E-1	1.023E+1	2.088E+1
-2.789E-1	1.045E+1	2.110E+1
-2.773E-1	1.038E+1	2.115E+1
-2.773E-1	1.031E+1	2.105E+1
-2.806E-1	1.022E+1	2.084E+1
-2.806E-1	1.035E+1	2.100E+1
-2.773E-1	1.037E+1	2.094E+1
-2.757E-1	1.023E+1	2.078E+1
-2.806E-1	1.041E+1	2.094E+1
-2.789E-1	1.041E+1	2.094E+1
-2.789E-1	1.022E+1	2.096E+1
-2.741E-1	1.039E+1	2.082E+1
-2.789E-1	1.022E+1	2.089E+1
-2.789E-1	1.035E+1	2.091E+1
-2.773E-1	1.043E+1	2.099E+1
-2.773E-1	1.051E+1	2.067E+1
-2.789E-1	1.032E+1	2.102E+1
-2.822E-1	1.042E+1	2.094E+1
-2.757E-1	1.031E+1	2.099E+1
-2.757E-1	1.031E+1	2.092E+1
-2.773E-1	1.036E+1	2.097E+1
-2.773E-1	1.042E+1	2.105E+1
-2.741E-1	1.037E+1	2.115E+1
-2.741E-1	1.031E+1	2.095E+1
-2.757E-1	1.035E+1	2.094E+1
-2.757E-1	1.043E+1	2.113E+1
-2.773E-1	1.037E+1	2.075E+1
-2.725E-1	1.040E+1	2.102E+1
-2.789E-1	1.048E+1	2.101E+1
-2.822E-1	1.049E+1	2.093E+1
-2.773E-1	1.031E+1	2.101E+1
-2.757E-1	1.026E+1	2.082E+1
-2.773E-1	1.031E+1	2.113E+1
-2.789E-1	1.024E+1	2.086E+1
-2.773E-1	1.031E+1	2.110E+1
-2.757E-1	1.032E+1	2.112E+1
-2.773E-1	1.024E+1	2.109E+1
-2.806E-1	1.019E+1	2.085E+1
-2.789E-1	1.034E+1	2.104E+1
-2.773E-1	1.039E+1	2.101E+1
-2.789E-1	1.041E+1	2.100E+1
-2.789E-1	1.032E+1	2.096E+1
-2.773E-1	1.036E+1	2.092E+1
-2.773E-1	1.044E+1	2.088E+1
-2.773E-1	1.026E+1	2.091E+1
-2.757E-1	1.037E+1	2.094E+1
-2.757E-1	1.029E+1	2.091E+1
-2.773E-1	1.042E+1	2.077E+1
-2.789E-1	1.043E+1	2.087E+1
-2.789E-1	1.029E+1	2.106E+1
-2.773E-1	1.040E+1	2.099E+1
-2.773E-1	1.038E+1	2.104E+1
-2.773E-1	1.038E+1	2.098E+1
-2.806E-1	1.031E+1	2.108E+1
-2.773E-1	1.039E+1	2.099E+1
-2.741E-1	1.035E+1	2.100E+1
-2.773E-1	1.046E+1	2.087E+1
-2.806E-1	1.038E+1	2.093E+1
-2.757E-1	1.032E+1	2.093E+1
-2.773E-1	1.036E+1	2.107E+1
-2.757E-1	1.034E+1	2.099E+1
-2.773E-1	1.028E+1	2.097E+1
-2.757E-1	1.028E+1	2.096E+1
-2.757E-1	1.044E+1	2.104E+1
-2.773E-1	1.036E+1	2.083E+1
-2.789E-1	1.030E+1	2.086E+1
-2.741E-1	1.038E+1	2.097E+1
-2.789E-1	1.026E+1	2.109E+1
-2.789E-1	1.030E+1	2.083E+1
-2.806E-1	1.038E+1	2.090E+1
-2.773E-1	1.038E+1	2.096E+1
-2.757E-1	1.042E+1	2.110E+1
-2.773E-1	1.039E+1	2.093E+1
-2.773E-1	1.035E+1	2.101E+1
-2.773E-1	1.025E+1	2.087E+1
-2.757E-1	1.041E+1	2.098E+1
-2.773E-1	1.048E+1	2.092E+1
-2.789E-1	1.039E+1	2.111E+1
-2.773E-1	1.039E+1	2.082E+1
-2.757E-1	1.033E+1	2.087E+1
-2.773E-1	1.025E+1	2.113E+1
-2.773E-1	1.025E+1	2.092E+1
-2.773E-1	1.040E+1	2.113E+1
-2.725E-1	1.042E+1	2.100E+1
-2.789E-1	1.036E+1	2.106E+1
-2.789E-1	1.035E+1	2.097E+1
-2.757E-1	1.034E+1	2.093E+1
-2.757E-1	1.033E+1	2.097E+1
-2.806E-1	1.034E+1	2.103E+1
-2.773E-1	1.051E+1	2.101E+1
-2.757E-1	1.030E+1	2.096E+1
-2.757E-1	1.024E+1	2.099E+1
-2.806E-1	1.035E+1	2.108E+1
-2.773E-1	1.027E+1	2.095E+1
-2.773E-1	1.037E+1	2.088E+1
-2.757E-1	1.039E+1	2.096E+1
-2.741E-1	1.040E+1	2.094E+1
-2.789E-1	1.030E+1	2.091E+1
-2.757E-1	1.032E+1	2.101E+1
-2.757E-1	1.025E+1	2.090E+1
-2.806E-1	1.041E+1	2.105E+1
-2.806E-1	1.044E+1	2.090E+1
-2.757E-1	1.028E+1	2.094E+1
-2.725E-1	1.031E+1	2.104E+1
-2.773E-1	1.027E+1	2.086E+1
-2.773E-1	1.039E+1	2.095E+1
-2.741E-1	1.036E+1	2.107E+1
-2.757E-1	1.029E+1	2.103E+1
-2.789E-1	1.024E+1	2.076E+1
-2.773E-1	1.019E+1	2.101E+1
-2.773E-1	1.032E+1	2.090E+1
-2.789E-1	1.039E+1	2.092E+1
-2.757E-1	1.023E+1	2.100E+1
-2.822E-1	1.031E+1	2.080E+1
-2.789E-1	1.035E+1	2.099E+1
-2.741E-1	1.036E+1	2.094E+1
-2.757E-1	1.039E+1	2.089E+1
-2.789E-1	1.039E+1	2.106E+1
-2.773E-1	1.044E+1	2.117E+1
-2.757E-1	1.043E+1	2.091E+1
-2.773E-1	1.030E+1	2.094E+1
-2.806E-1	1.030E+1	2.086E+1
-2.773E-1	1.028E+1	2.088E+1
-2.757E-1	1.033E+1	2.090E+1
-2.757E-1	1.035E+1	2.089E+1
-2.789E-1	1.035E+1	2.096E+1
-2.757E-1	1.038E+1	2.093E+1
-2.773E-1	1.030E+1	2.107E+1
-2.773E-1	1.025E+1	2.094E+1
-2.806E-1	1.041E+1	2.084E+1
-2.757E-1	1.041E+1	2.116E+1
-2.741E-1	1.032E+1	2.077E+1
-2.773E-1	1.035E+1	2.086E+1
-2.789E-1	1.034E+1	2.093E+1
-2.789E-1	1.039E+1	2.080E+1
-2.741E-1	1.045E+1	2.108E+1
-2.757E-1	1.028E+1	2.101E+1
-2.773E-1	1.028E+1	2.107E+1
-2.757E-1	1.038E+1	2.095E+1
-2.757E-1	1.028E+1	2.107E+1
-2.757E-1	1.032E+1	2.087E+1
-2.757E-1	1.038E+1	2.079E+1
-2.789E-1	1.027E+1	2.074E+1
-2.741E-1	1.047E+1	2.089E+1
-2.789E-1	1.041E+1	2.100E+1
-2.773E-1	1.037E+1	2.090E+1
-2.757E-1	1.035E+1	2.093E+1
-2.757E-1	1.047E+1	2.108E+1
-2.757E-1	1.026E+1	2.089E+1
-2.789E-1	1.038E+1	2.078E+1
-2.741E-1	1.035E+1	2.099E+1
-2.757E-1	1.025E+1	2.100E+1
-2.789E-1	1.039E+1	2.096E+1
-2.757E-1	1.035E+1	2.113E+1
-2.757E-1	1.034E+1	2.098E+1
-2.757E-1	1.032E+1	2.078E+1
-2.773E-1	1.036E+1	2.077E+1
-2.757E-1	1.030E+1	2.115E+1
-2.741E-1	1.039E+1	2.092E+1
-2.757E-1	1.025E+1	2.092E+1
-2.773E-1	1.043E+1	2.117E+1
-2.789E-1	1.046E+1	2.092E+1
-2.757E-1	1.032E+1	2.089E+1
-2.741E-1	1.039E+1	2.103E+1
-2.773E-1	1.037E+1	2.103E+1
-2.789E-1	1.046E+1	2.103E+1
-2.773E-1	1.038E+1	2.089E+1
-2.757E-1	1.036E+1	2.088E+1
-2.789E-1	1.038E+1	2.093E+1
-2.806E-1	1.034E+1	2.091E+1
-2.757E-1	1.038E+1	2.097E+1
-2.741E-1	1.022E+1	2.095E+1
-2.773E-1	1.023E+1	2.108E+1
-2.822E-1	1.029E+1	2.087E+1
-2.757E-1	1.040E+1	2.100E+1
-2.789E-1	1.034E+1	2.101E+1
-2.773E-1	1.036E+1	2.084E+1
-2.806E-1	1.039E+1	2.103E+1
-2.741E-1	1.035E+1	2.100E+1
-2.757E-1	1.024E+1	2.093E+1
-2.757E-1	1.022E+1	2.084E+1
-2.806E-1	1.049E+1	2.099E+1
-2.757E-1	1.033E+1	2.099E+1
-2.741E-1	1.039E+1	2.099E+1
-2.773E-1	1.027E+1	2.084E+1
-2.773E-1	1.036E+1	2.093E+1
-2.757E-1	1.028E+1	2.092E+1
-2.725E-1	1.039E+1	2.072E+1
-2.757E-1	1.027E+1	2.097E+1
-2.789E-1	1.033E+1	2.105E+1
-2.757E-1	1.022E+1	2.111E+1
-2.757E-1	1.041E+1	2.106E+1
-2.789E-1	1.033E+1	2.088E+1
-2.757E-1	1.026E+1	2.095E+1
-2.757E-1	1.040E+1	2.110E+1
-2.757E-1	1.033E+1	2.084E+1
-2.773E-1	1.040E+1	2.099E+1
-2.789E-1	1.041E+1	2.105E+1
-2.741E-1	1.035E+1	2.081E+1
-2.757E-1	1.024E+1	2.100E+1
-2.757E-1	1.033E+1	2.083E+1
-2.789E-1	1.028E+1	2.097E+1
-2.741E-1	1.037E+1	2.110E+1
-2.741E-1	1.030E+1	2.108E+1
-2.741E-1	1.032E+1	2.107E+1
-2.773E-1	1.028E+1	2.082E+1
-2.757E-1	1.029E+1	2.099E+1
-2.741E-1	1.041E+1	2.088E+1
-2.773E-1	1.023E+1	2.103E+1
-2.757E-1	1.037E+1	2.105E+1
-2.773E-1	1.036E+1	2.121E+1
-2.725E-1	1.033E+1	2.089E+1
-2.789E-1	1.044E+1	2.095E+1
-2.789E-1	1.036E+1	2.100E+1
-2.741E-1	1.034E+1	2.099E+1
-2.708E-1	1.029E+1	2.090E+1
-2.789E-1	1.054E+1	2.101E+1
-2.773E-1	1.031E+1	2.092E+1
-2.741E-1	1.026E+1	2.106E+1
-2.757E-1	1.038E+1	2.091E+1
-2.757E-1	1.039E+1	2.083E+1
-2.806E-1	1.033E+1	2.108E+1
-2.757E-1	1.038E+1	2.102E+1
-2.741E-1	1.028E+1	2.105E+1
-2.757E-1	1.037E+1	2.093E+1
-2.773E-1	1.039E+1	2.090E+1
-2.757E-1	1.042E+1	2.095E+1
-2.741E-1	1.037E+1	2.112E+1
-2.773E-1	1.041E+1	2.090E+1
-2.789E-1	1.033E+1	2.122E+1
-2.773E-1	1.034E+1	2.088E+1
-2.741E-1	1.035E+1	2.116E+1
-2.773E-1	1.033E+1	2.102E+1
-2.789E-1	1.042E+1	2.093E+1
-2.773E-1	1.034E+1	2.101E+1
-2.741E-1	1.030E+1	2.088E+1
-2.773E-1	1.031E+1	2.090E+1
-2.773E-1	1.017E+1	2.110E+1
-2.773E-1	1.032E+1	2.099E+1
-2.741E-1	1.031E+1	2.101E+1
-2.773E-1	1.037E+1	2.075E+1
-2.789E-1	1.032E+1	2.093E+1
[truncated: 77,057 more rows]
