# Supplementary material for: Improved ANAP incorporation and VCF analysis reveal details of P2X7 current facilitation and a limited conformational interplay between ATP binding and the intracellular ballast domain
Source: eLife. 2023 Jan 4;12:e82479. doi: 10.7554/eLife.82479 (PMC9859053; doi:10.7554/eLife.82479)
Supplement: Figure 5—figure supplement 3—source data 2. [file elife-82479-fig5-figsupp3-data2.zip › Figure-5_figure-supplement-3_source-data-2/DeltaCaM-K127/l14/27.csv]

-1.184E-1	9.129E+0	1.693E+1
-1.184E-1	9.161E+0	1.696E+1
-1.200E-1	9.229E+0	1.697E+1
-1.216E-1	9.236E+0	1.692E+1
-1.167E-1	9.112E+0	1.691E+1
-1.184E-1	9.187E+0	1.706E+1
-1.184E-1	9.200E+0	1.688E+1
-1.184E-1	9.275E+0	1.695E+1
-1.184E-1	9.287E+0	1.698E+1
-1.151E-1	9.223E+0	1.696E+1
-1.184E-1	9.193E+0	1.681E+1
-1.167E-1	9.171E+0	1.684E+1
-1.167E-1	9.226E+0	1.697E+1
-1.167E-1	9.223E+0	1.683E+1
-1.184E-1	9.210E+0	1.691E+1
-1.184E-1	9.346E+0	1.703E+1
-1.184E-1	9.184E+0	1.685E+1
-1.151E-1	9.223E+0	1.690E+1
-1.184E-1	9.226E+0	1.689E+1
-1.200E-1	9.265E+0	1.694E+1
-1.184E-1	9.339E+0	1.685E+1
-1.167E-1	9.158E+0	1.703E+1
-1.184E-1	9.287E+0	1.701E+1
-1.184E-1	9.122E+0	1.696E+1
-1.167E-1	9.278E+0	1.691E+1
-1.151E-1	9.310E+0	1.692E+1
-1.184E-1	9.197E+0	1.703E+1
-1.200E-1	9.129E+0	1.696E+1
-1.167E-1	9.206E+0	1.702E+1
-1.151E-1	9.249E+0	1.686E+1
-1.200E-1	9.307E+0	1.695E+1
-1.184E-1	9.284E+0	1.699E+1
-1.184E-1	9.132E+0	1.696E+1
-1.167E-1	9.180E+0	1.695E+1
-1.184E-1	9.265E+0	1.683E+1
-1.167E-1	9.320E+0	1.676E+1
-1.184E-1	9.275E+0	1.696E+1
-1.184E-1	9.174E+0	1.691E+1
-1.200E-1	9.054E+0	1.684E+1
-1.200E-1	9.138E+0	1.685E+1
-1.151E-1	9.284E+0	1.695E+1
-1.184E-1	9.184E+0	1.696E+1
-1.184E-1	9.145E+0	1.700E+1
-1.200E-1	9.161E+0	1.691E+1
-1.184E-1	9.171E+0	1.694E+1
-1.184E-1	9.203E+0	1.700E+1
-1.184E-1	9.297E+0	1.704E+1
-1.184E-1	9.158E+0	1.695E+1
-1.167E-1	9.275E+0	1.693E+1
-1.151E-1	9.245E+0	1.708E+1
-1.184E-1	9.080E+0	1.690E+1
-1.200E-1	9.249E+0	1.688E+1
-1.200E-1	9.297E+0	1.691E+1
-1.184E-1	9.213E+0	1.699E+1
-1.200E-1	9.216E+0	1.694E+1
-1.184E-1	9.064E+0	1.696E+1
-1.184E-1	9.275E+0	1.684E+1
-1.167E-1	9.336E+0	1.688E+1
-1.167E-1	9.103E+0	1.683E+1
-1.200E-1	9.229E+0	1.681E+1
-1.184E-1	9.174E+0	1.699E+1
-1.151E-1	9.119E+0	1.715E+1
-1.184E-1	9.135E+0	1.697E+1
-1.216E-1	9.171E+0	1.703E+1
-1.184E-1	9.252E+0	1.706E+1
-1.167E-1	9.284E+0	1.702E+1
-1.184E-1	9.294E+0	1.700E+1
-1.200E-1	9.271E+0	1.687E+1
-1.167E-1	9.193E+0	1.696E+1
-1.167E-1	9.138E+0	1.698E+1
-1.167E-1	9.122E+0	1.676E+1
-1.200E-1	9.213E+0	1.700E+1
-1.184E-1	9.216E+0	1.699E+1
-1.151E-1	9.161E+0	1.683E+1
-1.167E-1	9.200E+0	1.693E+1
-1.216E-1	9.255E+0	1.700E+1
-1.151E-1	9.132E+0	1.678E+1
-1.151E-1	9.184E+0	1.693E+1
-1.184E-1	9.216E+0	1.706E+1
-1.216E-1	9.193E+0	1.703E+1
-1.184E-1	9.216E+0	1.682E+1
-1.167E-1	9.158E+0	1.695E+1
-1.200E-1	9.151E+0	1.698E+1
-1.200E-1	9.223E+0	1.695E+1
-1.167E-1	9.226E+0	1.687E+1
-1.151E-1	9.330E+0	1.685E+1
-1.184E-1	9.242E+0	1.693E+1
-1.200E-1	9.339E+0	1.689E+1
-1.200E-1	9.193E+0	1.702E+1
-1.184E-1	9.187E+0	1.696E+1
-1.200E-1	9.310E+0	1.702E+1
-1.184E-1	9.300E+0	1.677E+1
-1.167E-1	9.210E+0	1.677E+1
-1.167E-1	9.252E+0	1.700E+1
-1.184E-1	9.219E+0	1.711E+1
-1.216E-1	9.226E+0	1.698E+1
-1.167E-1	9.252E+0	1.698E+1
-1.151E-1	9.174E+0	1.685E+1
-1.184E-1	9.184E+0	1.690E+1
-1.232E-1	9.135E+0	1.691E+1
-1.184E-1	9.258E+0	1.683E+1
-1.167E-1	9.310E+0	1.697E+1
-1.167E-1	9.229E+0	1.709E+1
-1.167E-1	9.226E+0	1.708E+1
-1.167E-1	9.268E+0	1.705E+1
-1.135E-1	9.070E+0	1.691E+1
-1.184E-1	9.278E+0	1.680E+1
-1.200E-1	9.219E+0	1.697E+1
-1.167E-1	9.103E+0	1.687E+1
-1.167E-1	9.197E+0	1.700E+1
-1.184E-1	9.226E+0	1.700E+1
-1.184E-1	9.255E+0	1.693E+1
-1.167E-1	9.190E+0	1.697E+1
-1.184E-1	9.210E+0	1.706E+1
-1.184E-1	9.242E+0	1.690E+1
-1.216E-1	9.287E+0	1.702E+1
-1.167E-1	9.343E+0	1.691E+1
-1.135E-1	9.161E+0	1.709E+1
-1.184E-1	9.167E+0	1.687E+1
-1.216E-1	9.187E+0	1.688E+1
-1.184E-1	9.135E+0	1.704E+1
-1.184E-1	9.232E+0	1.698E+1
-1.184E-1	9.216E+0	1.688E+1
-1.200E-1	9.245E+0	1.701E+1
-1.184E-1	9.294E+0	1.712E+1
-1.151E-1	9.284E+0	1.694E+1
-1.184E-1	9.190E+0	1.690E+1
-1.200E-1	9.106E+0	1.712E+1
-1.167E-1	9.268E+0	1.697E+1
-1.167E-1	9.190E+0	1.698E+1
-1.216E-1	9.197E+0	1.689E+1
-1.184E-1	9.164E+0	1.697E+1
-1.167E-1	9.129E+0	1.689E+1
-1.151E-1	9.135E+0	1.688E+1
-1.184E-1	9.099E+0	1.703E+1
-1.184E-1	9.239E+0	1.700E+1
-1.200E-1	9.197E+0	1.703E+1
-1.184E-1	9.167E+0	1.672E+1
-1.184E-1	9.284E+0	1.694E+1
-1.167E-1	9.232E+0	1.673E+1
-1.184E-1	9.226E+0	1.703E+1
-1.184E-1	9.154E+0	1.691E+1
-1.167E-1	9.103E+0	1.688E+1
-1.216E-1	9.090E+0	1.703E+1
-1.200E-1	9.129E+0	1.701E+1
-1.184E-1	9.281E+0	1.691E+1
-1.167E-1	9.197E+0	1.675E+1
-1.216E-1	9.180E+0	1.694E+1
-1.167E-1	9.249E+0	1.697E+1
-1.151E-1	9.187E+0	1.682E+1
-1.184E-1	9.184E+0	1.701E+1
-1.200E-1	9.093E+0	1.702E+1
-1.184E-1	9.245E+0	1.695E+1
-1.184E-1	9.096E+0	1.698E+1
-1.167E-1	9.177E+0	1.687E+1
-1.200E-1	9.395E+0	1.694E+1
-1.167E-1	9.229E+0	1.676E+1
-1.184E-1	9.229E+0	1.699E+1
-1.200E-1	9.187E+0	1.693E+1
-1.216E-1	9.129E+0	1.698E+1
-1.151E-1	9.265E+0	1.682E+1
-1.151E-1	9.180E+0	1.705E+1
-1.184E-1	9.180E+0	1.693E+1
-1.216E-1	9.245E+0	1.683E+1
-1.167E-1	9.171E+0	1.702E+1
-1.184E-1	9.193E+0	1.705E+1
-1.200E-1	9.187E+0	1.703E+1
-1.184E-1	9.184E+0	1.692E+1
-1.167E-1	9.174E+0	1.692E+1
-1.167E-1	9.242E+0	1.702E+1
-1.184E-1	9.258E+0	1.677E+1
-1.216E-1	9.122E+0	1.703E+1
-1.184E-1	9.184E+0	1.679E+1
-1.200E-1	9.281E+0	1.711E+1
-1.200E-1	9.310E+0	1.696E+1
-1.200E-1	9.210E+0	1.685E+1
-1.151E-1	9.167E+0	1.689E+1
-1.151E-1	9.245E+0	1.707E+1
-1.184E-1	9.281E+0	1.701E+1
-1.167E-1	9.187E+0	1.700E+1
-1.167E-1	9.219E+0	1.679E+1
-1.151E-1	9.158E+0	1.684E+1
-1.151E-1	9.291E+0	1.680E+1
-1.216E-1	9.138E+0	1.693E+1
-1.167E-1	9.284E+0	1.696E+1
-1.167E-1	9.164E+0	1.691E+1
-1.184E-1	9.154E+0	1.699E+1
-1.200E-1	9.174E+0	1.705E+1
-1.200E-1	9.060E+0	1.696E+1
-1.184E-1	9.206E+0	1.695E+1
-1.232E-1	9.171E+0	1.691E+1
-1.184E-1	9.291E+0	1.697E+1
-1.184E-1	9.167E+0	1.707E+1
-1.184E-1	9.148E+0	1.712E+1
-1.184E-1	9.190E+0	1.686E+1
-1.167E-1	9.216E+0	1.692E+1
-1.184E-1	9.236E+0	1.686E+1
-1.167E-1	9.164E+0	1.698E+1
-1.184E-1	9.109E+0	1.699E+1
-1.184E-1	9.132E+0	1.682E+1
-1.167E-1	9.281E+0	1.690E+1
-1.184E-1	9.216E+0	1.699E+1
-1.200E-1	9.154E+0	1.699E+1
-1.184E-1	9.154E+0	1.692E+1
-1.167E-1	9.167E+0	1.700E+1
-1.184E-1	9.203E+0	1.690E+1
-1.200E-1	9.433E+0	1.703E+1
-1.216E-1	9.339E+0	1.695E+1
-1.151E-1	9.275E+0	1.691E+1
-1.184E-1	9.271E+0	1.692E+1
-1.184E-1	9.167E+0	1.701E+1
-1.200E-1	9.200E+0	1.680E+1
-1.167E-1	9.287E+0	1.687E+1
-1.167E-1	9.206E+0	1.693E+1
-1.200E-1	9.219E+0	1.695E+1
-1.200E-1	9.255E+0	1.685E+1
-1.184E-1	9.187E+0	1.692E+1
-1.151E-1	9.262E+0	1.700E+1
-1.184E-1	9.245E+0	1.714E+1
-1.216E-1	9.125E+0	1.694E+1
-1.184E-1	9.219E+0	1.700E+1
-1.184E-1	9.291E+0	1.690E+1
-1.200E-1	9.174E+0	1.690E+1
-1.216E-1	9.154E+0	1.700E+1
-1.167E-1	9.326E+0	1.701E+1
-1.167E-1	9.197E+0	1.695E+1
-1.167E-1	9.249E+0	1.694E+1
-1.184E-1	9.151E+0	1.700E+1
-1.184E-1	9.258E+0	1.689E+1
-1.167E-1	9.158E+0	1.696E+1
-1.200E-1	9.236E+0	1.694E+1
-1.200E-1	9.239E+0	1.712E+1
-1.184E-1	9.125E+0	1.688E+1
-1.200E-1	9.245E+0	1.688E+1
-1.200E-1	9.103E+0	1.710E+1
-1.200E-1	9.184E+0	1.687E+1
-1.167E-1	9.090E+0	1.676E+1
-1.135E-1	9.148E+0	1.707E+1
-1.200E-1	9.258E+0	1.682E+1
-1.200E-1	9.249E+0	1.701E+1
-1.167E-1	9.287E+0	1.701E+1
-1.167E-1	9.287E+0	1.698E+1
-1.200E-1	9.200E+0	1.693E+1
-1.216E-1	9.112E+0	1.696E+1
-1.167E-1	9.216E+0	1.680E+1
-1.200E-1	9.187E+0	1.704E+1
-1.167E-1	9.229E+0	1.703E+1
-1.216E-1	9.187E+0	1.695E+1
-1.184E-1	9.216E+0	1.693E+1
-1.200E-1	9.300E+0	1.706E+1
-1.184E-1	9.275E+0	1.682E+1
-1.232E-1	9.151E+0	1.695E+1
-1.184E-1	9.255E+0	1.699E+1
-1.167E-1	9.304E+0	1.681E+1
-1.184E-1	9.154E+0	1.686E+1
-1.216E-1	9.281E+0	1.703E+1
-1.200E-1	9.158E+0	1.693E+1
-1.184E-1	9.320E+0	1.687E+1
-1.200E-1	9.304E+0	1.684E+1
-1.200E-1	9.262E+0	1.698E+1
-1.184E-1	9.171E+0	1.691E+1
-1.167E-1	9.200E+0	1.680E+1
-1.216E-1	9.210E+0	1.702E+1
-1.200E-1	9.232E+0	1.686E+1
-1.200E-1	9.197E+0	1.692E+1
-1.151E-1	9.226E+0	1.689E+1
-1.200E-1	9.171E+0	1.696E+1
-1.184E-1	9.223E+0	1.693E+1
-1.167E-1	9.239E+0	1.693E+1
-1.151E-1	9.197E+0	1.698E+1
-1.167E-1	9.116E+0	1.702E+1
-1.216E-1	9.122E+0	1.691E+1
-1.184E-1	9.158E+0	1.690E+1
-1.200E-1	9.245E+0	1.690E+1
-1.151E-1	9.142E+0	1.693E+1
-1.216E-1	9.287E+0	1.691E+1
-1.135E-1	9.255E+0	1.697E+1
-1.184E-1	9.307E+0	1.699E+1
-1.200E-1	9.158E+0	1.699E+1
-1.200E-1	9.245E+0	1.707E+1
-1.167E-1	9.200E+0	1.703E+1
-1.184E-1	9.219E+0	1.695E+1
-1.184E-1	9.167E+0	1.687E+1
-1.216E-1	9.278E+0	1.690E+1
-1.167E-1	9.317E+0	1.711E+1
-1.167E-1	9.313E+0	1.686E+1
-1.167E-1	9.132E+0	1.667E+1
-1.216E-1	9.125E+0	1.692E+1
-1.200E-1	9.122E+0	1.684E+1
-1.151E-1	9.206E+0	1.695E+1
-1.167E-1	9.245E+0	1.695E+1
-1.216E-1	9.164E+0	1.691E+1
-1.184E-1	9.219E+0	1.687E+1
-1.151E-1	9.077E+0	1.697E+1
-1.200E-1	9.242E+0	1.688E+1
-1.216E-1	9.210E+0	1.691E+1
-1.200E-1	9.119E+0	1.694E+1
-1.167E-1	9.210E+0	1.693E+1
-1.184E-1	9.135E+0	1.690E+1
-1.200E-1	9.216E+0	1.702E+1
-1.184E-1	9.226E+0	1.682E+1
-1.184E-1	9.180E+0	1.696E+1
-1.184E-1	9.203E+0	1.686E+1
-1.184E-1	9.300E+0	1.692E+1
-1.167E-1	9.167E+0	1.691E+1
-1.184E-1	9.245E+0	1.689E+1
-1.184E-1	9.223E+0	1.693E+1
-1.232E-1	9.106E+0	1.682E+1
-1.184E-1	9.352E+0	1.698E+1
-1.184E-1	9.119E+0	1.696E+1
-1.184E-1	9.284E+0	1.688E+1
-1.184E-1	9.330E+0	1.708E+1
-1.184E-1	9.226E+0	1.680E+1
-1.184E-1	9.193E+0	1.682E+1
-1.200E-1	9.281E+0	1.696E+1
-1.184E-1	9.310E+0	1.707E+1
-1.167E-1	9.294E+0	1.694E+1
-1.184E-1	9.083E+0	1.690E+1
-1.200E-1	9.297E+0	1.695E+1
-1.216E-1	9.232E+0	1.699E+1
-1.167E-1	9.187E+0	1.699E+1
-1.167E-1	9.187E+0	1.692E+1
-1.200E-1	9.154E+0	1.692E+1
-1.200E-1	9.349E+0	1.693E+1
-1.167E-1	9.239E+0	1.700E+1
-1.167E-1	9.323E+0	1.694E+1
-1.200E-1	9.262E+0	1.700E+1
-1.232E-1	9.206E+0	1.687E+1
-1.184E-1	9.284E+0	1.714E+1
-1.151E-1	9.213E+0	1.700E+1
-1.184E-1	9.148E+0	1.698E+1
-1.200E-1	9.346E+0	1.689E+1
-1.184E-1	9.271E+0	1.699E+1
-1.184E-1	9.190E+0	1.699E+1
-1.184E-1	9.336E+0	1.702E+1
-1.216E-1	9.287E+0	1.689E+1
-1.184E-1	9.223E+0	1.710E+1
-1.151E-1	9.275E+0	1.702E+1
-1.167E-1	9.213E+0	1.713E+1
-1.184E-1	9.300E+0	1.703E+1
-1.216E-1	9.210E+0	1.689E+1
-1.167E-1	9.236E+0	1.691E+1
-1.184E-1	9.232E+0	1.697E+1
-1.216E-1	9.395E+0	1.703E+1
-1.184E-1	9.161E+0	1.690E+1
-1.167E-1	9.239E+0	1.704E+1
-1.200E-1	9.294E+0	1.719E+1
-1.216E-1	9.268E+0	1.681E+1
-1.184E-1	9.249E+0	1.694E+1
-1.184E-1	9.138E+0	1.687E+1
-1.167E-1	9.116E+0	1.678E+1
-1.184E-1	9.287E+0	1.705E+1
-1.200E-1	9.229E+0	1.697E+1
-1.184E-1	9.167E+0	1.700E+1
-1.167E-1	9.359E+0	1.705E+1
-1.200E-1	9.281E+0	1.703E+1
-1.184E-1	9.268E+0	1.700E+1
-1.167E-1	9.291E+0	1.687E+1
-1.200E-1	9.164E+0	1.695E+1
-1.200E-1	9.180E+0	1.700E+1
-1.167E-1	9.167E+0	1.697E+1
-1.167E-1	9.304E+0	1.680E+1
-1.200E-1	9.213E+0	1.699E+1
-1.184E-1	9.177E+0	1.692E+1
-1.167E-1	9.236E+0	1.703E+1
-1.184E-1	9.271E+0	1.689E+1
-1.200E-1	9.249E+0	1.687E+1
-1.200E-1	9.239E+0	1.696E+1
-1.184E-1	9.171E+0	1.684E+1
-1.167E-1	9.258E+0	1.706E+1
-1.200E-1	9.229E+0	1.710E+1
-1.216E-1	9.229E+0	1.684E+1
-1.184E-1	9.333E+0	1.691E+1
-1.184E-1	9.171E+0	1.701E+1
-1.216E-1	9.200E+0	1.695E+1
-1.184E-1	9.219E+0	1.683E+1
-1.200E-1	9.197E+0	1.692E+1
-1.167E-1	9.249E+0	1.692E+1
-1.200E-1	9.226E+0	1.689E+1
-1.216E-1	9.249E+0	1.693E+1
-1.167E-1	9.210E+0	1.703E+1
-1.184E-1	9.242E+0	1.684E+1
-1.200E-1	9.323E+0	1.705E+1
-1.216E-1	9.297E+0	1.700E+1
-1.184E-1	9.174E+0	1.712E+1
-1.167E-1	9.226E+0	1.699E+1
-1.184E-1	9.148E+0	1.719E+1
-1.216E-1	9.164E+0	1.689E+1
-1.184E-1	9.164E+0	1.688E+1
-1.184E-1	9.193E+0	1.701E+1
-1.216E-1	9.154E+0	1.700E+1
-1.232E-1	9.346E+0	1.685E+1
-1.184E-1	9.200E+0	1.680E+1
-1.167E-1	9.177E+0	1.705E+1
-1.184E-1	9.200E+0	1.697E+1
-1.184E-1	9.190E+0	1.699E+1
-1.200E-1	9.226E+0	1.693E+1
-1.184E-1	9.294E+0	1.687E+1
-1.200E-1	9.343E+0	1.706E+1
-1.216E-1	9.281E+0	1.695E+1
-1.184E-1	9.161E+0	1.694E+1
-1.167E-1	9.372E+0	1.699E+1
-1.200E-1	9.239E+0	1.684E+1
-1.184E-1	9.226E+0	1.693E+1
-1.200E-1	9.148E+0	1.709E+1
-1.167E-1	9.184E+0	1.690E+1
-1.184E-1	9.077E+0	1.681E+1
-1.184E-1	9.262E+0	1.686E+1
-1.200E-1	9.158E+0	1.682E+1
-1.167E-1	9.216E+0	1.695E+1
-1.167E-1	9.245E+0	1.702E+1
-1.200E-1	9.219E+0	1.705E+1
-1.200E-1	9.213E+0	1.699E+1
-1.167E-1	9.161E+0	1.698E+1
-1.167E-1	9.310E+0	1.679E+1
-1.216E-1	9.106E+0	1.690E+1
-1.216E-1	9.171E+0	1.687E+1
-1.151E-1	9.236E+0	1.685E+1
-1.167E-1	9.317E+0	1.688E+1
-1.216E-1	9.213E+0	1.712E+1
-1.216E-1	9.378E+0	1.700E+1
-1.135E-1	9.213E+0	1.712E+1
-1.216E-1	9.271E+0	1.692E+1
-1.216E-1	9.356E+0	1.698E+1
-1.216E-1	9.236E+0	1.710E+1
-1.184E-1	9.284E+0	1.689E+1
-1.200E-1	9.109E+0	1.696E+1
-1.184E-1	9.193E+0	1.708E+1
-1.184E-1	9.203E+0	1.688E+1
-1.151E-1	9.154E+0	1.694E+1
-1.232E-1	9.239E+0	1.719E+1
-1.184E-1	9.210E+0	1.683E+1
-1.184E-1	9.223E+0	1.685E+1
-1.167E-1	9.294E+0	1.701E+1
-1.200E-1	9.245E+0	1.700E+1
-1.216E-1	9.356E+0	1.696E+1
-1.167E-1	9.245E+0	1.695E+1
-1.184E-1	9.229E+0	1.693E+1
-1.216E-1	9.297E+0	1.697E+1
-1.232E-1	9.239E+0	1.702E+1
-1.184E-1	9.132E+0	1.705E+1
-1.184E-1	9.077E+0	1.677E+1
-1.216E-1	9.294E+0	1.706E+1
-1.200E-1	9.167E+0	1.710E+1
-1.184E-1	9.339E+0	1.695E+1
-1.167E-1	9.320E+0	1.690E+1
-1.216E-1	9.242E+0	1.704E+1
-1.216E-1	9.132E+0	1.690E+1
-1.200E-1	9.151E+0	1.682E+1
-1.184E-1	9.245E+0	1.680E+1
-1.216E-1	9.268E+0	1.693E+1
-1.200E-1	9.203E+0	1.693E+1
-1.200E-1	9.190E+0	1.695E+1
-1.200E-1	9.193E+0	1.693E+1
-1.232E-1	9.352E+0	1.703E+1
-1.200E-1	9.291E+0	1.682E+1
-1.167E-1	9.236E+0	1.686E+1
-1.184E-1	9.184E+0	1.690E+1
-1.200E-1	9.232E+0	1.711E+1
-1.232E-1	9.232E+0	1.702E+1
-1.184E-1	9.119E+0	1.698E+1
-1.200E-1	9.271E+0	1.699E+1
-1.184E-1	9.258E+0	1.707E+1
-1.200E-1	9.249E+0	1.676E+1
-1.216E-1	9.284E+0	1.684E+1
-1.184E-1	9.158E+0	1.704E+1
-1.200E-1	9.174E+0	1.697E+1
-1.216E-1	9.369E+0	1.684E+1
-1.200E-1	9.229E+0	1.708E+1
-1.167E-1	9.193E+0	1.683E+1
-1.184E-1	9.187E+0	1.696E+1
-1.200E-1	9.135E+0	1.689E+1
-1.167E-1	9.177E+0	1.686E+1
-1.184E-1	9.164E+0	1.695E+1
-1.200E-1	9.158E+0	1.694E+1
-1.216E-1	9.278E+0	1.711E+1
-1.200E-1	9.190E+0	1.693E+1
-1.167E-1	9.262E+0	1.698E+1
-1.216E-1	9.174E+0	1.697E+1
-1.216E-1	9.262E+0	1.710E+1
-1.216E-1	9.190E+0	1.698E+1
-1.184E-1	9.287E+0	1.704E+1
-1.216E-1	9.430E+0	1.697E+1
-1.216E-1	9.203E+0	1.708E+1
-1.200E-1	9.317E+0	1.688E+1
-1.167E-1	9.158E+0	1.704E+1
-1.200E-1	9.119E+0	1.682E+1
-1.232E-1	9.148E+0	1.692E+1
-1.167E-1	9.249E+0	1.691E+1
-1.200E-1	9.262E+0	1.686E+1
-1.167E-1	9.346E+0	1.690E+1
-1.216E-1	9.210E+0	1.692E+1
-1.184E-1	9.226E+0	1.695E+1
-1.184E-1	9.239E+0	1.693E+1
-1.200E-1	9.229E+0	1.716E+1
-1.200E-1	9.226E+0	1.684E+1
-1.200E-1	9.262E+0	1.688E+1
-1.184E-1	9.216E+0	1.694E+1
-1.216E-1	9.177E+0	1.692E+1
-1.200E-1	9.372E+0	1.688E+1
-1.200E-1	9.326E+0	1.688E+1
-1.216E-1	9.310E+0	1.688E+1
-1.200E-1	9.216E+0	1.699E+1
-1.216E-1	9.268E+0	1.696E+1
-1.184E-1	9.249E+0	1.686E+1
-1.200E-1	9.284E+0	1.681E+1
-1.200E-1	9.060E+0	1.701E+1
-1.232E-1	9.145E+0	1.694E+1
-1.216E-1	9.252E+0	1.695E+1
-1.200E-1	9.320E+0	1.679E+1
-1.200E-1	9.372E+0	1.696E+1
-1.216E-1	9.190E+0	1.701E+1
-1.184E-1	9.275E+0	1.685E+1
-1.200E-1	9.190E+0	1.694E+1
-1.216E-1	9.197E+0	1.696E+1
-1.216E-1	9.236E+0	1.690E+1
-1.200E-1	9.164E+0	1.693E+1
-1.184E-1	9.103E+0	1.684E+1
-1.200E-1	9.135E+0	1.686E+1
-1.216E-1	9.154E+0	1.704E+1
-1.200E-1	9.271E+0	1.705E+1
-1.167E-1	9.177E+0	1.697E+1
-1.200E-1	9.180E+0	1.699E+1
-1.216E-1	9.190E+0	1.677E+1
-1.200E-1	9.229E+0	1.705E+1
-1.184E-1	9.216E+0	1.695E+1
-1.200E-1	9.349E+0	1.701E+1
-1.184E-1	9.281E+0	1.680E+1
-1.167E-1	9.268E+0	1.692E+1
-1.216E-1	9.161E+0	1.692E+1
-1.200E-1	9.258E+0	1.683E+1
-1.232E-1	9.352E+0	1.699E+1
-1.184E-1	9.187E+0	1.688E+1
-1.200E-1	9.148E+0	1.701E+1
-1.184E-1	9.265E+0	1.701E+1
-1.216E-1	9.255E+0	1.693E+1
-1.184E-1	9.103E+0	1.691E+1
-1.184E-1	9.103E+0	1.693E+1
-1.200E-1	9.219E+0	1.700E+1
-1.216E-1	9.184E+0	1.686E+1
-1.135E-1	9.125E+0	1.687E+1
-1.184E-1	9.255E+0	1.698E+1
-1.216E-1	9.375E+0	1.712E+1
-1.232E-1	9.184E+0	1.703E+1
-1.184E-1	9.226E+0	1.703E+1
-1.200E-1	9.161E+0	1.695E+1
-1.184E-1	9.180E+0	1.696E+1
-1.216E-1	9.177E+0	1.693E+1
-1.200E-1	9.216E+0	1.691E+1
-1.216E-1	9.164E+0	1.697E+1
-1.200E-1	9.132E+0	1.717E+1
-1.200E-1	9.229E+0	1.686E+1
-1.184E-1	9.236E+0	1.684E+1
-1.167E-1	9.291E+0	1.698E+1
-1.200E-1	9.236E+0	1.697E+1
-1.216E-1	9.180E+0	1.702E+1
-1.167E-1	9.187E+0	1.690E+1
-1.151E-1	9.287E+0	1.696E+1
-1.167E-1	9.145E+0	1.704E+1
-1.216E-1	9.239E+0	1.698E+1
-1.184E-1	9.284E+0	1.698E+1
-1.184E-1	9.077E+0	1.695E+1
-1.184E-1	9.206E+0	1.700E+1
-1.200E-1	9.161E+0	1.702E+1
-1.184E-1	9.223E+0	1.693E+1
-1.167E-1	9.265E+0	1.688E+1
-1.200E-1	9.252E+0	1.698E+1
-1.216E-1	9.180E+0	1.700E+1
-1.184E-1	9.317E+0	1.700E+1
-1.167E-1	9.177E+0	1.695E+1
-1.200E-1	9.154E+0	1.699E+1
-1.200E-1	9.226E+0	1.677E+1
-1.184E-1	9.109E+0	1.690E+1
-1.184E-1	9.281E+0	1.685E+1
-1.200E-1	9.171E+0	1.696E+1
-1.200E-1	9.184E+0	1.700E+1
-1.200E-1	9.294E+0	1.690E+1
-1.184E-1	9.135E+0	1.709E+1
-1.200E-1	9.252E+0	1.687E+1
-1.232E-1	9.313E+0	1.692E+1
-1.184E-1	9.258E+0	1.694E+1
-1.151E-1	9.109E+0	1.695E+1
-1.216E-1	9.203E+0	1.696E+1
-1.232E-1	9.294E+0	1.690E+1
-1.200E-1	9.304E+0	1.701E+1
-1.167E-1	9.203E+0	1.690E+1
-1.216E-1	9.287E+0	1.693E+1
-1.216E-1	9.287E+0	1.692E+1
-1.200E-1	9.129E+0	1.691E+1
-1.184E-1	9.271E+0	1.696E+1
-1.200E-1	9.252E+0	1.695E+1
-1.216E-1	9.284E+0	1.696E+1
-1.200E-1	9.239E+0	1.692E+1
-1.184E-1	9.177E+0	1.699E+1
-1.216E-1	9.297E+0	1.702E+1
-1.216E-1	9.158E+0	1.700E+1
-1.167E-1	9.103E+0	1.700E+1
-1.200E-1	9.119E+0	1.685E+1
-1.200E-1	9.145E+0	1.697E+1
-1.216E-1	9.210E+0	1.689E+1
-1.216E-1	9.161E+0	1.701E+1
-1.184E-1	9.203E+0	1.699E+1
-1.200E-1	9.304E+0	1.704E+1
-1.216E-1	9.223E+0	1.691E+1
-1.184E-1	9.284E+0	1.705E+1
-1.151E-1	9.262E+0	1.681E+1
-1.184E-1	9.245E+0	1.704E+1
-1.216E-1	9.197E+0	1.699E+1
-1.200E-1	9.242E+0	1.691E+1
-1.200E-1	9.180E+0	1.701E+1
-1.216E-1	9.262E+0	1.682E+1
-1.216E-1	9.206E+0	1.688E+1
-1.184E-1	9.180E+0	1.706E+1
-1.167E-1	9.249E+0	1.702E+1
-1.216E-1	9.125E+0	1.689E+1
-1.200E-1	9.184E+0	1.676E+1
-1.184E-1	9.242E+0	1.691E+1
-1.216E-1	9.278E+0	1.712E+1
-1.200E-1	9.193E+0	1.693E+1
-1.200E-1	9.223E+0	1.716E+1
-1.216E-1	9.268E+0	1.696E+1
-1.184E-1	9.239E+0	1.712E+1
-1.200E-1	9.219E+0	1.691E+1
-1.216E-1	9.229E+0	1.702E+1
-1.184E-1	9.239E+0	1.679E+1
-1.184E-1	9.262E+0	1.699E+1
-1.232E-1	9.297E+0	1.702E+1
-1.216E-1	9.219E+0	1.703E+1
-1.184E-1	9.174E+0	1.683E+1
-1.184E-1	9.090E+0	1.696E+1
-1.232E-1	9.239E+0	1.693E+1
-1.216E-1	9.320E+0	1.694E+1
-1.167E-1	9.187E+0	1.688E+1
-1.184E-1	9.206E+0	1.699E+1
-1.200E-1	9.232E+0	1.698E+1
-1.200E-1	9.177E+0	1.689E+1
-1.167E-1	9.090E+0	1.711E+1
-1.184E-1	9.151E+0	1.691E+1
-1.200E-1	9.161E+0	1.698E+1
-1.216E-1	9.203E+0	1.689E+1
-1.184E-1	9.268E+0	1.708E+1
-1.151E-1	9.138E+0	1.694E+1
-1.232E-1	9.294E+0	1.693E+1
-1.216E-1	9.239E+0	1.687E+1
-1.184E-1	9.252E+0	1.677E+1
-1.167E-1	9.232E+0	1.691E+1
-1.200E-1	9.193E+0	1.693E+1
-1.216E-1	9.242E+0	1.688E+1
-1.200E-1	9.226E+0	1.690E+1
-1.184E-1	9.323E+0	1.680E+1
-1.200E-1	9.297E+0	1.697E+1
-1.200E-1	9.245E+0	1.694E+1
-1.200E-1	9.313E+0	1.700E+1
-1.167E-1	9.174E+0	1.694E+1
-1.200E-1	9.275E+0	1.694E+1
-1.200E-1	9.255E+0	1.708E+1
-1.151E-1	9.206E+0	1.692E+1
-1.200E-1	9.164E+0	1.700E+1
-1.200E-1	9.219E+0	1.698E+1
-1.232E-1	9.252E+0	1.698E+1
-1.184E-1	9.262E+0	1.690E+1
-1.184E-1	9.167E+0	1.690E+1
-1.232E-1	9.164E+0	1.688E+1
-1.216E-1	9.262E+0	1.693E+1
-1.184E-1	9.278E+0	1.700E+1
-1.184E-1	9.180E+0	1.697E+1
-1.216E-1	9.255E+0	1.709E+1
-1.216E-1	9.083E+0	1.701E+1
-1.200E-1	9.219E+0	1.684E+1
-1.184E-1	9.255E+0	1.700E+1
-1.265E-1	9.317E+0	1.702E+1
-1.216E-1	9.281E+0	1.701E+1
-1.200E-1	9.242E+0	1.695E+1
-1.200E-1	9.291E+0	1.699E+1
-1.184E-1	9.268E+0	1.701E+1
-1.216E-1	9.239E+0	1.687E+1
-1.184E-1	9.330E+0	1.691E+1
-1.184E-1	9.226E+0	1.676E+1
-1.200E-1	9.359E+0	1.695E+1
-1.216E-1	9.284E+0	1.695E+1
-1.200E-1	9.249E+0	1.676E+1
-1.184E-1	9.223E+0	1.701E+1
-1.216E-1	9.232E+0	1.706E+1
-1.184E-1	9.193E+0	1.710E+1
-1.184E-1	9.262E+0	1.702E+1
-1.167E-1	9.239E+0	1.674E+1
-1.216E-1	9.284E+0	1.691E+1
-1.216E-1	9.200E+0	1.704E+1
-1.216E-1	9.112E+0	1.682E+1
-1.184E-1	9.193E+0	1.709E+1
-1.216E-1	9.356E+0	1.703E+1
-1.200E-1	9.278E+0	1.696E+1
-1.167E-1	9.343E+0	1.692E+1
-1.184E-1	9.203E+0	1.687E+1
-1.216E-1	9.219E+0	1.686E+1
-1.216E-1	9.268E+0	1.715E+1
-1.184E-1	9.161E+0	1.687E+1
-1.184E-1	9.203E+0	1.696E+1
-1.200E-1	9.372E+0	1.689E+1
-1.200E-1	9.219E+0	1.710E+1
-1.184E-1	9.330E+0	1.684E+1
-1.184E-1	9.258E+0	1.696E+1
-1.200E-1	9.320E+0	1.700E+1
-1.200E-1	9.180E+0	1.700E+1
-1.200E-1	9.313E+0	1.714E+1
-1.200E-1	9.106E+0	1.685E+1
-1.232E-1	9.275E+0	1.696E+1
-1.216E-1	9.103E+0	1.689E+1
-1.200E-1	9.103E+0	1.688E+1
-1.200E-1	9.190E+0	1.699E+1
-1.200E-1	9.203E+0	1.700E+1
-1.249E-1	9.258E+0	1.704E+1
-1.200E-1	9.281E+0	1.693E+1
-1.184E-1	9.171E+0	1.706E+1
-1.200E-1	9.258E+0	1.698E+1
-1.249E-1	9.255E+0	1.700E+1
-1.184E-1	9.401E+0	1.702E+1
-1.184E-1	9.242E+0	1.703E+1
-1.200E-1	9.213E+0	1.687E+1
-1.200E-1	9.158E+0	1.697E+1
-1.184E-1	9.142E+0	1.704E+1
-1.167E-1	9.284E+0	1.692E+1
-1.200E-1	9.145E+0	1.718E+1
-1.200E-1	9.291E+0	1.705E+1
-1.216E-1	9.193E+0	1.688E+1
-1.184E-1	9.200E+0	1.706E+1
-1.200E-1	9.239E+0	1.700E+1
-1.232E-1	9.125E+0	1.690E+1
-1.200E-1	9.294E+0	1.706E+1
-1.167E-1	9.158E+0	1.686E+1
-1.232E-1	9.252E+0	1.694E+1
-1.216E-1	9.313E+0	1.708E+1
-1.200E-1	9.206E+0	1.699E+1
-1.184E-1	9.330E+0	1.704E+1
-1.216E-1	9.226E+0	1.687E+1
-1.216E-1	9.356E+0	1.701E+1
-1.184E-1	9.284E+0	1.693E+1
-1.200E-1	9.197E+0	1.702E+1
-1.216E-1	9.206E+0	1.689E+1
-1.216E-1	9.171E+0	1.709E+1
-1.167E-1	9.239E+0	1.699E+1
-1.167E-1	9.330E+0	1.704E+1
-1.216E-1	9.203E+0	1.691E+1
-1.216E-1	9.252E+0	1.696E+1
-1.216E-1	9.203E+0	1.697E+1
-1.184E-1	9.197E+0	1.683E+1
-1.216E-1	9.278E+0	1.685E+1
-1.216E-1	9.252E+0	1.706E+1
-1.200E-1	9.258E+0	1.679E+1
-1.151E-1	9.265E+0	1.695E+1
-1.200E-1	9.271E+0	1.702E+1
-1.249E-1	9.164E+0	1.699E+1
-1.200E-1	9.067E+0	1.697E+1
-1.200E-1	9.164E+0	1.688E+1
-1.216E-1	9.326E+0	1.683E+1
-1.216E-1	9.313E+0	1.692E+1
-1.200E-1	9.245E+0	1.694E+1
-1.184E-1	9.164E+0	1.687E+1
-1.216E-1	9.167E+0	1.680E+1
-1.216E-1	9.236E+0	1.709E+1
-1.200E-1	9.148E+0	1.715E+1
-1.200E-1	9.122E+0	1.683E+1
-1.184E-1	9.297E+0	1.694E+1
-1.216E-1	9.216E+0	1.684E+1
-1.167E-1	9.232E+0	1.698E+1
-1.167E-1	9.385E+0	1.699E+1
-1.200E-1	9.213E+0	1.677E+1
-1.200E-1	9.223E+0	1.697E+1
-1.184E-1	9.278E+0	1.690E+1
-1.200E-1	9.164E+0	1.677E+1
-1.200E-1	9.271E+0	1.688E+1
-1.249E-1	9.245E+0	1.706E+1
-1.184E-1	9.317E+0	1.728E+1
-1.184E-1	9.249E+0	1.694E+1
-1.232E-1	9.236E+0	1.709E+1
-1.216E-1	9.129E+0	1.689E+1
-1.184E-1	9.336E+0	1.703E+1
-1.184E-1	9.086E+0	1.704E+1
-1.216E-1	9.193E+0	1.698E+1
-1.232E-1	9.307E+0	1.698E+1
-1.232E-1	9.320E+0	1.696E+1
-1.184E-1	9.184E+0	1.686E+1
-1.184E-1	9.275E+0	1.711E+1
-1.216E-1	9.252E+0	1.692E+1
-1.167E-1	9.297E+0	1.708E+1
-1.200E-1	9.262E+0	1.715E+1
-1.216E-1	9.333E+0	1.685E+1
-1.232E-1	9.242E+0	1.707E+1
-1.184E-1	9.226E+0	1.700E+1
-1.184E-1	9.132E+0	1.700E+1
-1.216E-1	9.265E+0	1.690E+1
-1.200E-1	9.262E+0	1.698E+1
-1.184E-1	9.226E+0	1.711E+1
-1.184E-1	9.365E+0	1.705E+1
-1.232E-1	9.197E+0	1.705E+1
-1.216E-1	9.255E+0	1.698E+1
-1.200E-1	9.132E+0	1.696E+1
-1.216E-1	9.151E+0	1.701E+1
-1.232E-1	9.223E+0	1.689E+1
-1.216E-1	9.258E+0	1.700E+1
-1.184E-1	9.284E+0	1.704E+1
-1.232E-1	9.287E+0	1.683E+1
-1.184E-1	9.174E+0	1.707E+1
-1.216E-1	9.193E+0	1.701E+1
-1.200E-1	9.187E+0	1.695E+1
-1.200E-1	9.223E+0	1.687E+1
-1.200E-1	9.223E+0	1.698E+1
-1.200E-1	9.391E+0	1.704E+1
-1.184E-1	9.161E+0	1.691E+1
-1.200E-1	9.203E+0	1.698E+1
-1.200E-1	9.265E+0	1.687E+1
-1.216E-1	9.174E+0	1.700E+1
-1.200E-1	9.226E+0	1.700E+1
-1.184E-1	9.229E+0	1.702E+1
-1.232E-1	9.313E+0	1.709E+1
-1.216E-1	9.287E+0	1.705E+1
-1.216E-1	9.242E+0	1.701E+1
-1.151E-1	9.158E+0	1.702E+1
-1.232E-1	9.216E+0	1.692E+1
-1.249E-1	9.200E+0	1.703E+1
-1.200E-1	9.223E+0	1.688E+1
-1.216E-1	9.054E+0	1.701E+1
-1.265E-1	9.242E+0	1.698E+1
-1.216E-1	9.245E+0	1.692E+1
-1.184E-1	9.213E+0	1.700E+1
-1.200E-1	9.161E+0	1.699E+1
-1.200E-1	9.067E+0	1.691E+1
-1.249E-1	9.323E+0	1.691E+1
-1.184E-1	9.275E+0	1.694E+1
-1.184E-1	9.271E+0	1.687E+1
-1.184E-1	9.206E+0	1.698E+1
-1.216E-1	9.297E+0	1.703E+1
-1.200E-1	9.161E+0	1.708E+1
-1.216E-1	9.138E+0	1.700E+1
-1.200E-1	9.291E+0	1.686E+1
-1.216E-1	9.187E+0	1.690E+1
-1.167E-1	9.119E+0	1.703E+1
-1.216E-1	9.268E+0	1.683E+1
-1.232E-1	9.297E+0	1.707E+1
-1.232E-1	9.197E+0	1.687E+1
-1.184E-1	9.281E+0	1.695E+1
-1.184E-1	9.239E+0	1.703E+1
-1.200E-1	9.291E+0	1.692E+1
-1.216E-1	9.339E+0	1.699E+1
-1.200E-1	9.236E+0	1.684E+1
-1.184E-1	9.313E+0	1.686E+1
-1.216E-1	9.210E+0	1.702E+1
-1.232E-1	9.099E+0	1.685E+1
-1.200E-1	9.294E+0	1.710E+1
-1.167E-1	9.203E+0	1.689E+1
-1.184E-1	9.158E+0	1.712E+1
-1.200E-1	9.184E+0	1.694E+1
-1.216E-1	9.057E+0	1.690E+1
-1.200E-1	9.197E+0	1.708E+1
-1.216E-1	9.239E+0	1.686E+1
-1.216E-1	9.171E+0	1.703E+1
-1.216E-1	9.223E+0	1.703E+1
-1.216E-1	9.177E+0	1.678E+1
-1.216E-1	9.278E+0	1.699E+1
-1.232E-1	9.320E+0	1.697E+1
-1.200E-1	9.197E+0	1.677E+1
-1.184E-1	9.148E+0	1.693E+1
-1.216E-1	9.138E+0	1.694E+1
-1.232E-1	9.203E+0	1.693E+1
-1.200E-1	9.184E+0	1.691E+1
-1.200E-1	9.213E+0	1.712E+1
-1.249E-1	9.229E+0	1.701E+1
-1.249E-1	9.229E+0	1.703E+1
-1.200E-1	9.300E+0	1.684E+1
-1.216E-1	9.249E+0	1.697E+1
-1.216E-1	9.252E+0	1.688E+1
-1.216E-1	9.265E+0	1.682E+1
-1.200E-1	9.262E+0	1.694E+1
-1.216E-1	9.304E+0	1.686E+1
-1.216E-1	9.197E+0	1.691E+1
-1.249E-1	9.265E+0	1.709E+1
-1.216E-1	9.339E+0	1.711E+1
-1.200E-1	9.307E+0	1.688E+1
-1.216E-1	9.226E+0	1.700E+1
-1.232E-1	9.177E+0	1.690E+1
-1.184E-1	9.203E+0	1.684E+1
-1.200E-1	9.187E+0	1.679E+1
-1.216E-1	9.330E+0	1.694E+1
-1.216E-1	9.287E+0	1.692E+1
-1.200E-1	9.070E+0	1.683E+1
-1.200E-1	9.203E+0	1.698E+1
-1.249E-1	9.242E+0	1.704E+1
-1.216E-1	9.229E+0	1.690E+1
-1.232E-1	9.300E+0	1.699E+1
-1.200E-1	9.138E+0	1.695E+1
-1.249E-1	9.161E+0	1.696E+1
-1.216E-1	9.200E+0	1.699E+1
-1.232E-1	9.229E+0	1.708E+1
-1.200E-1	9.262E+0	1.704E+1
-1.232E-1	9.232E+0	1.703E+1
-1.249E-1	9.161E+0	1.698E+1
-1.216E-1	9.206E+0	1.690E+1
-1.200E-1	9.333E+0	1.689E+1
-1.216E-1	9.343E+0	1.704E+1
-1.232E-1	9.420E+0	1.694E+1
-1.216E-1	9.287E+0	1.709E+1
-1.184E-1	9.223E+0	1.711E+1
-1.200E-1	9.297E+0	1.691E+1
-1.216E-1	9.109E+0	1.687E+1
-1.184E-1	9.395E+0	1.690E+1
-1.184E-1	9.167E+0	1.688E+1
-1.249E-1	9.213E+0	1.710E+1
-1.249E-1	9.313E+0	1.694E+1
-1.200E-1	9.177E+0	1.701E+1
-1.184E-1	9.320E+0	1.675E+1
-1.249E-1	9.239E+0	1.690E+1
-1.249E-1	9.180E+0	1.715E+1
-1.200E-1	9.197E+0	1.691E+1
-1.167E-1	9.252E+0	1.706E+1
-1.216E-1	9.158E+0	1.691E+1
-1.232E-1	9.258E+0	1.692E+1
-1.216E-1	9.219E+0	1.700E+1
-1.200E-1	9.258E+0	1.692E+1
-1.216E-1	9.284E+0	1.694E+1
-1.232E-1	9.307E+0	1.697E+1
-1.232E-1	9.200E+0	1.683E+1
-1.184E-1	9.226E+0	1.689E+1
-1.216E-1	9.310E+0	1.684E+1
-1.249E-1	9.333E+0	1.696E+1
-1.184E-1	9.323E+0	1.700E+1
-1.200E-1	9.258E+0	1.688E+1
-1.216E-1	9.278E+0	1.684E+1
-1.232E-1	9.232E+0	1.700E+1
-1.167E-1	9.232E+0	1.695E+1
-1.184E-1	9.404E+0	1.703E+1
-1.249E-1	9.174E+0	1.711E+1
-1.216E-1	9.284E+0	1.694E+1
-1.184E-1	9.226E+0	1.699E+1
-1.200E-1	9.242E+0	1.695E+1
-1.216E-1	9.180E+0	1.686E+1
-1.200E-1	9.167E+0	1.690E+1
-1.200E-1	9.135E+0	1.690E+1
-1.216E-1	9.200E+0	1.704E+1
-1.232E-1	9.158E+0	1.699E+1
-1.216E-1	9.245E+0	1.681E+1
-1.216E-1	9.258E+0	1.699E+1
-1.200E-1	9.167E+0	1.697E+1
-1.216E-1	9.268E+0	1.705E+1
-1.232E-1	9.232E+0	1.685E+1
-1.200E-1	9.206E+0	1.700E+1
-1.216E-1	9.258E+0	1.691E+1
-1.216E-1	9.278E+0	1.685E+1
-1.249E-1	9.197E+0	1.696E+1
-1.200E-1	9.167E+0	1.676E+1
-1.184E-1	9.304E+0	1.692E+1
-1.216E-1	9.271E+0	1.697E+1
-1.232E-1	9.219E+0	1.692E+1
-1.200E-1	9.271E+0	1.690E+1
-1.200E-1	9.249E+0	1.702E+1
-1.184E-1	9.190E+0	1.701E+1
-1.232E-1	9.223E+0	1.698E+1
-1.200E-1	9.336E+0	1.697E+1
-1.200E-1	9.219E+0	1.682E+1
-1.216E-1	9.184E+0	1.710E+1
-1.232E-1	9.271E+0	1.703E+1
-1.200E-1	9.197E+0	1.688E+1
-1.216E-1	9.346E+0	1.693E+1
-1.249E-1	9.245E+0	1.696E+1
-1.232E-1	9.265E+0	1.691E+1
-1.200E-1	9.203E+0	1.695E+1
-1.216E-1	9.203E+0	1.691E+1
-1.216E-1	9.161E+0	1.697E+1
-1.249E-1	9.271E+0	1.696E+1
-1.200E-1	9.278E+0	1.700E+1
-1.200E-1	9.245E+0	1.697E+1
-1.200E-1	9.294E+0	1.691E+1
-1.249E-1	9.236E+0	1.694E+1
-1.200E-1	9.249E+0	1.699E+1
-1.200E-1	9.206E+0	1.689E+1
-1.216E-1	9.229E+0	1.688E+1
-1.232E-1	9.167E+0	1.693E+1
-1.184E-1	9.304E+0	1.710E+1
-1.200E-1	9.203E+0	1.679E+1
-1.200E-1	9.265E+0	1.711E+1
-1.200E-1	9.242E+0	1.701E+1
-1.216E-1	9.252E+0	1.697E+1
-1.200E-1	9.265E+0	1.681E+1
-1.200E-1	9.226E+0	1.688E+1
-1.249E-1	9.313E+0	1.690E+1
-1.216E-1	9.320E+0	1.697E+1
-1.184E-1	9.310E+0	1.699E+1
-1.200E-1	9.193E+0	1.691E+1
-1.232E-1	9.077E+0	1.688E+1
-1.216E-1	9.291E+0	1.707E+1
-1.200E-1	9.210E+0	1.690E+1
-1.184E-1	9.278E+0	1.690E+1
-1.249E-1	9.258E+0	1.700E+1
-1.216E-1	9.184E+0	1.684E+1
-1.184E-1	9.317E+0	1.700E+1
-1.216E-1	9.255E+0	1.700E+1
-1.216E-1	9.210E+0	1.693E+1
-1.216E-1	9.255E+0	1.714E+1
-1.200E-1	9.343E+0	1.690E+1
-1.216E-1	9.145E+0	1.709E+1
-1.249E-1	9.287E+0	1.700E+1
-1.200E-1	9.216E+0	1.694E+1
-1.200E-1	9.258E+0	1.700E+1
-1.216E-1	9.398E+0	1.683E+1
-1.232E-1	9.167E+0	1.697E+1
-1.167E-1	9.242E+0	1.693E+1
-1.184E-1	9.297E+0	1.695E+1
-1.216E-1	9.313E+0	1.702E+1
-1.232E-1	9.142E+0	1.703E+1
-1.216E-1	9.229E+0	1.693E+1
-1.200E-1	9.226E+0	1.710E+1
-1.232E-1	9.154E+0	1.688E+1
-1.216E-1	9.223E+0	1.686E+1
-1.216E-1	9.236E+0	1.684E+1
-1.200E-1	9.154E+0	1.696E+1
-1.232E-1	9.142E+0	1.685E+1
-1.216E-1	9.197E+0	1.699E+1
-1.232E-1	9.236E+0	1.701E+1
-1.216E-1	9.161E+0	1.687E+1
-1.200E-1	9.232E+0	1.679E+1
-1.232E-1	9.271E+0	1.708E+1
-1.200E-1	9.206E+0	1.672E+1
-1.200E-1	9.258E+0	1.700E+1
-1.216E-1	9.200E+0	1.704E+1
-1.232E-1	9.336E+0	1.690E+1
-1.216E-1	9.271E+0	1.688E+1
-1.216E-1	9.167E+0	1.688E+1
-1.216E-1	9.177E+0	1.697E+1
-1.265E-1	9.258E+0	1.706E+1
-1.200E-1	9.103E+0	1.697E+1
-1.200E-1	9.223E+0	1.704E+1
-1.232E-1	9.271E+0	1.693E+1
-1.232E-1	9.395E+0	1.700E+1
-1.184E-1	9.265E+0	1.692E+1
-1.167E-1	9.326E+0	1.692E+1
-1.232E-1	9.317E+0	1.704E+1
-1.249E-1	9.278E+0	1.702E+1
-1.216E-1	9.180E+0	1.706E+1
-1.216E-1	9.200E+0	1.703E+1
-1.232E-1	9.265E+0	1.678E+1
-1.232E-1	9.216E+0	1.690E+1
-1.216E-1	9.343E+0	1.698E+1
-1.216E-1	9.219E+0	1.705E+1
-1.232E-1	9.369E+0	1.698E+1
-1.232E-1	9.206E+0	1.701E+1
-1.184E-1	9.310E+0	1.703E+1
-1.200E-1	9.177E+0	1.676E+1
-1.216E-1	9.180E+0	1.702E+1
-1.216E-1	9.219E+0	1.697E+1
-1.216E-1	9.129E+0	1.712E+1
-1.200E-1	9.200E+0	1.686E+1
-1.200E-1	9.229E+0	1.696E+1
-1.200E-1	9.226E+0	1.695E+1
-1.184E-1	9.268E+0	1.700E+1
-1.184E-1	9.245E+0	1.690E+1
-1.216E-1	9.177E+0	1.690E+1
-1.216E-1	9.197E+0	1.714E+1
-1.200E-1	9.268E+0	1.688E+1
-1.232E-1	9.249E+0	1.697E+1
-1.232E-1	9.151E+0	1.696E+1
-1.249E-1	9.080E+0	1.702E+1
-1.216E-1	9.167E+0	1.699E+1
-1.216E-1	9.252E+0	1.689E+1
-1.216E-1	9.275E+0	1.692E+1
-1.216E-1	9.184E+0	1.707E+1
-1.200E-1	9.333E+0	1.702E+1
-1.200E-1	9.190E+0	1.694E+1
-1.216E-1	9.210E+0	1.690E+1
-1.232E-1	9.258E+0	1.706E+1
-1.200E-1	9.219E+0	1.697E+1
-1.184E-1	9.262E+0	1.671E+1
-1.232E-1	9.262E+0	1.711E+1
-1.249E-1	9.096E+0	1.677E+1
-1.216E-1	9.268E+0	1.686E+1
-1.200E-1	9.177E+0	1.701E+1
-1.232E-1	9.258E+0	1.682E+1
-1.232E-1	9.119E+0	1.706E+1
-1.200E-1	9.148E+0	1.696E+1
-1.200E-1	9.258E+0	1.702E+1
-1.232E-1	9.297E+0	1.688E+1
-1.216E-1	9.213E+0	1.695E+1
-1.232E-1	9.375E+0	1.702E+1
-1.200E-1	9.180E+0	1.717E+1
-1.249E-1	9.229E+0	1.692E+1
-1.232E-1	9.151E+0	1.717E+1
-1.200E-1	9.300E+0	1.700E+1
-1.200E-1	9.070E+0	1.707E+1
-1.232E-1	9.229E+0	1.691E+1
-1.281E-1	9.219E+0	1.688E+1
-1.184E-1	9.291E+0	1.685E+1
-1.216E-1	9.226E+0	1.700E+1
-1.200E-1	9.249E+0	1.690E+1
-1.216E-1	9.245E+0	1.695E+1
-1.216E-1	9.229E+0	1.687E+1
-1.200E-1	9.210E+0	1.698E+1
-1.216E-1	9.229E+0	1.700E+1
-1.232E-1	9.252E+0	1.688E+1
-1.216E-1	9.158E+0	1.693E+1
-1.200E-1	9.154E+0	1.698E+1
-1.216E-1	9.378E+0	1.687E+1
-1.232E-1	9.164E+0	1.717E+1
-1.216E-1	9.219E+0	1.688E+1
-1.200E-1	9.142E+0	1.686E+1
-1.216E-1	9.268E+0	1.690E+1
-1.232E-1	9.184E+0	1.698E+1
-1.200E-1	9.242E+0	1.694E+1
-1.184E-1	9.252E+0	1.705E+1
-1.232E-1	9.187E+0	1.697E+1
-1.232E-1	9.255E+0	1.706E+1
-1.216E-1	9.122E+0	1.694E+1
-1.216E-1	9.268E+0	1.691E+1
-1.249E-1	9.174E+0	1.700E+1
-1.232E-1	9.210E+0	1.678E+1
-1.184E-1	9.268E+0	1.696E+1
-1.216E-1	9.313E+0	1.696E+1
-1.249E-1	9.219E+0	1.696E+1
-1.216E-1	9.161E+0	1.701E+1
-1.200E-1	9.287E+0	1.697E+1
-1.200E-1	9.190E+0	1.687E+1
-1.216E-1	9.223E+0	1.688E+1
-1.216E-1	9.226E+0	1.687E+1
-1.232E-1	9.193E+0	1.690E+1
-1.200E-1	9.297E+0	1.709E+1
-1.232E-1	9.232E+0	1.702E+1
-1.232E-1	9.229E+0	1.711E+1
-1.200E-1	9.164E+0	1.700E+1
-1.216E-1	9.382E+0	1.698E+1
-1.216E-1	9.154E+0	1.697E+1
-1.232E-1	9.197E+0	1.709E+1
-1.200E-1	9.313E+0	1.684E+1
-1.184E-1	9.190E+0	1.683E+1
-1.184E-1	9.177E+0	1.706E+1
-1.216E-1	9.291E+0	1.694E+1
-1.184E-1	9.171E+0	1.695E+1
-1.216E-1	9.232E+0	1.694E+1
-1.184E-1	9.174E+0	1.703E+1
-1.249E-1	9.287E+0	1.707E+1
-1.200E-1	9.161E+0	1.704E+1
-1.216E-1	9.271E+0	1.695E+1
-1.200E-1	9.310E+0	1.701E+1
-1.232E-1	9.167E+0	1.693E+1
-1.184E-1	9.255E+0	1.680E+1
-1.216E-1	9.135E+0	1.678E+1
-1.216E-1	9.197E+0	1.701E+1
-1.216E-1	9.145E+0	1.703E+1
-1.216E-1	9.242E+0	1.690E+1
-1.200E-1	9.268E+0	1.700E+1
-1.216E-1	9.249E+0	1.688E+1
-1.232E-1	9.203E+0	1.705E+1
-1.216E-1	9.171E+0	1.703E+1
-1.200E-1	9.265E+0	1.702E+1
-1.232E-1	9.339E+0	1.701E+1
-1.216E-1	9.206E+0	1.696E+1
-1.216E-1	9.255E+0	1.707E+1
-1.216E-1	9.382E+0	1.705E+1
-1.232E-1	9.310E+0	1.699E+1
-1.249E-1	9.148E+0	1.688E+1
-1.200E-1	9.184E+0	1.683E+1
-1.200E-1	9.271E+0	1.697E+1
-1.216E-1	9.333E+0	1.700E+1
-1.216E-1	9.187E+0	1.685E+1
-1.200E-1	9.320E+0	1.702E+1
-1.216E-1	9.343E+0	1.697E+1
-1.232E-1	9.262E+0	1.684E+1
-1.232E-1	9.287E+0	1.706E+1
-1.167E-1	9.317E+0	1.700E+1
-1.184E-1	9.249E+0	1.693E+1
-1.249E-1	9.245E+0	1.708E+1
-1.232E-1	9.203E+0	1.686E+1
-1.216E-1	9.326E+0	1.688E+1
-1.232E-1	9.216E+0	1.690E+1
-1.265E-1	9.310E+0	1.700E+1
-1.232E-1	9.271E+0	1.705E+1
-1.216E-1	9.177E+0	1.686E+1
-1.200E-1	9.219E+0	1.712E+1
-1.232E-1	9.271E+0	1.694E+1
-1.232E-1	9.271E+0	1.699E+1
-1.200E-1	9.190E+0	1.712E+1
-1.216E-1	9.326E+0	1.703E+1
-1.232E-1	9.193E+0	1.713E+1
-1.232E-1	9.304E+0	1.706E+1
-1.232E-1	9.154E+0	1.697E+1
-1.184E-1	9.352E+0	1.697E+1
-1.232E-1	9.242E+0	1.682E+1
-1.232E-1	9.307E+0	1.697E+1
-1.200E-1	9.232E+0	1.715E+1
-1.216E-1	9.229E+0	1.682E+1
-1.216E-1	9.229E+0	1.682E+1
-1.232E-1	9.343E+0	1.694E+1
-1.216E-1	9.177E+0	1.693E+1
-1.184E-1	9.268E+0	1.690E+1
-1.232E-1	9.216E+0	1.702E+1
-1.232E-1	9.262E+0	1.700E+1
-1.200E-1	9.109E+0	1.695E+1
-1.200E-1	9.265E+0	1.684E+1
-1.216E-1	9.339E+0	1.680E+1
-1.232E-1	9.294E+0	1.699E+1
-1.216E-1	9.317E+0	1.685E+1
-1.184E-1	9.161E+0	1.703E+1
-1.216E-1	9.154E+0	1.695E+1
-1.184E-1	9.268E+0	1.704E+1
-1.200E-1	9.132E+0	1.694E+1
-1.200E-1	9.167E+0	1.705E+1
-1.200E-1	9.284E+0	1.692E+1
-1.232E-1	9.343E+0	1.699E+1
-1.232E-1	9.326E+0	1.697E+1
-1.200E-1	9.158E+0	1.696E+1
-1.249E-1	9.359E+0	1.694E+1
-1.232E-1	9.167E+0	1.697E+1
-1.216E-1	9.262E+0	1.684E+1
-1.216E-1	9.245E+0	1.692E+1
-1.232E-1	9.229E+0	1.690E+1
-1.249E-1	9.161E+0	1.702E+1
-1.184E-1	9.330E+0	1.716E+1
-1.216E-1	9.382E+0	1.686E+1
-1.232E-1	9.200E+0	1.678E+1
-1.216E-1	9.265E+0	1.685E+1
-1.200E-1	9.287E+0	1.696E+1
-1.184E-1	9.122E+0	1.689E+1
-1.249E-1	9.294E+0	1.703E+1
-1.216E-1	9.116E+0	1.689E+1
-1.216E-1	9.258E+0	1.705E+1
-1.216E-1	9.213E+0	1.715E+1
-1.249E-1	9.330E+0	1.702E+1
-1.232E-1	9.281E+0	1.689E+1
-1.232E-1	9.245E+0	1.701E+1
-1.200E-1	9.229E+0	1.707E+1
-1.232E-1	9.187E+0	1.704E+1
-1.216E-1	9.262E+0	1.709E+1
-1.249E-1	9.323E+0	1.693E+1
-1.216E-1	9.158E+0	1.697E+1
-1.249E-1	9.369E+0	1.700E+1
-1.265E-1	9.287E+0	1.690E+1
-1.216E-1	9.226E+0	1.703E+1
-1.232E-1	9.236E+0	1.704E+1
-1.216E-1	9.200E+0	1.697E+1
-1.232E-1	9.265E+0	1.692E+1
-1.200E-1	9.339E+0	1.698E+1
-1.216E-1	9.206E+0	1.693E+1
-1.216E-1	9.281E+0	1.700E+1
-1.216E-1	9.216E+0	1.692E+1
-1.216E-1	9.245E+0	1.707E+1
-1.216E-1	9.109E+0	1.684E+1
-1.249E-1	9.281E+0	1.704E+1
-1.249E-1	9.197E+0	1.698E+1
-1.200E-1	9.255E+0	1.696E+1
-1.200E-1	9.352E+0	1.706E+1
-1.200E-1	9.122E+0	1.672E+1
-1.265E-1	9.281E+0	1.688E+1
-1.232E-1	9.294E+0	1.698E+1
-1.216E-1	9.336E+0	1.697E+1
-1.232E-1	9.262E+0	1.682E+1
-1.232E-1	9.271E+0	1.704E+1
-1.184E-1	9.064E+0	1.707E+1
-1.184E-1	9.112E+0	1.701E+1
-1.216E-1	9.323E+0	1.696E+1
-1.232E-1	9.103E+0	1.700E+1
-1.200E-1	9.420E+0	1.704E+1
-1.216E-1	9.372E+0	1.681E+1
-1.249E-1	9.258E+0	1.687E+1
-1.232E-1	9.291E+0	1.689E+1
-1.216E-1	9.349E+0	1.693E+1
-1.200E-1	9.232E+0	1.707E+1
-1.216E-1	9.223E+0	1.699E+1
-1.216E-1	9.206E+0	1.703E+1
-1.232E-1	9.200E+0	1.708E+1
-1.216E-1	9.210E+0	1.695E+1
-1.249E-1	9.304E+0	1.694E+1
-1.249E-1	9.236E+0	1.694E+1
-1.200E-1	9.320E+0	1.695E+1
-1.216E-1	9.200E+0	1.719E+1
-1.216E-1	9.177E+0	1.684E+1
-1.216E-1	9.333E+0	1.703E+1
-1.216E-1	9.343E+0	1.706E+1
-1.200E-1	9.122E+0	1.693E+1
-1.249E-1	9.372E+0	1.698E+1
-1.232E-1	9.219E+0	1.706E+1
-1.216E-1	9.326E+0	1.705E+1
-1.200E-1	9.236E+0	1.692E+1
-1.249E-1	9.184E+0	1.689E+1
-1.232E-1	9.310E+0	1.707E+1
-1.216E-1	9.252E+0	1.698E+1
-1.216E-1	9.297E+0	1.699E+1
-1.216E-1	9.167E+0	1.704E+1
-1.232E-1	9.300E+0	1.688E+1
-1.232E-1	9.284E+0	1.704E+1
-1.249E-1	9.206E+0	1.704E+1
-1.249E-1	9.382E+0	1.700E+1
-1.249E-1	9.151E+0	1.706E+1
-1.216E-1	9.255E+0	1.702E+1
-1.200E-1	9.307E+0	1.685E+1
-1.216E-1	9.362E+0	1.699E+1
-1.281E-1	9.333E+0	1.715E+1
-1.200E-1	9.255E+0	1.704E+1
-1.200E-1	9.174E+0	1.693E+1
-1.232E-1	9.197E+0	1.707E+1
-1.232E-1	9.239E+0	1.693E+1
-1.216E-1	9.291E+0	1.684E+1
-1.200E-1	9.372E+0	1.710E+1
-1.232E-1	9.287E+0	1.695E+1
-1.265E-1	9.213E+0	1.689E+1
-1.216E-1	9.300E+0	1.694E+1
-1.216E-1	9.197E+0	1.699E+1
-1.216E-1	9.375E+0	1.704E+1
-1.249E-1	9.210E+0	1.704E+1
-1.200E-1	9.275E+0	1.706E+1
-1.200E-1	9.216E+0	1.697E+1
-1.200E-1	9.232E+0	1.695E+1
-1.281E-1	9.271E+0	1.691E+1
-1.200E-1	9.313E+0	1.697E+1
-1.216E-1	9.258E+0	1.705E+1
-1.216E-1	9.352E+0	1.688E+1
-1.232E-1	9.193E+0	1.703E+1
-1.200E-1	9.317E+0	1.700E+1
-1.184E-1	9.174E+0	1.699E+1
-1.265E-1	9.255E+0	1.704E+1
-1.216E-1	9.190E+0	1.709E+1
-1.184E-1	9.216E+0	1.691E+1
-1.232E-1	9.291E+0	1.697E+1
-1.216E-1	9.164E+0	1.705E+1
-1.232E-1	9.333E+0	1.695E+1
-1.216E-1	9.232E+0	1.693E+1
-1.200E-1	9.167E+0	1.706E+1
-1.216E-1	9.197E+0	1.712E+1
-1.232E-1	9.226E+0	1.711E+1
-1.232E-1	9.300E+0	1.699E+1
-1.216E-1	9.206E+0	1.699E+1
-1.216E-1	9.151E+0	1.702E+1
-1.265E-1	9.265E+0	1.673E+1
-1.200E-1	9.210E+0	1.693E+1
-1.216E-1	9.275E+0	1.700E+1
-1.265E-1	9.129E+0	1.691E+1
-1.216E-1	9.300E+0	1.700E+1
-1.200E-1	9.275E+0	1.692E+1
-1.232E-1	9.300E+0	1.694E+1
-1.232E-1	9.287E+0	1.688E+1
-1.249E-1	9.265E+0	1.688E+1
-1.216E-1	9.232E+0	1.691E+1
-1.232E-1	9.336E+0	1.695E+1
-1.232E-1	9.210E+0	1.710E+1
-1.232E-1	9.226E+0	1.698E+1
-1.216E-1	9.171E+0	1.701E+1
-1.200E-1	9.229E+0	1.677E+1
-1.249E-1	9.206E+0	1.694E+1
-1.232E-1	9.171E+0	1.695E+1
-1.200E-1	9.239E+0	1.682E+1
-1.184E-1	9.294E+0	1.691E+1
-1.249E-1	9.142E+0	1.703E+1
-1.249E-1	9.320E+0	1.699E+1
-1.200E-1	9.310E+0	1.689E+1
-1.249E-1	9.249E+0	1.697E+1
-1.200E-1	9.232E+0	1.695E+1
-1.249E-1	9.275E+0	1.715E+1
-1.216E-1	9.177E+0	1.700E+1
-1.232E-1	9.229E+0	1.705E+1
-1.249E-1	9.184E+0	1.701E+1
-1.232E-1	9.323E+0	1.709E+1
-1.200E-1	9.278E+0	1.686E+1
-1.200E-1	9.197E+0	1.694E+1
-1.216E-1	9.193E+0	1.688E+1
-1.232E-1	9.142E+0	1.700E+1
-1.200E-1	9.164E+0	1.702E+1
-1.249E-1	9.125E+0	1.704E+1
-1.265E-1	9.203E+0	1.696E+1
-1.232E-1	9.323E+0	1.704E+1
-1.232E-1	9.245E+0	1.697E+1
-1.200E-1	9.287E+0	1.699E+1
-1.216E-1	9.339E+0	1.688E+1
-1.232E-1	9.190E+0	1.695E+1
-1.200E-1	9.310E+0	1.691E+1
-1.232E-1	9.096E+0	1.689E+1
-1.249E-1	9.258E+0	1.696E+1
-1.249E-1	9.249E+0	1.695E+1
-1.216E-1	9.206E+0	1.688E+1
-1.232E-1	9.320E+0	1.686E+1
-1.232E-1	9.382E+0	1.697E+1
-1.216E-1	9.174E+0	1.710E+1
-1.216E-1	9.278E+0	1.691E+1
-1.200E-1	9.255E+0	1.695E+1
-1.216E-1	9.187E+0	1.703E+1
-1.249E-1	9.310E+0	1.687E+1
-1.232E-1	9.242E+0	1.702E+1
-1.216E-1	9.206E+0	1.679E+1
-1.249E-1	9.258E+0	1.708E+1
-1.232E-1	9.275E+0	1.692E+1
-1.200E-1	9.281E+0	1.712E+1
-1.232E-1	9.132E+0	1.696E+1
-1.232E-1	9.236E+0	1.701E+1
-1.232E-1	9.219E+0	1.698E+1
-1.232E-1	9.281E+0	1.710E+1
-1.200E-1	9.223E+0	1.699E+1
-1.249E-1	9.275E+0	1.705E+1
-1.232E-1	9.203E+0	1.703E+1
-1.216E-1	9.313E+0	1.685E+1
-1.232E-1	9.223E+0	1.681E+1
-1.232E-1	9.291E+0	1.707E+1
-1.249E-1	9.197E+0	1.690E+1
-1.232E-1	9.083E+0	1.688E+1
-1.216E-1	9.187E+0	1.695E+1
-1.232E-1	9.346E+0	1.687E+1
-1.265E-1	9.265E+0	1.695E+1
-1.216E-1	9.180E+0	1.693E+1
-1.232E-1	9.213E+0	1.691E+1
-1.249E-1	9.317E+0	1.697E+1
-1.249E-1	9.291E+0	1.697E+1
-1.216E-1	9.145E+0	1.694E+1
-1.232E-1	9.219E+0	1.682E+1
-1.232E-1	9.210E+0	1.686E+1
-1.216E-1	9.103E+0	1.712E+1
-1.200E-1	9.284E+0	1.700E+1
-1.200E-1	9.232E+0	1.713E+1
-1.232E-1	9.245E+0	1.704E+1
-1.249E-1	9.275E+0	1.697E+1
-1.216E-1	9.216E+0	1.707E+1
-1.249E-1	9.190E+0	1.694E+1
-1.249E-1	9.242E+0	1.710E+1
-1.232E-1	9.297E+0	1.693E+1
-1.200E-1	9.226E+0	1.716E+1
-1.232E-1	9.242E+0	1.695E+1
-1.232E-1	9.307E+0	1.698E+1
-1.265E-1	9.287E+0	1.696E+1
-1.249E-1	9.265E+0	1.689E+1
-1.232E-1	9.268E+0	1.693E+1
-1.216E-1	9.210E+0	1.714E+1
-1.232E-1	9.369E+0	1.690E+1
-1.200E-1	9.291E+0	1.696E+1
-1.216E-1	9.174E+0	1.696E+1
-1.249E-1	9.219E+0	1.707E+1
-1.265E-1	9.109E+0	1.703E+1
-1.216E-1	9.427E+0	1.707E+1
-1.200E-1	9.161E+0	1.692E+1
-1.232E-1	9.446E+0	1.688E+1
-1.249E-1	9.317E+0	1.704E+1
-1.216E-1	9.346E+0	1.701E+1
-1.232E-1	9.385E+0	1.704E+1
-1.281E-1	9.171E+0	1.690E+1
-1.249E-1	9.297E+0	1.697E+1
-1.232E-1	9.193E+0	1.675E+1
-1.216E-1	9.219E+0	1.682E+1
-1.232E-1	9.245E+0	1.701E+1
-1.249E-1	9.287E+0	1.700E+1
-1.216E-1	9.378E+0	1.682E+1
-1.232E-1	9.352E+0	1.703E+1
-1.232E-1	9.177E+0	1.700E+1
-1.249E-1	9.242E+0	1.686E+1
-1.216E-1	9.236E+0	1.709E+1
-1.200E-1	9.223E+0	1.695E+1
-1.216E-1	9.232E+0	1.683E+1
-1.265E-1	9.112E+0	1.716E+1
-1.216E-1	9.297E+0	1.709E+1
-1.200E-1	9.135E+0	1.687E+1
-1.232E-1	9.216E+0	1.689E+1
-1.265E-1	9.245E+0	1.704E+1
-1.232E-1	9.349E+0	1.697E+1
-1.232E-1	9.287E+0	1.707E+1
-1.232E-1	9.216E+0	1.695E+1
-1.232E-1	9.333E+0	1.696E+1
-1.200E-1	9.242E+0	1.704E+1
-1.249E-1	9.135E+0	1.700E+1
-1.232E-1	9.378E+0	1.703E+1
-1.249E-1	9.223E+0	1.678E+1
-1.216E-1	9.125E+0	1.701E+1
-1.200E-1	9.356E+0	1.697E+1
-1.249E-1	9.304E+0	1.698E+1
-1.249E-1	9.320E+0	1.707E+1
-1.232E-1	9.297E+0	1.699E+1
-1.216E-1	9.249E+0	1.691E+1
-1.265E-1	9.281E+0	1.687E+1
-1.265E-1	9.326E+0	1.712E+1
-1.232E-1	9.229E+0	1.693E+1
-1.232E-1	9.300E+0	1.693E+1
-1.232E-1	9.284E+0	1.687E+1
-1.249E-1	9.148E+0	1.688E+1
-1.200E-1	9.219E+0	1.694E+1
-1.216E-1	9.216E+0	1.689E+1
-1.216E-1	9.245E+0	1.698E+1
-1.249E-1	9.408E+0	1.700E+1
-1.216E-1	9.223E+0	1.700E+1
-1.232E-1	9.287E+0	1.700E+1
-1.232E-1	9.310E+0	1.694E+1
-1.232E-1	9.310E+0	1.690E+1
-1.216E-1	9.268E+0	1.692E+1
-1.216E-1	9.187E+0	1.702E+1
-1.232E-1	9.343E+0	1.698E+1
-1.249E-1	9.226E+0	1.693E+1
-1.216E-1	9.385E+0	1.712E+1
-1.216E-1	9.300E+0	1.712E+1
-1.249E-1	9.307E+0	1.688E+1
-1.249E-1	9.226E+0	1.691E+1
-1.232E-1	9.229E+0	1.701E+1
-1.216E-1	9.203E+0	1.706E+1
-1.232E-1	9.232E+0	1.688E+1
-1.249E-1	9.190E+0	1.705E+1
-1.184E-1	9.252E+0	1.707E+1
-1.216E-1	9.171E+0	1.703E+1
-1.281E-1	9.313E+0	1.701E+1
-1.249E-1	9.310E+0	1.699E+1
-1.216E-1	9.229E+0	1.710E+1
-1.232E-1	9.323E+0	1.700E+1
-1.232E-1	9.262E+0	1.698E+1
-1.265E-1	9.197E+0	1.705E+1
-1.249E-1	9.154E+0	1.692E+1
-1.216E-1	9.171E+0	1.718E+1
-1.249E-1	9.193E+0	1.697E+1
-1.265E-1	9.343E+0	1.692E+1
-1.200E-1	9.239E+0	1.698E+1
-1.216E-1	9.268E+0	1.695E+1
-1.232E-1	9.190E+0	1.676E+1
-1.281E-1	9.219E+0	1.701E+1
-1.265E-1	9.213E+0	1.690E+1
-1.216E-1	9.255E+0	1.701E+1
-1.249E-1	9.226E+0	1.692E+1
-1.249E-1	9.268E+0	1.690E+1
-1.232E-1	9.304E+0	1.702E+1
-1.200E-1	9.310E+0	1.711E+1
-1.265E-1	9.213E+0	1.705E+1
-1.216E-1	9.362E+0	1.703E+1
-1.216E-1	9.346E+0	1.698E+1
-1.200E-1	9.262E+0	1.701E+1
-1.249E-1	9.291E+0	1.712E+1
-1.216E-1	9.245E+0	1.698E+1
-1.249E-1	9.313E+0	1.688E+1
-1.216E-1	9.219E+0	1.682E+1
-1.232E-1	9.158E+0	1.699E+1
-1.265E-1	9.262E+0	1.699E+1
-1.249E-1	9.346E+0	1.710E+1
-1.216E-1	9.197E+0	1.694E+1
-1.232E-1	9.297E+0	1.700E+1
-1.232E-1	9.307E+0	1.693E+1
-1.216E-1	9.333E+0	1.698E+1
-1.216E-1	9.278E+0	1.690E+1
-1.249E-1	9.223E+0	1.714E+1
-1.249E-1	9.245E+0	1.699E+1
-1.216E-1	9.284E+0	1.690E+1
-1.232E-1	9.154E+0	1.692E+1
-1.249E-1	9.262E+0	1.708E+1
-1.281E-1	9.154E+0	1.702E+1
-1.200E-1	9.200E+0	1.705E+1
-1.232E-1	9.245E+0	1.703E+1
-1.249E-1	9.197E+0	1.707E+1
-1.265E-1	9.323E+0	1.689E+1
-1.216E-1	9.284E+0	1.702E+1
-1.249E-1	9.278E+0	1.702E+1
-1.265E-1	9.258E+0	1.694E+1
-1.249E-1	9.187E+0	1.690E+1
-1.216E-1	9.223E+0	1.689E+1
-1.216E-1	9.193E+0	1.693E+1
-1.232E-1	9.300E+0	1.684E+1
-1.249E-1	9.252E+0	1.710E+1
-1.232E-1	9.284E+0	1.709E+1
-1.216E-1	9.336E+0	1.689E+1
-1.265E-1	9.378E+0	1.713E+1
-1.265E-1	9.122E+0	1.705E+1
-1.216E-1	9.275E+0	1.690E+1
-1.216E-1	9.213E+0	1.707E+1
-1.249E-1	9.167E+0	1.696E+1
-1.265E-1	9.359E+0	1.690E+1
-1.216E-1	9.255E+0	1.708E+1
-1.200E-1	9.281E+0	1.709E+1
-1.232E-1	9.206E+0	1.688E+1
-1.265E-1	9.307E+0	1.703E+1
-1.232E-1	9.359E+0	1.681E+1
-1.249E-1	9.180E+0	1.686E+1
-1.265E-1	9.206E+0	1.695E+1
-1.249E-1	9.271E+0	1.687E+1
-1.232E-1	9.216E+0	1.688E+1
-1.200E-1	9.271E+0	1.707E+1
-1.232E-1	9.304E+0	1.684E+1
-1.249E-1	9.200E+0	1.688E+1
-1.200E-1	9.349E+0	1.689E+1
-1.249E-1	9.249E+0	1.699E+1
-1.249E-1	9.271E+0	1.694E+1
-1.232E-1	9.339E+0	1.704E+1
-1.232E-1	9.219E+0	1.699E+1
-1.232E-1	9.268E+0	1.693E+1
-1.265E-1	9.294E+0	1.686E+1
-1.249E-1	9.300E+0	1.698E+1
-1.232E-1	9.317E+0	1.682E+1
-1.216E-1	9.236E+0	1.690E+1
-1.232E-1	9.346E+0	1.694E+1
-1.265E-1	9.258E+0	1.700E+1
-1.216E-1	9.262E+0	1.690E+1
-1.216E-1	9.206E+0	1.705E+1
-1.232E-1	9.239E+0	1.691E+1
-1.249E-1	9.197E+0	1.686E+1
-1.216E-1	9.236E+0	1.702E+1
-1.184E-1	9.161E+0	1.694E+1
-1.232E-1	9.249E+0	1.705E+1
-1.249E-1	9.281E+0	1.687E+1
-1.232E-1	9.064E+0	1.696E+1
-1.216E-1	9.177E+0	1.680E+1
-1.232E-1	9.278E+0	1.695E+1
-1.232E-1	9.310E+0	1.690E+1
-1.216E-1	9.174E+0	1.693E+1
-1.216E-1	9.275E+0	1.696E+1
-1.281E-1	9.213E+0	1.680E+1
-1.249E-1	9.154E+0	1.693E+1
-1.232E-1	9.339E+0	1.701E+1
-1.216E-1	9.057E+0	1.708E+1
-1.249E-1	9.226E+0	1.703E+1
-1.249E-1	9.362E+0	1.703E+1
-1.216E-1	9.330E+0	1.687E+1
-1.232E-1	9.255E+0	1.704E+1
-1.232E-1	9.210E+0	1.693E+1
-1.249E-1	9.129E+0	1.703E+1
-1.216E-1	9.119E+0	1.710E+1
-1.249E-1	9.300E+0	1.702E+1
-1.265E-1	9.262E+0	1.696E+1
-1.232E-1	9.365E+0	1.705E+1
-1.216E-1	9.096E+0	1.700E+1
-1.232E-1	9.284E+0	1.699E+1
-1.249E-1	9.200E+0	1.708E+1
-1.249E-1	9.297E+0	1.688E+1
-1.249E-1	9.232E+0	1.702E+1
-1.216E-1	9.236E+0	1.697E+1
-1.265E-1	9.154E+0	1.698E+1
-1.265E-1	9.252E+0	1.695E+1
-1.216E-1	9.200E+0	1.691E+1
-1.216E-1	9.268E+0	1.689E+1
-1.216E-1	9.310E+0	1.698E+1
-1.265E-1	9.365E+0	1.699E+1
-1.232E-1	9.229E+0	1.705E+1
-1.216E-1	9.320E+0	1.679E+1
-1.232E-1	9.151E+0	1.706E+1
-1.265E-1	9.297E+0	1.699E+1
-1.232E-1	9.132E+0	1.700E+1
-1.232E-1	9.219E+0	1.704E+1
-1.232E-1	9.119E+0	1.722E+1
-1.265E-1	9.336E+0	1.705E+1
-1.232E-1	9.219E+0	1.697E+1
-1.216E-1	9.167E+0	1.701E+1
-1.249E-1	9.232E+0	1.696E+1
-1.265E-1	9.294E+0	1.701E+1
-1.200E-1	9.239E+0	1.693E+1
-1.232E-1	9.184E+0	1.696E+1
-1.249E-1	9.310E+0	1.693E+1
-1.249E-1	9.310E+0	1.704E+1
-1.232E-1	9.129E+0	1.705E+1
-1.232E-1	9.164E+0	1.706E+1
-1.249E-1	9.275E+0	1.698E+1
-1.232E-1	9.245E+0	1.694E+1
-1.232E-1	9.236E+0	1.682E+1
-1.232E-1	9.297E+0	1.697E+1
-1.249E-1	9.265E+0	1.689E+1
-1.265E-1	9.236E+0	1.691E+1
-1.232E-1	9.262E+0	1.692E+1
-1.216E-1	9.174E+0	1.690E+1
-1.232E-1	9.287E+0	1.701E+1
-1.232E-1	9.349E+0	1.698E+1
-1.216E-1	9.349E+0	1.697E+1
-1.216E-1	9.307E+0	1.698E+1
-1.249E-1	9.258E+0	1.709E+1
-1.265E-1	9.093E+0	1.695E+1
-1.232E-1	9.219E+0	1.696E+1
-1.249E-1	9.161E+0	1.693E+1
-1.265E-1	9.275E+0	1.693E+1
-1.232E-1	9.116E+0	1.677E+1
-1.232E-1	9.232E+0	1.703E+1
-1.232E-1	9.323E+0	1.690E+1
-1.232E-1	9.258E+0	1.711E+1
-1.265E-1	9.294E+0	1.689E+1
-1.249E-1	9.242E+0	1.695E+1
-1.232E-1	9.203E+0	1.690E+1
-1.265E-1	9.154E+0	1.686E+1
-1.232E-1	9.317E+0	1.708E+1
-1.232E-1	9.203E+0	1.699E+1
-1.249E-1	9.174E+0	1.686E+1
-1.249E-1	9.197E+0	1.690E+1
-1.249E-1	9.187E+0	1.699E+1
-1.249E-1	9.216E+0	1.707E+1
-1.232E-1	9.291E+0	1.690E+1
-1.232E-1	9.245E+0	1.700E+1
-1.265E-1	9.453E+0	1.705E+1
-1.216E-1	9.216E+0	1.716E+1
-1.232E-1	9.197E+0	1.694E+1
-1.249E-1	9.323E+0	1.689E+1
-1.232E-1	9.330E+0	1.685E+1
-1.232E-1	9.278E+0	1.694E+1
-1.216E-1	9.320E+0	1.691E+1
-1.281E-1	9.206E+0	1.700E+1
-1.265E-1	9.271E+0	1.685E+1
-1.232E-1	9.184E+0	1.713E+1
-1.232E-1	9.216E+0	1.692E+1
-1.232E-1	9.232E+0	1.715E+1
-1.281E-1	9.294E+0	1.691E+1
-1.216E-1	9.213E+0	1.714E+1
-1.249E-1	9.258E+0	1.686E+1
-1.232E-1	9.226E+0	1.705E+1
-1.265E-1	9.382E+0	1.693E+1
-1.216E-1	9.330E+0	1.695E+1
-1.232E-1	9.154E+0	1.714E+1
-1.232E-1	9.395E+0	1.694E+1
-1.265E-1	9.287E+0	1.694E+1
-1.232E-1	9.378E+0	1.701E+1
-1.216E-1	9.255E+0	1.702E+1
-1.265E-1	9.171E+0	1.704E+1
-1.265E-1	9.258E+0	1.691E+1
-1.232E-1	9.349E+0	1.696E+1
-1.232E-1	9.320E+0	1.703E+1
-1.249E-1	9.275E+0	1.698E+1
-1.232E-1	9.281E+0	1.688E+1
-1.232E-1	9.310E+0	1.695E+1
-1.232E-1	9.352E+0	1.698E+1
-1.249E-1	9.167E+0	1.692E+1
-1.249E-1	9.346E+0	1.683E+1
-1.200E-1	9.304E+0	1.704E+1
-1.216E-1	9.236E+0	1.699E+1
-1.249E-1	9.420E+0	1.703E+1
-1.249E-1	9.352E+0	1.706E+1
-1.249E-1	9.223E+0	1.693E+1
-1.200E-1	9.343E+0	1.694E+1
-1.249E-1	9.206E+0	1.704E+1
-1.232E-1	9.294E+0	1.693E+1
-1.249E-1	9.333E+0	1.692E+1
-1.232E-1	9.132E+0	1.691E+1
-1.216E-1	9.148E+0	1.681E+1
-1.249E-1	9.310E+0	1.701E+1
-1.216E-1	9.229E+0	1.703E+1
-1.232E-1	9.210E+0	1.699E+1
-1.249E-1	9.090E+0	1.671E+1
-1.232E-1	9.323E+0	1.696E+1
-1.232E-1	9.216E+0	1.684E+1
-1.249E-1	9.245E+0	1.700E+1
-1.249E-1	9.138E+0	1.680E+1
-1.281E-1	9.213E+0	1.694E+1
-1.249E-1	9.216E+0	1.709E+1
-1.200E-1	9.226E+0	1.699E+1
-1.232E-1	9.064E+0	1.695E+1
-1.281E-1	9.336E+0	1.698E+1
-1.232E-1	9.339E+0	1.696E+1
-1.232E-1	9.255E+0	1.693E+1
-1.265E-1	9.281E+0	1.688E+1
-1.265E-1	9.275E+0	1.694E+1
-1.232E-1	9.284E+0	1.690E+1
-1.249E-1	9.223E+0	1.691E+1
-1.249E-1	9.278E+0	1.695E+1
-1.232E-1	9.203E+0	1.690E+1
-1.249E-1	9.236E+0	1.693E+1
-1.216E-1	9.317E+0	1.708E+1
-1.249E-1	9.281E+0	1.716E+1
-1.265E-1	9.197E+0	1.702E+1
-1.232E-1	9.232E+0	1.700E+1
-1.232E-1	9.219E+0	1.704E+1
-1.249E-1	9.258E+0	1.696E+1
-1.265E-1	9.349E+0	1.720E+1
-1.249E-1	9.330E+0	1.706E+1
-1.232E-1	9.239E+0	1.702E+1
-1.249E-1	9.265E+0	1.703E+1
-1.249E-1	9.291E+0	1.717E+1
-1.249E-1	9.210E+0	1.684E+1
-1.216E-1	9.190E+0	1.700E+1
-1.265E-1	9.287E+0	1.698E+1
-1.249E-1	9.271E+0	1.708E+1
-1.216E-1	9.313E+0	1.701E+1
-1.200E-1	9.304E+0	1.690E+1
-1.265E-1	9.284E+0	1.699E+1
-1.265E-1	9.365E+0	1.689E+1
-1.232E-1	9.255E+0	1.701E+1
-1.200E-1	9.271E+0	1.709E+1
-1.232E-1	9.294E+0	1.695E+1
-1.249E-1	9.129E+0	1.698E+1
-1.249E-1	9.265E+0	1.696E+1
-1.249E-1	9.145E+0	1.689E+1
-1.265E-1	9.359E+0	1.688E+1
-1.249E-1	9.281E+0	1.705E+1
-1.200E-1	9.180E+0	1.707E+1
-1.216E-1	9.294E+0	1.704E+1
-1.249E-1	9.164E+0	1.684E+1
-1.249E-1	9.395E+0	1.698E+1
-1.232E-1	9.414E+0	1.712E+1
-1.216E-1	9.213E+0	1.717E+1
-1.265E-1	9.255E+0	1.702E+1
-1.281E-1	9.339E+0	1.701E+1
-1.249E-1	9.167E+0	1.701E+1
-1.216E-1	9.369E+0	1.698E+1
-1.249E-1	9.171E+0	1.706E+1
-1.265E-1	9.258E+0	1.686E+1
-1.249E-1	9.177E+0	1.707E+1
-1.216E-1	9.132E+0	1.709E+1
-1.265E-1	9.330E+0	1.689E+1
-1.265E-1	9.430E+0	1.694E+1
-1.249E-1	9.154E+0	1.695E+1
-1.216E-1	9.177E+0	1.700E+1
-1.281E-1	9.424E+0	1.694E+1
-1.232E-1	9.359E+0	1.703E+1
-1.216E-1	9.203E+0	1.704E+1
-1.216E-1	9.252E+0	1.691E+1
-1.281E-1	9.278E+0	1.695E+1
-1.249E-1	9.356E+0	1.682E+1
-1.232E-1	9.239E+0	1.694E+1
-1.216E-1	9.252E+0	1.687E+1
-1.232E-1	9.226E+0	1.697E+1
-1.249E-1	9.375E+0	1.689E+1
-1.216E-1	9.258E+0	1.698E+1
-1.216E-1	9.077E+0	1.694E+1
-1.265E-1	9.213E+0	1.696E+1
-1.216E-1	9.236E+0	1.689E+1
-1.216E-1	9.275E+0	1.691E+1
-1.216E-1	9.307E+0	1.693E+1
-1.232E-1	9.330E+0	1.716E+1
-1.265E-1	9.278E+0	1.702E+1
-1.200E-1	9.190E+0	1.702E+1
-1.232E-1	9.232E+0	1.695E+1
-1.249E-1	9.268E+0	1.692E+1
-1.249E-1	9.232E+0	1.698E+1
-1.232E-1	9.190E+0	1.698E+1
-1.216E-1	9.252E+0	1.681E+1
-1.249E-1	9.382E+0	1.698E+1
-1.232E-1	9.242E+0	1.701E+1
-1.232E-1	9.125E+0	1.712E+1
-1.232E-1	9.216E+0	1.708E+1
-1.249E-1	9.236E+0	1.705E+1
-1.281E-1	9.239E+0	1.703E+1
-1.216E-1	9.145E+0	1.692E+1
-1.249E-1	9.294E+0	1.689E+1
-1.265E-1	9.284E+0	1.693E+1
-1.265E-1	9.249E+0	1.680E+1
-1.232E-1	9.336E+0	1.697E+1
-1.249E-1	9.375E+0	1.695E+1
-1.249E-1	9.226E+0	1.718E+1
-1.265E-1	9.258E+0	1.704E+1
-1.232E-1	9.239E+0	1.701E+1
-1.232E-1	9.297E+0	1.711E+1
-1.232E-1	9.300E+0	1.708E+1
-1.265E-1	9.174E+0	1.696E+1
-1.265E-1	9.313E+0	1.711E+1
-1.216E-1	9.262E+0	1.696E+1
-1.249E-1	9.291E+0	1.695E+1
-1.265E-1	9.255E+0	1.706E+1
-1.232E-1	9.352E+0	1.706E+1
-1.232E-1	9.167E+0	1.690E+1
-1.265E-1	9.291E+0	1.701E+1
-1.232E-1	9.356E+0	1.678E+1
-1.232E-1	9.271E+0	1.705E+1
-1.265E-1	9.268E+0	1.702E+1
-1.265E-1	9.388E+0	1.698E+1
-1.249E-1	9.262E+0	1.712E+1
-1.249E-1	9.349E+0	1.706E+1
-1.200E-1	9.268E+0	1.694E+1
-1.265E-1	9.372E+0	1.688E+1
-1.249E-1	9.291E+0	1.700E+1
-1.265E-1	9.323E+0	1.688E+1
-1.232E-1	9.223E+0	1.700E+1
-1.297E-1	9.255E+0	1.685E+1
-1.232E-1	9.323E+0	1.687E+1
-1.232E-1	9.395E+0	1.693E+1
-1.232E-1	9.317E+0	1.700E+1
-1.265E-1	9.287E+0	1.706E+1
-1.265E-1	9.310E+0	1.700E+1
-1.249E-1	9.249E+0	1.707E+1
-1.200E-1	9.411E+0	1.702E+1
-1.281E-1	9.177E+0	1.700E+1
-1.265E-1	9.352E+0	1.683E+1
-1.216E-1	9.239E+0	1.709E+1
-1.232E-1	9.359E+0	1.710E+1
-1.265E-1	9.151E+0	1.687E+1
-1.297E-1	9.307E+0	1.693E+1
-1.249E-1	9.304E+0	1.705E+1
-1.249E-1	9.330E+0	1.697E+1
-1.232E-1	9.297E+0	1.705E+1
-1.249E-1	9.281E+0	1.685E+1
-1.216E-1	9.275E+0	1.688E+1
-1.232E-1	9.223E+0	1.707E+1
-1.232E-1	9.278E+0	1.697E+1
-1.249E-1	9.343E+0	1.703E+1
-1.216E-1	9.245E+0	1.694E+1
-1.216E-1	9.284E+0	1.688E+1
-1.249E-1	9.255E+0	1.700E+1
-1.249E-1	9.281E+0	1.677E+1
-1.232E-1	9.271E+0	1.688E+1
-1.232E-1	9.352E+0	1.716E+1
-1.281E-1	9.304E+0	1.695E+1
-1.249E-1	9.294E+0	1.696E+1
-1.249E-1	9.236E+0	1.695E+1
-1.232E-1	9.249E+0	1.707E+1
-1.265E-1	9.349E+0	1.696E+1
-1.249E-1	9.145E+0	1.702E+1
-1.232E-1	9.278E+0	1.702E+1
-1.232E-1	9.252E+0	1.688E+1
-1.232E-1	9.190E+0	1.705E+1
-1.265E-1	9.284E+0	1.699E+1
-1.216E-1	9.226E+0	1.706E+1
-1.232E-1	9.216E+0	1.688E+1
-1.265E-1	9.281E+0	1.702E+1
-1.249E-1	9.206E+0	1.707E+1
-1.216E-1	9.258E+0	1.694E+1
-1.232E-1	9.320E+0	1.702E+1
-1.249E-1	9.193E+0	1.692E+1
-1.249E-1	9.193E+0	1.710E+1
-1.216E-1	9.203E+0	1.687E+1
-1.216E-1	9.281E+0	1.695E+1
-1.249E-1	9.268E+0	1.713E+1
-1.281E-1	9.262E+0	1.688E+1
-1.249E-1	9.180E+0	1.711E+1
-1.232E-1	9.323E+0	1.693E+1
-1.249E-1	9.404E+0	1.699E+1
-1.281E-1	9.226E+0	1.691E+1
-1.216E-1	9.258E+0	1.695E+1
-1.232E-1	9.236E+0	1.701E+1
-1.249E-1	9.326E+0	1.690E+1
-1.249E-1	9.232E+0	1.691E+1
-1.232E-1	9.346E+0	1.693E+1
-1.216E-1	9.271E+0	1.708E+1
-1.249E-1	9.265E+0	1.700E+1
-1.281E-1	9.278E+0	1.692E+1
-1.265E-1	9.226E+0	1.704E+1
-1.265E-1	9.317E+0	1.698E+1
-1.249E-1	9.245E+0	1.700E+1
-1.297E-1	9.193E+0	1.711E+1
-1.216E-1	9.372E+0	1.681E+1
-1.249E-1	9.349E+0	1.696E+1
-1.265E-1	9.291E+0	1.694E+1
-1.265E-1	9.284E+0	1.696E+1
-1.249E-1	9.216E+0	1.682E+1
-1.232E-1	9.310E+0	1.689E+1
-1.249E-1	9.339E+0	1.692E+1
-1.249E-1	9.255E+0	1.704E+1
-1.232E-1	9.219E+0	1.690E+1
-1.249E-1	9.132E+0	1.705E+1
-1.249E-1	9.369E+0	1.699E+1
-1.265E-1	9.161E+0	1.696E+1
-1.232E-1	9.226E+0	1.699E+1
-1.216E-1	9.206E+0	1.689E+1
-1.265E-1	9.252E+0	1.693E+1
-1.265E-1	9.174E+0	1.689E+1
-1.232E-1	9.245E+0	1.686E+1
-1.249E-1	9.116E+0	1.686E+1
-1.249E-1	9.226E+0	1.688E+1
-1.249E-1	9.278E+0	1.697E+1
-1.265E-1	9.297E+0	1.696E+1
-1.216E-1	9.197E+0	1.710E+1
-1.249E-1	9.323E+0	1.712E+1
-1.249E-1	9.278E+0	1.694E+1
-1.232E-1	9.229E+0	1.702E+1
-1.216E-1	9.265E+0	1.703E+1
-1.281E-1	9.297E+0	1.686E+1
-1.265E-1	9.271E+0	1.699E+1
-1.200E-1	9.352E+0	1.702E+1
-1.232E-1	9.138E+0	1.699E+1
-1.232E-1	9.255E+0	1.685E+1
-1.281E-1	9.284E+0	1.684E+1
-1.249E-1	9.229E+0	1.702E+1
-1.249E-1	9.206E+0	1.700E+1
-1.265E-1	9.262E+0	1.692E+1
-1.265E-1	9.245E+0	1.703E+1
-1.249E-1	9.239E+0	1.708E+1
-1.232E-1	9.262E+0	1.697E+1
-1.249E-1	9.174E+0	1.713E+1
-1.249E-1	9.262E+0	1.704E+1
-1.232E-1	9.275E+0	1.694E+1
-1.232E-1	9.300E+0	1.705E+1
-1.249E-1	9.271E+0	1.701E+1
-1.265E-1	9.287E+0	1.687E+1
-1.216E-1	9.197E+0	1.707E+1
-1.216E-1	9.391E+0	1.695E+1
-1.232E-1	9.265E+0	1.695E+1
-1.249E-1	9.249E+0	1.692E+1
-1.232E-1	9.223E+0	1.695E+1
-1.232E-1	9.326E+0	1.696E+1
-1.265E-1	9.190E+0	1.700E+1
-1.281E-1	9.323E+0	1.716E+1
-1.216E-1	9.197E+0	1.700E+1
-1.232E-1	9.323E+0	1.697E+1
-1.249E-1	9.326E+0	1.704E+1
-1.232E-1	9.249E+0	1.714E+1
-1.265E-1	9.333E+0	1.697E+1
-1.249E-1	9.213E+0	1.712E+1
-1.265E-1	9.258E+0	1.691E+1
-1.281E-1	9.203E+0	1.691E+1
-1.249E-1	9.359E+0	1.698E+1
-1.232E-1	9.275E+0	1.702E+1
-1.265E-1	9.300E+0	1.688E+1
-1.281E-1	9.073E+0	1.697E+1
-1.232E-1	9.249E+0	1.698E+1
-1.249E-1	9.210E+0	1.694E+1
-1.232E-1	9.268E+0	1.701E+1
-1.249E-1	9.174E+0	1.690E+1
-1.249E-1	9.252E+0	1.692E+1
-1.216E-1	9.284E+0	1.697E+1
-1.265E-1	9.291E+0	1.702E+1
-1.265E-1	9.291E+0	1.703E+1
-1.232E-1	9.255E+0	1.696E+1
-1.232E-1	9.287E+0	1.703E+1
-1.265E-1	9.278E+0	1.700E+1
-1.281E-1	9.362E+0	1.706E+1
-1.249E-1	9.304E+0	1.698E+1
-1.249E-1	9.232E+0	1.694E+1
-1.265E-1	9.236E+0	1.681E+1
-1.232E-1	9.203E+0	1.701E+1
-1.249E-1	9.265E+0	1.693E+1
-1.216E-1	9.219E+0	1.701E+1
-1.265E-1	9.287E+0	1.697E+1
-1.265E-1	9.245E+0	1.707E+1
-1.200E-1	9.226E+0	1.689E+1
-1.249E-1	9.206E+0	1.699E+1
-1.265E-1	9.330E+0	1.691E+1
-1.249E-1	9.414E+0	1.685E+1
-1.200E-1	9.171E+0	1.706E+1
-1.232E-1	9.229E+0	1.700E+1
-1.249E-1	9.171E+0	1.697E+1
-1.265E-1	9.203E+0	1.701E+1
[truncated: 93,937 more rows]
