# Supplementary material for: Improved ANAP incorporation and VCF analysis reveal details of P2X7 current facilitation and a limited conformational interplay between ATP binding and the intracellular ballast domain
Source: eLife. 2023 Jan 4;12:e82479. doi: 10.7554/eLife.82479 (PMC9859053; doi:10.7554/eLife.82479)
Supplement: Figure 5—figure supplement 3—source data 2. [file elife-82479-fig5-figsupp3-data2.zip › Figure-5_figure-supplement-3_source-data-2/DeltaCaM-K127/l14/28.csv]

-1.816E-1	1.508E+1	3.424E+1
-1.800E-1	1.505E+1	3.425E+1
-1.800E-1	1.483E+1	3.401E+1
-1.784E-1	1.509E+1	3.411E+1
-1.800E-1	1.519E+1	3.422E+1
-1.832E-1	1.518E+1	3.406E+1
-1.816E-1	1.510E+1	3.434E+1
-1.784E-1	1.511E+1	3.423E+1
-1.784E-1	1.503E+1	3.431E+1
-1.784E-1	1.511E+1	3.424E+1
-1.816E-1	1.518E+1	3.415E+1
-1.800E-1	1.518E+1	3.418E+1
-1.816E-1	1.507E+1	3.391E+1
-1.784E-1	1.494E+1	3.405E+1
-1.849E-1	1.513E+1	3.422E+1
-1.784E-1	1.502E+1	3.407E+1
-1.784E-1	1.490E+1	3.413E+1
-1.800E-1	1.496E+1	3.429E+1
-1.832E-1	1.495E+1	3.425E+1
-1.800E-1	1.516E+1	3.411E+1
-1.784E-1	1.514E+1	3.406E+1
-1.832E-1	1.506E+1	3.410E+1
-1.832E-1	1.503E+1	3.423E+1
-1.800E-1	1.505E+1	3.423E+1
-1.816E-1	1.522E+1	3.410E+1
-1.816E-1	1.498E+1	3.407E+1
-1.849E-1	1.520E+1	3.420E+1
-1.784E-1	1.505E+1	3.428E+1
-1.800E-1	1.494E+1	3.438E+1
-1.800E-1	1.506E+1	3.404E+1
-1.849E-1	1.507E+1	3.415E+1
-1.784E-1	1.519E+1	3.422E+1
-1.816E-1	1.501E+1	3.427E+1
-1.816E-1	1.503E+1	3.437E+1
-1.832E-1	1.524E+1	3.432E+1
-1.832E-1	1.521E+1	3.419E+1
-1.816E-1	1.520E+1	3.433E+1
-1.816E-1	1.513E+1	3.422E+1
-1.800E-1	1.514E+1	3.420E+1
-1.784E-1	1.511E+1	3.409E+1
-1.784E-1	1.507E+1	3.425E+1
-1.800E-1	1.506E+1	3.421E+1
-1.816E-1	1.517E+1	3.420E+1
-1.816E-1	1.510E+1	3.426E+1
-1.816E-1	1.517E+1	3.430E+1
-1.816E-1	1.524E+1	3.447E+1
-1.832E-1	1.520E+1	3.400E+1
-1.816E-1	1.505E+1	3.408E+1
-1.784E-1	1.508E+1	3.405E+1
-1.800E-1	1.507E+1	3.418E+1
-1.800E-1	1.503E+1	3.428E+1
-1.832E-1	1.505E+1	3.428E+1
-1.768E-1	1.521E+1	3.406E+1
-1.832E-1	1.535E+1	3.409E+1
-1.832E-1	1.498E+1	3.420E+1
-1.816E-1	1.512E+1	3.416E+1
-1.784E-1	1.506E+1	3.428E+1
-1.800E-1	1.504E+1	3.415E+1
-1.865E-1	1.533E+1	3.426E+1
-1.800E-1	1.517E+1	3.422E+1
-1.784E-1	1.503E+1	3.424E+1
-1.800E-1	1.510E+1	3.423E+1
-1.849E-1	1.509E+1	3.416E+1
-1.816E-1	1.514E+1	3.433E+1
-1.784E-1	1.513E+1	3.406E+1
-1.784E-1	1.508E+1	3.426E+1
-1.849E-1	1.506E+1	3.424E+1
-1.816E-1	1.498E+1	3.422E+1
-1.816E-1	1.518E+1	3.395E+1
-1.832E-1	1.507E+1	3.432E+1
-1.832E-1	1.494E+1	3.427E+1
-1.816E-1	1.508E+1	3.407E+1
-1.768E-1	1.517E+1	3.396E+1
-1.816E-1	1.507E+1	3.405E+1
-1.832E-1	1.514E+1	3.438E+1
-1.768E-1	1.512E+1	3.411E+1
-1.816E-1	1.504E+1	3.424E+1
-1.832E-1	1.528E+1	3.426E+1
-1.816E-1	1.532E+1	3.433E+1
-1.816E-1	1.519E+1	3.429E+1
-1.816E-1	1.507E+1	3.411E+1
-1.832E-1	1.504E+1	3.414E+1
-1.832E-1	1.515E+1	3.434E+1
-1.800E-1	1.501E+1	3.438E+1
-1.816E-1	1.506E+1	3.393E+1
-1.816E-1	1.508E+1	3.421E+1
-1.832E-1	1.513E+1	3.426E+1
-1.832E-1	1.513E+1	3.421E+1
-1.784E-1	1.525E+1	3.411E+1
-1.832E-1	1.512E+1	3.437E+1
-1.832E-1	1.521E+1	3.409E+1
-1.816E-1	1.510E+1	3.420E+1
-1.800E-1	1.505E+1	3.437E+1
-1.832E-1	1.503E+1	3.436E+1
-1.816E-1	1.511E+1	3.415E+1
-1.816E-1	1.508E+1	3.434E+1
-1.800E-1	1.529E+1	3.402E+1
-1.832E-1	1.514E+1	3.418E+1
-1.816E-1	1.508E+1	3.398E+1
-1.816E-1	1.516E+1	3.405E+1
-1.784E-1	1.509E+1	3.434E+1
-1.816E-1	1.515E+1	3.422E+1
-1.832E-1	1.511E+1	3.424E+1
-1.816E-1	1.523E+1	3.404E+1
-1.816E-1	1.517E+1	3.405E+1
-1.849E-1	1.499E+1	3.431E+1
-1.816E-1	1.507E+1	3.434E+1
-1.816E-1	1.519E+1	3.414E+1
-1.800E-1	1.514E+1	3.416E+1
-1.816E-1	1.501E+1	3.381E+1
-1.849E-1	1.520E+1	3.427E+1
-1.832E-1	1.506E+1	3.420E+1
-1.800E-1	1.521E+1	3.408E+1
-1.832E-1	1.517E+1	3.427E+1
-1.832E-1	1.513E+1	3.415E+1
-1.849E-1	1.517E+1	3.416E+1
-1.800E-1	1.507E+1	3.407E+1
-1.816E-1	1.493E+1	3.437E+1
-1.832E-1	1.515E+1	3.438E+1
-1.816E-1	1.508E+1	3.434E+1
-1.800E-1	1.513E+1	3.418E+1
-1.865E-1	1.519E+1	3.406E+1
-1.832E-1	1.529E+1	3.418E+1
-1.816E-1	1.507E+1	3.417E+1
-1.800E-1	1.513E+1	3.435E+1
-1.832E-1	1.530E+1	3.402E+1
-1.865E-1	1.514E+1	3.413E+1
-1.849E-1	1.509E+1	3.405E+1
-1.849E-1	1.489E+1	3.428E+1
-1.832E-1	1.527E+1	3.406E+1
-1.832E-1	1.506E+1	3.437E+1
-1.849E-1	1.508E+1	3.389E+1
-1.800E-1	1.533E+1	3.409E+1
-1.849E-1	1.505E+1	3.414E+1
-1.832E-1	1.511E+1	3.393E+1
-1.832E-1	1.505E+1	3.427E+1
-1.800E-1	1.504E+1	3.412E+1
-1.816E-1	1.502E+1	3.400E+1
-1.832E-1	1.507E+1	3.430E+1
-1.832E-1	1.510E+1	3.427E+1
-1.800E-1	1.497E+1	3.407E+1
-1.800E-1	1.503E+1	3.428E+1
-1.849E-1	1.506E+1	3.411E+1
-1.832E-1	1.505E+1	3.414E+1
-1.832E-1	1.526E+1	3.402E+1
-1.849E-1	1.508E+1	3.394E+1
-1.816E-1	1.500E+1	3.441E+1
-1.816E-1	1.512E+1	3.406E+1
-1.800E-1	1.499E+1	3.407E+1
-1.832E-1	1.515E+1	3.405E+1
-1.849E-1	1.513E+1	3.426E+1
-1.832E-1	1.517E+1	3.392E+1
-1.800E-1	1.509E+1	3.390E+1
-1.816E-1	1.516E+1	3.426E+1
-1.849E-1	1.513E+1	3.409E+1
-1.800E-1	1.518E+1	3.417E+1
-1.800E-1	1.515E+1	3.440E+1
-1.849E-1	1.505E+1	3.431E+1
-1.832E-1	1.506E+1	3.406E+1
-1.816E-1	1.513E+1	3.416E+1
-1.832E-1	1.500E+1	3.429E+1
-1.832E-1	1.518E+1	3.430E+1
-1.849E-1	1.496E+1	3.422E+1
-1.865E-1	1.493E+1	3.425E+1
-1.816E-1	1.522E+1	3.423E+1
-1.832E-1	1.522E+1	3.425E+1
-1.849E-1	1.506E+1	3.396E+1
-1.849E-1	1.516E+1	3.393E+1
-1.816E-1	1.526E+1	3.416E+1
-1.832E-1	1.528E+1	3.427E+1
-1.832E-1	1.505E+1	3.406E+1
-1.832E-1	1.513E+1	3.420E+1
-1.832E-1	1.506E+1	3.426E+1
-1.832E-1	1.509E+1	3.419E+1
-1.865E-1	1.527E+1	3.409E+1
-1.832E-1	1.499E+1	3.422E+1
-1.832E-1	1.507E+1	3.399E+1
-1.832E-1	1.507E+1	3.421E+1
-1.881E-1	1.526E+1	3.432E+1
-1.832E-1	1.518E+1	3.428E+1
-1.816E-1	1.501E+1	3.414E+1
-1.849E-1	1.520E+1	3.425E+1
-1.881E-1	1.520E+1	3.419E+1
-1.816E-1	1.511E+1	3.384E+1
-1.816E-1	1.521E+1	3.423E+1
-1.800E-1	1.504E+1	3.373E+1
-1.865E-1	1.497E+1	3.412E+1
-1.816E-1	1.515E+1	3.419E+1
-1.832E-1	1.520E+1	3.422E+1
-1.849E-1	1.525E+1	3.413E+1
-1.849E-1	1.499E+1	3.422E+1
-1.832E-1	1.514E+1	3.406E+1
-1.832E-1	1.514E+1	3.432E+1
-1.849E-1	1.509E+1	3.423E+1
-1.849E-1	1.516E+1	3.426E+1
-1.816E-1	1.507E+1	3.449E+1
-1.816E-1	1.504E+1	3.400E+1
-1.849E-1	1.513E+1	3.411E+1
-1.865E-1	1.507E+1	3.405E+1
-1.816E-1	1.510E+1	3.412E+1
-1.832E-1	1.506E+1	3.412E+1
-1.832E-1	1.520E+1	3.420E+1
-1.849E-1	1.506E+1	3.416E+1
-1.832E-1	1.522E+1	3.436E+1
-1.865E-1	1.503E+1	3.422E+1
-1.832E-1	1.516E+1	3.413E+1
-1.832E-1	1.516E+1	3.454E+1
-1.816E-1	1.513E+1	3.422E+1
-1.865E-1	1.507E+1	3.418E+1
-1.832E-1	1.514E+1	3.429E+1
-1.832E-1	1.517E+1	3.391E+1
-1.816E-1	1.511E+1	3.441E+1
-1.800E-1	1.501E+1	3.400E+1
-1.832E-1	1.528E+1	3.402E+1
-1.865E-1	1.525E+1	3.435E+1
-1.849E-1	1.517E+1	3.421E+1
-1.832E-1	1.512E+1	3.421E+1
-1.816E-1	1.497E+1	3.408E+1
-1.865E-1	1.522E+1	3.393E+1
-1.832E-1	1.503E+1	3.410E+1
-1.849E-1	1.497E+1	3.418E+1
-1.816E-1	1.496E+1	3.433E+1
-1.865E-1	1.514E+1	3.401E+1
-1.816E-1	1.505E+1	3.406E+1
-1.816E-1	1.517E+1	3.419E+1
-1.849E-1	1.502E+1	3.421E+1
-1.881E-1	1.516E+1	3.397E+1
-1.832E-1	1.512E+1	3.400E+1
-1.832E-1	1.521E+1	3.415E+1
-1.849E-1	1.511E+1	3.418E+1
-1.865E-1	1.506E+1	3.406E+1
-1.849E-1	1.516E+1	3.409E+1
-1.832E-1	1.503E+1	3.416E+1
-1.816E-1	1.500E+1	3.407E+1
-1.849E-1	1.501E+1	3.437E+1
-1.816E-1	1.513E+1	3.420E+1
-1.816E-1	1.504E+1	3.391E+1
-1.832E-1	1.508E+1	3.420E+1
-1.849E-1	1.507E+1	3.414E+1
-1.816E-1	1.499E+1	3.410E+1
-1.800E-1	1.510E+1	3.405E+1
-1.832E-1	1.512E+1	3.428E+1
-1.881E-1	1.514E+1	3.408E+1
-1.849E-1	1.519E+1	3.415E+1
-1.849E-1	1.513E+1	3.397E+1
-1.832E-1	1.500E+1	3.448E+1
-1.897E-1	1.523E+1	3.406E+1
-1.832E-1	1.508E+1	3.438E+1
-1.816E-1	1.519E+1	3.421E+1
-1.832E-1	1.516E+1	3.421E+1
-1.897E-1	1.515E+1	3.423E+1
-1.832E-1	1.506E+1	3.405E+1
-1.832E-1	1.516E+1	3.437E+1
-1.832E-1	1.506E+1	3.400E+1
-1.865E-1	1.519E+1	3.430E+1
-1.832E-1	1.515E+1	3.423E+1
-1.832E-1	1.512E+1	3.404E+1
-1.865E-1	1.507E+1	3.404E+1
-1.881E-1	1.522E+1	3.399E+1
-1.849E-1	1.518E+1	3.411E+1
-1.816E-1	1.525E+1	3.408E+1
-1.865E-1	1.513E+1	3.426E+1
-1.865E-1	1.508E+1	3.391E+1
-1.849E-1	1.509E+1	3.402E+1
-1.832E-1	1.518E+1	3.416E+1
-1.832E-1	1.499E+1	3.435E+1
-1.865E-1	1.504E+1	3.404E+1
-1.849E-1	1.503E+1	3.406E+1
-1.816E-1	1.525E+1	3.408E+1
-1.849E-1	1.511E+1	3.405E+1
-1.881E-1	1.502E+1	3.417E+1
-1.849E-1	1.518E+1	3.414E+1
-1.865E-1	1.517E+1	3.416E+1
-1.849E-1	1.510E+1	3.441E+1
-1.881E-1	1.520E+1	3.423E+1
-1.832E-1	1.513E+1	3.417E+1
-1.832E-1	1.504E+1	3.422E+1
-1.849E-1	1.513E+1	3.419E+1
-1.865E-1	1.510E+1	3.423E+1
-1.865E-1	1.506E+1	3.420E+1
-1.816E-1	1.506E+1	3.421E+1
-1.832E-1	1.506E+1	3.435E+1
-1.865E-1	1.518E+1	3.417E+1
-1.832E-1	1.511E+1	3.404E+1
-1.849E-1	1.519E+1	3.427E+1
-1.865E-1	1.494E+1	3.420E+1
-1.865E-1	1.511E+1	3.405E+1
-1.832E-1	1.498E+1	3.418E+1
-1.784E-1	1.514E+1	3.413E+1
-1.832E-1	1.512E+1	3.424E+1
-1.865E-1	1.500E+1	3.444E+1
-1.832E-1	1.514E+1	3.410E+1
-1.832E-1	1.503E+1	3.427E+1
-1.881E-1	1.519E+1	3.443E+1
-1.832E-1	1.508E+1	3.430E+1
-1.832E-1	1.500E+1	3.418E+1
-1.832E-1	1.518E+1	3.415E+1
-1.865E-1	1.507E+1	3.419E+1
-1.865E-1	1.496E+1	3.415E+1
-1.865E-1	1.518E+1	3.429E+1
-1.849E-1	1.517E+1	3.412E+1
-1.865E-1	1.523E+1	3.425E+1
-1.865E-1	1.522E+1	3.429E+1
-1.881E-1	1.525E+1	3.417E+1
-1.849E-1	1.516E+1	3.423E+1
-1.865E-1	1.525E+1	3.435E+1
-1.849E-1	1.518E+1	3.430E+1
-1.849E-1	1.519E+1	3.415E+1
-1.832E-1	1.505E+1	3.416E+1
-1.881E-1	1.512E+1	3.418E+1
-1.865E-1	1.524E+1	3.436E+1
-1.865E-1	1.500E+1	3.433E+1
-1.832E-1	1.509E+1	3.423E+1
-1.849E-1	1.513E+1	3.428E+1
-1.865E-1	1.523E+1	3.424E+1
-1.881E-1	1.517E+1	3.412E+1
-1.832E-1	1.520E+1	3.405E+1
-1.849E-1	1.510E+1	3.422E+1
-1.865E-1	1.497E+1	3.412E+1
-1.865E-1	1.520E+1	3.413E+1
-1.816E-1	1.507E+1	3.397E+1
-1.865E-1	1.516E+1	3.403E+1
-1.849E-1	1.521E+1	3.398E+1
-1.832E-1	1.504E+1	3.431E+1
-1.865E-1	1.516E+1	3.402E+1
-1.865E-1	1.510E+1	3.409E+1
-1.881E-1	1.519E+1	3.421E+1
-1.849E-1	1.517E+1	3.407E+1
-1.816E-1	1.504E+1	3.423E+1
-1.881E-1	1.497E+1	3.418E+1
-1.865E-1	1.505E+1	3.420E+1
-1.881E-1	1.508E+1	3.394E+1
-1.800E-1	1.496E+1	3.421E+1
-1.897E-1	1.502E+1	3.406E+1
-1.849E-1	1.513E+1	3.397E+1
-1.849E-1	1.507E+1	3.410E+1
-1.832E-1	1.523E+1	3.413E+1
-1.881E-1	1.520E+1	3.405E+1
-1.865E-1	1.514E+1	3.423E+1
-1.881E-1	1.509E+1	3.426E+1
-1.800E-1	1.509E+1	3.407E+1
-1.865E-1	1.512E+1	3.403E+1
-1.865E-1	1.510E+1	3.422E+1
-1.849E-1	1.518E+1	3.412E+1
-1.849E-1	1.519E+1	3.410E+1
-1.849E-1	1.500E+1	3.412E+1
-1.849E-1	1.511E+1	3.407E+1
-1.865E-1	1.514E+1	3.416E+1
-1.849E-1	1.508E+1	3.432E+1
-1.832E-1	1.509E+1	3.421E+1
-1.865E-1	1.530E+1	3.418E+1
-1.865E-1	1.518E+1	3.423E+1
-1.816E-1	1.503E+1	3.428E+1
-1.865E-1	1.493E+1	3.413E+1
-1.865E-1	1.503E+1	3.416E+1
-1.832E-1	1.505E+1	3.426E+1
-1.832E-1	1.526E+1	3.420E+1
-1.881E-1	1.510E+1	3.423E+1
-1.897E-1	1.507E+1	3.414E+1
-1.849E-1	1.497E+1	3.411E+1
-1.816E-1	1.509E+1	3.421E+1
-1.865E-1	1.508E+1	3.425E+1
-1.881E-1	1.497E+1	3.407E+1
-1.849E-1	1.500E+1	3.402E+1
-1.832E-1	1.506E+1	3.410E+1
-1.881E-1	1.519E+1	3.416E+1
-1.897E-1	1.525E+1	3.423E+1
-1.865E-1	1.520E+1	3.415E+1
-1.832E-1	1.515E+1	3.407E+1
-1.849E-1	1.535E+1	3.432E+1
-1.881E-1	1.526E+1	3.420E+1
-1.881E-1	1.518E+1	3.390E+1
-1.816E-1	1.509E+1	3.409E+1
-1.849E-1	1.515E+1	3.423E+1
-1.881E-1	1.515E+1	3.417E+1
-1.865E-1	1.511E+1	3.413E+1
-1.849E-1	1.516E+1	3.438E+1
-1.865E-1	1.510E+1	3.419E+1
-1.865E-1	1.511E+1	3.417E+1
-1.865E-1	1.516E+1	3.420E+1
-1.849E-1	1.504E+1	3.428E+1
-1.865E-1	1.534E+1	3.435E+1
-1.897E-1	1.512E+1	3.413E+1
-1.881E-1	1.516E+1	3.424E+1
-1.832E-1	1.499E+1	3.415E+1
-1.849E-1	1.514E+1	3.430E+1
-1.865E-1	1.515E+1	3.416E+1
-1.865E-1	1.511E+1	3.414E+1
-1.832E-1	1.508E+1	3.407E+1
-1.849E-1	1.523E+1	3.395E+1
-1.865E-1	1.504E+1	3.403E+1
-1.832E-1	1.517E+1	3.417E+1
-1.832E-1	1.509E+1	3.416E+1
-1.849E-1	1.512E+1	3.432E+1
-1.897E-1	1.510E+1	3.401E+1
-1.865E-1	1.517E+1	3.410E+1
-1.832E-1	1.505E+1	3.408E+1
-1.881E-1	1.519E+1	3.447E+1
-1.865E-1	1.512E+1	3.461E+1
-1.832E-1	1.514E+1	3.417E+1
-1.849E-1	1.524E+1	3.402E+1
-1.849E-1	1.525E+1	3.411E+1
-1.881E-1	1.505E+1	3.433E+1
-1.865E-1	1.504E+1	3.414E+1
-1.849E-1	1.514E+1	3.429E+1
-1.881E-1	1.503E+1	3.426E+1
-1.865E-1	1.496E+1	3.415E+1
-1.832E-1	1.501E+1	3.396E+1
-1.865E-1	1.517E+1	3.396E+1
-1.849E-1	1.516E+1	3.431E+1
-1.881E-1	1.529E+1	3.406E+1
-1.849E-1	1.520E+1	3.437E+1
-1.881E-1	1.514E+1	3.429E+1
-1.849E-1	1.504E+1	3.429E+1
-1.897E-1	1.512E+1	3.403E+1
-1.865E-1	1.508E+1	3.420E+1
-1.849E-1	1.506E+1	3.430E+1
-1.832E-1	1.510E+1	3.414E+1
-1.897E-1	1.514E+1	3.436E+1
-1.881E-1	1.518E+1	3.439E+1
-1.865E-1	1.537E+1	3.402E+1
-1.832E-1	1.503E+1	3.435E+1
-1.881E-1	1.513E+1	3.420E+1
-1.849E-1	1.509E+1	3.426E+1
-1.865E-1	1.515E+1	3.421E+1
-1.865E-1	1.519E+1	3.408E+1
-1.897E-1	1.498E+1	3.400E+1
-1.881E-1	1.524E+1	3.404E+1
-1.849E-1	1.511E+1	3.419E+1
-1.865E-1	1.510E+1	3.404E+1
-1.881E-1	1.506E+1	3.402E+1
-1.849E-1	1.508E+1	3.430E+1
-1.849E-1	1.524E+1	3.402E+1
-1.865E-1	1.519E+1	3.435E+1
-1.897E-1	1.502E+1	3.420E+1
-1.881E-1	1.511E+1	3.423E+1
-1.849E-1	1.522E+1	3.409E+1
-1.881E-1	1.510E+1	3.418E+1
-1.881E-1	1.509E+1	3.421E+1
-1.849E-1	1.500E+1	3.420E+1
-1.832E-1	1.498E+1	3.434E+1
-1.865E-1	1.515E+1	3.441E+1
-1.897E-1	1.502E+1	3.423E+1
-1.881E-1	1.510E+1	3.412E+1
-1.849E-1	1.507E+1	3.422E+1
-1.897E-1	1.511E+1	3.406E+1
-1.881E-1	1.503E+1	3.403E+1
-1.865E-1	1.514E+1	3.445E+1
-1.865E-1	1.511E+1	3.400E+1
-1.881E-1	1.511E+1	3.404E+1
-1.897E-1	1.523E+1	3.422E+1
-1.865E-1	1.510E+1	3.428E+1
-1.849E-1	1.517E+1	3.397E+1
-1.881E-1	1.519E+1	3.433E+1
-1.914E-1	1.528E+1	3.414E+1
-1.865E-1	1.505E+1	3.440E+1
-1.865E-1	1.507E+1	3.436E+1
-1.849E-1	1.511E+1	3.413E+1
-1.897E-1	1.510E+1	3.417E+1
-1.865E-1	1.516E+1	3.426E+1
-1.832E-1	1.518E+1	3.439E+1
-1.930E-1	1.507E+1	3.420E+1
-1.881E-1	1.513E+1	3.423E+1
-1.881E-1	1.514E+1	3.402E+1
-1.881E-1	1.511E+1	3.406E+1
-1.897E-1	1.518E+1	3.401E+1
-1.897E-1	1.513E+1	3.405E+1
-1.865E-1	1.519E+1	3.417E+1
-1.881E-1	1.498E+1	3.420E+1
-1.897E-1	1.512E+1	3.400E+1
-1.881E-1	1.497E+1	3.414E+1
-1.881E-1	1.504E+1	3.407E+1
-1.832E-1	1.508E+1	3.410E+1
-1.897E-1	1.505E+1	3.428E+1
-1.914E-1	1.501E+1	3.423E+1
-1.865E-1	1.525E+1	3.430E+1
-1.865E-1	1.517E+1	3.428E+1
-1.897E-1	1.503E+1	3.392E+1
-1.914E-1	1.511E+1	3.428E+1
-1.881E-1	1.504E+1	3.414E+1
-1.881E-1	1.492E+1	3.437E+1
-1.897E-1	1.514E+1	3.430E+1
-1.914E-1	1.508E+1	3.430E+1
-1.881E-1	1.519E+1	3.423E+1
-1.849E-1	1.510E+1	3.408E+1
-1.897E-1	1.527E+1	3.423E+1
-1.897E-1	1.521E+1	3.416E+1
-1.881E-1	1.515E+1	3.407E+1
-1.865E-1	1.512E+1	3.406E+1
-1.881E-1	1.500E+1	3.413E+1
-1.897E-1	1.515E+1	3.410E+1
-1.865E-1	1.522E+1	3.427E+1
-1.865E-1	1.519E+1	3.389E+1
-1.865E-1	1.507E+1	3.417E+1
-1.914E-1	1.517E+1	3.422E+1
-1.881E-1	1.510E+1	3.403E+1
-1.881E-1	1.504E+1	3.416E+1
-1.897E-1	1.504E+1	3.413E+1
-1.881E-1	1.521E+1	3.433E+1
-1.865E-1	1.509E+1	3.410E+1
-1.832E-1	1.508E+1	3.427E+1
-1.881E-1	1.512E+1	3.397E+1
-1.897E-1	1.505E+1	3.418E+1
-1.865E-1	1.506E+1	3.427E+1
-1.849E-1	1.504E+1	3.420E+1
-1.914E-1	1.514E+1	3.419E+1
-1.897E-1	1.516E+1	3.427E+1
-1.881E-1	1.507E+1	3.426E+1
-1.849E-1	1.507E+1	3.428E+1
-1.881E-1	1.502E+1	3.420E+1
-1.897E-1	1.499E+1	3.435E+1
-1.881E-1	1.515E+1	3.413E+1
-1.865E-1	1.502E+1	3.424E+1
-1.897E-1	1.499E+1	3.441E+1
-1.897E-1	1.521E+1	3.418E+1
-1.865E-1	1.514E+1	3.430E+1
-1.881E-1	1.508E+1	3.450E+1
-1.914E-1	1.513E+1	3.413E+1
-1.897E-1	1.515E+1	3.418E+1
-1.897E-1	1.516E+1	3.429E+1
-1.849E-1	1.507E+1	3.415E+1
-1.881E-1	1.521E+1	3.433E+1
-1.914E-1	1.520E+1	3.413E+1
-1.881E-1	1.507E+1	3.410E+1
-1.849E-1	1.520E+1	3.408E+1
-1.881E-1	1.508E+1	3.431E+1
-1.897E-1	1.506E+1	3.404E+1
-1.897E-1	1.502E+1	3.399E+1
-1.865E-1	1.515E+1	3.423E+1
-1.897E-1	1.518E+1	3.413E+1
-1.897E-1	1.526E+1	3.404E+1
-1.897E-1	1.518E+1	3.421E+1
-1.881E-1	1.509E+1	3.409E+1
-1.865E-1	1.517E+1	3.421E+1
-1.897E-1	1.518E+1	3.418E+1
-1.849E-1	1.507E+1	3.434E+1
-1.832E-1	1.532E+1	3.412E+1
-1.897E-1	1.502E+1	3.438E+1
-1.897E-1	1.508E+1	3.415E+1
-1.865E-1	1.516E+1	3.430E+1
-1.881E-1	1.500E+1	3.423E+1
-1.897E-1	1.518E+1	3.424E+1
-1.897E-1	1.506E+1	3.435E+1
-1.865E-1	1.513E+1	3.423E+1
-1.865E-1	1.518E+1	3.400E+1
-1.897E-1	1.515E+1	3.400E+1
-1.914E-1	1.521E+1	3.434E+1
-1.914E-1	1.514E+1	3.406E+1
-1.865E-1	1.529E+1	3.431E+1
-1.897E-1	1.514E+1	3.428E+1
-1.897E-1	1.526E+1	3.417E+1
-1.865E-1	1.517E+1	3.422E+1
-1.849E-1	1.517E+1	3.406E+1
-1.881E-1	1.517E+1	3.408E+1
-1.897E-1	1.519E+1	3.417E+1
-1.897E-1	1.494E+1	3.406E+1
-1.865E-1	1.511E+1	3.420E+1
-1.881E-1	1.518E+1	3.400E+1
-1.897E-1	1.511E+1	3.428E+1
-1.881E-1	1.504E+1	3.400E+1
-1.865E-1	1.519E+1	3.432E+1
-1.881E-1	1.516E+1	3.418E+1
-1.914E-1	1.518E+1	3.427E+1
-1.881E-1	1.523E+1	3.430E+1
-1.865E-1	1.520E+1	3.418E+1
-1.881E-1	1.509E+1	3.435E+1
-1.930E-1	1.515E+1	3.420E+1
-1.865E-1	1.504E+1	3.429E+1
-1.881E-1	1.509E+1	3.431E+1
-1.897E-1	1.498E+1	3.418E+1
-1.914E-1	1.512E+1	3.444E+1
-1.897E-1	1.525E+1	3.417E+1
-1.865E-1	1.523E+1	3.426E+1
-1.881E-1	1.510E+1	3.428E+1
-1.897E-1	1.517E+1	3.432E+1
-1.897E-1	1.523E+1	3.408E+1
-1.849E-1	1.529E+1	3.403E+1
-1.914E-1	1.515E+1	3.422E+1
-1.946E-1	1.503E+1	3.397E+1
-1.881E-1	1.523E+1	3.417E+1
-1.897E-1	1.505E+1	3.431E+1
-1.865E-1	1.506E+1	3.426E+1
-1.946E-1	1.501E+1	3.412E+1
-1.881E-1	1.514E+1	3.422E+1
-1.865E-1	1.521E+1	3.438E+1
-1.881E-1	1.502E+1	3.408E+1
-1.914E-1	1.510E+1	3.413E+1
-1.865E-1	1.503E+1	3.395E+1
-1.914E-1	1.509E+1	3.433E+1
-1.881E-1	1.504E+1	3.413E+1
-1.914E-1	1.502E+1	3.427E+1
-1.881E-1	1.504E+1	3.436E+1
-1.897E-1	1.504E+1	3.406E+1
-1.865E-1	1.512E+1	3.414E+1
-1.914E-1	1.517E+1	3.421E+1
-1.865E-1	1.501E+1	3.424E+1
-1.914E-1	1.513E+1	3.434E+1
-1.914E-1	1.503E+1	3.421E+1
-1.897E-1	1.498E+1	3.415E+1
-1.881E-1	1.512E+1	3.397E+1
-1.865E-1	1.515E+1	3.417E+1
-1.881E-1	1.520E+1	3.405E+1
-1.897E-1	1.510E+1	3.402E+1
-1.865E-1	1.505E+1	3.402E+1
-1.881E-1	1.527E+1	3.405E+1
-1.914E-1	1.506E+1	3.412E+1
-1.946E-1	1.500E+1	3.429E+1
-1.881E-1	1.520E+1	3.424E+1
-1.881E-1	1.520E+1	3.414E+1
-1.897E-1	1.510E+1	3.436E+1
-1.914E-1	1.515E+1	3.435E+1
-1.849E-1	1.506E+1	3.422E+1
-1.881E-1	1.513E+1	3.430E+1
-1.914E-1	1.512E+1	3.418E+1
-1.897E-1	1.510E+1	3.412E+1
-1.881E-1	1.517E+1	3.417E+1
-1.897E-1	1.501E+1	3.414E+1
-1.897E-1	1.508E+1	3.441E+1
-1.881E-1	1.486E+1	3.408E+1
-1.897E-1	1.522E+1	3.413E+1
-1.881E-1	1.522E+1	3.414E+1
-1.881E-1	1.511E+1	3.423E+1
-1.914E-1	1.514E+1	3.423E+1
-1.881E-1	1.505E+1	3.406E+1
-1.881E-1	1.511E+1	3.408E+1
-1.881E-1	1.502E+1	3.406E+1
-1.914E-1	1.499E+1	3.415E+1
-1.881E-1	1.521E+1	3.431E+1
-1.897E-1	1.519E+1	3.435E+1
-1.881E-1	1.505E+1	3.414E+1
-1.897E-1	1.506E+1	3.398E+1
-1.881E-1	1.512E+1	3.447E+1
-1.897E-1	1.515E+1	3.401E+1
-1.914E-1	1.510E+1	3.393E+1
-1.897E-1	1.506E+1	3.401E+1
-1.881E-1	1.507E+1	3.425E+1
-1.881E-1	1.519E+1	3.411E+1
-1.914E-1	1.521E+1	3.438E+1
-1.930E-1	1.512E+1	3.428E+1
-1.897E-1	1.514E+1	3.406E+1
-1.897E-1	1.514E+1	3.407E+1
-1.881E-1	1.503E+1	3.424E+1
-1.914E-1	1.513E+1	3.433E+1
-1.914E-1	1.504E+1	3.437E+1
-1.897E-1	1.524E+1	3.427E+1
-1.930E-1	1.525E+1	3.404E+1
-1.930E-1	1.521E+1	3.430E+1
-1.897E-1	1.530E+1	3.437E+1
-1.897E-1	1.512E+1	3.408E+1
-1.897E-1	1.518E+1	3.426E+1
-1.897E-1	1.519E+1	3.417E+1
-1.865E-1	1.508E+1	3.393E+1
-1.881E-1	1.506E+1	3.445E+1
-1.930E-1	1.508E+1	3.422E+1
-1.914E-1	1.511E+1	3.432E+1
-1.897E-1	1.519E+1	3.408E+1
-1.881E-1	1.508E+1	3.407E+1
-1.897E-1	1.509E+1	3.424E+1
-1.914E-1	1.507E+1	3.412E+1
-1.897E-1	1.523E+1	3.405E+1
-1.897E-1	1.501E+1	3.428E+1
-1.881E-1	1.520E+1	3.427E+1
-1.930E-1	1.505E+1	3.425E+1
-1.897E-1	1.492E+1	3.424E+1
-1.881E-1	1.523E+1	3.411E+1
-1.914E-1	1.515E+1	3.418E+1
-1.914E-1	1.512E+1	3.424E+1
-1.897E-1	1.508E+1	3.428E+1
-1.881E-1	1.495E+1	3.415E+1
-1.914E-1	1.512E+1	3.416E+1
-1.914E-1	1.522E+1	3.419E+1
-1.881E-1	1.510E+1	3.426E+1
-1.881E-1	1.493E+1	3.406E+1
-1.914E-1	1.508E+1	3.403E+1
-1.914E-1	1.519E+1	3.427E+1
-1.930E-1	1.515E+1	3.417E+1
-1.897E-1	1.505E+1	3.427E+1
-1.930E-1	1.509E+1	3.427E+1
-1.930E-1	1.522E+1	3.429E+1
-1.897E-1	1.504E+1	3.424E+1
-1.897E-1	1.521E+1	3.426E+1
-1.946E-1	1.526E+1	3.433E+1
-1.930E-1	1.520E+1	3.424E+1
-1.914E-1	1.501E+1	3.408E+1
-1.897E-1	1.517E+1	3.419E+1
-1.930E-1	1.518E+1	3.429E+1
-1.897E-1	1.503E+1	3.433E+1
-1.930E-1	1.528E+1	3.423E+1
-1.897E-1	1.518E+1	3.412E+1
-1.897E-1	1.517E+1	3.413E+1
-1.914E-1	1.508E+1	3.414E+1
-1.881E-1	1.507E+1	3.422E+1
-1.881E-1	1.510E+1	3.420E+1
-1.930E-1	1.507E+1	3.418E+1
-1.914E-1	1.507E+1	3.423E+1
-1.914E-1	1.513E+1	3.425E+1
-1.914E-1	1.524E+1	3.430E+1
-1.930E-1	1.515E+1	3.404E+1
-1.914E-1	1.506E+1	3.417E+1
-1.914E-1	1.526E+1	3.439E+1
-1.881E-1	1.505E+1	3.421E+1
-1.914E-1	1.510E+1	3.428E+1
-1.946E-1	1.515E+1	3.418E+1
-1.897E-1	1.519E+1	3.423E+1
-1.914E-1	1.498E+1	3.394E+1
-1.930E-1	1.508E+1	3.413E+1
-1.930E-1	1.508E+1	3.430E+1
-1.930E-1	1.495E+1	3.400E+1
-1.914E-1	1.520E+1	3.428E+1
-1.930E-1	1.517E+1	3.413E+1
-1.930E-1	1.535E+1	3.425E+1
-1.914E-1	1.501E+1	3.427E+1
-1.849E-1	1.524E+1	3.427E+1
-1.914E-1	1.515E+1	3.395E+1
-1.930E-1	1.527E+1	3.433E+1
-1.914E-1	1.519E+1	3.431E+1
-1.881E-1	1.517E+1	3.447E+1
-1.946E-1	1.515E+1	3.425E+1
-1.946E-1	1.530E+1	3.442E+1
-1.897E-1	1.499E+1	3.413E+1
-1.914E-1	1.518E+1	3.430E+1
-1.914E-1	1.501E+1	3.406E+1
-1.930E-1	1.508E+1	3.409E+1
-1.930E-1	1.503E+1	3.418E+1
-1.897E-1	1.494E+1	3.434E+1
-1.914E-1	1.519E+1	3.414E+1
-1.930E-1	1.514E+1	3.418E+1
-1.881E-1	1.512E+1	3.416E+1
-1.897E-1	1.506E+1	3.407E+1
-1.946E-1	1.513E+1	3.424E+1
-1.930E-1	1.506E+1	3.417E+1
-1.914E-1	1.512E+1	3.425E+1
-1.897E-1	1.511E+1	3.431E+1
-1.914E-1	1.501E+1	3.412E+1
-1.930E-1	1.509E+1	3.444E+1
-1.881E-1	1.501E+1	3.416E+1
-1.881E-1	1.516E+1	3.428E+1
-1.914E-1	1.510E+1	3.430E+1
-1.946E-1	1.506E+1	3.426E+1
-1.914E-1	1.511E+1	3.424E+1
-1.914E-1	1.521E+1	3.410E+1
-1.930E-1	1.509E+1	3.438E+1
-1.914E-1	1.507E+1	3.406E+1
-1.930E-1	1.519E+1	3.411E+1
-1.881E-1	1.511E+1	3.430E+1
-1.914E-1	1.510E+1	3.411E+1
-1.914E-1	1.510E+1	3.418E+1
-1.897E-1	1.502E+1	3.417E+1
-1.914E-1	1.520E+1	3.424E+1
-1.897E-1	1.504E+1	3.416E+1
-1.930E-1	1.505E+1	3.414E+1
-1.897E-1	1.518E+1	3.401E+1
-1.930E-1	1.519E+1	3.435E+1
-1.897E-1	1.521E+1	3.421E+1
-1.930E-1	1.504E+1	3.425E+1
-1.881E-1	1.511E+1	3.405E+1
-1.914E-1	1.512E+1	3.410E+1
-1.897E-1	1.503E+1	3.426E+1
-1.930E-1	1.525E+1	3.412E+1
-1.930E-1	1.511E+1	3.408E+1
-1.897E-1	1.505E+1	3.414E+1
-1.946E-1	1.506E+1	3.404E+1
-1.930E-1	1.518E+1	3.403E+1
-1.914E-1	1.510E+1	3.410E+1
-1.865E-1	1.507E+1	3.426E+1
-1.914E-1	1.511E+1	3.427E+1
-1.946E-1	1.508E+1	3.452E+1
-1.914E-1	1.526E+1	3.422E+1
-1.881E-1	1.518E+1	3.423E+1
-1.914E-1	1.499E+1	3.422E+1
-1.962E-1	1.521E+1	3.410E+1
-1.897E-1	1.508E+1	3.410E+1
-1.930E-1	1.508E+1	3.405E+1
-1.897E-1	1.509E+1	3.416E+1
-1.978E-1	1.508E+1	3.400E+1
-1.897E-1	1.521E+1	3.428E+1
-1.914E-1	1.511E+1	3.418E+1
-1.897E-1	1.502E+1	3.427E+1
-1.962E-1	1.515E+1	3.412E+1
-1.881E-1	1.501E+1	3.415E+1
-1.897E-1	1.509E+1	3.415E+1
-1.897E-1	1.517E+1	3.422E+1
-1.930E-1	1.513E+1	3.417E+1
-1.897E-1	1.521E+1	3.419E+1
-1.914E-1	1.511E+1	3.414E+1
-1.914E-1	1.508E+1	3.418E+1
-1.914E-1	1.505E+1	3.424E+1
-1.881E-1	1.525E+1	3.424E+1
-1.897E-1	1.516E+1	3.426E+1
-1.962E-1	1.498E+1	3.416E+1
-1.930E-1	1.511E+1	3.428E+1
-1.897E-1	1.518E+1	3.416E+1
-1.914E-1	1.508E+1	3.410E+1
-1.914E-1	1.526E+1	3.399E+1
-1.946E-1	1.520E+1	3.416E+1
-1.914E-1	1.523E+1	3.421E+1
-1.914E-1	1.517E+1	3.407E+1
-1.930E-1	1.487E+1	3.412E+1
-1.946E-1	1.510E+1	3.410E+1
-1.914E-1	1.530E+1	3.427E+1
-1.914E-1	1.510E+1	3.406E+1
-1.914E-1	1.516E+1	3.438E+1
-1.946E-1	1.505E+1	3.442E+1
-1.914E-1	1.495E+1	3.429E+1
-1.914E-1	1.501E+1	3.416E+1
-1.946E-1	1.529E+1	3.430E+1
-1.930E-1	1.515E+1	3.409E+1
-1.930E-1	1.507E+1	3.415E+1
-1.930E-1	1.518E+1	3.399E+1
-1.930E-1	1.523E+1	3.409E+1
-1.962E-1	1.505E+1	3.416E+1
-1.897E-1	1.518E+1	3.426E+1
-1.930E-1	1.509E+1	3.417E+1
-1.946E-1	1.508E+1	3.411E+1
-1.930E-1	1.515E+1	3.416E+1
-1.914E-1	1.506E+1	3.454E+1
-1.930E-1	1.522E+1	3.422E+1
-1.914E-1	1.502E+1	3.407E+1
-1.962E-1	1.519E+1	3.409E+1
-1.930E-1	1.511E+1	3.416E+1
-1.930E-1	1.518E+1	3.418E+1
-1.914E-1	1.533E+1	3.413E+1
-1.897E-1	1.512E+1	3.417E+1
-1.914E-1	1.519E+1	3.419E+1
-1.930E-1	1.522E+1	3.403E+1
-1.914E-1	1.519E+1	3.440E+1
-1.930E-1	1.494E+1	3.417E+1
-1.914E-1	1.522E+1	3.410E+1
-1.914E-1	1.514E+1	3.412E+1
-1.962E-1	1.518E+1	3.423E+1
-1.962E-1	1.505E+1	3.411E+1
-1.914E-1	1.516E+1	3.412E+1
-1.914E-1	1.518E+1	3.426E+1
-1.962E-1	1.515E+1	3.409E+1
-1.930E-1	1.521E+1	3.412E+1
-1.930E-1	1.507E+1	3.418E+1
-1.897E-1	1.509E+1	3.411E+1
-1.930E-1	1.506E+1	3.397E+1
-1.914E-1	1.502E+1	3.408E+1
-1.881E-1	1.523E+1	3.399E+1
-1.881E-1	1.501E+1	3.430E+1
-1.946E-1	1.519E+1	3.429E+1
-1.962E-1	1.514E+1	3.435E+1
-1.914E-1	1.506E+1	3.395E+1
-1.897E-1	1.510E+1	3.427E+1
-1.914E-1	1.515E+1	3.382E+1
-1.962E-1	1.522E+1	3.414E+1
-1.930E-1	1.516E+1	3.409E+1
-1.914E-1	1.505E+1	3.415E+1
-1.946E-1	1.498E+1	3.430E+1
-1.930E-1	1.520E+1	3.427E+1
-1.930E-1	1.523E+1	3.425E+1
-1.914E-1	1.517E+1	3.417E+1
-1.946E-1	1.505E+1	3.411E+1
-1.930E-1	1.507E+1	3.425E+1
-1.962E-1	1.513E+1	3.422E+1
-1.914E-1	1.511E+1	3.430E+1
-1.930E-1	1.514E+1	3.433E+1
-1.914E-1	1.520E+1	3.417E+1
-1.914E-1	1.516E+1	3.400E+1
-1.897E-1	1.531E+1	3.419E+1
-1.914E-1	1.521E+1	3.402E+1
-1.930E-1	1.511E+1	3.391E+1
-1.946E-1	1.506E+1	3.441E+1
-1.914E-1	1.519E+1	3.423E+1
-1.930E-1	1.507E+1	3.424E+1
-1.962E-1	1.516E+1	3.395E+1
-1.914E-1	1.510E+1	3.407E+1
-1.914E-1	1.511E+1	3.422E+1
-1.946E-1	1.500E+1	3.422E+1
-1.946E-1	1.520E+1	3.417E+1
-1.946E-1	1.500E+1	3.418E+1
-1.914E-1	1.499E+1	3.413E+1
-1.962E-1	1.495E+1	3.437E+1
-1.946E-1	1.522E+1	3.409E+1
-1.897E-1	1.499E+1	3.417E+1
-1.897E-1	1.510E+1	3.429E+1
-1.946E-1	1.500E+1	3.417E+1
-1.946E-1	1.519E+1	3.395E+1
-1.962E-1	1.521E+1	3.402E+1
-1.914E-1	1.505E+1	3.404E+1
-1.962E-1	1.518E+1	3.401E+1
-1.946E-1	1.506E+1	3.421E+1
-1.930E-1	1.516E+1	3.400E+1
-1.914E-1	1.535E+1	3.403E+1
-1.946E-1	1.509E+1	3.415E+1
-1.930E-1	1.509E+1	3.431E+1
-1.930E-1	1.506E+1	3.413E+1
-1.897E-1	1.514E+1	3.402E+1
-1.962E-1	1.492E+1	3.413E+1
-1.930E-1	1.520E+1	3.391E+1
-1.946E-1	1.518E+1	3.430E+1
-1.914E-1	1.513E+1	3.418E+1
-1.946E-1	1.501E+1	3.414E+1
-1.946E-1	1.516E+1	3.425E+1
-1.962E-1	1.499E+1	3.406E+1
-1.930E-1	1.502E+1	3.415E+1
-1.930E-1	1.524E+1	3.414E+1
-1.962E-1	1.518E+1	3.414E+1
-1.946E-1	1.513E+1	3.428E+1
-1.881E-1	1.518E+1	3.409E+1
-1.962E-1	1.510E+1	3.404E+1
-1.946E-1	1.518E+1	3.408E+1
-1.930E-1	1.508E+1	3.416E+1
-1.946E-1	1.506E+1	3.395E+1
-1.946E-1	1.511E+1	3.420E+1
-1.946E-1	1.520E+1	3.417E+1
-1.930E-1	1.515E+1	3.414E+1
-1.930E-1	1.527E+1	3.440E+1
-1.962E-1	1.504E+1	3.407E+1
-1.962E-1	1.520E+1	3.428E+1
-1.930E-1	1.509E+1	3.423E+1
-1.897E-1	1.515E+1	3.422E+1
-1.930E-1	1.515E+1	3.438E+1
-1.946E-1	1.515E+1	3.396E+1
-1.914E-1	1.508E+1	3.394E+1
-1.914E-1	1.517E+1	3.419E+1
-1.962E-1	1.528E+1	3.415E+1
-1.946E-1	1.505E+1	3.416E+1
-1.930E-1	1.528E+1	3.422E+1
-1.930E-1	1.518E+1	3.439E+1
-1.962E-1	1.510E+1	3.402E+1
-1.962E-1	1.500E+1	3.404E+1
-1.946E-1	1.528E+1	3.435E+1
-1.930E-1	1.510E+1	3.408E+1
-1.930E-1	1.522E+1	3.413E+1
-1.962E-1	1.526E+1	3.409E+1
-1.962E-1	1.506E+1	3.415E+1
-1.914E-1	1.520E+1	3.418E+1
-1.930E-1	1.501E+1	3.445E+1
-1.962E-1	1.526E+1	3.409E+1
-1.946E-1	1.526E+1	3.414E+1
-1.946E-1	1.498E+1	3.418E+1
-1.962E-1	1.504E+1	3.404E+1
-1.962E-1	1.529E+1	3.432E+1
-1.930E-1	1.516E+1	3.416E+1
-1.930E-1	1.518E+1	3.402E+1
-1.946E-1	1.525E+1	3.418E+1
-1.978E-1	1.525E+1	3.441E+1
-1.930E-1	1.504E+1	3.416E+1
-1.930E-1	1.503E+1	3.399E+1
-1.946E-1	1.519E+1	3.432E+1
-1.995E-1	1.518E+1	3.420E+1
-1.897E-1	1.511E+1	3.400E+1
-1.914E-1	1.519E+1	3.421E+1
-1.946E-1	1.512E+1	3.414E+1
-1.946E-1	1.519E+1	3.426E+1
-1.946E-1	1.509E+1	3.420E+1
-1.914E-1	1.507E+1	3.447E+1
-1.946E-1	1.513E+1	3.445E+1
-1.930E-1	1.506E+1	3.405E+1
-1.930E-1	1.507E+1	3.425E+1
-1.897E-1	1.501E+1	3.429E+1
-1.946E-1	1.520E+1	3.422E+1
-1.995E-1	1.504E+1	3.423E+1
-1.946E-1	1.535E+1	3.407E+1
-1.946E-1	1.503E+1	3.420E+1
-1.930E-1	1.515E+1	3.428E+1
-1.962E-1	1.523E+1	3.418E+1
-1.930E-1	1.499E+1	3.439E+1
-1.930E-1	1.506E+1	3.418E+1
-1.978E-1	1.509E+1	3.402E+1
-1.962E-1	1.506E+1	3.418E+1
-1.930E-1	1.519E+1	3.414E+1
-1.962E-1	1.512E+1	3.388E+1
-1.946E-1	1.504E+1	3.434E+1
-1.962E-1	1.518E+1	3.419E+1
-1.914E-1	1.533E+1	3.400E+1
-1.930E-1	1.526E+1	3.396E+1
-1.962E-1	1.526E+1	3.411E+1
-1.962E-1	1.524E+1	3.409E+1
-1.962E-1	1.517E+1	3.410E+1
-1.946E-1	1.509E+1	3.392E+1
-1.930E-1	1.518E+1	3.412E+1
-1.978E-1	1.521E+1	3.404E+1
-1.930E-1	1.508E+1	3.407E+1
-1.946E-1	1.514E+1	3.408E+1
-1.962E-1	1.523E+1	3.427E+1
-1.962E-1	1.520E+1	3.405E+1
-1.914E-1	1.518E+1	3.404E+1
-1.962E-1	1.509E+1	3.418E+1
-1.946E-1	1.510E+1	3.412E+1
-1.946E-1	1.512E+1	3.430E+1
-1.914E-1	1.505E+1	3.418E+1
-1.946E-1	1.516E+1	3.401E+1
-1.978E-1	1.508E+1	3.435E+1
-1.962E-1	1.517E+1	3.415E+1
-1.930E-1	1.509E+1	3.428E+1
-1.930E-1	1.513E+1	3.410E+1
-1.930E-1	1.495E+1	3.397E+1
-1.978E-1	1.518E+1	3.415E+1
-1.914E-1	1.499E+1	3.418E+1
-1.946E-1	1.493E+1	3.439E+1
-1.946E-1	1.516E+1	3.405E+1
-1.962E-1	1.515E+1	3.411E+1
-1.946E-1	1.517E+1	3.409E+1
-1.946E-1	1.517E+1	3.408E+1
-1.914E-1	1.506E+1	3.410E+1
-1.978E-1	1.532E+1	3.405E+1
-1.946E-1	1.519E+1	3.418E+1
-1.914E-1	1.500E+1	3.414E+1
-1.930E-1	1.511E+1	3.425E+1
-1.962E-1	1.509E+1	3.422E+1
-1.930E-1	1.522E+1	3.427E+1
-1.946E-1	1.508E+1	3.436E+1
-1.962E-1	1.520E+1	3.422E+1
-1.962E-1	1.512E+1	3.427E+1
-1.930E-1	1.509E+1	3.434E+1
-1.946E-1	1.517E+1	3.405E+1
-1.962E-1	1.518E+1	3.431E+1
-1.962E-1	1.506E+1	3.406E+1
-1.930E-1	1.508E+1	3.404E+1
-1.930E-1	1.521E+1	3.399E+1
-1.946E-1	1.513E+1	3.419E+1
-1.978E-1	1.517E+1	3.414E+1
-1.946E-1	1.527E+1	3.430E+1
-1.946E-1	1.520E+1	3.410E+1
-1.946E-1	1.521E+1	3.443E+1
-1.978E-1	1.510E+1	3.417E+1
-1.978E-1	1.518E+1	3.423E+1
-1.962E-1	1.510E+1	3.419E+1
-1.962E-1	1.506E+1	3.409E+1
-1.962E-1	1.514E+1	3.406E+1
-1.946E-1	1.506E+1	3.413E+1
-1.930E-1	1.512E+1	3.433E+1
-1.946E-1	1.500E+1	3.405E+1
-1.962E-1	1.516E+1	3.419E+1
-1.962E-1	1.526E+1	3.439E+1
-1.946E-1	1.510E+1	3.433E+1
-1.962E-1	1.519E+1	3.441E+1
-1.930E-1	1.517E+1	3.437E+1
-1.914E-1	1.516E+1	3.430E+1
-1.930E-1	1.530E+1	3.427E+1
-1.962E-1	1.517E+1	3.415E+1
-1.978E-1	1.516E+1	3.437E+1
-1.962E-1	1.519E+1	3.410E+1
-1.946E-1	1.505E+1	3.408E+1
-1.962E-1	1.530E+1	3.413E+1
-1.962E-1	1.508E+1	3.430E+1
-1.930E-1	1.506E+1	3.405E+1
-1.914E-1	1.516E+1	3.405E+1
-1.930E-1	1.509E+1	3.431E+1
-1.978E-1	1.514E+1	3.420E+1
-1.930E-1	1.520E+1	3.425E+1
-1.946E-1	1.494E+1	3.410E+1
-1.962E-1	1.511E+1	3.419E+1
-1.962E-1	1.513E+1	3.423E+1
-1.962E-1	1.501E+1	3.413E+1
-1.962E-1	1.511E+1	3.441E+1
-1.978E-1	1.506E+1	3.409E+1
-1.962E-1	1.512E+1	3.416E+1
-1.946E-1	1.525E+1	3.399E+1
-1.930E-1	1.522E+1	3.408E+1
-1.962E-1	1.500E+1	3.410E+1
-1.962E-1	1.523E+1	3.424E+1
-1.946E-1	1.512E+1	3.437E+1
-1.946E-1	1.520E+1	3.422E+1
-1.978E-1	1.510E+1	3.428E+1
-1.962E-1	1.519E+1	3.431E+1
-1.978E-1	1.502E+1	3.430E+1
-1.930E-1	1.505E+1	3.400E+1
-1.962E-1	1.525E+1	3.432E+1
-1.946E-1	1.495E+1	3.423E+1
-1.946E-1	1.510E+1	3.409E+1
-1.914E-1	1.508E+1	3.408E+1
-1.962E-1	1.518E+1	3.406E+1
-1.962E-1	1.509E+1	3.413E+1
-1.962E-1	1.522E+1	3.393E+1
-1.914E-1	1.506E+1	3.406E+1
-1.995E-1	1.528E+1	3.409E+1
-1.962E-1	1.504E+1	3.405E+1
-1.946E-1	1.509E+1	3.421E+1
-1.930E-1	1.529E+1	3.429E+1
-1.978E-1	1.508E+1	3.435E+1
-1.946E-1	1.516E+1	3.442E+1
-1.946E-1	1.521E+1	3.414E+1
-1.930E-1	1.518E+1	3.419E+1
-1.962E-1	1.509E+1	3.435E+1
-1.962E-1	1.526E+1	3.415E+1
-1.930E-1	1.519E+1	3.411E+1
-1.914E-1	1.512E+1	3.422E+1
-1.978E-1	1.515E+1	3.409E+1
-1.962E-1	1.508E+1	3.415E+1
-1.995E-1	1.515E+1	3.432E+1
-1.914E-1	1.506E+1	3.429E+1
-1.962E-1	1.509E+1	3.392E+1
-1.962E-1	1.511E+1	3.402E+1
-1.962E-1	1.514E+1	3.445E+1
-1.962E-1	1.525E+1	3.427E+1
-1.946E-1	1.509E+1	3.412E+1
-1.978E-1	1.516E+1	3.398E+1
-1.946E-1	1.524E+1	3.407E+1
-1.914E-1	1.512E+1	3.435E+1
-1.962E-1	1.511E+1	3.442E+1
-1.946E-1	1.513E+1	3.431E+1
-1.962E-1	1.512E+1	3.421E+1
-1.962E-1	1.523E+1	3.416E+1
-1.995E-1	1.513E+1	3.416E+1
-1.978E-1	1.537E+1	3.416E+1
-1.930E-1	1.509E+1	3.432E+1
-1.946E-1	1.508E+1	3.394E+1
-1.978E-1	1.511E+1	3.411E+1
-1.995E-1	1.509E+1	3.431E+1
-1.946E-1	1.504E+1	3.403E+1
-1.930E-1	1.499E+1	3.425E+1
-1.995E-1	1.509E+1	3.418E+1
-1.978E-1	1.508E+1	3.424E+1
-1.946E-1	1.512E+1	3.445E+1
-1.930E-1	1.501E+1	3.405E+1
-1.962E-1	1.528E+1	3.407E+1
-1.995E-1	1.518E+1	3.434E+1
-1.962E-1	1.512E+1	3.435E+1
-1.962E-1	1.520E+1	3.408E+1
-1.995E-1	1.514E+1	3.413E+1
-1.978E-1	1.516E+1	3.427E+1
-1.978E-1	1.508E+1	3.409E+1
-1.930E-1	1.530E+1	3.411E+1
-1.995E-1	1.530E+1	3.393E+1
-1.978E-1	1.509E+1	3.431E+1
-1.978E-1	1.509E+1	3.433E+1
-1.946E-1	1.522E+1	3.426E+1
-1.978E-1	1.513E+1	3.424E+1
-1.978E-1	1.504E+1	3.418E+1
-1.962E-1	1.514E+1	3.410E+1
-1.978E-1	1.508E+1	3.393E+1
-1.962E-1	1.513E+1	3.410E+1
-2.027E-1	1.508E+1	3.404E+1
-1.962E-1	1.512E+1	3.415E+1
-1.946E-1	1.524E+1	3.399E+1
-1.978E-1	1.506E+1	3.425E+1
-1.978E-1	1.512E+1	3.432E+1
-1.930E-1	1.511E+1	3.417E+1
-1.946E-1	1.515E+1	3.416E+1
-1.978E-1	1.512E+1	3.416E+1
-1.962E-1	1.504E+1	3.404E+1
-1.962E-1	1.512E+1	3.407E+1
-1.995E-1	1.518E+1	3.414E+1
-1.962E-1	1.523E+1	3.425E+1
-1.962E-1	1.506E+1	3.412E+1
-1.946E-1	1.513E+1	3.430E+1
-1.962E-1	1.518E+1	3.429E+1
-1.995E-1	1.513E+1	3.413E+1
-1.962E-1	1.516E+1	3.413E+1
-1.930E-1	1.526E+1	3.381E+1
-1.962E-1	1.512E+1	3.399E+1
-1.962E-1	1.518E+1	3.421E+1
-2.011E-1	1.493E+1	3.415E+1
-1.978E-1	1.511E+1	3.424E+1
-1.962E-1	1.518E+1	3.413E+1
-1.978E-1	1.523E+1	3.419E+1
-2.027E-1	1.525E+1	3.413E+1
-1.978E-1	1.510E+1	3.424E+1
-1.962E-1	1.507E+1	3.403E+1
-1.962E-1	1.512E+1	3.403E+1
-1.995E-1	1.522E+1	3.406E+1
-1.962E-1	1.515E+1	3.400E+1
-1.946E-1	1.512E+1	3.419E+1
-1.978E-1	1.496E+1	3.413E+1
-1.995E-1	1.508E+1	3.428E+1
-1.978E-1	1.516E+1	3.418E+1
-1.930E-1	1.506E+1	3.416E+1
-1.978E-1	1.530E+1	3.417E+1
-1.995E-1	1.499E+1	3.420E+1
-1.962E-1	1.521E+1	3.427E+1
-1.978E-1	1.517E+1	3.443E+1
-1.962E-1	1.519E+1	3.423E+1
-1.995E-1	1.517E+1	3.422E+1
-1.962E-1	1.515E+1	3.406E+1
-1.978E-1	1.518E+1	3.408E+1
-1.962E-1	1.515E+1	3.423E+1
-1.995E-1	1.506E+1	3.406E+1
-1.930E-1	1.497E+1	3.423E+1
-1.962E-1	1.512E+1	3.413E+1
-1.978E-1	1.515E+1	3.446E+1
-1.995E-1	1.531E+1	3.399E+1
-1.962E-1	1.508E+1	3.428E+1
-1.962E-1	1.512E+1	3.411E+1
-1.995E-1	1.513E+1	3.416E+1
-1.995E-1	1.506E+1	3.430E+1
-1.978E-1	1.526E+1	3.437E+1
-1.962E-1	1.524E+1	3.409E+1
-1.962E-1	1.508E+1	3.407E+1
-1.978E-1	1.507E+1	3.408E+1
-1.962E-1	1.515E+1	3.400E+1
-1.946E-1	1.508E+1	3.409E+1
-1.962E-1	1.516E+1	3.423E+1
-1.962E-1	1.518E+1	3.436E+1
-1.946E-1	1.514E+1	3.446E+1
-1.962E-1	1.505E+1	3.401E+1
-1.995E-1	1.502E+1	3.415E+1
-1.995E-1	1.520E+1	3.436E+1
-1.962E-1	1.509E+1	3.434E+1
-1.978E-1	1.507E+1	3.420E+1
-1.978E-1	1.524E+1	3.421E+1
-1.962E-1	1.517E+1	3.417E+1
-1.962E-1	1.500E+1	3.417E+1
-1.962E-1	1.511E+1	3.405E+1
-1.978E-1	1.520E+1	3.400E+1
-2.011E-1	1.506E+1	3.405E+1
-1.962E-1	1.505E+1	3.419E+1
-1.978E-1	1.505E+1	3.423E+1
-1.995E-1	1.513E+1	3.426E+1
-1.995E-1	1.504E+1	3.423E+1
-1.978E-1	1.525E+1	3.406E+1
-1.946E-1	1.508E+1	3.419E+1
-1.995E-1	1.508E+1	3.409E+1
-2.011E-1	1.519E+1	3.398E+1
-1.962E-1	1.512E+1	3.407E+1
-1.930E-1	1.508E+1	3.418E+1
-1.962E-1	1.518E+1	3.422E+1
-1.978E-1	1.524E+1	3.415E+1
-1.946E-1	1.497E+1	3.434E+1
-1.995E-1	1.506E+1	3.419E+1
-1.978E-1	1.518E+1	3.443E+1
-1.962E-1	1.513E+1	3.406E+1
-1.962E-1	1.497E+1	3.420E+1
-1.962E-1	1.510E+1	3.407E+1
-1.995E-1	1.508E+1	3.433E+1
-1.995E-1	1.501E+1	3.421E+1
-1.962E-1	1.524E+1	3.439E+1
-1.946E-1	1.516E+1	3.399E+1
-1.978E-1	1.532E+1	3.419E+1
-1.995E-1	1.516E+1	3.412E+1
-1.962E-1	1.511E+1	3.384E+1
-1.978E-1	1.524E+1	3.425E+1
-1.978E-1	1.526E+1	3.418E+1
-1.962E-1	1.502E+1	3.412E+1
-1.978E-1	1.512E+1	3.424E+1
-1.946E-1	1.516E+1	3.433E+1
-1.995E-1	1.517E+1	3.424E+1
-1.995E-1	1.496E+1	3.411E+1
-2.011E-1	1.514E+1	3.419E+1
-1.962E-1	1.490E+1	3.421E+1
-1.978E-1	1.510E+1	3.436E+1
-1.978E-1	1.508E+1	3.432E+1
-1.946E-1	1.521E+1	3.428E+1
-1.962E-1	1.521E+1	3.426E+1
-2.011E-1	1.511E+1	3.416E+1
-1.962E-1	1.513E+1	3.404E+1
-1.946E-1	1.523E+1	3.413E+1
-1.962E-1	1.511E+1	3.417E+1
-2.027E-1	1.517E+1	3.414E+1
-1.995E-1	1.511E+1	3.400E+1
-1.946E-1	1.521E+1	3.405E+1
-1.962E-1	1.521E+1	3.402E+1
-1.995E-1	1.509E+1	3.429E+1
-1.978E-1	1.513E+1	3.420E+1
-1.962E-1	1.510E+1	3.417E+1
-1.962E-1	1.520E+1	3.427E+1
-1.978E-1	1.521E+1	3.421E+1
-1.978E-1	1.530E+1	3.432E+1
-1.946E-1	1.504E+1	3.420E+1
-1.962E-1	1.517E+1	3.427E+1
-1.978E-1	1.518E+1	3.402E+1
-1.995E-1	1.516E+1	3.433E+1
-1.995E-1	1.513E+1	3.422E+1
-1.978E-1	1.518E+1	3.426E+1
-1.978E-1	1.508E+1	3.420E+1
-1.978E-1	1.509E+1	3.395E+1
-1.978E-1	1.514E+1	3.419E+1
-1.978E-1	1.513E+1	3.429E+1
-1.995E-1	1.513E+1	3.451E+1
-2.027E-1	1.512E+1	3.429E+1
-1.978E-1	1.505E+1	3.411E+1
-1.978E-1	1.497E+1	3.415E+1
-2.011E-1	1.516E+1	3.419E+1
-2.011E-1	1.517E+1	3.424E+1
-1.978E-1	1.506E+1	3.432E+1
-1.962E-1	1.506E+1	3.430E+1
-2.011E-1	1.501E+1	3.411E+1
-1.978E-1	1.522E+1	3.408E+1
-1.995E-1	1.507E+1	3.417E+1
-1.995E-1	1.516E+1	3.411E+1
-1.995E-1	1.506E+1	3.388E+1
-2.011E-1	1.518E+1	3.419E+1
-1.946E-1	1.526E+1	3.431E+1
-1.962E-1	1.524E+1	3.446E+1
-1.995E-1	1.496E+1	3.424E+1
-2.011E-1	1.527E+1	3.409E+1
-1.978E-1	1.518E+1	3.424E+1
-1.978E-1	1.513E+1	3.457E+1
-1.962E-1	1.513E+1	3.418E+1
-2.011E-1	1.524E+1	3.409E+1
-1.978E-1	1.514E+1	3.416E+1
-1.962E-1	1.517E+1	3.428E+1
-2.011E-1	1.519E+1	3.413E+1
-2.011E-1	1.510E+1	3.399E+1
-1.962E-1	1.500E+1	3.404E+1
-1.930E-1	1.517E+1	3.402E+1
-2.011E-1	1.529E+1	3.404E+1
-2.011E-1	1.520E+1	3.411E+1
-1.962E-1	1.529E+1	3.401E+1
-1.978E-1	1.529E+1	3.419E+1
-1.995E-1	1.521E+1	3.410E+1
-2.011E-1	1.530E+1	3.410E+1
-1.978E-1	1.511E+1	3.419E+1
-1.962E-1	1.505E+1	3.411E+1
-1.978E-1	1.502E+1	3.422E+1
-1.995E-1	1.501E+1	3.418E+1
-1.995E-1	1.522E+1	3.390E+1
-2.011E-1	1.524E+1	3.432E+1
-1.995E-1	1.507E+1	3.425E+1
-1.978E-1	1.513E+1	3.450E+1
-1.978E-1	1.524E+1	3.430E+1
-1.995E-1	1.513E+1	3.423E+1
-1.995E-1	1.517E+1	3.427E+1
-1.978E-1	1.514E+1	3.417E+1
-1.946E-1	1.526E+1	3.403E+1
-1.978E-1	1.511E+1	3.429E+1
-1.995E-1	1.519E+1	3.398E+1
-1.995E-1	1.517E+1	3.411E+1
-1.978E-1	1.510E+1	3.390E+1
-1.995E-1	1.505E+1	3.415E+1
-1.995E-1	1.510E+1	3.423E+1
-2.027E-1	1.515E+1	3.437E+1
-1.995E-1	1.521E+1	3.408E+1
-1.978E-1	1.502E+1	3.434E+1
-2.027E-1	1.514E+1	3.408E+1
-2.011E-1	1.521E+1	3.435E+1
-1.978E-1	1.511E+1	3.437E+1
-1.995E-1	1.505E+1	3.437E+1
-2.011E-1	1.519E+1	3.408E+1
-2.043E-1	1.515E+1	3.440E+1
-2.011E-1	1.511E+1	3.436E+1
-1.995E-1	1.522E+1	3.410E+1
-1.995E-1	1.507E+1	3.416E+1
-2.011E-1	1.531E+1	3.429E+1
-1.995E-1	1.531E+1	3.433E+1
-1.978E-1	1.501E+1	3.410E+1
-1.995E-1	1.518E+1	3.403E+1
-1.995E-1	1.517E+1	3.419E+1
-1.962E-1	1.499E+1	3.424E+1
-1.995E-1	1.501E+1	3.428E+1
-2.027E-1	1.520E+1	3.438E+1
-2.011E-1	1.517E+1	3.422E+1
-1.978E-1	1.518E+1	3.415E+1
-1.978E-1	1.507E+1	3.424E+1
-2.011E-1	1.502E+1	3.395E+1
-2.011E-1	1.521E+1	3.420E+1
-1.995E-1	1.517E+1	3.418E+1
-2.011E-1	1.527E+1	3.389E+1
-2.011E-1	1.521E+1	3.435E+1
-2.027E-1	1.514E+1	3.428E+1
-1.978E-1	1.499E+1	3.445E+1
-2.011E-1	1.524E+1	3.416E+1
-2.027E-1	1.515E+1	3.415E+1
-2.043E-1	1.511E+1	3.422E+1
-1.995E-1	1.521E+1	3.420E+1
-1.995E-1	1.514E+1	3.424E+1
-1.978E-1	1.521E+1	3.432E+1
-1.995E-1	1.515E+1	3.417E+1
-1.978E-1	1.513E+1	3.399E+1
-1.978E-1	1.505E+1	3.399E+1
-1.978E-1	1.501E+1	3.436E+1
-2.011E-1	1.527E+1	3.428E+1
-1.978E-1	1.512E+1	3.427E+1
-2.011E-1	1.512E+1	3.433E+1
-1.978E-1	1.517E+1	3.397E+1
-2.011E-1	1.526E+1	3.422E+1
-2.011E-1	1.516E+1	3.431E+1
-1.995E-1	1.524E+1	3.430E+1
-2.011E-1	1.522E+1	3.434E+1
-2.011E-1	1.499E+1	3.432E+1
-1.978E-1	1.514E+1	3.419E+1
-1.995E-1	1.522E+1	3.435E+1
-1.995E-1	1.514E+1	3.428E+1
-1.962E-1	1.499E+1	3.425E+1
-1.995E-1	1.535E+1	3.406E+1
-1.995E-1	1.515E+1	3.435E+1
-1.995E-1	1.517E+1	3.446E+1
-2.011E-1	1.521E+1	3.431E+1
-1.962E-1	1.513E+1	3.432E+1
-1.995E-1	1.502E+1	3.398E+1
-2.011E-1	1.508E+1	3.417E+1
-2.043E-1	1.510E+1	3.411E+1
-1.962E-1	1.508E+1	3.399E+1
-2.011E-1	1.510E+1	3.424E+1
-2.011E-1	1.508E+1	3.397E+1
-2.027E-1	1.482E+1	3.430E+1
-1.978E-1	1.512E+1	3.430E+1
-1.946E-1	1.507E+1	3.420E+1
-1.995E-1	1.525E+1	3.410E+1
-2.043E-1	1.510E+1	3.426E+1
-1.978E-1	1.524E+1	3.424E+1
-1.995E-1	1.511E+1	3.443E+1
-1.995E-1	1.521E+1	3.416E+1
-2.027E-1	1.515E+1	3.440E+1
-1.962E-1	1.521E+1	3.436E+1
-1.978E-1	1.522E+1	3.423E+1
-1.995E-1	1.506E+1	3.421E+1
-2.027E-1	1.513E+1	3.407E+1
-1.995E-1	1.518E+1	3.414E+1
-1.995E-1	1.512E+1	3.419E+1
-2.011E-1	1.512E+1	3.421E+1
-1.978E-1	1.508E+1	3.422E+1
-1.978E-1	1.519E+1	3.438E+1
-2.011E-1	1.509E+1	3.416E+1
-2.011E-1	1.522E+1	3.409E+1
-2.027E-1	1.518E+1	3.389E+1
-1.995E-1	1.511E+1	3.415E+1
-2.011E-1	1.519E+1	3.414E+1
-2.011E-1	1.519E+1	3.430E+1
-2.027E-1	1.526E+1	3.421E+1
-1.995E-1	1.519E+1	3.419E+1
-1.978E-1	1.509E+1	3.439E+1
-2.027E-1	1.515E+1	3.412E+1
-2.027E-1	1.527E+1	3.413E+1
-1.995E-1	1.513E+1	3.407E+1
-1.978E-1	1.500E+1	3.428E+1
-2.011E-1	1.504E+1	3.414E+1
-2.011E-1	1.507E+1	3.411E+1
-1.978E-1	1.503E+1	3.399E+1
-1.995E-1	1.515E+1	3.391E+1
-2.011E-1	1.512E+1	3.419E+1
-2.011E-1	1.518E+1	3.427E+1
-1.995E-1	1.507E+1	3.419E+1
-1.962E-1	1.520E+1	3.429E+1
-2.011E-1	1.527E+1	3.427E+1
-2.011E-1	1.520E+1	3.409E+1
-1.995E-1	1.513E+1	3.449E+1
-1.962E-1	1.522E+1	3.426E+1
-2.011E-1	1.507E+1	3.408E+1
-1.995E-1	1.514E+1	3.421E+1
-1.995E-1	1.502E+1	3.418E+1
-1.978E-1	1.524E+1	3.429E+1
-2.011E-1	1.512E+1	3.438E+1
-2.027E-1	1.498E+1	3.422E+1
-1.995E-1	1.505E+1	3.405E+1
-1.995E-1	1.508E+1	3.402E+1
-2.011E-1	1.529E+1	3.417E+1
-2.011E-1	1.518E+1	3.420E+1
-1.995E-1	1.530E+1	3.430E+1
-2.011E-1	1.507E+1	3.395E+1
-1.995E-1	1.498E+1	3.414E+1
-2.011E-1	1.525E+1	3.411E+1
-2.011E-1	1.498E+1	3.407E+1
-1.978E-1	1.508E+1	3.449E+1
-2.011E-1	1.517E+1	3.409E+1
-2.011E-1	1.514E+1	3.405E+1
-2.011E-1	1.515E+1	3.418E+1
-1.995E-1	1.513E+1	3.421E+1
-2.043E-1	1.505E+1	3.409E+1
-2.027E-1	1.519E+1	3.417E+1
-1.995E-1	1.513E+1	3.429E+1
-1.978E-1	1.513E+1	3.405E+1
-2.011E-1	1.525E+1	3.434E+1
-1.995E-1	1.528E+1	3.413E+1
-1.978E-1	1.503E+1	3.427E+1
-1.995E-1	1.504E+1	3.421E+1
-2.011E-1	1.502E+1	3.422E+1
-2.011E-1	1.521E+1	3.438E+1
-1.978E-1	1.527E+1	3.422E+1
-2.011E-1	1.510E+1	3.415E+1
-2.011E-1	1.518E+1	3.417E+1
-2.011E-1	1.530E+1	3.407E+1
-1.962E-1	1.518E+1	3.394E+1
-1.995E-1	1.508E+1	3.435E+1
-2.011E-1	1.516E+1	3.409E+1
-2.043E-1	1.517E+1	3.427E+1
-2.027E-1	1.512E+1	3.381E+1
-1.962E-1	1.517E+1	3.418E+1
-2.011E-1	1.506E+1	3.409E+1
-1.995E-1	1.512E+1	3.433E+1
-1.995E-1	1.516E+1	3.405E+1
-2.043E-1	1.530E+1	3.419E+1
-2.011E-1	1.509E+1	3.423E+1
-2.011E-1	1.525E+1	3.409E+1
-2.011E-1	1.494E+1	3.407E+1
-2.011E-1	1.535E+1	3.416E+1
-2.027E-1	1.517E+1	3.428E+1
-2.027E-1	1.509E+1	3.419E+1
-1.995E-1	1.516E+1	3.407E+1
-1.995E-1	1.524E+1	3.417E+1
-2.011E-1	1.512E+1	3.413E+1
-2.011E-1	1.513E+1	3.418E+1
-1.995E-1	1.511E+1	3.425E+1
-1.995E-1	1.526E+1	3.428E+1
-2.027E-1	1.518E+1	3.419E+1
-2.011E-1	1.510E+1	3.430E+1
-2.027E-1	1.514E+1	3.432E+1
-2.027E-1	1.525E+1	3.448E+1
-2.027E-1	1.485E+1	3.405E+1
-2.043E-1	1.520E+1	3.429E+1
-1.995E-1	1.517E+1	3.423E+1
-2.011E-1	1.523E+1	3.409E+1
-2.011E-1	1.515E+1	3.412E+1
-2.027E-1	1.524E+1	3.429E+1
-1.995E-1	1.514E+1	3.395E+1
-1.978E-1	1.515E+1	3.408E+1
-2.011E-1	1.491E+1	3.431E+1
-2.043E-1	1.515E+1	3.407E+1
-1.995E-1	1.506E+1	3.421E+1
-2.027E-1	1.518E+1	3.401E+1
-2.011E-1	1.494E+1	3.424E+1
-2.011E-1	1.525E+1	3.432E+1
-1.995E-1	1.511E+1	3.410E+1
-1.995E-1	1.510E+1	3.408E+1
-2.043E-1	1.503E+1	3.425E+1
-2.027E-1	1.515E+1	3.407E+1
-2.011E-1	1.501E+1	3.421E+1
-1.978E-1	1.510E+1	3.416E+1
-2.027E-1	1.512E+1	3.420E+1
-2.043E-1	1.511E+1	3.425E+1
-2.011E-1	1.495E+1	3.431E+1
-1.978E-1	1.528E+1	3.443E+1
-2.011E-1	1.516E+1	3.425E+1
-2.011E-1	1.514E+1	3.418E+1
-2.011E-1	1.507E+1	3.414E+1
-1.995E-1	1.535E+1	3.415E+1
-2.027E-1	1.515E+1	3.423E+1
-2.027E-1	1.512E+1	3.421E+1
-2.011E-1	1.510E+1	3.422E+1
-1.995E-1	1.513E+1	3.409E+1
-1.995E-1	1.515E+1	3.419E+1
-2.060E-1	1.504E+1	3.406E+1
-1.995E-1	1.513E+1	3.422E+1
-1.995E-1	1.507E+1	3.406E+1
-1.995E-1	1.511E+1	3.424E+1
-2.043E-1	1.520E+1	3.411E+1
-2.011E-1	1.507E+1	3.418E+1
-2.027E-1	1.517E+1	3.431E+1
-2.027E-1	1.511E+1	3.393E+1
-2.043E-1	1.508E+1	3.442E+1
-1.995E-1	1.522E+1	3.403E+1
-2.043E-1	1.508E+1	3.419E+1
-2.043E-1	1.526E+1	3.406E+1
-2.060E-1	1.505E+1	3.410E+1
-1.995E-1	1.497E+1	3.399E+1
-2.011E-1	1.503E+1	3.401E+1
-2.027E-1	1.524E+1	3.443E+1
-2.027E-1	1.516E+1	3.397E+1
-1.995E-1	1.522E+1	3.421E+1
-2.011E-1	1.516E+1	3.418E+1
-2.043E-1	1.515E+1	3.412E+1
-2.043E-1	1.515E+1	3.419E+1
-1.995E-1	1.525E+1	3.424E+1
-2.011E-1	1.501E+1	3.430E+1
-2.027E-1	1.521E+1	3.414E+1
-2.027E-1	1.522E+1	3.403E+1
-1.995E-1	1.519E+1	3.428E+1
-2.027E-1	1.505E+1	3.417E+1
-2.027E-1	1.522E+1	3.427E+1
-2.027E-1	1.512E+1	3.432E+1
-1.995E-1	1.508E+1	3.424E+1
-2.027E-1	1.516E+1	3.433E+1
-2.011E-1	1.539E+1	3.428E+1
-2.027E-1	1.509E+1	3.433E+1
-2.011E-1	1.521E+1	3.415E+1
-2.027E-1	1.523E+1	3.402E+1
-2.043E-1	1.517E+1	3.422E+1
-2.043E-1	1.503E+1	3.403E+1
-2.027E-1	1.496E+1	3.431E+1
-2.027E-1	1.520E+1	3.410E+1
-2.011E-1	1.521E+1	3.438E+1
-2.060E-1	1.500E+1	3.412E+1
-2.011E-1	1.521E+1	3.400E+1
-1.995E-1	1.512E+1	3.430E+1
-2.043E-1	1.508E+1	3.425E+1
-2.043E-1	1.504E+1	3.429E+1
-2.011E-1	1.526E+1	3.420E+1
-2.011E-1	1.506E+1	3.402E+1
-2.027E-1	1.522E+1	3.424E+1
-2.043E-1	1.516E+1	3.406E+1
-2.011E-1	1.512E+1	3.398E+1
-2.027E-1	1.521E+1	3.412E+1
-2.027E-1	1.502E+1	3.429E+1
-2.043E-1	1.500E+1	3.410E+1
-2.011E-1	1.518E+1	3.421E+1
-2.027E-1	1.522E+1	3.421E+1
-2.027E-1	1.506E+1	3.416E+1
-2.043E-1	1.505E+1	3.411E+1
-2.011E-1	1.512E+1	3.429E+1
-2.043E-1	1.525E+1	3.437E+1
-2.027E-1	1.506E+1	3.413E+1
-2.043E-1	1.520E+1	3.416E+1
-2.011E-1	1.516E+1	3.421E+1
-1.995E-1	1.504E+1	3.405E+1
-2.043E-1	1.508E+1	3.434E+1
-2.027E-1	1.529E+1	3.429E+1
-2.027E-1	1.523E+1	3.420E+1
-2.043E-1	1.494E+1	3.402E+1
-2.027E-1	1.517E+1	3.417E+1
-2.027E-1	1.504E+1	3.416E+1
-2.011E-1	1.522E+1	3.413E+1
-2.027E-1	1.499E+1	3.421E+1
-2.060E-1	1.522E+1	3.428E+1
-2.027E-1	1.522E+1	3.402E+1
-2.043E-1	1.517E+1	3.414E+1
-1.995E-1	1.506E+1	3.417E+1
-2.027E-1	1.508E+1	3.424E+1
-2.043E-1	1.522E+1	3.433E+1
-2.027E-1	1.510E+1	3.405E+1
-2.011E-1	1.506E+1	3.428E+1
-2.043E-1	1.499E+1	3.418E+1
-2.043E-1	1.512E+1	3.437E+1
-2.027E-1	1.519E+1	3.414E+1
-1.978E-1	1.511E+1	3.417E+1
-2.011E-1	1.516E+1	3.405E+1
-2.011E-1	1.509E+1	3.416E+1
-2.027E-1	1.519E+1	3.423E+1
-2.011E-1	1.514E+1	3.434E+1
-2.043E-1	1.520E+1	3.413E+1
-2.027E-1	1.522E+1	3.420E+1
-2.011E-1	1.495E+1	3.414E+1
-2.011E-1	1.508E+1	3.428E+1
-1.995E-1	1.523E+1	3.419E+1
-2.043E-1	1.512E+1	3.426E+1
-1.995E-1	1.509E+1	3.432E+1
-1.995E-1	1.523E+1	3.408E+1
-2.027E-1	1.495E+1	3.435E+1
-2.011E-1	1.528E+1	3.416E+1
-2.043E-1	1.516E+1	3.405E+1
-2.027E-1	1.535E+1	3.410E+1
-2.060E-1	1.524E+1	3.424E+1
-2.043E-1	1.518E+1	3.402E+1
-2.027E-1	1.515E+1	3.424E+1
-2.027E-1	1.507E+1	3.413E+1
-2.043E-1	1.520E+1	3.432E+1
-2.060E-1	1.527E+1	3.431E+1
-2.011E-1	1.523E+1	3.424E+1
-2.043E-1	1.518E+1	3.413E+1
-2.060E-1	1.509E+1	3.408E+1
-2.060E-1	1.529E+1	3.398E+1
-2.043E-1	1.525E+1	3.428E+1
-2.011E-1	1.526E+1	3.407E+1
-2.043E-1	1.517E+1	3.399E+1
-2.043E-1	1.510E+1	3.440E+1
-2.027E-1	1.521E+1	3.415E+1
-1.995E-1	1.511E+1	3.432E+1
-2.060E-1	1.515E+1	3.431E+1
-2.060E-1	1.514E+1	3.403E+1
-1.995E-1	1.518E+1	3.442E+1
-2.027E-1	1.505E+1	3.420E+1
-2.043E-1	1.508E+1	3.421E+1
-2.043E-1	1.523E+1	3.431E+1
-2.060E-1	1.502E+1	3.440E+1
-2.027E-1	1.509E+1	3.441E+1
-2.043E-1	1.508E+1	3.418E+1
-2.060E-1	1.519E+1	3.433E+1
-2.027E-1	1.518E+1	3.428E+1
-2.043E-1	1.522E+1	3.437E+1
-2.027E-1	1.523E+1	3.410E+1
-2.027E-1	1.519E+1	3.422E+1
-2.027E-1	1.518E+1	3.430E+1
-2.043E-1	1.535E+1	3.414E+1
-2.060E-1	1.518E+1	3.401E+1
-2.027E-1	1.508E+1	3.435E+1
-2.027E-1	1.508E+1	3.415E+1
-2.027E-1	1.509E+1	3.435E+1
-2.060E-1	1.532E+1	3.430E+1
-2.060E-1	1.518E+1	3.424E+1
-2.027E-1	1.515E+1	3.413E+1
-2.043E-1	1.506E+1	3.404E+1
-2.027E-1	1.514E+1	3.420E+1
-2.043E-1	1.522E+1	3.448E+1
-2.011E-1	1.513E+1	3.421E+1
-2.027E-1	1.521E+1	3.419E+1
-2.043E-1	1.508E+1	3.435E+1
-2.060E-1	1.522E+1	3.413E+1
-2.027E-1	1.504E+1	3.430E+1
-2.027E-1	1.522E+1	3.432E+1
-2.076E-1	1.514E+1	3.408E+1
-2.043E-1	1.530E+1	3.415E+1
-2.011E-1	1.509E+1	3.409E+1
-2.027E-1	1.512E+1	3.422E+1
-2.060E-1	1.518E+1	3.423E+1
-2.027E-1	1.502E+1	3.428E+1
-2.043E-1	1.524E+1	3.412E+1
-2.043E-1	1.521E+1	3.425E+1
-2.043E-1	1.512E+1	3.399E+1
-2.027E-1	1.521E+1	3.421E+1
-2.027E-1	1.520E+1	3.441E+1
-2.027E-1	1.503E+1	3.403E+1
-2.043E-1	1.523E+1	3.431E+1
-2.043E-1	1.528E+1	3.418E+1
-2.027E-1	1.509E+1	3.424E+1
-2.011E-1	1.498E+1	3.435E+1
-2.060E-1	1.504E+1	3.433E+1
-2.027E-1	1.522E+1	3.434E+1
-2.027E-1	1.519E+1	3.440E+1
-2.060E-1	1.504E+1	3.430E+1
-2.060E-1	1.511E+1	3.421E+1
-2.076E-1	1.525E+1	3.441E+1
-2.060E-1	1.522E+1	3.420E+1
-2.027E-1	1.509E+1	3.421E+1
-2.060E-1	1.515E+1	3.429E+1
-2.043E-1	1.535E+1	3.438E+1
-2.027E-1	1.522E+1	3.400E+1
-2.027E-1	1.517E+1	3.437E+1
-2.076E-1	1.518E+1	3.411E+1
-2.060E-1	1.509E+1	3.418E+1
-2.027E-1	1.506E+1	3.432E+1
-2.027E-1	1.515E+1	3.418E+1
-2.043E-1	1.521E+1	3.414E+1
-2.043E-1	1.515E+1	3.439E+1
-2.027E-1	1.501E+1	3.423E+1
-2.011E-1	1.526E+1	3.430E+1
-2.060E-1	1.512E+1	3.411E+1
-2.076E-1	1.510E+1	3.431E+1
-2.011E-1	1.535E+1	3.436E+1
-2.043E-1	1.522E+1	3.418E+1
-2.060E-1	1.513E+1	3.417E+1
-2.043E-1	1.519E+1	3.411E+1
-2.043E-1	1.511E+1	3.424E+1
-2.027E-1	1.517E+1	3.413E+1
-2.076E-1	1.520E+1	3.421E+1
-2.076E-1	1.526E+1	3.418E+1
-2.027E-1	1.502E+1	3.423E+1
-2.027E-1	1.526E+1	3.416E+1
-2.043E-1	1.510E+1	3.411E+1
-2.060E-1	1.522E+1	3.416E+1
-2.027E-1	1.506E+1	3.429E+1
-2.043E-1	1.514E+1	3.402E+1
-2.060E-1	1.519E+1	3.418E+1
-2.060E-1	1.531E+1	3.425E+1
-2.027E-1	1.520E+1	3.407E+1
-2.011E-1	1.516E+1	3.431E+1
-2.043E-1	1.512E+1	3.447E+1
-2.076E-1	1.514E+1	3.433E+1
-2.027E-1	1.522E+1	3.421E+1
-2.060E-1	1.511E+1	3.430E+1
-2.060E-1	1.521E+1	3.411E+1
-2.060E-1	1.510E+1	3.420E+1
-2.011E-1	1.503E+1	3.436E+1
-2.043E-1	1.505E+1	3.409E+1
-2.043E-1	1.517E+1	3.402E+1
-2.076E-1	1.505E+1	3.416E+1
-2.011E-1	1.531E+1	3.411E+1
-2.027E-1	1.521E+1	3.399E+1
-2.043E-1	1.513E+1	3.440E+1
-2.043E-1	1.515E+1	3.418E+1
-2.011E-1	1.524E+1	3.430E+1
-2.027E-1	1.506E+1	3.405E+1
-2.076E-1	1.530E+1	3.425E+1
-2.076E-1	1.518E+1	3.424E+1
-2.060E-1	1.514E+1	3.428E+1
-2.027E-1	1.517E+1	3.433E+1
-2.060E-1	1.507E+1	3.428E+1
-2.060E-1	1.507E+1	3.428E+1
-2.027E-1	1.529E+1	3.416E+1
-2.043E-1	1.510E+1	3.415E+1
-2.060E-1	1.509E+1	3.426E+1
-2.076E-1	1.510E+1	3.427E+1
-2.011E-1	1.506E+1	3.416E+1
-2.043E-1	1.517E+1	3.449E+1
-2.060E-1	1.498E+1	3.422E+1
-2.027E-1	1.521E+1	3.407E+1
-2.027E-1	1.524E+1	3.422E+1
-2.043E-1	1.514E+1	3.419E+1
-2.043E-1	1.530E+1	3.443E+1
-2.076E-1	1.526E+1	3.439E+1
-2.027E-1	1.512E+1	3.434E+1
-2.060E-1	1.516E+1	3.429E+1
-2.043E-1	1.521E+1	3.408E+1
-2.060E-1	1.515E+1	3.427E+1
-2.027E-1	1.539E+1	3.405E+1
-2.060E-1	1.507E+1	3.426E+1
-2.060E-1	1.508E+1	3.406E+1
-2.076E-1	1.506E+1	3.422E+1
-2.027E-1	1.510E+1	3.441E+1
-2.043E-1	1.519E+1	3.425E+1
-2.043E-1	1.518E+1	3.437E+1
-2.076E-1	1.527E+1	3.408E+1
-2.027E-1	1.513E+1	3.406E+1
-2.027E-1	1.507E+1	3.422E+1
-2.060E-1	1.518E+1	3.414E+1
-2.060E-1	1.522E+1	3.409E+1
-2.043E-1	1.510E+1	3.446E+1
-2.043E-1	1.524E+1	3.426E+1
-2.043E-1	1.523E+1	3.404E+1
-2.043E-1	1.520E+1	3.423E+1
-2.043E-1	1.531E+1	3.420E+1
-2.027E-1	1.526E+1	3.435E+1
-2.043E-1	1.520E+1	3.418E+1
-2.027E-1	1.505E+1	3.402E+1
-2.027E-1	1.521E+1	3.420E+1
-2.043E-1	1.509E+1	3.444E+1
-2.076E-1	1.508E+1	3.446E+1
-2.076E-1	1.534E+1	3.406E+1
-2.027E-1	1.521E+1	3.419E+1
-2.043E-1	1.520E+1	3.420E+1
-2.076E-1	1.527E+1	3.411E+1
-2.076E-1	1.514E+1	3.435E+1
-2.027E-1	1.509E+1	3.432E+1
-2.060E-1	1.530E+1	3.413E+1
-2.060E-1	1.527E+1	3.451E+1
-2.076E-1	1.496E+1	3.408E+1
-2.043E-1	1.513E+1	3.430E+1
-2.060E-1	1.524E+1	3.424E+1
-2.043E-1	1.517E+1	3.417E+1
-2.076E-1	1.516E+1	3.400E+1
-2.043E-1	1.522E+1	3.399E+1
-2.043E-1	1.514E+1	3.425E+1
-2.043E-1	1.515E+1	3.413E+1
-2.060E-1	1.508E+1	3.395E+1
-2.027E-1	1.524E+1	3.400E+1
-2.027E-1	1.510E+1	3.415E+1
-2.076E-1	1.521E+1	3.421E+1
-2.076E-1	1.536E+1	3.436E+1
-2.060E-1	1.520E+1	3.410E+1
-2.027E-1	1.532E+1	3.422E+1
-2.060E-1	1.515E+1	3.433E+1
-2.060E-1	1.527E+1	3.396E+1
-2.043E-1	1.512E+1	3.416E+1
-2.027E-1	1.508E+1	3.425E+1
-2.060E-1	1.522E+1	3.410E+1
-2.076E-1	1.515E+1	3.457E+1
-2.043E-1	1.511E+1	3.431E+1
-2.043E-1	1.501E+1	3.413E+1
-2.060E-1	1.509E+1	3.418E+1
-2.076E-1	1.513E+1	3.423E+1
-2.043E-1	1.533E+1	3.442E+1
-2.043E-1	1.519E+1	3.404E+1
-2.108E-1	1.514E+1	3.428E+1
-2.076E-1	1.522E+1	3.415E+1
-2.060E-1	1.514E+1	3.416E+1
-1.995E-1	1.518E+1	3.423E+1
-2.076E-1	1.511E+1	3.413E+1
-2.076E-1	1.515E+1	3.406E+1
-2.060E-1	1.523E+1	3.415E+1
-2.011E-1	1.523E+1	3.432E+1
-2.076E-1	1.511E+1	3.405E+1
-2.076E-1	1.507E+1	3.405E+1
-2.027E-1	1.528E+1	3.415E+1
-2.027E-1	1.529E+1	3.393E+1
-2.076E-1	1.511E+1	3.423E+1
-2.092E-1	1.514E+1	3.440E+1
-2.043E-1	1.513E+1	3.418E+1
-2.043E-1	1.524E+1	3.409E+1
-2.060E-1	1.520E+1	3.423E+1
-2.076E-1	1.523E+1	3.401E+1
-2.043E-1	1.515E+1	3.419E+1
-2.027E-1	1.523E+1	3.429E+1
-2.076E-1	1.506E+1	3.424E+1
-2.060E-1	1.519E+1	3.403E+1
-2.043E-1	1.524E+1	3.425E+1
-2.060E-1	1.513E+1	3.403E+1
-2.076E-1	1.516E+1	3.413E+1
-2.076E-1	1.508E+1	3.436E+1
-2.043E-1	1.513E+1	3.433E+1
-2.060E-1	1.521E+1	3.425E+1
-2.076E-1	1.522E+1	3.417E+1
-2.076E-1	1.509E+1	3.427E+1
-2.060E-1	1.496E+1	3.413E+1
-2.043E-1	1.514E+1	3.436E+1
-2.076E-1	1.527E+1	3.400E+1
-2.060E-1	1.518E+1	3.422E+1
-2.027E-1	1.505E+1	3.420E+1
-2.060E-1	1.520E+1	3.426E+1
-2.076E-1	1.509E+1	3.427E+1
-2.060E-1	1.516E+1	3.427E+1
-2.060E-1	1.531E+1	3.426E+1
-2.043E-1	1.515E+1	3.426E+1
-2.092E-1	1.522E+1	3.422E+1
-2.060E-1	1.525E+1	3.441E+1
-2.092E-1	1.508E+1	3.405E+1
-2.060E-1	1.531E+1	3.431E+1
-2.076E-1	1.515E+1	3.397E+1
-2.076E-1	1.512E+1	3.427E+1
-2.027E-1	1.504E+1	3.430E+1
-2.076E-1	1.524E+1	3.426E+1
-2.092E-1	1.519E+1	3.422E+1
-2.108E-1	1.523E+1	3.417E+1
-2.060E-1	1.513E+1	3.415E+1
-2.076E-1	1.521E+1	3.413E+1
-2.092E-1	1.516E+1	3.407E+1
-2.076E-1	1.520E+1	3.424E+1
-2.076E-1	1.514E+1	3.434E+1
-2.043E-1	1.513E+1	3.429E+1
-2.076E-1	1.518E+1	3.418E+1
-2.092E-1	1.524E+1	3.423E+1
-2.060E-1	1.524E+1	3.417E+1
-2.060E-1	1.517E+1	3.418E+1
-2.043E-1	1.512E+1	3.421E+1
-2.076E-1	1.537E+1	3.444E+1
-2.060E-1	1.537E+1	3.413E+1
-2.060E-1	1.519E+1	3.431E+1
-2.076E-1	1.513E+1	3.419E+1
-2.060E-1	1.515E+1	3.426E+1
-2.060E-1	1.509E+1	3.418E+1
-2.060E-1	1.503E+1	3.428E+1
-2.060E-1	1.525E+1	3.424E+1
-2.076E-1	1.524E+1	3.421E+1
-2.076E-1	1.514E+1	3.408E+1
-2.076E-1	1.515E+1	3.406E+1
-2.092E-1	1.509E+1	3.420E+1
-2.060E-1	1.524E+1	3.424E+1
-2.076E-1	1.524E+1	3.398E+1
-2.043E-1	1.521E+1	3.424E+1
-2.076E-1	1.514E+1	3.415E+1
-2.076E-1	1.521E+1	3.408E+1
-2.076E-1	1.506E+1	3.414E+1
-2.076E-1	1.510E+1	3.435E+1
-2.092E-1	1.519E+1	3.426E+1
-2.076E-1	1.515E+1	3.408E+1
-2.076E-1	1.519E+1	3.418E+1
-2.076E-1	1.511E+1	3.446E+1
-2.060E-1	1.524E+1	3.424E+1
-2.092E-1	1.529E+1	3.410E+1
-2.043E-1	1.517E+1	3.417E+1
-2.076E-1	1.511E+1	3.425E+1
-2.060E-1	1.519E+1	3.429E+1
-2.092E-1	1.518E+1	3.441E+1
-2.043E-1	1.509E+1	3.445E+1
-2.092E-1	1.517E+1	3.411E+1
-2.076E-1	1.506E+1	3.404E+1
-2.076E-1	1.510E+1	3.444E+1
-2.076E-1	1.525E+1	3.409E+1
-2.060E-1	1.524E+1	3.430E+1
-2.076E-1	1.516E+1	3.407E+1
-2.076E-1	1.514E+1	3.424E+1
-2.043E-1	1.531E+1	3.415E+1
-2.076E-1	1.514E+1	3.417E+1
-2.076E-1	1.519E+1	3.438E+1
-2.076E-1	1.527E+1	3.408E+1
-2.076E-1	1.517E+1	3.422E+1
-2.076E-1	1.522E+1	3.420E+1
-2.060E-1	1.507E+1	3.429E+1
-2.076E-1	1.506E+1	3.419E+1
-2.043E-1	1.516E+1	3.414E+1
-2.043E-1	1.529E+1	3.407E+1
-2.060E-1	1.512E+1	3.408E+1
-2.108E-1	1.512E+1	3.429E+1
-2.043E-1	1.522E+1	3.436E+1
-2.060E-1	1.528E+1	3.436E+1
-2.092E-1	1.524E+1	3.405E+1
-2.124E-1	1.534E+1	3.420E+1
-2.060E-1	1.520E+1	3.427E+1
-2.060E-1	1.516E+1	3.425E+1
-2.092E-1	1.530E+1	3.395E+1
-2.060E-1	1.524E+1	3.424E+1
-2.043E-1	1.514E+1	3.430E+1
-2.076E-1	1.524E+1	3.436E+1
-2.076E-1	1.526E+1	3.409E+1
-2.092E-1	1.511E+1	3.434E+1
-2.043E-1	1.522E+1	3.410E+1
-2.076E-1	1.514E+1	3.408E+1
-2.076E-1	1.514E+1	3.446E+1
-2.124E-1	1.529E+1	3.424E+1
-2.060E-1	1.524E+1	3.430E+1
-2.060E-1	1.508E+1	3.429E+1
-2.092E-1	1.498E+1	3.420E+1
-2.092E-1	1.512E+1	3.442E+1
-2.076E-1	1.506E+1	3.422E+1
-2.060E-1	1.526E+1	3.409E+1
-2.108E-1	1.511E+1	3.421E+1
-2.108E-1	1.529E+1	3.425E+1
-2.060E-1	1.512E+1	3.413E+1
-2.060E-1	1.513E+1	3.425E+1
-2.092E-1	1.523E+1	3.420E+1
-2.076E-1	1.515E+1	3.411E+1
-2.060E-1	1.522E+1	3.443E+1
-2.043E-1	1.503E+1	3.403E+1
-2.092E-1	1.512E+1	3.418E+1
-2.092E-1	1.515E+1	3.426E+1
-2.060E-1	1.516E+1	3.432E+1
-2.060E-1	1.523E+1	3.416E+1
-2.092E-1	1.506E+1	3.420E+1
-2.092E-1	1.523E+1	3.411E+1
-2.027E-1	1.527E+1	3.443E+1
-2.060E-1	1.522E+1	3.411E+1
-2.076E-1	1.509E+1	3.425E+1
-2.092E-1	1.515E+1	3.432E+1
-2.076E-1	1.509E+1	3.418E+1
-2.060E-1	1.508E+1	3.418E+1
-2.092E-1	1.511E+1	3.433E+1
-2.092E-1	1.527E+1	3.417E+1
-2.076E-1	1.520E+1	3.422E+1
-2.076E-1	1.505E+1	3.421E+1
-2.092E-1	1.516E+1	3.427E+1
-2.108E-1	1.524E+1	3.421E+1
-2.092E-1	1.519E+1	3.422E+1
-2.043E-1	1.528E+1	3.425E+1
-2.076E-1	1.507E+1	3.432E+1
-2.092E-1	1.523E+1	3.403E+1
-2.092E-1	1.508E+1	3.430E+1
-2.092E-1	1.526E+1	3.410E+1
-2.092E-1	1.502E+1	3.427E+1
-2.076E-1	1.519E+1	3.432E+1
-2.092E-1	1.518E+1	3.439E+1
-2.060E-1	1.524E+1	3.407E+1
-2.092E-1	1.510E+1	3.436E+1
-2.060E-1	1.508E+1	3.416E+1
-2.060E-1	1.516E+1	3.435E+1
-2.076E-1	1.508E+1	3.418E+1
-2.108E-1	1.516E+1	3.401E+1
-2.076E-1	1.523E+1	3.430E+1
-2.076E-1	1.529E+1	3.422E+1
-2.060E-1	1.516E+1	3.406E+1
-2.108E-1	1.505E+1	3.406E+1
-2.108E-1	1.511E+1	3.441E+1
-2.060E-1	1.515E+1	3.438E+1
-2.060E-1	1.503E+1	3.405E+1
-2.092E-1	1.526E+1	3.423E+1
-2.108E-1	1.519E+1	3.432E+1
-2.060E-1	1.525E+1	3.436E+1
-2.043E-1	1.522E+1	3.431E+1
-2.108E-1	1.514E+1	3.417E+1
-2.092E-1	1.513E+1	3.424E+1
-2.043E-1	1.516E+1	3.427E+1
[truncated: 93,963 more rows]
