# Supplementary material for: Improved ANAP incorporation and VCF analysis reveal details of P2X7 current facilitation and a limited conformational interplay between ATP binding and the intracellular ballast domain
Source: eLife. 2023 Jan 4;12:e82479. doi: 10.7554/eLife.82479 (PMC9859053; doi:10.7554/eLife.82479)
Supplement: Figure 5—figure supplement 3—source data 2. [file elife-82479-fig5-figsupp3-data2.zip › Figure-5_figure-supplement-3_source-data-2/DeltaCaM-K127/l14/29.csv]

-5.336E-1	9.164E+0	1.775E+1
-5.352E-1	9.320E+0	1.796E+1
-5.352E-1	9.317E+0	1.798E+1
-5.385E-1	9.459E+0	1.767E+1
-5.368E-1	9.356E+0	1.777E+1
-5.352E-1	9.359E+0	1.779E+1
-5.401E-1	9.265E+0	1.780E+1
-5.368E-1	9.372E+0	1.781E+1
-5.401E-1	9.414E+0	1.774E+1
-5.368E-1	9.395E+0	1.790E+1
-5.368E-1	9.307E+0	1.786E+1
-5.401E-1	9.349E+0	1.779E+1
-5.385E-1	9.249E+0	1.790E+1
-5.368E-1	9.278E+0	1.773E+1
-5.352E-1	9.450E+0	1.764E+1
-5.401E-1	9.326E+0	1.763E+1
-5.352E-1	9.278E+0	1.767E+1
-5.336E-1	9.252E+0	1.764E+1
-5.385E-1	9.378E+0	1.774E+1
-5.352E-1	9.339E+0	1.784E+1
-5.368E-1	9.333E+0	1.772E+1
-5.352E-1	9.395E+0	1.772E+1
-5.352E-1	9.430E+0	1.792E+1
-5.385E-1	9.401E+0	1.772E+1
-5.401E-1	9.304E+0	1.785E+1
-5.368E-1	9.333E+0	1.764E+1
-5.401E-1	9.330E+0	1.763E+1
-5.385E-1	9.352E+0	1.767E+1
-5.401E-1	9.307E+0	1.780E+1
-5.368E-1	9.206E+0	1.795E+1
-5.368E-1	9.268E+0	1.774E+1
-5.401E-1	9.281E+0	1.777E+1
-5.385E-1	9.388E+0	1.780E+1
-5.368E-1	9.333E+0	1.780E+1
-5.368E-1	9.372E+0	1.774E+1
-5.401E-1	9.265E+0	1.785E+1
-5.368E-1	9.262E+0	1.776E+1
-5.352E-1	9.339E+0	1.779E+1
-5.385E-1	9.346E+0	1.777E+1
-5.401E-1	9.349E+0	1.775E+1
-5.368E-1	9.281E+0	1.779E+1
-5.385E-1	9.210E+0	1.772E+1
-5.368E-1	9.287E+0	1.786E+1
-5.385E-1	9.229E+0	1.774E+1
-5.385E-1	9.479E+0	1.775E+1
-5.352E-1	9.469E+0	1.788E+1
-5.368E-1	9.252E+0	1.781E+1
-5.401E-1	9.265E+0	1.791E+1
-5.385E-1	9.456E+0	1.777E+1
-5.336E-1	9.317E+0	1.765E+1
-5.352E-1	9.349E+0	1.779E+1
-5.385E-1	9.339E+0	1.790E+1
-5.385E-1	9.294E+0	1.785E+1
-5.368E-1	9.229E+0	1.776E+1
-5.385E-1	9.304E+0	1.781E+1
-5.368E-1	9.359E+0	1.766E+1
-5.368E-1	9.401E+0	1.783E+1
-5.352E-1	9.281E+0	1.796E+1
-5.385E-1	9.378E+0	1.789E+1
-5.368E-1	9.339E+0	1.785E+1
-5.401E-1	9.437E+0	1.772E+1
-5.385E-1	9.287E+0	1.804E+1
-5.352E-1	9.369E+0	1.772E+1
-5.368E-1	9.356E+0	1.774E+1
-5.385E-1	9.326E+0	1.785E+1
-5.336E-1	9.255E+0	1.783E+1
-5.368E-1	9.294E+0	1.787E+1
-5.385E-1	9.365E+0	1.788E+1
-5.385E-1	9.287E+0	1.776E+1
-5.336E-1	9.359E+0	1.783E+1
-5.368E-1	9.275E+0	1.790E+1
-5.368E-1	9.265E+0	1.786E+1
-5.385E-1	9.372E+0	1.778E+1
-5.352E-1	9.339E+0	1.772E+1
-5.368E-1	9.187E+0	1.757E+1
-5.385E-1	9.284E+0	1.783E+1
-5.352E-1	9.284E+0	1.762E+1
-5.352E-1	9.411E+0	1.770E+1
-5.352E-1	9.398E+0	1.770E+1
-5.385E-1	9.232E+0	1.786E+1
-5.336E-1	9.278E+0	1.781E+1
-5.385E-1	9.323E+0	1.780E+1
-5.368E-1	9.213E+0	1.772E+1
-5.368E-1	9.369E+0	1.768E+1
-5.336E-1	9.294E+0	1.779E+1
-5.336E-1	9.219E+0	1.776E+1
-5.368E-1	9.369E+0	1.784E+1
-5.385E-1	9.275E+0	1.782E+1
-5.401E-1	9.271E+0	1.777E+1
-5.352E-1	9.375E+0	1.779E+1
-5.336E-1	9.300E+0	1.787E+1
-5.368E-1	9.310E+0	1.773E+1
-5.368E-1	9.268E+0	1.762E+1
-5.336E-1	9.307E+0	1.773E+1
-5.336E-1	9.275E+0	1.778E+1
-5.401E-1	9.310E+0	1.777E+1
-5.352E-1	9.424E+0	1.775E+1
-5.320E-1	9.323E+0	1.776E+1
-5.352E-1	9.372E+0	1.773E+1
-5.385E-1	9.440E+0	1.782E+1
-5.385E-1	9.362E+0	1.784E+1
-5.320E-1	9.226E+0	1.783E+1
-5.368E-1	9.323E+0	1.781E+1
-5.385E-1	9.317E+0	1.781E+1
-5.368E-1	9.346E+0	1.767E+1
-5.352E-1	9.369E+0	1.789E+1
-5.368E-1	9.167E+0	1.778E+1
-5.385E-1	9.388E+0	1.774E+1
-5.368E-1	9.352E+0	1.791E+1
-5.336E-1	9.408E+0	1.785E+1
-5.352E-1	9.369E+0	1.765E+1
-5.385E-1	9.297E+0	1.780E+1
-5.385E-1	9.388E+0	1.786E+1
-5.352E-1	9.352E+0	1.766E+1
-5.368E-1	9.255E+0	1.777E+1
-5.368E-1	9.369E+0	1.774E+1
-5.352E-1	9.443E+0	1.783E+1
-5.352E-1	9.336E+0	1.766E+1
-5.352E-1	9.382E+0	1.780E+1
-5.368E-1	9.226E+0	1.793E+1
-5.368E-1	9.281E+0	1.784E+1
-5.320E-1	9.369E+0	1.778E+1
-5.368E-1	9.375E+0	1.788E+1
-5.368E-1	9.430E+0	1.774E+1
-5.385E-1	9.479E+0	1.779E+1
-5.352E-1	9.281E+0	1.785E+1
-5.352E-1	9.343E+0	1.786E+1
-5.401E-1	9.313E+0	1.778E+1
-5.368E-1	9.346E+0	1.786E+1
-5.352E-1	9.242E+0	1.768E+1
-5.368E-1	9.206E+0	1.784E+1
-5.368E-1	9.411E+0	1.775E+1
-5.368E-1	9.213E+0	1.785E+1
-5.368E-1	9.320E+0	1.783E+1
-5.352E-1	9.469E+0	1.794E+1
-5.385E-1	9.300E+0	1.775E+1
-5.385E-1	9.197E+0	1.789E+1
-5.320E-1	9.420E+0	1.766E+1
-5.368E-1	9.472E+0	1.778E+1
-5.368E-1	9.284E+0	1.781E+1
-5.368E-1	9.339E+0	1.775E+1
-5.336E-1	9.317E+0	1.785E+1
-5.352E-1	9.291E+0	1.770E+1
-5.352E-1	9.287E+0	1.782E+1
-5.368E-1	9.489E+0	1.770E+1
-5.352E-1	9.378E+0	1.772E+1
-5.352E-1	9.336E+0	1.777E+1
-5.401E-1	9.232E+0	1.774E+1
-5.385E-1	9.203E+0	1.775E+1
-5.352E-1	9.232E+0	1.775E+1
-5.368E-1	9.317E+0	1.780E+1
-5.417E-1	9.420E+0	1.768E+1
-5.352E-1	9.291E+0	1.781E+1
-5.336E-1	9.275E+0	1.791E+1
-5.352E-1	9.346E+0	1.776E+1
-5.385E-1	9.352E+0	1.776E+1
-5.368E-1	9.268E+0	1.776E+1
-5.368E-1	9.245E+0	1.784E+1
-5.368E-1	9.239E+0	1.766E+1
-5.401E-1	9.398E+0	1.783E+1
-5.368E-1	9.382E+0	1.774E+1
-5.368E-1	9.404E+0	1.785E+1
-5.352E-1	9.339E+0	1.791E+1
-5.368E-1	9.239E+0	1.775E+1
-5.352E-1	9.210E+0	1.771E+1
-5.336E-1	9.333E+0	1.775E+1
-5.385E-1	9.411E+0	1.795E+1
-5.368E-1	9.223E+0	1.782E+1
-5.385E-1	9.352E+0	1.776E+1
-5.352E-1	9.330E+0	1.790E+1
-5.368E-1	9.268E+0	1.772E+1
-5.401E-1	9.252E+0	1.781E+1
-5.336E-1	9.265E+0	1.782E+1
-5.352E-1	9.307E+0	1.780E+1
-5.368E-1	9.388E+0	1.794E+1
-5.368E-1	9.284E+0	1.778E+1
-5.352E-1	9.307E+0	1.788E+1
-5.368E-1	9.323E+0	1.798E+1
-5.352E-1	9.404E+0	1.762E+1
-5.385E-1	9.359E+0	1.773E+1
-5.385E-1	9.317E+0	1.805E+1
-5.320E-1	9.343E+0	1.761E+1
-5.352E-1	9.262E+0	1.778E+1
-5.368E-1	9.300E+0	1.789E+1
-5.336E-1	9.242E+0	1.785E+1
-5.352E-1	9.262E+0	1.756E+1
-5.336E-1	9.343E+0	1.786E+1
-5.368E-1	9.317E+0	1.785E+1
-5.352E-1	9.385E+0	1.777E+1
-5.320E-1	9.226E+0	1.777E+1
-5.336E-1	9.239E+0	1.767E+1
-5.385E-1	9.294E+0	1.776E+1
-5.352E-1	9.281E+0	1.777E+1
-5.336E-1	9.404E+0	1.791E+1
-5.336E-1	9.180E+0	1.771E+1
-5.352E-1	9.430E+0	1.777E+1
-5.368E-1	9.391E+0	1.784E+1
-5.352E-1	9.252E+0	1.786E+1
-5.352E-1	9.242E+0	1.786E+1
-5.368E-1	9.304E+0	1.781E+1
-5.368E-1	9.352E+0	1.802E+1
-5.336E-1	9.281E+0	1.776E+1
-5.320E-1	9.219E+0	1.784E+1
-5.385E-1	9.265E+0	1.767E+1
-5.385E-1	9.417E+0	1.779E+1
-5.320E-1	9.404E+0	1.785E+1
-5.352E-1	9.310E+0	1.783E+1
-5.368E-1	9.330E+0	1.784E+1
-5.352E-1	9.336E+0	1.759E+1
-5.320E-1	9.300E+0	1.793E+1
-5.352E-1	9.382E+0	1.773E+1
-5.385E-1	9.258E+0	1.782E+1
-5.368E-1	9.294E+0	1.776E+1
-5.336E-1	9.307E+0	1.776E+1
-5.352E-1	9.339E+0	1.793E+1
-5.368E-1	9.252E+0	1.783E+1
-5.352E-1	9.323E+0	1.769E+1
-5.320E-1	9.401E+0	1.780E+1
-5.352E-1	9.271E+0	1.771E+1
-5.368E-1	9.349E+0	1.767E+1
-5.352E-1	9.346E+0	1.765E+1
-5.336E-1	9.278E+0	1.768E+1
-5.336E-1	9.297E+0	1.777E+1
-5.385E-1	9.216E+0	1.784E+1
-5.368E-1	9.232E+0	1.788E+1
-5.320E-1	9.398E+0	1.790E+1
-5.352E-1	9.378E+0	1.771E+1
-5.368E-1	9.307E+0	1.793E+1
-5.368E-1	9.229E+0	1.786E+1
-5.368E-1	9.213E+0	1.757E+1
-5.352E-1	9.369E+0	1.775E+1
-5.385E-1	9.320E+0	1.767E+1
-5.368E-1	9.330E+0	1.770E+1
-5.303E-1	9.300E+0	1.773E+1
-5.385E-1	9.362E+0	1.772E+1
-5.401E-1	9.210E+0	1.789E+1
-5.368E-1	9.446E+0	1.772E+1
-5.320E-1	9.236E+0	1.781E+1
-5.352E-1	9.271E+0	1.764E+1
-5.336E-1	9.362E+0	1.787E+1
-5.336E-1	9.346E+0	1.762E+1
-5.352E-1	9.346E+0	1.764E+1
-5.368E-1	9.336E+0	1.776E+1
-5.368E-1	9.304E+0	1.766E+1
-5.368E-1	9.116E+0	1.781E+1
-5.352E-1	9.291E+0	1.767E+1
-5.352E-1	9.336E+0	1.761E+1
-5.385E-1	9.216E+0	1.769E+1
-5.320E-1	9.229E+0	1.785E+1
-5.336E-1	9.372E+0	1.779E+1
-5.352E-1	9.255E+0	1.773E+1
-5.368E-1	9.271E+0	1.776E+1
-5.320E-1	9.310E+0	1.772E+1
-5.352E-1	9.281E+0	1.757E+1
-5.336E-1	9.287E+0	1.774E+1
-5.352E-1	9.129E+0	1.783E+1
-5.368E-1	9.281E+0	1.779E+1
-5.336E-1	9.271E+0	1.772E+1
-5.352E-1	9.544E+0	1.785E+1
-5.352E-1	9.443E+0	1.788E+1
-5.385E-1	9.297E+0	1.778E+1
-5.352E-1	9.326E+0	1.781E+1
-5.368E-1	9.210E+0	1.776E+1
-5.368E-1	9.356E+0	1.783E+1
-5.336E-1	9.333E+0	1.789E+1
-5.320E-1	9.375E+0	1.773E+1
-5.352E-1	9.369E+0	1.777E+1
-5.368E-1	9.271E+0	1.766E+1
-5.336E-1	9.420E+0	1.774E+1
-5.352E-1	9.284E+0	1.776E+1
-5.352E-1	9.385E+0	1.777E+1
-5.385E-1	9.375E+0	1.771E+1
-5.336E-1	9.326E+0	1.775E+1
-5.320E-1	9.440E+0	1.781E+1
-5.352E-1	9.174E+0	1.771E+1
-5.352E-1	9.262E+0	1.772E+1
-5.336E-1	9.245E+0	1.773E+1
-5.352E-1	9.287E+0	1.781E+1
-5.368E-1	9.278E+0	1.769E+1
-5.368E-1	9.187E+0	1.778E+1
-5.336E-1	9.278E+0	1.788E+1
-5.336E-1	9.262E+0	1.766E+1
-5.336E-1	9.323E+0	1.760E+1
-5.368E-1	9.326E+0	1.771E+1
-5.352E-1	9.323E+0	1.774E+1
-5.336E-1	9.330E+0	1.780E+1
-5.336E-1	9.450E+0	1.770E+1
-5.385E-1	9.304E+0	1.781E+1
-5.352E-1	9.284E+0	1.774E+1
-5.352E-1	9.203E+0	1.768E+1
-5.352E-1	9.213E+0	1.752E+1
-5.352E-1	9.352E+0	1.784E+1
-5.336E-1	9.245E+0	1.796E+1
-5.320E-1	9.339E+0	1.769E+1
-5.336E-1	9.232E+0	1.785E+1
-5.368E-1	9.236E+0	1.777E+1
-5.352E-1	9.187E+0	1.767E+1
-5.320E-1	9.278E+0	1.780E+1
-5.368E-1	9.362E+0	1.773E+1
-5.368E-1	9.262E+0	1.790E+1
-5.368E-1	9.307E+0	1.785E+1
-5.336E-1	9.258E+0	1.776E+1
-5.336E-1	9.323E+0	1.774E+1
-5.368E-1	9.226E+0	1.768E+1
-5.368E-1	9.268E+0	1.782E+1
-5.320E-1	9.382E+0	1.785E+1
-5.352E-1	9.258E+0	1.776E+1
-5.368E-1	9.216E+0	1.789E+1
-5.336E-1	9.307E+0	1.777E+1
-5.320E-1	9.291E+0	1.766E+1
-5.368E-1	9.417E+0	1.779E+1
-5.368E-1	9.216E+0	1.780E+1
-5.385E-1	9.291E+0	1.780E+1
-5.352E-1	9.281E+0	1.790E+1
-5.336E-1	9.352E+0	1.776E+1
-5.352E-1	9.391E+0	1.766E+1
-5.320E-1	9.265E+0	1.792E+1
-5.320E-1	9.287E+0	1.783E+1
-5.320E-1	9.271E+0	1.778E+1
-5.368E-1	9.313E+0	1.780E+1
-5.352E-1	9.281E+0	1.772E+1
-5.336E-1	9.255E+0	1.761E+1
-5.385E-1	9.346E+0	1.785E+1
-5.352E-1	9.343E+0	1.768E+1
-5.368E-1	9.398E+0	1.785E+1
-5.336E-1	9.206E+0	1.784E+1
-5.352E-1	9.369E+0	1.785E+1
-5.368E-1	9.307E+0	1.770E+1
-5.352E-1	9.437E+0	1.783E+1
-5.368E-1	9.281E+0	1.776E+1
-5.336E-1	9.333E+0	1.772E+1
-5.352E-1	9.268E+0	1.773E+1
-5.352E-1	9.171E+0	1.773E+1
-5.336E-1	9.310E+0	1.780E+1
-5.368E-1	9.271E+0	1.770E+1
-5.368E-1	9.362E+0	1.778E+1
-5.336E-1	9.271E+0	1.768E+1
-5.336E-1	9.463E+0	1.777E+1
-5.352E-1	9.352E+0	1.785E+1
-5.368E-1	9.317E+0	1.770E+1
-5.336E-1	9.427E+0	1.776E+1
-5.303E-1	9.284E+0	1.776E+1
-5.352E-1	9.294E+0	1.764E+1
-5.336E-1	9.346E+0	1.777E+1
-5.320E-1	9.450E+0	1.771E+1
-5.287E-1	9.223E+0	1.778E+1
-5.352E-1	9.372E+0	1.797E+1
-5.401E-1	9.388E+0	1.780E+1
-5.320E-1	9.310E+0	1.785E+1
-5.336E-1	9.326E+0	1.775E+1
-5.352E-1	9.349E+0	1.768E+1
-5.352E-1	9.365E+0	1.778E+1
-5.336E-1	9.395E+0	1.779E+1
-5.320E-1	9.281E+0	1.778E+1
-5.352E-1	9.258E+0	1.769E+1
-5.352E-1	9.388E+0	1.780E+1
-5.336E-1	9.310E+0	1.780E+1
-5.320E-1	9.268E+0	1.786E+1
-5.320E-1	9.404E+0	1.786E+1
-5.385E-1	9.469E+0	1.778E+1
-5.352E-1	9.330E+0	1.773E+1
-5.336E-1	9.291E+0	1.790E+1
-5.336E-1	9.304E+0	1.795E+1
-5.352E-1	9.343E+0	1.775E+1
-5.352E-1	9.369E+0	1.779E+1
-5.336E-1	9.284E+0	1.776E+1
-5.320E-1	9.184E+0	1.763E+1
-5.352E-1	9.287E+0	1.773E+1
-5.320E-1	9.411E+0	1.764E+1
-5.320E-1	9.206E+0	1.783E+1
-5.352E-1	9.284E+0	1.773E+1
-5.352E-1	9.391E+0	1.790E+1
-5.336E-1	9.206E+0	1.778E+1
-5.303E-1	9.294E+0	1.784E+1
-5.352E-1	9.268E+0	1.783E+1
-5.336E-1	9.427E+0	1.777E+1
-5.336E-1	9.297E+0	1.766E+1
-5.336E-1	9.284E+0	1.784E+1
-5.336E-1	9.346E+0	1.788E+1
-5.368E-1	9.349E+0	1.783E+1
-5.368E-1	9.180E+0	1.779E+1
-5.352E-1	9.382E+0	1.770E+1
-5.352E-1	9.359E+0	1.786E+1
-5.352E-1	9.193E+0	1.769E+1
-5.336E-1	9.352E+0	1.772E+1
-5.352E-1	9.278E+0	1.779E+1
-5.320E-1	9.125E+0	1.775E+1
-5.352E-1	9.382E+0	1.788E+1
-5.336E-1	9.219E+0	1.790E+1
-5.320E-1	9.330E+0	1.782E+1
-5.320E-1	9.339E+0	1.784E+1
-5.368E-1	9.187E+0	1.771E+1
-5.336E-1	9.304E+0	1.784E+1
-5.287E-1	9.313E+0	1.795E+1
-5.352E-1	9.281E+0	1.779E+1
-5.336E-1	9.310E+0	1.777E+1
-5.320E-1	9.339E+0	1.773E+1
-5.303E-1	9.307E+0	1.766E+1
-5.352E-1	9.300E+0	1.773E+1
-5.368E-1	9.395E+0	1.778E+1
-5.352E-1	9.398E+0	1.765E+1
-5.352E-1	9.187E+0	1.777E+1
-5.336E-1	9.317E+0	1.770E+1
-5.352E-1	9.317E+0	1.791E+1
-5.352E-1	9.466E+0	1.770E+1
-5.336E-1	9.249E+0	1.790E+1
-5.320E-1	9.336E+0	1.772E+1
-5.336E-1	9.326E+0	1.776E+1
-5.336E-1	9.197E+0	1.778E+1
-5.336E-1	9.326E+0	1.785E+1
-5.352E-1	9.362E+0	1.779E+1
-5.368E-1	9.385E+0	1.773E+1
-5.320E-1	9.349E+0	1.765E+1
-5.320E-1	9.359E+0	1.780E+1
-5.336E-1	9.326E+0	1.797E+1
-5.352E-1	9.495E+0	1.774E+1
-5.352E-1	9.330E+0	1.779E+1
-5.336E-1	9.265E+0	1.769E+1
-5.303E-1	9.430E+0	1.776E+1
-5.368E-1	9.359E+0	1.780E+1
-5.336E-1	9.310E+0	1.775E+1
-5.303E-1	9.323E+0	1.778E+1
-5.336E-1	9.236E+0	1.789E+1
-5.385E-1	9.362E+0	1.774E+1
-5.320E-1	9.294E+0	1.782E+1
-5.336E-1	9.333E+0	1.785E+1
-5.352E-1	9.404E+0	1.760E+1
-5.336E-1	9.352E+0	1.785E+1
-5.336E-1	9.287E+0	1.791E+1
-5.320E-1	9.346E+0	1.783E+1
-5.336E-1	9.313E+0	1.755E+1
-5.368E-1	9.275E+0	1.792E+1
-5.336E-1	9.310E+0	1.779E+1
-5.336E-1	9.336E+0	1.788E+1
-5.352E-1	9.177E+0	1.771E+1
-5.352E-1	9.287E+0	1.769E+1
-5.303E-1	9.255E+0	1.777E+1
-5.303E-1	9.297E+0	1.769E+1
-5.352E-1	9.362E+0	1.794E+1
-5.368E-1	9.213E+0	1.774E+1
-5.368E-1	9.300E+0	1.795E+1
-5.336E-1	9.430E+0	1.791E+1
-5.336E-1	9.151E+0	1.763E+1
-5.320E-1	9.382E+0	1.767E+1
-5.320E-1	9.200E+0	1.772E+1
-5.320E-1	9.365E+0	1.753E+1
-5.352E-1	9.307E+0	1.778E+1
-5.336E-1	9.531E+0	1.773E+1
-5.352E-1	9.304E+0	1.787E+1
-5.303E-1	9.284E+0	1.781E+1
-5.336E-1	9.307E+0	1.778E+1
-5.336E-1	9.320E+0	1.770E+1
-5.320E-1	9.275E+0	1.776E+1
-5.336E-1	9.268E+0	1.770E+1
-5.303E-1	9.395E+0	1.786E+1
-5.320E-1	9.268E+0	1.790E+1
-5.336E-1	9.333E+0	1.771E+1
-5.303E-1	9.313E+0	1.774E+1
-5.336E-1	9.320E+0	1.776E+1
-5.336E-1	9.184E+0	1.776E+1
-5.320E-1	9.395E+0	1.779E+1
-5.320E-1	9.352E+0	1.762E+1
-5.336E-1	9.223E+0	1.779E+1
-5.352E-1	9.346E+0	1.780E+1
-5.336E-1	9.291E+0	1.785E+1
-5.336E-1	9.417E+0	1.765E+1
-5.320E-1	9.352E+0	1.803E+1
-5.336E-1	9.223E+0	1.787E+1
-5.320E-1	9.420E+0	1.794E+1
-5.303E-1	9.453E+0	1.784E+1
-5.352E-1	9.362E+0	1.792E+1
-5.336E-1	9.346E+0	1.790E+1
-5.352E-1	9.388E+0	1.781E+1
-5.303E-1	9.313E+0	1.783E+1
-5.320E-1	9.391E+0	1.778E+1
-5.320E-1	9.310E+0	1.784E+1
-5.336E-1	9.414E+0	1.776E+1
-5.320E-1	9.307E+0	1.775E+1
-5.320E-1	9.391E+0	1.760E+1
-5.368E-1	9.326E+0	1.774E+1
-5.352E-1	9.378E+0	1.767E+1
-5.303E-1	9.291E+0	1.758E+1
-5.320E-1	9.313E+0	1.772E+1
-5.320E-1	9.242E+0	1.778E+1
-5.336E-1	9.245E+0	1.797E+1
-5.303E-1	9.388E+0	1.785E+1
-5.352E-1	9.291E+0	1.785E+1
-5.336E-1	9.313E+0	1.772E+1
-5.320E-1	9.300E+0	1.768E+1
-5.320E-1	9.210E+0	1.777E+1
-5.303E-1	9.398E+0	1.779E+1
-5.320E-1	9.330E+0	1.779E+1
-5.303E-1	9.356E+0	1.787E+1
-5.320E-1	9.300E+0	1.787E+1
-5.336E-1	9.323E+0	1.787E+1
-5.320E-1	9.304E+0	1.788E+1
-5.303E-1	9.284E+0	1.752E+1
-5.303E-1	9.359E+0	1.790E+1
-5.303E-1	9.333E+0	1.775E+1
-5.336E-1	9.278E+0	1.770E+1
-5.303E-1	9.287E+0	1.779E+1
-5.320E-1	9.278E+0	1.793E+1
-5.336E-1	9.359E+0	1.778E+1
-5.336E-1	9.252E+0	1.789E+1
-5.352E-1	9.242E+0	1.794E+1
-5.336E-1	9.174E+0	1.775E+1
-5.336E-1	9.365E+0	1.768E+1
-5.352E-1	9.424E+0	1.767E+1
-5.320E-1	9.362E+0	1.783E+1
-5.271E-1	9.223E+0	1.775E+1
-5.336E-1	9.252E+0	1.782E+1
-5.368E-1	9.265E+0	1.774E+1
-5.320E-1	9.326E+0	1.772E+1
-5.320E-1	9.193E+0	1.764E+1
-5.336E-1	9.294E+0	1.777E+1
-5.368E-1	9.287E+0	1.785E+1
-5.352E-1	9.242E+0	1.780E+1
-5.320E-1	9.313E+0	1.781E+1
-5.303E-1	9.391E+0	1.790E+1
-5.336E-1	9.330E+0	1.763E+1
-5.320E-1	9.236E+0	1.780E+1
-5.303E-1	9.284E+0	1.768E+1
-5.336E-1	9.226E+0	1.771E+1
-5.336E-1	9.382E+0	1.767E+1
-5.320E-1	9.245E+0	1.779E+1
-5.336E-1	9.216E+0	1.794E+1
-5.320E-1	9.323E+0	1.776E+1
-5.336E-1	9.242E+0	1.800E+1
-5.336E-1	9.284E+0	1.787E+1
-5.336E-1	9.362E+0	1.784E+1
-5.320E-1	9.385E+0	1.782E+1
-5.336E-1	9.339E+0	1.768E+1
-5.320E-1	9.271E+0	1.786E+1
-5.320E-1	9.375E+0	1.773E+1
-5.336E-1	9.245E+0	1.791E+1
-5.352E-1	9.404E+0	1.778E+1
-5.336E-1	9.339E+0	1.747E+1
-5.320E-1	9.349E+0	1.784E+1
-5.336E-1	9.242E+0	1.780E+1
-5.320E-1	9.359E+0	1.770E+1
-5.336E-1	9.281E+0	1.763E+1
-5.303E-1	9.378E+0	1.773E+1
-5.320E-1	9.239E+0	1.774E+1
-5.352E-1	9.291E+0	1.782E+1
-5.287E-1	9.271E+0	1.772E+1
-5.303E-1	9.310E+0	1.777E+1
-5.320E-1	9.372E+0	1.782E+1
-5.320E-1	9.411E+0	1.773E+1
-5.303E-1	9.359E+0	1.776E+1
-5.287E-1	9.498E+0	1.771E+1
-5.320E-1	9.382E+0	1.776E+1
-5.352E-1	9.291E+0	1.779E+1
-5.303E-1	9.313E+0	1.781E+1
-5.303E-1	9.369E+0	1.773E+1
-5.336E-1	9.411E+0	1.768E+1
-5.352E-1	9.275E+0	1.782E+1
-5.336E-1	9.164E+0	1.772E+1
-5.303E-1	9.401E+0	1.784E+1
-5.352E-1	9.323E+0	1.766E+1
-5.336E-1	9.339E+0	1.785E+1
-5.303E-1	9.401E+0	1.778E+1
-5.320E-1	9.330E+0	1.781E+1
-5.320E-1	9.180E+0	1.780E+1
-5.336E-1	9.352E+0	1.768E+1
-5.320E-1	9.258E+0	1.775E+1
-5.287E-1	9.365E+0	1.772E+1
-5.320E-1	9.271E+0	1.785E+1
-5.336E-1	9.365E+0	1.790E+1
-5.303E-1	9.294E+0	1.779E+1
-5.303E-1	9.291E+0	1.786E+1
-5.336E-1	9.223E+0	1.761E+1
-5.320E-1	9.284E+0	1.779E+1
-5.320E-1	9.317E+0	1.773E+1
-5.303E-1	9.249E+0	1.777E+1
-5.303E-1	9.268E+0	1.793E+1
-5.352E-1	9.310E+0	1.782E+1
-5.320E-1	9.310E+0	1.779E+1
-5.287E-1	9.252E+0	1.779E+1
-5.303E-1	9.336E+0	1.777E+1
-5.336E-1	9.369E+0	1.768E+1
-5.303E-1	9.281E+0	1.791E+1
-5.303E-1	9.346E+0	1.787E+1
-5.303E-1	9.369E+0	1.775E+1
-5.336E-1	9.326E+0	1.775E+1
-5.303E-1	9.291E+0	1.773E+1
-5.336E-1	9.385E+0	1.775E+1
-5.320E-1	9.300E+0	1.786E+1
-5.320E-1	9.417E+0	1.770E+1
-5.303E-1	9.275E+0	1.772E+1
-5.303E-1	9.313E+0	1.785E+1
-5.303E-1	9.369E+0	1.788E+1
-5.336E-1	9.287E+0	1.786E+1
-5.320E-1	9.313E+0	1.782E+1
-5.287E-1	9.333E+0	1.779E+1
-5.303E-1	9.278E+0	1.786E+1
-5.336E-1	9.300E+0	1.782E+1
-5.336E-1	9.258E+0	1.772E+1
-5.320E-1	9.382E+0	1.776E+1
-5.336E-1	9.352E+0	1.779E+1
-5.320E-1	9.356E+0	1.797E+1
-5.320E-1	9.326E+0	1.771E+1
-5.303E-1	9.336E+0	1.787E+1
-5.303E-1	9.375E+0	1.785E+1
-5.336E-1	9.343E+0	1.787E+1
-5.320E-1	9.112E+0	1.779E+1
-5.303E-1	9.284E+0	1.779E+1
-5.336E-1	9.349E+0	1.775E+1
-5.352E-1	9.411E+0	1.779E+1
-5.287E-1	9.219E+0	1.767E+1
-5.320E-1	9.229E+0	1.777E+1
-5.303E-1	9.398E+0	1.763E+1
-5.336E-1	9.356E+0	1.777E+1
-5.303E-1	9.258E+0	1.783E+1
-5.271E-1	9.258E+0	1.773E+1
-5.320E-1	9.255E+0	1.773E+1
-5.320E-1	9.330E+0	1.779E+1
-5.320E-1	9.255E+0	1.788E+1
-5.271E-1	9.356E+0	1.792E+1
-5.320E-1	9.304E+0	1.772E+1
-5.336E-1	9.255E+0	1.784E+1
-5.303E-1	9.300E+0	1.789E+1
-5.303E-1	9.265E+0	1.773E+1
-5.320E-1	9.300E+0	1.784E+1
-5.336E-1	9.242E+0	1.774E+1
-5.287E-1	9.349E+0	1.761E+1
-5.271E-1	9.284E+0	1.785E+1
-5.303E-1	9.398E+0	1.786E+1
-5.320E-1	9.326E+0	1.774E+1
-5.320E-1	9.420E+0	1.782E+1
-5.303E-1	9.304E+0	1.778E+1
-5.303E-1	9.323E+0	1.774E+1
-5.320E-1	9.287E+0	1.775E+1
-5.320E-1	9.271E+0	1.772E+1
-5.287E-1	9.356E+0	1.783E+1
-5.336E-1	9.359E+0	1.776E+1
-5.320E-1	9.255E+0	1.778E+1
-5.303E-1	9.382E+0	1.770E+1
-5.287E-1	9.304E+0	1.758E+1
-5.320E-1	9.375E+0	1.788E+1
-5.336E-1	9.268E+0	1.772E+1
-5.287E-1	9.349E+0	1.780E+1
-5.303E-1	9.239E+0	1.778E+1
-5.336E-1	9.304E+0	1.781E+1
-5.336E-1	9.365E+0	1.781E+1
-5.303E-1	9.216E+0	1.764E+1
-5.303E-1	9.356E+0	1.787E+1
-5.303E-1	9.300E+0	1.776E+1
-5.320E-1	9.320E+0	1.766E+1
-5.336E-1	9.232E+0	1.793E+1
-5.336E-1	9.291E+0	1.780E+1
-5.336E-1	9.326E+0	1.794E+1
-5.336E-1	9.307E+0	1.783E+1
-5.320E-1	9.132E+0	1.794E+1
-5.303E-1	9.278E+0	1.771E+1
-5.336E-1	9.206E+0	1.778E+1
-5.320E-1	9.310E+0	1.780E+1
-5.303E-1	9.180E+0	1.769E+1
-5.303E-1	9.375E+0	1.771E+1
-5.320E-1	9.414E+0	1.801E+1
-5.320E-1	9.411E+0	1.778E+1
-5.320E-1	9.304E+0	1.777E+1
-5.320E-1	9.420E+0	1.779E+1
-5.336E-1	9.190E+0	1.783E+1
-5.336E-1	9.304E+0	1.778E+1
-5.303E-1	9.297E+0	1.782E+1
-5.287E-1	9.287E+0	1.782E+1
-5.303E-1	9.333E+0	1.770E+1
-5.352E-1	9.317E+0	1.775E+1
-5.287E-1	9.284E+0	1.779E+1
-5.303E-1	9.336E+0	1.774E+1
-5.303E-1	9.401E+0	1.757E+1
-5.336E-1	9.330E+0	1.790E+1
-5.287E-1	9.352E+0	1.780E+1
-5.320E-1	9.255E+0	1.773E+1
-5.336E-1	9.317E+0	1.772E+1
-5.336E-1	9.356E+0	1.768E+1
-5.287E-1	9.362E+0	1.783E+1
-5.287E-1	9.440E+0	1.773E+1
-5.320E-1	9.242E+0	1.805E+1
-5.336E-1	9.197E+0	1.780E+1
-5.303E-1	9.365E+0	1.780E+1
-5.287E-1	9.362E+0	1.783E+1
-5.336E-1	9.466E+0	1.778E+1
-5.385E-1	9.330E+0	1.765E+1
-5.287E-1	9.213E+0	1.789E+1
-5.271E-1	9.330E+0	1.782E+1
-5.303E-1	9.362E+0	1.779E+1
-5.303E-1	9.349E+0	1.759E+1
-5.303E-1	9.320E+0	1.774E+1
-5.271E-1	9.411E+0	1.778E+1
-5.303E-1	9.310E+0	1.787E+1
-5.303E-1	9.300E+0	1.781E+1
-5.287E-1	9.278E+0	1.770E+1
-5.303E-1	9.213E+0	1.782E+1
-5.303E-1	9.369E+0	1.783E+1
-5.336E-1	9.362E+0	1.785E+1
-5.287E-1	9.297E+0	1.774E+1
-5.271E-1	9.404E+0	1.791E+1
-5.303E-1	9.310E+0	1.790E+1
-5.352E-1	9.184E+0	1.774E+1
-5.271E-1	9.300E+0	1.794E+1
-5.287E-1	9.414E+0	1.778E+1
-5.320E-1	9.242E+0	1.802E+1
-5.352E-1	9.411E+0	1.800E+1
-5.303E-1	9.310E+0	1.784E+1
-5.287E-1	9.236E+0	1.767E+1
-5.303E-1	9.469E+0	1.776E+1
-5.336E-1	9.245E+0	1.767E+1
-5.336E-1	9.249E+0	1.772E+1
-5.303E-1	9.310E+0	1.777E+1
-5.320E-1	9.323E+0	1.778E+1
-5.320E-1	9.391E+0	1.773E+1
-5.303E-1	9.349E+0	1.794E+1
-5.303E-1	9.313E+0	1.787E+1
-5.287E-1	9.223E+0	1.772E+1
-5.320E-1	9.352E+0	1.760E+1
-5.320E-1	9.300E+0	1.781E+1
-5.271E-1	9.174E+0	1.780E+1
-5.303E-1	9.313E+0	1.772E+1
-5.336E-1	9.242E+0	1.786E+1
-5.287E-1	9.352E+0	1.790E+1
-5.287E-1	9.245E+0	1.796E+1
-5.303E-1	9.229E+0	1.775E+1
-5.336E-1	9.352E+0	1.786E+1
-5.287E-1	9.375E+0	1.801E+1
-5.287E-1	9.420E+0	1.792E+1
-5.287E-1	9.349E+0	1.783E+1
-5.336E-1	9.401E+0	1.776E+1
-5.303E-1	9.300E+0	1.792E+1
-5.303E-1	9.352E+0	1.777E+1
-5.320E-1	9.408E+0	1.779E+1
-5.320E-1	9.326E+0	1.793E+1
-5.287E-1	9.330E+0	1.782E+1
-5.287E-1	9.317E+0	1.776E+1
-5.320E-1	9.229E+0	1.784E+1
-5.352E-1	9.404E+0	1.799E+1
-5.320E-1	9.307E+0	1.770E+1
-5.287E-1	9.307E+0	1.786E+1
-5.287E-1	9.359E+0	1.761E+1
-5.320E-1	9.391E+0	1.768E+1
-5.271E-1	9.391E+0	1.769E+1
-5.271E-1	9.336E+0	1.773E+1
-5.320E-1	9.294E+0	1.755E+1
-5.352E-1	9.414E+0	1.763E+1
-5.320E-1	9.287E+0	1.765E+1
-5.287E-1	9.304E+0	1.761E+1
-5.336E-1	9.216E+0	1.773E+1
-5.336E-1	9.372E+0	1.779E+1
-5.303E-1	9.265E+0	1.781E+1
-5.287E-1	9.294E+0	1.751E+1
-5.303E-1	9.265E+0	1.785E+1
-5.336E-1	9.463E+0	1.769E+1
-5.320E-1	9.330E+0	1.768E+1
-5.287E-1	9.411E+0	1.798E+1
-5.303E-1	9.362E+0	1.775E+1
-5.352E-1	9.278E+0	1.800E+1
-5.287E-1	9.300E+0	1.780E+1
-5.320E-1	9.249E+0	1.778E+1
-5.303E-1	9.317E+0	1.767E+1
-5.320E-1	9.239E+0	1.798E+1
-5.303E-1	9.420E+0	1.781E+1
-5.320E-1	9.346E+0	1.785E+1
-5.303E-1	9.275E+0	1.778E+1
-5.320E-1	9.385E+0	1.765E+1
-5.271E-1	9.304E+0	1.783E+1
-5.336E-1	9.252E+0	1.792E+1
-5.287E-1	9.323E+0	1.782E+1
-5.320E-1	9.310E+0	1.783E+1
-5.320E-1	9.287E+0	1.765E+1
-5.303E-1	9.326E+0	1.785E+1
-5.336E-1	9.245E+0	1.751E+1
-5.336E-1	9.317E+0	1.784E+1
-5.303E-1	9.372E+0	1.776E+1
-5.271E-1	9.333E+0	1.787E+1
-5.303E-1	9.271E+0	1.781E+1
-5.336E-1	9.258E+0	1.763E+1
-5.287E-1	9.300E+0	1.777E+1
-5.287E-1	9.262E+0	1.779E+1
-5.320E-1	9.404E+0	1.772E+1
-5.336E-1	9.190E+0	1.771E+1
-5.287E-1	9.245E+0	1.787E+1
-5.303E-1	9.395E+0	1.778E+1
-5.287E-1	9.310E+0	1.773E+1
-5.303E-1	9.307E+0	1.775E+1
-5.303E-1	9.249E+0	1.771E+1
-5.271E-1	9.245E+0	1.773E+1
-5.303E-1	9.255E+0	1.759E+1
-5.303E-1	9.275E+0	1.773E+1
-5.303E-1	9.375E+0	1.774E+1
-5.287E-1	9.278E+0	1.780E+1
-5.336E-1	9.232E+0	1.775E+1
-5.287E-1	9.281E+0	1.783E+1
-5.271E-1	9.184E+0	1.766E+1
-5.303E-1	9.401E+0	1.780E+1
-5.303E-1	9.275E+0	1.771E+1
-5.320E-1	9.378E+0	1.778E+1
-5.287E-1	9.401E+0	1.783E+1
-5.271E-1	9.284E+0	1.776E+1
-5.287E-1	9.255E+0	1.780E+1
-5.303E-1	9.323E+0	1.777E+1
-5.271E-1	9.177E+0	1.783E+1
-5.271E-1	9.326E+0	1.783E+1
-5.303E-1	9.427E+0	1.774E+1
-5.287E-1	9.336E+0	1.784E+1
-5.287E-1	9.352E+0	1.784E+1
-5.303E-1	9.450E+0	1.769E+1
-5.320E-1	9.369E+0	1.788E+1
-5.336E-1	9.275E+0	1.775E+1
-5.271E-1	9.369E+0	1.755E+1
-5.287E-1	9.265E+0	1.782E+1
-5.287E-1	9.359E+0	1.789E+1
-5.320E-1	9.317E+0	1.779E+1
-5.303E-1	9.287E+0	1.779E+1
-5.287E-1	9.317E+0	1.782E+1
-5.336E-1	9.268E+0	1.785E+1
-5.320E-1	9.343E+0	1.772E+1
-5.287E-1	9.378E+0	1.787E+1
-5.303E-1	9.310E+0	1.776E+1
-5.303E-1	9.275E+0	1.774E+1
-5.287E-1	9.404E+0	1.790E+1
-5.320E-1	9.307E+0	1.782E+1
-5.287E-1	9.320E+0	1.792E+1
-5.320E-1	9.210E+0	1.788E+1
-5.336E-1	9.339E+0	1.795E+1
-5.255E-1	9.255E+0	1.772E+1
-5.287E-1	9.339E+0	1.779E+1
-5.320E-1	9.346E+0	1.775E+1
-5.320E-1	9.427E+0	1.763E+1
-5.320E-1	9.326E+0	1.807E+1
-5.287E-1	9.310E+0	1.788E+1
-5.320E-1	9.213E+0	1.764E+1
-5.320E-1	9.385E+0	1.795E+1
-5.320E-1	9.278E+0	1.760E+1
-5.271E-1	9.281E+0	1.769E+1
-5.287E-1	9.382E+0	1.768E+1
-5.287E-1	9.343E+0	1.767E+1
-5.303E-1	9.498E+0	1.796E+1
-5.255E-1	9.242E+0	1.761E+1
-5.287E-1	9.255E+0	1.788E+1
-5.287E-1	9.339E+0	1.773E+1
-5.303E-1	9.365E+0	1.764E+1
-5.271E-1	9.177E+0	1.774E+1
-5.320E-1	9.226E+0	1.784E+1
-5.303E-1	9.378E+0	1.788E+1
-5.287E-1	9.385E+0	1.780E+1
-5.287E-1	9.291E+0	1.766E+1
-5.303E-1	9.284E+0	1.789E+1
-5.320E-1	9.443E+0	1.765E+1
-5.271E-1	9.294E+0	1.777E+1
-5.287E-1	9.265E+0	1.786E+1
-5.336E-1	9.446E+0	1.770E+1
-5.303E-1	9.382E+0	1.770E+1
-5.287E-1	9.336E+0	1.787E+1
-5.271E-1	9.375E+0	1.765E+1
-5.320E-1	9.297E+0	1.782E+1
-5.287E-1	9.310E+0	1.777E+1
-5.287E-1	9.550E+0	1.775E+1
-5.303E-1	9.219E+0	1.774E+1
-5.320E-1	9.446E+0	1.767E+1
-5.303E-1	9.307E+0	1.779E+1
-5.303E-1	9.268E+0	1.773E+1
-5.239E-1	9.365E+0	1.749E+1
-5.303E-1	9.310E+0	1.783E+1
-5.303E-1	9.333E+0	1.768E+1
-5.271E-1	9.229E+0	1.777E+1
-5.271E-1	9.278E+0	1.800E+1
-5.303E-1	9.339E+0	1.774E+1
-5.336E-1	9.271E+0	1.775E+1
-5.287E-1	9.320E+0	1.767E+1
-5.271E-1	9.388E+0	1.780E+1
-5.303E-1	9.297E+0	1.773E+1
-5.320E-1	9.294E+0	1.774E+1
-5.320E-1	9.291E+0	1.771E+1
-5.287E-1	9.236E+0	1.768E+1
-5.336E-1	9.304E+0	1.773E+1
-5.303E-1	9.245E+0	1.789E+1
-5.287E-1	9.333E+0	1.757E+1
-5.271E-1	9.262E+0	1.783E+1
-5.320E-1	9.492E+0	1.776E+1
-5.320E-1	9.304E+0	1.773E+1
-5.287E-1	9.482E+0	1.768E+1
-5.239E-1	9.297E+0	1.780E+1
-5.303E-1	9.294E+0	1.767E+1
-5.287E-1	9.236E+0	1.781E+1
-5.287E-1	9.313E+0	1.771E+1
-5.271E-1	9.232E+0	1.759E+1
-5.287E-1	9.330E+0	1.785E+1
-5.320E-1	9.359E+0	1.769E+1
-5.271E-1	9.223E+0	1.773E+1
-5.271E-1	9.239E+0	1.777E+1
-5.287E-1	9.369E+0	1.784E+1
-5.320E-1	9.294E+0	1.772E+1
-5.303E-1	9.281E+0	1.788E+1
-5.271E-1	9.346E+0	1.772E+1
-5.303E-1	9.339E+0	1.774E+1
-5.336E-1	9.369E+0	1.765E+1
-5.287E-1	9.388E+0	1.764E+1
-5.271E-1	9.313E+0	1.772E+1
-5.287E-1	9.356E+0	1.786E+1
-5.336E-1	9.210E+0	1.793E+1
-5.271E-1	9.505E+0	1.778E+1
-5.303E-1	9.443E+0	1.770E+1
-5.271E-1	9.294E+0	1.769E+1
-5.320E-1	9.304E+0	1.778E+1
-5.271E-1	9.249E+0	1.759E+1
-5.287E-1	9.326E+0	1.785E+1
-5.271E-1	9.343E+0	1.774E+1
-5.320E-1	9.356E+0	1.768E+1
-5.303E-1	9.398E+0	1.763E+1
-5.271E-1	9.313E+0	1.784E+1
-5.287E-1	9.352E+0	1.783E+1
-5.320E-1	9.268E+0	1.778E+1
-5.271E-1	9.323E+0	1.784E+1
-5.287E-1	9.271E+0	1.773E+1
-5.303E-1	9.333E+0	1.757E+1
-5.303E-1	9.294E+0	1.791E+1
-5.287E-1	9.320E+0	1.779E+1
-5.271E-1	9.378E+0	1.798E+1
-5.287E-1	9.330E+0	1.800E+1
-5.352E-1	9.262E+0	1.782E+1
-5.287E-1	9.323E+0	1.769E+1
-5.271E-1	9.284E+0	1.772E+1
-5.287E-1	9.346E+0	1.786E+1
-5.303E-1	9.310E+0	1.784E+1
-5.271E-1	9.320E+0	1.767E+1
-5.271E-1	9.304E+0	1.773E+1
-5.287E-1	9.300E+0	1.790E+1
-5.303E-1	9.291E+0	1.782E+1
-5.271E-1	9.424E+0	1.770E+1
-5.271E-1	9.252E+0	1.782E+1
-5.271E-1	9.395E+0	1.783E+1
-5.336E-1	9.378E+0	1.784E+1
-5.271E-1	9.287E+0	1.773E+1
-5.287E-1	9.291E+0	1.781E+1
-5.287E-1	9.262E+0	1.778E+1
-5.320E-1	9.339E+0	1.777E+1
-5.271E-1	9.265E+0	1.780E+1
-5.271E-1	9.382E+0	1.769E+1
-5.287E-1	9.427E+0	1.774E+1
-5.320E-1	9.242E+0	1.771E+1
-5.271E-1	9.297E+0	1.792E+1
-5.287E-1	9.262E+0	1.774E+1
-5.287E-1	9.317E+0	1.777E+1
-5.320E-1	9.352E+0	1.784E+1
-5.287E-1	9.310E+0	1.768E+1
-5.287E-1	9.265E+0	1.771E+1
-5.255E-1	9.297E+0	1.775E+1
-5.303E-1	9.320E+0	1.792E+1
-5.271E-1	9.369E+0	1.765E+1
-5.271E-1	9.291E+0	1.751E+1
-5.287E-1	9.262E+0	1.765E+1
-5.303E-1	9.239E+0	1.777E+1
-5.287E-1	9.226E+0	1.784E+1
-5.271E-1	9.333E+0	1.767E+1
-5.287E-1	9.317E+0	1.773E+1
-5.303E-1	9.291E+0	1.769E+1
-5.303E-1	9.408E+0	1.776E+1
-5.271E-1	9.294E+0	1.790E+1
-5.287E-1	9.378E+0	1.774E+1
-5.271E-1	9.326E+0	1.774E+1
-5.287E-1	9.239E+0	1.778E+1
-5.271E-1	9.206E+0	1.775E+1
-5.287E-1	9.352E+0	1.778E+1
-5.336E-1	9.408E+0	1.772E+1
-5.287E-1	9.258E+0	1.772E+1
-5.287E-1	9.365E+0	1.763E+1
-5.271E-1	9.255E+0	1.775E+1
-5.320E-1	9.245E+0	1.776E+1
-5.271E-1	9.430E+0	1.771E+1
-5.303E-1	9.291E+0	1.769E+1
-5.303E-1	9.287E+0	1.765E+1
-5.320E-1	9.356E+0	1.782E+1
-5.271E-1	9.395E+0	1.772E+1
-5.303E-1	9.262E+0	1.784E+1
-5.287E-1	9.443E+0	1.776E+1
-5.303E-1	9.352E+0	1.782E+1
-5.287E-1	9.346E+0	1.769E+1
-5.255E-1	9.294E+0	1.779E+1
-5.287E-1	9.398E+0	1.775E+1
-5.303E-1	9.326E+0	1.778E+1
-5.336E-1	9.323E+0	1.771E+1
-5.255E-1	9.362E+0	1.784E+1
-5.271E-1	9.463E+0	1.785E+1
-5.320E-1	9.372E+0	1.777E+1
-5.271E-1	9.271E+0	1.785E+1
-5.271E-1	9.398E+0	1.791E+1
-5.287E-1	9.417E+0	1.771E+1
-5.287E-1	9.242E+0	1.784E+1
-5.271E-1	9.268E+0	1.776E+1
-5.239E-1	9.427E+0	1.786E+1
-5.287E-1	9.346E+0	1.782E+1
-5.287E-1	9.213E+0	1.760E+1
-5.303E-1	9.275E+0	1.781E+1
-5.255E-1	9.336E+0	1.766E+1
-5.271E-1	9.249E+0	1.796E+1
-5.303E-1	9.275E+0	1.780E+1
-5.287E-1	9.343E+0	1.772E+1
-5.271E-1	9.297E+0	1.762E+1
-5.271E-1	9.326E+0	1.788E+1
-5.303E-1	9.362E+0	1.773E+1
-5.271E-1	9.304E+0	1.785E+1
-5.271E-1	9.336E+0	1.789E+1
-5.271E-1	9.365E+0	1.793E+1
-5.271E-1	9.219E+0	1.759E+1
-5.271E-1	9.378E+0	1.770E+1
-5.287E-1	9.265E+0	1.773E+1
-5.320E-1	9.336E+0	1.778E+1
-5.287E-1	9.287E+0	1.775E+1
-5.287E-1	9.239E+0	1.784E+1
-5.303E-1	9.362E+0	1.788E+1
-5.287E-1	9.258E+0	1.765E+1
-5.303E-1	9.287E+0	1.785E+1
-5.255E-1	9.333E+0	1.770E+1
-5.239E-1	9.287E+0	1.794E+1
-5.303E-1	9.375E+0	1.787E+1
-5.320E-1	9.294E+0	1.792E+1
-5.287E-1	9.349E+0	1.765E+1
-5.287E-1	9.352E+0	1.781E+1
-5.271E-1	9.411E+0	1.790E+1
-5.303E-1	9.258E+0	1.785E+1
-5.271E-1	9.242E+0	1.778E+1
-5.255E-1	9.297E+0	1.772E+1
-5.303E-1	9.395E+0	1.795E+1
-5.287E-1	9.375E+0	1.767E+1
-5.271E-1	9.287E+0	1.781E+1
-5.271E-1	9.242E+0	1.805E+1
-5.320E-1	9.213E+0	1.786E+1
-5.287E-1	9.284E+0	1.786E+1
-5.255E-1	9.291E+0	1.782E+1
-5.271E-1	9.346E+0	1.788E+1
-5.303E-1	9.333E+0	1.768E+1
-5.287E-1	9.388E+0	1.790E+1
-5.303E-1	9.313E+0	1.771E+1
-5.271E-1	9.284E+0	1.777E+1
-5.287E-1	9.323E+0	1.776E+1
-5.287E-1	9.359E+0	1.767E+1
-5.287E-1	9.271E+0	1.767E+1
-5.287E-1	9.249E+0	1.796E+1
-5.303E-1	9.291E+0	1.787E+1
-5.271E-1	9.385E+0	1.772E+1
-5.287E-1	9.339E+0	1.784E+1
-5.255E-1	9.317E+0	1.767E+1
-5.287E-1	9.278E+0	1.781E+1
-5.303E-1	9.339E+0	1.779E+1
-5.287E-1	9.388E+0	1.779E+1
-5.255E-1	9.317E+0	1.767E+1
-5.303E-1	9.258E+0	1.784E+1
-5.303E-1	9.336E+0	1.781E+1
-5.271E-1	9.291E+0	1.764E+1
-5.303E-1	9.382E+0	1.772E+1
-5.287E-1	9.362E+0	1.774E+1
-5.255E-1	9.197E+0	1.787E+1
-5.287E-1	9.424E+0	1.780E+1
-5.255E-1	9.291E+0	1.773E+1
-5.287E-1	9.287E+0	1.776E+1
-5.271E-1	9.300E+0	1.773E+1
-5.271E-1	9.265E+0	1.790E+1
-5.271E-1	9.287E+0	1.777E+1
-5.287E-1	9.317E+0	1.768E+1
-5.271E-1	9.278E+0	1.777E+1
-5.255E-1	9.404E+0	1.760E+1
-5.271E-1	9.401E+0	1.785E+1
-5.287E-1	9.287E+0	1.775E+1
-5.255E-1	9.453E+0	1.778E+1
-5.271E-1	9.310E+0	1.774E+1
-5.287E-1	9.307E+0	1.768E+1
-5.287E-1	9.145E+0	1.782E+1
-5.287E-1	9.459E+0	1.787E+1
-5.271E-1	9.395E+0	1.785E+1
-5.271E-1	9.304E+0	1.775E+1
-5.287E-1	9.307E+0	1.756E+1
-5.271E-1	9.310E+0	1.776E+1
-5.255E-1	9.252E+0	1.782E+1
-5.239E-1	9.378E+0	1.778E+1
-5.271E-1	9.206E+0	1.770E+1
-5.271E-1	9.352E+0	1.787E+1
-5.255E-1	9.398E+0	1.795E+1
-5.255E-1	9.281E+0	1.764E+1
-5.271E-1	9.216E+0	1.784E+1
-5.287E-1	9.352E+0	1.791E+1
-5.271E-1	9.271E+0	1.771E+1
-5.287E-1	9.378E+0	1.793E+1
-5.287E-1	9.307E+0	1.772E+1
-5.271E-1	9.365E+0	1.788E+1
-5.271E-1	9.333E+0	1.767E+1
-5.271E-1	9.343E+0	1.765E+1
-5.287E-1	9.242E+0	1.777E+1
-5.320E-1	9.252E+0	1.780E+1
-5.287E-1	9.245E+0	1.769E+1
-5.255E-1	9.275E+0	1.787E+1
-5.271E-1	9.255E+0	1.777E+1
-5.287E-1	9.310E+0	1.765E+1
-5.271E-1	9.362E+0	1.779E+1
-5.287E-1	9.278E+0	1.765E+1
-5.271E-1	9.252E+0	1.769E+1
-5.287E-1	9.307E+0	1.772E+1
-5.255E-1	9.369E+0	1.761E+1
-5.255E-1	9.242E+0	1.776E+1
-5.303E-1	9.362E+0	1.779E+1
-5.287E-1	9.446E+0	1.794E+1
-5.271E-1	9.398E+0	1.775E+1
-5.239E-1	9.297E+0	1.773E+1
-5.303E-1	9.232E+0	1.799E+1
-5.336E-1	9.408E+0	1.774E+1
-5.239E-1	9.232E+0	1.774E+1
-5.287E-1	9.265E+0	1.775E+1
-5.287E-1	9.216E+0	1.782E+1
-5.303E-1	9.343E+0	1.775E+1
-5.271E-1	9.252E+0	1.769E+1
-5.287E-1	9.284E+0	1.770E+1
-5.287E-1	9.362E+0	1.762E+1
-5.303E-1	9.485E+0	1.772E+1
-5.271E-1	9.307E+0	1.775E+1
-5.271E-1	9.414E+0	1.772E+1
-5.271E-1	9.294E+0	1.785E+1
-5.287E-1	9.193E+0	1.785E+1
-5.255E-1	9.391E+0	1.779E+1
-5.239E-1	9.258E+0	1.776E+1
-5.287E-1	9.456E+0	1.786E+1
-5.271E-1	9.216E+0	1.760E+1
-5.271E-1	9.313E+0	1.791E+1
-5.255E-1	9.317E+0	1.772E+1
-5.303E-1	9.216E+0	1.782E+1
-5.287E-1	9.281E+0	1.759E+1
-5.255E-1	9.284E+0	1.779E+1
-5.271E-1	9.343E+0	1.771E+1
-5.287E-1	9.300E+0	1.778E+1
-5.287E-1	9.287E+0	1.786E+1
-5.255E-1	9.239E+0	1.773E+1
-5.255E-1	9.433E+0	1.773E+1
-5.287E-1	9.330E+0	1.764E+1
-5.271E-1	9.382E+0	1.783E+1
-5.271E-1	9.300E+0	1.783E+1
-5.287E-1	9.284E+0	1.775E+1
-5.239E-1	9.343E+0	1.782E+1
-5.303E-1	9.417E+0	1.788E+1
-5.222E-1	9.333E+0	1.772E+1
-5.255E-1	9.145E+0	1.776E+1
-5.303E-1	9.391E+0	1.783E+1
-5.303E-1	9.268E+0	1.783E+1
-5.255E-1	9.226E+0	1.777E+1
-5.271E-1	9.307E+0	1.780E+1
-5.287E-1	9.297E+0	1.780E+1
-5.287E-1	9.297E+0	1.773E+1
-5.255E-1	9.356E+0	1.776E+1
-5.239E-1	9.352E+0	1.775E+1
-5.271E-1	9.417E+0	1.753E+1
-5.287E-1	9.310E+0	1.772E+1
-5.239E-1	9.369E+0	1.761E+1
-5.239E-1	9.271E+0	1.791E+1
-5.287E-1	9.284E+0	1.783E+1
-5.303E-1	9.249E+0	1.781E+1
-5.255E-1	9.268E+0	1.787E+1
-5.255E-1	9.216E+0	1.772E+1
-5.303E-1	9.401E+0	1.797E+1
-5.271E-1	9.287E+0	1.780E+1
-5.255E-1	9.326E+0	1.762E+1
-5.255E-1	9.388E+0	1.788E+1
-5.271E-1	9.268E+0	1.776E+1
-5.320E-1	9.249E+0	1.778E+1
-5.255E-1	9.278E+0	1.779E+1
-5.255E-1	9.245E+0	1.770E+1
-5.287E-1	9.320E+0	1.766E+1
-5.287E-1	9.323E+0	1.777E+1
-5.271E-1	9.320E+0	1.764E+1
-5.255E-1	9.346E+0	1.776E+1
-5.303E-1	9.343E+0	1.788E+1
-5.271E-1	9.297E+0	1.783E+1
-5.239E-1	9.440E+0	1.788E+1
-5.255E-1	9.317E+0	1.773E+1
-5.255E-1	9.427E+0	1.783E+1
-5.303E-1	9.294E+0	1.777E+1
-5.255E-1	9.239E+0	1.792E+1
-5.255E-1	9.275E+0	1.777E+1
-5.287E-1	9.294E+0	1.773E+1
-5.320E-1	9.378E+0	1.777E+1
-5.239E-1	9.359E+0	1.771E+1
-5.239E-1	9.401E+0	1.766E+1
-5.287E-1	9.365E+0	1.774E+1
-5.271E-1	9.281E+0	1.777E+1
-5.287E-1	9.300E+0	1.763E+1
-5.271E-1	9.304E+0	1.766E+1
-5.271E-1	9.369E+0	1.779E+1
-5.271E-1	9.343E+0	1.794E+1
-5.271E-1	9.385E+0	1.761E+1
-5.239E-1	9.310E+0	1.761E+1
-5.255E-1	9.265E+0	1.768E+1
-5.271E-1	9.339E+0	1.772E+1
-5.271E-1	9.174E+0	1.771E+1
-5.255E-1	9.294E+0	1.759E+1
-5.303E-1	9.252E+0	1.771E+1
-5.320E-1	9.362E+0	1.782E+1
-5.239E-1	9.323E+0	1.773E+1
-5.255E-1	9.343E+0	1.783E+1
-5.271E-1	9.278E+0	1.768E+1
-5.271E-1	9.385E+0	1.777E+1
-5.255E-1	9.300E+0	1.760E+1
-5.255E-1	9.385E+0	1.779E+1
-5.303E-1	9.281E+0	1.769E+1
-5.287E-1	9.343E+0	1.786E+1
-5.255E-1	9.268E+0	1.774E+1
-5.222E-1	9.359E+0	1.765E+1
-5.287E-1	9.294E+0	1.769E+1
-5.303E-1	9.275E+0	1.772E+1
-5.255E-1	9.333E+0	1.763E+1
-5.239E-1	9.236E+0	1.782E+1
-5.271E-1	9.349E+0	1.779E+1
-5.287E-1	9.330E+0	1.785E+1
-5.271E-1	9.349E+0	1.788E+1
-5.287E-1	9.310E+0	1.780E+1
-5.271E-1	9.391E+0	1.774E+1
-5.303E-1	9.281E+0	1.787E+1
-5.271E-1	9.317E+0	1.791E+1
-5.271E-1	9.203E+0	1.783E+1
-5.287E-1	9.369E+0	1.772E+1
-5.303E-1	9.281E+0	1.780E+1
-5.239E-1	9.349E+0	1.770E+1
-5.255E-1	9.142E+0	1.771E+1
-5.271E-1	9.226E+0	1.782E+1
-5.271E-1	9.300E+0	1.774E+1
-5.271E-1	9.213E+0	1.772E+1
-5.271E-1	9.242E+0	1.788E+1
-5.287E-1	9.359E+0	1.789E+1
-5.255E-1	9.177E+0	1.773E+1
-5.239E-1	9.375E+0	1.784E+1
-5.255E-1	9.236E+0	1.787E+1
-5.287E-1	9.420E+0	1.775E+1
-5.287E-1	9.271E+0	1.771E+1
-5.271E-1	9.300E+0	1.778E+1
-5.239E-1	9.242E+0	1.781E+1
-5.271E-1	9.281E+0	1.772E+1
-5.271E-1	9.229E+0	1.772E+1
-5.239E-1	9.395E+0	1.781E+1
-5.255E-1	9.284E+0	1.779E+1
-5.287E-1	9.297E+0	1.778E+1
-5.271E-1	9.158E+0	1.786E+1
-5.255E-1	9.330E+0	1.776E+1
-5.255E-1	9.333E+0	1.793E+1
-5.271E-1	9.385E+0	1.768E+1
-5.303E-1	9.349E+0	1.771E+1
-5.239E-1	9.252E+0	1.782E+1
-5.271E-1	9.382E+0	1.767E+1
-5.255E-1	9.346E+0	1.772E+1
-5.287E-1	9.271E+0	1.778E+1
-5.239E-1	9.401E+0	1.782E+1
-5.239E-1	9.440E+0	1.771E+1
-5.271E-1	9.216E+0	1.780E+1
-5.303E-1	9.372E+0	1.779E+1
-5.255E-1	9.343E+0	1.779E+1
-5.271E-1	9.171E+0	1.768E+1
-5.287E-1	9.502E+0	1.773E+1
-5.287E-1	9.326E+0	1.769E+1
-5.255E-1	9.216E+0	1.789E+1
-5.222E-1	9.346E+0	1.787E+1
-5.255E-1	9.391E+0	1.785E+1
-5.271E-1	9.265E+0	1.780E+1
-5.239E-1	9.271E+0	1.782E+1
-5.255E-1	9.307E+0	1.777E+1
-5.255E-1	9.323E+0	1.780E+1
-5.287E-1	9.404E+0	1.773E+1
-5.239E-1	9.249E+0	1.780E+1
-5.255E-1	9.307E+0	1.793E+1
-5.271E-1	9.291E+0	1.790E+1
-5.320E-1	9.229E+0	1.777E+1
-5.271E-1	9.382E+0	1.781E+1
-5.255E-1	9.258E+0	1.772E+1
-5.271E-1	9.197E+0	1.776E+1
-5.271E-1	9.372E+0	1.770E+1
-5.255E-1	9.417E+0	1.788E+1
-5.239E-1	9.249E+0	1.774E+1
-5.287E-1	9.310E+0	1.788E+1
-5.287E-1	9.271E+0	1.762E+1
-5.255E-1	9.323E+0	1.771E+1
-5.239E-1	9.317E+0	1.772E+1
-5.287E-1	9.265E+0	1.780E+1
-5.271E-1	9.375E+0	1.788E+1
-5.271E-1	9.417E+0	1.786E+1
-5.255E-1	9.313E+0	1.770E+1
-5.287E-1	9.326E+0	1.784E+1
-5.303E-1	9.216E+0	1.769E+1
-5.271E-1	9.408E+0	1.782E+1
-5.222E-1	9.437E+0	1.774E+1
-5.255E-1	9.346E+0	1.776E+1
-5.271E-1	9.346E+0	1.775E+1
-5.239E-1	9.245E+0	1.785E+1
-5.255E-1	9.372E+0	1.780E+1
-5.271E-1	9.382E+0	1.774E+1
-5.255E-1	9.284E+0	1.777E+1
-5.255E-1	9.297E+0	1.774E+1
-5.239E-1	9.346E+0	1.772E+1
-5.287E-1	9.236E+0	1.767E+1
-5.287E-1	9.291E+0	1.762E+1
-5.239E-1	9.145E+0	1.772E+1
-5.271E-1	9.359E+0	1.786E+1
-5.271E-1	9.262E+0	1.774E+1
-5.271E-1	9.313E+0	1.778E+1
-5.239E-1	9.440E+0	1.777E+1
-5.255E-1	9.356E+0	1.771E+1
-5.287E-1	9.275E+0	1.795E+1
-5.271E-1	9.310E+0	1.789E+1
-5.239E-1	9.307E+0	1.790E+1
-5.271E-1	9.232E+0	1.782E+1
-5.271E-1	9.197E+0	1.776E+1
-5.287E-1	9.326E+0	1.775E+1
-5.271E-1	9.258E+0	1.773E+1
-5.255E-1	9.268E+0	1.776E+1
-5.239E-1	9.365E+0	1.785E+1
-5.255E-1	9.304E+0	1.787E+1
-5.222E-1	9.372E+0	1.770E+1
-5.255E-1	9.229E+0	1.774E+1
-5.271E-1	9.287E+0	1.776E+1
-5.287E-1	9.313E+0	1.771E+1
-5.255E-1	9.245E+0	1.777E+1
-5.239E-1	9.297E+0	1.787E+1
-5.239E-1	9.275E+0	1.770E+1
-5.287E-1	9.323E+0	1.792E+1
-5.222E-1	9.242E+0	1.777E+1
-5.255E-1	9.323E+0	1.759E+1
-5.239E-1	9.317E+0	1.772E+1
-5.287E-1	9.365E+0	1.775E+1
-5.222E-1	9.401E+0	1.747E+1
-5.222E-1	9.417E+0	1.787E+1
-5.287E-1	9.265E+0	1.760E+1
-5.271E-1	9.245E+0	1.781E+1
-5.255E-1	9.268E+0	1.775E+1
-5.255E-1	9.404E+0	1.794E+1
-5.271E-1	9.326E+0	1.773E+1
-5.271E-1	9.440E+0	1.774E+1
-5.239E-1	9.242E+0	1.780E+1
-5.255E-1	9.226E+0	1.771E+1
-5.271E-1	9.265E+0	1.769E+1
-5.222E-1	9.369E+0	1.777E+1
-5.255E-1	9.268E+0	1.787E+1
-5.239E-1	9.313E+0	1.800E+1
-5.271E-1	9.317E+0	1.770E+1
-5.255E-1	9.300E+0	1.784E+1
-5.255E-1	9.284E+0	1.785E+1
-5.222E-1	9.268E+0	1.773E+1
-5.271E-1	9.375E+0	1.774E+1
-5.287E-1	9.297E+0	1.773E+1
-5.303E-1	9.281E+0	1.781E+1
-5.255E-1	9.339E+0	1.779E+1
-5.271E-1	9.320E+0	1.788E+1
-5.303E-1	9.249E+0	1.790E+1
-5.239E-1	9.459E+0	1.774E+1
-5.271E-1	9.343E+0	1.802E+1
-5.271E-1	9.365E+0	1.759E+1
-5.271E-1	9.258E+0	1.772E+1
-5.239E-1	9.411E+0	1.782E+1
-5.239E-1	9.427E+0	1.784E+1
-5.287E-1	9.265E+0	1.772E+1
-5.271E-1	9.489E+0	1.783E+1
-5.239E-1	9.291E+0	1.760E+1
-5.255E-1	9.404E+0	1.782E+1
-5.255E-1	9.378E+0	1.782E+1
-5.287E-1	9.232E+0	1.781E+1
-5.255E-1	9.369E+0	1.779E+1
-5.206E-1	9.300E+0	1.771E+1
-5.239E-1	9.336E+0	1.782E+1
-5.287E-1	9.271E+0	1.784E+1
-5.271E-1	9.343E+0	1.772E+1
-5.271E-1	9.336E+0	1.782E+1
-5.271E-1	9.275E+0	1.772E+1
-5.255E-1	9.304E+0	1.776E+1
-5.255E-1	9.223E+0	1.761E+1
-5.255E-1	9.346E+0	1.775E+1
-5.287E-1	9.265E+0	1.777E+1
-5.287E-1	9.255E+0	1.780E+1
-5.255E-1	9.356E+0	1.777E+1
-5.222E-1	9.320E+0	1.784E+1
-5.255E-1	9.372E+0	1.776E+1
-5.255E-1	9.323E+0	1.770E+1
-5.239E-1	9.375E+0	1.787E+1
-5.255E-1	9.450E+0	1.773E+1
-5.287E-1	9.320E+0	1.791E+1
-5.271E-1	9.349E+0	1.785E+1
-5.271E-1	9.336E+0	1.784E+1
-5.255E-1	9.375E+0	1.768E+1
-5.271E-1	9.330E+0	1.770E+1
-5.255E-1	9.268E+0	1.782E+1
-5.255E-1	9.336E+0	1.800E+1
-5.239E-1	9.297E+0	1.768E+1
-5.271E-1	9.326E+0	1.785E+1
-5.271E-1	9.336E+0	1.764E+1
-5.239E-1	9.265E+0	1.790E+1
-5.271E-1	9.330E+0	1.797E+1
-5.255E-1	9.372E+0	1.767E+1
-5.287E-1	9.346E+0	1.794E+1
-5.239E-1	9.265E+0	1.785E+1
-5.255E-1	9.307E+0	1.772E+1
-5.287E-1	9.349E+0	1.763E+1
-5.255E-1	9.339E+0	1.771E+1
-5.255E-1	9.352E+0	1.771E+1
-5.239E-1	9.271E+0	1.792E+1
-5.271E-1	9.239E+0	1.789E+1
-5.287E-1	9.320E+0	1.794E+1
-5.271E-1	9.420E+0	1.770E+1
-5.222E-1	9.313E+0	1.762E+1
-5.255E-1	9.336E+0	1.789E+1
-5.255E-1	9.313E+0	1.777E+1
-5.255E-1	9.339E+0	1.764E+1
-5.239E-1	9.313E+0	1.783E+1
-5.271E-1	9.190E+0	1.793E+1
-5.255E-1	9.271E+0	1.774E+1
-5.239E-1	9.271E+0	1.791E+1
-5.239E-1	9.336E+0	1.787E+1
-5.271E-1	9.414E+0	1.783E+1
-5.271E-1	9.349E+0	1.763E+1
-5.239E-1	9.310E+0	1.781E+1
-5.206E-1	9.300E+0	1.769E+1
-5.239E-1	9.304E+0	1.793E+1
-5.239E-1	9.430E+0	1.766E+1
-5.222E-1	9.375E+0	1.788E+1
-5.239E-1	9.307E+0	1.773E+1
-5.271E-1	9.333E+0	1.769E+1
-5.271E-1	9.284E+0	1.792E+1
-5.222E-1	9.304E+0	1.779E+1
-5.271E-1	9.271E+0	1.774E+1
-5.271E-1	9.213E+0	1.794E+1
-5.222E-1	9.459E+0	1.784E+1
-5.222E-1	9.362E+0	1.777E+1
-5.222E-1	9.424E+0	1.772E+1
-5.271E-1	9.414E+0	1.773E+1
-5.271E-1	9.317E+0	1.768E+1
-5.222E-1	9.317E+0	1.783E+1
-5.271E-1	9.346E+0	1.792E+1
-5.271E-1	9.365E+0	1.775E+1
-5.271E-1	9.278E+0	1.777E+1
-5.239E-1	9.443E+0	1.775E+1
-5.239E-1	9.239E+0	1.767E+1
-5.287E-1	9.343E+0	1.774E+1
-5.239E-1	9.268E+0	1.788E+1
-5.222E-1	9.463E+0	1.777E+1
-5.239E-1	9.255E+0	1.766E+1
-5.271E-1	9.297E+0	1.776E+1
-5.271E-1	9.310E+0	1.791E+1
-5.255E-1	9.404E+0	1.764E+1
-5.239E-1	9.229E+0	1.759E+1
-5.255E-1	9.362E+0	1.776E+1
-5.255E-1	9.242E+0	1.786E+1
-5.255E-1	9.326E+0	1.785E+1
-5.222E-1	9.391E+0	1.769E+1
-5.271E-1	9.362E+0	1.764E+1
-5.255E-1	9.271E+0	1.765E+1
-5.239E-1	9.281E+0	1.799E+1
-5.255E-1	9.271E+0	1.802E+1
-5.255E-1	9.401E+0	1.775E+1
-5.271E-1	9.372E+0	1.791E+1
-5.255E-1	9.291E+0	1.768E+1
-5.239E-1	9.391E+0	1.770E+1
-5.255E-1	9.365E+0	1.784E+1
-5.255E-1	9.271E+0	1.790E+1
-5.239E-1	9.216E+0	1.774E+1
-5.255E-1	9.271E+0	1.785E+1
-5.303E-1	9.281E+0	1.772E+1
-5.271E-1	9.330E+0	1.790E+1
-5.255E-1	9.203E+0	1.786E+1
-5.239E-1	9.356E+0	1.780E+1
-5.239E-1	9.343E+0	1.801E+1
-5.255E-1	9.265E+0	1.775E+1
-5.239E-1	9.343E+0	1.776E+1
-5.239E-1	9.382E+0	1.782E+1
-5.287E-1	9.320E+0	1.780E+1
-5.239E-1	9.304E+0	1.767E+1
-5.239E-1	9.132E+0	1.774E+1
-5.239E-1	9.258E+0	1.777E+1
-5.255E-1	9.294E+0	1.765E+1
-5.271E-1	9.333E+0	1.778E+1
-5.222E-1	9.265E+0	1.778E+1
-5.222E-1	9.242E+0	1.777E+1
-5.287E-1	9.239E+0	1.787E+1
-5.271E-1	9.249E+0	1.771E+1
-5.222E-1	9.498E+0	1.789E+1
-5.255E-1	9.323E+0	1.785E+1
-5.255E-1	9.356E+0	1.769E+1
-5.271E-1	9.252E+0	1.787E+1
-5.222E-1	9.206E+0	1.770E+1
-5.239E-1	9.310E+0	1.778E+1
-5.271E-1	9.346E+0	1.772E+1
-5.271E-1	9.336E+0	1.779E+1
-5.222E-1	9.330E+0	1.783E+1
-5.222E-1	9.236E+0	1.774E+1
-5.255E-1	9.249E+0	1.760E+1
-5.255E-1	9.275E+0	1.773E+1
-5.222E-1	9.343E+0	1.787E+1
-5.239E-1	9.258E+0	1.785E+1
-5.222E-1	9.417E+0	1.777E+1
-5.255E-1	9.369E+0	1.787E+1
-5.239E-1	9.378E+0	1.781E+1
-5.239E-1	9.420E+0	1.774E+1
-5.255E-1	9.343E+0	1.776E+1
-5.271E-1	9.336E+0	1.783E+1
-5.222E-1	9.291E+0	1.773E+1
-5.239E-1	9.200E+0	1.778E+1
-5.239E-1	9.492E+0	1.781E+1
-5.239E-1	9.190E+0	1.788E+1
-5.239E-1	9.369E+0	1.769E+1
-5.222E-1	9.330E+0	1.790E+1
-5.239E-1	9.310E+0	1.772E+1
-5.271E-1	9.249E+0	1.756E+1
-5.222E-1	9.297E+0	1.779E+1
-5.239E-1	9.297E+0	1.780E+1
-5.239E-1	9.287E+0	1.766E+1
-5.287E-1	9.300E+0	1.779E+1
-5.222E-1	9.307E+0	1.785E+1
-5.239E-1	9.271E+0	1.793E+1
-5.255E-1	9.291E+0	1.779E+1
-5.239E-1	9.391E+0	1.765E+1
-5.222E-1	9.469E+0	1.792E+1
-5.255E-1	9.420E+0	1.778E+1
-5.239E-1	9.352E+0	1.783E+1
-5.255E-1	9.294E+0	1.770E+1
-5.222E-1	9.391E+0	1.785E+1
-5.239E-1	9.255E+0	1.771E+1
-5.222E-1	9.349E+0	1.784E+1
-5.255E-1	9.349E+0	1.783E+1
-5.206E-1	9.252E+0	1.775E+1
-5.239E-1	9.219E+0	1.770E+1
-5.222E-1	9.232E+0	1.782E+1
-5.271E-1	9.356E+0	1.778E+1
-5.255E-1	9.336E+0	1.767E+1
-5.255E-1	9.307E+0	1.777E+1
-5.239E-1	9.239E+0	1.782E+1
-5.255E-1	9.284E+0	1.785E+1
-5.222E-1	9.304E+0	1.787E+1
-5.239E-1	9.346E+0	1.760E+1
-5.222E-1	9.378E+0	1.771E+1
-5.239E-1	9.356E+0	1.780E+1
-5.222E-1	9.385E+0	1.778E+1
-5.206E-1	9.326E+0	1.780E+1
-5.255E-1	9.197E+0	1.787E+1
-5.287E-1	9.395E+0	1.767E+1
-5.206E-1	9.330E+0	1.790E+1
-5.239E-1	9.310E+0	1.778E+1
-5.239E-1	9.284E+0	1.775E+1
-5.239E-1	9.372E+0	1.776E+1
-5.222E-1	9.356E+0	1.760E+1
-5.239E-1	9.349E+0	1.779E+1
-5.239E-1	9.343E+0	1.790E+1
-5.271E-1	9.463E+0	1.778E+1
-5.255E-1	9.297E+0	1.761E+1
-5.255E-1	9.395E+0	1.773E+1
-5.271E-1	9.242E+0	1.761E+1
-5.271E-1	9.365E+0	1.768E+1
-5.222E-1	9.294E+0	1.762E+1
-5.239E-1	9.330E+0	1.767E+1
-5.239E-1	9.388E+0	1.765E+1
-5.271E-1	9.382E+0	1.790E+1
-5.255E-1	9.310E+0	1.773E+1
-5.239E-1	9.291E+0	1.773E+1
-5.255E-1	9.200E+0	1.775E+1
-5.239E-1	9.404E+0	1.791E+1
-5.239E-1	9.300E+0	1.761E+1
-5.239E-1	9.326E+0	1.787E+1
-5.222E-1	9.281E+0	1.775E+1
-5.271E-1	9.249E+0	1.786E+1
-5.239E-1	9.281E+0	1.777E+1
-5.206E-1	9.336E+0	1.777E+1
-5.303E-1	9.164E+0	1.774E+1
-5.239E-1	9.333E+0	1.787E+1
-5.206E-1	9.223E+0	1.773E+1
-5.239E-1	9.297E+0	1.774E+1
-5.255E-1	9.317E+0	1.774E+1
-5.271E-1	9.245E+0	1.770E+1
-5.239E-1	9.362E+0	1.767E+1
-5.222E-1	9.313E+0	1.777E+1
-5.271E-1	9.365E+0	1.779E+1
-5.255E-1	9.375E+0	1.769E+1
-5.239E-1	9.385E+0	1.773E+1
-5.222E-1	9.317E+0	1.785E+1
-5.271E-1	9.339E+0	1.768E+1
-5.255E-1	9.232E+0	1.769E+1
-5.222E-1	9.275E+0	1.770E+1
-5.222E-1	9.300E+0	1.783E+1
-5.255E-1	9.271E+0	1.776E+1
-5.255E-1	9.336E+0	1.769E+1
-5.222E-1	9.401E+0	1.782E+1
-5.239E-1	9.239E+0	1.771E+1
-5.222E-1	9.404E+0	1.773E+1
-5.239E-1	9.382E+0	1.789E+1
-5.255E-1	9.236E+0	1.782E+1
-5.271E-1	9.330E+0	1.771E+1
-5.271E-1	9.336E+0	1.781E+1
-5.222E-1	9.219E+0	1.789E+1
-5.222E-1	9.346E+0	1.788E+1
-5.222E-1	9.216E+0	1.763E+1
-5.239E-1	9.369E+0	1.793E+1
-5.255E-1	9.287E+0	1.776E+1
-5.222E-1	9.356E+0	1.773E+1
-5.239E-1	9.352E+0	1.767E+1
-5.255E-1	9.265E+0	1.773E+1
-5.255E-1	9.343E+0	1.786E+1
-5.190E-1	9.239E+0	1.781E+1
-5.206E-1	9.388E+0	1.794E+1
-5.271E-1	9.472E+0	1.767E+1
-5.255E-1	9.391E+0	1.775E+1
-5.222E-1	9.271E+0	1.784E+1
-5.206E-1	9.427E+0	1.764E+1
-5.271E-1	9.320E+0	1.764E+1
-5.239E-1	9.411E+0	1.785E+1
-5.239E-1	9.320E+0	1.797E+1
-5.222E-1	9.317E+0	1.776E+1
-5.239E-1	9.232E+0	1.776E+1
-5.255E-1	9.271E+0	1.771E+1
-5.255E-1	9.388E+0	1.782E+1
-5.239E-1	9.242E+0	1.778E+1
-5.287E-1	9.317E+0	1.785E+1
-5.239E-1	9.200E+0	1.763E+1
-5.222E-1	9.339E+0	1.754E+1
-5.222E-1	9.287E+0	1.779E+1
-5.222E-1	9.333E+0	1.779E+1
-5.255E-1	9.362E+0	1.783E+1
-5.206E-1	9.300E+0	1.780E+1
-5.239E-1	9.249E+0	1.794E+1
-5.239E-1	9.300E+0	1.767E+1
-5.255E-1	9.307E+0	1.766E+1
-5.206E-1	9.356E+0	1.777E+1
-5.206E-1	9.375E+0	1.775E+1
-5.271E-1	9.275E+0	1.774E+1
-5.255E-1	9.249E+0	1.767E+1
-5.239E-1	9.281E+0	1.775E+1
-5.222E-1	9.249E+0	1.780E+1
-5.255E-1	9.252E+0	1.774E+1
-5.271E-1	9.395E+0	1.774E+1
-5.206E-1	9.326E+0	1.800E+1
-5.222E-1	9.210E+0	1.788E+1
-5.255E-1	9.271E+0	1.774E+1
-5.222E-1	9.294E+0	1.785E+1
-5.206E-1	9.401E+0	1.785E+1
-5.206E-1	9.365E+0	1.766E+1
-5.255E-1	9.310E+0	1.772E+1
-5.239E-1	9.369E+0	1.785E+1
-5.222E-1	9.330E+0	1.795E+1
-5.206E-1	9.336E+0	1.774E+1
-5.255E-1	9.320E+0	1.768E+1
-5.239E-1	9.216E+0	1.773E+1
-5.222E-1	9.287E+0	1.772E+1
-5.222E-1	9.313E+0	1.776E+1
-5.239E-1	9.323E+0	1.796E+1
-5.239E-1	9.450E+0	1.778E+1
-5.206E-1	9.385E+0	1.779E+1
-5.222E-1	9.284E+0	1.777E+1
-5.255E-1	9.385E+0	1.785E+1
-5.222E-1	9.297E+0	1.772E+1
-5.239E-1	9.395E+0	1.772E+1
-5.222E-1	9.369E+0	1.759E+1
-5.287E-1	9.317E+0	1.752E+1
-5.239E-1	9.258E+0	1.780E+1
-5.222E-1	9.236E+0	1.773E+1
-5.222E-1	9.294E+0	1.770E+1
-5.271E-1	9.320E+0	1.785E+1
-5.239E-1	9.291E+0	1.776E+1
-5.206E-1	9.359E+0	1.781E+1
-5.206E-1	9.232E+0	1.772E+1
-5.239E-1	9.258E+0	1.769E+1
-5.271E-1	9.356E+0	1.781E+1
-5.206E-1	9.349E+0	1.777E+1
-5.222E-1	9.359E+0	1.783E+1
-5.255E-1	9.398E+0	1.789E+1
-5.239E-1	9.317E+0	1.772E+1
-5.206E-1	9.349E+0	1.770E+1
-5.206E-1	9.245E+0	1.757E+1
-5.239E-1	9.336E+0	1.780E+1
-5.303E-1	9.326E+0	1.769E+1
-5.239E-1	9.304E+0	1.790E+1
-5.206E-1	9.323E+0	1.784E+1
-5.255E-1	9.450E+0	1.775E+1
-5.222E-1	9.262E+0	1.785E+1
-5.206E-1	9.320E+0	1.777E+1
-5.206E-1	9.362E+0	1.779E+1
-5.239E-1	9.326E+0	1.782E+1
-5.255E-1	9.372E+0	1.788E+1
-5.206E-1	9.333E+0	1.777E+1
-5.206E-1	9.310E+0	1.768E+1
-5.222E-1	9.284E+0	1.757E+1
-5.222E-1	9.271E+0	1.790E+1
-5.239E-1	9.346E+0	1.791E+1
-5.222E-1	9.330E+0	1.776E+1
-5.255E-1	9.229E+0	1.781E+1
-5.255E-1	9.310E+0	1.777E+1
-5.206E-1	9.326E+0	1.775E+1
-5.222E-1	9.359E+0	1.775E+1
-5.255E-1	9.352E+0	1.793E+1
-5.271E-1	9.385E+0	1.777E+1
-5.239E-1	9.255E+0	1.786E+1
-5.206E-1	9.281E+0	1.772E+1
-5.239E-1	9.320E+0	1.781E+1
-5.239E-1	9.346E+0	1.770E+1
-5.206E-1	9.164E+0	1.759E+1
-5.222E-1	9.294E+0	1.776E+1
-5.239E-1	9.304E+0	1.784E+1
-5.255E-1	9.294E+0	1.780E+1
-5.239E-1	9.313E+0	1.780E+1
-5.206E-1	9.297E+0	1.770E+1
-5.255E-1	9.333E+0	1.773E+1
-5.239E-1	9.404E+0	1.769E+1
-5.239E-1	9.382E+0	1.766E+1
-5.239E-1	9.369E+0	1.770E+1
-5.239E-1	9.352E+0	1.785E+1
-5.222E-1	9.287E+0	1.765E+1
-5.206E-1	9.320E+0	1.789E+1
-5.222E-1	9.349E+0	1.782E+1
-5.239E-1	9.249E+0	1.779E+1
-5.271E-1	9.275E+0	1.776E+1
-5.206E-1	9.317E+0	1.764E+1
-5.206E-1	9.262E+0	1.781E+1
-5.255E-1	9.281E+0	1.778E+1
-5.239E-1	9.362E+0	1.783E+1
-5.222E-1	9.294E+0	1.792E+1
-5.206E-1	9.395E+0	1.777E+1
-5.239E-1	9.297E+0	1.768E+1
-5.222E-1	9.339E+0	1.773E+1
-5.222E-1	9.411E+0	1.780E+1
-5.222E-1	9.320E+0	1.791E+1
-5.255E-1	9.349E+0	1.784E+1
-5.239E-1	9.294E+0	1.771E+1
-5.190E-1	9.333E+0	1.777E+1
-5.206E-1	9.346E+0	1.775E+1
-5.222E-1	9.395E+0	1.779E+1
-5.239E-1	9.294E+0	1.787E+1
-5.174E-1	9.291E+0	1.782E+1
-5.206E-1	9.294E+0	1.765E+1
-5.222E-1	9.440E+0	1.767E+1
-5.255E-1	9.372E+0	1.786E+1
-5.206E-1	9.404E+0	1.785E+1
-5.190E-1	9.359E+0	1.783E+1
-5.239E-1	9.300E+0	1.779E+1
-5.287E-1	9.369E+0	1.762E+1
-5.206E-1	9.333E+0	1.772E+1
-5.206E-1	9.352E+0	1.777E+1
-5.239E-1	9.326E+0	1.773E+1
-5.239E-1	9.356E+0	1.786E+1
-5.222E-1	9.323E+0	1.770E+1
-5.222E-1	9.287E+0	1.781E+1
-5.239E-1	9.236E+0	1.778E+1
-5.222E-1	9.275E+0	1.772E+1
-5.239E-1	9.369E+0	1.772E+1
-5.190E-1	9.420E+0	1.772E+1
-5.222E-1	9.297E+0	1.762E+1
-5.206E-1	9.385E+0	1.780E+1
-5.222E-1	9.190E+0	1.788E+1
-5.222E-1	9.349E+0	1.782E+1
-5.255E-1	9.339E+0	1.771E+1
-5.239E-1	9.362E+0	1.780E+1
-5.239E-1	9.417E+0	1.772E+1
-5.206E-1	9.271E+0	1.793E+1
-5.255E-1	9.378E+0	1.778E+1
-5.222E-1	9.180E+0	1.797E+1
-5.222E-1	9.404E+0	1.793E+1
-5.206E-1	9.229E+0	1.771E+1
-5.239E-1	9.398E+0	1.767E+1
-5.239E-1	9.330E+0	1.777E+1
-5.190E-1	9.339E+0	1.777E+1
-5.239E-1	9.385E+0	1.779E+1
-5.239E-1	9.408E+0	1.776E+1
-5.255E-1	9.440E+0	1.786E+1
-5.222E-1	9.297E+0	1.772E+1
-5.190E-1	9.245E+0	1.789E+1
-5.222E-1	9.210E+0	1.784E+1
-5.255E-1	9.216E+0	1.795E+1
-5.239E-1	9.369E+0	1.783E+1
-5.190E-1	9.265E+0	1.771E+1
-5.222E-1	9.262E+0	1.777E+1
-5.255E-1	9.258E+0	1.790E+1
-5.190E-1	9.326E+0	1.770E+1
-5.222E-1	9.317E+0	1.773E+1
-5.239E-1	9.287E+0	1.768E+1
-5.239E-1	9.372E+0	1.775E+1
-5.206E-1	9.326E+0	1.784E+1
-5.206E-1	9.398E+0	1.789E+1
-5.206E-1	9.281E+0	1.772E+1
-5.239E-1	9.265E+0	1.777E+1
-5.206E-1	9.343E+0	1.781E+1
-5.190E-1	9.174E+0	1.785E+1
-5.222E-1	9.382E+0	1.782E+1
-5.255E-1	9.352E+0	1.747E+1
-5.222E-1	9.401E+0	1.792E+1
-5.239E-1	9.249E+0	1.799E+1
-5.255E-1	9.437E+0	1.773E+1
-5.222E-1	9.333E+0	1.775E+1
-5.206E-1	9.339E+0	1.786E+1
-5.190E-1	9.343E+0	1.781E+1
-5.239E-1	9.453E+0	1.786E+1
-5.239E-1	9.226E+0	1.792E+1
-5.206E-1	9.326E+0	1.791E+1
-5.190E-1	9.223E+0	1.780E+1
-5.271E-1	9.213E+0	1.777E+1
-5.222E-1	9.226E+0	1.775E+1
-5.222E-1	9.294E+0	1.772E+1
-5.222E-1	9.255E+0	1.770E+1
-5.222E-1	9.255E+0	1.788E+1
-5.206E-1	9.284E+0	1.786E+1
-5.190E-1	9.300E+0	1.757E+1
-5.206E-1	9.411E+0	1.780E+1
-5.255E-1	9.281E+0	1.783E+1
-5.206E-1	9.313E+0	1.792E+1
-5.206E-1	9.249E+0	1.770E+1
-5.222E-1	9.278E+0	1.768E+1
-5.222E-1	9.249E+0	1.761E+1
-5.222E-1	9.414E+0	1.796E+1
-5.206E-1	9.424E+0	1.767E+1
-5.190E-1	9.193E+0	1.789E+1
-5.239E-1	9.330E+0	1.791E+1
-5.239E-1	9.326E+0	1.768E+1
-5.239E-1	9.498E+0	1.766E+1
-5.222E-1	9.287E+0	1.781E+1
-5.255E-1	9.281E+0	1.768E+1
-5.239E-1	9.330E+0	1.776E+1
-5.206E-1	9.255E+0	1.767E+1
-5.206E-1	9.398E+0	1.783E+1
-5.255E-1	9.284E+0	1.776E+1
-5.239E-1	9.245E+0	1.792E+1
-5.190E-1	9.372E+0	1.773E+1
-5.206E-1	9.242E+0	1.762E+1
-5.239E-1	9.265E+0	1.788E+1
-5.222E-1	9.242E+0	1.770E+1
-5.206E-1	9.333E+0	1.781E+1
-5.222E-1	9.408E+0	1.765E+1
-5.255E-1	9.057E+0	1.776E+1
-5.255E-1	9.362E+0	1.767E+1
-5.206E-1	9.278E+0	1.776E+1
-5.222E-1	9.333E+0	1.767E+1
-5.239E-1	9.271E+0	1.773E+1
-5.206E-1	9.323E+0	1.786E+1
-5.190E-1	9.482E+0	1.777E+1
-5.239E-1	9.252E+0	1.779E+1
-5.222E-1	9.268E+0	1.767E+1
-5.222E-1	9.275E+0	1.760E+1
-5.222E-1	9.404E+0	1.773E+1
-5.206E-1	9.326E+0	1.781E+1
-5.239E-1	9.223E+0	1.782E+1
-5.222E-1	9.236E+0	1.788E+1
-5.206E-1	9.300E+0	1.764E+1
-5.206E-1	9.313E+0	1.780E+1
-5.206E-1	9.258E+0	1.788E+1
-5.239E-1	9.255E+0	1.782E+1
-5.255E-1	9.365E+0	1.771E+1
-5.190E-1	9.343E+0	1.786E+1
-5.239E-1	9.284E+0	1.784E+1
-5.206E-1	9.346E+0	1.779E+1
-5.222E-1	9.226E+0	1.780E+1
-5.222E-1	9.307E+0	1.789E+1
-5.222E-1	9.275E+0	1.780E+1
-5.222E-1	9.349E+0	1.777E+1
-5.222E-1	9.446E+0	1.782E+1
-5.222E-1	9.313E+0	1.770E+1
-5.255E-1	9.365E+0	1.758E+1
-5.239E-1	9.346E+0	1.772E+1
-5.190E-1	9.336E+0	1.772E+1
-5.222E-1	9.395E+0	1.768E+1
-5.239E-1	9.268E+0	1.778E+1
-5.222E-1	9.352E+0	1.769E+1
-5.222E-1	9.352E+0	1.775E+1
-5.222E-1	9.398E+0	1.786E+1
-5.222E-1	9.300E+0	1.770E+1
-5.222E-1	9.278E+0	1.771E+1
-5.190E-1	9.375E+0	1.765E+1
-5.190E-1	9.382E+0	1.773E+1
-5.222E-1	9.469E+0	1.771E+1
-5.222E-1	9.287E+0	1.779E+1
-5.206E-1	9.262E+0	1.762E+1
-5.206E-1	9.356E+0	1.777E+1
-5.239E-1	9.417E+0	1.772E+1
-5.239E-1	9.229E+0	1.780E+1
-5.206E-1	9.177E+0	1.774E+1
-5.222E-1	9.359E+0	1.777E+1
-5.222E-1	9.287E+0	1.767E+1
-5.222E-1	9.365E+0	1.775E+1
-5.190E-1	9.287E+0	1.774E+1
-5.174E-1	9.281E+0	1.787E+1
-5.239E-1	9.281E+0	1.780E+1
-5.206E-1	9.284E+0	1.772E+1
-5.206E-1	9.320E+0	1.776E+1
-5.190E-1	9.339E+0	1.785E+1
-5.222E-1	9.382E+0	1.772E+1
-5.206E-1	9.249E+0	1.772E+1
-5.206E-1	9.362E+0	1.777E+1
-5.190E-1	9.271E+0	1.770E+1
-5.255E-1	9.258E+0	1.774E+1
-5.239E-1	9.391E+0	1.778E+1
-5.190E-1	9.265E+0	1.791E+1
-5.222E-1	9.287E+0	1.807E+1
-5.255E-1	9.297E+0	1.789E+1
-5.222E-1	9.317E+0	1.785E+1
-5.174E-1	9.193E+0	1.769E+1
-5.206E-1	9.346E+0	1.789E+1
-5.206E-1	9.307E+0	1.787E+1
-5.239E-1	9.278E+0	1.797E+1
-5.206E-1	9.330E+0	1.787E+1
-5.222E-1	9.352E+0	1.768E+1
-5.255E-1	9.219E+0	1.769E+1
-5.239E-1	9.304E+0	1.789E+1
-5.206E-1	9.326E+0	1.784E+1
-5.206E-1	9.323E+0	1.786E+1
-5.206E-1	9.249E+0	1.792E+1
-5.222E-1	9.313E+0	1.785E+1
-5.206E-1	9.359E+0	1.774E+1
-5.206E-1	9.343E+0	1.791E+1
-5.222E-1	9.297E+0	1.786E+1
-5.222E-1	9.356E+0	1.779E+1
-5.222E-1	9.275E+0	1.788E+1
-5.206E-1	9.304E+0	1.785E+1
-5.255E-1	9.343E+0	1.772E+1
-5.239E-1	9.287E+0	1.779E+1
-5.174E-1	9.356E+0	1.757E+1
-5.206E-1	9.265E+0	1.760E+1
-5.239E-1	9.359E+0	1.773E+1
-5.222E-1	9.349E+0	1.784E+1
-5.190E-1	9.284E+0	1.780E+1
-5.222E-1	9.187E+0	1.776E+1
-5.239E-1	9.278E+0	1.782E+1
-5.222E-1	9.339E+0	1.757E+1
-5.222E-1	9.132E+0	1.792E+1
-5.190E-1	9.391E+0	1.763E+1
-5.222E-1	9.307E+0	1.785E+1
-5.255E-1	9.398E+0	1.794E+1
-5.190E-1	9.154E+0	1.779E+1
-5.206E-1	9.463E+0	1.786E+1
-5.255E-1	9.323E+0	1.771E+1
-5.239E-1	9.323E+0	1.774E+1
-5.206E-1	9.336E+0	1.767E+1
-5.206E-1	9.278E+0	1.776E+1
-5.239E-1	9.294E+0	1.791E+1
-5.222E-1	9.210E+0	1.791E+1
-5.190E-1	9.330E+0	1.764E+1
-5.206E-1	9.262E+0	1.758E+1
-5.239E-1	9.268E+0	1.765E+1
-5.239E-1	9.278E+0	1.777E+1
-5.206E-1	9.206E+0	1.774E+1
-5.222E-1	9.258E+0	1.764E+1
-5.222E-1	9.479E+0	1.760E+1
-5.206E-1	9.414E+0	1.788E+1
-5.190E-1	9.262E+0	1.776E+1
-5.222E-1	9.502E+0	1.774E+1
-5.255E-1	9.268E+0	1.763E+1
-5.239E-1	9.385E+0	1.770E+1
-5.190E-1	9.372E+0	1.783E+1
-5.206E-1	9.427E+0	1.784E+1
-5.222E-1	9.278E+0	1.770E+1
-5.206E-1	9.352E+0	1.799E+1
-5.190E-1	9.262E+0	1.786E+1
-5.190E-1	9.323E+0	1.777E+1
-5.222E-1	9.343E+0	1.772E+1
-5.239E-1	9.193E+0	1.780E+1
-5.206E-1	9.401E+0	1.780E+1
-5.190E-1	9.333E+0	1.773E+1
-5.222E-1	9.268E+0	1.767E+1
-5.206E-1	9.304E+0	1.772E+1
-5.190E-1	9.479E+0	1.770E+1
-5.206E-1	9.479E+0	1.757E+1
-5.222E-1	9.197E+0	1.767E+1
-5.222E-1	9.336E+0	1.764E+1
-5.190E-1	9.268E+0	1.760E+1
-5.206E-1	9.401E+0	1.771E+1
-5.206E-1	9.310E+0	1.782E+1
-5.239E-1	9.313E+0	1.775E+1
-5.206E-1	9.193E+0	1.764E+1
-5.206E-1	9.300E+0	1.775E+1
-5.222E-1	9.343E+0	1.767E+1
-5.222E-1	9.365E+0	1.759E+1
-5.190E-1	9.356E+0	1.771E+1
-5.206E-1	9.362E+0	1.780E+1
-5.255E-1	9.359E+0	1.773E+1
-5.222E-1	9.239E+0	1.776E+1
-5.206E-1	9.411E+0	1.770E+1
-5.206E-1	9.382E+0	1.784E+1
-5.222E-1	9.466E+0	1.767E+1
-5.190E-1	9.356E+0	1.768E+1
-5.174E-1	9.278E+0	1.782E+1
-5.206E-1	9.310E+0	1.782E+1
-5.239E-1	9.200E+0	1.757E+1
-5.222E-1	9.330E+0	1.783E+1
-5.174E-1	9.203E+0	1.794E+1
-5.190E-1	9.382E+0	1.794E+1
-5.239E-1	9.206E+0	1.780E+1
-5.222E-1	9.336E+0	1.796E+1
-5.222E-1	9.219E+0	1.776E+1
-5.190E-1	9.346E+0	1.795E+1
-5.206E-1	9.304E+0	1.783E+1
-5.222E-1	9.284E+0	1.783E+1
-5.206E-1	9.281E+0	1.777E+1
-5.239E-1	9.359E+0	1.775E+1
-5.239E-1	9.284E+0	1.781E+1
-5.239E-1	9.333E+0	1.759E+1
-5.222E-1	9.404E+0	1.772E+1
-5.174E-1	9.411E+0	1.776E+1
-5.239E-1	9.291E+0	1.775E+1
-5.222E-1	9.320E+0	1.772E+1
-5.206E-1	9.242E+0	1.789E+1
-5.190E-1	9.330E+0	1.774E+1
-5.222E-1	9.252E+0	1.780E+1
-5.206E-1	9.300E+0	1.787E+1
-5.174E-1	9.275E+0	1.777E+1
-5.222E-1	9.275E+0	1.775E+1
-5.239E-1	9.236E+0	1.763E+1
-5.190E-1	9.213E+0	1.772E+1
-5.190E-1	9.239E+0	1.783E+1
-5.190E-1	9.268E+0	1.770E+1
-5.239E-1	9.427E+0	1.777E+1
-5.222E-1	9.404E+0	1.774E+1
[truncated: 93,942 more rows]
