# Supplementary material for: Improved ANAP incorporation and VCF analysis reveal details of P2X7 current facilitation and a limited conformational interplay between ATP binding and the intracellular ballast domain
Source: eLife. 2023 Jan 4;12:e82479. doi: 10.7554/eLife.82479 (PMC9859053; doi:10.7554/eLife.82479)
Supplement: Figure 5—figure supplement 3—source data 2. [file elife-82479-fig5-figsupp3-data2.zip › Figure-5_figure-supplement-3_source-data-2/DeltaCaM-K127/l14/41.csv]

-2.254E-1	1.136E+1	2.332E+1
-2.238E-1	1.141E+1	2.323E+1
-2.189E-1	1.147E+1	2.329E+1
-2.206E-1	1.132E+1	2.341E+1
-2.254E-1	1.142E+1	2.330E+1
-2.206E-1	1.136E+1	2.316E+1
-2.189E-1	1.151E+1	2.314E+1
-2.222E-1	1.135E+1	2.330E+1
-2.238E-1	1.141E+1	2.332E+1
-2.238E-1	1.142E+1	2.308E+1
-2.173E-1	1.143E+1	2.325E+1
-2.238E-1	1.143E+1	2.311E+1
-2.206E-1	1.145E+1	2.335E+1
-2.222E-1	1.135E+1	2.325E+1
-2.206E-1	1.137E+1	2.340E+1
-2.206E-1	1.135E+1	2.328E+1
-2.238E-1	1.138E+1	2.341E+1
-2.222E-1	1.144E+1	2.341E+1
-2.189E-1	1.140E+1	2.321E+1
-2.238E-1	1.141E+1	2.334E+1
-2.254E-1	1.151E+1	2.313E+1
-2.238E-1	1.144E+1	2.327E+1
-2.173E-1	1.142E+1	2.317E+1
-2.222E-1	1.147E+1	2.308E+1
-2.222E-1	1.155E+1	2.319E+1
-2.206E-1	1.138E+1	2.304E+1
-2.206E-1	1.138E+1	2.331E+1
-2.222E-1	1.136E+1	2.314E+1
-2.238E-1	1.146E+1	2.321E+1
-2.222E-1	1.144E+1	2.318E+1
-2.173E-1	1.137E+1	2.317E+1
-2.206E-1	1.142E+1	2.328E+1
-2.254E-1	1.136E+1	2.317E+1
-2.270E-1	1.140E+1	2.333E+1
-2.189E-1	1.146E+1	2.318E+1
-2.206E-1	1.144E+1	2.325E+1
-2.254E-1	1.138E+1	2.327E+1
-2.206E-1	1.149E+1	2.335E+1
-2.206E-1	1.143E+1	2.310E+1
-2.206E-1	1.143E+1	2.325E+1
-2.238E-1	1.142E+1	2.323E+1
-2.238E-1	1.140E+1	2.341E+1
-2.189E-1	1.145E+1	2.359E+1
-2.222E-1	1.140E+1	2.325E+1
-2.238E-1	1.137E+1	2.320E+1
-2.222E-1	1.146E+1	2.327E+1
-2.222E-1	1.149E+1	2.337E+1
-2.206E-1	1.132E+1	2.326E+1
-2.254E-1	1.143E+1	2.320E+1
-2.222E-1	1.137E+1	2.300E+1
-2.206E-1	1.144E+1	2.347E+1
-2.206E-1	1.144E+1	2.317E+1
-2.254E-1	1.142E+1	2.330E+1
-2.222E-1	1.148E+1	2.308E+1
-2.189E-1	1.133E+1	2.315E+1
-2.206E-1	1.138E+1	2.319E+1
-2.238E-1	1.137E+1	2.325E+1
-2.206E-1	1.143E+1	2.326E+1
-2.206E-1	1.144E+1	2.323E+1
-2.238E-1	1.129E+1	2.326E+1
-2.238E-1	1.147E+1	2.319E+1
-2.222E-1	1.140E+1	2.323E+1
-2.189E-1	1.148E+1	2.318E+1
-2.222E-1	1.142E+1	2.322E+1
-2.222E-1	1.145E+1	2.336E+1
-2.238E-1	1.146E+1	2.321E+1
-2.189E-1	1.138E+1	2.329E+1
-2.222E-1	1.152E+1	2.311E+1
-2.254E-1	1.135E+1	2.353E+1
-2.206E-1	1.131E+1	2.309E+1
-2.206E-1	1.134E+1	2.318E+1
-2.189E-1	1.146E+1	2.327E+1
-2.238E-1	1.132E+1	2.339E+1
-2.222E-1	1.131E+1	2.315E+1
-2.222E-1	1.129E+1	2.336E+1
-2.222E-1	1.150E+1	2.342E+1
-2.222E-1	1.148E+1	2.329E+1
-2.206E-1	1.139E+1	2.336E+1
-2.206E-1	1.147E+1	2.328E+1
-2.222E-1	1.128E+1	2.320E+1
-2.238E-1	1.157E+1	2.320E+1
-2.206E-1	1.134E+1	2.325E+1
-2.173E-1	1.156E+1	2.304E+1
-2.238E-1	1.145E+1	2.341E+1
-2.254E-1	1.140E+1	2.334E+1
-2.222E-1	1.141E+1	2.314E+1
-2.189E-1	1.152E+1	2.331E+1
-2.206E-1	1.139E+1	2.335E+1
-2.254E-1	1.146E+1	2.319E+1
-2.222E-1	1.155E+1	2.349E+1
-2.206E-1	1.138E+1	2.324E+1
-2.222E-1	1.140E+1	2.322E+1
-2.254E-1	1.137E+1	2.316E+1
-2.206E-1	1.143E+1	2.317E+1
-2.189E-1	1.128E+1	2.323E+1
-2.222E-1	1.144E+1	2.325E+1
-2.206E-1	1.139E+1	2.330E+1
-2.189E-1	1.168E+1	2.336E+1
-2.189E-1	1.150E+1	2.329E+1
-2.189E-1	1.150E+1	2.323E+1
-2.254E-1	1.135E+1	2.311E+1
-2.189E-1	1.137E+1	2.329E+1
-2.206E-1	1.135E+1	2.332E+1
-2.222E-1	1.143E+1	2.329E+1
-2.238E-1	1.148E+1	2.315E+1
-2.222E-1	1.133E+1	2.330E+1
-2.189E-1	1.134E+1	2.335E+1
-2.206E-1	1.139E+1	2.320E+1
-2.254E-1	1.140E+1	2.344E+1
-2.189E-1	1.143E+1	2.310E+1
-2.222E-1	1.136E+1	2.321E+1
-2.206E-1	1.135E+1	2.320E+1
-2.238E-1	1.143E+1	2.321E+1
-2.222E-1	1.135E+1	2.316E+1
-2.189E-1	1.134E+1	2.315E+1
-2.238E-1	1.140E+1	2.333E+1
-2.254E-1	1.138E+1	2.335E+1
-2.238E-1	1.158E+1	2.320E+1
-2.222E-1	1.132E+1	2.323E+1
-2.206E-1	1.143E+1	2.321E+1
-2.254E-1	1.140E+1	2.323E+1
-2.189E-1	1.140E+1	2.344E+1
-2.189E-1	1.140E+1	2.314E+1
-2.222E-1	1.137E+1	2.323E+1
-2.254E-1	1.153E+1	2.338E+1
-2.222E-1	1.143E+1	2.321E+1
-2.173E-1	1.153E+1	2.333E+1
-2.238E-1	1.135E+1	2.327E+1
-2.254E-1	1.146E+1	2.307E+1
-2.238E-1	1.139E+1	2.333E+1
-2.206E-1	1.133E+1	2.334E+1
-2.222E-1	1.149E+1	2.321E+1
-2.222E-1	1.126E+1	2.330E+1
-2.206E-1	1.145E+1	2.321E+1
-2.189E-1	1.132E+1	2.312E+1
-2.222E-1	1.140E+1	2.313E+1
-2.238E-1	1.144E+1	2.322E+1
-2.189E-1	1.131E+1	2.326E+1
-2.206E-1	1.142E+1	2.338E+1
-2.222E-1	1.142E+1	2.320E+1
-2.238E-1	1.142E+1	2.328E+1
-2.238E-1	1.148E+1	2.330E+1
-2.189E-1	1.135E+1	2.325E+1
-2.222E-1	1.143E+1	2.314E+1
-2.254E-1	1.159E+1	2.317E+1
-2.206E-1	1.133E+1	2.328E+1
-2.206E-1	1.126E+1	2.320E+1
-2.238E-1	1.144E+1	2.319E+1
-2.270E-1	1.158E+1	2.338E+1
-2.222E-1	1.135E+1	2.329E+1
-2.222E-1	1.144E+1	2.321E+1
-2.222E-1	1.131E+1	2.335E+1
-2.238E-1	1.143E+1	2.321E+1
-2.222E-1	1.146E+1	2.324E+1
-2.189E-1	1.145E+1	2.320E+1
-2.222E-1	1.149E+1	2.311E+1
-2.238E-1	1.151E+1	2.322E+1
-2.238E-1	1.137E+1	2.324E+1
-2.206E-1	1.141E+1	2.338E+1
-2.189E-1	1.147E+1	2.316E+1
-2.254E-1	1.142E+1	2.336E+1
-2.238E-1	1.144E+1	2.318E+1
-2.206E-1	1.132E+1	2.341E+1
-2.222E-1	1.143E+1	2.330E+1
-2.238E-1	1.153E+1	2.327E+1
-2.189E-1	1.141E+1	2.344E+1
-2.189E-1	1.141E+1	2.333E+1
-2.206E-1	1.143E+1	2.328E+1
-2.287E-1	1.144E+1	2.321E+1
-2.254E-1	1.133E+1	2.314E+1
-2.206E-1	1.153E+1	2.323E+1
-2.238E-1	1.150E+1	2.341E+1
-2.238E-1	1.151E+1	2.329E+1
-2.238E-1	1.148E+1	2.315E+1
-2.189E-1	1.133E+1	2.336E+1
-2.254E-1	1.145E+1	2.319E+1
-2.270E-1	1.136E+1	2.332E+1
-2.222E-1	1.145E+1	2.334E+1
-2.206E-1	1.148E+1	2.334E+1
-2.238E-1	1.139E+1	2.330E+1
-2.238E-1	1.144E+1	2.319E+1
-2.206E-1	1.149E+1	2.347E+1
-2.222E-1	1.141E+1	2.319E+1
-2.238E-1	1.153E+1	2.323E+1
-2.238E-1	1.135E+1	2.321E+1
-2.206E-1	1.139E+1	2.330E+1
-2.206E-1	1.129E+1	2.331E+1
-2.206E-1	1.142E+1	2.337E+1
-2.254E-1	1.144E+1	2.320E+1
-2.206E-1	1.129E+1	2.321E+1
-2.238E-1	1.136E+1	2.323E+1
-2.238E-1	1.138E+1	2.319E+1
-2.238E-1	1.140E+1	2.319E+1
-2.222E-1	1.136E+1	2.333E+1
-2.189E-1	1.130E+1	2.327E+1
-2.238E-1	1.131E+1	2.322E+1
-2.270E-1	1.142E+1	2.318E+1
-2.222E-1	1.143E+1	2.326E+1
-2.206E-1	1.141E+1	2.288E+1
-2.238E-1	1.130E+1	2.330E+1
-2.254E-1	1.141E+1	2.337E+1
-2.238E-1	1.128E+1	2.325E+1
-2.238E-1	1.146E+1	2.317E+1
-2.238E-1	1.141E+1	2.325E+1
-2.238E-1	1.135E+1	2.325E+1
-2.222E-1	1.137E+1	2.318E+1
-2.206E-1	1.148E+1	2.322E+1
-2.222E-1	1.131E+1	2.315E+1
-2.254E-1	1.131E+1	2.333E+1
-2.206E-1	1.139E+1	2.326E+1
-2.189E-1	1.140E+1	2.323E+1
-2.222E-1	1.142E+1	2.315E+1
-2.254E-1	1.152E+1	2.329E+1
-2.206E-1	1.146E+1	2.305E+1
-2.222E-1	1.145E+1	2.330E+1
-2.238E-1	1.138E+1	2.330E+1
-2.254E-1	1.145E+1	2.330E+1
-2.206E-1	1.142E+1	2.336E+1
-2.189E-1	1.145E+1	2.330E+1
-2.222E-1	1.137E+1	2.333E+1
-2.254E-1	1.138E+1	2.330E+1
-2.222E-1	1.128E+1	2.323E+1
-2.238E-1	1.130E+1	2.328E+1
-2.254E-1	1.135E+1	2.326E+1
-2.254E-1	1.133E+1	2.317E+1
-2.238E-1	1.146E+1	2.332E+1
-2.206E-1	1.141E+1	2.323E+1
-2.222E-1	1.145E+1	2.336E+1
-2.254E-1	1.148E+1	2.324E+1
-2.238E-1	1.137E+1	2.329E+1
-2.206E-1	1.145E+1	2.310E+1
-2.238E-1	1.127E+1	2.325E+1
-2.287E-1	1.149E+1	2.334E+1
-2.222E-1	1.148E+1	2.324E+1
-2.189E-1	1.129E+1	2.317E+1
-2.222E-1	1.135E+1	2.335E+1
-2.270E-1	1.143E+1	2.319E+1
-2.238E-1	1.145E+1	2.326E+1
-2.189E-1	1.141E+1	2.310E+1
-2.206E-1	1.133E+1	2.332E+1
-2.270E-1	1.141E+1	2.323E+1
-2.222E-1	1.132E+1	2.337E+1
-2.206E-1	1.137E+1	2.328E+1
-2.222E-1	1.151E+1	2.357E+1
-2.270E-1	1.143E+1	2.328E+1
-2.254E-1	1.133E+1	2.334E+1
-2.189E-1	1.150E+1	2.336E+1
-2.206E-1	1.147E+1	2.320E+1
-2.238E-1	1.132E+1	2.329E+1
-2.238E-1	1.150E+1	2.329E+1
-2.206E-1	1.147E+1	2.333E+1
-2.222E-1	1.140E+1	2.322E+1
-2.238E-1	1.137E+1	2.326E+1
-2.222E-1	1.138E+1	2.314E+1
-2.206E-1	1.140E+1	2.325E+1
-2.222E-1	1.141E+1	2.331E+1
-2.254E-1	1.140E+1	2.344E+1
-2.238E-1	1.144E+1	2.308E+1
-2.222E-1	1.126E+1	2.339E+1
-2.238E-1	1.140E+1	2.325E+1
-2.254E-1	1.131E+1	2.314E+1
-2.206E-1	1.149E+1	2.339E+1
-2.206E-1	1.133E+1	2.327E+1
-2.270E-1	1.142E+1	2.323E+1
-2.238E-1	1.143E+1	2.338E+1
-2.206E-1	1.137E+1	2.350E+1
-2.206E-1	1.136E+1	2.320E+1
-2.206E-1	1.125E+1	2.327E+1
-2.254E-1	1.154E+1	2.327E+1
-2.222E-1	1.129E+1	2.344E+1
-2.206E-1	1.140E+1	2.317E+1
-2.222E-1	1.145E+1	2.320E+1
-2.254E-1	1.135E+1	2.331E+1
-2.222E-1	1.149E+1	2.330E+1
-2.222E-1	1.133E+1	2.319E+1
-2.238E-1	1.131E+1	2.335E+1
-2.254E-1	1.150E+1	2.337E+1
-2.222E-1	1.146E+1	2.331E+1
-2.222E-1	1.151E+1	2.334E+1
-2.238E-1	1.153E+1	2.320E+1
-2.270E-1	1.147E+1	2.331E+1
-2.222E-1	1.150E+1	2.333E+1
-2.206E-1	1.145E+1	2.318E+1
-2.238E-1	1.131E+1	2.312E+1
-2.238E-1	1.126E+1	2.330E+1
-2.254E-1	1.148E+1	2.309E+1
-2.189E-1	1.142E+1	2.316E+1
-2.238E-1	1.131E+1	2.324E+1
-2.254E-1	1.143E+1	2.340E+1
-2.222E-1	1.137E+1	2.341E+1
-2.206E-1	1.139E+1	2.332E+1
-2.222E-1	1.135E+1	2.335E+1
-2.238E-1	1.143E+1	2.342E+1
-2.254E-1	1.148E+1	2.320E+1
-2.238E-1	1.138E+1	2.330E+1
-2.222E-1	1.145E+1	2.337E+1
-2.254E-1	1.145E+1	2.318E+1
-2.222E-1	1.144E+1	2.312E+1
-2.189E-1	1.151E+1	2.336E+1
-2.206E-1	1.148E+1	2.313E+1
-2.238E-1	1.136E+1	2.320E+1
-2.222E-1	1.143E+1	2.337E+1
-2.206E-1	1.149E+1	2.324E+1
-2.222E-1	1.136E+1	2.344E+1
-2.254E-1	1.135E+1	2.341E+1
-2.222E-1	1.141E+1	2.309E+1
-2.206E-1	1.158E+1	2.324E+1
-2.238E-1	1.145E+1	2.330E+1
-2.238E-1	1.131E+1	2.346E+1
-2.222E-1	1.131E+1	2.340E+1
-2.189E-1	1.145E+1	2.325E+1
-2.222E-1	1.151E+1	2.318E+1
-2.254E-1	1.139E+1	2.314E+1
-2.238E-1	1.152E+1	2.343E+1
-2.206E-1	1.145E+1	2.329E+1
-2.206E-1	1.146E+1	2.341E+1
-2.254E-1	1.148E+1	2.313E+1
-2.206E-1	1.145E+1	2.350E+1
-2.189E-1	1.142E+1	2.333E+1
-2.238E-1	1.150E+1	2.329E+1
-2.254E-1	1.143E+1	2.327E+1
-2.222E-1	1.149E+1	2.320E+1
-2.206E-1	1.140E+1	2.332E+1
-2.206E-1	1.143E+1	2.329E+1
-2.270E-1	1.139E+1	2.327E+1
-2.238E-1	1.137E+1	2.341E+1
-2.189E-1	1.151E+1	2.329E+1
-2.222E-1	1.137E+1	2.314E+1
-2.254E-1	1.133E+1	2.321E+1
-2.206E-1	1.138E+1	2.341E+1
-2.189E-1	1.130E+1	2.337E+1
-2.238E-1	1.144E+1	2.319E+1
-2.254E-1	1.140E+1	2.323E+1
-2.206E-1	1.137E+1	2.337E+1
-2.206E-1	1.129E+1	2.303E+1
-2.206E-1	1.130E+1	2.318E+1
-2.238E-1	1.142E+1	2.324E+1
-2.238E-1	1.138E+1	2.326E+1
-2.206E-1	1.141E+1	2.338E+1
-2.238E-1	1.132E+1	2.325E+1
-2.254E-1	1.145E+1	2.327E+1
-2.222E-1	1.138E+1	2.348E+1
-2.222E-1	1.141E+1	2.326E+1
-2.238E-1	1.154E+1	2.330E+1
-2.238E-1	1.131E+1	2.341E+1
-2.222E-1	1.146E+1	2.335E+1
-2.206E-1	1.153E+1	2.314E+1
-2.238E-1	1.147E+1	2.330E+1
-2.270E-1	1.145E+1	2.329E+1
-2.222E-1	1.141E+1	2.311E+1
-2.189E-1	1.143E+1	2.333E+1
-2.222E-1	1.138E+1	2.315E+1
-2.254E-1	1.132E+1	2.344E+1
-2.206E-1	1.128E+1	2.308E+1
-2.206E-1	1.151E+1	2.344E+1
-2.254E-1	1.133E+1	2.313E+1
-2.254E-1	1.140E+1	2.337E+1
-2.206E-1	1.136E+1	2.342E+1
-2.238E-1	1.136E+1	2.304E+1
-2.222E-1	1.150E+1	2.314E+1
-2.238E-1	1.153E+1	2.348E+1
-2.206E-1	1.143E+1	2.344E+1
-2.206E-1	1.163E+1	2.331E+1
-2.222E-1	1.132E+1	2.324E+1
-2.254E-1	1.142E+1	2.331E+1
-2.222E-1	1.143E+1	2.328E+1
-2.238E-1	1.139E+1	2.314E+1
-2.254E-1	1.131E+1	2.328E+1
-2.254E-1	1.140E+1	2.335E+1
-2.222E-1	1.141E+1	2.343E+1
-2.189E-1	1.136E+1	2.329E+1
-2.254E-1	1.134E+1	2.339E+1
-2.270E-1	1.140E+1	2.328E+1
-2.238E-1	1.129E+1	2.333E+1
-2.222E-1	1.146E+1	2.335E+1
-2.238E-1	1.141E+1	2.325E+1
-2.270E-1	1.136E+1	2.335E+1
-2.222E-1	1.136E+1	2.323E+1
-2.222E-1	1.120E+1	2.336E+1
-2.222E-1	1.145E+1	2.330E+1
-2.238E-1	1.135E+1	2.319E+1
-2.206E-1	1.140E+1	2.333E+1
-2.206E-1	1.148E+1	2.329E+1
-2.222E-1	1.145E+1	2.318E+1
-2.238E-1	1.129E+1	2.332E+1
-2.238E-1	1.131E+1	2.313E+1
-2.222E-1	1.138E+1	2.334E+1
-2.270E-1	1.140E+1	2.312E+1
-2.254E-1	1.139E+1	2.337E+1
-2.238E-1	1.131E+1	2.337E+1
-2.222E-1	1.134E+1	2.346E+1
-2.222E-1	1.153E+1	2.346E+1
-2.254E-1	1.148E+1	2.327E+1
-2.238E-1	1.149E+1	2.332E+1
-2.189E-1	1.143E+1	2.312E+1
-2.238E-1	1.146E+1	2.306E+1
-2.222E-1	1.143E+1	2.326E+1
-2.222E-1	1.150E+1	2.329E+1
-2.189E-1	1.131E+1	2.318E+1
-2.254E-1	1.143E+1	2.347E+1
-2.238E-1	1.146E+1	2.325E+1
-2.238E-1	1.143E+1	2.333E+1
-2.206E-1	1.143E+1	2.319E+1
-2.254E-1	1.136E+1	2.347E+1
-2.254E-1	1.125E+1	2.317E+1
-2.206E-1	1.159E+1	2.341E+1
-2.189E-1	1.140E+1	2.329E+1
-2.238E-1	1.129E+1	2.328E+1
-2.254E-1	1.130E+1	2.309E+1
-2.222E-1	1.147E+1	2.334E+1
-2.189E-1	1.152E+1	2.340E+1
-2.222E-1	1.134E+1	2.314E+1
-2.238E-1	1.143E+1	2.329E+1
-2.222E-1	1.146E+1	2.300E+1
-2.206E-1	1.134E+1	2.319E+1
-2.206E-1	1.153E+1	2.325E+1
-2.270E-1	1.137E+1	2.317E+1
-2.238E-1	1.143E+1	2.339E+1
-2.189E-1	1.150E+1	2.320E+1
-2.238E-1	1.137E+1	2.340E+1
-2.254E-1	1.130E+1	2.312E+1
-2.222E-1	1.140E+1	2.338E+1
-2.238E-1	1.158E+1	2.335E+1
-2.222E-1	1.131E+1	2.314E+1
-2.287E-1	1.149E+1	2.350E+1
-2.222E-1	1.147E+1	2.340E+1
-2.206E-1	1.136E+1	2.318E+1
-2.222E-1	1.146E+1	2.346E+1
-2.238E-1	1.136E+1	2.341E+1
-2.222E-1	1.132E+1	2.342E+1
-2.222E-1	1.148E+1	2.318E+1
-2.254E-1	1.149E+1	2.316E+1
-2.254E-1	1.155E+1	2.325E+1
-2.206E-1	1.137E+1	2.333E+1
-2.238E-1	1.140E+1	2.317E+1
-2.238E-1	1.138E+1	2.336E+1
-2.270E-1	1.146E+1	2.335E+1
-2.238E-1	1.132E+1	2.318E+1
-2.206E-1	1.150E+1	2.323E+1
-2.222E-1	1.133E+1	2.310E+1
-2.270E-1	1.130E+1	2.318E+1
-2.222E-1	1.141E+1	2.327E+1
-2.222E-1	1.128E+1	2.322E+1
-2.254E-1	1.147E+1	2.305E+1
-2.270E-1	1.158E+1	2.318E+1
-2.238E-1	1.141E+1	2.336E+1
-2.222E-1	1.146E+1	2.331E+1
-2.206E-1	1.150E+1	2.340E+1
-2.238E-1	1.147E+1	2.315E+1
-2.222E-1	1.145E+1	2.318E+1
-2.238E-1	1.141E+1	2.309E+1
-2.206E-1	1.131E+1	2.322E+1
-2.254E-1	1.145E+1	2.308E+1
-2.222E-1	1.129E+1	2.334E+1
-2.206E-1	1.141E+1	2.339E+1
-2.238E-1	1.133E+1	2.339E+1
-2.287E-1	1.150E+1	2.319E+1
-2.270E-1	1.139E+1	2.328E+1
-2.222E-1	1.130E+1	2.327E+1
-2.238E-1	1.142E+1	2.344E+1
-2.270E-1	1.136E+1	2.323E+1
-2.238E-1	1.153E+1	2.328E+1
-2.206E-1	1.147E+1	2.341E+1
-2.206E-1	1.143E+1	2.335E+1
-2.254E-1	1.141E+1	2.314E+1
-2.238E-1	1.139E+1	2.324E+1
-2.238E-1	1.158E+1	2.323E+1
-2.270E-1	1.153E+1	2.327E+1
-2.270E-1	1.154E+1	2.322E+1
-2.206E-1	1.154E+1	2.337E+1
-2.238E-1	1.135E+1	2.322E+1
-2.206E-1	1.128E+1	2.326E+1
-2.270E-1	1.148E+1	2.298E+1
-2.238E-1	1.135E+1	2.351E+1
-2.222E-1	1.145E+1	2.338E+1
-2.238E-1	1.140E+1	2.343E+1
-2.270E-1	1.138E+1	2.335E+1
-2.238E-1	1.149E+1	2.307E+1
-2.206E-1	1.134E+1	2.319E+1
-2.254E-1	1.146E+1	2.293E+1
-2.254E-1	1.145E+1	2.328E+1
-2.254E-1	1.147E+1	2.327E+1
-2.238E-1	1.144E+1	2.328E+1
-2.238E-1	1.141E+1	2.312E+1
-2.270E-1	1.152E+1	2.326E+1
-2.222E-1	1.150E+1	2.326E+1
-2.189E-1	1.143E+1	2.329E+1
-2.222E-1	1.143E+1	2.331E+1
-2.287E-1	1.145E+1	2.337E+1
-2.238E-1	1.148E+1	2.349E+1
-2.222E-1	1.143E+1	2.304E+1
-2.238E-1	1.147E+1	2.305E+1
-2.254E-1	1.135E+1	2.335E+1
-2.206E-1	1.140E+1	2.348E+1
-2.238E-1	1.134E+1	2.353E+1
-2.254E-1	1.146E+1	2.331E+1
-2.254E-1	1.149E+1	2.318E+1
-2.238E-1	1.136E+1	2.339E+1
-2.206E-1	1.153E+1	2.351E+1
-2.222E-1	1.142E+1	2.354E+1
-2.254E-1	1.154E+1	2.344E+1
-2.254E-1	1.131E+1	2.328E+1
-2.206E-1	1.146E+1	2.324E+1
-2.254E-1	1.128E+1	2.326E+1
-2.254E-1	1.142E+1	2.322E+1
-2.254E-1	1.148E+1	2.328E+1
-2.206E-1	1.142E+1	2.312E+1
-2.238E-1	1.128E+1	2.317E+1
-2.254E-1	1.146E+1	2.331E+1
-2.270E-1	1.143E+1	2.324E+1
-2.189E-1	1.146E+1	2.346E+1
-2.238E-1	1.151E+1	2.331E+1
-2.270E-1	1.146E+1	2.320E+1
-2.222E-1	1.134E+1	2.340E+1
-2.238E-1	1.146E+1	2.333E+1
-2.270E-1	1.139E+1	2.340E+1
-2.270E-1	1.143E+1	2.348E+1
-2.303E-1	1.133E+1	2.324E+1
-2.222E-1	1.143E+1	2.324E+1
-2.238E-1	1.152E+1	2.327E+1
-2.270E-1	1.145E+1	2.330E+1
-2.254E-1	1.148E+1	2.318E+1
-2.222E-1	1.146E+1	2.315E+1
-2.238E-1	1.132E+1	2.327E+1
-2.254E-1	1.151E+1	2.323E+1
-2.222E-1	1.138E+1	2.331E+1
-2.222E-1	1.134E+1	2.335E+1
-2.222E-1	1.133E+1	2.320E+1
-2.287E-1	1.140E+1	2.324E+1
-2.238E-1	1.141E+1	2.344E+1
-2.206E-1	1.142E+1	2.333E+1
-2.254E-1	1.148E+1	2.316E+1
-2.270E-1	1.147E+1	2.339E+1
-2.222E-1	1.156E+1	2.332E+1
-2.222E-1	1.147E+1	2.339E+1
-2.238E-1	1.138E+1	2.327E+1
-2.270E-1	1.149E+1	2.329E+1
-2.238E-1	1.139E+1	2.317E+1
-2.238E-1	1.130E+1	2.324E+1
-2.238E-1	1.147E+1	2.319E+1
-2.254E-1	1.144E+1	2.341E+1
-2.254E-1	1.145E+1	2.344E+1
-2.222E-1	1.138E+1	2.333E+1
-2.254E-1	1.154E+1	2.317E+1
-2.254E-1	1.147E+1	2.322E+1
-2.238E-1	1.143E+1	2.348E+1
-2.238E-1	1.141E+1	2.321E+1
-2.238E-1	1.143E+1	2.323E+1
-2.254E-1	1.146E+1	2.309E+1
-2.254E-1	1.144E+1	2.317E+1
-2.206E-1	1.127E+1	2.330E+1
-2.222E-1	1.133E+1	2.331E+1
-2.287E-1	1.140E+1	2.340E+1
-2.238E-1	1.158E+1	2.327E+1
-2.189E-1	1.148E+1	2.329E+1
-2.254E-1	1.123E+1	2.343E+1
-2.287E-1	1.158E+1	2.338E+1
-2.254E-1	1.143E+1	2.321E+1
-2.222E-1	1.146E+1	2.325E+1
-2.222E-1	1.149E+1	2.315E+1
-2.254E-1	1.143E+1	2.340E+1
-2.222E-1	1.131E+1	2.327E+1
-2.222E-1	1.148E+1	2.336E+1
-2.238E-1	1.135E+1	2.334E+1
-2.287E-1	1.143E+1	2.317E+1
-2.254E-1	1.155E+1	2.330E+1
-2.222E-1	1.141E+1	2.351E+1
-2.222E-1	1.153E+1	2.331E+1
-2.270E-1	1.140E+1	2.333E+1
-2.238E-1	1.146E+1	2.318E+1
-2.222E-1	1.143E+1	2.318E+1
-2.222E-1	1.145E+1	2.331E+1
-2.254E-1	1.132E+1	2.332E+1
-2.222E-1	1.140E+1	2.338E+1
-2.222E-1	1.143E+1	2.334E+1
-2.222E-1	1.153E+1	2.320E+1
-2.270E-1	1.156E+1	2.329E+1
-2.222E-1	1.156E+1	2.320E+1
-2.238E-1	1.150E+1	2.296E+1
-2.238E-1	1.136E+1	2.338E+1
-2.270E-1	1.138E+1	2.332E+1
-2.238E-1	1.140E+1	2.324E+1
-2.222E-1	1.135E+1	2.320E+1
-2.222E-1	1.145E+1	2.330E+1
-2.270E-1	1.146E+1	2.318E+1
-2.238E-1	1.155E+1	2.333E+1
-2.222E-1	1.151E+1	2.318E+1
-2.222E-1	1.154E+1	2.337E+1
-2.287E-1	1.142E+1	2.324E+1
-2.222E-1	1.143E+1	2.306E+1
-2.222E-1	1.136E+1	2.320E+1
-2.254E-1	1.151E+1	2.332E+1
-2.287E-1	1.135E+1	2.340E+1
-2.206E-1	1.139E+1	2.340E+1
-2.206E-1	1.142E+1	2.332E+1
-2.254E-1	1.145E+1	2.347E+1
-2.254E-1	1.146E+1	2.327E+1
-2.254E-1	1.139E+1	2.312E+1
-2.222E-1	1.153E+1	2.326E+1
-2.270E-1	1.128E+1	2.337E+1
-2.270E-1	1.153E+1	2.328E+1
-2.254E-1	1.152E+1	2.319E+1
-2.238E-1	1.146E+1	2.317E+1
-2.270E-1	1.131E+1	2.343E+1
-2.270E-1	1.147E+1	2.330E+1
-2.222E-1	1.137E+1	2.328E+1
-2.238E-1	1.135E+1	2.317E+1
-2.222E-1	1.140E+1	2.319E+1
-2.270E-1	1.144E+1	2.348E+1
-2.238E-1	1.138E+1	2.321E+1
-2.238E-1	1.145E+1	2.306E+1
-2.238E-1	1.125E+1	2.338E+1
-2.270E-1	1.138E+1	2.325E+1
-2.238E-1	1.138E+1	2.333E+1
-2.238E-1	1.138E+1	2.336E+1
-2.238E-1	1.142E+1	2.316E+1
-2.270E-1	1.148E+1	2.317E+1
-2.222E-1	1.140E+1	2.321E+1
-2.222E-1	1.133E+1	2.329E+1
-2.270E-1	1.142E+1	2.325E+1
-2.254E-1	1.141E+1	2.345E+1
-2.222E-1	1.144E+1	2.341E+1
-2.222E-1	1.152E+1	2.332E+1
-2.254E-1	1.137E+1	2.325E+1
-2.270E-1	1.150E+1	2.335E+1
-2.222E-1	1.127E+1	2.313E+1
-2.222E-1	1.139E+1	2.339E+1
-2.238E-1	1.144E+1	2.320E+1
-2.254E-1	1.137E+1	2.316E+1
-2.238E-1	1.138E+1	2.337E+1
-2.238E-1	1.148E+1	2.339E+1
-2.238E-1	1.142E+1	2.339E+1
-2.254E-1	1.153E+1	2.327E+1
-2.254E-1	1.153E+1	2.340E+1
-2.222E-1	1.150E+1	2.317E+1
-2.238E-1	1.128E+1	2.343E+1
-2.270E-1	1.135E+1	2.328E+1
-2.238E-1	1.150E+1	2.331E+1
-2.254E-1	1.143E+1	2.329E+1
-2.270E-1	1.145E+1	2.334E+1
-2.254E-1	1.141E+1	2.332E+1
-2.238E-1	1.136E+1	2.317E+1
-2.238E-1	1.150E+1	2.329E+1
-2.254E-1	1.130E+1	2.322E+1
-2.303E-1	1.143E+1	2.337E+1
-2.254E-1	1.149E+1	2.302E+1
-2.222E-1	1.133E+1	2.337E+1
-2.238E-1	1.131E+1	2.329E+1
-2.254E-1	1.150E+1	2.325E+1
-2.238E-1	1.152E+1	2.324E+1
-2.222E-1	1.134E+1	2.332E+1
-2.254E-1	1.138E+1	2.323E+1
-2.254E-1	1.148E+1	2.339E+1
-2.222E-1	1.146E+1	2.347E+1
-2.270E-1	1.150E+1	2.321E+1
-2.238E-1	1.159E+1	2.339E+1
-2.270E-1	1.144E+1	2.333E+1
-2.222E-1	1.143E+1	2.338E+1
-2.206E-1	1.143E+1	2.335E+1
-2.238E-1	1.136E+1	2.306E+1
-2.270E-1	1.139E+1	2.332E+1
-2.254E-1	1.153E+1	2.314E+1
-2.238E-1	1.139E+1	2.314E+1
-2.254E-1	1.138E+1	2.314E+1
-2.303E-1	1.131E+1	2.330E+1
-2.222E-1	1.139E+1	2.326E+1
-2.222E-1	1.140E+1	2.335E+1
-2.254E-1	1.137E+1	2.330E+1
-2.287E-1	1.129E+1	2.334E+1
-2.238E-1	1.146E+1	2.326E+1
-2.222E-1	1.154E+1	2.328E+1
-2.222E-1	1.145E+1	2.334E+1
-2.270E-1	1.131E+1	2.330E+1
-2.222E-1	1.139E+1	2.359E+1
-2.238E-1	1.139E+1	2.320E+1
-2.254E-1	1.133E+1	2.319E+1
-2.287E-1	1.143E+1	2.327E+1
-2.222E-1	1.139E+1	2.313E+1
-2.206E-1	1.139E+1	2.338E+1
-2.238E-1	1.146E+1	2.318E+1
-2.270E-1	1.141E+1	2.329E+1
-2.238E-1	1.136E+1	2.341E+1
-2.206E-1	1.145E+1	2.334E+1
-2.238E-1	1.138E+1	2.329E+1
-2.270E-1	1.141E+1	2.320E+1
-2.254E-1	1.134E+1	2.332E+1
-2.238E-1	1.128E+1	2.340E+1
-2.222E-1	1.143E+1	2.324E+1
-2.287E-1	1.146E+1	2.346E+1
-2.238E-1	1.148E+1	2.332E+1
-2.222E-1	1.156E+1	2.329E+1
-2.222E-1	1.144E+1	2.330E+1
-2.270E-1	1.127E+1	2.339E+1
-2.238E-1	1.143E+1	2.340E+1
-2.222E-1	1.148E+1	2.340E+1
-2.254E-1	1.142E+1	2.329E+1
-2.254E-1	1.149E+1	2.328E+1
-2.254E-1	1.133E+1	2.331E+1
-2.222E-1	1.141E+1	2.338E+1
-2.222E-1	1.152E+1	2.344E+1
-2.287E-1	1.152E+1	2.314E+1
-2.270E-1	1.149E+1	2.336E+1
-2.238E-1	1.154E+1	2.336E+1
-2.238E-1	1.144E+1	2.340E+1
-2.270E-1	1.150E+1	2.320E+1
-2.254E-1	1.143E+1	2.343E+1
-2.238E-1	1.131E+1	2.318E+1
-2.238E-1	1.143E+1	2.329E+1
-2.254E-1	1.153E+1	2.318E+1
-2.254E-1	1.145E+1	2.333E+1
-2.238E-1	1.142E+1	2.318E+1
-2.270E-1	1.147E+1	2.344E+1
-2.287E-1	1.153E+1	2.321E+1
-2.270E-1	1.149E+1	2.311E+1
-2.238E-1	1.150E+1	2.330E+1
-2.238E-1	1.139E+1	2.329E+1
-2.254E-1	1.139E+1	2.326E+1
-2.238E-1	1.155E+1	2.332E+1
-2.238E-1	1.157E+1	2.314E+1
-2.238E-1	1.149E+1	2.313E+1
-2.270E-1	1.143E+1	2.337E+1
-2.238E-1	1.141E+1	2.324E+1
-2.222E-1	1.140E+1	2.344E+1
-2.254E-1	1.144E+1	2.336E+1
-2.287E-1	1.135E+1	2.316E+1
-2.238E-1	1.142E+1	2.320E+1
-2.206E-1	1.148E+1	2.341E+1
-2.254E-1	1.137E+1	2.323E+1
-2.270E-1	1.144E+1	2.332E+1
-2.222E-1	1.131E+1	2.328E+1
-2.189E-1	1.130E+1	2.342E+1
-2.238E-1	1.140E+1	2.321E+1
-2.287E-1	1.129E+1	2.318E+1
-2.270E-1	1.138E+1	2.347E+1
-2.222E-1	1.143E+1	2.336E+1
-2.254E-1	1.142E+1	2.323E+1
-2.270E-1	1.139E+1	2.329E+1
-2.254E-1	1.142E+1	2.331E+1
-2.206E-1	1.142E+1	2.339E+1
-2.270E-1	1.144E+1	2.336E+1
-2.303E-1	1.141E+1	2.336E+1
-2.254E-1	1.145E+1	2.332E+1
-2.222E-1	1.140E+1	2.329E+1
-2.238E-1	1.160E+1	2.335E+1
-2.270E-1	1.150E+1	2.323E+1
-2.254E-1	1.152E+1	2.315E+1
-2.238E-1	1.149E+1	2.327E+1
-2.254E-1	1.134E+1	2.326E+1
-2.287E-1	1.149E+1	2.333E+1
-2.270E-1	1.136E+1	2.334E+1
-2.206E-1	1.136E+1	2.327E+1
-2.238E-1	1.125E+1	2.322E+1
-2.319E-1	1.145E+1	2.323E+1
-2.254E-1	1.134E+1	2.327E+1
-2.238E-1	1.129E+1	2.341E+1
-2.254E-1	1.146E+1	2.317E+1
-2.270E-1	1.139E+1	2.338E+1
-2.254E-1	1.141E+1	2.316E+1
-2.222E-1	1.138E+1	2.319E+1
-2.254E-1	1.141E+1	2.329E+1
-2.287E-1	1.155E+1	2.305E+1
-2.254E-1	1.141E+1	2.349E+1
-2.222E-1	1.140E+1	2.324E+1
-2.238E-1	1.146E+1	2.339E+1
-2.270E-1	1.152E+1	2.310E+1
-2.254E-1	1.146E+1	2.354E+1
-2.222E-1	1.138E+1	2.333E+1
-2.238E-1	1.140E+1	2.323E+1
-2.270E-1	1.153E+1	2.332E+1
-2.254E-1	1.152E+1	2.311E+1
-2.222E-1	1.156E+1	2.330E+1
-2.254E-1	1.145E+1	2.329E+1
-2.270E-1	1.139E+1	2.325E+1
-2.270E-1	1.142E+1	2.331E+1
-2.238E-1	1.147E+1	2.328E+1
-2.254E-1	1.160E+1	2.330E+1
-2.287E-1	1.145E+1	2.311E+1
-2.238E-1	1.148E+1	2.327E+1
-2.206E-1	1.138E+1	2.338E+1
-2.254E-1	1.129E+1	2.330E+1
-2.303E-1	1.155E+1	2.331E+1
-2.254E-1	1.143E+1	2.327E+1
-2.222E-1	1.142E+1	2.338E+1
-2.254E-1	1.145E+1	2.338E+1
-2.270E-1	1.130E+1	2.320E+1
-2.254E-1	1.162E+1	2.360E+1
-2.206E-1	1.145E+1	2.338E+1
-2.254E-1	1.138E+1	2.327E+1
-2.287E-1	1.142E+1	2.332E+1
-2.222E-1	1.145E+1	2.336E+1
-2.238E-1	1.142E+1	2.330E+1
-2.254E-1	1.138E+1	2.341E+1
-2.270E-1	1.144E+1	2.323E+1
-2.222E-1	1.148E+1	2.323E+1
-2.238E-1	1.130E+1	2.319E+1
-2.238E-1	1.146E+1	2.332E+1
-2.287E-1	1.135E+1	2.326E+1
-2.222E-1	1.139E+1	2.311E+1
-2.222E-1	1.146E+1	2.327E+1
-2.222E-1	1.138E+1	2.327E+1
-2.287E-1	1.152E+1	2.349E+1
-2.254E-1	1.148E+1	2.315E+1
-2.238E-1	1.139E+1	2.307E+1
-2.238E-1	1.139E+1	2.322E+1
-2.270E-1	1.139E+1	2.329E+1
-2.254E-1	1.136E+1	2.342E+1
-2.222E-1	1.145E+1	2.329E+1
-2.238E-1	1.142E+1	2.337E+1
-2.303E-1	1.131E+1	2.349E+1
-2.270E-1	1.143E+1	2.329E+1
-2.238E-1	1.144E+1	2.348E+1
-2.254E-1	1.139E+1	2.327E+1
-2.287E-1	1.123E+1	2.320E+1
-2.270E-1	1.146E+1	2.321E+1
-2.222E-1	1.147E+1	2.322E+1
-2.238E-1	1.145E+1	2.337E+1
-2.270E-1	1.136E+1	2.331E+1
-2.222E-1	1.134E+1	2.329E+1
-2.238E-1	1.154E+1	2.333E+1
-2.270E-1	1.136E+1	2.329E+1
-2.287E-1	1.144E+1	2.341E+1
-2.254E-1	1.146E+1	2.335E+1
-2.222E-1	1.139E+1	2.316E+1
-2.270E-1	1.126E+1	2.331E+1
-2.270E-1	1.154E+1	2.340E+1
-2.238E-1	1.162E+1	2.330E+1
-2.238E-1	1.144E+1	2.317E+1
-2.238E-1	1.149E+1	2.341E+1
-2.303E-1	1.142E+1	2.312E+1
-2.238E-1	1.143E+1	2.322E+1
-2.222E-1	1.145E+1	2.328E+1
-2.238E-1	1.160E+1	2.340E+1
-2.254E-1	1.143E+1	2.328E+1
-2.254E-1	1.137E+1	2.333E+1
-2.206E-1	1.141E+1	2.322E+1
-2.238E-1	1.141E+1	2.355E+1
-2.303E-1	1.133E+1	2.331E+1
-2.270E-1	1.142E+1	2.343E+1
-2.254E-1	1.144E+1	2.350E+1
-2.287E-1	1.137E+1	2.328E+1
-2.287E-1	1.141E+1	2.341E+1
-2.254E-1	1.154E+1	2.331E+1
-2.222E-1	1.149E+1	2.329E+1
-2.254E-1	1.158E+1	2.338E+1
-2.303E-1	1.163E+1	2.336E+1
-2.254E-1	1.137E+1	2.330E+1
-2.238E-1	1.141E+1	2.331E+1
-2.254E-1	1.144E+1	2.340E+1
-2.287E-1	1.146E+1	2.326E+1
-2.270E-1	1.145E+1	2.334E+1
-2.238E-1	1.131E+1	2.345E+1
-2.222E-1	1.144E+1	2.332E+1
-2.287E-1	1.144E+1	2.336E+1
-2.238E-1	1.149E+1	2.348E+1
-2.222E-1	1.135E+1	2.326E+1
-2.222E-1	1.144E+1	2.338E+1
-2.270E-1	1.140E+1	2.346E+1
-2.254E-1	1.130E+1	2.325E+1
-2.238E-1	1.152E+1	2.329E+1
-2.254E-1	1.141E+1	2.347E+1
-2.254E-1	1.147E+1	2.341E+1
-2.270E-1	1.142E+1	2.335E+1
-2.222E-1	1.147E+1	2.321E+1
-2.254E-1	1.139E+1	2.313E+1
-2.238E-1	1.145E+1	2.325E+1
-2.222E-1	1.142E+1	2.345E+1
-2.254E-1	1.146E+1	2.322E+1
-2.222E-1	1.134E+1	2.340E+1
-2.254E-1	1.145E+1	2.331E+1
-2.238E-1	1.146E+1	2.329E+1
-2.206E-1	1.144E+1	2.332E+1
-2.254E-1	1.149E+1	2.344E+1
-2.303E-1	1.145E+1	2.329E+1
-2.254E-1	1.145E+1	2.323E+1
-2.206E-1	1.139E+1	2.333E+1
-2.270E-1	1.144E+1	2.340E+1
-2.254E-1	1.148E+1	2.320E+1
-2.270E-1	1.150E+1	2.327E+1
-2.238E-1	1.148E+1	2.327E+1
-2.238E-1	1.141E+1	2.338E+1
-2.270E-1	1.141E+1	2.323E+1
-2.254E-1	1.144E+1	2.325E+1
-2.206E-1	1.150E+1	2.330E+1
-2.254E-1	1.151E+1	2.321E+1
-2.254E-1	1.144E+1	2.330E+1
-2.238E-1	1.150E+1	2.321E+1
-2.238E-1	1.154E+1	2.333E+1
-2.254E-1	1.141E+1	2.315E+1
-2.238E-1	1.151E+1	2.327E+1
-2.238E-1	1.148E+1	2.329E+1
-2.222E-1	1.141E+1	2.314E+1
-2.270E-1	1.135E+1	2.334E+1
-2.270E-1	1.134E+1	2.342E+1
-2.222E-1	1.144E+1	2.337E+1
-2.238E-1	1.151E+1	2.346E+1
-2.222E-1	1.148E+1	2.326E+1
-2.254E-1	1.139E+1	2.330E+1
-2.254E-1	1.134E+1	2.312E+1
-2.206E-1	1.147E+1	2.321E+1
-2.238E-1	1.155E+1	2.337E+1
-2.270E-1	1.142E+1	2.315E+1
-2.270E-1	1.152E+1	2.346E+1
-2.238E-1	1.136E+1	2.328E+1
-2.270E-1	1.140E+1	2.332E+1
-2.270E-1	1.148E+1	2.327E+1
-2.238E-1	1.138E+1	2.317E+1
-2.206E-1	1.144E+1	2.334E+1
-2.254E-1	1.154E+1	2.333E+1
-2.303E-1	1.140E+1	2.318E+1
-2.222E-1	1.145E+1	2.296E+1
-2.222E-1	1.142E+1	2.319E+1
-2.287E-1	1.144E+1	2.334E+1
-2.270E-1	1.144E+1	2.344E+1
-2.238E-1	1.134E+1	2.337E+1
-2.238E-1	1.138E+1	2.308E+1
-2.254E-1	1.150E+1	2.331E+1
-2.270E-1	1.149E+1	2.328E+1
-2.222E-1	1.138E+1	2.339E+1
-2.238E-1	1.139E+1	2.327E+1
-2.254E-1	1.133E+1	2.329E+1
-2.254E-1	1.136E+1	2.337E+1
-2.270E-1	1.140E+1	2.331E+1
-2.206E-1	1.151E+1	2.336E+1
-2.270E-1	1.153E+1	2.345E+1
-2.303E-1	1.143E+1	2.323E+1
-2.254E-1	1.155E+1	2.342E+1
-2.206E-1	1.141E+1	2.335E+1
-2.254E-1	1.140E+1	2.340E+1
-2.254E-1	1.156E+1	2.331E+1
-2.254E-1	1.133E+1	2.324E+1
-2.238E-1	1.147E+1	2.320E+1
-2.238E-1	1.142E+1	2.305E+1
-2.270E-1	1.138E+1	2.332E+1
-2.270E-1	1.155E+1	2.323E+1
-2.238E-1	1.147E+1	2.337E+1
-2.254E-1	1.147E+1	2.314E+1
-2.287E-1	1.142E+1	2.324E+1
-2.238E-1	1.149E+1	2.350E+1
-2.222E-1	1.146E+1	2.321E+1
-2.254E-1	1.141E+1	2.333E+1
-2.287E-1	1.148E+1	2.320E+1
-2.270E-1	1.144E+1	2.337E+1
-2.222E-1	1.141E+1	2.335E+1
-2.287E-1	1.145E+1	2.334E+1
-2.287E-1	1.156E+1	2.354E+1
-2.238E-1	1.143E+1	2.328E+1
-2.206E-1	1.152E+1	2.347E+1
-2.270E-1	1.137E+1	2.340E+1
-2.287E-1	1.145E+1	2.331E+1
-2.254E-1	1.138E+1	2.327E+1
-2.254E-1	1.139E+1	2.334E+1
-2.254E-1	1.158E+1	2.322E+1
-2.287E-1	1.147E+1	2.350E+1
-2.270E-1	1.137E+1	2.332E+1
-2.222E-1	1.129E+1	2.331E+1
-2.238E-1	1.143E+1	2.314E+1
-2.270E-1	1.150E+1	2.335E+1
-2.254E-1	1.145E+1	2.335E+1
-2.238E-1	1.148E+1	2.336E+1
-2.287E-1	1.138E+1	2.323E+1
-2.270E-1	1.143E+1	2.341E+1
-2.222E-1	1.145E+1	2.346E+1
-2.206E-1	1.135E+1	2.326E+1
-2.270E-1	1.145E+1	2.327E+1
-2.287E-1	1.137E+1	2.332E+1
-2.222E-1	1.149E+1	2.330E+1
-2.238E-1	1.137E+1	2.341E+1
-2.270E-1	1.147E+1	2.337E+1
-2.254E-1	1.155E+1	2.331E+1
-2.254E-1	1.143E+1	2.342E+1
-2.238E-1	1.132E+1	2.327E+1
-2.254E-1	1.148E+1	2.314E+1
-2.287E-1	1.149E+1	2.325E+1
-2.270E-1	1.142E+1	2.350E+1
-2.238E-1	1.145E+1	2.358E+1
-2.254E-1	1.147E+1	2.318E+1
-2.303E-1	1.151E+1	2.327E+1
-2.270E-1	1.146E+1	2.325E+1
-2.238E-1	1.145E+1	2.334E+1
-2.270E-1	1.138E+1	2.339E+1
-2.270E-1	1.142E+1	2.333E+1
-2.270E-1	1.134E+1	2.334E+1
-2.222E-1	1.142E+1	2.323E+1
-2.287E-1	1.133E+1	2.334E+1
-2.270E-1	1.147E+1	2.331E+1
-2.238E-1	1.156E+1	2.335E+1
-2.238E-1	1.154E+1	2.342E+1
-2.270E-1	1.142E+1	2.346E+1
-2.270E-1	1.138E+1	2.329E+1
-2.238E-1	1.143E+1	2.314E+1
-2.238E-1	1.155E+1	2.331E+1
-2.254E-1	1.152E+1	2.338E+1
-2.287E-1	1.140E+1	2.325E+1
-2.254E-1	1.150E+1	2.330E+1
-2.238E-1	1.127E+1	2.323E+1
-2.270E-1	1.143E+1	2.321E+1
-2.303E-1	1.160E+1	2.329E+1
-2.238E-1	1.149E+1	2.311E+1
-2.254E-1	1.148E+1	2.327E+1
-2.270E-1	1.131E+1	2.350E+1
-2.287E-1	1.147E+1	2.345E+1
-2.238E-1	1.153E+1	2.314E+1
-2.222E-1	1.141E+1	2.335E+1
-2.238E-1	1.138E+1	2.352E+1
-2.287E-1	1.153E+1	2.330E+1
-2.222E-1	1.151E+1	2.355E+1
-2.254E-1	1.139E+1	2.321E+1
-2.254E-1	1.154E+1	2.311E+1
-2.287E-1	1.141E+1	2.332E+1
-2.254E-1	1.146E+1	2.333E+1
-2.254E-1	1.148E+1	2.334E+1
-2.254E-1	1.143E+1	2.334E+1
-2.254E-1	1.144E+1	2.319E+1
-2.254E-1	1.158E+1	2.342E+1
-2.222E-1	1.156E+1	2.342E+1
-2.270E-1	1.149E+1	2.333E+1
-2.270E-1	1.142E+1	2.315E+1
-2.254E-1	1.152E+1	2.339E+1
-2.254E-1	1.140E+1	2.325E+1
-2.270E-1	1.151E+1	2.335E+1
-2.287E-1	1.145E+1	2.328E+1
-2.254E-1	1.143E+1	2.333E+1
-2.222E-1	1.155E+1	2.339E+1
-2.238E-1	1.148E+1	2.336E+1
-2.287E-1	1.135E+1	2.330E+1
-2.254E-1	1.138E+1	2.321E+1
-2.254E-1	1.141E+1	2.331E+1
-2.270E-1	1.145E+1	2.364E+1
-2.287E-1	1.150E+1	2.338E+1
-2.254E-1	1.149E+1	2.329E+1
-2.287E-1	1.149E+1	2.353E+1
-2.287E-1	1.149E+1	2.321E+1
-2.270E-1	1.141E+1	2.336E+1
-2.270E-1	1.143E+1	2.320E+1
-2.254E-1	1.151E+1	2.323E+1
-2.238E-1	1.148E+1	2.328E+1
-2.254E-1	1.141E+1	2.317E+1
-2.254E-1	1.149E+1	2.342E+1
-2.238E-1	1.142E+1	2.321E+1
-2.254E-1	1.139E+1	2.329E+1
-2.287E-1	1.135E+1	2.320E+1
-2.254E-1	1.148E+1	2.339E+1
-2.238E-1	1.138E+1	2.346E+1
-2.238E-1	1.154E+1	2.317E+1
-2.270E-1	1.142E+1	2.337E+1
-2.270E-1	1.151E+1	2.322E+1
-2.238E-1	1.154E+1	2.358E+1
-2.254E-1	1.151E+1	2.341E+1
-2.270E-1	1.146E+1	2.329E+1
-2.254E-1	1.130E+1	2.329E+1
-2.238E-1	1.148E+1	2.324E+1
-2.270E-1	1.138E+1	2.337E+1
-2.254E-1	1.147E+1	2.316E+1
-2.238E-1	1.139E+1	2.326E+1
-2.254E-1	1.158E+1	2.326E+1
-2.287E-1	1.151E+1	2.331E+1
-2.287E-1	1.150E+1	2.343E+1
-2.238E-1	1.137E+1	2.326E+1
-2.238E-1	1.150E+1	2.329E+1
-2.254E-1	1.154E+1	2.324E+1
-2.319E-1	1.155E+1	2.330E+1
-2.222E-1	1.144E+1	2.328E+1
-2.222E-1	1.134E+1	2.329E+1
-2.254E-1	1.149E+1	2.332E+1
-2.254E-1	1.157E+1	2.337E+1
-2.254E-1	1.152E+1	2.317E+1
-2.254E-1	1.134E+1	2.315E+1
-2.287E-1	1.150E+1	2.319E+1
-2.270E-1	1.133E+1	2.341E+1
-2.238E-1	1.145E+1	2.341E+1
-2.222E-1	1.135E+1	2.331E+1
-2.303E-1	1.141E+1	2.340E+1
-2.303E-1	1.142E+1	2.328E+1
-2.238E-1	1.139E+1	2.320E+1
-2.238E-1	1.143E+1	2.329E+1
-2.270E-1	1.138E+1	2.328E+1
-2.270E-1	1.154E+1	2.316E+1
-2.238E-1	1.148E+1	2.336E+1
-2.238E-1	1.138E+1	2.329E+1
-2.270E-1	1.149E+1	2.330E+1
-2.254E-1	1.137E+1	2.333E+1
-2.238E-1	1.143E+1	2.329E+1
-2.222E-1	1.142E+1	2.327E+1
-2.238E-1	1.142E+1	2.322E+1
-2.254E-1	1.143E+1	2.347E+1
-2.254E-1	1.139E+1	2.328E+1
-2.222E-1	1.137E+1	2.332E+1
-2.254E-1	1.127E+1	2.327E+1
-2.270E-1	1.144E+1	2.325E+1
-2.238E-1	1.146E+1	2.341E+1
-2.222E-1	1.143E+1	2.343E+1
-2.254E-1	1.155E+1	2.318E+1
-2.303E-1	1.136E+1	2.328E+1
-2.254E-1	1.156E+1	2.325E+1
-2.238E-1	1.137E+1	2.317E+1
-2.270E-1	1.129E+1	2.326E+1
-2.287E-1	1.142E+1	2.323E+1
-2.238E-1	1.152E+1	2.341E+1
-2.254E-1	1.141E+1	2.324E+1
-2.254E-1	1.142E+1	2.306E+1
-2.287E-1	1.150E+1	2.344E+1
-2.238E-1	1.158E+1	2.336E+1
-2.222E-1	1.140E+1	2.327E+1
-2.270E-1	1.143E+1	2.334E+1
-2.287E-1	1.146E+1	2.332E+1
-2.238E-1	1.131E+1	2.328E+1
-2.254E-1	1.145E+1	2.342E+1
-2.238E-1	1.147E+1	2.323E+1
-2.270E-1	1.133E+1	2.320E+1
-2.238E-1	1.145E+1	2.341E+1
-2.238E-1	1.150E+1	2.336E+1
-2.303E-1	1.136E+1	2.328E+1
-2.287E-1	1.154E+1	2.342E+1
-2.238E-1	1.149E+1	2.337E+1
-2.222E-1	1.146E+1	2.340E+1
-2.287E-1	1.139E+1	2.337E+1
-2.270E-1	1.151E+1	2.324E+1
-2.238E-1	1.136E+1	2.339E+1
-2.222E-1	1.138E+1	2.343E+1
-2.238E-1	1.138E+1	2.343E+1
-2.303E-1	1.139E+1	2.339E+1
-2.238E-1	1.151E+1	2.340E+1
-2.238E-1	1.157E+1	2.333E+1
-2.254E-1	1.145E+1	2.321E+1
-2.303E-1	1.152E+1	2.333E+1
-2.270E-1	1.145E+1	2.333E+1
-2.254E-1	1.151E+1	2.330E+1
-2.238E-1	1.143E+1	2.321E+1
-2.303E-1	1.154E+1	2.339E+1
-2.254E-1	1.159E+1	2.326E+1
-2.238E-1	1.141E+1	2.340E+1
-2.270E-1	1.131E+1	2.313E+1
-2.270E-1	1.148E+1	2.338E+1
-2.254E-1	1.145E+1	2.338E+1
-2.254E-1	1.153E+1	2.338E+1
-2.270E-1	1.145E+1	2.317E+1
-2.254E-1	1.137E+1	2.344E+1
-2.287E-1	1.141E+1	2.328E+1
-2.222E-1	1.147E+1	2.323E+1
-2.254E-1	1.135E+1	2.323E+1
-2.270E-1	1.135E+1	2.329E+1
-2.254E-1	1.139E+1	2.338E+1
-2.222E-1	1.153E+1	2.319E+1
-2.287E-1	1.147E+1	2.317E+1
-2.303E-1	1.155E+1	2.334E+1
-2.254E-1	1.165E+1	2.333E+1
-2.222E-1	1.153E+1	2.326E+1
-2.238E-1	1.152E+1	2.347E+1
-2.287E-1	1.137E+1	2.323E+1
-2.222E-1	1.147E+1	2.327E+1
-2.270E-1	1.141E+1	2.334E+1
-2.254E-1	1.135E+1	2.307E+1
-2.287E-1	1.141E+1	2.347E+1
-2.254E-1	1.146E+1	2.340E+1
-2.238E-1	1.136E+1	2.329E+1
-2.270E-1	1.140E+1	2.317E+1
-2.254E-1	1.145E+1	2.310E+1
-2.254E-1	1.156E+1	2.314E+1
-2.254E-1	1.146E+1	2.356E+1
-2.238E-1	1.146E+1	2.339E+1
-2.287E-1	1.158E+1	2.316E+1
-2.222E-1	1.136E+1	2.329E+1
-2.222E-1	1.149E+1	2.332E+1
-2.254E-1	1.140E+1	2.328E+1
-2.287E-1	1.139E+1	2.343E+1
-2.254E-1	1.142E+1	2.337E+1
-2.238E-1	1.150E+1	2.321E+1
-2.303E-1	1.153E+1	2.331E+1
-2.270E-1	1.145E+1	2.324E+1
-2.222E-1	1.137E+1	2.330E+1
-2.238E-1	1.153E+1	2.330E+1
-2.254E-1	1.149E+1	2.338E+1
-2.287E-1	1.141E+1	2.328E+1
-2.238E-1	1.155E+1	2.330E+1
-2.238E-1	1.144E+1	2.340E+1
-2.238E-1	1.155E+1	2.323E+1
-2.270E-1	1.145E+1	2.337E+1
-2.238E-1	1.136E+1	2.321E+1
-2.254E-1	1.154E+1	2.316E+1
-2.254E-1	1.151E+1	2.326E+1
-2.270E-1	1.133E+1	2.350E+1
-2.254E-1	1.155E+1	2.336E+1
-2.254E-1	1.133E+1	2.321E+1
-2.238E-1	1.142E+1	2.341E+1
-2.287E-1	1.142E+1	2.317E+1
-2.254E-1	1.142E+1	2.319E+1
-2.238E-1	1.143E+1	2.319E+1
-2.287E-1	1.142E+1	2.338E+1
-2.287E-1	1.130E+1	2.335E+1
-2.222E-1	1.150E+1	2.328E+1
-2.222E-1	1.143E+1	2.336E+1
-2.270E-1	1.147E+1	2.332E+1
-2.287E-1	1.158E+1	2.309E+1
-2.254E-1	1.154E+1	2.319E+1
-2.238E-1	1.135E+1	2.332E+1
-2.254E-1	1.145E+1	2.346E+1
-2.254E-1	1.147E+1	2.325E+1
-2.238E-1	1.150E+1	2.345E+1
-2.254E-1	1.130E+1	2.317E+1
-2.254E-1	1.148E+1	2.317E+1
-2.287E-1	1.149E+1	2.341E+1
-2.254E-1	1.151E+1	2.329E+1
-2.238E-1	1.134E+1	2.333E+1
-2.270E-1	1.137E+1	2.334E+1
-2.287E-1	1.134E+1	2.332E+1
-2.270E-1	1.152E+1	2.323E+1
-2.270E-1	1.147E+1	2.326E+1
-2.270E-1	1.151E+1	2.343E+1
-2.270E-1	1.148E+1	2.341E+1
-2.254E-1	1.143E+1	2.339E+1
-2.222E-1	1.139E+1	2.328E+1
-2.270E-1	1.125E+1	2.327E+1
-2.287E-1	1.141E+1	2.344E+1
-2.254E-1	1.140E+1	2.338E+1
-2.206E-1	1.153E+1	2.345E+1
-2.254E-1	1.143E+1	2.334E+1
-2.287E-1	1.146E+1	2.339E+1
-2.238E-1	1.144E+1	2.326E+1
-2.254E-1	1.142E+1	2.324E+1
-2.270E-1	1.156E+1	2.324E+1
-2.270E-1	1.145E+1	2.327E+1
-2.222E-1	1.146E+1	2.320E+1
-2.238E-1	1.151E+1	2.328E+1
-2.270E-1	1.152E+1	2.307E+1
-2.287E-1	1.146E+1	2.328E+1
-2.254E-1	1.143E+1	2.341E+1
-2.222E-1	1.149E+1	2.338E+1
-2.254E-1	1.155E+1	2.328E+1
-2.287E-1	1.139E+1	2.329E+1
-2.238E-1	1.152E+1	2.328E+1
-2.238E-1	1.146E+1	2.344E+1
-2.238E-1	1.145E+1	2.338E+1
-2.287E-1	1.141E+1	2.326E+1
-2.254E-1	1.163E+1	2.336E+1
-2.238E-1	1.146E+1	2.340E+1
-2.270E-1	1.138E+1	2.337E+1
-2.287E-1	1.136E+1	2.333E+1
-2.254E-1	1.145E+1	2.323E+1
-2.238E-1	1.137E+1	2.331E+1
-2.270E-1	1.149E+1	2.336E+1
-2.270E-1	1.144E+1	2.340E+1
-2.254E-1	1.143E+1	2.329E+1
-2.238E-1	1.141E+1	2.332E+1
-2.270E-1	1.141E+1	2.346E+1
-2.270E-1	1.145E+1	2.344E+1
-2.270E-1	1.138E+1	2.335E+1
-2.222E-1	1.145E+1	2.318E+1
-2.254E-1	1.142E+1	2.349E+1
-2.270E-1	1.152E+1	2.336E+1
-2.254E-1	1.145E+1	2.354E+1
-2.254E-1	1.138E+1	2.325E+1
-2.270E-1	1.140E+1	2.315E+1
-2.270E-1	1.148E+1	2.344E+1
-2.238E-1	1.138E+1	2.316E+1
-2.270E-1	1.150E+1	2.350E+1
-2.254E-1	1.144E+1	2.332E+1
-2.287E-1	1.140E+1	2.330E+1
-2.254E-1	1.145E+1	2.319E+1
-2.222E-1	1.136E+1	2.313E+1
-2.254E-1	1.139E+1	2.330E+1
-2.287E-1	1.157E+1	2.337E+1
-2.238E-1	1.141E+1	2.331E+1
-2.270E-1	1.152E+1	2.319E+1
-2.270E-1	1.146E+1	2.335E+1
-2.287E-1	1.137E+1	2.340E+1
-2.254E-1	1.150E+1	2.312E+1
-2.206E-1	1.142E+1	2.334E+1
-2.270E-1	1.144E+1	2.315E+1
-2.287E-1	1.150E+1	2.323E+1
-2.270E-1	1.150E+1	2.340E+1
-2.206E-1	1.149E+1	2.307E+1
-2.270E-1	1.142E+1	2.323E+1
-2.287E-1	1.145E+1	2.324E+1
-2.238E-1	1.155E+1	2.327E+1
-2.238E-1	1.139E+1	2.349E+1
-2.270E-1	1.145E+1	2.317E+1
-2.270E-1	1.142E+1	2.317E+1
-2.254E-1	1.147E+1	2.338E+1
-2.254E-1	1.144E+1	2.336E+1
-2.238E-1	1.141E+1	2.309E+1
-2.254E-1	1.145E+1	2.336E+1
-2.238E-1	1.142E+1	2.334E+1
-2.238E-1	1.154E+1	2.350E+1
-2.287E-1	1.150E+1	2.350E+1
-2.270E-1	1.146E+1	2.333E+1
-2.270E-1	1.143E+1	2.317E+1
-2.222E-1	1.142E+1	2.339E+1
-2.270E-1	1.138E+1	2.334E+1
-2.287E-1	1.155E+1	2.327E+1
-2.254E-1	1.140E+1	2.332E+1
-2.222E-1	1.141E+1	2.344E+1
-2.270E-1	1.137E+1	2.322E+1
-2.303E-1	1.154E+1	2.348E+1
-2.238E-1	1.140E+1	2.326E+1
-2.254E-1	1.155E+1	2.333E+1
-2.238E-1	1.134E+1	2.329E+1
-2.254E-1	1.132E+1	2.335E+1
-2.270E-1	1.142E+1	2.338E+1
-2.238E-1	1.157E+1	2.335E+1
-2.270E-1	1.146E+1	2.334E+1
-2.287E-1	1.147E+1	2.325E+1
-2.238E-1	1.136E+1	2.317E+1
-2.206E-1	1.143E+1	2.344E+1
-2.254E-1	1.131E+1	2.323E+1
-2.287E-1	1.149E+1	2.341E+1
-2.238E-1	1.147E+1	2.311E+1
-2.238E-1	1.147E+1	2.343E+1
-2.270E-1	1.147E+1	2.316E+1
-2.270E-1	1.144E+1	2.335E+1
-2.238E-1	1.138E+1	2.331E+1
-2.254E-1	1.143E+1	2.353E+1
-2.270E-1	1.153E+1	2.309E+1
-2.287E-1	1.156E+1	2.318E+1
-2.238E-1	1.141E+1	2.326E+1
-2.238E-1	1.145E+1	2.321E+1
-2.254E-1	1.145E+1	2.338E+1
-2.270E-1	1.157E+1	2.311E+1
-2.270E-1	1.146E+1	2.319E+1
-2.238E-1	1.139E+1	2.344E+1
-2.270E-1	1.139E+1	2.323E+1
-2.287E-1	1.144E+1	2.318E+1
-2.254E-1	1.155E+1	2.311E+1
-2.222E-1	1.147E+1	2.316E+1
-2.238E-1	1.140E+1	2.337E+1
-2.254E-1	1.138E+1	2.353E+1
-2.254E-1	1.135E+1	2.336E+1
-2.238E-1	1.135E+1	2.333E+1
-2.238E-1	1.144E+1	2.324E+1
-2.270E-1	1.138E+1	2.332E+1
-2.238E-1	1.140E+1	2.333E+1
-2.238E-1	1.145E+1	2.321E+1
-2.238E-1	1.138E+1	2.319E+1
-2.287E-1	1.146E+1	2.319E+1
-2.238E-1	1.140E+1	2.322E+1
-2.254E-1	1.158E+1	2.314E+1
-2.254E-1	1.148E+1	2.329E+1
-2.254E-1	1.151E+1	2.309E+1
-2.254E-1	1.156E+1	2.333E+1
-2.222E-1	1.147E+1	2.334E+1
-2.287E-1	1.152E+1	2.329E+1
-2.287E-1	1.142E+1	2.338E+1
-2.254E-1	1.144E+1	2.313E+1
-2.238E-1	1.148E+1	2.316E+1
-2.254E-1	1.152E+1	2.330E+1
-2.254E-1	1.136E+1	2.344E+1
-2.238E-1	1.131E+1	2.316E+1
-2.270E-1	1.134E+1	2.345E+1
-2.270E-1	1.151E+1	2.322E+1
-2.287E-1	1.154E+1	2.325E+1
-2.238E-1	1.140E+1	2.365E+1
-2.238E-1	1.156E+1	2.329E+1
-2.270E-1	1.131E+1	2.329E+1
-2.287E-1	1.149E+1	2.322E+1
-2.254E-1	1.149E+1	2.332E+1
-2.254E-1	1.145E+1	2.329E+1
-2.254E-1	1.150E+1	2.313E+1
-2.270E-1	1.136E+1	2.322E+1
-2.254E-1	1.150E+1	2.340E+1
-2.238E-1	1.148E+1	2.332E+1
-2.254E-1	1.142E+1	2.343E+1
-2.270E-1	1.139E+1	2.326E+1
-2.238E-1	1.146E+1	2.334E+1
-2.254E-1	1.144E+1	2.334E+1
-2.287E-1	1.141E+1	2.342E+1
-2.287E-1	1.143E+1	2.321E+1
-2.270E-1	1.144E+1	2.322E+1
-2.222E-1	1.136E+1	2.329E+1
-2.287E-1	1.131E+1	2.327E+1
-2.254E-1	1.146E+1	2.324E+1
-2.270E-1	1.149E+1	2.339E+1
-2.238E-1	1.147E+1	2.327E+1
-2.254E-1	1.133E+1	2.329E+1
-2.254E-1	1.147E+1	2.312E+1
-2.238E-1	1.138E+1	2.360E+1
-2.238E-1	1.147E+1	2.339E+1
-2.254E-1	1.149E+1	2.319E+1
-2.303E-1	1.145E+1	2.322E+1
-2.238E-1	1.147E+1	2.324E+1
-2.254E-1	1.140E+1	2.344E+1
-2.254E-1	1.135E+1	2.349E+1
-2.270E-1	1.139E+1	2.318E+1
-2.254E-1	1.155E+1	2.338E+1
-2.238E-1	1.143E+1	2.331E+1
-2.270E-1	1.129E+1	2.342E+1
-2.254E-1	1.154E+1	2.331E+1
-2.254E-1	1.135E+1	2.329E+1
-2.222E-1	1.141E+1	2.325E+1
-2.287E-1	1.146E+1	2.343E+1
-2.254E-1	1.129E+1	2.338E+1
-2.222E-1	1.147E+1	2.335E+1
-2.254E-1	1.132E+1	2.305E+1
-2.270E-1	1.140E+1	2.322E+1
-2.287E-1	1.142E+1	2.329E+1
-2.270E-1	1.145E+1	2.340E+1
-2.270E-1	1.153E+1	2.315E+1
-2.287E-1	1.136E+1	2.318E+1
-2.270E-1	1.147E+1	2.336E+1
-2.287E-1	1.141E+1	2.329E+1
-2.254E-1	1.151E+1	2.341E+1
-2.287E-1	1.142E+1	2.344E+1
-2.270E-1	1.148E+1	2.314E+1
-2.254E-1	1.125E+1	2.327E+1
-2.238E-1	1.141E+1	2.317E+1
-2.270E-1	1.135E+1	2.324E+1
-2.303E-1	1.141E+1	2.326E+1
-2.254E-1	1.139E+1	2.322E+1
-2.238E-1	1.141E+1	2.328E+1
-2.270E-1	1.144E+1	2.330E+1
-2.287E-1	1.150E+1	2.336E+1
-2.238E-1	1.145E+1	2.338E+1
-2.222E-1	1.150E+1	2.325E+1
-2.270E-1	1.153E+1	2.339E+1
-2.270E-1	1.131E+1	2.331E+1
-2.238E-1	1.150E+1	2.330E+1
-2.238E-1	1.148E+1	2.332E+1
-2.254E-1	1.161E+1	2.345E+1
-2.270E-1	1.156E+1	2.320E+1
-2.238E-1	1.139E+1	2.348E+1
-2.254E-1	1.140E+1	2.336E+1
-2.254E-1	1.138E+1	2.330E+1
-2.270E-1	1.154E+1	2.330E+1
-2.238E-1	1.127E+1	2.334E+1
-2.222E-1	1.143E+1	2.336E+1
-2.287E-1	1.133E+1	2.312E+1
-2.303E-1	1.150E+1	2.326E+1
-2.222E-1	1.147E+1	2.313E+1
-2.238E-1	1.156E+1	2.322E+1
-2.270E-1	1.147E+1	2.347E+1
-2.287E-1	1.145E+1	2.337E+1
-2.222E-1	1.151E+1	2.329E+1
-2.238E-1	1.135E+1	2.335E+1
-2.254E-1	1.142E+1	2.329E+1
-2.287E-1	1.143E+1	2.334E+1
-2.222E-1	1.153E+1	2.319E+1
-2.254E-1	1.159E+1	2.326E+1
-2.287E-1	1.147E+1	2.336E+1
-2.254E-1	1.150E+1	2.344E+1
-2.270E-1	1.145E+1	2.327E+1
-2.238E-1	1.153E+1	2.349E+1
-2.270E-1	1.146E+1	2.327E+1
-2.287E-1	1.140E+1	2.320E+1
-2.238E-1	1.138E+1	2.340E+1
-2.270E-1	1.138E+1	2.319E+1
-2.270E-1	1.143E+1	2.329E+1
-2.287E-1	1.147E+1	2.333E+1
-2.238E-1	1.140E+1	2.313E+1
-2.238E-1	1.143E+1	2.335E+1
-2.270E-1	1.148E+1	2.316E+1
-2.303E-1	1.131E+1	2.319E+1
-2.254E-1	1.135E+1	2.317E+1
-2.254E-1	1.136E+1	2.329E+1
-2.254E-1	1.156E+1	2.318E+1
-2.287E-1	1.141E+1	2.344E+1
-2.238E-1	1.149E+1	2.328E+1
-2.254E-1	1.154E+1	2.341E+1
-2.254E-1	1.144E+1	2.317E+1
-2.270E-1	1.161E+1	2.315E+1
-2.254E-1	1.153E+1	2.323E+1
-2.238E-1	1.138E+1	2.357E+1
-2.270E-1	1.158E+1	2.328E+1
-2.287E-1	1.142E+1	2.341E+1
-2.254E-1	1.146E+1	2.338E+1
-2.238E-1	1.138E+1	2.334E+1
-2.254E-1	1.159E+1	2.336E+1
-2.270E-1	1.127E+1	2.323E+1
-2.238E-1	1.143E+1	2.337E+1
-2.254E-1	1.151E+1	2.317E+1
-2.270E-1	1.136E+1	2.345E+1
-2.270E-1	1.139E+1	2.351E+1
-2.238E-1	1.140E+1	2.332E+1
-2.206E-1	1.142E+1	2.335E+1
-2.254E-1	1.154E+1	2.341E+1
-2.303E-1	1.160E+1	2.341E+1
-2.222E-1	1.144E+1	2.343E+1
-2.222E-1	1.138E+1	2.336E+1
-2.270E-1	1.150E+1	2.320E+1
-2.287E-1	1.157E+1	2.344E+1
-2.254E-1	1.146E+1	2.326E+1
-2.238E-1	1.140E+1	2.343E+1
-2.270E-1	1.144E+1	2.327E+1
-2.287E-1	1.139E+1	2.348E+1
-2.238E-1	1.147E+1	2.327E+1
-2.238E-1	1.153E+1	2.332E+1
-2.270E-1	1.140E+1	2.327E+1
-2.270E-1	1.149E+1	2.344E+1
-2.238E-1	1.148E+1	2.324E+1
-2.238E-1	1.139E+1	2.330E+1
-2.287E-1	1.151E+1	2.323E+1
-2.287E-1	1.157E+1	2.326E+1
-2.270E-1	1.143E+1	2.330E+1
-2.254E-1	1.137E+1	2.326E+1
-2.270E-1	1.141E+1	2.334E+1
-2.303E-1	1.138E+1	2.333E+1
-2.238E-1	1.145E+1	2.349E+1
-2.254E-1	1.141E+1	2.342E+1
-2.270E-1	1.139E+1	2.328E+1
-2.303E-1	1.144E+1	2.332E+1
-2.254E-1	1.143E+1	2.334E+1
-2.254E-1	1.147E+1	2.309E+1
-2.270E-1	1.161E+1	2.318E+1
-2.319E-1	1.148E+1	2.352E+1
-2.254E-1	1.148E+1	2.342E+1
-2.238E-1	1.155E+1	2.332E+1
-2.270E-1	1.136E+1	2.317E+1
-2.287E-1	1.148E+1	2.326E+1
-2.238E-1	1.161E+1	2.316E+1
-2.222E-1	1.149E+1	2.332E+1
-2.270E-1	1.142E+1	2.336E+1
-2.287E-1	1.142E+1	2.331E+1
-2.287E-1	1.149E+1	2.333E+1
-2.238E-1	1.152E+1	2.340E+1
-2.270E-1	1.161E+1	2.332E+1
-2.270E-1	1.135E+1	2.330E+1
-2.254E-1	1.153E+1	2.337E+1
-2.254E-1	1.143E+1	2.338E+1
-2.270E-1	1.144E+1	2.318E+1
-2.287E-1	1.156E+1	2.336E+1
-2.254E-1	1.148E+1	2.339E+1
-2.222E-1	1.136E+1	2.346E+1
-2.254E-1	1.159E+1	2.315E+1
-2.254E-1	1.146E+1	2.334E+1
-2.254E-1	1.139E+1	2.329E+1
-2.238E-1	1.141E+1	2.328E+1
-2.270E-1	1.151E+1	2.324E+1
-2.287E-1	1.150E+1	2.333E+1
-2.254E-1	1.145E+1	2.324E+1
-2.238E-1	1.163E+1	2.322E+1
-2.254E-1	1.151E+1	2.332E+1
-2.287E-1	1.140E+1	2.327E+1
-2.254E-1	1.140E+1	2.340E+1
-2.254E-1	1.142E+1	2.329E+1
-2.270E-1	1.158E+1	2.329E+1
-2.287E-1	1.133E+1	2.325E+1
-2.254E-1	1.155E+1	2.323E+1
-2.238E-1	1.146E+1	2.326E+1
-2.238E-1	1.149E+1	2.325E+1
-2.303E-1	1.150E+1	2.332E+1
-2.254E-1	1.157E+1	2.339E+1
-2.254E-1	1.151E+1	2.320E+1
-2.303E-1	1.154E+1	2.328E+1
-2.254E-1	1.136E+1	2.336E+1
-2.222E-1	1.141E+1	2.327E+1
-2.222E-1	1.138E+1	2.331E+1
-2.270E-1	1.138E+1	2.330E+1
-2.270E-1	1.145E+1	2.334E+1
-2.238E-1	1.150E+1	2.351E+1
-2.222E-1	1.156E+1	2.343E+1
-2.254E-1	1.154E+1	2.321E+1
-2.287E-1	1.153E+1	2.330E+1
-2.270E-1	1.140E+1	2.325E+1
-2.254E-1	1.147E+1	2.311E+1
-2.238E-1	1.134E+1	2.316E+1
-2.270E-1	1.142E+1	2.318E+1
-2.270E-1	1.147E+1	2.339E+1
-2.222E-1	1.151E+1	2.322E+1
-2.254E-1	1.143E+1	2.319E+1
-2.287E-1	1.131E+1	2.326E+1
-2.270E-1	1.147E+1	2.322E+1
-2.270E-1	1.162E+1	2.316E+1
-2.270E-1	1.143E+1	2.332E+1
-2.303E-1	1.144E+1	2.327E+1
-2.254E-1	1.159E+1	2.333E+1
-2.238E-1	1.163E+1	2.332E+1
-2.254E-1	1.147E+1	2.333E+1
-2.270E-1	1.131E+1	2.317E+1
-2.287E-1	1.146E+1	2.348E+1
-2.238E-1	1.146E+1	2.333E+1
-2.303E-1	1.137E+1	2.338E+1
-2.287E-1	1.152E+1	2.327E+1
-2.238E-1	1.152E+1	2.340E+1
-2.222E-1	1.140E+1	2.331E+1
-2.270E-1	1.144E+1	2.314E+1
-2.254E-1	1.138E+1	2.318E+1
-2.254E-1	1.149E+1	2.305E+1
-2.222E-1	1.142E+1	2.342E+1
-2.254E-1	1.149E+1	2.322E+1
-2.270E-1	1.135E+1	2.327E+1
-2.238E-1	1.153E+1	2.330E+1
-2.222E-1	1.132E+1	2.341E+1
-2.270E-1	1.142E+1	2.330E+1
-2.303E-1	1.142E+1	2.329E+1
-2.254E-1	1.142E+1	2.333E+1
-2.238E-1	1.145E+1	2.327E+1
-2.270E-1	1.145E+1	2.336E+1
-2.303E-1	1.148E+1	2.319E+1
-2.222E-1	1.157E+1	2.341E+1
-2.254E-1	1.156E+1	2.339E+1
-2.270E-1	1.148E+1	2.323E+1
-2.270E-1	1.140E+1	2.335E+1
-2.238E-1	1.142E+1	2.317E+1
-2.254E-1	1.145E+1	2.329E+1
-2.254E-1	1.151E+1	2.337E+1
-2.287E-1	1.138E+1	2.335E+1
-2.238E-1	1.143E+1	2.344E+1
-2.238E-1	1.140E+1	2.330E+1
-2.287E-1	1.152E+1	2.333E+1
-2.287E-1	1.149E+1	2.336E+1
-2.222E-1	1.155E+1	2.325E+1
-2.238E-1	1.148E+1	2.335E+1
-2.254E-1	1.148E+1	2.338E+1
-2.287E-1	1.143E+1	2.332E+1
-2.254E-1	1.165E+1	2.317E+1
-2.238E-1	1.132E+1	2.333E+1
-2.270E-1	1.141E+1	2.349E+1
-2.303E-1	1.149E+1	2.337E+1
-2.254E-1	1.138E+1	2.341E+1
-2.238E-1	1.148E+1	2.338E+1
-2.270E-1	1.141E+1	2.354E+1
-2.287E-1	1.148E+1	2.311E+1
-2.238E-1	1.151E+1	2.326E+1
-2.254E-1	1.146E+1	2.337E+1
-2.254E-1	1.148E+1	2.322E+1
-2.287E-1	1.152E+1	2.328E+1
-2.254E-1	1.151E+1	2.312E+1
-2.222E-1	1.151E+1	2.347E+1
-2.270E-1	1.151E+1	2.331E+1
-2.270E-1	1.148E+1	2.335E+1
-2.270E-1	1.148E+1	2.358E+1
-2.238E-1	1.151E+1	2.328E+1
-2.270E-1	1.133E+1	2.331E+1
-2.270E-1	1.150E+1	2.334E+1
-2.238E-1	1.149E+1	2.341E+1
-2.222E-1	1.149E+1	2.325E+1
-2.287E-1	1.149E+1	2.322E+1
-2.303E-1	1.145E+1	2.350E+1
-2.238E-1	1.155E+1	2.319E+1
-2.222E-1	1.155E+1	2.333E+1
-2.254E-1	1.146E+1	2.322E+1
-2.254E-1	1.139E+1	2.325E+1
-2.270E-1	1.162E+1	2.332E+1
-2.238E-1	1.142E+1	2.336E+1
-2.254E-1	1.156E+1	2.332E+1
-2.270E-1	1.146E+1	2.338E+1
-2.270E-1	1.153E+1	2.350E+1
-2.254E-1	1.135E+1	2.351E+1
-2.270E-1	1.150E+1	2.326E+1
-2.287E-1	1.146E+1	2.333E+1
-2.238E-1	1.147E+1	2.342E+1
-2.238E-1	1.149E+1	2.313E+1
-2.254E-1	1.143E+1	2.326E+1
-2.303E-1	1.143E+1	2.319E+1
-2.222E-1	1.146E+1	2.325E+1
-2.238E-1	1.141E+1	2.324E+1
-2.270E-1	1.151E+1	2.303E+1
-2.303E-1	1.143E+1	2.333E+1
-2.270E-1	1.149E+1	2.350E+1
-2.238E-1	1.154E+1	2.334E+1
-2.270E-1	1.144E+1	2.329E+1
-2.270E-1	1.146E+1	2.337E+1
-2.254E-1	1.146E+1	2.331E+1
-2.238E-1	1.144E+1	2.326E+1
-2.254E-1	1.153E+1	2.338E+1
-2.287E-1	1.135E+1	2.331E+1
-2.254E-1	1.147E+1	2.335E+1
-2.270E-1	1.144E+1	2.332E+1
-2.270E-1	1.133E+1	2.341E+1
-2.287E-1	1.146E+1	2.329E+1
-2.238E-1	1.152E+1	2.341E+1
-2.254E-1	1.158E+1	2.321E+1
-2.254E-1	1.140E+1	2.317E+1
-2.287E-1	1.135E+1	2.336E+1
-2.270E-1	1.150E+1	2.329E+1
-2.238E-1	1.147E+1	2.313E+1
-2.287E-1	1.153E+1	2.341E+1
-2.287E-1	1.141E+1	2.333E+1
-2.254E-1	1.143E+1	2.342E+1
-2.222E-1	1.144E+1	2.338E+1
-2.254E-1	1.154E+1	2.322E+1
-2.270E-1	1.154E+1	2.345E+1
-2.270E-1	1.153E+1	2.347E+1
-2.238E-1	1.155E+1	2.330E+1
-2.270E-1	1.147E+1	2.344E+1
-2.287E-1	1.161E+1	2.333E+1
-2.222E-1	1.159E+1	2.341E+1
-2.238E-1	1.135E+1	2.346E+1
-2.254E-1	1.145E+1	2.336E+1
-2.270E-1	1.148E+1	2.341E+1
-2.254E-1	1.147E+1	2.339E+1
-2.238E-1	1.147E+1	2.336E+1
-2.270E-1	1.134E+1	2.327E+1
-2.287E-1	1.155E+1	2.326E+1
-2.238E-1	1.153E+1	2.330E+1
-2.254E-1	1.145E+1	2.337E+1
-2.254E-1	1.142E+1	2.340E+1
-2.303E-1	1.147E+1	2.323E+1
-2.254E-1	1.146E+1	2.347E+1
-2.238E-1	1.142E+1	2.337E+1
-2.254E-1	1.148E+1	2.324E+1
-2.319E-1	1.157E+1	2.337E+1
-2.270E-1	1.143E+1	2.336E+1
-2.206E-1	1.137E+1	2.312E+1
-2.287E-1	1.141E+1	2.335E+1
-2.287E-1	1.139E+1	2.322E+1
-2.238E-1	1.148E+1	2.339E+1
-2.254E-1	1.145E+1	2.323E+1
-2.254E-1	1.140E+1	2.316E+1
-2.254E-1	1.147E+1	2.333E+1
-2.270E-1	1.153E+1	2.336E+1
-2.238E-1	1.146E+1	2.337E+1
-2.287E-1	1.131E+1	2.332E+1
-2.270E-1	1.136E+1	2.335E+1
-2.238E-1	1.154E+1	2.320E+1
-2.222E-1	1.154E+1	2.332E+1
-2.287E-1	1.155E+1	2.316E+1
-2.303E-1	1.141E+1	2.334E+1
-2.254E-1	1.139E+1	2.352E+1
-2.238E-1	1.148E+1	2.339E+1
-2.270E-1	1.151E+1	2.340E+1
-2.270E-1	1.148E+1	2.318E+1
-2.287E-1	1.148E+1	2.330E+1
-2.238E-1	1.148E+1	2.334E+1
-2.254E-1	1.143E+1	2.354E+1
-2.319E-1	1.133E+1	2.342E+1
-2.238E-1	1.151E+1	2.329E+1
-2.254E-1	1.138E+1	2.317E+1
-2.270E-1	1.152E+1	2.331E+1
-2.254E-1	1.168E+1	2.350E+1
-2.287E-1	1.133E+1	2.336E+1
-2.254E-1	1.143E+1	2.309E+1
-2.254E-1	1.144E+1	2.335E+1
-2.287E-1	1.148E+1	2.345E+1
-2.254E-1	1.145E+1	2.335E+1
-2.254E-1	1.145E+1	2.338E+1
-2.254E-1	1.138E+1	2.338E+1
-2.270E-1	1.142E+1	2.336E+1
-2.238E-1	1.139E+1	2.330E+1
-2.254E-1	1.151E+1	2.331E+1
-2.287E-1	1.159E+1	2.344E+1
-2.287E-1	1.153E+1	2.325E+1
-2.254E-1	1.142E+1	2.361E+1
-2.254E-1	1.155E+1	2.331E+1
-2.270E-1	1.150E+1	2.328E+1
-2.287E-1	1.151E+1	2.350E+1
-2.254E-1	1.143E+1	2.343E+1
-2.222E-1	1.150E+1	2.326E+1
-2.270E-1	1.133E+1	2.333E+1
-2.270E-1	1.161E+1	2.336E+1
-2.270E-1	1.132E+1	2.336E+1
-2.254E-1	1.141E+1	2.321E+1
-2.270E-1	1.140E+1	2.350E+1
-2.270E-1	1.133E+1	2.330E+1
-2.254E-1	1.143E+1	2.308E+1
-2.254E-1	1.139E+1	2.343E+1
-2.287E-1	1.138E+1	2.323E+1
-2.270E-1	1.140E+1	2.328E+1
-2.254E-1	1.150E+1	2.325E+1
-2.270E-1	1.151E+1	2.321E+1
-2.270E-1	1.130E+1	2.332E+1
-2.287E-1	1.164E+1	2.340E+1
-2.254E-1	1.172E+1	2.317E+1
-2.222E-1	1.142E+1	2.334E+1
-2.270E-1	1.143E+1	2.335E+1
-2.270E-1	1.145E+1	2.347E+1
-2.238E-1	1.139E+1	2.310E+1
-2.238E-1	1.150E+1	2.346E+1
-2.254E-1	1.150E+1	2.341E+1
-2.303E-1	1.133E+1	2.342E+1
-2.254E-1	1.140E+1	2.326E+1
-2.254E-1	1.151E+1	2.338E+1
-2.287E-1	1.151E+1	2.322E+1
-2.303E-1	1.150E+1	2.341E+1
-2.238E-1	1.140E+1	2.330E+1
-2.206E-1	1.147E+1	2.343E+1
-2.254E-1	1.155E+1	2.337E+1
-2.287E-1	1.140E+1	2.329E+1
-2.238E-1	1.140E+1	2.336E+1
-2.287E-1	1.141E+1	2.346E+1
-2.270E-1	1.146E+1	2.329E+1
-2.270E-1	1.147E+1	2.325E+1
-2.254E-1	1.149E+1	2.326E+1
-2.238E-1	1.150E+1	2.336E+1
-2.254E-1	1.145E+1	2.329E+1
-2.303E-1	1.151E+1	2.349E+1
-2.254E-1	1.144E+1	2.345E+1
-2.238E-1	1.136E+1	2.326E+1
-2.287E-1	1.154E+1	2.309E+1
-2.287E-1	1.149E+1	2.332E+1
-2.254E-1	1.139E+1	2.333E+1
-2.254E-1	1.156E+1	2.323E+1
-2.254E-1	1.140E+1	2.337E+1
-2.319E-1	1.146E+1	2.341E+1
-2.270E-1	1.146E+1	2.341E+1
-2.238E-1	1.157E+1	2.310E+1
-2.270E-1	1.154E+1	2.327E+1
-2.270E-1	1.150E+1	2.317E+1
-2.270E-1	1.149E+1	2.339E+1
-2.254E-1	1.156E+1	2.328E+1
-2.287E-1	1.150E+1	2.311E+1
-2.287E-1	1.145E+1	2.334E+1
-2.238E-1	1.146E+1	2.330E+1
-2.254E-1	1.132E+1	2.332E+1
-2.270E-1	1.139E+1	2.339E+1
-2.270E-1	1.149E+1	2.331E+1
-2.287E-1	1.140E+1	2.333E+1
-2.254E-1	1.146E+1	2.323E+1
-2.254E-1	1.157E+1	2.333E+1
-2.287E-1	1.154E+1	2.321E+1
-2.238E-1	1.153E+1	2.335E+1
-2.222E-1	1.160E+1	2.335E+1
-2.270E-1	1.142E+1	2.331E+1
-2.319E-1	1.148E+1	2.330E+1
-2.254E-1	1.145E+1	2.331E+1
-2.238E-1	1.146E+1	2.317E+1
-2.270E-1	1.149E+1	2.331E+1
-2.287E-1	1.145E+1	2.336E+1
-2.270E-1	1.142E+1	2.342E+1
-2.238E-1	1.136E+1	2.337E+1
-2.287E-1	1.143E+1	2.322E+1
-2.303E-1	1.138E+1	2.324E+1
-2.270E-1	1.152E+1	2.311E+1
-2.222E-1	1.153E+1	2.317E+1
-2.254E-1	1.144E+1	2.340E+1
-2.319E-1	1.143E+1	2.317E+1
-2.270E-1	1.144E+1	2.329E+1
-2.254E-1	1.145E+1	2.334E+1
-2.270E-1	1.138E+1	2.313E+1
-2.303E-1	1.157E+1	2.335E+1
-2.222E-1	1.135E+1	2.360E+1
-2.254E-1	1.156E+1	2.331E+1
-2.254E-1	1.143E+1	2.338E+1
-2.287E-1	1.153E+1	2.322E+1
-2.287E-1	1.143E+1	2.347E+1
-2.238E-1	1.143E+1	2.337E+1
-2.254E-1	1.154E+1	2.345E+1
-2.287E-1	1.149E+1	2.333E+1
-2.287E-1	1.146E+1	2.340E+1
-2.222E-1	1.144E+1	2.321E+1
-2.270E-1	1.141E+1	2.327E+1
-2.287E-1	1.155E+1	2.340E+1
-2.238E-1	1.154E+1	2.353E+1
-2.238E-1	1.140E+1	2.327E+1
-2.270E-1	1.143E+1	2.332E+1
-2.287E-1	1.155E+1	2.320E+1
-2.270E-1	1.147E+1	2.328E+1
-2.254E-1	1.153E+1	2.342E+1
-2.270E-1	1.145E+1	2.326E+1
-2.303E-1	1.145E+1	2.336E+1
-2.254E-1	1.143E+1	2.346E+1
-2.238E-1	1.138E+1	2.328E+1
-2.270E-1	1.155E+1	2.331E+1
-2.287E-1	1.138E+1	2.320E+1
-2.270E-1	1.134E+1	2.325E+1
-2.238E-1	1.140E+1	2.347E+1
-2.287E-1	1.146E+1	2.324E+1
-2.287E-1	1.154E+1	2.336E+1
-2.270E-1	1.150E+1	2.347E+1
-2.254E-1	1.137E+1	2.336E+1
-2.287E-1	1.158E+1	2.315E+1
-2.303E-1	1.147E+1	2.322E+1
-2.238E-1	1.147E+1	2.343E+1
-2.254E-1	1.153E+1	2.328E+1
-2.270E-1	1.146E+1	2.334E+1
-2.303E-1	1.143E+1	2.330E+1
-2.270E-1	1.148E+1	2.306E+1
-2.222E-1	1.154E+1	2.327E+1
-2.270E-1	1.142E+1	2.320E+1
-2.270E-1	1.148E+1	2.314E+1
-2.238E-1	1.138E+1	2.326E+1
-2.254E-1	1.148E+1	2.328E+1
-2.270E-1	1.142E+1	2.335E+1
-2.270E-1	1.146E+1	2.323E+1
-2.254E-1	1.137E+1	2.333E+1
-2.222E-1	1.154E+1	2.353E+1
-2.254E-1	1.144E+1	2.317E+1
-2.270E-1	1.138E+1	2.341E+1
-2.254E-1	1.142E+1	2.335E+1
-2.254E-1	1.159E+1	2.340E+1
-2.270E-1	1.151E+1	2.351E+1
-2.270E-1	1.150E+1	2.329E+1
-2.270E-1	1.148E+1	2.339E+1
-2.254E-1	1.153E+1	2.336E+1
-2.287E-1	1.153E+1	2.312E+1
-2.303E-1	1.150E+1	2.336E+1
-2.254E-1	1.151E+1	2.320E+1
-2.238E-1	1.151E+1	2.315E+1
-2.287E-1	1.154E+1	2.341E+1
-2.287E-1	1.150E+1	2.336E+1
-2.254E-1	1.150E+1	2.327E+1
-2.238E-1	1.155E+1	2.344E+1
-2.254E-1	1.137E+1	2.321E+1
-2.270E-1	1.135E+1	2.336E+1
-2.238E-1	1.148E+1	2.322E+1
-2.222E-1	1.131E+1	2.342E+1
-2.270E-1	1.155E+1	2.337E+1
-2.303E-1	1.155E+1	2.323E+1
-2.238E-1	1.143E+1	2.339E+1
-2.222E-1	1.158E+1	2.332E+1
-2.287E-1	1.150E+1	2.326E+1
-2.303E-1	1.152E+1	2.339E+1
-2.254E-1	1.148E+1	2.333E+1
-2.254E-1	1.154E+1	2.333E+1
-2.270E-1	1.149E+1	2.353E+1
-2.303E-1	1.143E+1	2.328E+1
-2.254E-1	1.137E+1	2.338E+1
-2.254E-1	1.141E+1	2.328E+1
-2.287E-1	1.156E+1	2.339E+1
-2.303E-1	1.127E+1	2.335E+1
-2.254E-1	1.139E+1	2.338E+1
-2.270E-1	1.146E+1	2.334E+1
-2.287E-1	1.136E+1	2.338E+1
-2.270E-1	1.150E+1	2.343E+1
-2.238E-1	1.145E+1	2.347E+1
-2.238E-1	1.138E+1	2.329E+1
-2.270E-1	1.142E+1	2.328E+1
-2.303E-1	1.140E+1	2.335E+1
-2.270E-1	1.141E+1	2.328E+1
-2.238E-1	1.145E+1	2.314E+1
-2.254E-1	1.147E+1	2.330E+1
-2.270E-1	1.154E+1	2.328E+1
-2.238E-1	1.146E+1	2.323E+1
-2.222E-1	1.155E+1	2.336E+1
-2.303E-1	1.136E+1	2.338E+1
-2.287E-1	1.155E+1	2.304E+1
-2.287E-1	1.142E+1	2.333E+1
-2.254E-1	1.150E+1	2.341E+1
-2.254E-1	1.138E+1	2.330E+1
-2.287E-1	1.150E+1	2.349E+1
-2.254E-1	1.146E+1	2.338E+1
-2.254E-1	1.157E+1	2.345E+1
-2.270E-1	1.134E+1	2.319E+1
-2.287E-1	1.142E+1	2.317E+1
-2.270E-1	1.153E+1	2.322E+1
-2.254E-1	1.146E+1	2.319E+1
-2.254E-1	1.150E+1	2.339E+1
-2.287E-1	1.145E+1	2.321E+1
-2.238E-1	1.151E+1	2.340E+1
-2.238E-1	1.147E+1	2.326E+1
-2.303E-1	1.155E+1	2.334E+1
-2.287E-1	1.148E+1	2.337E+1
-2.254E-1	1.133E+1	2.317E+1
-2.254E-1	1.147E+1	2.294E+1
-2.303E-1	1.147E+1	2.329E+1
-2.319E-1	1.135E+1	2.337E+1
-2.254E-1	1.169E+1	2.333E+1
-2.254E-1	1.151E+1	2.326E+1
-2.287E-1	1.154E+1	2.319E+1
-2.270E-1	1.158E+1	2.332E+1
-2.270E-1	1.138E+1	2.342E+1
-2.254E-1	1.149E+1	2.353E+1
-2.287E-1	1.137E+1	2.316E+1
-2.287E-1	1.147E+1	2.342E+1
-2.238E-1	1.149E+1	2.329E+1
-2.254E-1	1.150E+1	2.350E+1
-2.254E-1	1.156E+1	2.333E+1
-2.303E-1	1.138E+1	2.323E+1
-2.254E-1	1.153E+1	2.329E+1
-2.238E-1	1.144E+1	2.330E+1
-2.238E-1	1.146E+1	2.343E+1
-2.303E-1	1.155E+1	2.337E+1
-2.238E-1	1.137E+1	2.339E+1
-2.238E-1	1.140E+1	2.335E+1
-2.270E-1	1.137E+1	2.327E+1
-2.303E-1	1.149E+1	2.317E+1
-2.238E-1	1.149E+1	2.334E+1
-2.238E-1	1.136E+1	2.319E+1
-2.254E-1	1.145E+1	2.330E+1
-2.287E-1	1.152E+1	2.328E+1
-2.238E-1	1.135E+1	2.332E+1
-2.254E-1	1.148E+1	2.337E+1
-2.287E-1	1.145E+1	2.338E+1
-2.303E-1	1.143E+1	2.338E+1
-2.254E-1	1.152E+1	2.340E+1
-2.270E-1	1.137E+1	2.346E+1
-2.254E-1	1.142E+1	2.332E+1
-2.303E-1	1.145E+1	2.338E+1
-2.254E-1	1.137E+1	2.348E+1
-2.238E-1	1.148E+1	2.320E+1
-2.287E-1	1.145E+1	2.343E+1
-2.287E-1	1.145E+1	2.338E+1
-2.270E-1	1.149E+1	2.324E+1
-2.238E-1	1.143E+1	2.331E+1
-2.254E-1	1.138E+1	2.312E+1
-2.287E-1	1.145E+1	2.317E+1
-2.238E-1	1.157E+1	2.321E+1
-2.270E-1	1.143E+1	2.320E+1
-2.270E-1	1.155E+1	2.331E+1
-2.319E-1	1.152E+1	2.336E+1
-2.254E-1	1.147E+1	2.338E+1
-2.270E-1	1.146E+1	2.335E+1
-2.270E-1	1.149E+1	2.344E+1
-2.287E-1	1.143E+1	2.334E+1
-2.287E-1	1.152E+1	2.328E+1
-2.254E-1	1.144E+1	2.336E+1
-2.254E-1	1.155E+1	2.336E+1
-2.254E-1	1.137E+1	2.358E+1
-2.238E-1	1.146E+1	2.328E+1
-2.238E-1	1.145E+1	2.321E+1
-2.254E-1	1.150E+1	2.325E+1
-2.303E-1	1.150E+1	2.325E+1
-2.270E-1	1.143E+1	2.337E+1
-2.222E-1	1.141E+1	2.330E+1
-2.270E-1	1.150E+1	2.326E+1
-2.303E-1	1.147E+1	2.336E+1
-2.238E-1	1.140E+1	2.338E+1
-2.254E-1	1.163E+1	2.324E+1
-2.287E-1	1.143E+1	2.321E+1
-2.287E-1	1.150E+1	2.326E+1
-2.238E-1	1.157E+1	2.319E+1
-2.238E-1	1.143E+1	2.338E+1
-2.270E-1	1.145E+1	2.332E+1
[truncated: 81,153 more rows]
