# Supplementary material for: Improved ANAP incorporation and VCF analysis reveal details of P2X7 current facilitation and a limited conformational interplay between ATP binding and the intracellular ballast domain
Source: eLife. 2023 Jan 4;12:e82479. doi: 10.7554/eLife.82479 (PMC9859053; doi:10.7554/eLife.82479)
Supplement: Figure 5—figure supplement 3—source data 2. [file elife-82479-fig5-figsupp3-data2.zip › Figure-5_figure-supplement-3_source-data-2/DeltaCaM-K127/l15/01.csv]

-3.065E-1	1.036E+1	1.889E+1
-3.081E-1	1.042E+1	1.908E+1
-3.065E-1	1.044E+1	1.898E+1
-3.065E-1	1.034E+1	1.902E+1
-3.081E-1	1.032E+1	1.891E+1
-3.065E-1	1.026E+1	1.900E+1
-3.033E-1	1.040E+1	1.891E+1
-3.081E-1	1.039E+1	1.904E+1
-3.098E-1	1.027E+1	1.895E+1
-3.049E-1	1.027E+1	1.903E+1
-3.065E-1	1.035E+1	1.908E+1
-3.081E-1	1.035E+1	1.907E+1
-3.065E-1	1.023E+1	1.886E+1
-3.065E-1	1.035E+1	1.903E+1
-3.049E-1	1.041E+1	1.896E+1
-3.049E-1	1.035E+1	1.903E+1
-3.081E-1	1.027E+1	1.882E+1
-3.049E-1	1.023E+1	1.900E+1
-3.065E-1	1.042E+1	1.890E+1
-3.065E-1	1.031E+1	1.904E+1
-3.081E-1	1.027E+1	1.905E+1
-3.081E-1	1.039E+1	1.890E+1
-3.033E-1	1.027E+1	1.900E+1
-3.081E-1	1.036E+1	1.889E+1
-3.065E-1	1.044E+1	1.896E+1
-3.065E-1	1.034E+1	1.903E+1
-3.065E-1	1.034E+1	1.911E+1
-3.065E-1	1.034E+1	1.896E+1
-3.098E-1	1.025E+1	1.903E+1
-3.081E-1	1.036E+1	1.904E+1
-3.049E-1	1.030E+1	1.893E+1
-3.049E-1	1.035E+1	1.905E+1
-3.098E-1	1.035E+1	1.912E+1
-3.049E-1	1.034E+1	1.897E+1
-3.065E-1	1.036E+1	1.898E+1
-3.114E-1	1.028E+1	1.902E+1
-3.049E-1	1.033E+1	1.908E+1
-3.049E-1	1.035E+1	1.896E+1
-3.033E-1	1.041E+1	1.902E+1
-3.065E-1	1.039E+1	1.899E+1
-3.081E-1	1.029E+1	1.902E+1
-3.033E-1	1.028E+1	1.884E+1
-3.049E-1	1.039E+1	1.900E+1
-3.065E-1	1.036E+1	1.895E+1
-3.098E-1	1.033E+1	1.908E+1
-3.049E-1	1.027E+1	1.908E+1
-3.065E-1	1.044E+1	1.906E+1
-3.081E-1	1.033E+1	1.896E+1
-3.081E-1	1.033E+1	1.918E+1
-3.049E-1	1.042E+1	1.910E+1
-3.049E-1	1.045E+1	1.918E+1
-3.065E-1	1.028E+1	1.911E+1
-3.081E-1	1.036E+1	1.894E+1
-3.065E-1	1.044E+1	1.904E+1
-3.049E-1	1.051E+1	1.893E+1
-3.049E-1	1.033E+1	1.896E+1
-3.081E-1	1.024E+1	1.899E+1
-3.065E-1	1.034E+1	1.899E+1
-3.065E-1	1.025E+1	1.899E+1
-3.049E-1	1.024E+1	1.903E+1
-3.114E-1	1.040E+1	1.901E+1
-3.049E-1	1.045E+1	1.897E+1
-3.033E-1	1.044E+1	1.895E+1
-3.098E-1	1.031E+1	1.913E+1
-3.114E-1	1.040E+1	1.900E+1
-3.049E-1	1.021E+1	1.902E+1
-3.081E-1	1.029E+1	1.894E+1
-3.081E-1	1.034E+1	1.891E+1
-3.114E-1	1.025E+1	1.918E+1
-3.065E-1	1.040E+1	1.901E+1
-3.098E-1	1.036E+1	1.900E+1
-3.065E-1	1.036E+1	1.892E+1
-3.065E-1	1.045E+1	1.899E+1
-3.049E-1	1.030E+1	1.883E+1
-3.033E-1	1.036E+1	1.905E+1
-3.081E-1	1.029E+1	1.897E+1
-3.065E-1	1.031E+1	1.905E+1
-3.065E-1	1.044E+1	1.903E+1
-3.033E-1	1.040E+1	1.909E+1
-3.065E-1	1.028E+1	1.904E+1
-3.098E-1	1.030E+1	1.891E+1
-3.065E-1	1.044E+1	1.899E+1
-3.049E-1	1.021E+1	1.890E+1
-3.065E-1	1.029E+1	1.881E+1
-3.114E-1	1.028E+1	1.909E+1
-3.065E-1	1.039E+1	1.903E+1
-3.049E-1	1.036E+1	1.904E+1
-3.081E-1	1.026E+1	1.895E+1
-3.114E-1	1.031E+1	1.897E+1
-3.049E-1	1.044E+1	1.902E+1
-3.049E-1	1.034E+1	1.900E+1
-3.065E-1	1.046E+1	1.890E+1
-3.098E-1	1.034E+1	1.908E+1
-3.033E-1	1.030E+1	1.893E+1
-3.065E-1	1.032E+1	1.899E+1
-3.081E-1	1.042E+1	1.895E+1
-3.081E-1	1.028E+1	1.907E+1
-3.065E-1	1.022E+1	1.903E+1
-3.033E-1	1.031E+1	1.905E+1
-3.098E-1	1.037E+1	1.893E+1
-3.081E-1	1.039E+1	1.903E+1
-3.081E-1	1.036E+1	1.901E+1
-3.065E-1	1.031E+1	1.893E+1
-3.065E-1	1.035E+1	1.906E+1
-3.098E-1	1.042E+1	1.903E+1
-3.081E-1	1.033E+1	1.901E+1
-3.081E-1	1.043E+1	1.902E+1
-3.065E-1	1.026E+1	1.893E+1
-3.130E-1	1.034E+1	1.900E+1
-3.081E-1	1.029E+1	1.901E+1
-3.049E-1	1.046E+1	1.903E+1
-3.065E-1	1.043E+1	1.895E+1
-3.098E-1	1.033E+1	1.886E+1
-3.065E-1	1.027E+1	1.911E+1
-3.065E-1	1.026E+1	1.901E+1
-3.065E-1	1.041E+1	1.909E+1
-3.081E-1	1.031E+1	1.902E+1
-3.081E-1	1.024E+1	1.905E+1
-3.049E-1	1.037E+1	1.902E+1
-3.081E-1	1.036E+1	1.880E+1
-3.098E-1	1.030E+1	1.904E+1
-3.049E-1	1.025E+1	1.924E+1
-3.049E-1	1.033E+1	1.884E+1
-3.098E-1	1.043E+1	1.898E+1
-3.081E-1	1.034E+1	1.905E+1
-3.065E-1	1.029E+1	1.893E+1
-3.049E-1	1.025E+1	1.895E+1
-3.081E-1	1.032E+1	1.914E+1
-3.098E-1	1.038E+1	1.912E+1
-3.098E-1	1.029E+1	1.910E+1
-3.049E-1	1.031E+1	1.904E+1
-3.081E-1	1.034E+1	1.912E+1
-3.081E-1	1.036E+1	1.887E+1
-3.049E-1	1.039E+1	1.912E+1
-3.049E-1	1.036E+1	1.910E+1
-3.065E-1	1.035E+1	1.900E+1
-3.098E-1	1.031E+1	1.892E+1
-3.049E-1	1.033E+1	1.900E+1
-3.049E-1	1.029E+1	1.898E+1
-3.081E-1	1.038E+1	1.901E+1
-3.081E-1	1.041E+1	1.892E+1
-3.049E-1	1.030E+1	1.885E+1
-3.049E-1	1.017E+1	1.898E+1
-3.081E-1	1.038E+1	1.911E+1
-3.098E-1	1.035E+1	1.892E+1
-3.098E-1	1.033E+1	1.905E+1
-3.033E-1	1.036E+1	1.892E+1
-3.065E-1	1.047E+1	1.883E+1
-3.098E-1	1.028E+1	1.891E+1
-3.049E-1	1.024E+1	1.895E+1
-3.065E-1	1.036E+1	1.894E+1
-3.081E-1	1.027E+1	1.907E+1
-3.098E-1	1.044E+1	1.906E+1
-3.081E-1	1.043E+1	1.892E+1
-3.049E-1	1.028E+1	1.898E+1
-3.081E-1	1.045E+1	1.887E+1
-3.081E-1	1.029E+1	1.897E+1
-3.033E-1	1.036E+1	1.897E+1
-3.049E-1	1.032E+1	1.898E+1
-3.081E-1	1.036E+1	1.907E+1
-3.098E-1	1.024E+1	1.905E+1
-3.049E-1	1.040E+1	1.905E+1
-3.049E-1	1.032E+1	1.897E+1
-3.081E-1	1.038E+1	1.899E+1
-3.098E-1	1.035E+1	1.899E+1
-3.049E-1	1.036E+1	1.906E+1
-3.065E-1	1.029E+1	1.900E+1
-3.081E-1	1.045E+1	1.897E+1
-3.098E-1	1.024E+1	1.893E+1
-3.049E-1	1.032E+1	1.905E+1
-3.049E-1	1.046E+1	1.895E+1
-3.098E-1	1.036E+1	1.899E+1
-3.081E-1	1.029E+1	1.895E+1
-3.033E-1	1.038E+1	1.909E+1
-3.049E-1	1.043E+1	1.894E+1
-3.065E-1	1.042E+1	1.918E+1
-3.098E-1	1.036E+1	1.898E+1
-3.049E-1	1.043E+1	1.897E+1
-3.049E-1	1.027E+1	1.900E+1
-3.081E-1	1.029E+1	1.892E+1
-3.098E-1	1.049E+1	1.915E+1
-3.049E-1	1.039E+1	1.896E+1
-3.065E-1	1.035E+1	1.900E+1
-3.065E-1	1.028E+1	1.908E+1
-3.081E-1	1.037E+1	1.893E+1
-3.065E-1	1.031E+1	1.910E+1
-3.017E-1	1.039E+1	1.899E+1
-3.065E-1	1.031E+1	1.899E+1
-3.081E-1	1.031E+1	1.899E+1
-3.065E-1	1.037E+1	1.904E+1
-3.049E-1	1.034E+1	1.909E+1
-3.081E-1	1.037E+1	1.892E+1
-3.098E-1	1.032E+1	1.911E+1
-3.049E-1	1.029E+1	1.898E+1
-3.049E-1	1.038E+1	1.907E+1
-3.098E-1	1.038E+1	1.892E+1
-3.098E-1	1.040E+1	1.898E+1
-3.065E-1	1.036E+1	1.904E+1
-3.033E-1	1.035E+1	1.915E+1
-3.049E-1	1.029E+1	1.913E+1
-3.081E-1	1.042E+1	1.901E+1
-3.081E-1	1.024E+1	1.893E+1
-3.049E-1	1.021E+1	1.904E+1
-3.065E-1	1.035E+1	1.905E+1
-3.081E-1	1.035E+1	1.895E+1
-3.065E-1	1.035E+1	1.909E+1
-3.049E-1	1.033E+1	1.903E+1
-3.065E-1	1.050E+1	1.883E+1
-3.130E-1	1.029E+1	1.920E+1
-3.049E-1	1.032E+1	1.881E+1
-3.065E-1	1.035E+1	1.905E+1
-3.081E-1	1.030E+1	1.921E+1
-3.081E-1	1.029E+1	1.904E+1
-3.049E-1	1.042E+1	1.905E+1
-3.049E-1	1.021E+1	1.887E+1
-3.049E-1	1.022E+1	1.897E+1
-3.081E-1	1.026E+1	1.893E+1
-3.065E-1	1.046E+1	1.911E+1
-3.065E-1	1.038E+1	1.906E+1
-3.081E-1	1.034E+1	1.898E+1
-3.065E-1	1.027E+1	1.899E+1
-3.065E-1	1.034E+1	1.915E+1
-3.049E-1	1.041E+1	1.896E+1
-3.065E-1	1.039E+1	1.894E+1
-3.081E-1	1.031E+1	1.911E+1
-3.098E-1	1.035E+1	1.903E+1
-3.049E-1	1.036E+1	1.896E+1
-3.081E-1	1.034E+1	1.901E+1
-3.114E-1	1.036E+1	1.896E+1
-3.033E-1	1.027E+1	1.907E+1
-3.033E-1	1.046E+1	1.904E+1
-3.098E-1	1.033E+1	1.905E+1
-3.098E-1	1.038E+1	1.888E+1
-3.065E-1	1.037E+1	1.905E+1
-3.033E-1	1.038E+1	1.918E+1
-3.065E-1	1.029E+1	1.909E+1
-3.081E-1	1.026E+1	1.899E+1
-3.065E-1	1.032E+1	1.905E+1
-3.049E-1	1.021E+1	1.906E+1
-3.049E-1	1.034E+1	1.894E+1
-3.098E-1	1.031E+1	1.892E+1
-3.065E-1	1.034E+1	1.902E+1
-3.049E-1	1.020E+1	1.914E+1
-3.114E-1	1.024E+1	1.904E+1
-3.114E-1	1.036E+1	1.904E+1
-3.081E-1	1.023E+1	1.894E+1
-3.065E-1	1.036E+1	1.912E+1
-3.065E-1	1.049E+1	1.893E+1
-3.065E-1	1.035E+1	1.916E+1
-3.033E-1	1.031E+1	1.906E+1
-3.065E-1	1.043E+1	1.907E+1
-3.065E-1	1.038E+1	1.887E+1
-3.065E-1	1.033E+1	1.908E+1
-3.033E-1	1.046E+1	1.885E+1
-3.017E-1	1.041E+1	1.902E+1
-3.065E-1	1.033E+1	1.899E+1
-3.081E-1	1.036E+1	1.900E+1
-3.081E-1	1.035E+1	1.902E+1
-3.049E-1	1.042E+1	1.908E+1
-3.049E-1	1.029E+1	1.934E+1
-3.114E-1	1.041E+1	1.912E+1
-3.065E-1	1.025E+1	1.908E+1
-3.049E-1	1.041E+1	1.909E+1
-3.081E-1	1.047E+1	1.926E+1
-3.114E-1	1.034E+1	1.919E+1
-3.065E-1	1.018E+1	1.897E+1
-3.033E-1	1.031E+1	1.902E+1
-3.049E-1	1.036E+1	1.923E+1
-3.065E-1	1.047E+1	1.905E+1
-3.081E-1	1.036E+1	1.902E+1
-3.065E-1	1.030E+1	1.896E+1
-3.065E-1	1.037E+1	1.884E+1
-3.081E-1	1.028E+1	1.904E+1
-3.033E-1	1.045E+1	1.899E+1
-3.065E-1	1.029E+1	1.904E+1
-3.081E-1	1.028E+1	1.906E+1
-3.065E-1	1.020E+1	1.891E+1
-3.049E-1	1.035E+1	1.890E+1
-3.049E-1	1.024E+1	1.917E+1
-3.081E-1	1.029E+1	1.908E+1
-3.081E-1	1.038E+1	1.918E+1
-3.049E-1	1.035E+1	1.911E+1
-3.065E-1	1.036E+1	1.902E+1
-3.065E-1	1.034E+1	1.913E+1
-3.098E-1	1.030E+1	1.905E+1
-3.049E-1	1.036E+1	1.902E+1
-3.065E-1	1.047E+1	1.907E+1
-3.098E-1	1.031E+1	1.923E+1
-3.114E-1	1.021E+1	1.897E+1
-3.049E-1	1.043E+1	1.907E+1
-3.033E-1	1.032E+1	1.892E+1
-3.049E-1	1.032E+1	1.917E+1
-3.065E-1	1.044E+1	1.906E+1
-3.065E-1	1.044E+1	1.888E+1
-3.065E-1	1.032E+1	1.913E+1
-3.065E-1	1.039E+1	1.907E+1
-3.098E-1	1.035E+1	1.884E+1
-3.081E-1	1.035E+1	1.893E+1
-3.081E-1	1.038E+1	1.905E+1
-3.065E-1	1.038E+1	1.902E+1
-3.130E-1	1.035E+1	1.912E+1
-3.081E-1	1.040E+1	1.895E+1
-3.049E-1	1.027E+1	1.909E+1
-3.049E-1	1.027E+1	1.908E+1
-3.081E-1	1.043E+1	1.916E+1
-3.033E-1	1.026E+1	1.894E+1
-3.065E-1	1.034E+1	1.908E+1
-3.065E-1	1.025E+1	1.904E+1
-3.081E-1	1.035E+1	1.909E+1
-3.049E-1	1.026E+1	1.914E+1
-3.049E-1	1.039E+1	1.897E+1
-3.049E-1	1.034E+1	1.901E+1
-3.081E-1	1.038E+1	1.905E+1
-3.049E-1	1.031E+1	1.895E+1
-3.033E-1	1.038E+1	1.888E+1
-3.081E-1	1.027E+1	1.894E+1
-3.098E-1	1.040E+1	1.901E+1
-3.049E-1	1.025E+1	1.898E+1
-3.098E-1	1.046E+1	1.913E+1
-3.065E-1	1.036E+1	1.895E+1
-3.098E-1	1.039E+1	1.890E+1
-3.081E-1	1.039E+1	1.906E+1
-3.033E-1	1.038E+1	1.909E+1
-3.049E-1	1.035E+1	1.902E+1
-3.098E-1	1.040E+1	1.894E+1
-3.049E-1	1.034E+1	1.915E+1
-3.065E-1	1.018E+1	1.893E+1
-3.065E-1	1.042E+1	1.894E+1
-3.114E-1	1.039E+1	1.903E+1
-3.065E-1	1.040E+1	1.898E+1
-3.081E-1	1.045E+1	1.905E+1
-3.065E-1	1.047E+1	1.905E+1
-3.098E-1	1.040E+1	1.916E+1
-3.065E-1	1.035E+1	1.896E+1
-3.081E-1	1.033E+1	1.916E+1
-3.098E-1	1.041E+1	1.903E+1
-3.098E-1	1.031E+1	1.904E+1
-3.081E-1	1.035E+1	1.900E+1
-3.065E-1	1.032E+1	1.904E+1
-3.081E-1	1.031E+1	1.911E+1
-3.081E-1	1.033E+1	1.898E+1
-3.081E-1	1.027E+1	1.903E+1
-3.065E-1	1.047E+1	1.912E+1
-3.081E-1	1.038E+1	1.904E+1
-3.114E-1	1.051E+1	1.888E+1
-3.065E-1	1.028E+1	1.909E+1
-3.033E-1	1.049E+1	1.906E+1
-3.098E-1	1.039E+1	1.896E+1
-3.081E-1	1.020E+1	1.902E+1
-3.049E-1	1.043E+1	1.908E+1
-3.081E-1	1.040E+1	1.898E+1
-3.065E-1	1.039E+1	1.895E+1
-3.098E-1	1.030E+1	1.910E+1
-3.065E-1	1.021E+1	1.904E+1
-3.049E-1	1.027E+1	1.905E+1
-3.081E-1	1.043E+1	1.902E+1
-3.114E-1	1.023E+1	1.905E+1
-3.065E-1	1.036E+1	1.898E+1
-3.065E-1	1.024E+1	1.910E+1
-3.065E-1	1.030E+1	1.879E+1
-3.081E-1	1.028E+1	1.899E+1
-3.065E-1	1.036E+1	1.901E+1
-3.033E-1	1.041E+1	1.893E+1
-3.081E-1	1.027E+1	1.895E+1
-3.114E-1	1.030E+1	1.905E+1
-3.049E-1	1.029E+1	1.881E+1
-3.017E-1	1.022E+1	1.895E+1
-3.065E-1	1.036E+1	1.901E+1
-3.098E-1	1.034E+1	1.893E+1
-3.065E-1	1.035E+1	1.895E+1
-3.049E-1	1.042E+1	1.907E+1
-3.065E-1	1.031E+1	1.895E+1
-3.081E-1	1.025E+1	1.889E+1
-3.049E-1	1.036E+1	1.899E+1
-3.049E-1	1.039E+1	1.904E+1
-3.065E-1	1.030E+1	1.894E+1
-3.114E-1	1.029E+1	1.891E+1
-3.049E-1	1.028E+1	1.897E+1
-3.065E-1	1.033E+1	1.900E+1
-3.081E-1	1.039E+1	1.898E+1
-3.098E-1	1.032E+1	1.891E+1
-3.065E-1	1.031E+1	1.906E+1
-3.033E-1	1.033E+1	1.898E+1
-3.098E-1	1.046E+1	1.892E+1
-3.081E-1	1.032E+1	1.896E+1
-3.081E-1	1.035E+1	1.919E+1
-3.065E-1	1.028E+1	1.891E+1
-3.049E-1	1.049E+1	1.913E+1
-3.098E-1	1.030E+1	1.900E+1
-3.049E-1	1.029E+1	1.913E+1
-3.049E-1	1.033E+1	1.897E+1
-3.065E-1	1.037E+1	1.898E+1
-3.098E-1	1.019E+1	1.906E+1
-3.065E-1	1.033E+1	1.877E+1
-3.065E-1	1.040E+1	1.903E+1
-3.065E-1	1.034E+1	1.885E+1
-3.098E-1	1.032E+1	1.902E+1
-3.017E-1	1.034E+1	1.902E+1
-3.049E-1	1.035E+1	1.889E+1
-3.081E-1	1.034E+1	1.895E+1
-3.130E-1	1.033E+1	1.908E+1
-3.049E-1	1.038E+1	1.886E+1
-3.049E-1	1.037E+1	1.909E+1
-3.065E-1	1.027E+1	1.883E+1
-3.081E-1	1.028E+1	1.901E+1
-3.049E-1	1.043E+1	1.914E+1
-3.049E-1	1.041E+1	1.899E+1
-3.098E-1	1.027E+1	1.902E+1
-3.114E-1	1.041E+1	1.897E+1
-3.065E-1	1.027E+1	1.904E+1
-3.049E-1	1.024E+1	1.918E+1
-3.081E-1	1.031E+1	1.889E+1
-3.081E-1	1.026E+1	1.912E+1
-3.065E-1	1.030E+1	1.890E+1
-3.049E-1	1.038E+1	1.906E+1
-3.081E-1	1.032E+1	1.908E+1
-3.098E-1	1.031E+1	1.900E+1
-3.049E-1	1.033E+1	1.903E+1
-3.033E-1	1.033E+1	1.899E+1
-3.065E-1	1.043E+1	1.903E+1
-3.098E-1	1.045E+1	1.917E+1
-3.049E-1	1.036E+1	1.908E+1
-3.033E-1	1.032E+1	1.902E+1
-3.081E-1	1.034E+1	1.915E+1
-3.098E-1	1.031E+1	1.904E+1
-3.049E-1	1.037E+1	1.902E+1
-3.049E-1	1.047E+1	1.893E+1
-3.081E-1	1.022E+1	1.912E+1
-3.098E-1	1.034E+1	1.903E+1
-3.081E-1	1.037E+1	1.903E+1
-3.049E-1	1.041E+1	1.905E+1
-3.065E-1	1.023E+1	1.879E+1
-3.081E-1	1.039E+1	1.909E+1
-3.065E-1	1.029E+1	1.898E+1
-3.033E-1	1.025E+1	1.915E+1
-3.033E-1	1.036E+1	1.895E+1
-3.098E-1	1.033E+1	1.897E+1
-3.081E-1	1.032E+1	1.906E+1
-3.017E-1	1.044E+1	1.873E+1
-3.065E-1	1.044E+1	1.905E+1
-3.098E-1	1.026E+1	1.915E+1
-3.049E-1	1.026E+1	1.907E+1
-3.049E-1	1.039E+1	1.905E+1
-3.065E-1	1.031E+1	1.917E+1
-3.081E-1	1.030E+1	1.901E+1
-3.065E-1	1.030E+1	1.916E+1
-3.049E-1	1.034E+1	1.895E+1
-3.065E-1	1.018E+1	1.920E+1
-3.098E-1	1.044E+1	1.904E+1
-3.081E-1	1.035E+1	1.906E+1
-3.049E-1	1.041E+1	1.909E+1
-3.065E-1	1.031E+1	1.900E+1
-3.081E-1	1.034E+1	1.904E+1
-3.065E-1	1.030E+1	1.900E+1
-3.033E-1	1.025E+1	1.906E+1
-3.065E-1	1.033E+1	1.895E+1
-3.065E-1	1.039E+1	1.905E+1
-3.065E-1	1.042E+1	1.888E+1
-3.017E-1	1.027E+1	1.914E+1
-3.065E-1	1.034E+1	1.901E+1
-3.098E-1	1.026E+1	1.893E+1
-3.081E-1	1.037E+1	1.891E+1
-3.065E-1	1.044E+1	1.910E+1
-3.081E-1	1.038E+1	1.904E+1
-3.114E-1	1.044E+1	1.903E+1
-3.065E-1	1.034E+1	1.894E+1
-3.065E-1	1.039E+1	1.902E+1
-3.081E-1	1.040E+1	1.899E+1
-3.049E-1	1.028E+1	1.910E+1
-3.065E-1	1.027E+1	1.887E+1
-3.049E-1	1.045E+1	1.891E+1
-3.065E-1	1.027E+1	1.905E+1
-3.065E-1	1.028E+1	1.897E+1
-3.098E-1	1.032E+1	1.903E+1
-3.033E-1	1.024E+1	1.912E+1
-3.065E-1	1.040E+1	1.910E+1
-3.065E-1	1.037E+1	1.894E+1
-3.065E-1	1.045E+1	1.898E+1
-3.065E-1	1.043E+1	1.896E+1
-3.065E-1	1.037E+1	1.917E+1
-3.098E-1	1.024E+1	1.904E+1
-3.081E-1	1.026E+1	1.911E+1
-3.081E-1	1.030E+1	1.909E+1
-3.049E-1	1.040E+1	1.917E+1
-3.065E-1	1.029E+1	1.895E+1
-3.049E-1	1.033E+1	1.921E+1
-3.033E-1	1.029E+1	1.899E+1
-3.049E-1	1.021E+1	1.898E+1
-3.065E-1	1.040E+1	1.892E+1
-3.049E-1	1.024E+1	1.898E+1
-3.033E-1	1.037E+1	1.909E+1
-3.065E-1	1.036E+1	1.901E+1
-3.098E-1	1.036E+1	1.898E+1
-3.049E-1	1.027E+1	1.904E+1
-3.033E-1	1.031E+1	1.922E+1
-3.049E-1	1.037E+1	1.909E+1
-3.081E-1	1.032E+1	1.893E+1
-3.049E-1	1.045E+1	1.897E+1
-3.049E-1	1.034E+1	1.899E+1
-3.065E-1	1.036E+1	1.910E+1
-3.081E-1	1.032E+1	1.901E+1
-3.081E-1	1.022E+1	1.901E+1
-3.049E-1	1.030E+1	1.908E+1
-3.065E-1	1.029E+1	1.910E+1
-3.081E-1	1.049E+1	1.889E+1
-3.049E-1	1.029E+1	1.894E+1
-3.065E-1	1.031E+1	1.897E+1
-3.081E-1	1.043E+1	1.906E+1
-3.081E-1	1.017E+1	1.888E+1
-3.065E-1	1.042E+1	1.918E+1
-3.049E-1	1.028E+1	1.915E+1
-3.033E-1	1.043E+1	1.895E+1
-3.098E-1	1.017E+1	1.914E+1
-3.081E-1	1.035E+1	1.905E+1
-3.049E-1	1.035E+1	1.880E+1
-3.049E-1	1.044E+1	1.890E+1
-3.098E-1	1.028E+1	1.899E+1
-3.049E-1	1.038E+1	1.931E+1
-3.049E-1	1.022E+1	1.896E+1
-3.081E-1	1.047E+1	1.898E+1
-3.114E-1	1.035E+1	1.904E+1
-3.081E-1	1.041E+1	1.902E+1
-3.017E-1	1.041E+1	1.893E+1
-3.065E-1	1.030E+1	1.890E+1
-3.098E-1	1.035E+1	1.907E+1
-3.049E-1	1.041E+1	1.892E+1
-3.065E-1	1.041E+1	1.921E+1
-3.065E-1	1.037E+1	1.885E+1
-3.114E-1	1.035E+1	1.912E+1
-3.081E-1	1.038E+1	1.901E+1
-3.033E-1	1.037E+1	1.894E+1
-3.081E-1	1.039E+1	1.905E+1
-3.098E-1	1.027E+1	1.894E+1
-3.049E-1	1.040E+1	1.894E+1
-3.049E-1	1.031E+1	1.897E+1
-3.098E-1	1.020E+1	1.892E+1
-3.098E-1	1.020E+1	1.898E+1
-3.065E-1	1.032E+1	1.912E+1
-3.017E-1	1.035E+1	1.923E+1
-3.049E-1	1.037E+1	1.904E+1
-3.081E-1	1.029E+1	1.906E+1
-3.065E-1	1.036E+1	1.919E+1
-3.049E-1	1.039E+1	1.905E+1
-3.098E-1	1.026E+1	1.907E+1
-3.065E-1	1.035E+1	1.902E+1
-3.049E-1	1.033E+1	1.917E+1
-3.049E-1	1.042E+1	1.905E+1
-3.065E-1	1.040E+1	1.914E+1
-3.081E-1	1.034E+1	1.893E+1
-3.065E-1	1.039E+1	1.897E+1
-3.065E-1	1.029E+1	1.906E+1
-3.049E-1	1.041E+1	1.887E+1
-3.114E-1	1.044E+1	1.908E+1
-3.065E-1	1.043E+1	1.902E+1
-3.065E-1	1.033E+1	1.893E+1
-3.081E-1	1.021E+1	1.896E+1
-3.098E-1	1.048E+1	1.900E+1
-3.049E-1	1.027E+1	1.899E+1
-3.065E-1	1.033E+1	1.897E+1
-3.049E-1	1.038E+1	1.919E+1
-3.098E-1	1.039E+1	1.892E+1
-3.081E-1	1.031E+1	1.906E+1
-3.000E-1	1.025E+1	1.910E+1
-3.065E-1	1.028E+1	1.908E+1
-3.114E-1	1.035E+1	1.901E+1
-3.065E-1	1.021E+1	1.884E+1
-3.049E-1	1.035E+1	1.895E+1
-3.049E-1	1.030E+1	1.895E+1
-3.081E-1	1.053E+1	1.905E+1
-3.098E-1	1.040E+1	1.911E+1
-3.049E-1	1.045E+1	1.917E+1
-3.065E-1	1.046E+1	1.902E+1
-3.081E-1	1.037E+1	1.908E+1
-3.065E-1	1.035E+1	1.912E+1
-3.065E-1	1.045E+1	1.915E+1
-3.081E-1	1.026E+1	1.893E+1
-3.114E-1	1.040E+1	1.905E+1
-3.065E-1	1.035E+1	1.902E+1
-3.081E-1	1.034E+1	1.914E+1
-3.081E-1	1.030E+1	1.905E+1
-3.081E-1	1.026E+1	1.916E+1
-3.081E-1	1.038E+1	1.902E+1
-3.049E-1	1.043E+1	1.904E+1
-3.065E-1	1.023E+1	1.910E+1
-3.049E-1	1.023E+1	1.889E+1
-3.065E-1	1.043E+1	1.892E+1
-3.049E-1	1.038E+1	1.894E+1
-3.065E-1	1.025E+1	1.893E+1
-3.098E-1	1.040E+1	1.915E+1
-3.081E-1	1.034E+1	1.886E+1
-3.065E-1	1.041E+1	1.884E+1
-3.081E-1	1.035E+1	1.916E+1
-3.098E-1	1.035E+1	1.922E+1
-3.049E-1	1.032E+1	1.918E+1
-3.049E-1	1.035E+1	1.911E+1
-3.065E-1	1.030E+1	1.923E+1
-3.081E-1	1.028E+1	1.904E+1
-3.049E-1	1.027E+1	1.896E+1
-3.065E-1	1.037E+1	1.901E+1
-3.065E-1	1.034E+1	1.912E+1
-3.114E-1	1.033E+1	1.920E+1
-3.049E-1	1.047E+1	1.913E+1
-3.065E-1	1.052E+1	1.902E+1
-3.065E-1	1.029E+1	1.909E+1
-3.098E-1	1.035E+1	1.881E+1
-3.065E-1	1.035E+1	1.881E+1
-3.017E-1	1.021E+1	1.900E+1
-3.065E-1	1.025E+1	1.901E+1
-3.065E-1	1.028E+1	1.896E+1
-3.081E-1	1.020E+1	1.898E+1
-3.049E-1	1.050E+1	1.903E+1
-3.065E-1	1.032E+1	1.897E+1
-3.081E-1	1.028E+1	1.890E+1
-3.065E-1	1.039E+1	1.910E+1
-3.033E-1	1.036E+1	1.892E+1
-3.098E-1	1.039E+1	1.893E+1
-3.081E-1	1.046E+1	1.900E+1
-3.049E-1	1.023E+1	1.908E+1
-3.049E-1	1.033E+1	1.904E+1
-3.081E-1	1.031E+1	1.899E+1
-3.081E-1	1.031E+1	1.897E+1
-3.081E-1	1.031E+1	1.896E+1
-3.033E-1	1.039E+1	1.909E+1
-3.049E-1	1.025E+1	1.891E+1
-3.098E-1	1.030E+1	1.900E+1
-3.049E-1	1.028E+1	1.906E+1
-3.033E-1	1.039E+1	1.900E+1
-3.081E-1	1.044E+1	1.901E+1
-3.081E-1	1.030E+1	1.913E+1
-3.065E-1	1.041E+1	1.891E+1
-3.033E-1	1.049E+1	1.913E+1
-3.065E-1	1.033E+1	1.896E+1
-3.098E-1	1.038E+1	1.903E+1
-3.049E-1	1.032E+1	1.898E+1
-3.049E-1	1.028E+1	1.909E+1
-3.049E-1	1.025E+1	1.893E+1
-3.098E-1	1.031E+1	1.896E+1
-3.065E-1	1.032E+1	1.896E+1
-3.081E-1	1.049E+1	1.908E+1
-3.049E-1	1.042E+1	1.907E+1
-3.081E-1	1.036E+1	1.879E+1
-3.065E-1	1.028E+1	1.922E+1
-3.033E-1	1.015E+1	1.914E+1
-3.081E-1	1.021E+1	1.907E+1
-3.114E-1	1.041E+1	1.892E+1
-3.065E-1	1.035E+1	1.907E+1
-3.049E-1	1.030E+1	1.923E+1
-3.065E-1	1.042E+1	1.899E+1
-3.081E-1	1.032E+1	1.899E+1
-3.049E-1	1.039E+1	1.896E+1
-3.065E-1	1.026E+1	1.904E+1
-3.081E-1	1.040E+1	1.892E+1
-3.098E-1	1.050E+1	1.887E+1
-3.081E-1	1.045E+1	1.902E+1
-3.033E-1	1.041E+1	1.894E+1
-3.065E-1	1.025E+1	1.904E+1
-3.081E-1	1.025E+1	1.899E+1
-3.065E-1	1.036E+1	1.914E+1
-3.033E-1	1.044E+1	1.913E+1
-3.049E-1	1.031E+1	1.903E+1
-3.114E-1	1.029E+1	1.915E+1
-3.098E-1	1.029E+1	1.905E+1
-3.065E-1	1.026E+1	1.917E+1
-3.049E-1	1.038E+1	1.895E+1
-3.130E-1	1.031E+1	1.905E+1
-3.065E-1	1.025E+1	1.906E+1
-3.049E-1	1.033E+1	1.896E+1
-3.065E-1	1.044E+1	1.909E+1
-3.098E-1	1.035E+1	1.917E+1
-3.081E-1	1.040E+1	1.897E+1
-3.033E-1	1.039E+1	1.897E+1
-3.081E-1	1.040E+1	1.911E+1
-3.081E-1	1.033E+1	1.901E+1
-3.081E-1	1.020E+1	1.893E+1
-3.049E-1	1.031E+1	1.888E+1
-3.065E-1	1.035E+1	1.896E+1
-3.114E-1	1.027E+1	1.885E+1
-3.049E-1	1.038E+1	1.908E+1
-3.081E-1	1.035E+1	1.884E+1
-3.065E-1	1.011E+1	1.903E+1
-3.065E-1	1.033E+1	1.891E+1
-3.065E-1	1.035E+1	1.920E+1
-3.049E-1	1.033E+1	1.890E+1
-3.065E-1	1.030E+1	1.921E+1
-3.098E-1	1.039E+1	1.894E+1
-3.065E-1	1.035E+1	1.918E+1
-3.065E-1	1.034E+1	1.924E+1
-3.049E-1	1.023E+1	1.900E+1
-3.098E-1	1.034E+1	1.892E+1
-3.065E-1	1.040E+1	1.918E+1
-3.049E-1	1.041E+1	1.913E+1
-3.081E-1	1.031E+1	1.910E+1
-3.114E-1	1.027E+1	1.910E+1
-3.065E-1	1.036E+1	1.911E+1
-3.033E-1	1.026E+1	1.898E+1
-3.049E-1	1.035E+1	1.889E+1
-3.065E-1	1.033E+1	1.892E+1
-3.081E-1	1.025E+1	1.913E+1
-3.049E-1	1.017E+1	1.910E+1
-3.049E-1	1.029E+1	1.908E+1
-3.098E-1	1.028E+1	1.922E+1
-3.081E-1	1.034E+1	1.902E+1
-3.049E-1	1.033E+1	1.901E+1
-3.049E-1	1.020E+1	1.912E+1
-3.081E-1	1.035E+1	1.918E+1
-3.049E-1	1.037E+1	1.903E+1
-3.065E-1	1.022E+1	1.885E+1
-3.049E-1	1.032E+1	1.896E+1
-3.081E-1	1.047E+1	1.882E+1
-3.065E-1	1.036E+1	1.898E+1
-3.033E-1	1.029E+1	1.908E+1
-3.098E-1	1.031E+1	1.903E+1
-3.081E-1	1.036E+1	1.890E+1
-3.065E-1	1.020E+1	1.908E+1
-3.033E-1	1.030E+1	1.899E+1
-3.065E-1	1.036E+1	1.913E+1
-3.098E-1	1.020E+1	1.902E+1
-3.065E-1	1.029E+1	1.915E+1
-3.049E-1	1.036E+1	1.898E+1
-3.065E-1	1.024E+1	1.898E+1
-3.081E-1	1.028E+1	1.884E+1
-3.081E-1	1.041E+1	1.904E+1
-3.017E-1	1.028E+1	1.891E+1
-3.065E-1	1.031E+1	1.904E+1
-3.098E-1	1.035E+1	1.917E+1
-3.049E-1	1.032E+1	1.893E+1
-3.065E-1	1.046E+1	1.898E+1
-3.065E-1	1.039E+1	1.899E+1
-3.081E-1	1.037E+1	1.907E+1
-3.049E-1	1.029E+1	1.904E+1
-3.033E-1	1.042E+1	1.905E+1
-3.098E-1	1.039E+1	1.917E+1
-3.081E-1	1.032E+1	1.895E+1
-3.065E-1	1.041E+1	1.898E+1
-3.065E-1	1.034E+1	1.907E+1
-3.098E-1	1.040E+1	1.923E+1
-3.098E-1	1.040E+1	1.912E+1
-3.049E-1	1.032E+1	1.897E+1
-3.065E-1	1.047E+1	1.910E+1
-3.049E-1	1.024E+1	1.908E+1
-3.065E-1	1.021E+1	1.898E+1
-3.081E-1	1.024E+1	1.895E+1
-3.049E-1	1.027E+1	1.906E+1
-3.081E-1	1.034E+1	1.904E+1
-3.065E-1	1.031E+1	1.905E+1
-3.081E-1	1.034E+1	1.894E+1
-3.081E-1	1.034E+1	1.889E+1
-3.081E-1	1.021E+1	1.903E+1
-3.098E-1	1.024E+1	1.912E+1
-3.065E-1	1.028E+1	1.906E+1
-3.033E-1	1.035E+1	1.892E+1
-3.081E-1	1.040E+1	1.917E+1
-3.098E-1	1.042E+1	1.898E+1
-3.065E-1	1.039E+1	1.902E+1
-3.049E-1	1.032E+1	1.895E+1
-3.081E-1	1.027E+1	1.905E+1
-3.081E-1	1.035E+1	1.896E+1
-3.065E-1	1.030E+1	1.914E+1
-3.033E-1	1.030E+1	1.901E+1
-3.065E-1	1.037E+1	1.907E+1
-3.098E-1	1.029E+1	1.893E+1
-3.049E-1	1.051E+1	1.901E+1
-3.033E-1	1.035E+1	1.904E+1
-3.049E-1	1.025E+1	1.899E+1
-3.081E-1	1.031E+1	1.907E+1
-3.049E-1	1.053E+1	1.919E+1
-3.049E-1	1.035E+1	1.904E+1
-3.065E-1	1.036E+1	1.906E+1
-3.081E-1	1.028E+1	1.894E+1
-3.049E-1	1.035E+1	1.915E+1
-3.065E-1	1.041E+1	1.908E+1
-3.098E-1	1.036E+1	1.915E+1
-3.065E-1	1.036E+1	1.914E+1
-3.065E-1	1.034E+1	1.900E+1
-3.065E-1	1.026E+1	1.899E+1
-3.065E-1	1.042E+1	1.894E+1
-3.081E-1	1.029E+1	1.886E+1
-3.081E-1	1.038E+1	1.911E+1
-3.049E-1	1.025E+1	1.903E+1
-3.065E-1	1.022E+1	1.930E+1
-3.065E-1	1.031E+1	1.916E+1
-3.081E-1	1.048E+1	1.899E+1
-3.033E-1	1.026E+1	1.895E+1
-3.081E-1	1.030E+1	1.912E+1
-3.098E-1	1.035E+1	1.907E+1
-3.065E-1	1.029E+1	1.909E+1
-3.049E-1	1.038E+1	1.889E+1
-3.049E-1	1.043E+1	1.883E+1
-3.065E-1	1.034E+1	1.913E+1
-3.098E-1	1.032E+1	1.912E+1
-3.017E-1	1.032E+1	1.913E+1
-3.033E-1	1.034E+1	1.898E+1
-3.098E-1	1.025E+1	1.901E+1
-3.065E-1	1.033E+1	1.902E+1
-3.033E-1	1.044E+1	1.885E+1
-3.081E-1	1.028E+1	1.909E+1
-3.098E-1	1.033E+1	1.899E+1
-3.081E-1	1.046E+1	1.898E+1
-3.065E-1	1.035E+1	1.885E+1
-3.049E-1	1.034E+1	1.893E+1
-3.130E-1	1.029E+1	1.917E+1
-3.065E-1	1.028E+1	1.903E+1
-3.049E-1	1.026E+1	1.907E+1
-3.065E-1	1.035E+1	1.902E+1
-3.098E-1	1.023E+1	1.907E+1
-3.081E-1	1.028E+1	1.904E+1
-3.033E-1	1.030E+1	1.898E+1
-3.065E-1	1.038E+1	1.898E+1
-3.065E-1	1.038E+1	1.903E+1
-3.049E-1	1.032E+1	1.893E+1
-3.033E-1	1.031E+1	1.904E+1
-3.081E-1	1.047E+1	1.907E+1
-3.098E-1	1.029E+1	1.896E+1
-3.049E-1	1.045E+1	1.898E+1
-3.065E-1	1.042E+1	1.901E+1
-3.081E-1	1.031E+1	1.914E+1
-3.098E-1	1.020E+1	1.906E+1
-3.065E-1	1.042E+1	1.917E+1
-3.049E-1	1.028E+1	1.897E+1
-3.033E-1	1.036E+1	1.892E+1
-3.065E-1	1.032E+1	1.905E+1
-3.098E-1	1.029E+1	1.891E+1
-3.049E-1	1.035E+1	1.913E+1
-3.065E-1	1.045E+1	1.897E+1
-3.098E-1	1.026E+1	1.893E+1
-3.049E-1	1.028E+1	1.902E+1
-3.065E-1	1.028E+1	1.912E+1
-3.065E-1	1.032E+1	1.878E+1
-3.098E-1	1.021E+1	1.888E+1
-3.065E-1	1.025E+1	1.903E+1
-3.049E-1	1.029E+1	1.905E+1
-3.049E-1	1.031E+1	1.882E+1
-3.098E-1	1.034E+1	1.893E+1
-3.049E-1	1.027E+1	1.889E+1
-3.017E-1	1.034E+1	1.911E+1
-3.065E-1	1.019E+1	1.911E+1
-3.098E-1	1.038E+1	1.890E+1
-3.081E-1	1.046E+1	1.907E+1
-3.049E-1	1.037E+1	1.907E+1
-3.081E-1	1.028E+1	1.909E+1
-3.081E-1	1.032E+1	1.916E+1
-3.081E-1	1.028E+1	1.901E+1
-3.033E-1	1.032E+1	1.895E+1
-3.065E-1	1.038E+1	1.908E+1
-3.081E-1	1.027E+1	1.891E+1
-3.081E-1	1.029E+1	1.900E+1
-3.065E-1	1.028E+1	1.915E+1
-3.081E-1	1.028E+1	1.911E+1
-3.098E-1	1.038E+1	1.902E+1
-3.081E-1	1.038E+1	1.900E+1
-3.065E-1	1.037E+1	1.899E+1
-3.098E-1	1.037E+1	1.893E+1
-3.065E-1	1.033E+1	1.907E+1
-3.065E-1	1.035E+1	1.927E+1
-3.049E-1	1.031E+1	1.918E+1
-3.049E-1	1.026E+1	1.894E+1
-3.098E-1	1.035E+1	1.893E+1
-3.081E-1	1.032E+1	1.885E+1
-3.033E-1	1.036E+1	1.885E+1
-3.049E-1	1.028E+1	1.886E+1
-3.081E-1	1.036E+1	1.903E+1
-3.081E-1	1.030E+1	1.912E+1
-3.033E-1	1.031E+1	1.916E+1
-3.049E-1	1.029E+1	1.915E+1
-3.130E-1	1.031E+1	1.904E+1
-3.049E-1	1.030E+1	1.915E+1
-3.033E-1	1.037E+1	1.901E+1
-3.065E-1	1.035E+1	1.884E+1
-3.081E-1	1.033E+1	1.898E+1
-3.081E-1	1.028E+1	1.896E+1
-3.065E-1	1.038E+1	1.901E+1
-3.065E-1	1.045E+1	1.892E+1
-3.098E-1	1.039E+1	1.919E+1
-3.081E-1	1.031E+1	1.916E+1
-3.065E-1	1.040E+1	1.891E+1
-3.065E-1	1.033E+1	1.913E+1
-3.098E-1	1.035E+1	1.898E+1
-3.081E-1	1.039E+1	1.893E+1
-3.049E-1	1.042E+1	1.888E+1
-3.049E-1	1.031E+1	1.899E+1
-3.081E-1	1.040E+1	1.882E+1
-3.081E-1	1.034E+1	1.890E+1
-3.049E-1	1.031E+1	1.905E+1
-3.065E-1	1.018E+1	1.910E+1
-3.098E-1	1.035E+1	1.897E+1
-3.049E-1	1.029E+1	1.896E+1
-3.033E-1	1.047E+1	1.918E+1
-3.033E-1	1.034E+1	1.922E+1
-3.081E-1	1.033E+1	1.899E+1
-3.065E-1	1.040E+1	1.917E+1
-3.017E-1	1.044E+1	1.910E+1
-3.065E-1	1.027E+1	1.907E+1
-3.114E-1	1.025E+1	1.894E+1
-3.081E-1	1.028E+1	1.905E+1
-3.049E-1	1.046E+1	1.885E+1
-3.081E-1	1.035E+1	1.916E+1
-3.081E-1	1.024E+1	1.897E+1
-3.098E-1	1.023E+1	1.905E+1
-3.033E-1	1.042E+1	1.901E+1
-3.065E-1	1.023E+1	1.912E+1
-3.098E-1	1.028E+1	1.895E+1
-3.081E-1	1.038E+1	1.903E+1
-3.049E-1	1.041E+1	1.893E+1
-3.081E-1	1.023E+1	1.914E+1
-3.081E-1	1.034E+1	1.901E+1
-3.065E-1	1.029E+1	1.891E+1
-3.033E-1	1.026E+1	1.902E+1
-3.098E-1	1.044E+1	1.905E+1
-3.098E-1	1.034E+1	1.889E+1
-3.081E-1	1.035E+1	1.907E+1
-3.081E-1	1.042E+1	1.881E+1
-3.049E-1	1.031E+1	1.910E+1
-3.081E-1	1.018E+1	1.901E+1
-3.065E-1	1.035E+1	1.908E+1
-3.033E-1	1.034E+1	1.902E+1
-3.065E-1	1.034E+1	1.892E+1
-3.081E-1	1.026E+1	1.896E+1
-3.065E-1	1.039E+1	1.901E+1
-3.065E-1	1.042E+1	1.902E+1
-3.065E-1	1.034E+1	1.891E+1
-3.065E-1	1.033E+1	1.895E+1
-3.033E-1	1.025E+1	1.892E+1
-3.049E-1	1.024E+1	1.930E+1
-3.049E-1	1.038E+1	1.893E+1
-3.098E-1	1.026E+1	1.909E+1
-3.049E-1	1.044E+1	1.913E+1
-3.033E-1	1.036E+1	1.901E+1
-3.065E-1	1.021E+1	1.888E+1
-3.081E-1	1.037E+1	1.910E+1
-3.081E-1	1.041E+1	1.891E+1
-3.033E-1	1.033E+1	1.892E+1
-3.081E-1	1.025E+1	1.887E+1
-3.098E-1	1.025E+1	1.900E+1
-3.081E-1	1.029E+1	1.898E+1
-3.033E-1	1.036E+1	1.906E+1
-3.065E-1	1.042E+1	1.892E+1
-3.081E-1	1.046E+1	1.916E+1
-3.049E-1	1.025E+1	1.910E+1
-3.049E-1	1.040E+1	1.894E+1
-3.049E-1	1.041E+1	1.903E+1
-3.098E-1	1.033E+1	1.898E+1
-3.065E-1	1.021E+1	1.887E+1
-3.049E-1	1.024E+1	1.893E+1
-3.081E-1	1.028E+1	1.885E+1
-3.098E-1	1.025E+1	1.908E+1
-3.049E-1	1.035E+1	1.905E+1
-3.049E-1	1.035E+1	1.896E+1
-3.081E-1	1.042E+1	1.905E+1
-3.081E-1	1.044E+1	1.897E+1
-3.081E-1	1.041E+1	1.889E+1
-3.049E-1	1.040E+1	1.897E+1
-3.049E-1	1.044E+1	1.912E+1
-3.081E-1	1.024E+1	1.901E+1
-3.098E-1	1.034E+1	1.895E+1
-3.065E-1	1.043E+1	1.902E+1
-3.065E-1	1.038E+1	1.906E+1
-3.114E-1	1.040E+1	1.910E+1
-3.065E-1	1.029E+1	1.902E+1
-3.065E-1	1.026E+1	1.927E+1
-3.049E-1	1.023E+1	1.882E+1
-3.098E-1	1.036E+1	1.896E+1
-3.081E-1	1.039E+1	1.899E+1
-3.049E-1	1.045E+1	1.911E+1
-3.049E-1	1.033E+1	1.898E+1
-3.098E-1	1.039E+1	1.884E+1
-3.017E-1	1.032E+1	1.891E+1
-3.049E-1	1.030E+1	1.888E+1
-3.049E-1	1.032E+1	1.914E+1
-3.081E-1	1.020E+1	1.898E+1
-3.065E-1	1.040E+1	1.898E+1
-3.049E-1	1.041E+1	1.902E+1
-3.049E-1	1.031E+1	1.897E+1
-3.114E-1	1.029E+1	1.904E+1
-3.065E-1	1.034E+1	1.905E+1
-3.017E-1	1.042E+1	1.918E+1
-3.081E-1	1.029E+1	1.920E+1
-3.065E-1	1.033E+1	1.909E+1
-3.081E-1	1.034E+1	1.907E+1
-3.065E-1	1.037E+1	1.897E+1
-3.033E-1	1.020E+1	1.902E+1
-3.098E-1	1.023E+1	1.902E+1
-3.065E-1	1.032E+1	1.900E+1
-3.033E-1	1.036E+1	1.904E+1
-3.033E-1	1.044E+1	1.887E+1
-3.114E-1	1.024E+1	1.903E+1
-3.049E-1	1.035E+1	1.901E+1
-3.033E-1	1.038E+1	1.904E+1
-3.065E-1	1.021E+1	1.923E+1
-3.081E-1	1.039E+1	1.882E+1
-3.065E-1	1.035E+1	1.894E+1
-3.049E-1	1.043E+1	1.891E+1
-3.081E-1	1.031E+1	1.903E+1
-3.098E-1	1.037E+1	1.899E+1
-3.049E-1	1.035E+1	1.907E+1
-3.049E-1	1.037E+1	1.890E+1
-3.065E-1	1.029E+1	1.898E+1
-3.065E-1	1.043E+1	1.909E+1
-3.049E-1	1.031E+1	1.888E+1
-3.049E-1	1.019E+1	1.908E+1
-3.065E-1	1.040E+1	1.896E+1
-3.065E-1	1.035E+1	1.895E+1
-3.049E-1	1.030E+1	1.917E+1
-3.065E-1	1.030E+1	1.898E+1
-3.065E-1	1.023E+1	1.918E+1
-3.098E-1	1.023E+1	1.893E+1
-3.081E-1	1.037E+1	1.884E+1
-3.065E-1	1.033E+1	1.902E+1
-3.098E-1	1.022E+1	1.895E+1
-3.081E-1	1.038E+1	1.896E+1
-3.049E-1	1.032E+1	1.905E+1
-3.049E-1	1.036E+1	1.901E+1
-3.081E-1	1.032E+1	1.911E+1
-3.098E-1	1.032E+1	1.888E+1
-3.081E-1	1.021E+1	1.915E+1
-3.065E-1	1.024E+1	1.903E+1
-3.049E-1	1.034E+1	1.897E+1
-3.081E-1	1.030E+1	1.910E+1
-3.098E-1	1.033E+1	1.913E+1
-3.065E-1	1.040E+1	1.905E+1
-3.081E-1	1.043E+1	1.911E+1
-3.098E-1	1.037E+1	1.911E+1
-3.081E-1	1.033E+1	1.913E+1
-3.049E-1	1.038E+1	1.906E+1
-3.065E-1	1.041E+1	1.897E+1
-3.098E-1	1.021E+1	1.890E+1
-3.065E-1	1.035E+1	1.901E+1
-3.065E-1	1.023E+1	1.894E+1
-3.065E-1	1.040E+1	1.909E+1
-3.098E-1	1.034E+1	1.896E+1
-3.065E-1	1.035E+1	1.896E+1
-3.049E-1	1.034E+1	1.896E+1
-3.081E-1	1.026E+1	1.897E+1
-3.081E-1	1.037E+1	1.895E+1
-3.049E-1	1.033E+1	1.901E+1
-3.000E-1	1.027E+1	1.888E+1
-3.081E-1	1.034E+1	1.893E+1
-3.081E-1	1.032E+1	1.913E+1
-3.081E-1	1.026E+1	1.892E+1
-3.065E-1	1.017E+1	1.910E+1
-3.049E-1	1.031E+1	1.889E+1
-3.081E-1	1.048E+1	1.900E+1
-3.098E-1	1.041E+1	1.905E+1
-3.000E-1	1.044E+1	1.904E+1
-3.098E-1	1.035E+1	1.903E+1
-3.098E-1	1.034E+1	1.903E+1
-3.065E-1	1.021E+1	1.883E+1
-3.049E-1	1.044E+1	1.905E+1
-3.049E-1	1.023E+1	1.914E+1
-3.065E-1	1.046E+1	1.894E+1
-3.065E-1	1.035E+1	1.903E+1
-3.065E-1	1.028E+1	1.918E+1
-3.065E-1	1.041E+1	1.911E+1
-3.098E-1	1.034E+1	1.924E+1
-3.065E-1	1.036E+1	1.894E+1
-3.049E-1	1.034E+1	1.888E+1
-3.065E-1	1.039E+1	1.906E+1
-3.081E-1	1.044E+1	1.904E+1
-3.065E-1	1.023E+1	1.905E+1
-3.049E-1	1.032E+1	1.909E+1
-3.065E-1	1.031E+1	1.920E+1
-3.081E-1	1.037E+1	1.904E+1
-3.065E-1	1.021E+1	1.911E+1
-3.033E-1	1.038E+1	1.911E+1
-3.049E-1	1.014E+1	1.902E+1
-3.098E-1	1.032E+1	1.894E+1
-3.065E-1	1.033E+1	1.897E+1
-3.049E-1	1.017E+1	1.895E+1
-3.049E-1	1.030E+1	1.908E+1
-3.065E-1	1.032E+1	1.902E+1
-3.049E-1	1.045E+1	1.900E+1
-3.017E-1	1.025E+1	1.911E+1
-3.065E-1	1.033E+1	1.914E+1
-3.098E-1	1.028E+1	1.900E+1
-3.081E-1	1.047E+1	1.900E+1
-2.984E-1	1.036E+1	1.908E+1
-3.081E-1	1.020E+1	1.918E+1
-3.081E-1	1.036E+1	1.918E+1
-3.065E-1	1.042E+1	1.907E+1
-3.033E-1	1.032E+1	1.886E+1
-3.065E-1	1.037E+1	1.890E+1
-3.098E-1	1.023E+1	1.887E+1
-3.033E-1	1.030E+1	1.901E+1
-3.049E-1	1.036E+1	1.905E+1
-3.065E-1	1.029E+1	1.902E+1
-3.081E-1	1.031E+1	1.889E+1
-3.081E-1	1.040E+1	1.903E+1
-3.065E-1	1.035E+1	1.906E+1
-3.081E-1	1.039E+1	1.891E+1
-3.114E-1	1.033E+1	1.913E+1
-3.049E-1	1.035E+1	1.909E+1
-3.033E-1	1.039E+1	1.907E+1
-3.081E-1	1.031E+1	1.888E+1
-3.081E-1	1.031E+1	1.903E+1
-3.098E-1	1.030E+1	1.905E+1
-3.033E-1	1.030E+1	1.907E+1
-3.049E-1	1.035E+1	1.917E+1
-3.081E-1	1.041E+1	1.896E+1
-3.065E-1	1.049E+1	1.895E+1
-3.033E-1	1.043E+1	1.895E+1
-3.081E-1	1.023E+1	1.903E+1
-3.098E-1	1.046E+1	1.890E+1
-3.065E-1	1.036E+1	1.892E+1
-3.049E-1	1.034E+1	1.907E+1
-3.065E-1	1.030E+1	1.900E+1
-3.065E-1	1.035E+1	1.904E+1
-3.081E-1	1.034E+1	1.902E+1
-3.033E-1	1.046E+1	1.901E+1
-3.065E-1	1.032E+1	1.893E+1
-3.065E-1	1.037E+1	1.908E+1
-3.049E-1	1.035E+1	1.892E+1
-3.017E-1	1.027E+1	1.918E+1
-3.065E-1	1.025E+1	1.896E+1
-3.065E-1	1.032E+1	1.898E+1
-3.081E-1	1.044E+1	1.892E+1
-3.049E-1	1.030E+1	1.890E+1
-3.065E-1	1.024E+1	1.896E+1
-3.065E-1	1.039E+1	1.918E+1
-3.098E-1	1.035E+1	1.909E+1
-3.065E-1	1.037E+1	1.915E+1
-3.065E-1	1.032E+1	1.907E+1
-3.049E-1	1.019E+1	1.893E+1
-3.065E-1	1.033E+1	1.890E+1
-3.049E-1	1.040E+1	1.900E+1
-3.065E-1	1.022E+1	1.902E+1
-3.098E-1	1.039E+1	1.896E+1
-3.098E-1	1.031E+1	1.883E+1
-3.033E-1	1.040E+1	1.898E+1
-3.049E-1	1.029E+1	1.899E+1
-3.081E-1	1.040E+1	1.910E+1
-3.065E-1	1.039E+1	1.915E+1
-3.033E-1	1.046E+1	1.897E+1
-3.049E-1	1.028E+1	1.903E+1
-3.065E-1	1.038E+1	1.903E+1
-3.065E-1	1.017E+1	1.889E+1
-3.033E-1	1.035E+1	1.891E+1
-3.081E-1	1.026E+1	1.891E+1
-3.098E-1	1.040E+1	1.898E+1
-3.098E-1	1.025E+1	1.899E+1
-3.081E-1	1.041E+1	1.890E+1
-3.081E-1	1.034E+1	1.905E+1
-3.098E-1	1.030E+1	1.902E+1
-3.081E-1	1.041E+1	1.890E+1
-3.017E-1	1.037E+1	1.912E+1
-3.065E-1	1.021E+1	1.902E+1
-3.114E-1	1.029E+1	1.891E+1
-3.065E-1	1.034E+1	1.897E+1
-3.049E-1	1.017E+1	1.911E+1
-3.081E-1	1.032E+1	1.893E+1
-3.098E-1	1.036E+1	1.917E+1
-3.049E-1	1.025E+1	1.899E+1
-3.049E-1	1.039E+1	1.906E+1
-3.081E-1	1.029E+1	1.898E+1
-3.081E-1	1.033E+1	1.899E+1
-3.081E-1	1.029E+1	1.911E+1
-3.017E-1	1.033E+1	1.894E+1
-3.049E-1	1.042E+1	1.900E+1
-3.098E-1	1.029E+1	1.888E+1
-3.081E-1	1.015E+1	1.892E+1
-3.033E-1	1.035E+1	1.899E+1
-3.049E-1	1.038E+1	1.907E+1
-3.098E-1	1.022E+1	1.898E+1
-3.081E-1	1.025E+1	1.912E+1
-3.033E-1	1.031E+1	1.914E+1
-3.081E-1	1.040E+1	1.911E+1
-3.098E-1	1.022E+1	1.893E+1
-3.081E-1	1.032E+1	1.904E+1
-3.065E-1	1.041E+1	1.884E+1
-3.081E-1	1.040E+1	1.905E+1
-3.098E-1	1.039E+1	1.896E+1
-3.081E-1	1.037E+1	1.909E+1
-3.049E-1	1.041E+1	1.906E+1
-3.033E-1	1.030E+1	1.891E+1
-3.114E-1	1.035E+1	1.910E+1
-3.081E-1	1.031E+1	1.908E+1
-3.049E-1	1.040E+1	1.918E+1
-3.065E-1	1.039E+1	1.905E+1
-3.098E-1	1.035E+1	1.901E+1
-3.098E-1	1.037E+1	1.916E+1
-3.049E-1	1.032E+1	1.884E+1
-3.065E-1	1.037E+1	1.890E+1
-3.081E-1	1.041E+1	1.911E+1
-3.065E-1	1.044E+1	1.904E+1
-3.065E-1	1.041E+1	1.901E+1
-3.081E-1	1.041E+1	1.905E+1
-3.098E-1	1.030E+1	1.905E+1
-3.081E-1	1.028E+1	1.910E+1
-3.065E-1	1.026E+1	1.889E+1
-3.065E-1	1.035E+1	1.898E+1
-3.114E-1	1.035E+1	1.895E+1
-3.081E-1	1.034E+1	1.924E+1
-3.049E-1	1.035E+1	1.913E+1
-3.049E-1	1.029E+1	1.890E+1
-3.081E-1	1.036E+1	1.916E+1
-3.081E-1	1.033E+1	1.903E+1
-3.049E-1	1.026E+1	1.905E+1
-3.081E-1	1.038E+1	1.910E+1
-3.098E-1	1.030E+1	1.904E+1
-3.081E-1	1.026E+1	1.888E+1
-3.049E-1	1.024E+1	1.895E+1
-3.065E-1	1.030E+1	1.893E+1
-3.065E-1	1.040E+1	1.893E+1
-3.065E-1	1.028E+1	1.897E+1
-3.049E-1	1.035E+1	1.894E+1
-3.065E-1	1.033E+1	1.898E+1
-3.065E-1	1.035E+1	1.912E+1
-3.081E-1	1.036E+1	1.884E+1
-3.065E-1	1.044E+1	1.896E+1
-3.065E-1	1.034E+1	1.909E+1
-3.098E-1	1.039E+1	1.904E+1
-3.049E-1	1.038E+1	1.890E+1
-3.033E-1	1.050E+1	1.909E+1
-3.065E-1	1.040E+1	1.913E+1
-3.114E-1	1.033E+1	1.897E+1
-3.065E-1	1.027E+1	1.903E+1
-3.049E-1	1.035E+1	1.896E+1
-3.049E-1	1.031E+1	1.897E+1
-3.098E-1	1.035E+1	1.914E+1
-3.033E-1	1.031E+1	1.888E+1
-3.049E-1	1.045E+1	1.918E+1
-3.049E-1	1.035E+1	1.890E+1
-3.065E-1	1.026E+1	1.902E+1
-3.065E-1	1.032E+1	1.904E+1
-3.049E-1	1.031E+1	1.907E+1
-3.081E-1	1.039E+1	1.910E+1
-3.081E-1	1.026E+1	1.915E+1
-3.081E-1	1.028E+1	1.890E+1
-3.065E-1	1.039E+1	1.891E+1
-3.081E-1	1.039E+1	1.914E+1
-3.065E-1	1.035E+1	1.906E+1
-3.081E-1	1.040E+1	1.911E+1
-3.049E-1	1.023E+1	1.900E+1
-3.065E-1	1.014E+1	1.899E+1
-3.081E-1	1.026E+1	1.901E+1
-3.065E-1	1.028E+1	1.902E+1
-3.081E-1	1.033E+1	1.902E+1
-3.065E-1	1.035E+1	1.887E+1
-3.098E-1	1.038E+1	1.892E+1
-3.098E-1	1.047E+1	1.898E+1
-3.065E-1	1.030E+1	1.898E+1
-3.049E-1	1.026E+1	1.914E+1
-3.098E-1	1.035E+1	1.901E+1
-3.081E-1	1.040E+1	1.914E+1
-3.049E-1	1.026E+1	1.895E+1
-3.081E-1	1.030E+1	1.894E+1
-3.081E-1	1.034E+1	1.888E+1
-3.081E-1	1.035E+1	1.885E+1
-3.033E-1	1.041E+1	1.906E+1
-3.065E-1	1.038E+1	1.898E+1
-3.081E-1	1.037E+1	1.901E+1
-3.049E-1	1.032E+1	1.901E+1
-3.033E-1	1.033E+1	1.907E+1
-3.049E-1	1.046E+1	1.902E+1
-3.114E-1	1.025E+1	1.900E+1
-3.049E-1	1.034E+1	1.894E+1
-3.017E-1	1.026E+1	1.900E+1
-3.065E-1	1.027E+1	1.911E+1
-3.098E-1	1.028E+1	1.896E+1
-3.049E-1	1.042E+1	1.900E+1
-3.049E-1	1.024E+1	1.896E+1
-3.049E-1	1.033E+1	1.895E+1
-3.081E-1	1.049E+1	1.915E+1
-3.065E-1	1.038E+1	1.899E+1
-3.049E-1	1.025E+1	1.903E+1
-3.033E-1	1.050E+1	1.892E+1
-3.114E-1	1.035E+1	1.898E+1
-3.081E-1	1.031E+1	1.902E+1
-3.033E-1	1.041E+1	1.899E+1
-3.049E-1	1.040E+1	1.898E+1
-3.098E-1	1.034E+1	1.913E+1
-3.065E-1	1.017E+1	1.899E+1
-3.049E-1	1.039E+1	1.894E+1
-3.081E-1	1.024E+1	1.892E+1
-3.081E-1	1.023E+1	1.891E+1
-3.065E-1	1.027E+1	1.905E+1
-3.033E-1	1.027E+1	1.905E+1
-3.081E-1	1.040E+1	1.902E+1
-3.098E-1	1.030E+1	1.893E+1
-3.065E-1	1.027E+1	1.882E+1
-3.049E-1	1.030E+1	1.890E+1
-3.049E-1	1.037E+1	1.890E+1
-3.098E-1	1.044E+1	1.884E+1
-3.065E-1	1.024E+1	1.904E+1
-3.033E-1	1.021E+1	1.897E+1
-3.065E-1	1.048E+1	1.897E+1
-3.081E-1	1.029E+1	1.908E+1
-3.065E-1	1.038E+1	1.883E+1
-3.033E-1	1.036E+1	1.905E+1
-3.081E-1	1.045E+1	1.898E+1
-3.098E-1	1.032E+1	1.902E+1
-3.081E-1	1.042E+1	1.893E+1
-3.033E-1	1.032E+1	1.902E+1
-3.081E-1	1.033E+1	1.899E+1
-3.098E-1	1.040E+1	1.916E+1
-3.065E-1	1.028E+1	1.893E+1
-3.033E-1	1.029E+1	1.890E+1
-3.065E-1	1.026E+1	1.891E+1
-3.081E-1	1.026E+1	1.894E+1
-3.081E-1	1.037E+1	1.893E+1
-3.033E-1	1.029E+1	1.888E+1
-3.049E-1	1.028E+1	1.918E+1
-3.065E-1	1.037E+1	1.909E+1
-3.065E-1	1.034E+1	1.903E+1
-3.049E-1	1.039E+1	1.904E+1
-3.049E-1	1.025E+1	1.901E+1
-3.065E-1	1.038E+1	1.889E+1
-3.049E-1	1.046E+1	1.909E+1
-3.065E-1	1.023E+1	1.904E+1
-3.065E-1	1.046E+1	1.913E+1
-3.049E-1	1.041E+1	1.902E+1
-3.065E-1	1.041E+1	1.898E+1
-3.049E-1	1.037E+1	1.899E+1
-3.065E-1	1.029E+1	1.903E+1
-3.098E-1	1.028E+1	1.905E+1
-3.065E-1	1.022E+1	1.886E+1
-3.033E-1	1.027E+1	1.908E+1
-3.017E-1	1.034E+1	1.905E+1
-3.081E-1	1.040E+1	1.915E+1
-3.049E-1	1.028E+1	1.909E+1
-3.065E-1	1.040E+1	1.913E+1
-3.033E-1	1.018E+1	1.891E+1
-3.081E-1	1.039E+1	1.917E+1
-3.065E-1	1.025E+1	1.905E+1
-3.049E-1	1.028E+1	1.905E+1
-3.081E-1	1.028E+1	1.916E+1
-3.081E-1	1.026E+1	1.914E+1
-3.098E-1	1.046E+1	1.902E+1
-3.065E-1	1.044E+1	1.893E+1
-3.033E-1	1.035E+1	1.892E+1
-3.081E-1	1.033E+1	1.894E+1
-3.098E-1	1.029E+1	1.897E+1
-3.033E-1	1.043E+1	1.906E+1
-3.065E-1	1.038E+1	1.897E+1
-3.098E-1	1.038E+1	1.897E+1
-3.098E-1	1.040E+1	1.905E+1
-3.081E-1	1.030E+1	1.915E+1
-3.081E-1	1.030E+1	1.906E+1
-3.098E-1	1.029E+1	1.890E+1
-3.098E-1	1.026E+1	1.906E+1
-3.049E-1	1.033E+1	1.909E+1
-3.065E-1	1.046E+1	1.909E+1
-3.098E-1	1.023E+1	1.895E+1
-3.049E-1	1.035E+1	1.902E+1
-3.033E-1	1.039E+1	1.895E+1
-3.033E-1	1.030E+1	1.896E+1
-3.098E-1	1.043E+1	1.901E+1
-3.065E-1	1.031E+1	1.899E+1
-3.049E-1	1.031E+1	1.901E+1
-3.065E-1	1.039E+1	1.897E+1
-3.081E-1	1.041E+1	1.891E+1
-3.081E-1	1.036E+1	1.878E+1
-3.065E-1	1.038E+1	1.905E+1
-3.065E-1	1.037E+1	1.920E+1
-3.065E-1	1.041E+1	1.909E+1
-3.065E-1	1.045E+1	1.905E+1
-3.049E-1	1.023E+1	1.900E+1
-3.049E-1	1.037E+1	1.904E+1
-3.098E-1	1.038E+1	1.899E+1
-3.081E-1	1.022E+1	1.894E+1
-3.049E-1	1.041E+1	1.911E+1
-3.049E-1	1.023E+1	1.909E+1
-3.081E-1	1.041E+1	1.888E+1
-3.081E-1	1.047E+1	1.901E+1
-3.049E-1	1.034E+1	1.902E+1
-3.049E-1	1.036E+1	1.893E+1
-3.065E-1	1.028E+1	1.889E+1
-3.114E-1	1.030E+1	1.903E+1
-3.033E-1	1.040E+1	1.905E+1
-3.065E-1	1.049E+1	1.882E+1
-3.081E-1	1.033E+1	1.912E+1
-3.081E-1	1.047E+1	1.905E+1
-3.081E-1	1.030E+1	1.905E+1
-3.049E-1	1.047E+1	1.908E+1
-3.098E-1	1.034E+1	1.910E+1
-3.081E-1	1.044E+1	1.904E+1
-3.049E-1	1.036E+1	1.915E+1
-3.065E-1	1.030E+1	1.906E+1
-3.049E-1	1.021E+1	1.904E+1
-3.049E-1	1.035E+1	1.917E+1
-3.049E-1	1.043E+1	1.904E+1
-3.033E-1	1.037E+1	1.914E+1
-3.065E-1	1.038E+1	1.920E+1
-3.081E-1	1.037E+1	1.886E+1
-3.065E-1	1.027E+1	1.915E+1
-3.081E-1	1.037E+1	1.898E+1
-3.114E-1	1.049E+1	1.908E+1
-3.081E-1	1.036E+1	1.911E+1
-3.065E-1	1.031E+1	1.905E+1
-3.049E-1	1.035E+1	1.908E+1
-3.098E-1	1.043E+1	1.905E+1
-3.065E-1	1.042E+1	1.901E+1
-3.065E-1	1.032E+1	1.901E+1
-3.081E-1	1.042E+1	1.897E+1
-3.098E-1	1.025E+1	1.910E+1
-3.065E-1	1.041E+1	1.907E+1
-3.049E-1	1.044E+1	1.906E+1
-3.049E-1	1.033E+1	1.892E+1
-3.049E-1	1.028E+1	1.909E+1
-3.065E-1	1.041E+1	1.885E+1
-3.049E-1	1.015E+1	1.897E+1
-3.065E-1	1.025E+1	1.889E+1
-3.098E-1	1.016E+1	1.892E+1
-3.065E-1	1.028E+1	1.905E+1
-3.065E-1	1.024E+1	1.890E+1
-3.049E-1	1.040E+1	1.904E+1
-3.081E-1	1.036E+1	1.902E+1
-3.081E-1	1.034E+1	1.898E+1
-3.065E-1	1.034E+1	1.879E+1
-3.065E-1	1.044E+1	1.905E+1
-3.081E-1	1.033E+1	1.902E+1
-3.065E-1	1.028E+1	1.894E+1
-3.049E-1	1.030E+1	1.893E+1
-3.065E-1	1.045E+1	1.900E+1
-3.114E-1	1.028E+1	1.900E+1
-3.049E-1	1.040E+1	1.892E+1
-3.049E-1	1.027E+1	1.890E+1
-3.065E-1	1.041E+1	1.896E+1
-3.081E-1	1.034E+1	1.899E+1
-3.065E-1	1.039E+1	1.910E+1
-3.033E-1	1.046E+1	1.885E+1
-3.065E-1	1.033E+1	1.911E+1
-3.098E-1	1.025E+1	1.908E+1
-3.065E-1	1.031E+1	1.916E+1
-3.033E-1	1.041E+1	1.905E+1
-3.065E-1	1.030E+1	1.904E+1
-3.081E-1	1.038E+1	1.917E+1
-3.049E-1	1.024E+1	1.907E+1
-3.065E-1	1.037E+1	1.902E+1
-3.065E-1	1.038E+1	1.899E+1
-3.081E-1	1.037E+1	1.905E+1
-3.049E-1	1.044E+1	1.894E+1
-3.017E-1	1.036E+1	1.906E+1
-3.049E-1	1.038E+1	1.890E+1
-3.098E-1	1.042E+1	1.904E+1
-3.049E-1	1.030E+1	1.901E+1
-3.049E-1	1.037E+1	1.917E+1
-3.049E-1	1.031E+1	1.905E+1
-3.098E-1	1.037E+1	1.890E+1
-3.081E-1	1.032E+1	1.892E+1
-3.049E-1	1.024E+1	1.895E+1
-3.081E-1	1.031E+1	1.898E+1
-3.081E-1	1.030E+1	1.893E+1
-3.098E-1	1.034E+1	1.904E+1
-3.033E-1	1.036E+1	1.910E+1
-3.033E-1	1.044E+1	1.887E+1
-3.065E-1	1.030E+1	1.905E+1
-3.114E-1	1.030E+1	1.900E+1
-3.065E-1	1.032E+1	1.909E+1
-3.049E-1	1.039E+1	1.917E+1
-3.114E-1	1.041E+1	1.892E+1
-3.081E-1	1.035E+1	1.912E+1
-3.049E-1	1.043E+1	1.894E+1
-3.033E-1	1.034E+1	1.882E+1
-3.114E-1	1.026E+1	1.910E+1
-3.081E-1	1.022E+1	1.904E+1
-3.049E-1	1.032E+1	1.903E+1
-3.065E-1	1.033E+1	1.900E+1
-3.098E-1	1.027E+1	1.910E+1
-3.065E-1	1.040E+1	1.914E+1
-3.049E-1	1.041E+1	1.910E+1
-3.049E-1	1.037E+1	1.893E+1
-3.081E-1	1.034E+1	1.884E+1
-3.081E-1	1.034E+1	1.905E+1
-3.065E-1	1.036E+1	1.886E+1
-3.033E-1	1.037E+1	1.901E+1
-3.098E-1	1.036E+1	1.909E+1
-3.049E-1	1.032E+1	1.896E+1
-3.017E-1	1.036E+1	1.908E+1
-3.065E-1	1.030E+1	1.902E+1
-3.065E-1	1.025E+1	1.918E+1
-3.065E-1	1.027E+1	1.901E+1
-3.049E-1	1.042E+1	1.901E+1
-3.049E-1	1.023E+1	1.893E+1
-3.114E-1	1.035E+1	1.884E+1
-3.081E-1	1.033E+1	1.915E+1
-3.033E-1	1.039E+1	1.888E+1
-3.065E-1	1.035E+1	1.905E+1
-3.098E-1	1.035E+1	1.907E+1
-3.081E-1	1.019E+1	1.898E+1
-3.049E-1	1.032E+1	1.908E+1
-3.033E-1	1.029E+1	1.898E+1
-3.081E-1	1.030E+1	1.891E+1
-3.065E-1	1.036E+1	1.884E+1
-3.065E-1	1.038E+1	1.909E+1
-3.065E-1	1.035E+1	1.900E+1
-3.081E-1	1.029E+1	1.912E+1
-3.065E-1	1.035E+1	1.921E+1
-3.033E-1	1.030E+1	1.892E+1
-3.081E-1	1.039E+1	1.904E+1
-3.098E-1	1.037E+1	1.900E+1
-3.065E-1	1.029E+1	1.888E+1
-3.033E-1	1.036E+1	1.900E+1
-3.049E-1	1.036E+1	1.910E+1
-3.081E-1	1.041E+1	1.898E+1
-3.049E-1	1.040E+1	1.891E+1
-3.049E-1	1.031E+1	1.891E+1
-3.065E-1	1.041E+1	1.880E+1
-3.065E-1	1.026E+1	1.893E+1
-3.098E-1	1.037E+1	1.914E+1
-3.033E-1	1.028E+1	1.907E+1
-3.033E-1	1.041E+1	1.890E+1
-3.098E-1	1.039E+1	1.907E+1
-3.065E-1	1.040E+1	1.886E+1
-3.049E-1	1.045E+1	1.882E+1
-3.065E-1	1.044E+1	1.910E+1
-3.065E-1	1.029E+1	1.912E+1
-3.081E-1	1.034E+1	1.887E+1
-3.049E-1	1.040E+1	1.896E+1
-3.033E-1	1.023E+1	1.915E+1
-3.081E-1	1.034E+1	1.895E+1
-3.065E-1	1.025E+1	1.893E+1
-3.017E-1	1.028E+1	1.916E+1
-3.065E-1	1.043E+1	1.901E+1
-3.114E-1	1.037E+1	1.904E+1
-3.081E-1	1.033E+1	1.904E+1
-3.065E-1	1.026E+1	1.909E+1
-3.065E-1	1.026E+1	1.909E+1
-3.081E-1	1.035E+1	1.903E+1
-3.065E-1	1.046E+1	1.908E+1
-3.033E-1	1.023E+1	1.898E+1
-3.049E-1	1.028E+1	1.915E+1
-3.098E-1	1.024E+1	1.896E+1
-3.081E-1	1.030E+1	1.901E+1
-3.033E-1	1.032E+1	1.899E+1
-3.081E-1	1.027E+1	1.905E+1
-3.081E-1	1.028E+1	1.914E+1
-3.081E-1	1.035E+1	1.897E+1
-3.033E-1	1.036E+1	1.892E+1
-3.017E-1	1.029E+1	1.901E+1
-3.098E-1	1.037E+1	1.881E+1
-3.065E-1	1.047E+1	1.890E+1
-3.065E-1	1.025E+1	1.901E+1
-3.065E-1	1.030E+1	1.879E+1
-3.065E-1	1.027E+1	1.908E+1
-3.081E-1	1.042E+1	1.892E+1
-3.098E-1	1.032E+1	1.884E+1
-3.049E-1	1.035E+1	1.904E+1
-3.081E-1	1.035E+1	1.901E+1
-3.049E-1	1.033E+1	1.914E+1
-3.033E-1	1.035E+1	1.903E+1
-3.049E-1	1.021E+1	1.885E+1
-3.081E-1	1.028E+1	1.893E+1
-3.081E-1	1.037E+1	1.894E+1
-3.033E-1	1.036E+1	1.894E+1
-3.049E-1	1.041E+1	1.903E+1
-3.081E-1	1.041E+1	1.906E+1
-3.098E-1	1.040E+1	1.909E+1
-3.033E-1	1.032E+1	1.881E+1
-3.081E-1	1.034E+1	1.893E+1
-3.081E-1	1.050E+1	1.903E+1
-3.065E-1	1.039E+1	1.897E+1
-3.049E-1	1.025E+1	1.899E+1
-3.081E-1	1.023E+1	1.903E+1
-3.065E-1	1.036E+1	1.906E+1
-3.081E-1	1.026E+1	1.903E+1
-3.049E-1	1.033E+1	1.904E+1
-3.033E-1	1.021E+1	1.916E+1
-3.114E-1	1.033E+1	1.880E+1
-3.065E-1	1.044E+1	1.894E+1
-3.017E-1	1.016E+1	1.892E+1
-3.033E-1	1.035E+1	1.910E+1
-3.098E-1	1.038E+1	1.908E+1
-3.098E-1	1.036E+1	1.895E+1
-3.081E-1	1.036E+1	1.883E+1
-3.081E-1	1.035E+1	1.902E+1
-3.114E-1	1.024E+1	1.901E+1
-3.065E-1	1.047E+1	1.902E+1
-3.033E-1	1.039E+1	1.876E+1
-3.049E-1	1.041E+1	1.913E+1
-3.098E-1	1.034E+1	1.908E+1
-3.081E-1	1.041E+1	1.918E+1
-3.033E-1	1.025E+1	1.905E+1
-3.098E-1	1.044E+1	1.885E+1
-3.081E-1	1.037E+1	1.898E+1
-3.065E-1	1.043E+1	1.908E+1
-3.065E-1	1.038E+1	1.881E+1
-3.049E-1	1.046E+1	1.915E+1
-3.081E-1	1.038E+1	1.891E+1
-3.081E-1	1.034E+1	1.897E+1
-3.033E-1	1.026E+1	1.911E+1
-3.065E-1	1.027E+1	1.904E+1
-3.098E-1	1.035E+1	1.888E+1
-3.081E-1	1.040E+1	1.893E+1
-3.065E-1	1.018E+1	1.892E+1
-3.049E-1	1.043E+1	1.907E+1
-3.065E-1	1.033E+1	1.913E+1
-3.081E-1	1.029E+1	1.900E+1
-3.065E-1	1.026E+1	1.917E+1
-3.049E-1	1.032E+1	1.918E+1
-3.081E-1	1.040E+1	1.910E+1
-3.065E-1	1.035E+1	1.904E+1
-3.049E-1	1.034E+1	1.894E+1
-3.049E-1	1.038E+1	1.880E+1
-3.098E-1	1.034E+1	1.888E+1
-3.081E-1	1.040E+1	1.899E+1
-3.065E-1	1.040E+1	1.902E+1
-3.081E-1	1.031E+1	1.915E+1
-3.098E-1	1.035E+1	1.899E+1
-3.049E-1	1.029E+1	1.906E+1
-3.049E-1	1.026E+1	1.907E+1
-3.081E-1	1.046E+1	1.909E+1
-3.081E-1	1.045E+1	1.892E+1
-3.065E-1	1.039E+1	1.910E+1
-3.081E-1	1.025E+1	1.907E+1
-3.081E-1	1.037E+1	1.909E+1
-3.114E-1	1.038E+1	1.905E+1
-3.081E-1	1.029E+1	1.902E+1
-3.081E-1	1.031E+1	1.907E+1
-3.065E-1	1.021E+1	1.913E+1
-3.065E-1	1.043E+1	1.907E+1
-3.081E-1	1.021E+1	1.904E+1
-3.065E-1	1.036E+1	1.909E+1
-3.049E-1	1.039E+1	1.909E+1
-3.098E-1	1.032E+1	1.907E+1
-3.081E-1	1.041E+1	1.881E+1
-3.017E-1	1.044E+1	1.918E+1
-3.081E-1	1.034E+1	1.903E+1
-3.081E-1	1.023E+1	1.914E+1
-3.065E-1	1.033E+1	1.915E+1
-3.065E-1	1.041E+1	1.907E+1
-3.065E-1	1.037E+1	1.903E+1
-3.098E-1	1.032E+1	1.908E+1
-3.081E-1	1.043E+1	1.902E+1
-3.065E-1	1.032E+1	1.912E+1
-3.049E-1	1.039E+1	1.901E+1
-3.098E-1	1.031E+1	1.883E+1
-3.081E-1	1.025E+1	1.880E+1
-3.049E-1	1.035E+1	1.906E+1
-3.049E-1	1.032E+1	1.913E+1
-3.081E-1	1.033E+1	1.884E+1
-3.098E-1	1.025E+1	1.895E+1
-3.065E-1	1.039E+1	1.903E+1
-3.049E-1	1.045E+1	1.916E+1
-3.081E-1	1.032E+1	1.890E+1
-3.065E-1	1.035E+1	1.917E+1
-3.049E-1	1.041E+1	1.916E+1
-3.065E-1	1.039E+1	1.903E+1
-3.081E-1	1.044E+1	1.894E+1
-3.098E-1	1.028E+1	1.908E+1
-3.033E-1	1.041E+1	1.893E+1
-3.033E-1	1.019E+1	1.903E+1
-3.049E-1	1.039E+1	1.889E+1
-3.065E-1	1.027E+1	1.894E+1
-3.033E-1	1.030E+1	1.904E+1
-3.065E-1	1.022E+1	1.884E+1
-3.081E-1	1.033E+1	1.911E+1
-3.081E-1	1.036E+1	1.896E+1
-3.081E-1	1.037E+1	1.900E+1
-3.065E-1	1.032E+1	1.890E+1
-3.114E-1	1.043E+1	1.916E+1
-3.065E-1	1.035E+1	1.923E+1
-3.033E-1	1.035E+1	1.893E+1
-3.049E-1	1.041E+1	1.904E+1
-3.081E-1	1.043E+1	1.905E+1
-3.081E-1	1.016E+1	1.900E+1
-3.049E-1	1.037E+1	1.914E+1
-3.049E-1	1.044E+1	1.913E+1
-3.081E-1	1.026E+1	1.905E+1
-3.065E-1	1.037E+1	1.909E+1
-3.065E-1	1.018E+1	1.883E+1
-3.049E-1	1.036E+1	1.914E+1
-3.114E-1	1.025E+1	1.903E+1
-3.081E-1	1.038E+1	1.901E+1
-3.049E-1	1.035E+1	1.892E+1
-3.033E-1	1.018E+1	1.891E+1
-3.081E-1	1.027E+1	1.890E+1
-3.081E-1	1.029E+1	1.913E+1
-3.049E-1	1.033E+1	1.906E+1
-3.049E-1	1.030E+1	1.897E+1
-3.065E-1	1.043E+1	1.906E+1
-3.065E-1	1.029E+1	1.909E+1
-3.033E-1	1.030E+1	1.892E+1
-3.033E-1	1.047E+1	1.893E+1
-3.098E-1	1.026E+1	1.898E+1
-3.098E-1	1.038E+1	1.888E+1
-3.049E-1	1.022E+1	1.904E+1
-3.049E-1	1.035E+1	1.891E+1
-3.049E-1	1.032E+1	1.917E+1
-3.098E-1	1.036E+1	1.904E+1
-3.017E-1	1.029E+1	1.914E+1
-3.049E-1	1.019E+1	1.904E+1
-3.065E-1	1.035E+1	1.897E+1
-3.065E-1	1.035E+1	1.891E+1
-3.049E-1	1.037E+1	1.893E+1
-3.033E-1	1.045E+1	1.895E+1
-3.065E-1	1.039E+1	1.906E+1
-3.098E-1	1.036E+1	1.907E+1
-3.033E-1	1.034E+1	1.901E+1
-3.049E-1	1.023E+1	1.922E+1
-3.081E-1	1.024E+1	1.895E+1
-3.065E-1	1.046E+1	1.901E+1
-3.049E-1	1.038E+1	1.891E+1
-3.049E-1	1.025E+1	1.895E+1
-3.098E-1	1.029E+1	1.879E+1
-3.081E-1	1.033E+1	1.908E+1
-3.049E-1	1.038E+1	1.910E+1
-3.049E-1	1.029E+1	1.892E+1
-3.081E-1	1.035E+1	1.885E+1
-3.081E-1	1.029E+1	1.906E+1
-3.000E-1	1.044E+1	1.897E+1
-3.065E-1	1.020E+1	1.911E+1
-3.081E-1	1.025E+1	1.881E+1
-3.049E-1	1.041E+1	1.901E+1
-3.049E-1	1.044E+1	1.908E+1
-3.033E-1	1.029E+1	1.902E+1
-3.081E-1	1.039E+1	1.893E+1
-3.081E-1	1.033E+1	1.907E+1
-3.033E-1	1.014E+1	1.917E+1
-3.065E-1	1.026E+1	1.903E+1
-3.081E-1	1.030E+1	1.888E+1
-3.081E-1	1.044E+1	1.889E+1
-3.049E-1	1.031E+1	1.895E+1
-3.049E-1	1.036E+1	1.911E+1
-3.081E-1	1.036E+1	1.895E+1
-3.081E-1	1.024E+1	1.902E+1
-3.065E-1	1.030E+1	1.890E+1
-3.081E-1	1.036E+1	1.897E+1
-3.081E-1	1.031E+1	1.887E+1
-3.065E-1	1.026E+1	1.890E+1
-3.033E-1	1.040E+1	1.895E+1
-3.065E-1	1.042E+1	1.903E+1
-3.081E-1	1.027E+1	1.908E+1
-3.081E-1	1.036E+1	1.915E+1
-3.033E-1	1.041E+1	1.898E+1
-3.065E-1	1.043E+1	1.885E+1
-3.114E-1	1.029E+1	1.905E+1
-3.049E-1	1.038E+1	1.892E+1
-3.081E-1	1.039E+1	1.886E+1
-3.049E-1	1.050E+1	1.903E+1
-3.098E-1	1.035E+1	1.908E+1
-3.049E-1	1.034E+1	1.904E+1
-3.049E-1	1.031E+1	1.911E+1
-3.081E-1	1.043E+1	1.903E+1
-3.114E-1	1.031E+1	1.900E+1
-3.065E-1	1.041E+1	1.904E+1
-3.049E-1	1.039E+1	1.901E+1
-3.065E-1	1.037E+1	1.910E+1
-3.065E-1	1.029E+1	1.881E+1
-3.114E-1	1.035E+1	1.912E+1
-3.049E-1	1.039E+1	1.899E+1
-3.049E-1	1.041E+1	1.892E+1
-3.049E-1	1.035E+1	1.886E+1
-3.049E-1	1.041E+1	1.896E+1
-3.033E-1	1.041E+1	1.885E+1
-3.049E-1	1.028E+1	1.920E+1
-3.065E-1	1.035E+1	1.881E+1
-3.098E-1	1.030E+1	1.891E+1
-3.033E-1	1.023E+1	1.914E+1
-3.081E-1	1.035E+1	1.895E+1
-3.081E-1	1.032E+1	1.916E+1
-3.081E-1	1.039E+1	1.899E+1
-3.049E-1	1.040E+1	1.899E+1
-3.065E-1	1.026E+1	1.900E+1
-3.098E-1	1.047E+1	1.919E+1
-3.098E-1	1.045E+1	1.912E+1
-3.049E-1	1.030E+1	1.912E+1
-3.065E-1	1.035E+1	1.903E+1
-3.098E-1	1.041E+1	1.888E+1
-3.065E-1	1.041E+1	1.904E+1
-3.049E-1	1.042E+1	1.905E+1
-3.065E-1	1.027E+1	1.897E+1
-3.130E-1	1.040E+1	1.872E+1
-3.065E-1	1.023E+1	1.920E+1
-3.049E-1	1.034E+1	1.895E+1
-3.049E-1	1.029E+1	1.892E+1
-3.081E-1	1.038E+1	1.904E+1
-3.081E-1	1.039E+1	1.905E+1
-3.065E-1	1.030E+1	1.901E+1
-3.065E-1	1.029E+1	1.897E+1
-3.081E-1	1.035E+1	1.905E+1
-3.033E-1	1.033E+1	1.899E+1
-3.049E-1	1.044E+1	1.898E+1
-3.049E-1	1.032E+1	1.906E+1
-3.098E-1	1.030E+1	1.898E+1
-3.065E-1	1.027E+1	1.908E+1
-3.033E-1	1.034E+1	1.905E+1
-3.049E-1	1.030E+1	1.899E+1
-3.065E-1	1.036E+1	1.909E+1
-3.081E-1	1.033E+1	1.907E+1
-3.065E-1	1.033E+1	1.897E+1
-3.081E-1	1.028E+1	1.898E+1
-3.081E-1	1.020E+1	1.900E+1
-3.065E-1	1.042E+1	1.904E+1
-3.033E-1	1.040E+1	1.895E+1
-3.065E-1	1.028E+1	1.907E+1
-3.098E-1	1.035E+1	1.894E+1
-3.081E-1	1.021E+1	1.900E+1
-3.033E-1	1.028E+1	1.904E+1
-3.065E-1	1.034E+1	1.908E+1
-3.065E-1	1.027E+1	1.893E+1
-3.081E-1	1.025E+1	1.894E+1
-3.065E-1	1.040E+1	1.893E+1
-3.033E-1	1.035E+1	1.892E+1
-3.081E-1	1.049E+1	1.902E+1
-3.098E-1	1.028E+1	1.914E+1
-3.033E-1	1.034E+1	1.895E+1
-3.049E-1	1.047E+1	1.899E+1
-3.114E-1	1.025E+1	1.895E+1
-3.049E-1	1.031E+1	1.895E+1
-3.065E-1	1.023E+1	1.888E+1
-3.065E-1	1.031E+1	1.900E+1
-3.081E-1	1.026E+1	1.897E+1
-3.065E-1	1.035E+1	1.900E+1
-3.065E-1	1.042E+1	1.885E+1
-3.049E-1	1.024E+1	1.909E+1
-3.081E-1	1.027E+1	1.891E+1
-3.081E-1	1.033E+1	1.901E+1
-3.049E-1	1.036E+1	1.896E+1
-3.065E-1	1.036E+1	1.894E+1
-3.065E-1	1.035E+1	1.897E+1
-3.098E-1	1.043E+1	1.897E+1
-3.033E-1	1.034E+1	1.901E+1
-3.065E-1	1.021E+1	1.893E+1
-3.081E-1	1.021E+1	1.909E+1
-3.081E-1	1.032E+1	1.914E+1
-3.065E-1	1.035E+1	1.918E+1
-3.065E-1	1.038E+1	1.897E+1
-3.098E-1	1.038E+1	1.909E+1
-3.065E-1	1.033E+1	1.891E+1
-3.033E-1	1.036E+1	1.915E+1
-3.049E-1	1.033E+1	1.897E+1
-3.098E-1	1.033E+1	1.896E+1
-3.065E-1	1.038E+1	1.908E+1
-3.049E-1	1.039E+1	1.907E+1
-3.081E-1	1.034E+1	1.900E+1
-3.065E-1	1.036E+1	1.892E+1
-3.081E-1	1.049E+1	1.906E+1
-3.065E-1	1.034E+1	1.917E+1
-3.049E-1	1.023E+1	1.898E+1
-3.065E-1	1.034E+1	1.892E+1
-3.098E-1	1.032E+1	1.896E+1
-3.049E-1	1.028E+1	1.912E+1
-3.049E-1	1.022E+1	1.907E+1
-3.081E-1	1.028E+1	1.888E+1
-3.098E-1	1.036E+1	1.895E+1
-3.081E-1	1.045E+1	1.900E+1
-3.033E-1	1.037E+1	1.887E+1
-3.114E-1	1.035E+1	1.904E+1
-3.081E-1	1.032E+1	1.897E+1
-3.033E-1	1.042E+1	1.913E+1
-3.065E-1	1.028E+1	1.894E+1
-3.098E-1	1.037E+1	1.902E+1
-3.081E-1	1.034E+1	1.899E+1
-3.049E-1	1.047E+1	1.898E+1
-3.049E-1	1.021E+1	1.908E+1
-3.081E-1	1.014E+1	1.900E+1
-3.065E-1	1.039E+1	1.916E+1
-3.033E-1	1.027E+1	1.902E+1
-3.049E-1	1.048E+1	1.890E+1
-3.081E-1	1.041E+1	1.885E+1
-3.065E-1	1.041E+1	1.883E+1
-3.049E-1	1.040E+1	1.901E+1
-3.065E-1	1.031E+1	1.903E+1
-3.098E-1	1.041E+1	1.910E+1
-3.081E-1	1.026E+1	1.918E+1
-3.033E-1	1.043E+1	1.895E+1
-3.033E-1	1.039E+1	1.879E+1
-3.098E-1	1.042E+1	1.892E+1
-3.098E-1	1.029E+1	1.915E+1
-3.065E-1	1.041E+1	1.918E+1
-3.065E-1	1.034E+1	1.893E+1
-3.081E-1	1.038E+1	1.914E+1
-3.065E-1	1.033E+1	1.899E+1
-3.049E-1	1.045E+1	1.893E+1
-3.033E-1	1.032E+1	1.900E+1
-3.114E-1	1.032E+1	1.911E+1
-3.098E-1	1.039E+1	1.902E+1
-3.065E-1	1.041E+1	1.889E+1
-3.065E-1	1.039E+1	1.888E+1
-3.065E-1	1.034E+1	1.900E+1
-3.081E-1	1.028E+1	1.899E+1
-3.065E-1	1.034E+1	1.896E+1
-3.049E-1	1.030E+1	1.897E+1
-3.081E-1	1.026E+1	1.906E+1
-3.081E-1	1.032E+1	1.914E+1
-3.065E-1	1.027E+1	1.910E+1
-3.065E-1	1.029E+1	1.908E+1
-3.098E-1	1.043E+1	1.887E+1
-3.081E-1	1.031E+1	1.907E+1
-3.049E-1	1.038E+1	1.899E+1
-3.049E-1	1.032E+1	1.900E+1
-3.065E-1	1.026E+1	1.912E+1
-3.065E-1	1.031E+1	1.902E+1
-3.081E-1	1.027E+1	1.878E+1
-3.049E-1	1.025E+1	1.900E+1
-3.098E-1	1.045E+1	1.902E+1
-3.098E-1	1.035E+1	1.900E+1
-3.033E-1	1.044E+1	1.897E+1
-3.033E-1	1.037E+1	1.898E+1
-3.098E-1	1.036E+1	1.905E+1
-3.098E-1	1.038E+1	1.903E+1
-3.065E-1	1.033E+1	1.901E+1
-3.049E-1	1.028E+1	1.907E+1
-3.081E-1	1.031E+1	1.903E+1
-3.081E-1	1.035E+1	1.895E+1
-3.049E-1	1.037E+1	1.901E+1
-3.049E-1	1.033E+1	1.903E+1
-3.098E-1	1.024E+1	1.899E+1
-3.081E-1	1.034E+1	1.905E+1
-3.033E-1	1.030E+1	1.899E+1
-3.049E-1	1.039E+1	1.895E+1
-3.098E-1	1.022E+1	1.903E+1
-3.065E-1	1.037E+1	1.901E+1
-3.065E-1	1.039E+1	1.907E+1
-3.049E-1	1.037E+1	1.895E+1
-3.098E-1	1.040E+1	1.913E+1
-3.081E-1	1.032E+1	1.916E+1
-3.049E-1	1.030E+1	1.902E+1
-3.098E-1	1.047E+1	1.896E+1
-3.130E-1	1.039E+1	1.896E+1
-3.065E-1	1.033E+1	1.897E+1
-3.049E-1	1.046E+1	1.904E+1
-3.049E-1	1.036E+1	1.877E+1
-3.081E-1	1.031E+1	1.900E+1
-3.098E-1	1.029E+1	1.901E+1
-3.033E-1	1.028E+1	1.908E+1
-3.049E-1	1.041E+1	1.908E+1
-3.065E-1	1.021E+1	1.896E+1
-3.081E-1	1.051E+1	1.894E+1
-3.049E-1	1.035E+1	1.888E+1
-3.049E-1	1.040E+1	1.911E+1
-3.114E-1	1.019E+1	1.916E+1
-3.081E-1	1.035E+1	1.907E+1
-3.049E-1	1.039E+1	1.912E+1
-3.017E-1	1.046E+1	1.908E+1
-3.081E-1	1.031E+1	1.891E+1
-3.081E-1	1.034E+1	1.915E+1
-3.033E-1	1.035E+1	1.895E+1
-3.033E-1	1.044E+1	1.902E+1
-3.098E-1	1.043E+1	1.913E+1
-3.098E-1	1.038E+1	1.909E+1
-3.065E-1	1.035E+1	1.912E+1
-3.049E-1	1.047E+1	1.912E+1
-3.114E-1	1.023E+1	1.887E+1
-3.081E-1	1.031E+1	1.910E+1
-3.049E-1	1.034E+1	1.895E+1
-3.065E-1	1.037E+1	1.888E+1
-3.065E-1	1.039E+1	1.887E+1
-3.065E-1	1.029E+1	1.892E+1
-3.033E-1	1.031E+1	1.892E+1
-3.049E-1	1.031E+1	1.903E+1
-3.081E-1	1.019E+1	1.906E+1
-3.081E-1	1.039E+1	1.883E+1
-3.049E-1	1.037E+1	1.898E+1
-3.065E-1	1.036E+1	1.901E+1
-3.065E-1	1.030E+1	1.912E+1
-3.098E-1	1.030E+1	1.908E+1
-3.033E-1	1.035E+1	1.905E+1
-3.065E-1	1.027E+1	1.902E+1
-3.065E-1	1.035E+1	1.897E+1
-3.114E-1	1.030E+1	1.897E+1
-3.033E-1	1.025E+1	1.900E+1
-3.065E-1	1.040E+1	1.895E+1
-3.049E-1	1.042E+1	1.910E+1
-3.098E-1	1.042E+1	1.911E+1
-3.081E-1	1.029E+1	1.896E+1
-3.098E-1	1.035E+1	1.897E+1
-3.065E-1	1.046E+1	1.904E+1
-3.081E-1	1.046E+1	1.899E+1
-3.065E-1	1.031E+1	1.904E+1
-3.065E-1	1.037E+1	1.905E+1
-3.065E-1	1.039E+1	1.899E+1
-3.081E-1	1.035E+1	1.895E+1
-3.065E-1	1.035E+1	1.899E+1
-3.065E-1	1.040E+1	1.906E+1
-3.130E-1	1.030E+1	1.910E+1
-3.081E-1	1.039E+1	1.900E+1
-3.033E-1	1.031E+1	1.885E+1
-3.081E-1	1.040E+1	1.909E+1
-3.081E-1	1.034E+1	1.872E+1
-3.065E-1	1.041E+1	1.912E+1
-3.033E-1	1.028E+1	1.909E+1
-3.065E-1	1.031E+1	1.892E+1
-3.098E-1	1.048E+1	1.903E+1
-3.081E-1	1.033E+1	1.904E+1
-3.033E-1	1.036E+1	1.914E+1
-3.049E-1	1.036E+1	1.906E+1
-3.081E-1	1.046E+1	1.920E+1
-3.098E-1	1.031E+1	1.919E+1
-3.081E-1	1.037E+1	1.904E+1
-3.065E-1	1.028E+1	1.881E+1
-3.049E-1	1.045E+1	1.910E+1
-3.114E-1	1.042E+1	1.892E+1
-3.065E-1	1.033E+1	1.886E+1
-3.065E-1	1.046E+1	1.884E+1
-3.081E-1	1.025E+1	1.896E+1
-3.081E-1	1.030E+1	1.893E+1
-3.033E-1	1.034E+1	1.894E+1
-3.049E-1	1.025E+1	1.897E+1
-3.065E-1	1.036E+1	1.899E+1
-3.065E-1	1.038E+1	1.906E+1
-3.049E-1	1.035E+1	1.898E+1
-3.065E-1	1.033E+1	1.903E+1
-3.081E-1	1.040E+1	1.902E+1
-3.098E-1	1.047E+1	1.907E+1
-3.065E-1	1.033E+1	1.894E+1
-3.033E-1	1.028E+1	1.886E+1
-3.081E-1	1.034E+1	1.898E+1
-3.065E-1	1.035E+1	1.893E+1
-3.033E-1	1.021E+1	1.903E+1
-3.081E-1	1.029E+1	1.918E+1
[truncated: 93,961 more rows]
