# Supplementary material for: Improved ANAP incorporation and VCF analysis reveal details of P2X7 current facilitation and a limited conformational interplay between ATP binding and the intracellular ballast domain
Source: eLife. 2023 Jan 4;12:e82479. doi: 10.7554/eLife.82479 (PMC9859053; doi:10.7554/eLife.82479)
Supplement: Figure 5—figure supplement 3—source data 2. [file elife-82479-fig5-figsupp3-data2.zip › Figure-5_figure-supplement-3_source-data-2/DeltaCaM-K127/l15/16.csv]

-2.854E-1	5.628E+0	1.216E+1
-2.789E-1	5.576E+0	1.206E+1
-2.822E-1	5.593E+0	1.200E+1
-2.903E-1	5.635E+0	1.201E+1
-2.871E-1	5.518E+0	1.209E+1
-2.773E-1	5.505E+0	1.205E+1
-2.838E-1	5.531E+0	1.206E+1
-2.871E-1	5.606E+0	1.202E+1
-2.838E-1	5.645E+0	1.219E+1
-2.806E-1	5.550E+0	1.207E+1
-2.871E-1	5.622E+0	1.211E+1
-2.871E-1	5.541E+0	1.200E+1
-2.854E-1	5.596E+0	1.219E+1
-2.789E-1	5.580E+0	1.207E+1
-2.838E-1	5.537E+0	1.206E+1
-2.919E-1	5.589E+0	1.205E+1
-2.871E-1	5.596E+0	1.207E+1
-2.789E-1	5.518E+0	1.197E+1
-2.838E-1	5.609E+0	1.203E+1
-2.903E-1	5.638E+0	1.203E+1
-2.822E-1	5.554E+0	1.204E+1
-2.789E-1	5.576E+0	1.207E+1
-2.822E-1	5.515E+0	1.213E+1
-2.887E-1	5.589E+0	1.213E+1
-2.822E-1	5.593E+0	1.191E+1
-2.773E-1	5.651E+0	1.197E+1
-2.822E-1	5.560E+0	1.213E+1
-2.903E-1	5.515E+0	1.208E+1
-2.838E-1	5.713E+0	1.200E+1
-2.773E-1	5.531E+0	1.211E+1
-2.854E-1	5.573E+0	1.197E+1
-2.887E-1	5.635E+0	1.220E+1
-2.838E-1	5.512E+0	1.198E+1
-2.773E-1	5.525E+0	1.202E+1
-2.806E-1	5.622E+0	1.201E+1
-2.887E-1	5.521E+0	1.204E+1
-2.838E-1	5.593E+0	1.200E+1
-2.773E-1	5.531E+0	1.197E+1
-2.838E-1	5.570E+0	1.208E+1
-2.919E-1	5.534E+0	1.199E+1
-2.822E-1	5.537E+0	1.216E+1
-2.773E-1	5.557E+0	1.215E+1
-2.789E-1	5.586E+0	1.196E+1
-2.887E-1	5.531E+0	1.209E+1
-2.854E-1	5.550E+0	1.198E+1
-2.757E-1	5.570E+0	1.208E+1
-2.854E-1	5.635E+0	1.209E+1
-2.887E-1	5.615E+0	1.206E+1
-2.838E-1	5.612E+0	1.215E+1
-2.789E-1	5.596E+0	1.211E+1
-2.822E-1	5.547E+0	1.200E+1
-2.887E-1	5.570E+0	1.191E+1
-2.838E-1	5.580E+0	1.215E+1
-2.725E-1	5.447E+0	1.201E+1
-2.822E-1	5.554E+0	1.207E+1
-2.919E-1	5.492E+0	1.210E+1
-2.871E-1	5.589E+0	1.208E+1
-2.789E-1	5.567E+0	1.206E+1
-2.838E-1	5.628E+0	1.201E+1
-2.919E-1	5.602E+0	1.205E+1
-2.838E-1	5.521E+0	1.205E+1
-2.773E-1	5.615E+0	1.208E+1
-2.838E-1	5.619E+0	1.199E+1
-2.887E-1	5.703E+0	1.212E+1
-2.838E-1	5.632E+0	1.211E+1
-2.757E-1	5.537E+0	1.211E+1
-2.806E-1	5.570E+0	1.215E+1
-2.871E-1	5.502E+0	1.222E+1
-2.838E-1	5.645E+0	1.216E+1
-2.757E-1	5.537E+0	1.200E+1
-2.806E-1	5.525E+0	1.214E+1
-2.887E-1	5.622E+0	1.221E+1
-2.854E-1	5.563E+0	1.215E+1
-2.773E-1	5.596E+0	1.211E+1
-2.838E-1	5.687E+0	1.200E+1
-2.854E-1	5.612E+0	1.201E+1
-2.838E-1	5.619E+0	1.198E+1
-2.773E-1	5.580E+0	1.207E+1
-2.822E-1	5.654E+0	1.200E+1
-2.903E-1	5.622E+0	1.218E+1
-2.838E-1	5.586E+0	1.204E+1
-2.789E-1	5.628E+0	1.210E+1
-2.822E-1	5.550E+0	1.204E+1
-2.871E-1	5.609E+0	1.202E+1
-2.871E-1	5.619E+0	1.196E+1
-2.789E-1	5.619E+0	1.205E+1
-2.854E-1	5.586E+0	1.207E+1
-2.887E-1	5.674E+0	1.203E+1
-2.822E-1	5.599E+0	1.205E+1
-2.757E-1	5.664E+0	1.197E+1
-2.838E-1	5.544E+0	1.214E+1
-2.887E-1	5.557E+0	1.194E+1
-2.838E-1	5.651E+0	1.216E+1
-2.773E-1	5.583E+0	1.198E+1
-2.822E-1	5.557E+0	1.213E+1
-2.935E-1	5.547E+0	1.196E+1
-2.806E-1	5.554E+0	1.213E+1
-2.773E-1	5.521E+0	1.196E+1
-2.822E-1	5.615E+0	1.210E+1
-2.871E-1	5.625E+0	1.216E+1
-2.822E-1	5.635E+0	1.197E+1
-2.773E-1	5.528E+0	1.202E+1
-2.789E-1	5.589E+0	1.205E+1
-2.887E-1	5.541E+0	1.195E+1
-2.838E-1	5.645E+0	1.197E+1
-2.757E-1	5.635E+0	1.210E+1
-2.838E-1	5.531E+0	1.210E+1
-2.871E-1	5.495E+0	1.208E+1
-2.822E-1	5.534E+0	1.211E+1
-2.789E-1	5.589E+0	1.222E+1
-2.789E-1	5.573E+0	1.205E+1
-2.903E-1	5.531E+0	1.218E+1
-2.822E-1	5.583E+0	1.203E+1
-2.773E-1	5.670E+0	1.203E+1
-2.806E-1	5.580E+0	1.201E+1
-2.887E-1	5.531E+0	1.206E+1
-2.806E-1	5.602E+0	1.213E+1
-2.773E-1	5.622E+0	1.188E+1
-2.822E-1	5.547E+0	1.208E+1
-2.871E-1	5.580E+0	1.207E+1
-2.838E-1	5.495E+0	1.214E+1
-2.741E-1	5.606E+0	1.215E+1
-2.806E-1	5.667E+0	1.205E+1
-2.871E-1	5.567E+0	1.206E+1
-2.806E-1	5.638E+0	1.211E+1
-2.757E-1	5.632E+0	1.216E+1
-2.822E-1	5.479E+0	1.211E+1
-2.871E-1	5.573E+0	1.203E+1
-2.838E-1	5.573E+0	1.199E+1
-2.757E-1	5.586E+0	1.214E+1
-2.822E-1	5.563E+0	1.205E+1
-2.887E-1	5.687E+0	1.202E+1
-2.854E-1	5.583E+0	1.208E+1
-2.741E-1	5.563E+0	1.199E+1
-2.822E-1	5.528E+0	1.222E+1
-2.871E-1	5.576E+0	1.195E+1
-2.822E-1	5.615E+0	1.202E+1
-2.773E-1	5.609E+0	1.199E+1
-2.822E-1	5.596E+0	1.208E+1
-2.854E-1	5.567E+0	1.199E+1
-2.789E-1	5.482E+0	1.195E+1
-2.789E-1	5.580E+0	1.193E+1
-2.822E-1	5.625E+0	1.206E+1
-2.887E-1	5.544E+0	1.202E+1
-2.838E-1	5.632E+0	1.213E+1
-2.741E-1	5.573E+0	1.190E+1
-2.822E-1	5.661E+0	1.209E+1
-2.854E-1	5.537E+0	1.208E+1
-2.854E-1	5.466E+0	1.205E+1
-2.757E-1	5.667E+0	1.207E+1
-2.806E-1	5.583E+0	1.197E+1
-2.871E-1	5.518E+0	1.206E+1
-2.806E-1	5.453E+0	1.219E+1
-2.757E-1	5.599E+0	1.203E+1
-2.806E-1	5.573E+0	1.210E+1
-2.887E-1	5.515E+0	1.216E+1
-2.838E-1	5.599E+0	1.209E+1
-2.789E-1	5.521E+0	1.212E+1
-2.806E-1	5.596E+0	1.192E+1
-2.887E-1	5.612E+0	1.198E+1
-2.838E-1	5.658E+0	1.213E+1
-2.741E-1	5.537E+0	1.210E+1
-2.822E-1	5.596E+0	1.205E+1
-2.871E-1	5.599E+0	1.210E+1
-2.822E-1	5.499E+0	1.193E+1
-2.789E-1	5.583E+0	1.194E+1
-2.822E-1	5.489E+0	1.207E+1
-2.887E-1	5.645E+0	1.204E+1
-2.838E-1	5.525E+0	1.210E+1
-2.757E-1	5.622E+0	1.195E+1
-2.773E-1	5.563E+0	1.214E+1
-2.854E-1	5.512E+0	1.213E+1
-2.838E-1	5.544E+0	1.199E+1
-2.773E-1	5.606E+0	1.199E+1
-2.773E-1	5.609E+0	1.210E+1
-2.838E-1	5.554E+0	1.209E+1
-2.789E-1	5.589E+0	1.204E+1
-2.757E-1	5.583E+0	1.206E+1
-2.789E-1	5.602E+0	1.196E+1
-2.871E-1	5.499E+0	1.204E+1
-2.806E-1	5.515E+0	1.194E+1
-2.757E-1	5.570E+0	1.202E+1
-2.806E-1	5.557E+0	1.204E+1
-2.871E-1	5.589E+0	1.199E+1
-2.806E-1	5.589E+0	1.219E+1
-2.725E-1	5.619E+0	1.186E+1
-2.822E-1	5.606E+0	1.203E+1
-2.871E-1	5.596E+0	1.212E+1
-2.822E-1	5.680E+0	1.204E+1
-2.741E-1	5.589E+0	1.213E+1
-2.806E-1	5.508E+0	1.210E+1
-2.854E-1	5.586E+0	1.206E+1
-2.789E-1	5.557E+0	1.202E+1
-2.757E-1	5.622E+0	1.202E+1
-2.822E-1	5.499E+0	1.200E+1
-2.871E-1	5.664E+0	1.202E+1
-2.806E-1	5.615E+0	1.212E+1
-2.741E-1	5.567E+0	1.198E+1
-2.806E-1	5.645E+0	1.216E+1
-2.871E-1	5.586E+0	1.201E+1
-2.789E-1	5.651E+0	1.203E+1
-2.757E-1	5.606E+0	1.198E+1
-2.822E-1	5.589E+0	1.199E+1
-2.871E-1	5.541E+0	1.203E+1
-2.806E-1	5.654E+0	1.205E+1
-2.741E-1	5.547E+0	1.227E+1
-2.822E-1	5.557E+0	1.218E+1
-2.871E-1	5.648E+0	1.195E+1
-2.822E-1	5.658E+0	1.216E+1
-2.757E-1	5.544E+0	1.212E+1
-2.806E-1	5.586E+0	1.209E+1
-2.854E-1	5.563E+0	1.202E+1
-2.806E-1	5.560E+0	1.198E+1
-2.757E-1	5.619E+0	1.206E+1
-2.789E-1	5.515E+0	1.213E+1
-2.854E-1	5.615E+0	1.227E+1
-2.822E-1	5.609E+0	1.202E+1
-2.741E-1	5.602E+0	1.208E+1
-2.773E-1	5.544E+0	1.199E+1
-2.871E-1	5.570E+0	1.216E+1
-2.806E-1	5.528E+0	1.201E+1
-2.757E-1	5.602E+0	1.213E+1
-2.806E-1	5.661E+0	1.212E+1
-2.854E-1	5.638E+0	1.201E+1
-2.789E-1	5.560E+0	1.206E+1
-2.757E-1	5.580E+0	1.203E+1
-2.806E-1	5.589E+0	1.208E+1
-2.854E-1	5.560E+0	1.199E+1
-2.806E-1	5.567E+0	1.203E+1
-2.757E-1	5.557E+0	1.209E+1
-2.806E-1	5.648E+0	1.217E+1
-2.854E-1	5.632E+0	1.201E+1
-2.789E-1	5.557E+0	1.198E+1
-2.757E-1	5.583E+0	1.206E+1
-2.806E-1	5.525E+0	1.208E+1
-2.822E-1	5.612E+0	1.198E+1
-2.806E-1	5.486E+0	1.199E+1
-2.741E-1	5.589E+0	1.210E+1
-2.789E-1	5.576E+0	1.221E+1
-2.871E-1	5.518E+0	1.200E+1
-2.806E-1	5.563E+0	1.215E+1
-2.725E-1	5.622E+0	1.207E+1
-2.822E-1	5.573E+0	1.213E+1
-2.871E-1	5.563E+0	1.204E+1
-2.822E-1	5.589E+0	1.216E+1
-2.741E-1	5.593E+0	1.203E+1
-2.773E-1	5.596E+0	1.191E+1
-2.871E-1	5.651E+0	1.195E+1
-2.838E-1	5.576E+0	1.217E+1
-2.725E-1	5.563E+0	1.204E+1
-2.806E-1	5.560E+0	1.197E+1
-2.854E-1	5.567E+0	1.205E+1
-2.806E-1	5.576E+0	1.206E+1
-2.725E-1	5.502E+0	1.211E+1
-2.806E-1	5.505E+0	1.214E+1
-2.838E-1	5.638E+0	1.201E+1
-2.806E-1	5.596E+0	1.215E+1
-2.741E-1	5.596E+0	1.204E+1
-2.806E-1	5.596E+0	1.216E+1
-2.854E-1	5.492E+0	1.213E+1
-2.806E-1	5.492E+0	1.212E+1
-2.741E-1	5.703E+0	1.200E+1
-2.806E-1	5.670E+0	1.216E+1
-2.822E-1	5.560E+0	1.218E+1
-2.806E-1	5.521E+0	1.195E+1
-2.741E-1	5.625E+0	1.216E+1
-2.789E-1	5.583E+0	1.207E+1
-2.838E-1	5.625E+0	1.204E+1
-2.806E-1	5.580E+0	1.211E+1
-2.725E-1	5.570E+0	1.212E+1
-2.789E-1	5.570E+0	1.209E+1
-2.838E-1	5.570E+0	1.207E+1
-2.806E-1	5.528E+0	1.204E+1
-2.757E-1	5.625E+0	1.193E+1
-2.806E-1	5.628E+0	1.216E+1
-2.854E-1	5.547E+0	1.200E+1
-2.806E-1	5.541E+0	1.202E+1
-2.757E-1	5.583E+0	1.201E+1
-2.789E-1	5.625E+0	1.218E+1
-2.854E-1	5.495E+0	1.211E+1
-2.806E-1	5.534E+0	1.213E+1
-2.725E-1	5.583E+0	1.219E+1
-2.773E-1	5.615E+0	1.206E+1
-2.854E-1	5.645E+0	1.202E+1
-2.806E-1	5.567E+0	1.204E+1
-2.757E-1	5.531E+0	1.204E+1
-2.806E-1	5.586E+0	1.214E+1
-2.854E-1	5.573E+0	1.212E+1
-2.806E-1	5.687E+0	1.219E+1
-2.725E-1	5.547E+0	1.215E+1
-2.822E-1	5.586E+0	1.196E+1
-2.838E-1	5.557E+0	1.210E+1
-2.806E-1	5.602E+0	1.199E+1
-2.757E-1	5.739E+0	1.212E+1
-2.773E-1	5.563E+0	1.207E+1
-2.871E-1	5.573E+0	1.200E+1
-2.806E-1	5.541E+0	1.211E+1
-2.741E-1	5.593E+0	1.206E+1
-2.806E-1	5.690E+0	1.205E+1
-2.854E-1	5.537E+0	1.207E+1
-2.789E-1	5.550E+0	1.216E+1
-2.725E-1	5.576E+0	1.204E+1
-2.789E-1	5.567E+0	1.213E+1
-2.806E-1	5.411E+0	1.214E+1
-2.789E-1	5.635E+0	1.197E+1
-2.741E-1	5.619E+0	1.198E+1
-2.773E-1	5.567E+0	1.219E+1
-2.838E-1	5.537E+0	1.209E+1
-2.822E-1	5.492E+0	1.203E+1
-2.757E-1	5.495E+0	1.219E+1
-2.773E-1	5.508E+0	1.194E+1
-2.838E-1	5.606E+0	1.201E+1
-2.789E-1	5.570E+0	1.205E+1
-2.741E-1	5.479E+0	1.209E+1
-2.773E-1	5.615E+0	1.198E+1
-2.822E-1	5.537E+0	1.207E+1
-2.806E-1	5.599E+0	1.206E+1
-2.741E-1	5.528E+0	1.202E+1
-2.773E-1	5.596E+0	1.205E+1
-2.871E-1	5.550E+0	1.200E+1
-2.806E-1	5.469E+0	1.195E+1
-2.741E-1	5.589E+0	1.220E+1
-2.789E-1	5.619E+0	1.203E+1
-2.838E-1	5.567E+0	1.209E+1
-2.789E-1	5.622E+0	1.206E+1
-2.708E-1	5.619E+0	1.213E+1
-2.789E-1	5.512E+0	1.205E+1
-2.838E-1	5.628E+0	1.202E+1
-2.789E-1	5.648E+0	1.209E+1
-2.725E-1	5.596E+0	1.205E+1
-2.773E-1	5.560E+0	1.205E+1
-2.838E-1	5.593E+0	1.210E+1
-2.789E-1	5.557E+0	1.207E+1
-2.741E-1	5.525E+0	1.208E+1
-2.806E-1	5.615E+0	1.199E+1
-2.854E-1	5.580E+0	1.211E+1
-2.773E-1	5.625E+0	1.208E+1
-2.757E-1	5.586E+0	1.211E+1
-2.789E-1	5.622E+0	1.202E+1
-2.854E-1	5.547E+0	1.205E+1
-2.789E-1	5.586E+0	1.210E+1
-2.757E-1	5.557E+0	1.201E+1
-2.773E-1	5.563E+0	1.198E+1
-2.871E-1	5.645E+0	1.203E+1
-2.806E-1	5.609E+0	1.203E+1
-2.757E-1	5.525E+0	1.203E+1
-2.789E-1	5.476E+0	1.199E+1
-2.887E-1	5.583E+0	1.211E+1
-2.773E-1	5.596E+0	1.203E+1
-2.757E-1	5.531E+0	1.212E+1
-2.757E-1	5.593E+0	1.215E+1
-2.854E-1	5.593E+0	1.222E+1
-2.789E-1	5.609E+0	1.208E+1
-2.725E-1	5.583E+0	1.206E+1
-2.789E-1	5.593E+0	1.202E+1
-2.854E-1	5.576E+0	1.206E+1
-2.789E-1	5.515E+0	1.189E+1
-2.725E-1	5.583E+0	1.212E+1
-2.789E-1	5.622E+0	1.199E+1
-2.838E-1	5.576E+0	1.205E+1
-2.806E-1	5.576E+0	1.190E+1
-2.725E-1	5.479E+0	1.197E+1
-2.773E-1	5.612E+0	1.214E+1
-2.822E-1	5.547E+0	1.214E+1
-2.789E-1	5.460E+0	1.198E+1
-2.741E-1	5.589E+0	1.199E+1
-2.789E-1	5.583E+0	1.204E+1
-2.854E-1	5.635E+0	1.215E+1
-2.773E-1	5.589E+0	1.213E+1
-2.725E-1	5.580E+0	1.204E+1
-2.789E-1	5.645E+0	1.200E+1
-2.871E-1	5.635E+0	1.209E+1
-2.822E-1	5.544E+0	1.210E+1
-2.725E-1	5.424E+0	1.206E+1
-2.789E-1	5.554E+0	1.190E+1
-2.854E-1	5.557E+0	1.204E+1
-2.789E-1	5.469E+0	1.205E+1
-2.708E-1	5.580E+0	1.191E+1
-2.789E-1	5.560E+0	1.207E+1
-2.871E-1	5.570E+0	1.205E+1
-2.806E-1	5.531E+0	1.184E+1
-2.741E-1	5.521E+0	1.201E+1
-2.789E-1	5.512E+0	1.205E+1
-2.854E-1	5.528E+0	1.203E+1
-2.789E-1	5.508E+0	1.210E+1
-2.725E-1	5.550E+0	1.204E+1
-2.789E-1	5.628E+0	1.195E+1
-2.854E-1	5.589E+0	1.207E+1
-2.773E-1	5.596E+0	1.204E+1
-2.773E-1	5.580E+0	1.215E+1
-2.789E-1	5.560E+0	1.212E+1
-2.838E-1	5.606E+0	1.198E+1
-2.806E-1	5.576E+0	1.207E+1
-2.741E-1	5.505E+0	1.220E+1
-2.806E-1	5.560E+0	1.184E+1
-2.838E-1	5.599E+0	1.212E+1
-2.789E-1	5.586E+0	1.205E+1
-2.741E-1	5.482E+0	1.207E+1
-2.773E-1	5.606E+0	1.216E+1
-2.871E-1	5.606E+0	1.215E+1
-2.757E-1	5.534E+0	1.212E+1
-2.741E-1	5.586E+0	1.195E+1
-2.773E-1	5.609E+0	1.201E+1
-2.854E-1	5.599E+0	1.216E+1
-2.789E-1	5.606E+0	1.197E+1
-2.725E-1	5.622E+0	1.200E+1
-2.773E-1	5.518E+0	1.192E+1
-2.838E-1	5.583E+0	1.212E+1
-2.806E-1	5.492E+0	1.202E+1
-2.741E-1	5.502E+0	1.209E+1
-2.789E-1	5.638E+0	1.205E+1
-2.822E-1	5.619E+0	1.207E+1
-2.806E-1	5.586E+0	1.204E+1
-2.757E-1	5.586E+0	1.208E+1
-2.773E-1	5.606E+0	1.200E+1
-2.838E-1	5.586E+0	1.209E+1
-2.822E-1	5.622E+0	1.200E+1
-2.741E-1	5.573E+0	1.213E+1
-2.789E-1	5.622E+0	1.209E+1
-2.854E-1	5.550E+0	1.209E+1
-2.806E-1	5.567E+0	1.212E+1
-2.741E-1	5.580E+0	1.207E+1
-2.773E-1	5.573E+0	1.216E+1
-2.838E-1	5.486E+0	1.216E+1
-2.757E-1	5.531E+0	1.211E+1
-2.725E-1	5.528E+0	1.213E+1
-2.789E-1	5.486E+0	1.202E+1
-2.854E-1	5.570E+0	1.199E+1
-2.773E-1	5.512E+0	1.211E+1
-2.741E-1	5.596E+0	1.207E+1
-2.789E-1	5.576E+0	1.218E+1
-2.838E-1	5.544E+0	1.202E+1
-2.789E-1	5.596E+0	1.212E+1
-2.708E-1	5.625E+0	1.210E+1
-2.757E-1	5.499E+0	1.203E+1
-2.838E-1	5.687E+0	1.224E+1
-2.806E-1	5.550E+0	1.205E+1
-2.725E-1	5.596E+0	1.213E+1
-2.757E-1	5.615E+0	1.206E+1
-2.822E-1	5.563E+0	1.194E+1
-2.822E-1	5.544E+0	1.206E+1
-2.741E-1	5.505E+0	1.209E+1
-2.789E-1	5.654E+0	1.201E+1
-2.854E-1	5.580E+0	1.205E+1
-2.789E-1	5.580E+0	1.202E+1
-2.725E-1	5.547E+0	1.216E+1
-2.789E-1	5.573E+0	1.207E+1
-2.822E-1	5.586E+0	1.202E+1
-2.789E-1	5.492E+0	1.219E+1
-2.725E-1	5.534E+0	1.199E+1
-2.757E-1	5.525E+0	1.204E+1
-2.838E-1	5.576E+0	1.207E+1
-2.806E-1	5.619E+0	1.201E+1
-2.725E-1	5.537E+0	1.204E+1
-2.773E-1	5.654E+0	1.192E+1
-2.854E-1	5.576E+0	1.194E+1
-2.773E-1	5.531E+0	1.192E+1
-2.741E-1	5.567E+0	1.210E+1
-2.757E-1	5.554E+0	1.209E+1
-2.838E-1	5.638E+0	1.203E+1
-2.789E-1	5.547E+0	1.205E+1
-2.692E-1	5.515E+0	1.209E+1
-2.789E-1	5.560E+0	1.202E+1
-2.838E-1	5.557E+0	1.198E+1
-2.773E-1	5.576E+0	1.201E+1
-2.741E-1	5.638E+0	1.202E+1
-2.789E-1	5.550E+0	1.202E+1
-2.838E-1	5.528E+0	1.217E+1
-2.789E-1	5.525E+0	1.203E+1
-2.725E-1	5.635E+0	1.186E+1
-2.757E-1	5.560E+0	1.201E+1
-2.854E-1	5.482E+0	1.192E+1
-2.789E-1	5.518E+0	1.201E+1
-2.725E-1	5.547E+0	1.206E+1
-2.773E-1	5.706E+0	1.199E+1
-2.838E-1	5.573E+0	1.211E+1
-2.773E-1	5.583E+0	1.212E+1
-2.741E-1	5.525E+0	1.191E+1
-2.789E-1	5.622E+0	1.201E+1
-2.871E-1	5.619E+0	1.186E+1
-2.789E-1	5.563E+0	1.220E+1
-2.741E-1	5.544E+0	1.215E+1
-2.789E-1	5.486E+0	1.209E+1
-2.838E-1	5.570E+0	1.198E+1
-2.806E-1	5.531E+0	1.196E+1
-2.725E-1	5.622E+0	1.206E+1
-2.773E-1	5.596E+0	1.203E+1
-2.838E-1	5.560E+0	1.206E+1
-2.789E-1	5.466E+0	1.185E+1
-2.741E-1	5.550E+0	1.228E+1
-2.757E-1	5.563E+0	1.197E+1
-2.806E-1	5.609E+0	1.212E+1
-2.789E-1	5.560E+0	1.212E+1
-2.725E-1	5.615E+0	1.211E+1
-2.757E-1	5.570E+0	1.200E+1
-2.838E-1	5.602E+0	1.218E+1
-2.773E-1	5.596E+0	1.204E+1
-2.741E-1	5.580E+0	1.205E+1
-2.757E-1	5.560E+0	1.207E+1
-2.822E-1	5.525E+0	1.213E+1
-2.822E-1	5.654E+0	1.200E+1
-2.725E-1	5.421E+0	1.196E+1
-2.773E-1	5.586E+0	1.216E+1
-2.838E-1	5.537E+0	1.198E+1
-2.773E-1	5.619E+0	1.213E+1
-2.741E-1	5.583E+0	1.201E+1
-2.773E-1	5.589E+0	1.187E+1
-2.838E-1	5.661E+0	1.204E+1
-2.773E-1	5.677E+0	1.196E+1
-2.741E-1	5.557E+0	1.213E+1
-2.806E-1	5.641E+0	1.203E+1
-2.806E-1	5.583E+0	1.213E+1
-2.773E-1	5.573E+0	1.221E+1
-2.741E-1	5.583E+0	1.202E+1
-2.773E-1	5.599E+0	1.215E+1
-2.838E-1	5.544E+0	1.194E+1
-2.806E-1	5.576E+0	1.206E+1
-2.725E-1	5.670E+0	1.200E+1
-2.741E-1	5.709E+0	1.205E+1
-2.854E-1	5.622E+0	1.207E+1
-2.789E-1	5.609E+0	1.211E+1
-2.741E-1	5.554E+0	1.191E+1
-2.757E-1	5.635E+0	1.211E+1
-2.822E-1	5.560E+0	1.194E+1
-2.773E-1	5.583E+0	1.204E+1
-2.708E-1	5.515E+0	1.199E+1
-2.757E-1	5.430E+0	1.194E+1
-2.838E-1	5.661E+0	1.200E+1
-2.757E-1	5.596E+0	1.206E+1
-2.708E-1	5.502E+0	1.207E+1
-2.757E-1	5.573E+0	1.196E+1
-2.854E-1	5.596E+0	1.197E+1
-2.773E-1	5.492E+0	1.193E+1
-2.725E-1	5.674E+0	1.204E+1
-2.741E-1	5.632E+0	1.206E+1
-2.854E-1	5.580E+0	1.207E+1
-2.806E-1	5.615E+0	1.206E+1
-2.692E-1	5.492E+0	1.206E+1
-2.773E-1	5.609E+0	1.217E+1
-2.838E-1	5.635E+0	1.196E+1
-2.789E-1	5.554E+0	1.206E+1
-2.725E-1	5.521E+0	1.217E+1
-2.757E-1	5.560E+0	1.202E+1
-2.838E-1	5.632E+0	1.213E+1
-2.789E-1	5.528E+0	1.203E+1
-2.741E-1	5.489E+0	1.203E+1
-2.773E-1	5.476E+0	1.217E+1
-2.838E-1	5.586E+0	1.191E+1
-2.789E-1	5.602E+0	1.209E+1
-2.708E-1	5.658E+0	1.200E+1
-2.757E-1	5.495E+0	1.206E+1
-2.822E-1	5.645E+0	1.201E+1
-2.789E-1	5.499E+0	1.209E+1
-2.692E-1	5.508E+0	1.203E+1
-2.741E-1	5.586E+0	1.208E+1
-2.838E-1	5.619E+0	1.205E+1
-2.789E-1	5.537E+0	1.212E+1
-2.725E-1	5.534E+0	1.201E+1
-2.789E-1	5.547E+0	1.201E+1
-2.838E-1	5.515E+0	1.200E+1
-2.757E-1	5.489E+0	1.202E+1
-2.757E-1	5.619E+0	1.187E+1
-2.773E-1	5.628E+0	1.200E+1
-2.822E-1	5.541E+0	1.203E+1
-2.773E-1	5.499E+0	1.209E+1
-2.725E-1	5.557E+0	1.198E+1
-2.757E-1	5.606E+0	1.198E+1
-2.806E-1	5.670E+0	1.197E+1
-2.773E-1	5.589E+0	1.221E+1
-2.725E-1	5.651E+0	1.204E+1
-2.757E-1	5.531E+0	1.216E+1
-2.822E-1	5.544E+0	1.204E+1
-2.789E-1	5.586E+0	1.199E+1
-2.692E-1	5.528E+0	1.204E+1
-2.757E-1	5.479E+0	1.214E+1
-2.822E-1	5.619E+0	1.197E+1
-2.773E-1	5.518E+0	1.208E+1
-2.725E-1	5.544E+0	1.203E+1
-2.789E-1	5.567E+0	1.195E+1
-2.822E-1	5.567E+0	1.209E+1
-2.773E-1	5.615E+0	1.194E+1
-2.708E-1	5.563E+0	1.203E+1
-2.741E-1	5.580E+0	1.212E+1
-2.822E-1	5.628E+0	1.219E+1
-2.773E-1	5.612E+0	1.192E+1
-2.725E-1	5.580E+0	1.219E+1
-2.757E-1	5.599E+0	1.192E+1
-2.822E-1	5.557E+0	1.197E+1
-2.773E-1	5.525E+0	1.207E+1
-2.708E-1	5.554E+0	1.200E+1
-2.757E-1	5.586E+0	1.197E+1
-2.822E-1	5.635E+0	1.213E+1
-2.789E-1	5.612E+0	1.202E+1
-2.708E-1	5.596E+0	1.213E+1
-2.773E-1	5.589E+0	1.201E+1
-2.822E-1	5.606E+0	1.216E+1
-2.757E-1	5.612E+0	1.201E+1
-2.725E-1	5.625E+0	1.193E+1
-2.741E-1	5.576E+0	1.217E+1
-2.838E-1	5.554E+0	1.202E+1
-2.789E-1	5.593E+0	1.200E+1
-2.692E-1	5.570E+0	1.212E+1
-2.757E-1	5.518E+0	1.204E+1
-2.806E-1	5.541E+0	1.199E+1
-2.773E-1	5.479E+0	1.204E+1
-2.708E-1	5.563E+0	1.202E+1
-2.757E-1	5.658E+0	1.206E+1
-2.822E-1	5.576E+0	1.213E+1
-2.789E-1	5.602E+0	1.206E+1
-2.692E-1	5.580E+0	1.216E+1
-2.757E-1	5.541E+0	1.196E+1
-2.789E-1	5.670E+0	1.202E+1
-2.773E-1	5.612E+0	1.192E+1
-2.741E-1	5.560E+0	1.198E+1
-2.757E-1	5.563E+0	1.204E+1
-2.838E-1	5.622E+0	1.197E+1
-2.757E-1	5.518E+0	1.199E+1
-2.692E-1	5.518E+0	1.204E+1
-2.757E-1	5.482E+0	1.212E+1
-2.822E-1	5.541E+0	1.186E+1
-2.773E-1	5.512E+0	1.195E+1
-2.708E-1	5.557E+0	1.203E+1
-2.757E-1	5.531E+0	1.217E+1
-2.822E-1	5.534E+0	1.211E+1
-2.773E-1	5.521E+0	1.204E+1
-2.708E-1	5.612E+0	1.199E+1
-2.773E-1	5.537E+0	1.206E+1
-2.806E-1	5.534E+0	1.189E+1
-2.773E-1	5.525E+0	1.199E+1
-2.676E-1	5.554E+0	1.197E+1
-2.757E-1	5.696E+0	1.197E+1
-2.789E-1	5.537E+0	1.203E+1
-2.789E-1	5.583E+0	1.188E+1
-2.725E-1	5.596E+0	1.204E+1
-2.773E-1	5.576E+0	1.210E+1
-2.789E-1	5.641E+0	1.203E+1
-2.773E-1	5.560E+0	1.207E+1
-2.692E-1	5.570E+0	1.201E+1
-2.757E-1	5.677E+0	1.198E+1
-2.789E-1	5.521E+0	1.202E+1
-2.773E-1	5.521E+0	1.198E+1
-2.692E-1	5.635E+0	1.213E+1
-2.725E-1	5.489E+0	1.193E+1
-2.806E-1	5.612E+0	1.213E+1
-2.757E-1	5.641E+0	1.213E+1
-2.725E-1	5.576E+0	1.207E+1
-2.757E-1	5.589E+0	1.199E+1
-2.822E-1	5.602E+0	1.200E+1
-2.757E-1	5.638E+0	1.194E+1
-2.676E-1	5.612E+0	1.209E+1
-2.757E-1	5.664E+0	1.210E+1
-2.806E-1	5.547E+0	1.193E+1
-2.757E-1	5.635E+0	1.215E+1
-2.725E-1	5.583E+0	1.194E+1
-2.773E-1	5.560E+0	1.187E+1
-2.806E-1	5.599E+0	1.208E+1
-2.806E-1	5.534E+0	1.200E+1
-2.708E-1	5.515E+0	1.204E+1
-2.757E-1	5.482E+0	1.212E+1
-2.822E-1	5.570E+0	1.212E+1
-2.773E-1	5.528E+0	1.204E+1
-2.692E-1	5.531E+0	1.200E+1
-2.741E-1	5.635E+0	1.197E+1
-2.838E-1	5.589E+0	1.201E+1
-2.741E-1	5.541E+0	1.204E+1
-2.725E-1	5.570E+0	1.207E+1
-2.757E-1	5.550E+0	1.196E+1
-2.806E-1	5.557E+0	1.199E+1
-2.773E-1	5.674E+0	1.203E+1
-2.692E-1	5.534E+0	1.212E+1
-2.773E-1	5.541E+0	1.212E+1
-2.822E-1	5.609E+0	1.224E+1
-2.789E-1	5.586E+0	1.204E+1
-2.725E-1	5.609E+0	1.215E+1
-2.741E-1	5.499E+0	1.216E+1
-2.822E-1	5.557E+0	1.196E+1
-2.789E-1	5.570E+0	1.214E+1
-2.741E-1	5.521E+0	1.203E+1
-2.741E-1	5.528E+0	1.187E+1
-2.822E-1	5.586E+0	1.207E+1
-2.757E-1	5.550E+0	1.208E+1
-2.725E-1	5.641E+0	1.197E+1
-2.741E-1	5.476E+0	1.193E+1
-2.822E-1	5.537E+0	1.199E+1
-2.773E-1	5.593E+0	1.198E+1
-2.708E-1	5.573E+0	1.205E+1
-2.741E-1	5.515E+0	1.197E+1
-2.822E-1	5.544E+0	1.206E+1
-2.789E-1	5.515E+0	1.213E+1
-2.708E-1	5.570E+0	1.195E+1
-2.725E-1	5.677E+0	1.209E+1
-2.822E-1	5.499E+0	1.199E+1
-2.741E-1	5.599E+0	1.216E+1
-2.708E-1	5.632E+0	1.201E+1
-2.725E-1	5.518E+0	1.197E+1
-2.822E-1	5.547E+0	1.206E+1
-2.757E-1	5.612E+0	1.203E+1
-2.725E-1	5.544E+0	1.206E+1
-2.741E-1	5.625E+0	1.213E+1
-2.838E-1	5.576E+0	1.206E+1
-2.757E-1	5.560E+0	1.199E+1
-2.692E-1	5.512E+0	1.202E+1
-2.725E-1	5.563E+0	1.205E+1
-2.822E-1	5.531E+0	1.200E+1
-2.773E-1	5.547E+0	1.199E+1
-2.692E-1	5.622E+0	1.206E+1
-2.708E-1	5.589E+0	1.190E+1
-2.822E-1	5.528E+0	1.216E+1
-2.741E-1	5.573E+0	1.220E+1
-2.708E-1	5.512E+0	1.206E+1
-2.741E-1	5.586E+0	1.178E+1
-2.838E-1	5.670E+0	1.213E+1
-2.773E-1	5.547E+0	1.206E+1
-2.708E-1	5.641E+0	1.213E+1
-2.741E-1	5.593E+0	1.199E+1
-2.806E-1	5.489E+0	1.209E+1
-2.757E-1	5.606E+0	1.200E+1
-2.708E-1	5.557E+0	1.194E+1
-2.692E-1	5.560E+0	1.203E+1
-2.806E-1	5.525E+0	1.208E+1
-2.789E-1	5.492E+0	1.211E+1
-2.725E-1	5.489E+0	1.204E+1
-2.725E-1	5.573E+0	1.199E+1
-2.822E-1	5.508E+0	1.190E+1
-2.789E-1	5.486E+0	1.203E+1
-2.676E-1	5.492E+0	1.210E+1
-2.741E-1	5.550E+0	1.208E+1
-2.806E-1	5.534E+0	1.217E+1
-2.757E-1	5.557E+0	1.199E+1
-2.741E-1	5.563E+0	1.197E+1
-2.725E-1	5.502E+0	1.194E+1
-2.806E-1	5.531E+0	1.213E+1
-2.773E-1	5.570E+0	1.207E+1
-2.692E-1	5.593E+0	1.202E+1
-2.741E-1	5.641E+0	1.224E+1
-2.806E-1	5.596E+0	1.200E+1
-2.741E-1	5.531E+0	1.201E+1
-2.708E-1	5.537E+0	1.200E+1
-2.741E-1	5.567E+0	1.190E+1
-2.806E-1	5.544E+0	1.209E+1
-2.741E-1	5.567E+0	1.216E+1
-2.741E-1	5.625E+0	1.209E+1
-2.741E-1	5.560E+0	1.210E+1
-2.806E-1	5.499E+0	1.205E+1
-2.789E-1	5.599E+0	1.207E+1
-2.692E-1	5.589E+0	1.215E+1
-2.741E-1	5.635E+0	1.196E+1
-2.822E-1	5.544E+0	1.201E+1
-2.773E-1	5.573E+0	1.205E+1
-2.725E-1	5.596E+0	1.216E+1
-2.725E-1	5.453E+0	1.207E+1
-2.806E-1	5.602E+0	1.209E+1
-2.789E-1	5.508E+0	1.207E+1
-2.676E-1	5.606E+0	1.218E+1
-2.773E-1	5.576E+0	1.192E+1
-2.822E-1	5.593E+0	1.204E+1
-2.773E-1	5.674E+0	1.206E+1
-2.725E-1	5.596E+0	1.206E+1
-2.757E-1	5.508E+0	1.213E+1
-2.822E-1	5.589E+0	1.194E+1
-2.773E-1	5.576E+0	1.192E+1
-2.692E-1	5.622E+0	1.198E+1
-2.757E-1	5.434E+0	1.187E+1
-2.822E-1	5.518E+0	1.198E+1
-2.757E-1	5.557E+0	1.188E+1
-2.692E-1	5.567E+0	1.209E+1
-2.757E-1	5.638E+0	1.212E+1
-2.822E-1	5.589E+0	1.210E+1
-2.757E-1	5.576E+0	1.207E+1
-2.676E-1	5.664E+0	1.219E+1
-2.757E-1	5.586E+0	1.197E+1
-2.822E-1	5.583E+0	1.200E+1
-2.789E-1	5.528E+0	1.202E+1
-2.708E-1	5.531E+0	1.204E+1
-2.708E-1	5.460E+0	1.215E+1
-2.806E-1	5.606E+0	1.196E+1
-2.757E-1	5.502E+0	1.192E+1
-2.708E-1	5.554E+0	1.210E+1
-2.725E-1	5.612E+0	1.196E+1
-2.822E-1	5.557E+0	1.201E+1
-2.757E-1	5.563E+0	1.201E+1
-2.725E-1	5.492E+0	1.209E+1
-2.757E-1	5.602E+0	1.219E+1
-2.822E-1	5.596E+0	1.202E+1
-2.757E-1	5.625E+0	1.208E+1
-2.725E-1	5.567E+0	1.204E+1
-2.757E-1	5.544E+0	1.196E+1
-2.822E-1	5.537E+0	1.212E+1
-2.757E-1	5.492E+0	1.202E+1
-2.708E-1	5.505E+0	1.205E+1
-2.741E-1	5.596E+0	1.197E+1
-2.822E-1	5.563E+0	1.208E+1
-2.773E-1	5.534E+0	1.198E+1
-2.692E-1	5.648E+0	1.214E+1
-2.741E-1	5.599E+0	1.207E+1
-2.789E-1	5.615E+0	1.202E+1
-2.757E-1	5.615E+0	1.203E+1
-2.725E-1	5.625E+0	1.201E+1
-2.757E-1	5.632E+0	1.202E+1
-2.806E-1	5.596E+0	1.218E+1
-2.757E-1	5.476E+0	1.211E+1
-2.708E-1	5.486E+0	1.212E+1
-2.757E-1	5.586E+0	1.186E+1
-2.822E-1	5.541E+0	1.208E+1
-2.773E-1	5.596E+0	1.203E+1
-2.676E-1	5.557E+0	1.202E+1
-2.773E-1	5.573E+0	1.213E+1
-2.806E-1	5.661E+0	1.210E+1
-2.773E-1	5.612E+0	1.206E+1
-2.676E-1	5.541E+0	1.221E+1
-2.741E-1	5.521E+0	1.205E+1
-2.773E-1	5.619E+0	1.198E+1
-2.773E-1	5.518E+0	1.216E+1
-2.676E-1	5.580E+0	1.197E+1
-2.741E-1	5.612E+0	1.203E+1
-2.806E-1	5.602E+0	1.197E+1
-2.757E-1	5.528E+0	1.198E+1
-2.708E-1	5.615E+0	1.198E+1
-2.725E-1	5.547E+0	1.195E+1
-2.773E-1	5.560E+0	1.200E+1
-2.757E-1	5.625E+0	1.205E+1
-2.676E-1	5.583E+0	1.216E+1
-2.725E-1	5.593E+0	1.205E+1
-2.806E-1	5.508E+0	1.198E+1
-2.757E-1	5.615E+0	1.207E+1
-2.676E-1	5.563E+0	1.198E+1
-2.725E-1	5.596E+0	1.211E+1
-2.789E-1	5.489E+0	1.203E+1
-2.757E-1	5.557E+0	1.192E+1
-2.692E-1	5.670E+0	1.203E+1
-2.757E-1	5.541E+0	1.209E+1
-2.822E-1	5.515E+0	1.210E+1
-2.741E-1	5.570E+0	1.206E+1
-2.708E-1	5.547E+0	1.198E+1
-2.708E-1	5.651E+0	1.205E+1
-2.822E-1	5.537E+0	1.206E+1
-2.773E-1	5.593E+0	1.204E+1
-2.660E-1	5.495E+0	1.213E+1
-2.741E-1	5.641E+0	1.206E+1
-2.806E-1	5.544E+0	1.203E+1
-2.741E-1	5.612E+0	1.211E+1
-2.708E-1	5.482E+0	1.197E+1
-2.741E-1	5.593E+0	1.209E+1
-2.789E-1	5.645E+0	1.193E+1
-2.757E-1	5.453E+0	1.207E+1
-2.676E-1	5.606E+0	1.192E+1
-2.725E-1	5.567E+0	1.190E+1
-2.806E-1	5.547E+0	1.215E+1
-2.725E-1	5.541E+0	1.204E+1
-2.708E-1	5.486E+0	1.207E+1
-2.741E-1	5.563E+0	1.207E+1
-2.806E-1	5.654E+0	1.207E+1
-2.773E-1	5.508E+0	1.206E+1
-2.708E-1	5.570E+0	1.201E+1
-2.741E-1	5.570E+0	1.214E+1
-2.789E-1	5.557E+0	1.217E+1
-2.773E-1	5.602E+0	1.215E+1
-2.692E-1	5.645E+0	1.227E+1
-2.741E-1	5.619E+0	1.201E+1
-2.806E-1	5.615E+0	1.203E+1
-2.757E-1	5.599E+0	1.204E+1
-2.692E-1	5.593E+0	1.191E+1
-2.741E-1	5.599E+0	1.204E+1
-2.806E-1	5.576E+0	1.202E+1
-2.757E-1	5.486E+0	1.215E+1
-2.692E-1	5.661E+0	1.199E+1
-2.725E-1	5.544E+0	1.216E+1
-2.806E-1	5.563E+0	1.210E+1
-2.757E-1	5.518E+0	1.195E+1
-2.692E-1	5.518E+0	1.211E+1
-2.725E-1	5.586E+0	1.207E+1
-2.822E-1	5.596E+0	1.210E+1
-2.789E-1	5.505E+0	1.197E+1
-2.725E-1	5.492E+0	1.190E+1
-2.725E-1	5.576E+0	1.198E+1
-2.789E-1	5.466E+0	1.200E+1
-2.773E-1	5.547E+0	1.209E+1
-2.692E-1	5.541E+0	1.209E+1
-2.725E-1	5.599E+0	1.199E+1
-2.822E-1	5.554E+0	1.214E+1
-2.773E-1	5.482E+0	1.203E+1
-2.692E-1	5.599E+0	1.204E+1
-2.725E-1	5.541E+0	1.185E+1
-2.789E-1	5.492E+0	1.199E+1
-2.773E-1	5.486E+0	1.200E+1
-2.708E-1	5.531E+0	1.215E+1
-2.725E-1	5.554E+0	1.212E+1
-2.822E-1	5.567E+0	1.220E+1
-2.773E-1	5.525E+0	1.199E+1
-2.708E-1	5.709E+0	1.211E+1
-2.741E-1	5.622E+0	1.211E+1
-2.822E-1	5.499E+0	1.205E+1
-2.773E-1	5.547E+0	1.198E+1
-2.692E-1	5.645E+0	1.210E+1
-2.741E-1	5.547E+0	1.204E+1
-2.789E-1	5.499E+0	1.207E+1
-2.741E-1	5.531E+0	1.208E+1
-2.692E-1	5.612E+0	1.220E+1
-2.725E-1	5.541E+0	1.201E+1
-2.757E-1	5.602E+0	1.192E+1
-2.757E-1	5.544E+0	1.208E+1
-2.692E-1	5.518E+0	1.214E+1
-2.757E-1	5.550E+0	1.197E+1
-2.806E-1	5.641E+0	1.204E+1
-2.757E-1	5.609E+0	1.196E+1
-2.708E-1	5.554E+0	1.201E+1
-2.725E-1	5.521E+0	1.192E+1
-2.822E-1	5.515E+0	1.213E+1
-2.757E-1	5.531E+0	1.202E+1
-2.708E-1	5.560E+0	1.207E+1
-2.725E-1	5.615E+0	1.193E+1
-2.822E-1	5.499E+0	1.203E+1
-2.789E-1	5.632E+0	1.210E+1
-2.692E-1	5.541E+0	1.195E+1
-2.725E-1	5.615E+0	1.195E+1
-2.789E-1	5.615E+0	1.192E+1
-2.757E-1	5.619E+0	1.205E+1
-2.692E-1	5.615E+0	1.207E+1
-2.708E-1	5.573E+0	1.201E+1
-2.822E-1	5.615E+0	1.204E+1
-2.773E-1	5.599E+0	1.212E+1
-2.692E-1	5.560E+0	1.210E+1
-2.741E-1	5.528E+0	1.208E+1
-2.822E-1	5.528E+0	1.198E+1
-2.757E-1	5.580E+0	1.204E+1
-2.676E-1	5.525E+0	1.204E+1
-2.741E-1	5.599E+0	1.210E+1
-2.822E-1	5.609E+0	1.218E+1
-2.773E-1	5.583E+0	1.207E+1
-2.692E-1	5.632E+0	1.205E+1
-2.741E-1	5.589E+0	1.213E+1
-2.822E-1	5.622E+0	1.205E+1
-2.741E-1	5.567E+0	1.209E+1
-2.708E-1	5.502E+0	1.197E+1
-2.708E-1	5.580E+0	1.205E+1
-2.822E-1	5.654E+0	1.192E+1
-2.757E-1	5.534E+0	1.206E+1
-2.725E-1	5.609E+0	1.197E+1
-2.725E-1	5.667E+0	1.205E+1
-2.757E-1	5.573E+0	1.205E+1
-2.757E-1	5.599E+0	1.211E+1
-2.692E-1	5.508E+0	1.221E+1
-2.692E-1	5.537E+0	1.208E+1
-2.789E-1	5.528E+0	1.203E+1
-2.773E-1	5.622E+0	1.217E+1
-2.692E-1	5.638E+0	1.209E+1
-2.725E-1	5.586E+0	1.222E+1
-2.822E-1	5.567E+0	1.206E+1
-2.773E-1	5.531E+0	1.205E+1
-2.692E-1	5.537E+0	1.213E+1
-2.725E-1	5.443E+0	1.213E+1
-2.806E-1	5.622E+0	1.211E+1
-2.773E-1	5.550E+0	1.193E+1
-2.692E-1	5.583E+0	1.216E+1
-2.725E-1	5.521E+0	1.214E+1
-2.822E-1	5.583E+0	1.194E+1
-2.773E-1	5.638E+0	1.199E+1
-2.660E-1	5.622E+0	1.183E+1
-2.741E-1	5.651E+0	1.208E+1
-2.789E-1	5.515E+0	1.208E+1
-2.741E-1	5.489E+0	1.197E+1
-2.660E-1	5.664E+0	1.211E+1
-2.741E-1	5.570E+0	1.204E+1
-2.789E-1	5.651E+0	1.220E+1
-2.773E-1	5.593E+0	1.192E+1
-2.676E-1	5.573E+0	1.216E+1
-2.741E-1	5.547E+0	1.205E+1
-2.789E-1	5.570E+0	1.201E+1
-2.789E-1	5.615E+0	1.206E+1
-2.692E-1	5.632E+0	1.207E+1
-2.741E-1	5.531E+0	1.187E+1
-2.789E-1	5.537E+0	1.200E+1
-2.773E-1	5.495E+0	1.204E+1
-2.708E-1	5.525E+0	1.200E+1
-2.757E-1	5.550E+0	1.193E+1
-2.822E-1	5.619E+0	1.201E+1
-2.773E-1	5.499E+0	1.203E+1
-2.708E-1	5.573E+0	1.199E+1
-2.708E-1	5.615E+0	1.219E+1
-2.789E-1	5.463E+0	1.216E+1
-2.741E-1	5.635E+0	1.204E+1
-2.676E-1	5.547E+0	1.186E+1
-2.725E-1	5.482E+0	1.210E+1
-2.773E-1	5.599E+0	1.202E+1
-2.757E-1	5.544E+0	1.202E+1
-2.660E-1	5.547E+0	1.211E+1
-2.708E-1	5.521E+0	1.205E+1
-2.773E-1	5.622E+0	1.213E+1
-2.725E-1	5.557E+0	1.199E+1
-2.676E-1	5.547E+0	1.205E+1
-2.725E-1	5.583E+0	1.208E+1
-2.789E-1	5.544E+0	1.189E+1
-2.773E-1	5.541E+0	1.205E+1
-2.708E-1	5.658E+0	1.209E+1
-2.757E-1	5.560E+0	1.198E+1
-2.789E-1	5.563E+0	1.189E+1
-2.725E-1	5.528E+0	1.200E+1
-2.692E-1	5.550E+0	1.211E+1
-2.708E-1	5.667E+0	1.210E+1
-2.806E-1	5.583E+0	1.203E+1
-2.773E-1	5.670E+0	1.206E+1
-2.692E-1	5.654E+0	1.208E+1
-2.725E-1	5.570E+0	1.216E+1
-2.822E-1	5.508E+0	1.202E+1
-2.741E-1	5.567E+0	1.184E+1
-2.676E-1	5.648E+0	1.208E+1
-2.741E-1	5.469E+0	1.203E+1
-2.789E-1	5.589E+0	1.215E+1
-2.741E-1	5.609E+0	1.207E+1
-2.692E-1	5.573E+0	1.186E+1
-2.741E-1	5.560E+0	1.206E+1
-2.773E-1	5.560E+0	1.206E+1
-2.757E-1	5.570E+0	1.209E+1
-2.692E-1	5.557E+0	1.200E+1
-2.725E-1	5.602E+0	1.192E+1
-2.806E-1	5.648E+0	1.204E+1
-2.789E-1	5.518E+0	1.206E+1
-2.708E-1	5.602E+0	1.198E+1
-2.757E-1	5.544E+0	1.195E+1
-2.806E-1	5.593E+0	1.202E+1
-2.773E-1	5.515E+0	1.195E+1
-2.676E-1	5.593E+0	1.204E+1
-2.725E-1	5.560E+0	1.201E+1
-2.773E-1	5.567E+0	1.207E+1
-2.773E-1	5.583E+0	1.197E+1
-2.708E-1	5.460E+0	1.199E+1
-2.741E-1	5.563E+0	1.196E+1
-2.789E-1	5.576E+0	1.209E+1
-2.757E-1	5.716E+0	1.209E+1
-2.692E-1	5.489E+0	1.206E+1
-2.725E-1	5.596E+0	1.203E+1
-2.789E-1	5.567E+0	1.220E+1
-2.757E-1	5.486E+0	1.197E+1
-2.676E-1	5.570E+0	1.206E+1
-2.725E-1	5.602E+0	1.198E+1
-2.773E-1	5.580E+0	1.204E+1
-2.757E-1	5.521E+0	1.212E+1
-2.692E-1	5.473E+0	1.212E+1
-2.741E-1	5.576E+0	1.203E+1
-2.822E-1	5.580E+0	1.210E+1
-2.773E-1	5.531E+0	1.212E+1
-2.676E-1	5.628E+0	1.210E+1
-2.725E-1	5.612E+0	1.207E+1
-2.806E-1	5.515E+0	1.199E+1
-2.741E-1	5.609E+0	1.195E+1
-2.660E-1	5.599E+0	1.200E+1
-2.725E-1	5.580E+0	1.203E+1
-2.806E-1	5.583E+0	1.215E+1
-2.773E-1	5.583E+0	1.200E+1
-2.692E-1	5.602E+0	1.198E+1
-2.708E-1	5.563E+0	1.212E+1
-2.806E-1	5.615E+0	1.205E+1
-2.741E-1	5.534E+0	1.189E+1
-2.692E-1	5.583E+0	1.203E+1
-2.692E-1	5.580E+0	1.202E+1
-2.806E-1	5.554E+0	1.206E+1
-2.773E-1	5.560E+0	1.213E+1
-2.676E-1	5.615E+0	1.197E+1
-2.708E-1	5.609E+0	1.204E+1
-2.806E-1	5.515E+0	1.193E+1
-2.757E-1	5.580E+0	1.205E+1
-2.660E-1	5.534E+0	1.191E+1
-2.708E-1	5.469E+0	1.203E+1
-2.789E-1	5.525E+0	1.209E+1
-2.757E-1	5.576E+0	1.207E+1
-2.676E-1	5.628E+0	1.193E+1
-2.725E-1	5.476E+0	1.207E+1
-2.806E-1	5.635E+0	1.217E+1
-2.741E-1	5.521E+0	1.200E+1
-2.676E-1	5.583E+0	1.202E+1
-2.692E-1	5.563E+0	1.215E+1
-2.789E-1	5.570E+0	1.196E+1
-2.773E-1	5.580E+0	1.207E+1
-2.692E-1	5.599E+0	1.200E+1
-2.741E-1	5.573E+0	1.196E+1
-2.789E-1	5.512E+0	1.210E+1
-2.757E-1	5.508E+0	1.202E+1
-2.708E-1	5.567E+0	1.217E+1
-2.725E-1	5.534E+0	1.212E+1
-2.806E-1	5.632E+0	1.197E+1
-2.741E-1	5.515E+0	1.217E+1
-2.692E-1	5.651E+0	1.200E+1
-2.725E-1	5.648E+0	1.217E+1
-2.806E-1	5.563E+0	1.200E+1
-2.741E-1	5.541E+0	1.210E+1
-2.660E-1	5.596E+0	1.213E+1
-2.725E-1	5.619E+0	1.201E+1
-2.806E-1	5.521E+0	1.205E+1
-2.757E-1	5.573E+0	1.215E+1
-2.692E-1	5.573E+0	1.203E+1
-2.725E-1	5.557E+0	1.202E+1
-2.838E-1	5.615E+0	1.210E+1
-2.773E-1	5.531E+0	1.206E+1
-2.676E-1	5.537E+0	1.214E+1
-2.708E-1	5.521E+0	1.206E+1
-2.806E-1	5.625E+0	1.211E+1
-2.757E-1	5.583E+0	1.207E+1
-2.676E-1	5.537E+0	1.192E+1
-2.725E-1	5.602E+0	1.194E+1
-2.789E-1	5.612E+0	1.209E+1
-2.741E-1	5.619E+0	1.200E+1
-2.692E-1	5.599E+0	1.199E+1
-2.741E-1	5.531E+0	1.207E+1
-2.789E-1	5.615E+0	1.200E+1
-2.725E-1	5.648E+0	1.214E+1
-2.676E-1	5.534E+0	1.202E+1
-2.708E-1	5.528E+0	1.208E+1
-2.789E-1	5.615E+0	1.209E+1
-2.757E-1	5.544E+0	1.199E+1
-2.660E-1	5.567E+0	1.186E+1
-2.725E-1	5.525E+0	1.214E+1
-2.773E-1	5.563E+0	1.211E+1
-2.741E-1	5.593E+0	1.218E+1
-2.692E-1	5.531E+0	1.225E+1
-2.692E-1	5.593E+0	1.208E+1
-2.773E-1	5.573E+0	1.204E+1
-2.757E-1	5.560E+0	1.200E+1
-2.692E-1	5.622E+0	1.200E+1
-2.741E-1	5.534E+0	1.211E+1
-2.789E-1	5.593E+0	1.215E+1
-2.741E-1	5.602E+0	1.199E+1
-2.708E-1	5.602E+0	1.207E+1
-2.708E-1	5.645E+0	1.203E+1
-2.822E-1	5.583E+0	1.202E+1
-2.741E-1	5.473E+0	1.214E+1
-2.676E-1	5.589E+0	1.195E+1
-2.708E-1	5.550E+0	1.203E+1
-2.789E-1	5.622E+0	1.195E+1
-2.757E-1	5.537E+0	1.193E+1
-2.676E-1	5.651E+0	1.200E+1
-2.692E-1	5.560E+0	1.213E+1
-2.773E-1	5.554E+0	1.210E+1
-2.741E-1	5.619E+0	1.196E+1
-2.676E-1	5.599E+0	1.200E+1
-2.708E-1	5.596E+0	1.196E+1
-2.789E-1	5.602E+0	1.209E+1
-2.757E-1	5.674E+0	1.203E+1
-2.660E-1	5.586E+0	1.208E+1
-2.725E-1	5.635E+0	1.197E+1
-2.789E-1	5.625E+0	1.207E+1
-2.773E-1	5.615E+0	1.203E+1
-2.660E-1	5.531E+0	1.218E+1
-2.708E-1	5.567E+0	1.206E+1
-2.789E-1	5.651E+0	1.206E+1
-2.741E-1	5.495E+0	1.196E+1
-2.692E-1	5.515E+0	1.206E+1
-2.725E-1	5.632E+0	1.211E+1
-2.757E-1	5.525E+0	1.202E+1
-2.757E-1	5.528E+0	1.208E+1
-2.660E-1	5.537E+0	1.210E+1
-2.708E-1	5.554E+0	1.202E+1
-2.789E-1	5.567E+0	1.215E+1
-2.741E-1	5.567E+0	1.212E+1
-2.692E-1	5.525E+0	1.215E+1
-2.708E-1	5.550E+0	1.202E+1
-2.789E-1	5.654E+0	1.204E+1
-2.773E-1	5.567E+0	1.198E+1
-2.660E-1	5.560E+0	1.208E+1
-2.708E-1	5.518E+0	1.199E+1
-2.806E-1	5.580E+0	1.203E+1
-2.741E-1	5.544E+0	1.213E+1
-2.660E-1	5.521E+0	1.200E+1
-2.725E-1	5.512E+0	1.219E+1
-2.822E-1	5.589E+0	1.206E+1
-2.741E-1	5.599E+0	1.192E+1
-2.660E-1	5.599E+0	1.200E+1
-2.741E-1	5.661E+0	1.212E+1
-2.773E-1	5.576E+0	1.188E+1
-2.741E-1	5.560E+0	1.198E+1
-2.676E-1	5.502E+0	1.199E+1
-2.708E-1	5.528E+0	1.216E+1
-2.757E-1	5.589E+0	1.204E+1
-2.725E-1	5.583E+0	1.201E+1
-2.660E-1	5.615E+0	1.203E+1
-2.692E-1	5.619E+0	1.206E+1
-2.757E-1	5.596E+0	1.215E+1
-2.789E-1	5.534E+0	1.205E+1
-2.676E-1	5.570E+0	1.202E+1
-2.708E-1	5.495E+0	1.194E+1
-2.773E-1	5.537E+0	1.215E+1
-2.741E-1	5.586E+0	1.204E+1
-2.660E-1	5.528E+0	1.209E+1
-2.708E-1	5.596E+0	1.205E+1
-2.773E-1	5.499E+0	1.211E+1
-2.773E-1	5.593E+0	1.205E+1
-2.660E-1	5.447E+0	1.202E+1
-2.725E-1	5.515E+0	1.198E+1
-2.773E-1	5.667E+0	1.186E+1
-2.741E-1	5.508E+0	1.215E+1
-2.676E-1	5.515E+0	1.213E+1
-2.708E-1	5.664E+0	1.208E+1
-2.789E-1	5.586E+0	1.203E+1
-2.773E-1	5.612E+0	1.199E+1
-2.692E-1	5.563E+0	1.193E+1
-2.725E-1	5.589E+0	1.196E+1
-2.773E-1	5.602E+0	1.193E+1
-2.757E-1	5.505E+0	1.207E+1
-2.676E-1	5.599E+0	1.200E+1
-2.725E-1	5.534E+0	1.194E+1
-2.773E-1	5.521E+0	1.200E+1
-2.725E-1	5.606E+0	1.207E+1
-2.692E-1	5.586E+0	1.213E+1
-2.708E-1	5.567E+0	1.202E+1
-2.806E-1	5.602E+0	1.198E+1
-2.725E-1	5.508E+0	1.209E+1
-2.660E-1	5.489E+0	1.204E+1
-2.692E-1	5.531E+0	1.217E+1
-2.789E-1	5.554E+0	1.192E+1
-2.741E-1	5.505E+0	1.219E+1
-2.692E-1	5.528E+0	1.203E+1
-2.676E-1	5.645E+0	1.204E+1
-2.757E-1	5.537E+0	1.205E+1
-2.757E-1	5.602E+0	1.208E+1
-2.692E-1	5.502E+0	1.216E+1
-2.741E-1	5.615E+0	1.198E+1
-2.789E-1	5.612E+0	1.206E+1
-2.725E-1	5.580E+0	1.204E+1
-2.660E-1	5.512E+0	1.203E+1
-2.725E-1	5.641E+0	1.205E+1
-2.773E-1	5.670E+0	1.198E+1
-2.741E-1	5.580E+0	1.203E+1
-2.692E-1	5.580E+0	1.194E+1
-2.708E-1	5.554E+0	1.208E+1
-2.806E-1	5.609E+0	1.219E+1
-2.757E-1	5.680E+0	1.217E+1
-2.692E-1	5.437E+0	1.196E+1
-2.725E-1	5.489E+0	1.201E+1
-2.773E-1	5.664E+0	1.200E+1
-2.757E-1	5.599E+0	1.207E+1
-2.676E-1	5.586E+0	1.197E+1
-2.676E-1	5.547E+0	1.212E+1
-2.789E-1	5.473E+0	1.210E+1
-2.741E-1	5.645E+0	1.182E+1
-2.676E-1	5.525E+0	1.207E+1
-2.676E-1	5.606E+0	1.199E+1
-2.773E-1	5.531E+0	1.203E+1
-2.757E-1	5.547E+0	1.208E+1
-2.676E-1	5.606E+0	1.210E+1
-2.708E-1	5.521E+0	1.208E+1
-2.838E-1	5.628E+0	1.204E+1
-2.725E-1	5.518E+0	1.205E+1
-2.643E-1	5.573E+0	1.212E+1
-2.708E-1	5.576E+0	1.190E+1
-2.773E-1	5.570E+0	1.204E+1
-2.773E-1	5.645E+0	1.212E+1
-2.676E-1	5.589E+0	1.214E+1
-2.692E-1	5.550E+0	1.215E+1
-2.789E-1	5.502E+0	1.213E+1
-2.741E-1	5.589E+0	1.204E+1
-2.676E-1	5.537E+0	1.207E+1
-2.708E-1	5.456E+0	1.204E+1
-2.773E-1	5.554E+0	1.212E+1
-2.741E-1	5.593E+0	1.205E+1
-2.676E-1	5.586E+0	1.206E+1
-2.708E-1	5.596E+0	1.196E+1
-2.773E-1	5.547E+0	1.214E+1
-2.725E-1	5.619E+0	1.206E+1
-2.660E-1	5.586E+0	1.208E+1
-2.708E-1	5.486E+0	1.205E+1
-2.789E-1	5.563E+0	1.213E+1
-2.725E-1	5.700E+0	1.198E+1
-2.676E-1	5.573E+0	1.204E+1
-2.708E-1	5.619E+0	1.208E+1
-2.789E-1	5.573E+0	1.211E+1
-2.757E-1	5.547E+0	1.198E+1
-2.643E-1	5.537E+0	1.193E+1
-2.708E-1	5.427E+0	1.194E+1
-2.773E-1	5.599E+0	1.208E+1
-2.757E-1	5.596E+0	1.203E+1
-2.660E-1	5.541E+0	1.189E+1
-2.725E-1	5.495E+0	1.201E+1
-2.789E-1	5.573E+0	1.199E+1
-2.725E-1	5.602E+0	1.204E+1
-2.692E-1	5.557E+0	1.220E+1
-2.692E-1	5.628E+0	1.211E+1
-2.789E-1	5.596E+0	1.202E+1
-2.741E-1	5.525E+0	1.195E+1
-2.676E-1	5.567E+0	1.203E+1
-2.692E-1	5.632E+0	1.206E+1
-2.773E-1	5.609E+0	1.192E+1
-2.757E-1	5.635E+0	1.209E+1
-2.676E-1	5.632E+0	1.198E+1
-2.692E-1	5.502E+0	1.207E+1
-2.757E-1	5.417E+0	1.208E+1
-2.725E-1	5.518E+0	1.193E+1
-2.692E-1	5.606E+0	1.220E+1
-2.708E-1	5.537E+0	1.187E+1
-2.773E-1	5.606E+0	1.213E+1
-2.773E-1	5.635E+0	1.195E+1
-2.676E-1	5.486E+0	1.204E+1
-2.692E-1	5.677E+0	1.203E+1
-2.773E-1	5.580E+0	1.204E+1
-2.708E-1	5.596E+0	1.192E+1
-2.660E-1	5.479E+0	1.200E+1
-2.692E-1	5.713E+0	1.215E+1
-2.789E-1	5.567E+0	1.201E+1
-2.741E-1	5.570E+0	1.196E+1
-2.660E-1	5.602E+0	1.207E+1
-2.725E-1	5.583E+0	1.194E+1
-2.773E-1	5.586E+0	1.207E+1
-2.708E-1	5.567E+0	1.213E+1
-2.660E-1	5.635E+0	1.204E+1
-2.692E-1	5.632E+0	1.209E+1
-2.789E-1	5.563E+0	1.215E+1
-2.757E-1	5.589E+0	1.213E+1
-2.676E-1	5.537E+0	1.203E+1
-2.692E-1	5.554E+0	1.199E+1
-2.773E-1	5.550E+0	1.196E+1
-2.725E-1	5.563E+0	1.205E+1
-2.643E-1	5.648E+0	1.206E+1
-2.692E-1	5.583E+0	1.191E+1
-2.757E-1	5.554E+0	1.220E+1
-2.741E-1	5.508E+0	1.197E+1
-2.660E-1	5.544E+0	1.196E+1
-2.660E-1	5.541E+0	1.193E+1
-2.789E-1	5.515E+0	1.211E+1
-2.757E-1	5.557E+0	1.212E+1
-2.643E-1	5.560E+0	1.210E+1
-2.708E-1	5.531E+0	1.205E+1
-2.789E-1	5.576E+0	1.205E+1
-2.741E-1	5.550E+0	1.212E+1
-2.660E-1	5.599E+0	1.213E+1
-2.676E-1	5.593E+0	1.218E+1
-2.741E-1	5.589E+0	1.197E+1
-2.741E-1	5.615E+0	1.216E+1
-2.643E-1	5.537E+0	1.203E+1
-2.692E-1	5.495E+0	1.204E+1
-2.773E-1	5.466E+0	1.199E+1
-2.725E-1	5.469E+0	1.196E+1
-2.692E-1	5.628E+0	1.193E+1
-2.708E-1	5.573E+0	1.207E+1
-2.773E-1	5.583E+0	1.212E+1
-2.773E-1	5.499E+0	1.204E+1
-2.660E-1	5.563E+0	1.211E+1
-2.708E-1	5.495E+0	1.205E+1
-2.773E-1	5.525E+0	1.205E+1
-2.725E-1	5.567E+0	1.209E+1
-2.660E-1	5.602E+0	1.204E+1
-2.708E-1	5.612E+0	1.193E+1
-2.757E-1	5.602E+0	1.209E+1
-2.741E-1	5.554E+0	1.207E+1
-2.643E-1	5.602E+0	1.217E+1
-2.741E-1	5.531E+0	1.203E+1
-2.757E-1	5.690E+0	1.197E+1
-2.741E-1	5.609E+0	1.200E+1
-2.643E-1	5.667E+0	1.219E+1
-2.708E-1	5.635E+0	1.212E+1
-2.789E-1	5.508E+0	1.210E+1
-2.741E-1	5.596E+0	1.193E+1
-2.676E-1	5.512E+0	1.207E+1
-2.692E-1	5.502E+0	1.195E+1
-2.773E-1	5.537E+0	1.206E+1
-2.741E-1	5.576E+0	1.204E+1
-2.676E-1	5.505E+0	1.195E+1
-2.692E-1	5.508E+0	1.208E+1
-2.741E-1	5.583E+0	1.203E+1
-2.741E-1	5.586E+0	1.199E+1
-2.676E-1	5.525E+0	1.198E+1
-2.725E-1	5.583E+0	1.200E+1
-2.773E-1	5.615E+0	1.210E+1
-2.757E-1	5.609E+0	1.204E+1
-2.660E-1	5.492E+0	1.211E+1
-2.708E-1	5.550E+0	1.209E+1
-2.741E-1	5.602E+0	1.208E+1
-2.708E-1	5.518E+0	1.218E+1
-2.676E-1	5.609E+0	1.206E+1
-2.692E-1	5.593E+0	1.190E+1
-2.773E-1	5.632E+0	1.212E+1
-2.757E-1	5.570E+0	1.203E+1
-2.676E-1	5.716E+0	1.209E+1
-2.676E-1	5.589E+0	1.191E+1
-2.789E-1	5.596E+0	1.208E+1
-2.708E-1	5.635E+0	1.201E+1
-2.660E-1	5.638E+0	1.200E+1
-2.692E-1	5.499E+0	1.203E+1
-2.773E-1	5.401E+0	1.195E+1
-2.757E-1	5.531E+0	1.198E+1
-2.660E-1	5.589E+0	1.202E+1
-2.708E-1	5.515E+0	1.200E+1
-2.773E-1	5.593E+0	1.197E+1
-2.725E-1	5.615E+0	1.215E+1
-2.660E-1	5.550E+0	1.226E+1
-2.708E-1	5.576E+0	1.200E+1
-2.757E-1	5.518E+0	1.203E+1
-2.725E-1	5.576E+0	1.195E+1
-2.676E-1	5.502E+0	1.203E+1
-2.676E-1	5.534E+0	1.186E+1
-2.757E-1	5.531E+0	1.192E+1
-2.725E-1	5.583E+0	1.201E+1
-2.660E-1	5.680E+0	1.207E+1
-2.692E-1	5.567E+0	1.193E+1
-2.741E-1	5.593E+0	1.209E+1
-2.708E-1	5.512E+0	1.217E+1
-2.643E-1	5.489E+0	1.200E+1
-2.725E-1	5.567E+0	1.210E+1
-2.757E-1	5.648E+0	1.201E+1
-2.741E-1	5.544E+0	1.211E+1
-2.692E-1	5.573E+0	1.208E+1
-2.692E-1	5.512E+0	1.204E+1
-2.789E-1	5.544E+0	1.205E+1
-2.708E-1	5.537E+0	1.204E+1
-2.676E-1	5.547E+0	1.210E+1
-2.676E-1	5.518E+0	1.185E+1
-2.757E-1	5.508E+0	1.203E+1
-2.725E-1	5.512E+0	1.208E+1
-2.676E-1	5.580E+0	1.198E+1
-2.676E-1	5.505E+0	1.212E+1
-2.757E-1	5.567E+0	1.202E+1
-2.708E-1	5.625E+0	1.204E+1
-2.643E-1	5.531E+0	1.217E+1
-2.708E-1	5.664E+0	1.204E+1
-2.773E-1	5.596E+0	1.200E+1
-2.757E-1	5.700E+0	1.203E+1
-2.676E-1	5.651E+0	1.203E+1
-2.676E-1	5.567E+0	1.208E+1
-2.789E-1	5.567E+0	1.211E+1
-2.725E-1	5.628E+0	1.204E+1
-2.676E-1	5.576E+0	1.211E+1
-2.660E-1	5.489E+0	1.206E+1
-2.789E-1	5.628E+0	1.201E+1
-2.725E-1	5.664E+0	1.201E+1
-2.676E-1	5.576E+0	1.198E+1
-2.708E-1	5.563E+0	1.191E+1
-2.789E-1	5.573E+0	1.205E+1
-2.741E-1	5.606E+0	1.201E+1
-2.676E-1	5.544E+0	1.199E+1
-2.708E-1	5.515E+0	1.196E+1
-2.773E-1	5.557E+0	1.203E+1
-2.757E-1	5.580E+0	1.206E+1
-2.660E-1	5.596E+0	1.200E+1
-2.708E-1	5.583E+0	1.217E+1
-2.773E-1	5.609E+0	1.210E+1
-2.708E-1	5.625E+0	1.200E+1
-2.676E-1	5.528E+0	1.216E+1
-2.708E-1	5.596E+0	1.202E+1
-2.789E-1	5.563E+0	1.212E+1
-2.725E-1	5.619E+0	1.203E+1
-2.692E-1	5.515E+0	1.207E+1
-2.676E-1	5.563E+0	1.204E+1
-2.741E-1	5.508E+0	1.199E+1
-2.708E-1	5.512E+0	1.215E+1
-2.676E-1	5.677E+0	1.205E+1
-2.676E-1	5.521E+0	1.208E+1
-2.789E-1	5.612E+0	1.211E+1
-2.741E-1	5.628E+0	1.193E+1
-2.676E-1	5.531E+0	1.196E+1
-2.676E-1	5.541E+0	1.210E+1
-2.757E-1	5.606E+0	1.199E+1
-2.741E-1	5.602E+0	1.206E+1
-2.643E-1	5.573E+0	1.205E+1
-2.708E-1	5.596E+0	1.210E+1
-2.757E-1	5.537E+0	1.193E+1
-2.725E-1	5.518E+0	1.210E+1
-2.676E-1	5.499E+0	1.205E+1
-2.692E-1	5.486E+0	1.217E+1
-2.741E-1	5.628E+0	1.200E+1
-2.741E-1	5.645E+0	1.200E+1
-2.692E-1	5.622E+0	1.204E+1
-2.692E-1	5.586E+0	1.197E+1
-2.741E-1	5.625E+0	1.230E+1
-2.757E-1	5.557E+0	1.208E+1
-2.627E-1	5.586E+0	1.210E+1
-2.708E-1	5.541E+0	1.204E+1
-2.773E-1	5.599E+0	1.205E+1
-2.741E-1	5.544E+0	1.199E+1
-2.692E-1	5.667E+0	1.199E+1
-2.660E-1	5.537E+0	1.221E+1
-2.741E-1	5.573E+0	1.191E+1
-2.708E-1	5.489E+0	1.190E+1
-2.660E-1	5.554E+0	1.211E+1
-2.676E-1	5.599E+0	1.206E+1
-2.757E-1	5.512E+0	1.217E+1
-2.708E-1	5.567E+0	1.204E+1
-2.660E-1	5.537E+0	1.205E+1
-2.660E-1	5.615E+0	1.202E+1
-2.757E-1	5.586E+0	1.201E+1
-2.725E-1	5.606E+0	1.197E+1
-2.660E-1	5.563E+0	1.199E+1
-2.692E-1	5.596E+0	1.205E+1
-2.789E-1	5.567E+0	1.207E+1
-2.757E-1	5.589E+0	1.211E+1
-2.660E-1	5.560E+0	1.212E+1
-2.692E-1	5.583E+0	1.200E+1
-2.757E-1	5.573E+0	1.193E+1
-2.757E-1	5.596E+0	1.205E+1
-2.643E-1	5.677E+0	1.215E+1
-2.692E-1	5.537E+0	1.204E+1
-2.757E-1	5.486E+0	1.196E+1
-2.708E-1	5.645E+0	1.218E+1
-2.660E-1	5.700E+0	1.221E+1
-2.692E-1	5.745E+0	1.209E+1
-2.773E-1	5.557E+0	1.210E+1
-2.757E-1	5.421E+0	1.206E+1
-2.611E-1	5.593E+0	1.206E+1
-2.692E-1	5.525E+0	1.208E+1
-2.773E-1	5.534E+0	1.196E+1
-2.757E-1	5.567E+0	1.187E+1
-2.627E-1	5.512E+0	1.207E+1
-2.692E-1	5.508E+0	1.199E+1
-2.757E-1	5.518E+0	1.198E+1
-2.741E-1	5.528E+0	1.223E+1
-2.660E-1	5.593E+0	1.187E+1
-2.660E-1	5.606E+0	1.203E+1
-2.757E-1	5.632E+0	1.203E+1
-2.741E-1	5.473E+0	1.213E+1
-2.676E-1	5.440E+0	1.192E+1
-2.692E-1	5.534E+0	1.214E+1
-2.773E-1	5.537E+0	1.205E+1
-2.741E-1	5.622E+0	1.202E+1
-2.627E-1	5.495E+0	1.198E+1
-2.692E-1	5.596E+0	1.201E+1
-2.773E-1	5.508E+0	1.191E+1
-2.741E-1	5.599E+0	1.213E+1
-2.660E-1	5.544E+0	1.206E+1
-2.692E-1	5.583E+0	1.200E+1
-2.757E-1	5.635E+0	1.196E+1
-2.741E-1	5.589E+0	1.204E+1
-2.643E-1	5.557E+0	1.199E+1
-2.676E-1	5.567E+0	1.185E+1
-2.741E-1	5.628E+0	1.217E+1
-2.757E-1	5.622E+0	1.196E+1
-2.660E-1	5.554E+0	1.204E+1
-2.676E-1	5.544E+0	1.208E+1
-2.773E-1	5.596E+0	1.210E+1
-2.725E-1	5.606E+0	1.200E+1
-2.676E-1	5.486E+0	1.205E+1
-2.708E-1	5.602E+0	1.215E+1
-2.741E-1	5.593E+0	1.204E+1
-2.741E-1	5.593E+0	1.203E+1
-2.660E-1	5.586E+0	1.213E+1
-2.660E-1	5.628E+0	1.187E+1
-2.789E-1	5.528E+0	1.201E+1
-2.757E-1	5.599E+0	1.211E+1
-2.660E-1	5.593E+0	1.215E+1
-2.708E-1	5.609E+0	1.205E+1
-2.757E-1	5.583E+0	1.191E+1
-2.757E-1	5.606E+0	1.202E+1
-2.627E-1	5.596E+0	1.199E+1
-2.692E-1	5.612E+0	1.212E+1
-2.789E-1	5.521E+0	1.203E+1
-2.725E-1	5.541E+0	1.209E+1
-2.643E-1	5.583E+0	1.212E+1
-2.660E-1	5.593E+0	1.205E+1
-2.773E-1	5.609E+0	1.203E+1
-2.741E-1	5.492E+0	1.194E+1
-2.643E-1	5.512E+0	1.206E+1
-2.708E-1	5.586E+0	1.200E+1
-2.773E-1	5.593E+0	1.193E+1
-2.741E-1	5.625E+0	1.209E+1
-2.627E-1	5.492E+0	1.211E+1
-2.692E-1	5.512E+0	1.212E+1
-2.773E-1	5.583E+0	1.212E+1
-2.725E-1	5.576E+0	1.204E+1
-2.643E-1	5.508E+0	1.204E+1
-2.708E-1	5.609E+0	1.209E+1
-2.757E-1	5.499E+0	1.205E+1
-2.757E-1	5.658E+0	1.197E+1
-2.660E-1	5.583E+0	1.213E+1
-2.692E-1	5.541E+0	1.208E+1
-2.725E-1	5.515E+0	1.196E+1
-2.708E-1	5.593E+0	1.214E+1
-2.660E-1	5.576E+0	1.215E+1
-2.692E-1	5.531E+0	1.204E+1
-2.773E-1	5.547E+0	1.200E+1
-2.773E-1	5.609E+0	1.198E+1
-2.676E-1	5.599E+0	1.204E+1
-2.692E-1	5.599E+0	1.205E+1
-2.741E-1	5.658E+0	1.207E+1
-2.741E-1	5.557E+0	1.213E+1
-2.643E-1	5.632E+0	1.197E+1
-2.676E-1	5.615E+0	1.197E+1
-2.773E-1	5.534E+0	1.211E+1
-2.757E-1	5.593E+0	1.214E+1
-2.643E-1	5.583E+0	1.207E+1
-2.660E-1	5.537E+0	1.214E+1
-2.773E-1	5.619E+0	1.208E+1
-2.741E-1	5.580E+0	1.210E+1
-2.660E-1	5.557E+0	1.204E+1
-2.643E-1	5.528E+0	1.208E+1
-2.773E-1	5.560E+0	1.206E+1
-2.725E-1	5.573E+0	1.204E+1
-2.676E-1	5.512E+0	1.198E+1
-2.660E-1	5.573E+0	1.201E+1
-2.757E-1	5.641E+0	1.191E+1
-2.708E-1	5.586E+0	1.212E+1
-2.660E-1	5.573E+0	1.199E+1
-2.660E-1	5.625E+0	1.193E+1
-2.757E-1	5.550E+0	1.214E+1
-2.725E-1	5.635E+0	1.197E+1
-2.643E-1	5.563E+0	1.209E+1
-2.660E-1	5.486E+0	1.199E+1
-2.773E-1	5.518E+0	1.213E+1
-2.741E-1	5.521E+0	1.196E+1
-2.676E-1	5.557E+0	1.202E+1
-2.660E-1	5.557E+0	1.201E+1
-2.741E-1	5.654E+0	1.197E+1
-2.741E-1	5.515E+0	1.209E+1
-2.676E-1	5.560E+0	1.203E+1
-2.676E-1	5.576E+0	1.216E+1
-2.773E-1	5.541E+0	1.208E+1
-2.757E-1	5.560E+0	1.214E+1
-2.660E-1	5.531E+0	1.205E+1
-2.660E-1	5.606E+0	1.216E+1
-2.757E-1	5.570E+0	1.196E+1
-2.725E-1	5.609E+0	1.197E+1
-2.660E-1	5.596E+0	1.216E+1
-2.660E-1	5.525E+0	1.196E+1
-2.773E-1	5.589E+0	1.217E+1
-2.708E-1	5.573E+0	1.194E+1
-2.643E-1	5.583E+0	1.216E+1
-2.692E-1	5.580E+0	1.191E+1
-2.773E-1	5.593E+0	1.216E+1
-2.741E-1	5.641E+0	1.211E+1
-2.676E-1	5.586E+0	1.209E+1
-2.676E-1	5.586E+0	1.204E+1
-2.757E-1	5.612E+0	1.215E+1
-2.741E-1	5.632E+0	1.216E+1
-2.676E-1	5.531E+0	1.203E+1
-2.692E-1	5.525E+0	1.198E+1
-2.757E-1	5.586E+0	1.193E+1
-2.757E-1	5.596E+0	1.214E+1
-2.692E-1	5.615E+0	1.205E+1
-2.692E-1	5.576E+0	1.220E+1
-2.757E-1	5.615E+0	1.201E+1
-2.741E-1	5.648E+0	1.208E+1
-2.660E-1	5.541E+0	1.205E+1
-2.676E-1	5.534E+0	1.201E+1
-2.757E-1	5.563E+0	1.215E+1
-2.741E-1	5.573E+0	1.196E+1
-2.676E-1	5.550E+0	1.201E+1
-2.676E-1	5.609E+0	1.206E+1
-2.757E-1	5.606E+0	1.200E+1
-2.725E-1	5.700E+0	1.212E+1
-2.660E-1	5.573E+0	1.208E+1
-2.660E-1	5.508E+0	1.191E+1
-2.741E-1	5.625E+0	1.211E+1
-2.741E-1	5.599E+0	1.204E+1
-2.643E-1	5.508E+0	1.201E+1
-2.676E-1	5.615E+0	1.200E+1
-2.741E-1	5.583E+0	1.207E+1
-2.708E-1	5.658E+0	1.208E+1
-2.643E-1	5.593E+0	1.204E+1
-2.708E-1	5.576E+0	1.208E+1
-2.789E-1	5.521E+0	1.205E+1
-2.741E-1	5.508E+0	1.207E+1
-2.643E-1	5.469E+0	1.196E+1
-2.692E-1	5.528E+0	1.193E+1
-2.757E-1	5.567E+0	1.200E+1
-2.741E-1	5.567E+0	1.205E+1
-2.643E-1	5.541E+0	1.202E+1
-2.676E-1	5.576E+0	1.195E+1
-2.773E-1	5.560E+0	1.204E+1
-2.773E-1	5.583E+0	1.194E+1
-2.660E-1	5.525E+0	1.191E+1
-2.725E-1	5.602E+0	1.202E+1
-2.773E-1	5.525E+0	1.205E+1
-2.708E-1	5.583E+0	1.204E+1
-2.643E-1	5.583E+0	1.205E+1
-2.676E-1	5.596E+0	1.220E+1
-2.757E-1	5.635E+0	1.192E+1
-2.773E-1	5.651E+0	1.203E+1
-2.660E-1	5.492E+0	1.205E+1
-2.676E-1	5.593E+0	1.196E+1
-2.741E-1	5.576E+0	1.208E+1
-2.725E-1	5.554E+0	1.198E+1
-2.676E-1	5.602E+0	1.202E+1
-2.660E-1	5.541E+0	1.200E+1
-2.741E-1	5.596E+0	1.203E+1
-2.708E-1	5.508E+0	1.213E+1
-2.660E-1	5.622E+0	1.206E+1
-2.692E-1	5.609E+0	1.201E+1
-2.725E-1	5.534E+0	1.204E+1
-2.741E-1	5.619E+0	1.201E+1
-2.643E-1	5.622E+0	1.214E+1
-2.660E-1	5.567E+0	1.211E+1
-2.741E-1	5.586E+0	1.203E+1
-2.725E-1	5.525E+0	1.196E+1
-2.660E-1	5.583E+0	1.201E+1
-2.708E-1	5.664E+0	1.210E+1
-2.757E-1	5.567E+0	1.213E+1
-2.741E-1	5.648E+0	1.208E+1
-2.660E-1	5.638E+0	1.204E+1
-2.676E-1	5.550E+0	1.192E+1
-2.741E-1	5.573E+0	1.187E+1
-2.741E-1	5.544E+0	1.200E+1
-2.627E-1	5.515E+0	1.213E+1
-2.660E-1	5.567E+0	1.199E+1
-2.741E-1	5.547E+0	1.192E+1
-2.757E-1	5.635E+0	1.205E+1
-2.627E-1	5.573E+0	1.198E+1
-2.692E-1	5.658E+0	1.209E+1
-2.741E-1	5.576E+0	1.208E+1
-2.708E-1	5.489E+0	1.223E+1
-2.676E-1	5.635E+0	1.197E+1
-2.676E-1	5.573E+0	1.204E+1
-2.741E-1	5.599E+0	1.193E+1
-2.741E-1	5.619E+0	1.210E+1
-2.660E-1	5.460E+0	1.201E+1
-2.660E-1	5.589E+0	1.186E+1
-2.757E-1	5.615E+0	1.208E+1
-2.741E-1	5.544E+0	1.191E+1
-2.660E-1	5.554E+0	1.211E+1
-2.676E-1	5.541E+0	1.204E+1
-2.773E-1	5.658E+0	1.207E+1
-2.741E-1	5.586E+0	1.199E+1
-2.676E-1	5.518E+0	1.209E+1
-2.708E-1	5.573E+0	1.196E+1
-2.757E-1	5.687E+0	1.205E+1
-2.741E-1	5.550E+0	1.194E+1
-2.643E-1	5.518E+0	1.194E+1
-2.708E-1	5.560E+0	1.219E+1
-2.741E-1	5.622E+0	1.201E+1
-2.741E-1	5.632E+0	1.198E+1
-2.660E-1	5.489E+0	1.215E+1
-2.676E-1	5.628E+0	1.195E+1
-2.741E-1	5.586E+0	1.201E+1
-2.741E-1	5.635E+0	1.198E+1
-2.643E-1	5.547E+0	1.205E+1
-2.692E-1	5.625E+0	1.204E+1
-2.757E-1	5.586E+0	1.216E+1
-2.741E-1	5.593E+0	1.200E+1
-2.676E-1	5.619E+0	1.204E+1
-2.692E-1	5.434E+0	1.217E+1
-2.741E-1	5.437E+0	1.204E+1
-2.708E-1	5.641E+0	1.204E+1
-2.676E-1	5.638E+0	1.203E+1
-2.676E-1	5.576E+0	1.190E+1
-2.773E-1	5.476E+0	1.188E+1
-2.708E-1	5.544E+0	1.196E+1
-2.660E-1	5.560E+0	1.207E+1
-2.660E-1	5.599E+0	1.206E+1
-2.757E-1	5.567E+0	1.209E+1
-2.725E-1	5.622E+0	1.215E+1
-2.676E-1	5.632E+0	1.204E+1
-2.660E-1	5.557E+0	1.204E+1
-2.757E-1	5.411E+0	1.198E+1
-2.741E-1	5.609E+0	1.194E+1
-2.643E-1	5.560E+0	1.219E+1
-2.676E-1	5.512E+0	1.198E+1
-2.725E-1	5.537E+0	1.207E+1
-2.741E-1	5.573E+0	1.195E+1
-2.676E-1	5.602E+0	1.207E+1
-2.676E-1	5.596E+0	1.196E+1
-2.757E-1	5.528E+0	1.201E+1
-2.741E-1	5.541E+0	1.216E+1
-2.676E-1	5.466E+0	1.201E+1
-2.643E-1	5.560E+0	1.198E+1
-2.741E-1	5.570E+0	1.215E+1
-2.757E-1	5.580E+0	1.210E+1
-2.676E-1	5.505E+0	1.211E+1
-2.660E-1	5.696E+0	1.205E+1
-2.757E-1	5.567E+0	1.205E+1
-2.725E-1	5.486E+0	1.215E+1
-2.643E-1	5.521E+0	1.209E+1
-2.660E-1	5.463E+0	1.213E+1
-2.757E-1	5.615E+0	1.215E+1
-2.725E-1	5.554E+0	1.205E+1
-2.643E-1	5.612E+0	1.212E+1
-2.676E-1	5.586E+0	1.200E+1
-2.741E-1	5.599E+0	1.203E+1
-2.692E-1	5.593E+0	1.200E+1
-2.611E-1	5.508E+0	1.206E+1
-2.660E-1	5.628E+0	1.205E+1
-2.757E-1	5.427E+0	1.186E+1
-2.741E-1	5.654E+0	1.197E+1
-2.643E-1	5.619E+0	1.212E+1
-2.660E-1	5.661E+0	1.204E+1
-2.741E-1	5.576E+0	1.198E+1
-2.725E-1	5.557E+0	1.208E+1
-2.660E-1	5.456E+0	1.209E+1
-2.660E-1	5.596E+0	1.208E+1
-2.757E-1	5.567E+0	1.197E+1
-2.757E-1	5.492E+0	1.197E+1
-2.643E-1	5.583E+0	1.213E+1
-2.676E-1	5.606E+0	1.203E+1
-2.757E-1	5.609E+0	1.215E+1
-2.725E-1	5.602E+0	1.205E+1
-2.660E-1	5.560E+0	1.204E+1
-2.660E-1	5.557E+0	1.207E+1
-2.741E-1	5.541E+0	1.208E+1
-2.741E-1	5.622E+0	1.204E+1
-2.660E-1	5.570E+0	1.214E+1
-2.692E-1	5.550E+0	1.204E+1
-2.773E-1	5.667E+0	1.203E+1
-2.725E-1	5.499E+0	1.208E+1
-2.627E-1	5.528E+0	1.220E+1
-2.676E-1	5.586E+0	1.210E+1
-2.725E-1	5.586E+0	1.206E+1
-2.692E-1	5.625E+0	1.203E+1
-2.643E-1	5.622E+0	1.207E+1
-2.660E-1	5.554E+0	1.211E+1
-2.741E-1	5.570E+0	1.199E+1
-2.725E-1	5.580E+0	1.190E+1
-2.643E-1	5.612E+0	1.215E+1
-2.660E-1	5.512E+0	1.212E+1
-2.725E-1	5.550E+0	1.198E+1
-2.725E-1	5.547E+0	1.201E+1
-2.627E-1	5.628E+0	1.211E+1
-2.676E-1	5.622E+0	1.212E+1
-2.757E-1	5.563E+0	1.192E+1
-2.773E-1	5.570E+0	1.213E+1
-2.660E-1	5.492E+0	1.203E+1
-2.660E-1	5.583E+0	1.210E+1
-2.773E-1	5.615E+0	1.203E+1
-2.708E-1	5.661E+0	1.204E+1
-2.676E-1	5.625E+0	1.206E+1
-2.692E-1	5.525E+0	1.192E+1
-2.757E-1	5.674E+0	1.206E+1
-2.757E-1	5.596E+0	1.196E+1
-2.676E-1	5.505E+0	1.204E+1
-2.660E-1	5.576E+0	1.204E+1
-2.741E-1	5.606E+0	1.213E+1
-2.741E-1	5.677E+0	1.219E+1
-2.660E-1	5.567E+0	1.192E+1
-2.660E-1	5.667E+0	1.201E+1
-2.725E-1	5.612E+0	1.208E+1
-2.757E-1	5.606E+0	1.211E+1
-2.660E-1	5.515E+0	1.209E+1
-2.660E-1	5.534E+0	1.203E+1
-2.773E-1	5.499E+0	1.198E+1
-2.708E-1	5.515E+0	1.213E+1
-2.660E-1	5.573E+0	1.196E+1
-2.660E-1	5.635E+0	1.207E+1
-2.725E-1	5.544E+0	1.204E+1
-2.725E-1	5.557E+0	1.202E+1
-2.660E-1	5.580E+0	1.205E+1
-2.692E-1	5.606E+0	1.202E+1
-2.773E-1	5.596E+0	1.202E+1
-2.725E-1	5.570E+0	1.200E+1
-2.660E-1	5.573E+0	1.195E+1
-2.676E-1	5.606E+0	1.200E+1
-2.725E-1	5.512E+0	1.208E+1
-2.757E-1	5.606E+0	1.208E+1
-2.660E-1	5.570E+0	1.211E+1
-2.660E-1	5.612E+0	1.209E+1
-2.741E-1	5.463E+0	1.199E+1
-2.757E-1	5.502E+0	1.205E+1
-2.692E-1	5.531E+0	1.213E+1
-2.692E-1	5.560E+0	1.205E+1
-2.725E-1	5.580E+0	1.200E+1
-2.725E-1	5.645E+0	1.189E+1
-2.676E-1	5.628E+0	1.203E+1
-2.708E-1	5.661E+0	1.203E+1
-2.741E-1	5.515E+0	1.209E+1
-2.741E-1	5.528E+0	1.199E+1
-2.660E-1	5.615E+0	1.199E+1
-2.660E-1	5.557E+0	1.211E+1
-2.757E-1	5.521E+0	1.204E+1
-2.725E-1	5.609E+0	1.201E+1
-2.627E-1	5.580E+0	1.198E+1
-2.676E-1	5.541E+0	1.190E+1
-2.741E-1	5.586E+0	1.203E+1
-2.741E-1	5.589E+0	1.203E+1
-2.660E-1	5.638E+0	1.216E+1
-2.676E-1	5.713E+0	1.216E+1
-2.741E-1	5.508E+0	1.219E+1
-2.741E-1	5.508E+0	1.227E+1
-2.643E-1	5.602E+0	1.211E+1
-2.708E-1	5.628E+0	1.220E+1
-2.757E-1	5.528E+0	1.209E+1
-2.741E-1	5.512E+0	1.191E+1
-2.643E-1	5.628E+0	1.199E+1
-2.676E-1	5.512E+0	1.209E+1
-2.757E-1	5.567E+0	1.205E+1
-2.725E-1	5.667E+0	1.223E+1
-2.660E-1	5.541E+0	1.202E+1
-2.692E-1	5.680E+0	1.212E+1
-2.741E-1	5.609E+0	1.204E+1
-2.741E-1	5.576E+0	1.202E+1
-2.643E-1	5.612E+0	1.196E+1
-2.660E-1	5.570E+0	1.205E+1
-2.757E-1	5.651E+0	1.198E+1
-2.725E-1	5.593E+0	1.208E+1
-2.692E-1	5.654E+0	1.216E+1
-2.708E-1	5.602E+0	1.201E+1
-2.757E-1	5.550E+0	1.194E+1
-2.708E-1	5.531E+0	1.209E+1
-2.676E-1	5.589E+0	1.212E+1
-2.676E-1	5.573E+0	1.213E+1
-2.757E-1	5.512E+0	1.208E+1
-2.741E-1	5.554E+0	1.222E+1
-2.692E-1	5.615E+0	1.216E+1
-2.676E-1	5.534E+0	1.214E+1
-2.741E-1	5.479E+0	1.203E+1
-2.741E-1	5.641E+0	1.218E+1
-2.676E-1	5.589E+0	1.203E+1
-2.676E-1	5.570E+0	1.206E+1
-2.741E-1	5.521E+0	1.206E+1
-2.708E-1	5.596E+0	1.213E+1
-2.643E-1	5.576E+0	1.204E+1
-2.660E-1	5.635E+0	1.210E+1
-2.741E-1	5.622E+0	1.211E+1
-2.741E-1	5.622E+0	1.204E+1
-2.676E-1	5.476E+0	1.196E+1
-2.660E-1	5.606E+0	1.192E+1
-2.757E-1	5.547E+0	1.201E+1
-2.741E-1	5.563E+0	1.207E+1
-2.660E-1	5.570E+0	1.204E+1
-2.708E-1	5.492E+0	1.209E+1
-2.741E-1	5.593E+0	1.201E+1
-2.757E-1	5.580E+0	1.206E+1
-2.676E-1	5.632E+0	1.211E+1
-2.692E-1	5.518E+0	1.198E+1
-2.773E-1	5.586E+0	1.203E+1
-2.725E-1	5.596E+0	1.192E+1
-2.660E-1	5.547E+0	1.201E+1
-2.676E-1	5.635E+0	1.197E+1
-2.757E-1	5.486E+0	1.206E+1
-2.757E-1	5.521E+0	1.202E+1
-2.676E-1	5.576E+0	1.203E+1
-2.708E-1	5.499E+0	1.222E+1
-2.757E-1	5.541E+0	1.210E+1
-2.757E-1	5.589E+0	1.196E+1
-2.692E-1	5.573E+0	1.212E+1
-2.708E-1	5.570E+0	1.205E+1
-2.741E-1	5.635E+0	1.207E+1
-2.725E-1	5.593E+0	1.201E+1
-2.643E-1	5.651E+0	1.208E+1
-2.660E-1	5.534E+0	1.209E+1
-2.757E-1	5.654E+0	1.200E+1
-2.757E-1	5.499E+0	1.201E+1
-2.676E-1	5.508E+0	1.206E+1
-2.708E-1	5.495E+0	1.213E+1
-2.741E-1	5.700E+0	1.208E+1
-2.725E-1	5.495E+0	1.215E+1
-2.676E-1	5.606E+0	1.206E+1
-2.692E-1	5.544E+0	1.203E+1
-2.741E-1	5.609E+0	1.197E+1
-2.741E-1	5.586E+0	1.204E+1
-2.660E-1	5.632E+0	1.204E+1
-2.676E-1	5.518E+0	1.205E+1
-2.773E-1	5.573E+0	1.214E+1
-2.741E-1	5.560E+0	1.199E+1
-2.660E-1	5.534E+0	1.211E+1
-2.676E-1	5.541E+0	1.216E+1
-2.741E-1	5.492E+0	1.207E+1
-2.741E-1	5.392E+0	1.200E+1
-2.643E-1	5.677E+0	1.203E+1
-2.708E-1	5.609E+0	1.212E+1
-2.789E-1	5.599E+0	1.199E+1
-2.741E-1	5.583E+0	1.213E+1
-2.676E-1	5.512E+0	1.195E+1
-2.692E-1	5.563E+0	1.217E+1
-2.757E-1	5.667E+0	1.193E+1
-2.741E-1	5.674E+0	1.217E+1
-2.643E-1	5.606E+0	1.213E+1
-2.660E-1	5.609E+0	1.205E+1
-2.741E-1	5.628E+0	1.214E+1
-2.741E-1	5.576E+0	1.206E+1
-2.708E-1	5.570E+0	1.184E+1
-2.676E-1	5.638E+0	1.197E+1
-2.757E-1	5.583E+0	1.203E+1
-2.741E-1	5.667E+0	1.209E+1
-2.676E-1	5.661E+0	1.187E+1
-2.660E-1	5.489E+0	1.205E+1
-2.757E-1	5.654E+0	1.218E+1
-2.725E-1	5.541E+0	1.198E+1
-2.692E-1	5.596E+0	1.196E+1
-2.660E-1	5.557E+0	1.206E+1
-2.757E-1	5.609E+0	1.206E+1
-2.725E-1	5.515E+0	1.198E+1
-2.676E-1	5.583E+0	1.210E+1
-2.676E-1	5.486E+0	1.212E+1
-2.741E-1	5.632E+0	1.215E+1
-2.741E-1	5.583E+0	1.210E+1
-2.676E-1	5.599E+0	1.196E+1
-2.676E-1	5.534E+0	1.206E+1
-2.773E-1	5.486E+0	1.200E+1
-2.773E-1	5.638E+0	1.206E+1
-2.660E-1	5.567E+0	1.206E+1
-2.660E-1	5.677E+0	1.189E+1
-2.789E-1	5.528E+0	1.212E+1
-2.757E-1	5.580E+0	1.200E+1
-2.660E-1	5.648E+0	1.200E+1
-2.660E-1	5.586E+0	1.204E+1
-2.757E-1	5.658E+0	1.207E+1
-2.741E-1	5.580E+0	1.203E+1
-2.660E-1	5.596E+0	1.213E+1
-2.676E-1	5.554E+0	1.201E+1
-2.741E-1	5.573E+0	1.208E+1
-2.757E-1	5.573E+0	1.195E+1
-2.676E-1	5.512E+0	1.202E+1
-2.676E-1	5.528E+0	1.200E+1
-2.757E-1	5.599E+0	1.205E+1
-2.773E-1	5.466E+0	1.204E+1
-2.676E-1	5.593E+0	1.223E+1
-2.692E-1	5.560E+0	1.208E+1
-2.741E-1	5.531E+0	1.208E+1
-2.757E-1	5.576E+0	1.195E+1
-2.676E-1	5.680E+0	1.216E+1
-2.660E-1	5.531E+0	1.200E+1
-2.741E-1	5.567E+0	1.206E+1
-2.741E-1	5.677E+0	1.218E+1
-2.643E-1	5.641E+0	1.198E+1
-2.676E-1	5.518E+0	1.205E+1
-2.741E-1	5.563E+0	1.200E+1
-2.773E-1	5.531E+0	1.209E+1
-2.643E-1	5.664E+0	1.193E+1
-2.660E-1	5.554E+0	1.208E+1
-2.757E-1	5.622E+0	1.192E+1
[truncated: 93,939 more rows]
