# Supplementary material for: Improved ANAP incorporation and VCF analysis reveal details of P2X7 current facilitation and a limited conformational interplay between ATP binding and the intracellular ballast domain
Source: eLife. 2023 Jan 4;12:e82479. doi: 10.7554/eLife.82479 (PMC9859053; doi:10.7554/eLife.82479)
Supplement: Figure 5—figure supplement 3—source data 2. [file elife-82479-fig5-figsupp3-data2.zip › Figure-5_figure-supplement-3_source-data-2/DeltaCaM-S124/l14/22.csv]

-1.800E-1	1.239E+1	2.498E+1
-1.751E-1	1.244E+1	2.496E+1
-1.768E-1	1.244E+1	2.495E+1
-1.751E-1	1.240E+1	2.499E+1
-1.784E-1	1.247E+1	2.488E+1
-1.735E-1	1.239E+1	2.480E+1
-1.735E-1	1.239E+1	2.504E+1
-1.751E-1	1.240E+1	2.501E+1
-1.784E-1	1.244E+1	2.488E+1
-1.751E-1	1.232E+1	2.494E+1
-1.735E-1	1.243E+1	2.499E+1
-1.768E-1	1.247E+1	2.499E+1
-1.800E-1	1.230E+1	2.494E+1
-1.751E-1	1.247E+1	2.492E+1
-1.735E-1	1.238E+1	2.496E+1
-1.751E-1	1.230E+1	2.497E+1
-1.800E-1	1.223E+1	2.494E+1
-1.784E-1	1.231E+1	2.484E+1
-1.768E-1	1.232E+1	2.496E+1
-1.768E-1	1.236E+1	2.480E+1
-1.800E-1	1.231E+1	2.492E+1
-1.735E-1	1.240E+1	2.496E+1
-1.751E-1	1.248E+1	2.498E+1
-1.751E-1	1.232E+1	2.473E+1
-1.800E-1	1.235E+1	2.490E+1
-1.751E-1	1.240E+1	2.500E+1
-1.751E-1	1.245E+1	2.498E+1
-1.768E-1	1.254E+1	2.486E+1
-1.800E-1	1.244E+1	2.495E+1
-1.735E-1	1.226E+1	2.482E+1
-1.735E-1	1.256E+1	2.501E+1
-1.768E-1	1.253E+1	2.489E+1
-1.768E-1	1.236E+1	2.481E+1
-1.768E-1	1.240E+1	2.490E+1
-1.703E-1	1.250E+1	2.507E+1
-1.768E-1	1.241E+1	2.485E+1
-1.768E-1	1.248E+1	2.486E+1
-1.768E-1	1.252E+1	2.474E+1
-1.751E-1	1.239E+1	2.495E+1
-1.751E-1	1.259E+1	2.499E+1
-1.768E-1	1.244E+1	2.512E+1
-1.751E-1	1.235E+1	2.476E+1
-1.768E-1	1.245E+1	2.488E+1
-1.751E-1	1.233E+1	2.469E+1
-1.800E-1	1.237E+1	2.493E+1
-1.768E-1	1.244E+1	2.503E+1
-1.751E-1	1.243E+1	2.496E+1
-1.768E-1	1.258E+1	2.488E+1
-1.768E-1	1.242E+1	2.490E+1
-1.751E-1	1.258E+1	2.496E+1
-1.735E-1	1.237E+1	2.495E+1
-1.735E-1	1.244E+1	2.488E+1
-1.784E-1	1.247E+1	2.486E+1
-1.751E-1	1.245E+1	2.491E+1
-1.768E-1	1.229E+1	2.502E+1
-1.751E-1	1.246E+1	2.493E+1
-1.768E-1	1.238E+1	2.475E+1
-1.768E-1	1.249E+1	2.498E+1
-1.751E-1	1.234E+1	2.486E+1
-1.735E-1	1.239E+1	2.489E+1
-1.784E-1	1.244E+1	2.498E+1
-1.751E-1	1.230E+1	2.484E+1
-1.751E-1	1.236E+1	2.502E+1
-1.735E-1	1.237E+1	2.500E+1
-1.751E-1	1.239E+1	2.493E+1
-1.751E-1	1.230E+1	2.505E+1
-1.768E-1	1.245E+1	2.501E+1
-1.784E-1	1.229E+1	2.499E+1
-1.800E-1	1.238E+1	2.504E+1
-1.784E-1	1.234E+1	2.503E+1
-1.719E-1	1.245E+1	2.488E+1
-1.768E-1	1.235E+1	2.492E+1
-1.800E-1	1.240E+1	2.486E+1
-1.751E-1	1.240E+1	2.502E+1
-1.751E-1	1.238E+1	2.513E+1
-1.768E-1	1.241E+1	2.485E+1
-1.784E-1	1.251E+1	2.507E+1
-1.751E-1	1.245E+1	2.466E+1
-1.719E-1	1.236E+1	2.488E+1
-1.768E-1	1.234E+1	2.473E+1
-1.784E-1	1.228E+1	2.482E+1
-1.784E-1	1.240E+1	2.501E+1
-1.784E-1	1.230E+1	2.482E+1
-1.784E-1	1.236E+1	2.480E+1
-1.800E-1	1.245E+1	2.501E+1
-1.784E-1	1.236E+1	2.515E+1
-1.735E-1	1.230E+1	2.505E+1
-1.768E-1	1.244E+1	2.491E+1
-1.768E-1	1.256E+1	2.464E+1
-1.784E-1	1.247E+1	2.496E+1
-1.735E-1	1.242E+1	2.501E+1
-1.768E-1	1.241E+1	2.473E+1
-1.800E-1	1.246E+1	2.479E+1
-1.751E-1	1.243E+1	2.503E+1
-1.735E-1	1.245E+1	2.495E+1
-1.751E-1	1.242E+1	2.479E+1
-1.784E-1	1.242E+1	2.492E+1
-1.751E-1	1.239E+1	2.498E+1
-1.784E-1	1.232E+1	2.494E+1
-1.768E-1	1.251E+1	2.490E+1
-1.784E-1	1.247E+1	2.508E+1
-1.768E-1	1.241E+1	2.496E+1
-1.751E-1	1.234E+1	2.505E+1
-1.784E-1	1.240E+1	2.482E+1
-1.784E-1	1.237E+1	2.493E+1
-1.784E-1	1.241E+1	2.488E+1
-1.768E-1	1.248E+1	2.495E+1
-1.768E-1	1.251E+1	2.504E+1
-1.784E-1	1.235E+1	2.498E+1
-1.768E-1	1.254E+1	2.489E+1
-1.751E-1	1.239E+1	2.497E+1
-1.768E-1	1.253E+1	2.479E+1
-1.784E-1	1.233E+1	2.483E+1
-1.768E-1	1.240E+1	2.493E+1
-1.751E-1	1.239E+1	2.489E+1
-1.768E-1	1.242E+1	2.489E+1
-1.800E-1	1.240E+1	2.488E+1
-1.768E-1	1.234E+1	2.487E+1
-1.735E-1	1.228E+1	2.495E+1
-1.784E-1	1.241E+1	2.507E+1
-1.784E-1	1.230E+1	2.496E+1
-1.751E-1	1.246E+1	2.490E+1
-1.735E-1	1.242E+1	2.484E+1
-1.800E-1	1.234E+1	2.505E+1
-1.800E-1	1.235E+1	2.500E+1
-1.735E-1	1.247E+1	2.493E+1
-1.784E-1	1.262E+1	2.485E+1
-1.768E-1	1.238E+1	2.498E+1
-1.768E-1	1.243E+1	2.479E+1
-1.800E-1	1.250E+1	2.493E+1
-1.751E-1	1.234E+1	2.501E+1
-1.735E-1	1.240E+1	2.506E+1
-1.751E-1	1.238E+1	2.492E+1
-1.751E-1	1.232E+1	2.521E+1
-1.800E-1	1.234E+1	2.494E+1
-1.768E-1	1.240E+1	2.515E+1
-1.784E-1	1.249E+1	2.491E+1
-1.784E-1	1.240E+1	2.495E+1
-1.751E-1	1.247E+1	2.496E+1
-1.784E-1	1.239E+1	2.504E+1
-1.768E-1	1.244E+1	2.497E+1
-1.784E-1	1.246E+1	2.516E+1
-1.751E-1	1.242E+1	2.493E+1
-1.768E-1	1.250E+1	2.505E+1
-1.768E-1	1.244E+1	2.478E+1
-1.751E-1	1.229E+1	2.515E+1
-1.751E-1	1.253E+1	2.485E+1
-1.751E-1	1.235E+1	2.495E+1
-1.784E-1	1.235E+1	2.509E+1
-1.768E-1	1.241E+1	2.489E+1
-1.751E-1	1.254E+1	2.513E+1
-1.751E-1	1.244E+1	2.492E+1
-1.784E-1	1.237E+1	2.484E+1
-1.768E-1	1.240E+1	2.479E+1
-1.800E-1	1.234E+1	2.490E+1
-1.784E-1	1.244E+1	2.494E+1
-1.784E-1	1.243E+1	2.496E+1
-1.768E-1	1.234E+1	2.478E+1
-1.751E-1	1.234E+1	2.510E+1
-1.768E-1	1.233E+1	2.485E+1
-1.800E-1	1.238E+1	2.504E+1
-1.784E-1	1.242E+1	2.511E+1
-1.784E-1	1.242E+1	2.494E+1
-1.751E-1	1.234E+1	2.490E+1
-1.784E-1	1.230E+1	2.494E+1
-1.784E-1	1.255E+1	2.510E+1
-1.768E-1	1.236E+1	2.483E+1
-1.784E-1	1.252E+1	2.486E+1
-1.784E-1	1.248E+1	2.507E+1
-1.768E-1	1.238E+1	2.502E+1
-1.768E-1	1.246E+1	2.489E+1
-1.784E-1	1.229E+1	2.503E+1
-1.768E-1	1.247E+1	2.498E+1
-1.800E-1	1.249E+1	2.503E+1
-1.768E-1	1.243E+1	2.490E+1
-1.751E-1	1.225E+1	2.487E+1
-1.800E-1	1.231E+1	2.497E+1
-1.768E-1	1.237E+1	2.508E+1
-1.768E-1	1.249E+1	2.516E+1
-1.768E-1	1.235E+1	2.476E+1
-1.816E-1	1.235E+1	2.499E+1
-1.784E-1	1.233E+1	2.488E+1
-1.735E-1	1.242E+1	2.503E+1
-1.768E-1	1.241E+1	2.476E+1
-1.784E-1	1.230E+1	2.492E+1
-1.784E-1	1.235E+1	2.517E+1
-1.784E-1	1.264E+1	2.483E+1
-1.768E-1	1.241E+1	2.505E+1
-1.800E-1	1.240E+1	2.486E+1
-1.768E-1	1.235E+1	2.497E+1
-1.768E-1	1.234E+1	2.497E+1
-1.751E-1	1.240E+1	2.505E+1
-1.768E-1	1.241E+1	2.496E+1
-1.768E-1	1.247E+1	2.509E+1
-1.751E-1	1.243E+1	2.494E+1
-1.784E-1	1.232E+1	2.496E+1
-1.784E-1	1.242E+1	2.486E+1
-1.768E-1	1.240E+1	2.489E+1
-1.751E-1	1.243E+1	2.507E+1
-1.751E-1	1.238E+1	2.502E+1
-1.800E-1	1.235E+1	2.495E+1
-1.800E-1	1.252E+1	2.473E+1
-1.751E-1	1.252E+1	2.499E+1
-1.751E-1	1.239E+1	2.484E+1
-1.768E-1	1.238E+1	2.504E+1
-1.751E-1	1.247E+1	2.496E+1
-1.735E-1	1.253E+1	2.514E+1
-1.768E-1	1.237E+1	2.499E+1
-1.784E-1	1.242E+1	2.511E+1
-1.768E-1	1.237E+1	2.497E+1
-1.768E-1	1.242E+1	2.498E+1
-1.768E-1	1.226E+1	2.502E+1
-1.784E-1	1.254E+1	2.487E+1
-1.784E-1	1.238E+1	2.498E+1
-1.768E-1	1.245E+1	2.483E+1
-1.768E-1	1.227E+1	2.486E+1
-1.751E-1	1.246E+1	2.498E+1
-1.768E-1	1.234E+1	2.488E+1
-1.768E-1	1.248E+1	2.479E+1
-1.751E-1	1.235E+1	2.490E+1
-1.800E-1	1.238E+1	2.492E+1
-1.768E-1	1.235E+1	2.500E+1
-1.751E-1	1.230E+1	2.486E+1
-1.768E-1	1.246E+1	2.503E+1
-1.784E-1	1.237E+1	2.494E+1
-1.784E-1	1.252E+1	2.492E+1
-1.800E-1	1.247E+1	2.485E+1
-1.768E-1	1.249E+1	2.499E+1
-1.816E-1	1.242E+1	2.482E+1
-1.768E-1	1.252E+1	2.481E+1
-1.784E-1	1.251E+1	2.497E+1
-1.768E-1	1.243E+1	2.506E+1
-1.800E-1	1.232E+1	2.512E+1
-1.751E-1	1.249E+1	2.496E+1
-1.768E-1	1.258E+1	2.497E+1
-1.784E-1	1.254E+1	2.509E+1
-1.751E-1	1.237E+1	2.496E+1
-1.816E-1	1.247E+1	2.494E+1
-1.768E-1	1.239E+1	2.507E+1
-1.784E-1	1.239E+1	2.498E+1
-1.784E-1	1.241E+1	2.497E+1
-1.784E-1	1.232E+1	2.495E+1
-1.784E-1	1.245E+1	2.499E+1
-1.816E-1	1.234E+1	2.517E+1
-1.784E-1	1.233E+1	2.486E+1
-1.784E-1	1.241E+1	2.488E+1
-1.768E-1	1.235E+1	2.489E+1
-1.768E-1	1.241E+1	2.497E+1
-1.784E-1	1.232E+1	2.495E+1
-1.784E-1	1.246E+1	2.502E+1
-1.768E-1	1.235E+1	2.491E+1
-1.784E-1	1.244E+1	2.488E+1
-1.800E-1	1.252E+1	2.504E+1
-1.784E-1	1.252E+1	2.500E+1
-1.751E-1	1.236E+1	2.497E+1
-1.768E-1	1.247E+1	2.495E+1
-1.784E-1	1.256E+1	2.497E+1
-1.784E-1	1.250E+1	2.502E+1
-1.735E-1	1.242E+1	2.508E+1
-1.751E-1	1.238E+1	2.472E+1
-1.784E-1	1.237E+1	2.495E+1
-1.768E-1	1.252E+1	2.493E+1
-1.768E-1	1.243E+1	2.481E+1
-1.784E-1	1.232E+1	2.474E+1
-1.784E-1	1.238E+1	2.514E+1
-1.800E-1	1.246E+1	2.505E+1
-1.735E-1	1.242E+1	2.500E+1
-1.751E-1	1.243E+1	2.485E+1
-1.800E-1	1.248E+1	2.510E+1
-1.768E-1	1.250E+1	2.490E+1
-1.784E-1	1.245E+1	2.511E+1
-1.768E-1	1.242E+1	2.482E+1
-1.784E-1	1.243E+1	2.485E+1
-1.768E-1	1.247E+1	2.498E+1
-1.751E-1	1.235E+1	2.500E+1
-1.768E-1	1.243E+1	2.497E+1
-1.784E-1	1.246E+1	2.503E+1
-1.800E-1	1.243E+1	2.519E+1
-1.784E-1	1.252E+1	2.506E+1
-1.768E-1	1.247E+1	2.508E+1
-1.800E-1	1.239E+1	2.499E+1
-1.784E-1	1.238E+1	2.496E+1
-1.768E-1	1.256E+1	2.515E+1
-1.768E-1	1.234E+1	2.511E+1
-1.816E-1	1.250E+1	2.502E+1
-1.784E-1	1.248E+1	2.484E+1
-1.768E-1	1.234E+1	2.500E+1
-1.751E-1	1.240E+1	2.492E+1
-1.784E-1	1.248E+1	2.507E+1
-1.784E-1	1.240E+1	2.498E+1
-1.751E-1	1.239E+1	2.468E+1
-1.768E-1	1.243E+1	2.479E+1
-1.800E-1	1.242E+1	2.489E+1
-1.768E-1	1.240E+1	2.494E+1
-1.751E-1	1.233E+1	2.501E+1
-1.800E-1	1.257E+1	2.498E+1
-1.784E-1	1.247E+1	2.492E+1
-1.784E-1	1.256E+1	2.508E+1
-1.751E-1	1.236E+1	2.494E+1
-1.784E-1	1.235E+1	2.509E+1
-1.800E-1	1.246E+1	2.480E+1
-1.768E-1	1.244E+1	2.500E+1
-1.768E-1	1.247E+1	2.499E+1
-1.784E-1	1.237E+1	2.499E+1
-1.800E-1	1.239E+1	2.490E+1
-1.784E-1	1.239E+1	2.494E+1
-1.751E-1	1.241E+1	2.500E+1
-1.800E-1	1.229E+1	2.500E+1
-1.816E-1	1.239E+1	2.496E+1
-1.768E-1	1.236E+1	2.500E+1
-1.768E-1	1.239E+1	2.489E+1
-1.768E-1	1.242E+1	2.493E+1
-1.800E-1	1.242E+1	2.521E+1
-1.784E-1	1.248E+1	2.494E+1
-1.751E-1	1.255E+1	2.474E+1
-1.768E-1	1.244E+1	2.480E+1
-1.816E-1	1.250E+1	2.502E+1
-1.784E-1	1.239E+1	2.484E+1
-1.784E-1	1.247E+1	2.498E+1
-1.784E-1	1.242E+1	2.482E+1
-1.800E-1	1.250E+1	2.495E+1
-1.784E-1	1.257E+1	2.488E+1
-1.735E-1	1.244E+1	2.494E+1
-1.800E-1	1.239E+1	2.493E+1
-1.816E-1	1.237E+1	2.480E+1
-1.784E-1	1.246E+1	2.475E+1
-1.768E-1	1.228E+1	2.513E+1
-1.784E-1	1.247E+1	2.494E+1
-1.784E-1	1.225E+1	2.490E+1
-1.751E-1	1.234E+1	2.511E+1
-1.768E-1	1.241E+1	2.490E+1
-1.768E-1	1.244E+1	2.482E+1
-1.800E-1	1.250E+1	2.492E+1
-1.768E-1	1.243E+1	2.502E+1
-1.751E-1	1.236E+1	2.490E+1
-1.784E-1	1.238E+1	2.501E+1
-1.800E-1	1.235E+1	2.500E+1
-1.800E-1	1.243E+1	2.488E+1
-1.768E-1	1.242E+1	2.494E+1
-1.768E-1	1.235E+1	2.505E+1
-1.800E-1	1.250E+1	2.503E+1
-1.800E-1	1.242E+1	2.483E+1
-1.768E-1	1.252E+1	2.504E+1
-1.784E-1	1.241E+1	2.506E+1
-1.784E-1	1.249E+1	2.468E+1
-1.768E-1	1.250E+1	2.504E+1
-1.768E-1	1.244E+1	2.495E+1
-1.768E-1	1.236E+1	2.514E+1
-1.800E-1	1.231E+1	2.478E+1
-1.784E-1	1.232E+1	2.490E+1
-1.784E-1	1.253E+1	2.498E+1
-1.784E-1	1.240E+1	2.479E+1
-1.784E-1	1.233E+1	2.477E+1
-1.800E-1	1.242E+1	2.502E+1
-1.784E-1	1.262E+1	2.505E+1
-1.768E-1	1.242E+1	2.503E+1
-1.784E-1	1.243E+1	2.495E+1
-1.784E-1	1.236E+1	2.504E+1
-1.768E-1	1.238E+1	2.512E+1
-1.800E-1	1.241E+1	2.495E+1
-1.800E-1	1.252E+1	2.502E+1
-1.784E-1	1.253E+1	2.497E+1
-1.768E-1	1.239E+1	2.510E+1
-1.784E-1	1.242E+1	2.481E+1
-1.784E-1	1.254E+1	2.497E+1
-1.816E-1	1.223E+1	2.511E+1
-1.768E-1	1.252E+1	2.496E+1
-1.800E-1	1.245E+1	2.506E+1
-1.832E-1	1.244E+1	2.504E+1
-1.784E-1	1.249E+1	2.492E+1
-1.800E-1	1.239E+1	2.514E+1
-1.800E-1	1.229E+1	2.495E+1
-1.784E-1	1.245E+1	2.496E+1
-1.784E-1	1.252E+1	2.490E+1
-1.768E-1	1.246E+1	2.513E+1
-1.800E-1	1.234E+1	2.498E+1
-1.800E-1	1.253E+1	2.509E+1
-1.784E-1	1.251E+1	2.493E+1
-1.784E-1	1.240E+1	2.502E+1
-1.784E-1	1.237E+1	2.492E+1
-1.800E-1	1.256E+1	2.494E+1
-1.816E-1	1.242E+1	2.510E+1
-1.751E-1	1.243E+1	2.489E+1
-1.768E-1	1.235E+1	2.487E+1
-1.816E-1	1.257E+1	2.497E+1
-1.784E-1	1.245E+1	2.490E+1
-1.768E-1	1.238E+1	2.488E+1
-1.784E-1	1.254E+1	2.501E+1
-1.816E-1	1.239E+1	2.481E+1
-1.784E-1	1.247E+1	2.480E+1
-1.784E-1	1.244E+1	2.494E+1
-1.784E-1	1.238E+1	2.480E+1
-1.800E-1	1.238E+1	2.498E+1
-1.768E-1	1.236E+1	2.494E+1
-1.768E-1	1.235E+1	2.475E+1
-1.768E-1	1.245E+1	2.498E+1
-1.800E-1	1.240E+1	2.490E+1
-1.800E-1	1.232E+1	2.500E+1
-1.800E-1	1.254E+1	2.495E+1
-1.800E-1	1.241E+1	2.506E+1
-1.800E-1	1.237E+1	2.509E+1
-1.816E-1	1.233E+1	2.484E+1
-1.784E-1	1.257E+1	2.498E+1
-1.784E-1	1.244E+1	2.504E+1
-1.800E-1	1.252E+1	2.488E+1
-1.768E-1	1.239E+1	2.499E+1
-1.768E-1	1.232E+1	2.509E+1
-1.784E-1	1.243E+1	2.500E+1
-1.832E-1	1.249E+1	2.488E+1
-1.784E-1	1.251E+1	2.501E+1
-1.768E-1	1.242E+1	2.491E+1
-1.800E-1	1.245E+1	2.496E+1
-1.800E-1	1.237E+1	2.493E+1
-1.800E-1	1.229E+1	2.497E+1
-1.784E-1	1.231E+1	2.506E+1
-1.751E-1	1.244E+1	2.491E+1
-1.800E-1	1.243E+1	2.501E+1
-1.784E-1	1.249E+1	2.494E+1
-1.768E-1	1.244E+1	2.467E+1
-1.784E-1	1.253E+1	2.522E+1
-1.800E-1	1.249E+1	2.518E+1
-1.784E-1	1.249E+1	2.524E+1
-1.768E-1	1.247E+1	2.487E+1
-1.784E-1	1.243E+1	2.491E+1
-1.800E-1	1.243E+1	2.507E+1
-1.800E-1	1.241E+1	2.485E+1
-1.751E-1	1.246E+1	2.507E+1
-1.768E-1	1.241E+1	2.499E+1
-1.800E-1	1.232E+1	2.485E+1
-1.800E-1	1.255E+1	2.504E+1
-1.784E-1	1.238E+1	2.517E+1
-1.768E-1	1.234E+1	2.493E+1
-1.800E-1	1.233E+1	2.502E+1
-1.768E-1	1.243E+1	2.501E+1
-1.768E-1	1.272E+1	2.487E+1
-1.816E-1	1.248E+1	2.483E+1
-1.816E-1	1.244E+1	2.481E+1
-1.800E-1	1.250E+1	2.497E+1
-1.784E-1	1.233E+1	2.500E+1
-1.784E-1	1.236E+1	2.505E+1
-1.800E-1	1.232E+1	2.474E+1
-1.784E-1	1.245E+1	2.493E+1
-1.768E-1	1.247E+1	2.480E+1
-1.784E-1	1.243E+1	2.518E+1
-1.784E-1	1.248E+1	2.500E+1
-1.816E-1	1.247E+1	2.484E+1
-1.784E-1	1.246E+1	2.502E+1
-1.768E-1	1.229E+1	2.479E+1
-1.800E-1	1.236E+1	2.489E+1
-1.800E-1	1.238E+1	2.466E+1
-1.784E-1	1.241E+1	2.497E+1
-1.784E-1	1.249E+1	2.487E+1
-1.784E-1	1.236E+1	2.493E+1
-1.784E-1	1.249E+1	2.513E+1
-1.784E-1	1.235E+1	2.501E+1
-1.768E-1	1.243E+1	2.505E+1
-1.832E-1	1.238E+1	2.513E+1
-1.800E-1	1.238E+1	2.494E+1
-1.751E-1	1.236E+1	2.492E+1
-1.800E-1	1.231E+1	2.491E+1
-1.800E-1	1.238E+1	2.510E+1
-1.800E-1	1.245E+1	2.498E+1
-1.768E-1	1.250E+1	2.486E+1
-1.784E-1	1.240E+1	2.504E+1
-1.816E-1	1.256E+1	2.498E+1
-1.768E-1	1.229E+1	2.493E+1
-1.768E-1	1.253E+1	2.483E+1
-1.768E-1	1.239E+1	2.506E+1
-1.800E-1	1.248E+1	2.490E+1
-1.800E-1	1.237E+1	2.498E+1
-1.768E-1	1.252E+1	2.500E+1
-1.768E-1	1.246E+1	2.504E+1
-1.800E-1	1.242E+1	2.494E+1
-1.784E-1	1.228E+1	2.479E+1
-1.751E-1	1.248E+1	2.516E+1
-1.768E-1	1.238E+1	2.505E+1
-1.800E-1	1.253E+1	2.503E+1
-1.800E-1	1.242E+1	2.505E+1
-1.800E-1	1.238E+1	2.496E+1
-1.784E-1	1.236E+1	2.501E+1
-1.832E-1	1.242E+1	2.487E+1
-1.768E-1	1.235E+1	2.500E+1
-1.768E-1	1.240E+1	2.496E+1
-1.784E-1	1.253E+1	2.489E+1
-1.800E-1	1.249E+1	2.498E+1
-1.816E-1	1.246E+1	2.514E+1
-1.784E-1	1.243E+1	2.488E+1
-1.784E-1	1.252E+1	2.482E+1
-1.800E-1	1.247E+1	2.510E+1
-1.751E-1	1.242E+1	2.504E+1
-1.800E-1	1.240E+1	2.499E+1
-1.768E-1	1.229E+1	2.509E+1
-1.832E-1	1.235E+1	2.467E+1
-1.784E-1	1.250E+1	2.514E+1
-1.800E-1	1.250E+1	2.487E+1
-1.784E-1	1.235E+1	2.476E+1
-1.784E-1	1.230E+1	2.485E+1
-1.800E-1	1.248E+1	2.523E+1
-1.768E-1	1.240E+1	2.517E+1
-1.784E-1	1.239E+1	2.502E+1
-1.784E-1	1.251E+1	2.507E+1
-1.800E-1	1.240E+1	2.510E+1
-1.784E-1	1.239E+1	2.500E+1
-1.816E-1	1.241E+1	2.503E+1
-1.816E-1	1.241E+1	2.481E+1
-1.784E-1	1.229E+1	2.508E+1
-1.768E-1	1.241E+1	2.480E+1
-1.784E-1	1.232E+1	2.509E+1
-1.784E-1	1.249E+1	2.510E+1
-1.784E-1	1.240E+1	2.493E+1
-1.800E-1	1.239E+1	2.503E+1
-1.800E-1	1.255E+1	2.506E+1
-1.816E-1	1.250E+1	2.500E+1
-1.768E-1	1.247E+1	2.492E+1
-1.816E-1	1.235E+1	2.506E+1
-1.784E-1	1.243E+1	2.499E+1
-1.816E-1	1.254E+1	2.480E+1
-1.800E-1	1.250E+1	2.488E+1
-1.816E-1	1.251E+1	2.494E+1
-1.800E-1	1.246E+1	2.482E+1
-1.832E-1	1.255E+1	2.501E+1
-1.784E-1	1.245E+1	2.488E+1
-1.784E-1	1.242E+1	2.506E+1
-1.800E-1	1.239E+1	2.505E+1
-1.816E-1	1.244E+1	2.503E+1
-1.800E-1	1.241E+1	2.496E+1
-1.784E-1	1.243E+1	2.496E+1
-1.768E-1	1.249E+1	2.489E+1
-1.800E-1	1.243E+1	2.489E+1
-1.816E-1	1.246E+1	2.514E+1
-1.800E-1	1.240E+1	2.489E+1
-1.800E-1	1.247E+1	2.504E+1
-1.816E-1	1.252E+1	2.495E+1
-1.800E-1	1.247E+1	2.494E+1
-1.800E-1	1.245E+1	2.495E+1
-1.784E-1	1.241E+1	2.501E+1
-1.800E-1	1.250E+1	2.498E+1
-1.832E-1	1.241E+1	2.486E+1
-1.800E-1	1.244E+1	2.490E+1
-1.800E-1	1.226E+1	2.475E+1
-1.816E-1	1.252E+1	2.489E+1
-1.768E-1	1.243E+1	2.509E+1
-1.800E-1	1.247E+1	2.495E+1
-1.800E-1	1.249E+1	2.479E+1
-1.800E-1	1.247E+1	2.501E+1
-1.800E-1	1.237E+1	2.509E+1
-1.816E-1	1.249E+1	2.504E+1
-1.784E-1	1.250E+1	2.515E+1
-1.800E-1	1.234E+1	2.494E+1
-1.768E-1	1.255E+1	2.499E+1
-1.768E-1	1.257E+1	2.517E+1
-1.800E-1	1.224E+1	2.488E+1
-1.800E-1	1.225E+1	2.498E+1
-1.784E-1	1.237E+1	2.507E+1
-1.800E-1	1.236E+1	2.506E+1
-1.784E-1	1.240E+1	2.498E+1
-1.849E-1	1.251E+1	2.482E+1
-1.800E-1	1.243E+1	2.494E+1
-1.784E-1	1.243E+1	2.475E+1
-1.800E-1	1.251E+1	2.495E+1
-1.849E-1	1.256E+1	2.495E+1
-1.816E-1	1.240E+1	2.488E+1
-1.784E-1	1.241E+1	2.480E+1
-1.784E-1	1.256E+1	2.493E+1
-1.816E-1	1.251E+1	2.501E+1
-1.784E-1	1.249E+1	2.496E+1
-1.784E-1	1.247E+1	2.521E+1
-1.784E-1	1.261E+1	2.494E+1
-1.800E-1	1.235E+1	2.503E+1
-1.800E-1	1.232E+1	2.494E+1
-1.800E-1	1.239E+1	2.486E+1
-1.784E-1	1.241E+1	2.517E+1
-1.800E-1	1.228E+1	2.505E+1
-1.800E-1	1.239E+1	2.503E+1
-1.768E-1	1.235E+1	2.487E+1
-1.800E-1	1.244E+1	2.514E+1
-1.832E-1	1.236E+1	2.483E+1
-1.816E-1	1.239E+1	2.487E+1
-1.784E-1	1.251E+1	2.498E+1
-1.784E-1	1.252E+1	2.491E+1
-1.784E-1	1.241E+1	2.492E+1
-1.816E-1	1.261E+1	2.518E+1
-1.784E-1	1.232E+1	2.497E+1
-1.784E-1	1.255E+1	2.485E+1
-1.800E-1	1.229E+1	2.497E+1
-1.800E-1	1.245E+1	2.502E+1
-1.816E-1	1.249E+1	2.505E+1
-1.784E-1	1.238E+1	2.508E+1
-1.800E-1	1.246E+1	2.499E+1
-1.816E-1	1.237E+1	2.480E+1
-1.784E-1	1.258E+1	2.507E+1
-1.784E-1	1.255E+1	2.498E+1
-1.832E-1	1.238E+1	2.493E+1
-1.784E-1	1.240E+1	2.497E+1
-1.768E-1	1.245E+1	2.498E+1
-1.800E-1	1.254E+1	2.524E+1
-1.832E-1	1.249E+1	2.501E+1
-1.784E-1	1.245E+1	2.507E+1
-1.800E-1	1.249E+1	2.510E+1
-1.816E-1	1.245E+1	2.516E+1
-1.816E-1	1.238E+1	2.486E+1
-1.800E-1	1.251E+1	2.488E+1
-1.784E-1	1.236E+1	2.480E+1
-1.816E-1	1.242E+1	2.506E+1
-1.832E-1	1.249E+1	2.504E+1
-1.816E-1	1.243E+1	2.494E+1
-1.784E-1	1.247E+1	2.504E+1
-1.751E-1	1.248E+1	2.508E+1
-1.800E-1	1.249E+1	2.492E+1
-1.784E-1	1.245E+1	2.470E+1
-1.784E-1	1.244E+1	2.500E+1
-1.832E-1	1.251E+1	2.480E+1
-1.816E-1	1.249E+1	2.491E+1
-1.832E-1	1.237E+1	2.476E+1
-1.784E-1	1.244E+1	2.495E+1
-1.800E-1	1.241E+1	2.496E+1
-1.800E-1	1.240E+1	2.517E+1
-1.784E-1	1.237E+1	2.502E+1
-1.849E-1	1.236E+1	2.502E+1
-1.816E-1	1.237E+1	2.458E+1
-1.832E-1	1.233E+1	2.481E+1
-1.816E-1	1.246E+1	2.495E+1
-1.800E-1	1.251E+1	2.470E+1
-1.768E-1	1.245E+1	2.497E+1
-1.816E-1	1.245E+1	2.495E+1
-1.816E-1	1.244E+1	2.496E+1
-1.800E-1	1.239E+1	2.493E+1
-1.800E-1	1.245E+1	2.493E+1
-1.816E-1	1.243E+1	2.493E+1
-1.849E-1	1.234E+1	2.487E+1
-1.800E-1	1.238E+1	2.470E+1
-1.800E-1	1.249E+1	2.507E+1
-1.849E-1	1.242E+1	2.481E+1
-1.832E-1	1.256E+1	2.483E+1
-1.816E-1	1.233E+1	2.497E+1
-1.800E-1	1.244E+1	2.496E+1
-1.849E-1	1.248E+1	2.475E+1
-1.849E-1	1.241E+1	2.499E+1
-1.816E-1	1.240E+1	2.469E+1
-1.816E-1	1.228E+1	2.500E+1
-1.849E-1	1.249E+1	2.505E+1
-1.816E-1	1.237E+1	2.513E+1
-1.800E-1	1.245E+1	2.465E+1
-1.800E-1	1.241E+1	2.490E+1
-1.832E-1	1.248E+1	2.484E+1
-1.849E-1	1.233E+1	2.486E+1
-1.800E-1	1.238E+1	2.480E+1
-1.800E-1	1.233E+1	2.488E+1
-1.832E-1	1.240E+1	2.493E+1
-1.832E-1	1.235E+1	2.478E+1
-1.800E-1	1.245E+1	2.497E+1
-1.832E-1	1.230E+1	2.472E+1
-1.849E-1	1.240E+1	2.496E+1
-1.832E-1	1.242E+1	2.496E+1
-1.832E-1	1.241E+1	2.489E+1
-1.816E-1	1.237E+1	2.501E+1
-1.865E-1	1.245E+1	2.473E+1
-1.816E-1	1.241E+1	2.494E+1
-1.800E-1	1.234E+1	2.496E+1
-1.832E-1	1.240E+1	2.496E+1
-1.832E-1	1.251E+1	2.501E+1
-1.832E-1	1.234E+1	2.495E+1
-1.784E-1	1.238E+1	2.501E+1
-1.816E-1	1.236E+1	2.466E+1
-1.816E-1	1.241E+1	2.492E+1
-1.832E-1	1.249E+1	2.505E+1
-1.800E-1	1.236E+1	2.489E+1
-1.816E-1	1.249E+1	2.511E+1
-1.832E-1	1.235E+1	2.484E+1
-1.800E-1	1.241E+1	2.482E+1
-1.800E-1	1.240E+1	2.485E+1
-1.816E-1	1.234E+1	2.487E+1
-1.800E-1	1.226E+1	2.508E+1
-1.832E-1	1.253E+1	2.515E+1
-1.800E-1	1.245E+1	2.500E+1
-1.816E-1	1.238E+1	2.488E+1
-1.816E-1	1.246E+1	2.497E+1
-1.816E-1	1.243E+1	2.518E+1
-1.784E-1	1.251E+1	2.509E+1
-1.800E-1	1.241E+1	2.507E+1
-1.849E-1	1.230E+1	2.488E+1
-1.800E-1	1.228E+1	2.481E+1
-1.816E-1	1.237E+1	2.488E+1
-1.784E-1	1.229E+1	2.507E+1
-1.832E-1	1.259E+1	2.484E+1
-1.800E-1	1.236E+1	2.515E+1
-1.784E-1	1.240E+1	2.503E+1
-1.800E-1	1.244E+1	2.498E+1
-1.816E-1	1.240E+1	2.487E+1
-1.849E-1	1.249E+1	2.494E+1
-1.784E-1	1.229E+1	2.490E+1
-1.800E-1	1.241E+1	2.481E+1
-1.832E-1	1.238E+1	2.510E+1
-1.816E-1	1.228E+1	2.495E+1
-1.816E-1	1.245E+1	2.485E+1
-1.816E-1	1.242E+1	2.488E+1
-1.849E-1	1.243E+1	2.502E+1
-1.816E-1	1.248E+1	2.480E+1
-1.816E-1	1.236E+1	2.481E+1
-1.800E-1	1.255E+1	2.499E+1
-1.832E-1	1.246E+1	2.476E+1
-1.816E-1	1.244E+1	2.486E+1
-1.800E-1	1.252E+1	2.504E+1
-1.832E-1	1.246E+1	2.485E+1
-1.816E-1	1.242E+1	2.501E+1
-1.816E-1	1.238E+1	2.501E+1
-1.832E-1	1.247E+1	2.504E+1
-1.832E-1	1.227E+1	2.493E+1
-1.832E-1	1.239E+1	2.501E+1
-1.849E-1	1.236E+1	2.494E+1
-1.800E-1	1.244E+1	2.498E+1
-1.800E-1	1.242E+1	2.494E+1
-1.816E-1	1.261E+1	2.503E+1
-1.816E-1	1.249E+1	2.506E+1
-1.800E-1	1.233E+1	2.505E+1
-1.784E-1	1.232E+1	2.477E+1
-1.816E-1	1.241E+1	2.485E+1
-1.849E-1	1.247E+1	2.495E+1
-1.800E-1	1.240E+1	2.491E+1
-1.800E-1	1.253E+1	2.509E+1
-1.832E-1	1.258E+1	2.496E+1
-1.832E-1	1.233E+1	2.492E+1
-1.816E-1	1.242E+1	2.498E+1
-1.800E-1	1.249E+1	2.498E+1
-1.816E-1	1.238E+1	2.516E+1
-1.800E-1	1.233E+1	2.495E+1
-1.768E-1	1.251E+1	2.493E+1
-1.816E-1	1.243E+1	2.494E+1
-1.816E-1	1.240E+1	2.478E+1
-1.816E-1	1.255E+1	2.508E+1
-1.800E-1	1.241E+1	2.487E+1
-1.832E-1	1.261E+1	2.498E+1
-1.800E-1	1.259E+1	2.502E+1
-1.800E-1	1.243E+1	2.492E+1
-1.816E-1	1.243E+1	2.492E+1
-1.800E-1	1.236E+1	2.491E+1
-1.849E-1	1.242E+1	2.500E+1
-1.816E-1	1.250E+1	2.494E+1
-1.800E-1	1.228E+1	2.485E+1
-1.849E-1	1.249E+1	2.481E+1
-1.832E-1	1.232E+1	2.499E+1
-1.816E-1	1.247E+1	2.498E+1
-1.800E-1	1.248E+1	2.494E+1
-1.800E-1	1.230E+1	2.500E+1
-1.816E-1	1.254E+1	2.499E+1
-1.816E-1	1.245E+1	2.488E+1
-1.816E-1	1.247E+1	2.514E+1
-1.816E-1	1.243E+1	2.492E+1
-1.816E-1	1.224E+1	2.489E+1
-1.800E-1	1.229E+1	2.506E+1
-1.816E-1	1.239E+1	2.492E+1
-1.784E-1	1.243E+1	2.469E+1
-1.816E-1	1.252E+1	2.514E+1
-1.832E-1	1.241E+1	2.498E+1
-1.800E-1	1.239E+1	2.503E+1
-1.800E-1	1.242E+1	2.496E+1
-1.849E-1	1.251E+1	2.493E+1
-1.816E-1	1.248E+1	2.478E+1
-1.816E-1	1.240E+1	2.509E+1
-1.816E-1	1.246E+1	2.481E+1
-1.800E-1	1.259E+1	2.503E+1
-1.849E-1	1.247E+1	2.496E+1
-1.816E-1	1.230E+1	2.499E+1
-1.800E-1	1.240E+1	2.504E+1
-1.816E-1	1.226E+1	2.482E+1
-1.832E-1	1.250E+1	2.511E+1
-1.784E-1	1.252E+1	2.494E+1
-1.816E-1	1.234E+1	2.486E+1
-1.832E-1	1.247E+1	2.495E+1
-1.832E-1	1.244E+1	2.488E+1
-1.800E-1	1.234E+1	2.509E+1
-1.816E-1	1.236E+1	2.490E+1
-1.832E-1	1.241E+1	2.504E+1
-1.849E-1	1.245E+1	2.498E+1
-1.800E-1	1.251E+1	2.487E+1
-1.832E-1	1.240E+1	2.502E+1
-1.816E-1	1.249E+1	2.485E+1
-1.832E-1	1.242E+1	2.498E+1
-1.800E-1	1.234E+1	2.505E+1
-1.800E-1	1.239E+1	2.478E+1
-1.816E-1	1.250E+1	2.493E+1
-1.832E-1	1.250E+1	2.480E+1
-1.816E-1	1.253E+1	2.510E+1
-1.816E-1	1.238E+1	2.498E+1
-1.832E-1	1.233E+1	2.482E+1
-1.816E-1	1.239E+1	2.491E+1
-1.816E-1	1.239E+1	2.486E+1
-1.816E-1	1.242E+1	2.485E+1
-1.816E-1	1.238E+1	2.471E+1
-1.832E-1	1.237E+1	2.502E+1
-1.800E-1	1.244E+1	2.500E+1
-1.816E-1	1.251E+1	2.495E+1
-1.816E-1	1.248E+1	2.486E+1
-1.816E-1	1.247E+1	2.488E+1
-1.768E-1	1.248E+1	2.482E+1
-1.816E-1	1.255E+1	2.487E+1
-1.832E-1	1.246E+1	2.501E+1
-1.816E-1	1.249E+1	2.488E+1
-1.832E-1	1.237E+1	2.484E+1
-1.832E-1	1.226E+1	2.481E+1
-1.816E-1	1.247E+1	2.481E+1
-1.865E-1	1.244E+1	2.496E+1
-1.751E-1	1.246E+1	2.478E+1
-1.800E-1	1.245E+1	2.492E+1
-1.816E-1	1.244E+1	2.491E+1
-1.832E-1	1.245E+1	2.490E+1
-1.816E-1	1.237E+1	2.515E+1
-1.832E-1	1.232E+1	2.499E+1
-1.800E-1	1.250E+1	2.504E+1
-1.832E-1	1.245E+1	2.509E+1
-1.800E-1	1.240E+1	2.488E+1
-1.784E-1	1.247E+1	2.501E+1
-1.832E-1	1.243E+1	2.470E+1
-1.816E-1	1.241E+1	2.486E+1
-1.784E-1	1.247E+1	2.494E+1
-1.816E-1	1.229E+1	2.496E+1
-1.849E-1	1.236E+1	2.514E+1
-1.816E-1	1.262E+1	2.501E+1
-1.800E-1	1.239E+1	2.485E+1
-1.816E-1	1.252E+1	2.489E+1
-1.832E-1	1.252E+1	2.486E+1
-1.832E-1	1.250E+1	2.495E+1
-1.816E-1	1.242E+1	2.498E+1
-1.816E-1	1.240E+1	2.520E+1
-1.816E-1	1.248E+1	2.479E+1
-1.816E-1	1.256E+1	2.526E+1
-1.816E-1	1.249E+1	2.508E+1
-1.816E-1	1.244E+1	2.504E+1
-1.816E-1	1.264E+1	2.501E+1
-1.816E-1	1.233E+1	2.506E+1
-1.800E-1	1.244E+1	2.484E+1
-1.800E-1	1.228E+1	2.529E+1
-1.849E-1	1.244E+1	2.484E+1
-1.816E-1	1.242E+1	2.496E+1
-1.816E-1	1.249E+1	2.480E+1
-1.800E-1	1.253E+1	2.490E+1
-1.816E-1	1.255E+1	2.492E+1
-1.849E-1	1.252E+1	2.508E+1
-1.800E-1	1.262E+1	2.492E+1
-1.832E-1	1.235E+1	2.487E+1
-1.832E-1	1.232E+1	2.493E+1
-1.816E-1	1.234E+1	2.515E+1
-1.784E-1	1.239E+1	2.506E+1
-1.816E-1	1.249E+1	2.518E+1
-1.816E-1	1.248E+1	2.483E+1
-1.816E-1	1.242E+1	2.484E+1
-1.800E-1	1.241E+1	2.492E+1
-1.800E-1	1.252E+1	2.497E+1
-1.849E-1	1.243E+1	2.511E+1
-1.816E-1	1.241E+1	2.507E+1
-1.816E-1	1.254E+1	2.463E+1
-1.784E-1	1.237E+1	2.485E+1
-1.832E-1	1.242E+1	2.478E+1
-1.832E-1	1.229E+1	2.518E+1
-1.800E-1	1.246E+1	2.510E+1
-1.800E-1	1.251E+1	2.490E+1
-1.816E-1	1.249E+1	2.485E+1
-1.849E-1	1.252E+1	2.482E+1
-1.832E-1	1.256E+1	2.495E+1
-1.816E-1	1.248E+1	2.505E+1
-1.816E-1	1.245E+1	2.501E+1
-1.849E-1	1.246E+1	2.510E+1
-1.800E-1	1.251E+1	2.501E+1
-1.816E-1	1.238E+1	2.486E+1
-1.865E-1	1.236E+1	2.500E+1
-1.849E-1	1.233E+1	2.520E+1
-1.816E-1	1.253E+1	2.493E+1
-1.800E-1	1.245E+1	2.496E+1
-1.832E-1	1.237E+1	2.489E+1
-1.816E-1	1.244E+1	2.507E+1
-1.816E-1	1.241E+1	2.503E+1
-1.816E-1	1.238E+1	2.498E+1
-1.849E-1	1.245E+1	2.497E+1
-1.832E-1	1.245E+1	2.499E+1
-1.816E-1	1.252E+1	2.511E+1
-1.800E-1	1.245E+1	2.482E+1
-1.816E-1	1.246E+1	2.495E+1
-1.832E-1	1.248E+1	2.490E+1
-1.800E-1	1.242E+1	2.488E+1
-1.832E-1	1.227E+1	2.496E+1
-1.832E-1	1.237E+1	2.490E+1
-1.816E-1	1.238E+1	2.486E+1
-1.832E-1	1.250E+1	2.478E+1
-1.816E-1	1.240E+1	2.488E+1
-1.849E-1	1.245E+1	2.490E+1
-1.832E-1	1.238E+1	2.512E+1
-1.849E-1	1.234E+1	2.511E+1
-1.800E-1	1.248E+1	2.493E+1
-1.816E-1	1.221E+1	2.480E+1
-1.832E-1	1.245E+1	2.502E+1
-1.784E-1	1.233E+1	2.472E+1
-1.816E-1	1.228E+1	2.494E+1
-1.849E-1	1.253E+1	2.499E+1
-1.816E-1	1.244E+1	2.516E+1
-1.816E-1	1.248E+1	2.500E+1
-1.800E-1	1.246E+1	2.501E+1
-1.832E-1	1.244E+1	2.517E+1
-1.816E-1	1.239E+1	2.504E+1
-1.816E-1	1.249E+1	2.479E+1
-1.816E-1	1.236E+1	2.510E+1
-1.832E-1	1.234E+1	2.505E+1
-1.800E-1	1.239E+1	2.494E+1
-1.816E-1	1.251E+1	2.487E+1
-1.816E-1	1.243E+1	2.492E+1
-1.849E-1	1.246E+1	2.522E+1
-1.832E-1	1.235E+1	2.499E+1
-1.784E-1	1.243E+1	2.494E+1
-1.816E-1	1.246E+1	2.480E+1
-1.849E-1	1.245E+1	2.500E+1
-1.832E-1	1.252E+1	2.495E+1
-1.800E-1	1.245E+1	2.495E+1
-1.849E-1	1.247E+1	2.482E+1
-1.832E-1	1.251E+1	2.492E+1
-1.832E-1	1.249E+1	2.502E+1
-1.800E-1	1.237E+1	2.486E+1
-1.849E-1	1.236E+1	2.500E+1
-1.832E-1	1.235E+1	2.499E+1
-1.800E-1	1.246E+1	2.486E+1
-1.800E-1	1.240E+1	2.512E+1
-1.832E-1	1.244E+1	2.487E+1
-1.816E-1	1.246E+1	2.495E+1
-1.832E-1	1.232E+1	2.496E+1
-1.800E-1	1.239E+1	2.497E+1
-1.784E-1	1.253E+1	2.499E+1
-1.865E-1	1.234E+1	2.491E+1
-1.816E-1	1.255E+1	2.483E+1
-1.800E-1	1.242E+1	2.493E+1
-1.816E-1	1.242E+1	2.484E+1
-1.816E-1	1.242E+1	2.510E+1
-1.800E-1	1.238E+1	2.500E+1
-1.800E-1	1.247E+1	2.482E+1
-1.832E-1	1.241E+1	2.491E+1
-1.816E-1	1.252E+1	2.482E+1
-1.832E-1	1.230E+1	2.491E+1
-1.800E-1	1.247E+1	2.487E+1
-1.816E-1	1.246E+1	2.486E+1
-1.816E-1	1.242E+1	2.489E+1
-1.849E-1	1.239E+1	2.490E+1
-1.800E-1	1.254E+1	2.518E+1
-1.816E-1	1.246E+1	2.500E+1
-1.865E-1	1.249E+1	2.480E+1
-1.832E-1	1.247E+1	2.508E+1
-1.816E-1	1.236E+1	2.499E+1
-1.849E-1	1.244E+1	2.473E+1
-1.816E-1	1.232E+1	2.506E+1
-1.816E-1	1.250E+1	2.494E+1
-1.800E-1	1.243E+1	2.489E+1
-1.832E-1	1.247E+1	2.490E+1
-1.800E-1	1.249E+1	2.505E+1
-1.816E-1	1.244E+1	2.508E+1
-1.800E-1	1.243E+1	2.491E+1
-1.832E-1	1.240E+1	2.492E+1
-1.849E-1	1.251E+1	2.503E+1
-1.832E-1	1.250E+1	2.510E+1
-1.784E-1	1.249E+1	2.495E+1
-1.832E-1	1.240E+1	2.495E+1
-1.832E-1	1.242E+1	2.492E+1
-1.816E-1	1.261E+1	2.517E+1
-1.849E-1	1.243E+1	2.481E+1
-1.816E-1	1.242E+1	2.493E+1
-1.832E-1	1.229E+1	2.482E+1
-1.800E-1	1.248E+1	2.483E+1
-1.784E-1	1.237E+1	2.478E+1
-1.816E-1	1.238E+1	2.492E+1
-1.849E-1	1.237E+1	2.494E+1
-1.800E-1	1.240E+1	2.504E+1
-1.800E-1	1.240E+1	2.507E+1
-1.800E-1	1.240E+1	2.501E+1
-1.849E-1	1.242E+1	2.501E+1
-1.832E-1	1.245E+1	2.480E+1
-1.816E-1	1.251E+1	2.510E+1
-1.800E-1	1.238E+1	2.498E+1
-1.849E-1	1.241E+1	2.511E+1
-1.816E-1	1.238E+1	2.510E+1
-1.800E-1	1.250E+1	2.498E+1
-1.816E-1	1.239E+1	2.487E+1
-1.865E-1	1.239E+1	2.501E+1
-1.832E-1	1.239E+1	2.485E+1
-1.800E-1	1.251E+1	2.499E+1
-1.816E-1	1.235E+1	2.498E+1
-1.849E-1	1.234E+1	2.510E+1
-1.832E-1	1.236E+1	2.511E+1
-1.800E-1	1.247E+1	2.501E+1
-1.832E-1	1.251E+1	2.481E+1
-1.800E-1	1.251E+1	2.502E+1
-1.816E-1	1.250E+1	2.486E+1
-1.800E-1	1.251E+1	2.511E+1
-1.832E-1	1.233E+1	2.494E+1
-1.816E-1	1.241E+1	2.479E+1
-1.849E-1	1.246E+1	2.508E+1
-1.800E-1	1.246E+1	2.500E+1
-1.816E-1	1.255E+1	2.494E+1
-1.816E-1	1.229E+1	2.506E+1
-1.816E-1	1.248E+1	2.500E+1
-1.800E-1	1.244E+1	2.497E+1
-1.832E-1	1.236E+1	2.483E+1
-1.849E-1	1.240E+1	2.490E+1
-1.832E-1	1.250E+1	2.498E+1
-1.784E-1	1.251E+1	2.500E+1
-1.784E-1	1.237E+1	2.503E+1
-1.849E-1	1.238E+1	2.486E+1
-1.849E-1	1.239E+1	2.491E+1
-1.816E-1	1.249E+1	2.498E+1
-1.865E-1	1.235E+1	2.500E+1
-1.832E-1	1.234E+1	2.487E+1
-1.849E-1	1.242E+1	2.516E+1
-1.800E-1	1.250E+1	2.488E+1
-1.849E-1	1.256E+1	2.506E+1
-1.832E-1	1.234E+1	2.490E+1
-1.832E-1	1.243E+1	2.522E+1
-1.816E-1	1.248E+1	2.493E+1
-1.816E-1	1.238E+1	2.506E+1
-1.832E-1	1.241E+1	2.508E+1
-1.816E-1	1.243E+1	2.499E+1
-1.832E-1	1.249E+1	2.491E+1
-1.800E-1	1.236E+1	2.502E+1
-1.832E-1	1.241E+1	2.503E+1
-1.832E-1	1.252E+1	2.505E+1
-1.784E-1	1.238E+1	2.505E+1
-1.784E-1	1.248E+1	2.494E+1
-1.849E-1	1.240E+1	2.489E+1
-1.816E-1	1.249E+1	2.506E+1
-1.816E-1	1.254E+1	2.504E+1
-1.832E-1	1.248E+1	2.489E+1
-1.865E-1	1.230E+1	2.499E+1
-1.849E-1	1.246E+1	2.497E+1
-1.832E-1	1.243E+1	2.489E+1
-1.832E-1	1.255E+1	2.483E+1
-1.832E-1	1.260E+1	2.486E+1
-1.849E-1	1.252E+1	2.505E+1
-1.832E-1	1.237E+1	2.499E+1
-1.816E-1	1.252E+1	2.510E+1
-1.816E-1	1.238E+1	2.480E+1
-1.849E-1	1.249E+1	2.485E+1
-1.800E-1	1.240E+1	2.480E+1
-1.816E-1	1.261E+1	2.491E+1
-1.832E-1	1.250E+1	2.498E+1
-1.816E-1	1.243E+1	2.497E+1
-1.800E-1	1.242E+1	2.488E+1
-1.800E-1	1.249E+1	2.496E+1
-1.849E-1	1.241E+1	2.509E+1
-1.849E-1	1.246E+1	2.505E+1
-1.816E-1	1.236E+1	2.513E+1
-1.832E-1	1.262E+1	2.492E+1
-1.832E-1	1.233E+1	2.462E+1
-1.832E-1	1.243E+1	2.493E+1
-1.800E-1	1.248E+1	2.488E+1
-1.816E-1	1.233E+1	2.480E+1
-1.849E-1	1.238E+1	2.506E+1
-1.849E-1	1.251E+1	2.497E+1
-1.816E-1	1.251E+1	2.494E+1
-1.816E-1	1.248E+1	2.480E+1
-1.832E-1	1.233E+1	2.506E+1
-1.816E-1	1.246E+1	2.506E+1
-1.832E-1	1.235E+1	2.512E+1
-1.816E-1	1.250E+1	2.490E+1
-1.865E-1	1.249E+1	2.484E+1
-1.832E-1	1.250E+1	2.487E+1
-1.849E-1	1.237E+1	2.500E+1
-1.800E-1	1.243E+1	2.498E+1
-1.865E-1	1.245E+1	2.522E+1
-1.832E-1	1.252E+1	2.475E+1
-1.800E-1	1.243E+1	2.494E+1
-1.832E-1	1.250E+1	2.479E+1
-1.849E-1	1.231E+1	2.480E+1
-1.816E-1	1.231E+1	2.494E+1
-1.800E-1	1.259E+1	2.495E+1
-1.816E-1	1.236E+1	2.491E+1
-1.849E-1	1.245E+1	2.496E+1
-1.800E-1	1.246E+1	2.492E+1
-1.816E-1	1.242E+1	2.494E+1
-1.832E-1	1.228E+1	2.501E+1
-1.849E-1	1.247E+1	2.490E+1
-1.816E-1	1.251E+1	2.477E+1
-1.800E-1	1.245E+1	2.493E+1
-1.816E-1	1.253E+1	2.487E+1
-1.865E-1	1.235E+1	2.494E+1
-1.816E-1	1.260E+1	2.476E+1
-1.816E-1	1.246E+1	2.495E+1
-1.816E-1	1.232E+1	2.484E+1
-1.865E-1	1.243E+1	2.512E+1
-1.832E-1	1.259E+1	2.510E+1
-1.800E-1	1.236E+1	2.501E+1
-1.832E-1	1.255E+1	2.487E+1
-1.849E-1	1.251E+1	2.510E+1
-1.849E-1	1.247E+1	2.505E+1
-1.832E-1	1.244E+1	2.489E+1
-1.832E-1	1.251E+1	2.486E+1
-1.832E-1	1.229E+1	2.503E+1
-1.849E-1	1.235E+1	2.506E+1
-1.816E-1	1.246E+1	2.510E+1
-1.784E-1	1.256E+1	2.511E+1
-1.849E-1	1.246E+1	2.482E+1
-1.800E-1	1.252E+1	2.493E+1
-1.816E-1	1.242E+1	2.495E+1
-1.800E-1	1.249E+1	2.491E+1
-1.849E-1	1.252E+1	2.502E+1
-1.816E-1	1.230E+1	2.491E+1
-1.832E-1	1.237E+1	2.511E+1
-1.816E-1	1.234E+1	2.480E+1
-1.832E-1	1.256E+1	2.485E+1
-1.800E-1	1.262E+1	2.513E+1
-1.832E-1	1.244E+1	2.517E+1
-1.816E-1	1.248E+1	2.483E+1
-1.849E-1	1.248E+1	2.507E+1
-1.816E-1	1.248E+1	2.509E+1
-1.816E-1	1.245E+1	2.479E+1
-1.832E-1	1.247E+1	2.496E+1
-1.832E-1	1.239E+1	2.492E+1
-1.832E-1	1.240E+1	2.471E+1
-1.849E-1	1.251E+1	2.507E+1
-1.832E-1	1.231E+1	2.490E+1
-1.832E-1	1.235E+1	2.496E+1
-1.832E-1	1.241E+1	2.492E+1
-1.816E-1	1.235E+1	2.500E+1
-1.816E-1	1.245E+1	2.502E+1
-1.865E-1	1.250E+1	2.473E+1
-1.832E-1	1.239E+1	2.482E+1
-1.816E-1	1.233E+1	2.498E+1
-1.800E-1	1.242E+1	2.485E+1
-1.881E-1	1.246E+1	2.496E+1
-1.849E-1	1.232E+1	2.522E+1
-1.816E-1	1.235E+1	2.484E+1
-1.816E-1	1.240E+1	2.490E+1
-1.816E-1	1.244E+1	2.506E+1
-1.832E-1	1.249E+1	2.497E+1
-1.832E-1	1.239E+1	2.499E+1
-1.784E-1	1.239E+1	2.504E+1
-1.865E-1	1.249E+1	2.495E+1
-1.832E-1	1.246E+1	2.494E+1
-1.816E-1	1.234E+1	2.507E+1
-1.816E-1	1.228E+1	2.508E+1
-1.865E-1	1.242E+1	2.501E+1
-1.832E-1	1.246E+1	2.497E+1
-1.816E-1	1.241E+1	2.464E+1
-1.849E-1	1.234E+1	2.501E+1
-1.816E-1	1.237E+1	2.485E+1
-1.832E-1	1.237E+1	2.507E+1
-1.800E-1	1.228E+1	2.490E+1
-1.816E-1	1.238E+1	2.497E+1
-1.865E-1	1.241E+1	2.486E+1
-1.832E-1	1.237E+1	2.499E+1
-1.832E-1	1.249E+1	2.503E+1
-1.800E-1	1.242E+1	2.489E+1
-1.832E-1	1.252E+1	2.507E+1
-1.849E-1	1.239E+1	2.514E+1
-1.784E-1	1.243E+1	2.484E+1
-1.816E-1	1.252E+1	2.485E+1
-1.849E-1	1.232E+1	2.509E+1
-1.832E-1	1.243E+1	2.503E+1
-1.800E-1	1.258E+1	2.489E+1
-1.832E-1	1.237E+1	2.475E+1
-1.881E-1	1.246E+1	2.503E+1
-1.832E-1	1.237E+1	2.480E+1
-1.816E-1	1.253E+1	2.503E+1
-1.800E-1	1.245E+1	2.502E+1
-1.881E-1	1.248E+1	2.482E+1
-1.865E-1	1.247E+1	2.474E+1
-1.832E-1	1.249E+1	2.496E+1
-1.849E-1	1.246E+1	2.499E+1
-1.849E-1	1.247E+1	2.505E+1
-1.832E-1	1.261E+1	2.508E+1
-1.800E-1	1.245E+1	2.495E+1
-1.832E-1	1.257E+1	2.512E+1
-1.816E-1	1.252E+1	2.501E+1
-1.832E-1	1.247E+1	2.506E+1
-1.832E-1	1.246E+1	2.479E+1
-1.832E-1	1.249E+1	2.501E+1
-1.849E-1	1.245E+1	2.511E+1
-1.865E-1	1.243E+1	2.487E+1
-1.849E-1	1.249E+1	2.480E+1
-1.800E-1	1.242E+1	2.502E+1
-1.816E-1	1.253E+1	2.499E+1
-1.865E-1	1.240E+1	2.525E+1
-1.816E-1	1.244E+1	2.499E+1
-1.832E-1	1.233E+1	2.493E+1
-1.832E-1	1.237E+1	2.482E+1
-1.816E-1	1.242E+1	2.512E+1
-1.816E-1	1.250E+1	2.481E+1
-1.816E-1	1.237E+1	2.499E+1
-1.849E-1	1.233E+1	2.485E+1
-1.849E-1	1.239E+1	2.503E+1
-1.800E-1	1.250E+1	2.493E+1
-1.800E-1	1.239E+1	2.488E+1
-1.849E-1	1.237E+1	2.498E+1
-1.832E-1	1.237E+1	2.501E+1
-1.816E-1	1.232E+1	2.494E+1
-1.816E-1	1.243E+1	2.488E+1
-1.849E-1	1.247E+1	2.485E+1
-1.832E-1	1.242E+1	2.480E+1
-1.832E-1	1.248E+1	2.484E+1
-1.832E-1	1.240E+1	2.497E+1
-1.849E-1	1.229E+1	2.506E+1
-1.816E-1	1.238E+1	2.490E+1
-1.800E-1	1.238E+1	2.514E+1
-1.800E-1	1.249E+1	2.505E+1
-1.849E-1	1.250E+1	2.520E+1
-1.849E-1	1.260E+1	2.506E+1
-1.816E-1	1.244E+1	2.485E+1
-1.800E-1	1.239E+1	2.483E+1
-1.832E-1	1.240E+1	2.496E+1
-1.849E-1	1.256E+1	2.496E+1
-1.832E-1	1.251E+1	2.479E+1
-1.816E-1	1.251E+1	2.501E+1
-1.849E-1	1.250E+1	2.491E+1
-1.816E-1	1.249E+1	2.515E+1
-1.800E-1	1.235E+1	2.498E+1
-1.816E-1	1.241E+1	2.499E+1
-1.865E-1	1.262E+1	2.492E+1
-1.849E-1	1.239E+1	2.511E+1
-1.816E-1	1.247E+1	2.488E+1
-1.832E-1	1.232E+1	2.497E+1
-1.865E-1	1.251E+1	2.503E+1
-1.832E-1	1.253E+1	2.502E+1
-1.832E-1	1.243E+1	2.515E+1
-1.816E-1	1.258E+1	2.499E+1
-1.849E-1	1.236E+1	2.498E+1
-1.832E-1	1.247E+1	2.504E+1
-1.816E-1	1.246E+1	2.494E+1
-1.816E-1	1.246E+1	2.505E+1
-1.849E-1	1.242E+1	2.498E+1
-1.832E-1	1.242E+1	2.489E+1
-1.800E-1	1.227E+1	2.492E+1
-1.800E-1	1.245E+1	2.495E+1
-1.865E-1	1.233E+1	2.508E+1
-1.849E-1	1.247E+1	2.486E+1
-1.832E-1	1.239E+1	2.497E+1
-1.816E-1	1.240E+1	2.481E+1
-1.865E-1	1.228E+1	2.511E+1
-1.849E-1	1.251E+1	2.498E+1
-1.816E-1	1.248E+1	2.504E+1
-1.865E-1	1.241E+1	2.490E+1
-1.849E-1	1.250E+1	2.466E+1
-1.832E-1	1.241E+1	2.506E+1
-1.832E-1	1.240E+1	2.487E+1
-1.784E-1	1.237E+1	2.482E+1
-1.816E-1	1.242E+1	2.486E+1
-1.865E-1	1.234E+1	2.497E+1
-1.816E-1	1.247E+1	2.500E+1
-1.832E-1	1.243E+1	2.506E+1
-1.832E-1	1.256E+1	2.500E+1
-1.832E-1	1.236E+1	2.511E+1
-1.832E-1	1.249E+1	2.481E+1
-1.816E-1	1.244E+1	2.497E+1
-1.849E-1	1.223E+1	2.492E+1
-1.832E-1	1.237E+1	2.491E+1
-1.849E-1	1.238E+1	2.482E+1
-1.849E-1	1.257E+1	2.494E+1
-1.865E-1	1.249E+1	2.500E+1
-1.849E-1	1.245E+1	2.495E+1
-1.816E-1	1.238E+1	2.505E+1
-1.816E-1	1.238E+1	2.494E+1
-1.849E-1	1.237E+1	2.483E+1
-1.849E-1	1.256E+1	2.490E+1
-1.832E-1	1.240E+1	2.474E+1
-1.816E-1	1.241E+1	2.499E+1
-1.849E-1	1.240E+1	2.510E+1
-1.865E-1	1.247E+1	2.500E+1
-1.816E-1	1.251E+1	2.500E+1
-1.816E-1	1.241E+1	2.495E+1
-1.865E-1	1.232E+1	2.508E+1
-1.849E-1	1.242E+1	2.483E+1
-1.816E-1	1.237E+1	2.467E+1
-1.865E-1	1.252E+1	2.486E+1
-1.865E-1	1.235E+1	2.486E+1
-1.865E-1	1.240E+1	2.491E+1
-1.816E-1	1.254E+1	2.495E+1
-1.832E-1	1.243E+1	2.494E+1
-1.849E-1	1.245E+1	2.490E+1
-1.849E-1	1.240E+1	2.486E+1
-1.800E-1	1.253E+1	2.498E+1
-1.849E-1	1.252E+1	2.495E+1
-1.816E-1	1.243E+1	2.499E+1
-1.849E-1	1.234E+1	2.491E+1
-1.816E-1	1.236E+1	2.496E+1
-1.816E-1	1.248E+1	2.489E+1
-1.832E-1	1.250E+1	2.492E+1
-1.849E-1	1.236E+1	2.474E+1
-1.816E-1	1.235E+1	2.506E+1
-1.865E-1	1.250E+1	2.497E+1
-1.849E-1	1.239E+1	2.493E+1
-1.849E-1	1.258E+1	2.491E+1
-1.832E-1	1.248E+1	2.470E+1
-1.816E-1	1.241E+1	2.477E+1
-1.832E-1	1.235E+1	2.511E+1
-1.881E-1	1.257E+1	2.504E+1
-1.832E-1	1.243E+1	2.503E+1
-1.816E-1	1.242E+1	2.508E+1
-1.832E-1	1.241E+1	2.471E+1
-1.849E-1	1.240E+1	2.495E+1
-1.816E-1	1.248E+1	2.499E+1
-1.832E-1	1.240E+1	2.508E+1
-1.849E-1	1.240E+1	2.496E+1
-1.865E-1	1.240E+1	2.488E+1
-1.832E-1	1.248E+1	2.474E+1
-1.800E-1	1.237E+1	2.479E+1
-1.865E-1	1.250E+1	2.492E+1
-1.849E-1	1.264E+1	2.501E+1
-1.816E-1	1.246E+1	2.496E+1
-1.832E-1	1.239E+1	2.494E+1
-1.865E-1	1.242E+1	2.496E+1
-1.849E-1	1.257E+1	2.509E+1
-1.816E-1	1.244E+1	2.498E+1
-1.849E-1	1.250E+1	2.515E+1
-1.865E-1	1.245E+1	2.486E+1
-1.849E-1	1.256E+1	2.519E+1
-1.816E-1	1.234E+1	2.474E+1
-1.849E-1	1.250E+1	2.488E+1
-1.832E-1	1.252E+1	2.496E+1
-1.865E-1	1.243E+1	2.491E+1
-1.832E-1	1.240E+1	2.484E+1
-1.832E-1	1.235E+1	2.469E+1
-1.849E-1	1.243E+1	2.499E+1
-1.849E-1	1.248E+1	2.498E+1
-1.816E-1	1.252E+1	2.509E+1
-1.832E-1	1.245E+1	2.502E+1
-1.849E-1	1.256E+1	2.507E+1
-1.849E-1	1.239E+1	2.497E+1
-1.816E-1	1.240E+1	2.501E+1
-1.816E-1	1.230E+1	2.497E+1
-1.849E-1	1.238E+1	2.496E+1
-1.849E-1	1.245E+1	2.488E+1
-1.800E-1	1.246E+1	2.489E+1
-1.832E-1	1.241E+1	2.504E+1
-1.865E-1	1.241E+1	2.492E+1
-1.849E-1	1.227E+1	2.491E+1
-1.832E-1	1.248E+1	2.502E+1
-1.800E-1	1.264E+1	2.499E+1
-1.832E-1	1.243E+1	2.498E+1
-1.849E-1	1.237E+1	2.479E+1
-1.832E-1	1.251E+1	2.479E+1
-1.816E-1	1.249E+1	2.501E+1
-1.865E-1	1.231E+1	2.501E+1
-1.881E-1	1.254E+1	2.499E+1
-1.849E-1	1.255E+1	2.488E+1
-1.849E-1	1.251E+1	2.489E+1
-1.881E-1	1.249E+1	2.493E+1
-1.849E-1	1.246E+1	2.499E+1
-1.832E-1	1.238E+1	2.489E+1
-1.849E-1	1.235E+1	2.481E+1
-1.849E-1	1.249E+1	2.499E+1
-1.849E-1	1.248E+1	2.510E+1
-1.832E-1	1.244E+1	2.511E+1
-1.849E-1	1.254E+1	2.513E+1
-1.849E-1	1.249E+1	2.490E+1
-1.832E-1	1.234E+1	2.487E+1
-1.832E-1	1.243E+1	2.493E+1
-1.849E-1	1.257E+1	2.492E+1
-1.865E-1	1.248E+1	2.513E+1
-1.832E-1	1.244E+1	2.509E+1
-1.832E-1	1.251E+1	2.491E+1
-1.800E-1	1.250E+1	2.507E+1
-1.865E-1	1.245E+1	2.487E+1
-1.849E-1	1.236E+1	2.497E+1
-1.849E-1	1.234E+1	2.505E+1
-1.816E-1	1.244E+1	2.485E+1
-1.849E-1	1.263E+1	2.483E+1
-1.865E-1	1.251E+1	2.508E+1
-1.849E-1	1.247E+1	2.495E+1
-1.832E-1	1.236E+1	2.492E+1
-1.849E-1	1.236E+1	2.489E+1
-1.849E-1	1.243E+1	2.481E+1
-1.816E-1	1.247E+1	2.506E+1
-1.816E-1	1.242E+1	2.496E+1
-1.865E-1	1.236E+1	2.483E+1
-1.849E-1	1.241E+1	2.497E+1
-1.849E-1	1.246E+1	2.500E+1
-1.816E-1	1.242E+1	2.477E+1
-1.865E-1	1.238E+1	2.507E+1
-1.849E-1	1.248E+1	2.506E+1
-1.816E-1	1.236E+1	2.484E+1
-1.832E-1	1.250E+1	2.497E+1
-1.865E-1	1.251E+1	2.482E+1
-1.865E-1	1.250E+1	2.499E+1
-1.849E-1	1.242E+1	2.480E+1
-1.832E-1	1.238E+1	2.478E+1
-1.881E-1	1.247E+1	2.491E+1
-1.865E-1	1.248E+1	2.487E+1
-1.800E-1	1.240E+1	2.480E+1
-1.832E-1	1.238E+1	2.489E+1
-1.865E-1	1.232E+1	2.500E+1
-1.849E-1	1.244E+1	2.517E+1
-1.816E-1	1.247E+1	2.505E+1
-1.832E-1	1.253E+1	2.497E+1
-1.849E-1	1.248E+1	2.509E+1
-1.849E-1	1.243E+1	2.490E+1
-1.832E-1	1.257E+1	2.494E+1
-1.849E-1	1.256E+1	2.489E+1
-1.881E-1	1.248E+1	2.505E+1
-1.849E-1	1.245E+1	2.504E+1
-1.832E-1	1.253E+1	2.494E+1
-1.832E-1	1.247E+1	2.493E+1
-1.865E-1	1.250E+1	2.495E+1
-1.849E-1	1.245E+1	2.508E+1
-1.832E-1	1.240E+1	2.510E+1
-1.832E-1	1.239E+1	2.486E+1
-1.849E-1	1.249E+1	2.483E+1
-1.897E-1	1.228E+1	2.495E+1
-1.832E-1	1.251E+1	2.489E+1
-1.816E-1	1.263E+1	2.493E+1
-1.881E-1	1.238E+1	2.497E+1
-1.849E-1	1.241E+1	2.487E+1
-1.832E-1	1.255E+1	2.498E+1
-1.849E-1	1.240E+1	2.487E+1
-1.832E-1	1.242E+1	2.489E+1
-1.849E-1	1.254E+1	2.508E+1
-1.849E-1	1.250E+1	2.487E+1
-1.849E-1	1.238E+1	2.495E+1
-1.849E-1	1.232E+1	2.505E+1
-1.849E-1	1.232E+1	2.480E+1
-1.832E-1	1.239E+1	2.493E+1
-1.865E-1	1.249E+1	2.498E+1
-1.849E-1	1.238E+1	2.484E+1
-1.832E-1	1.241E+1	2.489E+1
-1.832E-1	1.234E+1	2.507E+1
-1.849E-1	1.245E+1	2.494E+1
-1.865E-1	1.246E+1	2.494E+1
-1.865E-1	1.240E+1	2.484E+1
-1.816E-1	1.249E+1	2.488E+1
-1.849E-1	1.251E+1	2.522E+1
-1.881E-1	1.229E+1	2.484E+1
-1.816E-1	1.241E+1	2.487E+1
-1.800E-1	1.245E+1	2.494E+1
-1.832E-1	1.245E+1	2.487E+1
-1.832E-1	1.249E+1	2.512E+1
-1.881E-1	1.247E+1	2.479E+1
-1.849E-1	1.237E+1	2.491E+1
-1.816E-1	1.240E+1	2.492E+1
-1.849E-1	1.249E+1	2.484E+1
-1.832E-1	1.248E+1	2.488E+1
-1.865E-1	1.255E+1	2.484E+1
-1.832E-1	1.245E+1	2.506E+1
-1.881E-1	1.234E+1	2.509E+1
-1.865E-1	1.236E+1	2.523E+1
-1.832E-1	1.252E+1	2.509E+1
-1.816E-1	1.264E+1	2.497E+1
-1.849E-1	1.229E+1	2.489E+1
-1.849E-1	1.249E+1	2.494E+1
-1.849E-1	1.231E+1	2.491E+1
-1.816E-1	1.249E+1	2.498E+1
-1.865E-1	1.235E+1	2.502E+1
-1.849E-1	1.246E+1	2.505E+1
-1.800E-1	1.244E+1	2.502E+1
-1.816E-1	1.234E+1	2.496E+1
-1.832E-1	1.258E+1	2.473E+1
-1.832E-1	1.255E+1	2.483E+1
-1.832E-1	1.250E+1	2.498E+1
-1.832E-1	1.242E+1	2.496E+1
-1.849E-1	1.244E+1	2.498E+1
-1.849E-1	1.243E+1	2.498E+1
-1.849E-1	1.237E+1	2.477E+1
-1.832E-1	1.240E+1	2.512E+1
-1.881E-1	1.248E+1	2.490E+1
-1.849E-1	1.252E+1	2.496E+1
-1.849E-1	1.254E+1	2.487E+1
-1.849E-1	1.244E+1	2.498E+1
-1.881E-1	1.239E+1	2.489E+1
-1.849E-1	1.252E+1	2.490E+1
-1.832E-1	1.248E+1	2.519E+1
-1.832E-1	1.239E+1	2.485E+1
-1.849E-1	1.260E+1	2.496E+1
-1.849E-1	1.257E+1	2.483E+1
-1.816E-1	1.253E+1	2.484E+1
-1.865E-1	1.233E+1	2.509E+1
-1.881E-1	1.251E+1	2.492E+1
-1.865E-1	1.255E+1	2.507E+1
-1.816E-1	1.246E+1	2.486E+1
-1.832E-1	1.257E+1	2.498E+1
-1.849E-1	1.257E+1	2.500E+1
-1.881E-1	1.243E+1	2.476E+1
-1.816E-1	1.246E+1	2.501E+1
-1.832E-1	1.258E+1	2.496E+1
-1.865E-1	1.255E+1	2.493E+1
-1.881E-1	1.241E+1	2.462E+1
-1.816E-1	1.245E+1	2.510E+1
-1.881E-1	1.230E+1	2.503E+1
-1.849E-1	1.246E+1	2.490E+1
-1.881E-1	1.251E+1	2.484E+1
-1.865E-1	1.252E+1	2.485E+1
-1.816E-1	1.255E+1	2.501E+1
-1.865E-1	1.247E+1	2.508E+1
-1.849E-1	1.241E+1	2.503E+1
-1.832E-1	1.240E+1	2.509E+1
-1.849E-1	1.239E+1	2.482E+1
-1.849E-1	1.249E+1	2.497E+1
-1.881E-1	1.241E+1	2.501E+1
-1.832E-1	1.238E+1	2.505E+1
-1.832E-1	1.237E+1	2.487E+1
-1.849E-1	1.238E+1	2.488E+1
-1.849E-1	1.241E+1	2.493E+1
-1.832E-1	1.252E+1	2.511E+1
-1.849E-1	1.235E+1	2.513E+1
-1.865E-1	1.264E+1	2.484E+1
-1.881E-1	1.242E+1	2.496E+1
-1.832E-1	1.260E+1	2.495E+1
-1.849E-1	1.226E+1	2.501E+1
-1.865E-1	1.247E+1	2.485E+1
-1.881E-1	1.249E+1	2.488E+1
-1.832E-1	1.241E+1	2.488E+1
-1.832E-1	1.247E+1	2.512E+1
-1.849E-1	1.245E+1	2.513E+1
-1.865E-1	1.247E+1	2.498E+1
-1.849E-1	1.240E+1	2.495E+1
-1.849E-1	1.247E+1	2.502E+1
-1.849E-1	1.250E+1	2.503E+1
-1.849E-1	1.236E+1	2.492E+1
-1.832E-1	1.241E+1	2.494E+1
-1.849E-1	1.248E+1	2.508E+1
-1.849E-1	1.231E+1	2.493E+1
-1.849E-1	1.242E+1	2.500E+1
-1.832E-1	1.240E+1	2.510E+1
-1.849E-1	1.249E+1	2.498E+1
-1.881E-1	1.243E+1	2.503E+1
-1.881E-1	1.238E+1	2.510E+1
-1.816E-1	1.252E+1	2.495E+1
-1.816E-1	1.232E+1	2.507E+1
-1.865E-1	1.261E+1	2.500E+1
-1.849E-1	1.241E+1	2.497E+1
-1.832E-1	1.249E+1	2.501E+1
-1.849E-1	1.239E+1	2.491E+1
-1.849E-1	1.242E+1	2.499E+1
-1.832E-1	1.241E+1	2.483E+1
-1.816E-1	1.251E+1	2.512E+1
-1.865E-1	1.252E+1	2.508E+1
-1.865E-1	1.236E+1	2.491E+1
-1.881E-1	1.242E+1	2.499E+1
-1.849E-1	1.244E+1	2.483E+1
-1.832E-1	1.243E+1	2.508E+1
-1.865E-1	1.254E+1	2.486E+1
-1.849E-1	1.255E+1	2.496E+1
-1.849E-1	1.234E+1	2.484E+1
-1.849E-1	1.234E+1	2.482E+1
-1.865E-1	1.240E+1	2.488E+1
-1.832E-1	1.242E+1	2.501E+1
-1.832E-1	1.247E+1	2.479E+1
-1.832E-1	1.255E+1	2.508E+1
-1.849E-1	1.245E+1	2.491E+1
-1.816E-1	1.249E+1	2.502E+1
-1.849E-1	1.253E+1	2.489E+1
-1.849E-1	1.243E+1	2.509E+1
-1.865E-1	1.240E+1	2.493E+1
-1.881E-1	1.246E+1	2.504E+1
-1.849E-1	1.242E+1	2.500E+1
-1.816E-1	1.251E+1	2.487E+1
-1.865E-1	1.247E+1	2.481E+1
-1.865E-1	1.242E+1	2.494E+1
-1.849E-1	1.236E+1	2.502E+1
-1.832E-1	1.245E+1	2.497E+1
-1.849E-1	1.232E+1	2.495E+1
-1.849E-1	1.246E+1	2.499E+1
-1.816E-1	1.236E+1	2.480E+1
-1.849E-1	1.230E+1	2.494E+1
-1.865E-1	1.247E+1	2.472E+1
-1.849E-1	1.252E+1	2.504E+1
-1.865E-1	1.247E+1	2.510E+1
-1.832E-1	1.239E+1	2.502E+1
-1.865E-1	1.240E+1	2.498E+1
-1.865E-1	1.243E+1	2.486E+1
-1.832E-1	1.253E+1	2.514E+1
-1.849E-1	1.248E+1	2.532E+1
-1.881E-1	1.257E+1	2.487E+1
-1.865E-1	1.239E+1	2.492E+1
-1.832E-1	1.257E+1	2.498E+1
-1.816E-1	1.249E+1	2.498E+1
-1.849E-1	1.227E+1	2.522E+1
-1.865E-1	1.236E+1	2.508E+1
-1.832E-1	1.260E+1	2.486E+1
-1.832E-1	1.250E+1	2.492E+1
-1.881E-1	1.246E+1	2.499E+1
-1.865E-1	1.262E+1	2.490E+1
-1.832E-1	1.256E+1	2.472E+1
-1.865E-1	1.241E+1	2.510E+1
-1.881E-1	1.242E+1	2.509E+1
-1.849E-1	1.251E+1	2.486E+1
-1.832E-1	1.240E+1	2.503E+1
-1.849E-1	1.249E+1	2.515E+1
-1.849E-1	1.234E+1	2.493E+1
-1.881E-1	1.242E+1	2.510E+1
-1.849E-1	1.245E+1	2.496E+1
-1.832E-1	1.255E+1	2.500E+1
-1.865E-1	1.249E+1	2.507E+1
-1.881E-1	1.239E+1	2.482E+1
-1.832E-1	1.235E+1	2.476E+1
-1.849E-1	1.249E+1	2.474E+1
-1.849E-1	1.247E+1	2.476E+1
-1.849E-1	1.251E+1	2.494E+1
-1.849E-1	1.248E+1	2.489E+1
-1.849E-1	1.236E+1	2.509E+1
-1.865E-1	1.253E+1	2.498E+1
-1.865E-1	1.242E+1	2.494E+1
-1.865E-1	1.240E+1	2.514E+1
-1.865E-1	1.241E+1	2.493E+1
-1.865E-1	1.241E+1	2.481E+1
-1.881E-1	1.239E+1	2.493E+1
-1.849E-1	1.252E+1	2.517E+1
-1.849E-1	1.252E+1	2.513E+1
-1.881E-1	1.251E+1	2.496E+1
-1.865E-1	1.261E+1	2.499E+1
-1.832E-1	1.237E+1	2.497E+1
-1.816E-1	1.255E+1	2.489E+1
-1.849E-1	1.247E+1	2.500E+1
-1.881E-1	1.246E+1	2.512E+1
-1.849E-1	1.254E+1	2.497E+1
-1.849E-1	1.260E+1	2.488E+1
-1.865E-1	1.250E+1	2.517E+1
-1.881E-1	1.250E+1	2.485E+1
-1.800E-1	1.251E+1	2.498E+1
-1.849E-1	1.239E+1	2.490E+1
-1.897E-1	1.242E+1	2.495E+1
-1.849E-1	1.253E+1	2.486E+1
-1.849E-1	1.243E+1	2.489E+1
-1.849E-1	1.263E+1	2.514E+1
-1.881E-1	1.230E+1	2.502E+1
-1.865E-1	1.238E+1	2.491E+1
-1.865E-1	1.244E+1	2.495E+1
-1.816E-1	1.256E+1	2.491E+1
-1.865E-1	1.243E+1	2.505E+1
-1.881E-1	1.236E+1	2.494E+1
-1.865E-1	1.253E+1	2.481E+1
-1.832E-1	1.248E+1	2.486E+1
-1.865E-1	1.242E+1	2.503E+1
-1.849E-1	1.249E+1	2.491E+1
-1.849E-1	1.244E+1	2.513E+1
-1.865E-1	1.271E+1	2.491E+1
-1.849E-1	1.230E+1	2.481E+1
-1.865E-1	1.240E+1	2.507E+1
-1.849E-1	1.245E+1	2.487E+1
-1.832E-1	1.244E+1	2.502E+1
-1.881E-1	1.238E+1	2.508E+1
-1.865E-1	1.239E+1	2.479E+1
-1.849E-1	1.251E+1	2.484E+1
-1.865E-1	1.253E+1	2.483E+1
-1.865E-1	1.258E+1	2.494E+1
-1.849E-1	1.226E+1	2.516E+1
-1.865E-1	1.249E+1	2.494E+1
-1.849E-1	1.244E+1	2.495E+1
-1.865E-1	1.241E+1	2.507E+1
-1.881E-1	1.249E+1	2.510E+1
-1.816E-1	1.233E+1	2.494E+1
-1.832E-1	1.238E+1	2.503E+1
-1.849E-1	1.240E+1	2.492E+1
-1.865E-1	1.240E+1	2.494E+1
-1.849E-1	1.251E+1	2.501E+1
-1.832E-1	1.245E+1	2.488E+1
-1.881E-1	1.237E+1	2.502E+1
-1.881E-1	1.237E+1	2.489E+1
-1.832E-1	1.228E+1	2.472E+1
-1.881E-1	1.240E+1	2.502E+1
-1.881E-1	1.261E+1	2.493E+1
-1.865E-1	1.237E+1	2.497E+1
-1.832E-1	1.250E+1	2.498E+1
-1.832E-1	1.245E+1	2.500E+1
-1.897E-1	1.261E+1	2.498E+1
-1.865E-1	1.245E+1	2.479E+1
-1.832E-1	1.254E+1	2.506E+1
-1.832E-1	1.241E+1	2.479E+1
-1.849E-1	1.243E+1	2.515E+1
-1.849E-1	1.226E+1	2.501E+1
-1.865E-1	1.241E+1	2.506E+1
-1.865E-1	1.260E+1	2.500E+1
-1.881E-1	1.248E+1	2.490E+1
-1.865E-1	1.248E+1	2.498E+1
-1.849E-1	1.257E+1	2.492E+1
-1.816E-1	1.243E+1	2.488E+1
-1.865E-1	1.242E+1	2.475E+1
-1.849E-1	1.240E+1	2.515E+1
-1.865E-1	1.249E+1	2.480E+1
-1.865E-1	1.235E+1	2.479E+1
-1.865E-1	1.243E+1	2.494E+1
-1.865E-1	1.252E+1	2.505E+1
-1.849E-1	1.242E+1	2.497E+1
-1.832E-1	1.251E+1	2.512E+1
-1.865E-1	1.245E+1	2.500E+1
-1.881E-1	1.240E+1	2.495E+1
-1.849E-1	1.247E+1	2.495E+1
-1.849E-1	1.250E+1	2.499E+1
-1.865E-1	1.245E+1	2.474E+1
-1.865E-1	1.252E+1	2.492E+1
-1.832E-1	1.257E+1	2.496E+1
-1.849E-1	1.236E+1	2.495E+1
-1.881E-1	1.240E+1	2.484E+1
-1.849E-1	1.249E+1	2.510E+1
-1.849E-1	1.248E+1	2.481E+1
-1.832E-1	1.247E+1	2.504E+1
-1.881E-1	1.239E+1	2.503E+1
-1.881E-1	1.242E+1	2.493E+1
-1.832E-1	1.260E+1	2.500E+1
-1.865E-1	1.241E+1	2.490E+1
-1.897E-1	1.241E+1	2.496E+1
-1.881E-1	1.240E+1	2.498E+1
-1.881E-1	1.227E+1	2.493E+1
-1.865E-1	1.234E+1	2.498E+1
-1.865E-1	1.245E+1	2.501E+1
-1.897E-1	1.246E+1	2.502E+1
-1.849E-1	1.248E+1	2.491E+1
-1.865E-1	1.241E+1	2.500E+1
-1.881E-1	1.237E+1	2.484E+1
-1.865E-1	1.237E+1	2.491E+1
-1.849E-1	1.249E+1	2.527E+1
-1.865E-1	1.242E+1	2.514E+1
-1.881E-1	1.249E+1	2.487E+1
-1.914E-1	1.233E+1	2.502E+1
-1.865E-1	1.246E+1	2.503E+1
-1.849E-1	1.256E+1	2.488E+1
-1.881E-1	1.257E+1	2.492E+1
-1.881E-1	1.249E+1	2.490E+1
-1.816E-1	1.240E+1	2.486E+1
-1.849E-1	1.241E+1	2.491E+1
-1.897E-1	1.242E+1	2.501E+1
-1.865E-1	1.241E+1	2.509E+1
-1.865E-1	1.245E+1	2.487E+1
-1.849E-1	1.242E+1	2.485E+1
-1.897E-1	1.237E+1	2.497E+1
-1.865E-1	1.252E+1	2.512E+1
-1.832E-1	1.237E+1	2.482E+1
-1.832E-1	1.261E+1	2.494E+1
-1.881E-1	1.237E+1	2.484E+1
-1.881E-1	1.249E+1	2.480E+1
-1.849E-1	1.254E+1	2.490E+1
-1.849E-1	1.246E+1	2.483E+1
-1.849E-1	1.247E+1	2.502E+1
-1.865E-1	1.236E+1	2.500E+1
-1.832E-1	1.238E+1	2.477E+1
-1.865E-1	1.240E+1	2.502E+1
-1.897E-1	1.241E+1	2.482E+1
-1.881E-1	1.254E+1	2.496E+1
-1.832E-1	1.239E+1	2.505E+1
-1.865E-1	1.240E+1	2.487E+1
-1.881E-1	1.242E+1	2.481E+1
-1.881E-1	1.252E+1	2.507E+1
-1.849E-1	1.240E+1	2.500E+1
-1.849E-1	1.236E+1	2.498E+1
-1.897E-1	1.242E+1	2.513E+1
-1.881E-1	1.253E+1	2.489E+1
-1.849E-1	1.235E+1	2.484E+1
-1.832E-1	1.253E+1	2.503E+1
-1.865E-1	1.250E+1	2.481E+1
-1.881E-1	1.249E+1	2.492E+1
-1.832E-1	1.248E+1	2.495E+1
-1.865E-1	1.250E+1	2.499E+1
-1.865E-1	1.245E+1	2.473E+1
-1.865E-1	1.250E+1	2.498E+1
-1.849E-1	1.240E+1	2.485E+1
-1.849E-1	1.240E+1	2.483E+1
-1.881E-1	1.243E+1	2.493E+1
-1.881E-1	1.258E+1	2.490E+1
-1.849E-1	1.235E+1	2.508E+1
-1.849E-1	1.248E+1	2.493E+1
-1.865E-1	1.242E+1	2.491E+1
-1.849E-1	1.242E+1	2.491E+1
-1.865E-1	1.247E+1	2.488E+1
-1.865E-1	1.239E+1	2.499E+1
-1.865E-1	1.247E+1	2.500E+1
-1.865E-1	1.241E+1	2.487E+1
-1.849E-1	1.229E+1	2.491E+1
-1.832E-1	1.256E+1	2.494E+1
-1.865E-1	1.239E+1	2.485E+1
-1.914E-1	1.247E+1	2.503E+1
-1.849E-1	1.251E+1	2.498E+1
-1.849E-1	1.240E+1	2.498E+1
-1.865E-1	1.237E+1	2.495E+1
-1.849E-1	1.243E+1	2.494E+1
-1.832E-1	1.256E+1	2.484E+1
-1.865E-1	1.248E+1	2.500E+1
-1.897E-1	1.246E+1	2.482E+1
-1.832E-1	1.234E+1	2.515E+1
-1.865E-1	1.250E+1	2.511E+1
-1.881E-1	1.247E+1	2.499E+1
-1.865E-1	1.260E+1	2.481E+1
-1.849E-1	1.254E+1	2.508E+1
-1.881E-1	1.234E+1	2.496E+1
-1.849E-1	1.256E+1	2.490E+1
-1.897E-1	1.244E+1	2.496E+1
-1.865E-1	1.256E+1	2.495E+1
-1.865E-1	1.239E+1	2.474E+1
-1.816E-1	1.239E+1	2.490E+1
-1.865E-1	1.241E+1	2.493E+1
-1.881E-1	1.245E+1	2.489E+1
-1.816E-1	1.241E+1	2.488E+1
-1.832E-1	1.244E+1	2.494E+1
-1.881E-1	1.241E+1	2.494E+1
-1.881E-1	1.252E+1	2.467E+1
-1.849E-1	1.238E+1	2.496E+1
-1.832E-1	1.251E+1	2.490E+1
-1.914E-1	1.248E+1	2.497E+1
-1.849E-1	1.260E+1	2.489E+1
-1.865E-1	1.240E+1	2.501E+1
-1.865E-1	1.237E+1	2.487E+1
-1.849E-1	1.245E+1	2.500E+1
-1.881E-1	1.230E+1	2.493E+1
-1.832E-1	1.247E+1	2.500E+1
-1.849E-1	1.246E+1	2.486E+1
-1.865E-1	1.240E+1	2.488E+1
-1.897E-1	1.241E+1	2.498E+1
-1.865E-1	1.239E+1	2.500E+1
-1.849E-1	1.243E+1	2.504E+1
-1.897E-1	1.241E+1	2.490E+1
-1.849E-1	1.231E+1	2.473E+1
-1.832E-1	1.245E+1	2.497E+1
-1.865E-1	1.241E+1	2.501E+1
-1.881E-1	1.240E+1	2.505E+1
-1.881E-1	1.244E+1	2.496E+1
-1.849E-1	1.252E+1	2.487E+1
-1.849E-1	1.247E+1	2.509E+1
-1.865E-1	1.250E+1	2.491E+1
-1.897E-1	1.240E+1	2.486E+1
-1.865E-1	1.240E+1	2.488E+1
-1.881E-1	1.246E+1	2.504E+1
-1.881E-1	1.242E+1	2.512E+1
-1.865E-1	1.251E+1	2.502E+1
-1.881E-1	1.242E+1	2.508E+1
-1.849E-1	1.259E+1	2.510E+1
-1.897E-1	1.255E+1	2.493E+1
-1.881E-1	1.232E+1	2.500E+1
-1.865E-1	1.249E+1	2.502E+1
-1.865E-1	1.240E+1	2.504E+1
-1.865E-1	1.240E+1	2.503E+1
-1.849E-1	1.247E+1	2.508E+1
-1.865E-1	1.251E+1	2.490E+1
-1.832E-1	1.255E+1	2.482E+1
-1.865E-1	1.243E+1	2.489E+1
-1.897E-1	1.254E+1	2.492E+1
-1.849E-1	1.247E+1	2.474E+1
-1.849E-1	1.241E+1	2.490E+1
-1.881E-1	1.244E+1	2.482E+1
-1.849E-1	1.256E+1	2.483E+1
-1.849E-1	1.247E+1	2.513E+1
-1.849E-1	1.252E+1	2.498E+1
-1.897E-1	1.242E+1	2.510E+1
-1.881E-1	1.254E+1	2.503E+1
-1.849E-1	1.255E+1	2.499E+1
-1.849E-1	1.239E+1	2.486E+1
-1.881E-1	1.245E+1	2.496E+1
-1.897E-1	1.234E+1	2.487E+1
-1.849E-1	1.253E+1	2.505E+1
-1.849E-1	1.233E+1	2.488E+1
-1.897E-1	1.242E+1	2.495E+1
-1.881E-1	1.238E+1	2.505E+1
-1.849E-1	1.244E+1	2.508E+1
-1.849E-1	1.240E+1	2.500E+1
-1.881E-1	1.249E+1	2.483E+1
-1.897E-1	1.240E+1	2.505E+1
-1.881E-1	1.250E+1	2.495E+1
-1.832E-1	1.242E+1	2.477E+1
-1.897E-1	1.248E+1	2.506E+1
-1.881E-1	1.242E+1	2.502E+1
-1.816E-1	1.266E+1	2.506E+1
-1.881E-1	1.246E+1	2.495E+1
-1.881E-1	1.242E+1	2.506E+1
-1.914E-1	1.241E+1	2.483E+1
-1.865E-1	1.259E+1	2.508E+1
-1.849E-1	1.240E+1	2.502E+1
-1.897E-1	1.247E+1	2.511E+1
-1.881E-1	1.245E+1	2.515E+1
-1.865E-1	1.264E+1	2.511E+1
-1.865E-1	1.244E+1	2.503E+1
-1.865E-1	1.251E+1	2.496E+1
-1.865E-1	1.245E+1	2.497E+1
-1.849E-1	1.246E+1	2.504E+1
-1.849E-1	1.246E+1	2.482E+1
-1.914E-1	1.235E+1	2.495E+1
-1.881E-1	1.242E+1	2.470E+1
-1.865E-1	1.231E+1	2.507E+1
-1.849E-1	1.240E+1	2.482E+1
-1.881E-1	1.250E+1	2.489E+1
-1.881E-1	1.246E+1	2.493E+1
-1.865E-1	1.251E+1	2.494E+1
-1.849E-1	1.242E+1	2.489E+1
-1.849E-1	1.247E+1	2.484E+1
-1.865E-1	1.244E+1	2.498E+1
-1.865E-1	1.252E+1	2.487E+1
-1.881E-1	1.249E+1	2.499E+1
-1.881E-1	1.240E+1	2.487E+1
-1.865E-1	1.234E+1	2.499E+1
-1.849E-1	1.245E+1	2.493E+1
-1.881E-1	1.246E+1	2.518E+1
-1.881E-1	1.243E+1	2.492E+1
-1.865E-1	1.253E+1	2.474E+1
-1.865E-1	1.250E+1	2.490E+1
-1.897E-1	1.243E+1	2.481E+1
-1.897E-1	1.246E+1	2.478E+1
-1.897E-1	1.245E+1	2.489E+1
-1.865E-1	1.232E+1	2.491E+1
-1.849E-1	1.254E+1	2.502E+1
-1.881E-1	1.253E+1	2.489E+1
-1.865E-1	1.250E+1	2.489E+1
-1.881E-1	1.255E+1	2.484E+1
-1.865E-1	1.243E+1	2.470E+1
-1.849E-1	1.248E+1	2.498E+1
-1.881E-1	1.240E+1	2.509E+1
-1.881E-1	1.243E+1	2.488E+1
-1.865E-1	1.255E+1	2.497E+1
-1.897E-1	1.241E+1	2.499E+1
-1.897E-1	1.256E+1	2.487E+1
-1.865E-1	1.253E+1	2.524E+1
-1.865E-1	1.248E+1	2.485E+1
-1.881E-1	1.240E+1	2.498E+1
-1.881E-1	1.247E+1	2.481E+1
-1.849E-1	1.241E+1	2.510E+1
-1.865E-1	1.254E+1	2.502E+1
-1.865E-1	1.248E+1	2.490E+1
-1.897E-1	1.243E+1	2.497E+1
-1.881E-1	1.237E+1	2.488E+1
-1.865E-1	1.238E+1	2.505E+1
-1.881E-1	1.255E+1	2.483E+1
-1.881E-1	1.261E+1	2.504E+1
-1.832E-1	1.239E+1	2.484E+1
-1.832E-1	1.235E+1	2.499E+1
-1.881E-1	1.261E+1	2.487E+1
-1.865E-1	1.244E+1	2.487E+1
-1.865E-1	1.227E+1	2.489E+1
-1.881E-1	1.243E+1	2.488E+1
-1.897E-1	1.266E+1	2.505E+1
-1.881E-1	1.241E+1	2.511E+1
-1.865E-1	1.242E+1	2.474E+1
-1.865E-1	1.246E+1	2.485E+1
-1.881E-1	1.247E+1	2.484E+1
-1.897E-1	1.250E+1	2.515E+1
-1.865E-1	1.246E+1	2.499E+1
-1.865E-1	1.239E+1	2.502E+1
-1.881E-1	1.249E+1	2.463E+1
-1.914E-1	1.230E+1	2.494E+1
-1.832E-1	1.250E+1	2.477E+1
-1.865E-1	1.263E+1	2.490E+1
-1.897E-1	1.237E+1	2.486E+1
-1.881E-1	1.254E+1	2.488E+1
-1.865E-1	1.236E+1	2.496E+1
-1.849E-1	1.246E+1	2.482E+1
-1.881E-1	1.239E+1	2.507E+1
-1.897E-1	1.255E+1	2.501E+1
-1.865E-1	1.249E+1	2.493E+1
-1.849E-1	1.240E+1	2.498E+1
-1.881E-1	1.244E+1	2.486E+1
-1.914E-1	1.240E+1	2.500E+1
-1.865E-1	1.244E+1	2.497E+1
-1.849E-1	1.252E+1	2.502E+1
-1.897E-1	1.234E+1	2.480E+1
-1.865E-1	1.253E+1	2.488E+1
-1.881E-1	1.234E+1	2.494E+1
-1.865E-1	1.242E+1	2.466E+1
-1.897E-1	1.233E+1	2.487E+1
-1.865E-1	1.232E+1	2.502E+1
-1.897E-1	1.243E+1	2.515E+1
-1.881E-1	1.240E+1	2.486E+1
-1.881E-1	1.241E+1	2.477E+1
-1.897E-1	1.244E+1	2.486E+1
-1.865E-1	1.236E+1	2.513E+1
-1.849E-1	1.235E+1	2.496E+1
-1.897E-1	1.246E+1	2.494E+1
-1.897E-1	1.243E+1	2.486E+1
-1.849E-1	1.249E+1	2.486E+1
-1.865E-1	1.227E+1	2.492E+1
-1.897E-1	1.244E+1	2.488E+1
-1.881E-1	1.235E+1	2.510E+1
-1.832E-1	1.262E+1	2.494E+1
-1.881E-1	1.250E+1	2.510E+1
-1.881E-1	1.231E+1	2.505E+1
-1.881E-1	1.240E+1	2.489E+1
-1.849E-1	1.236E+1	2.477E+1
-1.881E-1	1.243E+1	2.487E+1
-1.914E-1	1.239E+1	2.471E+1
-1.865E-1	1.258E+1	2.484E+1
-1.897E-1	1.240E+1	2.509E+1
-1.865E-1	1.232E+1	2.485E+1
-1.897E-1	1.254E+1	2.500E+1
-1.865E-1	1.245E+1	2.504E+1
-1.865E-1	1.258E+1	2.506E+1
-1.865E-1	1.229E+1	2.490E+1
-1.865E-1	1.243E+1	2.501E+1
-1.897E-1	1.240E+1	2.479E+1
-1.832E-1	1.239E+1	2.491E+1
-1.865E-1	1.233E+1	2.490E+1
-1.897E-1	1.248E+1	2.507E+1
-1.881E-1	1.247E+1	2.480E+1
-1.881E-1	1.238E+1	2.505E+1
-1.881E-1	1.252E+1	2.510E+1
-1.897E-1	1.252E+1	2.509E+1
-1.914E-1	1.241E+1	2.504E+1
-1.816E-1	1.246E+1	2.494E+1
-1.832E-1	1.248E+1	2.502E+1
-1.865E-1	1.240E+1	2.507E+1
-1.865E-1	1.254E+1	2.495E+1
-1.849E-1	1.244E+1	2.483E+1
-1.865E-1	1.250E+1	2.484E+1
-1.897E-1	1.245E+1	2.496E+1
-1.881E-1	1.245E+1	2.497E+1
-1.865E-1	1.247E+1	2.490E+1
-1.865E-1	1.244E+1	2.489E+1
-1.914E-1	1.242E+1	2.491E+1
-1.897E-1	1.244E+1	2.511E+1
-1.849E-1	1.231E+1	2.490E+1
-1.865E-1	1.242E+1	2.498E+1
-1.865E-1	1.222E+1	2.506E+1
-1.881E-1	1.233E+1	2.499E+1
-1.849E-1	1.250E+1	2.498E+1
-1.881E-1	1.247E+1	2.499E+1
-1.914E-1	1.253E+1	2.504E+1
-1.914E-1	1.243E+1	2.476E+1
-1.849E-1	1.253E+1	2.522E+1
-1.881E-1	1.250E+1	2.498E+1
[truncated: 93,963 more rows]
