# Supplementary material for: Improved ANAP incorporation and VCF analysis reveal details of P2X7 current facilitation and a limited conformational interplay between ATP binding and the intracellular ballast domain
Source: eLife. 2023 Jan 4;12:e82479. doi: 10.7554/eLife.82479 (PMC9859053; doi:10.7554/eLife.82479)
Supplement: Figure 5—figure supplement 3—source data 2. [file elife-82479-fig5-figsupp3-data2.zip › Figure-5_figure-supplement-3_source-data-2/DeltaCaM-S124/l14/23.csv]

-2.822E-1	1.907E+1	3.904E+1
-2.822E-1	1.900E+1	3.886E+1
-2.773E-1	1.884E+1	3.935E+1
-2.789E-1	1.898E+1	3.914E+1
-2.822E-1	1.899E+1	3.903E+1
-2.757E-1	1.901E+1	3.913E+1
-2.773E-1	1.894E+1	3.922E+1
-2.789E-1	1.899E+1	3.911E+1
-2.806E-1	1.889E+1	3.876E+1
-2.789E-1	1.908E+1	3.905E+1
-2.757E-1	1.894E+1	3.924E+1
-2.773E-1	1.898E+1	3.901E+1
-2.822E-1	1.910E+1	3.904E+1
-2.789E-1	1.910E+1	3.888E+1
-2.757E-1	1.910E+1	3.914E+1
-2.789E-1	1.882E+1	3.916E+1
-2.806E-1	1.897E+1	3.909E+1
-2.806E-1	1.910E+1	3.924E+1
-2.789E-1	1.907E+1	3.923E+1
-2.789E-1	1.903E+1	3.878E+1
-2.822E-1	1.907E+1	3.910E+1
-2.773E-1	1.888E+1	3.885E+1
-2.757E-1	1.890E+1	3.902E+1
-2.789E-1	1.897E+1	3.875E+1
-2.838E-1	1.894E+1	3.904E+1
-2.806E-1	1.893E+1	3.902E+1
-2.757E-1	1.894E+1	3.880E+1
-2.773E-1	1.891E+1	3.896E+1
-2.789E-1	1.914E+1	3.921E+1
-2.789E-1	1.876E+1	3.879E+1
-2.773E-1	1.885E+1	3.923E+1
-2.789E-1	1.888E+1	3.898E+1
-2.838E-1	1.898E+1	3.935E+1
-2.806E-1	1.880E+1	3.892E+1
-2.757E-1	1.893E+1	3.910E+1
-2.757E-1	1.902E+1	3.891E+1
-2.822E-1	1.912E+1	3.899E+1
-2.789E-1	1.900E+1	3.912E+1
-2.773E-1	1.877E+1	3.918E+1
-2.806E-1	1.894E+1	3.877E+1
-2.838E-1	1.898E+1	3.906E+1
-2.789E-1	1.887E+1	3.900E+1
-2.789E-1	1.906E+1	3.908E+1
-2.789E-1	1.882E+1	3.881E+1
-2.822E-1	1.893E+1	3.915E+1
-2.789E-1	1.901E+1	3.902E+1
-2.773E-1	1.896E+1	3.902E+1
-2.822E-1	1.893E+1	3.925E+1
-2.822E-1	1.897E+1	3.888E+1
-2.773E-1	1.889E+1	3.918E+1
-2.822E-1	1.891E+1	3.904E+1
-2.789E-1	1.904E+1	3.900E+1
-2.806E-1	1.903E+1	3.895E+1
-2.806E-1	1.897E+1	3.900E+1
-2.773E-1	1.883E+1	3.885E+1
-2.806E-1	1.899E+1	3.890E+1
-2.789E-1	1.923E+1	3.905E+1
-2.806E-1	1.899E+1	3.891E+1
-2.757E-1	1.887E+1	3.911E+1
-2.773E-1	1.915E+1	3.935E+1
-2.806E-1	1.875E+1	3.886E+1
-2.757E-1	1.912E+1	3.893E+1
-2.789E-1	1.889E+1	3.898E+1
-2.789E-1	1.892E+1	3.893E+1
-2.806E-1	1.918E+1	3.909E+1
-2.806E-1	1.901E+1	3.900E+1
-2.757E-1	1.892E+1	3.879E+1
-2.789E-1	1.889E+1	3.892E+1
-2.806E-1	1.909E+1	3.900E+1
-2.789E-1	1.887E+1	3.896E+1
-2.757E-1	1.903E+1	3.923E+1
-2.806E-1	1.905E+1	3.902E+1
-2.806E-1	1.903E+1	3.890E+1
-2.773E-1	1.905E+1	3.905E+1
-2.789E-1	1.883E+1	3.912E+1
-2.789E-1	1.896E+1	3.883E+1
-2.789E-1	1.918E+1	3.924E+1
-2.773E-1	1.928E+1	3.883E+1
-2.806E-1	1.888E+1	3.895E+1
-2.789E-1	1.887E+1	3.897E+1
-2.822E-1	1.902E+1	3.923E+1
-2.822E-1	1.896E+1	3.925E+1
-2.773E-1	1.912E+1	3.903E+1
-2.773E-1	1.915E+1	3.918E+1
-2.822E-1	1.898E+1	3.890E+1
-2.789E-1	1.890E+1	3.908E+1
-2.806E-1	1.902E+1	3.919E+1
-2.789E-1	1.892E+1	3.904E+1
-2.806E-1	1.902E+1	3.889E+1
-2.789E-1	1.904E+1	3.898E+1
-2.773E-1	1.881E+1	3.892E+1
-2.773E-1	1.918E+1	3.904E+1
-2.806E-1	1.899E+1	3.887E+1
-2.822E-1	1.893E+1	3.909E+1
-2.773E-1	1.908E+1	3.906E+1
-2.757E-1	1.891E+1	3.935E+1
-2.838E-1	1.903E+1	3.910E+1
-2.806E-1	1.902E+1	3.911E+1
-2.789E-1	1.893E+1	3.917E+1
-2.757E-1	1.915E+1	3.911E+1
-2.806E-1	1.890E+1	3.881E+1
-2.789E-1	1.901E+1	3.902E+1
-2.789E-1	1.891E+1	3.921E+1
-2.806E-1	1.892E+1	3.898E+1
-2.822E-1	1.910E+1	3.899E+1
-2.773E-1	1.892E+1	3.923E+1
-2.757E-1	1.886E+1	3.880E+1
-2.773E-1	1.912E+1	3.893E+1
-2.757E-1	1.902E+1	3.910E+1
-2.806E-1	1.917E+1	3.905E+1
-2.757E-1	1.890E+1	3.902E+1
-2.773E-1	1.903E+1	3.905E+1
-2.806E-1	1.898E+1	3.896E+1
-2.789E-1	1.911E+1	3.915E+1
-2.741E-1	1.918E+1	3.924E+1
-2.773E-1	1.906E+1	3.890E+1
-2.806E-1	1.886E+1	3.906E+1
-2.806E-1	1.884E+1	3.877E+1
-2.773E-1	1.922E+1	3.914E+1
-2.773E-1	1.904E+1	3.915E+1
-2.822E-1	1.900E+1	3.917E+1
-2.806E-1	1.926E+1	3.897E+1
-2.773E-1	1.899E+1	3.887E+1
-2.789E-1	1.904E+1	3.910E+1
-2.838E-1	1.881E+1	3.884E+1
-2.789E-1	1.888E+1	3.907E+1
-2.789E-1	1.908E+1	3.898E+1
-2.789E-1	1.874E+1	3.916E+1
-2.806E-1	1.894E+1	3.896E+1
-2.806E-1	1.898E+1	3.890E+1
-2.773E-1	1.882E+1	3.937E+1
-2.822E-1	1.895E+1	3.931E+1
-2.822E-1	1.904E+1	3.888E+1
-2.789E-1	1.901E+1	3.894E+1
-2.773E-1	1.889E+1	3.915E+1
-2.789E-1	1.906E+1	3.889E+1
-2.806E-1	1.899E+1	3.905E+1
-2.789E-1	1.900E+1	3.907E+1
-2.773E-1	1.880E+1	3.924E+1
-2.789E-1	1.894E+1	3.902E+1
-2.806E-1	1.904E+1	3.907E+1
-2.773E-1	1.890E+1	3.890E+1
-2.789E-1	1.906E+1	3.890E+1
-2.773E-1	1.896E+1	3.926E+1
-2.822E-1	1.889E+1	3.898E+1
-2.773E-1	1.897E+1	3.916E+1
-2.741E-1	1.884E+1	3.897E+1
-2.806E-1	1.922E+1	3.899E+1
-2.806E-1	1.897E+1	3.889E+1
-2.789E-1	1.906E+1	3.914E+1
-2.773E-1	1.907E+1	3.895E+1
-2.789E-1	1.905E+1	3.893E+1
-2.789E-1	1.905E+1	3.893E+1
-2.806E-1	1.902E+1	3.905E+1
-2.757E-1	1.884E+1	3.904E+1
-2.806E-1	1.893E+1	3.908E+1
-2.822E-1	1.889E+1	3.905E+1
-2.806E-1	1.903E+1	3.896E+1
-2.773E-1	1.920E+1	3.928E+1
-2.773E-1	1.917E+1	3.924E+1
-2.806E-1	1.904E+1	3.899E+1
-2.789E-1	1.914E+1	3.924E+1
-2.757E-1	1.912E+1	3.897E+1
-2.806E-1	1.898E+1	3.917E+1
-2.789E-1	1.892E+1	3.921E+1
-2.757E-1	1.904E+1	3.890E+1
-2.773E-1	1.898E+1	3.907E+1
-2.773E-1	1.903E+1	3.897E+1
-2.822E-1	1.902E+1	3.901E+1
-2.773E-1	1.896E+1	3.913E+1
-2.773E-1	1.902E+1	3.912E+1
-2.773E-1	1.902E+1	3.905E+1
-2.822E-1	1.889E+1	3.880E+1
-2.789E-1	1.896E+1	3.913E+1
-2.789E-1	1.900E+1	3.906E+1
-2.806E-1	1.914E+1	3.901E+1
-2.789E-1	1.894E+1	3.892E+1
-2.806E-1	1.892E+1	3.915E+1
-2.773E-1	1.889E+1	3.903E+1
-2.789E-1	1.905E+1	3.904E+1
-2.789E-1	1.892E+1	3.907E+1
-2.773E-1	1.909E+1	3.882E+1
-2.741E-1	1.882E+1	3.879E+1
-2.757E-1	1.890E+1	3.914E+1
-2.806E-1	1.876E+1	3.898E+1
-2.806E-1	1.891E+1	3.896E+1
-2.789E-1	1.901E+1	3.901E+1
-2.806E-1	1.898E+1	3.907E+1
-2.789E-1	1.903E+1	3.886E+1
-2.789E-1	1.897E+1	3.919E+1
-2.773E-1	1.892E+1	3.879E+1
-2.789E-1	1.903E+1	3.916E+1
-2.789E-1	1.896E+1	3.907E+1
-2.789E-1	1.891E+1	3.914E+1
-2.806E-1	1.901E+1	3.903E+1
-2.789E-1	1.895E+1	3.911E+1
-2.806E-1	1.911E+1	3.906E+1
-2.822E-1	1.920E+1	3.889E+1
-2.757E-1	1.891E+1	3.898E+1
-2.773E-1	1.906E+1	3.920E+1
-2.822E-1	1.889E+1	3.905E+1
-2.789E-1	1.910E+1	3.918E+1
-2.773E-1	1.891E+1	3.895E+1
-2.806E-1	1.890E+1	3.922E+1
-2.822E-1	1.904E+1	3.913E+1
-2.806E-1	1.894E+1	3.902E+1
-2.773E-1	1.901E+1	3.900E+1
-2.789E-1	1.886E+1	3.924E+1
-2.822E-1	1.886E+1	3.925E+1
-2.789E-1	1.890E+1	3.889E+1
-2.773E-1	1.891E+1	3.901E+1
-2.806E-1	1.898E+1	3.914E+1
-2.822E-1	1.898E+1	3.897E+1
-2.773E-1	1.898E+1	3.892E+1
-2.773E-1	1.882E+1	3.915E+1
-2.789E-1	1.907E+1	3.911E+1
-2.822E-1	1.907E+1	3.914E+1
-2.789E-1	1.903E+1	3.895E+1
-2.789E-1	1.919E+1	3.929E+1
-2.789E-1	1.902E+1	3.901E+1
-2.789E-1	1.895E+1	3.922E+1
-2.789E-1	1.907E+1	3.894E+1
-2.773E-1	1.891E+1	3.913E+1
-2.789E-1	1.892E+1	3.905E+1
-2.806E-1	1.905E+1	3.914E+1
-2.789E-1	1.909E+1	3.914E+1
-2.789E-1	1.908E+1	3.908E+1
-2.757E-1	1.905E+1	3.916E+1
-2.838E-1	1.899E+1	3.913E+1
-2.789E-1	1.903E+1	3.915E+1
-2.757E-1	1.898E+1	3.906E+1
-2.757E-1	1.918E+1	3.903E+1
-2.789E-1	1.888E+1	3.916E+1
-2.789E-1	1.911E+1	3.886E+1
-2.757E-1	1.903E+1	3.882E+1
-2.789E-1	1.905E+1	3.893E+1
-2.838E-1	1.894E+1	3.902E+1
-2.789E-1	1.911E+1	3.903E+1
-2.789E-1	1.907E+1	3.922E+1
-2.789E-1	1.896E+1	3.878E+1
-2.789E-1	1.896E+1	3.929E+1
-2.806E-1	1.901E+1	3.920E+1
-2.773E-1	1.901E+1	3.922E+1
-2.773E-1	1.907E+1	3.896E+1
-2.822E-1	1.890E+1	3.919E+1
-2.773E-1	1.904E+1	3.902E+1
-2.773E-1	1.913E+1	3.916E+1
-2.806E-1	1.910E+1	3.909E+1
-2.806E-1	1.905E+1	3.902E+1
-2.789E-1	1.905E+1	3.913E+1
-2.773E-1	1.908E+1	3.919E+1
-2.789E-1	1.900E+1	3.906E+1
-2.806E-1	1.902E+1	3.898E+1
-2.773E-1	1.907E+1	3.903E+1
-2.741E-1	1.906E+1	3.909E+1
-2.757E-1	1.893E+1	3.885E+1
-2.806E-1	1.906E+1	3.929E+1
-2.789E-1	1.899E+1	3.933E+1
-2.757E-1	1.920E+1	3.894E+1
-2.806E-1	1.902E+1	3.916E+1
-2.838E-1	1.896E+1	3.911E+1
-2.789E-1	1.894E+1	3.896E+1
-2.789E-1	1.882E+1	3.897E+1
-2.789E-1	1.906E+1	3.915E+1
-2.822E-1	1.891E+1	3.901E+1
-2.789E-1	1.891E+1	3.890E+1
-2.773E-1	1.902E+1	3.889E+1
-2.789E-1	1.886E+1	3.886E+1
-2.806E-1	1.905E+1	3.891E+1
-2.789E-1	1.886E+1	3.909E+1
-2.773E-1	1.888E+1	3.883E+1
-2.773E-1	1.892E+1	3.903E+1
-2.789E-1	1.895E+1	3.907E+1
-2.806E-1	1.908E+1	3.911E+1
-2.773E-1	1.891E+1	3.886E+1
-2.773E-1	1.911E+1	3.888E+1
-2.806E-1	1.902E+1	3.921E+1
-2.806E-1	1.897E+1	3.888E+1
-2.757E-1	1.905E+1	3.883E+1
-2.789E-1	1.917E+1	3.911E+1
-2.822E-1	1.899E+1	3.902E+1
-2.789E-1	1.912E+1	3.926E+1
-2.773E-1	1.912E+1	3.879E+1
-2.789E-1	1.902E+1	3.924E+1
-2.806E-1	1.888E+1	3.905E+1
-2.773E-1	1.895E+1	3.906E+1
-2.773E-1	1.893E+1	3.924E+1
-2.789E-1	1.887E+1	3.892E+1
-2.789E-1	1.886E+1	3.912E+1
-2.789E-1	1.905E+1	3.891E+1
-2.773E-1	1.905E+1	3.908E+1
-2.789E-1	1.898E+1	3.900E+1
-2.806E-1	1.910E+1	3.869E+1
-2.822E-1	1.899E+1	3.884E+1
-2.789E-1	1.893E+1	3.919E+1
-2.773E-1	1.909E+1	3.926E+1
-2.806E-1	1.905E+1	3.907E+1
-2.773E-1	1.889E+1	3.892E+1
-2.806E-1	1.897E+1	3.889E+1
-2.789E-1	1.890E+1	3.923E+1
-2.822E-1	1.882E+1	3.902E+1
-2.757E-1	1.905E+1	3.894E+1
-2.773E-1	1.903E+1	3.909E+1
-2.806E-1	1.903E+1	3.908E+1
-2.806E-1	1.900E+1	3.889E+1
-2.806E-1	1.898E+1	3.916E+1
-2.757E-1	1.893E+1	3.889E+1
-2.757E-1	1.908E+1	3.895E+1
-2.789E-1	1.909E+1	3.903E+1
-2.773E-1	1.897E+1	3.882E+1
-2.757E-1	1.899E+1	3.889E+1
-2.789E-1	1.885E+1	3.908E+1
-2.806E-1	1.904E+1	3.904E+1
-2.806E-1	1.907E+1	3.908E+1
-2.741E-1	1.901E+1	3.889E+1
-2.773E-1	1.890E+1	3.914E+1
-2.838E-1	1.886E+1	3.881E+1
-2.789E-1	1.918E+1	3.920E+1
-2.789E-1	1.892E+1	3.909E+1
-2.789E-1	1.909E+1	3.915E+1
-2.789E-1	1.907E+1	3.905E+1
-2.789E-1	1.919E+1	3.910E+1
-2.741E-1	1.913E+1	3.907E+1
-2.773E-1	1.908E+1	3.938E+1
-2.806E-1	1.900E+1	3.890E+1
-2.789E-1	1.913E+1	3.911E+1
-2.773E-1	1.905E+1	3.924E+1
-2.773E-1	1.889E+1	3.919E+1
-2.822E-1	1.912E+1	3.886E+1
-2.806E-1	1.897E+1	3.902E+1
-2.773E-1	1.879E+1	3.894E+1
-2.773E-1	1.894E+1	3.912E+1
-2.806E-1	1.904E+1	3.905E+1
-2.789E-1	1.918E+1	3.918E+1
-2.773E-1	1.897E+1	3.928E+1
-2.789E-1	1.914E+1	3.888E+1
-2.806E-1	1.910E+1	3.922E+1
-2.773E-1	1.912E+1	3.921E+1
-2.773E-1	1.899E+1	3.904E+1
-2.773E-1	1.900E+1	3.910E+1
-2.806E-1	1.903E+1	3.931E+1
-2.789E-1	1.906E+1	3.906E+1
-2.789E-1	1.905E+1	3.926E+1
-2.789E-1	1.903E+1	3.897E+1
-2.806E-1	1.900E+1	3.895E+1
-2.789E-1	1.900E+1	3.904E+1
-2.757E-1	1.905E+1	3.894E+1
-2.789E-1	1.891E+1	3.916E+1
-2.806E-1	1.908E+1	3.912E+1
-2.789E-1	1.891E+1	3.900E+1
-2.773E-1	1.885E+1	3.910E+1
-2.757E-1	1.900E+1	3.884E+1
-2.822E-1	1.899E+1	3.905E+1
-2.806E-1	1.895E+1	3.908E+1
-2.757E-1	1.900E+1	3.920E+1
-2.806E-1	1.904E+1	3.889E+1
-2.822E-1	1.893E+1	3.917E+1
-2.773E-1	1.895E+1	3.906E+1
-2.789E-1	1.918E+1	3.901E+1
-2.789E-1	1.877E+1	3.898E+1
-2.822E-1	1.908E+1	3.921E+1
-2.789E-1	1.906E+1	3.895E+1
-2.773E-1	1.891E+1	3.899E+1
-2.773E-1	1.896E+1	3.905E+1
-2.806E-1	1.905E+1	3.913E+1
-2.806E-1	1.918E+1	3.898E+1
-2.773E-1	1.900E+1	3.908E+1
-2.757E-1	1.898E+1	3.898E+1
-2.789E-1	1.899E+1	3.917E+1
-2.822E-1	1.897E+1	3.896E+1
-2.789E-1	1.899E+1	3.902E+1
-2.789E-1	1.893E+1	3.870E+1
-2.806E-1	1.898E+1	3.914E+1
-2.822E-1	1.894E+1	3.903E+1
-2.757E-1	1.892E+1	3.906E+1
-2.789E-1	1.903E+1	3.904E+1
-2.822E-1	1.888E+1	3.909E+1
-2.806E-1	1.891E+1	3.914E+1
-2.757E-1	1.901E+1	3.895E+1
-2.806E-1	1.898E+1	3.897E+1
-2.838E-1	1.893E+1	3.900E+1
-2.757E-1	1.908E+1	3.885E+1
-2.773E-1	1.901E+1	3.914E+1
-2.789E-1	1.897E+1	3.900E+1
-2.838E-1	1.888E+1	3.927E+1
-2.773E-1	1.918E+1	3.906E+1
-2.741E-1	1.891E+1	3.886E+1
-2.789E-1	1.914E+1	3.901E+1
-2.806E-1	1.898E+1	3.898E+1
-2.806E-1	1.905E+1	3.890E+1
-2.806E-1	1.890E+1	3.913E+1
-2.806E-1	1.888E+1	3.910E+1
-2.806E-1	1.902E+1	3.893E+1
-2.806E-1	1.895E+1	3.908E+1
-2.773E-1	1.912E+1	3.907E+1
-2.773E-1	1.899E+1	3.893E+1
-2.822E-1	1.893E+1	3.906E+1
-2.789E-1	1.907E+1	3.888E+1
-2.757E-1	1.905E+1	3.905E+1
-2.789E-1	1.891E+1	3.903E+1
-2.789E-1	1.901E+1	3.901E+1
-2.789E-1	1.903E+1	3.906E+1
-2.757E-1	1.894E+1	3.901E+1
-2.757E-1	1.890E+1	3.918E+1
-2.806E-1	1.890E+1	3.925E+1
-2.806E-1	1.904E+1	3.915E+1
-2.773E-1	1.906E+1	3.890E+1
-2.773E-1	1.910E+1	3.902E+1
-2.838E-1	1.907E+1	3.904E+1
-2.773E-1	1.903E+1	3.890E+1
-2.773E-1	1.897E+1	3.896E+1
-2.789E-1	1.910E+1	3.878E+1
-2.806E-1	1.897E+1	3.890E+1
-2.806E-1	1.908E+1	3.921E+1
-2.757E-1	1.911E+1	3.915E+1
-2.789E-1	1.907E+1	3.911E+1
-2.789E-1	1.901E+1	3.906E+1
-2.806E-1	1.905E+1	3.917E+1
-2.773E-1	1.896E+1	3.898E+1
-2.806E-1	1.902E+1	3.901E+1
-2.838E-1	1.918E+1	3.929E+1
-2.789E-1	1.886E+1	3.899E+1
-2.757E-1	1.905E+1	3.928E+1
-2.806E-1	1.894E+1	3.896E+1
-2.806E-1	1.884E+1	3.911E+1
-2.806E-1	1.911E+1	3.917E+1
-2.757E-1	1.908E+1	3.896E+1
-2.789E-1	1.908E+1	3.905E+1
-2.806E-1	1.886E+1	3.922E+1
-2.806E-1	1.904E+1	3.902E+1
-2.806E-1	1.911E+1	3.896E+1
-2.806E-1	1.904E+1	3.899E+1
-2.789E-1	1.885E+1	3.903E+1
-2.789E-1	1.894E+1	3.907E+1
-2.757E-1	1.902E+1	3.926E+1
-2.773E-1	1.911E+1	3.898E+1
-2.773E-1	1.893E+1	3.912E+1
-2.789E-1	1.920E+1	3.911E+1
-2.773E-1	1.918E+1	3.887E+1
-2.789E-1	1.896E+1	3.892E+1
-2.822E-1	1.878E+1	3.908E+1
-2.773E-1	1.906E+1	3.885E+1
-2.773E-1	1.893E+1	3.879E+1
-2.789E-1	1.900E+1	3.936E+1
-2.806E-1	1.892E+1	3.899E+1
-2.789E-1	1.891E+1	3.894E+1
-2.757E-1	1.915E+1	3.897E+1
-2.806E-1	1.896E+1	3.920E+1
-2.806E-1	1.918E+1	3.915E+1
-2.806E-1	1.881E+1	3.894E+1
-2.757E-1	1.897E+1	3.927E+1
-2.822E-1	1.899E+1	3.862E+1
-2.822E-1	1.907E+1	3.923E+1
-2.789E-1	1.892E+1	3.902E+1
-2.773E-1	1.903E+1	3.916E+1
-2.789E-1	1.889E+1	3.902E+1
-2.822E-1	1.903E+1	3.900E+1
-2.822E-1	1.925E+1	3.914E+1
-2.741E-1	1.892E+1	3.895E+1
-2.773E-1	1.905E+1	3.886E+1
-2.822E-1	1.913E+1	3.925E+1
-2.789E-1	1.896E+1	3.927E+1
-2.773E-1	1.894E+1	3.890E+1
-2.773E-1	1.902E+1	3.889E+1
-2.806E-1	1.903E+1	3.912E+1
-2.789E-1	1.884E+1	3.909E+1
-2.741E-1	1.901E+1	3.909E+1
-2.789E-1	1.915E+1	3.912E+1
-2.806E-1	1.899E+1	3.895E+1
-2.773E-1	1.905E+1	3.923E+1
-2.757E-1	1.914E+1	3.892E+1
-2.789E-1	1.896E+1	3.895E+1
-2.822E-1	1.900E+1	3.900E+1
-2.789E-1	1.906E+1	3.896E+1
-2.806E-1	1.883E+1	3.903E+1
-2.789E-1	1.886E+1	3.904E+1
-2.789E-1	1.894E+1	3.908E+1
-2.789E-1	1.912E+1	3.906E+1
-2.773E-1	1.897E+1	3.921E+1
-2.789E-1	1.897E+1	3.916E+1
-2.822E-1	1.898E+1	3.910E+1
-2.806E-1	1.914E+1	3.902E+1
-2.773E-1	1.912E+1	3.911E+1
-2.773E-1	1.914E+1	3.906E+1
-2.838E-1	1.918E+1	3.897E+1
-2.822E-1	1.904E+1	3.902E+1
-2.773E-1	1.906E+1	3.906E+1
-2.822E-1	1.899E+1	3.905E+1
-2.822E-1	1.905E+1	3.907E+1
-2.773E-1	1.902E+1	3.891E+1
-2.741E-1	1.890E+1	3.902E+1
-2.773E-1	1.911E+1	3.924E+1
-2.806E-1	1.894E+1	3.875E+1
-2.789E-1	1.902E+1	3.909E+1
-2.789E-1	1.903E+1	3.900E+1
-2.789E-1	1.887E+1	3.912E+1
-2.838E-1	1.911E+1	3.898E+1
-2.789E-1	1.908E+1	3.914E+1
-2.789E-1	1.893E+1	3.928E+1
-2.806E-1	1.896E+1	3.920E+1
-2.806E-1	1.897E+1	3.895E+1
-2.789E-1	1.903E+1	3.926E+1
-2.773E-1	1.894E+1	3.923E+1
-2.789E-1	1.904E+1	3.886E+1
-2.789E-1	1.906E+1	3.895E+1
-2.773E-1	1.916E+1	3.905E+1
-2.773E-1	1.900E+1	3.894E+1
-2.789E-1	1.892E+1	3.922E+1
-2.854E-1	1.894E+1	3.883E+1
-2.773E-1	1.902E+1	3.915E+1
-2.773E-1	1.917E+1	3.929E+1
-2.773E-1	1.907E+1	3.919E+1
-2.806E-1	1.904E+1	3.886E+1
-2.806E-1	1.893E+1	3.895E+1
-2.789E-1	1.909E+1	3.918E+1
-2.773E-1	1.902E+1	3.913E+1
-2.822E-1	1.894E+1	3.907E+1
-2.789E-1	1.904E+1	3.885E+1
-2.806E-1	1.894E+1	3.904E+1
-2.822E-1	1.903E+1	3.914E+1
-2.806E-1	1.898E+1	3.884E+1
-2.806E-1	1.905E+1	3.906E+1
-2.806E-1	1.893E+1	3.905E+1
-2.789E-1	1.893E+1	3.912E+1
-2.822E-1	1.887E+1	3.916E+1
-2.806E-1	1.893E+1	3.900E+1
-2.741E-1	1.892E+1	3.902E+1
-2.806E-1	1.899E+1	3.913E+1
-2.838E-1	1.894E+1	3.923E+1
-2.789E-1	1.892E+1	3.925E+1
-2.773E-1	1.902E+1	3.916E+1
-2.789E-1	1.905E+1	3.904E+1
-2.789E-1	1.904E+1	3.894E+1
-2.806E-1	1.899E+1	3.912E+1
-2.773E-1	1.911E+1	3.888E+1
-2.789E-1	1.898E+1	3.898E+1
-2.838E-1	1.902E+1	3.932E+1
-2.773E-1	1.906E+1	3.908E+1
-2.806E-1	1.910E+1	3.914E+1
-2.806E-1	1.899E+1	3.911E+1
-2.806E-1	1.897E+1	3.919E+1
-2.806E-1	1.898E+1	3.914E+1
-2.822E-1	1.907E+1	3.896E+1
-2.757E-1	1.903E+1	3.912E+1
-2.806E-1	1.908E+1	3.919E+1
-2.806E-1	1.909E+1	3.898E+1
-2.789E-1	1.907E+1	3.891E+1
-2.773E-1	1.891E+1	3.915E+1
-2.822E-1	1.899E+1	3.906E+1
-2.806E-1	1.919E+1	3.916E+1
-2.789E-1	1.917E+1	3.895E+1
-2.806E-1	1.908E+1	3.904E+1
-2.806E-1	1.893E+1	3.894E+1
-2.789E-1	1.895E+1	3.897E+1
-2.789E-1	1.887E+1	3.914E+1
-2.789E-1	1.899E+1	3.910E+1
-2.822E-1	1.891E+1	3.919E+1
-2.806E-1	1.901E+1	3.930E+1
-2.773E-1	1.902E+1	3.904E+1
-2.789E-1	1.916E+1	3.917E+1
-2.806E-1	1.904E+1	3.889E+1
-2.806E-1	1.895E+1	3.914E+1
-2.773E-1	1.892E+1	3.914E+1
-2.773E-1	1.889E+1	3.909E+1
-2.822E-1	1.900E+1	3.903E+1
-2.806E-1	1.898E+1	3.879E+1
-2.806E-1	1.908E+1	3.906E+1
-2.806E-1	1.911E+1	3.893E+1
-2.806E-1	1.877E+1	3.903E+1
-2.806E-1	1.901E+1	3.898E+1
-2.789E-1	1.891E+1	3.929E+1
-2.822E-1	1.901E+1	3.903E+1
-2.838E-1	1.890E+1	3.914E+1
-2.806E-1	1.894E+1	3.891E+1
-2.773E-1	1.905E+1	3.875E+1
-2.806E-1	1.910E+1	3.897E+1
-2.806E-1	1.905E+1	3.885E+1
-2.806E-1	1.887E+1	3.903E+1
-2.741E-1	1.894E+1	3.904E+1
-2.757E-1	1.902E+1	3.893E+1
-2.822E-1	1.895E+1	3.914E+1
-2.806E-1	1.898E+1	3.910E+1
-2.789E-1	1.903E+1	3.926E+1
-2.773E-1	1.895E+1	3.893E+1
-2.806E-1	1.894E+1	3.912E+1
-2.806E-1	1.903E+1	3.909E+1
-2.773E-1	1.906E+1	3.907E+1
-2.757E-1	1.891E+1	3.895E+1
-2.822E-1	1.887E+1	3.907E+1
-2.773E-1	1.893E+1	3.920E+1
-2.789E-1	1.905E+1	3.897E+1
-2.789E-1	1.905E+1	3.909E+1
-2.838E-1	1.908E+1	3.909E+1
-2.806E-1	1.907E+1	3.883E+1
-2.757E-1	1.903E+1	3.920E+1
-2.789E-1	1.904E+1	3.905E+1
-2.806E-1	1.901E+1	3.908E+1
-2.806E-1	1.893E+1	3.923E+1
-2.806E-1	1.903E+1	3.894E+1
-2.806E-1	1.900E+1	3.902E+1
-2.822E-1	1.900E+1	3.885E+1
-2.789E-1	1.901E+1	3.916E+1
-2.757E-1	1.909E+1	3.905E+1
-2.789E-1	1.898E+1	3.904E+1
-2.838E-1	1.905E+1	3.902E+1
-2.789E-1	1.894E+1	3.886E+1
-2.789E-1	1.911E+1	3.906E+1
-2.806E-1	1.903E+1	3.936E+1
-2.838E-1	1.898E+1	3.897E+1
-2.822E-1	1.892E+1	3.908E+1
-2.773E-1	1.904E+1	3.919E+1
-2.806E-1	1.901E+1	3.893E+1
-2.838E-1	1.900E+1	3.920E+1
-2.789E-1	1.879E+1	3.915E+1
-2.806E-1	1.887E+1	3.929E+1
-2.806E-1	1.883E+1	3.915E+1
-2.806E-1	1.909E+1	3.922E+1
-2.806E-1	1.894E+1	3.904E+1
-2.757E-1	1.879E+1	3.900E+1
-2.789E-1	1.904E+1	3.896E+1
-2.822E-1	1.905E+1	3.930E+1
-2.822E-1	1.904E+1	3.903E+1
-2.757E-1	1.901E+1	3.900E+1
-2.806E-1	1.903E+1	3.911E+1
-2.822E-1	1.913E+1	3.900E+1
-2.789E-1	1.905E+1	3.900E+1
-2.789E-1	1.901E+1	3.905E+1
-2.789E-1	1.895E+1	3.919E+1
-2.789E-1	1.903E+1	3.941E+1
-2.789E-1	1.893E+1	3.925E+1
-2.789E-1	1.915E+1	3.905E+1
-2.806E-1	1.895E+1	3.897E+1
-2.822E-1	1.881E+1	3.893E+1
-2.806E-1	1.886E+1	3.890E+1
-2.789E-1	1.894E+1	3.908E+1
-2.806E-1	1.905E+1	3.896E+1
-2.789E-1	1.911E+1	3.879E+1
-2.789E-1	1.914E+1	3.907E+1
-2.757E-1	1.904E+1	3.883E+1
-2.822E-1	1.885E+1	3.907E+1
-2.838E-1	1.896E+1	3.916E+1
-2.822E-1	1.911E+1	3.914E+1
-2.773E-1	1.897E+1	3.894E+1
-2.773E-1	1.888E+1	3.929E+1
-2.822E-1	1.895E+1	3.913E+1
-2.789E-1	1.888E+1	3.907E+1
-2.789E-1	1.921E+1	3.908E+1
-2.789E-1	1.902E+1	3.914E+1
-2.789E-1	1.905E+1	3.898E+1
-2.806E-1	1.905E+1	3.916E+1
-2.789E-1	1.908E+1	3.908E+1
-2.806E-1	1.883E+1	3.895E+1
-2.806E-1	1.894E+1	3.889E+1
-2.822E-1	1.900E+1	3.900E+1
-2.773E-1	1.905E+1	3.895E+1
-2.789E-1	1.889E+1	3.897E+1
-2.822E-1	1.906E+1	3.893E+1
-2.806E-1	1.905E+1	3.899E+1
-2.789E-1	1.901E+1	3.901E+1
-2.789E-1	1.897E+1	3.900E+1
-2.838E-1	1.898E+1	3.911E+1
-2.789E-1	1.908E+1	3.901E+1
-2.789E-1	1.881E+1	3.897E+1
-2.773E-1	1.900E+1	3.914E+1
-2.806E-1	1.898E+1	3.893E+1
-2.838E-1	1.899E+1	3.902E+1
-2.806E-1	1.921E+1	3.916E+1
-2.789E-1	1.908E+1	3.898E+1
-2.789E-1	1.897E+1	3.881E+1
-2.822E-1	1.901E+1	3.886E+1
-2.741E-1	1.898E+1	3.905E+1
-2.757E-1	1.905E+1	3.908E+1
-2.806E-1	1.897E+1	3.923E+1
-2.822E-1	1.898E+1	3.893E+1
-2.773E-1	1.905E+1	3.905E+1
-2.806E-1	1.903E+1	3.908E+1
-2.806E-1	1.912E+1	3.880E+1
-2.773E-1	1.900E+1	3.929E+1
-2.757E-1	1.899E+1	3.912E+1
-2.789E-1	1.900E+1	3.917E+1
-2.806E-1	1.911E+1	3.892E+1
-2.822E-1	1.898E+1	3.929E+1
-2.741E-1	1.884E+1	3.895E+1
-2.789E-1	1.893E+1	3.897E+1
-2.822E-1	1.903E+1	3.905E+1
-2.789E-1	1.922E+1	3.920E+1
-2.789E-1	1.895E+1	3.913E+1
-2.789E-1	1.902E+1	3.903E+1
-2.838E-1	1.900E+1	3.905E+1
-2.789E-1	1.908E+1	3.895E+1
-2.806E-1	1.898E+1	3.897E+1
-2.773E-1	1.901E+1	3.907E+1
-2.806E-1	1.912E+1	3.906E+1
-2.806E-1	1.906E+1	3.903E+1
-2.789E-1	1.902E+1	3.907E+1
-2.789E-1	1.908E+1	3.918E+1
-2.822E-1	1.904E+1	3.933E+1
-2.806E-1	1.909E+1	3.879E+1
-2.773E-1	1.908E+1	3.890E+1
-2.806E-1	1.892E+1	3.889E+1
-2.789E-1	1.886E+1	3.885E+1
-2.822E-1	1.909E+1	3.915E+1
-2.773E-1	1.911E+1	3.896E+1
-2.773E-1	1.916E+1	3.889E+1
-2.822E-1	1.899E+1	3.907E+1
-2.822E-1	1.910E+1	3.891E+1
-2.757E-1	1.912E+1	3.890E+1
-2.773E-1	1.894E+1	3.904E+1
-2.822E-1	1.898E+1	3.898E+1
-2.789E-1	1.897E+1	3.900E+1
-2.757E-1	1.901E+1	3.924E+1
-2.789E-1	1.903E+1	3.905E+1
-2.789E-1	1.885E+1	3.915E+1
-2.806E-1	1.911E+1	3.923E+1
-2.773E-1	1.903E+1	3.903E+1
-2.789E-1	1.891E+1	3.883E+1
-2.822E-1	1.893E+1	3.908E+1
-2.806E-1	1.883E+1	3.892E+1
-2.741E-1	1.907E+1	3.908E+1
-2.757E-1	1.915E+1	3.898E+1
-2.838E-1	1.899E+1	3.891E+1
-2.822E-1	1.899E+1	3.919E+1
-2.806E-1	1.889E+1	3.890E+1
-2.806E-1	1.895E+1	3.920E+1
-2.806E-1	1.896E+1	3.919E+1
-2.789E-1	1.892E+1	3.911E+1
-2.773E-1	1.924E+1	3.899E+1
-2.789E-1	1.905E+1	3.898E+1
-2.822E-1	1.907E+1	3.902E+1
-2.806E-1	1.904E+1	3.902E+1
-2.789E-1	1.905E+1	3.925E+1
-2.757E-1	1.895E+1	3.900E+1
-2.806E-1	1.906E+1	3.889E+1
-2.789E-1	1.905E+1	3.936E+1
-2.773E-1	1.901E+1	3.916E+1
-2.773E-1	1.903E+1	3.911E+1
-2.806E-1	1.892E+1	3.924E+1
-2.822E-1	1.912E+1	3.902E+1
-2.773E-1	1.905E+1	3.921E+1
-2.789E-1	1.902E+1	3.902E+1
-2.822E-1	1.904E+1	3.888E+1
-2.822E-1	1.908E+1	3.907E+1
-2.789E-1	1.895E+1	3.885E+1
-2.789E-1	1.892E+1	3.883E+1
-2.822E-1	1.893E+1	3.884E+1
-2.806E-1	1.887E+1	3.896E+1
-2.773E-1	1.916E+1	3.904E+1
-2.773E-1	1.884E+1	3.929E+1
-2.822E-1	1.884E+1	3.909E+1
-2.789E-1	1.907E+1	3.907E+1
-2.789E-1	1.895E+1	3.910E+1
-2.806E-1	1.907E+1	3.888E+1
-2.822E-1	1.905E+1	3.918E+1
-2.789E-1	1.904E+1	3.911E+1
-2.773E-1	1.905E+1	3.926E+1
-2.789E-1	1.896E+1	3.918E+1
-2.822E-1	1.915E+1	3.893E+1
-2.789E-1	1.894E+1	3.912E+1
-2.773E-1	1.896E+1	3.894E+1
-2.741E-1	1.895E+1	3.907E+1
-2.822E-1	1.907E+1	3.894E+1
-2.789E-1	1.895E+1	3.916E+1
-2.789E-1	1.905E+1	3.885E+1
-2.789E-1	1.913E+1	3.909E+1
-2.822E-1	1.918E+1	3.927E+1
-2.806E-1	1.905E+1	3.903E+1
-2.773E-1	1.905E+1	3.907E+1
-2.789E-1	1.898E+1	3.898E+1
-2.806E-1	1.899E+1	3.907E+1
-2.806E-1	1.905E+1	3.901E+1
-2.773E-1	1.920E+1	3.891E+1
-2.789E-1	1.897E+1	3.891E+1
-2.789E-1	1.898E+1	3.898E+1
-2.789E-1	1.902E+1	3.902E+1
-2.789E-1	1.897E+1	3.896E+1
-2.806E-1	1.892E+1	3.918E+1
-2.806E-1	1.895E+1	3.898E+1
-2.773E-1	1.911E+1	3.915E+1
-2.789E-1	1.913E+1	3.885E+1
-2.789E-1	1.899E+1	3.925E+1
-2.822E-1	1.890E+1	3.923E+1
-2.806E-1	1.898E+1	3.887E+1
-2.789E-1	1.904E+1	3.914E+1
-2.789E-1	1.910E+1	3.900E+1
-2.806E-1	1.913E+1	3.922E+1
-2.822E-1	1.907E+1	3.933E+1
-2.806E-1	1.897E+1	3.899E+1
-2.789E-1	1.903E+1	3.920E+1
-2.806E-1	1.913E+1	3.896E+1
-2.806E-1	1.896E+1	3.916E+1
-2.773E-1	1.899E+1	3.894E+1
-2.789E-1	1.898E+1	3.918E+1
-2.822E-1	1.907E+1	3.895E+1
-2.806E-1	1.899E+1	3.911E+1
-2.757E-1	1.907E+1	3.907E+1
-2.773E-1	1.904E+1	3.897E+1
-2.789E-1	1.912E+1	3.904E+1
-2.773E-1	1.886E+1	3.904E+1
-2.757E-1	1.886E+1	3.918E+1
-2.773E-1	1.885E+1	3.910E+1
-2.822E-1	1.924E+1	3.905E+1
-2.806E-1	1.915E+1	3.916E+1
-2.789E-1	1.902E+1	3.906E+1
-2.757E-1	1.891E+1	3.930E+1
-2.789E-1	1.890E+1	3.920E+1
-2.789E-1	1.895E+1	3.919E+1
-2.789E-1	1.903E+1	3.899E+1
-2.789E-1	1.896E+1	3.882E+1
-2.789E-1	1.901E+1	3.908E+1
-2.806E-1	1.905E+1	3.908E+1
-2.773E-1	1.901E+1	3.901E+1
-2.822E-1	1.902E+1	3.901E+1
-2.806E-1	1.896E+1	3.903E+1
-2.822E-1	1.910E+1	3.885E+1
-2.757E-1	1.896E+1	3.899E+1
-2.806E-1	1.889E+1	3.892E+1
-2.822E-1	1.901E+1	3.902E+1
-2.822E-1	1.912E+1	3.886E+1
-2.789E-1	1.908E+1	3.916E+1
-2.773E-1	1.910E+1	3.920E+1
-2.789E-1	1.886E+1	3.901E+1
-2.854E-1	1.906E+1	3.881E+1
-2.757E-1	1.912E+1	3.900E+1
-2.789E-1	1.911E+1	3.903E+1
-2.789E-1	1.901E+1	3.915E+1
-2.822E-1	1.921E+1	3.938E+1
-2.773E-1	1.906E+1	3.911E+1
-2.789E-1	1.906E+1	3.904E+1
-2.806E-1	1.898E+1	3.903E+1
-2.773E-1	1.902E+1	3.910E+1
-2.757E-1	1.898E+1	3.875E+1
-2.789E-1	1.898E+1	3.901E+1
-2.822E-1	1.907E+1	3.900E+1
-2.806E-1	1.912E+1	3.892E+1
-2.773E-1	1.901E+1	3.913E+1
-2.822E-1	1.919E+1	3.917E+1
-2.822E-1	1.912E+1	3.908E+1
-2.806E-1	1.905E+1	3.903E+1
-2.789E-1	1.900E+1	3.884E+1
-2.789E-1	1.907E+1	3.892E+1
-2.854E-1	1.895E+1	3.921E+1
-2.806E-1	1.899E+1	3.907E+1
-2.757E-1	1.898E+1	3.891E+1
-2.773E-1	1.898E+1	3.893E+1
-2.822E-1	1.899E+1	3.913E+1
-2.806E-1	1.891E+1	3.888E+1
-2.773E-1	1.916E+1	3.899E+1
-2.789E-1	1.896E+1	3.907E+1
-2.789E-1	1.891E+1	3.908E+1
-2.789E-1	1.908E+1	3.905E+1
-2.773E-1	1.914E+1	3.913E+1
-2.789E-1	1.914E+1	3.902E+1
-2.822E-1	1.892E+1	3.888E+1
-2.806E-1	1.905E+1	3.901E+1
-2.773E-1	1.916E+1	3.924E+1
-2.789E-1	1.912E+1	3.914E+1
-2.806E-1	1.900E+1	3.911E+1
-2.806E-1	1.908E+1	3.929E+1
-2.757E-1	1.915E+1	3.893E+1
-2.822E-1	1.908E+1	3.912E+1
-2.806E-1	1.890E+1	3.918E+1
-2.806E-1	1.902E+1	3.927E+1
-2.773E-1	1.905E+1	3.930E+1
-2.789E-1	1.893E+1	3.909E+1
-2.822E-1	1.894E+1	3.926E+1
-2.773E-1	1.901E+1	3.905E+1
-2.773E-1	1.901E+1	3.912E+1
-2.822E-1	1.902E+1	3.919E+1
-2.806E-1	1.893E+1	3.932E+1
-2.822E-1	1.912E+1	3.916E+1
-2.773E-1	1.893E+1	3.888E+1
-2.773E-1	1.901E+1	3.911E+1
-2.789E-1	1.904E+1	3.887E+1
-2.806E-1	1.906E+1	3.927E+1
-2.789E-1	1.894E+1	3.907E+1
-2.757E-1	1.899E+1	3.912E+1
-2.806E-1	1.896E+1	3.906E+1
-2.822E-1	1.893E+1	3.895E+1
-2.773E-1	1.901E+1	3.902E+1
-2.789E-1	1.893E+1	3.910E+1
-2.822E-1	1.897E+1	3.924E+1
-2.822E-1	1.882E+1	3.903E+1
-2.789E-1	1.914E+1	3.914E+1
-2.757E-1	1.892E+1	3.917E+1
-2.822E-1	1.911E+1	3.930E+1
-2.806E-1	1.911E+1	3.892E+1
-2.773E-1	1.901E+1	3.877E+1
-2.773E-1	1.897E+1	3.900E+1
-2.806E-1	1.893E+1	3.903E+1
-2.789E-1	1.913E+1	3.925E+1
-2.806E-1	1.925E+1	3.917E+1
-2.789E-1	1.926E+1	3.902E+1
-2.806E-1	1.904E+1	3.909E+1
-2.806E-1	1.897E+1	3.906E+1
-2.773E-1	1.902E+1	3.886E+1
-2.822E-1	1.911E+1	3.902E+1
-2.822E-1	1.908E+1	3.893E+1
-2.789E-1	1.895E+1	3.908E+1
-2.773E-1	1.912E+1	3.891E+1
-2.773E-1	1.900E+1	3.903E+1
-2.806E-1	1.909E+1	3.888E+1
-2.806E-1	1.910E+1	3.918E+1
-2.773E-1	1.897E+1	3.907E+1
-2.773E-1	1.896E+1	3.895E+1
-2.806E-1	1.895E+1	3.907E+1
-2.806E-1	1.913E+1	3.910E+1
-2.789E-1	1.911E+1	3.927E+1
-2.789E-1	1.890E+1	3.917E+1
-2.806E-1	1.903E+1	3.892E+1
-2.822E-1	1.902E+1	3.914E+1
-2.773E-1	1.905E+1	3.918E+1
-2.789E-1	1.921E+1	3.908E+1
-2.806E-1	1.887E+1	3.903E+1
-2.822E-1	1.902E+1	3.903E+1
-2.773E-1	1.906E+1	3.890E+1
-2.757E-1	1.892E+1	3.900E+1
-2.806E-1	1.897E+1	3.901E+1
-2.822E-1	1.903E+1	3.919E+1
-2.806E-1	1.920E+1	3.926E+1
-2.757E-1	1.893E+1	3.915E+1
-2.806E-1	1.917E+1	3.905E+1
-2.789E-1	1.907E+1	3.914E+1
-2.789E-1	1.906E+1	3.914E+1
-2.789E-1	1.910E+1	3.930E+1
-2.806E-1	1.914E+1	3.900E+1
-2.806E-1	1.911E+1	3.906E+1
-2.773E-1	1.898E+1	3.888E+1
-2.789E-1	1.901E+1	3.905E+1
-2.806E-1	1.904E+1	3.917E+1
-2.838E-1	1.896E+1	3.934E+1
-2.822E-1	1.891E+1	3.919E+1
-2.773E-1	1.900E+1	3.908E+1
-2.838E-1	1.892E+1	3.913E+1
-2.789E-1	1.892E+1	3.895E+1
-2.773E-1	1.901E+1	3.913E+1
-2.789E-1	1.916E+1	3.886E+1
-2.822E-1	1.906E+1	3.883E+1
-2.806E-1	1.902E+1	3.920E+1
-2.806E-1	1.900E+1	3.914E+1
-2.806E-1	1.881E+1	3.897E+1
-2.789E-1	1.907E+1	3.878E+1
-2.822E-1	1.901E+1	3.913E+1
-2.773E-1	1.906E+1	3.912E+1
-2.757E-1	1.903E+1	3.907E+1
-2.838E-1	1.895E+1	3.889E+1
-2.806E-1	1.892E+1	3.897E+1
-2.773E-1	1.881E+1	3.920E+1
-2.806E-1	1.902E+1	3.898E+1
-2.822E-1	1.899E+1	3.921E+1
-2.806E-1	1.899E+1	3.908E+1
-2.757E-1	1.920E+1	3.926E+1
-2.789E-1	1.900E+1	3.898E+1
-2.806E-1	1.903E+1	3.905E+1
-2.806E-1	1.895E+1	3.897E+1
-2.773E-1	1.903E+1	3.884E+1
-2.773E-1	1.905E+1	3.891E+1
-2.822E-1	1.912E+1	3.890E+1
-2.806E-1	1.897E+1	3.910E+1
-2.757E-1	1.913E+1	3.886E+1
-2.806E-1	1.918E+1	3.924E+1
-2.806E-1	1.893E+1	3.903E+1
-2.838E-1	1.900E+1	3.896E+1
-2.806E-1	1.923E+1	3.908E+1
-2.789E-1	1.883E+1	3.919E+1
-2.806E-1	1.916E+1	3.910E+1
-2.822E-1	1.912E+1	3.888E+1
-2.773E-1	1.910E+1	3.911E+1
-2.773E-1	1.904E+1	3.914E+1
-2.806E-1	1.906E+1	3.916E+1
-2.789E-1	1.921E+1	3.913E+1
-2.789E-1	1.902E+1	3.902E+1
-2.757E-1	1.892E+1	3.889E+1
-2.838E-1	1.891E+1	3.906E+1
-2.806E-1	1.903E+1	3.900E+1
-2.757E-1	1.894E+1	3.902E+1
-2.789E-1	1.912E+1	3.896E+1
-2.806E-1	1.900E+1	3.900E+1
-2.806E-1	1.907E+1	3.917E+1
-2.757E-1	1.908E+1	3.906E+1
-2.789E-1	1.887E+1	3.894E+1
-2.838E-1	1.918E+1	3.923E+1
-2.822E-1	1.917E+1	3.912E+1
-2.789E-1	1.911E+1	3.906E+1
-2.806E-1	1.898E+1	3.911E+1
-2.773E-1	1.904E+1	3.895E+1
-2.806E-1	1.907E+1	3.916E+1
-2.806E-1	1.899E+1	3.915E+1
-2.789E-1	1.898E+1	3.913E+1
-2.773E-1	1.885E+1	3.903E+1
-2.822E-1	1.918E+1	3.923E+1
-2.773E-1	1.905E+1	3.889E+1
-2.757E-1	1.905E+1	3.920E+1
-2.806E-1	1.908E+1	3.912E+1
-2.789E-1	1.901E+1	3.916E+1
-2.773E-1	1.916E+1	3.917E+1
-2.789E-1	1.897E+1	3.912E+1
-2.806E-1	1.894E+1	3.886E+1
-2.806E-1	1.887E+1	3.913E+1
-2.789E-1	1.881E+1	3.908E+1
-2.806E-1	1.902E+1	3.916E+1
-2.789E-1	1.868E+1	3.905E+1
-2.789E-1	1.898E+1	3.918E+1
-2.773E-1	1.906E+1	3.904E+1
-2.806E-1	1.916E+1	3.895E+1
-2.806E-1	1.913E+1	3.919E+1
-2.789E-1	1.904E+1	3.918E+1
-2.773E-1	1.915E+1	3.910E+1
-2.757E-1	1.902E+1	3.939E+1
-2.806E-1	1.909E+1	3.919E+1
-2.838E-1	1.898E+1	3.892E+1
-2.789E-1	1.897E+1	3.916E+1
-2.789E-1	1.902E+1	3.903E+1
-2.822E-1	1.908E+1	3.896E+1
-2.806E-1	1.904E+1	3.899E+1
-2.789E-1	1.890E+1	3.896E+1
-2.789E-1	1.924E+1	3.916E+1
-2.789E-1	1.883E+1	3.893E+1
-2.773E-1	1.905E+1	3.925E+1
-2.773E-1	1.892E+1	3.906E+1
-2.773E-1	1.902E+1	3.904E+1
-2.789E-1	1.899E+1	3.902E+1
-2.789E-1	1.905E+1	3.904E+1
-2.789E-1	1.896E+1	3.880E+1
-2.773E-1	1.901E+1	3.901E+1
-2.806E-1	1.908E+1	3.901E+1
-2.822E-1	1.929E+1	3.902E+1
-2.789E-1	1.885E+1	3.893E+1
-2.806E-1	1.904E+1	3.913E+1
-2.822E-1	1.892E+1	3.943E+1
-2.789E-1	1.917E+1	3.880E+1
-2.757E-1	1.895E+1	3.930E+1
-2.789E-1	1.910E+1	3.913E+1
-2.806E-1	1.901E+1	3.906E+1
-2.822E-1	1.902E+1	3.929E+1
-2.773E-1	1.903E+1	3.884E+1
-2.789E-1	1.882E+1	3.907E+1
-2.838E-1	1.897E+1	3.908E+1
-2.822E-1	1.902E+1	3.922E+1
-2.789E-1	1.905E+1	3.938E+1
-2.789E-1	1.917E+1	3.914E+1
-2.806E-1	1.896E+1	3.887E+1
-2.822E-1	1.890E+1	3.904E+1
-2.773E-1	1.907E+1	3.931E+1
-2.773E-1	1.907E+1	3.922E+1
-2.806E-1	1.895E+1	3.892E+1
-2.806E-1	1.902E+1	3.915E+1
-2.789E-1	1.907E+1	3.912E+1
-2.757E-1	1.897E+1	3.914E+1
-2.806E-1	1.910E+1	3.911E+1
-2.806E-1	1.900E+1	3.916E+1
-2.789E-1	1.908E+1	3.912E+1
-2.789E-1	1.891E+1	3.911E+1
-2.806E-1	1.889E+1	3.897E+1
-2.822E-1	1.901E+1	3.895E+1
-2.806E-1	1.889E+1	3.921E+1
-2.789E-1	1.910E+1	3.920E+1
-2.806E-1	1.902E+1	3.889E+1
-2.789E-1	1.905E+1	3.897E+1
-2.773E-1	1.926E+1	3.894E+1
-2.773E-1	1.912E+1	3.944E+1
-2.806E-1	1.906E+1	3.902E+1
-2.789E-1	1.909E+1	3.892E+1
-2.789E-1	1.904E+1	3.889E+1
-2.789E-1	1.893E+1	3.877E+1
-2.822E-1	1.905E+1	3.914E+1
-2.822E-1	1.905E+1	3.907E+1
-2.806E-1	1.897E+1	3.892E+1
-2.789E-1	1.889E+1	3.910E+1
-2.822E-1	1.903E+1	3.912E+1
-2.806E-1	1.901E+1	3.904E+1
-2.773E-1	1.897E+1	3.924E+1
-2.789E-1	1.899E+1	3.902E+1
-2.822E-1	1.910E+1	3.891E+1
-2.789E-1	1.905E+1	3.904E+1
-2.773E-1	1.906E+1	3.906E+1
-2.789E-1	1.913E+1	3.886E+1
-2.806E-1	1.914E+1	3.898E+1
-2.789E-1	1.898E+1	3.902E+1
-2.773E-1	1.902E+1	3.903E+1
-2.773E-1	1.901E+1	3.901E+1
-2.822E-1	1.904E+1	3.920E+1
-2.789E-1	1.900E+1	3.911E+1
-2.789E-1	1.901E+1	3.908E+1
-2.773E-1	1.912E+1	3.910E+1
-2.806E-1	1.923E+1	3.908E+1
-2.822E-1	1.916E+1	3.908E+1
-2.757E-1	1.898E+1	3.911E+1
-2.806E-1	1.920E+1	3.924E+1
-2.822E-1	1.899E+1	3.909E+1
-2.789E-1	1.904E+1	3.909E+1
-2.773E-1	1.921E+1	3.902E+1
-2.806E-1	1.902E+1	3.902E+1
-2.806E-1	1.894E+1	3.909E+1
-2.806E-1	1.905E+1	3.902E+1
-2.757E-1	1.907E+1	3.910E+1
-2.806E-1	1.889E+1	3.914E+1
-2.822E-1	1.912E+1	3.905E+1
-2.806E-1	1.895E+1	3.901E+1
-2.789E-1	1.914E+1	3.926E+1
-2.789E-1	1.917E+1	3.896E+1
-2.806E-1	1.895E+1	3.898E+1
-2.838E-1	1.909E+1	3.916E+1
-2.789E-1	1.906E+1	3.892E+1
-2.789E-1	1.914E+1	3.915E+1
-2.822E-1	1.906E+1	3.902E+1
-2.789E-1	1.893E+1	3.914E+1
-2.773E-1	1.921E+1	3.901E+1
-2.773E-1	1.920E+1	3.918E+1
-2.806E-1	1.891E+1	3.903E+1
-2.789E-1	1.896E+1	3.923E+1
-2.806E-1	1.914E+1	3.918E+1
-2.789E-1	1.906E+1	3.919E+1
-2.806E-1	1.890E+1	3.907E+1
-2.822E-1	1.907E+1	3.909E+1
-2.789E-1	1.912E+1	3.922E+1
-2.757E-1	1.903E+1	3.905E+1
-2.806E-1	1.902E+1	3.903E+1
-2.789E-1	1.910E+1	3.917E+1
-2.806E-1	1.914E+1	3.902E+1
-2.789E-1	1.909E+1	3.898E+1
-2.822E-1	1.901E+1	3.928E+1
-2.789E-1	1.888E+1	3.907E+1
-2.789E-1	1.890E+1	3.911E+1
-2.789E-1	1.899E+1	3.913E+1
-2.806E-1	1.923E+1	3.901E+1
-2.806E-1	1.915E+1	3.909E+1
-2.773E-1	1.884E+1	3.932E+1
-2.773E-1	1.909E+1	3.915E+1
-2.806E-1	1.894E+1	3.909E+1
-2.806E-1	1.895E+1	3.896E+1
-2.789E-1	1.920E+1	3.925E+1
-2.773E-1	1.898E+1	3.927E+1
-2.822E-1	1.895E+1	3.896E+1
-2.822E-1	1.898E+1	3.891E+1
-2.757E-1	1.903E+1	3.895E+1
-2.757E-1	1.915E+1	3.896E+1
-2.806E-1	1.896E+1	3.906E+1
-2.789E-1	1.902E+1	3.923E+1
-2.773E-1	1.910E+1	3.890E+1
-2.773E-1	1.917E+1	3.904E+1
-2.838E-1	1.896E+1	3.920E+1
-2.822E-1	1.901E+1	3.900E+1
-2.773E-1	1.889E+1	3.912E+1
-2.789E-1	1.901E+1	3.924E+1
-2.822E-1	1.915E+1	3.905E+1
-2.789E-1	1.906E+1	3.926E+1
-2.789E-1	1.910E+1	3.912E+1
-2.757E-1	1.897E+1	3.919E+1
-2.822E-1	1.904E+1	3.915E+1
-2.806E-1	1.908E+1	3.898E+1
-2.773E-1	1.918E+1	3.903E+1
-2.773E-1	1.906E+1	3.916E+1
-2.773E-1	1.913E+1	3.909E+1
-2.822E-1	1.897E+1	3.913E+1
-2.789E-1	1.898E+1	3.903E+1
-2.789E-1	1.908E+1	3.891E+1
-2.789E-1	1.883E+1	3.910E+1
-2.789E-1	1.900E+1	3.930E+1
-2.773E-1	1.918E+1	3.913E+1
-2.789E-1	1.892E+1	3.949E+1
-2.822E-1	1.910E+1	3.897E+1
-2.806E-1	1.910E+1	3.915E+1
-2.773E-1	1.898E+1	3.905E+1
-2.773E-1	1.913E+1	3.916E+1
-2.789E-1	1.902E+1	3.913E+1
-2.789E-1	1.884E+1	3.903E+1
-2.773E-1	1.899E+1	3.896E+1
-2.757E-1	1.896E+1	3.918E+1
-2.806E-1	1.891E+1	3.914E+1
-2.789E-1	1.916E+1	3.882E+1
-2.757E-1	1.910E+1	3.902E+1
-2.822E-1	1.910E+1	3.925E+1
-2.822E-1	1.896E+1	3.925E+1
-2.806E-1	1.906E+1	3.909E+1
-2.773E-1	1.907E+1	3.911E+1
-2.789E-1	1.915E+1	3.915E+1
-2.806E-1	1.911E+1	3.921E+1
-2.789E-1	1.909E+1	3.919E+1
-2.806E-1	1.913E+1	3.888E+1
-2.838E-1	1.915E+1	3.909E+1
-2.789E-1	1.906E+1	3.913E+1
-2.789E-1	1.903E+1	3.908E+1
-2.757E-1	1.899E+1	3.883E+1
-2.789E-1	1.890E+1	3.926E+1
-2.806E-1	1.902E+1	3.901E+1
-2.822E-1	1.906E+1	3.912E+1
-2.773E-1	1.908E+1	3.931E+1
-2.773E-1	1.899E+1	3.902E+1
-2.789E-1	1.904E+1	3.914E+1
-2.789E-1	1.906E+1	3.899E+1
-2.741E-1	1.886E+1	3.923E+1
-2.789E-1	1.900E+1	3.885E+1
-2.789E-1	1.889E+1	3.893E+1
-2.806E-1	1.907E+1	3.899E+1
-2.773E-1	1.900E+1	3.883E+1
-2.806E-1	1.894E+1	3.878E+1
-2.806E-1	1.905E+1	3.900E+1
-2.822E-1	1.913E+1	3.919E+1
-2.789E-1	1.905E+1	3.908E+1
-2.789E-1	1.905E+1	3.919E+1
-2.789E-1	1.896E+1	3.930E+1
-2.806E-1	1.902E+1	3.899E+1
-2.757E-1	1.911E+1	3.887E+1
-2.789E-1	1.891E+1	3.913E+1
-2.822E-1	1.887E+1	3.906E+1
-2.806E-1	1.909E+1	3.908E+1
-2.773E-1	1.919E+1	3.901E+1
-2.789E-1	1.896E+1	3.929E+1
-2.806E-1	1.890E+1	3.890E+1
-2.789E-1	1.894E+1	3.911E+1
-2.789E-1	1.913E+1	3.918E+1
-2.773E-1	1.898E+1	3.900E+1
-2.822E-1	1.908E+1	3.933E+1
-2.789E-1	1.907E+1	3.897E+1
-2.773E-1	1.906E+1	3.917E+1
-2.806E-1	1.903E+1	3.910E+1
-2.789E-1	1.924E+1	3.915E+1
-2.822E-1	1.918E+1	3.908E+1
-2.773E-1	1.896E+1	3.901E+1
-2.773E-1	1.907E+1	3.899E+1
-2.838E-1	1.906E+1	3.890E+1
-2.806E-1	1.901E+1	3.915E+1
-2.757E-1	1.897E+1	3.916E+1
-2.789E-1	1.907E+1	3.903E+1
-2.806E-1	1.919E+1	3.909E+1
-2.806E-1	1.913E+1	3.900E+1
-2.789E-1	1.905E+1	3.920E+1
-2.757E-1	1.905E+1	3.892E+1
-2.822E-1	1.896E+1	3.931E+1
-2.789E-1	1.906E+1	3.903E+1
-2.806E-1	1.918E+1	3.911E+1
-2.773E-1	1.893E+1	3.905E+1
-2.822E-1	1.893E+1	3.914E+1
-2.806E-1	1.904E+1	3.932E+1
-2.741E-1	1.907E+1	3.893E+1
-2.789E-1	1.896E+1	3.902E+1
-2.806E-1	1.903E+1	3.906E+1
-2.789E-1	1.893E+1	3.914E+1
-2.789E-1	1.904E+1	3.895E+1
-2.773E-1	1.902E+1	3.906E+1
-2.822E-1	1.903E+1	3.906E+1
-2.806E-1	1.910E+1	3.893E+1
-2.789E-1	1.913E+1	3.893E+1
-2.806E-1	1.903E+1	3.892E+1
-2.822E-1	1.882E+1	3.906E+1
-2.789E-1	1.893E+1	3.899E+1
-2.806E-1	1.896E+1	3.895E+1
-2.806E-1	1.881E+1	3.896E+1
-2.838E-1	1.902E+1	3.902E+1
-2.806E-1	1.897E+1	3.928E+1
-2.789E-1	1.906E+1	3.900E+1
-2.806E-1	1.889E+1	3.913E+1
-2.822E-1	1.900E+1	3.889E+1
-2.789E-1	1.903E+1	3.901E+1
-2.789E-1	1.901E+1	3.920E+1
-2.789E-1	1.912E+1	3.924E+1
-2.806E-1	1.891E+1	3.914E+1
-2.789E-1	1.888E+1	3.927E+1
-2.773E-1	1.891E+1	3.916E+1
-2.789E-1	1.903E+1	3.887E+1
-2.822E-1	1.905E+1	3.900E+1
-2.789E-1	1.899E+1	3.930E+1
-2.789E-1	1.900E+1	3.904E+1
-2.741E-1	1.905E+1	3.909E+1
-2.789E-1	1.896E+1	3.898E+1
-2.789E-1	1.905E+1	3.897E+1
-2.773E-1	1.890E+1	3.903E+1
-2.757E-1	1.893E+1	3.908E+1
-2.822E-1	1.906E+1	3.900E+1
-2.822E-1	1.914E+1	3.917E+1
-2.789E-1	1.910E+1	3.888E+1
-2.789E-1	1.909E+1	3.916E+1
-2.789E-1	1.907E+1	3.920E+1
-2.822E-1	1.902E+1	3.897E+1
-2.789E-1	1.915E+1	3.912E+1
-2.789E-1	1.915E+1	3.900E+1
-2.822E-1	1.910E+1	3.938E+1
-2.822E-1	1.909E+1	3.909E+1
-2.789E-1	1.895E+1	3.898E+1
-2.773E-1	1.900E+1	3.897E+1
-2.806E-1	1.906E+1	3.896E+1
-2.806E-1	1.900E+1	3.907E+1
-2.789E-1	1.905E+1	3.909E+1
-2.806E-1	1.910E+1	3.900E+1
-2.822E-1	1.902E+1	3.906E+1
-2.838E-1	1.911E+1	3.920E+1
-2.789E-1	1.892E+1	3.920E+1
-2.789E-1	1.911E+1	3.918E+1
-2.838E-1	1.906E+1	3.883E+1
-2.773E-1	1.908E+1	3.914E+1
-2.789E-1	1.899E+1	3.900E+1
-2.789E-1	1.910E+1	3.907E+1
-2.789E-1	1.909E+1	3.915E+1
-2.789E-1	1.909E+1	3.893E+1
-2.773E-1	1.894E+1	3.911E+1
-2.789E-1	1.902E+1	3.886E+1
-2.822E-1	1.909E+1	3.904E+1
-2.806E-1	1.901E+1	3.918E+1
-2.822E-1	1.906E+1	3.947E+1
-2.789E-1	1.907E+1	3.905E+1
-2.822E-1	1.893E+1	3.902E+1
-2.806E-1	1.905E+1	3.908E+1
-2.806E-1	1.886E+1	3.914E+1
-2.757E-1	1.914E+1	3.887E+1
-2.806E-1	1.895E+1	3.941E+1
-2.822E-1	1.888E+1	3.915E+1
-2.789E-1	1.902E+1	3.920E+1
-2.789E-1	1.913E+1	3.907E+1
-2.822E-1	1.907E+1	3.911E+1
-2.789E-1	1.912E+1	3.919E+1
-2.741E-1	1.894E+1	3.924E+1
-2.789E-1	1.914E+1	3.908E+1
-2.854E-1	1.906E+1	3.903E+1
-2.806E-1	1.901E+1	3.922E+1
-2.773E-1	1.904E+1	3.910E+1
-2.789E-1	1.922E+1	3.907E+1
-2.822E-1	1.890E+1	3.929E+1
-2.806E-1	1.913E+1	3.908E+1
-2.789E-1	1.907E+1	3.899E+1
-2.773E-1	1.901E+1	3.891E+1
-2.789E-1	1.891E+1	3.885E+1
-2.806E-1	1.903E+1	3.929E+1
-2.806E-1	1.909E+1	3.893E+1
-2.789E-1	1.898E+1	3.890E+1
-2.789E-1	1.913E+1	3.926E+1
-2.789E-1	1.912E+1	3.914E+1
-2.789E-1	1.900E+1	3.908E+1
-2.773E-1	1.898E+1	3.888E+1
-2.806E-1	1.902E+1	3.907E+1
-2.773E-1	1.893E+1	3.907E+1
-2.806E-1	1.923E+1	3.919E+1
-2.773E-1	1.901E+1	3.919E+1
-2.806E-1	1.909E+1	3.907E+1
-2.773E-1	1.909E+1	3.905E+1
-2.789E-1	1.906E+1	3.907E+1
-2.773E-1	1.913E+1	3.936E+1
-2.822E-1	1.904E+1	3.930E+1
-2.806E-1	1.917E+1	3.886E+1
-2.773E-1	1.900E+1	3.921E+1
-2.789E-1	1.918E+1	3.907E+1
-2.789E-1	1.910E+1	3.908E+1
-2.789E-1	1.909E+1	3.919E+1
-2.806E-1	1.917E+1	3.941E+1
-2.806E-1	1.900E+1	3.912E+1
-2.806E-1	1.904E+1	3.901E+1
-2.822E-1	1.912E+1	3.882E+1
-2.806E-1	1.902E+1	3.932E+1
-2.773E-1	1.913E+1	3.915E+1
-2.806E-1	1.921E+1	3.917E+1
-2.806E-1	1.893E+1	3.902E+1
-2.773E-1	1.898E+1	3.909E+1
-2.806E-1	1.910E+1	3.906E+1
-2.806E-1	1.916E+1	3.914E+1
-2.789E-1	1.894E+1	3.924E+1
-2.757E-1	1.918E+1	3.886E+1
-2.806E-1	1.916E+1	3.910E+1
-2.806E-1	1.905E+1	3.906E+1
-2.822E-1	1.909E+1	3.913E+1
-2.789E-1	1.903E+1	3.932E+1
-2.773E-1	1.911E+1	3.909E+1
-2.822E-1	1.902E+1	3.916E+1
-2.789E-1	1.897E+1	3.883E+1
-2.789E-1	1.914E+1	3.915E+1
-2.806E-1	1.905E+1	3.920E+1
-2.822E-1	1.905E+1	3.913E+1
-2.806E-1	1.904E+1	3.929E+1
-2.789E-1	1.905E+1	3.904E+1
-2.789E-1	1.882E+1	3.903E+1
-2.806E-1	1.897E+1	3.908E+1
-2.822E-1	1.906E+1	3.910E+1
-2.773E-1	1.897E+1	3.897E+1
-2.789E-1	1.910E+1	3.905E+1
-2.806E-1	1.896E+1	3.921E+1
-2.806E-1	1.901E+1	3.940E+1
-2.789E-1	1.893E+1	3.897E+1
-2.806E-1	1.896E+1	3.893E+1
-2.822E-1	1.914E+1	3.909E+1
-2.822E-1	1.901E+1	3.915E+1
-2.789E-1	1.891E+1	3.901E+1
-2.773E-1	1.891E+1	3.900E+1
-2.838E-1	1.900E+1	3.905E+1
-2.789E-1	1.914E+1	3.913E+1
-2.806E-1	1.910E+1	3.911E+1
-2.789E-1	1.882E+1	3.912E+1
-2.789E-1	1.899E+1	3.898E+1
-2.773E-1	1.887E+1	3.902E+1
-2.773E-1	1.909E+1	3.914E+1
-2.789E-1	1.907E+1	3.900E+1
-2.806E-1	1.907E+1	3.926E+1
-2.806E-1	1.901E+1	3.907E+1
-2.789E-1	1.910E+1	3.901E+1
-2.806E-1	1.905E+1	3.923E+1
-2.806E-1	1.896E+1	3.901E+1
-2.854E-1	1.903E+1	3.920E+1
-2.741E-1	1.893E+1	3.913E+1
-2.789E-1	1.905E+1	3.908E+1
-2.789E-1	1.903E+1	3.907E+1
-2.789E-1	1.895E+1	3.913E+1
-2.773E-1	1.901E+1	3.897E+1
-2.806E-1	1.910E+1	3.922E+1
-2.838E-1	1.907E+1	3.911E+1
-2.806E-1	1.903E+1	3.891E+1
-2.773E-1	1.909E+1	3.905E+1
-2.806E-1	1.901E+1	3.903E+1
-2.806E-1	1.918E+1	3.900E+1
-2.789E-1	1.897E+1	3.889E+1
-2.773E-1	1.909E+1	3.909E+1
-2.773E-1	1.909E+1	3.920E+1
-2.822E-1	1.905E+1	3.903E+1
-2.822E-1	1.899E+1	3.885E+1
-2.789E-1	1.899E+1	3.912E+1
-2.822E-1	1.918E+1	3.921E+1
-2.822E-1	1.886E+1	3.888E+1
-2.806E-1	1.905E+1	3.927E+1
-2.773E-1	1.890E+1	3.898E+1
-2.773E-1	1.905E+1	3.914E+1
-2.806E-1	1.904E+1	3.923E+1
-2.822E-1	1.907E+1	3.913E+1
-2.757E-1	1.893E+1	3.927E+1
-2.789E-1	1.900E+1	3.920E+1
-2.838E-1	1.902E+1	3.906E+1
-2.822E-1	1.907E+1	3.924E+1
-2.773E-1	1.913E+1	3.887E+1
-2.789E-1	1.904E+1	3.902E+1
-2.806E-1	1.918E+1	3.912E+1
-2.822E-1	1.905E+1	3.906E+1
-2.806E-1	1.913E+1	3.888E+1
-2.773E-1	1.902E+1	3.912E+1
-2.806E-1	1.905E+1	3.911E+1
-2.838E-1	1.917E+1	3.909E+1
-2.789E-1	1.899E+1	3.919E+1
-2.773E-1	1.895E+1	3.900E+1
-2.854E-1	1.907E+1	3.920E+1
-2.806E-1	1.903E+1	3.911E+1
-2.789E-1	1.904E+1	3.905E+1
-2.773E-1	1.911E+1	3.924E+1
-2.822E-1	1.908E+1	3.918E+1
-2.806E-1	1.902E+1	3.908E+1
-2.773E-1	1.903E+1	3.894E+1
-2.806E-1	1.894E+1	3.917E+1
-2.822E-1	1.893E+1	3.902E+1
-2.789E-1	1.905E+1	3.903E+1
-2.789E-1	1.910E+1	3.900E+1
-2.773E-1	1.900E+1	3.912E+1
-2.822E-1	1.900E+1	3.924E+1
-2.806E-1	1.888E+1	3.895E+1
-2.757E-1	1.890E+1	3.926E+1
-2.789E-1	1.902E+1	3.895E+1
-2.822E-1	1.902E+1	3.907E+1
-2.822E-1	1.906E+1	3.903E+1
-2.789E-1	1.914E+1	3.917E+1
-2.806E-1	1.904E+1	3.894E+1
-2.822E-1	1.886E+1	3.919E+1
-2.789E-1	1.912E+1	3.909E+1
-2.773E-1	1.893E+1	3.903E+1
-2.789E-1	1.910E+1	3.923E+1
-2.822E-1	1.911E+1	3.910E+1
-2.789E-1	1.910E+1	3.919E+1
-2.822E-1	1.892E+1	3.924E+1
-2.789E-1	1.908E+1	3.892E+1
-2.838E-1	1.905E+1	3.909E+1
-2.806E-1	1.887E+1	3.885E+1
-2.822E-1	1.893E+1	3.909E+1
-2.757E-1	1.892E+1	3.903E+1
-2.789E-1	1.912E+1	3.911E+1
-2.806E-1	1.918E+1	3.903E+1
-2.822E-1	1.906E+1	3.927E+1
-2.773E-1	1.910E+1	3.918E+1
-2.806E-1	1.922E+1	3.906E+1
-2.806E-1	1.907E+1	3.909E+1
-2.822E-1	1.895E+1	3.883E+1
-2.789E-1	1.900E+1	3.932E+1
-2.822E-1	1.893E+1	3.913E+1
-2.789E-1	1.917E+1	3.919E+1
-2.789E-1	1.925E+1	3.884E+1
-2.789E-1	1.891E+1	3.910E+1
-2.822E-1	1.914E+1	3.888E+1
-2.806E-1	1.911E+1	3.924E+1
-2.757E-1	1.906E+1	3.902E+1
-2.773E-1	1.908E+1	3.885E+1
-2.822E-1	1.902E+1	3.905E+1
-2.822E-1	1.904E+1	3.914E+1
-2.789E-1	1.912E+1	3.905E+1
-2.773E-1	1.902E+1	3.922E+1
-2.822E-1	1.896E+1	3.879E+1
-2.806E-1	1.903E+1	3.904E+1
-2.773E-1	1.902E+1	3.898E+1
-2.789E-1	1.920E+1	3.903E+1
-2.806E-1	1.909E+1	3.921E+1
-2.806E-1	1.894E+1	3.912E+1
-2.773E-1	1.896E+1	3.911E+1
-2.789E-1	1.918E+1	3.901E+1
-2.838E-1	1.904E+1	3.886E+1
-2.789E-1	1.905E+1	3.914E+1
-2.773E-1	1.889E+1	3.906E+1
-2.757E-1	1.906E+1	3.901E+1
-2.822E-1	1.907E+1	3.895E+1
-2.806E-1	1.913E+1	3.923E+1
-2.789E-1	1.918E+1	3.910E+1
-2.789E-1	1.926E+1	3.906E+1
-2.806E-1	1.901E+1	3.893E+1
-2.822E-1	1.918E+1	3.892E+1
-2.806E-1	1.912E+1	3.911E+1
-2.773E-1	1.914E+1	3.901E+1
-2.806E-1	1.905E+1	3.889E+1
-2.806E-1	1.898E+1	3.904E+1
-2.773E-1	1.905E+1	3.910E+1
-2.789E-1	1.896E+1	3.874E+1
-2.773E-1	1.918E+1	3.913E+1
-2.806E-1	1.908E+1	3.917E+1
-2.773E-1	1.912E+1	3.909E+1
-2.806E-1	1.910E+1	3.919E+1
-2.789E-1	1.906E+1	3.905E+1
-2.806E-1	1.896E+1	3.890E+1
-2.789E-1	1.909E+1	3.899E+1
-2.757E-1	1.912E+1	3.905E+1
-2.806E-1	1.906E+1	3.911E+1
-2.806E-1	1.906E+1	3.893E+1
-2.806E-1	1.898E+1	3.898E+1
-2.789E-1	1.909E+1	3.913E+1
-2.822E-1	1.911E+1	3.882E+1
-2.822E-1	1.898E+1	3.903E+1
-2.789E-1	1.902E+1	3.921E+1
-2.773E-1	1.913E+1	3.898E+1
-2.806E-1	1.897E+1	3.923E+1
-2.789E-1	1.914E+1	3.903E+1
-2.806E-1	1.897E+1	3.908E+1
-2.757E-1	1.896E+1	3.920E+1
-2.806E-1	1.904E+1	3.896E+1
-2.838E-1	1.917E+1	3.885E+1
-2.773E-1	1.898E+1	3.902E+1
-2.806E-1	1.899E+1	3.939E+1
-2.806E-1	1.891E+1	3.913E+1
-2.822E-1	1.906E+1	3.912E+1
-2.789E-1	1.906E+1	3.908E+1
-2.789E-1	1.904E+1	3.909E+1
-2.806E-1	1.915E+1	3.889E+1
-2.806E-1	1.907E+1	3.906E+1
-2.773E-1	1.901E+1	3.914E+1
-2.789E-1	1.901E+1	3.903E+1
-2.773E-1	1.918E+1	3.938E+1
-2.822E-1	1.896E+1	3.902E+1
-2.789E-1	1.900E+1	3.919E+1
-2.806E-1	1.916E+1	3.914E+1
-2.806E-1	1.916E+1	3.890E+1
-2.806E-1	1.898E+1	3.919E+1
-2.773E-1	1.908E+1	3.907E+1
-2.789E-1	1.898E+1	3.929E+1
-2.806E-1	1.917E+1	3.906E+1
-2.789E-1	1.911E+1	3.938E+1
-2.789E-1	1.896E+1	3.925E+1
-2.773E-1	1.892E+1	3.928E+1
-2.822E-1	1.917E+1	3.921E+1
-2.822E-1	1.912E+1	3.916E+1
-2.789E-1	1.896E+1	3.921E+1
-2.806E-1	1.906E+1	3.911E+1
-2.789E-1	1.915E+1	3.908E+1
-2.822E-1	1.914E+1	3.904E+1
-2.789E-1	1.916E+1	3.914E+1
-2.773E-1	1.907E+1	3.908E+1
-2.789E-1	1.918E+1	3.910E+1
-2.838E-1	1.906E+1	3.894E+1
-2.789E-1	1.909E+1	3.910E+1
-2.773E-1	1.922E+1	3.896E+1
-2.806E-1	1.913E+1	3.910E+1
-2.789E-1	1.911E+1	3.921E+1
-2.789E-1	1.893E+1	3.907E+1
-2.806E-1	1.906E+1	3.909E+1
-2.822E-1	1.908E+1	3.916E+1
-2.789E-1	1.919E+1	3.912E+1
-2.757E-1	1.916E+1	3.917E+1
-2.773E-1	1.912E+1	3.929E+1
-2.806E-1	1.915E+1	3.917E+1
-2.838E-1	1.908E+1	3.925E+1
-2.757E-1	1.911E+1	3.900E+1
-2.773E-1	1.899E+1	3.884E+1
-2.806E-1	1.915E+1	3.915E+1
-2.822E-1	1.905E+1	3.915E+1
-2.789E-1	1.904E+1	3.927E+1
-2.757E-1	1.908E+1	3.899E+1
-2.838E-1	1.902E+1	3.918E+1
-2.789E-1	1.900E+1	3.932E+1
-2.789E-1	1.906E+1	3.909E+1
-2.773E-1	1.924E+1	3.908E+1
-2.806E-1	1.903E+1	3.929E+1
-2.822E-1	1.915E+1	3.939E+1
-2.789E-1	1.922E+1	3.899E+1
-2.773E-1	1.897E+1	3.905E+1
-2.854E-1	1.897E+1	3.913E+1
-2.806E-1	1.908E+1	3.908E+1
-2.789E-1	1.893E+1	3.920E+1
-2.789E-1	1.916E+1	3.913E+1
-2.838E-1	1.903E+1	3.914E+1
-2.838E-1	1.898E+1	3.934E+1
-2.789E-1	1.911E+1	3.915E+1
-2.822E-1	1.900E+1	3.914E+1
-2.806E-1	1.904E+1	3.897E+1
-2.822E-1	1.911E+1	3.894E+1
-2.773E-1	1.896E+1	3.892E+1
-2.789E-1	1.912E+1	3.898E+1
-2.838E-1	1.915E+1	3.900E+1
-2.838E-1	1.914E+1	3.902E+1
-2.789E-1	1.905E+1	3.896E+1
-2.789E-1	1.894E+1	3.912E+1
-2.822E-1	1.899E+1	3.906E+1
-2.806E-1	1.901E+1	3.925E+1
-2.773E-1	1.908E+1	3.921E+1
-2.773E-1	1.895E+1	3.904E+1
-2.806E-1	1.908E+1	3.900E+1
-2.806E-1	1.904E+1	3.903E+1
-2.757E-1	1.911E+1	3.936E+1
-2.757E-1	1.898E+1	3.923E+1
-2.806E-1	1.911E+1	3.894E+1
-2.789E-1	1.902E+1	3.903E+1
-2.789E-1	1.917E+1	3.891E+1
-2.822E-1	1.914E+1	3.916E+1
-2.806E-1	1.902E+1	3.894E+1
-2.806E-1	1.930E+1	3.902E+1
-2.741E-1	1.902E+1	3.880E+1
-2.789E-1	1.899E+1	3.899E+1
-2.822E-1	1.902E+1	3.907E+1
-2.806E-1	1.918E+1	3.894E+1
-2.789E-1	1.908E+1	3.886E+1
-2.789E-1	1.908E+1	3.906E+1
-2.822E-1	1.894E+1	3.897E+1
-2.806E-1	1.902E+1	3.897E+1
-2.757E-1	1.899E+1	3.902E+1
-2.757E-1	1.907E+1	3.914E+1
-2.806E-1	1.910E+1	3.914E+1
-2.822E-1	1.903E+1	3.896E+1
-2.789E-1	1.900E+1	3.923E+1
-2.773E-1	1.910E+1	3.899E+1
-2.838E-1	1.914E+1	3.920E+1
-2.789E-1	1.911E+1	3.921E+1
-2.773E-1	1.924E+1	3.902E+1
-2.773E-1	1.905E+1	3.906E+1
-2.838E-1	1.902E+1	3.896E+1
-2.822E-1	1.905E+1	3.900E+1
-2.789E-1	1.904E+1	3.916E+1
-2.773E-1	1.908E+1	3.920E+1
-2.822E-1	1.887E+1	3.905E+1
-2.806E-1	1.900E+1	3.916E+1
-2.789E-1	1.889E+1	3.909E+1
-2.806E-1	1.898E+1	3.896E+1
-2.822E-1	1.897E+1	3.892E+1
-2.806E-1	1.895E+1	3.906E+1
-2.773E-1	1.907E+1	3.889E+1
-2.773E-1	1.889E+1	3.914E+1
-2.822E-1	1.888E+1	3.923E+1
-2.806E-1	1.909E+1	3.914E+1
-2.773E-1	1.915E+1	3.911E+1
-2.773E-1	1.900E+1	3.920E+1
-2.789E-1	1.908E+1	3.892E+1
-2.822E-1	1.906E+1	3.925E+1
-2.789E-1	1.900E+1	3.896E+1
-2.773E-1	1.908E+1	3.932E+1
-2.854E-1	1.892E+1	3.913E+1
-2.789E-1	1.902E+1	3.904E+1
-2.773E-1	1.918E+1	3.915E+1
-2.757E-1	1.904E+1	3.913E+1
-2.806E-1	1.900E+1	3.915E+1
-2.806E-1	1.917E+1	3.908E+1
-2.773E-1	1.902E+1	3.911E+1
-2.757E-1	1.892E+1	3.913E+1
-2.806E-1	1.923E+1	3.917E+1
-2.806E-1	1.911E+1	3.907E+1
-2.757E-1	1.908E+1	3.936E+1
-2.789E-1	1.907E+1	3.910E+1
-2.789E-1	1.908E+1	3.897E+1
-2.822E-1	1.904E+1	3.904E+1
-2.773E-1	1.900E+1	3.885E+1
-2.773E-1	1.899E+1	3.906E+1
-2.822E-1	1.901E+1	3.927E+1
-2.838E-1	1.910E+1	3.923E+1
-2.789E-1	1.892E+1	3.932E+1
-2.789E-1	1.906E+1	3.867E+1
-2.806E-1	1.905E+1	3.918E+1
-2.806E-1	1.903E+1	3.900E+1
-2.757E-1	1.885E+1	3.926E+1
-2.773E-1	1.899E+1	3.905E+1
-2.822E-1	1.905E+1	3.932E+1
-2.789E-1	1.909E+1	3.912E+1
-2.806E-1	1.907E+1	3.916E+1
-2.789E-1	1.905E+1	3.884E+1
-2.822E-1	1.913E+1	3.912E+1
-2.806E-1	1.924E+1	3.931E+1
-2.773E-1	1.910E+1	3.910E+1
-2.773E-1	1.893E+1	3.900E+1
-2.806E-1	1.915E+1	3.917E+1
-2.773E-1	1.918E+1	3.917E+1
-2.773E-1	1.897E+1	3.908E+1
-2.789E-1	1.901E+1	3.928E+1
-2.822E-1	1.908E+1	3.912E+1
-2.806E-1	1.917E+1	3.915E+1
-2.757E-1	1.903E+1	3.915E+1
-2.773E-1	1.900E+1	3.907E+1
-2.789E-1	1.907E+1	3.905E+1
-2.806E-1	1.894E+1	3.927E+1
-2.789E-1	1.908E+1	3.911E+1
-2.806E-1	1.915E+1	3.905E+1
-2.806E-1	1.918E+1	3.936E+1
-2.806E-1	1.906E+1	3.924E+1
-2.773E-1	1.907E+1	3.933E+1
-2.773E-1	1.910E+1	3.921E+1
-2.806E-1	1.898E+1	3.908E+1
-2.806E-1	1.913E+1	3.901E+1
-2.741E-1	1.901E+1	3.907E+1
-2.773E-1	1.922E+1	3.928E+1
-2.773E-1	1.905E+1	3.897E+1
-2.822E-1	1.905E+1	3.903E+1
-2.773E-1	1.911E+1	3.910E+1
-2.757E-1	1.904E+1	3.928E+1
-2.806E-1	1.910E+1	3.898E+1
-2.806E-1	1.912E+1	3.919E+1
-2.757E-1	1.896E+1	3.920E+1
-2.773E-1	1.906E+1	3.912E+1
-2.806E-1	1.915E+1	3.924E+1
-2.806E-1	1.902E+1	3.915E+1
-2.773E-1	1.901E+1	3.922E+1
-2.789E-1	1.891E+1	3.885E+1
-2.806E-1	1.898E+1	3.944E+1
-2.822E-1	1.912E+1	3.902E+1
-2.757E-1	1.910E+1	3.889E+1
-2.789E-1	1.921E+1	3.907E+1
-2.806E-1	1.891E+1	3.906E+1
-2.838E-1	1.903E+1	3.919E+1
-2.757E-1	1.908E+1	3.911E+1
-2.773E-1	1.904E+1	3.889E+1
-2.838E-1	1.903E+1	3.903E+1
-2.838E-1	1.901E+1	3.908E+1
-2.773E-1	1.903E+1	3.931E+1
-2.741E-1	1.891E+1	3.912E+1
-2.838E-1	1.917E+1	3.914E+1
-2.838E-1	1.904E+1	3.911E+1
-2.757E-1	1.910E+1	3.905E+1
-2.773E-1	1.899E+1	3.910E+1
-2.806E-1	1.906E+1	3.909E+1
-2.822E-1	1.915E+1	3.916E+1
-2.789E-1	1.910E+1	3.891E+1
-2.773E-1	1.916E+1	3.901E+1
-2.789E-1	1.902E+1	3.919E+1
-2.822E-1	1.903E+1	3.898E+1
-2.757E-1	1.903E+1	3.919E+1
-2.789E-1	1.911E+1	3.889E+1
-2.806E-1	1.902E+1	3.903E+1
-2.806E-1	1.905E+1	3.899E+1
-2.757E-1	1.901E+1	3.915E+1
-2.773E-1	1.914E+1	3.889E+1
-2.822E-1	1.912E+1	3.909E+1
-2.822E-1	1.899E+1	3.917E+1
-2.773E-1	1.899E+1	3.905E+1
-2.789E-1	1.921E+1	3.907E+1
-2.822E-1	1.912E+1	3.914E+1
-2.789E-1	1.910E+1	3.929E+1
-2.741E-1	1.916E+1	3.924E+1
-2.789E-1	1.895E+1	3.930E+1
-2.838E-1	1.904E+1	3.921E+1
-2.838E-1	1.903E+1	3.903E+1
-2.773E-1	1.905E+1	3.901E+1
-2.757E-1	1.899E+1	3.910E+1
-2.806E-1	1.916E+1	3.920E+1
-2.822E-1	1.919E+1	3.892E+1
-2.789E-1	1.887E+1	3.926E+1
-2.757E-1	1.888E+1	3.918E+1
-2.822E-1	1.895E+1	3.908E+1
-2.822E-1	1.882E+1	3.927E+1
-2.757E-1	1.894E+1	3.931E+1
-2.773E-1	1.899E+1	3.931E+1
-2.822E-1	1.914E+1	3.897E+1
-2.822E-1	1.906E+1	3.928E+1
-2.789E-1	1.911E+1	3.911E+1
-2.773E-1	1.924E+1	3.918E+1
-2.854E-1	1.914E+1	3.926E+1
-2.806E-1	1.908E+1	3.913E+1
-2.741E-1	1.905E+1	3.900E+1
-2.773E-1	1.896E+1	3.906E+1
-2.822E-1	1.892E+1	3.917E+1
-2.806E-1	1.888E+1	3.920E+1
-2.789E-1	1.910E+1	3.937E+1
-2.789E-1	1.905E+1	3.910E+1
-2.789E-1	1.900E+1	3.899E+1
-2.822E-1	1.898E+1	3.913E+1
-2.789E-1	1.902E+1	3.911E+1
-2.789E-1	1.899E+1	3.901E+1
-2.822E-1	1.919E+1	3.914E+1
-2.838E-1	1.898E+1	3.920E+1
-2.773E-1	1.900E+1	3.925E+1
-2.789E-1	1.892E+1	3.906E+1
-2.854E-1	1.905E+1	3.906E+1
-2.806E-1	1.895E+1	3.924E+1
-2.789E-1	1.903E+1	3.917E+1
-2.773E-1	1.895E+1	3.906E+1
-2.822E-1	1.904E+1	3.924E+1
-2.806E-1	1.922E+1	3.911E+1
-2.789E-1	1.924E+1	3.922E+1
-2.789E-1	1.904E+1	3.907E+1
-2.806E-1	1.900E+1	3.925E+1
-2.806E-1	1.913E+1	3.913E+1
-2.757E-1	1.916E+1	3.907E+1
-2.789E-1	1.890E+1	3.908E+1
-2.822E-1	1.905E+1	3.903E+1
-2.806E-1	1.910E+1	3.912E+1
-2.773E-1	1.912E+1	3.898E+1
-2.806E-1	1.905E+1	3.901E+1
-2.822E-1	1.918E+1	3.933E+1
-2.822E-1	1.895E+1	3.910E+1
-2.789E-1	1.891E+1	3.917E+1
-2.773E-1	1.906E+1	3.907E+1
-2.822E-1	1.906E+1	3.918E+1
-2.822E-1	1.904E+1	3.924E+1
-2.757E-1	1.909E+1	3.913E+1
-2.789E-1	1.907E+1	3.908E+1
-2.822E-1	1.909E+1	3.902E+1
-2.789E-1	1.902E+1	3.921E+1
-2.757E-1	1.905E+1	3.913E+1
-2.757E-1	1.899E+1	3.943E+1
-2.822E-1	1.913E+1	3.908E+1
-2.838E-1	1.899E+1	3.904E+1
-2.789E-1	1.895E+1	3.908E+1
-2.757E-1	1.909E+1	3.914E+1
-2.806E-1	1.921E+1	3.916E+1
-2.806E-1	1.907E+1	3.937E+1
-2.806E-1	1.888E+1	3.924E+1
-2.757E-1	1.907E+1	3.935E+1
-2.822E-1	1.907E+1	3.926E+1
-2.822E-1	1.909E+1	3.914E+1
-2.757E-1	1.907E+1	3.930E+1
-2.789E-1	1.905E+1	3.883E+1
-2.806E-1	1.905E+1	3.923E+1
-2.822E-1	1.915E+1	3.908E+1
-2.789E-1	1.910E+1	3.923E+1
-2.773E-1	1.908E+1	3.895E+1
-2.838E-1	1.905E+1	3.891E+1
-2.838E-1	1.912E+1	3.900E+1
-2.789E-1	1.914E+1	3.922E+1
-2.757E-1	1.898E+1	3.910E+1
-2.838E-1	1.916E+1	3.906E+1
-2.822E-1	1.907E+1	3.925E+1
-2.773E-1	1.913E+1	3.926E+1
-2.741E-1	1.910E+1	3.886E+1
-2.838E-1	1.900E+1	3.924E+1
-2.806E-1	1.916E+1	3.916E+1
-2.773E-1	1.913E+1	3.907E+1
-2.789E-1	1.908E+1	3.937E+1
-2.822E-1	1.913E+1	3.930E+1
-2.838E-1	1.893E+1	3.922E+1
-2.757E-1	1.896E+1	3.917E+1
-2.789E-1	1.908E+1	3.914E+1
-2.822E-1	1.897E+1	3.901E+1
-2.806E-1	1.895E+1	3.918E+1
-2.789E-1	1.899E+1	3.910E+1
-2.789E-1	1.914E+1	3.904E+1
-2.854E-1	1.910E+1	3.898E+1
-2.838E-1	1.912E+1	3.911E+1
-2.806E-1	1.904E+1	3.952E+1
-2.757E-1	1.913E+1	3.900E+1
-2.822E-1	1.907E+1	3.902E+1
-2.806E-1	1.902E+1	3.923E+1
-2.806E-1	1.910E+1	3.909E+1
-2.773E-1	1.895E+1	3.903E+1
-2.822E-1	1.903E+1	3.906E+1
-2.806E-1	1.913E+1	3.937E+1
-2.741E-1	1.925E+1	3.922E+1
-2.806E-1	1.901E+1	3.918E+1
-2.806E-1	1.917E+1	3.878E+1
-2.806E-1	1.905E+1	3.917E+1
-2.773E-1	1.904E+1	3.936E+1
-2.789E-1	1.912E+1	3.909E+1
-2.789E-1	1.918E+1	3.909E+1
-2.854E-1	1.897E+1	3.936E+1
-2.789E-1	1.904E+1	3.919E+1
-2.789E-1	1.907E+1	3.883E+1
-2.822E-1	1.915E+1	3.922E+1
-2.822E-1	1.906E+1	3.917E+1
-2.789E-1	1.908E+1	3.935E+1
-2.773E-1	1.894E+1	3.904E+1
-2.806E-1	1.922E+1	3.896E+1
-2.806E-1	1.907E+1	3.910E+1
-2.757E-1	1.918E+1	3.916E+1
-2.789E-1	1.916E+1	3.922E+1
-2.822E-1	1.905E+1	3.909E+1
-2.822E-1	1.901E+1	3.918E+1
-2.757E-1	1.897E+1	3.911E+1
-2.773E-1	1.895E+1	3.903E+1
-2.806E-1	1.902E+1	3.922E+1
-2.806E-1	1.900E+1	3.918E+1
-2.757E-1	1.906E+1	3.923E+1
-2.773E-1	1.909E+1	3.905E+1
-2.806E-1	1.922E+1	3.926E+1
-2.822E-1	1.916E+1	3.909E+1
-2.773E-1	1.901E+1	3.914E+1
-2.806E-1	1.915E+1	3.911E+1
-2.806E-1	1.922E+1	3.912E+1
-2.789E-1	1.907E+1	3.940E+1
-2.773E-1	1.897E+1	3.922E+1
-2.789E-1	1.907E+1	3.906E+1
-2.838E-1	1.916E+1	3.909E+1
-2.822E-1	1.911E+1	3.904E+1
-2.773E-1	1.918E+1	3.928E+1
-2.773E-1	1.891E+1	3.905E+1
-2.822E-1	1.901E+1	3.889E+1
-2.806E-1	1.899E+1	3.908E+1
-2.773E-1	1.917E+1	3.908E+1
-2.773E-1	1.909E+1	3.922E+1
-2.822E-1	1.892E+1	3.919E+1
-2.822E-1	1.915E+1	3.916E+1
-2.757E-1	1.925E+1	3.915E+1
-2.773E-1	1.902E+1	3.927E+1
-2.822E-1	1.905E+1	3.913E+1
-2.822E-1	1.904E+1	3.928E+1
-2.773E-1	1.913E+1	3.922E+1
-2.773E-1	1.892E+1	3.912E+1
-2.822E-1	1.908E+1	3.910E+1
-2.806E-1	1.906E+1	3.930E+1
-2.773E-1	1.894E+1	3.905E+1
-2.773E-1	1.903E+1	3.933E+1
-2.806E-1	1.894E+1	3.905E+1
-2.822E-1	1.908E+1	3.898E+1
-2.757E-1	1.912E+1	3.923E+1
-2.757E-1	1.923E+1	3.919E+1
-2.822E-1	1.907E+1	3.924E+1
-2.806E-1	1.913E+1	3.920E+1
-2.773E-1	1.896E+1	3.887E+1
-2.789E-1	1.896E+1	3.907E+1
-2.806E-1	1.893E+1	3.918E+1
-2.838E-1	1.920E+1	3.930E+1
-2.773E-1	1.912E+1	3.915E+1
-2.789E-1	1.899E+1	3.923E+1
-2.838E-1	1.915E+1	3.904E+1
-2.822E-1	1.915E+1	3.924E+1
-2.773E-1	1.911E+1	3.904E+1
-2.757E-1	1.910E+1	3.888E+1
-2.822E-1	1.915E+1	3.919E+1
-2.838E-1	1.904E+1	3.909E+1
-2.789E-1	1.911E+1	3.920E+1
-2.773E-1	1.896E+1	3.920E+1
-2.822E-1	1.910E+1	3.896E+1
-2.806E-1	1.904E+1	3.909E+1
-2.773E-1	1.902E+1	3.915E+1
-2.773E-1	1.894E+1	3.911E+1
-2.838E-1	1.911E+1	3.902E+1
-2.822E-1	1.898E+1	3.929E+1
-2.789E-1	1.921E+1	3.902E+1
-2.773E-1	1.908E+1	3.907E+1
-2.838E-1	1.922E+1	3.942E+1
-2.822E-1	1.903E+1	3.905E+1
-2.773E-1	1.899E+1	3.909E+1
-2.789E-1	1.912E+1	3.905E+1
-2.806E-1	1.895E+1	3.916E+1
-2.822E-1	1.904E+1	3.901E+1
-2.757E-1	1.909E+1	3.933E+1
-2.789E-1	1.911E+1	3.915E+1
-2.838E-1	1.913E+1	3.902E+1
-2.822E-1	1.907E+1	3.919E+1
-2.773E-1	1.909E+1	3.932E+1
-2.773E-1	1.917E+1	3.916E+1
-2.822E-1	1.918E+1	3.892E+1
-2.838E-1	1.906E+1	3.881E+1
-2.806E-1	1.889E+1	3.942E+1
-2.741E-1	1.912E+1	3.911E+1
-2.806E-1	1.917E+1	3.915E+1
-2.838E-1	1.900E+1	3.935E+1
-2.822E-1	1.908E+1	3.909E+1
-2.789E-1	1.916E+1	3.899E+1
-2.822E-1	1.933E+1	3.918E+1
-2.806E-1	1.909E+1	3.917E+1
-2.806E-1	1.907E+1	3.914E+1
-2.773E-1	1.912E+1	3.892E+1
-2.838E-1	1.906E+1	3.919E+1
-2.838E-1	1.912E+1	3.907E+1
-2.757E-1	1.897E+1	3.896E+1
-2.789E-1	1.911E+1	3.936E+1
-2.822E-1	1.920E+1	3.909E+1
-2.806E-1	1.899E+1	3.900E+1
-2.789E-1	1.897E+1	3.907E+1
-2.773E-1	1.906E+1	3.935E+1
-2.806E-1	1.920E+1	3.918E+1
-2.838E-1	1.900E+1	3.915E+1
-2.789E-1	1.886E+1	3.919E+1
-2.789E-1	1.917E+1	3.921E+1
-2.789E-1	1.907E+1	3.927E+1
-2.822E-1	1.925E+1	3.907E+1
-2.773E-1	1.918E+1	3.901E+1
-2.773E-1	1.900E+1	3.902E+1
-2.822E-1	1.905E+1	3.900E+1
-2.806E-1	1.907E+1	3.937E+1
-2.789E-1	1.909E+1	3.891E+1
-2.773E-1	1.898E+1	3.924E+1
-2.838E-1	1.918E+1	3.919E+1
-2.822E-1	1.908E+1	3.906E+1
-2.773E-1	1.915E+1	3.889E+1
-2.741E-1	1.897E+1	3.910E+1
-2.838E-1	1.927E+1	3.919E+1
-2.822E-1	1.907E+1	3.905E+1
-2.789E-1	1.913E+1	3.891E+1
-2.741E-1	1.901E+1	3.915E+1
-2.822E-1	1.898E+1	3.923E+1
-2.822E-1	1.899E+1	3.915E+1
-2.773E-1	1.922E+1	3.912E+1
-2.789E-1	1.903E+1	3.920E+1
[truncated: 93,958 more rows]
