# Supplementary material for: Improved ANAP incorporation and VCF analysis reveal details of P2X7 current facilitation and a limited conformational interplay between ATP binding and the intracellular ballast domain
Source: eLife. 2023 Jan 4;12:e82479. doi: 10.7554/eLife.82479 (PMC9859053; doi:10.7554/eLife.82479)
Supplement: Figure 6—source data 1. [file elife-82479-fig6-data1.zip]

Archive with 8 entries (7 files):
- Figure-6_Source-data-1/
- Figure-6_Source-data-1/F11anap-S124C_22a31#31.csv
- Figure-6_Source-data-1/F11anap-S124C_22b01#13.csv
- Figure-6_Source-data-1/F11anap-S124C_22b01#22.csv
- Figure-6_Source-data-1/F11anap-S124C_22b02#19.csv
- Figure-6_Source-data-1/F11anap-S124C_22b03#05.csv
- Figure-6_Source-data-1/K127-Geco_22a30#05.csv
- Figure-6_Source-data-1/Y595anap-CaM-M13-mNeonGreen_e04#18.csv
