# Supplementary material for: Improved ANAP incorporation and VCF analysis reveal details of P2X7 current facilitation and a limited conformational interplay between ATP binding and the intracellular ballast domain
Source: eLife. 2023 Jan 4;12:e82479. doi: 10.7554/eLife.82479 (PMC9859053; doi:10.7554/eLife.82479)
Supplement: Figure 6—source data 1. [file elife-82479-fig6-data1.zip › Figure-6_Source-data-1/F11anap-S124C_22b01#13.csv]

-8.431E-2	5.678E-1	1.999E+1
-7.944E-2	5.807E-1	2.020E+1
-7.944E-2	5.710E-1	2.021E+1
-7.944E-2	5.645E-1	2.010E+1
-8.106E-2	5.872E-1	1.998E+1
-8.106E-2	5.872E-1	2.010E+1
-7.620E-2	5.710E-1	2.023E+1
-8.106E-2	5.872E-1	2.011E+1
-8.268E-2	5.775E-1	2.008E+1
-8.106E-2	5.710E-1	1.997E+1
-7.620E-2	5.451E-1	2.012E+1
-7.944E-2	5.483E-1	2.015E+1
-8.106E-2	5.548E-1	2.011E+1
-7.944E-2	5.905E-1	1.999E+1
-7.944E-2	5.483E-1	2.009E+1
-7.944E-2	5.418E-1	2.004E+1
-8.268E-2	5.645E-1	2.026E+1
-8.106E-2	5.840E-1	2.001E+1
-7.944E-2	5.451E-1	2.018E+1
-8.106E-2	5.580E-1	2.011E+1
-7.944E-2	5.580E-1	2.002E+1
-8.268E-2	5.742E-1	1.999E+1
-8.106E-2	5.515E-1	2.022E+1
-7.944E-2	5.872E-1	2.007E+1
-8.106E-2	5.580E-1	2.010E+1
-8.106E-2	5.223E-1	1.997E+1
-8.106E-2	5.742E-1	2.009E+1
-7.944E-2	5.288E-1	2.017E+1
-7.782E-2	5.840E-1	2.021E+1
-8.106E-2	5.580E-1	2.013E+1
-7.620E-2	5.418E-1	2.019E+1
-8.106E-2	5.288E-1	1.990E+1
-8.431E-2	5.645E-1	1.996E+1
-8.106E-2	5.451E-1	2.007E+1
-7.782E-2	5.580E-1	1.991E+1
-7.944E-2	5.807E-1	1.995E+1
-8.268E-2	5.483E-1	2.007E+1
-8.268E-2	5.710E-1	2.010E+1
-7.782E-2	5.548E-1	2.001E+1
-7.782E-2	5.613E-1	2.010E+1
-8.106E-2	5.645E-1	2.026E+1
-8.268E-2	5.548E-1	2.002E+1
-7.782E-2	5.451E-1	2.005E+1
-7.944E-2	5.872E-1	1.992E+1
-8.268E-2	5.678E-1	1.997E+1
-7.944E-2	5.613E-1	2.004E+1
-8.106E-2	5.970E-1	2.027E+1
-8.106E-2	5.256E-1	2.025E+1
-8.268E-2	5.580E-1	2.013E+1
-8.106E-2	5.678E-1	2.011E+1
-7.782E-2	5.775E-1	2.016E+1
-8.106E-2	5.483E-1	1.994E+1
-8.431E-2	5.840E-1	1.997E+1
-8.268E-2	5.742E-1	2.004E+1
-7.944E-2	5.548E-1	2.015E+1
-8.106E-2	5.515E-1	2.014E+1
-7.944E-2	5.548E-1	1.999E+1
-8.106E-2	5.645E-1	2.005E+1
-8.106E-2	5.548E-1	2.004E+1
-8.106E-2	5.678E-1	2.014E+1
-8.106E-2	5.548E-1	1.995E+1
-8.268E-2	5.775E-1	2.017E+1
-7.944E-2	5.905E-1	1.998E+1
-8.268E-2	5.613E-1	2.014E+1
-8.268E-2	5.807E-1	2.025E+1
-8.106E-2	5.775E-1	2.010E+1
-7.782E-2	5.678E-1	2.021E+1
-8.106E-2	5.580E-1	2.010E+1
-7.944E-2	5.418E-1	2.002E+1
-7.944E-2	5.613E-1	1.971E+1
-7.782E-2	5.580E-1	2.018E+1
-8.106E-2	5.483E-1	2.027E+1
-8.106E-2	5.678E-1	2.005E+1
-7.944E-2	5.548E-1	2.016E+1
-7.944E-2	5.710E-1	1.997E+1
-7.944E-2	5.742E-1	2.009E+1
-8.268E-2	5.937E-1	2.009E+1
-8.106E-2	5.613E-1	1.999E+1
-7.944E-2	6.002E-1	1.995E+1
-8.268E-2	5.548E-1	2.007E+1
-8.268E-2	5.386E-1	2.026E+1
-8.106E-2	5.710E-1	2.008E+1
-7.944E-2	5.613E-1	2.020E+1
-8.106E-2	5.645E-1	2.000E+1
-7.944E-2	5.645E-1	2.007E+1
-8.106E-2	5.872E-1	2.010E+1
-7.944E-2	5.580E-1	2.005E+1
-8.106E-2	5.483E-1	2.010E+1
-8.106E-2	5.548E-1	2.006E+1
-8.106E-2	5.742E-1	2.020E+1
-7.944E-2	5.580E-1	2.007E+1
-7.944E-2	5.548E-1	2.011E+1
-7.944E-2	5.483E-1	2.014E+1
-8.106E-2	5.742E-1	2.036E+1
-7.944E-2	5.191E-1	2.001E+1
-8.106E-2	5.710E-1	2.019E+1
-8.431E-2	5.645E-1	2.008E+1
-7.944E-2	5.678E-1	2.012E+1
-7.782E-2	5.548E-1	2.018E+1
-8.268E-2	5.451E-1	2.006E+1
-8.431E-2	5.483E-1	2.007E+1
-8.431E-2	5.710E-1	1.998E+1
-7.620E-2	5.386E-1	2.003E+1
-7.944E-2	5.678E-1	2.002E+1
-8.268E-2	5.613E-1	2.014E+1
-8.106E-2	5.710E-1	2.007E+1
-7.944E-2	5.548E-1	2.005E+1
-7.620E-2	5.580E-1	2.006E+1
-8.106E-2	5.678E-1	2.013E+1
-7.944E-2	5.451E-1	2.009E+1
-8.106E-2	5.483E-1	2.010E+1
-8.106E-2	5.580E-1	1.991E+1
-8.106E-2	5.645E-1	1.998E+1
-8.106E-2	5.548E-1	2.012E+1
-8.106E-2	5.613E-1	2.016E+1
-8.268E-2	5.613E-1	2.015E+1
-8.106E-2	5.483E-1	2.003E+1
-8.106E-2	5.418E-1	2.004E+1
-7.782E-2	5.645E-1	2.010E+1
-8.106E-2	5.353E-1	1.996E+1
-8.268E-2	5.742E-1	2.024E+1
-8.268E-2	5.613E-1	2.014E+1
-8.268E-2	5.515E-1	2.011E+1
-7.944E-2	5.321E-1	2.002E+1
-8.268E-2	5.483E-1	2.009E+1
-8.106E-2	5.515E-1	1.999E+1
-8.106E-2	5.353E-1	2.017E+1
-7.944E-2	5.580E-1	2.016E+1
-8.268E-2	5.645E-1	2.009E+1
-8.106E-2	5.807E-1	2.016E+1
-7.944E-2	5.223E-1	1.999E+1
-8.106E-2	5.775E-1	2.009E+1
-8.593E-2	5.678E-1	2.002E+1
-8.106E-2	5.418E-1	2.013E+1
-7.782E-2	5.775E-1	2.020E+1
-8.106E-2	5.840E-1	2.004E+1
-8.268E-2	5.515E-1	1.985E+1
-7.944E-2	5.807E-1	2.002E+1
-7.944E-2	5.321E-1	2.013E+1
-7.620E-2	5.775E-1	2.008E+1
-8.268E-2	5.580E-1	2.002E+1
-8.268E-2	5.613E-1	2.013E+1
-7.782E-2	5.710E-1	2.008E+1
-7.944E-2	5.483E-1	2.005E+1
-8.268E-2	5.905E-1	2.002E+1
-7.944E-2	5.775E-1	2.015E+1
-7.620E-2	5.645E-1	2.015E+1
-7.944E-2	5.451E-1	2.012E+1
-8.268E-2	5.353E-1	2.018E+1
-8.106E-2	5.645E-1	2.018E+1
-7.782E-2	5.515E-1	2.024E+1
-7.782E-2	5.807E-1	2.005E+1
-8.268E-2	5.613E-1	2.011E+1
-8.106E-2	5.678E-1	2.006E+1
-7.944E-2	5.418E-1	2.013E+1
-7.620E-2	5.678E-1	1.989E+1
-8.431E-2	5.483E-1	2.014E+1
-8.268E-2	5.483E-1	2.010E+1
-7.944E-2	5.451E-1	2.006E+1
-7.944E-2	5.353E-1	2.000E+1
-8.268E-2	5.742E-1	2.016E+1
-8.106E-2	5.742E-1	2.013E+1
-7.944E-2	5.418E-1	2.011E+1
-7.944E-2	5.613E-1	2.023E+1
-8.593E-2	5.483E-1	2.024E+1
-8.106E-2	5.515E-1	2.011E+1
-7.782E-2	5.580E-1	2.009E+1
-8.268E-2	5.451E-1	2.010E+1
-8.106E-2	5.807E-1	2.012E+1
-8.268E-2	5.515E-1	2.024E+1
-8.106E-2	5.613E-1	2.002E+1
-7.782E-2	5.807E-1	2.013E+1
-8.106E-2	5.613E-1	2.008E+1
-8.106E-2	5.515E-1	2.018E+1
-7.620E-2	5.742E-1	2.017E+1
-7.944E-2	5.710E-1	2.011E+1
-8.106E-2	5.775E-1	2.011E+1
-8.106E-2	5.710E-1	2.020E+1
-7.782E-2	5.678E-1	2.030E+1
-7.944E-2	5.710E-1	1.998E+1
-8.593E-2	5.678E-1	2.017E+1
-8.268E-2	5.515E-1	1.977E+1
-7.944E-2	5.807E-1	2.012E+1
-8.106E-2	5.548E-1	2.008E+1
-7.944E-2	5.905E-1	1.999E+1
-8.106E-2	5.710E-1	2.009E+1
-7.944E-2	5.548E-1	2.008E+1
-8.106E-2	5.872E-1	2.009E+1
-8.106E-2	5.548E-1	2.021E+1
-7.944E-2	5.548E-1	1.997E+1
-7.782E-2	5.580E-1	2.013E+1
-8.106E-2	5.451E-1	2.008E+1
-8.431E-2	5.807E-1	2.017E+1
-8.106E-2	5.515E-1	2.014E+1
-7.620E-2	5.418E-1	2.010E+1
-7.944E-2	5.548E-1	2.016E+1
-8.268E-2	5.775E-1	2.007E+1
-8.268E-2	5.742E-1	2.010E+1
-8.106E-2	5.321E-1	2.035E+1
-7.944E-2	5.645E-1	1.994E+1
-8.268E-2	5.580E-1	2.018E+1
-8.268E-2	5.613E-1	1.999E+1
-7.782E-2	5.613E-1	2.009E+1
-7.944E-2	5.678E-1	2.024E+1
-8.268E-2	5.321E-1	2.020E+1
-8.431E-2	5.515E-1	2.008E+1
-7.944E-2	5.580E-1	2.000E+1
-8.106E-2	5.710E-1	2.014E+1
-8.106E-2	5.645E-1	2.000E+1
-8.106E-2	5.418E-1	2.011E+1
-7.944E-2	5.807E-1	2.024E+1
-7.944E-2	5.775E-1	2.011E+1
-8.268E-2	5.451E-1	1.987E+1
-8.106E-2	5.515E-1	2.011E+1
-7.782E-2	5.580E-1	1.994E+1
-7.944E-2	5.613E-1	2.008E+1
-8.106E-2	5.645E-1	2.020E+1
-8.268E-2	5.386E-1	1.995E+1
-7.782E-2	5.483E-1	2.020E+1
-7.782E-2	5.840E-1	2.018E+1
-7.944E-2	5.288E-1	2.004E+1
-8.268E-2	5.288E-1	2.002E+1
-7.782E-2	5.548E-1	2.006E+1
-8.106E-2	5.418E-1	2.020E+1
-8.268E-2	5.548E-1	2.013E+1
-8.431E-2	5.483E-1	2.025E+1
-7.944E-2	5.321E-1	2.011E+1
-8.106E-2	5.678E-1	2.004E+1
-8.268E-2	5.840E-1	2.015E+1
-8.268E-2	5.483E-1	2.003E+1
-7.944E-2	5.515E-1	2.007E+1
-8.106E-2	5.807E-1	2.008E+1
-8.593E-2	5.515E-1	2.006E+1
-7.944E-2	5.678E-1	2.015E+1
-8.106E-2	5.256E-1	1.985E+1
-8.268E-2	5.515E-1	2.000E+1
-8.268E-2	5.548E-1	2.013E+1
-8.106E-2	5.451E-1	2.006E+1
-7.944E-2	5.775E-1	2.013E+1
-7.944E-2	5.288E-1	2.025E+1
-7.944E-2	5.515E-1	2.019E+1
-8.268E-2	5.548E-1	1.990E+1
-7.782E-2	5.775E-1	2.022E+1
-7.944E-2	5.353E-1	2.014E+1
-8.268E-2	5.742E-1	2.007E+1
-8.106E-2	5.775E-1	2.005E+1
-7.782E-2	5.645E-1	2.013E+1
-8.106E-2	5.548E-1	2.008E+1
-8.431E-2	5.580E-1	2.011E+1
-8.106E-2	5.451E-1	2.021E+1
-7.944E-2	5.678E-1	1.996E+1
-7.944E-2	5.483E-1	2.015E+1
-8.268E-2	5.386E-1	2.014E+1
-8.106E-2	5.580E-1	2.014E+1
-7.944E-2	5.548E-1	2.015E+1
-7.944E-2	5.548E-1	2.011E+1
-8.431E-2	5.710E-1	2.020E+1
-8.268E-2	5.548E-1	2.028E+1
-7.782E-2	5.742E-1	2.003E+1
-8.106E-2	5.126E-1	1.996E+1
-8.268E-2	5.386E-1	2.018E+1
-8.106E-2	5.775E-1	2.014E+1
-7.944E-2	5.256E-1	2.021E+1
-8.106E-2	5.548E-1	2.018E+1
-8.431E-2	5.580E-1	2.013E+1
-8.106E-2	5.418E-1	2.002E+1
-7.782E-2	5.288E-1	2.020E+1
-8.106E-2	5.548E-1	2.014E+1
-8.268E-2	5.580E-1	2.020E+1
-8.268E-2	5.288E-1	2.003E+1
-7.944E-2	5.613E-1	2.022E+1
-8.268E-2	5.645E-1	1.995E+1
-8.268E-2	5.580E-1	2.010E+1
-8.268E-2	5.807E-1	2.008E+1
-8.106E-2	5.710E-1	2.010E+1
-8.106E-2	5.645E-1	2.007E+1
-8.268E-2	5.548E-1	2.029E+1
-8.268E-2	5.386E-1	2.015E+1
-7.782E-2	5.710E-1	2.024E+1
-8.106E-2	5.483E-1	2.026E+1
-8.106E-2	5.515E-1	2.019E+1
-8.268E-2	5.580E-1	2.006E+1
-7.782E-2	5.386E-1	2.018E+1
-8.268E-2	5.742E-1	2.005E+1
-7.944E-2	5.386E-1	2.029E+1
-8.106E-2	5.548E-1	2.015E+1
-7.944E-2	5.905E-1	2.001E+1
-7.782E-2	5.483E-1	2.003E+1
-8.431E-2	5.223E-1	1.998E+1
-8.106E-2	5.483E-1	2.002E+1
-7.944E-2	5.613E-1	2.002E+1
-8.106E-2	5.548E-1	2.010E+1
-8.268E-2	5.645E-1	2.012E+1
-8.268E-2	5.353E-1	1.994E+1
-7.944E-2	5.645E-1	2.011E+1
-7.944E-2	5.548E-1	2.014E+1
-8.268E-2	5.645E-1	2.025E+1
-8.106E-2	5.483E-1	2.024E+1
-7.782E-2	5.386E-1	2.005E+1
-8.268E-2	5.548E-1	2.031E+1
-8.431E-2	5.418E-1	2.003E+1
-7.944E-2	5.872E-1	2.003E+1
-7.944E-2	5.353E-1	2.003E+1
-7.944E-2	5.742E-1	1.992E+1
-8.106E-2	5.775E-1	2.019E+1
-8.106E-2	5.548E-1	2.000E+1
-8.268E-2	5.451E-1	2.001E+1
-7.782E-2	5.061E-1	1.998E+1
-8.106E-2	5.580E-1	2.015E+1
-8.106E-2	5.223E-1	2.019E+1
-8.106E-2	5.418E-1	2.022E+1
-7.782E-2	5.678E-1	2.014E+1
-8.106E-2	5.580E-1	2.017E+1
-7.944E-2	5.418E-1	2.003E+1
-8.106E-2	5.937E-1	2.004E+1
-8.106E-2	5.742E-1	2.005E+1
-8.268E-2	5.905E-1	2.021E+1
-7.944E-2	5.515E-1	2.006E+1
-7.944E-2	5.613E-1	2.002E+1
-7.944E-2	5.580E-1	2.017E+1
-8.268E-2	5.613E-1	2.018E+1
-8.268E-2	5.678E-1	2.007E+1
-7.782E-2	5.321E-1	2.006E+1
-8.106E-2	5.645E-1	2.018E+1
-8.268E-2	5.580E-1	2.018E+1
-8.106E-2	5.061E-1	2.029E+1
-7.944E-2	5.451E-1	2.008E+1
-7.944E-2	5.775E-1	2.008E+1
-8.268E-2	5.451E-1	2.018E+1
-8.106E-2	5.483E-1	2.017E+1
-8.106E-2	5.645E-1	2.023E+1
-7.944E-2	5.548E-1	2.004E+1
-8.431E-2	5.645E-1	2.001E+1
-8.106E-2	5.515E-1	2.018E+1
-8.106E-2	5.386E-1	2.002E+1
-7.944E-2	5.807E-1	2.020E+1
-8.431E-2	5.840E-1	2.009E+1
-7.944E-2	5.483E-1	1.980E+1
-7.944E-2	5.548E-1	2.012E+1
-7.944E-2	5.645E-1	1.999E+1
-7.944E-2	5.645E-1	2.010E+1
-8.106E-2	5.580E-1	2.013E+1
-7.944E-2	5.548E-1	1.991E+1
-7.944E-2	5.321E-1	2.002E+1
-8.431E-2	6.002E-1	2.014E+1
-8.106E-2	5.775E-1	2.017E+1
-7.944E-2	5.645E-1	2.020E+1
-8.106E-2	5.580E-1	2.005E+1
-8.268E-2	5.353E-1	2.014E+1
-8.106E-2	5.548E-1	1.993E+1
-7.944E-2	5.353E-1	2.022E+1
-7.782E-2	5.353E-1	2.009E+1
-8.268E-2	5.807E-1	2.005E+1
-7.782E-2	5.061E-1	2.004E+1
-7.944E-2	5.645E-1	2.010E+1
-7.944E-2	5.515E-1	2.007E+1
-8.106E-2	5.548E-1	2.009E+1
-8.268E-2	5.418E-1	1.997E+1
-7.944E-2	5.159E-1	1.998E+1
-7.782E-2	5.418E-1	2.022E+1
-8.268E-2	5.548E-1	2.007E+1
-7.944E-2	5.451E-1	2.010E+1
-8.106E-2	5.580E-1	2.012E+1
-7.944E-2	5.288E-1	2.017E+1
-8.268E-2	5.353E-1	2.029E+1
-8.106E-2	6.067E-1	2.026E+1
-7.782E-2	5.483E-1	2.003E+1
-8.268E-2	5.451E-1	2.008E+1
-8.268E-2	5.645E-1	2.016E+1
-8.431E-2	5.386E-1	2.022E+1
-7.782E-2	5.483E-1	2.009E+1
-7.944E-2	5.807E-1	2.009E+1
-8.593E-2	5.548E-1	2.009E+1
-8.268E-2	5.483E-1	2.019E+1
-7.944E-2	5.613E-1	2.014E+1
-7.944E-2	5.191E-1	2.004E+1
-8.268E-2	5.710E-1	2.012E+1
-7.782E-2	5.418E-1	2.018E+1
-7.944E-2	5.256E-1	2.016E+1
-8.268E-2	5.483E-1	2.026E+1
-8.106E-2	5.613E-1	1.986E+1
-8.268E-2	5.645E-1	2.017E+1
-7.944E-2	5.386E-1	2.014E+1
-8.268E-2	5.613E-1	2.012E+1
-8.106E-2	5.775E-1	2.021E+1
-8.106E-2	5.742E-1	2.005E+1
-7.620E-2	5.807E-1	2.009E+1
-8.106E-2	5.710E-1	2.010E+1
-8.268E-2	5.613E-1	1.999E+1
-8.268E-2	5.645E-1	2.006E+1
-7.944E-2	5.678E-1	2.003E+1
-8.268E-2	5.580E-1	2.027E+1
-8.431E-2	5.288E-1	2.005E+1
-8.431E-2	5.548E-1	2.018E+1
-7.944E-2	5.580E-1	2.018E+1
-8.268E-2	5.288E-1	2.016E+1
-8.106E-2	5.386E-1	2.007E+1
-8.431E-2	5.483E-1	2.015E+1
-8.106E-2	5.613E-1	2.012E+1
-8.106E-2	5.807E-1	2.029E+1
-8.268E-2	5.483E-1	1.998E+1
-8.431E-2	5.548E-1	2.001E+1
-8.106E-2	5.678E-1	2.013E+1
-8.268E-2	5.353E-1	2.012E+1
-8.268E-2	5.678E-1	1.997E+1
-7.944E-2	5.580E-1	2.013E+1
-7.944E-2	5.451E-1	2.009E+1
-8.106E-2	5.386E-1	2.006E+1
-8.268E-2	5.483E-1	2.014E+1
-8.431E-2	5.548E-1	2.005E+1
-7.944E-2	5.905E-1	1.995E+1
-8.268E-2	5.483E-1	1.987E+1
-8.106E-2	5.418E-1	2.022E+1
-8.106E-2	5.418E-1	2.003E+1
-7.782E-2	5.418E-1	2.003E+1
-8.106E-2	5.613E-1	2.029E+1
-8.106E-2	5.418E-1	2.013E+1
-8.431E-2	5.970E-1	2.011E+1
-8.106E-2	5.872E-1	2.022E+1
-8.106E-2	5.353E-1	2.020E+1
-8.268E-2	5.418E-1	2.004E+1
-8.106E-2	5.386E-1	2.025E+1
-8.268E-2	5.580E-1	2.022E+1
-8.268E-2	5.094E-1	2.017E+1
-8.431E-2	5.613E-1	2.017E+1
-8.431E-2	5.840E-1	2.012E+1
-7.944E-2	5.840E-1	2.019E+1
-8.106E-2	5.451E-1	2.003E+1
-8.268E-2	5.613E-1	2.018E+1
-8.431E-2	5.386E-1	2.002E+1
-7.782E-2	5.483E-1	1.999E+1
-7.944E-2	5.580E-1	2.009E+1
-8.593E-2	5.580E-1	2.002E+1
-8.431E-2	5.613E-1	2.013E+1
-8.106E-2	5.548E-1	1.998E+1
-8.106E-2	5.710E-1	1.998E+1
-8.268E-2	5.515E-1	2.012E+1
-8.106E-2	5.742E-1	2.006E+1
-7.944E-2	5.548E-1	2.007E+1
-8.106E-2	5.353E-1	2.022E+1
-8.268E-2	5.678E-1	2.014E+1
-8.431E-2	5.905E-1	2.006E+1
-8.106E-2	5.418E-1	2.018E+1
-8.106E-2	5.840E-1	2.005E+1
-8.106E-2	5.872E-1	1.994E+1
-8.268E-2	5.580E-1	2.004E+1
-8.106E-2	5.548E-1	2.019E+1
-7.782E-2	5.548E-1	2.026E+1
-8.268E-2	5.872E-1	2.013E+1
-8.431E-2	5.418E-1	2.003E+1
-7.944E-2	5.807E-1	2.018E+1
-8.106E-2	5.451E-1	1.988E+1
-8.431E-2	5.515E-1	2.011E+1
-8.268E-2	5.678E-1	2.014E+1
-8.106E-2	5.386E-1	2.002E+1
-8.268E-2	5.483E-1	2.006E+1
-8.268E-2	5.321E-1	2.013E+1
-8.268E-2	5.580E-1	1.995E+1
-7.782E-2	5.515E-1	2.009E+1
-8.106E-2	5.937E-1	2.020E+1
-8.431E-2	5.678E-1	2.004E+1
-8.431E-2	5.548E-1	2.012E+1
-8.106E-2	5.613E-1	2.014E+1
-8.431E-2	5.386E-1	2.030E+1
-8.755E-2	5.483E-1	2.010E+1
-8.268E-2	5.645E-1	2.016E+1
-8.106E-2	5.483E-1	2.009E+1
-7.782E-2	5.840E-1	2.020E+1
-8.106E-2	5.223E-1	1.992E+1
-8.106E-2	5.548E-1	2.001E+1
-8.106E-2	5.515E-1	2.016E+1
-7.944E-2	5.548E-1	2.003E+1
-8.593E-2	5.483E-1	2.009E+1
-8.106E-2	5.710E-1	2.021E+1
-7.944E-2	5.807E-1	2.010E+1
-8.268E-2	5.418E-1	1.994E+1
-8.431E-2	5.678E-1	2.007E+1
-8.268E-2	5.580E-1	2.023E+1
-8.106E-2	5.645E-1	2.005E+1
-8.106E-2	5.937E-1	2.010E+1
-8.268E-2	5.645E-1	1.988E+1
-7.944E-2	5.613E-1	2.014E+1
-7.944E-2	5.321E-1	2.002E+1
-7.782E-2	5.515E-1	2.021E+1
-8.268E-2	5.418E-1	2.002E+1
-8.268E-2	5.548E-1	2.020E+1
-8.268E-2	5.580E-1	2.005E+1
-7.944E-2	5.678E-1	2.006E+1
-8.593E-2	5.256E-1	2.016E+1
-8.431E-2	5.742E-1	2.015E+1
-8.106E-2	5.548E-1	2.025E+1
-8.106E-2	5.613E-1	2.014E+1
-8.431E-2	5.483E-1	2.023E+1
-8.268E-2	5.386E-1	2.008E+1
-7.782E-2	5.288E-1	2.002E+1
-7.944E-2	5.515E-1	2.021E+1
-8.431E-2	5.483E-1	2.008E+1
-8.106E-2	5.353E-1	2.006E+1
-8.106E-2	5.515E-1	2.017E+1
-7.944E-2	5.807E-1	2.000E+1
-8.431E-2	5.386E-1	2.017E+1
-8.268E-2	5.775E-1	1.995E+1
-7.944E-2	5.548E-1	2.002E+1
-8.106E-2	5.483E-1	2.013E+1
-8.593E-2	5.418E-1	2.019E+1
-8.268E-2	5.029E-1	1.999E+1
-8.268E-2	5.451E-1	2.027E+1
-7.944E-2	5.321E-1	2.005E+1
-8.431E-2	5.548E-1	1.995E+1
-8.106E-2	5.775E-1	2.014E+1
-7.944E-2	5.775E-1	2.018E+1
-8.268E-2	5.548E-1	1.999E+1
-8.593E-2	5.515E-1	1.996E+1
-7.944E-2	5.775E-1	2.011E+1
-8.268E-2	5.645E-1	2.011E+1
-7.944E-2	5.548E-1	2.014E+1
-8.593E-2	5.872E-1	2.003E+1
-8.431E-2	5.775E-1	2.020E+1
-8.268E-2	5.678E-1	2.014E+1
-8.106E-2	5.580E-1	2.011E+1
-8.268E-2	5.710E-1	2.014E+1
-8.268E-2	5.483E-1	2.010E+1
-8.268E-2	5.353E-1	2.011E+1
-8.268E-2	5.321E-1	2.010E+1
-8.431E-2	5.451E-1	2.007E+1
-8.268E-2	5.483E-1	2.016E+1
-8.106E-2	5.678E-1	1.999E+1
-7.944E-2	5.710E-1	2.032E+1
-8.268E-2	5.645E-1	2.004E+1
-8.106E-2	6.002E-1	2.012E+1
-8.106E-2	5.353E-1	2.037E+1
-8.106E-2	5.483E-1	2.007E+1
-8.431E-2	5.418E-1	2.006E+1
-8.106E-2	5.386E-1	2.011E+1
-8.268E-2	5.418E-1	2.011E+1
-8.106E-2	5.580E-1	2.016E+1
-8.431E-2	5.515E-1	1.997E+1
-8.106E-2	5.418E-1	1.999E+1
-7.944E-2	5.288E-1	2.012E+1
-8.106E-2	5.710E-1	2.015E+1
-8.268E-2	5.678E-1	2.009E+1
-8.106E-2	5.515E-1	2.026E+1
-7.782E-2	5.613E-1	2.028E+1
-8.106E-2	5.580E-1	2.010E+1
-8.106E-2	5.548E-1	2.021E+1
-7.944E-2	5.483E-1	2.030E+1
-7.782E-2	5.548E-1	2.019E+1
-8.106E-2	5.515E-1	2.007E+1
-8.106E-2	5.613E-1	2.002E+1
-8.106E-2	5.483E-1	2.008E+1
-7.782E-2	5.418E-1	2.012E+1
-7.944E-2	5.645E-1	2.017E+1
-8.268E-2	5.775E-1	2.009E+1
-8.268E-2	5.807E-1	2.021E+1
-7.782E-2	5.807E-1	2.009E+1
-7.944E-2	5.710E-1	2.010E+1
-8.268E-2	5.418E-1	2.022E+1
-8.106E-2	5.613E-1	2.018E+1
-7.782E-2	5.483E-1	2.008E+1
-7.944E-2	5.548E-1	2.027E+1
-8.106E-2	5.548E-1	2.010E+1
-7.782E-2	5.613E-1	2.024E+1
-7.782E-2	5.451E-1	1.995E+1
-7.944E-2	5.418E-1	2.002E+1
-8.106E-2	5.645E-1	2.005E+1
-8.268E-2	5.256E-1	2.012E+1
-7.620E-2	5.613E-1	2.003E+1
-8.106E-2	5.353E-1	2.017E+1
-8.268E-2	5.613E-1	2.006E+1
-8.268E-2	6.067E-1	2.002E+1
-7.782E-2	5.742E-1	2.014E+1
-7.782E-2	5.742E-1	2.017E+1
-8.268E-2	5.580E-1	2.016E+1
-7.944E-2	5.418E-1	2.000E+1
-7.944E-2	5.483E-1	2.012E+1
-7.944E-2	5.645E-1	2.032E+1
-7.944E-2	5.451E-1	2.021E+1
-8.106E-2	5.418E-1	2.039E+1
-7.620E-2	5.515E-1	2.022E+1
-7.944E-2	5.418E-1	2.018E+1
-8.106E-2	5.678E-1	2.011E+1
-8.431E-2	5.483E-1	2.001E+1
-7.944E-2	5.548E-1	2.015E+1
-7.944E-2	5.353E-1	2.028E+1
-7.944E-2	5.515E-1	2.009E+1
-8.268E-2	5.548E-1	2.026E+1
-8.106E-2	5.840E-1	2.008E+1
-8.106E-2	5.872E-1	2.022E+1
-8.268E-2	5.548E-1	2.023E+1
-8.106E-2	5.288E-1	2.018E+1
-7.782E-2	5.580E-1	2.002E+1
-8.106E-2	5.353E-1	2.019E+1
-8.106E-2	5.483E-1	1.999E+1
-8.106E-2	5.483E-1	2.022E+1
-7.782E-2	5.515E-1	2.009E+1
-8.431E-2	5.515E-1	1.996E+1
-8.431E-2	5.548E-1	2.008E+1
-8.431E-2	5.288E-1	1.996E+1
-7.620E-2	5.515E-1	2.014E+1
-8.268E-2	5.483E-1	2.004E+1
-8.268E-2	5.451E-1	2.008E+1
-8.268E-2	5.742E-1	2.009E+1
-7.944E-2	5.451E-1	2.012E+1
-8.268E-2	5.386E-1	2.008E+1
-8.268E-2	5.613E-1	1.991E+1
-7.944E-2	5.580E-1	2.026E+1
-7.782E-2	5.418E-1	2.011E+1
-8.268E-2	5.613E-1	2.008E+1
-8.106E-2	5.353E-1	2.003E+1
-8.268E-2	5.353E-1	2.009E+1
-8.106E-2	5.678E-1	2.017E+1
-8.268E-2	5.807E-1	2.022E+1
-8.106E-2	5.386E-1	2.012E+1
-8.106E-2	5.418E-1	2.014E+1
-7.944E-2	5.288E-1	2.026E+1
-8.268E-2	5.645E-1	2.015E+1
-8.268E-2	5.321E-1	2.007E+1
-8.268E-2	5.353E-1	2.015E+1
-7.782E-2	5.580E-1	2.016E+1
-8.106E-2	5.256E-1	2.019E+1
-8.268E-2	5.321E-1	2.016E+1
-8.106E-2	5.548E-1	2.021E+1
-7.944E-2	5.515E-1	2.024E+1
-8.268E-2	5.483E-1	1.999E+1
-8.106E-2	5.613E-1	2.009E+1
-7.944E-2	5.515E-1	2.001E+1
-7.944E-2	5.386E-1	2.017E+1
-8.106E-2	5.613E-1	2.019E+1
-8.268E-2	5.321E-1	2.010E+1
-7.944E-2	5.807E-1	2.013E+1
-7.944E-2	5.645E-1	2.004E+1
-7.944E-2	5.515E-1	1.996E+1
-7.944E-2	5.645E-1	2.018E+1
-8.106E-2	5.548E-1	2.002E+1
-7.944E-2	5.548E-1	2.005E+1
-7.944E-2	5.353E-1	2.029E+1
-8.268E-2	5.548E-1	2.021E+1
-8.431E-2	5.710E-1	2.022E+1
-7.944E-2	5.515E-1	2.000E+1
-8.106E-2	5.807E-1	2.019E+1
-8.106E-2	5.548E-1	2.014E+1
-7.944E-2	5.256E-1	2.006E+1
-8.106E-2	5.645E-1	1.995E+1
-7.944E-2	5.515E-1	2.022E+1
-8.593E-2	5.451E-1	2.018E+1
-8.268E-2	5.451E-1	2.008E+1
-7.782E-2	5.321E-1	1.995E+1
-8.106E-2	5.580E-1	2.012E+1
-8.593E-2	5.710E-1	2.017E+1
-8.106E-2	5.580E-1	2.016E+1
-7.944E-2	5.515E-1	2.021E+1
-7.944E-2	5.548E-1	2.020E+1
-8.268E-2	5.288E-1	2.012E+1
-8.106E-2	5.515E-1	2.020E+1
-8.106E-2	5.515E-1	1.993E+1
-7.944E-2	5.515E-1	2.017E+1
-8.593E-2	5.742E-1	1.998E+1
-8.106E-2	5.710E-1	2.010E+1
-7.944E-2	5.905E-1	2.007E+1
-8.268E-2	5.775E-1	1.996E+1
-8.593E-2	5.515E-1	2.017E+1
-8.106E-2	5.451E-1	2.016E+1
-7.782E-2	5.742E-1	2.004E+1
-7.782E-2	5.418E-1	2.014E+1
-8.593E-2	5.613E-1	2.011E+1
-8.106E-2	5.321E-1	2.014E+1
-8.268E-2	5.580E-1	2.022E+1
-7.782E-2	5.580E-1	1.989E+1
-8.268E-2	5.321E-1	2.007E+1
-8.268E-2	5.483E-1	2.007E+1
-8.106E-2	5.678E-1	2.022E+1
-8.106E-2	5.548E-1	2.017E+1
-8.431E-2	5.418E-1	1.997E+1
-8.106E-2	5.386E-1	2.021E+1
-8.268E-2	5.321E-1	2.030E+1
-8.106E-2	5.548E-1	2.014E+1
-8.593E-2	5.548E-1	2.011E+1
-8.106E-2	5.580E-1	2.030E+1
-8.106E-2	5.353E-1	2.008E+1
-8.106E-2	5.613E-1	2.016E+1
-8.431E-2	5.775E-1	2.015E+1
-8.268E-2	5.613E-1	2.020E+1
-8.106E-2	5.515E-1	2.008E+1
-7.944E-2	5.548E-1	2.008E+1
-8.593E-2	5.678E-1	1.996E+1
-8.268E-2	5.256E-1	2.023E+1
-8.106E-2	5.548E-1	2.014E+1
-8.106E-2	5.288E-1	2.010E+1
-8.593E-2	5.483E-1	2.026E+1
-8.431E-2	5.451E-1	2.011E+1
-8.268E-2	5.678E-1	2.005E+1
-8.268E-2	5.418E-1	2.006E+1
-8.755E-2	5.775E-1	2.003E+1
-8.106E-2	5.678E-1	2.007E+1
-8.106E-2	5.710E-1	2.015E+1
-7.944E-2	5.483E-1	2.014E+1
-8.593E-2	5.742E-1	2.024E+1
-8.106E-2	5.321E-1	2.001E+1
-8.268E-2	5.321E-1	2.015E+1
-8.106E-2	5.742E-1	2.025E+1
-8.431E-2	5.710E-1	2.000E+1
-8.268E-2	5.548E-1	2.009E+1
-7.944E-2	5.451E-1	2.013E+1
-8.268E-2	5.451E-1	2.010E+1
-8.268E-2	5.645E-1	2.012E+1
-8.268E-2	5.483E-1	2.006E+1
-8.431E-2	5.645E-1	2.026E+1
-8.268E-2	5.353E-1	2.018E+1
-8.268E-2	5.580E-1	2.011E+1
-8.106E-2	5.386E-1	2.018E+1
-8.106E-2	5.483E-1	1.987E+1
-8.106E-2	5.905E-1	2.003E+1
-8.431E-2	5.613E-1	2.017E+1
-7.782E-2	5.548E-1	1.993E+1
-8.268E-2	5.645E-1	2.006E+1
-8.431E-2	5.710E-1	2.012E+1
-8.431E-2	5.288E-1	1.996E+1
-8.268E-2	5.386E-1	2.006E+1
-8.268E-2	5.613E-1	2.008E+1
-8.106E-2	5.613E-1	2.016E+1
-8.268E-2	5.710E-1	1.999E+1
-8.431E-2	5.645E-1	2.027E+1
-7.944E-2	5.710E-1	2.010E+1
-8.268E-2	5.775E-1	2.013E+1
-8.268E-2	5.645E-1	2.004E+1
-8.268E-2	5.483E-1	2.026E+1
-7.782E-2	5.483E-1	2.007E+1
-8.268E-2	5.742E-1	2.029E+1
-8.268E-2	5.451E-1	2.006E+1
-8.431E-2	5.515E-1	2.006E+1
-8.268E-2	5.645E-1	2.010E+1
-7.944E-2	5.580E-1	2.006E+1
-8.431E-2	5.483E-1	2.027E+1
-8.268E-2	5.775E-1	2.022E+1
-7.944E-2	5.548E-1	2.003E+1
-8.431E-2	5.418E-1	2.026E+1
-8.268E-2	5.483E-1	2.005E+1
-8.593E-2	5.678E-1	2.013E+1
-7.944E-2	5.515E-1	2.037E+1
-8.268E-2	5.742E-1	2.014E+1
-8.268E-2	5.451E-1	2.007E+1
-8.431E-2	5.580E-1	2.009E+1
-8.106E-2	5.515E-1	2.021E+1
-8.268E-2	5.483E-1	2.019E+1
-8.431E-2	5.548E-1	2.018E+1
-8.431E-2	5.645E-1	2.032E+1
-8.106E-2	5.386E-1	2.019E+1
-8.106E-2	5.710E-1	2.016E+1
-8.593E-2	5.710E-1	2.019E+1
-8.431E-2	5.548E-1	1.995E+1
-8.106E-2	5.678E-1	2.013E+1
-8.268E-2	5.483E-1	2.019E+1
-8.106E-2	5.223E-1	2.015E+1
-8.431E-2	5.775E-1	2.035E+1
-8.106E-2	5.742E-1	2.011E+1
-8.431E-2	5.613E-1	2.005E+1
-8.268E-2	5.223E-1	1.998E+1
-8.106E-2	5.613E-1	2.013E+1
-7.620E-2	5.710E-1	2.020E+1
-7.944E-2	5.451E-1	2.018E+1
-8.106E-2	5.515E-1	2.017E+1
-8.593E-2	5.613E-1	2.025E+1
-7.782E-2	5.386E-1	2.003E+1
-8.431E-2	5.483E-1	2.020E+1
-8.431E-2	5.645E-1	2.006E+1
-8.431E-2	5.678E-1	2.001E+1
-8.268E-2	5.353E-1	1.997E+1
-7.944E-2	5.515E-1	2.013E+1
-8.755E-2	5.613E-1	2.018E+1
-8.268E-2	5.613E-1	2.007E+1
-7.944E-2	5.840E-1	2.017E+1
-8.268E-2	5.321E-1	2.022E+1
-8.268E-2	5.223E-1	2.005E+1
-8.431E-2	5.678E-1	2.026E+1
-8.106E-2	5.515E-1	2.017E+1
-8.268E-2	5.840E-1	2.024E+1
-8.431E-2	5.580E-1	2.003E+1
-8.268E-2	5.710E-1	2.018E+1
-8.106E-2	5.840E-1	2.006E+1
-8.431E-2	5.515E-1	2.008E+1
-8.268E-2	5.386E-1	2.021E+1
-8.431E-2	5.613E-1	2.011E+1
-7.944E-2	5.386E-1	2.012E+1
-8.268E-2	5.710E-1	2.040E+1
-8.431E-2	5.580E-1	2.003E+1
-8.593E-2	5.483E-1	2.018E+1
-8.106E-2	5.451E-1	1.995E+1
-8.268E-2	5.548E-1	2.003E+1
-8.431E-2	5.613E-1	2.001E+1
-8.593E-2	5.515E-1	2.016E+1
-7.782E-2	5.515E-1	2.007E+1
-8.268E-2	5.580E-1	2.014E+1
-8.593E-2	5.580E-1	2.015E+1
-8.106E-2	5.386E-1	2.008E+1
-7.944E-2	5.905E-1	2.011E+1
-8.268E-2	5.710E-1	1.988E+1
-8.106E-2	5.613E-1	2.008E+1
-8.268E-2	5.515E-1	2.022E+1
-7.782E-2	5.483E-1	2.008E+1
-8.106E-2	5.645E-1	2.003E+1
-8.431E-2	5.451E-1	2.005E+1
-8.268E-2	5.483E-1	2.017E+1
-8.106E-2	5.678E-1	2.015E+1
-8.268E-2	5.678E-1	2.018E+1
-8.268E-2	5.483E-1	1.996E+1
-8.431E-2	5.321E-1	2.012E+1
-8.268E-2	5.256E-1	2.017E+1
-8.431E-2	5.645E-1	2.021E+1
-8.268E-2	5.548E-1	2.016E+1
-8.431E-2	5.613E-1	2.022E+1
-8.106E-2	5.613E-1	2.006E+1
-8.106E-2	5.613E-1	2.005E+1
-8.268E-2	5.353E-1	2.022E+1
-8.593E-2	5.418E-1	2.006E+1
-7.944E-2	5.742E-1	2.014E+1
-8.431E-2	5.645E-1	2.032E+1
-8.268E-2	5.418E-1	2.015E+1
-8.431E-2	5.483E-1	2.019E+1
-8.106E-2	5.775E-1	1.999E+1
-8.268E-2	5.678E-1	2.020E+1
-8.593E-2	5.451E-1	2.004E+1
-8.268E-2	5.515E-1	2.024E+1
-8.106E-2	5.451E-1	2.010E+1
-8.431E-2	5.386E-1	2.018E+1
-8.431E-2	5.548E-1	2.020E+1
-8.268E-2	5.645E-1	2.012E+1
-8.593E-2	5.451E-1	2.012E+1
-8.268E-2	5.386E-1	2.023E+1
-8.268E-2	5.580E-1	2.024E+1
-8.431E-2	5.191E-1	2.017E+1
-8.268E-2	5.678E-1	2.005E+1
-8.106E-2	5.451E-1	2.026E+1
-8.431E-2	5.775E-1	2.010E+1
-8.431E-2	5.645E-1	2.014E+1
-8.431E-2	5.321E-1	2.002E+1
-8.268E-2	5.515E-1	2.030E+1
-8.431E-2	5.548E-1	2.020E+1
-8.268E-2	5.710E-1	2.012E+1
-8.431E-2	5.548E-1	2.001E+1
-8.268E-2	5.807E-1	2.009E+1
-8.593E-2	5.580E-1	2.005E+1
-8.268E-2	5.580E-1	2.011E+1
-8.106E-2	5.840E-1	2.026E+1
-8.268E-2	5.548E-1	2.005E+1
-8.268E-2	5.515E-1	2.004E+1
-8.106E-2	5.223E-1	2.011E+1
-8.268E-2	5.483E-1	2.016E+1
-8.106E-2	5.580E-1	2.015E+1
-8.431E-2	5.742E-1	2.019E+1
-8.268E-2	5.515E-1	2.021E+1
-8.593E-2	5.451E-1	2.025E+1
-8.268E-2	5.386E-1	1.995E+1
-8.431E-2	5.580E-1	2.014E+1
-8.106E-2	5.288E-1	2.017E+1
-8.268E-2	5.613E-1	2.005E+1
-8.106E-2	5.353E-1	2.008E+1
-8.593E-2	5.580E-1	1.985E+1
-8.431E-2	5.515E-1	2.011E+1
-8.106E-2	5.353E-1	2.012E+1
-8.106E-2	5.548E-1	2.002E+1
-8.593E-2	5.613E-1	2.007E+1
-8.106E-2	5.580E-1	1.999E+1
-8.268E-2	5.548E-1	2.010E+1
-8.268E-2	5.548E-1	2.020E+1
-8.593E-2	5.678E-1	2.024E+1
-8.268E-2	5.548E-1	1.980E+1
-8.106E-2	5.515E-1	2.024E+1
-8.106E-2	5.645E-1	2.005E+1
-8.593E-2	5.321E-1	2.006E+1
-8.431E-2	5.126E-1	2.000E+1
-8.268E-2	5.483E-1	2.014E+1
-7.944E-2	5.418E-1	2.017E+1
-8.755E-2	5.515E-1	2.033E+1
-8.106E-2	5.483E-1	2.011E+1
-8.431E-2	5.483E-1	2.026E+1
-8.106E-2	5.418E-1	2.020E+1
-8.593E-2	5.645E-1	2.016E+1
-8.268E-2	5.645E-1	1.998E+1
-8.106E-2	5.515E-1	2.024E+1
-8.106E-2	5.256E-1	2.031E+1
-8.431E-2	5.288E-1	1.989E+1
-8.431E-2	5.645E-1	2.021E+1
-8.268E-2	5.548E-1	2.016E+1
-8.106E-2	5.613E-1	2.020E+1
-8.431E-2	5.807E-1	1.997E+1
-8.106E-2	5.483E-1	2.011E+1
-8.268E-2	5.872E-1	2.024E+1
-8.593E-2	5.742E-1	1.999E+1
-8.593E-2	5.483E-1	2.013E+1
-8.431E-2	5.451E-1	2.006E+1
-8.268E-2	5.515E-1	2.018E+1
-8.106E-2	5.451E-1	2.003E+1
-8.268E-2	5.288E-1	2.000E+1
-8.431E-2	5.548E-1	2.012E+1
-8.268E-2	5.548E-1	2.024E+1
-8.106E-2	5.451E-1	2.012E+1
-8.755E-2	5.353E-1	2.018E+1
-8.268E-2	5.418E-1	2.019E+1
-7.944E-2	5.742E-1	2.015E+1
-8.593E-2	5.548E-1	2.018E+1
-8.755E-2	5.548E-1	2.022E+1
-8.431E-2	5.451E-1	2.012E+1
-8.268E-2	5.548E-1	2.010E+1
-8.431E-2	5.548E-1	2.004E+1
-8.431E-2	5.321E-1	2.014E+1
-8.106E-2	5.418E-1	2.016E+1
-8.106E-2	5.775E-1	2.000E+1
-8.268E-2	5.742E-1	2.016E+1
-8.593E-2	5.515E-1	2.026E+1
-8.106E-2	5.515E-1	2.001E+1
-7.944E-2	5.386E-1	2.011E+1
-8.268E-2	5.321E-1	2.004E+1
-8.431E-2	5.483E-1	2.022E+1
-8.431E-2	5.515E-1	2.005E+1
-8.106E-2	5.483E-1	2.003E+1
-8.268E-2	5.580E-1	2.020E+1
-8.106E-2	5.613E-1	2.019E+1
-8.431E-2	5.580E-1	2.026E+1
-8.106E-2	5.256E-1	2.008E+1
-8.268E-2	5.515E-1	2.007E+1
-8.431E-2	5.418E-1	2.009E+1
-8.268E-2	5.451E-1	2.007E+1
-7.782E-2	5.678E-1	2.005E+1
-8.268E-2	5.288E-1	2.027E+1
-8.268E-2	5.451E-1	2.021E+1
-8.268E-2	5.515E-1	2.008E+1
-7.944E-2	5.613E-1	2.012E+1
-8.106E-2	5.483E-1	2.007E+1
-8.106E-2	5.321E-1	2.009E+1
-8.106E-2	5.645E-1	2.013E+1
-7.944E-2	5.483E-1	1.996E+1
-8.431E-2	5.775E-1	2.015E+1
-8.431E-2	5.613E-1	2.020E+1
-8.431E-2	5.223E-1	2.018E+1
-8.106E-2	5.451E-1	2.014E+1
-8.106E-2	5.613E-1	2.003E+1
-8.593E-2	5.386E-1	1.992E+1
-8.593E-2	5.775E-1	2.013E+1
-8.106E-2	5.678E-1	2.026E+1
-8.268E-2	5.742E-1	1.995E+1
-8.431E-2	5.580E-1	2.026E+1
-8.431E-2	5.548E-1	2.010E+1
-7.782E-2	5.483E-1	1.996E+1
-8.106E-2	5.418E-1	2.000E+1
-8.431E-2	5.094E-1	2.009E+1
-8.268E-2	5.418E-1	2.015E+1
-7.944E-2	5.678E-1	2.017E+1
-8.431E-2	5.613E-1	2.013E+1
-8.268E-2	5.742E-1	2.019E+1
-8.431E-2	5.515E-1	2.010E+1
-8.268E-2	5.386E-1	2.017E+1
-8.431E-2	5.742E-1	2.019E+1
-8.431E-2	5.288E-1	2.020E+1
-8.431E-2	5.418E-1	2.026E+1
-7.944E-2	5.645E-1	2.012E+1
-8.431E-2	5.710E-1	2.003E+1
-8.431E-2	5.613E-1	2.009E+1
-8.593E-2	5.418E-1	2.032E+1
-8.106E-2	5.710E-1	2.014E+1
-8.431E-2	5.710E-1	2.017E+1
-8.268E-2	5.678E-1	1.993E+1
-8.431E-2	5.548E-1	2.031E+1
-7.944E-2	5.548E-1	2.012E+1
-8.106E-2	5.645E-1	2.012E+1
-8.431E-2	5.872E-1	2.014E+1
-8.268E-2	5.515E-1	2.002E+1
-7.944E-2	5.418E-1	2.010E+1
-8.431E-2	5.872E-1	2.026E+1
-8.431E-2	5.451E-1	2.012E+1
-8.593E-2	5.223E-1	2.014E+1
-7.944E-2	5.483E-1	2.022E+1
-8.106E-2	5.418E-1	2.029E+1
-8.268E-2	5.645E-1	2.019E+1
-8.106E-2	5.775E-1	2.006E+1
-7.944E-2	5.288E-1	2.018E+1
-8.268E-2	5.678E-1	2.018E+1
-8.268E-2	5.548E-1	2.003E+1
-8.268E-2	5.807E-1	2.002E+1
-8.431E-2	5.548E-1	2.018E+1
-8.268E-2	5.580E-1	2.008E+1
-8.593E-2	5.613E-1	2.029E+1
-8.268E-2	5.613E-1	2.017E+1
-7.944E-2	5.418E-1	2.015E+1
-8.431E-2	5.710E-1	2.011E+1
-8.593E-2	5.580E-1	2.033E+1
-7.944E-2	5.451E-1	2.015E+1
-8.106E-2	5.353E-1	2.001E+1
-7.782E-2	5.418E-1	2.014E+1
-8.593E-2	5.742E-1	2.006E+1
-8.268E-2	5.580E-1	2.020E+1
-8.106E-2	5.710E-1	2.019E+1
-8.431E-2	5.678E-1	2.002E+1
-8.431E-2	5.451E-1	2.005E+1
-8.431E-2	5.580E-1	2.036E+1
-8.106E-2	5.645E-1	2.020E+1
-7.782E-2	5.515E-1	2.005E+1
-8.593E-2	5.548E-1	2.001E+1
-8.268E-2	5.775E-1	2.021E+1
-8.268E-2	5.580E-1	2.005E+1
-8.106E-2	5.613E-1	2.010E+1
-8.593E-2	5.678E-1	2.004E+1
-8.268E-2	5.580E-1	2.015E+1
-8.268E-2	5.515E-1	2.034E+1
-8.431E-2	5.386E-1	2.004E+1
-8.431E-2	5.386E-1	2.014E+1
-8.106E-2	5.353E-1	2.009E+1
-8.106E-2	5.418E-1	1.996E+1
-8.106E-2	5.386E-1	2.010E+1
-8.431E-2	5.678E-1	2.017E+1
-8.593E-2	5.418E-1	2.004E+1
-7.944E-2	5.580E-1	2.011E+1
-8.268E-2	5.483E-1	2.002E+1
-8.431E-2	5.321E-1	2.019E+1
-8.431E-2	5.515E-1	2.009E+1
-8.268E-2	5.515E-1	2.003E+1
-8.268E-2	5.515E-1	2.004E+1
-8.755E-2	5.386E-1	2.012E+1
-8.431E-2	5.386E-1	2.004E+1
-8.106E-2	5.418E-1	2.016E+1
-8.431E-2	5.678E-1	2.015E+1
-8.431E-2	5.580E-1	2.027E+1
-8.593E-2	5.451E-1	2.016E+1
-8.268E-2	5.515E-1	2.010E+1
-8.268E-2	5.451E-1	2.014E+1
-8.268E-2	5.223E-1	1.997E+1
-8.593E-2	5.483E-1	2.013E+1
-8.431E-2	5.613E-1	2.023E+1
-7.782E-2	5.775E-1	2.018E+1
-8.431E-2	5.645E-1	1.987E+1
-8.268E-2	5.515E-1	2.024E+1
-8.431E-2	5.548E-1	2.005E+1
-8.268E-2	5.288E-1	2.009E+1
-8.755E-2	5.645E-1	2.021E+1
-8.106E-2	5.451E-1	2.009E+1
-8.106E-2	5.548E-1	2.025E+1
-8.431E-2	5.613E-1	2.005E+1
-8.431E-2	5.807E-1	2.008E+1
-8.268E-2	5.159E-1	2.018E+1
-8.106E-2	5.678E-1	2.002E+1
-8.268E-2	5.807E-1	2.004E+1
-8.431E-2	5.807E-1	1.995E+1
-8.268E-2	5.515E-1	2.007E+1
-8.106E-2	5.418E-1	2.020E+1
-8.431E-2	5.613E-1	2.020E+1
-8.431E-2	5.580E-1	2.014E+1
-8.431E-2	5.548E-1	2.015E+1
-8.106E-2	5.645E-1	2.010E+1
-8.268E-2	5.159E-1	2.003E+1
-8.431E-2	5.580E-1	2.011E+1
-8.268E-2	5.580E-1	2.024E+1
-8.268E-2	5.840E-1	2.000E+1
-8.431E-2	5.515E-1	2.008E+1
-8.755E-2	5.645E-1	2.017E+1
-8.755E-2	5.678E-1	2.010E+1
-8.106E-2	5.613E-1	2.010E+1
-8.268E-2	5.353E-1	2.017E+1
-8.268E-2	5.451E-1	1.995E+1
-8.106E-2	5.645E-1	2.003E+1
-8.106E-2	5.840E-1	2.004E+1
-8.268E-2	5.353E-1	2.016E+1
-8.431E-2	5.775E-1	2.014E+1
-8.431E-2	5.548E-1	2.012E+1
-8.106E-2	5.710E-1	2.027E+1
-8.106E-2	5.515E-1	2.015E+1
-8.431E-2	5.353E-1	2.012E+1
-7.944E-2	5.515E-1	2.022E+1
-8.106E-2	5.386E-1	2.009E+1
-8.106E-2	5.386E-1	2.025E+1
-8.431E-2	5.353E-1	2.010E+1
-8.431E-2	5.548E-1	2.013E+1
-7.944E-2	5.353E-1	2.006E+1
-8.268E-2	5.742E-1	2.014E+1
-8.593E-2	5.386E-1	2.010E+1
-8.593E-2	5.386E-1	2.006E+1
-7.944E-2	5.742E-1	2.007E+1
-8.431E-2	5.483E-1	2.017E+1
-8.268E-2	6.002E-1	2.011E+1
-8.431E-2	5.418E-1	2.021E+1
-8.106E-2	5.515E-1	2.001E+1
-8.431E-2	5.710E-1	1.998E+1
-8.431E-2	5.580E-1	2.029E+1
-8.593E-2	5.645E-1	2.011E+1
-8.431E-2	5.288E-1	2.023E+1
-8.268E-2	5.580E-1	2.005E+1
-8.431E-2	5.970E-1	1.991E+1
-8.593E-2	5.613E-1	1.993E+1
-8.106E-2	5.288E-1	2.005E+1
-8.268E-2	5.548E-1	2.013E+1
-8.431E-2	5.353E-1	2.019E+1
-8.431E-2	5.645E-1	1.999E+1
-8.431E-2	5.386E-1	2.012E+1
-7.944E-2	5.223E-1	2.023E+1
-8.431E-2	5.807E-1	2.001E+1
-8.431E-2	5.645E-1	2.011E+1
-8.106E-2	5.840E-1	2.012E+1
-8.431E-2	5.710E-1	2.017E+1
-8.431E-2	5.613E-1	2.007E+1
-8.268E-2	5.451E-1	1.998E+1
-8.593E-2	5.386E-1	2.020E+1
-8.268E-2	5.451E-1	2.015E+1
-8.431E-2	5.678E-1	2.005E+1
-8.431E-2	5.645E-1	2.007E+1
-7.782E-2	5.742E-1	2.032E+1
-8.268E-2	5.807E-1	2.008E+1
-8.431E-2	5.807E-1	2.024E+1
-8.268E-2	5.353E-1	2.011E+1
-8.106E-2	5.580E-1	2.002E+1
-8.268E-2	5.613E-1	1.995E+1
-8.431E-2	5.451E-1	2.003E+1
-8.431E-2	5.288E-1	2.015E+1
-7.944E-2	5.807E-1	2.008E+1
-8.268E-2	5.418E-1	2.006E+1
-8.431E-2	5.840E-1	2.012E+1
-8.431E-2	5.353E-1	2.013E+1
-8.268E-2	5.548E-1	1.992E+1
-8.268E-2	5.451E-1	2.036E+1
-8.106E-2	5.548E-1	2.009E+1
-8.431E-2	5.872E-1	2.014E+1
-8.106E-2	5.483E-1	2.002E+1
-8.431E-2	5.580E-1	2.008E+1
-8.106E-2	5.418E-1	2.008E+1
-8.593E-2	5.678E-1	2.013E+1
-8.431E-2	5.321E-1	2.014E+1
-8.268E-2	5.807E-1	2.005E+1
-8.268E-2	5.710E-1	2.001E+1
-8.431E-2	5.451E-1	2.005E+1
-8.268E-2	5.613E-1	2.011E+1
-8.593E-2	5.548E-1	2.004E+1
-8.431E-2	5.840E-1	2.007E+1
-8.917E-2	5.580E-1	2.011E+1
-7.782E-2	5.580E-1	2.013E+1
-8.268E-2	5.451E-1	2.013E+1
-8.755E-2	5.937E-1	2.006E+1
-8.431E-2	5.483E-1	2.004E+1
-8.268E-2	5.483E-1	2.018E+1
-8.593E-2	5.515E-1	2.000E+1
-8.268E-2	5.807E-1	2.014E+1
-8.593E-2	5.613E-1	2.012E+1
-7.944E-2	5.418E-1	2.003E+1
-8.268E-2	5.742E-1	2.006E+1
-8.431E-2	5.645E-1	2.006E+1
-8.593E-2	5.548E-1	2.003E+1
-8.431E-2	5.418E-1	2.007E+1
-8.593E-2	5.678E-1	2.019E+1
-8.431E-2	5.191E-1	2.010E+1
-8.268E-2	5.418E-1	2.008E+1
-8.431E-2	5.548E-1	2.013E+1
-8.431E-2	5.613E-1	2.027E+1
-8.593E-2	5.515E-1	2.027E+1
-8.268E-2	5.742E-1	2.018E+1
-8.268E-2	5.515E-1	1.998E+1
-8.431E-2	5.451E-1	2.008E+1
-8.431E-2	5.418E-1	2.031E+1
-8.268E-2	5.451E-1	2.005E+1
-8.106E-2	5.710E-1	2.013E+1
-8.431E-2	5.451E-1	2.013E+1
-8.268E-2	5.548E-1	2.005E+1
-8.268E-2	5.548E-1	2.011E+1
-8.431E-2	5.678E-1	2.016E+1
-8.106E-2	5.515E-1	2.019E+1
-8.268E-2	5.645E-1	2.012E+1
-8.593E-2	5.613E-1	2.003E+1
-8.106E-2	5.515E-1	2.011E+1
-8.431E-2	5.645E-1	2.008E+1
-8.593E-2	5.256E-1	2.009E+1
-8.593E-2	5.807E-1	1.999E+1
-8.268E-2	5.678E-1	2.015E+1
-8.268E-2	5.937E-1	2.022E+1
-8.593E-2	5.613E-1	2.025E+1
-8.593E-2	5.807E-1	1.997E+1
-8.106E-2	5.580E-1	2.010E+1
-8.593E-2	5.515E-1	2.013E+1
-8.431E-2	5.483E-1	2.005E+1
-8.268E-2	5.678E-1	1.995E+1
-8.268E-2	4.996E-1	2.007E+1
-8.106E-2	5.905E-1	2.006E+1
-8.593E-2	5.483E-1	2.017E+1
-8.593E-2	5.353E-1	2.019E+1
-8.431E-2	5.742E-1	1.999E+1
-8.268E-2	5.548E-1	2.025E+1
-8.268E-2	5.678E-1	2.013E+1
-8.268E-2	5.451E-1	2.005E+1
-8.268E-2	5.483E-1	2.004E+1
-8.268E-2	5.742E-1	2.020E+1
-8.593E-2	5.515E-1	1.999E+1
-8.593E-2	5.613E-1	2.008E+1
-8.431E-2	5.613E-1	2.013E+1
-8.268E-2	5.515E-1	1.996E+1
-8.268E-2	5.451E-1	1.993E+1
-8.593E-2	5.548E-1	2.014E+1
-7.944E-2	5.580E-1	2.017E+1
-8.431E-2	5.742E-1	2.015E+1
-8.431E-2	5.418E-1	2.008E+1
-8.593E-2	5.483E-1	1.993E+1
-8.755E-2	5.970E-1	2.009E+1
-8.106E-2	5.678E-1	1.993E+1
-8.431E-2	5.645E-1	2.005E+1
-8.268E-2	5.288E-1	2.026E+1
-8.268E-2	5.451E-1	2.004E+1
-8.106E-2	5.256E-1	2.016E+1
-8.755E-2	5.515E-1	2.001E+1
-8.268E-2	5.548E-1	2.001E+1
-8.106E-2	5.613E-1	1.986E+1
-8.268E-2	5.678E-1	2.011E+1
-8.431E-2	5.580E-1	2.002E+1
-8.268E-2	5.970E-1	2.011E+1
-8.106E-2	5.710E-1	2.008E+1
-8.431E-2	5.515E-1	2.019E+1
-8.755E-2	5.418E-1	2.020E+1
-8.431E-2	5.807E-1	2.004E+1
-8.431E-2	5.807E-1	2.017E+1
-8.268E-2	5.353E-1	2.010E+1
-8.593E-2	5.353E-1	2.009E+1
-8.268E-2	5.451E-1	2.021E+1
-8.593E-2	5.775E-1	2.006E+1
-8.268E-2	5.191E-1	2.020E+1
-8.431E-2	5.418E-1	2.000E+1
-8.431E-2	5.288E-1	2.020E+1
-8.268E-2	5.321E-1	2.010E+1
-8.431E-2	5.483E-1	2.021E+1
-8.755E-2	5.613E-1	2.011E+1
-8.431E-2	5.321E-1	2.005E+1
-8.431E-2	5.645E-1	2.005E+1
-8.268E-2	5.451E-1	2.001E+1
-8.431E-2	5.483E-1	2.012E+1
-8.431E-2	5.775E-1	2.006E+1
-8.268E-2	5.678E-1	2.011E+1
-7.944E-2	5.613E-1	2.013E+1
-8.431E-2	5.645E-1	2.019E+1
-8.431E-2	5.515E-1	2.031E+1
-8.431E-2	5.515E-1	2.022E+1
-8.431E-2	5.580E-1	2.013E+1
-8.593E-2	5.451E-1	1.994E+1
-8.431E-2	5.451E-1	2.044E+1
-8.106E-2	5.548E-1	2.007E+1
-8.106E-2	5.710E-1	2.011E+1
-8.755E-2	5.256E-1	2.006E+1
-8.431E-2	5.613E-1	2.005E+1
-8.268E-2	5.710E-1	2.008E+1
-8.431E-2	5.451E-1	2.007E+1
-8.593E-2	5.418E-1	2.001E+1
-8.593E-2	5.710E-1	2.023E+1
-8.268E-2	5.548E-1	2.022E+1
-8.106E-2	5.386E-1	2.022E+1
-8.431E-2	5.418E-1	2.006E+1
-8.593E-2	5.386E-1	2.011E+1
-8.431E-2	5.386E-1	2.028E+1
-8.431E-2	5.937E-1	2.012E+1
-8.268E-2	5.580E-1	1.998E+1
-8.106E-2	5.678E-1	2.012E+1
-8.593E-2	5.742E-1	1.998E+1
-8.268E-2	5.483E-1	2.009E+1
-8.755E-2	5.678E-1	2.008E+1
-8.593E-2	5.515E-1	2.008E+1
-8.268E-2	5.159E-1	2.003E+1
-8.431E-2	5.515E-1	1.992E+1
-8.593E-2	5.321E-1	2.006E+1
-8.431E-2	5.321E-1	2.005E+1
-8.268E-2	5.321E-1	2.014E+1
-8.431E-2	5.645E-1	2.011E+1
-8.268E-2	5.645E-1	1.995E+1
-8.106E-2	5.386E-1	2.012E+1
-8.431E-2	5.775E-1	2.019E+1
-8.106E-2	5.613E-1	2.006E+1
-8.917E-2	5.483E-1	2.028E+1
-8.755E-2	5.451E-1	2.025E+1
-8.268E-2	5.386E-1	2.001E+1
-8.431E-2	5.548E-1	2.014E+1
-8.268E-2	5.580E-1	2.018E+1
-8.593E-2	5.678E-1	1.987E+1
-8.268E-2	5.678E-1	2.009E+1
-8.268E-2	5.418E-1	1.995E+1
-8.593E-2	5.483E-1	2.016E+1
-8.593E-2	5.386E-1	2.021E+1
-8.106E-2	5.645E-1	2.015E+1
-8.593E-2	5.678E-1	2.011E+1
-8.755E-2	5.418E-1	1.984E+1
-8.268E-2	5.580E-1	2.019E+1
-8.431E-2	5.710E-1	2.017E+1
-8.431E-2	5.386E-1	2.020E+1
-8.431E-2	5.645E-1	2.042E+1
-8.431E-2	5.483E-1	1.995E+1
-8.431E-2	5.775E-1	2.014E+1
-8.431E-2	5.775E-1	2.002E+1
-8.431E-2	5.418E-1	2.007E+1
-8.593E-2	5.742E-1	2.029E+1
-8.106E-2	5.775E-1	2.006E+1
-8.268E-2	5.742E-1	1.997E+1
-8.268E-2	5.548E-1	2.003E+1
-8.755E-2	5.742E-1	2.006E+1
-8.106E-2	5.483E-1	2.017E+1
-8.268E-2	5.515E-1	2.005E+1
-8.268E-2	5.256E-1	2.001E+1
-8.431E-2	5.548E-1	2.008E+1
-8.431E-2	5.418E-1	2.009E+1
-8.593E-2	5.418E-1	2.022E+1
-8.593E-2	5.710E-1	2.000E+1
-8.755E-2	5.353E-1	2.015E+1
-8.431E-2	5.580E-1	1.999E+1
-8.431E-2	5.645E-1	2.019E+1
-8.431E-2	5.807E-1	2.028E+1
-8.593E-2	5.483E-1	2.033E+1
-8.431E-2	5.548E-1	2.001E+1
-8.593E-2	5.807E-1	2.008E+1
-8.593E-2	5.905E-1	2.011E+1
-8.431E-2	5.645E-1	2.001E+1
-8.106E-2	5.613E-1	2.019E+1
-8.268E-2	5.256E-1	2.018E+1
-8.431E-2	5.645E-1	2.013E+1
-8.593E-2	5.580E-1	2.021E+1
-8.431E-2	5.418E-1	2.019E+1
-8.593E-2	5.742E-1	1.999E+1
-8.593E-2	5.288E-1	1.984E+1
-8.431E-2	5.937E-1	2.004E+1
-8.268E-2	5.580E-1	2.009E+1
-8.268E-2	5.451E-1	2.003E+1
-8.431E-2	5.451E-1	2.019E+1
-8.593E-2	5.710E-1	2.020E+1
-7.944E-2	5.353E-1	2.015E+1
-8.431E-2	5.418E-1	2.021E+1
-8.431E-2	5.515E-1	2.021E+1
-8.593E-2	5.710E-1	2.012E+1
-7.944E-2	5.386E-1	2.012E+1
-8.593E-2	5.872E-1	2.001E+1
-8.431E-2	5.742E-1	1.999E+1
-8.431E-2	5.580E-1	2.003E+1
-8.431E-2	5.742E-1	2.009E+1
-8.268E-2	5.548E-1	2.024E+1
-8.431E-2	5.613E-1	2.012E+1
-8.755E-2	5.840E-1	2.017E+1
-7.944E-2	5.775E-1	2.004E+1
-8.431E-2	5.223E-1	2.022E+1
-8.593E-2	5.775E-1	2.006E+1
-8.593E-2	5.451E-1	2.009E+1
-8.106E-2	5.807E-1	1.998E+1
-8.268E-2	5.613E-1	2.016E+1
-8.755E-2	5.483E-1	2.016E+1
-8.431E-2	5.710E-1	2.028E+1
-8.268E-2	5.418E-1	2.015E+1
-8.268E-2	5.483E-1	2.009E+1
-8.593E-2	5.483E-1	2.019E+1
-8.431E-2	5.288E-1	2.020E+1
-8.431E-2	5.742E-1	1.990E+1
-8.431E-2	5.548E-1	2.004E+1
-8.593E-2	5.515E-1	1.997E+1
-8.593E-2	5.645E-1	2.002E+1
-8.106E-2	5.645E-1	2.000E+1
-8.431E-2	5.515E-1	2.012E+1
-8.755E-2	5.678E-1	2.021E+1
-8.431E-2	5.678E-1	1.987E+1
-8.106E-2	5.613E-1	2.008E+1
-8.268E-2	5.451E-1	1.998E+1
-8.593E-2	5.710E-1	2.022E+1
-8.431E-2	5.580E-1	2.016E+1
-8.431E-2	5.483E-1	2.002E+1
-8.106E-2	5.840E-1	2.002E+1
-8.755E-2	5.548E-1	2.021E+1
-8.431E-2	5.483E-1	2.004E+1
-8.268E-2	5.580E-1	2.032E+1
-8.268E-2	5.613E-1	2.035E+1
-8.755E-2	5.970E-1	2.006E+1
-8.593E-2	5.418E-1	2.014E+1
-8.268E-2	5.159E-1	2.012E+1
-8.268E-2	5.386E-1	2.003E+1
-8.431E-2	5.678E-1	2.002E+1
-8.268E-2	5.807E-1	2.027E+1
-8.593E-2	5.483E-1	2.025E+1
-8.431E-2	5.418E-1	2.016E+1
-8.593E-2	5.580E-1	2.005E+1
-8.431E-2	5.483E-1	2.014E+1
-8.268E-2	5.548E-1	2.002E+1
-8.106E-2	5.386E-1	2.007E+1
-9.079E-2	5.710E-1	2.026E+1
-8.431E-2	5.775E-1	2.021E+1
-8.431E-2	5.321E-1	2.011E+1
-8.431E-2	5.613E-1	2.013E+1
-8.431E-2	5.710E-1	2.003E+1
-8.593E-2	5.418E-1	2.000E+1
-8.268E-2	5.613E-1	2.011E+1
-8.268E-2	5.775E-1	2.010E+1
-8.917E-2	5.223E-1	2.012E+1
-8.593E-2	5.678E-1	2.021E+1
-8.268E-2	5.645E-1	2.014E+1
-8.106E-2	5.483E-1	2.029E+1
-8.755E-2	5.515E-1	2.003E+1
-8.431E-2	5.451E-1	2.005E+1
-8.593E-2	5.483E-1	2.005E+1
-8.431E-2	5.742E-1	2.019E+1
-8.593E-2	5.645E-1	2.031E+1
-8.431E-2	5.451E-1	2.009E+1
-8.431E-2	5.613E-1	2.028E+1
-8.268E-2	5.645E-1	2.011E+1
-8.431E-2	5.548E-1	2.012E+1
-8.106E-2	5.580E-1	1.996E+1
-8.268E-2	5.678E-1	2.005E+1
-8.431E-2	5.386E-1	2.005E+1
-8.593E-2	5.321E-1	2.022E+1
-8.431E-2	5.872E-1	2.003E+1
-8.106E-2	5.451E-1	2.019E+1
-8.106E-2	5.710E-1	2.000E+1
-8.593E-2	5.418E-1	2.014E+1
-8.431E-2	5.483E-1	2.021E+1
-8.431E-2	5.288E-1	2.012E+1
-8.268E-2	5.288E-1	2.014E+1
-8.431E-2	5.807E-1	2.008E+1
-8.268E-2	5.483E-1	2.023E+1
-7.944E-2	5.483E-1	2.027E+1
-7.944E-2	5.288E-1	1.993E+1
-8.431E-2	5.742E-1	2.000E+1
-8.593E-2	5.418E-1	2.008E+1
-7.944E-2	5.548E-1	2.029E+1
-8.431E-2	5.775E-1	1.997E+1
-8.431E-2	5.678E-1	2.006E+1
-8.593E-2	5.515E-1	2.014E+1
-8.431E-2	5.613E-1	2.004E+1
-7.944E-2	5.515E-1	2.003E+1
-8.431E-2	5.256E-1	2.015E+1
-8.431E-2	5.840E-1	1.996E+1
-8.593E-2	5.515E-1	2.029E+1
-8.106E-2	5.515E-1	2.014E+1
-8.593E-2	5.386E-1	2.006E+1
-8.268E-2	5.386E-1	1.991E+1
-8.268E-2	5.613E-1	2.002E+1
-8.268E-2	5.548E-1	2.020E+1
-8.431E-2	5.451E-1	2.006E+1
-8.593E-2	5.613E-1	2.022E+1
-8.268E-2	5.256E-1	1.984E+1
-8.106E-2	5.645E-1	2.026E+1
-8.268E-2	5.710E-1	2.013E+1
-7.944E-2	5.580E-1	2.013E+1
-7.944E-2	5.937E-1	2.027E+1
-8.268E-2	5.580E-1	2.014E+1
-8.593E-2	5.288E-1	2.002E+1
-8.431E-2	5.451E-1	2.019E+1
-8.431E-2	5.613E-1	2.025E+1
-8.268E-2	5.613E-1	1.999E+1
-8.431E-2	5.645E-1	2.014E+1
-8.431E-2	5.710E-1	2.037E+1
-8.268E-2	5.483E-1	1.998E+1
-8.431E-2	5.580E-1	2.006E+1
-8.593E-2	5.710E-1	2.009E+1
-8.755E-2	5.548E-1	2.016E+1
-8.106E-2	5.451E-1	2.008E+1
-8.106E-2	5.742E-1	2.006E+1
-8.431E-2	5.418E-1	1.998E+1
-8.431E-2	5.613E-1	2.022E+1
-8.106E-2	5.613E-1	2.004E+1
-8.431E-2	5.548E-1	2.019E+1
-8.755E-2	5.223E-1	2.011E+1
-8.431E-2	5.742E-1	2.023E+1
-8.268E-2	5.548E-1	2.010E+1
-8.268E-2	5.840E-1	2.015E+1
-8.268E-2	5.483E-1	2.005E+1
-8.593E-2	5.548E-1	2.020E+1
-8.268E-2	5.483E-1	2.033E+1
-8.431E-2	5.580E-1	2.021E+1
-8.431E-2	5.418E-1	2.022E+1
-8.593E-2	5.548E-1	2.004E+1
-7.944E-2	5.451E-1	2.016E+1
-8.106E-2	5.678E-1	2.017E+1
-8.106E-2	5.386E-1	2.018E+1
-8.593E-2	5.288E-1	2.001E+1
-8.106E-2	5.548E-1	2.005E+1
-8.268E-2	5.580E-1	2.003E+1
-8.431E-2	5.548E-1	1.999E+1
-8.431E-2	5.613E-1	2.009E+1
-7.944E-2	5.418E-1	2.018E+1
-8.268E-2	5.678E-1	2.022E+1
-8.268E-2	5.451E-1	2.012E+1
-8.755E-2	5.386E-1	2.018E+1
-8.268E-2	5.613E-1	2.002E+1
-8.431E-2	5.742E-1	2.026E+1
-8.593E-2	5.386E-1	2.000E+1
-8.593E-2	5.580E-1	1.996E+1
-8.431E-2	5.386E-1	2.007E+1
-8.593E-2	5.807E-1	2.012E+1
-8.268E-2	5.580E-1	2.004E+1
-8.755E-2	5.710E-1	2.007E+1
-7.944E-2	5.645E-1	2.000E+1
-8.431E-2	5.548E-1	2.002E+1
-8.593E-2	5.548E-1	2.024E+1
-8.593E-2	5.678E-1	2.008E+1
-8.106E-2	5.321E-1	2.020E+1
-8.106E-2	5.418E-1	2.006E+1
-8.593E-2	5.807E-1	2.020E+1
-8.593E-2	5.645E-1	2.018E+1
-8.431E-2	5.515E-1	2.014E+1
-8.268E-2	5.418E-1	2.019E+1
-8.755E-2	5.418E-1	1.996E+1
-8.593E-2	5.678E-1	2.000E+1
-8.268E-2	5.483E-1	2.010E+1
-8.593E-2	5.451E-1	2.014E+1
-8.431E-2	5.645E-1	1.997E+1
-8.431E-2	5.451E-1	2.024E+1
-8.106E-2	5.645E-1	2.026E+1
-8.431E-2	5.645E-1	2.017E+1
-8.593E-2	5.710E-1	1.998E+1
-8.755E-2	5.515E-1	2.020E+1
-8.268E-2	5.580E-1	2.017E+1
-8.431E-2	5.645E-1	2.017E+1
-8.268E-2	5.386E-1	2.006E+1
-8.593E-2	5.775E-1	2.003E+1
-8.431E-2	5.386E-1	2.007E+1
-8.431E-2	5.418E-1	2.005E+1
-8.431E-2	5.548E-1	1.994E+1
-8.431E-2	5.742E-1	2.010E+1
-7.782E-2	5.515E-1	1.996E+1
-8.106E-2	5.613E-1	2.010E+1
-8.593E-2	5.483E-1	2.022E+1
-8.593E-2	5.353E-1	2.013E+1
-7.944E-2	5.483E-1	2.007E+1
-8.431E-2	5.288E-1	2.013E+1
-8.431E-2	5.742E-1	2.001E+1
-8.755E-2	5.613E-1	2.010E+1
-8.106E-2	5.321E-1	2.020E+1
-8.268E-2	5.483E-1	2.008E+1
-8.431E-2	5.710E-1	2.020E+1
-8.917E-2	5.515E-1	2.017E+1
-8.431E-2	5.678E-1	2.017E+1
-8.106E-2	5.191E-1	2.014E+1
-8.593E-2	5.451E-1	2.009E+1
-8.755E-2	5.678E-1	1.996E+1
-8.268E-2	5.451E-1	2.013E+1
-8.106E-2	5.548E-1	2.022E+1
-8.593E-2	5.353E-1	2.016E+1
-8.431E-2	5.353E-1	1.996E+1
-8.268E-2	5.742E-1	2.004E+1
-8.431E-2	5.580E-1	1.998E+1
-8.593E-2	5.548E-1	2.009E+1
-8.755E-2	5.515E-1	2.010E+1
-8.268E-2	5.418E-1	2.020E+1
-8.106E-2	5.451E-1	1.992E+1
-8.593E-2	5.840E-1	1.991E+1
-8.268E-2	5.645E-1	2.006E+1
-8.106E-2	5.386E-1	2.010E+1
-8.431E-2	5.451E-1	2.006E+1
-8.431E-2	5.483E-1	2.019E+1
-8.431E-2	5.386E-1	2.014E+1
-8.268E-2	5.710E-1	2.008E+1
-8.106E-2	5.451E-1	2.002E+1
-8.593E-2	5.580E-1	2.012E+1
-8.431E-2	5.580E-1	2.018E+1
-8.268E-2	5.645E-1	2.019E+1
-8.431E-2	5.613E-1	2.013E+1
-8.431E-2	5.775E-1	2.006E+1
-8.431E-2	5.548E-1	2.021E+1
-8.268E-2	5.451E-1	2.014E+1
-8.593E-2	5.159E-1	2.015E+1
-8.593E-2	5.807E-1	2.042E+1
-8.268E-2	5.515E-1	2.018E+1
-8.268E-2	5.645E-1	2.027E+1
-8.268E-2	5.613E-1	2.023E+1
-8.755E-2	5.613E-1	2.009E+1
-8.593E-2	5.418E-1	2.016E+1
-8.268E-2	5.548E-1	2.005E+1
-8.593E-2	5.418E-1	2.020E+1
-8.755E-2	5.418E-1	2.023E+1
-8.268E-2	5.483E-1	2.006E+1
-8.431E-2	5.548E-1	2.002E+1
-8.268E-2	5.223E-1	1.999E+1
-8.593E-2	5.483E-1	2.019E+1
-8.268E-2	5.710E-1	2.010E+1
-8.268E-2	5.483E-1	2.022E+1
-8.268E-2	5.742E-1	2.017E+1
-8.593E-2	5.645E-1	2.023E+1
-8.431E-2	5.548E-1	2.018E+1
-8.755E-2	5.580E-1	2.019E+1
-8.106E-2	5.645E-1	2.003E+1
-8.431E-2	5.613E-1	2.013E+1
-8.268E-2	5.807E-1	1.997E+1
-8.268E-2	5.451E-1	2.014E+1
-8.268E-2	5.483E-1	2.002E+1
-8.755E-2	5.710E-1	2.012E+1
-8.431E-2	5.678E-1	2.025E+1
-8.106E-2	5.483E-1	2.006E+1
-8.106E-2	5.483E-1	1.985E+1
-8.593E-2	5.515E-1	1.994E+1
-8.268E-2	5.451E-1	2.001E+1
-8.593E-2	5.580E-1	2.002E+1
-8.106E-2	5.937E-1	2.006E+1
-8.755E-2	5.288E-1	1.994E+1
-8.268E-2	5.548E-1	1.998E+1
-8.431E-2	5.515E-1	2.001E+1
-8.268E-2	5.678E-1	2.015E+1
-8.268E-2	5.451E-1	2.007E+1
-8.106E-2	5.613E-1	2.005E+1
-8.268E-2	5.418E-1	2.009E+1
-8.268E-2	5.418E-1	2.013E+1
-8.593E-2	5.483E-1	1.994E+1
-8.431E-2	5.580E-1	2.018E+1
-8.593E-2	5.613E-1	2.016E+1
-8.106E-2	5.580E-1	2.022E+1
-8.593E-2	5.840E-1	2.012E+1
-8.268E-2	5.807E-1	1.998E+1
-8.431E-2	5.548E-1	2.009E+1
-8.431E-2	5.288E-1	1.999E+1
-8.755E-2	5.386E-1	1.990E+1
-8.431E-2	5.451E-1	1.989E+1
-8.593E-2	5.840E-1	2.012E+1
-8.268E-2	5.483E-1	2.015E+1
-8.431E-2	5.515E-1	2.013E+1
-8.755E-2	5.451E-1	2.023E+1
-8.268E-2	5.386E-1	2.018E+1
-8.431E-2	5.613E-1	2.016E+1
-8.593E-2	5.353E-1	2.000E+1
-8.593E-2	5.483E-1	2.021E+1
-8.593E-2	5.386E-1	2.005E+1
-8.106E-2	5.515E-1	2.013E+1
-8.755E-2	5.613E-1	2.023E+1
-8.431E-2	5.678E-1	2.021E+1
-8.431E-2	5.483E-1	2.013E+1
-8.593E-2	5.451E-1	2.001E+1
-8.593E-2	5.775E-1	2.022E+1
-8.268E-2	5.451E-1	2.002E+1
-8.268E-2	5.159E-1	2.022E+1
-8.268E-2	5.613E-1	2.021E+1
-8.593E-2	5.386E-1	1.996E+1
-8.593E-2	5.710E-1	2.021E+1
-8.431E-2	5.483E-1	2.003E+1
-8.431E-2	5.386E-1	2.004E+1
-8.755E-2	5.775E-1	2.024E+1
-8.593E-2	5.223E-1	2.009E+1
-8.268E-2	5.353E-1	2.022E+1
-8.593E-2	5.580E-1	1.998E+1
-8.593E-2	5.613E-1	2.003E+1
-8.593E-2	5.386E-1	2.012E+1
-8.268E-2	5.483E-1	2.018E+1
-8.431E-2	5.645E-1	2.005E+1
-8.431E-2	5.580E-1	2.010E+1
-8.431E-2	5.742E-1	2.011E+1
-8.268E-2	5.678E-1	2.001E+1
-8.431E-2	5.775E-1	2.000E+1
-8.755E-2	5.451E-1	2.026E+1
-8.593E-2	5.548E-1	2.022E+1
-8.106E-2	5.515E-1	2.014E+1
-8.431E-2	5.580E-1	2.007E+1
-8.431E-2	5.580E-1	2.005E+1
-8.917E-2	5.548E-1	2.019E+1
-7.944E-2	5.515E-1	2.012E+1
-8.431E-2	5.645E-1	2.029E+1
-8.431E-2	5.645E-1	1.996E+1
-8.755E-2	5.580E-1	2.009E+1
-8.431E-2	5.872E-1	2.009E+1
-8.431E-2	5.580E-1	2.012E+1
-8.431E-2	5.905E-1	2.017E+1
-8.755E-2	5.742E-1	1.997E+1
-8.268E-2	5.872E-1	2.026E+1
-8.431E-2	5.840E-1	2.007E+1
-8.593E-2	5.613E-1	2.026E+1
-8.755E-2	5.710E-1	2.009E+1
-8.106E-2	5.418E-1	2.017E+1
-8.431E-2	5.515E-1	2.013E+1
-8.431E-2	5.710E-1	2.005E+1
-8.755E-2	5.548E-1	2.012E+1
-8.106E-2	5.483E-1	1.997E+1
-8.431E-2	5.613E-1	2.029E+1
-8.755E-2	5.580E-1	2.015E+1
-8.755E-2	5.613E-1	2.025E+1
-8.106E-2	5.775E-1	2.014E+1
-8.268E-2	5.645E-1	2.022E+1
-8.431E-2	5.580E-1	2.003E+1
-8.593E-2	5.451E-1	2.016E+1
-8.431E-2	5.386E-1	2.010E+1
-8.593E-2	5.321E-1	2.015E+1
-8.593E-2	5.807E-1	2.009E+1
-8.593E-2	6.002E-1	2.015E+1
-7.944E-2	5.742E-1	2.007E+1
-8.593E-2	5.678E-1	2.003E+1
-8.593E-2	5.742E-1	2.022E+1
-8.593E-2	5.548E-1	1.993E+1
-8.268E-2	5.872E-1	2.025E+1
-8.431E-2	5.645E-1	1.996E+1
-8.431E-2	5.548E-1	2.011E+1
-8.917E-2	5.256E-1	2.026E+1
-8.431E-2	5.321E-1	1.998E+1
-8.593E-2	5.905E-1	2.024E+1
-8.593E-2	5.775E-1	2.001E+1
-8.593E-2	5.645E-1	2.010E+1
-8.431E-2	5.548E-1	2.030E+1
-8.593E-2	5.548E-1	2.010E+1
-8.755E-2	5.223E-1	2.019E+1
-8.593E-2	5.807E-1	2.011E+1
-8.268E-2	5.645E-1	1.999E+1
-8.431E-2	5.515E-1	2.007E+1
-8.593E-2	5.451E-1	2.002E+1
-8.917E-2	5.191E-1	1.994E+1
-7.944E-2	5.613E-1	2.014E+1
-8.431E-2	5.710E-1	2.013E+1
-8.593E-2	5.548E-1	2.010E+1
-8.755E-2	5.710E-1	2.016E+1
-8.268E-2	5.710E-1	2.015E+1
-8.431E-2	5.191E-1	2.015E+1
-8.755E-2	5.515E-1	2.011E+1
-8.593E-2	5.515E-1	2.012E+1
-8.268E-2	5.515E-1	2.017E+1
-8.431E-2	5.515E-1	2.011E+1
-8.755E-2	5.451E-1	1.995E+1
-8.431E-2	5.353E-1	2.031E+1
-8.268E-2	5.580E-1	2.005E+1
-8.431E-2	5.418E-1	2.000E+1
-8.755E-2	5.483E-1	1.994E+1
-8.431E-2	5.288E-1	1.987E+1
-8.268E-2	5.710E-1	2.025E+1
-8.268E-2	5.710E-1	1.999E+1
-8.917E-2	5.418E-1	2.000E+1
-8.755E-2	5.386E-1	2.005E+1
-8.106E-2	5.288E-1	1.994E+1
-8.268E-2	5.645E-1	1.997E+1
-8.593E-2	5.515E-1	2.006E+1
-8.593E-2	5.645E-1	2.014E+1
-8.593E-2	5.645E-1	2.024E+1
-8.431E-2	5.483E-1	1.997E+1
-8.755E-2	5.678E-1	2.007E+1
-8.593E-2	5.451E-1	2.015E+1
-8.268E-2	5.548E-1	2.013E+1
-8.268E-2	5.580E-1	2.012E+1
-8.593E-2	5.613E-1	2.025E+1
-8.593E-2	5.580E-1	1.987E+1
-8.431E-2	5.418E-1	2.006E+1
-8.268E-2	5.775E-1	2.009E+1
-8.755E-2	5.418E-1	2.010E+1
-8.593E-2	5.386E-1	2.000E+1
-8.431E-2	5.580E-1	2.007E+1
-8.268E-2	5.710E-1	2.006E+1
-8.593E-2	5.580E-1	2.037E+1
-8.268E-2	5.678E-1	1.990E+1
-8.268E-2	5.775E-1	2.014E+1
-8.593E-2	5.548E-1	2.009E+1
-8.431E-2	5.451E-1	2.023E+1
-8.593E-2	5.613E-1	2.029E+1
-8.268E-2	5.872E-1	2.018E+1
-8.593E-2	5.807E-1	2.035E+1
-8.755E-2	5.742E-1	2.002E+1
-8.431E-2	5.288E-1	2.033E+1
-8.431E-2	5.678E-1	2.017E+1
-8.106E-2	5.678E-1	2.005E+1
-8.755E-2	5.548E-1	2.019E+1
-8.268E-2	5.775E-1	2.005E+1
-8.431E-2	5.386E-1	2.017E+1
-7.944E-2	5.386E-1	2.020E+1
-8.755E-2	5.548E-1	1.988E+1
-8.431E-2	5.710E-1	2.011E+1
-8.106E-2	5.645E-1	2.021E+1
-8.106E-2	6.034E-1	2.003E+1
-8.917E-2	5.678E-1	2.011E+1
-8.268E-2	5.515E-1	2.027E+1
-8.593E-2	5.807E-1	1.994E+1
-8.268E-2	5.418E-1	2.012E+1
-8.755E-2	5.970E-1	2.018E+1
-8.593E-2	5.418E-1	1.995E+1
-8.431E-2	5.645E-1	2.016E+1
-8.268E-2	5.191E-1	2.012E+1
-9.242E-2	5.645E-1	2.007E+1
-8.268E-2	5.548E-1	2.021E+1
-8.593E-2	5.807E-1	2.021E+1
-8.268E-2	5.710E-1	2.014E+1
-8.593E-2	5.645E-1	2.029E+1
-8.431E-2	5.418E-1	2.019E+1
-8.593E-2	5.580E-1	2.017E+1
-8.106E-2	5.515E-1	2.009E+1
-8.755E-2	5.548E-1	1.996E+1
-8.431E-2	5.645E-1	2.007E+1
-8.593E-2	5.418E-1	2.020E+1
-8.106E-2	5.386E-1	2.015E+1
-8.755E-2	5.678E-1	2.020E+1
-8.431E-2	5.191E-1	2.011E+1
-8.268E-2	5.386E-1	2.004E+1
-8.106E-2	5.483E-1	2.006E+1
-8.593E-2	5.548E-1	2.027E+1
-8.431E-2	5.580E-1	2.019E+1
-8.431E-2	5.775E-1	2.005E+1
-8.268E-2	5.483E-1	1.996E+1
-8.755E-2	5.678E-1	2.004E+1
-8.593E-2	5.418E-1	1.984E+1
-8.268E-2	5.288E-1	2.018E+1
-8.268E-2	5.321E-1	2.014E+1
-8.593E-2	5.386E-1	1.999E+1
-8.268E-2	5.353E-1	1.997E+1
-8.593E-2	5.580E-1	2.009E+1
-8.268E-2	5.580E-1	2.010E+1
-8.755E-2	5.548E-1	2.008E+1
-8.431E-2	5.580E-1	2.015E+1
-8.431E-2	5.710E-1	2.009E+1
-8.431E-2	5.353E-1	2.012E+1
-8.755E-2	5.580E-1	2.010E+1
-8.755E-2	5.548E-1	2.015E+1
-8.593E-2	5.515E-1	2.004E+1
-8.431E-2	5.418E-1	2.009E+1
-8.755E-2	5.742E-1	2.004E+1
-8.593E-2	5.288E-1	2.013E+1
-8.268E-2	5.483E-1	2.007E+1
-8.593E-2	5.321E-1	2.013E+1
-8.755E-2	5.515E-1	1.993E+1
-8.593E-2	5.678E-1	2.014E+1
-8.268E-2	5.256E-1	2.015E+1
-8.431E-2	5.613E-1	2.012E+1
-8.755E-2	5.418E-1	2.005E+1
-8.593E-2	5.321E-1	2.005E+1
-8.106E-2	5.159E-1	2.009E+1
-8.431E-2	5.256E-1	2.013E+1
-8.755E-2	5.515E-1	2.021E+1
-8.431E-2	5.483E-1	2.029E+1
-8.431E-2	5.613E-1	2.004E+1
-8.593E-2	5.256E-1	2.016E+1
-8.431E-2	5.483E-1	2.027E+1
-8.755E-2	5.321E-1	2.026E+1
-8.593E-2	5.321E-1	1.994E+1
-8.431E-2	5.580E-1	2.026E+1
-8.268E-2	5.742E-1	2.020E+1
-8.755E-2	5.613E-1	2.019E+1
-8.593E-2	5.386E-1	2.015E+1
-8.593E-2	5.548E-1	2.009E+1
-8.593E-2	5.321E-1	2.002E+1
-8.593E-2	5.451E-1	1.998E+1
-8.431E-2	5.353E-1	2.003E+1
-8.431E-2	5.515E-1	2.003E+1
-8.593E-2	5.613E-1	2.019E+1
-8.593E-2	5.548E-1	2.003E+1
-8.268E-2	5.580E-1	2.016E+1
-8.593E-2	5.613E-1	2.023E+1
-8.106E-2	5.645E-1	2.000E+1
-8.593E-2	5.937E-1	2.022E+1
-8.431E-2	5.483E-1	2.012E+1
-8.431E-2	5.321E-1	2.005E+1
-8.593E-2	5.223E-1	2.011E+1
-8.593E-2	5.580E-1	2.006E+1
-8.106E-2	5.678E-1	1.990E+1
-8.268E-2	5.580E-1	2.034E+1
-8.268E-2	5.807E-1	2.008E+1
-8.431E-2	5.515E-1	2.012E+1
-8.268E-2	5.321E-1	2.027E+1
-8.917E-2	5.710E-1	1.991E+1
-8.593E-2	5.710E-1	2.012E+1
-8.755E-2	5.742E-1	1.996E+1
-8.268E-2	5.710E-1	2.009E+1
-8.755E-2	5.548E-1	2.024E+1
-8.593E-2	5.580E-1	1.996E+1
-8.755E-2	5.613E-1	2.008E+1
-8.268E-2	5.613E-1	2.007E+1
-8.431E-2	5.580E-1	2.010E+1
-8.431E-2	5.840E-1	2.015E+1
-8.755E-2	5.159E-1	2.024E+1
-7.944E-2	5.515E-1	2.002E+1
-8.431E-2	5.775E-1	2.011E+1
-8.431E-2	5.353E-1	2.010E+1
-8.755E-2	5.386E-1	2.003E+1
-8.268E-2	5.580E-1	2.007E+1
-8.268E-2	5.678E-1	2.025E+1
-8.268E-2	5.515E-1	2.008E+1
-8.755E-2	5.580E-1	2.015E+1
-8.593E-2	5.840E-1	2.000E+1
-8.268E-2	5.353E-1	2.018E+1
-8.268E-2	5.905E-1	2.019E+1
-8.755E-2	5.645E-1	2.009E+1
-7.944E-2	5.613E-1	2.012E+1
-8.593E-2	5.645E-1	2.007E+1
-8.268E-2	5.451E-1	2.019E+1
-8.755E-2	5.418E-1	2.002E+1
-8.268E-2	5.645E-1	2.024E+1
-8.593E-2	5.742E-1	2.028E+1
-8.431E-2	5.678E-1	2.011E+1
-8.593E-2	5.256E-1	2.008E+1
-8.431E-2	5.515E-1	1.995E+1
-8.431E-2	5.645E-1	2.004E+1
-8.593E-2	5.223E-1	2.000E+1
-8.593E-2	5.353E-1	2.011E+1
-8.268E-2	5.321E-1	2.012E+1
-8.593E-2	5.483E-1	1.999E+1
-8.431E-2	5.515E-1	2.012E+1
-8.431E-2	5.905E-1	2.005E+1
-8.268E-2	5.775E-1	2.005E+1
-8.431E-2	5.742E-1	1.989E+1
-8.593E-2	5.613E-1	2.012E+1
-8.593E-2	5.288E-1	1.978E+1
-8.431E-2	5.451E-1	2.015E+1
-8.431E-2	5.613E-1	1.991E+1
-8.593E-2	5.678E-1	2.010E+1
-8.431E-2	5.223E-1	2.015E+1
-8.106E-2	5.613E-1	2.012E+1
-8.106E-2	5.580E-1	2.017E+1
-8.431E-2	5.548E-1	1.993E+1
-8.593E-2	5.678E-1	2.007E+1
-8.268E-2	5.483E-1	2.007E+1
-8.593E-2	5.775E-1	2.010E+1
-8.431E-2	5.515E-1	1.999E+1
-8.593E-2	5.678E-1	1.993E+1
-8.106E-2	5.613E-1	2.017E+1
-8.106E-2	5.451E-1	2.009E+1
-8.593E-2	5.580E-1	2.018E+1
-8.431E-2	5.807E-1	2.018E+1
-8.268E-2	5.548E-1	2.006E+1
-8.106E-2	5.483E-1	2.016E+1
-8.431E-2	5.548E-1	2.013E+1
-8.431E-2	5.418E-1	2.018E+1
-8.268E-2	5.515E-1	2.018E+1
-8.431E-2	5.321E-1	2.012E+1
-8.593E-2	5.483E-1	2.000E+1
-8.431E-2	5.580E-1	2.009E+1
-8.268E-2	5.483E-1	1.998E+1
-8.268E-2	5.548E-1	2.025E+1
-8.755E-2	5.515E-1	2.011E+1
-8.593E-2	5.840E-1	2.007E+1
-8.268E-2	5.548E-1	2.015E+1
-8.268E-2	5.742E-1	2.007E+1
-8.755E-2	5.548E-1	2.025E+1
-7.944E-2	5.223E-1	2.034E+1
-8.431E-2	5.418E-1	2.021E+1
-8.268E-2	5.580E-1	2.012E+1
-8.431E-2	5.645E-1	2.006E+1
-8.593E-2	5.451E-1	2.000E+1
-8.431E-2	5.418E-1	1.989E+1
-8.106E-2	5.451E-1	2.027E+1
-8.593E-2	5.353E-1	2.003E+1
-8.268E-2	5.613E-1	2.013E+1
-8.431E-2	5.548E-1	2.000E+1
-7.944E-2	5.451E-1	2.000E+1
-8.593E-2	5.580E-1	2.007E+1
-8.431E-2	5.678E-1	2.012E+1
-8.268E-2	5.840E-1	2.024E+1
-8.106E-2	5.645E-1	2.007E+1
-8.268E-2	5.515E-1	2.016E+1
-8.268E-2	5.386E-1	2.009E+1
-8.431E-2	5.386E-1	2.011E+1
-8.106E-2	5.386E-1	2.006E+1
-8.593E-2	5.321E-1	2.013E+1
-8.268E-2	5.321E-1	1.988E+1
-8.268E-2	5.613E-1	1.999E+1
-8.106E-2	5.613E-1	2.004E+1
-8.593E-2	5.451E-1	2.002E+1
-8.431E-2	5.386E-1	2.002E+1
-8.593E-2	5.353E-1	2.011E+1
-7.944E-2	5.678E-1	1.998E+1
-8.593E-2	5.483E-1	2.002E+1
-8.431E-2	5.645E-1	1.997E+1
-8.268E-2	5.645E-1	2.003E+1
-7.944E-2	5.321E-1	2.005E+1
-8.593E-2	5.483E-1	2.005E+1
-8.431E-2	5.548E-1	2.013E+1
-8.593E-2	5.548E-1	2.012E+1
-8.106E-2	5.775E-1	1.994E+1
-8.593E-2	5.678E-1	2.002E+1
-8.431E-2	5.905E-1	2.026E+1
-8.431E-2	5.548E-1	2.010E+1
-8.106E-2	5.515E-1	2.020E+1
-8.593E-2	5.483E-1	2.014E+1
-8.431E-2	5.418E-1	2.014E+1
-8.431E-2	5.580E-1	2.001E+1
-8.106E-2	5.515E-1	1.990E+1
-8.431E-2	5.645E-1	2.017E+1
-8.431E-2	5.321E-1	2.016E+1
-8.431E-2	5.353E-1	2.011E+1
-8.106E-2	5.223E-1	2.015E+1
-8.755E-2	5.451E-1	2.002E+1
-8.106E-2	5.483E-1	2.012E+1
-8.268E-2	5.451E-1	2.004E+1
-8.106E-2	5.613E-1	2.023E+1
-8.917E-2	5.515E-1	1.994E+1
-8.268E-2	5.483E-1	2.005E+1
-8.268E-2	5.321E-1	2.008E+1
-8.106E-2	5.548E-1	2.022E+1
-8.106E-2	5.548E-1	2.012E+1
-8.431E-2	5.645E-1	2.009E+1
-8.431E-2	5.418E-1	2.010E+1
-8.106E-2	5.451E-1	2.010E+1
-8.755E-2	5.483E-1	2.011E+1
-8.431E-2	5.288E-1	1.989E+1
-8.268E-2	5.678E-1	2.014E+1
-8.106E-2	5.645E-1	1.998E+1
-8.431E-2	5.937E-1	2.009E+1
-8.593E-2	5.288E-1	2.005E+1
-8.268E-2	5.191E-1	2.013E+1
-8.268E-2	5.386E-1	2.010E+1
-8.431E-2	5.256E-1	2.011E+1
-8.431E-2	5.483E-1	2.011E+1
-8.268E-2	5.742E-1	2.011E+1
-8.431E-2	5.580E-1	2.012E+1
-8.268E-2	5.451E-1	2.014E+1
-8.431E-2	5.580E-1	2.014E+1
-7.944E-2	5.483E-1	2.007E+1
-8.431E-2	5.321E-1	2.016E+1
-8.755E-2	5.548E-1	2.007E+1
-8.431E-2	5.483E-1	2.003E+1
-8.106E-2	5.321E-1	2.015E+1
-8.593E-2	5.321E-1	2.014E+1
-8.106E-2	5.418E-1	2.006E+1
-8.593E-2	5.515E-1	2.019E+1
-8.106E-2	5.613E-1	2.013E+1
-8.431E-2	5.613E-1	1.994E+1
-8.755E-2	5.645E-1	2.006E+1
-8.593E-2	5.288E-1	2.020E+1
-8.431E-2	5.580E-1	2.001E+1
-8.431E-2	5.613E-1	2.029E+1
-8.431E-2	5.451E-1	2.006E+1
-8.917E-2	5.840E-1	2.008E+1
-8.106E-2	5.548E-1	2.022E+1
-8.431E-2	5.288E-1	2.013E+1
-8.755E-2	5.288E-1	2.020E+1
-8.431E-2	5.418E-1	2.019E+1
-8.268E-2	5.645E-1	2.006E+1
-8.431E-2	5.386E-1	2.013E+1
[truncated: 106,251 more rows]
