# Supplementary material for: Improved ANAP incorporation and VCF analysis reveal details of P2X7 current facilitation and a limited conformational interplay between ATP binding and the intracellular ballast domain
Source: eLife. 2023 Jan 4;12:e82479. doi: 10.7554/eLife.82479 (PMC9859053; doi:10.7554/eLife.82479)
Supplement: Figure 6—source data 1. [file elife-82479-fig6-data1.zip › Figure-6_Source-data-1/K127-Geco_22a30#05.csv]

-1.573E-1	4.224E-2	1.059E+1
-1.573E-1	4.224E-2	1.055E+1
-1.573E-1	4.549E-2	1.064E+1
-1.573E-1	4.224E-2	1.064E+1
-1.541E-1	4.549E-2	1.065E+1
-1.541E-1	4.549E-2	1.064E+1
-1.573E-1	5.198E-2	1.054E+1
-1.605E-1	4.224E-2	1.059E+1
-1.573E-1	4.224E-2	1.054E+1
-1.573E-1	4.224E-2	1.057E+1
-1.573E-1	5.198E-2	1.064E+1
-1.589E-1	4.224E-2	1.047E+1
-1.557E-1	4.224E-2	1.041E+1
-1.541E-1	4.224E-2	1.064E+1
-1.541E-1	3.900E-2	1.045E+1
-1.605E-1	3.900E-2	1.047E+1
-1.605E-1	3.576E-2	1.054E+1
-1.541E-1	3.576E-2	1.056E+1
-1.557E-1	4.224E-2	1.070E+1
-1.589E-1	4.224E-2	1.063E+1
-1.573E-1	4.873E-2	1.077E+1
-1.573E-1	4.224E-2	1.070E+1
-1.573E-1	3.576E-2	1.061E+1
-1.622E-1	3.900E-2	1.057E+1
-1.573E-1	3.900E-2	1.059E+1
-1.573E-1	3.251E-2	1.060E+1
-1.557E-1	4.873E-2	1.053E+1
-1.589E-1	4.549E-2	1.061E+1
-1.589E-1	4.549E-2	1.065E+1
-1.557E-1	4.549E-2	1.066E+1
-1.573E-1	4.224E-2	1.083E+1
-1.605E-1	4.549E-2	1.074E+1
-1.573E-1	4.549E-2	1.065E+1
-1.573E-1	4.549E-2	1.072E+1
-1.573E-1	4.873E-2	1.066E+1
-1.589E-1	3.900E-2	1.068E+1
-1.589E-1	4.549E-2	1.050E+1
-1.524E-1	3.900E-2	1.054E+1
-1.589E-1	3.900E-2	1.067E+1
-1.589E-1	3.900E-2	1.084E+1
-1.589E-1	4.549E-2	1.060E+1
-1.573E-1	4.549E-2	1.062E+1
-1.557E-1	4.873E-2	1.049E+1
-1.589E-1	4.224E-2	1.058E+1
-1.589E-1	4.224E-2	1.059E+1
-1.557E-1	4.873E-2	1.067E+1
-1.605E-1	5.846E-2	1.052E+1
-1.622E-1	5.198E-2	1.061E+1
-1.557E-1	4.549E-2	1.075E+1
-1.557E-1	3.900E-2	1.065E+1
-1.573E-1	4.873E-2	1.067E+1
-1.589E-1	3.900E-2	1.062E+1
-1.573E-1	5.198E-2	1.051E+1
-1.589E-1	3.900E-2	1.057E+1
-1.541E-1	4.549E-2	1.063E+1
-1.605E-1	4.224E-2	1.059E+1
-1.573E-1	3.576E-2	1.071E+1
-1.589E-1	4.873E-2	1.063E+1
-1.589E-1	4.873E-2	1.044E+1
-1.589E-1	5.198E-2	1.050E+1
-1.557E-1	5.522E-2	1.063E+1
-1.541E-1	3.251E-2	1.055E+1
-1.557E-1	4.549E-2	1.058E+1
-1.573E-1	4.224E-2	1.070E+1
-1.589E-1	5.198E-2	1.062E+1
-1.557E-1	4.873E-2	1.062E+1
-1.557E-1	4.224E-2	1.066E+1
-1.622E-1	4.224E-2	1.058E+1
-1.605E-1	4.549E-2	1.065E+1
-1.557E-1	5.522E-2	1.062E+1
-1.557E-1	3.900E-2	1.061E+1
-1.605E-1	4.549E-2	1.055E+1
-1.589E-1	4.549E-2	1.069E+1
-1.541E-1	4.873E-2	1.064E+1
-1.589E-1	4.549E-2	1.058E+1
-1.589E-1	4.549E-2	1.076E+1
-1.573E-1	3.576E-2	1.062E+1
-1.557E-1	4.873E-2	1.060E+1
-1.557E-1	4.873E-2	1.064E+1
-1.589E-1	3.900E-2	1.078E+1
-1.589E-1	5.522E-2	1.060E+1
-1.573E-1	4.224E-2	1.061E+1
-1.573E-1	4.549E-2	1.061E+1
-1.589E-1	5.522E-2	1.065E+1
-1.573E-1	4.224E-2	1.066E+1
-1.557E-1	4.549E-2	1.060E+1
-1.589E-1	4.549E-2	1.055E+1
-1.589E-1	5.198E-2	1.056E+1
-1.589E-1	3.900E-2	1.066E+1
-1.541E-1	5.522E-2	1.064E+1
-1.573E-1	5.198E-2	1.056E+1
-1.605E-1	5.522E-2	1.063E+1
-1.573E-1	4.549E-2	1.073E+1
-1.541E-1	4.873E-2	1.060E+1
-1.573E-1	4.549E-2	1.070E+1
-1.573E-1	5.846E-2	1.071E+1
-1.605E-1	5.198E-2	1.067E+1
-1.589E-1	5.198E-2	1.068E+1
-1.573E-1	4.549E-2	1.064E+1
-1.589E-1	4.224E-2	1.065E+1
-1.557E-1	5.522E-2	1.064E+1
-1.573E-1	3.900E-2	1.057E+1
-1.573E-1	4.873E-2	1.051E+1
-1.573E-1	4.224E-2	1.081E+1
-1.557E-1	5.198E-2	1.061E+1
-1.573E-1	5.846E-2	1.071E+1
-1.557E-1	5.198E-2	1.059E+1
-1.573E-1	4.549E-2	1.057E+1
-1.557E-1	4.224E-2	1.063E+1
-1.573E-1	4.549E-2	1.063E+1
-1.541E-1	4.224E-2	1.063E+1
-1.622E-1	4.549E-2	1.048E+1
-1.557E-1	5.198E-2	1.061E+1
-1.557E-1	4.224E-2	1.058E+1
-1.573E-1	4.224E-2	1.057E+1
-1.573E-1	4.873E-2	1.045E+1
-1.541E-1	4.873E-2	1.053E+1
-1.589E-1	4.873E-2	1.073E+1
-1.605E-1	5.198E-2	1.059E+1
-1.605E-1	4.873E-2	1.074E+1
-1.589E-1	5.198E-2	1.060E+1
-1.557E-1	4.549E-2	1.059E+1
-1.573E-1	5.198E-2	1.071E+1
-1.589E-1	3.900E-2	1.055E+1
-1.557E-1	4.224E-2	1.065E+1
-1.573E-1	3.900E-2	1.057E+1
-1.573E-1	5.522E-2	1.071E+1
-1.573E-1	3.900E-2	1.069E+1
-1.573E-1	5.198E-2	1.064E+1
-1.557E-1	4.873E-2	1.074E+1
-1.573E-1	4.549E-2	1.060E+1
-1.557E-1	4.549E-2	1.068E+1
-1.573E-1	3.900E-2	1.062E+1
-1.541E-1	4.549E-2	1.064E+1
-1.605E-1	4.224E-2	1.062E+1
-1.605E-1	4.549E-2	1.068E+1
-1.541E-1	4.873E-2	1.065E+1
-1.573E-1	4.224E-2	1.062E+1
-1.573E-1	4.873E-2	1.060E+1
-1.605E-1	4.549E-2	1.060E+1
-1.557E-1	4.873E-2	1.069E+1
-1.589E-1	5.522E-2	1.058E+1
-1.573E-1	4.224E-2	1.071E+1
-1.589E-1	4.224E-2	1.063E+1
-1.589E-1	4.549E-2	1.066E+1
-1.541E-1	3.900E-2	1.060E+1
-1.589E-1	3.900E-2	1.065E+1
-1.589E-1	5.198E-2	1.071E+1
-1.589E-1	4.224E-2	1.066E+1
-1.573E-1	4.873E-2	1.069E+1
-1.589E-1	4.549E-2	1.067E+1
-1.622E-1	3.900E-2	1.061E+1
-1.605E-1	4.873E-2	1.063E+1
-1.557E-1	3.900E-2	1.058E+1
-1.589E-1	4.549E-2	1.064E+1
-1.589E-1	4.549E-2	1.061E+1
-1.589E-1	4.549E-2	1.073E+1
-1.541E-1	5.198E-2	1.060E+1
-1.573E-1	5.522E-2	1.054E+1
-1.573E-1	4.549E-2	1.061E+1
-1.589E-1	4.873E-2	1.059E+1
-1.589E-1	5.198E-2	1.055E+1
-1.573E-1	4.873E-2	1.078E+1
-1.622E-1	4.873E-2	1.063E+1
-1.605E-1	4.549E-2	1.055E+1
-1.557E-1	5.522E-2	1.071E+1
-1.589E-1	4.549E-2	1.055E+1
-1.573E-1	3.576E-2	1.066E+1
-1.573E-1	4.224E-2	1.055E+1
-1.557E-1	3.900E-2	1.066E+1
-1.589E-1	4.873E-2	1.069E+1
-1.589E-1	4.224E-2	1.057E+1
-1.589E-1	5.198E-2	1.065E+1
-1.524E-1	4.549E-2	1.061E+1
-1.573E-1	4.873E-2	1.060E+1
-1.605E-1	3.576E-2	1.060E+1
-1.573E-1	4.873E-2	1.072E+1
-1.541E-1	3.576E-2	1.056E+1
-1.605E-1	4.549E-2	1.068E+1
-1.622E-1	4.224E-2	1.055E+1
-1.573E-1	3.900E-2	1.061E+1
-1.557E-1	4.549E-2	1.067E+1
-1.557E-1	4.549E-2	1.060E+1
-1.589E-1	4.873E-2	1.070E+1
-1.573E-1	4.873E-2	1.062E+1
-1.573E-1	4.549E-2	1.077E+1
-1.557E-1	5.198E-2	1.058E+1
-1.573E-1	4.224E-2	1.060E+1
-1.573E-1	4.224E-2	1.059E+1
-1.573E-1	4.549E-2	1.067E+1
-1.573E-1	5.522E-2	1.058E+1
-1.589E-1	4.224E-2	1.067E+1
-1.573E-1	3.900E-2	1.074E+1
-1.589E-1	4.873E-2	1.083E+1
-1.589E-1	5.198E-2	1.062E+1
-1.622E-1	4.224E-2	1.060E+1
-1.573E-1	3.900E-2	1.067E+1
-1.557E-1	4.873E-2	1.064E+1
-1.541E-1	4.873E-2	1.060E+1
-1.605E-1	4.549E-2	1.065E+1
-1.573E-1	4.873E-2	1.076E+1
-1.573E-1	4.549E-2	1.071E+1
-1.573E-1	4.873E-2	1.060E+1
-1.622E-1	4.549E-2	1.063E+1
-1.573E-1	5.198E-2	1.058E+1
-1.557E-1	5.522E-2	1.068E+1
-1.589E-1	4.873E-2	1.065E+1
-1.622E-1	5.198E-2	1.080E+1
-1.573E-1	5.198E-2	1.069E+1
-1.573E-1	4.549E-2	1.070E+1
-1.573E-1	4.224E-2	1.066E+1
-1.589E-1	5.198E-2	1.072E+1
-1.573E-1	5.522E-2	1.071E+1
-1.573E-1	5.198E-2	1.064E+1
-1.557E-1	5.198E-2	1.063E+1
-1.605E-1	3.900E-2	1.060E+1
-1.557E-1	5.198E-2	1.071E+1
-1.589E-1	5.522E-2	1.055E+1
-1.589E-1	4.873E-2	1.068E+1
-1.573E-1	5.846E-2	1.049E+1
-1.589E-1	5.198E-2	1.074E+1
-1.573E-1	4.873E-2	1.052E+1
-1.573E-1	5.846E-2	1.061E+1
-1.589E-1	4.224E-2	1.062E+1
-1.605E-1	4.873E-2	1.055E+1
-1.557E-1	4.873E-2	1.057E+1
-1.557E-1	3.900E-2	1.054E+1
-1.589E-1	5.198E-2	1.051E+1
-1.573E-1	3.900E-2	1.061E+1
-1.541E-1	4.549E-2	1.053E+1
-1.573E-1	4.549E-2	1.062E+1
-1.573E-1	4.873E-2	1.065E+1
-1.589E-1	5.522E-2	1.061E+1
-1.573E-1	4.549E-2	1.053E+1
-1.573E-1	5.198E-2	1.069E+1
-1.605E-1	4.873E-2	1.075E+1
-1.589E-1	4.224E-2	1.064E+1
-1.573E-1	5.198E-2	1.066E+1
-1.589E-1	5.198E-2	1.068E+1
-1.622E-1	4.873E-2	1.062E+1
-1.573E-1	3.900E-2	1.064E+1
-1.557E-1	4.224E-2	1.074E+1
-1.573E-1	4.549E-2	1.064E+1
-1.589E-1	5.846E-2	1.076E+1
-1.573E-1	4.873E-2	1.061E+1
-1.557E-1	4.224E-2	1.064E+1
-1.573E-1	4.549E-2	1.061E+1
-1.605E-1	4.873E-2	1.060E+1
-1.605E-1	4.549E-2	1.060E+1
-1.557E-1	4.549E-2	1.046E+1
-1.573E-1	4.224E-2	1.060E+1
-1.622E-1	5.846E-2	1.061E+1
-1.589E-1	4.224E-2	1.060E+1
-1.541E-1	4.224E-2	1.074E+1
-1.589E-1	5.522E-2	1.056E+1
-1.573E-1	3.576E-2	1.057E+1
-1.557E-1	3.900E-2	1.056E+1
-1.573E-1	4.224E-2	1.067E+1
-1.589E-1	4.873E-2	1.063E+1
-1.605E-1	4.549E-2	1.070E+1
-1.573E-1	5.198E-2	1.062E+1
-1.589E-1	5.522E-2	1.070E+1
-1.573E-1	5.198E-2	1.064E+1
-1.589E-1	5.198E-2	1.062E+1
-1.589E-1	4.224E-2	1.083E+1
-1.541E-1	5.522E-2	1.054E+1
-1.573E-1	5.198E-2	1.059E+1
-1.589E-1	4.224E-2	1.060E+1
-1.605E-1	5.522E-2	1.075E+1
-1.573E-1	3.576E-2	1.062E+1
-1.589E-1	4.549E-2	1.063E+1
-1.573E-1	4.549E-2	1.070E+1
-1.605E-1	4.873E-2	1.057E+1
-1.557E-1	5.522E-2	1.068E+1
-1.573E-1	4.224E-2	1.057E+1
-1.589E-1	4.873E-2	1.073E+1
-1.605E-1	4.549E-2	1.065E+1
-1.557E-1	4.549E-2	1.078E+1
-1.605E-1	5.198E-2	1.072E+1
-1.589E-1	4.549E-2	1.062E+1
-1.557E-1	4.549E-2	1.065E+1
-1.589E-1	4.873E-2	1.054E+1
-1.573E-1	4.873E-2	1.056E+1
-1.573E-1	4.224E-2	1.068E+1
-1.589E-1	3.576E-2	1.064E+1
-1.573E-1	5.522E-2	1.064E+1
-1.605E-1	4.224E-2	1.067E+1
-1.573E-1	4.873E-2	1.064E+1
-1.589E-1	4.549E-2	1.059E+1
-1.557E-1	4.873E-2	1.073E+1
-1.573E-1	4.873E-2	1.059E+1
-1.589E-1	5.198E-2	1.068E+1
-1.589E-1	4.873E-2	1.064E+1
-1.589E-1	4.224E-2	1.050E+1
-1.605E-1	4.224E-2	1.074E+1
-1.622E-1	4.873E-2	1.064E+1
-1.605E-1	4.224E-2	1.060E+1
-1.557E-1	4.224E-2	1.058E+1
-1.589E-1	4.873E-2	1.064E+1
-1.605E-1	4.549E-2	1.047E+1
-1.605E-1	5.198E-2	1.070E+1
-1.573E-1	3.900E-2	1.062E+1
-1.589E-1	5.198E-2	1.061E+1
-1.638E-1	4.224E-2	1.060E+1
-1.573E-1	4.224E-2	1.074E+1
-1.557E-1	4.549E-2	1.064E+1
-1.589E-1	5.198E-2	1.058E+1
-1.589E-1	4.873E-2	1.063E+1
-1.589E-1	4.549E-2	1.066E+1
-1.573E-1	4.549E-2	1.070E+1
-1.573E-1	5.198E-2	1.075E+1
-1.573E-1	4.549E-2	1.079E+1
-1.573E-1	4.873E-2	1.073E+1
-1.557E-1	4.549E-2	1.064E+1
-1.573E-1	4.873E-2	1.066E+1
-1.589E-1	5.198E-2	1.067E+1
-1.589E-1	4.873E-2	1.068E+1
-1.557E-1	4.549E-2	1.068E+1
-1.573E-1	4.549E-2	1.063E+1
-1.573E-1	4.549E-2	1.083E+1
-1.589E-1	4.873E-2	1.071E+1
-1.557E-1	4.224E-2	1.071E+1
-1.589E-1	5.198E-2	1.064E+1
-1.573E-1	5.198E-2	1.062E+1
-1.589E-1	4.873E-2	1.070E+1
-1.573E-1	4.873E-2	1.063E+1
-1.557E-1	4.549E-2	1.083E+1
-1.589E-1	4.873E-2	1.076E+1
-1.573E-1	4.224E-2	1.057E+1
-1.573E-1	4.549E-2	1.061E+1
-1.589E-1	3.900E-2	1.063E+1
-1.605E-1	4.549E-2	1.050E+1
-1.605E-1	5.846E-2	1.073E+1
-1.573E-1	5.198E-2	1.049E+1
-1.573E-1	5.198E-2	1.061E+1
-1.622E-1	4.549E-2	1.062E+1
-1.589E-1	4.224E-2	1.066E+1
-1.541E-1	4.224E-2	1.061E+1
-1.605E-1	4.873E-2	1.056E+1
-1.605E-1	4.224E-2	1.065E+1
-1.589E-1	3.900E-2	1.060E+1
-1.573E-1	4.224E-2	1.068E+1
-1.573E-1	5.198E-2	1.060E+1
-1.573E-1	4.873E-2	1.060E+1
-1.589E-1	5.522E-2	1.083E+1
-1.557E-1	4.224E-2	1.066E+1
-1.573E-1	4.549E-2	1.063E+1
-1.605E-1	4.224E-2	1.070E+1
-1.573E-1	5.198E-2	1.058E+1
-1.557E-1	4.224E-2	1.057E+1
-1.557E-1	4.224E-2	1.071E+1
-1.589E-1	4.549E-2	1.060E+1
-1.573E-1	4.549E-2	1.062E+1
-1.573E-1	4.549E-2	1.073E+1
-1.605E-1	4.549E-2	1.065E+1
-1.605E-1	4.549E-2	1.065E+1
-1.589E-1	5.522E-2	1.065E+1
-1.541E-1	4.873E-2	1.059E+1
-1.589E-1	4.224E-2	1.061E+1
-1.605E-1	3.900E-2	1.082E+1
-1.589E-1	5.198E-2	1.071E+1
-1.573E-1	4.224E-2	1.054E+1
-1.573E-1	4.549E-2	1.061E+1
-1.573E-1	4.224E-2	1.064E+1
-1.605E-1	4.224E-2	1.062E+1
-1.573E-1	4.549E-2	1.070E+1
-1.589E-1	4.549E-2	1.054E+1
-1.605E-1	5.522E-2	1.073E+1
-1.573E-1	4.873E-2	1.072E+1
-1.557E-1	5.198E-2	1.059E+1
-1.573E-1	4.549E-2	1.070E+1
-1.605E-1	4.873E-2	1.059E+1
-1.573E-1	3.576E-2	1.064E+1
-1.573E-1	4.873E-2	1.062E+1
-1.605E-1	4.549E-2	1.069E+1
-1.589E-1	5.198E-2	1.083E+1
-1.589E-1	4.224E-2	1.078E+1
-1.589E-1	3.900E-2	1.058E+1
-1.524E-1	5.198E-2	1.065E+1
-1.638E-1	3.900E-2	1.059E+1
-1.573E-1	4.873E-2	1.059E+1
-1.573E-1	3.900E-2	1.074E+1
-1.605E-1	4.873E-2	1.075E+1
-1.622E-1	4.873E-2	1.064E+1
-1.605E-1	3.900E-2	1.062E+1
-1.589E-1	4.873E-2	1.068E+1
-1.557E-1	4.224E-2	1.065E+1
-1.589E-1	5.198E-2	1.063E+1
-1.589E-1	4.873E-2	1.075E+1
-1.589E-1	4.224E-2	1.057E+1
-1.557E-1	4.224E-2	1.068E+1
-1.605E-1	5.198E-2	1.068E+1
-1.589E-1	4.224E-2	1.057E+1
-1.557E-1	4.224E-2	1.065E+1
-1.573E-1	4.224E-2	1.082E+1
-1.622E-1	5.198E-2	1.062E+1
-1.573E-1	5.198E-2	1.069E+1
-1.573E-1	4.224E-2	1.059E+1
-1.573E-1	5.198E-2	1.055E+1
-1.605E-1	4.224E-2	1.058E+1
-1.557E-1	4.549E-2	1.061E+1
-1.589E-1	3.900E-2	1.061E+1
-1.573E-1	4.873E-2	1.068E+1
-1.605E-1	3.576E-2	1.068E+1
-1.573E-1	4.549E-2	1.055E+1
-1.541E-1	4.224E-2	1.067E+1
-1.589E-1	4.549E-2	1.058E+1
-1.605E-1	4.873E-2	1.068E+1
-1.589E-1	4.549E-2	1.072E+1
-1.557E-1	4.549E-2	1.065E+1
-1.573E-1	3.576E-2	1.071E+1
-1.605E-1	4.224E-2	1.071E+1
-1.605E-1	3.900E-2	1.064E+1
-1.573E-1	4.224E-2	1.057E+1
-1.589E-1	4.224E-2	1.072E+1
-1.573E-1	4.224E-2	1.065E+1
-1.605E-1	3.900E-2	1.065E+1
-1.573E-1	5.522E-2	1.065E+1
-1.573E-1	5.198E-2	1.061E+1
-1.589E-1	3.900E-2	1.072E+1
-1.589E-1	4.873E-2	1.075E+1
-1.557E-1	4.873E-2	1.065E+1
-1.605E-1	5.198E-2	1.070E+1
-1.589E-1	4.549E-2	1.067E+1
-1.573E-1	4.549E-2	1.059E+1
-1.573E-1	4.224E-2	1.071E+1
-1.573E-1	4.224E-2	1.070E+1
-1.573E-1	4.549E-2	1.052E+1
-1.605E-1	5.522E-2	1.063E+1
-1.557E-1	4.873E-2	1.063E+1
-1.589E-1	4.873E-2	1.071E+1
-1.589E-1	4.224E-2	1.073E+1
-1.573E-1	4.224E-2	1.057E+1
-1.524E-1	5.198E-2	1.056E+1
-1.573E-1	5.198E-2	1.066E+1
-1.605E-1	5.198E-2	1.069E+1
-1.605E-1	3.900E-2	1.067E+1
-1.589E-1	4.224E-2	1.063E+1
-1.589E-1	4.549E-2	1.068E+1
-1.589E-1	3.900E-2	1.073E+1
-1.573E-1	4.224E-2	1.062E+1
-1.541E-1	3.900E-2	1.055E+1
-1.589E-1	4.873E-2	1.065E+1
-1.605E-1	4.549E-2	1.076E+1
-1.589E-1	5.198E-2	1.062E+1
-1.573E-1	3.900E-2	1.049E+1
-1.573E-1	4.549E-2	1.070E+1
-1.589E-1	4.549E-2	1.063E+1
-1.622E-1	4.224E-2	1.067E+1
-1.557E-1	4.873E-2	1.065E+1
-1.573E-1	4.224E-2	1.071E+1
-1.622E-1	4.549E-2	1.077E+1
-1.605E-1	3.900E-2	1.081E+1
-1.557E-1	3.576E-2	1.060E+1
-1.557E-1	4.549E-2	1.062E+1
-1.589E-1	3.900E-2	1.061E+1
-1.589E-1	4.224E-2	1.071E+1
-1.541E-1	4.224E-2	1.075E+1
-1.557E-1	4.224E-2	1.064E+1
-1.589E-1	4.549E-2	1.076E+1
-1.589E-1	4.873E-2	1.076E+1
-1.573E-1	4.224E-2	1.075E+1
-1.589E-1	4.224E-2	1.072E+1
-1.573E-1	4.549E-2	1.064E+1
-1.589E-1	3.576E-2	1.059E+1
-1.589E-1	4.873E-2	1.070E+1
-1.573E-1	4.549E-2	1.050E+1
-1.622E-1	4.224E-2	1.064E+1
-1.605E-1	4.873E-2	1.062E+1
-1.541E-1	4.873E-2	1.067E+1
-1.573E-1	4.549E-2	1.060E+1
-1.622E-1	3.576E-2	1.059E+1
-1.573E-1	4.224E-2	1.062E+1
-1.557E-1	4.224E-2	1.057E+1
-1.589E-1	5.522E-2	1.083E+1
-1.589E-1	4.224E-2	1.071E+1
-1.605E-1	4.224E-2	1.074E+1
-1.573E-1	5.522E-2	1.066E+1
-1.557E-1	3.900E-2	1.066E+1
-1.589E-1	3.900E-2	1.063E+1
-1.573E-1	4.549E-2	1.070E+1
-1.573E-1	4.549E-2	1.055E+1
-1.573E-1	4.873E-2	1.079E+1
-1.605E-1	4.549E-2	1.080E+1
-1.605E-1	3.900E-2	1.071E+1
-1.573E-1	4.873E-2	1.060E+1
-1.589E-1	4.549E-2	1.056E+1
-1.589E-1	3.576E-2	1.055E+1
-1.573E-1	3.900E-2	1.060E+1
-1.589E-1	4.549E-2	1.066E+1
-1.573E-1	6.171E-2	1.074E+1
-1.573E-1	4.549E-2	1.064E+1
-1.573E-1	4.873E-2	1.065E+1
-1.605E-1	3.576E-2	1.063E+1
-1.573E-1	5.198E-2	1.066E+1
-1.589E-1	5.198E-2	1.083E+1
-1.589E-1	4.224E-2	1.078E+1
-1.573E-1	4.549E-2	1.072E+1
-1.573E-1	5.522E-2	1.075E+1
-1.589E-1	5.198E-2	1.072E+1
-1.589E-1	4.224E-2	1.052E+1
-1.573E-1	4.224E-2	1.055E+1
-1.573E-1	4.549E-2	1.066E+1
-1.605E-1	4.549E-2	1.064E+1
-1.573E-1	4.549E-2	1.055E+1
-1.589E-1	4.224E-2	1.065E+1
-1.557E-1	4.224E-2	1.069E+1
-1.622E-1	4.224E-2	1.067E+1
-1.589E-1	4.224E-2	1.056E+1
-1.557E-1	4.873E-2	1.070E+1
-1.589E-1	4.549E-2	1.079E+1
-1.605E-1	4.224E-2	1.062E+1
-1.605E-1	5.198E-2	1.054E+1
-1.557E-1	4.549E-2	1.065E+1
-1.589E-1	4.549E-2	1.054E+1
-1.605E-1	4.873E-2	1.062E+1
-1.605E-1	4.224E-2	1.061E+1
-1.573E-1	4.549E-2	1.067E+1
-1.573E-1	4.549E-2	1.073E+1
-1.605E-1	4.549E-2	1.062E+1
-1.589E-1	4.224E-2	1.059E+1
-1.557E-1	5.198E-2	1.066E+1
-1.573E-1	4.549E-2	1.063E+1
-1.589E-1	3.900E-2	1.082E+1
-1.605E-1	5.522E-2	1.065E+1
-1.573E-1	5.198E-2	1.054E+1
-1.557E-1	5.198E-2	1.059E+1
-1.605E-1	5.198E-2	1.055E+1
-1.573E-1	5.198E-2	1.073E+1
-1.573E-1	4.224E-2	1.081E+1
-1.557E-1	4.873E-2	1.056E+1
-1.622E-1	4.549E-2	1.069E+1
-1.622E-1	4.549E-2	1.064E+1
-1.589E-1	4.549E-2	1.045E+1
-1.573E-1	5.198E-2	1.056E+1
-1.605E-1	4.549E-2	1.076E+1
-1.605E-1	4.224E-2	1.065E+1
-1.573E-1	5.522E-2	1.073E+1
-1.589E-1	4.224E-2	1.069E+1
-1.605E-1	3.900E-2	1.069E+1
-1.589E-1	4.873E-2	1.058E+1
-1.573E-1	5.522E-2	1.073E+1
-1.589E-1	4.549E-2	1.061E+1
-1.622E-1	4.873E-2	1.064E+1
-1.573E-1	5.198E-2	1.071E+1
-1.573E-1	4.224E-2	1.063E+1
-1.589E-1	4.873E-2	1.062E+1
-1.622E-1	4.224E-2	1.057E+1
-1.589E-1	4.549E-2	1.067E+1
-1.589E-1	3.900E-2	1.067E+1
-1.573E-1	4.224E-2	1.075E+1
-1.605E-1	4.549E-2	1.051E+1
-1.573E-1	4.549E-2	1.064E+1
-1.557E-1	4.224E-2	1.071E+1
-1.589E-1	4.873E-2	1.072E+1
-1.589E-1	4.549E-2	1.062E+1
-1.573E-1	5.198E-2	1.060E+1
-1.573E-1	4.873E-2	1.070E+1
-1.557E-1	4.873E-2	1.057E+1
-1.573E-1	3.900E-2	1.067E+1
-1.573E-1	5.198E-2	1.054E+1
-1.589E-1	4.873E-2	1.069E+1
-1.557E-1	4.224E-2	1.065E+1
-1.605E-1	4.549E-2	1.061E+1
-1.605E-1	4.873E-2	1.051E+1
-1.557E-1	3.576E-2	1.073E+1
-1.573E-1	4.224E-2	1.071E+1
-1.573E-1	4.873E-2	1.060E+1
-1.589E-1	4.224E-2	1.071E+1
-1.573E-1	4.873E-2	1.055E+1
-1.605E-1	5.198E-2	1.072E+1
-1.622E-1	5.198E-2	1.058E+1
-1.589E-1	5.198E-2	1.068E+1
-1.524E-1	4.873E-2	1.053E+1
-1.557E-1	4.549E-2	1.079E+1
-1.589E-1	5.522E-2	1.062E+1
-1.573E-1	4.873E-2	1.063E+1
-1.557E-1	3.900E-2	1.066E+1
-1.589E-1	5.522E-2	1.053E+1
-1.605E-1	5.522E-2	1.072E+1
-1.589E-1	5.522E-2	1.058E+1
-1.557E-1	4.873E-2	1.071E+1
-1.573E-1	6.171E-2	1.055E+1
-1.589E-1	5.522E-2	1.061E+1
-1.573E-1	5.522E-2	1.068E+1
-1.573E-1	4.873E-2	1.055E+1
-1.573E-1	5.198E-2	1.070E+1
-1.622E-1	5.198E-2	1.057E+1
-1.589E-1	5.198E-2	1.056E+1
-1.557E-1	4.873E-2	1.070E+1
-1.605E-1	4.549E-2	1.070E+1
-1.622E-1	4.549E-2	1.067E+1
-1.589E-1	4.549E-2	1.062E+1
-1.573E-1	4.224E-2	1.058E+1
-1.557E-1	3.251E-2	1.052E+1
-1.622E-1	4.224E-2	1.068E+1
-1.605E-1	4.549E-2	1.062E+1
-1.557E-1	5.198E-2	1.068E+1
-1.573E-1	4.224E-2	1.073E+1
-1.573E-1	4.224E-2	1.060E+1
-1.589E-1	5.198E-2	1.071E+1
-1.573E-1	4.224E-2	1.064E+1
-1.589E-1	4.873E-2	1.075E+1
-1.573E-1	4.873E-2	1.066E+1
-1.589E-1	4.224E-2	1.066E+1
-1.541E-1	4.873E-2	1.067E+1
-1.589E-1	4.224E-2	1.089E+1
-1.557E-1	4.549E-2	1.056E+1
-1.589E-1	4.224E-2	1.057E+1
-1.573E-1	4.873E-2	1.069E+1
-1.589E-1	4.873E-2	1.064E+1
-1.589E-1	5.522E-2	1.065E+1
-1.605E-1	5.198E-2	1.063E+1
-1.557E-1	5.198E-2	1.071E+1
-1.573E-1	3.900E-2	1.065E+1
-1.573E-1	3.251E-2	1.072E+1
-1.622E-1	3.900E-2	1.059E+1
-1.557E-1	5.198E-2	1.060E+1
-1.589E-1	4.224E-2	1.074E+1
-1.573E-1	5.522E-2	1.078E+1
-1.622E-1	4.224E-2	1.056E+1
-1.557E-1	4.873E-2	1.059E+1
-1.605E-1	4.224E-2	1.066E+1
-1.573E-1	5.522E-2	1.059E+1
-1.589E-1	4.549E-2	1.054E+1
-1.557E-1	2.927E-2	1.069E+1
-1.589E-1	4.549E-2	1.058E+1
-1.589E-1	4.549E-2	1.080E+1
-1.589E-1	4.549E-2	1.064E+1
-1.573E-1	3.900E-2	1.068E+1
-1.589E-1	4.873E-2	1.066E+1
-1.605E-1	3.576E-2	1.077E+1
-1.573E-1	4.873E-2	1.067E+1
-1.557E-1	4.224E-2	1.056E+1
-1.557E-1	5.522E-2	1.067E+1
-1.605E-1	4.549E-2	1.065E+1
-1.589E-1	5.198E-2	1.060E+1
-1.573E-1	4.873E-2	1.059E+1
-1.573E-1	4.549E-2	1.063E+1
-1.622E-1	3.576E-2	1.065E+1
-1.622E-1	4.873E-2	1.063E+1
-1.557E-1	4.549E-2	1.059E+1
-1.573E-1	5.198E-2	1.072E+1
-1.605E-1	4.873E-2	1.061E+1
-1.605E-1	4.873E-2	1.055E+1
-1.573E-1	5.198E-2	1.059E+1
-1.573E-1	3.251E-2	1.076E+1
-1.622E-1	4.549E-2	1.071E+1
-1.589E-1	4.549E-2	1.059E+1
-1.557E-1	3.900E-2	1.067E+1
-1.573E-1	4.873E-2	1.059E+1
-1.605E-1	4.224E-2	1.055E+1
-1.589E-1	3.900E-2	1.059E+1
-1.573E-1	4.873E-2	1.065E+1
-1.589E-1	4.873E-2	1.062E+1
-1.605E-1	4.224E-2	1.069E+1
-1.589E-1	4.224E-2	1.061E+1
-1.557E-1	4.873E-2	1.060E+1
-1.573E-1	5.198E-2	1.073E+1
-1.589E-1	4.224E-2	1.075E+1
-1.589E-1	4.873E-2	1.054E+1
-1.573E-1	4.224E-2	1.068E+1
-1.573E-1	3.900E-2	1.084E+1
-1.573E-1	4.873E-2	1.070E+1
-1.557E-1	5.522E-2	1.068E+1
-1.605E-1	5.522E-2	1.061E+1
-1.573E-1	4.224E-2	1.075E+1
-1.589E-1	3.900E-2	1.068E+1
-1.589E-1	4.549E-2	1.062E+1
-1.573E-1	4.549E-2	1.063E+1
-1.589E-1	4.549E-2	1.059E+1
-1.605E-1	5.522E-2	1.076E+1
-1.589E-1	4.224E-2	1.077E+1
-1.573E-1	4.873E-2	1.060E+1
-1.573E-1	4.873E-2	1.067E+1
-1.605E-1	4.873E-2	1.059E+1
-1.573E-1	4.549E-2	1.067E+1
-1.541E-1	4.873E-2	1.065E+1
-1.589E-1	4.549E-2	1.059E+1
-1.589E-1	4.549E-2	1.057E+1
-1.622E-1	3.900E-2	1.067E+1
-1.557E-1	4.873E-2	1.066E+1
-1.541E-1	4.224E-2	1.061E+1
-1.589E-1	4.873E-2	1.072E+1
-1.589E-1	3.900E-2	1.065E+1
-1.573E-1	4.873E-2	1.067E+1
-1.589E-1	5.198E-2	1.069E+1
-1.605E-1	5.846E-2	1.069E+1
-1.589E-1	3.900E-2	1.053E+1
-1.573E-1	5.198E-2	1.071E+1
-1.573E-1	3.900E-2	1.056E+1
-1.589E-1	5.198E-2	1.066E+1
-1.573E-1	3.900E-2	1.071E+1
-1.557E-1	5.522E-2	1.070E+1
-1.573E-1	4.224E-2	1.064E+1
-1.605E-1	4.549E-2	1.064E+1
-1.589E-1	4.549E-2	1.068E+1
-1.557E-1	5.198E-2	1.061E+1
-1.605E-1	5.198E-2	1.061E+1
-1.589E-1	4.873E-2	1.066E+1
-1.573E-1	4.224E-2	1.052E+1
-1.557E-1	5.198E-2	1.063E+1
-1.589E-1	4.873E-2	1.058E+1
-1.622E-1	4.549E-2	1.063E+1
-1.573E-1	3.900E-2	1.046E+1
-1.573E-1	5.522E-2	1.043E+1
-1.605E-1	4.224E-2	1.047E+1
-1.605E-1	3.900E-2	1.057E+1
-1.605E-1	4.549E-2	1.069E+1
-1.557E-1	4.549E-2	1.074E+1
-1.573E-1	4.549E-2	1.042E+1
-1.589E-1	4.549E-2	1.055E+1
-1.589E-1	4.224E-2	1.069E+1
-1.573E-1	4.873E-2	1.056E+1
-1.573E-1	4.224E-2	1.070E+1
-1.622E-1	4.224E-2	1.066E+1
-1.589E-1	4.873E-2	1.069E+1
-1.589E-1	4.224E-2	1.061E+1
-1.573E-1	4.873E-2	1.058E+1
-1.605E-1	5.522E-2	1.067E+1
-1.589E-1	4.873E-2	1.070E+1
-1.573E-1	4.873E-2	1.072E+1
-1.589E-1	4.549E-2	1.065E+1
-1.638E-1	4.549E-2	1.063E+1
-1.589E-1	5.522E-2	1.074E+1
-1.557E-1	5.198E-2	1.058E+1
-1.573E-1	5.198E-2	1.071E+1
-1.622E-1	4.549E-2	1.074E+1
-1.589E-1	4.549E-2	1.065E+1
-1.557E-1	4.224E-2	1.062E+1
-1.573E-1	5.522E-2	1.065E+1
-1.573E-1	4.873E-2	1.062E+1
-1.589E-1	5.198E-2	1.065E+1
-1.573E-1	4.224E-2	1.066E+1
-1.589E-1	4.224E-2	1.059E+1
-1.589E-1	3.576E-2	1.068E+1
-1.622E-1	5.198E-2	1.074E+1
-1.573E-1	4.873E-2	1.056E+1
-1.541E-1	4.549E-2	1.063E+1
-1.573E-1	5.198E-2	1.071E+1
-1.589E-1	5.522E-2	1.055E+1
-1.557E-1	4.873E-2	1.063E+1
-1.573E-1	4.873E-2	1.060E+1
-1.605E-1	3.900E-2	1.059E+1
-1.622E-1	4.549E-2	1.050E+1
-1.573E-1	3.900E-2	1.071E+1
-1.589E-1	3.900E-2	1.065E+1
-1.605E-1	4.873E-2	1.064E+1
-1.589E-1	4.224E-2	1.065E+1
-1.573E-1	4.873E-2	1.060E+1
-1.557E-1	3.900E-2	1.077E+1
-1.605E-1	4.873E-2	1.067E+1
-1.573E-1	3.900E-2	1.071E+1
-1.589E-1	4.224E-2	1.056E+1
-1.573E-1	4.224E-2	1.065E+1
-1.589E-1	3.900E-2	1.071E+1
-1.573E-1	4.873E-2	1.061E+1
-1.557E-1	4.549E-2	1.048E+1
-1.573E-1	5.198E-2	1.059E+1
-1.605E-1	5.198E-2	1.064E+1
-1.589E-1	5.198E-2	1.080E+1
-1.573E-1	4.224E-2	1.061E+1
-1.605E-1	5.198E-2	1.054E+1
-1.589E-1	4.224E-2	1.060E+1
-1.605E-1	4.224E-2	1.069E+1
-1.589E-1	3.900E-2	1.066E+1
-1.589E-1	4.549E-2	1.059E+1
-1.589E-1	4.224E-2	1.071E+1
-1.605E-1	4.224E-2	1.067E+1
-1.541E-1	4.549E-2	1.059E+1
-1.589E-1	4.224E-2	1.056E+1
-1.605E-1	3.900E-2	1.054E+1
-1.605E-1	4.549E-2	1.078E+1
-1.573E-1	4.549E-2	1.069E+1
-1.573E-1	4.549E-2	1.056E+1
-1.605E-1	4.873E-2	1.077E+1
-1.605E-1	4.549E-2	1.063E+1
-1.541E-1	4.549E-2	1.067E+1
-1.573E-1	4.224E-2	1.065E+1
-1.573E-1	5.198E-2	1.065E+1
-1.605E-1	5.522E-2	1.058E+1
-1.557E-1	4.224E-2	1.067E+1
-1.589E-1	4.224E-2	1.058E+1
-1.622E-1	4.873E-2	1.057E+1
-1.589E-1	5.198E-2	1.056E+1
-1.573E-1	3.251E-2	1.058E+1
-1.589E-1	5.846E-2	1.062E+1
-1.573E-1	4.549E-2	1.064E+1
-1.622E-1	4.224E-2	1.079E+1
-1.557E-1	4.224E-2	1.068E+1
-1.589E-1	4.549E-2	1.054E+1
-1.589E-1	4.873E-2	1.070E+1
-1.605E-1	4.224E-2	1.068E+1
-1.557E-1	4.549E-2	1.060E+1
-1.589E-1	5.198E-2	1.066E+1
-1.589E-1	4.549E-2	1.055E+1
-1.605E-1	4.549E-2	1.065E+1
-1.573E-1	5.198E-2	1.063E+1
-1.573E-1	4.549E-2	1.057E+1
-1.605E-1	4.549E-2	1.077E+1
-1.589E-1	4.549E-2	1.079E+1
-1.605E-1	3.900E-2	1.066E+1
-1.605E-1	4.224E-2	1.051E+1
-1.589E-1	4.549E-2	1.083E+1
-1.589E-1	4.224E-2	1.064E+1
-1.589E-1	5.198E-2	1.062E+1
-1.573E-1	4.549E-2	1.056E+1
-1.573E-1	4.224E-2	1.065E+1
-1.605E-1	4.873E-2	1.072E+1
-1.541E-1	4.224E-2	1.063E+1
-1.589E-1	5.198E-2	1.066E+1
-1.605E-1	3.251E-2	1.059E+1
-1.589E-1	3.900E-2	1.044E+1
-1.541E-1	4.873E-2	1.065E+1
-1.589E-1	4.224E-2	1.070E+1
-1.605E-1	4.873E-2	1.062E+1
-1.589E-1	4.224E-2	1.059E+1
-1.589E-1	4.224E-2	1.055E+1
-1.605E-1	5.198E-2	1.071E+1
-1.589E-1	4.873E-2	1.061E+1
-1.589E-1	4.549E-2	1.063E+1
-1.573E-1	3.576E-2	1.076E+1
-1.573E-1	4.224E-2	1.073E+1
-1.605E-1	4.224E-2	1.065E+1
-1.605E-1	4.549E-2	1.065E+1
-1.589E-1	4.873E-2	1.072E+1
-1.589E-1	4.873E-2	1.072E+1
-1.589E-1	4.224E-2	1.067E+1
-1.589E-1	4.549E-2	1.053E+1
-1.573E-1	5.522E-2	1.061E+1
-1.589E-1	4.549E-2	1.066E+1
-1.622E-1	4.224E-2	1.058E+1
-1.573E-1	3.900E-2	1.079E+1
-1.589E-1	4.873E-2	1.057E+1
-1.589E-1	4.873E-2	1.075E+1
-1.622E-1	4.873E-2	1.069E+1
-1.589E-1	5.198E-2	1.058E+1
-1.573E-1	5.198E-2	1.073E+1
-1.557E-1	3.900E-2	1.058E+1
-1.654E-1	4.549E-2	1.071E+1
-1.605E-1	4.224E-2	1.061E+1
-1.573E-1	4.224E-2	1.072E+1
-1.573E-1	4.224E-2	1.059E+1
-1.605E-1	5.522E-2	1.058E+1
-1.573E-1	4.873E-2	1.072E+1
-1.573E-1	5.198E-2	1.076E+1
-1.573E-1	4.549E-2	1.065E+1
-1.589E-1	4.873E-2	1.061E+1
-1.573E-1	3.576E-2	1.060E+1
-1.573E-1	3.900E-2	1.070E+1
-1.573E-1	4.873E-2	1.064E+1
-1.622E-1	4.873E-2	1.064E+1
-1.605E-1	4.549E-2	1.061E+1
-1.573E-1	4.873E-2	1.069E+1
-1.573E-1	4.549E-2	1.054E+1
-1.589E-1	4.873E-2	1.063E+1
-1.589E-1	4.873E-2	1.059E+1
-1.573E-1	4.224E-2	1.070E+1
-1.589E-1	3.900E-2	1.058E+1
-1.589E-1	5.198E-2	1.069E+1
-1.605E-1	5.198E-2	1.072E+1
-1.573E-1	4.873E-2	1.065E+1
-1.605E-1	4.549E-2	1.057E+1
-1.573E-1	3.576E-2	1.058E+1
-1.589E-1	4.873E-2	1.061E+1
-1.573E-1	4.224E-2	1.062E+1
-1.557E-1	4.549E-2	1.076E+1
-1.605E-1	5.198E-2	1.062E+1
-1.605E-1	5.198E-2	1.071E+1
-1.557E-1	4.549E-2	1.062E+1
-1.605E-1	4.224E-2	1.066E+1
-1.605E-1	4.873E-2	1.076E+1
-1.589E-1	4.224E-2	1.065E+1
-1.573E-1	4.549E-2	1.048E+1
-1.589E-1	4.549E-2	1.073E+1
-1.605E-1	4.549E-2	1.068E+1
-1.589E-1	5.522E-2	1.061E+1
-1.573E-1	5.198E-2	1.070E+1
-1.605E-1	4.549E-2	1.077E+1
-1.605E-1	5.198E-2	1.069E+1
-1.605E-1	4.224E-2	1.066E+1
-1.573E-1	4.873E-2	1.057E+1
-1.557E-1	4.873E-2	1.072E+1
-1.605E-1	5.198E-2	1.056E+1
-1.605E-1	4.873E-2	1.065E+1
-1.573E-1	4.224E-2	1.069E+1
-1.573E-1	4.549E-2	1.051E+1
-1.622E-1	4.873E-2	1.056E+1
-1.605E-1	4.549E-2	1.064E+1
-1.589E-1	2.927E-2	1.068E+1
-1.573E-1	4.224E-2	1.051E+1
-1.622E-1	5.198E-2	1.069E+1
-1.605E-1	5.198E-2	1.075E+1
-1.589E-1	4.549E-2	1.050E+1
-1.589E-1	4.224E-2	1.074E+1
-1.589E-1	4.873E-2	1.049E+1
-1.573E-1	5.522E-2	1.060E+1
-1.573E-1	4.873E-2	1.071E+1
-1.573E-1	4.873E-2	1.051E+1
-1.622E-1	5.522E-2	1.069E+1
-1.589E-1	5.198E-2	1.057E+1
-1.589E-1	3.900E-2	1.071E+1
-1.573E-1	4.549E-2	1.060E+1
-1.605E-1	5.198E-2	1.067E+1
-1.573E-1	5.198E-2	1.064E+1
-1.573E-1	4.549E-2	1.061E+1
-1.589E-1	4.549E-2	1.059E+1
-1.605E-1	3.900E-2	1.074E+1
-1.589E-1	4.549E-2	1.058E+1
-1.573E-1	4.873E-2	1.060E+1
-1.573E-1	4.873E-2	1.059E+1
-1.589E-1	4.873E-2	1.065E+1
-1.622E-1	4.224E-2	1.061E+1
-1.573E-1	4.549E-2	1.067E+1
-1.589E-1	4.549E-2	1.057E+1
-1.638E-1	5.198E-2	1.078E+1
-1.573E-1	4.549E-2	1.055E+1
-1.573E-1	3.900E-2	1.070E+1
-1.557E-1	4.224E-2	1.056E+1
-1.622E-1	3.251E-2	1.067E+1
-1.589E-1	4.224E-2	1.070E+1
-1.589E-1	4.224E-2	1.064E+1
-1.589E-1	5.198E-2	1.068E+1
-1.589E-1	5.522E-2	1.077E+1
-1.605E-1	4.873E-2	1.075E+1
-1.589E-1	4.224E-2	1.070E+1
-1.573E-1	4.224E-2	1.067E+1
-1.589E-1	5.198E-2	1.068E+1
-1.605E-1	4.873E-2	1.057E+1
-1.573E-1	4.549E-2	1.061E+1
-1.589E-1	5.198E-2	1.061E+1
-1.605E-1	4.873E-2	1.057E+1
-1.589E-1	4.549E-2	1.063E+1
-1.589E-1	4.549E-2	1.058E+1
-1.589E-1	4.549E-2	1.075E+1
-1.605E-1	4.224E-2	1.066E+1
-1.638E-1	5.846E-2	1.061E+1
-1.589E-1	4.873E-2	1.063E+1
-1.605E-1	3.900E-2	1.047E+1
-1.589E-1	5.846E-2	1.056E+1
-1.589E-1	4.549E-2	1.067E+1
-1.573E-1	4.224E-2	1.059E+1
-1.573E-1	3.900E-2	1.063E+1
-1.589E-1	4.549E-2	1.063E+1
-1.589E-1	4.873E-2	1.051E+1
-1.589E-1	5.198E-2	1.064E+1
-1.589E-1	4.549E-2	1.054E+1
-1.589E-1	4.549E-2	1.064E+1
-1.605E-1	4.873E-2	1.064E+1
-1.557E-1	4.549E-2	1.060E+1
-1.605E-1	3.900E-2	1.071E+1
-1.605E-1	3.900E-2	1.058E+1
-1.622E-1	4.549E-2	1.066E+1
-1.605E-1	4.549E-2	1.053E+1
-1.557E-1	4.873E-2	1.067E+1
-1.605E-1	4.873E-2	1.058E+1
-1.605E-1	5.198E-2	1.064E+1
-1.573E-1	4.549E-2	1.058E+1
-1.573E-1	3.900E-2	1.075E+1
-1.622E-1	4.224E-2	1.059E+1
-1.605E-1	4.873E-2	1.070E+1
-1.557E-1	4.549E-2	1.057E+1
-1.589E-1	4.224E-2	1.072E+1
-1.605E-1	3.900E-2	1.062E+1
-1.605E-1	5.198E-2	1.066E+1
-1.573E-1	4.224E-2	1.056E+1
-1.541E-1	3.900E-2	1.059E+1
-1.638E-1	4.549E-2	1.059E+1
-1.622E-1	4.549E-2	1.071E+1
-1.589E-1	3.900E-2	1.060E+1
-1.589E-1	3.576E-2	1.065E+1
-1.589E-1	4.549E-2	1.069E+1
-1.589E-1	4.224E-2	1.059E+1
-1.589E-1	4.224E-2	1.064E+1
-1.622E-1	4.549E-2	1.061E+1
-1.622E-1	3.900E-2	1.060E+1
-1.605E-1	4.873E-2	1.064E+1
-1.589E-1	5.522E-2	1.066E+1
-1.589E-1	4.873E-2	1.060E+1
-1.622E-1	4.549E-2	1.067E+1
-1.605E-1	4.224E-2	1.070E+1
-1.573E-1	4.549E-2	1.079E+1
-1.589E-1	4.549E-2	1.070E+1
-1.622E-1	5.198E-2	1.078E+1
-1.622E-1	5.198E-2	1.051E+1
-1.573E-1	4.549E-2	1.060E+1
-1.589E-1	4.873E-2	1.064E+1
-1.605E-1	4.224E-2	1.075E+1
-1.605E-1	3.900E-2	1.061E+1
-1.573E-1	4.549E-2	1.061E+1
-1.589E-1	5.522E-2	1.060E+1
-1.605E-1	4.224E-2	1.063E+1
-1.589E-1	4.873E-2	1.042E+1
-1.557E-1	4.873E-2	1.065E+1
-1.589E-1	4.224E-2	1.051E+1
-1.622E-1	4.549E-2	1.061E+1
-1.589E-1	4.549E-2	1.075E+1
-1.557E-1	5.198E-2	1.063E+1
-1.573E-1	4.224E-2	1.076E+1
-1.589E-1	3.900E-2	1.058E+1
-1.605E-1	4.873E-2	1.071E+1
-1.573E-1	3.900E-2	1.067E+1
-1.589E-1	3.900E-2	1.058E+1
-1.622E-1	4.873E-2	1.064E+1
-1.589E-1	5.522E-2	1.075E+1
-1.541E-1	4.224E-2	1.064E+1
-1.589E-1	4.873E-2	1.056E+1
-1.589E-1	4.873E-2	1.065E+1
-1.605E-1	4.873E-2	1.065E+1
-1.573E-1	5.522E-2	1.061E+1
-1.573E-1	3.900E-2	1.066E+1
-1.605E-1	4.549E-2	1.059E+1
-1.573E-1	4.549E-2	1.070E+1
-1.605E-1	5.198E-2	1.064E+1
-1.622E-1	4.873E-2	1.057E+1
-1.605E-1	4.549E-2	1.070E+1
-1.605E-1	4.549E-2	1.063E+1
-1.589E-1	4.549E-2	1.068E+1
-1.589E-1	4.224E-2	1.059E+1
-1.589E-1	4.224E-2	1.060E+1
-1.589E-1	5.198E-2	1.061E+1
-1.573E-1	4.549E-2	1.069E+1
-1.573E-1	4.549E-2	1.066E+1
-1.605E-1	5.522E-2	1.058E+1
-1.605E-1	4.224E-2	1.055E+1
-1.589E-1	4.873E-2	1.068E+1
-1.589E-1	4.873E-2	1.052E+1
-1.605E-1	4.224E-2	1.071E+1
-1.573E-1	4.224E-2	1.064E+1
-1.573E-1	4.549E-2	1.059E+1
-1.622E-1	3.900E-2	1.058E+1
-1.589E-1	4.549E-2	1.062E+1
-1.622E-1	5.522E-2	1.067E+1
-1.557E-1	4.224E-2	1.068E+1
-1.557E-1	4.224E-2	1.056E+1
-1.622E-1	4.224E-2	1.069E+1
-1.605E-1	4.873E-2	1.064E+1
-1.573E-1	4.549E-2	1.060E+1
-1.589E-1	5.198E-2	1.060E+1
-1.622E-1	3.900E-2	1.060E+1
-1.589E-1	4.549E-2	1.071E+1
-1.589E-1	4.549E-2	1.075E+1
-1.589E-1	4.873E-2	1.066E+1
-1.622E-1	5.198E-2	1.064E+1
-1.589E-1	4.873E-2	1.054E+1
-1.573E-1	3.900E-2	1.068E+1
-1.557E-1	4.224E-2	1.065E+1
-1.605E-1	5.198E-2	1.051E+1
-1.605E-1	4.549E-2	1.065E+1
-1.589E-1	4.224E-2	1.057E+1
-1.573E-1	4.549E-2	1.063E+1
-1.589E-1	3.576E-2	1.061E+1
-1.589E-1	5.198E-2	1.076E+1
-1.573E-1	5.198E-2	1.072E+1
-1.589E-1	4.873E-2	1.075E+1
-1.589E-1	4.224E-2	1.059E+1
-1.589E-1	5.846E-2	1.061E+1
-1.573E-1	4.873E-2	1.066E+1
-1.589E-1	5.198E-2	1.057E+1
-1.605E-1	4.224E-2	1.061E+1
-1.605E-1	5.522E-2	1.066E+1
-1.589E-1	4.549E-2	1.059E+1
-1.557E-1	4.873E-2	1.064E+1
-1.589E-1	4.873E-2	1.064E+1
-1.605E-1	4.549E-2	1.061E+1
-1.573E-1	4.549E-2	1.057E+1
-1.557E-1	5.522E-2	1.062E+1
-1.605E-1	4.873E-2	1.062E+1
-1.589E-1	4.549E-2	1.053E+1
-1.589E-1	4.549E-2	1.076E+1
-1.557E-1	5.522E-2	1.067E+1
-1.589E-1	5.198E-2	1.050E+1
-1.605E-1	4.549E-2	1.071E+1
-1.605E-1	3.900E-2	1.063E+1
-1.557E-1	4.873E-2	1.074E+1
-1.605E-1	4.224E-2	1.063E+1
-1.622E-1	4.873E-2	1.067E+1
-1.573E-1	4.224E-2	1.061E+1
-1.589E-1	4.549E-2	1.064E+1
-1.605E-1	4.873E-2	1.069E+1
-1.622E-1	4.224E-2	1.062E+1
-1.605E-1	5.198E-2	1.070E+1
-1.589E-1	4.549E-2	1.077E+1
-1.589E-1	4.873E-2	1.068E+1
-1.605E-1	4.549E-2	1.062E+1
-1.573E-1	4.549E-2	1.069E+1
-1.573E-1	4.549E-2	1.070E+1
-1.605E-1	4.224E-2	1.064E+1
-1.605E-1	4.224E-2	1.043E+1
-1.589E-1	5.522E-2	1.063E+1
-1.573E-1	4.549E-2	1.064E+1
-1.589E-1	4.224E-2	1.064E+1
-1.573E-1	4.224E-2	1.065E+1
-1.557E-1	5.522E-2	1.061E+1
-1.589E-1	4.549E-2	1.061E+1
-1.605E-1	4.549E-2	1.060E+1
-1.605E-1	3.900E-2	1.052E+1
-1.573E-1	4.549E-2	1.057E+1
-1.573E-1	5.198E-2	1.050E+1
-1.605E-1	4.549E-2	1.068E+1
-1.589E-1	4.224E-2	1.066E+1
-1.589E-1	3.900E-2	1.052E+1
-1.557E-1	4.549E-2	1.061E+1
-1.622E-1	4.224E-2	1.057E+1
-1.573E-1	4.873E-2	1.061E+1
-1.573E-1	4.224E-2	1.067E+1
-1.573E-1	4.549E-2	1.062E+1
-1.605E-1	3.576E-2	1.070E+1
-1.605E-1	4.873E-2	1.057E+1
-1.557E-1	4.873E-2	1.059E+1
-1.589E-1	4.549E-2	1.059E+1
-1.622E-1	4.549E-2	1.072E+1
-1.638E-1	3.900E-2	1.050E+1
-1.557E-1	4.873E-2	1.053E+1
-1.589E-1	4.873E-2	1.066E+1
-1.622E-1	5.198E-2	1.068E+1
-1.573E-1	4.873E-2	1.062E+1
-1.557E-1	4.549E-2	1.072E+1
-1.573E-1	5.198E-2	1.060E+1
-1.605E-1	4.873E-2	1.047E+1
-1.589E-1	3.576E-2	1.061E+1
-1.573E-1	5.198E-2	1.063E+1
-1.605E-1	4.224E-2	1.064E+1
-1.589E-1	5.522E-2	1.064E+1
-1.589E-1	4.549E-2	1.053E+1
-1.557E-1	4.873E-2	1.060E+1
-1.605E-1	4.873E-2	1.066E+1
-1.638E-1	4.873E-2	1.072E+1
-1.573E-1	5.846E-2	1.064E+1
-1.557E-1	5.198E-2	1.075E+1
-1.573E-1	4.224E-2	1.056E+1
-1.638E-1	4.549E-2	1.064E+1
-1.605E-1	4.224E-2	1.055E+1
-1.541E-1	4.224E-2	1.062E+1
-1.589E-1	4.224E-2	1.057E+1
-1.638E-1	4.549E-2	1.073E+1
-1.605E-1	5.198E-2	1.053E+1
-1.557E-1	5.198E-2	1.084E+1
-1.573E-1	3.900E-2	1.073E+1
-1.605E-1	4.224E-2	1.078E+1
-1.605E-1	4.224E-2	1.064E+1
-1.573E-1	4.224E-2	1.059E+1
-1.605E-1	4.549E-2	1.065E+1
-1.589E-1	4.549E-2	1.059E+1
-1.622E-1	4.549E-2	1.063E+1
-1.589E-1	5.846E-2	1.059E+1
-1.589E-1	4.224E-2	1.054E+1
-1.622E-1	4.224E-2	1.071E+1
-1.622E-1	5.522E-2	1.066E+1
-1.573E-1	3.576E-2	1.072E+1
-1.589E-1	4.224E-2	1.055E+1
-1.605E-1	5.198E-2	1.057E+1
-1.605E-1	5.198E-2	1.053E+1
-1.557E-1	5.522E-2	1.063E+1
-1.589E-1	5.198E-2	1.055E+1
-1.622E-1	4.224E-2	1.064E+1
-1.589E-1	5.846E-2	1.052E+1
-1.557E-1	4.224E-2	1.064E+1
-1.589E-1	4.549E-2	1.057E+1
-1.638E-1	4.549E-2	1.071E+1
-1.573E-1	4.873E-2	1.070E+1
-1.573E-1	6.171E-2	1.065E+1
-1.573E-1	4.873E-2	1.059E+1
-1.589E-1	4.549E-2	1.066E+1
-1.622E-1	4.873E-2	1.076E+1
-1.589E-1	3.900E-2	1.050E+1
-1.589E-1	4.549E-2	1.072E+1
-1.573E-1	4.873E-2	1.064E+1
-1.605E-1	5.198E-2	1.062E+1
-1.589E-1	3.576E-2	1.075E+1
-1.605E-1	4.224E-2	1.073E+1
-1.605E-1	4.224E-2	1.066E+1
-1.589E-1	4.549E-2	1.073E+1
-1.573E-1	4.549E-2	1.068E+1
-1.557E-1	4.549E-2	1.059E+1
-1.605E-1	4.224E-2	1.056E+1
-1.605E-1	4.224E-2	1.058E+1
-1.573E-1	5.198E-2	1.068E+1
-1.605E-1	4.549E-2	1.071E+1
-1.605E-1	4.873E-2	1.071E+1
-1.605E-1	4.873E-2	1.063E+1
-1.541E-1	4.549E-2	1.063E+1
-1.589E-1	3.900E-2	1.050E+1
-1.605E-1	4.549E-2	1.066E+1
-1.622E-1	4.224E-2	1.068E+1
-1.605E-1	4.549E-2	1.066E+1
-1.557E-1	4.873E-2	1.072E+1
-1.638E-1	4.873E-2	1.065E+1
-1.622E-1	5.198E-2	1.061E+1
-1.573E-1	4.873E-2	1.061E+1
-1.589E-1	4.873E-2	1.060E+1
-1.589E-1	4.873E-2	1.052E+1
-1.622E-1	5.198E-2	1.059E+1
-1.589E-1	3.576E-2	1.077E+1
-1.557E-1	4.549E-2	1.061E+1
-1.605E-1	4.873E-2	1.081E+1
-1.589E-1	5.522E-2	1.076E+1
-1.573E-1	4.224E-2	1.065E+1
-1.573E-1	3.900E-2	1.067E+1
-1.605E-1	4.873E-2	1.078E+1
-1.589E-1	5.198E-2	1.066E+1
-1.573E-1	5.522E-2	1.057E+1
-1.589E-1	3.251E-2	1.066E+1
-1.589E-1	4.873E-2	1.065E+1
-1.589E-1	4.224E-2	1.070E+1
-1.573E-1	4.549E-2	1.059E+1
-1.589E-1	5.198E-2	1.053E+1
-1.605E-1	3.900E-2	1.080E+1
-1.605E-1	3.900E-2	1.064E+1
-1.573E-1	5.198E-2	1.072E+1
-1.573E-1	4.224E-2	1.070E+1
-1.622E-1	5.522E-2	1.057E+1
-1.605E-1	4.873E-2	1.060E+1
-1.589E-1	4.549E-2	1.067E+1
-1.573E-1	4.873E-2	1.050E+1
-1.622E-1	4.873E-2	1.055E+1
-1.589E-1	4.873E-2	1.067E+1
-1.557E-1	5.198E-2	1.054E+1
-1.605E-1	5.198E-2	1.072E+1
-1.605E-1	4.549E-2	1.056E+1
-1.589E-1	4.549E-2	1.069E+1
-1.589E-1	4.549E-2	1.063E+1
-1.573E-1	4.873E-2	1.071E+1
-1.605E-1	3.900E-2	1.054E+1
-1.589E-1	5.198E-2	1.071E+1
-1.557E-1	4.224E-2	1.060E+1
-1.589E-1	4.873E-2	1.070E+1
-1.605E-1	5.198E-2	1.062E+1
-1.589E-1	4.224E-2	1.067E+1
-1.573E-1	4.873E-2	1.063E+1
-1.589E-1	4.549E-2	1.070E+1
-1.638E-1	5.198E-2	1.048E+1
-1.605E-1	4.549E-2	1.067E+1
-1.573E-1	4.549E-2	1.057E+1
-1.557E-1	4.224E-2	1.063E+1
-1.589E-1	4.873E-2	1.069E+1
-1.589E-1	3.900E-2	1.064E+1
-1.557E-1	4.873E-2	1.066E+1
-1.573E-1	4.224E-2	1.062E+1
-1.589E-1	4.549E-2	1.061E+1
-1.589E-1	3.576E-2	1.065E+1
-1.573E-1	5.198E-2	1.064E+1
-1.557E-1	5.522E-2	1.084E+1
-1.589E-1	3.576E-2	1.065E+1
-1.622E-1	4.549E-2	1.063E+1
-1.557E-1	4.549E-2	1.053E+1
-1.573E-1	4.549E-2	1.071E+1
-1.622E-1	4.549E-2	1.061E+1
-1.605E-1	4.873E-2	1.067E+1
-1.573E-1	4.873E-2	1.068E+1
-1.573E-1	3.900E-2	1.067E+1
-1.622E-1	4.549E-2	1.072E+1
-1.605E-1	4.873E-2	1.044E+1
-1.605E-1	4.873E-2	1.074E+1
-1.557E-1	4.873E-2	1.056E+1
-1.622E-1	4.873E-2	1.064E+1
-1.605E-1	4.549E-2	1.059E+1
-1.573E-1	4.549E-2	1.067E+1
-1.557E-1	4.549E-2	1.073E+1
-1.638E-1	4.873E-2	1.054E+1
-1.573E-1	4.549E-2	1.071E+1
-1.557E-1	3.900E-2	1.052E+1
-1.557E-1	4.549E-2	1.059E+1
-1.605E-1	4.873E-2	1.064E+1
-1.589E-1	5.522E-2	1.068E+1
-1.573E-1	3.900E-2	1.062E+1
-1.573E-1	4.549E-2	1.057E+1
-1.605E-1	4.873E-2	1.054E+1
-1.605E-1	4.549E-2	1.061E+1
-1.589E-1	5.198E-2	1.059E+1
-1.589E-1	5.522E-2	1.061E+1
-1.638E-1	4.224E-2	1.047E+1
-1.605E-1	3.900E-2	1.075E+1
-1.573E-1	4.873E-2	1.066E+1
-1.589E-1	5.198E-2	1.061E+1
-1.638E-1	4.224E-2	1.071E+1
-1.605E-1	5.198E-2	1.072E+1
-1.589E-1	4.224E-2	1.071E+1
-1.573E-1	4.224E-2	1.061E+1
-1.605E-1	4.549E-2	1.063E+1
-1.573E-1	4.549E-2	1.064E+1
-1.573E-1	5.846E-2	1.068E+1
-1.589E-1	4.873E-2	1.059E+1
-1.605E-1	4.224E-2	1.065E+1
-1.605E-1	4.873E-2	1.070E+1
-1.589E-1	4.224E-2	1.051E+1
-1.589E-1	4.549E-2	1.069E+1
-1.573E-1	3.900E-2	1.059E+1
-1.605E-1	4.224E-2	1.060E+1
-1.589E-1	4.224E-2	1.063E+1
-1.573E-1	4.549E-2	1.066E+1
-1.622E-1	4.873E-2	1.067E+1
-1.605E-1	5.198E-2	1.058E+1
-1.557E-1	4.224E-2	1.064E+1
-1.589E-1	3.900E-2	1.054E+1
-1.622E-1	4.224E-2	1.066E+1
-1.622E-1	4.224E-2	1.075E+1
-1.557E-1	4.549E-2	1.069E+1
-1.573E-1	4.549E-2	1.061E+1
-1.589E-1	4.224E-2	1.059E+1
-1.622E-1	4.224E-2	1.063E+1
-1.589E-1	4.549E-2	1.064E+1
-1.573E-1	4.549E-2	1.075E+1
-1.589E-1	4.224E-2	1.054E+1
-1.622E-1	4.224E-2	1.061E+1
-1.573E-1	5.522E-2	1.059E+1
-1.573E-1	5.846E-2	1.057E+1
-1.638E-1	4.549E-2	1.058E+1
-1.622E-1	5.198E-2	1.069E+1
-1.589E-1	5.522E-2	1.059E+1
-1.605E-1	4.549E-2	1.060E+1
-1.605E-1	3.900E-2	1.069E+1
-1.622E-1	3.900E-2	1.078E+1
-1.573E-1	4.224E-2	1.064E+1
-1.589E-1	4.224E-2	1.060E+1
-1.622E-1	4.224E-2	1.062E+1
-1.622E-1	3.900E-2	1.083E+1
-1.573E-1	3.900E-2	1.061E+1
-1.573E-1	4.549E-2	1.057E+1
-1.589E-1	4.224E-2	1.069E+1
-1.589E-1	4.549E-2	1.057E+1
-1.589E-1	4.873E-2	1.072E+1
-1.622E-1	4.224E-2	1.061E+1
-1.622E-1	3.576E-2	1.062E+1
-1.605E-1	4.873E-2	1.066E+1
-1.557E-1	4.224E-2	1.047E+1
-1.605E-1	4.224E-2	1.061E+1
-1.605E-1	5.198E-2	1.073E+1
-1.589E-1	3.900E-2	1.065E+1
-1.605E-1	4.224E-2	1.060E+1
-1.605E-1	4.873E-2	1.066E+1
-1.573E-1	4.549E-2	1.066E+1
-1.589E-1	3.900E-2	1.060E+1
-1.589E-1	4.549E-2	1.062E+1
-1.573E-1	3.576E-2	1.074E+1
-1.605E-1	3.900E-2	1.054E+1
-1.605E-1	4.549E-2	1.068E+1
-1.573E-1	5.198E-2	1.063E+1
-1.589E-1	4.549E-2	1.056E+1
-1.605E-1	5.198E-2	1.054E+1
-1.622E-1	4.224E-2	1.068E+1
-1.589E-1	4.224E-2	1.056E+1
-1.573E-1	4.224E-2	1.059E+1
-1.638E-1	4.224E-2	1.073E+1
-1.589E-1	4.549E-2	1.069E+1
-1.589E-1	5.198E-2	1.066E+1
-1.589E-1	4.549E-2	1.068E+1
-1.638E-1	4.549E-2	1.062E+1
-1.589E-1	4.873E-2	1.063E+1
-1.589E-1	5.522E-2	1.057E+1
-1.573E-1	5.198E-2	1.053E+1
-1.589E-1	4.873E-2	1.055E+1
-1.605E-1	4.549E-2	1.068E+1
-1.589E-1	4.224E-2	1.066E+1
-1.589E-1	4.873E-2	1.072E+1
-1.638E-1	4.549E-2	1.068E+1
-1.557E-1	4.549E-2	1.068E+1
-1.573E-1	4.224E-2	1.069E+1
-1.573E-1	4.549E-2	1.062E+1
-1.622E-1	4.549E-2	1.060E+1
-1.622E-1	4.873E-2	1.055E+1
-1.589E-1	3.576E-2	1.051E+1
-1.589E-1	4.549E-2	1.069E+1
-1.622E-1	4.549E-2	1.070E+1
-1.589E-1	4.549E-2	1.065E+1
-1.589E-1	4.873E-2	1.050E+1
-1.573E-1	4.549E-2	1.052E+1
-1.654E-1	5.198E-2	1.068E+1
-1.605E-1	3.900E-2	1.063E+1
-1.589E-1	4.549E-2	1.058E+1
-1.589E-1	3.900E-2	1.069E+1
-1.638E-1	4.224E-2	1.070E+1
-1.605E-1	4.873E-2	1.057E+1
-1.573E-1	3.900E-2	1.056E+1
-1.573E-1	4.224E-2	1.064E+1
-1.605E-1	4.873E-2	1.049E+1
-1.638E-1	4.549E-2	1.063E+1
-1.589E-1	3.900E-2	1.072E+1
-1.573E-1	4.224E-2	1.076E+1
-1.622E-1	4.873E-2	1.065E+1
-1.605E-1	4.224E-2	1.067E+1
-1.589E-1	4.549E-2	1.056E+1
-1.589E-1	4.549E-2	1.059E+1
-1.605E-1	4.873E-2	1.067E+1
-1.605E-1	4.224E-2	1.076E+1
-1.573E-1	4.224E-2	1.064E+1
-1.589E-1	5.198E-2	1.053E+1
-1.622E-1	3.900E-2	1.065E+1
-1.605E-1	4.224E-2	1.073E+1
-1.589E-1	4.549E-2	1.061E+1
-1.589E-1	5.198E-2	1.051E+1
-1.605E-1	4.549E-2	1.050E+1
-1.638E-1	4.549E-2	1.064E+1
-1.589E-1	4.224E-2	1.059E+1
-1.573E-1	4.549E-2	1.064E+1
-1.622E-1	4.549E-2	1.059E+1
-1.589E-1	3.900E-2	1.064E+1
-1.573E-1	4.224E-2	1.075E+1
-1.589E-1	5.198E-2	1.057E+1
-1.605E-1	5.198E-2	1.049E+1
-1.638E-1	4.549E-2	1.055E+1
-1.589E-1	4.873E-2	1.067E+1
-1.589E-1	3.576E-2	1.061E+1
-1.605E-1	4.873E-2	1.062E+1
-1.622E-1	3.251E-2	1.069E+1
-1.589E-1	4.224E-2	1.052E+1
-1.573E-1	4.224E-2	1.056E+1
-1.622E-1	5.522E-2	1.066E+1
-1.622E-1	4.873E-2	1.058E+1
-1.573E-1	5.198E-2	1.052E+1
-1.622E-1	4.549E-2	1.059E+1
-1.638E-1	3.576E-2	1.064E+1
-1.622E-1	4.873E-2	1.065E+1
-1.605E-1	4.549E-2	1.061E+1
-1.589E-1	4.224E-2	1.060E+1
-1.622E-1	4.873E-2	1.068E+1
-1.605E-1	5.522E-2	1.067E+1
-1.589E-1	4.873E-2	1.054E+1
-1.589E-1	4.549E-2	1.072E+1
-1.654E-1	4.873E-2	1.074E+1
-1.638E-1	4.549E-2	1.066E+1
-1.622E-1	4.549E-2	1.051E+1
-1.573E-1	4.224E-2	1.055E+1
-1.605E-1	3.900E-2	1.053E+1
-1.605E-1	4.549E-2	1.052E+1
-1.573E-1	3.576E-2	1.071E+1
-1.589E-1	4.224E-2	1.063E+1
-1.638E-1	4.224E-2	1.065E+1
-1.622E-1	5.522E-2	1.059E+1
-1.573E-1	3.900E-2	1.057E+1
-1.557E-1	3.251E-2	1.078E+1
-1.622E-1	5.198E-2	1.071E+1
-1.622E-1	3.900E-2	1.059E+1
-1.573E-1	4.224E-2	1.069E+1
-1.589E-1	4.873E-2	1.069E+1
-1.622E-1	4.549E-2	1.065E+1
-1.638E-1	4.549E-2	1.059E+1
-1.573E-1	4.873E-2	1.062E+1
-1.589E-1	5.522E-2	1.062E+1
-1.622E-1	4.224E-2	1.060E+1
-1.622E-1	4.549E-2	1.061E+1
-1.557E-1	5.198E-2	1.062E+1
-1.605E-1	5.198E-2	1.060E+1
-1.654E-1	5.522E-2	1.065E+1
-1.622E-1	5.522E-2	1.069E+1
-1.605E-1	5.198E-2	1.080E+1
-1.589E-1	4.224E-2	1.056E+1
-1.605E-1	4.873E-2	1.064E+1
-1.622E-1	4.873E-2	1.071E+1
-1.589E-1	4.873E-2	1.065E+1
-1.573E-1	4.224E-2	1.056E+1
-1.589E-1	3.576E-2	1.069E+1
-1.638E-1	4.549E-2	1.058E+1
-1.573E-1	4.873E-2	1.068E+1
-1.573E-1	5.198E-2	1.050E+1
-1.605E-1	4.873E-2	1.068E+1
-1.622E-1	4.224E-2	1.057E+1
-1.605E-1	4.549E-2	1.068E+1
-1.605E-1	4.873E-2	1.059E+1
-1.622E-1	5.198E-2	1.056E+1
-1.622E-1	4.549E-2	1.079E+1
-1.573E-1	4.549E-2	1.060E+1
-1.605E-1	4.549E-2	1.048E+1
-1.622E-1	4.549E-2	1.054E+1
-1.622E-1	4.549E-2	1.065E+1
-1.589E-1	4.224E-2	1.059E+1
-1.589E-1	4.873E-2	1.074E+1
-1.622E-1	4.224E-2	1.065E+1
-1.638E-1	5.198E-2	1.065E+1
-1.573E-1	4.873E-2	1.072E+1
-1.589E-1	3.900E-2	1.070E+1
-1.589E-1	4.224E-2	1.059E+1
-1.605E-1	3.900E-2	1.067E+1
-1.557E-1	4.549E-2	1.067E+1
-1.605E-1	4.873E-2	1.068E+1
-1.622E-1	4.873E-2	1.069E+1
-1.605E-1	5.522E-2	1.050E+1
-1.589E-1	4.549E-2	1.072E+1
-1.589E-1	5.522E-2	1.067E+1
-1.605E-1	4.873E-2	1.073E+1
-1.605E-1	4.873E-2	1.054E+1
-1.589E-1	4.224E-2	1.057E+1
-1.605E-1	4.224E-2	1.053E+1
-1.589E-1	4.873E-2	1.064E+1
-1.622E-1	5.198E-2	1.060E+1
-1.573E-1	4.224E-2	1.056E+1
-1.605E-1	4.549E-2	1.064E+1
-1.622E-1	5.522E-2	1.063E+1
-1.622E-1	4.224E-2	1.065E+1
-1.605E-1	4.549E-2	1.082E+1
-1.605E-1	4.224E-2	1.061E+1
-1.622E-1	4.549E-2	1.057E+1
-1.638E-1	4.873E-2	1.062E+1
-1.589E-1	4.549E-2	1.071E+1
-1.605E-1	4.873E-2	1.058E+1
-1.638E-1	4.873E-2	1.051E+1
-1.605E-1	4.549E-2	1.062E+1
-1.573E-1	3.900E-2	1.057E+1
-1.622E-1	5.198E-2	1.065E+1
-1.638E-1	4.549E-2	1.061E+1
-1.638E-1	4.549E-2	1.073E+1
-1.573E-1	4.549E-2	1.056E+1
-1.605E-1	4.549E-2	1.051E+1
-1.605E-1	4.549E-2	1.071E+1
-1.605E-1	4.224E-2	1.059E+1
-1.605E-1	4.549E-2	1.063E+1
-1.589E-1	4.873E-2	1.053E+1
-1.605E-1	5.198E-2	1.054E+1
-1.622E-1	5.198E-2	1.058E+1
-1.573E-1	5.846E-2	1.068E+1
-1.605E-1	4.549E-2	1.057E+1
-1.622E-1	4.224E-2	1.065E+1
-1.622E-1	4.549E-2	1.059E+1
-1.573E-1	4.549E-2	1.045E+1
-1.605E-1	4.224E-2	1.065E+1
-1.622E-1	5.198E-2	1.063E+1
-1.622E-1	4.873E-2	1.067E+1
-1.622E-1	3.576E-2	1.063E+1
-1.605E-1	5.198E-2	1.047E+1
-1.622E-1	5.198E-2	1.059E+1
-1.638E-1	3.900E-2	1.051E+1
-1.589E-1	4.873E-2	1.062E+1
-1.573E-1	4.224E-2	1.072E+1
-1.638E-1	4.224E-2	1.071E+1
-1.605E-1	4.873E-2	1.060E+1
-1.622E-1	4.224E-2	1.058E+1
-1.589E-1	4.224E-2	1.050E+1
-1.622E-1	5.198E-2	1.071E+1
-1.622E-1	3.900E-2	1.052E+1
-1.589E-1	4.873E-2	1.062E+1
-1.589E-1	3.900E-2	1.060E+1
-1.605E-1	4.549E-2	1.058E+1
-1.605E-1	4.224E-2	1.065E+1
-1.573E-1	5.198E-2	1.066E+1
-1.589E-1	4.224E-2	1.057E+1
-1.638E-1	4.224E-2	1.063E+1
-1.605E-1	4.224E-2	1.076E+1
-1.573E-1	4.224E-2	1.057E+1
-1.589E-1	5.198E-2	1.067E+1
-1.638E-1	4.224E-2	1.085E+1
-1.622E-1	4.224E-2	1.049E+1
-1.573E-1	5.198E-2	1.064E+1
-1.589E-1	4.873E-2	1.067E+1
-1.638E-1	4.549E-2	1.075E+1
-1.622E-1	3.900E-2	1.063E+1
-1.573E-1	3.900E-2	1.059E+1
-1.589E-1	4.873E-2	1.074E+1
-1.638E-1	4.549E-2	1.052E+1
-1.622E-1	5.198E-2	1.058E+1
-1.589E-1	4.549E-2	1.056E+1
-1.573E-1	4.873E-2	1.055E+1
-1.638E-1	3.900E-2	1.059E+1
-1.622E-1	5.198E-2	1.060E+1
-1.605E-1	5.198E-2	1.065E+1
-1.573E-1	4.873E-2	1.058E+1
-1.638E-1	4.549E-2	1.063E+1
-1.622E-1	4.549E-2	1.058E+1
-1.589E-1	3.900E-2	1.059E+1
-1.573E-1	3.576E-2	1.054E+1
-1.622E-1	5.522E-2	1.066E+1
-1.605E-1	3.900E-2	1.062E+1
-1.589E-1	4.873E-2	1.064E+1
-1.589E-1	4.224E-2	1.050E+1
-1.589E-1	4.224E-2	1.073E+1
-1.622E-1	4.549E-2	1.060E+1
-1.573E-1	4.873E-2	1.059E+1
-1.589E-1	5.198E-2	1.079E+1
-1.622E-1	4.549E-2	1.056E+1
-1.605E-1	4.873E-2	1.058E+1
-1.557E-1	3.900E-2	1.071E+1
-1.589E-1	4.224E-2	1.068E+1
-1.638E-1	4.224E-2	1.053E+1
-1.622E-1	3.900E-2	1.054E+1
-1.589E-1	3.900E-2	1.059E+1
-1.573E-1	3.251E-2	1.063E+1
-1.622E-1	3.900E-2	1.074E+1
-1.638E-1	3.900E-2	1.050E+1
-1.589E-1	4.224E-2	1.060E+1
-1.589E-1	4.873E-2	1.069E+1
-1.589E-1	5.198E-2	1.060E+1
-1.622E-1	3.251E-2	1.063E+1
-1.573E-1	4.873E-2	1.056E+1
-1.573E-1	4.224E-2	1.065E+1
-1.622E-1	4.224E-2	1.061E+1
-1.622E-1	4.549E-2	1.050E+1
-1.589E-1	4.873E-2	1.071E+1
-1.605E-1	3.900E-2	1.055E+1
-1.605E-1	5.198E-2	1.058E+1
-1.638E-1	4.224E-2	1.061E+1
-1.573E-1	3.900E-2	1.062E+1
-1.589E-1	4.224E-2	1.064E+1
-1.638E-1	4.224E-2	1.065E+1
-1.622E-1	4.549E-2	1.071E+1
-1.589E-1	5.198E-2	1.064E+1
-1.605E-1	2.927E-2	1.052E+1
-1.622E-1	4.549E-2	1.057E+1
-1.622E-1	4.224E-2	1.059E+1
-1.573E-1	4.873E-2	1.054E+1
-1.589E-1	4.873E-2	1.055E+1
-1.622E-1	4.224E-2	1.061E+1
-1.638E-1	5.846E-2	1.070E+1
-1.573E-1	5.522E-2	1.068E+1
-1.589E-1	4.873E-2	1.073E+1
-1.622E-1	3.900E-2	1.057E+1
-1.622E-1	4.873E-2	1.045E+1
-1.622E-1	4.549E-2	1.055E+1
-1.622E-1	4.549E-2	1.054E+1
-1.622E-1	3.576E-2	1.059E+1
-1.622E-1	4.549E-2	1.060E+1
-1.605E-1	4.873E-2	1.064E+1
-1.573E-1	4.224E-2	1.069E+1
-1.622E-1	5.522E-2	1.056E+1
-1.622E-1	4.224E-2	1.074E+1
-1.589E-1	4.549E-2	1.068E+1
-1.605E-1	3.900E-2	1.062E+1
-1.622E-1	4.224E-2	1.053E+1
-1.622E-1	5.198E-2	1.064E+1
-1.573E-1	3.900E-2	1.061E+1
-1.589E-1	4.873E-2	1.059E+1
-1.605E-1	4.549E-2	1.065E+1
-1.638E-1	3.900E-2	1.052E+1
-1.605E-1	3.900E-2	1.071E+1
-1.605E-1	4.224E-2	1.068E+1
-1.589E-1	4.549E-2	1.065E+1
-1.638E-1	4.549E-2	1.055E+1
-1.605E-1	4.224E-2	1.061E+1
-1.622E-1	4.224E-2	1.059E+1
-1.622E-1	4.873E-2	1.060E+1
-1.622E-1	4.549E-2	1.068E+1
-1.589E-1	5.198E-2	1.076E+1
-1.589E-1	5.198E-2	1.050E+1
-1.622E-1	4.873E-2	1.068E+1
-1.654E-1	4.224E-2	1.055E+1
-1.589E-1	4.224E-2	1.071E+1
-1.605E-1	4.224E-2	1.058E+1
-1.605E-1	4.549E-2	1.066E+1
-1.638E-1	3.900E-2	1.061E+1
-1.573E-1	3.900E-2	1.058E+1
-1.589E-1	4.873E-2	1.058E+1
-1.622E-1	4.224E-2	1.061E+1
-1.622E-1	3.900E-2	1.067E+1
-1.573E-1	4.549E-2	1.060E+1
-1.605E-1	3.251E-2	1.061E+1
-1.622E-1	4.549E-2	1.061E+1
-1.638E-1	3.900E-2	1.052E+1
-1.573E-1	4.549E-2	1.049E+1
-1.605E-1	5.522E-2	1.057E+1
-1.589E-1	5.198E-2	1.054E+1
-1.654E-1	4.549E-2	1.069E+1
-1.605E-1	4.549E-2	1.056E+1
-1.605E-1	4.549E-2	1.067E+1
-1.605E-1	4.224E-2	1.060E+1
-1.670E-1	4.549E-2	1.051E+1
-1.605E-1	5.198E-2	1.058E+1
-1.589E-1	4.873E-2	1.063E+1
-1.638E-1	4.549E-2	1.067E+1
-1.622E-1	4.224E-2	1.056E+1
-1.573E-1	4.224E-2	1.061E+1
-1.589E-1	4.873E-2	1.066E+1
-1.605E-1	4.873E-2	1.069E+1
-1.638E-1	4.224E-2	1.074E+1
-1.573E-1	3.900E-2	1.063E+1
-1.622E-1	4.224E-2	1.044E+1
-1.622E-1	4.873E-2	1.056E+1
-1.654E-1	4.224E-2	1.051E+1
-1.589E-1	4.549E-2	1.074E+1
-1.557E-1	5.198E-2	1.044E+1
-1.638E-1	4.549E-2	1.056E+1
-1.638E-1	4.224E-2	1.063E+1
-1.622E-1	4.224E-2	1.067E+1
-1.573E-1	3.900E-2	1.054E+1
-1.622E-1	3.900E-2	1.050E+1
-1.638E-1	4.549E-2	1.065E+1
-1.605E-1	4.549E-2	1.051E+1
-1.605E-1	4.549E-2	1.060E+1
-1.605E-1	4.224E-2	1.052E+1
-1.638E-1	3.900E-2	1.069E+1
-1.589E-1	4.873E-2	1.058E+1
-1.589E-1	4.873E-2	1.065E+1
-1.622E-1	5.198E-2	1.058E+1
-1.589E-1	4.549E-2	1.060E+1
-1.605E-1	4.549E-2	1.048E+1
-1.573E-1	4.224E-2	1.062E+1
-1.638E-1	4.549E-2	1.068E+1
-1.654E-1	4.873E-2	1.052E+1
-1.605E-1	4.549E-2	1.058E+1
-1.557E-1	3.900E-2	1.051E+1
-1.622E-1	4.549E-2	1.063E+1
-1.638E-1	5.198E-2	1.068E+1
-1.622E-1	3.900E-2	1.063E+1
-1.589E-1	5.522E-2	1.056E+1
-1.638E-1	4.224E-2	1.072E+1
-1.622E-1	3.900E-2	1.069E+1
-1.605E-1	4.224E-2	1.067E+1
-1.605E-1	3.900E-2	1.057E+1
-1.638E-1	5.198E-2	1.065E+1
-1.605E-1	4.873E-2	1.059E+1
-1.589E-1	4.873E-2	1.078E+1
-1.589E-1	4.549E-2	1.045E+1
-1.622E-1	4.873E-2	1.062E+1
-1.605E-1	3.576E-2	1.065E+1
-1.605E-1	4.873E-2	1.062E+1
-1.605E-1	4.224E-2	1.066E+1
-1.605E-1	5.522E-2	1.067E+1
-1.638E-1	5.846E-2	1.060E+1
-1.589E-1	5.198E-2	1.070E+1
-1.573E-1	4.549E-2	1.066E+1
-1.638E-1	4.549E-2	1.070E+1
-1.638E-1	4.873E-2	1.061E+1
-1.589E-1	4.873E-2	1.050E+1
-1.589E-1	4.224E-2	1.060E+1
-1.622E-1	4.873E-2	1.066E+1
-1.622E-1	4.224E-2	1.066E+1
-1.605E-1	3.251E-2	1.057E+1
-1.573E-1	4.549E-2	1.053E+1
-1.605E-1	4.873E-2	1.075E+1
-1.605E-1	4.224E-2	1.061E+1
-1.622E-1	4.224E-2	1.060E+1
-1.573E-1	4.224E-2	1.059E+1
-1.622E-1	4.224E-2	1.060E+1
-1.638E-1	4.873E-2	1.049E+1
-1.589E-1	4.224E-2	1.059E+1
-1.589E-1	3.900E-2	1.052E+1
-1.605E-1	4.873E-2	1.048E+1
-1.605E-1	3.900E-2	1.045E+1
-1.605E-1	4.224E-2	1.068E+1
-1.573E-1	3.900E-2	1.066E+1
-1.622E-1	4.873E-2	1.061E+1
-1.654E-1	4.224E-2	1.056E+1
-1.622E-1	4.224E-2	1.068E+1
-1.605E-1	3.576E-2	1.066E+1
-1.654E-1	5.198E-2	1.069E+1
-1.638E-1	4.873E-2	1.048E+1
-1.573E-1	3.900E-2	1.067E+1
-1.622E-1	3.900E-2	1.066E+1
-1.589E-1	4.873E-2	1.056E+1
-1.638E-1	4.549E-2	1.060E+1
-1.573E-1	4.873E-2	1.061E+1
-1.605E-1	4.549E-2	1.050E+1
-1.622E-1	4.873E-2	1.049E+1
-1.605E-1	4.873E-2	1.059E+1
-1.605E-1	4.873E-2	1.063E+1
-1.605E-1	3.900E-2	1.062E+1
-1.622E-1	5.522E-2	1.067E+1
-1.654E-1	4.873E-2	1.068E+1
-1.605E-1	5.198E-2	1.070E+1
-1.573E-1	4.549E-2	1.062E+1
-1.605E-1	3.900E-2	1.062E+1
-1.622E-1	5.198E-2	1.065E+1
-1.605E-1	4.549E-2	1.059E+1
-1.589E-1	4.549E-2	1.048E+1
-1.638E-1	4.549E-2	1.064E+1
-1.638E-1	3.900E-2	1.075E+1
-1.589E-1	3.900E-2	1.056E+1
-1.622E-1	4.873E-2	1.042E+1
-1.605E-1	4.873E-2	1.066E+1
-1.654E-1	4.873E-2	1.066E+1
-1.605E-1	4.224E-2	1.062E+1
-1.605E-1	3.900E-2	1.061E+1
-1.638E-1	4.549E-2	1.067E+1
-1.605E-1	4.224E-2	1.072E+1
-1.605E-1	4.224E-2	1.063E+1
-1.573E-1	4.873E-2	1.069E+1
-1.622E-1	4.873E-2	1.063E+1
-1.622E-1	4.873E-2	1.061E+1
-1.622E-1	5.198E-2	1.064E+1
-1.605E-1	4.873E-2	1.057E+1
-1.622E-1	4.549E-2	1.053E+1
-1.622E-1	5.198E-2	1.065E+1
-1.605E-1	5.198E-2	1.050E+1
-1.573E-1	4.873E-2	1.068E+1
-1.622E-1	4.549E-2	1.057E+1
-1.654E-1	4.873E-2	1.066E+1
-1.605E-1	4.224E-2	1.061E+1
-1.589E-1	4.549E-2	1.064E+1
-1.589E-1	4.549E-2	1.059E+1
-1.622E-1	4.873E-2	1.056E+1
-1.622E-1	4.549E-2	1.063E+1
-1.605E-1	4.549E-2	1.054E+1
-1.622E-1	4.873E-2	1.052E+1
-1.622E-1	4.224E-2	1.072E+1
-1.589E-1	4.224E-2	1.073E+1
-1.589E-1	4.549E-2	1.065E+1
-1.622E-1	4.549E-2	1.054E+1
-1.622E-1	5.198E-2	1.058E+1
-1.622E-1	4.549E-2	1.063E+1
-1.589E-1	5.522E-2	1.052E+1
-1.622E-1	4.224E-2	1.058E+1
-1.622E-1	4.549E-2	1.064E+1
-1.589E-1	4.873E-2	1.058E+1
-1.589E-1	4.873E-2	1.065E+1
-1.638E-1	4.549E-2	1.071E+1
-1.622E-1	4.549E-2	1.064E+1
-1.605E-1	4.224E-2	1.044E+1
-1.573E-1	4.873E-2	1.057E+1
-1.605E-1	4.549E-2	1.055E+1
-1.622E-1	5.522E-2	1.053E+1
-1.622E-1	4.873E-2	1.061E+1
-1.589E-1	4.873E-2	1.063E+1
-1.638E-1	4.224E-2	1.070E+1
-1.654E-1	5.522E-2	1.063E+1
-1.589E-1	3.900E-2	1.070E+1
-1.573E-1	5.198E-2	1.065E+1
-1.638E-1	4.549E-2	1.060E+1
-1.654E-1	4.549E-2	1.062E+1
-1.589E-1	4.549E-2	1.066E+1
-1.605E-1	3.900E-2	1.074E+1
-1.605E-1	4.873E-2	1.056E+1
-1.654E-1	4.873E-2	1.073E+1
-1.589E-1	4.224E-2	1.064E+1
-1.589E-1	4.549E-2	1.061E+1
-1.638E-1	5.522E-2	1.070E+1
-1.638E-1	4.224E-2	1.067E+1
-1.622E-1	5.198E-2	1.048E+1
-1.605E-1	4.873E-2	1.070E+1
-1.605E-1	4.224E-2	1.055E+1
-1.686E-1	3.900E-2	1.060E+1
-1.589E-1	4.549E-2	1.058E+1
-1.589E-1	4.224E-2	1.061E+1
-1.622E-1	4.224E-2	1.061E+1
-1.638E-1	3.576E-2	1.065E+1
-1.589E-1	4.873E-2	1.058E+1
-1.622E-1	4.224E-2	1.054E+1
-1.638E-1	5.846E-2	1.061E+1
-1.638E-1	3.900E-2	1.072E+1
-1.573E-1	3.900E-2	1.060E+1
-1.573E-1	4.549E-2	1.055E+1
-1.622E-1	4.549E-2	1.063E+1
-1.638E-1	4.549E-2	1.063E+1
-1.605E-1	4.549E-2	1.059E+1
-1.605E-1	4.224E-2	1.057E+1
-1.573E-1	4.224E-2	1.062E+1
-1.638E-1	5.198E-2	1.052E+1
-1.573E-1	4.549E-2	1.059E+1
-1.622E-1	4.549E-2	1.062E+1
-1.589E-1	4.873E-2	1.055E+1
-1.622E-1	3.576E-2	1.053E+1
-1.605E-1	4.549E-2	1.049E+1
-1.605E-1	4.224E-2	1.052E+1
-1.605E-1	5.198E-2	1.059E+1
-1.622E-1	5.522E-2	1.061E+1
-1.605E-1	4.549E-2	1.061E+1
-1.589E-1	4.873E-2	1.056E+1
-1.622E-1	4.224E-2	1.065E+1
-1.622E-1	4.549E-2	1.056E+1
-1.622E-1	4.549E-2	1.059E+1
-1.573E-1	4.224E-2	1.052E+1
-1.605E-1	4.873E-2	1.060E+1
-1.622E-1	3.900E-2	1.059E+1
-1.589E-1	4.873E-2	1.054E+1
-1.589E-1	4.549E-2	1.055E+1
-1.638E-1	3.900E-2	1.050E+1
-1.605E-1	3.900E-2	1.061E+1
-1.605E-1	4.224E-2	1.062E+1
-1.589E-1	3.900E-2	1.054E+1
-1.622E-1	4.549E-2	1.066E+1
-1.638E-1	4.873E-2	1.055E+1
-1.589E-1	4.549E-2	1.076E+1
-1.605E-1	4.224E-2	1.054E+1
-1.654E-1	4.224E-2	1.055E+1
-1.622E-1	4.873E-2	1.056E+1
-1.589E-1	4.549E-2	1.063E+1
-1.589E-1	4.873E-2	1.060E+1
-1.622E-1	4.224E-2	1.058E+1
-1.605E-1	4.873E-2	1.053E+1
-1.622E-1	4.224E-2	1.066E+1
-1.589E-1	4.224E-2	1.055E+1
-1.654E-1	4.549E-2	1.063E+1
-1.638E-1	5.198E-2	1.078E+1
-1.622E-1	3.900E-2	1.053E+1
-1.605E-1	4.224E-2	1.060E+1
-1.622E-1	3.900E-2	1.055E+1
-1.670E-1	4.549E-2	1.054E+1
-1.605E-1	4.873E-2	1.063E+1
-1.605E-1	5.198E-2	1.068E+1
-1.622E-1	5.522E-2	1.057E+1
-1.622E-1	5.198E-2	1.068E+1
-1.605E-1	4.549E-2	1.054E+1
-1.573E-1	5.846E-2	1.056E+1
-1.605E-1	4.873E-2	1.065E+1
-1.670E-1	5.522E-2	1.079E+1
-1.654E-1	4.873E-2	1.078E+1
-1.589E-1	4.224E-2	1.063E+1
-1.605E-1	4.873E-2	1.076E+1
-1.622E-1	4.549E-2	1.056E+1
-1.589E-1	5.522E-2	1.066E+1
-1.573E-1	3.900E-2	1.071E+1
-1.605E-1	5.198E-2	1.061E+1
-1.654E-1	4.873E-2	1.061E+1
-1.589E-1	5.198E-2	1.059E+1
-1.622E-1	4.224E-2	1.048E+1
-1.638E-1	4.873E-2	1.069E+1
-1.622E-1	4.549E-2	1.061E+1
-1.605E-1	5.522E-2	1.057E+1
-1.605E-1	4.549E-2	1.078E+1
-1.622E-1	5.522E-2	1.052E+1
-1.622E-1	4.549E-2	1.056E+1
-1.622E-1	5.198E-2	1.058E+1
-1.589E-1	4.224E-2	1.060E+1
-1.638E-1	4.873E-2	1.059E+1
-1.638E-1	4.873E-2	1.070E+1
-1.622E-1	3.576E-2	1.078E+1
-1.605E-1	4.549E-2	1.059E+1
-1.622E-1	4.549E-2	1.061E+1
-1.622E-1	4.549E-2	1.058E+1
-1.573E-1	4.549E-2	1.058E+1
-1.605E-1	5.522E-2	1.048E+1
-1.622E-1	4.549E-2	1.073E+1
-1.638E-1	5.198E-2	1.065E+1
-1.605E-1	4.224E-2	1.070E+1
-1.573E-1	5.198E-2	1.060E+1
-1.638E-1	3.900E-2	1.056E+1
-1.622E-1	4.873E-2	1.059E+1
-1.605E-1	4.224E-2	1.064E+1
-1.622E-1	3.900E-2	1.049E+1
-1.622E-1	4.873E-2	1.058E+1
-1.622E-1	4.873E-2	1.058E+1
-1.605E-1	5.198E-2	1.048E+1
-1.605E-1	4.549E-2	1.063E+1
-1.638E-1	3.900E-2	1.062E+1
-1.622E-1	3.900E-2	1.059E+1
-1.622E-1	3.900E-2	1.066E+1
-1.573E-1	4.224E-2	1.057E+1
-1.622E-1	4.873E-2	1.053E+1
-1.638E-1	4.873E-2	1.064E+1
-1.605E-1	4.549E-2	1.071E+1
-1.589E-1	4.549E-2	1.073E+1
-1.638E-1	4.873E-2	1.052E+1
-1.638E-1	4.549E-2	1.054E+1
-1.622E-1	4.873E-2	1.050E+1
-1.605E-1	4.224E-2	1.056E+1
-1.622E-1	4.224E-2	1.056E+1
-1.654E-1	4.873E-2	1.065E+1
-1.589E-1	5.198E-2	1.064E+1
-1.573E-1	4.549E-2	1.061E+1
-1.605E-1	5.198E-2	1.063E+1
-1.654E-1	5.198E-2	1.055E+1
-1.589E-1	4.549E-2	1.067E+1
-1.589E-1	4.549E-2	1.064E+1
-1.622E-1	5.198E-2	1.065E+1
-1.622E-1	4.873E-2	1.065E+1
-1.589E-1	4.873E-2	1.071E+1
-1.605E-1	4.873E-2	1.055E+1
-1.605E-1	5.198E-2	1.076E+1
-1.638E-1	5.198E-2	1.065E+1
-1.605E-1	4.549E-2	1.056E+1
-1.605E-1	4.873E-2	1.058E+1
-1.622E-1	4.873E-2	1.060E+1
-1.638E-1	4.873E-2	1.066E+1
-1.622E-1	4.549E-2	1.055E+1
-1.589E-1	5.198E-2	1.061E+1
-1.622E-1	4.224E-2	1.068E+1
-1.654E-1	4.873E-2	1.071E+1
-1.589E-1	4.873E-2	1.077E+1
-1.622E-1	5.522E-2	1.064E+1
-1.622E-1	4.224E-2	1.066E+1
-1.622E-1	5.522E-2	1.059E+1
-1.605E-1	4.549E-2	1.063E+1
-1.622E-1	4.224E-2	1.062E+1
-1.605E-1	3.576E-2	1.052E+1
-1.638E-1	4.873E-2	1.057E+1
-1.573E-1	5.198E-2	1.056E+1
-1.589E-1	4.873E-2	1.064E+1
-1.622E-1	4.224E-2	1.058E+1
-1.638E-1	4.873E-2	1.059E+1
-1.605E-1	4.873E-2	1.058E+1
-1.589E-1	5.846E-2	1.068E+1
-1.605E-1	5.198E-2	1.058E+1
-1.638E-1	5.198E-2	1.068E+1
-1.589E-1	4.224E-2	1.054E+1
-1.573E-1	4.549E-2	1.064E+1
-1.605E-1	3.576E-2	1.069E+1
-1.654E-1	4.549E-2	1.069E+1
-1.589E-1	4.549E-2	1.066E+1
-1.589E-1	4.873E-2	1.072E+1
-1.622E-1	4.549E-2	1.062E+1
-1.605E-1	5.198E-2	1.063E+1
-1.622E-1	3.900E-2	1.063E+1
-1.573E-1	5.198E-2	1.057E+1
-1.638E-1	5.522E-2	1.054E+1
-1.654E-1	5.522E-2	1.049E+1
-1.605E-1	4.549E-2	1.072E+1
-1.573E-1	4.873E-2	1.075E+1
-1.622E-1	4.224E-2	1.065E+1
-1.654E-1	4.549E-2	1.055E+1
-1.573E-1	5.198E-2	1.060E+1
-1.605E-1	4.549E-2	1.060E+1
-1.622E-1	4.224E-2	1.072E+1
-1.622E-1	4.549E-2	1.060E+1
-1.589E-1	3.900E-2	1.056E+1
-1.589E-1	4.549E-2	1.057E+1
-1.622E-1	4.224E-2	1.059E+1
-1.622E-1	4.873E-2	1.066E+1
-1.589E-1	4.873E-2	1.064E+1
-1.573E-1	5.198E-2	1.072E+1
-1.605E-1	3.900E-2	1.064E+1
-1.605E-1	4.873E-2	1.055E+1
-1.605E-1	5.198E-2	1.070E+1
-1.589E-1	4.549E-2	1.050E+1
-1.622E-1	3.251E-2	1.058E+1
[truncated: 93,941 more rows]
