# Supplementary material for: Improved ANAP incorporation and VCF analysis reveal details of P2X7 current facilitation and a limited conformational interplay between ATP binding and the intracellular ballast domain
Source: eLife. 2023 Jan 4;12:e82479. doi: 10.7554/eLife.82479 (PMC9859053; doi:10.7554/eLife.82479)
Supplement: Figure 6—source data 1. [file elife-82479-fig6-data1.zip › Figure-6_Source-data-1/Y595anap-CaM-M13-mNeonGreen_e04#18.csv]

-3.730E-1	2.476E+1	4.308E+1
-3.746E-1	2.460E+1	4.362E+1
-3.746E-1	2.458E+1	4.343E+1
-3.698E-1	2.465E+1	4.357E+1
-3.714E-1	2.462E+1	4.334E+1
-3.730E-1	2.456E+1	4.334E+1
-3.730E-1	2.479E+1	4.355E+1
-3.730E-1	2.450E+1	4.355E+1
-3.746E-1	2.465E+1	4.331E+1
-3.730E-1	2.461E+1	4.384E+1
-3.714E-1	2.457E+1	4.362E+1
-3.714E-1	2.466E+1	4.370E+1
-3.698E-1	2.470E+1	4.327E+1
-3.746E-1	2.458E+1	4.355E+1
-3.730E-1	2.464E+1	4.367E+1
-3.730E-1	2.472E+1	4.338E+1
-3.698E-1	2.457E+1	4.329E+1
-3.730E-1	2.458E+1	4.331E+1
-3.730E-1	2.454E+1	4.372E+1
-3.714E-1	2.466E+1	4.350E+1
-3.714E-1	2.475E+1	4.366E+1
-3.746E-1	2.483E+1	4.351E+1
-3.698E-1	2.461E+1	4.354E+1
-3.714E-1	2.486E+1	4.367E+1
-3.730E-1	2.473E+1	4.352E+1
-3.714E-1	2.488E+1	4.328E+1
-3.698E-1	2.473E+1	4.359E+1
-3.698E-1	2.467E+1	4.367E+1
-3.714E-1	2.477E+1	4.356E+1
-3.730E-1	2.488E+1	4.336E+1
-3.698E-1	2.465E+1	4.349E+1
-3.714E-1	2.471E+1	4.370E+1
-3.730E-1	2.472E+1	4.338E+1
-3.730E-1	2.464E+1	4.359E+1
-3.714E-1	2.471E+1	4.333E+1
-3.730E-1	2.470E+1	4.343E+1
-3.714E-1	2.462E+1	4.340E+1
-3.730E-1	2.481E+1	4.361E+1
-3.714E-1	2.478E+1	4.345E+1
-3.714E-1	2.489E+1	4.371E+1
-3.730E-1	2.458E+1	4.347E+1
-3.746E-1	2.465E+1	4.391E+1
-3.714E-1	2.472E+1	4.352E+1
-3.714E-1	2.462E+1	4.341E+1
-3.714E-1	2.473E+1	4.343E+1
-3.730E-1	2.458E+1	4.351E+1
-3.746E-1	2.470E+1	4.346E+1
-3.730E-1	2.465E+1	4.345E+1
-3.682E-1	2.485E+1	4.336E+1
-3.714E-1	2.470E+1	4.342E+1
-3.730E-1	2.459E+1	4.350E+1
-3.714E-1	2.464E+1	4.369E+1
-3.714E-1	2.477E+1	4.342E+1
-3.763E-1	2.490E+1	4.349E+1
-3.730E-1	2.455E+1	4.360E+1
-3.698E-1	2.470E+1	4.344E+1
-3.730E-1	2.466E+1	4.356E+1
-3.746E-1	2.469E+1	4.343E+1
-3.730E-1	2.458E+1	4.345E+1
-3.714E-1	2.465E+1	4.345E+1
-3.714E-1	2.465E+1	4.351E+1
-3.730E-1	2.470E+1	4.329E+1
-3.714E-1	2.466E+1	4.347E+1
-3.714E-1	2.463E+1	4.351E+1
-3.730E-1	2.467E+1	4.349E+1
-3.714E-1	2.461E+1	4.375E+1
-3.730E-1	2.481E+1	4.353E+1
-3.698E-1	2.474E+1	4.366E+1
-3.730E-1	2.468E+1	4.319E+1
-3.746E-1	2.466E+1	4.362E+1
-3.730E-1	2.462E+1	4.331E+1
-3.698E-1	2.481E+1	4.358E+1
-3.698E-1	2.467E+1	4.361E+1
-3.730E-1	2.471E+1	4.365E+1
-3.730E-1	2.471E+1	4.353E+1
-3.714E-1	2.459E+1	4.358E+1
-3.682E-1	2.466E+1	4.350E+1
-3.730E-1	2.469E+1	4.359E+1
-3.698E-1	2.462E+1	4.334E+1
-3.730E-1	2.470E+1	4.340E+1
-3.730E-1	2.463E+1	4.351E+1
-3.714E-1	2.466E+1	4.332E+1
-3.730E-1	2.468E+1	4.361E+1
-3.730E-1	2.473E+1	4.349E+1
-3.730E-1	2.463E+1	4.347E+1
-3.730E-1	2.485E+1	4.337E+1
-3.714E-1	2.468E+1	4.357E+1
-3.665E-1	2.457E+1	4.355E+1
-3.714E-1	2.456E+1	4.345E+1
-3.730E-1	2.485E+1	4.327E+1
-3.714E-1	2.462E+1	4.355E+1
-3.698E-1	2.457E+1	4.349E+1
-3.730E-1	2.484E+1	4.344E+1
-3.714E-1	2.467E+1	4.307E+1
-3.730E-1	2.465E+1	4.345E+1
-3.682E-1	2.470E+1	4.335E+1
-3.714E-1	2.460E+1	4.360E+1
-3.730E-1	2.467E+1	4.319E+1
-3.730E-1	2.466E+1	4.340E+1
-3.698E-1	2.489E+1	4.329E+1
-3.730E-1	2.461E+1	4.334E+1
-3.746E-1	2.462E+1	4.330E+1
-3.714E-1	2.456E+1	4.348E+1
-3.714E-1	2.456E+1	4.359E+1
-3.714E-1	2.467E+1	4.329E+1
-3.746E-1	2.468E+1	4.339E+1
-3.730E-1	2.483E+1	4.350E+1
-3.698E-1	2.463E+1	4.350E+1
-3.714E-1	2.475E+1	4.356E+1
-3.746E-1	2.461E+1	4.334E+1
-3.714E-1	2.453E+1	4.348E+1
-3.730E-1	2.461E+1	4.349E+1
-3.714E-1	2.476E+1	4.352E+1
-3.714E-1	2.465E+1	4.332E+1
-3.698E-1	2.473E+1	4.357E+1
-3.698E-1	2.458E+1	4.344E+1
-3.714E-1	2.486E+1	4.339E+1
-3.714E-1	2.485E+1	4.323E+1
-3.714E-1	2.475E+1	4.351E+1
-3.730E-1	2.482E+1	4.372E+1
-3.714E-1	2.478E+1	4.351E+1
-3.698E-1	2.468E+1	4.341E+1
-3.714E-1	2.472E+1	4.323E+1
-3.714E-1	2.472E+1	4.346E+1
-3.698E-1	2.467E+1	4.321E+1
-3.763E-1	2.481E+1	4.358E+1
-3.714E-1	2.487E+1	4.355E+1
-3.698E-1	2.477E+1	4.337E+1
-3.730E-1	2.455E+1	4.362E+1
-3.746E-1	2.447E+1	4.341E+1
-3.714E-1	2.468E+1	4.338E+1
-3.730E-1	2.451E+1	4.333E+1
-3.714E-1	2.450E+1	4.324E+1
-3.746E-1	2.465E+1	4.346E+1
-3.698E-1	2.482E+1	4.359E+1
-3.698E-1	2.456E+1	4.324E+1
-3.730E-1	2.467E+1	4.334E+1
-3.763E-1	2.471E+1	4.340E+1
-3.746E-1	2.456E+1	4.346E+1
-3.698E-1	2.462E+1	4.341E+1
-3.698E-1	2.468E+1	4.360E+1
-3.746E-1	2.479E+1	4.334E+1
-3.730E-1	2.470E+1	4.330E+1
-3.698E-1	2.461E+1	4.343E+1
-3.698E-1	2.454E+1	4.334E+1
-3.763E-1	2.475E+1	4.351E+1
-3.730E-1	2.474E+1	4.324E+1
-3.714E-1	2.467E+1	4.362E+1
-3.682E-1	2.472E+1	4.340E+1
-3.714E-1	2.462E+1	4.320E+1
-3.714E-1	2.476E+1	4.337E+1
-3.730E-1	2.456E+1	4.354E+1
-3.698E-1	2.480E+1	4.346E+1
-3.714E-1	2.461E+1	4.338E+1
-3.730E-1	2.469E+1	4.347E+1
-3.714E-1	2.460E+1	4.356E+1
-3.730E-1	2.466E+1	4.360E+1
-3.763E-1	2.469E+1	4.351E+1
-3.714E-1	2.444E+1	4.328E+1
-3.714E-1	2.470E+1	4.329E+1
-3.730E-1	2.486E+1	4.338E+1
-3.730E-1	2.439E+1	4.335E+1
-3.714E-1	2.455E+1	4.355E+1
-3.714E-1	2.463E+1	4.346E+1
-3.730E-1	2.470E+1	4.342E+1
-3.763E-1	2.461E+1	4.327E+1
-3.730E-1	2.491E+1	4.330E+1
-3.698E-1	2.450E+1	4.308E+1
-3.730E-1	2.444E+1	4.338E+1
-3.730E-1	2.476E+1	4.335E+1
-3.714E-1	2.462E+1	4.332E+1
-3.746E-1	2.460E+1	4.344E+1
-3.746E-1	2.461E+1	4.318E+1
-3.730E-1	2.465E+1	4.309E+1
-3.730E-1	2.463E+1	4.310E+1
-3.714E-1	2.468E+1	4.335E+1
-3.763E-1	2.461E+1	4.334E+1
-3.714E-1	2.469E+1	4.355E+1
-3.730E-1	2.492E+1	4.343E+1
-3.714E-1	2.467E+1	4.357E+1
-3.714E-1	2.466E+1	4.348E+1
-3.746E-1	2.469E+1	4.369E+1
-3.714E-1	2.441E+1	4.340E+1
-3.714E-1	2.466E+1	4.340E+1
-3.714E-1	2.483E+1	4.322E+1
-3.730E-1	2.461E+1	4.347E+1
-3.714E-1	2.447E+1	4.342E+1
-3.714E-1	2.462E+1	4.309E+1
-3.730E-1	2.464E+1	4.349E+1
-3.730E-1	2.450E+1	4.352E+1
-3.730E-1	2.442E+1	4.339E+1
-3.714E-1	2.469E+1	4.336E+1
-3.714E-1	2.451E+1	4.342E+1
-3.763E-1	2.467E+1	4.360E+1
-3.763E-1	2.468E+1	4.320E+1
-3.714E-1	2.483E+1	4.323E+1
-3.698E-1	2.451E+1	4.324E+1
-3.730E-1	2.466E+1	4.343E+1
-3.714E-1	2.456E+1	4.341E+1
-3.730E-1	2.456E+1	4.341E+1
-3.730E-1	2.456E+1	4.326E+1
-3.746E-1	2.459E+1	4.332E+1
-3.714E-1	2.479E+1	4.344E+1
-3.682E-1	2.455E+1	4.351E+1
-3.714E-1	2.455E+1	4.312E+1
-3.730E-1	2.460E+1	4.336E+1
-3.730E-1	2.467E+1	4.317E+1
-3.746E-1	2.475E+1	4.332E+1
-3.746E-1	2.462E+1	4.330E+1
-3.763E-1	2.473E+1	4.353E+1
-3.730E-1	2.458E+1	4.336E+1
-3.698E-1	2.467E+1	4.341E+1
-3.714E-1	2.477E+1	4.324E+1
-3.746E-1	2.452E+1	4.330E+1
-3.730E-1	2.498E+1	4.335E+1
-3.730E-1	2.469E+1	4.333E+1
-3.714E-1	2.477E+1	4.329E+1
-3.763E-1	2.460E+1	4.342E+1
-3.730E-1	2.460E+1	4.313E+1
-3.746E-1	2.459E+1	4.325E+1
-3.730E-1	2.472E+1	4.306E+1
-3.730E-1	2.470E+1	4.324E+1
-3.714E-1	2.460E+1	4.346E+1
-3.698E-1	2.462E+1	4.313E+1
-3.714E-1	2.452E+1	4.337E+1
-3.730E-1	2.467E+1	4.342E+1
-3.730E-1	2.447E+1	4.326E+1
-3.714E-1	2.446E+1	4.294E+1
-3.714E-1	2.471E+1	4.342E+1
-3.746E-1	2.457E+1	4.321E+1
-3.730E-1	2.454E+1	4.345E+1
-3.714E-1	2.446E+1	4.318E+1
-3.730E-1	2.453E+1	4.315E+1
-3.763E-1	2.448E+1	4.299E+1
-3.730E-1	2.465E+1	4.338E+1
-3.714E-1	2.474E+1	4.354E+1
-3.730E-1	2.471E+1	4.313E+1
-3.746E-1	2.447E+1	4.350E+1
-3.714E-1	2.460E+1	4.327E+1
-3.698E-1	2.482E+1	4.356E+1
-3.730E-1	2.450E+1	4.345E+1
-3.746E-1	2.459E+1	4.317E+1
-3.714E-1	2.474E+1	4.322E+1
-3.714E-1	2.469E+1	4.341E+1
-3.714E-1	2.457E+1	4.353E+1
-3.714E-1	2.472E+1	4.341E+1
-3.763E-1	2.457E+1	4.331E+1
-3.714E-1	2.462E+1	4.350E+1
-3.714E-1	2.455E+1	4.330E+1
-3.714E-1	2.463E+1	4.334E+1
-3.714E-1	2.467E+1	4.337E+1
-3.730E-1	2.463E+1	4.319E+1
-3.698E-1	2.461E+1	4.329E+1
-3.714E-1	2.454E+1	4.304E+1
-3.714E-1	2.455E+1	4.357E+1
-3.698E-1	2.443E+1	4.318E+1
-3.714E-1	2.470E+1	4.318E+1
-3.730E-1	2.443E+1	4.331E+1
-3.730E-1	2.461E+1	4.317E+1
-3.682E-1	2.452E+1	4.323E+1
-3.714E-1	2.466E+1	4.339E+1
-3.698E-1	2.455E+1	4.363E+1
-3.746E-1	2.476E+1	4.330E+1
-3.714E-1	2.447E+1	4.347E+1
-3.730E-1	2.465E+1	4.298E+1
-3.746E-1	2.474E+1	4.344E+1
-3.746E-1	2.475E+1	4.317E+1
-3.746E-1	2.456E+1	4.325E+1
-3.746E-1	2.462E+1	4.323E+1
-3.730E-1	2.454E+1	4.335E+1
-3.714E-1	2.475E+1	4.337E+1
-3.730E-1	2.463E+1	4.336E+1
-3.698E-1	2.458E+1	4.323E+1
-3.746E-1	2.476E+1	4.339E+1
-3.714E-1	2.476E+1	4.323E+1
-3.714E-1	2.467E+1	4.323E+1
-3.682E-1	2.448E+1	4.331E+1
-3.730E-1	2.465E+1	4.317E+1
-3.763E-1	2.469E+1	4.321E+1
-3.698E-1	2.466E+1	4.316E+1
-3.714E-1	2.473E+1	4.344E+1
-3.730E-1	2.461E+1	4.343E+1
-3.746E-1	2.463E+1	4.330E+1
-3.714E-1	2.466E+1	4.321E+1
-3.730E-1	2.447E+1	4.328E+1
-3.746E-1	2.461E+1	4.333E+1
-3.763E-1	2.472E+1	4.327E+1
-3.714E-1	2.459E+1	4.330E+1
-3.698E-1	2.473E+1	4.342E+1
-3.746E-1	2.459E+1	4.326E+1
-3.714E-1	2.467E+1	4.314E+1
-3.714E-1	2.472E+1	4.315E+1
-3.730E-1	2.457E+1	4.336E+1
-3.714E-1	2.464E+1	4.312E+1
-3.730E-1	2.466E+1	4.307E+1
-3.682E-1	2.475E+1	4.338E+1
-3.714E-1	2.474E+1	4.339E+1
-3.763E-1	2.462E+1	4.348E+1
-3.730E-1	2.467E+1	4.338E+1
-3.682E-1	2.447E+1	4.315E+1
-3.698E-1	2.464E+1	4.358E+1
-3.746E-1	2.447E+1	4.338E+1
-3.714E-1	2.463E+1	4.321E+1
-3.714E-1	2.452E+1	4.309E+1
-3.714E-1	2.456E+1	4.319E+1
-3.730E-1	2.469E+1	4.333E+1
-3.746E-1	2.471E+1	4.315E+1
-3.714E-1	2.444E+1	4.344E+1
-3.730E-1	2.459E+1	4.302E+1
-3.763E-1	2.461E+1	4.313E+1
-3.714E-1	2.480E+1	4.311E+1
-3.698E-1	2.454E+1	4.324E+1
-3.698E-1	2.453E+1	4.335E+1
-3.746E-1	2.449E+1	4.322E+1
-3.665E-1	2.455E+1	4.307E+1
-3.730E-1	2.460E+1	4.312E+1
-3.682E-1	2.452E+1	4.341E+1
-3.730E-1	2.473E+1	4.290E+1
-3.714E-1	2.450E+1	4.331E+1
-3.698E-1	2.461E+1	4.328E+1
-3.698E-1	2.469E+1	4.338E+1
-3.746E-1	2.458E+1	4.315E+1
-3.746E-1	2.459E+1	4.308E+1
-3.714E-1	2.464E+1	4.310E+1
-3.730E-1	2.462E+1	4.325E+1
-3.746E-1	2.454E+1	4.330E+1
-3.714E-1	2.452E+1	4.302E+1
-3.746E-1	2.462E+1	4.324E+1
-3.714E-1	2.443E+1	4.308E+1
-3.714E-1	2.463E+1	4.338E+1
-3.730E-1	2.460E+1	4.341E+1
-3.730E-1	2.441E+1	4.319E+1
-3.698E-1	2.468E+1	4.295E+1
-3.730E-1	2.449E+1	4.332E+1
-3.730E-1	2.443E+1	4.335E+1
-3.714E-1	2.445E+1	4.315E+1
-3.730E-1	2.464E+1	4.317E+1
-3.746E-1	2.442E+1	4.324E+1
-3.698E-1	2.460E+1	4.314E+1
-3.730E-1	2.464E+1	4.318E+1
-3.730E-1	2.469E+1	4.314E+1
-3.730E-1	2.451E+1	4.332E+1
-3.714E-1	2.463E+1	4.329E+1
-3.730E-1	2.448E+1	4.312E+1
-3.698E-1	2.440E+1	4.320E+1
-3.730E-1	2.443E+1	4.312E+1
-3.714E-1	2.445E+1	4.319E+1
-3.730E-1	2.447E+1	4.315E+1
-3.698E-1	2.470E+1	4.318E+1
-3.730E-1	2.467E+1	4.314E+1
-3.714E-1	2.474E+1	4.308E+1
-3.714E-1	2.427E+1	4.330E+1
-3.746E-1	2.458E+1	4.336E+1
-3.746E-1	2.461E+1	4.301E+1
-3.746E-1	2.461E+1	4.314E+1
-3.746E-1	2.453E+1	4.327E+1
-3.779E-1	2.462E+1	4.330E+1
-3.746E-1	2.460E+1	4.337E+1
-3.714E-1	2.447E+1	4.324E+1
-3.714E-1	2.454E+1	4.294E+1
-3.714E-1	2.468E+1	4.329E+1
-3.714E-1	2.478E+1	4.348E+1
-3.714E-1	2.457E+1	4.332E+1
-3.746E-1	2.460E+1	4.317E+1
-3.714E-1	2.457E+1	4.313E+1
-3.763E-1	2.452E+1	4.296E+1
-3.714E-1	2.470E+1	4.321E+1
-3.730E-1	2.470E+1	4.329E+1
-3.730E-1	2.451E+1	4.320E+1
-3.763E-1	2.480E+1	4.313E+1
-3.730E-1	2.448E+1	4.312E+1
-3.698E-1	2.446E+1	4.322E+1
-3.714E-1	2.447E+1	4.318E+1
-3.714E-1	2.463E+1	4.311E+1
-3.714E-1	2.453E+1	4.321E+1
-3.714E-1	2.454E+1	4.301E+1
-3.746E-1	2.471E+1	4.336E+1
-3.746E-1	2.441E+1	4.324E+1
-3.714E-1	2.459E+1	4.316E+1
-3.714E-1	2.444E+1	4.299E+1
-3.746E-1	2.444E+1	4.320E+1
-3.746E-1	2.435E+1	4.341E+1
-3.714E-1	2.453E+1	4.329E+1
-3.714E-1	2.467E+1	4.317E+1
-3.714E-1	2.457E+1	4.322E+1
-3.730E-1	2.467E+1	4.319E+1
-3.730E-1	2.443E+1	4.322E+1
-3.682E-1	2.465E+1	4.319E+1
-3.763E-1	2.458E+1	4.318E+1
-3.763E-1	2.460E+1	4.327E+1
-3.730E-1	2.467E+1	4.314E+1
-3.714E-1	2.462E+1	4.301E+1
-3.698E-1	2.453E+1	4.323E+1
-3.763E-1	2.446E+1	4.319E+1
-3.714E-1	2.466E+1	4.344E+1
-3.665E-1	2.471E+1	4.312E+1
-3.730E-1	2.469E+1	4.312E+1
-3.730E-1	2.462E+1	4.327E+1
-3.746E-1	2.476E+1	4.339E+1
-3.714E-1	2.461E+1	4.310E+1
-3.698E-1	2.461E+1	4.332E+1
-3.730E-1	2.446E+1	4.305E+1
-3.746E-1	2.446E+1	4.309E+1
-3.698E-1	2.469E+1	4.321E+1
-3.714E-1	2.455E+1	4.316E+1
-3.746E-1	2.475E+1	4.320E+1
-3.746E-1	2.452E+1	4.323E+1
-3.714E-1	2.466E+1	4.321E+1
-3.746E-1	2.454E+1	4.312E+1
-3.698E-1	2.435E+1	4.313E+1
-3.730E-1	2.437E+1	4.333E+1
-3.698E-1	2.435E+1	4.326E+1
-3.714E-1	2.444E+1	4.310E+1
-3.714E-1	2.447E+1	4.298E+1
-3.698E-1	2.471E+1	4.319E+1
-3.714E-1	2.464E+1	4.278E+1
-3.714E-1	2.451E+1	4.284E+1
-3.730E-1	2.465E+1	4.329E+1
-3.714E-1	2.468E+1	4.304E+1
-3.714E-1	2.461E+1	4.307E+1
-3.730E-1	2.463E+1	4.326E+1
-3.714E-1	2.451E+1	4.301E+1
-3.730E-1	2.457E+1	4.311E+1
-3.698E-1	2.449E+1	4.294E+1
-3.714E-1	2.479E+1	4.317E+1
-3.763E-1	2.442E+1	4.326E+1
-3.714E-1	2.456E+1	4.312E+1
-3.714E-1	2.457E+1	4.319E+1
-3.730E-1	2.456E+1	4.336E+1
-3.730E-1	2.439E+1	4.326E+1
-3.746E-1	2.461E+1	4.310E+1
-3.714E-1	2.466E+1	4.322E+1
-3.714E-1	2.453E+1	4.293E+1
-3.714E-1	2.454E+1	4.313E+1
-3.730E-1	2.465E+1	4.317E+1
-3.682E-1	2.459E+1	4.306E+1
-3.714E-1	2.453E+1	4.289E+1
-3.746E-1	2.460E+1	4.299E+1
-3.714E-1	2.450E+1	4.296E+1
-3.714E-1	2.444E+1	4.301E+1
-3.746E-1	2.445E+1	4.316E+1
-3.682E-1	2.443E+1	4.312E+1
-3.763E-1	2.453E+1	4.340E+1
-3.714E-1	2.471E+1	4.317E+1
-3.714E-1	2.465E+1	4.325E+1
-3.730E-1	2.459E+1	4.312E+1
-3.698E-1	2.441E+1	4.303E+1
-3.730E-1	2.464E+1	4.311E+1
-3.698E-1	2.472E+1	4.316E+1
-3.746E-1	2.452E+1	4.317E+1
-3.714E-1	2.453E+1	4.330E+1
-3.714E-1	2.459E+1	4.326E+1
-3.730E-1	2.464E+1	4.298E+1
-3.746E-1	2.459E+1	4.340E+1
-3.763E-1	2.462E+1	4.334E+1
-3.730E-1	2.474E+1	4.304E+1
-3.746E-1	2.462E+1	4.327E+1
-3.763E-1	2.448E+1	4.312E+1
-3.714E-1	2.465E+1	4.325E+1
-3.714E-1	2.469E+1	4.293E+1
-3.714E-1	2.469E+1	4.335E+1
-3.763E-1	2.446E+1	4.335E+1
-3.714E-1	2.467E+1	4.290E+1
-3.730E-1	2.478E+1	4.289E+1
-3.730E-1	2.463E+1	4.306E+1
-3.746E-1	2.461E+1	4.277E+1
-3.714E-1	2.456E+1	4.325E+1
-3.714E-1	2.437E+1	4.323E+1
-3.714E-1	2.455E+1	4.301E+1
-3.730E-1	2.449E+1	4.317E+1
-3.746E-1	2.465E+1	4.307E+1
-3.730E-1	2.443E+1	4.302E+1
-3.714E-1	2.457E+1	4.302E+1
-3.714E-1	2.454E+1	4.325E+1
-3.746E-1	2.478E+1	4.309E+1
-3.714E-1	2.452E+1	4.297E+1
-3.714E-1	2.442E+1	4.310E+1
-3.763E-1	2.466E+1	4.306E+1
-3.714E-1	2.484E+1	4.323E+1
-3.714E-1	2.466E+1	4.311E+1
-3.746E-1	2.453E+1	4.298E+1
-3.730E-1	2.465E+1	4.298E+1
-3.730E-1	2.435E+1	4.336E+1
-3.714E-1	2.452E+1	4.284E+1
-3.730E-1	2.464E+1	4.308E+1
-3.730E-1	2.434E+1	4.318E+1
-3.698E-1	2.460E+1	4.323E+1
-3.730E-1	2.452E+1	4.315E+1
-3.730E-1	2.451E+1	4.302E+1
-3.746E-1	2.463E+1	4.327E+1
-3.698E-1	2.463E+1	4.310E+1
-3.682E-1	2.455E+1	4.317E+1
-3.730E-1	2.439E+1	4.317E+1
-3.763E-1	2.435E+1	4.311E+1
-3.730E-1	2.451E+1	4.306E+1
-3.698E-1	2.450E+1	4.329E+1
-3.682E-1	2.445E+1	4.304E+1
-3.746E-1	2.456E+1	4.296E+1
-3.730E-1	2.461E+1	4.296E+1
-3.714E-1	2.473E+1	4.316E+1
-3.714E-1	2.449E+1	4.312E+1
-3.730E-1	2.449E+1	4.291E+1
-3.714E-1	2.446E+1	4.308E+1
-3.714E-1	2.472E+1	4.301E+1
-3.698E-1	2.463E+1	4.313E+1
-3.730E-1	2.463E+1	4.291E+1
-3.730E-1	2.467E+1	4.305E+1
-3.698E-1	2.448E+1	4.299E+1
-3.714E-1	2.433E+1	4.309E+1
-3.746E-1	2.440E+1	4.311E+1
-3.746E-1	2.456E+1	4.336E+1
-3.698E-1	2.448E+1	4.296E+1
-3.730E-1	2.437E+1	4.316E+1
-3.730E-1	2.458E+1	4.309E+1
-3.746E-1	2.470E+1	4.282E+1
-3.714E-1	2.439E+1	4.307E+1
-3.730E-1	2.456E+1	4.289E+1
-3.746E-1	2.471E+1	4.299E+1
-3.763E-1	2.467E+1	4.305E+1
-3.714E-1	2.470E+1	4.322E+1
-3.746E-1	2.444E+1	4.287E+1
-3.730E-1	2.463E+1	4.326E+1
-3.730E-1	2.443E+1	4.305E+1
-3.730E-1	2.457E+1	4.283E+1
-3.714E-1	2.469E+1	4.307E+1
-3.730E-1	2.452E+1	4.309E+1
-3.698E-1	2.450E+1	4.294E+1
-3.714E-1	2.451E+1	4.324E+1
-3.714E-1	2.466E+1	4.315E+1
-3.746E-1	2.475E+1	4.331E+1
-3.730E-1	2.479E+1	4.302E+1
-3.698E-1	2.455E+1	4.333E+1
-3.730E-1	2.453E+1	4.318E+1
-3.730E-1	2.482E+1	4.314E+1
-3.746E-1	2.465E+1	4.279E+1
-3.714E-1	2.458E+1	4.304E+1
-3.714E-1	2.441E+1	4.309E+1
-3.730E-1	2.449E+1	4.285E+1
-3.746E-1	2.452E+1	4.313E+1
-3.698E-1	2.454E+1	4.308E+1
-3.714E-1	2.464E+1	4.294E+1
-3.730E-1	2.441E+1	4.319E+1
-3.730E-1	2.436E+1	4.312E+1
-3.714E-1	2.448E+1	4.324E+1
-3.698E-1	2.443E+1	4.300E+1
-3.746E-1	2.467E+1	4.310E+1
-3.746E-1	2.456E+1	4.316E+1
-3.746E-1	2.441E+1	4.300E+1
-3.714E-1	2.451E+1	4.286E+1
-3.763E-1	2.457E+1	4.280E+1
-3.714E-1	2.452E+1	4.315E+1
-3.698E-1	2.456E+1	4.303E+1
-3.730E-1	2.436E+1	4.307E+1
-3.730E-1	2.464E+1	4.300E+1
-3.714E-1	2.442E+1	4.309E+1
-3.698E-1	2.450E+1	4.313E+1
-3.730E-1	2.440E+1	4.312E+1
-3.746E-1	2.450E+1	4.318E+1
-3.730E-1	2.452E+1	4.290E+1
-3.714E-1	2.455E+1	4.291E+1
-3.714E-1	2.465E+1	4.288E+1
-3.746E-1	2.436E+1	4.311E+1
-3.730E-1	2.456E+1	4.298E+1
-3.698E-1	2.454E+1	4.289E+1
-3.714E-1	2.442E+1	4.309E+1
-3.714E-1	2.464E+1	4.298E+1
-3.746E-1	2.467E+1	4.305E+1
-3.698E-1	2.442E+1	4.305E+1
-3.746E-1	2.454E+1	4.276E+1
-3.730E-1	2.463E+1	4.298E+1
-3.730E-1	2.454E+1	4.322E+1
-3.698E-1	2.456E+1	4.303E+1
-3.714E-1	2.451E+1	4.304E+1
-3.698E-1	2.459E+1	4.299E+1
-3.714E-1	2.456E+1	4.304E+1
-3.698E-1	2.464E+1	4.323E+1
-3.746E-1	2.447E+1	4.286E+1
-3.730E-1	2.461E+1	4.316E+1
-3.730E-1	2.451E+1	4.323E+1
-3.714E-1	2.450E+1	4.330E+1
-3.714E-1	2.450E+1	4.296E+1
-3.730E-1	2.447E+1	4.326E+1
-3.746E-1	2.447E+1	4.304E+1
-3.714E-1	2.431E+1	4.293E+1
-3.730E-1	2.463E+1	4.289E+1
-3.730E-1	2.455E+1	4.320E+1
-3.714E-1	2.453E+1	4.277E+1
-3.698E-1	2.452E+1	4.301E+1
-3.714E-1	2.445E+1	4.302E+1
-3.730E-1	2.461E+1	4.299E+1
-3.730E-1	2.454E+1	4.302E+1
-3.698E-1	2.457E+1	4.294E+1
-3.714E-1	2.471E+1	4.326E+1
-3.746E-1	2.438E+1	4.284E+1
-3.730E-1	2.443E+1	4.286E+1
-3.698E-1	2.450E+1	4.307E+1
-3.730E-1	2.453E+1	4.315E+1
-3.746E-1	2.456E+1	4.315E+1
-3.714E-1	2.439E+1	4.314E+1
-3.698E-1	2.442E+1	4.305E+1
-3.714E-1	2.423E+1	4.308E+1
-3.730E-1	2.447E+1	4.311E+1
-3.698E-1	2.448E+1	4.288E+1
-3.682E-1	2.450E+1	4.283E+1
-3.698E-1	2.453E+1	4.311E+1
-3.714E-1	2.470E+1	4.308E+1
-3.730E-1	2.444E+1	4.310E+1
-3.682E-1	2.453E+1	4.309E+1
-3.714E-1	2.463E+1	4.304E+1
-3.730E-1	2.453E+1	4.330E+1
-3.730E-1	2.449E+1	4.293E+1
-3.682E-1	2.452E+1	4.304E+1
-3.714E-1	2.448E+1	4.326E+1
-3.714E-1	2.460E+1	4.310E+1
-3.730E-1	2.460E+1	4.295E+1
-3.714E-1	2.450E+1	4.332E+1
-3.698E-1	2.461E+1	4.303E+1
-3.746E-1	2.462E+1	4.312E+1
-3.698E-1	2.451E+1	4.288E+1
-3.698E-1	2.459E+1	4.311E+1
-3.714E-1	2.447E+1	4.298E+1
-3.714E-1	2.448E+1	4.313E+1
-3.714E-1	2.457E+1	4.301E+1
-3.714E-1	2.467E+1	4.298E+1
-3.714E-1	2.470E+1	4.303E+1
-3.730E-1	2.435E+1	4.300E+1
-3.730E-1	2.460E+1	4.274E+1
-3.730E-1	2.475E+1	4.300E+1
-3.714E-1	2.465E+1	4.334E+1
-3.714E-1	2.449E+1	4.268E+1
-3.730E-1	2.433E+1	4.304E+1
-3.698E-1	2.465E+1	4.301E+1
-3.730E-1	2.460E+1	4.286E+1
-3.714E-1	2.430E+1	4.316E+1
-3.714E-1	2.433E+1	4.299E+1
-3.714E-1	2.466E+1	4.324E+1
-3.714E-1	2.454E+1	4.305E+1
-3.714E-1	2.447E+1	4.289E+1
-3.714E-1	2.447E+1	4.307E+1
-3.730E-1	2.440E+1	4.293E+1
-3.682E-1	2.433E+1	4.300E+1
-3.730E-1	2.460E+1	4.288E+1
-3.730E-1	2.445E+1	4.300E+1
-3.730E-1	2.452E+1	4.319E+1
-3.730E-1	2.444E+1	4.297E+1
-3.730E-1	2.473E+1	4.276E+1
-3.730E-1	2.458E+1	4.310E+1
-3.682E-1	2.472E+1	4.289E+1
-3.698E-1	2.462E+1	4.314E+1
-3.714E-1	2.455E+1	4.309E+1
-3.746E-1	2.445E+1	4.285E+1
-3.698E-1	2.438E+1	4.310E+1
-3.682E-1	2.471E+1	4.288E+1
-3.746E-1	2.450E+1	4.287E+1
-3.714E-1	2.468E+1	4.313E+1
-3.730E-1	2.437E+1	4.296E+1
-3.698E-1	2.439E+1	4.303E+1
-3.730E-1	2.442E+1	4.302E+1
-3.714E-1	2.456E+1	4.311E+1
-3.698E-1	2.454E+1	4.305E+1
-3.730E-1	2.465E+1	4.282E+1
-3.714E-1	2.456E+1	4.296E+1
-3.714E-1	2.439E+1	4.291E+1
-3.714E-1	2.449E+1	4.310E+1
-3.714E-1	2.449E+1	4.295E+1
-3.746E-1	2.439E+1	4.334E+1
-3.714E-1	2.447E+1	4.308E+1
-3.746E-1	2.434E+1	4.296E+1
-3.730E-1	2.443E+1	4.301E+1
-3.746E-1	2.462E+1	4.287E+1
-3.714E-1	2.443E+1	4.300E+1
-3.714E-1	2.461E+1	4.309E+1
-3.698E-1	2.486E+1	4.302E+1
-3.714E-1	2.447E+1	4.313E+1
-3.714E-1	2.446E+1	4.313E+1
-3.746E-1	2.457E+1	4.284E+1
-3.714E-1	2.462E+1	4.313E+1
-3.730E-1	2.471E+1	4.305E+1
-3.714E-1	2.453E+1	4.299E+1
-3.714E-1	2.452E+1	4.309E+1
-3.714E-1	2.458E+1	4.324E+1
-3.746E-1	2.449E+1	4.273E+1
-3.714E-1	2.463E+1	4.274E+1
-3.714E-1	2.464E+1	4.333E+1
-3.746E-1	2.464E+1	4.311E+1
-3.763E-1	2.447E+1	4.304E+1
-3.746E-1	2.452E+1	4.320E+1
-3.698E-1	2.431E+1	4.301E+1
-3.714E-1	2.438E+1	4.302E+1
-3.746E-1	2.455E+1	4.300E+1
-3.714E-1	2.440E+1	4.309E+1
-3.698E-1	2.448E+1	4.294E+1
-3.698E-1	2.445E+1	4.289E+1
-3.763E-1	2.452E+1	4.298E+1
-3.763E-1	2.430E+1	4.267E+1
-3.714E-1	2.453E+1	4.309E+1
-3.714E-1	2.435E+1	4.286E+1
-3.763E-1	2.450E+1	4.290E+1
-3.746E-1	2.455E+1	4.293E+1
-3.698E-1	2.442E+1	4.299E+1
-3.682E-1	2.438E+1	4.296E+1
-3.746E-1	2.435E+1	4.322E+1
-3.698E-1	2.456E+1	4.293E+1
-3.665E-1	2.452E+1	4.288E+1
-3.730E-1	2.437E+1	4.275E+1
-3.746E-1	2.455E+1	4.318E+1
-3.730E-1	2.444E+1	4.311E+1
-3.714E-1	2.444E+1	4.297E+1
-3.714E-1	2.458E+1	4.298E+1
-3.730E-1	2.445E+1	4.301E+1
-3.730E-1	2.450E+1	4.304E+1
-3.698E-1	2.452E+1	4.296E+1
-3.730E-1	2.458E+1	4.314E+1
-3.763E-1	2.454E+1	4.274E+1
-3.698E-1	2.427E+1	4.322E+1
-3.698E-1	2.456E+1	4.300E+1
-3.730E-1	2.445E+1	4.286E+1
-3.714E-1	2.440E+1	4.304E+1
-3.714E-1	2.448E+1	4.307E+1
-3.682E-1	2.453E+1	4.306E+1
-3.698E-1	2.460E+1	4.282E+1
-3.746E-1	2.450E+1	4.290E+1
-3.730E-1	2.437E+1	4.296E+1
-3.714E-1	2.445E+1	4.297E+1
-3.714E-1	2.451E+1	4.274E+1
-3.746E-1	2.453E+1	4.310E+1
-3.714E-1	2.454E+1	4.291E+1
-3.698E-1	2.447E+1	4.329E+1
-3.698E-1	2.465E+1	4.300E+1
-3.730E-1	2.469E+1	4.288E+1
-3.730E-1	2.455E+1	4.298E+1
-3.730E-1	2.446E+1	4.284E+1
-3.698E-1	2.465E+1	4.301E+1
-3.730E-1	2.461E+1	4.307E+1
-3.730E-1	2.447E+1	4.303E+1
-3.730E-1	2.442E+1	4.281E+1
-3.714E-1	2.441E+1	4.276E+1
-3.698E-1	2.436E+1	4.309E+1
-3.730E-1	2.448E+1	4.301E+1
-3.714E-1	2.451E+1	4.289E+1
-3.730E-1	2.458E+1	4.263E+1
-3.730E-1	2.424E+1	4.319E+1
-3.730E-1	2.459E+1	4.302E+1
-3.714E-1	2.462E+1	4.303E+1
-3.746E-1	2.434E+1	4.262E+1
-3.714E-1	2.433E+1	4.303E+1
-3.730E-1	2.450E+1	4.299E+1
-3.682E-1	2.442E+1	4.288E+1
-3.714E-1	2.458E+1	4.324E+1
-3.746E-1	2.459E+1	4.302E+1
-3.698E-1	2.438E+1	4.305E+1
-3.730E-1	2.428E+1	4.275E+1
-3.714E-1	2.438E+1	4.288E+1
-3.746E-1	2.462E+1	4.306E+1
-3.730E-1	2.472E+1	4.310E+1
-3.698E-1	2.475E+1	4.317E+1
-3.714E-1	2.465E+1	4.273E+1
-3.730E-1	2.455E+1	4.290E+1
-3.730E-1	2.444E+1	4.320E+1
-3.714E-1	2.453E+1	4.302E+1
-3.730E-1	2.449E+1	4.313E+1
-3.746E-1	2.470E+1	4.282E+1
-3.763E-1	2.451E+1	4.308E+1
-3.714E-1	2.442E+1	4.311E+1
-3.698E-1	2.450E+1	4.289E+1
-3.746E-1	2.449E+1	4.284E+1
-3.730E-1	2.464E+1	4.300E+1
-3.698E-1	2.463E+1	4.285E+1
-3.714E-1	2.466E+1	4.283E+1
-3.714E-1	2.461E+1	4.327E+1
-3.730E-1	2.450E+1	4.299E+1
-3.714E-1	2.465E+1	4.293E+1
-3.746E-1	2.442E+1	4.276E+1
-3.763E-1	2.443E+1	4.289E+1
-3.746E-1	2.462E+1	4.302E+1
-3.746E-1	2.455E+1	4.302E+1
-3.698E-1	2.440E+1	4.278E+1
-3.746E-1	2.453E+1	4.295E+1
-3.746E-1	2.454E+1	4.290E+1
-3.665E-1	2.452E+1	4.289E+1
-3.730E-1	2.442E+1	4.274E+1
-3.714E-1	2.456E+1	4.281E+1
-3.698E-1	2.452E+1	4.286E+1
-3.714E-1	2.437E+1	4.322E+1
-3.714E-1	2.467E+1	4.284E+1
-3.746E-1	2.465E+1	4.306E+1
-3.746E-1	2.439E+1	4.289E+1
-3.682E-1	2.439E+1	4.294E+1
-3.714E-1	2.452E+1	4.281E+1
-3.746E-1	2.449E+1	4.262E+1
-3.714E-1	2.457E+1	4.309E+1
-3.714E-1	2.435E+1	4.264E+1
-3.714E-1	2.449E+1	4.301E+1
-3.730E-1	2.448E+1	4.327E+1
-3.746E-1	2.448E+1	4.304E+1
-3.714E-1	2.434E+1	4.307E+1
-3.698E-1	2.459E+1	4.288E+1
-3.746E-1	2.444E+1	4.298E+1
-3.730E-1	2.452E+1	4.309E+1
-3.714E-1	2.454E+1	4.301E+1
-3.714E-1	2.452E+1	4.299E+1
-3.714E-1	2.450E+1	4.277E+1
-3.714E-1	2.452E+1	4.298E+1
-3.698E-1	2.465E+1	4.295E+1
-3.730E-1	2.452E+1	4.297E+1
-3.730E-1	2.437E+1	4.270E+1
-3.714E-1	2.451E+1	4.289E+1
-3.698E-1	2.445E+1	4.287E+1
-3.714E-1	2.453E+1	4.310E+1
-3.714E-1	2.442E+1	4.296E+1
-3.714E-1	2.455E+1	4.300E+1
-3.682E-1	2.443E+1	4.312E+1
-3.730E-1	2.453E+1	4.281E+1
-3.763E-1	2.456E+1	4.310E+1
-3.730E-1	2.450E+1	4.294E+1
-3.698E-1	2.446E+1	4.299E+1
-3.698E-1	2.437E+1	4.281E+1
-3.730E-1	2.456E+1	4.278E+1
-3.730E-1	2.462E+1	4.289E+1
-3.698E-1	2.457E+1	4.328E+1
-3.714E-1	2.456E+1	4.296E+1
-3.730E-1	2.454E+1	4.303E+1
-3.746E-1	2.448E+1	4.316E+1
-3.714E-1	2.445E+1	4.275E+1
-3.698E-1	2.453E+1	4.280E+1
-3.730E-1	2.430E+1	4.294E+1
-3.714E-1	2.457E+1	4.291E+1
-3.730E-1	2.478E+1	4.310E+1
-3.730E-1	2.448E+1	4.277E+1
-3.730E-1	2.457E+1	4.304E+1
-3.698E-1	2.436E+1	4.306E+1
-3.714E-1	2.452E+1	4.320E+1
-3.714E-1	2.434E+1	4.316E+1
-3.746E-1	2.444E+1	4.304E+1
-3.730E-1	2.454E+1	4.297E+1
-3.714E-1	2.451E+1	4.286E+1
-3.730E-1	2.454E+1	4.288E+1
-3.730E-1	2.436E+1	4.280E+1
-3.746E-1	2.470E+1	4.281E+1
-3.698E-1	2.447E+1	4.301E+1
-3.714E-1	2.457E+1	4.297E+1
-3.746E-1	2.443E+1	4.302E+1
-3.714E-1	2.462E+1	4.299E+1
-3.665E-1	2.460E+1	4.280E+1
-3.714E-1	2.463E+1	4.291E+1
-3.730E-1	2.448E+1	4.285E+1
-3.730E-1	2.455E+1	4.283E+1
-3.714E-1	2.451E+1	4.269E+1
-3.714E-1	2.437E+1	4.306E+1
-3.746E-1	2.450E+1	4.286E+1
-3.714E-1	2.464E+1	4.282E+1
-3.698E-1	2.454E+1	4.292E+1
-3.714E-1	2.417E+1	4.299E+1
-3.730E-1	2.445E+1	4.284E+1
-3.730E-1	2.437E+1	4.307E+1
-3.714E-1	2.447E+1	4.294E+1
-3.698E-1	2.448E+1	4.297E+1
-3.730E-1	2.459E+1	4.280E+1
-3.698E-1	2.447E+1	4.310E+1
-3.698E-1	2.441E+1	4.315E+1
-3.698E-1	2.442E+1	4.303E+1
-3.730E-1	2.440E+1	4.287E+1
-3.730E-1	2.453E+1	4.291E+1
-3.698E-1	2.457E+1	4.280E+1
-3.698E-1	2.437E+1	4.305E+1
-3.698E-1	2.440E+1	4.278E+1
-3.714E-1	2.452E+1	4.294E+1
-3.698E-1	2.444E+1	4.291E+1
-3.698E-1	2.440E+1	4.276E+1
-3.730E-1	2.451E+1	4.281E+1
-3.714E-1	2.465E+1	4.283E+1
-3.682E-1	2.441E+1	4.299E+1
-3.698E-1	2.441E+1	4.309E+1
-3.730E-1	2.448E+1	4.289E+1
-3.730E-1	2.463E+1	4.315E+1
-3.730E-1	2.459E+1	4.308E+1
-3.698E-1	2.440E+1	4.284E+1
-3.730E-1	2.453E+1	4.274E+1
-3.730E-1	2.453E+1	4.293E+1
-3.698E-1	2.455E+1	4.285E+1
-3.730E-1	2.449E+1	4.304E+1
-3.746E-1	2.446E+1	4.321E+1
-3.730E-1	2.441E+1	4.283E+1
-3.682E-1	2.450E+1	4.284E+1
-3.714E-1	2.449E+1	4.277E+1
-3.730E-1	2.455E+1	4.293E+1
-3.714E-1	2.445E+1	4.311E+1
-3.698E-1	2.428E+1	4.292E+1
-3.714E-1	2.466E+1	4.305E+1
-3.698E-1	2.449E+1	4.270E+1
-3.746E-1	2.440E+1	4.315E+1
-3.714E-1	2.449E+1	4.296E+1
-3.698E-1	2.440E+1	4.291E+1
-3.746E-1	2.453E+1	4.297E+1
-3.730E-1	2.450E+1	4.302E+1
-3.746E-1	2.452E+1	4.327E+1
-3.746E-1	2.436E+1	4.304E+1
-3.746E-1	2.451E+1	4.291E+1
-3.714E-1	2.449E+1	4.301E+1
-3.682E-1	2.441E+1	4.279E+1
-3.698E-1	2.457E+1	4.307E+1
-3.763E-1	2.450E+1	4.299E+1
-3.730E-1	2.442E+1	4.301E+1
-3.698E-1	2.438E+1	4.310E+1
-3.698E-1	2.452E+1	4.292E+1
-3.730E-1	2.459E+1	4.313E+1
-3.714E-1	2.449E+1	4.277E+1
-3.698E-1	2.452E+1	4.294E+1
-3.730E-1	2.462E+1	4.307E+1
-3.714E-1	2.445E+1	4.296E+1
-3.714E-1	2.465E+1	4.274E+1
-3.730E-1	2.454E+1	4.289E+1
-3.698E-1	2.457E+1	4.313E+1
-3.746E-1	2.447E+1	4.276E+1
-3.682E-1	2.450E+1	4.281E+1
-3.714E-1	2.441E+1	4.289E+1
-3.714E-1	2.448E+1	4.263E+1
-3.714E-1	2.453E+1	4.288E+1
-3.730E-1	2.450E+1	4.293E+1
-3.714E-1	2.469E+1	4.307E+1
-3.698E-1	2.445E+1	4.301E+1
-3.746E-1	2.449E+1	4.296E+1
-3.746E-1	2.449E+1	4.308E+1
-3.698E-1	2.467E+1	4.303E+1
-3.698E-1	2.459E+1	4.289E+1
-3.746E-1	2.457E+1	4.299E+1
-3.730E-1	2.417E+1	4.281E+1
-3.698E-1	2.451E+1	4.299E+1
-3.730E-1	2.436E+1	4.307E+1
-3.746E-1	2.438E+1	4.280E+1
-3.698E-1	2.458E+1	4.285E+1
-3.698E-1	2.449E+1	4.293E+1
-3.698E-1	2.442E+1	4.301E+1
-3.746E-1	2.467E+1	4.298E+1
-3.698E-1	2.445E+1	4.294E+1
-3.714E-1	2.455E+1	4.289E+1
-3.714E-1	2.443E+1	4.289E+1
-3.730E-1	2.445E+1	4.273E+1
-3.698E-1	2.446E+1	4.283E+1
-3.698E-1	2.450E+1	4.293E+1
-3.714E-1	2.453E+1	4.277E+1
-3.698E-1	2.451E+1	4.270E+1
-3.730E-1	2.457E+1	4.290E+1
-3.698E-1	2.462E+1	4.299E+1
-3.714E-1	2.440E+1	4.287E+1
-3.746E-1	2.443E+1	4.306E+1
-3.730E-1	2.433E+1	4.297E+1
-3.730E-1	2.427E+1	4.264E+1
-3.714E-1	2.433E+1	4.291E+1
-3.730E-1	2.454E+1	4.302E+1
-3.763E-1	2.500E+1	4.389E+1
-3.730E-1	2.434E+1	4.288E+1
-3.714E-1	2.452E+1	4.278E+1
-3.714E-1	2.453E+1	4.286E+1
-3.714E-1	2.449E+1	4.286E+1
-3.714E-1	2.447E+1	4.280E+1
-3.763E-1	2.441E+1	4.293E+1
-3.746E-1	2.429E+1	4.313E+1
-3.730E-1	2.454E+1	4.283E+1
-3.698E-1	2.451E+1	4.314E+1
-3.714E-1	2.445E+1	4.291E+1
-3.730E-1	2.438E+1	4.288E+1
-3.763E-1	2.446E+1	4.310E+1
-3.714E-1	2.449E+1	4.299E+1
-3.730E-1	2.456E+1	4.288E+1
-3.730E-1	2.445E+1	4.303E+1
-3.730E-1	2.438E+1	4.293E+1
-3.746E-1	2.433E+1	4.299E+1
-3.698E-1	2.446E+1	4.274E+1
-3.698E-1	2.464E+1	4.297E+1
-3.730E-1	2.433E+1	4.266E+1
-3.698E-1	2.438E+1	4.275E+1
-3.714E-1	2.436E+1	4.293E+1
-3.730E-1	2.456E+1	4.272E+1
-3.746E-1	2.455E+1	4.289E+1
-3.698E-1	2.450E+1	4.285E+1
-3.714E-1	2.425E+1	4.283E+1
-3.730E-1	2.425E+1	4.285E+1
-3.730E-1	2.430E+1	4.283E+1
-3.730E-1	2.447E+1	4.297E+1
-3.730E-1	2.467E+1	4.309E+1
-3.730E-1	2.467E+1	4.293E+1
-3.682E-1	2.443E+1	4.315E+1
-3.698E-1	2.446E+1	4.291E+1
-3.714E-1	2.453E+1	4.301E+1
-3.730E-1	2.437E+1	4.279E+1
-3.746E-1	2.437E+1	4.322E+1
-3.714E-1	2.422E+1	4.270E+1
-3.698E-1	2.448E+1	4.294E+1
-3.730E-1	2.438E+1	4.287E+1
-3.730E-1	2.456E+1	4.288E+1
-3.714E-1	2.426E+1	4.314E+1
-3.714E-1	2.469E+1	4.295E+1
-3.746E-1	2.433E+1	4.297E+1
-3.698E-1	2.457E+1	4.284E+1
-3.714E-1	2.443E+1	4.303E+1
-3.682E-1	2.453E+1	4.274E+1
-3.746E-1	2.452E+1	4.296E+1
-3.714E-1	2.458E+1	4.293E+1
-3.698E-1	2.455E+1	4.286E+1
-3.714E-1	2.445E+1	4.299E+1
-3.746E-1	2.447E+1	4.277E+1
-3.746E-1	2.452E+1	4.276E+1
-3.682E-1	2.453E+1	4.296E+1
-3.730E-1	2.451E+1	4.291E+1
-3.714E-1	2.428E+1	4.262E+1
-3.665E-1	2.465E+1	4.285E+1
-3.698E-1	2.444E+1	4.277E+1
-3.682E-1	2.440E+1	4.255E+1
-3.730E-1	2.450E+1	4.260E+1
-3.714E-1	2.449E+1	4.293E+1
-3.698E-1	2.430E+1	4.283E+1
-3.714E-1	2.453E+1	4.264E+1
-3.714E-1	2.438E+1	4.293E+1
-3.730E-1	2.430E+1	4.264E+1
-3.714E-1	2.445E+1	4.296E+1
-3.714E-1	2.449E+1	4.291E+1
-3.746E-1	2.470E+1	4.296E+1
-3.682E-1	2.433E+1	4.281E+1
-3.714E-1	2.451E+1	4.284E+1
-3.730E-1	2.443E+1	4.294E+1
-3.746E-1	2.439E+1	4.295E+1
-3.714E-1	2.459E+1	4.285E+1
-3.714E-1	2.451E+1	4.278E+1
-3.714E-1	2.451E+1	4.280E+1
-3.763E-1	2.463E+1	4.298E+1
-3.714E-1	2.427E+1	4.313E+1
-3.665E-1	2.446E+1	4.274E+1
-3.714E-1	2.462E+1	4.304E+1
-3.730E-1	2.433E+1	4.290E+1
-3.730E-1	2.431E+1	4.289E+1
-3.698E-1	2.445E+1	4.289E+1
-3.682E-1	2.450E+1	4.302E+1
-3.730E-1	2.438E+1	4.289E+1
-3.698E-1	2.456E+1	4.271E+1
-3.730E-1	2.456E+1	4.306E+1
-3.698E-1	2.439E+1	4.263E+1
-3.730E-1	2.443E+1	4.288E+1
-3.714E-1	2.429E+1	4.278E+1
-3.682E-1	2.456E+1	4.289E+1
-3.714E-1	2.442E+1	4.293E+1
-3.730E-1	2.446E+1	4.274E+1
-3.698E-1	2.447E+1	4.284E+1
-3.714E-1	2.421E+1	4.302E+1
-3.682E-1	2.444E+1	4.299E+1
-3.730E-1	2.456E+1	4.296E+1
-3.730E-1	2.454E+1	4.306E+1
-3.730E-1	2.438E+1	4.321E+1
-3.730E-1	2.438E+1	4.308E+1
-3.714E-1	2.460E+1	4.274E+1
-3.714E-1	2.439E+1	4.277E+1
-3.714E-1	2.454E+1	4.277E+1
-3.746E-1	2.438E+1	4.273E+1
-3.714E-1	2.445E+1	4.283E+1
-3.763E-1	2.446E+1	4.299E+1
-3.714E-1	2.455E+1	4.297E+1
-3.698E-1	2.451E+1	4.275E+1
-3.714E-1	2.436E+1	4.295E+1
-3.698E-1	2.433E+1	4.296E+1
-3.698E-1	2.444E+1	4.294E+1
-3.714E-1	2.455E+1	4.294E+1
-3.730E-1	2.451E+1	4.279E+1
-3.714E-1	2.449E+1	4.279E+1
-3.682E-1	2.466E+1	4.288E+1
-3.714E-1	2.448E+1	4.268E+1
-3.746E-1	2.447E+1	4.301E+1
-3.698E-1	2.447E+1	4.279E+1
-3.698E-1	2.450E+1	4.276E+1
-3.730E-1	2.446E+1	4.296E+1
-3.714E-1	2.462E+1	4.305E+1
-3.714E-1	2.437E+1	4.255E+1
-3.698E-1	2.447E+1	4.288E+1
-3.714E-1	2.456E+1	4.304E+1
-3.763E-1	2.448E+1	4.280E+1
-3.730E-1	2.450E+1	4.279E+1
-3.746E-1	2.449E+1	4.289E+1
-3.714E-1	2.448E+1	4.267E+1
-3.746E-1	2.462E+1	4.310E+1
-3.714E-1	2.454E+1	4.305E+1
-3.714E-1	2.447E+1	4.283E+1
-3.714E-1	2.460E+1	4.289E+1
-3.763E-1	2.446E+1	4.263E+1
-3.730E-1	2.446E+1	4.280E+1
-3.698E-1	2.436E+1	4.310E+1
-3.730E-1	2.452E+1	4.312E+1
-3.763E-1	2.443E+1	4.292E+1
-3.730E-1	2.469E+1	4.272E+1
-3.698E-1	2.445E+1	4.296E+1
-3.730E-1	2.438E+1	4.283E+1
-3.730E-1	2.442E+1	4.292E+1
-3.730E-1	2.449E+1	4.294E+1
-3.698E-1	2.447E+1	4.295E+1
-3.714E-1	2.443E+1	4.286E+1
-3.730E-1	2.446E+1	4.289E+1
-3.714E-1	2.459E+1	4.292E+1
-3.698E-1	2.455E+1	4.280E+1
-3.698E-1	2.441E+1	4.282E+1
-3.730E-1	2.447E+1	4.291E+1
-3.714E-1	2.438E+1	4.296E+1
-3.730E-1	2.463E+1	4.289E+1
-3.714E-1	2.458E+1	4.264E+1
-3.698E-1	2.454E+1	4.279E+1
-3.698E-1	2.454E+1	4.287E+1
-3.730E-1	2.455E+1	4.290E+1
-3.714E-1	2.459E+1	4.280E+1
-3.730E-1	2.447E+1	4.280E+1
-3.714E-1	2.447E+1	4.282E+1
-3.730E-1	2.444E+1	4.286E+1
-3.682E-1	2.431E+1	4.286E+1
-3.730E-1	2.463E+1	4.291E+1
-3.714E-1	2.434E+1	4.299E+1
-3.698E-1	2.434E+1	4.287E+1
-3.730E-1	2.446E+1	4.285E+1
-3.746E-1	2.449E+1	4.310E+1
-3.714E-1	2.457E+1	4.290E+1
-3.698E-1	2.455E+1	4.299E+1
-3.746E-1	2.456E+1	4.257E+1
-3.714E-1	2.436E+1	4.277E+1
-3.730E-1	2.448E+1	4.309E+1
-3.682E-1	2.445E+1	4.276E+1
-3.746E-1	2.442E+1	4.289E+1
-3.730E-1	2.464E+1	4.279E+1
-3.698E-1	2.448E+1	4.257E+1
-3.698E-1	2.468E+1	4.275E+1
-3.698E-1	2.460E+1	4.299E+1
-3.730E-1	2.474E+1	4.277E+1
-3.698E-1	2.467E+1	4.275E+1
-3.698E-1	2.448E+1	4.293E+1
-3.714E-1	2.426E+1	4.285E+1
-3.730E-1	2.448E+1	4.276E+1
-3.730E-1	2.449E+1	4.291E+1
-3.698E-1	2.449E+1	4.282E+1
-3.698E-1	2.461E+1	4.279E+1
-3.763E-1	2.424E+1	4.290E+1
-3.730E-1	2.446E+1	4.314E+1
-3.714E-1	2.447E+1	4.296E+1
-3.730E-1	2.433E+1	4.267E+1
-3.730E-1	2.450E+1	4.302E+1
-3.714E-1	2.452E+1	4.314E+1
-3.682E-1	2.436E+1	4.278E+1
-3.714E-1	2.451E+1	4.265E+1
-3.746E-1	2.461E+1	4.292E+1
-3.746E-1	2.459E+1	4.283E+1
-3.714E-1	2.463E+1	4.283E+1
-3.730E-1	2.452E+1	4.298E+1
-3.730E-1	2.459E+1	4.267E+1
-3.730E-1	2.444E+1	4.295E+1
-3.714E-1	2.458E+1	4.302E+1
-3.698E-1	2.448E+1	4.326E+1
-3.746E-1	2.448E+1	4.298E+1
-3.746E-1	2.450E+1	4.285E+1
-3.698E-1	2.445E+1	4.319E+1
-3.714E-1	2.440E+1	4.297E+1
-3.714E-1	2.455E+1	4.297E+1
-3.730E-1	2.451E+1	4.285E+1
-3.682E-1	2.463E+1	4.279E+1
-3.714E-1	2.430E+1	4.305E+1
-3.714E-1	2.455E+1	4.297E+1
-3.730E-1	2.449E+1	4.289E+1
-3.698E-1	2.425E+1	4.287E+1
-3.698E-1	2.455E+1	4.291E+1
-3.730E-1	2.445E+1	4.285E+1
-3.714E-1	2.452E+1	4.285E+1
-3.714E-1	2.458E+1	4.269E+1
-3.698E-1	2.443E+1	4.299E+1
-3.730E-1	2.450E+1	4.292E+1
-3.665E-1	2.465E+1	4.290E+1
-3.698E-1	2.450E+1	4.280E+1
-3.698E-1	2.451E+1	4.293E+1
-3.730E-1	2.455E+1	4.276E+1
-3.698E-1	2.443E+1	4.278E+1
-3.682E-1	2.433E+1	4.300E+1
-3.714E-1	2.452E+1	4.266E+1
-3.714E-1	2.445E+1	4.277E+1
-3.730E-1	2.465E+1	4.287E+1
-3.730E-1	2.456E+1	4.290E+1
-3.730E-1	2.459E+1	4.279E+1
-3.730E-1	2.436E+1	4.269E+1
-3.730E-1	2.433E+1	4.278E+1
-3.714E-1	2.445E+1	4.283E+1
-3.730E-1	2.454E+1	4.310E+1
-3.730E-1	2.462E+1	4.295E+1
-3.746E-1	2.438E+1	4.297E+1
-3.698E-1	2.435E+1	4.276E+1
-3.714E-1	2.447E+1	4.292E+1
-3.730E-1	2.459E+1	4.279E+1
-3.730E-1	2.460E+1	4.280E+1
-3.714E-1	2.448E+1	4.282E+1
-3.698E-1	2.452E+1	4.288E+1
-3.730E-1	2.444E+1	4.272E+1
-3.698E-1	2.439E+1	4.303E+1
-3.714E-1	2.454E+1	4.274E+1
-3.698E-1	2.432E+1	4.303E+1
-3.714E-1	2.435E+1	4.288E+1
-3.714E-1	2.446E+1	4.297E+1
-3.665E-1	2.454E+1	4.284E+1
-3.682E-1	2.455E+1	4.298E+1
-3.714E-1	2.441E+1	4.281E+1
-3.698E-1	2.430E+1	4.284E+1
-3.730E-1	2.442E+1	4.308E+1
-3.714E-1	2.429E+1	4.278E+1
-3.730E-1	2.464E+1	4.259E+1
-3.730E-1	2.452E+1	4.290E+1
-3.698E-1	2.434E+1	4.287E+1
-3.698E-1	2.457E+1	4.289E+1
-3.730E-1	2.451E+1	4.280E+1
-3.730E-1	2.440E+1	4.310E+1
-3.714E-1	2.455E+1	4.281E+1
-3.698E-1	2.440E+1	4.300E+1
-3.714E-1	2.449E+1	4.272E+1
-3.714E-1	2.447E+1	4.286E+1
-3.714E-1	2.447E+1	4.301E+1
-3.698E-1	2.445E+1	4.311E+1
-3.698E-1	2.459E+1	4.298E+1
-3.714E-1	2.454E+1	4.288E+1
-3.714E-1	2.441E+1	4.284E+1
-3.698E-1	2.435E+1	4.282E+1
-3.763E-1	2.438E+1	4.278E+1
-3.730E-1	2.452E+1	4.293E+1
-3.714E-1	2.463E+1	4.313E+1
-3.698E-1	2.444E+1	4.290E+1
-3.714E-1	2.449E+1	4.294E+1
-3.714E-1	2.459E+1	4.306E+1
-3.682E-1	2.443E+1	4.285E+1
-3.698E-1	2.426E+1	4.271E+1
-3.730E-1	2.444E+1	4.284E+1
-3.730E-1	2.442E+1	4.285E+1
-3.714E-1	2.443E+1	4.283E+1
-3.698E-1	2.440E+1	4.280E+1
-3.746E-1	2.454E+1	4.284E+1
-3.730E-1	2.437E+1	4.279E+1
-3.698E-1	2.459E+1	4.298E+1
-3.714E-1	2.430E+1	4.255E+1
-3.746E-1	2.456E+1	4.315E+1
-3.714E-1	2.462E+1	4.295E+1
-3.714E-1	2.441E+1	4.294E+1
-3.698E-1	2.441E+1	4.276E+1
-3.714E-1	2.458E+1	4.281E+1
-3.730E-1	2.449E+1	4.292E+1
-3.714E-1	2.455E+1	4.285E+1
-3.714E-1	2.446E+1	4.287E+1
-3.763E-1	2.442E+1	4.289E+1
-3.714E-1	2.444E+1	4.283E+1
-3.698E-1	2.439E+1	4.304E+1
-3.698E-1	2.442E+1	4.282E+1
-3.698E-1	2.457E+1	4.282E+1
-3.730E-1	2.444E+1	4.307E+1
-3.682E-1	2.445E+1	4.281E+1
-3.714E-1	2.436E+1	4.305E+1
-3.714E-1	2.452E+1	4.301E+1
-3.730E-1	2.447E+1	4.279E+1
-3.714E-1	2.461E+1	4.301E+1
-3.682E-1	2.452E+1	4.282E+1
-3.730E-1	2.447E+1	4.297E+1
-3.730E-1	2.438E+1	4.294E+1
-3.682E-1	2.432E+1	4.309E+1
-3.698E-1	2.448E+1	4.300E+1
-3.714E-1	2.447E+1	4.275E+1
-3.698E-1	2.447E+1	4.300E+1
-3.698E-1	2.442E+1	4.301E+1
-3.698E-1	2.435E+1	4.286E+1
-3.730E-1	2.462E+1	4.301E+1
-3.730E-1	2.434E+1	4.281E+1
-3.698E-1	2.448E+1	4.285E+1
-3.714E-1	2.441E+1	4.311E+1
-3.714E-1	2.449E+1	4.282E+1
-3.714E-1	2.431E+1	4.265E+1
-3.698E-1	2.449E+1	4.292E+1
-3.698E-1	2.450E+1	4.273E+1
-3.730E-1	2.440E+1	4.317E+1
-3.714E-1	2.455E+1	4.279E+1
-3.698E-1	2.448E+1	4.271E+1
-3.730E-1	2.448E+1	4.293E+1
-3.763E-1	2.435E+1	4.289E+1
-3.698E-1	2.441E+1	4.281E+1
-3.714E-1	2.450E+1	4.289E+1
-3.714E-1	2.443E+1	4.296E+1
-3.730E-1	2.451E+1	4.301E+1
-3.698E-1	2.440E+1	4.296E+1
-3.714E-1	2.452E+1	4.286E+1
-3.682E-1	2.446E+1	4.273E+1
-3.730E-1	2.454E+1	4.275E+1
-3.714E-1	2.452E+1	4.310E+1
-3.698E-1	2.474E+1	4.298E+1
-3.682E-1	2.435E+1	4.283E+1
-3.698E-1	2.460E+1	4.293E+1
-3.714E-1	2.454E+1	4.285E+1
-3.698E-1	2.442E+1	4.277E+1
-3.714E-1	2.454E+1	4.290E+1
-3.714E-1	2.435E+1	4.290E+1
-3.714E-1	2.455E+1	4.279E+1
-3.682E-1	2.442E+1	4.290E+1
-3.714E-1	2.452E+1	4.281E+1
-3.746E-1	2.446E+1	4.310E+1
-3.730E-1	2.439E+1	4.283E+1
-3.682E-1	2.457E+1	4.306E+1
-3.730E-1	2.431E+1	4.265E+1
-3.714E-1	2.453E+1	4.287E+1
-3.698E-1	2.443E+1	4.274E+1
-3.714E-1	2.459E+1	4.280E+1
-3.730E-1	2.452E+1	4.292E+1
-3.714E-1	2.462E+1	4.314E+1
-3.714E-1	2.442E+1	4.288E+1
-3.714E-1	2.449E+1	4.284E+1
-3.682E-1	2.446E+1	4.299E+1
-3.730E-1	2.445E+1	4.270E+1
-3.682E-1	2.451E+1	4.277E+1
-3.682E-1	2.447E+1	4.291E+1
-3.714E-1	2.446E+1	4.279E+1
-3.730E-1	2.462E+1	4.284E+1
-3.714E-1	2.466E+1	4.282E+1
-3.682E-1	2.464E+1	4.263E+1
-3.714E-1	2.445E+1	4.265E+1
-3.682E-1	2.452E+1	4.316E+1
-3.714E-1	2.443E+1	4.286E+1
-3.682E-1	2.445E+1	4.290E+1
-3.698E-1	2.440E+1	4.295E+1
-3.714E-1	2.436E+1	4.303E+1
-3.698E-1	2.449E+1	4.266E+1
-3.698E-1	2.454E+1	4.292E+1
-3.698E-1	2.431E+1	4.287E+1
-3.714E-1	2.447E+1	4.304E+1
-3.730E-1	2.443E+1	4.258E+1
-3.698E-1	2.447E+1	4.272E+1
-3.714E-1	2.440E+1	4.304E+1
-3.746E-1	2.442E+1	4.290E+1
-3.698E-1	2.441E+1	4.287E+1
-3.682E-1	2.449E+1	4.307E+1
-3.698E-1	2.454E+1	4.264E+1
-3.698E-1	2.457E+1	4.269E+1
-3.698E-1	2.427E+1	4.289E+1
-3.714E-1	2.438E+1	4.286E+1
-3.698E-1	2.452E+1	4.306E+1
-3.730E-1	2.438E+1	4.301E+1
-3.714E-1	2.453E+1	4.284E+1
-3.698E-1	2.461E+1	4.284E+1
-3.682E-1	2.436E+1	4.271E+1
-3.730E-1	2.453E+1	4.300E+1
-3.763E-1	2.473E+1	4.292E+1
-3.665E-1	2.453E+1	4.287E+1
-3.714E-1	2.455E+1	4.274E+1
-3.714E-1	2.438E+1	4.273E+1
-3.714E-1	2.441E+1	4.306E+1
-3.682E-1	2.460E+1	4.291E+1
-3.714E-1	2.449E+1	4.282E+1
-3.714E-1	2.455E+1	4.290E+1
-3.714E-1	2.457E+1	4.264E+1
-3.714E-1	2.454E+1	4.305E+1
-3.714E-1	2.458E+1	4.303E+1
-3.714E-1	2.462E+1	4.292E+1
-3.730E-1	2.454E+1	4.305E+1
-3.714E-1	2.436E+1	4.271E+1
-3.714E-1	2.447E+1	4.270E+1
-3.698E-1	2.436E+1	4.267E+1
-3.714E-1	2.477E+1	4.296E+1
-3.698E-1	2.467E+1	4.309E+1
-3.714E-1	2.440E+1	4.293E+1
-3.763E-1	2.444E+1	4.281E+1
-3.714E-1	2.464E+1	4.298E+1
-3.682E-1	2.438E+1	4.295E+1
-3.730E-1	2.462E+1	4.268E+1
-3.714E-1	2.447E+1	4.291E+1
-3.714E-1	2.444E+1	4.280E+1
-3.665E-1	2.452E+1	4.285E+1
-3.746E-1	2.444E+1	4.295E+1
-3.746E-1	2.447E+1	4.292E+1
-3.730E-1	2.431E+1	4.281E+1
-3.682E-1	2.436E+1	4.280E+1
-3.714E-1	2.433E+1	4.302E+1
-3.746E-1	2.442E+1	4.298E+1
-3.730E-1	2.443E+1	4.289E+1
-3.698E-1	2.453E+1	4.281E+1
-3.698E-1	2.458E+1	4.287E+1
-3.746E-1	2.428E+1	4.263E+1
-3.714E-1	2.450E+1	4.284E+1
-3.698E-1	2.442E+1	4.299E+1
-3.698E-1	2.446E+1	4.287E+1
-3.730E-1	2.452E+1	4.293E+1
-3.714E-1	2.437E+1	4.283E+1
-3.714E-1	2.447E+1	4.280E+1
-3.698E-1	2.440E+1	4.280E+1
-3.682E-1	2.448E+1	4.303E+1
-3.714E-1	2.462E+1	4.292E+1
-3.714E-1	2.469E+1	4.279E+1
-3.698E-1	2.454E+1	4.285E+1
-3.714E-1	2.437E+1	4.325E+1
-3.730E-1	2.456E+1	4.290E+1
-3.698E-1	2.448E+1	4.282E+1
-3.698E-1	2.457E+1	4.286E+1
-3.698E-1	2.451E+1	4.254E+1
-3.714E-1	2.444E+1	4.286E+1
-3.698E-1	2.465E+1	4.288E+1
-3.665E-1	2.480E+1	4.283E+1
-3.714E-1	2.442E+1	4.291E+1
-3.714E-1	2.460E+1	4.290E+1
-3.682E-1	2.457E+1	4.279E+1
-3.714E-1	2.442E+1	4.279E+1
-3.730E-1	2.448E+1	4.305E+1
-3.730E-1	2.460E+1	4.269E+1
-3.698E-1	2.447E+1	4.295E+1
-3.698E-1	2.468E+1	4.263E+1
-3.714E-1	2.461E+1	4.285E+1
-3.714E-1	2.435E+1	4.312E+1
-3.698E-1	2.437E+1	4.281E+1
-3.698E-1	2.462E+1	4.280E+1
-3.714E-1	2.460E+1	4.283E+1
-3.714E-1	2.456E+1	4.279E+1
-3.665E-1	2.474E+1	4.291E+1
-3.714E-1	2.426E+1	4.282E+1
-3.746E-1	2.445E+1	4.265E+1
-3.698E-1	2.458E+1	4.284E+1
-3.682E-1	2.450E+1	4.293E+1
-3.698E-1	2.446E+1	4.315E+1
-3.730E-1	2.448E+1	4.266E+1
-3.698E-1	2.454E+1	4.274E+1
-3.682E-1	2.450E+1	4.279E+1
-3.682E-1	2.439E+1	4.276E+1
-3.730E-1	2.453E+1	4.295E+1
-3.714E-1	2.445E+1	4.283E+1
-3.746E-1	2.432E+1	4.274E+1
-3.714E-1	2.458E+1	4.288E+1
-3.730E-1	2.449E+1	4.289E+1
-3.746E-1	2.451E+1	4.286E+1
-3.714E-1	2.447E+1	4.283E+1
-3.682E-1	2.435E+1	4.283E+1
-3.730E-1	2.486E+1	4.292E+1
-3.698E-1	2.439E+1	4.273E+1
-3.698E-1	2.463E+1	4.281E+1
-3.730E-1	2.445E+1	4.275E+1
-3.714E-1	2.442E+1	4.295E+1
-3.714E-1	2.445E+1	4.277E+1
-3.682E-1	2.440E+1	4.294E+1
-3.698E-1	2.426E+1	4.295E+1
-3.714E-1	2.431E+1	4.297E+1
-3.714E-1	2.472E+1	4.292E+1
-3.714E-1	2.441E+1	4.284E+1
-3.682E-1	2.455E+1	4.283E+1
-3.730E-1	2.464E+1	4.305E+1
-3.698E-1	2.447E+1	4.284E+1
-3.698E-1	2.452E+1	4.274E+1
-3.698E-1	2.446E+1	4.284E+1
-3.682E-1	2.459E+1	4.305E+1
-3.730E-1	2.448E+1	4.278E+1
-3.665E-1	2.444E+1	4.298E+1
-3.698E-1	2.441E+1	4.300E+1
-3.730E-1	2.438E+1	4.307E+1
-3.714E-1	2.438E+1	4.255E+1
-3.682E-1	2.431E+1	4.279E+1
-3.714E-1	2.444E+1	4.268E+1
-3.714E-1	2.447E+1	4.288E+1
-3.746E-1	2.446E+1	4.280E+1
-3.714E-1	2.445E+1	4.273E+1
-3.714E-1	2.458E+1	4.277E+1
-3.698E-1	2.458E+1	4.305E+1
-3.682E-1	2.423E+1	4.268E+1
-3.698E-1	2.442E+1	4.291E+1
-3.714E-1	2.450E+1	4.275E+1
-3.698E-1	2.450E+1	4.295E+1
-3.746E-1	2.453E+1	4.295E+1
-3.698E-1	2.459E+1	4.311E+1
-3.698E-1	2.447E+1	4.287E+1
-3.698E-1	2.459E+1	4.278E+1
-3.714E-1	2.460E+1	4.248E+1
-3.698E-1	2.448E+1	4.310E+1
-3.682E-1	2.468E+1	4.276E+1
-3.730E-1	2.449E+1	4.289E+1
-3.730E-1	2.437E+1	4.302E+1
-3.698E-1	2.430E+1	4.285E+1
-3.698E-1	2.435E+1	4.268E+1
-3.698E-1	2.450E+1	4.285E+1
-3.746E-1	2.455E+1	4.296E+1
-3.714E-1	2.420E+1	4.286E+1
-3.714E-1	2.440E+1	4.285E+1
-3.714E-1	2.452E+1	4.299E+1
-3.746E-1	2.447E+1	4.291E+1
-3.698E-1	2.440E+1	4.278E+1
-3.714E-1	2.452E+1	4.285E+1
-3.682E-1	2.436E+1	4.296E+1
-3.698E-1	2.457E+1	4.281E+1
-3.714E-1	2.438E+1	4.282E+1
-3.698E-1	2.436E+1	4.263E+1
-3.714E-1	2.473E+1	4.277E+1
-3.730E-1	2.456E+1	4.284E+1
-3.665E-1	2.465E+1	4.277E+1
-3.698E-1	2.443E+1	4.292E+1
-3.746E-1	2.449E+1	4.280E+1
-3.698E-1	2.446E+1	4.271E+1
-3.698E-1	2.447E+1	4.305E+1
-3.714E-1	2.463E+1	4.278E+1
-3.714E-1	2.460E+1	4.281E+1
-3.714E-1	2.451E+1	4.292E+1
-3.682E-1	2.438E+1	4.300E+1
-3.698E-1	2.445E+1	4.315E+1
-3.714E-1	2.439E+1	4.284E+1
-3.714E-1	2.440E+1	4.276E+1
-3.730E-1	2.471E+1	4.251E+1
-3.698E-1	2.444E+1	4.294E+1
-3.698E-1	2.442E+1	4.294E+1
-3.730E-1	2.464E+1	4.274E+1
-3.698E-1	2.458E+1	4.283E+1
-3.682E-1	2.445E+1	4.269E+1
-3.714E-1	2.448E+1	4.288E+1
-3.714E-1	2.456E+1	4.277E+1
-3.665E-1	2.440E+1	4.255E+1
-3.682E-1	2.452E+1	4.299E+1
-3.698E-1	2.441E+1	4.305E+1
-3.714E-1	2.454E+1	4.294E+1
-3.714E-1	2.423E+1	4.266E+1
-3.714E-1	2.432E+1	4.282E+1
-3.714E-1	2.461E+1	4.272E+1
-3.714E-1	2.471E+1	4.275E+1
-3.698E-1	2.434E+1	4.264E+1
-3.698E-1	2.435E+1	4.286E+1
-3.714E-1	2.428E+1	4.296E+1
-3.714E-1	2.454E+1	4.299E+1
-3.682E-1	2.432E+1	4.292E+1
-3.698E-1	2.437E+1	4.286E+1
-3.698E-1	2.458E+1	4.287E+1
-3.698E-1	2.442E+1	4.291E+1
-3.698E-1	2.439E+1	4.264E+1
-3.698E-1	2.449E+1	4.285E+1
-3.698E-1	2.449E+1	4.281E+1
-3.714E-1	2.462E+1	4.293E+1
-3.730E-1	2.450E+1	4.276E+1
-3.698E-1	2.450E+1	4.298E+1
-3.714E-1	2.445E+1	4.274E+1
-3.714E-1	2.455E+1	4.284E+1
-3.714E-1	2.445E+1	4.287E+1
-3.714E-1	2.446E+1	4.285E+1
-3.714E-1	2.464E+1	4.279E+1
-3.682E-1	2.444E+1	4.277E+1
-3.698E-1	2.455E+1	4.280E+1
-3.714E-1	2.457E+1	4.282E+1
-3.714E-1	2.435E+1	4.279E+1
-3.714E-1	2.459E+1	4.263E+1
-3.730E-1	2.458E+1	4.268E+1
-3.698E-1	2.419E+1	4.294E+1
-3.746E-1	2.445E+1	4.270E+1
-3.714E-1	2.471E+1	4.289E+1
-3.714E-1	2.463E+1	4.272E+1
-3.698E-1	2.455E+1	4.293E+1
-3.698E-1	2.448E+1	4.268E+1
-3.698E-1	2.457E+1	4.281E+1
-3.698E-1	2.438E+1	4.295E+1
-3.714E-1	2.445E+1	4.289E+1
-3.730E-1	2.439E+1	4.266E+1
-3.714E-1	2.442E+1	4.276E+1
-3.714E-1	2.454E+1	4.289E+1
-3.698E-1	2.447E+1	4.293E+1
-3.714E-1	2.443E+1	4.279E+1
-3.714E-1	2.454E+1	4.270E+1
-3.714E-1	2.455E+1	4.303E+1
-3.714E-1	2.437E+1	4.306E+1
-3.714E-1	2.440E+1	4.280E+1
-3.698E-1	2.445E+1	4.297E+1
-3.682E-1	2.429E+1	4.298E+1
-3.698E-1	2.456E+1	4.291E+1
-3.746E-1	2.455E+1	4.274E+1
-3.698E-1	2.439E+1	4.277E+1
-3.698E-1	2.456E+1	4.280E+1
-3.730E-1	2.438E+1	4.290E+1
-3.698E-1	2.451E+1	4.279E+1
-3.698E-1	2.446E+1	4.275E+1
-3.682E-1	2.442E+1	4.279E+1
-3.682E-1	2.422E+1	4.259E+1
-3.746E-1	2.459E+1	4.282E+1
-3.714E-1	2.456E+1	4.295E+1
-3.682E-1	2.452E+1	4.253E+1
-3.730E-1	2.446E+1	4.277E+1
-3.714E-1	2.449E+1	4.297E+1
-3.698E-1	2.437E+1	4.293E+1
-3.714E-1	2.449E+1	4.276E+1
-3.730E-1	2.455E+1	4.293E+1
-3.714E-1	2.430E+1	4.295E+1
-3.698E-1	2.440E+1	4.269E+1
-3.698E-1	2.436E+1	4.296E+1
-3.698E-1	2.450E+1	4.295E+1
-3.746E-1	2.446E+1	4.257E+1
-3.730E-1	2.449E+1	4.278E+1
-3.698E-1	2.438E+1	4.306E+1
-3.698E-1	2.451E+1	4.296E+1
-3.714E-1	2.436E+1	4.270E+1
-3.682E-1	2.447E+1	4.302E+1
-3.682E-1	2.453E+1	4.276E+1
-3.682E-1	2.461E+1	4.290E+1
-3.714E-1	2.440E+1	4.274E+1
-3.714E-1	2.457E+1	4.267E+1
-3.698E-1	2.434E+1	4.283E+1
-3.714E-1	2.436E+1	4.292E+1
-3.714E-1	2.452E+1	4.289E+1
-3.698E-1	2.451E+1	4.283E+1
-3.698E-1	2.451E+1	4.285E+1
-3.714E-1	2.440E+1	4.290E+1
-3.730E-1	2.465E+1	4.297E+1
-3.682E-1	2.442E+1	4.281E+1
-3.665E-1	2.446E+1	4.304E+1
-3.682E-1	2.443E+1	4.280E+1
-3.714E-1	2.448E+1	4.277E+1
-3.682E-1	2.430E+1	4.288E+1
-3.698E-1	2.452E+1	4.273E+1
-3.698E-1	2.440E+1	4.288E+1
-3.714E-1	2.451E+1	4.274E+1
-3.698E-1	2.450E+1	4.287E+1
-3.698E-1	2.449E+1	4.267E+1
-3.698E-1	2.426E+1	4.286E+1
-3.730E-1	2.445E+1	4.286E+1
-3.714E-1	2.431E+1	4.297E+1
-3.682E-1	2.461E+1	4.290E+1
-3.698E-1	2.444E+1	4.291E+1
-3.730E-1	2.426E+1	4.271E+1
-3.698E-1	2.434E+1	4.298E+1
-3.730E-1	2.449E+1	4.288E+1
-3.665E-1	2.450E+1	4.289E+1
-3.714E-1	2.439E+1	4.284E+1
-3.730E-1	2.441E+1	4.253E+1
-3.698E-1	2.452E+1	4.291E+1
-3.698E-1	2.438E+1	4.269E+1
-3.714E-1	2.443E+1	4.284E+1
-3.714E-1	2.450E+1	4.270E+1
-3.682E-1	2.450E+1	4.295E+1
-3.698E-1	2.443E+1	4.281E+1
-3.714E-1	2.463E+1	4.277E+1
-3.698E-1	2.443E+1	4.282E+1
-3.682E-1	2.446E+1	4.297E+1
-3.698E-1	2.441E+1	4.236E+1
-3.714E-1	2.450E+1	4.281E+1
-3.714E-1	2.461E+1	4.276E+1
-3.682E-1	2.435E+1	4.263E+1
-3.682E-1	2.461E+1	4.283E+1
-3.746E-1	2.451E+1	4.293E+1
-3.714E-1	2.422E+1	4.277E+1
-3.698E-1	2.453E+1	4.285E+1
-3.714E-1	2.437E+1	4.293E+1
-3.746E-1	2.448E+1	4.281E+1
-3.665E-1	2.441E+1	4.277E+1
-3.682E-1	2.442E+1	4.284E+1
-3.698E-1	2.447E+1	4.296E+1
-3.730E-1	2.426E+1	4.289E+1
-3.714E-1	2.456E+1	4.264E+1
-3.714E-1	2.444E+1	4.289E+1
-3.698E-1	2.465E+1	4.263E+1
-3.714E-1	2.456E+1	4.281E+1
-3.698E-1	2.450E+1	4.258E+1
-3.698E-1	2.449E+1	4.285E+1
-3.698E-1	2.447E+1	4.308E+1
-3.730E-1	2.436E+1	4.291E+1
-3.714E-1	2.434E+1	4.282E+1
-3.698E-1	2.464E+1	4.301E+1
-3.698E-1	2.440E+1	4.285E+1
-3.746E-1	2.435E+1	4.275E+1
-3.746E-1	2.438E+1	4.273E+1
-3.698E-1	2.455E+1	4.283E+1
-3.698E-1	2.453E+1	4.305E+1
-3.730E-1	2.451E+1	4.283E+1
-3.714E-1	2.440E+1	4.281E+1
-3.714E-1	2.428E+1	4.285E+1
-3.714E-1	2.432E+1	4.293E+1
-3.698E-1	2.455E+1	4.271E+1
-3.730E-1	2.445E+1	4.278E+1
-3.682E-1	2.435E+1	4.286E+1
-3.730E-1	2.427E+1	4.267E+1
-3.714E-1	2.449E+1	4.296E+1
-3.714E-1	2.434E+1	4.291E+1
-3.698E-1	2.440E+1	4.289E+1
-3.698E-1	2.455E+1	4.298E+1
-3.698E-1	2.444E+1	4.289E+1
-3.714E-1	2.443E+1	4.281E+1
-3.682E-1	2.442E+1	4.264E+1
-3.682E-1	2.437E+1	4.289E+1
-3.730E-1	2.450E+1	4.255E+1
-3.714E-1	2.448E+1	4.303E+1
-3.714E-1	2.445E+1	4.272E+1
-3.714E-1	2.451E+1	4.265E+1
-3.698E-1	2.447E+1	4.283E+1
-3.730E-1	2.445E+1	4.294E+1
-3.682E-1	2.455E+1	4.290E+1
-3.714E-1	2.439E+1	4.302E+1
-3.730E-1	2.423E+1	4.304E+1
-3.682E-1	2.445E+1	4.273E+1
-3.714E-1	2.451E+1	4.258E+1
-3.698E-1	2.456E+1	4.290E+1
-3.714E-1	2.446E+1	4.293E+1
-3.698E-1	2.452E+1	4.269E+1
-3.714E-1	2.437E+1	4.269E+1
-3.714E-1	2.440E+1	4.265E+1
-3.714E-1	2.458E+1	4.275E+1
-3.698E-1	2.441E+1	4.285E+1
-3.682E-1	2.442E+1	4.277E+1
-3.714E-1	2.459E+1	4.300E+1
-3.730E-1	2.457E+1	4.281E+1
-3.714E-1	2.462E+1	4.281E+1
-3.682E-1	2.444E+1	4.293E+1
-3.682E-1	2.444E+1	4.274E+1
-3.730E-1	2.445E+1	4.280E+1
-3.730E-1	2.470E+1	4.307E+1
-3.730E-1	2.431E+1	4.281E+1
-3.698E-1	2.442E+1	4.293E+1
-3.746E-1	2.438E+1	4.276E+1
-3.714E-1	2.438E+1	4.277E+1
-3.714E-1	2.445E+1	4.270E+1
-3.682E-1	2.434E+1	4.269E+1
-3.730E-1	2.459E+1	4.287E+1
-3.698E-1	2.442E+1	4.280E+1
-3.714E-1	2.452E+1	4.281E+1
-3.698E-1	2.450E+1	4.307E+1
-3.730E-1	2.444E+1	4.281E+1
-3.730E-1	2.441E+1	4.294E+1
-3.714E-1	2.439E+1	4.277E+1
-3.698E-1	2.447E+1	4.290E+1
-3.714E-1	2.434E+1	4.286E+1
-3.730E-1	2.443E+1	4.270E+1
-3.698E-1	2.432E+1	4.304E+1
-3.714E-1	2.434E+1	4.268E+1
-3.714E-1	2.444E+1	4.268E+1
-3.698E-1	2.436E+1	4.301E+1
-3.714E-1	2.440E+1	4.283E+1
-3.682E-1	2.453E+1	4.268E+1
-3.682E-1	2.435E+1	4.289E+1
-3.730E-1	2.450E+1	4.269E+1
-3.698E-1	2.434E+1	4.274E+1
-3.714E-1	2.459E+1	4.290E+1
-3.730E-1	2.448E+1	4.280E+1
-3.714E-1	2.437E+1	4.267E+1
-3.714E-1	2.451E+1	4.292E+1
-3.714E-1	2.446E+1	4.259E+1
-3.714E-1	2.443E+1	4.265E+1
-3.698E-1	2.439E+1	4.273E+1
-3.714E-1	2.430E+1	4.289E+1
-3.698E-1	2.452E+1	4.310E+1
-3.746E-1	2.439E+1	4.279E+1
-3.714E-1	2.434E+1	4.283E+1
-3.698E-1	2.460E+1	4.287E+1
-3.714E-1	2.441E+1	4.278E+1
-3.714E-1	2.438E+1	4.306E+1
-3.698E-1	2.461E+1	4.307E+1
-3.682E-1	2.452E+1	4.246E+1
-3.682E-1	2.463E+1	4.291E+1
-3.714E-1	2.453E+1	4.268E+1
-3.730E-1	2.457E+1	4.302E+1
-3.698E-1	2.426E+1	4.281E+1
-3.698E-1	2.425E+1	4.284E+1
-3.714E-1	2.440E+1	4.258E+1
-3.698E-1	2.447E+1	4.277E+1
-3.714E-1	2.462E+1	4.297E+1
-3.698E-1	2.444E+1	4.272E+1
-3.730E-1	2.450E+1	4.297E+1
-3.714E-1	2.445E+1	4.277E+1
-3.665E-1	2.447E+1	4.265E+1
-3.698E-1	2.454E+1	4.271E+1
-3.698E-1	2.422E+1	4.287E+1
-3.698E-1	2.461E+1	4.293E+1
-3.682E-1	2.437E+1	4.289E+1
-3.698E-1	2.436E+1	4.273E+1
-3.698E-1	2.451E+1	4.287E+1
-3.698E-1	2.450E+1	4.315E+1
-3.714E-1	2.427E+1	4.287E+1
-3.698E-1	2.452E+1	4.242E+1
-3.714E-1	2.423E+1	4.293E+1
-3.714E-1	2.448E+1	4.274E+1
-3.682E-1	2.448E+1	4.272E+1
-3.714E-1	2.450E+1	4.269E+1
-3.730E-1	2.447E+1	4.253E+1
-3.714E-1	2.445E+1	4.288E+1
-3.698E-1	2.448E+1	4.274E+1
-3.730E-1	2.433E+1	4.301E+1
-3.730E-1	2.460E+1	4.278E+1
-3.698E-1	2.460E+1	4.273E+1
-3.698E-1	2.437E+1	4.282E+1
-3.698E-1	2.452E+1	4.268E+1
-3.698E-1	2.446E+1	4.287E+1
-3.714E-1	2.471E+1	4.270E+1
-3.665E-1	2.451E+1	4.295E+1
-3.714E-1	2.427E+1	4.291E+1
-3.730E-1	2.452E+1	4.291E+1
-3.714E-1	2.451E+1	4.285E+1
-3.698E-1	2.449E+1	4.288E+1
-3.714E-1	2.442E+1	4.295E+1
-3.714E-1	2.430E+1	4.295E+1
-3.730E-1	2.453E+1	4.275E+1
-3.698E-1	2.438E+1	4.303E+1
-3.698E-1	2.446E+1	4.287E+1
-3.714E-1	2.456E+1	4.282E+1
-3.714E-1	2.439E+1	4.282E+1
-3.682E-1	2.462E+1	4.269E+1
-3.698E-1	2.450E+1	4.287E+1
-3.730E-1	2.450E+1	4.293E+1
-3.714E-1	2.457E+1	4.303E+1
-3.698E-1	2.435E+1	4.285E+1
-3.730E-1	2.442E+1	4.277E+1
-3.746E-1	2.446E+1	4.261E+1
-3.698E-1	2.425E+1	4.278E+1
-3.698E-1	2.448E+1	4.305E+1
-3.698E-1	2.444E+1	4.277E+1
-3.730E-1	2.453E+1	4.298E+1
-3.714E-1	2.428E+1	4.271E+1
-3.649E-1	2.470E+1	4.297E+1
-3.698E-1	2.446E+1	4.280E+1
-3.698E-1	2.454E+1	4.294E+1
-3.698E-1	2.441E+1	4.265E+1
-3.714E-1	2.476E+1	4.303E+1
-3.714E-1	2.440E+1	4.283E+1
-3.698E-1	2.448E+1	4.274E+1
-3.698E-1	2.464E+1	4.286E+1
-3.698E-1	2.438E+1	4.276E+1
-3.714E-1	2.449E+1	4.287E+1
-3.714E-1	2.454E+1	4.281E+1
-3.698E-1	2.439E+1	4.290E+1
-3.698E-1	2.442E+1	4.303E+1
-3.730E-1	2.445E+1	4.297E+1
-3.698E-1	2.465E+1	4.293E+1
-3.714E-1	2.452E+1	4.295E+1
-3.698E-1	2.465E+1	4.279E+1
-3.698E-1	2.438E+1	4.257E+1
-3.698E-1	2.431E+1	4.301E+1
-3.698E-1	2.437E+1	4.283E+1
-3.698E-1	2.434E+1	4.291E+1
-3.698E-1	2.426E+1	4.284E+1
-3.714E-1	2.450E+1	4.280E+1
-3.714E-1	2.461E+1	4.306E+1
-3.698E-1	2.446E+1	4.278E+1
-3.682E-1	2.448E+1	4.281E+1
-3.698E-1	2.455E+1	4.281E+1
-3.714E-1	2.446E+1	4.275E+1
-3.682E-1	2.456E+1	4.280E+1
-3.714E-1	2.441E+1	4.290E+1
-3.714E-1	2.443E+1	4.296E+1
-3.682E-1	2.441E+1	4.288E+1
-3.682E-1	2.450E+1	4.307E+1
-3.682E-1	2.441E+1	4.303E+1
-3.698E-1	2.459E+1	4.257E+1
-3.730E-1	2.432E+1	4.243E+1
-3.698E-1	2.442E+1	4.277E+1
-3.698E-1	2.439E+1	4.300E+1
-3.714E-1	2.438E+1	4.300E+1
-3.714E-1	2.447E+1	4.281E+1
-3.682E-1	2.453E+1	4.292E+1
-3.714E-1	2.448E+1	4.281E+1
-3.714E-1	2.461E+1	4.287E+1
-3.714E-1	2.441E+1	4.275E+1
-3.698E-1	2.455E+1	4.285E+1
-3.665E-1	2.445E+1	4.292E+1
-3.682E-1	2.473E+1	4.280E+1
-3.682E-1	2.464E+1	4.295E+1
-3.682E-1	2.441E+1	4.300E+1
-3.665E-1	2.456E+1	4.270E+1
-3.714E-1	2.436E+1	4.263E+1
-3.730E-1	2.460E+1	4.287E+1
-3.714E-1	2.427E+1	4.258E+1
-3.698E-1	2.455E+1	4.290E+1
-3.730E-1	2.450E+1	4.287E+1
-3.682E-1	2.448E+1	4.287E+1
-3.714E-1	2.426E+1	4.259E+1
-3.682E-1	2.457E+1	4.286E+1
-3.730E-1	2.452E+1	4.277E+1
-3.714E-1	2.443E+1	4.316E+1
-3.698E-1	2.455E+1	4.279E+1
-3.698E-1	2.440E+1	4.272E+1
-3.714E-1	2.446E+1	4.287E+1
-3.698E-1	2.449E+1	4.277E+1
-3.730E-1	2.453E+1	4.270E+1
-3.714E-1	2.437E+1	4.302E+1
-3.698E-1	2.453E+1	4.293E+1
-3.682E-1	2.436E+1	4.265E+1
-3.714E-1	2.457E+1	4.277E+1
-3.682E-1	2.459E+1	4.295E+1
-3.714E-1	2.448E+1	4.276E+1
-3.698E-1	2.431E+1	4.279E+1
-3.714E-1	2.437E+1	4.267E+1
-3.714E-1	2.462E+1	4.280E+1
-3.746E-1	2.470E+1	4.284E+1
-3.682E-1	2.442E+1	4.283E+1
-3.682E-1	2.467E+1	4.287E+1
-3.698E-1	2.443E+1	4.306E+1
-3.714E-1	2.437E+1	4.285E+1
-3.698E-1	2.456E+1	4.304E+1
-3.682E-1	2.434E+1	4.277E+1
-3.714E-1	2.463E+1	4.281E+1
-3.730E-1	2.424E+1	4.274E+1
-3.714E-1	2.441E+1	4.289E+1
-3.698E-1	2.449E+1	4.302E+1
-3.682E-1	2.462E+1	4.268E+1
-3.714E-1	2.429E+1	4.275E+1
-3.714E-1	2.443E+1	4.274E+1
-3.714E-1	2.450E+1	4.301E+1
-3.714E-1	2.439E+1	4.269E+1
-3.714E-1	2.438E+1	4.313E+1
-3.698E-1	2.443E+1	4.262E+1
-3.682E-1	2.438E+1	4.276E+1
-3.698E-1	2.447E+1	4.289E+1
-3.698E-1	2.459E+1	4.280E+1
-3.714E-1	2.449E+1	4.300E+1
-3.698E-1	2.446E+1	4.283E+1
-3.698E-1	2.449E+1	4.269E+1
-3.730E-1	2.462E+1	4.274E+1
-3.714E-1	2.450E+1	4.289E+1
-3.698E-1	2.447E+1	4.281E+1
-3.698E-1	2.452E+1	4.274E+1
-3.730E-1	2.442E+1	4.282E+1
-3.682E-1	2.428E+1	4.282E+1
-3.665E-1	2.426E+1	4.306E+1
-3.698E-1	2.431E+1	4.262E+1
-3.730E-1	2.437E+1	4.280E+1
-3.714E-1	2.475E+1	4.261E+1
-3.682E-1	2.435E+1	4.299E+1
-3.698E-1	2.452E+1	4.286E+1
-3.746E-1	2.435E+1	4.301E+1
-3.714E-1	2.446E+1	4.268E+1
-3.682E-1	2.463E+1	4.283E+1
-3.714E-1	2.449E+1	4.273E+1
-3.746E-1	2.434E+1	4.303E+1
-3.682E-1	2.434E+1	4.288E+1
-3.682E-1	2.420E+1	4.312E+1
-3.714E-1	2.456E+1	4.277E+1
-3.730E-1	2.447E+1	4.294E+1
-3.714E-1	2.458E+1	4.266E+1
-3.714E-1	2.440E+1	4.286E+1
-3.665E-1	2.443E+1	4.284E+1
-3.665E-1	2.453E+1	4.272E+1
-3.682E-1	2.438E+1	4.264E+1
-3.698E-1	2.461E+1	4.275E+1
-3.698E-1	2.452E+1	4.271E+1
-3.730E-1	2.435E+1	4.301E+1
-3.746E-1	2.435E+1	4.273E+1
-3.682E-1	2.451E+1	4.280E+1
-3.714E-1	2.431E+1	4.273E+1
-3.714E-1	2.443E+1	4.288E+1
-3.746E-1	2.456E+1	4.292E+1
-3.682E-1	2.454E+1	4.282E+1
-3.698E-1	2.442E+1	4.291E+1
-3.714E-1	2.444E+1	4.260E+1
-3.714E-1	2.448E+1	4.291E+1
-3.665E-1	2.449E+1	4.282E+1
-3.714E-1	2.435E+1	4.281E+1
-3.714E-1	2.456E+1	4.290E+1
-3.714E-1	2.432E+1	4.291E+1
-3.682E-1	2.428E+1	4.294E+1
-3.730E-1	2.436E+1	4.291E+1
-3.746E-1	2.442E+1	4.285E+1
-3.698E-1	2.427E+1	4.296E+1
-3.682E-1	2.462E+1	4.270E+1
-3.698E-1	2.447E+1	4.287E+1
-3.714E-1	2.432E+1	4.301E+1
-3.698E-1	2.450E+1	4.275E+1
-3.682E-1	2.454E+1	4.261E+1
-3.698E-1	2.455E+1	4.277E+1
-3.730E-1	2.457E+1	4.284E+1
-3.714E-1	2.439E+1	4.303E+1
-3.682E-1	2.458E+1	4.298E+1
-3.730E-1	2.442E+1	4.282E+1
-3.714E-1	2.444E+1	4.281E+1
-3.714E-1	2.441E+1	4.293E+1
-3.682E-1	2.441E+1	4.287E+1
-3.665E-1	2.439E+1	4.272E+1
-3.730E-1	2.451E+1	4.289E+1
-3.714E-1	2.439E+1	4.276E+1
-3.665E-1	2.450E+1	4.279E+1
-3.698E-1	2.446E+1	4.272E+1
-3.746E-1	2.442E+1	4.270E+1
-3.698E-1	2.438E+1	4.272E+1
-3.698E-1	2.438E+1	4.277E+1
-3.682E-1	2.451E+1	4.257E+1
-3.714E-1	2.448E+1	4.289E+1
-3.714E-1	2.440E+1	4.266E+1
-3.714E-1	2.434E+1	4.294E+1
-3.698E-1	2.449E+1	4.284E+1
-3.682E-1	2.463E+1	4.289E+1
-3.714E-1	2.455E+1	4.291E+1
-3.698E-1	2.449E+1	4.279E+1
-3.682E-1	2.456E+1	4.274E+1
-3.714E-1	2.438E+1	4.296E+1
-3.714E-1	2.461E+1	4.282E+1
-3.682E-1	2.437E+1	4.276E+1
-3.698E-1	2.442E+1	4.287E+1
-3.730E-1	2.423E+1	4.267E+1
-3.698E-1	2.441E+1	4.280E+1
-3.698E-1	2.434E+1	4.265E+1
-3.682E-1	2.420E+1	4.271E+1
-3.730E-1	2.456E+1	4.300E+1
-3.698E-1	2.462E+1	4.257E+1
-3.682E-1	2.444E+1	4.288E+1
-3.730E-1	2.421E+1	4.288E+1
-3.698E-1	2.448E+1	4.265E+1
-3.714E-1	2.447E+1	4.263E+1
-3.682E-1	2.451E+1	4.304E+1
-3.714E-1	2.434E+1	4.295E+1
-3.730E-1	2.440E+1	4.291E+1
-3.698E-1	2.440E+1	4.278E+1
-3.698E-1	2.437E+1	4.276E+1
-3.714E-1	2.444E+1	4.285E+1
-3.714E-1	2.452E+1	4.277E+1
-3.698E-1	2.449E+1	4.294E+1
-3.698E-1	2.441E+1	4.262E+1
-3.682E-1	2.450E+1	4.300E+1
-3.730E-1	2.450E+1	4.274E+1
-3.730E-1	2.452E+1	4.263E+1
-3.698E-1	2.465E+1	4.266E+1
-3.698E-1	2.449E+1	4.281E+1
-3.730E-1	2.438E+1	4.264E+1
-3.698E-1	2.444E+1	4.269E+1
-3.698E-1	2.438E+1	4.292E+1
[truncated: 39,972 more rows]
