# Supplementary material for: Improved ANAP incorporation and VCF analysis reveal details of P2X7 current facilitation and a limited conformational interplay between ATP binding and the intracellular ballast domain
Source: eLife. 2023 Jan 4;12:e82479. doi: 10.7554/eLife.82479 (PMC9859053; doi:10.7554/eLife.82479)
Supplement: Figure 6—figure supplement 1—source data 1. [file elife-82479-fig6-figsupp1-data1.zip]

Archive with 12 entries (11 files):
- Figure-6_figure-supplement-1_source-data-1/
- Figure-6_figure-supplement-1_source-data-1/Fig-6_fig-suppl-1_A-1_a21#12.csv
- Figure-6_figure-supplement-1_source-data-1/Fig-6_fig-suppl-1_A-2_b01#02.csv
- Figure-6_figure-supplement-1_source-data-1/Fig-6_fig-suppl-1_B1-1_j08#47.csv
- Figure-6_figure-supplement-1_source-data-1/Fig-6_fig-suppl-1_B2_e12#15.csv
- Figure-6_figure-supplement-1_source-data-1/Fig-6_fig-suppl-1_B3_e12#36.csv
- Figure-6_figure-supplement-1_source-data-1/Fig-6_fig-suppl-1_C1_22b01#34.csv
- Figure-6_figure-supplement-1_source-data-1/Fig-6_fig-suppl-1_C2_22b04#16.csv
- Figure-6_figure-supplement-1_source-data-1/Fig-6_fig-suppl-1_D1_h26#27.csv
- Figure-6_figure-supplement-1_source-data-1/Fig-6_fig-suppl-1_D3_b04#15.csv
- Figure-6_figure-supplement-1_source-data-1/Fig-6_fig_suppl-1_C3_22b04#14.csv
- Figure-6_figure-supplement-1_source-data-1/Fig-6_fig_suppl-1_D2_b04#22.csv
