# Supplementary material for: Improved ANAP incorporation and VCF analysis reveal details of P2X7 current facilitation and a limited conformational interplay between ATP binding and the intracellular ballast domain
Source: eLife. 2023 Jan 4;12:e82479. doi: 10.7554/eLife.82479 (PMC9859053; doi:10.7554/eLife.82479)
Supplement: Figure 6—figure supplement 1—source data 1. [file elife-82479-fig6-figsupp1-data1.zip › Figure-6_figure-supplement-1_source-data-1/Fig-6_fig-suppl-1_A-1_a21#12.csv]

-6.809E-2	9.700E-1	1.200E+0
-6.809E-2	9.765E-1	1.171E+0
-6.646E-2	9.538E-1	1.191E+0
-6.809E-2	9.635E-1	1.152E+0
-7.133E-2	1.002E+0	1.155E+0
-6.809E-2	9.376E-1	1.187E+0
-6.484E-2	9.376E-1	1.165E+0
-6.484E-2	9.895E-1	1.200E+0
-7.133E-2	9.473E-1	1.191E+0
-6.809E-2	9.084E-1	1.158E+0
-6.646E-2	9.181E-1	1.210E+0
-6.646E-2	9.570E-1	1.174E+0
-7.133E-2	9.505E-1	1.113E+0
-6.809E-2	9.441E-1	1.174E+0
-6.484E-2	1.067E+0	1.148E+0
-6.971E-2	9.538E-1	1.171E+0
-6.971E-2	9.797E-1	1.139E+0
-6.809E-2	9.149E-1	1.139E+0
-6.646E-2	9.441E-1	1.158E+0
-6.484E-2	9.570E-1	1.171E+0
-6.484E-2	1.006E+0	1.200E+0
-6.646E-2	9.668E-1	1.139E+0
-6.646E-2	9.797E-1	1.210E+0
-6.322E-2	9.376E-1	1.135E+0
-6.809E-2	9.733E-1	1.126E+0
-6.971E-2	9.862E-1	1.155E+0
-6.322E-2	9.538E-1	1.158E+0
-6.646E-2	9.830E-1	1.158E+0
-6.809E-2	9.441E-1	1.191E+0
-6.809E-2	9.441E-1	1.178E+0
-6.809E-2	9.376E-1	1.129E+0
-6.971E-2	9.441E-1	1.168E+0
-6.971E-2	9.441E-1	1.239E+0
-6.809E-2	9.830E-1	1.161E+0
-6.809E-2	1.006E+0	1.161E+0
-6.646E-2	9.797E-1	1.126E+0
-6.971E-2	1.048E+0	1.132E+0
-6.809E-2	1.006E+0	1.213E+0
-6.809E-2	9.797E-1	1.181E+0
-6.646E-2	9.862E-1	1.132E+0
-6.809E-2	9.246E-1	1.168E+0
-6.646E-2	9.538E-1	1.197E+0
-6.646E-2	9.765E-1	1.210E+0
-6.809E-2	1.002E+0	1.116E+0
-6.809E-2	9.538E-1	1.178E+0
-6.646E-2	1.002E+0	1.178E+0
-6.484E-2	1.009E+0	1.135E+0
-6.646E-2	9.733E-1	1.126E+0
-6.809E-2	9.797E-1	1.116E+0
-6.646E-2	9.181E-1	1.126E+0
-6.484E-2	9.797E-1	1.129E+0
-6.809E-2	9.376E-1	1.106E+0
-6.809E-2	9.278E-1	1.168E+0
-6.809E-2	9.441E-1	1.126E+0
-6.322E-2	9.797E-1	1.178E+0
-6.484E-2	9.538E-1	1.129E+0
-6.809E-2	9.765E-1	1.145E+0
-6.646E-2	9.668E-1	1.152E+0
-6.646E-2	9.570E-1	1.100E+0
-6.809E-2	9.992E-1	1.204E+0
-6.809E-2	9.797E-1	1.158E+0
-6.809E-2	9.830E-1	1.174E+0
-6.484E-2	9.538E-1	1.152E+0
-6.646E-2	9.473E-1	1.187E+0
-6.646E-2	9.635E-1	1.184E+0
-6.809E-2	9.635E-1	1.168E+0
-6.646E-2	9.668E-1	1.217E+0
-6.809E-2	9.441E-1	1.161E+0
-6.809E-2	9.505E-1	1.184E+0
-6.809E-2	9.570E-1	1.126E+0
-6.322E-2	9.927E-1	1.178E+0
-6.484E-2	9.505E-1	1.158E+0
-6.809E-2	9.862E-1	1.126E+0
-6.971E-2	9.538E-1	1.158E+0
-6.484E-2	9.441E-1	1.171E+0
-6.809E-2	9.765E-1	1.142E+0
-6.646E-2	9.927E-1	1.184E+0
-6.971E-2	9.441E-1	1.158E+0
-6.484E-2	9.570E-1	1.171E+0
-6.809E-2	9.246E-1	1.165E+0
-6.646E-2	9.441E-1	1.168E+0
-6.809E-2	9.376E-1	1.207E+0
-6.646E-2	9.246E-1	1.174E+0
-6.971E-2	9.797E-1	1.152E+0
-6.809E-2	9.765E-1	1.161E+0
-6.971E-2	9.376E-1	1.100E+0
-6.484E-2	9.570E-1	1.181E+0
-6.646E-2	9.181E-1	1.135E+0
-6.809E-2	9.311E-1	1.126E+0
-6.809E-2	9.246E-1	1.129E+0
-6.484E-2	9.538E-1	1.168E+0
-6.646E-2	1.006E+0	1.145E+0
-6.646E-2	9.246E-1	1.135E+0
-6.646E-2	9.441E-1	1.126E+0
-6.646E-2	9.278E-1	1.168E+0
-6.646E-2	1.032E+0	1.220E+0
-6.971E-2	9.473E-1	1.142E+0
-6.809E-2	9.635E-1	1.174E+0
-6.646E-2	9.635E-1	1.110E+0
-6.646E-2	1.002E+0	1.213E+0
-6.971E-2	9.441E-1	1.158E+0
-6.971E-2	9.214E-1	1.152E+0
-6.484E-2	9.473E-1	1.181E+0
-6.646E-2	9.733E-1	1.174E+0
-6.646E-2	9.570E-1	1.135E+0
-6.809E-2	9.895E-1	1.126E+0
-6.646E-2	9.668E-1	1.168E+0
-6.646E-2	9.603E-1	1.139E+0
-6.809E-2	1.006E+0	1.181E+0
-6.971E-2	9.570E-1	1.148E+0
-6.322E-2	9.538E-1	1.139E+0
-6.646E-2	9.538E-1	1.236E+0
-6.646E-2	9.765E-1	1.168E+0
-6.809E-2	1.009E+0	1.181E+0
-6.646E-2	9.862E-1	1.155E+0
-6.646E-2	9.635E-1	1.100E+0
-6.971E-2	9.895E-1	1.223E+0
-6.809E-2	9.635E-1	1.200E+0
-6.484E-2	9.441E-1	1.126E+0
-6.646E-2	9.343E-1	1.097E+0
-6.809E-2	1.019E+0	1.200E+0
-7.133E-2	9.733E-1	1.291E+0
-6.484E-2	9.505E-1	1.178E+0
-6.646E-2	9.927E-1	1.200E+0
-6.646E-2	8.792E-1	1.148E+0
-6.809E-2	9.700E-1	1.230E+0
-6.484E-2	9.311E-1	1.084E+0
-6.971E-2	9.668E-1	1.187E+0
-7.295E-2	9.992E-1	1.122E+0
-6.646E-2	9.473E-1	1.204E+0
-6.646E-2	9.376E-1	1.142E+0
-6.646E-2	9.149E-1	1.155E+0
-6.971E-2	1.015E+0	1.187E+0
-6.809E-2	9.214E-1	1.139E+0
-6.484E-2	9.441E-1	1.158E+0
-6.809E-2	9.278E-1	1.139E+0
-6.809E-2	9.700E-1	1.184E+0
-6.809E-2	9.603E-1	1.171E+0
-6.809E-2	9.343E-1	1.142E+0
-6.646E-2	9.927E-1	1.158E+0
-6.809E-2	9.668E-1	1.135E+0
-6.646E-2	9.311E-1	1.148E+0
-6.809E-2	9.895E-1	1.174E+0
-6.809E-2	9.960E-1	1.132E+0
-7.133E-2	9.733E-1	1.200E+0
-6.809E-2	9.278E-1	1.158E+0
-6.322E-2	9.570E-1	1.142E+0
-6.809E-2	9.538E-1	1.168E+0
-6.809E-2	1.035E+0	1.074E+0
-6.646E-2	9.051E-1	1.142E+0
-6.646E-2	9.862E-1	1.158E+0
-6.809E-2	9.538E-1	1.139E+0
-6.809E-2	9.700E-1	1.126E+0
-6.809E-2	9.733E-1	1.171E+0
-6.484E-2	9.830E-1	1.148E+0
-6.484E-2	9.797E-1	1.178E+0
-6.809E-2	1.002E+0	1.132E+0
-6.809E-2	9.570E-1	1.132E+0
-6.646E-2	9.181E-1	1.161E+0
-6.322E-2	8.954E-1	1.207E+0
-6.809E-2	9.343E-1	1.191E+0
-6.809E-2	9.797E-1	1.132E+0
-6.646E-2	9.895E-1	1.064E+0
-6.646E-2	9.797E-1	1.139E+0
-7.133E-2	9.862E-1	1.132E+0
-6.646E-2	9.635E-1	1.103E+0
-6.646E-2	9.765E-1	1.210E+0
-6.484E-2	9.246E-1	1.145E+0
-6.971E-2	9.927E-1	1.174E+0
-6.484E-2	9.733E-1	1.184E+0
-6.646E-2	9.376E-1	1.122E+0
-6.484E-2	9.408E-1	1.135E+0
-6.484E-2	9.895E-1	1.155E+0
-6.971E-2	9.960E-1	1.184E+0
-6.646E-2	9.635E-1	1.103E+0
-6.646E-2	9.181E-1	1.200E+0
-7.133E-2	9.246E-1	1.119E+0
-6.646E-2	9.862E-1	1.142E+0
-6.322E-2	1.015E+0	1.158E+0
-6.646E-2	9.570E-1	1.184E+0
-6.646E-2	9.408E-1	1.148E+0
-6.484E-2	9.862E-1	1.165E+0
-6.646E-2	9.538E-1	1.142E+0
-6.484E-2	9.603E-1	1.223E+0
-6.809E-2	9.765E-1	1.181E+0
-6.646E-2	9.538E-1	1.110E+0
-6.646E-2	9.570E-1	1.139E+0
-6.809E-2	9.992E-1	1.217E+0
-6.809E-2	9.668E-1	1.113E+0
-6.809E-2	1.038E+0	1.064E+0
-6.484E-2	9.376E-1	1.139E+0
-6.484E-2	9.895E-1	1.106E+0
-6.646E-2	1.015E+0	1.246E+0
-6.484E-2	9.797E-1	1.145E+0
-6.484E-2	9.603E-1	1.178E+0
-6.646E-2	9.538E-1	1.142E+0
-6.809E-2	9.473E-1	1.184E+0
-6.484E-2	9.149E-1	1.145E+0
-6.809E-2	9.376E-1	1.161E+0
-6.646E-2	9.311E-1	1.174E+0
-6.809E-2	9.051E-1	1.155E+0
-6.971E-2	1.022E+0	1.135E+0
-6.809E-2	9.473E-1	1.155E+0
-6.646E-2	9.700E-1	1.139E+0
-6.646E-2	9.635E-1	1.168E+0
-6.971E-2	9.635E-1	1.122E+0
-6.322E-2	9.603E-1	1.181E+0
-6.646E-2	1.009E+0	1.119E+0
-6.646E-2	9.441E-1	1.145E+0
-6.484E-2	1.002E+0	1.174E+0
-6.484E-2	9.603E-1	1.174E+0
-6.484E-2	1.022E+0	1.168E+0
-7.133E-2	9.797E-1	1.168E+0
-6.484E-2	9.084E-1	1.087E+0
-6.809E-2	9.408E-1	1.178E+0
-6.646E-2	9.992E-1	1.168E+0
-6.646E-2	9.635E-1	1.194E+0
-6.484E-2	9.473E-1	1.142E+0
-6.484E-2	9.895E-1	1.145E+0
-6.322E-2	9.019E-1	1.200E+0
-6.809E-2	9.635E-1	1.113E+0
-6.809E-2	9.408E-1	1.106E+0
-6.322E-2	9.246E-1	1.135E+0
-6.809E-2	9.635E-1	1.171E+0
-6.809E-2	9.830E-1	1.145E+0
-6.646E-2	9.603E-1	1.135E+0
-6.646E-2	9.343E-1	1.207E+0
-6.809E-2	9.635E-1	1.148E+0
-6.809E-2	9.473E-1	1.181E+0
-6.484E-2	9.603E-1	1.161E+0
-6.646E-2	9.473E-1	1.184E+0
-6.646E-2	8.824E-1	1.122E+0
-6.971E-2	9.895E-1	1.174E+0
-6.809E-2	9.668E-1	1.132E+0
-6.484E-2	9.733E-1	1.233E+0
-6.646E-2	9.733E-1	1.145E+0
-6.646E-2	9.441E-1	1.135E+0
-6.646E-2	9.700E-1	1.181E+0
-6.484E-2	9.473E-1	1.142E+0
-6.646E-2	9.765E-1	1.168E+0
-6.809E-2	9.441E-1	1.126E+0
-6.971E-2	9.473E-1	1.187E+0
-6.484E-2	9.960E-1	1.145E+0
-6.646E-2	9.700E-1	1.165E+0
-6.646E-2	9.862E-1	1.210E+0
-6.809E-2	8.954E-1	1.178E+0
-6.484E-2	9.505E-1	1.135E+0
-6.646E-2	9.797E-1	1.122E+0
-6.646E-2	1.054E+0	1.084E+0
-6.971E-2	9.408E-1	1.142E+0
-6.484E-2	9.246E-1	1.155E+0
-6.809E-2	9.927E-1	1.155E+0
-6.809E-2	9.927E-1	1.174E+0
-6.484E-2	1.022E+0	1.197E+0
-6.160E-2	9.538E-1	1.200E+0
-6.646E-2	9.376E-1	1.191E+0
-6.646E-2	8.824E-1	1.161E+0
-7.295E-2	9.278E-1	1.122E+0
-6.322E-2	9.797E-1	1.165E+0
-6.809E-2	1.045E+0	1.197E+0
-6.646E-2	9.895E-1	1.074E+0
-6.809E-2	1.006E+0	1.168E+0
-6.322E-2	9.376E-1	1.187E+0
-6.484E-2	9.765E-1	1.220E+0
-6.809E-2	9.992E-1	1.168E+0
-6.809E-2	9.570E-1	1.132E+0
-6.646E-2	9.927E-1	1.207E+0
-6.160E-2	9.019E-1	1.126E+0
-6.484E-2	1.015E+0	1.174E+0
-6.809E-2	9.116E-1	1.113E+0
-6.646E-2	9.797E-1	1.158E+0
-6.809E-2	9.538E-1	1.168E+0
-6.971E-2	9.343E-1	1.148E+0
-6.646E-2	9.505E-1	1.145E+0
-6.322E-2	9.992E-1	1.178E+0
-6.646E-2	9.505E-1	1.220E+0
-6.646E-2	9.311E-1	1.100E+0
-6.484E-2	1.051E+0	1.230E+0
-6.322E-2	9.603E-1	1.210E+0
-6.809E-2	9.700E-1	1.204E+0
-6.809E-2	9.116E-1	1.145E+0
-6.646E-2	1.071E+0	1.142E+0
-6.322E-2	9.862E-1	1.200E+0
-6.646E-2	9.311E-1	1.132E+0
-6.971E-2	9.700E-1	1.148E+0
-6.646E-2	9.927E-1	1.116E+0
-6.322E-2	9.797E-1	1.100E+0
-6.160E-2	9.278E-1	1.158E+0
-6.971E-2	9.895E-1	1.171E+0
-6.646E-2	9.668E-1	1.200E+0
-6.322E-2	9.473E-1	1.197E+0
-6.646E-2	9.473E-1	1.217E+0
-6.809E-2	9.505E-1	1.148E+0
-6.646E-2	9.376E-1	1.103E+0
-6.646E-2	9.149E-1	1.155E+0
-6.484E-2	9.862E-1	1.155E+0
-6.484E-2	9.765E-1	1.165E+0
-6.809E-2	9.343E-1	1.246E+0
-6.484E-2	9.538E-1	1.113E+0
-6.646E-2	9.635E-1	1.171E+0
-6.646E-2	9.635E-1	1.152E+0
-6.809E-2	9.343E-1	1.116E+0
-6.484E-2	1.002E+0	1.233E+0
-6.322E-2	9.733E-1	1.148E+0
-6.646E-2	9.214E-1	1.152E+0
-6.809E-2	9.603E-1	1.171E+0
-6.322E-2	9.603E-1	1.197E+0
-6.646E-2	9.765E-1	1.129E+0
-6.646E-2	9.603E-1	1.171E+0
-6.809E-2	9.505E-1	1.184E+0
-6.484E-2	9.376E-1	1.139E+0
-6.484E-2	9.505E-1	1.168E+0
-6.646E-2	9.862E-1	1.071E+0
-6.809E-2	9.570E-1	1.148E+0
-6.484E-2	9.797E-1	1.187E+0
-6.484E-2	9.505E-1	1.184E+0
-6.971E-2	9.668E-1	1.178E+0
-6.484E-2	1.041E+0	1.226E+0
-6.484E-2	9.733E-1	1.161E+0
-6.484E-2	9.830E-1	1.165E+0
-6.809E-2	9.700E-1	1.061E+0
-6.322E-2	9.635E-1	1.155E+0
-6.809E-2	8.954E-1	1.207E+0
-6.646E-2	1.015E+0	1.171E+0
-6.646E-2	9.635E-1	1.223E+0
-6.484E-2	9.895E-1	1.129E+0
-6.322E-2	9.505E-1	1.181E+0
-6.322E-2	1.019E+0	1.113E+0
-7.133E-2	9.895E-1	1.148E+0
-6.484E-2	9.797E-1	1.152E+0
-6.484E-2	9.797E-1	1.135E+0
-6.322E-2	9.181E-1	1.191E+0
-6.809E-2	9.570E-1	1.178E+0
-6.646E-2	9.538E-1	1.181E+0
-6.809E-2	9.214E-1	1.168E+0
-6.484E-2	9.733E-1	1.197E+0
-6.809E-2	9.733E-1	1.122E+0
-6.646E-2	1.009E+0	1.142E+0
-6.484E-2	9.181E-1	1.142E+0
-6.322E-2	9.505E-1	1.155E+0
-6.971E-2	9.538E-1	1.161E+0
-6.646E-2	9.538E-1	1.161E+0
-6.484E-2	9.181E-1	1.122E+0
-6.484E-2	9.797E-1	1.106E+0
-6.646E-2	9.214E-1	1.174E+0
-6.971E-2	9.505E-1	1.122E+0
-6.322E-2	9.992E-1	1.113E+0
-6.484E-2	1.006E+0	1.129E+0
-6.809E-2	9.797E-1	1.207E+0
-6.646E-2	9.895E-1	1.142E+0
-6.322E-2	9.668E-1	1.087E+0
-6.484E-2	9.214E-1	1.155E+0
-6.646E-2	8.954E-1	1.158E+0
-6.809E-2	9.603E-1	1.110E+0
-6.646E-2	1.009E+0	1.142E+0
-6.646E-2	9.700E-1	1.171E+0
-6.809E-2	9.895E-1	1.184E+0
-6.484E-2	9.960E-1	1.122E+0
-6.484E-2	1.006E+0	1.116E+0
-6.646E-2	9.895E-1	1.155E+0
-6.809E-2	9.830E-1	1.181E+0
-6.646E-2	9.635E-1	1.145E+0
-6.646E-2	9.733E-1	1.217E+0
-6.646E-2	9.895E-1	1.161E+0
-6.646E-2	9.992E-1	1.181E+0
-6.809E-2	9.505E-1	1.142E+0
-6.322E-2	9.603E-1	1.139E+0
-6.646E-2	9.862E-1	1.152E+0
-6.646E-2	9.960E-1	1.142E+0
-6.809E-2	9.960E-1	1.165E+0
-6.484E-2	9.862E-1	1.168E+0
-6.646E-2	9.635E-1	1.161E+0
-6.646E-2	9.635E-1	1.122E+0
-6.484E-2	9.214E-1	1.100E+0
-6.484E-2	9.311E-1	1.116E+0
-6.646E-2	9.376E-1	1.139E+0
-6.809E-2	9.700E-1	1.161E+0
-6.646E-2	9.505E-1	1.106E+0
-6.646E-2	9.635E-1	1.191E+0
-5.998E-2	1.015E+0	1.148E+0
-6.809E-2	9.635E-1	1.155E+0
-6.484E-2	9.733E-1	1.152E+0
-6.484E-2	1.022E+0	1.184E+0
-6.809E-2	9.505E-1	1.113E+0
-6.971E-2	1.006E+0	1.126E+0
-6.646E-2	9.960E-1	1.220E+0
-6.160E-2	9.538E-1	1.142E+0
-6.322E-2	9.473E-1	1.181E+0
-6.646E-2	9.862E-1	1.113E+0
-6.809E-2	9.441E-1	1.132E+0
-6.646E-2	9.311E-1	1.142E+0
-6.484E-2	9.797E-1	1.145E+0
-6.646E-2	1.054E+0	1.204E+0
-6.646E-2	9.830E-1	1.184E+0
-6.484E-2	1.012E+0	1.158E+0
-6.646E-2	9.603E-1	1.184E+0
-6.809E-2	1.025E+0	1.165E+0
-6.646E-2	9.181E-1	1.152E+0
-6.484E-2	9.895E-1	1.184E+0
-6.484E-2	9.765E-1	1.161E+0
-6.646E-2	9.700E-1	1.129E+0
-6.809E-2	9.505E-1	1.171E+0
-6.322E-2	9.830E-1	1.100E+0
-6.484E-2	9.668E-1	1.230E+0
-6.809E-2	9.797E-1	1.135E+0
-6.322E-2	9.700E-1	1.161E+0
-6.484E-2	1.012E+0	1.191E+0
-6.484E-2	1.022E+0	1.110E+0
-6.646E-2	9.603E-1	1.200E+0
-6.809E-2	9.311E-1	1.126E+0
-6.646E-2	9.603E-1	1.152E+0
-6.646E-2	9.960E-1	1.145E+0
-6.484E-2	9.376E-1	1.204E+0
-6.646E-2	9.765E-1	1.217E+0
-6.484E-2	1.002E+0	1.226E+0
-6.971E-2	9.149E-1	1.178E+0
-6.646E-2	9.668E-1	1.077E+0
-6.809E-2	9.700E-1	1.171E+0
-6.484E-2	9.311E-1	1.110E+0
-6.646E-2	9.700E-1	1.187E+0
-6.484E-2	9.441E-1	1.132E+0
-6.646E-2	9.668E-1	1.145E+0
-6.160E-2	9.797E-1	1.204E+0
-6.809E-2	9.441E-1	1.161E+0
-6.484E-2	1.009E+0	1.165E+0
-6.809E-2	9.733E-1	1.145E+0
-6.322E-2	9.668E-1	1.110E+0
-6.484E-2	9.408E-1	1.181E+0
-6.646E-2	1.006E+0	1.171E+0
-6.646E-2	1.009E+0	1.165E+0
-6.484E-2	8.857E-1	1.158E+0
-6.484E-2	9.668E-1	1.168E+0
-6.484E-2	9.246E-1	1.171E+0
-6.646E-2	9.149E-1	1.113E+0
-6.484E-2	9.408E-1	1.129E+0
-6.646E-2	9.668E-1	1.191E+0
-6.646E-2	9.765E-1	1.184E+0
-6.646E-2	9.895E-1	1.116E+0
-6.484E-2	9.311E-1	1.142E+0
-6.322E-2	9.246E-1	1.113E+0
-6.646E-2	9.376E-1	1.194E+0
-6.809E-2	9.343E-1	1.113E+0
-6.322E-2	9.570E-1	1.191E+0
-6.646E-2	9.895E-1	1.181E+0
-6.646E-2	9.408E-1	1.178E+0
-6.484E-2	1.019E+0	1.132E+0
-6.322E-2	9.538E-1	1.171E+0
-6.484E-2	9.505E-1	1.090E+0
-6.484E-2	9.538E-1	1.204E+0
-6.809E-2	9.765E-1	1.152E+0
-6.322E-2	9.538E-1	1.135E+0
-6.322E-2	9.635E-1	1.139E+0
-6.646E-2	9.376E-1	1.191E+0
-6.809E-2	9.505E-1	1.126E+0
-6.484E-2	1.025E+0	1.093E+0
-6.646E-2	1.015E+0	1.139E+0
-6.646E-2	9.343E-1	1.093E+0
-6.809E-2	9.116E-1	1.178E+0
-6.484E-2	9.473E-1	1.165E+0
-6.809E-2	1.025E+0	1.152E+0
-6.646E-2	1.022E+0	1.191E+0
-6.971E-2	9.408E-1	1.155E+0
-6.484E-2	9.830E-1	1.126E+0
-6.484E-2	9.603E-1	1.204E+0
-6.646E-2	9.603E-1	1.184E+0
-6.484E-2	9.992E-1	1.178E+0
-6.646E-2	9.376E-1	1.213E+0
-6.322E-2	9.570E-1	1.142E+0
-6.971E-2	1.019E+0	1.158E+0
-6.646E-2	9.408E-1	1.165E+0
-6.646E-2	9.765E-1	1.142E+0
-6.971E-2	9.635E-1	1.158E+0
-6.646E-2	9.376E-1	1.148E+0
-6.484E-2	8.889E-1	1.129E+0
-6.322E-2	9.830E-1	1.187E+0
-6.484E-2	9.246E-1	1.119E+0
-6.646E-2	9.408E-1	1.168E+0
-6.646E-2	9.765E-1	1.148E+0
-6.322E-2	9.992E-1	1.142E+0
-6.809E-2	1.028E+0	1.184E+0
-6.484E-2	9.408E-1	1.097E+0
-6.646E-2	9.733E-1	1.119E+0
-6.484E-2	9.635E-1	1.145E+0
-6.646E-2	9.797E-1	1.074E+0
-6.809E-2	9.733E-1	1.132E+0
-6.646E-2	9.408E-1	1.103E+0
-6.322E-2	9.181E-1	1.174E+0
-6.484E-2	9.700E-1	1.194E+0
-6.809E-2	9.635E-1	1.155E+0
-6.646E-2	9.343E-1	1.058E+0
-6.646E-2	9.278E-1	1.187E+0
-6.484E-2	9.830E-1	1.152E+0
-6.971E-2	9.700E-1	1.135E+0
-6.646E-2	9.505E-1	1.171E+0
-6.646E-2	9.408E-1	1.158E+0
-6.484E-2	9.311E-1	1.122E+0
-6.646E-2	9.668E-1	1.217E+0
-6.809E-2	9.570E-1	1.139E+0
-6.484E-2	9.441E-1	1.168E+0
-6.322E-2	9.408E-1	1.097E+0
-6.646E-2	9.570E-1	1.106E+0
-6.646E-2	9.992E-1	1.135E+0
-6.484E-2	9.376E-1	1.122E+0
-6.322E-2	9.635E-1	1.148E+0
-6.484E-2	9.019E-1	1.145E+0
-6.484E-2	9.538E-1	1.174E+0
-6.484E-2	9.960E-1	1.171E+0
-6.484E-2	9.603E-1	1.113E+0
-6.646E-2	9.473E-1	1.194E+0
-6.646E-2	9.408E-1	1.168E+0
-6.322E-2	9.960E-1	1.213E+0
-6.322E-2	9.505E-1	1.161E+0
-6.484E-2	9.895E-1	1.187E+0
-6.809E-2	9.441E-1	1.171E+0
-6.484E-2	9.214E-1	1.165E+0
-6.484E-2	9.797E-1	1.171E+0
-6.484E-2	9.603E-1	1.145E+0
-6.809E-2	9.505E-1	1.155E+0
-6.646E-2	9.149E-1	1.129E+0
-6.322E-2	9.668E-1	1.110E+0
-7.133E-2	9.895E-1	1.132E+0
-6.809E-2	9.376E-1	1.119E+0
-6.322E-2	9.408E-1	1.158E+0
-6.484E-2	9.635E-1	1.158E+0
-6.809E-2	9.570E-1	1.142E+0
-6.484E-2	9.473E-1	1.191E+0
-6.322E-2	9.700E-1	1.067E+0
-6.322E-2	9.862E-1	1.090E+0
-6.646E-2	1.009E+0	1.106E+0
-6.484E-2	9.570E-1	1.171E+0
-6.322E-2	9.862E-1	1.142E+0
-6.160E-2	9.278E-1	1.135E+0
-6.646E-2	9.992E-1	1.168E+0
-6.646E-2	9.570E-1	1.145E+0
-6.646E-2	9.246E-1	1.197E+0
-6.484E-2	9.668E-1	1.116E+0
-6.809E-2	9.830E-1	1.122E+0
-6.484E-2	9.830E-1	1.217E+0
-6.646E-2	9.408E-1	1.181E+0
-6.646E-2	1.012E+0	1.152E+0
-6.971E-2	9.408E-1	1.126E+0
-6.484E-2	8.922E-1	1.152E+0
-6.322E-2	9.473E-1	1.074E+0
-6.484E-2	9.570E-1	1.168E+0
-6.646E-2	9.376E-1	1.097E+0
-6.646E-2	9.246E-1	1.100E+0
-6.322E-2	8.857E-1	1.145E+0
-6.646E-2	9.116E-1	1.145E+0
-6.971E-2	9.668E-1	1.122E+0
-6.484E-2	9.181E-1	1.129E+0
-6.322E-2	9.538E-1	1.168E+0
-6.160E-2	9.376E-1	1.142E+0
-6.484E-2	1.012E+0	1.139E+0
-6.484E-2	9.830E-1	1.158E+0
-6.484E-2	1.002E+0	1.145E+0
-6.646E-2	9.376E-1	1.152E+0
-6.646E-2	9.505E-1	1.168E+0
-6.646E-2	9.116E-1	1.129E+0
-6.322E-2	9.149E-1	1.207E+0
-6.484E-2	9.635E-1	1.113E+0
-6.971E-2	9.700E-1	1.145E+0
-6.484E-2	9.635E-1	1.158E+0
-6.322E-2	9.733E-1	1.113E+0
-6.646E-2	9.505E-1	1.217E+0
-6.646E-2	9.797E-1	1.187E+0
-6.646E-2	9.343E-1	1.110E+0
-6.484E-2	9.830E-1	1.161E+0
-6.646E-2	9.797E-1	1.187E+0
-6.646E-2	9.862E-1	1.165E+0
-6.484E-2	9.376E-1	1.129E+0
-6.322E-2	9.603E-1	1.155E+0
-6.322E-2	9.116E-1	1.168E+0
-6.971E-2	9.278E-1	1.148E+0
-6.809E-2	9.830E-1	1.142E+0
-6.322E-2	9.830E-1	1.181E+0
-6.484E-2	9.084E-1	1.181E+0
-6.646E-2	9.181E-1	1.135E+0
-6.646E-2	1.009E+0	1.174E+0
-6.322E-2	9.538E-1	1.174E+0
-6.484E-2	9.570E-1	1.213E+0
-6.646E-2	9.278E-1	1.158E+0
-6.646E-2	9.668E-1	1.178E+0
-6.322E-2	9.603E-1	1.158E+0
-6.484E-2	9.862E-1	1.100E+0
-6.646E-2	9.960E-1	1.197E+0
-6.646E-2	8.662E-1	1.200E+0
-6.160E-2	9.635E-1	1.122E+0
-6.484E-2	9.311E-1	1.171E+0
-6.484E-2	9.830E-1	1.135E+0
-6.322E-2	9.733E-1	1.158E+0
-6.160E-2	9.668E-1	1.135E+0
-6.646E-2	9.700E-1	1.168E+0
-6.646E-2	9.473E-1	1.132E+0
-6.809E-2	1.035E+0	1.126E+0
-6.322E-2	9.538E-1	1.135E+0
-6.484E-2	9.733E-1	1.187E+0
-6.646E-2	9.895E-1	1.097E+0
-6.484E-2	9.830E-1	1.145E+0
-6.160E-2	9.635E-1	1.145E+0
-6.484E-2	1.022E+0	1.220E+0
-6.809E-2	9.960E-1	1.178E+0
-6.809E-2	9.668E-1	1.129E+0
-6.322E-2	9.635E-1	1.171E+0
-6.484E-2	9.700E-1	1.119E+0
-6.646E-2	9.635E-1	1.148E+0
-6.809E-2	9.797E-1	1.135E+0
-6.322E-2	9.862E-1	1.129E+0
-6.646E-2	9.570E-1	1.184E+0
-6.322E-2	9.570E-1	1.129E+0
-6.646E-2	9.570E-1	1.129E+0
-6.322E-2	9.084E-1	1.148E+0
-6.646E-2	9.700E-1	1.181E+0
-6.646E-2	9.473E-1	1.171E+0
-6.646E-2	9.441E-1	1.110E+0
-6.646E-2	9.051E-1	1.139E+0
-6.646E-2	9.765E-1	1.135E+0
-6.646E-2	9.733E-1	1.217E+0
-6.646E-2	9.635E-1	1.174E+0
-6.484E-2	9.992E-1	1.165E+0
-6.484E-2	9.538E-1	1.233E+0
-6.484E-2	9.505E-1	1.223E+0
-6.809E-2	9.278E-1	1.155E+0
-6.322E-2	9.376E-1	1.223E+0
-6.484E-2	9.830E-1	1.207E+0
-6.322E-2	9.441E-1	1.191E+0
-6.646E-2	9.473E-1	1.064E+0
-6.646E-2	9.603E-1	1.135E+0
-6.646E-2	9.992E-1	1.168E+0
-6.322E-2	9.700E-1	1.139E+0
-6.484E-2	9.733E-1	1.129E+0
-6.484E-2	9.603E-1	1.181E+0
-6.322E-2	1.019E+0	1.132E+0
-6.646E-2	9.343E-1	1.145E+0
-6.484E-2	9.700E-1	1.161E+0
-6.484E-2	9.700E-1	1.220E+0
-6.160E-2	9.927E-1	1.116E+0
-6.322E-2	9.733E-1	1.158E+0
-6.484E-2	9.051E-1	1.165E+0
-6.322E-2	9.408E-1	1.126E+0
-6.322E-2	9.505E-1	1.139E+0
-6.809E-2	9.603E-1	1.126E+0
-6.646E-2	9.441E-1	1.106E+0
-5.998E-2	9.408E-1	1.168E+0
-6.646E-2	9.505E-1	1.171E+0
-6.484E-2	9.278E-1	1.135E+0
-6.971E-2	9.668E-1	1.110E+0
-6.322E-2	9.441E-1	1.126E+0
-6.484E-2	9.408E-1	1.110E+0
-6.646E-2	9.895E-1	1.152E+0
-6.646E-2	9.408E-1	1.197E+0
-6.484E-2	9.214E-1	1.204E+0
-6.322E-2	9.603E-1	1.184E+0
-6.322E-2	9.797E-1	1.148E+0
-5.998E-2	9.862E-1	1.200E+0
-6.322E-2	9.700E-1	1.113E+0
-6.322E-2	9.603E-1	1.174E+0
-6.484E-2	9.473E-1	1.239E+0
-6.322E-2	9.214E-1	1.113E+0
-6.322E-2	9.992E-1	1.135E+0
-6.160E-2	9.441E-1	1.165E+0
-6.646E-2	9.214E-1	1.155E+0
-6.809E-2	9.278E-1	1.233E+0
-6.322E-2	1.006E+0	1.194E+0
-5.998E-2	9.473E-1	1.139E+0
-6.809E-2	9.765E-1	1.171E+0
-6.484E-2	1.012E+0	1.178E+0
-6.160E-2	9.408E-1	1.158E+0
-6.646E-2	9.927E-1	1.132E+0
-6.322E-2	9.473E-1	1.191E+0
-6.484E-2	9.765E-1	1.097E+0
-6.646E-2	8.889E-1	1.152E+0
-6.484E-2	9.408E-1	1.187E+0
-6.646E-2	1.019E+0	1.106E+0
-6.809E-2	9.441E-1	1.178E+0
-6.160E-2	9.635E-1	1.145E+0
-6.160E-2	9.960E-1	1.174E+0
-6.646E-2	9.960E-1	1.113E+0
-6.322E-2	9.343E-1	1.174E+0
-6.322E-2	9.570E-1	1.152E+0
-6.160E-2	9.635E-1	1.113E+0
-6.646E-2	9.408E-1	1.207E+0
-6.484E-2	9.473E-1	1.161E+0
-6.322E-2	9.505E-1	1.168E+0
-6.646E-2	9.700E-1	1.230E+0
-6.646E-2	9.311E-1	1.110E+0
-6.484E-2	9.992E-1	1.148E+0
-6.484E-2	9.246E-1	1.207E+0
-6.484E-2	9.441E-1	1.142E+0
-6.646E-2	9.570E-1	1.181E+0
-6.484E-2	1.006E+0	1.106E+0
-6.322E-2	9.149E-1	1.106E+0
-6.322E-2	9.862E-1	1.165E+0
-6.646E-2	9.733E-1	1.194E+0
-6.484E-2	1.032E+0	1.181E+0
-6.484E-2	1.019E+0	1.233E+0
-6.322E-2	9.765E-1	1.139E+0
-6.646E-2	9.830E-1	1.103E+0
-6.484E-2	9.927E-1	1.129E+0
-6.484E-2	9.473E-1	1.148E+0
-6.322E-2	9.084E-1	1.178E+0
-6.809E-2	9.343E-1	1.158E+0
-6.322E-2	9.797E-1	1.139E+0
-6.484E-2	1.022E+0	1.184E+0
-6.484E-2	9.441E-1	1.129E+0
-6.322E-2	9.376E-1	1.155E+0
-6.484E-2	9.538E-1	1.116E+0
-6.809E-2	9.765E-1	1.168E+0
-6.160E-2	9.927E-1	1.158E+0
-6.809E-2	9.570E-1	1.145E+0
-6.484E-2	9.311E-1	1.129E+0
-6.322E-2	9.441E-1	1.064E+0
-6.484E-2	9.603E-1	1.152E+0
-6.809E-2	9.765E-1	1.132E+0
-6.322E-2	1.012E+0	1.191E+0
-6.160E-2	9.246E-1	1.122E+0
-6.484E-2	9.149E-1	1.178E+0
-6.646E-2	9.084E-1	1.122E+0
-6.160E-2	1.025E+0	1.155E+0
-6.160E-2	9.473E-1	1.178E+0
-6.484E-2	9.797E-1	1.171E+0
-6.646E-2	9.246E-1	1.058E+0
-6.646E-2	9.635E-1	1.204E+0
-6.322E-2	9.668E-1	1.145E+0
-6.322E-2	9.635E-1	1.158E+0
-6.484E-2	1.006E+0	1.087E+0
-6.484E-2	9.830E-1	1.204E+0
-6.160E-2	1.002E+0	1.161E+0
-6.160E-2	9.019E-1	1.097E+0
-6.646E-2	9.797E-1	1.090E+0
-6.646E-2	9.960E-1	1.152E+0
-6.322E-2	9.019E-1	1.168E+0
-6.484E-2	9.278E-1	1.181E+0
-6.809E-2	9.311E-1	1.158E+0
-6.484E-2	9.635E-1	1.191E+0
-6.484E-2	1.025E+0	1.210E+0
-5.998E-2	9.473E-1	1.207E+0
-6.646E-2	9.473E-1	1.100E+0
-6.646E-2	9.700E-1	1.100E+0
-6.160E-2	9.862E-1	1.178E+0
-6.322E-2	9.570E-1	1.129E+0
-6.484E-2	9.538E-1	1.178E+0
-6.322E-2	9.895E-1	1.142E+0
-6.160E-2	9.149E-1	1.165E+0
-6.322E-2	9.505E-1	1.139E+0
-6.646E-2	9.538E-1	1.087E+0
-6.484E-2	8.986E-1	1.187E+0
-6.160E-2	9.570E-1	1.139E+0
-6.322E-2	1.006E+0	1.178E+0
-6.160E-2	9.343E-1	1.122E+0
-6.322E-2	9.473E-1	1.174E+0
-6.484E-2	9.635E-1	1.168E+0
-6.646E-2	9.149E-1	1.171E+0
-6.322E-2	9.246E-1	1.145E+0
-6.484E-2	9.733E-1	1.197E+0
-6.322E-2	9.895E-1	1.161E+0
-6.160E-2	9.830E-1	1.191E+0
-6.160E-2	9.214E-1	1.116E+0
-6.646E-2	9.830E-1	1.148E+0
-6.646E-2	9.570E-1	1.165E+0
-6.322E-2	9.960E-1	1.135E+0
-6.646E-2	9.181E-1	1.204E+0
-6.646E-2	1.002E+0	1.181E+0
-6.160E-2	9.700E-1	1.191E+0
-6.160E-2	1.002E+0	1.097E+0
-6.809E-2	9.862E-1	1.129E+0
-6.646E-2	9.505E-1	1.135E+0
-6.160E-2	9.797E-1	1.139E+0
-6.322E-2	9.895E-1	1.119E+0
-6.160E-2	1.006E+0	1.122E+0
-6.646E-2	9.635E-1	1.113E+0
-5.998E-2	9.733E-1	1.187E+0
-6.484E-2	9.278E-1	1.152E+0
-6.646E-2	9.408E-1	1.161E+0
-6.646E-2	9.441E-1	1.135E+0
-6.322E-2	9.830E-1	1.223E+0
-6.646E-2	9.635E-1	1.122E+0
-6.322E-2	9.668E-1	1.184E+0
-6.484E-2	9.992E-1	1.132E+0
-5.998E-2	9.441E-1	1.119E+0
-6.322E-2	9.797E-1	1.174E+0
-6.646E-2	9.992E-1	1.187E+0
-6.322E-2	9.635E-1	1.139E+0
-6.160E-2	9.733E-1	1.139E+0
-6.484E-2	9.570E-1	1.174E+0
-6.646E-2	9.376E-1	1.204E+0
-6.484E-2	9.505E-1	1.145E+0
-6.160E-2	9.797E-1	1.249E+0
-6.484E-2	9.635E-1	1.155E+0
-6.484E-2	9.733E-1	1.148E+0
-6.484E-2	9.668E-1	1.168E+0
-5.998E-2	1.025E+0	1.168E+0
-6.484E-2	9.473E-1	1.174E+0
-6.322E-2	9.830E-1	1.126E+0
-6.322E-2	9.278E-1	1.113E+0
-6.322E-2	9.668E-1	1.174E+0
-6.322E-2	1.002E+0	1.178E+0
-6.646E-2	9.376E-1	1.122E+0
-6.809E-2	9.538E-1	1.135E+0
-5.998E-2	1.048E+0	1.184E+0
-6.322E-2	1.002E+0	1.204E+0
-6.646E-2	9.343E-1	1.142E+0
-6.484E-2	9.992E-1	1.152E+0
-6.160E-2	9.765E-1	1.145E+0
-6.322E-2	9.343E-1	1.168E+0
-6.484E-2	9.343E-1	1.178E+0
-6.322E-2	9.960E-1	1.152E+0
-6.160E-2	1.009E+0	1.126E+0
-6.484E-2	9.635E-1	1.161E+0
-6.484E-2	1.032E+0	1.139E+0
-6.322E-2	9.635E-1	1.171E+0
-6.160E-2	9.311E-1	1.184E+0
-6.646E-2	9.376E-1	1.100E+0
-6.646E-2	9.862E-1	1.174E+0
-6.646E-2	1.006E+0	1.084E+0
-6.160E-2	9.635E-1	1.113E+0
-6.484E-2	9.927E-1	1.103E+0
-6.646E-2	9.538E-1	1.178E+0
-6.484E-2	9.895E-1	1.155E+0
-6.322E-2	9.960E-1	1.165E+0
-6.484E-2	1.012E+0	1.145E+0
-6.484E-2	9.311E-1	1.171E+0
-6.484E-2	9.830E-1	1.148E+0
-6.484E-2	9.797E-1	1.165E+0
-6.322E-2	9.830E-1	1.132E+0
-6.646E-2	9.246E-1	1.161E+0
-6.160E-2	9.343E-1	1.204E+0
-6.322E-2	9.862E-1	1.103E+0
-6.646E-2	9.408E-1	1.129E+0
-6.484E-2	9.927E-1	1.139E+0
-6.646E-2	9.700E-1	1.142E+0
-5.998E-2	9.960E-1	1.103E+0
-6.484E-2	9.733E-1	1.181E+0
-6.322E-2	9.246E-1	1.197E+0
-6.322E-2	9.797E-1	1.155E+0
-6.484E-2	9.570E-1	1.148E+0
-6.484E-2	9.960E-1	1.161E+0
-6.646E-2	9.668E-1	1.171E+0
-6.322E-2	9.408E-1	1.197E+0
-6.322E-2	9.538E-1	1.226E+0
-6.322E-2	9.538E-1	1.191E+0
-6.646E-2	9.538E-1	1.106E+0
-6.322E-2	9.376E-1	1.129E+0
-6.322E-2	9.473E-1	1.207E+0
-6.160E-2	9.505E-1	1.213E+0
-6.484E-2	9.927E-1	1.139E+0
-6.484E-2	9.635E-1	1.171E+0
-5.998E-2	9.181E-1	1.168E+0
-6.322E-2	9.668E-1	1.142E+0
-6.646E-2	9.441E-1	1.142E+0
-6.322E-2	9.992E-1	1.233E+0
-6.484E-2	9.733E-1	1.122E+0
-6.484E-2	9.149E-1	1.168E+0
-6.646E-2	9.927E-1	1.129E+0
-6.646E-2	9.862E-1	1.152E+0
-5.998E-2	9.473E-1	1.178E+0
-6.322E-2	1.002E+0	1.116E+0
-6.646E-2	9.635E-1	1.097E+0
-6.809E-2	9.668E-1	1.207E+0
-6.322E-2	9.927E-1	1.100E+0
-6.322E-2	9.376E-1	1.139E+0
-6.322E-2	9.603E-1	1.165E+0
-5.998E-2	1.006E+0	1.165E+0
-6.322E-2	9.797E-1	1.174E+0
-6.160E-2	9.765E-1	1.142E+0
-6.646E-2	9.733E-1	1.132E+0
-6.484E-2	9.116E-1	1.194E+0
-6.160E-2	9.570E-1	1.168E+0
-6.160E-2	9.895E-1	1.171E+0
-6.646E-2	9.570E-1	1.200E+0
-6.322E-2	9.505E-1	1.148E+0
-6.322E-2	9.473E-1	1.155E+0
-5.998E-2	9.700E-1	1.152E+0
-6.646E-2	9.960E-1	1.116E+0
-6.322E-2	9.862E-1	1.178E+0
-6.484E-2	1.032E+0	1.139E+0
-6.322E-2	9.538E-1	1.132E+0
-6.484E-2	9.992E-1	1.080E+0
-6.484E-2	9.311E-1	1.181E+0
-5.998E-2	9.570E-1	1.119E+0
-6.322E-2	9.116E-1	1.100E+0
-6.809E-2	9.570E-1	1.097E+0
-6.322E-2	1.019E+0	1.184E+0
-6.322E-2	9.473E-1	1.194E+0
-6.160E-2	9.765E-1	1.168E+0
-6.809E-2	9.376E-1	1.220E+0
-6.160E-2	9.830E-1	1.142E+0
-6.322E-2	9.668E-1	1.122E+0
-6.322E-2	9.505E-1	1.148E+0
-6.646E-2	9.538E-1	1.119E+0
-6.322E-2	9.862E-1	1.097E+0
-5.998E-2	9.668E-1	1.100E+0
-6.160E-2	9.992E-1	1.181E+0
-6.971E-2	9.700E-1	1.158E+0
-6.484E-2	9.992E-1	1.181E+0
-6.322E-2	9.603E-1	1.187E+0
-6.484E-2	9.603E-1	1.110E+0
-6.646E-2	1.025E+0	1.174E+0
-6.322E-2	9.278E-1	1.132E+0
-6.322E-2	9.149E-1	1.139E+0
-6.322E-2	1.002E+0	1.181E+0
-6.646E-2	9.635E-1	1.243E+0
-6.484E-2	1.002E+0	1.152E+0
-6.322E-2	9.765E-1	1.165E+0
-6.322E-2	9.084E-1	1.145E+0
-6.322E-2	9.700E-1	1.178E+0
-6.322E-2	9.700E-1	1.122E+0
-6.160E-2	9.830E-1	1.194E+0
-6.160E-2	9.668E-1	1.155E+0
-6.646E-2	9.473E-1	1.090E+0
-6.322E-2	9.960E-1	1.142E+0
-6.484E-2	9.797E-1	1.126E+0
-6.484E-2	9.084E-1	1.210E+0
-6.809E-2	1.038E+0	1.207E+0
-6.322E-2	9.700E-1	1.142E+0
-6.160E-2	9.668E-1	1.233E+0
-6.322E-2	9.473E-1	1.181E+0
-6.484E-2	9.927E-1	1.152E+0
-6.646E-2	9.733E-1	1.161E+0
-6.484E-2	9.830E-1	1.142E+0
-6.322E-2	1.009E+0	1.142E+0
-6.484E-2	9.538E-1	1.119E+0
-6.322E-2	9.733E-1	1.135E+0
-6.160E-2	9.765E-1	1.103E+0
-6.322E-2	9.408E-1	1.139E+0
-6.484E-2	9.765E-1	1.132E+0
-6.322E-2	9.635E-1	1.165E+0
-6.322E-2	9.668E-1	1.226E+0
-6.484E-2	9.473E-1	1.239E+0
-6.484E-2	1.006E+0	1.168E+0
-6.322E-2	9.862E-1	1.122E+0
-6.322E-2	9.311E-1	1.132E+0
-6.160E-2	9.505E-1	1.204E+0
-6.646E-2	9.862E-1	1.126E+0
-6.160E-2	9.635E-1	1.184E+0
-6.160E-2	9.635E-1	1.110E+0
-6.160E-2	9.960E-1	1.148E+0
-6.484E-2	9.116E-1	1.135E+0
-6.160E-2	9.538E-1	1.132E+0
-6.322E-2	9.797E-1	1.168E+0
-5.998E-2	1.012E+0	1.084E+0
-6.322E-2	8.986E-1	1.122E+0
-6.322E-2	8.986E-1	1.148E+0
-5.998E-2	9.278E-1	1.165E+0
-6.484E-2	9.700E-1	1.223E+0
-6.484E-2	9.505E-1	1.093E+0
-6.322E-2	9.376E-1	1.178E+0
-5.998E-2	1.012E+0	1.171E+0
-6.160E-2	9.603E-1	1.191E+0
-6.646E-2	9.862E-1	1.148E+0
-6.484E-2	9.603E-1	1.126E+0
-6.484E-2	9.343E-1	1.148E+0
-6.646E-2	9.927E-1	1.155E+0
-6.646E-2	9.376E-1	1.171E+0
-6.484E-2	9.603E-1	1.106E+0
-6.322E-2	9.635E-1	1.142E+0
-6.322E-2	9.895E-1	1.158E+0
-6.484E-2	9.797E-1	1.116E+0
-6.484E-2	1.025E+0	1.187E+0
-5.998E-2	9.862E-1	1.158E+0
-6.322E-2	1.009E+0	1.178E+0
-6.322E-2	9.538E-1	1.194E+0
-6.646E-2	9.570E-1	1.139E+0
-6.160E-2	9.408E-1	1.197E+0
-6.484E-2	9.797E-1	1.158E+0
-6.322E-2	9.603E-1	1.187E+0
-6.484E-2	9.603E-1	1.184E+0
-6.322E-2	9.116E-1	1.145E+0
-6.484E-2	9.116E-1	1.132E+0
-6.484E-2	9.538E-1	1.145E+0
-6.484E-2	9.765E-1	1.161E+0
-6.322E-2	9.538E-1	1.129E+0
-6.484E-2	9.830E-1	1.165E+0
-6.484E-2	9.441E-1	1.174E+0
-6.484E-2	9.635E-1	1.168E+0
-6.160E-2	1.028E+0	1.097E+0
-6.160E-2	9.311E-1	1.181E+0
-6.160E-2	9.570E-1	1.126E+0
-6.160E-2	9.668E-1	1.132E+0
-6.322E-2	9.181E-1	1.174E+0
-6.646E-2	9.473E-1	1.119E+0
-6.646E-2	9.765E-1	1.184E+0
-6.484E-2	8.986E-1	1.197E+0
-6.160E-2	9.765E-1	1.178E+0
-6.484E-2	9.441E-1	1.152E+0
-6.484E-2	9.408E-1	1.171E+0
-6.484E-2	9.797E-1	1.100E+0
-6.322E-2	1.022E+0	1.152E+0
-6.160E-2	9.538E-1	1.187E+0
-6.160E-2	9.505E-1	1.080E+0
-6.484E-2	9.278E-1	1.142E+0
-5.998E-2	9.408E-1	1.103E+0
-6.160E-2	9.603E-1	1.236E+0
-6.484E-2	9.927E-1	1.145E+0
-6.160E-2	9.603E-1	1.129E+0
-5.998E-2	9.538E-1	1.187E+0
-6.322E-2	9.700E-1	1.132E+0
-6.484E-2	9.603E-1	1.093E+0
-6.484E-2	9.538E-1	1.139E+0
-5.835E-2	9.927E-1	1.184E+0
-6.646E-2	9.311E-1	1.142E+0
-6.484E-2	9.343E-1	1.181E+0
-6.484E-2	9.214E-1	1.148E+0
-5.998E-2	9.733E-1	1.139E+0
-5.998E-2	9.765E-1	1.168E+0
-6.322E-2	1.038E+0	1.126E+0
-6.322E-2	9.960E-1	1.142E+0
-5.998E-2	9.408E-1	1.139E+0
-6.160E-2	9.570E-1	1.106E+0
-6.646E-2	9.668E-1	1.168E+0
-6.484E-2	9.635E-1	1.171E+0
-5.998E-2	9.408E-1	1.184E+0
-6.484E-2	9.765E-1	1.191E+0
-6.322E-2	9.992E-1	1.142E+0
-6.971E-2	9.570E-1	1.145E+0
-6.160E-2	9.862E-1	1.213E+0
-6.646E-2	9.700E-1	1.142E+0
-6.484E-2	9.927E-1	1.200E+0
-6.484E-2	9.408E-1	1.178E+0
-6.322E-2	1.006E+0	1.145E+0
-6.484E-2	1.002E+0	1.165E+0
-6.646E-2	9.408E-1	1.122E+0
-6.484E-2	9.960E-1	1.139E+0
-6.484E-2	9.733E-1	1.139E+0
-6.322E-2	9.797E-1	1.119E+0
-6.646E-2	9.797E-1	1.168E+0
-6.484E-2	9.992E-1	1.171E+0
-6.322E-2	9.733E-1	1.145E+0
-6.322E-2	9.603E-1	1.187E+0
-6.646E-2	1.012E+0	1.207E+0
-6.484E-2	9.603E-1	1.155E+0
-6.484E-2	9.149E-1	1.126E+0
-6.160E-2	9.408E-1	1.171E+0
-6.484E-2	9.570E-1	1.204E+0
-6.484E-2	9.668E-1	1.129E+0
-5.998E-2	9.960E-1	1.119E+0
-6.646E-2	9.570E-1	1.200E+0
-6.809E-2	9.733E-1	1.171E+0
-6.646E-2	9.408E-1	1.171E+0
-6.322E-2	8.922E-1	1.171E+0
-6.322E-2	9.570E-1	1.135E+0
-6.646E-2	1.006E+0	1.171E+0
-6.322E-2	1.015E+0	1.142E+0
-6.646E-2	9.311E-1	1.158E+0
-6.646E-2	9.570E-1	1.165E+0
-6.484E-2	9.311E-1	1.168E+0
-6.809E-2	9.246E-1	1.148E+0
-6.160E-2	9.895E-1	1.155E+0
-6.484E-2	9.084E-1	1.152E+0
-6.484E-2	1.009E+0	1.184E+0
-6.484E-2	9.603E-1	1.139E+0
-6.484E-2	9.149E-1	1.184E+0
-6.646E-2	9.376E-1	1.074E+0
-6.484E-2	9.473E-1	1.139E+0
-6.484E-2	8.857E-1	1.155E+0
-5.998E-2	9.473E-1	1.113E+0
-6.484E-2	9.862E-1	1.132E+0
-6.484E-2	9.343E-1	1.100E+0
-6.646E-2	9.246E-1	1.119E+0
-6.160E-2	9.895E-1	1.126E+0
-6.322E-2	9.635E-1	1.184E+0
-6.484E-2	9.538E-1	1.126E+0
-6.484E-2	9.505E-1	1.158E+0
-6.322E-2	9.505E-1	1.126E+0
-6.160E-2	9.797E-1	1.145E+0
-6.646E-2	8.954E-1	1.126E+0
-6.646E-2	9.733E-1	1.145E+0
-6.484E-2	9.927E-1	1.119E+0
-6.322E-2	9.441E-1	1.106E+0
-6.322E-2	9.278E-1	1.135E+0
-6.484E-2	9.960E-1	1.197E+0
-6.322E-2	9.149E-1	1.165E+0
-6.484E-2	9.830E-1	1.161E+0
-6.971E-2	9.797E-1	1.187E+0
-6.484E-2	9.408E-1	1.122E+0
-6.322E-2	9.278E-1	1.178E+0
-6.484E-2	9.992E-1	1.191E+0
-6.646E-2	9.927E-1	1.165E+0
-6.484E-2	9.441E-1	1.139E+0
-6.484E-2	9.862E-1	1.223E+0
-6.322E-2	9.278E-1	1.129E+0
-6.646E-2	9.408E-1	1.181E+0
-6.484E-2	9.278E-1	1.116E+0
-6.322E-2	9.733E-1	1.132E+0
-6.160E-2	9.603E-1	1.155E+0
-6.809E-2	1.012E+0	1.116E+0
-6.484E-2	9.376E-1	1.165E+0
-6.484E-2	9.051E-1	1.129E+0
-6.484E-2	9.084E-1	1.161E+0
-6.809E-2	9.862E-1	1.223E+0
-6.484E-2	9.538E-1	1.171E+0
-6.160E-2	9.830E-1	1.204E+0
-6.322E-2	9.376E-1	1.145E+0
-6.484E-2	9.311E-1	1.139E+0
-6.484E-2	9.570E-1	1.132E+0
-6.160E-2	9.181E-1	1.148E+0
-6.160E-2	9.311E-1	1.139E+0
-6.809E-2	9.343E-1	1.197E+0
-6.484E-2	9.343E-1	1.087E+0
-6.322E-2	9.635E-1	1.158E+0
-6.160E-2	9.895E-1	1.119E+0
-6.646E-2	9.700E-1	1.110E+0
-6.484E-2	9.603E-1	1.152E+0
-6.484E-2	9.538E-1	1.100E+0
-6.322E-2	9.343E-1	1.194E+0
-6.971E-2	9.700E-1	1.165E+0
-6.646E-2	9.765E-1	1.210E+0
-6.484E-2	9.635E-1	1.145E+0
-6.484E-2	9.700E-1	1.148E+0
-6.646E-2	9.538E-1	1.139E+0
-6.484E-2	9.797E-1	1.084E+0
-6.322E-2	9.765E-1	1.207E+0
-6.322E-2	9.862E-1	1.152E+0
-6.809E-2	9.538E-1	1.119E+0
-6.646E-2	9.473E-1	1.126E+0
-5.998E-2	9.505E-1	1.129E+0
-6.484E-2	1.015E+0	1.145E+0
-6.809E-2	9.343E-1	1.129E+0
-6.484E-2	9.473E-1	1.171E+0
-6.160E-2	9.408E-1	1.135E+0
-6.484E-2	9.765E-1	1.152E+0
-6.484E-2	9.084E-1	1.122E+0
-6.646E-2	9.960E-1	1.122E+0
-5.998E-2	9.441E-1	1.132E+0
-6.646E-2	9.538E-1	1.152E+0
-7.133E-2	9.765E-1	1.155E+0
-6.646E-2	9.538E-1	1.204E+0
-6.160E-2	9.441E-1	1.171E+0
-6.646E-2	9.408E-1	1.194E+0
-6.646E-2	9.441E-1	1.213E+0
-6.322E-2	9.862E-1	1.093E+0
-6.322E-2	9.570E-1	1.181E+0
-6.322E-2	9.376E-1	1.145E+0
-6.646E-2	9.570E-1	1.145E+0
-6.646E-2	1.012E+0	1.093E+0
-6.160E-2	9.343E-1	1.158E+0
-6.322E-2	9.278E-1	1.187E+0
-6.646E-2	9.278E-1	1.171E+0
-6.646E-2	9.603E-1	1.119E+0
-5.998E-2	8.889E-1	1.220E+0
-6.646E-2	9.635E-1	1.178E+0
-6.646E-2	9.895E-1	1.080E+0
-6.646E-2	9.927E-1	1.171E+0
-6.322E-2	9.343E-1	1.122E+0
-6.322E-2	9.505E-1	1.168E+0
-6.646E-2	9.830E-1	1.103E+0
-6.484E-2	9.505E-1	1.165E+0
-6.160E-2	9.505E-1	1.148E+0
-6.322E-2	9.311E-1	1.178E+0
-6.646E-2	9.538E-1	1.178E+0
-6.646E-2	9.927E-1	1.168E+0
-6.322E-2	9.538E-1	1.142E+0
-6.484E-2	9.700E-1	1.129E+0
-6.484E-2	1.012E+0	1.142E+0
-6.971E-2	9.603E-1	1.171E+0
-6.160E-2	9.992E-1	1.181E+0
-6.160E-2	9.181E-1	1.142E+0
-6.646E-2	1.002E+0	1.132E+0
-6.484E-2	9.668E-1	1.155E+0
-5.998E-2	9.733E-1	1.148E+0
-6.484E-2	9.278E-1	1.132E+0
-6.646E-2	9.927E-1	1.184E+0
-6.809E-2	9.635E-1	1.122E+0
-6.484E-2	9.668E-1	1.178E+0
-6.160E-2	9.960E-1	1.155E+0
-6.322E-2	9.733E-1	1.165E+0
-6.646E-2	9.927E-1	1.168E+0
-6.322E-2	9.668E-1	1.161E+0
-6.646E-2	9.214E-1	1.110E+0
-6.484E-2	9.635E-1	1.145E+0
-6.484E-2	9.570E-1	1.122E+0
-6.160E-2	9.668E-1	1.194E+0
-6.646E-2	9.570E-1	1.178E+0
-6.484E-2	9.927E-1	1.181E+0
-6.971E-2	9.797E-1	1.168E+0
-6.160E-2	9.668E-1	1.145E+0
-6.322E-2	9.895E-1	1.210E+0
-6.484E-2	1.015E+0	1.171E+0
-6.646E-2	9.700E-1	1.161E+0
-6.160E-2	9.830E-1	1.187E+0
-6.484E-2	9.570E-1	1.181E+0
-6.484E-2	9.311E-1	1.106E+0
-6.484E-2	1.009E+0	1.145E+0
-6.160E-2	9.505E-1	1.174E+0
-6.322E-2	9.668E-1	1.184E+0
-6.809E-2	9.960E-1	1.145E+0
-6.646E-2	9.603E-1	1.126E+0
-6.160E-2	9.441E-1	1.139E+0
-6.484E-2	9.992E-1	1.106E+0
-6.322E-2	9.149E-1	1.165E+0
-6.484E-2	9.408E-1	1.152E+0
-6.322E-2	9.765E-1	1.155E+0
-6.160E-2	9.960E-1	1.174E+0
-6.484E-2	9.862E-1	1.148E+0
-6.484E-2	1.006E+0	1.132E+0
-6.484E-2	9.376E-1	1.184E+0
-6.160E-2	9.376E-1	1.126E+0
-6.160E-2	9.311E-1	1.165E+0
-6.646E-2	9.603E-1	1.158E+0
-6.160E-2	9.635E-1	1.184E+0
-6.646E-2	9.376E-1	1.174E+0
-6.809E-2	9.343E-1	1.132E+0
-6.646E-2	9.862E-1	1.204E+0
-6.484E-2	9.084E-1	1.168E+0
-6.484E-2	8.792E-1	1.239E+0
-6.646E-2	9.668E-1	1.155E+0
-6.484E-2	9.992E-1	1.200E+0
-6.160E-2	9.603E-1	1.178E+0
-6.160E-2	9.927E-1	1.174E+0
-6.484E-2	9.668E-1	1.165E+0
-6.484E-2	9.246E-1	1.168E+0
-6.484E-2	9.668E-1	1.126E+0
-6.322E-2	9.441E-1	1.171E+0
-6.646E-2	9.765E-1	1.158E+0
-6.322E-2	1.006E+0	1.194E+0
-6.160E-2	9.473E-1	1.106E+0
-6.322E-2	9.278E-1	1.142E+0
-6.322E-2	1.002E+0	1.165E+0
-6.484E-2	9.570E-1	1.174E+0
-6.322E-2	9.992E-1	1.129E+0
-6.160E-2	9.797E-1	1.135E+0
-6.484E-2	9.830E-1	1.158E+0
-6.322E-2	9.343E-1	1.100E+0
-6.484E-2	9.311E-1	1.197E+0
-6.484E-2	9.376E-1	1.168E+0
-6.646E-2	9.181E-1	1.132E+0
-6.322E-2	9.376E-1	1.071E+0
-6.484E-2	9.376E-1	1.129E+0
-6.322E-2	9.473E-1	1.165E+0
-6.646E-2	9.895E-1	1.106E+0
-6.322E-2	9.376E-1	1.210E+0
-6.646E-2	9.797E-1	1.051E+0
-6.484E-2	9.700E-1	1.184E+0
-6.646E-2	9.473E-1	1.158E+0
-6.484E-2	9.668E-1	1.194E+0
-6.322E-2	9.668E-1	1.174E+0
-5.998E-2	9.765E-1	1.161E+0
-6.484E-2	9.441E-1	1.106E+0
-6.322E-2	9.862E-1	1.103E+0
-6.322E-2	9.668E-1	1.148E+0
-6.160E-2	9.376E-1	1.093E+0
-6.971E-2	9.149E-1	1.191E+0
-6.484E-2	9.603E-1	1.142E+0
-6.322E-2	9.668E-1	1.168E+0
-6.322E-2	9.473E-1	1.184E+0
-6.322E-2	9.246E-1	1.106E+0
-6.322E-2	9.635E-1	1.165E+0
-6.322E-2	9.765E-1	1.110E+0
-6.322E-2	9.343E-1	1.106E+0
-6.809E-2	9.603E-1	1.194E+0
-6.646E-2	9.700E-1	1.135E+0
-6.322E-2	9.603E-1	1.122E+0
-6.322E-2	8.986E-1	1.142E+0
-6.809E-2	9.635E-1	1.093E+0
-6.322E-2	9.214E-1	1.155E+0
-6.160E-2	9.830E-1	1.184E+0
-6.322E-2	9.765E-1	1.152E+0
-6.646E-2	9.830E-1	1.142E+0
-6.484E-2	1.022E+0	1.145E+0
-6.160E-2	9.668E-1	1.142E+0
-6.160E-2	9.376E-1	1.168E+0
-6.646E-2	9.895E-1	1.184E+0
-6.484E-2	9.765E-1	1.200E+0
-5.998E-2	9.505E-1	1.220E+0
-6.484E-2	9.797E-1	1.178E+0
-6.484E-2	9.376E-1	1.132E+0
-6.484E-2	9.538E-1	1.119E+0
-6.322E-2	9.214E-1	1.067E+0
-5.998E-2	9.473E-1	1.152E+0
-6.646E-2	9.538E-1	1.152E+0
-6.322E-2	9.181E-1	1.184E+0
-6.322E-2	1.025E+0	1.184E+0
-6.160E-2	9.473E-1	1.155E+0
-6.646E-2	9.635E-1	1.129E+0
-6.484E-2	9.343E-1	1.187E+0
-6.484E-2	9.960E-1	1.184E+0
-5.998E-2	9.570E-1	1.213E+0
-6.484E-2	9.733E-1	1.113E+0
-6.322E-2	9.246E-1	1.165E+0
-6.160E-2	9.505E-1	1.100E+0
-6.160E-2	9.376E-1	1.161E+0
-6.646E-2	1.009E+0	1.207E+0
-6.484E-2	1.002E+0	1.165E+0
-6.160E-2	9.408E-1	1.174E+0
-6.160E-2	9.214E-1	1.187E+0
-6.484E-2	9.538E-1	1.093E+0
-6.646E-2	9.538E-1	1.145E+0
-6.322E-2	9.960E-1	1.116E+0
-6.322E-2	9.538E-1	1.171E+0
-6.646E-2	9.473E-1	1.155E+0
-6.484E-2	9.343E-1	1.155E+0
-6.322E-2	9.603E-1	1.174E+0
-6.160E-2	9.635E-1	1.139E+0
-6.484E-2	9.635E-1	1.142E+0
-6.484E-2	9.278E-1	1.142E+0
-6.322E-2	9.797E-1	1.226E+0
-6.160E-2	9.862E-1	1.148E+0
-6.484E-2	9.603E-1	1.165E+0
-6.484E-2	9.765E-1	1.135E+0
-6.160E-2	9.797E-1	1.152E+0
-5.998E-2	9.570E-1	1.165E+0
-6.484E-2	9.927E-1	1.152E+0
-6.484E-2	9.570E-1	1.126E+0
-6.322E-2	9.214E-1	1.142E+0
-6.322E-2	9.895E-1	1.139E+0
-6.322E-2	9.473E-1	1.152E+0
-6.484E-2	9.603E-1	1.148E+0
-6.322E-2	9.635E-1	1.181E+0
-6.322E-2	9.570E-1	1.239E+0
-6.809E-2	1.041E+0	1.145E+0
-6.646E-2	9.214E-1	1.139E+0
-5.998E-2	1.015E+0	1.139E+0
-6.160E-2	9.830E-1	1.171E+0
-6.322E-2	9.538E-1	1.184E+0
-6.484E-2	8.889E-1	1.148E+0
-6.160E-2	1.019E+0	1.122E+0
-6.484E-2	9.603E-1	1.187E+0
-6.322E-2	8.889E-1	1.200E+0
-6.484E-2	1.015E+0	1.217E+0
-6.484E-2	9.830E-1	1.168E+0
-6.322E-2	9.441E-1	1.129E+0
-6.322E-2	9.441E-1	1.165E+0
-6.646E-2	9.214E-1	1.132E+0
-5.998E-2	9.603E-1	1.106E+0
-6.484E-2	9.473E-1	1.165E+0
-6.646E-2	9.635E-1	1.191E+0
-6.809E-2	9.408E-1	1.207E+0
-6.322E-2	9.538E-1	1.161E+0
-6.484E-2	9.635E-1	1.158E+0
-6.646E-2	9.635E-1	1.135E+0
-6.809E-2	9.700E-1	1.174E+0
-6.160E-2	9.343E-1	1.178E+0
-6.160E-2	1.019E+0	1.145E+0
-6.322E-2	9.343E-1	1.178E+0
-6.809E-2	1.015E+0	1.132E+0
-6.160E-2	9.538E-1	1.142E+0
-6.484E-2	9.473E-1	1.168E+0
-6.484E-2	9.538E-1	1.161E+0
-6.809E-2	9.830E-1	1.239E+0
-6.160E-2	9.765E-1	1.165E+0
-6.160E-2	9.214E-1	1.126E+0
-6.484E-2	9.376E-1	1.200E+0
-6.484E-2	9.830E-1	1.135E+0
-6.322E-2	9.830E-1	1.200E+0
-6.646E-2	9.668E-1	1.165E+0
-6.322E-2	9.830E-1	1.158E+0
-6.160E-2	1.006E+0	1.174E+0
-5.835E-2	9.116E-1	1.148E+0
-6.646E-2	1.012E+0	1.158E+0
-6.484E-2	9.505E-1	1.178E+0
-6.322E-2	9.311E-1	1.161E+0
-6.160E-2	9.765E-1	1.197E+0
-6.484E-2	8.824E-1	1.155E+0
-6.646E-2	9.992E-1	1.126E+0
-6.160E-2	9.116E-1	1.181E+0
-6.160E-2	9.668E-1	1.158E+0
-6.322E-2	9.797E-1	1.174E+0
-6.484E-2	9.311E-1	1.174E+0
-6.646E-2	9.830E-1	1.113E+0
-5.998E-2	9.603E-1	1.178E+0
-6.484E-2	9.538E-1	1.165E+0
-6.484E-2	9.278E-1	1.113E+0
-6.322E-2	9.635E-1	1.178E+0
-6.160E-2	9.570E-1	1.132E+0
-6.484E-2	1.002E+0	1.158E+0
-6.160E-2	9.473E-1	1.171E+0
-6.484E-2	9.830E-1	1.155E+0
-6.160E-2	9.019E-1	1.093E+0
-6.484E-2	9.668E-1	1.155E+0
-6.484E-2	9.700E-1	1.178E+0
-6.484E-2	9.570E-1	1.161E+0
-6.160E-2	9.797E-1	1.148E+0
-6.322E-2	9.149E-1	1.174E+0
-6.322E-2	1.019E+0	1.187E+0
-6.322E-2	9.343E-1	1.116E+0
-6.160E-2	9.505E-1	1.197E+0
-6.160E-2	9.862E-1	1.165E+0
-6.809E-2	9.505E-1	1.145E+0
-6.484E-2	9.603E-1	1.178E+0
-6.160E-2	9.895E-1	1.132E+0
-6.322E-2	9.538E-1	1.142E+0
-6.484E-2	9.668E-1	1.213E+0
-6.484E-2	9.992E-1	1.119E+0
-6.322E-2	9.473E-1	1.139E+0
-6.322E-2	9.927E-1	1.103E+0
-6.646E-2	9.538E-1	1.129E+0
-6.484E-2	9.765E-1	1.161E+0
-6.160E-2	9.570E-1	1.087E+0
-6.322E-2	9.181E-1	1.129E+0
-6.484E-2	9.538E-1	1.181E+0
-6.160E-2	9.311E-1	1.178E+0
-6.322E-2	9.473E-1	1.158E+0
-6.160E-2	9.765E-1	1.116E+0
-6.646E-2	9.408E-1	1.165E+0
-6.484E-2	9.603E-1	1.152E+0
-6.322E-2	1.015E+0	1.158E+0
-6.322E-2	9.311E-1	1.148E+0
-6.484E-2	9.408E-1	1.132E+0
-6.484E-2	9.278E-1	1.145E+0
-6.160E-2	9.830E-1	1.129E+0
-6.160E-2	9.570E-1	1.080E+0
-6.809E-2	9.862E-1	1.113E+0
-6.322E-2	9.700E-1	1.168E+0
-6.484E-2	9.538E-1	1.168E+0
-6.484E-2	9.895E-1	1.152E+0
-6.484E-2	9.441E-1	1.168E+0
-6.322E-2	9.376E-1	1.158E+0
-6.484E-2	1.022E+0	1.119E+0
-6.322E-2	1.002E+0	1.148E+0
-6.484E-2	9.084E-1	1.161E+0
-6.322E-2	1.006E+0	1.184E+0
-6.160E-2	9.311E-1	1.132E+0
-6.160E-2	9.473E-1	1.171E+0
-6.484E-2	9.538E-1	1.139E+0
-6.322E-2	9.505E-1	1.135E+0
-6.160E-2	9.733E-1	1.139E+0
-6.322E-2	9.830E-1	1.152E+0
-6.484E-2	9.408E-1	1.171E+0
-6.484E-2	9.343E-1	1.113E+0
-6.160E-2	9.830E-1	1.097E+0
-6.322E-2	9.733E-1	1.210E+0
-6.809E-2	9.538E-1	1.155E+0
-6.484E-2	9.181E-1	1.181E+0
-6.484E-2	9.895E-1	1.200E+0
-5.835E-2	9.505E-1	1.161E+0
-6.646E-2	1.032E+0	1.126E+0
-6.322E-2	9.830E-1	1.161E+0
-6.484E-2	9.570E-1	1.213E+0
-6.160E-2	9.376E-1	1.116E+0
-6.646E-2	9.797E-1	1.155E+0
-6.484E-2	9.733E-1	1.181E+0
-6.322E-2	9.895E-1	1.110E+0
-6.160E-2	9.927E-1	1.119E+0
-6.646E-2	9.505E-1	1.110E+0
-6.322E-2	9.797E-1	1.113E+0
-6.322E-2	9.797E-1	1.145E+0
-5.998E-2	9.797E-1	1.161E+0
-6.646E-2	9.733E-1	1.126E+0
-6.809E-2	9.927E-1	1.191E+0
-6.322E-2	9.505E-1	1.155E+0
-6.322E-2	9.473E-1	1.158E+0
-6.646E-2	9.441E-1	1.152E+0
-6.646E-2	9.214E-1	1.155E+0
-6.322E-2	9.570E-1	1.145E+0
-6.322E-2	9.311E-1	1.204E+0
-6.484E-2	9.473E-1	1.187E+0
-6.322E-2	9.116E-1	1.080E+0
-6.484E-2	9.505E-1	1.139E+0
-6.322E-2	9.408E-1	1.152E+0
-6.646E-2	1.012E+0	1.187E+0
-6.322E-2	9.570E-1	1.174E+0
-6.322E-2	9.408E-1	1.200E+0
-6.160E-2	9.733E-1	1.184E+0
-6.646E-2	9.246E-1	1.155E+0
-6.484E-2	9.311E-1	1.204E+0
-6.322E-2	9.473E-1	1.116E+0
-5.998E-2	9.635E-1	1.168E+0
-6.484E-2	9.960E-1	1.100E+0
-6.322E-2	9.246E-1	1.187E+0
-6.160E-2	9.603E-1	1.191E+0
-5.998E-2	9.895E-1	1.132E+0
-6.160E-2	9.927E-1	1.174E+0
-6.322E-2	9.895E-1	1.174E+0
-6.646E-2	9.473E-1	1.129E+0
-6.160E-2	9.084E-1	1.171E+0
-6.646E-2	9.927E-1	1.187E+0
-6.322E-2	9.862E-1	1.097E+0
-5.998E-2	9.408E-1	1.103E+0
-6.322E-2	9.960E-1	1.158E+0
-6.484E-2	9.895E-1	1.148E+0
-6.322E-2	9.441E-1	1.148E+0
-6.160E-2	9.214E-1	1.119E+0
-6.160E-2	9.862E-1	1.100E+0
-6.484E-2	9.700E-1	1.187E+0
-6.160E-2	9.830E-1	1.168E+0
-6.484E-2	9.895E-1	1.197E+0
-6.160E-2	9.473E-1	1.122E+0
-6.484E-2	9.700E-1	1.142E+0
-6.322E-2	9.505E-1	1.142E+0
-5.998E-2	8.500E-1	1.168E+0
-6.160E-2	9.797E-1	1.178E+0
-6.484E-2	9.149E-1	1.197E+0
-6.160E-2	9.992E-1	1.158E+0
-6.160E-2	9.733E-1	1.129E+0
-6.160E-2	9.635E-1	1.217E+0
-6.484E-2	9.797E-1	1.171E+0
-6.484E-2	9.603E-1	1.158E+0
-6.160E-2	8.986E-1	1.184E+0
-6.160E-2	9.635E-1	1.187E+0
-6.322E-2	9.214E-1	1.148E+0
-6.160E-2	8.889E-1	1.116E+0
-5.998E-2	1.002E+0	1.126E+0
-6.484E-2	9.376E-1	1.139E+0
-6.322E-2	9.960E-1	1.122E+0
-6.646E-2	9.084E-1	1.106E+0
-6.160E-2	1.035E+0	1.161E+0
-6.160E-2	1.019E+0	1.132E+0
-6.322E-2	9.473E-1	1.191E+0
-6.646E-2	1.006E+0	1.122E+0
-5.835E-2	9.700E-1	1.168E+0
-6.322E-2	9.733E-1	1.217E+0
-6.322E-2	9.473E-1	1.171E+0
-6.322E-2	9.538E-1	1.207E+0
-5.998E-2	9.214E-1	1.132E+0
-6.160E-2	9.668E-1	1.155E+0
-6.322E-2	9.149E-1	1.165E+0
-6.484E-2	9.797E-1	1.074E+0
-5.835E-2	1.009E+0	1.226E+0
-6.484E-2	9.311E-1	1.191E+0
-6.322E-2	9.830E-1	1.204E+0
-6.484E-2	9.668E-1	1.122E+0
-6.160E-2	9.505E-1	1.132E+0
-6.322E-2	9.538E-1	1.168E+0
-6.322E-2	9.441E-1	1.139E+0
-6.484E-2	9.408E-1	1.142E+0
-5.998E-2	9.311E-1	1.191E+0
-6.322E-2	9.862E-1	1.165E+0
-6.322E-2	9.992E-1	1.132E+0
-6.484E-2	9.473E-1	1.158E+0
-5.998E-2	9.765E-1	1.087E+0
-6.484E-2	9.214E-1	1.168E+0
-6.322E-2	9.603E-1	1.161E+0
-5.998E-2	1.032E+0	1.155E+0
-6.160E-2	9.733E-1	1.161E+0
-6.160E-2	9.862E-1	1.139E+0
-5.998E-2	9.570E-1	1.122E+0
-6.160E-2	9.765E-1	1.174E+0
-6.160E-2	9.408E-1	1.132E+0
-6.322E-2	9.084E-1	1.197E+0
-6.322E-2	9.862E-1	1.191E+0
-6.646E-2	9.441E-1	1.168E+0
-6.322E-2	9.538E-1	1.165E+0
-6.160E-2	9.343E-1	1.158E+0
-6.160E-2	9.765E-1	1.064E+0
-6.646E-2	9.278E-1	1.106E+0
-5.998E-2	9.797E-1	1.178E+0
-6.484E-2	9.862E-1	1.152E+0
-5.998E-2	1.019E+0	1.126E+0
-6.322E-2	9.668E-1	1.135E+0
-5.673E-2	9.181E-1	1.148E+0
-5.998E-2	1.035E+0	1.174E+0
-6.484E-2	9.505E-1	1.155E+0
-6.322E-2	9.862E-1	1.113E+0
-6.322E-2	9.473E-1	1.145E+0
-6.160E-2	9.603E-1	1.165E+0
-6.646E-2	9.992E-1	1.142E+0
-6.322E-2	9.862E-1	1.132E+0
-6.160E-2	9.992E-1	1.103E+0
-6.484E-2	9.538E-1	1.113E+0
-6.160E-2	9.830E-1	1.152E+0
-6.484E-2	9.830E-1	1.181E+0
-5.835E-2	9.311E-1	1.106E+0
-6.322E-2	9.895E-1	1.116E+0
-6.322E-2	1.019E+0	1.142E+0
-6.160E-2	9.700E-1	1.191E+0
-6.160E-2	9.862E-1	1.148E+0
-6.322E-2	9.765E-1	1.142E+0
-6.322E-2	9.538E-1	1.145E+0
-6.160E-2	1.002E+0	1.213E+0
-6.160E-2	9.668E-1	1.152E+0
-6.322E-2	9.149E-1	1.178E+0
-6.484E-2	9.311E-1	1.132E+0
-6.160E-2	9.668E-1	1.171E+0
-5.998E-2	9.149E-1	1.116E+0
-6.322E-2	9.246E-1	1.171E+0
-6.484E-2	9.603E-1	1.213E+0
-6.160E-2	1.006E+0	1.178E+0
-6.160E-2	9.505E-1	1.207E+0
-6.322E-2	9.441E-1	1.155E+0
-6.160E-2	1.028E+0	1.200E+0
-6.322E-2	9.603E-1	1.220E+0
-5.835E-2	9.927E-1	1.220E+0
-6.160E-2	1.025E+0	1.148E+0
-6.160E-2	9.473E-1	1.126E+0
-6.322E-2	9.700E-1	1.207E+0
-6.160E-2	9.570E-1	1.161E+0
-6.322E-2	9.246E-1	1.207E+0
-6.484E-2	9.441E-1	1.161E+0
-6.160E-2	9.408E-1	1.171E+0
-5.998E-2	9.895E-1	1.122E+0
-5.998E-2	9.376E-1	1.145E+0
-6.160E-2	9.765E-1	1.161E+0
-6.160E-2	9.927E-1	1.142E+0
-6.322E-2	9.830E-1	1.191E+0
-6.160E-2	9.473E-1	1.181E+0
-6.160E-2	9.700E-1	1.158E+0
-6.322E-2	9.603E-1	1.132E+0
-5.998E-2	9.051E-1	1.194E+0
-6.322E-2	9.668E-1	1.152E+0
-6.322E-2	9.538E-1	1.178E+0
-6.160E-2	9.927E-1	1.110E+0
-6.322E-2	9.278E-1	1.161E+0
-6.322E-2	9.149E-1	1.084E+0
-6.484E-2	9.538E-1	1.122E+0
-6.322E-2	9.927E-1	1.152E+0
-6.322E-2	9.797E-1	1.122E+0
-6.160E-2	9.246E-1	1.155E+0
-6.484E-2	9.538E-1	1.207E+0
-6.160E-2	9.376E-1	1.194E+0
-6.484E-2	9.927E-1	1.155E+0
-6.160E-2	9.376E-1	1.252E+0
-6.322E-2	9.733E-1	1.161E+0
-5.998E-2	9.538E-1	1.129E+0
-6.322E-2	9.797E-1	1.165E+0
-6.160E-2	9.343E-1	1.084E+0
-6.322E-2	9.700E-1	1.158E+0
-6.484E-2	9.635E-1	1.184E+0
-6.322E-2	9.473E-1	1.184E+0
-6.160E-2	9.408E-1	1.155E+0
-6.646E-2	9.603E-1	1.152E+0
-6.322E-2	9.505E-1	1.113E+0
-6.160E-2	9.246E-1	1.158E+0
-5.998E-2	9.473E-1	1.168E+0
-6.646E-2	9.733E-1	1.135E+0
-6.322E-2	9.895E-1	1.158E+0
-6.160E-2	9.927E-1	1.142E+0
-5.835E-2	9.505E-1	1.100E+0
-6.322E-2	8.954E-1	1.171E+0
-6.322E-2	9.733E-1	1.187E+0
-6.484E-2	9.927E-1	1.204E+0
-6.160E-2	1.002E+0	1.090E+0
-6.484E-2	9.570E-1	1.135E+0
-6.160E-2	9.570E-1	1.152E+0
-6.160E-2	9.635E-1	1.174E+0
-6.160E-2	9.895E-1	1.106E+0
-6.646E-2	9.441E-1	1.106E+0
-6.322E-2	9.927E-1	1.213E+0
-5.998E-2	9.927E-1	1.168E+0
-6.322E-2	9.668E-1	1.204E+0
-6.484E-2	9.830E-1	1.171E+0
-6.160E-2	9.797E-1	1.148E+0
-6.322E-2	9.603E-1	1.171E+0
-5.998E-2	9.635E-1	1.168E+0
-6.484E-2	9.733E-1	1.233E+0
-6.322E-2	9.278E-1	1.200E+0
-5.835E-2	9.311E-1	1.119E+0
-5.998E-2	9.733E-1	1.165E+0
-6.646E-2	1.002E+0	1.184E+0
-6.160E-2	9.441E-1	1.152E+0
-6.322E-2	9.051E-1	1.187E+0
-6.160E-2	9.473E-1	1.161E+0
-6.322E-2	9.376E-1	1.161E+0
-6.322E-2	9.733E-1	1.165E+0
-5.835E-2	9.960E-1	1.155E+0
-5.998E-2	9.538E-1	1.171E+0
-6.484E-2	9.343E-1	1.077E+0
-6.322E-2	9.765E-1	1.165E+0
-6.322E-2	9.830E-1	1.158E+0
-6.160E-2	1.002E+0	1.171E+0
-6.484E-2	9.473E-1	1.171E+0
-6.322E-2	9.149E-1	1.129E+0
-6.160E-2	9.376E-1	1.152E+0
-5.835E-2	9.830E-1	1.135E+0
-6.160E-2	9.441E-1	1.165E+0
-6.322E-2	9.830E-1	1.217E+0
-5.998E-2	9.895E-1	1.174E+0
-5.998E-2	9.603E-1	1.135E+0
-6.322E-2	9.603E-1	1.093E+0
-6.160E-2	9.765E-1	1.126E+0
-5.835E-2	9.181E-1	1.135E+0
-6.484E-2	9.051E-1	1.174E+0
-6.160E-2	9.603E-1	1.191E+0
-6.322E-2	1.002E+0	1.158E+0
-5.998E-2	9.376E-1	1.155E+0
-6.160E-2	9.895E-1	1.139E+0
-6.322E-2	9.376E-1	1.148E+0
-6.160E-2	9.797E-1	1.155E+0
-6.160E-2	9.408E-1	1.168E+0
-6.160E-2	9.019E-1	1.171E+0
-6.484E-2	9.960E-1	1.142E+0
-6.484E-2	9.700E-1	1.126E+0
-6.160E-2	9.441E-1	1.148E+0
-5.835E-2	9.181E-1	1.197E+0
-6.322E-2	9.473E-1	1.210E+0
-5.998E-2	9.311E-1	1.139E+0
-5.998E-2	9.538E-1	1.191E+0
-6.160E-2	9.603E-1	1.122E+0
-6.322E-2	9.765E-1	1.187E+0
-6.322E-2	9.473E-1	1.084E+0
-6.160E-2	9.927E-1	1.129E+0
-6.160E-2	9.927E-1	1.126E+0
-6.322E-2	9.635E-1	1.165E+0
-6.322E-2	9.311E-1	1.129E+0
-5.998E-2	9.311E-1	1.194E+0
-6.322E-2	9.408E-1	1.142E+0
-6.322E-2	9.668E-1	1.171E+0
-6.160E-2	9.473E-1	1.093E+0
-5.835E-2	1.022E+0	1.184E+0
-6.322E-2	9.214E-1	1.165E+0
-6.646E-2	9.441E-1	1.132E+0
-6.484E-2	9.603E-1	1.178E+0
-6.484E-2	9.797E-1	1.110E+0
-6.322E-2	9.311E-1	1.155E+0
-6.484E-2	1.028E+0	1.103E+0
-6.484E-2	9.505E-1	1.148E+0
-5.835E-2	9.927E-1	1.171E+0
-6.160E-2	9.797E-1	1.207E+0
-6.160E-2	9.408E-1	1.110E+0
-6.322E-2	9.700E-1	1.194E+0
-5.998E-2	9.473E-1	1.178E+0
-6.160E-2	9.441E-1	1.197E+0
-6.160E-2	9.603E-1	1.210E+0
-6.160E-2	9.246E-1	1.106E+0
-5.998E-2	9.733E-1	1.178E+0
-6.160E-2	9.473E-1	1.181E+0
-6.322E-2	9.408E-1	1.168E+0
-6.322E-2	9.895E-1	1.132E+0
-5.998E-2	9.765E-1	1.152E+0
-6.322E-2	9.376E-1	1.191E+0
-6.484E-2	1.032E+0	1.171E+0
-6.484E-2	9.473E-1	1.142E+0
-5.998E-2	9.149E-1	1.191E+0
-6.484E-2	9.635E-1	1.152E+0
-6.160E-2	9.830E-1	1.184E+0
-6.322E-2	9.960E-1	1.148E+0
-5.673E-2	9.603E-1	1.132E+0
-6.160E-2	9.473E-1	1.207E+0
-6.160E-2	9.149E-1	1.161E+0
-6.322E-2	9.473E-1	1.106E+0
-6.160E-2	9.895E-1	1.113E+0
-6.322E-2	1.006E+0	1.139E+0
-6.809E-2	9.246E-1	1.106E+0
-6.484E-2	9.343E-1	1.129E+0
-5.998E-2	9.116E-1	1.233E+0
-6.322E-2	9.668E-1	1.165E+0
-6.322E-2	9.084E-1	1.184E+0
-6.160E-2	9.733E-1	1.197E+0
-6.160E-2	9.246E-1	1.139E+0
-6.160E-2	9.246E-1	1.181E+0
-6.322E-2	9.538E-1	1.191E+0
-6.160E-2	9.505E-1	1.119E+0
-5.998E-2	9.538E-1	1.142E+0
-5.835E-2	9.830E-1	1.103E+0
-6.484E-2	1.006E+0	1.178E+0
-6.322E-2	9.603E-1	1.197E+0
-5.998E-2	9.668E-1	1.194E+0
-6.160E-2	1.009E+0	1.148E+0
-6.322E-2	9.311E-1	1.116E+0
-6.160E-2	9.408E-1	1.119E+0
-6.160E-2	9.343E-1	1.113E+0
-5.998E-2	9.278E-1	1.178E+0
-6.322E-2	9.505E-1	1.200E+0
-6.322E-2	9.830E-1	1.204E+0
-5.835E-2	9.927E-1	1.168E+0
-5.835E-2	9.700E-1	1.236E+0
-6.160E-2	9.668E-1	1.145E+0
-6.160E-2	9.214E-1	1.174E+0
-5.673E-2	9.343E-1	1.171E+0
-6.160E-2	9.278E-1	1.132E+0
-6.322E-2	9.214E-1	1.168E+0
-6.484E-2	9.570E-1	1.132E+0
-5.998E-2	9.311E-1	1.184E+0
-6.160E-2	1.006E+0	1.174E+0
-6.484E-2	9.311E-1	1.165E+0
-5.998E-2	9.376E-1	1.158E+0
-6.160E-2	9.960E-1	1.074E+0
-6.160E-2	9.311E-1	1.168E+0
-6.484E-2	9.668E-1	1.184E+0
-6.484E-2	9.311E-1	1.142E+0
-5.998E-2	9.668E-1	1.191E+0
-6.160E-2	9.603E-1	1.191E+0
-6.322E-2	9.668E-1	1.165E+0
-6.322E-2	9.376E-1	1.220E+0
-5.998E-2	9.441E-1	1.181E+0
-6.322E-2	9.603E-1	1.155E+0
-6.322E-2	9.408E-1	1.165E+0
-5.998E-2	9.830E-1	1.132E+0
-5.998E-2	9.765E-1	1.145E+0
-5.998E-2	9.084E-1	1.200E+0
-6.322E-2	9.927E-1	1.191E+0
-6.322E-2	9.668E-1	1.184E+0
-5.998E-2	9.214E-1	1.135E+0
-5.998E-2	1.012E+0	1.178E+0
-6.322E-2	9.505E-1	1.158E+0
-6.160E-2	9.538E-1	1.194E+0
-6.160E-2	9.473E-1	1.148E+0
-6.484E-2	9.408E-1	1.087E+0
-6.646E-2	9.538E-1	1.129E+0
-6.322E-2	9.635E-1	1.181E+0
-5.998E-2	9.668E-1	1.122E+0
-6.160E-2	9.765E-1	1.197E+0
-6.322E-2	9.246E-1	1.230E+0
-6.160E-2	9.408E-1	1.171E+0
-6.160E-2	9.895E-1	1.084E+0
-5.998E-2	9.473E-1	1.093E+0
-6.322E-2	9.603E-1	1.155E+0
-6.160E-2	9.149E-1	1.184E+0
-5.835E-2	9.505E-1	1.171E+0
-5.835E-2	9.960E-1	1.174E+0
-6.322E-2	9.246E-1	1.106E+0
-6.322E-2	9.246E-1	1.161E+0
-6.322E-2	9.895E-1	1.084E+0
-5.998E-2	9.992E-1	1.171E+0
-6.646E-2	9.603E-1	1.194E+0
-5.998E-2	9.733E-1	1.194E+0
-6.160E-2	9.830E-1	1.126E+0
-5.998E-2	1.009E+0	1.113E+0
-6.322E-2	9.376E-1	1.119E+0
-5.998E-2	9.473E-1	1.110E+0
-5.998E-2	9.603E-1	1.171E+0
-6.160E-2	9.797E-1	1.226E+0
-6.322E-2	9.538E-1	1.187E+0
-6.322E-2	9.570E-1	1.110E+0
-5.998E-2	9.797E-1	1.161E+0
-6.160E-2	9.700E-1	1.126E+0
-6.322E-2	9.538E-1	1.148E+0
-6.160E-2	9.830E-1	1.217E+0
-5.998E-2	9.441E-1	1.122E+0
-5.998E-2	1.002E+0	1.142E+0
-5.998E-2	9.927E-1	1.158E+0
-6.484E-2	9.278E-1	1.158E+0
-5.998E-2	9.570E-1	1.200E+0
-5.998E-2	9.441E-1	1.122E+0
-6.322E-2	8.986E-1	1.139E+0
-5.998E-2	9.733E-1	1.113E+0
-6.322E-2	9.960E-1	1.184E+0
-6.160E-2	9.214E-1	1.174E+0
-6.322E-2	9.408E-1	1.171E+0
-5.998E-2	9.441E-1	1.126E+0
-6.160E-2	9.668E-1	1.087E+0
-5.998E-2	9.311E-1	1.181E+0
-6.160E-2	9.765E-1	1.161E+0
-5.998E-2	9.441E-1	1.184E+0
-5.835E-2	9.343E-1	1.148E+0
-6.160E-2	9.441E-1	1.142E+0
-6.484E-2	9.765E-1	1.200E+0
-5.998E-2	9.538E-1	1.087E+0
-5.998E-2	9.376E-1	1.197E+0
-6.160E-2	9.570E-1	1.197E+0
-6.322E-2	9.927E-1	1.171E+0
-6.322E-2	1.006E+0	1.148E+0
-5.998E-2	9.668E-1	1.191E+0
-6.322E-2	9.311E-1	1.145E+0
-6.160E-2	9.862E-1	1.178E+0
-5.998E-2	9.895E-1	1.184E+0
-5.998E-2	9.214E-1	1.197E+0
-5.998E-2	9.441E-1	1.174E+0
-6.322E-2	9.797E-1	1.165E+0
-6.322E-2	9.570E-1	1.187E+0
-5.998E-2	9.084E-1	1.122E+0
-5.998E-2	1.006E+0	1.135E+0
-5.998E-2	9.797E-1	1.139E+0
-5.835E-2	9.895E-1	1.197E+0
-5.835E-2	9.473E-1	1.161E+0
-6.322E-2	1.006E+0	1.197E+0
-6.484E-2	9.181E-1	1.165E+0
-6.484E-2	9.214E-1	1.161E+0
-5.835E-2	9.603E-1	1.126E+0
-5.998E-2	9.635E-1	1.168E+0
-6.322E-2	9.505E-1	1.064E+0
-6.322E-2	9.862E-1	1.139E+0
-6.160E-2	1.002E+0	1.126E+0
-6.160E-2	9.668E-1	1.126E+0
-5.998E-2	9.765E-1	1.084E+0
-6.160E-2	9.603E-1	1.168E+0
-5.998E-2	9.311E-1	1.139E+0
-5.998E-2	9.862E-1	1.158E+0
-6.322E-2	9.927E-1	1.126E+0
-6.484E-2	9.733E-1	1.142E+0
-6.160E-2	9.635E-1	1.226E+0
-6.484E-2	9.992E-1	1.152E+0
-6.322E-2	9.408E-1	1.174E+0
-6.484E-2	9.668E-1	1.135E+0
-5.835E-2	9.603E-1	1.132E+0
-6.160E-2	9.960E-1	1.139E+0
-6.160E-2	9.635E-1	1.135E+0
-6.160E-2	9.116E-1	1.217E+0
-5.998E-2	9.278E-1	1.184E+0
-6.322E-2	9.895E-1	1.093E+0
-6.322E-2	9.473E-1	1.194E+0
-5.998E-2	9.343E-1	1.148E+0
-6.160E-2	9.927E-1	1.158E+0
-6.160E-2	9.765E-1	1.116E+0
-6.160E-2	9.246E-1	1.174E+0
-5.998E-2	9.408E-1	1.152E+0
-5.835E-2	9.214E-1	1.122E+0
-5.998E-2	9.700E-1	1.181E+0
-6.322E-2	9.408E-1	1.148E+0
-5.998E-2	9.797E-1	1.135E+0
-5.998E-2	9.733E-1	1.194E+0
-6.322E-2	9.797E-1	1.187E+0
-6.160E-2	9.376E-1	1.178E+0
-6.322E-2	1.012E+0	1.191E+0
-5.998E-2	9.992E-1	1.097E+0
-6.160E-2	9.441E-1	1.165E+0
-6.160E-2	9.668E-1	1.220E+0
-6.160E-2	9.700E-1	1.113E+0
-5.835E-2	9.797E-1	1.126E+0
-6.322E-2	9.538E-1	1.135E+0
-6.160E-2	9.343E-1	1.252E+0
-5.998E-2	9.376E-1	1.148E+0
-5.998E-2	9.895E-1	1.129E+0
-6.484E-2	9.473E-1	1.204E+0
-6.160E-2	9.668E-1	1.119E+0
-6.322E-2	9.927E-1	1.148E+0
-5.835E-2	9.441E-1	1.184E+0
-6.160E-2	9.992E-1	1.077E+0
-6.322E-2	9.635E-1	1.155E+0
-6.484E-2	1.002E+0	1.197E+0
-5.835E-2	9.084E-1	1.155E+0
-5.998E-2	9.441E-1	1.148E+0
-6.160E-2	9.441E-1	1.132E+0
-6.160E-2	9.181E-1	1.161E+0
-5.998E-2	9.635E-1	1.184E+0
-6.322E-2	1.012E+0	1.174E+0
-6.322E-2	1.009E+0	1.132E+0
-6.160E-2	9.960E-1	1.139E+0
-5.835E-2	9.408E-1	1.181E+0
-6.160E-2	9.441E-1	1.181E+0
-6.160E-2	9.441E-1	1.178E+0
-6.484E-2	9.765E-1	1.122E+0
-5.998E-2	9.927E-1	1.161E+0
-5.998E-2	9.733E-1	1.178E+0
-6.322E-2	1.006E+0	1.135E+0
-6.484E-2	9.181E-1	1.152E+0
-5.998E-2	9.733E-1	1.142E+0
-5.998E-2	9.668E-1	1.165E+0
-5.998E-2	9.505E-1	1.165E+0
-6.322E-2	9.181E-1	1.165E+0
-5.835E-2	9.441E-1	1.191E+0
-6.322E-2	9.408E-1	1.152E+0
-6.322E-2	9.441E-1	1.171E+0
-6.160E-2	9.116E-1	1.194E+0
-5.835E-2	9.311E-1	1.148E+0
-6.322E-2	9.376E-1	1.139E+0
-6.160E-2	9.376E-1	1.243E+0
-6.322E-2	9.376E-1	1.142E+0
-5.349E-2	9.214E-1	1.129E+0
-5.998E-2	9.505E-1	1.181E+0
-6.484E-2	9.765E-1	1.119E+0
-6.484E-2	9.538E-1	1.168E+0
-5.998E-2	9.538E-1	1.191E+0
-5.835E-2	9.895E-1	1.262E+0
-5.998E-2	9.668E-1	1.139E+0
-6.322E-2	9.570E-1	1.152E+0
-6.160E-2	9.862E-1	1.171E+0
-5.998E-2	8.597E-1	1.119E+0
-6.322E-2	8.857E-1	1.113E+0
-6.160E-2	9.505E-1	1.126E+0
-5.998E-2	9.603E-1	1.106E+0
-5.998E-2	9.538E-1	1.158E+0
-6.160E-2	9.700E-1	1.191E+0
-6.160E-2	9.311E-1	1.197E+0
-6.160E-2	9.408E-1	1.126E+0
-5.998E-2	9.862E-1	1.158E+0
-5.998E-2	9.635E-1	1.132E+0
-6.160E-2	9.311E-1	1.165E+0
-5.998E-2	1.002E+0	1.103E+0
-5.998E-2	9.343E-1	1.174E+0
-6.484E-2	8.986E-1	1.220E+0
-6.160E-2	9.051E-1	1.204E+0
-6.160E-2	9.635E-1	1.155E+0
-5.998E-2	1.002E+0	1.122E+0
-6.160E-2	9.278E-1	1.126E+0
-6.160E-2	1.025E+0	1.110E+0
-5.835E-2	9.473E-1	1.161E+0
-5.835E-2	9.084E-1	1.148E+0
-6.322E-2	9.538E-1	1.158E+0
-5.835E-2	9.408E-1	1.155E+0
-5.835E-2	9.505E-1	1.158E+0
-6.160E-2	9.473E-1	1.178E+0
-6.322E-2	9.700E-1	1.116E+0
-5.998E-2	9.603E-1	1.184E+0
-5.835E-2	9.733E-1	1.155E+0
-5.998E-2	9.408E-1	1.200E+0
-6.322E-2	9.343E-1	1.142E+0
-5.998E-2	9.473E-1	1.204E+0
-5.998E-2	9.084E-1	1.155E+0
-5.998E-2	9.733E-1	1.174E+0
-6.322E-2	9.862E-1	1.171E+0
-6.160E-2	9.765E-1	1.155E+0
-5.998E-2	9.960E-1	1.135E+0
-5.673E-2	9.603E-1	1.168E+0
-6.322E-2	9.895E-1	1.135E+0
-5.998E-2	9.765E-1	1.152E+0
-6.160E-2	9.214E-1	1.161E+0
-5.835E-2	9.441E-1	1.122E+0
-6.160E-2	9.408E-1	1.148E+0
-5.998E-2	9.505E-1	1.129E+0
-5.998E-2	9.862E-1	1.184E+0
-5.998E-2	9.538E-1	1.148E+0
-6.160E-2	8.922E-1	1.204E+0
-5.998E-2	9.603E-1	1.194E+0
-5.998E-2	9.246E-1	1.106E+0
-5.673E-2	9.635E-1	1.174E+0
-6.160E-2	9.311E-1	1.152E+0
-6.322E-2	9.214E-1	1.103E+0
-5.835E-2	9.408E-1	1.135E+0
-5.998E-2	9.441E-1	1.116E+0
-6.484E-2	9.603E-1	1.158E+0
-5.673E-2	9.538E-1	1.093E+0
-5.835E-2	9.538E-1	1.097E+0
-5.835E-2	9.603E-1	1.181E+0
-6.160E-2	9.441E-1	1.135E+0
-5.998E-2	9.570E-1	1.174E+0
-6.160E-2	9.343E-1	1.135E+0
-5.998E-2	9.084E-1	1.174E+0
-6.322E-2	9.116E-1	1.191E+0
-6.160E-2	9.311E-1	1.103E+0
-5.998E-2	9.765E-1	1.061E+0
-5.673E-2	9.538E-1	1.142E+0
[truncated: 147,858 more rows]
