# Supplementary material for: Improved ANAP incorporation and VCF analysis reveal details of P2X7 current facilitation and a limited conformational interplay between ATP binding and the intracellular ballast domain
Source: eLife. 2023 Jan 4;12:e82479. doi: 10.7554/eLife.82479 (PMC9859053; doi:10.7554/eLife.82479)
Supplement: Figure 6—figure supplement 1—source data 1. [file elife-82479-fig6-figsupp1-data1.zip › Figure-6_figure-supplement-1_source-data-1/Fig-6_fig-suppl-1_A-2_b01#02.csv]

-2.141E-1	2.676E+0	3.513E+0
-2.189E-1	2.706E+0	3.442E+0
-2.157E-1	2.709E+0	3.471E+0
-2.157E-1	2.744E+0	3.510E+0
-2.173E-1	2.686E+0	3.507E+0
-2.173E-1	2.731E+0	3.461E+0
-2.173E-1	2.835E+0	3.529E+0
-2.124E-1	2.634E+0	3.539E+0
-2.173E-1	2.706E+0	3.536E+0
-2.173E-1	2.667E+0	3.478E+0
-2.173E-1	2.624E+0	3.559E+0
-2.141E-1	2.696E+0	3.533E+0
-2.173E-1	2.683E+0	3.578E+0
-2.222E-1	2.663E+0	3.539E+0
-2.157E-1	2.680E+0	3.591E+0
-2.124E-1	2.592E+0	3.568E+0
-2.206E-1	2.631E+0	3.536E+0
-2.189E-1	2.621E+0	3.478E+0
-2.173E-1	2.715E+0	3.552E+0
-2.141E-1	2.654E+0	3.513E+0
-2.124E-1	2.615E+0	3.565E+0
-2.189E-1	2.680E+0	3.614E+0
-2.157E-1	2.608E+0	3.546E+0
-2.108E-1	2.663E+0	3.542E+0
-2.157E-1	2.680E+0	3.640E+0
-2.173E-1	2.650E+0	3.520E+0
-2.173E-1	2.634E+0	3.513E+0
-2.157E-1	2.754E+0	3.491E+0
-2.157E-1	2.663E+0	3.536E+0
-2.157E-1	2.667E+0	3.507E+0
-2.124E-1	2.673E+0	3.653E+0
-2.141E-1	2.689E+0	3.442E+0
-2.157E-1	2.757E+0	3.562E+0
-2.173E-1	2.608E+0	3.523E+0
-2.157E-1	2.790E+0	3.562E+0
-2.124E-1	2.706E+0	3.517E+0
-2.157E-1	2.589E+0	3.426E+0
-2.189E-1	2.663E+0	3.572E+0
-2.141E-1	2.670E+0	3.549E+0
-2.124E-1	2.774E+0	3.533E+0
-2.173E-1	2.660E+0	3.384E+0
-2.189E-1	2.741E+0	3.510E+0
-2.141E-1	2.676E+0	3.500E+0
-2.157E-1	2.735E+0	3.500E+0
-2.173E-1	2.709E+0	3.666E+0
-2.157E-1	2.598E+0	3.445E+0
-2.157E-1	2.654E+0	3.572E+0
-2.157E-1	2.696E+0	3.416E+0
-2.157E-1	2.754E+0	3.536E+0
-2.173E-1	2.670E+0	3.500E+0
-2.157E-1	2.715E+0	3.390E+0
-2.141E-1	2.667E+0	3.529E+0
-2.157E-1	2.748E+0	3.614E+0
-2.157E-1	2.764E+0	3.513E+0
-2.124E-1	2.686E+0	3.682E+0
-2.141E-1	2.637E+0	3.439E+0
-2.173E-1	2.715E+0	3.533E+0
-2.189E-1	2.693E+0	3.617E+0
-2.124E-1	2.670E+0	3.559E+0
-2.157E-1	2.764E+0	3.471E+0
-2.157E-1	2.660E+0	3.517E+0
-2.189E-1	2.689E+0	3.536E+0
-2.173E-1	2.696E+0	3.491E+0
-2.124E-1	2.722E+0	3.478E+0
-2.141E-1	2.644E+0	3.429E+0
-2.189E-1	2.715E+0	3.533E+0
-2.141E-1	2.660E+0	3.572E+0
-2.124E-1	2.715E+0	3.598E+0
-2.173E-1	2.641E+0	3.536E+0
-2.173E-1	2.696E+0	3.468E+0
-2.141E-1	2.764E+0	3.562E+0
-2.157E-1	2.585E+0	3.562E+0
-2.189E-1	2.654E+0	3.517E+0
-2.173E-1	2.631E+0	3.510E+0
-2.157E-1	2.654E+0	3.406E+0
-2.124E-1	2.647E+0	3.601E+0
-2.189E-1	2.689E+0	3.445E+0
-2.206E-1	2.767E+0	3.539E+0
-2.157E-1	2.693E+0	3.585E+0
-2.157E-1	2.676E+0	3.500E+0
-2.189E-1	2.641E+0	3.481E+0
-2.189E-1	2.686E+0	3.549E+0
-2.141E-1	2.657E+0	3.481E+0
-2.157E-1	2.706E+0	3.601E+0
-2.173E-1	2.615E+0	3.529E+0
-2.173E-1	2.618E+0	3.325E+0
-2.141E-1	2.706E+0	3.607E+0
-2.141E-1	2.654E+0	3.529E+0
-2.157E-1	2.670E+0	3.523E+0
-2.189E-1	2.748E+0	3.507E+0
-2.141E-1	2.654E+0	3.588E+0
-2.157E-1	2.628E+0	3.529E+0
-2.141E-1	2.621E+0	3.442E+0
-2.189E-1	2.728E+0	3.529E+0
-2.124E-1	2.657E+0	3.533E+0
-2.124E-1	2.579E+0	3.500E+0
-2.206E-1	2.654E+0	3.549E+0
-2.173E-1	2.628E+0	3.432E+0
-2.157E-1	2.706E+0	3.504E+0
-2.141E-1	2.654E+0	3.594E+0
-2.157E-1	2.683E+0	3.458E+0
-2.206E-1	2.673E+0	3.559E+0
-2.157E-1	2.735E+0	3.461E+0
-2.124E-1	2.718E+0	3.607E+0
-2.141E-1	2.602E+0	3.500E+0
-2.141E-1	2.709E+0	3.468E+0
-2.141E-1	2.748E+0	3.552E+0
-2.141E-1	2.774E+0	3.523E+0
-2.173E-1	2.696E+0	3.565E+0
-2.189E-1	2.647E+0	3.520E+0
-2.141E-1	2.728E+0	3.542E+0
-2.157E-1	2.657E+0	3.409E+0
-2.173E-1	2.647E+0	3.487E+0
-2.173E-1	2.718E+0	3.555E+0
-2.124E-1	2.689E+0	3.565E+0
-2.124E-1	2.667E+0	3.523E+0
-2.157E-1	2.706E+0	3.523E+0
-2.222E-1	2.712E+0	3.542E+0
-2.141E-1	2.654E+0	3.620E+0
-2.157E-1	2.618E+0	3.562E+0
-2.141E-1	2.735E+0	3.500E+0
-2.189E-1	2.618E+0	3.474E+0
-2.141E-1	2.728E+0	3.523E+0
-2.141E-1	2.696E+0	3.529E+0
-2.189E-1	2.757E+0	3.526E+0
-2.157E-1	2.667E+0	3.500E+0
-2.141E-1	2.693E+0	3.445E+0
-2.092E-1	2.660E+0	3.455E+0
-2.141E-1	2.731E+0	3.500E+0
-2.173E-1	2.680E+0	3.504E+0
-2.141E-1	2.637E+0	3.533E+0
-2.124E-1	2.654E+0	3.643E+0
-2.157E-1	2.712E+0	3.510E+0
-2.206E-1	2.741E+0	3.474E+0
-2.108E-1	2.699E+0	3.559E+0
-2.124E-1	2.605E+0	3.598E+0
-2.157E-1	2.754E+0	3.504E+0
-2.189E-1	2.670E+0	3.513E+0
-2.141E-1	2.650E+0	3.539E+0
-2.141E-1	2.644E+0	3.474E+0
-2.173E-1	2.660E+0	3.413E+0
-2.157E-1	2.693E+0	3.517E+0
-2.141E-1	2.657E+0	3.572E+0
-2.124E-1	2.715E+0	3.549E+0
-2.173E-1	2.764E+0	3.468E+0
-2.189E-1	2.712E+0	3.559E+0
-2.141E-1	2.673E+0	3.539E+0
-2.124E-1	2.735E+0	3.559E+0
-2.173E-1	2.728E+0	3.513E+0
-2.206E-1	2.706E+0	3.568E+0
-2.108E-1	2.676E+0	3.494E+0
-2.141E-1	2.595E+0	3.461E+0
-2.157E-1	2.673E+0	3.517E+0
-2.189E-1	2.715E+0	3.565E+0
-2.157E-1	2.676E+0	3.406E+0
-2.124E-1	2.725E+0	3.448E+0
-2.141E-1	2.725E+0	3.542E+0
-2.157E-1	2.641E+0	3.497E+0
-2.157E-1	2.709E+0	3.585E+0
-2.141E-1	2.621E+0	3.429E+0
-2.173E-1	2.680E+0	3.510E+0
-2.173E-1	2.689E+0	3.465E+0
-2.157E-1	2.767E+0	3.624E+0
-2.124E-1	2.696E+0	3.633E+0
-2.141E-1	2.660E+0	3.422E+0
-2.173E-1	2.628E+0	3.517E+0
-2.141E-1	2.731E+0	3.487E+0
-2.141E-1	2.670E+0	3.517E+0
-2.141E-1	2.738E+0	3.624E+0
-2.157E-1	2.735E+0	3.601E+0
-2.141E-1	2.696E+0	3.549E+0
-2.124E-1	2.647E+0	3.513E+0
-2.157E-1	2.618E+0	3.536E+0
-2.189E-1	2.722E+0	3.533E+0
-2.141E-1	2.560E+0	3.598E+0
-2.108E-1	2.702E+0	3.465E+0
-2.141E-1	2.686E+0	3.474E+0
-2.173E-1	2.676E+0	3.555E+0
-2.124E-1	2.654E+0	3.572E+0
-2.141E-1	2.722E+0	3.510E+0
-2.189E-1	2.647E+0	3.578E+0
-2.157E-1	2.667E+0	3.455E+0
-2.157E-1	2.735E+0	3.513E+0
-2.108E-1	2.595E+0	3.601E+0
-2.141E-1	2.790E+0	3.452E+0
-2.157E-1	2.637E+0	3.555E+0
-2.124E-1	2.702E+0	3.552E+0
-2.076E-1	2.611E+0	3.465E+0
-2.157E-1	2.670E+0	3.559E+0
-2.173E-1	2.631E+0	3.633E+0
-2.124E-1	2.631E+0	3.546E+0
-2.124E-1	2.667E+0	3.565E+0
-2.157E-1	2.699E+0	3.448E+0
-2.157E-1	2.634E+0	3.546E+0
-2.141E-1	2.647E+0	3.650E+0
-2.108E-1	2.624E+0	3.396E+0
-2.173E-1	2.673E+0	3.662E+0
-2.157E-1	2.770E+0	3.377E+0
-2.141E-1	2.722E+0	3.448E+0
-2.124E-1	2.680E+0	3.474E+0
-2.157E-1	2.647E+0	3.581E+0
-2.189E-1	2.618E+0	3.491E+0
-2.141E-1	2.647E+0	3.575E+0
-2.108E-1	2.537E+0	3.529E+0
-2.189E-1	2.553E+0	3.536E+0
-2.157E-1	2.667E+0	3.523E+0
-2.157E-1	2.696E+0	3.474E+0
-2.092E-1	2.686E+0	3.555E+0
-2.173E-1	2.706E+0	3.484E+0
-2.189E-1	2.709E+0	3.578E+0
-2.141E-1	2.631E+0	3.588E+0
-2.124E-1	2.706E+0	3.555E+0
-2.141E-1	2.715E+0	3.468E+0
-2.173E-1	2.702E+0	3.585E+0
-2.124E-1	2.689E+0	3.575E+0
-2.124E-1	2.654E+0	3.478E+0
-2.173E-1	2.738E+0	3.468E+0
-2.173E-1	2.673E+0	3.546E+0
-2.141E-1	2.660E+0	3.422E+0
-2.124E-1	2.702E+0	3.455E+0
-2.141E-1	2.621E+0	3.377E+0
-2.173E-1	2.654E+0	3.581E+0
-2.141E-1	2.806E+0	3.406E+0
-2.141E-1	2.654E+0	3.588E+0
-2.173E-1	2.673E+0	3.552E+0
-2.173E-1	2.680E+0	3.533E+0
-2.141E-1	2.650E+0	3.465E+0
-2.108E-1	2.634E+0	3.662E+0
-2.141E-1	2.725E+0	3.529E+0
-2.189E-1	2.621E+0	3.601E+0
-2.141E-1	2.693E+0	3.504E+0
-2.124E-1	2.628E+0	3.536E+0
-2.141E-1	2.641E+0	3.559E+0
-2.173E-1	2.569E+0	3.481E+0
-2.157E-1	2.686E+0	3.504E+0
-2.108E-1	2.735E+0	3.581E+0
-2.157E-1	2.731E+0	3.445E+0
-2.173E-1	2.683E+0	3.539E+0
-2.124E-1	2.650E+0	3.533E+0
-2.092E-1	2.660E+0	3.504E+0
-2.157E-1	2.628E+0	3.601E+0
-2.157E-1	2.793E+0	3.478E+0
-2.141E-1	2.676E+0	3.481E+0
-2.124E-1	2.624E+0	3.529E+0
-2.124E-1	2.783E+0	3.536E+0
-2.157E-1	2.641E+0	3.478E+0
-2.108E-1	2.644E+0	3.494E+0
-2.141E-1	2.650E+0	3.494E+0
-2.157E-1	2.654E+0	3.413E+0
-2.173E-1	2.660E+0	3.650E+0
-2.141E-1	2.667E+0	3.572E+0
-2.124E-1	2.822E+0	3.539E+0
-2.173E-1	2.761E+0	3.536E+0
-2.173E-1	2.683E+0	3.452E+0
-2.141E-1	2.702E+0	3.507E+0
-2.108E-1	2.689E+0	3.529E+0
-2.141E-1	2.673E+0	3.542E+0
-2.157E-1	2.728E+0	3.445E+0
-2.108E-1	2.718E+0	3.581E+0
-2.124E-1	2.686E+0	3.565E+0
-2.157E-1	2.699E+0	3.504E+0
-2.173E-1	2.715E+0	3.491E+0
-2.157E-1	2.702E+0	3.578E+0
-2.124E-1	2.611E+0	3.555E+0
-2.141E-1	2.702E+0	3.559E+0
-2.173E-1	2.754E+0	3.559E+0
-2.108E-1	2.621E+0	3.601E+0
-2.108E-1	2.644E+0	3.448E+0
-2.124E-1	2.689E+0	3.601E+0
-2.173E-1	2.718E+0	3.630E+0
-2.108E-1	2.715E+0	3.526E+0
-2.124E-1	2.631E+0	3.416E+0
-2.157E-1	2.702E+0	3.675E+0
-2.206E-1	2.654E+0	3.630E+0
-2.108E-1	2.631E+0	3.513E+0
-2.124E-1	2.605E+0	3.523E+0
-2.141E-1	2.663E+0	3.494E+0
-2.141E-1	2.663E+0	3.552E+0
-2.124E-1	2.702E+0	3.445E+0
-2.108E-1	2.569E+0	3.591E+0
-2.141E-1	2.660E+0	3.611E+0
-2.173E-1	2.731E+0	3.474E+0
-2.124E-1	2.725E+0	3.452E+0
-2.124E-1	2.585E+0	3.598E+0
-2.124E-1	2.637E+0	3.588E+0
-2.173E-1	2.693E+0	3.594E+0
-2.124E-1	2.644E+0	3.542E+0
-2.141E-1	2.663E+0	3.474E+0
-2.157E-1	2.654E+0	3.474E+0
-2.141E-1	2.618E+0	3.426E+0
-2.092E-1	2.706E+0	3.581E+0
-2.124E-1	2.712E+0	3.546E+0
-2.124E-1	2.673E+0	3.630E+0
-2.157E-1	2.634E+0	3.494E+0
-2.108E-1	2.676E+0	3.439E+0
-2.076E-1	2.712E+0	3.572E+0
-2.124E-1	2.667E+0	3.588E+0
-2.157E-1	2.715E+0	3.471E+0
-2.124E-1	2.683E+0	3.536E+0
-2.124E-1	2.641E+0	3.442E+0
-2.141E-1	2.680E+0	3.358E+0
-2.124E-1	2.683E+0	3.526E+0
-2.108E-1	2.676E+0	3.536E+0
-2.108E-1	2.806E+0	3.445E+0
-2.141E-1	2.686E+0	3.445E+0
-2.157E-1	2.631E+0	3.484E+0
-2.141E-1	2.628E+0	3.471E+0
-2.124E-1	2.637E+0	3.465E+0
-2.124E-1	2.686E+0	3.529E+0
-2.157E-1	2.667E+0	3.491E+0
-2.141E-1	2.748E+0	3.562E+0
-2.124E-1	2.790E+0	3.517E+0
-2.124E-1	2.598E+0	3.513E+0
-2.157E-1	2.686E+0	3.572E+0
-2.108E-1	2.576E+0	3.455E+0
-2.092E-1	2.722E+0	3.520E+0
-2.124E-1	2.712E+0	3.471E+0
-2.141E-1	2.624E+0	3.468E+0
-2.108E-1	2.696E+0	3.510E+0
-2.124E-1	2.683E+0	3.542E+0
-2.124E-1	2.686E+0	3.562E+0
-2.189E-1	2.660E+0	3.435E+0
-2.108E-1	2.706E+0	3.533E+0
-2.108E-1	2.667E+0	3.555E+0
-2.124E-1	2.712E+0	3.442E+0
-2.157E-1	2.725E+0	3.552E+0
-2.124E-1	2.644E+0	3.461E+0
-2.092E-1	2.654E+0	3.542E+0
-2.124E-1	2.693E+0	3.620E+0
-2.141E-1	2.621E+0	3.461E+0
-2.141E-1	2.767E+0	3.504E+0
-2.092E-1	2.621E+0	3.507E+0
-2.124E-1	2.735E+0	3.478E+0
-2.157E-1	2.663E+0	3.510E+0
-2.124E-1	2.699E+0	3.598E+0
-2.108E-1	2.605E+0	3.572E+0
-2.157E-1	2.764E+0	3.568E+0
-2.157E-1	2.702E+0	3.448E+0
-2.141E-1	2.615E+0	3.552E+0
-2.108E-1	2.683E+0	3.640E+0
-2.124E-1	2.715E+0	3.533E+0
-2.157E-1	2.683E+0	3.497E+0
-2.108E-1	2.680E+0	3.575E+0
-2.092E-1	2.696E+0	3.559E+0
-2.157E-1	2.686E+0	3.578E+0
-2.141E-1	2.569E+0	3.578E+0
-2.124E-1	2.702E+0	3.510E+0
-2.092E-1	2.774E+0	3.529E+0
-2.141E-1	2.774E+0	3.640E+0
-2.141E-1	2.670E+0	3.552E+0
-2.124E-1	2.767E+0	3.471E+0
-2.092E-1	2.683E+0	3.526E+0
-2.157E-1	2.654E+0	3.601E+0
-2.141E-1	2.631E+0	3.513E+0
-2.141E-1	2.680E+0	3.533E+0
-2.108E-1	2.624E+0	3.455E+0
-2.108E-1	2.624E+0	3.487E+0
-2.141E-1	2.709E+0	3.445E+0
-2.108E-1	2.748E+0	3.406E+0
-2.092E-1	2.660E+0	3.552E+0
-2.108E-1	2.702E+0	3.520E+0
-2.124E-1	2.667E+0	3.529E+0
-2.124E-1	2.796E+0	3.445E+0
-2.124E-1	2.624E+0	3.500E+0
-2.141E-1	2.644E+0	3.539E+0
-2.173E-1	2.663E+0	3.513E+0
-2.124E-1	2.735E+0	3.491E+0
-2.092E-1	2.644E+0	3.452E+0
-2.108E-1	2.709E+0	3.520E+0
-2.141E-1	2.611E+0	3.500E+0
-2.108E-1	2.693E+0	3.552E+0
-2.076E-1	2.735E+0	3.497E+0
-2.141E-1	2.748E+0	3.497E+0
-2.173E-1	2.718E+0	3.517E+0
-2.108E-1	2.611E+0	3.471E+0
-2.060E-1	2.738E+0	3.526E+0
-2.124E-1	2.715E+0	3.497E+0
-2.108E-1	2.754E+0	3.478E+0
-2.124E-1	2.667E+0	3.500E+0
-2.092E-1	2.706E+0	3.435E+0
-2.124E-1	2.689E+0	3.474E+0
-2.124E-1	2.657E+0	3.520E+0
-2.108E-1	2.696E+0	3.585E+0
-2.092E-1	2.702E+0	3.552E+0
-2.124E-1	2.598E+0	3.575E+0
-2.157E-1	2.654E+0	3.491E+0
-2.141E-1	2.702E+0	3.585E+0
-2.076E-1	2.647E+0	3.354E+0
-2.141E-1	2.715E+0	3.565E+0
-2.157E-1	2.621E+0	3.520E+0
-2.141E-1	2.735E+0	3.555E+0
-2.092E-1	2.670E+0	3.559E+0
-2.124E-1	2.689E+0	3.435E+0
-2.141E-1	2.680E+0	3.474E+0
-2.108E-1	2.731E+0	3.396E+0
-2.076E-1	2.637E+0	3.452E+0
-2.124E-1	2.605E+0	3.555E+0
-2.173E-1	2.660E+0	3.455E+0
-2.124E-1	2.683E+0	3.575E+0
-2.108E-1	2.715E+0	3.523E+0
-2.124E-1	2.693E+0	3.552E+0
-2.124E-1	2.689E+0	3.526E+0
-2.141E-1	2.654E+0	3.468E+0
-2.092E-1	2.644E+0	3.533E+0
-2.124E-1	2.741E+0	3.409E+0
-2.173E-1	2.735E+0	3.426E+0
-2.124E-1	2.611E+0	3.546E+0
-2.092E-1	2.605E+0	3.539E+0
-2.124E-1	2.582E+0	3.478E+0
-2.141E-1	2.715E+0	3.494E+0
-2.141E-1	2.667E+0	3.594E+0
-2.108E-1	2.660E+0	3.536E+0
-2.124E-1	2.712E+0	3.458E+0
-2.157E-1	2.628E+0	3.510E+0
-2.141E-1	2.637E+0	3.510E+0
-2.124E-1	2.715E+0	3.452E+0
-2.141E-1	2.725E+0	3.494E+0
-2.141E-1	2.631E+0	3.500E+0
-2.108E-1	2.650E+0	3.416E+0
-2.124E-1	2.715E+0	3.491E+0
-2.124E-1	2.654E+0	3.555E+0
-2.157E-1	2.686E+0	3.539E+0
-2.092E-1	2.718E+0	3.439E+0
-2.124E-1	2.715E+0	3.487E+0
-2.124E-1	2.602E+0	3.542E+0
-2.141E-1	2.738E+0	3.568E+0
-2.108E-1	2.605E+0	3.552E+0
-2.092E-1	2.641E+0	3.542E+0
-2.108E-1	2.670E+0	3.578E+0
-2.141E-1	2.663E+0	3.552E+0
-2.124E-1	2.754E+0	3.491E+0
-2.108E-1	2.731E+0	3.581E+0
-2.124E-1	2.712E+0	3.497E+0
-2.157E-1	2.611E+0	3.565E+0
-2.124E-1	2.696E+0	3.474E+0
-2.092E-1	2.647E+0	3.452E+0
-2.108E-1	2.660E+0	3.620E+0
-2.157E-1	2.573E+0	3.494E+0
-2.124E-1	2.667E+0	3.562E+0
-2.092E-1	2.624E+0	3.536E+0
-2.108E-1	2.706E+0	3.426E+0
-2.141E-1	2.657E+0	3.675E+0
-2.124E-1	2.634E+0	3.523E+0
-2.108E-1	2.706E+0	3.559E+0
-2.124E-1	2.699E+0	3.406E+0
-2.124E-1	2.634E+0	3.416E+0
-2.108E-1	2.767E+0	3.510E+0
-2.108E-1	2.696E+0	3.568E+0
-2.124E-1	2.683E+0	3.396E+0
-2.157E-1	2.744E+0	3.491E+0
-2.092E-1	2.693E+0	3.581E+0
-2.108E-1	2.654E+0	3.536E+0
-2.124E-1	2.605E+0	3.504E+0
-2.157E-1	2.689E+0	3.458E+0
-2.108E-1	2.680E+0	3.439E+0
-2.092E-1	2.738E+0	3.585E+0
-2.108E-1	2.663E+0	3.568E+0
-2.157E-1	2.696E+0	3.594E+0
-2.124E-1	2.641E+0	3.585E+0
-2.108E-1	2.621E+0	3.588E+0
-2.124E-1	2.696E+0	3.361E+0
-2.124E-1	2.660E+0	3.520E+0
-2.108E-1	2.657E+0	3.445E+0
-2.124E-1	2.693E+0	3.614E+0
-2.108E-1	2.670E+0	3.491E+0
-2.157E-1	2.709E+0	3.461E+0
-2.124E-1	2.650E+0	3.487E+0
-2.092E-1	2.647E+0	3.491E+0
-2.124E-1	2.693E+0	3.507E+0
-2.141E-1	2.595E+0	3.591E+0
-2.157E-1	2.637E+0	3.526E+0
-2.108E-1	2.628E+0	3.585E+0
-2.108E-1	2.689E+0	3.474E+0
-2.157E-1	2.680E+0	3.646E+0
-2.108E-1	2.686E+0	3.481E+0
-2.092E-1	2.702E+0	3.513E+0
-2.124E-1	2.757E+0	3.384E+0
-2.157E-1	2.608E+0	3.539E+0
-2.124E-1	2.608E+0	3.536E+0
-2.141E-1	2.754E+0	3.568E+0
-2.124E-1	2.576E+0	3.471E+0
-2.157E-1	2.670E+0	3.526E+0
-2.108E-1	2.647E+0	3.474E+0
-2.092E-1	2.744E+0	3.497E+0
-2.124E-1	2.641E+0	3.533E+0
-2.189E-1	2.663E+0	3.481E+0
-2.108E-1	2.598E+0	3.504E+0
-2.092E-1	2.667E+0	3.507E+0
-2.108E-1	2.608E+0	3.546E+0
-2.157E-1	2.686E+0	3.520E+0
-2.124E-1	2.628E+0	3.507E+0
-2.108E-1	2.582E+0	3.478E+0
-2.124E-1	2.585E+0	3.510E+0
-2.124E-1	2.706E+0	3.568E+0
-2.124E-1	2.553E+0	3.552E+0
-2.060E-1	2.611E+0	3.478E+0
-2.124E-1	2.725E+0	3.422E+0
-2.108E-1	2.738E+0	3.542E+0
-2.141E-1	2.748E+0	3.555E+0
-2.043E-1	2.621E+0	3.549E+0
-2.157E-1	2.654E+0	3.409E+0
-2.173E-1	2.686E+0	3.617E+0
-2.108E-1	2.647E+0	3.471E+0
-2.108E-1	2.667E+0	3.617E+0
-2.124E-1	2.693E+0	3.520E+0
-2.157E-1	2.686E+0	3.549E+0
-2.108E-1	2.683E+0	3.422E+0
-2.092E-1	2.693E+0	3.526E+0
-2.141E-1	2.676E+0	3.491E+0
-2.157E-1	2.744E+0	3.572E+0
-2.141E-1	2.550E+0	3.520E+0
-2.060E-1	2.744E+0	3.494E+0
-2.108E-1	2.624E+0	3.484E+0
-2.141E-1	2.696E+0	3.461E+0
-2.108E-1	2.624E+0	3.523E+0
-2.108E-1	2.722E+0	3.549E+0
-2.141E-1	2.728E+0	3.452E+0
-2.157E-1	2.706E+0	3.517E+0
-2.141E-1	2.618E+0	3.510E+0
-2.124E-1	2.689E+0	3.422E+0
-2.157E-1	2.689E+0	3.471E+0
-2.124E-1	2.706E+0	3.669E+0
-2.141E-1	2.751E+0	3.494E+0
-2.108E-1	2.582E+0	3.458E+0
-2.124E-1	2.667E+0	3.442E+0
-2.124E-1	2.689E+0	3.442E+0
-2.108E-1	2.637E+0	3.630E+0
-2.092E-1	2.693E+0	3.484E+0
-2.141E-1	2.650E+0	3.617E+0
-2.141E-1	2.605E+0	3.594E+0
-2.141E-1	2.644E+0	3.487E+0
-2.124E-1	2.644E+0	3.409E+0
-2.124E-1	2.696E+0	3.588E+0
-2.157E-1	2.731E+0	3.555E+0
-2.124E-1	2.787E+0	3.617E+0
-2.092E-1	2.634E+0	3.403E+0
-2.141E-1	2.624E+0	3.591E+0
-2.157E-1	2.809E+0	3.393E+0
-2.124E-1	2.709E+0	3.429E+0
-2.092E-1	2.686E+0	3.581E+0
-2.157E-1	2.618E+0	3.517E+0
-2.141E-1	2.615E+0	3.513E+0
-2.108E-1	2.637E+0	3.504E+0
-2.076E-1	2.650E+0	3.549E+0
-2.157E-1	2.663E+0	3.439E+0
-2.173E-1	2.715E+0	3.549E+0
-2.092E-1	2.693E+0	3.497E+0
-2.092E-1	2.556E+0	3.620E+0
-2.124E-1	2.660E+0	3.481E+0
-2.124E-1	2.670E+0	3.542E+0
-2.141E-1	2.657E+0	3.468E+0
-2.124E-1	2.718E+0	3.481E+0
-2.124E-1	2.706E+0	3.468E+0
-2.173E-1	2.731E+0	3.526E+0
-2.108E-1	2.670E+0	3.504E+0
-2.108E-1	2.706E+0	3.474E+0
-2.092E-1	2.624E+0	3.517E+0
-2.141E-1	2.615E+0	3.491E+0
-2.108E-1	2.654E+0	3.494E+0
-2.092E-1	2.660E+0	3.494E+0
-2.108E-1	2.686E+0	3.468E+0
-2.124E-1	2.770E+0	3.565E+0
-2.141E-1	2.654E+0	3.504E+0
-2.108E-1	2.650E+0	3.640E+0
-2.124E-1	2.689E+0	3.474E+0
-2.141E-1	2.585E+0	3.559E+0
-2.108E-1	2.641E+0	3.500E+0
-2.124E-1	2.657E+0	3.607E+0
-2.108E-1	2.647E+0	3.471E+0
-2.157E-1	2.673E+0	3.555E+0
-2.108E-1	2.647E+0	3.598E+0
-2.124E-1	2.689E+0	3.575E+0
-2.108E-1	2.718E+0	3.565E+0
-2.141E-1	2.712E+0	3.529E+0
-2.092E-1	2.670E+0	3.581E+0
-2.108E-1	2.634E+0	3.484E+0
-2.092E-1	2.637E+0	3.487E+0
-2.141E-1	2.556E+0	3.555E+0
-2.124E-1	2.615E+0	3.468E+0
-2.108E-1	2.706E+0	3.568E+0
-2.124E-1	2.683E+0	3.504E+0
-2.124E-1	2.657E+0	3.523E+0
-2.108E-1	2.543E+0	3.500E+0
-2.092E-1	2.654E+0	3.494E+0
-2.108E-1	2.663E+0	3.429E+0
-2.157E-1	2.725E+0	3.458E+0
-2.108E-1	2.670E+0	3.572E+0
-2.108E-1	2.624E+0	3.471E+0
-2.092E-1	2.595E+0	3.591E+0
-2.157E-1	2.644E+0	3.578E+0
-2.092E-1	2.683E+0	3.478E+0
-2.108E-1	2.644E+0	3.617E+0
-2.124E-1	2.595E+0	3.565E+0
-2.141E-1	2.654E+0	3.455E+0
-2.108E-1	2.702E+0	3.614E+0
-2.092E-1	2.657E+0	3.513E+0
-2.108E-1	2.634E+0	3.526E+0
-2.173E-1	2.644E+0	3.484E+0
-2.124E-1	2.699E+0	3.494E+0
-2.108E-1	2.598E+0	3.478E+0
-2.141E-1	2.641E+0	3.471E+0
-2.092E-1	2.683E+0	3.552E+0
-2.092E-1	2.608E+0	3.565E+0
-2.092E-1	2.621E+0	3.510E+0
-2.092E-1	2.670E+0	3.442E+0
-2.157E-1	2.657E+0	3.491E+0
-2.076E-1	2.680E+0	3.487E+0
-2.108E-1	2.667E+0	3.607E+0
-2.141E-1	2.621E+0	3.497E+0
-2.124E-1	2.680E+0	3.559E+0
-2.092E-1	2.728E+0	3.546E+0
-2.092E-1	2.686E+0	3.529E+0
-2.108E-1	2.699E+0	3.559E+0
-2.108E-1	2.631E+0	3.409E+0
-2.092E-1	2.715E+0	3.484E+0
-2.092E-1	2.718E+0	3.601E+0
-2.141E-1	2.699E+0	3.549E+0
-2.108E-1	2.637E+0	3.474E+0
-2.108E-1	2.660E+0	3.374E+0
-2.092E-1	2.764E+0	3.536E+0
-2.124E-1	2.774E+0	3.559E+0
-2.124E-1	2.576E+0	3.429E+0
-2.141E-1	2.676E+0	3.491E+0
-2.124E-1	2.621E+0	3.620E+0
-2.124E-1	2.631E+0	3.484E+0
-2.141E-1	2.702E+0	3.539E+0
-2.124E-1	2.660E+0	3.517E+0
-2.108E-1	2.615E+0	3.572E+0
-2.092E-1	2.751E+0	3.536E+0
-2.141E-1	2.576E+0	3.539E+0
-2.108E-1	2.611E+0	3.445E+0
-2.092E-1	2.595E+0	3.552E+0
-2.108E-1	2.657E+0	3.452E+0
-2.157E-1	2.657E+0	3.536E+0
-2.108E-1	2.667E+0	3.507E+0
-2.124E-1	2.602E+0	3.568E+0
-2.124E-1	2.598E+0	3.572E+0
-2.124E-1	2.667E+0	3.539E+0
-2.124E-1	2.744E+0	3.591E+0
-2.108E-1	2.628E+0	3.559E+0
-2.141E-1	2.702E+0	3.591E+0
-2.141E-1	2.624E+0	3.539E+0
-2.108E-1	2.706E+0	3.468E+0
-2.092E-1	2.657E+0	3.539E+0
-2.108E-1	2.728E+0	3.474E+0
-2.124E-1	2.657E+0	3.504E+0
-2.124E-1	2.657E+0	3.504E+0
-2.076E-1	2.611E+0	3.533E+0
-2.124E-1	2.699E+0	3.452E+0
-2.141E-1	2.611E+0	3.478E+0
-2.124E-1	2.644E+0	3.539E+0
-2.108E-1	2.741E+0	3.465E+0
-2.124E-1	2.637E+0	3.523E+0
-2.141E-1	2.634E+0	3.562E+0
-2.141E-1	2.676E+0	3.491E+0
-2.092E-1	2.680E+0	3.526E+0
-2.124E-1	2.644E+0	3.552E+0
-2.124E-1	2.634E+0	3.585E+0
-2.108E-1	2.693E+0	3.465E+0
-2.092E-1	2.725E+0	3.442E+0
-2.108E-1	2.715E+0	3.413E+0
-2.141E-1	2.783E+0	3.487E+0
-2.141E-1	2.579E+0	3.465E+0
-2.076E-1	2.611E+0	3.393E+0
-2.157E-1	2.689E+0	3.585E+0
-2.124E-1	2.676E+0	3.611E+0
-2.157E-1	2.611E+0	3.481E+0
-2.092E-1	2.611E+0	3.513E+0
-2.108E-1	2.595E+0	3.478E+0
-2.141E-1	2.680E+0	3.500E+0
-2.124E-1	2.641E+0	3.435E+0
-2.108E-1	2.693E+0	3.500E+0
-2.108E-1	2.589E+0	3.562E+0
-2.124E-1	2.748E+0	3.494E+0
-2.124E-1	2.722E+0	3.598E+0
-2.092E-1	2.628E+0	3.504E+0
-2.124E-1	2.709E+0	3.377E+0
-2.141E-1	2.673E+0	3.565E+0
-2.141E-1	2.654E+0	3.458E+0
-2.092E-1	2.631E+0	3.546E+0
-2.108E-1	2.722E+0	3.384E+0
-2.141E-1	2.608E+0	3.533E+0
-2.157E-1	2.637E+0	3.549E+0
-2.092E-1	2.748E+0	3.494E+0
-2.141E-1	2.731E+0	3.494E+0
-2.173E-1	2.712E+0	3.555E+0
-2.157E-1	2.676E+0	3.474E+0
-2.092E-1	2.663E+0	3.523E+0
-2.108E-1	2.709E+0	3.432E+0
-2.157E-1	2.712E+0	3.507E+0
-2.124E-1	2.693E+0	3.559E+0
-2.076E-1	2.699E+0	3.598E+0
-2.141E-1	2.702E+0	3.478E+0
-2.141E-1	2.754E+0	3.594E+0
-2.124E-1	2.595E+0	3.607E+0
-2.092E-1	2.686E+0	3.542E+0
-2.092E-1	2.641E+0	3.594E+0
-2.173E-1	2.715E+0	3.468E+0
-2.124E-1	2.667E+0	3.465E+0
-2.092E-1	2.641E+0	3.396E+0
-2.124E-1	2.709E+0	3.546E+0
-2.141E-1	2.663E+0	3.624E+0
-2.092E-1	2.741E+0	3.465E+0
-2.092E-1	2.654E+0	3.507E+0
-2.141E-1	2.774E+0	3.520E+0
-2.141E-1	2.624E+0	3.520E+0
-2.108E-1	2.663E+0	3.520E+0
-2.076E-1	2.689E+0	3.494E+0
-2.124E-1	2.670E+0	3.517E+0
-2.141E-1	2.673E+0	3.542E+0
-2.092E-1	2.728E+0	3.497E+0
-2.076E-1	2.618E+0	3.607E+0
-2.141E-1	2.680E+0	3.491E+0
-2.173E-1	2.748E+0	3.517E+0
-2.092E-1	2.611E+0	3.546E+0
-2.092E-1	2.706E+0	3.494E+0
-2.108E-1	2.715E+0	3.523E+0
-2.124E-1	2.735E+0	3.403E+0
-2.092E-1	2.631E+0	3.439E+0
-2.076E-1	2.699E+0	3.439E+0
-2.108E-1	2.670E+0	3.517E+0
-2.124E-1	2.618E+0	3.620E+0
-2.141E-1	2.670E+0	3.578E+0
-2.108E-1	2.595E+0	3.435E+0
-2.108E-1	2.556E+0	3.539E+0
-2.157E-1	2.673E+0	3.452E+0
-2.108E-1	2.702E+0	3.575E+0
-2.124E-1	2.637E+0	3.474E+0
-2.108E-1	2.715E+0	3.497E+0
-2.141E-1	2.647E+0	3.572E+0
-2.108E-1	2.767E+0	3.471E+0
-2.108E-1	2.728E+0	3.442E+0
-2.124E-1	2.735E+0	3.536E+0
-2.157E-1	2.757E+0	3.611E+0
-2.108E-1	2.728E+0	3.448E+0
-2.124E-1	2.605E+0	3.458E+0
-2.124E-1	2.605E+0	3.507E+0
-2.141E-1	2.770E+0	3.474E+0
-2.124E-1	2.657E+0	3.536E+0
-2.108E-1	2.748E+0	3.448E+0
-2.141E-1	2.676E+0	3.591E+0
-2.157E-1	2.696E+0	3.523E+0
-2.108E-1	2.647E+0	3.422E+0
-2.108E-1	2.715E+0	3.455E+0
-2.092E-1	2.624E+0	3.448E+0
-2.157E-1	2.650E+0	3.504E+0
-2.108E-1	2.654E+0	3.510E+0
-2.124E-1	2.641E+0	3.568E+0
-2.108E-1	2.680E+0	3.491E+0
-2.141E-1	2.644E+0	3.546E+0
-2.157E-1	2.657E+0	3.546E+0
-2.092E-1	2.757E+0	3.504E+0
-2.124E-1	2.680E+0	3.559E+0
-2.157E-1	2.605E+0	3.419E+0
-2.141E-1	2.641E+0	3.458E+0
-2.092E-1	2.579E+0	3.591E+0
-2.092E-1	2.670E+0	3.474E+0
-2.157E-1	2.644E+0	3.698E+0
-2.108E-1	2.757E+0	3.487E+0
-2.092E-1	2.608E+0	3.358E+0
-2.124E-1	2.783E+0	3.529E+0
-2.157E-1	2.637E+0	3.533E+0
-2.092E-1	2.706E+0	3.461E+0
-2.108E-1	2.667E+0	3.452E+0
-2.108E-1	2.592E+0	3.419E+0
-2.141E-1	2.728E+0	3.517E+0
-2.108E-1	2.696E+0	3.500E+0
-2.092E-1	2.706E+0	3.523E+0
-2.108E-1	2.602E+0	3.529E+0
-2.157E-1	2.676E+0	3.568E+0
-2.108E-1	2.634E+0	3.413E+0
-2.124E-1	2.735E+0	3.572E+0
-2.092E-1	2.744E+0	3.426E+0
-2.157E-1	2.689E+0	3.536E+0
-2.108E-1	2.693E+0	3.371E+0
-2.108E-1	2.608E+0	3.507E+0
-2.108E-1	2.699E+0	3.494E+0
-2.124E-1	2.641E+0	3.617E+0
-2.124E-1	2.611E+0	3.575E+0
-2.092E-1	2.680E+0	3.520E+0
-2.124E-1	2.589E+0	3.529E+0
-2.157E-1	2.534E+0	3.494E+0
-2.124E-1	2.641E+0	3.546E+0
-2.060E-1	2.641E+0	3.497E+0
-2.108E-1	2.637E+0	3.461E+0
-2.141E-1	2.637E+0	3.409E+0
-2.124E-1	2.725E+0	3.601E+0
-2.076E-1	2.706E+0	3.523E+0
-2.124E-1	2.579E+0	3.559E+0
-2.124E-1	2.699E+0	3.487E+0
-2.108E-1	2.715E+0	3.504E+0
-2.076E-1	2.748E+0	3.413E+0
-2.157E-1	2.670E+0	3.624E+0
-2.108E-1	2.585E+0	3.494E+0
-2.108E-1	2.689E+0	3.500E+0
-2.076E-1	2.715E+0	3.536E+0
-2.108E-1	2.683E+0	3.487E+0
-2.141E-1	2.712E+0	3.448E+0
-2.108E-1	2.702E+0	3.504E+0
-2.092E-1	2.647E+0	3.487E+0
-2.124E-1	2.693E+0	3.549E+0
-2.108E-1	2.728E+0	3.565E+0
-2.108E-1	2.660E+0	3.536E+0
-2.108E-1	2.748E+0	3.507E+0
-2.108E-1	2.654E+0	3.465E+0
-2.141E-1	2.774E+0	3.546E+0
-2.092E-1	2.696E+0	3.445E+0
-2.092E-1	2.654E+0	3.481E+0
-2.141E-1	2.641E+0	3.529E+0
-2.157E-1	2.631E+0	3.448E+0
-2.124E-1	2.722E+0	3.562E+0
-2.076E-1	2.592E+0	3.555E+0
-2.108E-1	2.706E+0	3.513E+0
-2.141E-1	2.644E+0	3.442E+0
-2.141E-1	2.683E+0	3.481E+0
-2.076E-1	2.689E+0	3.614E+0
-2.108E-1	2.657E+0	3.374E+0
-2.141E-1	2.673E+0	3.497E+0
-2.124E-1	2.706E+0	3.572E+0
-2.076E-1	2.667E+0	3.555E+0
-2.092E-1	2.647E+0	3.507E+0
-2.141E-1	2.615E+0	3.484E+0
-2.124E-1	2.628E+0	3.539E+0
-2.092E-1	2.624E+0	3.413E+0
-2.108E-1	2.689E+0	3.517E+0
-2.108E-1	2.667E+0	3.562E+0
-2.124E-1	2.718E+0	3.542E+0
-2.092E-1	2.660E+0	3.471E+0
-2.092E-1	2.637E+0	3.445E+0
-2.124E-1	2.702E+0	3.487E+0
-2.108E-1	2.683E+0	3.461E+0
-2.076E-1	2.696E+0	3.507E+0
-2.124E-1	2.741E+0	3.497E+0
-2.141E-1	2.573E+0	3.513E+0
-2.108E-1	2.618E+0	3.439E+0
-2.092E-1	2.757E+0	3.568E+0
-2.092E-1	2.735E+0	3.478E+0
-2.092E-1	2.683E+0	3.513E+0
-2.157E-1	2.608E+0	3.419E+0
-2.060E-1	2.689E+0	3.607E+0
-2.124E-1	2.712E+0	3.484E+0
-2.108E-1	2.676E+0	3.555E+0
-2.108E-1	2.644E+0	3.552E+0
-2.124E-1	2.637E+0	3.409E+0
-2.124E-1	2.585E+0	3.523E+0
-2.141E-1	2.615E+0	3.481E+0
-2.124E-1	2.706E+0	3.533E+0
-2.076E-1	2.777E+0	3.481E+0
-2.124E-1	2.670E+0	3.504E+0
-2.141E-1	2.631E+0	3.559E+0
-2.124E-1	2.654E+0	3.533E+0
-2.076E-1	2.637E+0	3.416E+0
-2.141E-1	2.748E+0	3.594E+0
-2.124E-1	2.715E+0	3.526E+0
-2.124E-1	2.731E+0	3.504E+0
-2.124E-1	2.676E+0	3.591E+0
-2.092E-1	2.615E+0	3.393E+0
-2.141E-1	2.508E+0	3.536E+0
-2.124E-1	2.654E+0	3.439E+0
-2.092E-1	2.764E+0	3.478E+0
-2.108E-1	2.793E+0	3.523E+0
-2.141E-1	2.654E+0	3.390E+0
-2.108E-1	2.748E+0	3.500E+0
-2.092E-1	2.660E+0	3.487E+0
-2.108E-1	2.673E+0	3.487E+0
-2.141E-1	2.667E+0	3.409E+0
-2.092E-1	2.722E+0	3.552E+0
-2.092E-1	2.657E+0	3.539E+0
-2.124E-1	2.686E+0	3.633E+0
-2.124E-1	2.634E+0	3.491E+0
-2.108E-1	2.637E+0	3.620E+0
-2.092E-1	2.693E+0	3.552E+0
-2.124E-1	2.683E+0	3.526E+0
-2.124E-1	2.634E+0	3.484E+0
-2.108E-1	2.647E+0	3.416E+0
-2.108E-1	2.569E+0	3.526E+0
-2.108E-1	2.670E+0	3.491E+0
-2.108E-1	2.725E+0	3.549E+0
-2.108E-1	2.663E+0	3.439E+0
-2.108E-1	2.741E+0	3.458E+0
-2.076E-1	2.621E+0	3.529E+0
-2.108E-1	2.670E+0	3.539E+0
-2.124E-1	2.598E+0	3.468E+0
-2.092E-1	2.693E+0	3.513E+0
-2.092E-1	2.680E+0	3.494E+0
-2.124E-1	2.683E+0	3.448E+0
-2.108E-1	2.702E+0	3.435E+0
-2.076E-1	2.744E+0	3.520E+0
-2.124E-1	2.748E+0	3.585E+0
-2.141E-1	2.715E+0	3.546E+0
-2.108E-1	2.657E+0	3.481E+0
-2.060E-1	2.722E+0	3.633E+0
-2.108E-1	2.683E+0	3.581E+0
-2.124E-1	2.644E+0	3.491E+0
-2.141E-1	2.670E+0	3.445E+0
-2.076E-1	2.702E+0	3.468E+0
-2.092E-1	2.718E+0	3.500E+0
-2.141E-1	2.663E+0	3.568E+0
-2.108E-1	2.641E+0	3.458E+0
-2.092E-1	2.673E+0	3.487E+0
-2.092E-1	2.728E+0	3.435E+0
-2.141E-1	2.615E+0	3.491E+0
-2.108E-1	2.667E+0	3.526E+0
-2.092E-1	2.634E+0	3.555E+0
-2.076E-1	2.693E+0	3.552E+0
-2.092E-1	2.676E+0	3.585E+0
-2.092E-1	2.696E+0	3.413E+0
-2.108E-1	2.712E+0	3.562E+0
-2.108E-1	2.680E+0	3.487E+0
-2.124E-1	2.560E+0	3.419E+0
-2.076E-1	2.712E+0	3.439E+0
-2.076E-1	2.647E+0	3.432E+0
-2.092E-1	2.537E+0	3.529E+0
-2.141E-1	2.718E+0	3.504E+0
-2.124E-1	2.667E+0	3.533E+0
-2.108E-1	2.624E+0	3.358E+0
-2.108E-1	2.686E+0	3.604E+0
-2.141E-1	2.680E+0	3.442E+0
-2.124E-1	2.696E+0	3.504E+0
-2.092E-1	2.624E+0	3.578E+0
-2.092E-1	2.722E+0	3.510E+0
-2.141E-1	2.696E+0	3.384E+0
-2.092E-1	2.660E+0	3.500E+0
-2.076E-1	2.702E+0	3.507E+0
-2.092E-1	2.611E+0	3.565E+0
-2.157E-1	2.725E+0	3.474E+0
-2.124E-1	2.573E+0	3.581E+0
-2.092E-1	2.680E+0	3.520E+0
-2.108E-1	2.686E+0	3.478E+0
-2.124E-1	2.673E+0	3.426E+0
-2.092E-1	2.754E+0	3.581E+0
-2.076E-1	2.628E+0	3.432E+0
-2.108E-1	2.657E+0	3.640E+0
-2.124E-1	2.686E+0	3.481E+0
-2.108E-1	2.722E+0	3.468E+0
-2.092E-1	2.702E+0	3.542E+0
-2.108E-1	2.657E+0	3.504E+0
-2.141E-1	2.715E+0	3.491E+0
-2.092E-1	2.615E+0	3.555E+0
-2.092E-1	2.680E+0	3.494E+0
-2.124E-1	2.654E+0	3.539E+0
-2.141E-1	2.767E+0	3.471E+0
-2.141E-1	2.689E+0	3.468E+0
-2.076E-1	2.605E+0	3.445E+0
-2.108E-1	2.654E+0	3.481E+0
-2.108E-1	2.689E+0	3.510E+0
-2.124E-1	2.676E+0	3.504E+0
-2.108E-1	2.618E+0	3.523E+0
-2.124E-1	2.644E+0	3.481E+0
-2.108E-1	2.738E+0	3.533E+0
-2.092E-1	2.686E+0	3.598E+0
-2.076E-1	2.647E+0	3.468E+0
-2.108E-1	2.683E+0	3.393E+0
-2.092E-1	2.696E+0	3.481E+0
-2.124E-1	2.637E+0	3.526E+0
-2.060E-1	2.686E+0	3.484E+0
-2.108E-1	2.680E+0	3.517E+0
-2.124E-1	2.615E+0	3.474E+0
-2.092E-1	2.686E+0	3.517E+0
-2.092E-1	2.641E+0	3.513E+0
-2.108E-1	2.741E+0	3.594E+0
-2.124E-1	2.676E+0	3.491E+0
-2.124E-1	2.576E+0	3.507E+0
-2.108E-1	2.696E+0	3.474E+0
-2.092E-1	2.728E+0	3.513E+0
-2.108E-1	2.644E+0	3.568E+0
-2.092E-1	2.680E+0	3.523E+0
-2.092E-1	2.735E+0	3.568E+0
-2.108E-1	2.654E+0	3.529E+0
-2.141E-1	2.728E+0	3.491E+0
-2.092E-1	2.644E+0	3.452E+0
-2.076E-1	2.560E+0	3.555E+0
-2.092E-1	2.663E+0	3.481E+0
-2.108E-1	2.628E+0	3.513E+0
-2.124E-1	2.718E+0	3.549E+0
-2.092E-1	2.624E+0	3.494E+0
-2.092E-1	2.582E+0	3.517E+0
-2.108E-1	2.686E+0	3.640E+0
-2.108E-1	2.660E+0	3.461E+0
-2.076E-1	2.585E+0	3.474E+0
-2.108E-1	2.722E+0	3.468E+0
-2.108E-1	2.650E+0	3.555E+0
-2.108E-1	2.615E+0	3.510E+0
-2.076E-1	2.693E+0	3.461E+0
-2.092E-1	2.589E+0	3.513E+0
-2.124E-1	2.670E+0	3.442E+0
-2.108E-1	2.728E+0	3.422E+0
-2.076E-1	2.770E+0	3.542E+0
-2.092E-1	2.686E+0	3.549E+0
-2.124E-1	2.657E+0	3.497E+0
-2.124E-1	2.706E+0	3.455E+0
-2.076E-1	2.663E+0	3.465E+0
-2.108E-1	2.654E+0	3.458E+0
-2.108E-1	2.712E+0	3.497E+0
-2.108E-1	2.611E+0	3.406E+0
-2.108E-1	2.605E+0	3.481E+0
-2.092E-1	2.715E+0	3.455E+0
-2.124E-1	2.611E+0	3.504E+0
-2.108E-1	2.660E+0	3.484E+0
-2.092E-1	2.767E+0	3.549E+0
-2.108E-1	2.634E+0	3.500E+0
-2.108E-1	2.641E+0	3.624E+0
-2.124E-1	2.667E+0	3.523E+0
-2.092E-1	2.667E+0	3.458E+0
-2.076E-1	2.676E+0	3.526E+0
-2.157E-1	2.725E+0	3.565E+0
-2.141E-1	2.611E+0	3.413E+0
-2.060E-1	2.647E+0	3.416E+0
-2.124E-1	2.624E+0	3.611E+0
-2.092E-1	2.680E+0	3.594E+0
-2.124E-1	2.715E+0	3.517E+0
-2.060E-1	2.650E+0	3.487E+0
-2.108E-1	2.718E+0	3.487E+0
-2.108E-1	2.680E+0	3.504E+0
-2.092E-1	2.615E+0	3.442E+0
-2.076E-1	2.702E+0	3.465E+0
-2.092E-1	2.676E+0	3.481E+0
-2.108E-1	2.693E+0	3.452E+0
-2.108E-1	2.611E+0	3.422E+0
-2.076E-1	2.709E+0	3.494E+0
-2.124E-1	2.654E+0	3.656E+0
-2.108E-1	2.618E+0	3.568E+0
-2.108E-1	2.757E+0	3.445E+0
-2.060E-1	2.676E+0	3.523E+0
-2.092E-1	2.699E+0	3.513E+0
-2.124E-1	2.663E+0	3.416E+0
-2.124E-1	2.634E+0	3.468E+0
-2.092E-1	2.673E+0	3.523E+0
-2.076E-1	2.686E+0	3.384E+0
-2.108E-1	2.696E+0	3.562E+0
-2.108E-1	2.641E+0	3.640E+0
-2.043E-1	2.680E+0	3.533E+0
-2.092E-1	2.667E+0	3.546E+0
-2.141E-1	2.663E+0	3.568E+0
-2.108E-1	2.683E+0	3.481E+0
-2.027E-1	2.706E+0	3.465E+0
-2.092E-1	2.621E+0	3.491E+0
-2.141E-1	2.676E+0	3.497E+0
-2.141E-1	2.621E+0	3.513E+0
-2.076E-1	2.676E+0	3.445E+0
-2.092E-1	2.689E+0	3.517E+0
-2.092E-1	2.637E+0	3.559E+0
-2.124E-1	2.654E+0	3.533E+0
-2.060E-1	2.693E+0	3.497E+0
-2.108E-1	2.641E+0	3.552E+0
-2.108E-1	2.722E+0	3.517E+0
-2.124E-1	2.628E+0	3.487E+0
-2.076E-1	2.725E+0	3.624E+0
-2.092E-1	2.634E+0	3.468E+0
-2.124E-1	2.709E+0	3.559E+0
-2.124E-1	2.689E+0	3.494E+0
-2.092E-1	2.608E+0	3.552E+0
-2.076E-1	2.598E+0	3.429E+0
-2.108E-1	2.566E+0	3.448E+0
-2.124E-1	2.647E+0	3.387E+0
-2.076E-1	2.709E+0	3.552E+0
-2.092E-1	2.644E+0	3.494E+0
-2.108E-1	2.641E+0	3.500E+0
-2.124E-1	2.654E+0	3.500E+0
-2.060E-1	2.657E+0	3.481E+0
-2.076E-1	2.608E+0	3.533E+0
-2.141E-1	2.693E+0	3.546E+0
-2.092E-1	2.722E+0	3.675E+0
-2.092E-1	2.741E+0	3.461E+0
-2.076E-1	2.637E+0	3.552E+0
-2.108E-1	2.680E+0	3.481E+0
-2.092E-1	2.611E+0	3.487E+0
-2.076E-1	2.660E+0	3.494E+0
-2.092E-1	2.744E+0	3.491E+0
-2.141E-1	2.744E+0	3.546E+0
-2.092E-1	2.654E+0	3.526E+0
-2.060E-1	2.608E+0	3.500E+0
-2.092E-1	2.605E+0	3.484E+0
-2.092E-1	2.618E+0	3.562E+0
-2.092E-1	2.566E+0	3.500E+0
-2.060E-1	2.731E+0	3.568E+0
-2.092E-1	2.624E+0	3.504E+0
-2.124E-1	2.748E+0	3.575E+0
-2.092E-1	2.744E+0	3.458E+0
-2.092E-1	2.553E+0	3.546E+0
-2.092E-1	2.631E+0	3.588E+0
-2.124E-1	2.680E+0	3.552E+0
-2.108E-1	2.699E+0	3.598E+0
-2.092E-1	2.686E+0	3.549E+0
-2.076E-1	2.660E+0	3.439E+0
-2.108E-1	2.654E+0	3.601E+0
-2.092E-1	2.676E+0	3.549E+0
-2.076E-1	2.693E+0	3.494E+0
-2.076E-1	2.689E+0	3.572E+0
-2.141E-1	2.712E+0	3.529E+0
-2.124E-1	2.725E+0	3.487E+0
-2.092E-1	2.686E+0	3.484E+0
-2.060E-1	2.631E+0	3.520E+0
-2.108E-1	2.624E+0	3.559E+0
-2.092E-1	2.628E+0	3.487E+0
-2.092E-1	2.579E+0	3.497E+0
-2.060E-1	2.725E+0	3.494E+0
-2.108E-1	2.738E+0	3.448E+0
-2.092E-1	2.715E+0	3.465E+0
-2.092E-1	2.696E+0	3.568E+0
-2.108E-1	2.761E+0	3.591E+0
-2.124E-1	2.637E+0	3.523E+0
-2.060E-1	2.741E+0	3.588E+0
-2.092E-1	2.790E+0	3.523E+0
-2.076E-1	2.618E+0	3.510E+0
-2.141E-1	2.624E+0	3.520E+0
-2.076E-1	2.709E+0	3.555E+0
-2.027E-1	2.712E+0	3.468E+0
-2.092E-1	2.767E+0	3.432E+0
-2.108E-1	2.696E+0	3.504E+0
-2.092E-1	2.615E+0	3.533E+0
-2.092E-1	2.624E+0	3.390E+0
-2.076E-1	2.647E+0	3.455E+0
-2.124E-1	2.735E+0	3.546E+0
-2.092E-1	2.670E+0	3.439E+0
-2.092E-1	2.637E+0	3.523E+0
-2.092E-1	2.631E+0	3.585E+0
-2.108E-1	2.706E+0	3.439E+0
-2.124E-1	2.589E+0	3.520E+0
-2.060E-1	2.650E+0	3.510E+0
-2.092E-1	2.530E+0	3.419E+0
-2.092E-1	2.670E+0	3.406E+0
-2.108E-1	2.738E+0	3.659E+0
-2.043E-1	2.611E+0	3.555E+0
-2.076E-1	2.683E+0	3.598E+0
-2.124E-1	2.657E+0	3.565E+0
-2.108E-1	2.712E+0	3.487E+0
-2.076E-1	2.647E+0	3.536E+0
-2.076E-1	2.696E+0	3.487E+0
-2.141E-1	2.683E+0	3.523E+0
-2.076E-1	2.774E+0	3.575E+0
-2.076E-1	2.819E+0	3.536E+0
-2.076E-1	2.637E+0	3.439E+0
-2.141E-1	2.647E+0	3.487E+0
-2.108E-1	2.667E+0	3.539E+0
-2.060E-1	2.641E+0	3.400E+0
-2.076E-1	2.615E+0	3.328E+0
-2.124E-1	2.641E+0	3.487E+0
-2.092E-1	2.689E+0	3.452E+0
-2.076E-1	2.663E+0	3.565E+0
-2.124E-1	2.741E+0	3.562E+0
-2.124E-1	2.676E+0	3.435E+0
-2.092E-1	2.621E+0	3.491E+0
-2.092E-1	2.696E+0	3.468E+0
-2.060E-1	2.680E+0	3.452E+0
-2.092E-1	2.699E+0	3.568E+0
-2.092E-1	2.702E+0	3.533E+0
-2.076E-1	2.563E+0	3.510E+0
-2.092E-1	2.644E+0	3.526E+0
-2.108E-1	2.569E+0	3.452E+0
-2.124E-1	2.722E+0	3.396E+0
-2.027E-1	2.569E+0	3.400E+0
-2.108E-1	2.670E+0	3.601E+0
-2.108E-1	2.647E+0	3.494E+0
-2.092E-1	2.686E+0	3.452E+0
-2.076E-1	2.624E+0	3.517E+0
-2.076E-1	2.641E+0	3.533E+0
-2.092E-1	2.689E+0	3.478E+0
-2.124E-1	2.608E+0	3.539E+0
-2.027E-1	2.680E+0	3.448E+0
-2.108E-1	2.657E+0	3.533E+0
-2.141E-1	2.573E+0	3.507E+0
-2.108E-1	2.560E+0	3.422E+0
-2.076E-1	2.654E+0	3.604E+0
-2.092E-1	2.699E+0	3.517E+0
-2.092E-1	2.706E+0	3.442E+0
-2.092E-1	2.712E+0	3.426E+0
-2.092E-1	2.696E+0	3.487E+0
-2.092E-1	2.566E+0	3.497E+0
-2.124E-1	2.595E+0	3.536E+0
-2.141E-1	2.676E+0	3.523E+0
-2.076E-1	2.728E+0	3.520E+0
-2.124E-1	2.744E+0	3.319E+0
-2.124E-1	2.641E+0	3.354E+0
-2.076E-1	2.689E+0	3.633E+0
-2.076E-1	2.641E+0	3.549E+0
-2.092E-1	2.673E+0	3.497E+0
-2.141E-1	2.712E+0	3.546E+0
-2.108E-1	2.676E+0	3.390E+0
-2.043E-1	2.634E+0	3.461E+0
-2.108E-1	2.699E+0	3.510E+0
-2.092E-1	2.774E+0	3.559E+0
-2.124E-1	2.673E+0	3.461E+0
-2.060E-1	2.680E+0	3.662E+0
-2.092E-1	2.680E+0	3.555E+0
-2.108E-1	2.689E+0	3.497E+0
-2.076E-1	2.615E+0	3.435E+0
-2.076E-1	2.676E+0	3.491E+0
-2.076E-1	2.624E+0	3.659E+0
-2.124E-1	2.725E+0	3.406E+0
-2.092E-1	2.644E+0	3.536E+0
-2.076E-1	2.715E+0	3.500E+0
-2.092E-1	2.611E+0	3.542E+0
-2.092E-1	2.540E+0	3.474E+0
-2.124E-1	2.702E+0	3.510E+0
-2.060E-1	2.712E+0	3.439E+0
-2.092E-1	2.654E+0	3.552E+0
-2.076E-1	2.644E+0	3.452E+0
-2.124E-1	2.689E+0	3.565E+0
-2.060E-1	2.605E+0	3.419E+0
-2.076E-1	2.680E+0	3.581E+0
-2.092E-1	2.654E+0	3.559E+0
-2.108E-1	2.683E+0	3.526E+0
-2.060E-1	2.641E+0	3.465E+0
-2.076E-1	2.637E+0	3.481E+0
-2.141E-1	2.683E+0	3.523E+0
-2.092E-1	2.680E+0	3.377E+0
-2.060E-1	2.628E+0	3.520E+0
-2.076E-1	2.634E+0	3.507E+0
-2.124E-1	2.660E+0	3.507E+0
-2.124E-1	2.631E+0	3.458E+0
-2.043E-1	2.683E+0	3.585E+0
-2.076E-1	2.602E+0	3.458E+0
-2.141E-1	2.673E+0	3.529E+0
-2.076E-1	2.547E+0	3.529E+0
-2.060E-1	2.709E+0	3.367E+0
-2.076E-1	2.641E+0	3.487E+0
-2.108E-1	2.702E+0	3.523E+0
-2.108E-1	2.754E+0	3.497E+0
-2.043E-1	2.676E+0	3.559E+0
-2.060E-1	2.631E+0	3.497E+0
-2.108E-1	2.696E+0	3.445E+0
-2.124E-1	2.647E+0	3.471E+0
-2.043E-1	2.680E+0	3.659E+0
-2.060E-1	2.631E+0	3.572E+0
-2.108E-1	2.634E+0	3.500E+0
-2.076E-1	2.702E+0	3.539E+0
-2.043E-1	2.647E+0	3.504E+0
-2.060E-1	2.699E+0	3.572E+0
-2.124E-1	2.589E+0	3.539E+0
-2.092E-1	2.712E+0	3.426E+0
-2.076E-1	2.693E+0	3.406E+0
-2.060E-1	2.683E+0	3.523E+0
-2.092E-1	2.689E+0	3.523E+0
-2.124E-1	2.673E+0	3.497E+0
-2.092E-1	2.631E+0	3.458E+0
-2.060E-1	2.770E+0	3.637E+0
-2.076E-1	2.670E+0	3.461E+0
-2.108E-1	2.644E+0	3.481E+0
-2.076E-1	2.657E+0	3.565E+0
-2.060E-1	2.686E+0	3.455E+0
-2.108E-1	2.741E+0	3.542E+0
-2.092E-1	2.592E+0	3.542E+0
-2.060E-1	2.553E+0	3.494E+0
-2.060E-1	2.547E+0	3.507E+0
-2.124E-1	2.680E+0	3.455E+0
-2.108E-1	2.556E+0	3.565E+0
-2.043E-1	2.657E+0	3.536E+0
-2.060E-1	2.706E+0	3.471E+0
-2.141E-1	2.777E+0	3.487E+0
-2.060E-1	2.618E+0	3.471E+0
-2.043E-1	2.585E+0	3.533E+0
-2.076E-1	2.660E+0	3.510E+0
-2.124E-1	2.592E+0	3.517E+0
-2.092E-1	2.602E+0	3.500E+0
-2.092E-1	2.680E+0	3.500E+0
-2.076E-1	2.686E+0	3.536E+0
-2.124E-1	2.709E+0	3.594E+0
-2.076E-1	2.702E+0	3.507E+0
-2.076E-1	2.608E+0	3.429E+0
-2.060E-1	2.718E+0	3.526E+0
-2.141E-1	2.621E+0	3.607E+0
-2.092E-1	2.718E+0	3.542E+0
-2.043E-1	2.748E+0	3.416E+0
-2.060E-1	2.715E+0	3.529E+0
-2.108E-1	2.744E+0	3.435E+0
-2.076E-1	2.650E+0	3.494E+0
-2.060E-1	2.589E+0	3.510E+0
-2.060E-1	2.702E+0	3.494E+0
-2.108E-1	2.800E+0	3.461E+0
-2.108E-1	2.585E+0	3.542E+0
-2.092E-1	2.660E+0	3.552E+0
-2.076E-1	2.579E+0	3.439E+0
-2.108E-1	2.631E+0	3.513E+0
-2.060E-1	2.689E+0	3.465E+0
-2.076E-1	2.579E+0	3.533E+0
-2.060E-1	2.673E+0	3.624E+0
-2.124E-1	2.696E+0	3.513E+0
-2.108E-1	2.696E+0	3.478E+0
-2.076E-1	2.709E+0	3.484E+0
-2.092E-1	2.573E+0	3.526E+0
-2.092E-1	2.680E+0	3.533E+0
-2.108E-1	2.647E+0	3.601E+0
-2.076E-1	2.670E+0	3.448E+0
-2.060E-1	2.602E+0	3.598E+0
-2.124E-1	2.712E+0	3.455E+0
-2.092E-1	2.751E+0	3.481E+0
-2.060E-1	2.706E+0	3.497E+0
-2.076E-1	2.706E+0	3.529E+0
-2.108E-1	2.686E+0	3.471E+0
-2.060E-1	2.589E+0	3.435E+0
-2.043E-1	2.615E+0	3.585E+0
-2.092E-1	2.754E+0	3.513E+0
-2.076E-1	2.598E+0	3.461E+0
-2.076E-1	2.770E+0	3.497E+0
-2.060E-1	2.680E+0	3.461E+0
-2.060E-1	2.673E+0	3.468E+0
-2.124E-1	2.744E+0	3.523E+0
-2.092E-1	2.631E+0	3.594E+0
-2.076E-1	2.563E+0	3.481E+0
-2.076E-1	2.602E+0	3.445E+0
-2.108E-1	2.712E+0	3.529E+0
-2.092E-1	2.715E+0	3.487E+0
-2.076E-1	2.560E+0	3.429E+0
-2.076E-1	2.657E+0	3.591E+0
-2.076E-1	2.647E+0	3.458E+0
-2.092E-1	2.731E+0	3.529E+0
-2.076E-1	2.686E+0	3.533E+0
-2.076E-1	2.683E+0	3.497E+0
-2.076E-1	2.689E+0	3.549E+0
-2.108E-1	2.670E+0	3.478E+0
-2.043E-1	2.608E+0	3.497E+0
-2.060E-1	2.644E+0	3.513E+0
-2.076E-1	2.631E+0	3.510E+0
-2.092E-1	2.718E+0	3.406E+0
-2.060E-1	2.637E+0	3.510E+0
-2.092E-1	2.744E+0	3.481E+0
-2.108E-1	2.777E+0	3.620E+0
-2.092E-1	2.663E+0	3.555E+0
-2.076E-1	2.560E+0	3.481E+0
-2.092E-1	2.731E+0	3.517E+0
-2.076E-1	2.673E+0	3.588E+0
-2.076E-1	2.654E+0	3.533E+0
-2.060E-1	2.686E+0	3.468E+0
-2.108E-1	2.663E+0	3.565E+0
-2.092E-1	2.731E+0	3.529E+0
-2.092E-1	2.660E+0	3.471E+0
-2.076E-1	2.670E+0	3.500E+0
-2.076E-1	2.673E+0	3.497E+0
-2.092E-1	2.605E+0	3.491E+0
-2.108E-1	2.663E+0	3.497E+0
-2.060E-1	2.663E+0	3.533E+0
-2.076E-1	2.654E+0	3.468E+0
-2.108E-1	2.547E+0	3.439E+0
-2.108E-1	2.718E+0	3.497E+0
-2.060E-1	2.689E+0	3.572E+0
-2.076E-1	2.689E+0	3.565E+0
-2.108E-1	2.728E+0	3.468E+0
-2.092E-1	2.521E+0	3.513E+0
-2.043E-1	2.728E+0	3.523E+0
-2.076E-1	2.637E+0	3.568E+0
-2.076E-1	2.647E+0	3.429E+0
-2.092E-1	2.706E+0	3.497E+0
-2.060E-1	2.699E+0	3.572E+0
-2.076E-1	2.735E+0	3.581E+0
-2.124E-1	2.628E+0	3.536E+0
-2.108E-1	2.670E+0	3.442E+0
-2.043E-1	2.637E+0	3.529E+0
-2.060E-1	2.563E+0	3.445E+0
-2.076E-1	2.676E+0	3.643E+0
-2.092E-1	2.696E+0	3.497E+0
-2.043E-1	2.744E+0	3.510E+0
-2.076E-1	2.621E+0	3.611E+0
-2.092E-1	2.624E+0	3.497E+0
-2.092E-1	2.738E+0	3.481E+0
-2.060E-1	2.699E+0	3.500E+0
-2.092E-1	2.696E+0	3.484E+0
-2.076E-1	2.644E+0	3.465E+0
-2.108E-1	2.647E+0	3.409E+0
-2.027E-1	2.670E+0	3.504E+0
-2.076E-1	2.718E+0	3.507E+0
-2.124E-1	2.615E+0	3.513E+0
-2.092E-1	2.631E+0	3.559E+0
-2.060E-1	2.702E+0	3.581E+0
-2.076E-1	2.647E+0	3.523E+0
-2.108E-1	2.676E+0	3.529E+0
-2.092E-1	2.738E+0	3.465E+0
-2.027E-1	2.728E+0	3.348E+0
-2.060E-1	2.680E+0	3.533E+0
-2.092E-1	2.585E+0	3.396E+0
-2.108E-1	2.644E+0	3.452E+0
-2.043E-1	2.696E+0	3.542E+0
-2.027E-1	2.722E+0	3.481E+0
-2.092E-1	2.689E+0	3.461E+0
-2.108E-1	2.722E+0	3.445E+0
-2.043E-1	2.731E+0	3.555E+0
-2.060E-1	2.680E+0	3.568E+0
-2.108E-1	2.676E+0	3.419E+0
-2.076E-1	2.637E+0	3.529E+0
-2.076E-1	2.615E+0	3.581E+0
-2.076E-1	2.673E+0	3.458E+0
-2.076E-1	2.598E+0	3.380E+0
-2.092E-1	2.680E+0	3.539E+0
-2.076E-1	2.683E+0	3.461E+0
-2.060E-1	2.689E+0	3.494E+0
-2.108E-1	2.663E+0	3.533E+0
-2.092E-1	2.637E+0	3.611E+0
-2.043E-1	2.595E+0	3.458E+0
-2.076E-1	2.689E+0	3.432E+0
-2.092E-1	2.650E+0	3.468E+0
-2.092E-1	2.680E+0	3.517E+0
-2.043E-1	2.660E+0	3.387E+0
-2.076E-1	2.650E+0	3.523E+0
-2.108E-1	2.774E+0	3.533E+0
-2.076E-1	2.722E+0	3.546E+0
-2.027E-1	2.585E+0	3.520E+0
-2.076E-1	2.579E+0	3.513E+0
-2.076E-1	2.585E+0	3.568E+0
-2.108E-1	2.647E+0	3.396E+0
-2.108E-1	2.641E+0	3.455E+0
-2.043E-1	2.647E+0	3.555E+0
-2.141E-1	2.663E+0	3.513E+0
-2.092E-1	2.641E+0	3.633E+0
-2.060E-1	2.725E+0	3.500E+0
-2.076E-1	2.637E+0	3.465E+0
-2.108E-1	2.725E+0	3.568E+0
-2.092E-1	2.683E+0	3.513E+0
-2.076E-1	2.592E+0	3.588E+0
-2.076E-1	2.569E+0	3.533E+0
-2.108E-1	2.741E+0	3.384E+0
-2.076E-1	2.654E+0	3.533E+0
-2.076E-1	2.657E+0	3.445E+0
-2.076E-1	2.573E+0	3.396E+0
-2.092E-1	2.650E+0	3.585E+0
-2.108E-1	2.634E+0	3.494E+0
-2.060E-1	2.654E+0	3.526E+0
-2.076E-1	2.676E+0	3.500E+0
-2.092E-1	2.673E+0	3.529E+0
-2.108E-1	2.741E+0	3.461E+0
-2.060E-1	2.608E+0	3.400E+0
-2.076E-1	2.670E+0	3.484E+0
-2.092E-1	2.647E+0	3.552E+0
-2.092E-1	2.683E+0	3.549E+0
-2.043E-1	2.582E+0	3.546E+0
-2.060E-1	2.579E+0	3.504E+0
-2.124E-1	2.667E+0	3.517E+0
-2.108E-1	2.585E+0	3.510E+0
-2.092E-1	2.660E+0	3.529E+0
-2.043E-1	2.598E+0	3.520E+0
-2.092E-1	2.712E+0	3.500E+0
-2.108E-1	2.667E+0	3.546E+0
-2.060E-1	2.634E+0	3.526E+0
-2.043E-1	2.689E+0	3.468E+0
-2.092E-1	2.608E+0	3.559E+0
-2.060E-1	2.605E+0	3.435E+0
-2.092E-1	2.621E+0	3.393E+0
-2.060E-1	2.592E+0	3.474E+0
-2.108E-1	2.660E+0	3.529E+0
-2.092E-1	2.611E+0	3.533E+0
-2.092E-1	2.696E+0	3.520E+0
-2.043E-1	2.657E+0	3.513E+0
-2.092E-1	2.628E+0	3.552E+0
-2.076E-1	2.670E+0	3.526E+0
-2.043E-1	2.702E+0	3.507E+0
-2.043E-1	2.624E+0	3.458E+0
-2.092E-1	2.573E+0	3.546E+0
-2.092E-1	2.696E+0	3.416E+0
-2.060E-1	2.585E+0	3.491E+0
-2.043E-1	2.689E+0	3.568E+0
-2.108E-1	2.611E+0	3.630E+0
-2.092E-1	2.647E+0	3.517E+0
-2.076E-1	2.702E+0	3.517E+0
-2.060E-1	2.654E+0	3.455E+0
-2.092E-1	2.608E+0	3.484E+0
-2.108E-1	2.663E+0	3.497E+0
-2.060E-1	2.728E+0	3.533E+0
-2.043E-1	2.702E+0	3.526E+0
-2.076E-1	2.595E+0	3.539E+0
-2.092E-1	2.615E+0	3.497E+0
-2.043E-1	2.735E+0	3.526E+0
-2.060E-1	2.706E+0	3.432E+0
-2.108E-1	2.602E+0	3.494E+0
-2.092E-1	2.647E+0	3.575E+0
-2.043E-1	2.670E+0	3.523E+0
-2.043E-1	2.706E+0	3.549E+0
-2.092E-1	2.735E+0	3.416E+0
-2.076E-1	2.667E+0	3.461E+0
-2.060E-1	2.696E+0	3.510E+0
-2.060E-1	2.654E+0	3.523E+0
-2.108E-1	2.660E+0	3.562E+0
-2.092E-1	2.722E+0	3.474E+0
-2.060E-1	2.696E+0	3.513E+0
-2.060E-1	2.650E+0	3.500E+0
-2.076E-1	2.647E+0	3.578E+0
-2.108E-1	2.676E+0	3.549E+0
-2.060E-1	2.605E+0	3.581E+0
-2.060E-1	2.748E+0	3.588E+0
-2.092E-1	2.585E+0	3.474E+0
-2.092E-1	2.598E+0	3.510E+0
-2.076E-1	2.641E+0	3.504E+0
-2.060E-1	2.611E+0	3.455E+0
-2.092E-1	2.654E+0	3.484E+0
-2.092E-1	2.618E+0	3.435E+0
-2.043E-1	2.667E+0	3.491E+0
-2.060E-1	2.722E+0	3.474E+0
-2.092E-1	2.715E+0	3.575E+0
-2.092E-1	2.634E+0	3.500E+0
-2.027E-1	2.641E+0	3.552E+0
-2.076E-1	2.738E+0	3.555E+0
-2.076E-1	2.696E+0	3.549E+0
-2.108E-1	2.650E+0	3.568E+0
-2.060E-1	2.543E+0	3.533E+0
-2.092E-1	2.654E+0	3.507E+0
-2.092E-1	2.676E+0	3.552E+0
-2.108E-1	2.631E+0	3.588E+0
-2.060E-1	2.647E+0	3.549E+0
-2.076E-1	2.644E+0	3.390E+0
-2.092E-1	2.618E+0	3.539E+0
-2.092E-1	2.738E+0	3.536E+0
-2.060E-1	2.624E+0	3.562E+0
-2.076E-1	2.595E+0	3.487E+0
-2.124E-1	2.670E+0	3.445E+0
-2.060E-1	2.595E+0	3.448E+0
-2.043E-1	2.663E+0	3.581E+0
-2.076E-1	2.718E+0	3.552E+0
-2.092E-1	2.644E+0	3.529E+0
-2.124E-1	2.787E+0	3.572E+0
-2.043E-1	2.641E+0	3.406E+0
-2.060E-1	2.702E+0	3.614E+0
-2.108E-1	2.598E+0	3.529E+0
-2.092E-1	2.673E+0	3.497E+0
-2.043E-1	2.702E+0	3.523E+0
-2.043E-1	2.764E+0	3.578E+0
-2.076E-1	2.722E+0	3.552E+0
-2.108E-1	2.615E+0	3.520E+0
-2.027E-1	2.709E+0	3.426E+0
-2.076E-1	2.563E+0	3.494E+0
-2.060E-1	2.667E+0	3.497E+0
-2.076E-1	2.764E+0	3.513E+0
-2.027E-1	2.754E+0	3.461E+0
-2.043E-1	2.696E+0	3.487E+0
-2.076E-1	2.683E+0	3.562E+0
-2.076E-1	2.621E+0	3.565E+0
-2.076E-1	2.676E+0	3.507E+0
-2.060E-1	2.631E+0	3.481E+0
-2.108E-1	2.718E+0	3.604E+0
-2.076E-1	2.670E+0	3.539E+0
-2.043E-1	2.676E+0	3.471E+0
-2.060E-1	2.676E+0	3.552E+0
-2.108E-1	2.621E+0	3.555E+0
-2.092E-1	2.641E+0	3.458E+0
-2.027E-1	2.667E+0	3.507E+0
-2.060E-1	2.728E+0	3.445E+0
-2.092E-1	2.673E+0	3.542E+0
-2.060E-1	2.576E+0	3.627E+0
-2.060E-1	2.641E+0	3.442E+0
-2.076E-1	2.670E+0	3.439E+0
-2.092E-1	2.667E+0	3.533E+0
-2.060E-1	2.712E+0	3.474E+0
-2.092E-1	2.731E+0	3.439E+0
-2.060E-1	2.589E+0	3.510E+0
-2.076E-1	2.670E+0	3.542E+0
-2.108E-1	2.657E+0	3.542E+0
-2.027E-1	2.715E+0	3.562E+0
-2.060E-1	2.696E+0	3.575E+0
-2.092E-1	2.693E+0	3.465E+0
-2.092E-1	2.667E+0	3.539E+0
-2.043E-1	2.634E+0	3.620E+0
-2.027E-1	2.573E+0	3.513E+0
-2.076E-1	2.673E+0	3.539E+0
-2.124E-1	2.673E+0	3.529E+0
-2.027E-1	2.670E+0	3.513E+0
-2.060E-1	2.702E+0	3.533E+0
-2.092E-1	2.751E+0	3.539E+0
-2.092E-1	2.751E+0	3.497E+0
-2.043E-1	2.628E+0	3.435E+0
-2.043E-1	2.673E+0	3.497E+0
-2.060E-1	2.637E+0	3.507E+0
-2.108E-1	2.647E+0	3.409E+0
-2.060E-1	2.618E+0	3.529E+0
-2.060E-1	2.686E+0	3.487E+0
-2.076E-1	2.624E+0	3.520E+0
-2.092E-1	2.641E+0	3.491E+0
-2.092E-1	2.595E+0	3.526E+0
-2.060E-1	2.686E+0	3.539E+0
-2.092E-1	2.585E+0	3.442E+0
-2.076E-1	2.676E+0	3.468E+0
-2.060E-1	2.725E+0	3.481E+0
-2.060E-1	2.676E+0	3.455E+0
-2.076E-1	2.628E+0	3.491E+0
-2.108E-1	2.650E+0	3.533E+0
-2.076E-1	2.650E+0	3.513E+0
-2.060E-1	2.680E+0	3.468E+0
-2.092E-1	2.696E+0	3.523E+0
-2.092E-1	2.686E+0	3.536E+0
-2.060E-1	2.686E+0	3.510E+0
-2.027E-1	2.741E+0	3.581E+0
-2.092E-1	2.598E+0	3.461E+0
-2.076E-1	2.624E+0	3.422E+0
-2.076E-1	2.641E+0	3.510E+0
-2.043E-1	2.712E+0	3.568E+0
-2.092E-1	2.605E+0	3.491E+0
-2.108E-1	2.644E+0	3.614E+0
-2.043E-1	2.621E+0	3.448E+0
-2.076E-1	2.569E+0	3.594E+0
-2.092E-1	2.689E+0	3.442E+0
-2.076E-1	2.631E+0	3.520E+0
-2.043E-1	2.621E+0	3.559E+0
-2.043E-1	2.628E+0	3.487E+0
-2.092E-1	2.725E+0	3.555E+0
-2.076E-1	2.696E+0	3.552E+0
-2.043E-1	2.585E+0	3.529E+0
-2.076E-1	2.706E+0	3.546E+0
-2.076E-1	2.725E+0	3.520E+0
-2.092E-1	2.637E+0	3.526E+0
-2.060E-1	2.712E+0	3.413E+0
-2.060E-1	2.663E+0	3.598E+0
-2.092E-1	2.605E+0	3.598E+0
-2.060E-1	2.608E+0	3.507E+0
-2.060E-1	2.696E+0	3.442E+0
-2.060E-1	2.624E+0	3.458E+0
-2.076E-1	2.741E+0	3.396E+0
-2.076E-1	2.569E+0	3.500E+0
-2.043E-1	2.634E+0	3.497E+0
-2.043E-1	2.624E+0	3.539E+0
-2.060E-1	2.647E+0	3.513E+0
-2.092E-1	2.634E+0	3.465E+0
-2.076E-1	2.634E+0	3.549E+0
-2.011E-1	2.712E+0	3.581E+0
-2.092E-1	2.735E+0	3.513E+0
-2.108E-1	2.764E+0	3.426E+0
-2.060E-1	2.715E+0	3.435E+0
-2.076E-1	2.689E+0	3.504E+0
-2.092E-1	2.595E+0	3.439E+0
-2.092E-1	2.637E+0	3.432E+0
-2.060E-1	2.731E+0	3.484E+0
-2.027E-1	2.628E+0	3.666E+0
-2.092E-1	2.644E+0	3.439E+0
-2.060E-1	2.670E+0	3.445E+0
-2.060E-1	2.712E+0	3.491E+0
-2.043E-1	2.676E+0	3.517E+0
-2.092E-1	2.631E+0	3.409E+0
-2.124E-1	2.654E+0	3.572E+0
-2.043E-1	2.725E+0	3.523E+0
-2.043E-1	2.585E+0	3.491E+0
-2.092E-1	2.728E+0	3.594E+0
-2.076E-1	2.686E+0	3.445E+0
-2.060E-1	2.650E+0	3.526E+0
-2.076E-1	2.761E+0	3.513E+0
-2.092E-1	2.670E+0	3.435E+0
-2.076E-1	2.706E+0	3.507E+0
-2.060E-1	2.637E+0	3.468E+0
-2.060E-1	2.667E+0	3.520E+0
-2.092E-1	2.647E+0	3.578E+0
-2.108E-1	2.683E+0	3.504E+0
-2.027E-1	2.699E+0	3.539E+0
-2.060E-1	2.689E+0	3.504E+0
-2.092E-1	2.744E+0	3.581E+0
-2.076E-1	2.702E+0	3.478E+0
-2.043E-1	2.673E+0	3.559E+0
-2.076E-1	2.634E+0	3.510E+0
-2.092E-1	2.621E+0	3.445E+0
-2.092E-1	2.605E+0	3.500E+0
-2.043E-1	2.699E+0	3.478E+0
-2.060E-1	2.621E+0	3.452E+0
-2.076E-1	2.644E+0	3.468E+0
-2.108E-1	2.693E+0	3.604E+0
-2.043E-1	2.637E+0	3.559E+0
-2.060E-1	2.628E+0	3.552E+0
-2.076E-1	2.654E+0	3.517E+0
-2.124E-1	2.628E+0	3.542E+0
-2.060E-1	2.547E+0	3.520E+0
-2.043E-1	2.738E+0	3.497E+0
-2.060E-1	2.595E+0	3.656E+0
-2.076E-1	2.657E+0	3.517E+0
-2.043E-1	2.608E+0	3.413E+0
-2.060E-1	2.605E+0	3.478E+0
-2.092E-1	2.650E+0	3.500E+0
-2.076E-1	2.712E+0	3.542E+0
-2.027E-1	2.566E+0	3.529E+0
-2.043E-1	2.654E+0	3.633E+0
-2.092E-1	2.624E+0	3.533E+0
-2.092E-1	2.654E+0	3.474E+0
-2.043E-1	2.676E+0	3.432E+0
-2.060E-1	2.641E+0	3.478E+0
-2.092E-1	2.618E+0	3.536E+0
-2.108E-1	2.628E+0	3.598E+0
-2.043E-1	2.686E+0	3.578E+0
-2.060E-1	2.579E+0	3.617E+0
-2.076E-1	2.706E+0	3.526E+0
-2.076E-1	2.673E+0	3.494E+0
-2.027E-1	2.699E+0	3.458E+0
-2.060E-1	2.631E+0	3.396E+0
-2.092E-1	2.699E+0	3.572E+0
-2.076E-1	2.699E+0	3.572E+0
-2.027E-1	2.722E+0	3.565E+0
-2.043E-1	2.693E+0	3.542E+0
-2.092E-1	2.686E+0	3.468E+0
-2.076E-1	2.628E+0	3.406E+0
-2.060E-1	2.670E+0	3.549E+0
-2.043E-1	2.560E+0	3.487E+0
-2.076E-1	2.628E+0	3.487E+0
-2.092E-1	2.579E+0	3.575E+0
-2.060E-1	2.663E+0	3.497E+0
-2.060E-1	2.683E+0	3.510E+0
-2.060E-1	2.647E+0	3.452E+0
-2.092E-1	2.650E+0	3.539E+0
-2.043E-1	2.738E+0	3.627E+0
-2.011E-1	2.686E+0	3.478E+0
-2.060E-1	2.592E+0	3.491E+0
-2.076E-1	2.657E+0	3.562E+0
-2.060E-1	2.654E+0	3.526E+0
-2.060E-1	2.592E+0	3.546E+0
-2.076E-1	2.605E+0	3.526E+0
-2.092E-1	2.718E+0	3.497E+0
-2.043E-1	2.673E+0	3.504E+0
-2.043E-1	2.693E+0	3.452E+0
-2.060E-1	2.631E+0	3.572E+0
-2.092E-1	2.667E+0	3.594E+0
-2.027E-1	2.725E+0	3.568E+0
-2.043E-1	2.563E+0	3.439E+0
-2.043E-1	2.696E+0	3.513E+0
-2.076E-1	2.670E+0	3.526E+0
-2.011E-1	2.598E+0	3.549E+0
-2.027E-1	2.699E+0	3.448E+0
-2.108E-1	2.751E+0	3.549E+0
-2.092E-1	2.573E+0	3.637E+0
-2.027E-1	2.608E+0	3.714E+0
-2.043E-1	2.628E+0	3.562E+0
-2.076E-1	2.608E+0	3.396E+0
-2.124E-1	2.576E+0	3.455E+0
-2.027E-1	2.731E+0	3.439E+0
-2.060E-1	2.722E+0	3.455E+0
-2.092E-1	2.654E+0	3.481E+0
-2.092E-1	2.660E+0	3.572E+0
-2.043E-1	2.683E+0	3.452E+0
-2.060E-1	2.647E+0	3.478E+0
-2.076E-1	2.686E+0	3.439E+0
-2.092E-1	2.735E+0	3.484E+0
-2.027E-1	2.712E+0	3.481E+0
-2.060E-1	2.650E+0	3.523E+0
-2.076E-1	2.579E+0	3.442E+0
-2.076E-1	2.751E+0	3.504E+0
-2.060E-1	2.647E+0	3.507E+0
-2.060E-1	2.709E+0	3.539E+0
-2.092E-1	2.579E+0	3.384E+0
-2.076E-1	2.628E+0	3.559E+0
-2.060E-1	2.683E+0	3.549E+0
-2.027E-1	2.709E+0	3.422E+0
-2.076E-1	2.621E+0	3.494E+0
-2.092E-1	2.715E+0	3.403E+0
-2.076E-1	2.731E+0	3.523E+0
-2.043E-1	2.699E+0	3.380E+0
-2.043E-1	2.650E+0	3.575E+0
-2.076E-1	2.585E+0	3.497E+0
-2.027E-1	2.735E+0	3.504E+0
-2.027E-1	2.715E+0	3.299E+0
-2.092E-1	2.667E+0	3.497E+0
-2.076E-1	2.579E+0	3.575E+0
-2.043E-1	2.608E+0	3.533E+0
-2.011E-1	2.663E+0	3.559E+0
-2.076E-1	2.735E+0	3.562E+0
-2.060E-1	2.650E+0	3.624E+0
-2.043E-1	2.793E+0	3.504E+0
-2.043E-1	2.706E+0	3.494E+0
-2.060E-1	2.683E+0	3.617E+0
-2.092E-1	2.667E+0	3.487E+0
-2.043E-1	2.748E+0	3.549E+0
-2.043E-1	2.650E+0	3.546E+0
-2.043E-1	2.673E+0	3.504E+0
-2.076E-1	2.615E+0	3.474E+0
-2.043E-1	2.624E+0	3.594E+0
-2.043E-1	2.605E+0	3.484E+0
-2.092E-1	2.670E+0	3.429E+0
-2.060E-1	2.618E+0	3.510E+0
-2.043E-1	2.699E+0	3.487E+0
-2.027E-1	2.715E+0	3.491E+0
-2.076E-1	2.663E+0	3.562E+0
-2.076E-1	2.783E+0	3.426E+0
-2.043E-1	2.680E+0	3.520E+0
-2.060E-1	2.647E+0	3.445E+0
-2.092E-1	2.650E+0	3.504E+0
-2.092E-1	2.650E+0	3.533E+0
-2.060E-1	2.628E+0	3.484E+0
-2.043E-1	2.712E+0	3.517E+0
-2.076E-1	2.628E+0	3.542E+0
-2.060E-1	2.621E+0	3.539E+0
-2.060E-1	2.715E+0	3.468E+0
-2.027E-1	2.592E+0	3.484E+0
-2.060E-1	2.741E+0	3.552E+0
-2.092E-1	2.709E+0	3.481E+0
-2.011E-1	2.641E+0	3.500E+0
-2.027E-1	2.699E+0	3.478E+0
-2.060E-1	2.718E+0	3.617E+0
-2.076E-1	2.683E+0	3.471E+0
-2.043E-1	2.657E+0	3.555E+0
-2.027E-1	2.680E+0	3.390E+0
-2.060E-1	2.592E+0	3.471E+0
-2.092E-1	2.650E+0	3.588E+0
-2.027E-1	2.683E+0	3.572E+0
-2.043E-1	2.735E+0	3.510E+0
-2.060E-1	2.676E+0	3.500E+0
-2.043E-1	2.605E+0	3.523E+0
-2.060E-1	2.611E+0	3.520E+0
-2.060E-1	2.660E+0	3.559E+0
-2.043E-1	2.654E+0	3.526E+0
-2.076E-1	2.631E+0	3.491E+0
-2.027E-1	2.686E+0	3.452E+0
-2.027E-1	2.530E+0	3.552E+0
-2.060E-1	2.686E+0	3.507E+0
-2.076E-1	2.683E+0	3.442E+0
-2.043E-1	2.777E+0	3.539E+0
-2.027E-1	2.628E+0	3.536E+0
-2.092E-1	2.560E+0	3.364E+0
-2.060E-1	2.566E+0	3.445E+0
-2.043E-1	2.683E+0	3.497E+0
-2.043E-1	2.650E+0	3.539E+0
-2.092E-1	2.673E+0	3.435E+0
-2.060E-1	2.676E+0	3.465E+0
-2.043E-1	2.728E+0	3.468E+0
-2.027E-1	2.543E+0	3.445E+0
-2.092E-1	2.585E+0	3.448E+0
-2.076E-1	2.641E+0	3.494E+0
-2.011E-1	2.654E+0	3.465E+0
-2.043E-1	2.735E+0	3.393E+0
-2.060E-1	2.722E+0	3.517E+0
-2.092E-1	2.657E+0	3.481E+0
-2.027E-1	2.641E+0	3.442E+0
-2.011E-1	2.667E+0	3.448E+0
-2.076E-1	2.706E+0	3.517E+0
-2.076E-1	2.709E+0	3.474E+0
-2.011E-1	2.654E+0	3.562E+0
-2.027E-1	2.624E+0	3.539E+0
-2.060E-1	2.637E+0	3.549E+0
-2.076E-1	2.608E+0	3.491E+0
-2.027E-1	2.618E+0	3.591E+0
-2.043E-1	2.670E+0	3.461E+0
-2.060E-1	2.738E+0	3.468E+0
-2.043E-1	2.579E+0	3.491E+0
-2.027E-1	2.663E+0	3.491E+0
-2.043E-1	2.657E+0	3.529E+0
-2.060E-1	2.615E+0	3.520E+0
-2.076E-1	2.595E+0	3.416E+0
-1.995E-1	2.663E+0	3.481E+0
-2.027E-1	2.615E+0	3.445E+0
-2.076E-1	2.641E+0	3.575E+0
-2.076E-1	2.563E+0	3.552E+0
-2.043E-1	2.547E+0	3.406E+0
-2.027E-1	2.676E+0	3.565E+0
-2.076E-1	2.644E+0	3.539E+0
-2.092E-1	2.660E+0	3.549E+0
-2.043E-1	2.644E+0	3.572E+0
-2.043E-1	2.699E+0	3.458E+0
-2.076E-1	2.725E+0	3.474E+0
-2.076E-1	2.673E+0	3.497E+0
-2.027E-1	2.654E+0	3.591E+0
-2.043E-1	2.680E+0	3.591E+0
-2.060E-1	2.699E+0	3.422E+0
-2.076E-1	2.618E+0	3.565E+0
-2.027E-1	2.660E+0	3.455E+0
-2.027E-1	2.576E+0	3.549E+0
-2.060E-1	2.631E+0	3.481E+0
-2.076E-1	2.735E+0	3.536E+0
-2.027E-1	2.611E+0	3.409E+0
-2.043E-1	2.608E+0	3.529E+0
-2.076E-1	2.725E+0	3.494E+0
-2.060E-1	2.689E+0	3.536E+0
-2.060E-1	2.615E+0	3.546E+0
-2.027E-1	2.641E+0	3.594E+0
-2.076E-1	2.667E+0	3.481E+0
-2.076E-1	2.667E+0	3.494E+0
-1.995E-1	2.637E+0	3.497E+0
-2.027E-1	2.676E+0	3.588E+0
-2.060E-1	2.637E+0	3.549E+0
-2.060E-1	2.696E+0	3.526E+0
-2.043E-1	2.641E+0	3.542E+0
-2.043E-1	2.641E+0	3.474E+0
-2.060E-1	2.689E+0	3.491E+0
-2.076E-1	2.748E+0	3.523E+0
-2.027E-1	2.615E+0	3.510E+0
-2.027E-1	2.689E+0	3.562E+0
-2.060E-1	2.576E+0	3.413E+0
-2.060E-1	2.767E+0	3.497E+0
-2.027E-1	2.631E+0	3.468E+0
-2.011E-1	2.628E+0	3.565E+0
-2.060E-1	2.686E+0	3.419E+0
-2.060E-1	2.595E+0	3.445E+0
-2.027E-1	2.686E+0	3.565E+0
-2.011E-1	2.634E+0	3.422E+0
-2.027E-1	2.689E+0	3.455E+0
-2.108E-1	2.569E+0	3.536E+0
-2.011E-1	2.650E+0	3.474E+0
-2.027E-1	2.582E+0	3.572E+0
-2.076E-1	2.738E+0	3.523E+0
-2.092E-1	2.624E+0	3.517E+0
-2.027E-1	2.615E+0	3.474E+0
-2.043E-1	2.624E+0	3.487E+0
-2.060E-1	2.608E+0	3.659E+0
-2.076E-1	2.595E+0	3.523E+0
-2.027E-1	2.670E+0	3.484E+0
-2.011E-1	2.631E+0	3.510E+0
-2.076E-1	2.637E+0	3.549E+0
-2.060E-1	2.624E+0	3.426E+0
-2.011E-1	2.647E+0	3.568E+0
-2.060E-1	2.654E+0	3.497E+0
-2.060E-1	2.647E+0	3.533E+0
-2.060E-1	2.628E+0	3.565E+0
-2.043E-1	2.670E+0	3.510E+0
-2.027E-1	2.644E+0	3.471E+0
-2.060E-1	2.647E+0	3.494E+0
-2.092E-1	2.641E+0	3.510E+0
-2.027E-1	2.709E+0	3.591E+0
-2.027E-1	2.696E+0	3.594E+0
-2.043E-1	2.660E+0	3.468E+0
-2.060E-1	2.683E+0	3.432E+0
-2.027E-1	2.706E+0	3.585E+0
-2.027E-1	2.683E+0	3.484E+0
-2.060E-1	2.566E+0	3.429E+0
-2.060E-1	2.744E+0	3.578E+0
-2.027E-1	2.654E+0	3.601E+0
-2.027E-1	2.660E+0	3.581E+0
-2.076E-1	2.667E+0	3.562E+0
-2.060E-1	2.764E+0	3.494E+0
-2.043E-1	2.585E+0	3.581E+0
-2.011E-1	2.631E+0	3.594E+0
-2.076E-1	2.715E+0	3.529E+0
-2.076E-1	2.663E+0	3.471E+0
-2.011E-1	2.598E+0	3.575E+0
-2.011E-1	2.634E+0	3.607E+0
-2.060E-1	2.650E+0	3.442E+0
-2.043E-1	2.650E+0	3.448E+0
-2.011E-1	2.647E+0	3.380E+0
-2.011E-1	2.715E+0	3.471E+0
-2.060E-1	2.722E+0	3.562E+0
-2.043E-1	2.618E+0	3.542E+0
-2.060E-1	2.790E+0	3.542E+0
-2.027E-1	2.624E+0	3.452E+0
-2.060E-1	2.680E+0	3.588E+0
-2.060E-1	2.676E+0	3.523E+0
-1.995E-1	2.667E+0	3.442E+0
-2.027E-1	2.637E+0	3.601E+0
-2.060E-1	2.550E+0	3.416E+0
-2.060E-1	2.624E+0	3.448E+0
-2.043E-1	2.673E+0	3.542E+0
-2.011E-1	2.650E+0	3.513E+0
-2.060E-1	2.702E+0	3.442E+0
-2.043E-1	2.693E+0	3.419E+0
-2.060E-1	2.553E+0	3.474E+0
-1.995E-1	2.605E+0	3.565E+0
-2.076E-1	2.595E+0	3.568E+0
-2.043E-1	2.728E+0	3.494E+0
-2.027E-1	2.683E+0	3.601E+0
-2.011E-1	2.667E+0	3.552E+0
-2.060E-1	2.702E+0	3.500E+0
-2.043E-1	2.702E+0	3.494E+0
-2.027E-1	2.615E+0	3.504E+0
-2.011E-1	2.706E+0	3.494E+0
-2.027E-1	2.657E+0	3.491E+0
-2.043E-1	2.637E+0	3.585E+0
-2.027E-1	2.618E+0	3.439E+0
-1.995E-1	2.615E+0	3.497E+0
-2.076E-1	2.602E+0	3.575E+0
-2.060E-1	2.689E+0	3.562E+0
-2.027E-1	2.537E+0	3.452E+0
-2.027E-1	2.631E+0	3.533E+0
-2.060E-1	2.644E+0	3.536E+0
-2.043E-1	2.644E+0	3.429E+0
-2.060E-1	2.663E+0	3.578E+0
-1.995E-1	2.680E+0	3.500E+0
-2.076E-1	2.689E+0	3.491E+0
-2.060E-1	2.715E+0	3.367E+0
-2.027E-1	2.699E+0	3.500E+0
-2.011E-1	2.660E+0	3.439E+0
-2.043E-1	2.718E+0	3.435E+0
-2.060E-1	2.654E+0	3.520E+0
-2.027E-1	2.706E+0	3.409E+0
-2.027E-1	2.699E+0	3.419E+0
-2.043E-1	2.670E+0	3.442E+0
-2.043E-1	2.696E+0	3.536E+0
-2.011E-1	2.654E+0	3.474E+0
-2.043E-1	2.650E+0	3.581E+0
-2.027E-1	2.657E+0	3.533E+0
-2.060E-1	2.634E+0	3.520E+0
-2.043E-1	2.686E+0	3.504E+0
-2.027E-1	2.754E+0	3.533E+0
-2.043E-1	2.731E+0	3.497E+0
-2.060E-1	2.576E+0	3.504E+0
-2.027E-1	2.654E+0	3.442E+0
-2.027E-1	2.634E+0	3.471E+0
-2.060E-1	2.683E+0	3.513E+0
-2.076E-1	2.592E+0	3.442E+0
-2.060E-1	2.718E+0	3.500E+0
-2.011E-1	2.715E+0	3.481E+0
-2.060E-1	2.696E+0	3.529E+0
-2.092E-1	2.667E+0	3.455E+0
-2.027E-1	2.722E+0	3.578E+0
-2.043E-1	2.624E+0	3.601E+0
-2.043E-1	2.686E+0	3.513E+0
-2.076E-1	2.530E+0	3.442E+0
-1.995E-1	2.676E+0	3.513E+0
-2.027E-1	2.654E+0	3.546E+0
-2.043E-1	2.670E+0	3.549E+0
-2.076E-1	2.579E+0	3.555E+0
-2.027E-1	2.644E+0	3.513E+0
-2.011E-1	2.738E+0	3.465E+0
-2.060E-1	2.686E+0	3.481E+0
-2.043E-1	2.670E+0	3.517E+0
-1.995E-1	2.650E+0	3.478E+0
-2.027E-1	2.693E+0	3.409E+0
-2.060E-1	2.589E+0	3.481E+0
-2.043E-1	2.585E+0	3.439E+0
-1.995E-1	2.696E+0	3.406E+0
-2.011E-1	2.628E+0	3.568E+0
-2.076E-1	2.611E+0	3.478E+0
-2.060E-1	2.605E+0	3.481E+0
-2.043E-1	2.712E+0	3.422E+0
-2.027E-1	2.709E+0	3.555E+0
-2.043E-1	2.654E+0	3.523E+0
-2.060E-1	2.582E+0	3.458E+0
-2.011E-1	2.709E+0	3.455E+0
[truncated: 195,920 more rows]
