# Supplementary material for: Improved ANAP incorporation and VCF analysis reveal details of P2X7 current facilitation and a limited conformational interplay between ATP binding and the intracellular ballast domain
Source: eLife. 2023 Jan 4;12:e82479. doi: 10.7554/eLife.82479 (PMC9859053; doi:10.7554/eLife.82479)
Supplement: Figure 6—figure supplement 1—source data 1. [file elife-82479-fig6-figsupp1-data1.zip › Figure-6_figure-supplement-1_source-data-1/Fig-6_fig-suppl-1_B1-1_j08#47.csv]

-1.524E-1	5.774E+0	1.290E+1
-1.524E-1	5.797E+0	1.287E+1
-1.508E-1	5.680E+0	1.268E+1
-1.508E-1	5.696E+0	1.275E+1
-1.508E-1	5.761E+0	1.274E+1
-1.508E-1	5.927E+0	1.282E+1
-1.541E-1	5.791E+0	1.279E+1
-1.492E-1	5.645E+0	1.281E+1
-1.508E-1	5.787E+0	1.287E+1
-1.541E-1	5.787E+0	1.282E+1
-1.524E-1	5.829E+0	1.272E+1
-1.492E-1	5.800E+0	1.286E+1
-1.492E-1	5.901E+0	1.278E+1
-1.541E-1	5.761E+0	1.299E+1
-1.508E-1	5.865E+0	1.278E+1
-1.492E-1	5.778E+0	1.277E+1
-1.508E-1	5.787E+0	1.277E+1
-1.541E-1	5.781E+0	1.288E+1
-1.524E-1	5.868E+0	1.280E+1
-1.492E-1	5.820E+0	1.281E+1
-1.508E-1	5.703E+0	1.276E+1
-1.492E-1	5.739E+0	1.281E+1
-1.508E-1	5.713E+0	1.286E+1
-1.492E-1	5.823E+0	1.286E+1
-1.492E-1	5.794E+0	1.266E+1
-1.524E-1	5.726E+0	1.286E+1
-1.524E-1	5.758E+0	1.286E+1
-1.508E-1	5.849E+0	1.289E+1
-1.508E-1	5.722E+0	1.277E+1
-1.541E-1	5.765E+0	1.287E+1
-1.508E-1	5.784E+0	1.283E+1
-1.524E-1	5.829E+0	1.269E+1
-1.524E-1	5.758E+0	1.292E+1
-1.557E-1	5.774E+0	1.294E+1
-1.508E-1	5.745E+0	1.280E+1
-1.476E-1	5.813E+0	1.280E+1
-1.524E-1	5.768E+0	1.285E+1
-1.508E-1	5.791E+0	1.278E+1
-1.524E-1	5.696E+0	1.274E+1
-1.492E-1	5.816E+0	1.278E+1
-1.508E-1	5.794E+0	1.282E+1
-1.508E-1	5.778E+0	1.283E+1
-1.508E-1	5.739E+0	1.284E+1
-1.508E-1	5.820E+0	1.293E+1
-1.492E-1	5.713E+0	1.280E+1
-1.557E-1	5.816E+0	1.276E+1
-1.524E-1	5.816E+0	1.290E+1
-1.524E-1	5.732E+0	1.280E+1
-1.476E-1	5.748E+0	1.280E+1
-1.508E-1	5.703E+0	1.288E+1
-1.524E-1	5.833E+0	1.294E+1
-1.508E-1	5.862E+0	1.285E+1
-1.541E-1	5.739E+0	1.279E+1
-1.541E-1	5.683E+0	1.270E+1
-1.557E-1	5.765E+0	1.291E+1
-1.508E-1	5.735E+0	1.293E+1
-1.508E-1	5.758E+0	1.274E+1
-1.524E-1	5.872E+0	1.278E+1
-1.508E-1	5.755E+0	1.275E+1
-1.492E-1	5.820E+0	1.277E+1
-1.508E-1	5.778E+0	1.288E+1
-1.524E-1	5.752E+0	1.280E+1
-1.524E-1	5.816E+0	1.272E+1
-1.476E-1	5.774E+0	1.289E+1
-1.492E-1	5.823E+0	1.292E+1
-1.508E-1	5.823E+0	1.273E+1
-1.492E-1	5.784E+0	1.286E+1
-1.492E-1	5.855E+0	1.281E+1
-1.508E-1	5.836E+0	1.285E+1
-1.524E-1	5.774E+0	1.271E+1
-1.492E-1	5.709E+0	1.297E+1
-1.476E-1	5.771E+0	1.282E+1
-1.492E-1	5.755E+0	1.279E+1
-1.524E-1	5.810E+0	1.282E+1
-1.476E-1	5.765E+0	1.269E+1
-1.524E-1	5.849E+0	1.278E+1
-1.476E-1	5.787E+0	1.280E+1
-1.508E-1	5.752E+0	1.286E+1
-1.508E-1	5.803E+0	1.279E+1
-1.508E-1	5.862E+0	1.285E+1
-1.524E-1	5.732E+0	1.273E+1
-1.508E-1	5.739E+0	1.287E+1
-1.508E-1	5.797E+0	1.279E+1
-1.508E-1	5.855E+0	1.280E+1
-1.508E-1	5.797E+0	1.292E+1
-1.541E-1	5.803E+0	1.287E+1
-1.541E-1	5.794E+0	1.283E+1
-1.508E-1	5.687E+0	1.279E+1
-1.476E-1	5.839E+0	1.299E+1
-1.508E-1	5.823E+0	1.285E+1
-1.541E-1	5.839E+0	1.279E+1
-1.508E-1	5.755E+0	1.282E+1
-1.508E-1	5.810E+0	1.296E+1
-1.524E-1	5.846E+0	1.278E+1
-1.524E-1	5.813E+0	1.293E+1
-1.492E-1	5.836E+0	1.289E+1
-1.524E-1	5.810E+0	1.286E+1
-1.557E-1	5.836E+0	1.274E+1
-1.524E-1	5.739E+0	1.277E+1
-1.492E-1	5.797E+0	1.278E+1
-1.508E-1	5.739E+0	1.289E+1
-1.557E-1	5.735E+0	1.281E+1
-1.508E-1	5.771E+0	1.279E+1
-1.524E-1	5.800E+0	1.286E+1
-1.476E-1	5.820E+0	1.281E+1
-1.524E-1	5.787E+0	1.286E+1
-1.524E-1	5.862E+0	1.269E+1
-1.524E-1	5.661E+0	1.289E+1
-1.492E-1	5.781E+0	1.284E+1
-1.524E-1	5.648E+0	1.289E+1
-1.524E-1	5.878E+0	1.274E+1
-1.492E-1	5.768E+0	1.280E+1
-1.524E-1	5.823E+0	1.272E+1
-1.508E-1	5.833E+0	1.279E+1
-1.492E-1	5.791E+0	1.268E+1
-1.492E-1	5.833E+0	1.285E+1
-1.492E-1	5.836E+0	1.264E+1
-1.508E-1	5.852E+0	1.287E+1
-1.524E-1	5.842E+0	1.270E+1
-1.492E-1	5.732E+0	1.291E+1
-1.508E-1	5.781E+0	1.284E+1
-1.508E-1	5.813E+0	1.304E+1
-1.524E-1	5.875E+0	1.278E+1
-1.508E-1	5.859E+0	1.283E+1
-1.508E-1	5.771E+0	1.301E+1
-1.557E-1	5.859E+0	1.284E+1
-1.524E-1	5.709E+0	1.291E+1
-1.524E-1	5.800E+0	1.278E+1
-1.524E-1	5.839E+0	1.276E+1
-1.508E-1	5.768E+0	1.280E+1
-1.492E-1	5.836E+0	1.286E+1
-1.508E-1	5.716E+0	1.271E+1
-1.508E-1	5.784E+0	1.284E+1
-1.541E-1	5.826E+0	1.282E+1
-1.524E-1	5.924E+0	1.277E+1
-1.524E-1	5.865E+0	1.274E+1
-1.476E-1	5.719E+0	1.275E+1
-1.524E-1	5.771E+0	1.277E+1
-1.524E-1	5.784E+0	1.281E+1
-1.508E-1	5.732E+0	1.294E+1
-1.524E-1	5.833E+0	1.281E+1
-1.541E-1	5.791E+0	1.295E+1
-1.508E-1	5.784E+0	1.289E+1
-1.492E-1	5.826E+0	1.278E+1
-1.524E-1	5.787E+0	1.283E+1
-1.508E-1	5.800E+0	1.268E+1
-1.524E-1	5.722E+0	1.277E+1
-1.524E-1	5.771E+0	1.266E+1
-1.508E-1	5.803E+0	1.287E+1
-1.557E-1	5.709E+0	1.284E+1
-1.524E-1	5.849E+0	1.278E+1
-1.524E-1	5.826E+0	1.267E+1
-1.524E-1	5.807E+0	1.278E+1
-1.524E-1	5.742E+0	1.284E+1
-1.476E-1	5.722E+0	1.270E+1
-1.508E-1	5.810E+0	1.274E+1
-1.508E-1	5.810E+0	1.284E+1
-1.557E-1	5.829E+0	1.276E+1
-1.508E-1	5.803E+0	1.296E+1
-1.524E-1	5.849E+0	1.277E+1
-1.508E-1	5.823E+0	1.286E+1
-1.557E-1	5.778E+0	1.285E+1
-1.524E-1	5.748E+0	1.276E+1
-1.492E-1	5.735E+0	1.288E+1
-1.508E-1	5.800E+0	1.277E+1
-1.524E-1	5.729E+0	1.279E+1
-1.508E-1	5.807E+0	1.274E+1
-1.492E-1	5.807E+0	1.281E+1
-1.508E-1	5.726E+0	1.279E+1
-1.541E-1	5.774E+0	1.276E+1
-1.476E-1	5.836E+0	1.293E+1
-1.476E-1	5.755E+0	1.286E+1
-1.541E-1	5.758E+0	1.275E+1
-1.541E-1	5.713E+0	1.287E+1
-1.524E-1	5.765E+0	1.288E+1
-1.476E-1	5.816E+0	1.279E+1
-1.524E-1	5.768E+0	1.278E+1
-1.524E-1	5.700E+0	1.288E+1
-1.524E-1	5.787E+0	1.275E+1
-1.508E-1	5.791E+0	1.288E+1
-1.492E-1	5.839E+0	1.288E+1
-1.541E-1	5.813E+0	1.282E+1
-1.508E-1	5.816E+0	1.273E+1
-1.492E-1	5.664E+0	1.287E+1
-1.492E-1	5.791E+0	1.270E+1
-1.541E-1	5.836E+0	1.276E+1
-1.508E-1	5.670E+0	1.288E+1
-1.508E-1	5.807E+0	1.272E+1
-1.508E-1	5.768E+0	1.271E+1
-1.541E-1	5.810E+0	1.278E+1
-1.508E-1	5.784E+0	1.282E+1
-1.524E-1	5.810E+0	1.274E+1
-1.524E-1	5.797E+0	1.267E+1
-1.541E-1	5.761E+0	1.282E+1
-1.508E-1	5.794E+0	1.278E+1
-1.508E-1	5.791E+0	1.279E+1
-1.508E-1	5.729E+0	1.273E+1
-1.541E-1	5.771E+0	1.288E+1
-1.524E-1	5.803E+0	1.278E+1
-1.476E-1	5.813E+0	1.278E+1
-1.508E-1	5.803E+0	1.277E+1
-1.524E-1	5.700E+0	1.277E+1
-1.541E-1	5.852E+0	1.281E+1
-1.524E-1	5.794E+0	1.291E+1
-1.508E-1	5.813E+0	1.288E+1
-1.508E-1	5.735E+0	1.274E+1
-1.508E-1	5.829E+0	1.281E+1
-1.508E-1	5.771E+0	1.283E+1
-1.508E-1	5.765E+0	1.280E+1
-1.541E-1	5.752E+0	1.278E+1
-1.524E-1	5.778E+0	1.277E+1
-1.508E-1	5.745E+0	1.275E+1
-1.492E-1	5.735E+0	1.282E+1
-1.492E-1	5.816E+0	1.284E+1
-1.508E-1	5.797E+0	1.276E+1
-1.492E-1	5.696E+0	1.279E+1
-1.541E-1	5.778E+0	1.271E+1
-1.508E-1	5.816E+0	1.280E+1
-1.492E-1	5.823E+0	1.291E+1
-1.492E-1	5.784E+0	1.286E+1
-1.508E-1	5.771E+0	1.271E+1
-1.541E-1	5.768E+0	1.281E+1
-1.508E-1	5.807E+0	1.265E+1
-1.508E-1	5.800E+0	1.281E+1
-1.476E-1	5.670E+0	1.281E+1
-1.508E-1	5.774E+0	1.285E+1
-1.524E-1	5.810E+0	1.278E+1
-1.476E-1	5.803E+0	1.282E+1
-1.508E-1	5.846E+0	1.276E+1
-1.524E-1	5.680E+0	1.280E+1
-1.508E-1	5.833E+0	1.282E+1
-1.508E-1	5.726E+0	1.284E+1
-1.508E-1	5.703E+0	1.282E+1
-1.541E-1	5.680E+0	1.291E+1
-1.541E-1	5.865E+0	1.279E+1
-1.492E-1	5.778E+0	1.278E+1
-1.492E-1	5.800E+0	1.283E+1
-1.541E-1	5.761E+0	1.280E+1
-1.508E-1	5.800E+0	1.270E+1
-1.508E-1	5.768E+0	1.287E+1
-1.508E-1	5.758E+0	1.278E+1
-1.541E-1	5.774E+0	1.272E+1
-1.508E-1	5.810E+0	1.275E+1
-1.508E-1	5.820E+0	1.277E+1
-1.492E-1	5.713E+0	1.286E+1
-1.557E-1	5.807E+0	1.265E+1
-1.508E-1	5.781E+0	1.278E+1
-1.524E-1	5.719E+0	1.264E+1
-1.524E-1	5.758E+0	1.268E+1
-1.541E-1	5.807E+0	1.287E+1
-1.524E-1	5.791E+0	1.275E+1
-1.557E-1	5.826E+0	1.289E+1
-1.508E-1	5.771E+0	1.270E+1
-1.524E-1	5.732E+0	1.287E+1
-1.541E-1	5.722E+0	1.281E+1
-1.508E-1	5.719E+0	1.281E+1
-1.508E-1	5.729E+0	1.275E+1
-1.524E-1	5.771E+0	1.295E+1
-1.508E-1	5.706E+0	1.279E+1
-1.492E-1	5.732E+0	1.273E+1
-1.508E-1	5.745E+0	1.291E+1
-1.524E-1	5.849E+0	1.267E+1
-1.524E-1	5.713E+0	1.281E+1
-1.524E-1	5.797E+0	1.272E+1
-1.492E-1	5.719E+0	1.279E+1
-1.541E-1	5.839E+0	1.289E+1
-1.508E-1	5.748E+0	1.280E+1
-1.492E-1	5.690E+0	1.264E+1
-1.524E-1	5.829E+0	1.277E+1
-1.524E-1	5.755E+0	1.280E+1
-1.524E-1	5.855E+0	1.274E+1
-1.508E-1	5.648E+0	1.272E+1
-1.492E-1	5.716E+0	1.289E+1
-1.541E-1	5.771E+0	1.280E+1
-1.524E-1	5.778E+0	1.292E+1
-1.492E-1	5.823E+0	1.287E+1
-1.508E-1	5.813E+0	1.287E+1
-1.557E-1	5.771E+0	1.265E+1
-1.541E-1	5.791E+0	1.282E+1
-1.508E-1	5.823E+0	1.276E+1
-1.492E-1	5.700E+0	1.291E+1
-1.557E-1	5.732E+0	1.286E+1
-1.508E-1	5.894E+0	1.285E+1
-1.492E-1	5.826E+0	1.289E+1
-1.508E-1	5.800E+0	1.274E+1
-1.524E-1	5.797E+0	1.278E+1
-1.508E-1	5.742E+0	1.279E+1
-1.492E-1	5.816E+0	1.282E+1
-1.508E-1	5.816E+0	1.270E+1
-1.557E-1	5.791E+0	1.267E+1
-1.541E-1	5.706E+0	1.259E+1
-1.492E-1	5.803E+0	1.274E+1
-1.492E-1	5.716E+0	1.278E+1
-1.557E-1	5.739E+0	1.269E+1
-1.541E-1	5.852E+0	1.279E+1
-1.541E-1	5.774E+0	1.283E+1
-1.524E-1	5.849E+0	1.279E+1
-1.524E-1	5.781E+0	1.293E+1
-1.508E-1	5.706E+0	1.291E+1
-1.508E-1	5.800E+0	1.275E+1
-1.508E-1	5.803E+0	1.262E+1
-1.524E-1	5.803E+0	1.268E+1
-1.508E-1	5.826E+0	1.267E+1
-1.508E-1	5.706E+0	1.272E+1
-1.492E-1	5.800E+0	1.276E+1
-1.541E-1	5.807E+0	1.272E+1
-1.492E-1	5.781E+0	1.272E+1
-1.476E-1	5.732E+0	1.283E+1
-1.508E-1	5.787E+0	1.263E+1
-1.524E-1	5.670E+0	1.273E+1
-1.508E-1	5.829E+0	1.282E+1
-1.508E-1	5.774E+0	1.278E+1
-1.508E-1	5.781E+0	1.273E+1
-1.524E-1	5.774E+0	1.281E+1
-1.508E-1	5.829E+0	1.273E+1
-1.492E-1	5.709E+0	1.279E+1
-1.557E-1	5.716E+0	1.285E+1
-1.541E-1	5.755E+0	1.299E+1
-1.524E-1	5.800E+0	1.279E+1
-1.508E-1	5.755E+0	1.284E+1
-1.524E-1	5.781E+0	1.280E+1
-1.541E-1	5.765E+0	1.279E+1
-1.524E-1	5.722E+0	1.283E+1
-1.508E-1	5.807E+0	1.275E+1
-1.492E-1	5.755E+0	1.258E+1
-1.541E-1	5.748E+0	1.259E+1
-1.541E-1	5.774E+0	1.269E+1
-1.508E-1	5.683E+0	1.276E+1
-1.508E-1	5.752E+0	1.281E+1
-1.508E-1	5.813E+0	1.282E+1
-1.476E-1	5.761E+0	1.271E+1
-1.492E-1	5.778E+0	1.276E+1
-1.476E-1	5.823E+0	1.283E+1
-1.524E-1	5.761E+0	1.279E+1
-1.492E-1	5.816E+0	1.271E+1
-1.476E-1	5.683E+0	1.279E+1
-1.524E-1	5.670E+0	1.285E+1
-1.524E-1	5.800E+0	1.271E+1
-1.524E-1	5.803E+0	1.281E+1
-1.508E-1	5.706E+0	1.286E+1
-1.508E-1	5.758E+0	1.290E+1
-1.524E-1	5.800E+0	1.275E+1
-1.508E-1	5.719E+0	1.269E+1
-1.508E-1	5.706E+0	1.271E+1
-1.557E-1	5.703E+0	1.277E+1
-1.524E-1	5.774E+0	1.284E+1
-1.541E-1	5.816E+0	1.283E+1
-1.492E-1	5.703E+0	1.270E+1
-1.492E-1	5.761E+0	1.277E+1
-1.508E-1	5.791E+0	1.278E+1
-1.492E-1	5.810E+0	1.280E+1
-1.508E-1	5.807E+0	1.277E+1
-1.492E-1	5.700E+0	1.273E+1
-1.508E-1	5.677E+0	1.269E+1
-1.541E-1	5.846E+0	1.278E+1
-1.492E-1	5.774E+0	1.280E+1
-1.524E-1	5.800E+0	1.273E+1
-1.524E-1	5.739E+0	1.287E+1
-1.508E-1	5.758E+0	1.274E+1
-1.541E-1	5.810E+0	1.277E+1
-1.524E-1	5.823E+0	1.270E+1
-1.573E-1	5.820E+0	1.270E+1
-1.524E-1	5.706E+0	1.285E+1
-1.508E-1	5.700E+0	1.261E+1
-1.524E-1	5.677E+0	1.271E+1
-1.541E-1	5.755E+0	1.276E+1
-1.541E-1	5.693E+0	1.256E+1
-1.476E-1	5.855E+0	1.281E+1
-1.508E-1	5.765E+0	1.279E+1
-1.557E-1	5.820E+0	1.268E+1
-1.508E-1	5.781E+0	1.258E+1
-1.492E-1	5.768E+0	1.268E+1
-1.524E-1	5.803E+0	1.286E+1
-1.541E-1	5.742E+0	1.262E+1
-1.541E-1	5.726E+0	1.281E+1
-1.492E-1	5.713E+0	1.273E+1
-1.524E-1	5.752E+0	1.287E+1
-1.541E-1	5.784E+0	1.270E+1
-1.524E-1	5.709E+0	1.276E+1
-1.492E-1	5.761E+0	1.284E+1
-1.492E-1	5.683E+0	1.278E+1
-1.508E-1	5.787E+0	1.278E+1
-1.508E-1	5.752E+0	1.271E+1
-1.508E-1	5.839E+0	1.268E+1
-1.508E-1	5.739E+0	1.280E+1
-1.524E-1	5.829E+0	1.287E+1
-1.541E-1	5.716E+0	1.284E+1
-1.492E-1	5.729E+0	1.271E+1
-1.524E-1	5.732E+0	1.265E+1
-1.524E-1	5.791E+0	1.277E+1
-1.524E-1	5.781E+0	1.289E+1
-1.492E-1	5.807E+0	1.260E+1
-1.508E-1	5.771E+0	1.275E+1
-1.541E-1	5.745E+0	1.274E+1
-1.541E-1	5.739E+0	1.281E+1
-1.492E-1	5.784E+0	1.278E+1
-1.508E-1	5.842E+0	1.263E+1
-1.524E-1	5.732E+0	1.272E+1
-1.541E-1	5.784E+0	1.287E+1
-1.492E-1	5.703E+0	1.275E+1
-1.508E-1	5.700E+0	1.279E+1
-1.508E-1	5.794E+0	1.281E+1
-1.524E-1	5.700E+0	1.266E+1
-1.492E-1	5.755E+0	1.276E+1
-1.508E-1	5.739E+0	1.280E+1
-1.508E-1	5.778E+0	1.267E+1
-1.508E-1	5.742E+0	1.275E+1
-1.492E-1	5.816E+0	1.285E+1
-1.508E-1	5.755E+0	1.286E+1
-1.524E-1	5.781E+0	1.271E+1
-1.524E-1	5.680E+0	1.282E+1
-1.508E-1	5.891E+0	1.283E+1
-1.541E-1	5.722E+0	1.278E+1
-1.573E-1	5.768E+0	1.262E+1
-1.524E-1	5.885E+0	1.285E+1
-1.508E-1	5.709E+0	1.260E+1
-1.508E-1	5.745E+0	1.280E+1
-1.541E-1	5.797E+0	1.276E+1
-1.524E-1	5.670E+0	1.281E+1
-1.508E-1	5.726E+0	1.293E+1
-1.508E-1	5.810E+0	1.272E+1
-1.524E-1	5.781E+0	1.271E+1
-1.508E-1	5.794E+0	1.275E+1
-1.524E-1	5.774E+0	1.266E+1
-1.492E-1	5.849E+0	1.257E+1
-1.557E-1	5.651E+0	1.283E+1
-1.541E-1	5.810E+0	1.269E+1
-1.492E-1	5.784E+0	1.265E+1
-1.476E-1	5.771E+0	1.290E+1
-1.541E-1	5.755E+0	1.275E+1
-1.524E-1	5.693E+0	1.285E+1
-1.508E-1	5.732E+0	1.270E+1
-1.476E-1	5.758E+0	1.276E+1
-1.541E-1	5.800E+0	1.269E+1
-1.492E-1	5.813E+0	1.299E+1
-1.541E-1	5.661E+0	1.266E+1
-1.492E-1	5.709E+0	1.279E+1
-1.541E-1	5.823E+0	1.277E+1
-1.524E-1	5.752E+0	1.269E+1
-1.492E-1	5.667E+0	1.276E+1
-1.508E-1	5.735E+0	1.279E+1
-1.541E-1	5.700E+0	1.279E+1
-1.492E-1	5.745E+0	1.284E+1
-1.508E-1	5.761E+0	1.275E+1
-1.492E-1	5.661E+0	1.259E+1
-1.524E-1	5.732E+0	1.273E+1
-1.524E-1	5.813E+0	1.279E+1
-1.524E-1	5.706E+0	1.263E+1
-1.492E-1	5.683E+0	1.275E+1
-1.524E-1	5.826E+0	1.273E+1
-1.524E-1	5.758E+0	1.289E+1
-1.508E-1	5.729E+0	1.278E+1
-1.492E-1	5.690E+0	1.289E+1
-1.524E-1	5.816E+0	1.282E+1
-1.524E-1	5.713E+0	1.279E+1
-1.492E-1	5.784E+0	1.271E+1
-1.541E-1	5.696E+0	1.281E+1
-1.524E-1	5.836E+0	1.273E+1
-1.541E-1	5.761E+0	1.280E+1
-1.459E-1	5.706E+0	1.261E+1
-1.492E-1	5.797E+0	1.287E+1
-1.541E-1	5.687E+0	1.277E+1
-1.508E-1	5.885E+0	1.269E+1
-1.476E-1	5.709E+0	1.274E+1
-1.508E-1	5.778E+0	1.252E+1
-1.524E-1	5.752E+0	1.264E+1
-1.541E-1	5.687E+0	1.284E+1
-1.492E-1	5.803E+0	1.276E+1
-1.492E-1	5.791E+0	1.280E+1
-1.524E-1	5.758E+0	1.261E+1
-1.524E-1	5.810E+0	1.286E+1
-1.508E-1	5.716E+0	1.262E+1
-1.492E-1	5.774E+0	1.271E+1
-1.524E-1	5.823E+0	1.269E+1
-1.524E-1	5.719E+0	1.267E+1
-1.524E-1	5.826E+0	1.262E+1
-1.524E-1	5.690E+0	1.275E+1
-1.541E-1	5.833E+0	1.279E+1
-1.541E-1	5.771E+0	1.276E+1
-1.476E-1	5.901E+0	1.293E+1
-1.524E-1	5.713E+0	1.255E+1
-1.492E-1	5.706E+0	1.276E+1
-1.524E-1	5.752E+0	1.267E+1
-1.508E-1	5.748E+0	1.276E+1
-1.524E-1	5.713E+0	1.270E+1
-1.541E-1	5.813E+0	1.268E+1
-1.524E-1	5.781E+0	1.286E+1
-1.508E-1	5.816E+0	1.270E+1
-1.492E-1	5.742E+0	1.273E+1
-1.508E-1	5.787E+0	1.277E+1
-1.508E-1	5.752E+0	1.289E+1
-1.476E-1	5.778E+0	1.275E+1
-1.492E-1	5.748E+0	1.267E+1
-1.508E-1	5.719E+0	1.267E+1
-1.492E-1	5.739E+0	1.273E+1
-1.524E-1	5.732E+0	1.268E+1
-1.492E-1	5.716E+0	1.280E+1
-1.524E-1	5.761E+0	1.269E+1
-1.541E-1	5.755E+0	1.271E+1
-1.492E-1	5.732E+0	1.260E+1
-1.508E-1	5.693E+0	1.278E+1
-1.492E-1	5.752E+0	1.258E+1
-1.508E-1	5.716E+0	1.268E+1
-1.508E-1	5.820E+0	1.270E+1
-1.524E-1	5.628E+0	1.269E+1
-1.541E-1	5.953E+0	1.274E+1
-1.524E-1	5.829E+0	1.282E+1
-1.508E-1	5.690E+0	1.274E+1
-1.492E-1	5.842E+0	1.286E+1
-1.524E-1	5.748E+0	1.286E+1
-1.508E-1	5.745E+0	1.278E+1
-1.492E-1	5.768E+0	1.284E+1
-1.492E-1	5.829E+0	1.278E+1
-1.541E-1	5.833E+0	1.284E+1
-1.557E-1	5.735E+0	1.274E+1
-1.459E-1	5.820E+0	1.276E+1
-1.524E-1	5.872E+0	1.277E+1
-1.541E-1	5.859E+0	1.267E+1
-1.524E-1	5.852E+0	1.276E+1
-1.492E-1	5.787E+0	1.274E+1
-1.492E-1	5.752E+0	1.249E+1
-1.524E-1	5.784E+0	1.290E+1
-1.524E-1	5.849E+0	1.276E+1
-1.492E-1	5.778E+0	1.262E+1
-1.524E-1	5.735E+0	1.268E+1
-1.524E-1	5.732E+0	1.269E+1
-1.541E-1	5.732E+0	1.283E+1
-1.476E-1	5.816E+0	1.277E+1
-1.524E-1	5.823E+0	1.277E+1
-1.524E-1	5.807E+0	1.278E+1
-1.508E-1	5.836E+0	1.287E+1
-1.541E-1	5.826E+0	1.267E+1
-1.524E-1	5.683E+0	1.271E+1
-1.508E-1	5.765E+0	1.273E+1
-1.508E-1	5.833E+0	1.275E+1
-1.508E-1	5.752E+0	1.281E+1
-1.508E-1	5.748E+0	1.282E+1
-1.524E-1	5.800E+0	1.254E+1
-1.524E-1	5.687E+0	1.280E+1
-1.476E-1	5.696E+0	1.264E+1
-1.508E-1	5.765E+0	1.279E+1
-1.508E-1	5.745E+0	1.262E+1
-1.524E-1	5.803E+0	1.270E+1
-1.476E-1	5.765E+0	1.268E+1
-1.524E-1	5.823E+0	1.263E+1
-1.541E-1	5.748E+0	1.265E+1
-1.524E-1	5.836E+0	1.285E+1
-1.476E-1	5.778E+0	1.266E+1
-1.492E-1	5.761E+0	1.260E+1
-1.557E-1	5.820E+0	1.270E+1
-1.508E-1	5.742E+0	1.276E+1
-1.476E-1	5.739E+0	1.260E+1
-1.508E-1	5.810E+0	1.259E+1
-1.541E-1	5.794E+0	1.281E+1
-1.508E-1	5.800E+0	1.273E+1
-1.508E-1	5.791E+0	1.262E+1
-1.492E-1	5.784E+0	1.278E+1
-1.524E-1	5.739E+0	1.267E+1
-1.508E-1	5.894E+0	1.273E+1
-1.492E-1	5.735E+0	1.279E+1
-1.492E-1	5.658E+0	1.270E+1
-1.524E-1	5.758E+0	1.258E+1
-1.524E-1	5.739E+0	1.266E+1
-1.492E-1	5.732E+0	1.269E+1
-1.476E-1	5.784E+0	1.259E+1
-1.524E-1	5.787E+0	1.272E+1
-1.524E-1	5.781E+0	1.264E+1
-1.492E-1	5.703E+0	1.272E+1
-1.524E-1	5.732E+0	1.281E+1
-1.524E-1	5.732E+0	1.272E+1
-1.541E-1	5.771E+0	1.273E+1
-1.508E-1	5.739E+0	1.281E+1
-1.492E-1	5.794E+0	1.266E+1
-1.524E-1	5.787E+0	1.284E+1
-1.508E-1	5.846E+0	1.282E+1
-1.508E-1	5.765E+0	1.273E+1
-1.508E-1	5.820E+0	1.286E+1
-1.524E-1	5.816E+0	1.275E+1
-1.508E-1	5.745E+0	1.274E+1
-1.476E-1	5.713E+0	1.282E+1
-1.492E-1	5.765E+0	1.271E+1
-1.541E-1	5.755E+0	1.267E+1
-1.508E-1	5.794E+0	1.258E+1
-1.508E-1	5.781E+0	1.259E+1
-1.508E-1	5.739E+0	1.276E+1
-1.557E-1	5.833E+0	1.292E+1
-1.524E-1	5.791E+0	1.275E+1
-1.492E-1	5.816E+0	1.261E+1
-1.508E-1	5.800E+0	1.274E+1
-1.508E-1	5.794E+0	1.291E+1
-1.508E-1	5.722E+0	1.265E+1
-1.492E-1	5.716E+0	1.271E+1
-1.508E-1	5.778E+0	1.277E+1
-1.524E-1	5.742E+0	1.265E+1
-1.508E-1	5.732E+0	1.283E+1
-1.492E-1	5.693E+0	1.263E+1
-1.508E-1	5.700E+0	1.278E+1
-1.524E-1	5.700E+0	1.280E+1
-1.508E-1	5.748E+0	1.275E+1
-1.492E-1	5.696E+0	1.260E+1
-1.492E-1	5.690E+0	1.270E+1
-1.492E-1	5.713E+0	1.288E+1
-1.508E-1	5.784E+0	1.268E+1
-1.524E-1	5.787E+0	1.276E+1
-1.508E-1	5.891E+0	1.282E+1
-1.524E-1	5.813E+0	1.258E+1
-1.524E-1	5.748E+0	1.282E+1
-1.476E-1	5.739E+0	1.273E+1
-1.492E-1	5.735E+0	1.259E+1
-1.492E-1	5.768E+0	1.265E+1
-1.541E-1	5.826E+0	1.277E+1
-1.476E-1	5.690E+0	1.264E+1
-1.508E-1	5.755E+0	1.281E+1
-1.541E-1	5.748E+0	1.282E+1
-1.492E-1	5.722E+0	1.271E+1
-1.492E-1	5.687E+0	1.286E+1
-1.492E-1	5.787E+0	1.267E+1
-1.524E-1	5.846E+0	1.269E+1
-1.541E-1	5.726E+0	1.269E+1
-1.476E-1	5.816E+0	1.273E+1
-1.492E-1	5.755E+0	1.264E+1
-1.524E-1	5.778E+0	1.268E+1
-1.541E-1	5.839E+0	1.284E+1
-1.508E-1	5.742E+0	1.269E+1
-1.508E-1	5.791E+0	1.279E+1
-1.508E-1	5.651E+0	1.269E+1
-1.508E-1	5.774E+0	1.273E+1
-1.476E-1	5.745E+0	1.269E+1
-1.508E-1	5.846E+0	1.258E+1
-1.524E-1	5.823E+0	1.291E+1
-1.524E-1	5.878E+0	1.298E+1
-1.524E-1	5.735E+0	1.274E+1
-1.508E-1	5.816E+0	1.266E+1
-1.508E-1	5.800E+0	1.281E+1
-1.541E-1	5.683E+0	1.271E+1
-1.524E-1	5.664E+0	1.263E+1
-1.508E-1	5.778E+0	1.266E+1
-1.492E-1	5.781E+0	1.266E+1
-1.508E-1	5.752E+0	1.283E+1
-1.508E-1	5.781E+0	1.273E+1
-1.492E-1	5.797E+0	1.268E+1
-1.524E-1	5.761E+0	1.270E+1
-1.508E-1	5.761E+0	1.271E+1
-1.524E-1	5.742E+0	1.277E+1
-1.508E-1	5.742E+0	1.281E+1
-1.524E-1	5.800E+0	1.267E+1
-1.541E-1	5.846E+0	1.287E+1
-1.492E-1	5.745E+0	1.276E+1
-1.508E-1	5.800E+0	1.266E+1
-1.524E-1	5.752E+0	1.273E+1
-1.524E-1	5.755E+0	1.250E+1
-1.524E-1	5.761E+0	1.285E+1
-1.508E-1	5.696E+0	1.263E+1
-1.508E-1	5.729E+0	1.274E+1
-1.524E-1	5.706E+0	1.269E+1
-1.508E-1	5.651E+0	1.278E+1
-1.508E-1	5.865E+0	1.264E+1
-1.508E-1	5.816E+0	1.269E+1
-1.508E-1	5.680E+0	1.267E+1
-1.492E-1	5.729E+0	1.269E+1
-1.508E-1	5.787E+0	1.283E+1
-1.573E-1	5.791E+0	1.262E+1
-1.524E-1	5.774E+0	1.263E+1
-1.492E-1	5.761E+0	1.276E+1
-1.508E-1	5.752E+0	1.271E+1
-1.541E-1	5.787E+0	1.267E+1
-1.524E-1	5.829E+0	1.269E+1
-1.508E-1	5.729E+0	1.277E+1
-1.476E-1	5.784E+0	1.272E+1
-1.524E-1	5.713E+0	1.273E+1
-1.541E-1	5.791E+0	1.268E+1
-1.492E-1	5.859E+0	1.275E+1
-1.476E-1	5.732E+0	1.273E+1
-1.508E-1	5.927E+0	1.256E+1
-1.508E-1	5.739E+0	1.264E+1
-1.492E-1	5.677E+0	1.272E+1
-1.492E-1	5.748E+0	1.270E+1
-1.524E-1	5.729E+0	1.271E+1
-1.524E-1	5.729E+0	1.293E+1
-1.541E-1	5.826E+0	1.269E+1
-1.476E-1	5.791E+0	1.270E+1
-1.508E-1	5.755E+0	1.275E+1
-1.541E-1	5.765E+0	1.277E+1
-1.508E-1	5.742E+0	1.285E+1
-1.541E-1	5.719E+0	1.269E+1
-1.524E-1	5.816E+0	1.261E+1
-1.524E-1	5.706E+0	1.276E+1
-1.508E-1	5.706E+0	1.277E+1
-1.476E-1	5.742E+0	1.268E+1
-1.508E-1	5.709E+0	1.270E+1
-1.508E-1	5.635E+0	1.278E+1
-1.492E-1	5.784E+0	1.275E+1
-1.524E-1	5.752E+0	1.253E+1
-1.508E-1	5.807E+0	1.267E+1
-1.541E-1	5.713E+0	1.276E+1
-1.492E-1	5.719E+0	1.282E+1
-1.524E-1	5.816E+0	1.266E+1
-1.508E-1	5.791E+0	1.266E+1
-1.524E-1	5.781E+0	1.263E+1
-1.508E-1	5.726E+0	1.278E+1
-1.492E-1	5.713E+0	1.271E+1
-1.508E-1	5.752E+0	1.276E+1
-1.524E-1	5.765E+0	1.276E+1
-1.476E-1	5.677E+0	1.264E+1
-1.492E-1	5.745E+0	1.266E+1
-1.508E-1	5.794E+0	1.270E+1
-1.508E-1	5.735E+0	1.275E+1
-1.508E-1	5.784E+0	1.268E+1
-1.492E-1	5.664E+0	1.271E+1
-1.508E-1	5.800E+0	1.272E+1
-1.524E-1	5.745E+0	1.271E+1
-1.492E-1	5.722E+0	1.274E+1
-1.476E-1	5.729E+0	1.265E+1
-1.541E-1	5.719E+0	1.264E+1
-1.524E-1	5.628E+0	1.279E+1
-1.492E-1	5.735E+0	1.272E+1
-1.508E-1	5.735E+0	1.277E+1
-1.541E-1	5.907E+0	1.280E+1
-1.524E-1	5.810E+0	1.268E+1
-1.476E-1	5.713E+0	1.264E+1
-1.508E-1	5.726E+0	1.264E+1
-1.508E-1	5.709E+0	1.265E+1
-1.524E-1	5.797E+0	1.274E+1
-1.524E-1	5.778E+0	1.264E+1
-1.508E-1	5.690E+0	1.276E+1
-1.492E-1	5.813E+0	1.259E+1
-1.508E-1	5.709E+0	1.277E+1
-1.476E-1	5.726E+0	1.264E+1
-1.492E-1	5.696E+0	1.276E+1
-1.508E-1	5.739E+0	1.286E+1
-1.492E-1	5.813E+0	1.269E+1
-1.492E-1	5.752E+0	1.277E+1
-1.508E-1	5.765E+0	1.275E+1
-1.524E-1	5.752E+0	1.278E+1
-1.508E-1	5.781E+0	1.276E+1
-1.492E-1	5.800E+0	1.264E+1
-1.492E-1	5.732E+0	1.264E+1
-1.524E-1	5.726E+0	1.265E+1
-1.524E-1	5.758E+0	1.257E+1
-1.492E-1	5.758E+0	1.273E+1
-1.476E-1	5.706E+0	1.266E+1
-1.492E-1	5.816E+0	1.280E+1
-1.508E-1	5.758E+0	1.255E+1
-1.476E-1	5.683E+0	1.259E+1
-1.524E-1	5.700E+0	1.280E+1
-1.524E-1	5.829E+0	1.265E+1
-1.508E-1	5.803E+0	1.272E+1
-1.492E-1	5.722E+0	1.260E+1
-1.524E-1	5.696E+0	1.283E+1
-1.524E-1	5.658E+0	1.276E+1
-1.492E-1	5.810E+0	1.275E+1
-1.492E-1	5.739E+0	1.269E+1
-1.508E-1	5.739E+0	1.276E+1
-1.524E-1	5.742E+0	1.269E+1
-1.508E-1	5.674E+0	1.269E+1
-1.508E-1	5.765E+0	1.271E+1
-1.508E-1	5.683E+0	1.281E+1
-1.508E-1	5.700E+0	1.276E+1
-1.524E-1	5.709E+0	1.257E+1
-1.492E-1	5.735E+0	1.280E+1
-1.492E-1	5.722E+0	1.267E+1
-1.508E-1	5.862E+0	1.274E+1
-1.524E-1	5.784E+0	1.272E+1
-1.492E-1	5.755E+0	1.273E+1
-1.508E-1	5.729E+0	1.255E+1
-1.541E-1	5.791E+0	1.272E+1
-1.541E-1	5.748E+0	1.273E+1
-1.492E-1	5.606E+0	1.266E+1
-1.524E-1	5.846E+0	1.257E+1
-1.508E-1	5.791E+0	1.266E+1
-1.508E-1	5.791E+0	1.288E+1
-1.508E-1	5.716E+0	1.265E+1
-1.476E-1	5.823E+0	1.264E+1
-1.492E-1	5.800E+0	1.273E+1
-1.508E-1	5.765E+0	1.252E+1
-1.508E-1	5.765E+0	1.277E+1
-1.492E-1	5.755E+0	1.254E+1
-1.508E-1	5.709E+0	1.276E+1
-1.492E-1	5.628E+0	1.262E+1
-1.492E-1	5.800E+0	1.275E+1
-1.492E-1	5.719E+0	1.268E+1
-1.508E-1	5.732E+0	1.258E+1
-1.508E-1	5.778E+0	1.288E+1
-1.524E-1	5.742E+0	1.275E+1
-1.541E-1	5.794E+0	1.272E+1
-1.541E-1	5.664E+0	1.276E+1
-1.508E-1	5.745E+0	1.275E+1
-1.492E-1	5.687E+0	1.277E+1
-1.492E-1	5.674E+0	1.265E+1
-1.524E-1	5.706E+0	1.271E+1
-1.492E-1	5.726E+0	1.272E+1
-1.508E-1	5.739E+0	1.263E+1
-1.492E-1	5.791E+0	1.273E+1
-1.508E-1	5.700E+0	1.275E+1
-1.508E-1	5.706E+0	1.274E+1
-1.508E-1	5.602E+0	1.269E+1
-1.492E-1	5.690E+0	1.264E+1
-1.508E-1	5.726E+0	1.267E+1
-1.492E-1	5.813E+0	1.262E+1
-1.476E-1	5.739E+0	1.270E+1
-1.524E-1	5.797E+0	1.261E+1
-1.524E-1	5.732E+0	1.268E+1
-1.557E-1	5.800E+0	1.267E+1
-1.492E-1	5.787E+0	1.258E+1
-1.508E-1	5.771E+0	1.281E+1
-1.541E-1	5.816E+0	1.275E+1
-1.524E-1	5.755E+0	1.261E+1
-1.476E-1	5.826E+0	1.276E+1
-1.476E-1	5.784E+0	1.286E+1
-1.541E-1	5.781E+0	1.279E+1
-1.524E-1	5.719E+0	1.278E+1
-1.508E-1	5.670E+0	1.276E+1
-1.492E-1	5.742E+0	1.268E+1
-1.508E-1	5.729E+0	1.265E+1
-1.524E-1	5.829E+0	1.276E+1
-1.476E-1	5.726E+0	1.271E+1
-1.476E-1	5.791E+0	1.274E+1
-1.508E-1	5.742E+0	1.270E+1
-1.524E-1	5.839E+0	1.265E+1
-1.492E-1	5.732E+0	1.268E+1
-1.476E-1	5.667E+0	1.268E+1
-1.508E-1	5.690E+0	1.267E+1
-1.508E-1	5.748E+0	1.278E+1
-1.492E-1	5.722E+0	1.279E+1
-1.524E-1	5.810E+0	1.252E+1
-1.524E-1	5.739E+0	1.272E+1
-1.508E-1	5.758E+0	1.266E+1
-1.492E-1	5.781E+0	1.264E+1
-1.508E-1	5.758E+0	1.259E+1
-1.508E-1	5.729E+0	1.270E+1
-1.524E-1	5.774E+0	1.270E+1
-1.492E-1	5.732E+0	1.276E+1
-1.508E-1	5.791E+0	1.276E+1
-1.524E-1	5.774E+0	1.255E+1
-1.492E-1	5.739E+0	1.261E+1
-1.476E-1	5.696E+0	1.270E+1
-1.492E-1	5.745E+0	1.276E+1
-1.508E-1	5.791E+0	1.278E+1
-1.508E-1	5.755E+0	1.273E+1
-1.476E-1	5.739E+0	1.281E+1
-1.508E-1	5.742E+0	1.271E+1
-1.508E-1	5.833E+0	1.281E+1
-1.524E-1	5.784E+0	1.272E+1
-1.476E-1	5.722E+0	1.268E+1
-1.508E-1	5.765E+0	1.276E+1
-1.508E-1	5.765E+0	1.275E+1
-1.508E-1	5.771E+0	1.272E+1
-1.492E-1	5.761E+0	1.272E+1
-1.524E-1	5.765E+0	1.270E+1
-1.508E-1	5.791E+0	1.275E+1
-1.524E-1	5.745E+0	1.270E+1
-1.492E-1	5.726E+0	1.277E+1
-1.492E-1	5.693E+0	1.264E+1
-1.492E-1	5.729E+0	1.262E+1
-1.524E-1	5.752E+0	1.266E+1
-1.492E-1	5.803E+0	1.275E+1
-1.524E-1	5.664E+0	1.264E+1
-1.541E-1	5.696E+0	1.266E+1
-1.524E-1	5.761E+0	1.264E+1
-1.476E-1	5.735E+0	1.257E+1
-1.492E-1	5.667E+0	1.263E+1
-1.492E-1	5.765E+0	1.259E+1
-1.492E-1	5.774E+0	1.258E+1
-1.492E-1	5.709E+0	1.271E+1
-1.492E-1	5.719E+0	1.274E+1
-1.508E-1	5.628E+0	1.276E+1
-1.508E-1	5.661E+0	1.270E+1
-1.492E-1	5.784E+0	1.263E+1
-1.508E-1	5.803E+0	1.273E+1
-1.492E-1	5.664E+0	1.267E+1
-1.508E-1	5.758E+0	1.272E+1
-1.492E-1	5.758E+0	1.264E+1
-1.508E-1	5.748E+0	1.277E+1
-1.524E-1	5.700E+0	1.254E+1
-1.508E-1	5.739E+0	1.264E+1
-1.476E-1	5.722E+0	1.276E+1
-1.492E-1	5.774E+0	1.268E+1
-1.508E-1	5.729E+0	1.277E+1
-1.541E-1	5.846E+0	1.273E+1
-1.476E-1	5.677E+0	1.276E+1
-1.492E-1	5.719E+0	1.273E+1
-1.508E-1	5.732E+0	1.274E+1
-1.508E-1	5.816E+0	1.268E+1
-1.492E-1	5.745E+0	1.253E+1
-1.476E-1	5.823E+0	1.273E+1
-1.541E-1	5.807E+0	1.269E+1
-1.524E-1	5.836E+0	1.274E+1
-1.476E-1	5.722E+0	1.278E+1
-1.508E-1	5.761E+0	1.263E+1
-1.508E-1	5.787E+0	1.268E+1
-1.508E-1	5.726E+0	1.268E+1
-1.492E-1	5.820E+0	1.277E+1
-1.524E-1	5.693E+0	1.266E+1
-1.508E-1	5.667E+0	1.272E+1
-1.508E-1	5.706E+0	1.273E+1
-1.508E-1	5.745E+0	1.275E+1
-1.508E-1	5.683E+0	1.261E+1
-1.541E-1	5.719E+0	1.273E+1
-1.476E-1	5.739E+0	1.269E+1
-1.476E-1	5.739E+0	1.259E+1
-1.492E-1	5.810E+0	1.269E+1
-1.524E-1	5.771E+0	1.266E+1
-1.541E-1	5.758E+0	1.273E+1
-1.508E-1	5.726E+0	1.265E+1
-1.492E-1	5.742E+0	1.258E+1
-1.524E-1	5.758E+0	1.267E+1
-1.508E-1	5.765E+0	1.270E+1
-1.476E-1	5.719E+0	1.264E+1
-1.524E-1	5.729E+0	1.260E+1
-1.508E-1	5.774E+0	1.264E+1
-1.476E-1	5.709E+0	1.255E+1
-1.508E-1	5.680E+0	1.260E+1
-1.508E-1	5.709E+0	1.267E+1
-1.508E-1	5.722E+0	1.265E+1
-1.508E-1	5.768E+0	1.260E+1
-1.508E-1	5.726E+0	1.263E+1
-1.508E-1	5.726E+0	1.262E+1
-1.573E-1	5.696E+0	1.269E+1
-1.541E-1	5.849E+0	1.261E+1
-1.508E-1	5.758E+0	1.263E+1
-1.492E-1	5.778E+0	1.259E+1
-1.492E-1	5.820E+0	1.260E+1
-1.524E-1	5.742E+0	1.261E+1
-1.492E-1	5.716E+0	1.276E+1
-1.492E-1	5.755E+0	1.253E+1
-1.541E-1	5.735E+0	1.273E+1
-1.524E-1	5.875E+0	1.264E+1
-1.476E-1	5.735E+0	1.268E+1
-1.476E-1	5.774E+0	1.263E+1
-1.508E-1	5.784E+0	1.256E+1
-1.541E-1	5.752E+0	1.272E+1
-1.508E-1	5.609E+0	1.273E+1
-1.541E-1	5.696E+0	1.270E+1
-1.541E-1	5.732E+0	1.264E+1
-1.476E-1	5.742E+0	1.273E+1
-1.459E-1	5.729E+0	1.258E+1
-1.508E-1	5.778E+0	1.272E+1
-1.541E-1	5.755E+0	1.274E+1
-1.492E-1	5.761E+0	1.264E+1
-1.508E-1	5.768E+0	1.263E+1
-1.476E-1	5.807E+0	1.278E+1
-1.508E-1	5.820E+0	1.254E+1
-1.459E-1	5.687E+0	1.268E+1
-1.476E-1	5.797E+0	1.278E+1
-1.508E-1	5.687E+0	1.272E+1
-1.508E-1	5.816E+0	1.265E+1
-1.508E-1	5.661E+0	1.274E+1
-1.476E-1	5.748E+0	1.260E+1
-1.492E-1	5.761E+0	1.262E+1
-1.524E-1	5.732E+0	1.274E+1
-1.508E-1	5.739E+0	1.260E+1
-1.459E-1	5.748E+0	1.274E+1
-1.508E-1	5.690E+0	1.268E+1
-1.492E-1	5.645E+0	1.281E+1
-1.524E-1	5.752E+0	1.266E+1
-1.508E-1	5.726E+0	1.261E+1
-1.476E-1	5.670E+0	1.268E+1
-1.541E-1	5.722E+0	1.266E+1
-1.524E-1	5.735E+0	1.267E+1
-1.508E-1	5.706E+0	1.272E+1
-1.492E-1	5.813E+0	1.270E+1
-1.508E-1	5.836E+0	1.272E+1
-1.492E-1	5.768E+0	1.273E+1
-1.492E-1	5.709E+0	1.262E+1
-1.508E-1	5.687E+0	1.261E+1
-1.508E-1	5.664E+0	1.281E+1
-1.492E-1	5.703E+0	1.274E+1
-1.492E-1	5.774E+0	1.261E+1
-1.524E-1	5.800E+0	1.283E+1
-1.524E-1	5.729E+0	1.281E+1
-1.524E-1	5.664E+0	1.276E+1
-1.508E-1	5.774E+0	1.261E+1
-1.492E-1	5.683E+0	1.277E+1
-1.524E-1	5.713E+0	1.272E+1
-1.508E-1	5.658E+0	1.264E+1
-1.476E-1	5.677E+0	1.271E+1
-1.508E-1	5.765E+0	1.273E+1
-1.508E-1	5.852E+0	1.273E+1
-1.508E-1	5.755E+0	1.268E+1
-1.508E-1	5.839E+0	1.264E+1
-1.508E-1	5.774E+0	1.278E+1
-1.524E-1	5.696E+0	1.269E+1
-1.508E-1	5.842E+0	1.267E+1
-1.508E-1	5.787E+0	1.257E+1
-1.492E-1	5.752E+0	1.270E+1
-1.541E-1	5.768E+0	1.266E+1
-1.492E-1	5.846E+0	1.272E+1
-1.476E-1	5.791E+0	1.273E+1
-1.459E-1	5.748E+0	1.282E+1
-1.508E-1	5.716E+0	1.259E+1
-1.508E-1	5.706E+0	1.255E+1
-1.508E-1	5.683E+0	1.271E+1
-1.524E-1	5.726E+0	1.282E+1
-1.541E-1	5.683E+0	1.265E+1
-1.492E-1	5.709E+0	1.270E+1
-1.508E-1	5.716E+0	1.270E+1
-1.492E-1	5.765E+0	1.275E+1
-1.524E-1	5.787E+0	1.272E+1
-1.524E-1	5.719E+0	1.267E+1
-1.476E-1	5.628E+0	1.268E+1
-1.508E-1	5.713E+0	1.283E+1
-1.524E-1	5.742E+0	1.267E+1
-1.508E-1	5.726E+0	1.259E+1
-1.508E-1	5.742E+0	1.266E+1
-1.476E-1	5.658E+0	1.268E+1
-1.541E-1	5.683E+0	1.257E+1
-1.508E-1	5.755E+0	1.273E+1
-1.492E-1	5.794E+0	1.266E+1
-1.476E-1	5.713E+0	1.265E+1
-1.541E-1	5.846E+0	1.258E+1
-1.524E-1	5.752E+0	1.263E+1
-1.508E-1	5.823E+0	1.266E+1
-1.508E-1	5.713E+0	1.267E+1
-1.508E-1	5.690E+0	1.261E+1
-1.541E-1	5.833E+0	1.271E+1
-1.476E-1	5.833E+0	1.252E+1
-1.508E-1	5.745E+0	1.262E+1
-1.524E-1	5.748E+0	1.263E+1
-1.508E-1	5.664E+0	1.275E+1
-1.508E-1	5.742E+0	1.264E+1
-1.492E-1	5.752E+0	1.265E+1
-1.541E-1	5.765E+0	1.275E+1
-1.508E-1	5.648E+0	1.271E+1
-1.524E-1	5.732E+0	1.285E+1
-1.508E-1	5.752E+0	1.270E+1
-1.524E-1	5.771E+0	1.265E+1
-1.508E-1	5.778E+0	1.274E+1
-1.508E-1	5.797E+0	1.262E+1
-1.508E-1	5.752E+0	1.275E+1
-1.492E-1	5.732E+0	1.268E+1
-1.524E-1	5.690E+0	1.253E+1
-1.476E-1	5.713E+0	1.269E+1
-1.492E-1	5.661E+0	1.252E+1
-1.508E-1	5.687E+0	1.267E+1
-1.492E-1	5.800E+0	1.270E+1
-1.476E-1	5.693E+0	1.270E+1
-1.476E-1	5.703E+0	1.271E+1
-1.524E-1	5.765E+0	1.276E+1
-1.524E-1	5.781E+0	1.275E+1
-1.492E-1	5.661E+0	1.254E+1
-1.508E-1	5.677E+0	1.272E+1
-1.541E-1	5.716E+0	1.268E+1
-1.541E-1	5.839E+0	1.262E+1
-1.492E-1	5.703E+0	1.259E+1
-1.492E-1	5.784E+0	1.263E+1
-1.492E-1	5.836E+0	1.264E+1
-1.492E-1	5.774E+0	1.270E+1
-1.508E-1	5.739E+0	1.263E+1
-1.524E-1	5.722E+0	1.270E+1
-1.524E-1	5.628E+0	1.269E+1
-1.524E-1	5.654E+0	1.271E+1
-1.492E-1	5.739E+0	1.255E+1
-1.524E-1	5.800E+0	1.259E+1
-1.541E-1	5.807E+0	1.274E+1
-1.508E-1	5.654E+0	1.261E+1
-1.492E-1	5.722E+0	1.264E+1
-1.508E-1	5.797E+0	1.274E+1
-1.508E-1	5.765E+0	1.283E+1
-1.508E-1	5.816E+0	1.262E+1
-1.492E-1	5.820E+0	1.250E+1
-1.492E-1	5.765E+0	1.263E+1
-1.524E-1	5.693E+0	1.259E+1
-1.524E-1	5.722E+0	1.263E+1
-1.492E-1	5.732E+0	1.274E+1
-1.508E-1	5.807E+0	1.258E+1
-1.524E-1	5.690E+0	1.259E+1
-1.508E-1	5.761E+0	1.261E+1
-1.508E-1	5.739E+0	1.278E+1
-1.476E-1	5.722E+0	1.270E+1
-1.508E-1	5.761E+0	1.275E+1
-1.508E-1	5.674E+0	1.265E+1
-1.492E-1	5.791E+0	1.264E+1
-1.476E-1	5.755E+0	1.268E+1
-1.524E-1	5.716E+0	1.271E+1
-1.492E-1	5.823E+0	1.271E+1
-1.476E-1	5.755E+0	1.261E+1
-1.508E-1	5.807E+0	1.271E+1
-1.508E-1	5.778E+0	1.269E+1
-1.524E-1	5.842E+0	1.289E+1
-1.492E-1	5.732E+0	1.261E+1
-1.508E-1	5.654E+0	1.257E+1
-1.508E-1	5.713E+0	1.260E+1
-1.492E-1	5.739E+0	1.270E+1
-1.508E-1	5.755E+0	1.264E+1
-1.476E-1	5.761E+0	1.269E+1
-1.476E-1	5.739E+0	1.269E+1
-1.524E-1	5.716E+0	1.256E+1
-1.476E-1	5.729E+0	1.265E+1
-1.476E-1	5.774E+0	1.278E+1
-1.508E-1	5.794E+0	1.260E+1
-1.524E-1	5.696E+0	1.271E+1
-1.492E-1	5.771E+0	1.260E+1
-1.508E-1	5.781E+0	1.260E+1
-1.524E-1	5.765E+0	1.265E+1
-1.508E-1	5.748E+0	1.276E+1
-1.492E-1	5.778E+0	1.262E+1
-1.492E-1	5.713E+0	1.269E+1
-1.508E-1	5.752E+0	1.267E+1
-1.524E-1	5.761E+0	1.281E+1
-1.508E-1	5.709E+0	1.260E+1
-1.492E-1	5.687E+0	1.264E+1
-1.508E-1	5.810E+0	1.263E+1
-1.508E-1	5.781E+0	1.256E+1
-1.508E-1	5.800E+0	1.268E+1
-1.508E-1	5.687E+0	1.265E+1
-1.541E-1	5.726E+0	1.273E+1
-1.492E-1	5.752E+0	1.271E+1
-1.508E-1	5.781E+0	1.268E+1
-1.492E-1	5.781E+0	1.256E+1
-1.492E-1	5.813E+0	1.269E+1
-1.524E-1	5.674E+0	1.265E+1
-1.459E-1	5.771E+0	1.262E+1
-1.476E-1	5.758E+0	1.269E+1
-1.492E-1	5.758E+0	1.256E+1
-1.524E-1	5.700E+0	1.276E+1
-1.476E-1	5.787E+0	1.281E+1
-1.508E-1	5.735E+0	1.259E+1
-1.492E-1	5.687E+0	1.280E+1
-1.492E-1	5.628E+0	1.264E+1
-1.476E-1	5.687E+0	1.263E+1
-1.508E-1	5.752E+0	1.255E+1
-1.508E-1	5.683E+0	1.280E+1
-1.476E-1	5.667E+0	1.283E+1
-1.476E-1	5.761E+0	1.271E+1
-1.459E-1	5.823E+0	1.270E+1
-1.476E-1	5.774E+0	1.264E+1
-1.524E-1	5.719E+0	1.257E+1
-1.508E-1	5.791E+0	1.278E+1
-1.492E-1	5.768E+0	1.262E+1
-1.524E-1	5.748E+0	1.279E+1
-1.476E-1	5.703E+0	1.275E+1
-1.492E-1	5.700E+0	1.268E+1
-1.524E-1	5.794E+0	1.261E+1
-1.508E-1	5.696E+0	1.258E+1
-1.508E-1	5.794E+0	1.274E+1
-1.508E-1	5.852E+0	1.293E+1
-1.476E-1	5.774E+0	1.245E+1
-1.541E-1	5.742E+0	1.259E+1
-1.476E-1	5.755E+0	1.272E+1
-1.524E-1	5.791E+0	1.268E+1
-1.508E-1	5.739E+0	1.265E+1
-1.541E-1	5.745E+0	1.251E+1
-1.508E-1	5.836E+0	1.254E+1
-1.492E-1	5.658E+0	1.265E+1
-1.508E-1	5.778E+0	1.261E+1
-1.524E-1	5.778E+0	1.269E+1
-1.524E-1	5.774E+0	1.262E+1
-1.492E-1	5.719E+0	1.266E+1
-1.492E-1	5.774E+0	1.274E+1
-1.508E-1	5.807E+0	1.281E+1
-1.508E-1	5.771E+0	1.267E+1
-1.492E-1	5.803E+0	1.280E+1
-1.508E-1	5.739E+0	1.276E+1
-1.476E-1	5.745E+0	1.269E+1
-1.476E-1	5.745E+0	1.266E+1
-1.492E-1	5.648E+0	1.259E+1
-1.508E-1	5.791E+0	1.261E+1
-1.524E-1	5.810E+0	1.272E+1
-1.508E-1	5.778E+0	1.262E+1
-1.476E-1	5.797E+0	1.265E+1
-1.476E-1	5.693E+0	1.275E+1
-1.557E-1	5.768E+0	1.260E+1
-1.492E-1	5.745E+0	1.265E+1
-1.508E-1	5.687E+0	1.270E+1
-1.492E-1	5.791E+0	1.282E+1
-1.508E-1	5.716E+0	1.269E+1
-1.508E-1	5.732E+0	1.272E+1
-1.492E-1	5.716E+0	1.243E+1
-1.476E-1	5.914E+0	1.280E+1
-1.508E-1	5.683E+0	1.264E+1
-1.492E-1	5.709E+0	1.278E+1
-1.492E-1	5.661E+0	1.264E+1
-1.492E-1	5.765E+0	1.264E+1
-1.492E-1	5.709E+0	1.262E+1
-1.492E-1	5.729E+0	1.269E+1
-1.492E-1	5.781E+0	1.274E+1
-1.508E-1	5.722E+0	1.260E+1
-1.508E-1	5.658E+0	1.263E+1
-1.508E-1	5.735E+0	1.270E+1
-1.508E-1	5.696E+0	1.247E+1
-1.508E-1	5.820E+0	1.275E+1
-1.508E-1	5.735E+0	1.278E+1
-1.492E-1	5.690E+0	1.260E+1
-1.508E-1	5.768E+0	1.277E+1
-1.492E-1	5.758E+0	1.258E+1
-1.508E-1	5.693E+0	1.266E+1
-1.508E-1	5.735E+0	1.264E+1
-1.476E-1	5.784E+0	1.268E+1
-1.492E-1	5.755E+0	1.272E+1
-1.492E-1	5.661E+0	1.258E+1
-1.524E-1	5.739E+0	1.276E+1
-1.508E-1	5.771E+0	1.265E+1
-1.524E-1	5.781E+0	1.279E+1
-1.541E-1	5.752E+0	1.267E+1
-1.508E-1	5.794E+0	1.264E+1
-1.476E-1	5.745E+0	1.260E+1
-1.476E-1	5.674E+0	1.264E+1
-1.508E-1	5.664E+0	1.286E+1
-1.508E-1	5.726E+0	1.261E+1
-1.492E-1	5.716E+0	1.271E+1
-1.492E-1	5.800E+0	1.261E+1
-1.508E-1	5.693E+0	1.273E+1
-1.492E-1	5.755E+0	1.273E+1
-1.476E-1	5.726E+0	1.277E+1
-1.508E-1	5.693E+0	1.273E+1
-1.524E-1	5.696E+0	1.263E+1
-1.476E-1	5.700E+0	1.249E+1
-1.459E-1	5.658E+0	1.271E+1
-1.492E-1	5.829E+0	1.280E+1
-1.524E-1	5.739E+0	1.267E+1
-1.524E-1	5.732E+0	1.268E+1
-1.476E-1	5.859E+0	1.277E+1
-1.492E-1	5.758E+0	1.268E+1
-1.508E-1	5.742E+0	1.268E+1
-1.508E-1	5.797E+0	1.265E+1
-1.476E-1	5.797E+0	1.264E+1
-1.508E-1	5.810E+0	1.271E+1
-1.524E-1	5.722E+0	1.252E+1
-1.541E-1	5.742E+0	1.271E+1
-1.476E-1	5.726E+0	1.269E+1
-1.508E-1	5.703E+0	1.262E+1
-1.508E-1	5.752E+0	1.267E+1
-1.476E-1	5.778E+0	1.264E+1
-1.492E-1	5.778E+0	1.280E+1
-1.492E-1	5.658E+0	1.252E+1
-1.524E-1	5.693E+0	1.260E+1
-1.524E-1	5.823E+0	1.264E+1
-1.508E-1	5.807E+0	1.275E+1
-1.508E-1	5.787E+0	1.261E+1
-1.541E-1	5.745E+0	1.271E+1
-1.524E-1	5.755E+0	1.271E+1
-1.492E-1	5.797E+0	1.258E+1
-1.492E-1	5.803E+0	1.263E+1
-1.524E-1	5.680E+0	1.275E+1
-1.508E-1	5.774E+0	1.270E+1
-1.476E-1	5.842E+0	1.258E+1
-1.524E-1	5.758E+0	1.272E+1
-1.524E-1	5.826E+0	1.258E+1
-1.541E-1	5.729E+0	1.272E+1
-1.492E-1	5.700E+0	1.272E+1
-1.492E-1	5.742E+0	1.273E+1
-1.508E-1	5.677E+0	1.272E+1
-1.541E-1	5.745E+0	1.260E+1
-1.492E-1	5.761E+0	1.268E+1
-1.492E-1	5.810E+0	1.272E+1
-1.524E-1	5.745E+0	1.268E+1
-1.492E-1	5.703E+0	1.254E+1
-1.476E-1	5.787E+0	1.261E+1
-1.492E-1	5.765E+0	1.268E+1
-1.508E-1	5.696E+0	1.270E+1
-1.557E-1	5.713E+0	1.263E+1
-1.459E-1	5.787E+0	1.268E+1
-1.508E-1	5.706E+0	1.267E+1
-1.508E-1	5.683E+0	1.268E+1
-1.492E-1	5.765E+0	1.272E+1
-1.476E-1	5.645E+0	1.271E+1
-1.492E-1	5.784E+0	1.269E+1
-1.508E-1	5.713E+0	1.266E+1
-1.524E-1	5.800E+0	1.275E+1
-1.459E-1	5.745E+0	1.278E+1
-1.476E-1	5.700E+0	1.262E+1
-1.508E-1	5.735E+0	1.268E+1
-1.476E-1	5.846E+0	1.275E+1
-1.492E-1	5.823E+0	1.264E+1
-1.476E-1	5.674E+0	1.277E+1
-1.508E-1	5.755E+0	1.255E+1
-1.492E-1	5.862E+0	1.262E+1
-1.492E-1	5.787E+0	1.263E+1
-1.508E-1	5.748E+0	1.259E+1
-1.524E-1	5.761E+0	1.275E+1
-1.508E-1	5.758E+0	1.279E+1
-1.476E-1	5.781E+0	1.266E+1
-1.508E-1	5.761E+0	1.275E+1
-1.524E-1	5.774E+0	1.269E+1
-1.524E-1	5.781E+0	1.263E+1
-1.492E-1	5.794E+0	1.277E+1
-1.492E-1	5.800E+0	1.262E+1
-1.541E-1	5.797E+0	1.275E+1
-1.492E-1	5.810E+0	1.280E+1
-1.508E-1	5.771E+0	1.273E+1
-1.476E-1	5.768E+0	1.260E+1
-1.508E-1	5.706E+0	1.278E+1
-1.492E-1	5.755E+0	1.276E+1
-1.492E-1	5.693E+0	1.265E+1
-1.492E-1	5.690E+0	1.272E+1
-1.492E-1	5.797E+0	1.260E+1
-1.524E-1	5.696E+0	1.268E+1
-1.492E-1	5.722E+0	1.263E+1
-1.508E-1	5.755E+0	1.274E+1
-1.524E-1	5.696E+0	1.260E+1
-1.508E-1	5.761E+0	1.270E+1
-1.476E-1	5.752E+0	1.281E+1
-1.492E-1	5.807E+0	1.264E+1
-1.541E-1	5.800E+0	1.260E+1
-1.524E-1	5.816E+0	1.274E+1
-1.476E-1	5.677E+0	1.276E+1
-1.459E-1	5.709E+0	1.270E+1
-1.492E-1	5.765E+0	1.269E+1
-1.476E-1	5.713E+0	1.257E+1
-1.492E-1	5.726E+0	1.276E+1
-1.492E-1	5.810E+0	1.265E+1
-1.492E-1	5.729E+0	1.274E+1
-1.524E-1	5.654E+0	1.259E+1
-1.492E-1	5.768E+0	1.259E+1
-1.492E-1	5.713E+0	1.261E+1
-1.476E-1	5.774E+0	1.254E+1
-1.476E-1	5.823E+0	1.268E+1
-1.492E-1	5.696E+0	1.265E+1
-1.492E-1	5.829E+0	1.276E+1
-1.508E-1	5.800E+0	1.272E+1
-1.492E-1	5.797E+0	1.272E+1
-1.476E-1	5.826E+0	1.273E+1
-1.508E-1	5.820E+0	1.274E+1
-1.508E-1	5.726E+0	1.266E+1
-1.508E-1	5.755E+0	1.276E+1
-1.508E-1	5.823E+0	1.277E+1
-1.492E-1	5.781E+0	1.257E+1
-1.508E-1	5.823E+0	1.258E+1
-1.508E-1	5.735E+0	1.270E+1
-1.459E-1	5.742E+0	1.282E+1
-1.459E-1	5.784E+0	1.261E+1
-1.508E-1	5.761E+0	1.273E+1
-1.524E-1	5.820E+0	1.282E+1
-1.492E-1	5.713E+0	1.263E+1
-1.476E-1	5.761E+0	1.262E+1
-1.508E-1	5.748E+0	1.269E+1
-1.508E-1	5.735E+0	1.265E+1
-1.508E-1	5.742E+0	1.256E+1
-1.459E-1	5.622E+0	1.262E+1
-1.492E-1	5.813E+0	1.261E+1
-1.476E-1	5.778E+0	1.274E+1
-1.476E-1	5.696E+0	1.268E+1
-1.524E-1	5.700E+0	1.265E+1
-1.524E-1	5.670E+0	1.252E+1
-1.508E-1	5.726E+0	1.271E+1
-1.492E-1	5.755E+0	1.265E+1
-1.508E-1	5.820E+0	1.258E+1
-1.492E-1	5.703E+0	1.271E+1
-1.541E-1	5.693E+0	1.257E+1
-1.508E-1	5.752E+0	1.270E+1
-1.492E-1	5.615E+0	1.260E+1
-1.524E-1	5.706E+0	1.278E+1
-1.476E-1	5.813E+0	1.277E+1
-1.492E-1	5.739E+0	1.278E+1
-1.427E-1	5.765E+0	1.265E+1
-1.541E-1	5.742E+0	1.264E+1
-1.508E-1	5.742E+0	1.272E+1
-1.459E-1	5.794E+0	1.272E+1
-1.459E-1	5.748E+0	1.271E+1
-1.541E-1	5.680E+0	1.273E+1
-1.508E-1	5.693E+0	1.268E+1
-1.459E-1	5.703E+0	1.284E+1
-1.459E-1	5.713E+0	1.253E+1
-1.508E-1	5.703E+0	1.257E+1
-1.508E-1	5.690E+0	1.261E+1
-1.476E-1	5.722E+0	1.270E+1
-1.476E-1	5.813E+0	1.269E+1
-1.524E-1	5.836E+0	1.255E+1
-1.508E-1	5.722E+0	1.257E+1
-1.476E-1	5.752E+0	1.259E+1
-1.492E-1	5.726E+0	1.279E+1
-1.508E-1	5.693E+0	1.258E+1
-1.524E-1	5.713E+0	1.267E+1
-1.459E-1	5.703E+0	1.267E+1
-1.492E-1	5.726E+0	1.271E+1
-1.508E-1	5.742E+0	1.250E+1
-1.524E-1	5.739E+0	1.264E+1
-1.476E-1	5.735E+0	1.249E+1
-1.492E-1	5.768E+0	1.264E+1
-1.524E-1	5.677E+0	1.267E+1
-1.541E-1	5.670E+0	1.265E+1
-1.459E-1	5.664E+0	1.262E+1
-1.508E-1	5.703E+0	1.267E+1
-1.541E-1	5.693E+0	1.268E+1
-1.492E-1	5.774E+0	1.266E+1
-1.476E-1	5.703E+0	1.264E+1
-1.476E-1	5.800E+0	1.269E+1
-1.476E-1	5.719E+0	1.258E+1
-1.524E-1	5.716E+0	1.275E+1
-1.508E-1	5.709E+0	1.265E+1
-1.508E-1	5.813E+0	1.271E+1
-1.508E-1	5.735E+0	1.279E+1
-1.492E-1	5.742E+0	1.257E+1
-1.476E-1	5.722E+0	1.261E+1
-1.508E-1	5.654E+0	1.261E+1
-1.492E-1	5.846E+0	1.265E+1
-1.508E-1	5.709E+0	1.271E+1
-1.459E-1	5.829E+0	1.272E+1
-1.476E-1	5.755E+0	1.283E+1
-1.524E-1	5.803E+0	1.266E+1
-1.492E-1	5.735E+0	1.262E+1
-1.492E-1	5.878E+0	1.268E+1
-1.476E-1	5.713E+0	1.275E+1
-1.508E-1	5.765E+0	1.264E+1
-1.508E-1	5.816E+0	1.274E+1
-1.476E-1	5.781E+0	1.275E+1
-1.459E-1	5.797E+0	1.251E+1
-1.541E-1	5.729E+0	1.269E+1
-1.508E-1	5.758E+0	1.253E+1
-1.492E-1	5.739E+0	1.261E+1
-1.492E-1	5.713E+0	1.275E+1
-1.524E-1	5.732E+0	1.267E+1
-1.524E-1	5.709E+0	1.276E+1
-1.476E-1	5.706E+0	1.264E+1
-1.508E-1	5.748E+0	1.255E+1
-1.524E-1	5.816E+0	1.275E+1
-1.492E-1	5.765E+0	1.258E+1
-1.476E-1	5.829E+0	1.269E+1
-1.492E-1	5.781E+0	1.275E+1
-1.492E-1	5.797E+0	1.269E+1
-1.492E-1	5.784E+0	1.273E+1
-1.476E-1	5.651E+0	1.266E+1
-1.508E-1	5.703E+0	1.277E+1
-1.508E-1	5.732E+0	1.275E+1
-1.524E-1	5.742E+0	1.270E+1
-1.508E-1	5.658E+0	1.265E+1
-1.508E-1	5.778E+0	1.263E+1
-1.508E-1	5.735E+0	1.274E+1
-1.492E-1	5.713E+0	1.271E+1
-1.459E-1	5.829E+0	1.268E+1
-1.459E-1	5.719E+0	1.263E+1
-1.508E-1	5.787E+0	1.266E+1
-1.508E-1	5.803E+0	1.269E+1
-1.524E-1	5.719E+0	1.266E+1
-1.492E-1	5.794E+0	1.273E+1
-1.492E-1	5.645E+0	1.263E+1
-1.508E-1	5.722E+0	1.265E+1
-1.492E-1	5.742E+0	1.277E+1
-1.476E-1	5.768E+0	1.264E+1
-1.508E-1	5.661E+0	1.259E+1
-1.524E-1	5.696E+0	1.267E+1
-1.492E-1	5.800E+0	1.268E+1
-1.459E-1	5.654E+0	1.267E+1
-1.508E-1	5.732E+0	1.266E+1
-1.524E-1	5.729E+0	1.269E+1
-1.492E-1	5.690E+0	1.267E+1
-1.508E-1	5.842E+0	1.263E+1
-1.508E-1	5.716E+0	1.264E+1
-1.508E-1	5.803E+0	1.261E+1
-1.492E-1	5.833E+0	1.269E+1
-1.459E-1	5.803E+0	1.268E+1
-1.492E-1	5.706E+0	1.256E+1
-1.524E-1	5.755E+0	1.263E+1
-1.492E-1	5.726E+0	1.258E+1
-1.492E-1	5.696E+0	1.268E+1
-1.541E-1	5.816E+0	1.247E+1
-1.492E-1	5.859E+0	1.267E+1
-1.492E-1	5.787E+0	1.265E+1
-1.492E-1	5.706E+0	1.268E+1
-1.508E-1	5.722E+0	1.267E+1
-1.492E-1	5.722E+0	1.266E+1
-1.492E-1	5.813E+0	1.254E+1
-1.476E-1	5.716E+0	1.264E+1
-1.476E-1	5.761E+0	1.265E+1
-1.508E-1	5.716E+0	1.268E+1
-1.508E-1	5.667E+0	1.259E+1
-1.459E-1	5.803E+0	1.271E+1
-1.524E-1	5.742E+0	1.269E+1
-1.476E-1	5.752E+0	1.275E+1
-1.476E-1	5.735E+0	1.278E+1
-1.476E-1	5.732E+0	1.257E+1
-1.492E-1	5.703E+0	1.269E+1
-1.492E-1	5.726E+0	1.265E+1
-1.508E-1	5.696E+0	1.277E+1
-1.492E-1	5.719E+0	1.269E+1
-1.524E-1	5.784E+0	1.277E+1
-1.492E-1	5.680E+0	1.251E+1
-1.492E-1	5.833E+0	1.257E+1
-1.492E-1	5.722E+0	1.254E+1
-1.524E-1	5.768E+0	1.266E+1
-1.492E-1	5.745E+0	1.266E+1
-1.476E-1	5.729E+0	1.271E+1
-1.476E-1	5.726E+0	1.260E+1
-1.476E-1	5.716E+0	1.268E+1
-1.476E-1	5.771E+0	1.274E+1
-1.508E-1	5.739E+0	1.265E+1
-1.459E-1	5.852E+0	1.281E+1
-1.492E-1	5.693E+0	1.264E+1
-1.508E-1	5.755E+0	1.264E+1
-1.459E-1	5.820E+0	1.256E+1
-1.508E-1	5.732E+0	1.243E+1
-1.524E-1	5.693E+0	1.263E+1
-1.508E-1	5.735E+0	1.268E+1
-1.508E-1	5.800E+0	1.271E+1
-1.508E-1	5.696E+0	1.270E+1
-1.541E-1	5.651E+0	1.265E+1
-1.508E-1	5.732E+0	1.267E+1
-1.508E-1	5.726E+0	1.268E+1
-1.459E-1	5.794E+0	1.265E+1
-1.541E-1	5.670E+0	1.256E+1
-1.508E-1	5.696E+0	1.276E+1
-1.492E-1	5.784E+0	1.269E+1
-1.476E-1	5.784E+0	1.262E+1
-1.476E-1	5.674E+0	1.273E+1
-1.508E-1	5.765E+0	1.273E+1
-1.476E-1	5.677E+0	1.266E+1
-1.476E-1	5.726E+0	1.262E+1
-1.524E-1	5.758E+0	1.266E+1
-1.508E-1	5.787E+0	1.268E+1
-1.508E-1	5.836E+0	1.263E+1
-1.492E-1	5.732E+0	1.264E+1
-1.508E-1	5.719E+0	1.256E+1
-1.492E-1	5.716E+0	1.261E+1
-1.492E-1	5.787E+0	1.269E+1
-1.476E-1	5.778E+0	1.260E+1
-1.524E-1	5.680E+0	1.277E+1
-1.492E-1	5.826E+0	1.256E+1
-1.459E-1	5.706E+0	1.273E+1
-1.492E-1	5.771E+0	1.272E+1
-1.508E-1	5.816E+0	1.265E+1
-1.492E-1	5.722E+0	1.262E+1
-1.492E-1	5.826E+0	1.271E+1
-1.476E-1	5.729E+0	1.271E+1
-1.524E-1	5.664E+0	1.263E+1
-1.508E-1	5.703E+0	1.250E+1
-1.476E-1	5.726E+0	1.257E+1
-1.508E-1	5.768E+0	1.268E+1
-1.524E-1	5.778E+0	1.262E+1
-1.524E-1	5.739E+0	1.253E+1
-1.476E-1	5.739E+0	1.264E+1
-1.476E-1	5.901E+0	1.271E+1
-1.492E-1	5.784E+0	1.271E+1
-1.508E-1	5.693E+0	1.259E+1
-1.476E-1	5.742E+0	1.262E+1
-1.492E-1	5.739E+0	1.267E+1
-1.508E-1	5.765E+0	1.272E+1
-1.524E-1	5.739E+0	1.265E+1
-1.459E-1	5.765E+0	1.273E+1
-1.476E-1	5.742E+0	1.281E+1
-1.492E-1	5.842E+0	1.265E+1
-1.492E-1	5.797E+0	1.276E+1
-1.508E-1	5.859E+0	1.277E+1
-1.492E-1	5.781E+0	1.268E+1
-1.524E-1	5.758E+0	1.261E+1
-1.524E-1	5.768E+0	1.271E+1
-1.459E-1	5.797E+0	1.259E+1
-1.476E-1	5.810E+0	1.279E+1
-1.492E-1	5.872E+0	1.274E+1
-1.508E-1	5.748E+0	1.257E+1
-1.508E-1	5.810E+0	1.267E+1
-1.459E-1	5.761E+0	1.261E+1
-1.524E-1	5.703E+0	1.260E+1
-1.508E-1	5.722E+0	1.272E+1
-1.492E-1	5.787E+0	1.276E+1
-1.492E-1	5.739E+0	1.261E+1
-1.508E-1	5.771E+0	1.252E+1
-1.508E-1	5.729E+0	1.279E+1
-1.476E-1	5.758E+0	1.270E+1
-1.508E-1	5.752E+0	1.276E+1
-1.508E-1	5.739E+0	1.265E+1
-1.508E-1	5.833E+0	1.253E+1
-1.476E-1	5.771E+0	1.264E+1
-1.476E-1	5.687E+0	1.273E+1
-1.508E-1	5.797E+0	1.259E+1
-1.508E-1	5.797E+0	1.263E+1
-1.476E-1	5.823E+0	1.271E+1
-1.508E-1	5.690E+0	1.258E+1
-1.492E-1	5.807E+0	1.271E+1
-1.476E-1	5.703E+0	1.263E+1
-1.476E-1	5.709E+0	1.260E+1
-1.476E-1	5.781E+0	1.270E+1
-1.524E-1	5.687E+0	1.257E+1
-1.492E-1	5.791E+0	1.272E+1
-1.476E-1	5.778E+0	1.276E+1
-1.476E-1	5.794E+0	1.266E+1
-1.508E-1	5.719E+0	1.274E+1
-1.508E-1	5.706E+0	1.252E+1
-1.492E-1	5.872E+0	1.264E+1
-1.524E-1	5.739E+0	1.261E+1
-1.524E-1	5.735E+0	1.266E+1
-1.508E-1	5.729E+0	1.267E+1
-1.476E-1	5.735E+0	1.268E+1
-1.492E-1	5.816E+0	1.263E+1
-1.492E-1	5.797E+0	1.264E+1
-1.508E-1	5.761E+0	1.255E+1
-1.476E-1	5.755E+0	1.270E+1
-1.492E-1	5.781E+0	1.251E+1
-1.508E-1	5.661E+0	1.267E+1
-1.492E-1	5.752E+0	1.272E+1
-1.508E-1	5.813E+0	1.264E+1
-1.492E-1	5.696E+0	1.271E+1
-1.492E-1	5.719E+0	1.271E+1
-1.524E-1	5.826E+0	1.266E+1
-1.492E-1	5.803E+0	1.258E+1
-1.476E-1	5.748E+0	1.257E+1
-1.524E-1	5.670E+0	1.262E+1
-1.492E-1	5.820E+0	1.262E+1
-1.492E-1	5.846E+0	1.265E+1
-1.508E-1	5.586E+0	1.261E+1
-1.524E-1	5.696E+0	1.276E+1
-1.508E-1	5.881E+0	1.270E+1
-1.508E-1	5.742E+0	1.265E+1
-1.524E-1	5.768E+0	1.263E+1
-1.508E-1	5.752E+0	1.255E+1
-1.524E-1	5.664E+0	1.260E+1
-1.459E-1	5.745E+0	1.267E+1
-1.459E-1	5.651E+0	1.269E+1
-1.524E-1	5.761E+0	1.268E+1
-1.508E-1	5.713E+0	1.273E+1
-1.492E-1	5.703E+0	1.259E+1
-1.492E-1	5.771E+0	1.254E+1
-1.508E-1	5.690E+0	1.275E+1
-1.508E-1	5.765E+0	1.262E+1
-1.492E-1	5.706E+0	1.275E+1
-1.508E-1	5.735E+0	1.266E+1
-1.508E-1	5.761E+0	1.265E+1
-1.492E-1	5.797E+0	1.258E+1
-1.459E-1	5.787E+0	1.271E+1
-1.459E-1	5.797E+0	1.267E+1
-1.492E-1	5.709E+0	1.263E+1
-1.492E-1	5.833E+0	1.271E+1
-1.476E-1	5.742E+0	1.266E+1
-1.508E-1	5.752E+0	1.260E+1
-1.459E-1	5.823E+0	1.260E+1
-1.524E-1	5.816E+0	1.257E+1
-1.476E-1	5.758E+0	1.267E+1
-1.476E-1	5.758E+0	1.274E+1
-1.524E-1	5.696E+0	1.259E+1
-1.508E-1	5.713E+0	1.264E+1
-1.476E-1	5.765E+0	1.269E+1
-1.476E-1	5.807E+0	1.277E+1
-1.508E-1	5.709E+0	1.257E+1
-1.476E-1	5.719E+0	1.259E+1
-1.508E-1	5.810E+0	1.262E+1
-1.492E-1	5.664E+0	1.260E+1
-1.508E-1	5.752E+0	1.261E+1
-1.508E-1	5.784E+0	1.265E+1
-1.476E-1	5.752E+0	1.266E+1
-1.476E-1	5.752E+0	1.263E+1
-1.524E-1	5.645E+0	1.265E+1
-1.508E-1	5.732E+0	1.258E+1
-1.492E-1	5.732E+0	1.267E+1
-1.476E-1	5.700E+0	1.277E+1
-1.492E-1	5.761E+0	1.252E+1
-1.524E-1	5.758E+0	1.243E+1
-1.476E-1	5.742E+0	1.259E+1
-1.492E-1	5.784E+0	1.260E+1
-1.492E-1	5.755E+0	1.284E+1
-1.492E-1	5.784E+0	1.253E+1
-1.476E-1	5.787E+0	1.268E+1
-1.476E-1	5.670E+0	1.261E+1
-1.524E-1	5.758E+0	1.260E+1
-1.508E-1	5.732E+0	1.266E+1
-1.508E-1	5.726E+0	1.265E+1
-1.492E-1	5.703E+0	1.285E+1
-1.476E-1	5.765E+0	1.268E+1
-1.476E-1	5.771E+0	1.267E+1
-1.476E-1	5.791E+0	1.278E+1
-1.476E-1	5.706E+0	1.261E+1
-1.508E-1	5.761E+0	1.255E+1
-1.508E-1	5.683E+0	1.246E+1
-1.459E-1	5.839E+0	1.278E+1
-1.476E-1	5.774E+0	1.276E+1
-1.508E-1	5.719E+0	1.255E+1
-1.524E-1	5.787E+0	1.264E+1
-1.492E-1	5.781E+0	1.273E+1
-1.508E-1	5.771E+0	1.270E+1
-1.508E-1	5.709E+0	1.276E+1
-1.524E-1	5.713E+0	1.261E+1
-1.476E-1	5.791E+0	1.258E+1
-1.476E-1	5.687E+0	1.259E+1
-1.508E-1	5.729E+0	1.272E+1
-1.492E-1	5.771E+0	1.260E+1
-1.508E-1	5.742E+0	1.252E+1
-1.524E-1	5.807E+0	1.256E+1
-1.508E-1	5.664E+0	1.266E+1
-1.492E-1	5.690E+0	1.267E+1
-1.476E-1	5.706E+0	1.261E+1
-1.492E-1	5.719E+0	1.262E+1
-1.492E-1	5.745E+0	1.262E+1
-1.492E-1	5.791E+0	1.260E+1
-1.492E-1	5.732E+0	1.261E+1
-1.492E-1	5.651E+0	1.268E+1
-1.524E-1	5.826E+0	1.258E+1
-1.492E-1	5.803E+0	1.251E+1
-1.459E-1	5.739E+0	1.259E+1
-1.508E-1	5.726E+0	1.259E+1
-1.508E-1	5.713E+0	1.259E+1
-1.508E-1	5.800E+0	1.267E+1
-1.492E-1	5.758E+0	1.265E+1
-1.476E-1	5.729E+0	1.278E+1
-1.492E-1	5.742E+0	1.272E+1
-1.524E-1	5.709E+0	1.267E+1
-1.508E-1	5.823E+0	1.278E+1
-1.476E-1	5.761E+0	1.263E+1
-1.476E-1	5.722E+0	1.264E+1
-1.508E-1	5.687E+0	1.273E+1
-1.492E-1	5.742E+0	1.257E+1
-1.492E-1	5.752E+0	1.255E+1
-1.508E-1	5.748E+0	1.264E+1
-1.508E-1	5.758E+0	1.247E+1
-1.492E-1	5.761E+0	1.258E+1
-1.508E-1	5.745E+0	1.279E+1
-1.508E-1	5.742E+0	1.276E+1
-1.508E-1	5.739E+0	1.267E+1
-1.492E-1	5.700E+0	1.267E+1
-1.476E-1	5.826E+0	1.269E+1
-1.508E-1	5.729E+0	1.274E+1
-1.508E-1	5.635E+0	1.272E+1
-1.476E-1	5.703E+0	1.267E+1
-1.492E-1	5.706E+0	1.276E+1
-1.508E-1	5.800E+0	1.278E+1
-1.508E-1	5.800E+0	1.257E+1
-1.443E-1	5.664E+0	1.265E+1
-1.492E-1	5.700E+0	1.256E+1
-1.524E-1	5.732E+0	1.268E+1
-1.508E-1	5.742E+0	1.262E+1
-1.476E-1	5.794E+0	1.279E+1
-1.476E-1	5.797E+0	1.269E+1
-1.492E-1	5.823E+0	1.271E+1
-1.508E-1	5.794E+0	1.280E+1
-1.476E-1	5.683E+0	1.272E+1
-1.492E-1	5.771E+0	1.271E+1
-1.492E-1	5.729E+0	1.265E+1
-1.508E-1	5.778E+0	1.268E+1
-1.476E-1	5.784E+0	1.273E+1
-1.492E-1	5.648E+0	1.272E+1
-1.524E-1	5.732E+0	1.262E+1
-1.492E-1	5.716E+0	1.276E+1
-1.476E-1	5.794E+0	1.272E+1
-1.476E-1	5.765E+0	1.270E+1
-1.524E-1	5.748E+0	1.259E+1
-1.492E-1	5.696E+0	1.258E+1
-1.476E-1	5.898E+0	1.271E+1
-1.476E-1	5.729E+0	1.263E+1
-1.508E-1	5.739E+0	1.260E+1
-1.508E-1	5.748E+0	1.273E+1
-1.492E-1	5.664E+0	1.262E+1
-1.524E-1	5.700E+0	1.266E+1
-1.524E-1	5.735E+0	1.260E+1
-1.492E-1	5.803E+0	1.272E+1
-1.476E-1	5.784E+0	1.273E+1
-1.492E-1	5.661E+0	1.262E+1
-1.524E-1	5.693E+0	1.264E+1
-1.508E-1	5.774E+0	1.265E+1
-1.492E-1	5.735E+0	1.274E+1
-1.476E-1	5.732E+0	1.262E+1
-1.524E-1	5.781E+0	1.258E+1
-1.508E-1	5.726E+0	1.261E+1
-1.476E-1	5.810E+0	1.264E+1
-1.476E-1	5.729E+0	1.255E+1
-1.508E-1	5.726E+0	1.265E+1
-1.524E-1	5.807E+0	1.275E+1
-1.476E-1	5.625E+0	1.266E+1
-1.492E-1	5.859E+0	1.258E+1
-1.508E-1	5.823E+0	1.262E+1
-1.508E-1	5.748E+0	1.264E+1
-1.476E-1	5.826E+0	1.270E+1
-1.508E-1	5.703E+0	1.271E+1
-1.524E-1	5.713E+0	1.271E+1
-1.524E-1	5.855E+0	1.255E+1
-1.476E-1	5.739E+0	1.249E+1
-1.476E-1	5.823E+0	1.258E+1
-1.492E-1	5.768E+0	1.255E+1
-1.541E-1	5.774E+0	1.266E+1
-1.492E-1	5.849E+0	1.263E+1
-1.524E-1	5.768E+0	1.279E+1
-1.508E-1	5.748E+0	1.265E+1
-1.524E-1	5.800E+0	1.254E+1
-1.508E-1	5.800E+0	1.291E+1
-1.476E-1	5.735E+0	1.245E+1
-1.524E-1	5.709E+0	1.256E+1
-1.524E-1	5.765E+0	1.272E+1
-1.443E-1	5.813E+0	1.267E+1
-1.524E-1	5.784E+0	1.263E+1
-1.508E-1	5.635E+0	1.253E+1
-1.508E-1	5.732E+0	1.264E+1
-1.492E-1	5.739E+0	1.273E+1
-1.492E-1	5.745E+0	1.258E+1
-1.508E-1	5.755E+0	1.263E+1
-1.476E-1	5.771E+0	1.264E+1
-1.476E-1	5.683E+0	1.264E+1
-1.508E-1	5.677E+0	1.260E+1
-1.492E-1	5.683E+0	1.252E+1
-1.508E-1	5.709E+0	1.263E+1
-1.459E-1	5.829E+0	1.268E+1
-1.492E-1	5.758E+0	1.274E+1
-1.459E-1	5.664E+0	1.272E+1
-1.508E-1	5.833E+0	1.268E+1
-1.492E-1	5.823E+0	1.267E+1
-1.492E-1	5.706E+0	1.265E+1
-1.508E-1	5.732E+0	1.266E+1
-1.492E-1	5.771E+0	1.270E+1
-1.492E-1	5.794E+0	1.260E+1
-1.476E-1	5.680E+0	1.271E+1
-1.524E-1	5.739E+0	1.261E+1
-1.492E-1	5.748E+0	1.255E+1
-1.492E-1	5.836E+0	1.272E+1
-1.508E-1	5.716E+0	1.269E+1
-1.508E-1	5.823E+0	1.256E+1
-1.492E-1	5.729E+0	1.269E+1
-1.492E-1	5.726E+0	1.270E+1
-1.476E-1	5.735E+0	1.263E+1
-1.492E-1	5.774E+0	1.264E+1
-1.508E-1	5.771E+0	1.271E+1
-1.476E-1	5.771E+0	1.258E+1
-1.476E-1	5.742E+0	1.249E+1
-1.492E-1	5.781E+0	1.262E+1
-1.508E-1	5.781E+0	1.264E+1
-1.508E-1	5.778E+0	1.263E+1
-1.476E-1	5.820E+0	1.275E+1
-1.492E-1	5.658E+0	1.258E+1
-1.492E-1	5.722E+0	1.271E+1
-1.492E-1	5.696E+0	1.270E+1
-1.524E-1	5.709E+0	1.271E+1
-1.476E-1	5.794E+0	1.271E+1
-1.508E-1	5.765E+0	1.273E+1
-1.492E-1	5.778E+0	1.260E+1
-1.476E-1	5.742E+0	1.248E+1
-1.524E-1	5.794E+0	1.252E+1
-1.508E-1	5.765E+0	1.262E+1
-1.476E-1	5.722E+0	1.264E+1
-1.492E-1	5.735E+0	1.261E+1
-1.524E-1	5.745E+0	1.258E+1
-1.508E-1	5.716E+0	1.256E+1
-1.492E-1	5.813E+0	1.256E+1
-1.476E-1	5.797E+0	1.275E+1
-1.492E-1	5.849E+0	1.266E+1
-1.492E-1	5.693E+0	1.260E+1
-1.476E-1	5.849E+0	1.276E+1
-1.476E-1	5.839E+0	1.266E+1
-1.492E-1	5.703E+0	1.264E+1
-1.508E-1	5.803E+0	1.250E+1
-1.459E-1	5.761E+0	1.259E+1
-1.476E-1	5.709E+0	1.259E+1
-1.492E-1	5.677E+0	1.262E+1
-1.508E-1	5.739E+0	1.260E+1
-1.476E-1	5.742E+0	1.278E+1
-1.492E-1	5.781E+0	1.269E+1
-1.492E-1	5.748E+0	1.269E+1
-1.492E-1	5.677E+0	1.265E+1
-1.492E-1	5.774E+0	1.272E+1
-1.476E-1	5.709E+0	1.272E+1
-1.476E-1	5.745E+0	1.266E+1
-1.508E-1	5.820E+0	1.268E+1
-1.492E-1	5.667E+0	1.273E+1
-1.492E-1	5.761E+0	1.263E+1
-1.508E-1	5.745E+0	1.261E+1
-1.476E-1	5.700E+0	1.267E+1
-1.492E-1	5.709E+0	1.250E+1
-1.459E-1	5.735E+0	1.269E+1
-1.524E-1	5.674E+0	1.256E+1
-1.508E-1	5.690E+0	1.252E+1
-1.492E-1	5.774E+0	1.273E+1
-1.492E-1	5.722E+0	1.272E+1
-1.508E-1	5.768E+0	1.264E+1
-1.492E-1	5.784E+0	1.249E+1
-1.476E-1	5.752E+0	1.272E+1
-1.492E-1	5.742E+0	1.270E+1
-1.508E-1	5.797E+0	1.262E+1
-1.476E-1	5.787E+0	1.262E+1
-1.476E-1	5.739E+0	1.282E+1
-1.492E-1	5.709E+0	1.274E+1
-1.492E-1	5.716E+0	1.254E+1
-1.524E-1	5.748E+0	1.269E+1
-1.492E-1	5.771E+0	1.264E+1
-1.459E-1	5.667E+0	1.253E+1
-1.508E-1	5.781E+0	1.274E+1
-1.508E-1	5.794E+0	1.263E+1
-1.524E-1	5.794E+0	1.273E+1
-1.492E-1	5.816E+0	1.260E+1
-1.492E-1	5.654E+0	1.258E+1
-1.492E-1	5.706E+0	1.252E+1
-1.459E-1	5.758E+0	1.276E+1
-1.508E-1	5.651E+0	1.281E+1
-1.508E-1	5.654E+0	1.258E+1
-1.492E-1	5.823E+0	1.275E+1
-1.492E-1	5.852E+0	1.261E+1
-1.476E-1	5.768E+0	1.277E+1
-1.508E-1	5.713E+0	1.274E+1
-1.508E-1	5.758E+0	1.270E+1
-1.476E-1	5.706E+0	1.275E+1
-1.524E-1	5.739E+0	1.271E+1
-1.541E-1	5.719E+0	1.258E+1
-1.508E-1	5.768E+0	1.262E+1
-1.492E-1	5.836E+0	1.267E+1
-1.492E-1	5.716E+0	1.256E+1
-1.508E-1	5.761E+0	1.251E+1
-1.524E-1	5.774E+0	1.284E+1
-1.476E-1	5.722E+0	1.272E+1
-1.492E-1	5.719E+0	1.260E+1
-1.541E-1	5.709E+0	1.254E+1
-1.492E-1	5.752E+0	1.264E+1
-1.508E-1	5.696E+0	1.263E+1
-1.459E-1	5.661E+0	1.259E+1
-1.541E-1	5.752E+0	1.267E+1
-1.492E-1	5.667E+0	1.274E+1
-1.492E-1	5.797E+0	1.267E+1
-1.492E-1	5.758E+0	1.264E+1
-1.524E-1	5.693E+0	1.270E+1
-1.508E-1	5.781E+0	1.273E+1
-1.492E-1	5.719E+0	1.259E+1
-1.508E-1	5.794E+0	1.274E+1
-1.524E-1	5.758E+0	1.268E+1
-1.476E-1	5.729E+0	1.257E+1
-1.508E-1	5.696E+0	1.259E+1
-1.476E-1	5.635E+0	1.264E+1
-1.492E-1	5.722E+0	1.257E+1
-1.508E-1	5.748E+0	1.256E+1
-1.476E-1	5.752E+0	1.255E+1
-1.508E-1	5.680E+0	1.259E+1
-1.492E-1	5.722E+0	1.271E+1
-1.524E-1	5.719E+0	1.267E+1
-1.459E-1	5.846E+0	1.287E+1
-1.492E-1	5.687E+0	1.271E+1
-1.508E-1	5.781E+0	1.281E+1
-1.508E-1	5.726E+0	1.269E+1
-1.476E-1	5.842E+0	1.259E+1
-1.459E-1	5.784E+0	1.270E+1
-1.492E-1	5.891E+0	1.261E+1
-1.492E-1	5.722E+0	1.261E+1
-1.476E-1	5.778E+0	1.264E+1
-1.492E-1	5.765E+0	1.255E+1
-1.524E-1	5.823E+0	1.279E+1
-1.476E-1	5.807E+0	1.273E+1
-1.492E-1	5.803E+0	1.260E+1
-1.492E-1	5.706E+0	1.269E+1
-1.492E-1	5.745E+0	1.267E+1
-1.508E-1	5.755E+0	1.276E+1
-1.476E-1	5.658E+0	1.276E+1
-1.508E-1	5.820E+0	1.249E+1
-1.508E-1	5.784E+0	1.271E+1
-1.492E-1	5.716E+0	1.279E+1
-1.492E-1	5.719E+0	1.285E+1
-1.492E-1	5.706E+0	1.284E+1
-1.476E-1	5.716E+0	1.268E+1
-1.476E-1	5.732E+0	1.256E+1
-1.476E-1	5.761E+0	1.263E+1
-1.476E-1	5.771E+0	1.259E+1
-1.508E-1	5.797E+0	1.264E+1
-1.524E-1	5.739E+0	1.258E+1
-1.476E-1	5.612E+0	1.276E+1
-1.492E-1	5.696E+0	1.261E+1
-1.524E-1	5.755E+0	1.261E+1
-1.524E-1	5.683E+0	1.269E+1
-1.508E-1	5.745E+0	1.262E+1
-1.492E-1	5.729E+0	1.252E+1
-1.492E-1	5.726E+0	1.264E+1
-1.524E-1	5.810E+0	1.265E+1
-1.492E-1	5.748E+0	1.267E+1
-1.492E-1	5.670E+0	1.253E+1
-1.524E-1	5.774E+0	1.271E+1
-1.524E-1	5.735E+0	1.261E+1
-1.492E-1	5.761E+0	1.260E+1
-1.476E-1	5.745E+0	1.267E+1
-1.508E-1	5.748E+0	1.276E+1
-1.508E-1	5.752E+0	1.280E+1
-1.508E-1	5.784E+0	1.271E+1
-1.492E-1	5.729E+0	1.276E+1
-1.508E-1	5.713E+0	1.266E+1
-1.492E-1	5.745E+0	1.271E+1
-1.492E-1	5.752E+0	1.253E+1
-1.459E-1	5.713E+0	1.273E+1
-1.541E-1	5.680E+0	1.257E+1
-1.524E-1	5.823E+0	1.272E+1
-1.492E-1	5.735E+0	1.255E+1
-1.508E-1	5.719E+0	1.270E+1
-1.508E-1	5.664E+0	1.281E+1
-1.492E-1	5.768E+0	1.289E+1
-1.476E-1	5.735E+0	1.270E+1
-1.492E-1	5.761E+0	1.259E+1
-1.524E-1	5.826E+0	1.276E+1
-1.508E-1	5.752E+0	1.259E+1
-1.492E-1	5.735E+0	1.269E+1
-1.492E-1	5.683E+0	1.270E+1
-1.508E-1	5.797E+0	1.268E+1
-1.508E-1	5.722E+0	1.264E+1
-1.459E-1	5.683E+0	1.278E+1
-1.508E-1	5.680E+0	1.268E+1
-1.492E-1	5.787E+0	1.268E+1
-1.492E-1	5.748E+0	1.255E+1
-1.476E-1	5.709E+0	1.258E+1
-1.492E-1	5.742E+0	1.257E+1
-1.524E-1	5.771E+0	1.254E+1
-1.492E-1	5.862E+0	1.261E+1
-1.459E-1	5.709E+0	1.259E+1
-1.492E-1	5.774E+0	1.264E+1
-1.508E-1	5.709E+0	1.265E+1
-1.492E-1	5.722E+0	1.269E+1
-1.476E-1	5.810E+0	1.285E+1
-1.492E-1	5.729E+0	1.274E+1
-1.508E-1	5.690E+0	1.265E+1
-1.508E-1	5.797E+0	1.268E+1
-1.476E-1	5.687E+0	1.276E+1
-1.508E-1	5.810E+0	1.266E+1
-1.492E-1	5.732E+0	1.262E+1
-1.492E-1	5.761E+0	1.277E+1
-1.476E-1	5.641E+0	1.264E+1
-1.524E-1	5.768E+0	1.270E+1
-1.508E-1	5.735E+0	1.262E+1
-1.541E-1	5.755E+0	1.275E+1
-1.476E-1	5.774E+0	1.262E+1
-1.492E-1	5.742E+0	1.258E+1
-1.524E-1	5.739E+0	1.274E+1
-1.524E-1	5.826E+0	1.264E+1
-1.492E-1	5.771E+0	1.268E+1
-1.459E-1	5.739E+0	1.270E+1
-1.492E-1	5.658E+0	1.265E+1
-1.524E-1	5.700E+0	1.264E+1
-1.459E-1	5.645E+0	1.269E+1
[truncated: 93,954 more rows]
