# Supplementary material for: Improved ANAP incorporation and VCF analysis reveal details of P2X7 current facilitation and a limited conformational interplay between ATP binding and the intracellular ballast domain
Source: eLife. 2023 Jan 4;12:e82479. doi: 10.7554/eLife.82479 (PMC9859053; doi:10.7554/eLife.82479)
Supplement: Figure 6—figure supplement 1—source data 1. [file elife-82479-fig6-figsupp1-data1.zip › Figure-6_figure-supplement-1_source-data-1/Fig-6_fig-suppl-1_B2_e12#15.csv]

-2.451E+0	5.216E+0	9.287E+0
-2.448E+0	5.343E+0	9.385E+0
-2.451E+0	5.340E+0	9.197E+0
-2.454E+0	5.450E+0	9.210E+0
-2.449E+0	5.366E+0	9.359E+0
-2.448E+0	5.259E+0	9.414E+0
-2.451E+0	5.392E+0	9.268E+0
-2.452E+0	5.463E+0	9.265E+0
-2.449E+0	5.382E+0	9.395E+0
-2.448E+0	5.408E+0	9.310E+0
-2.452E+0	5.346E+0	9.262E+0
-2.452E+0	5.398E+0	9.320E+0
-2.446E+0	5.333E+0	9.343E+0
-2.448E+0	5.382E+0	9.294E+0
-2.448E+0	5.353E+0	9.339E+0
-2.454E+0	5.349E+0	9.326E+0
-2.449E+0	5.372E+0	9.343E+0
-2.446E+0	5.404E+0	9.284E+0
-2.451E+0	5.398E+0	9.210E+0
-2.452E+0	5.382E+0	9.294E+0
-2.448E+0	5.362E+0	9.242E+0
-2.448E+0	5.314E+0	9.375E+0
-2.451E+0	5.375E+0	9.275E+0
-2.449E+0	5.395E+0	9.320E+0
-2.451E+0	5.479E+0	9.472E+0
-2.449E+0	5.375E+0	9.203E+0
-2.448E+0	5.349E+0	9.352E+0
-2.452E+0	5.323E+0	9.372E+0
-2.448E+0	5.417E+0	9.398E+0
-2.448E+0	5.340E+0	9.404E+0
-2.451E+0	5.375E+0	9.349E+0
-2.451E+0	5.375E+0	9.343E+0
-2.449E+0	5.349E+0	9.365E+0
-2.446E+0	5.301E+0	9.265E+0
-2.449E+0	5.356E+0	9.411E+0
-2.451E+0	5.294E+0	9.330E+0
-2.451E+0	5.366E+0	9.265E+0
-2.451E+0	5.369E+0	9.385E+0
-2.452E+0	5.265E+0	9.294E+0
-2.454E+0	5.369E+0	9.245E+0
-2.448E+0	5.336E+0	9.184E+0
-2.449E+0	5.375E+0	9.424E+0
-2.451E+0	5.437E+0	9.310E+0
-2.454E+0	5.401E+0	9.291E+0
-2.448E+0	5.375E+0	9.275E+0
-2.449E+0	5.310E+0	9.304E+0
-2.451E+0	5.307E+0	9.356E+0
-2.454E+0	5.349E+0	9.356E+0
-2.449E+0	5.362E+0	9.239E+0
-2.446E+0	5.333E+0	9.320E+0
-2.452E+0	5.281E+0	9.317E+0
-2.452E+0	5.353E+0	9.323E+0
-2.448E+0	5.353E+0	9.388E+0
-2.443E+0	5.330E+0	9.323E+0
-2.448E+0	5.327E+0	9.223E+0
-2.451E+0	5.401E+0	9.284E+0
-2.449E+0	5.346E+0	9.365E+0
-2.444E+0	5.297E+0	9.398E+0
-2.449E+0	5.369E+0	9.359E+0
-2.451E+0	5.330E+0	9.463E+0
-2.451E+0	5.398E+0	9.249E+0
-2.448E+0	5.314E+0	9.287E+0
-2.449E+0	5.456E+0	9.242E+0
-2.451E+0	5.297E+0	9.310E+0
-2.449E+0	5.353E+0	9.223E+0
-2.444E+0	5.392E+0	9.317E+0
-2.451E+0	5.421E+0	9.252E+0
-2.452E+0	5.294E+0	9.313E+0
-2.448E+0	5.434E+0	9.336E+0
-2.444E+0	5.349E+0	9.275E+0
-2.448E+0	5.434E+0	9.343E+0
-2.452E+0	5.278E+0	9.287E+0
-2.451E+0	5.398E+0	9.236E+0
-2.444E+0	5.281E+0	9.307E+0
-2.449E+0	5.404E+0	9.375E+0
-2.451E+0	5.343E+0	9.294E+0
-2.451E+0	5.333E+0	9.271E+0
-2.448E+0	5.353E+0	9.424E+0
-2.449E+0	5.320E+0	9.320E+0
-2.451E+0	5.424E+0	9.336E+0
-2.448E+0	5.362E+0	9.378E+0
-2.443E+0	5.236E+0	9.268E+0
-2.449E+0	5.398E+0	9.346E+0
-2.452E+0	5.343E+0	9.391E+0
-2.448E+0	5.310E+0	9.352E+0
-2.446E+0	5.259E+0	9.278E+0
-2.448E+0	5.314E+0	9.395E+0
-2.452E+0	5.336E+0	9.255E+0
-2.449E+0	5.369E+0	9.317E+0
-2.446E+0	5.353E+0	9.362E+0
-2.448E+0	5.395E+0	9.440E+0
-2.451E+0	5.317E+0	9.401E+0
-2.449E+0	5.336E+0	9.304E+0
-2.446E+0	5.359E+0	9.287E+0
-2.451E+0	5.236E+0	9.307E+0
-2.448E+0	5.379E+0	9.294E+0
-2.449E+0	5.408E+0	9.398E+0
-2.446E+0	5.213E+0	9.300E+0
-2.449E+0	5.330E+0	9.249E+0
-2.449E+0	5.249E+0	9.352E+0
-2.446E+0	5.353E+0	9.304E+0
-2.444E+0	5.388E+0	9.304E+0
-2.448E+0	5.268E+0	9.142E+0
-2.449E+0	5.307E+0	9.278E+0
-2.444E+0	5.346E+0	9.300E+0
-2.446E+0	5.379E+0	9.417E+0
-2.449E+0	5.320E+0	9.271E+0
-2.449E+0	5.291E+0	9.408E+0
-2.448E+0	5.317E+0	9.343E+0
-2.446E+0	5.340E+0	9.339E+0
-2.448E+0	5.301E+0	9.317E+0
-2.449E+0	5.356E+0	9.339E+0
-2.446E+0	5.349E+0	9.213E+0
-2.444E+0	5.346E+0	9.278E+0
-2.451E+0	5.372E+0	9.317E+0
-2.454E+0	5.317E+0	9.437E+0
-2.446E+0	5.333E+0	9.395E+0
-2.443E+0	5.450E+0	9.453E+0
-2.451E+0	5.385E+0	9.336E+0
-2.451E+0	5.304E+0	9.268E+0
-2.448E+0	5.320E+0	9.408E+0
-2.446E+0	5.320E+0	9.453E+0
-2.448E+0	5.349E+0	9.226E+0
-2.448E+0	5.417E+0	9.356E+0
-2.451E+0	5.271E+0	9.336E+0
-2.446E+0	5.346E+0	9.307E+0
-2.449E+0	5.404E+0	9.242E+0
-2.451E+0	5.359E+0	9.414E+0
-2.449E+0	5.375E+0	9.411E+0
-2.446E+0	5.284E+0	9.365E+0
-2.449E+0	5.323E+0	9.262E+0
-2.451E+0	5.359E+0	9.346E+0
-2.449E+0	5.437E+0	9.297E+0
-2.444E+0	5.301E+0	9.313E+0
-2.449E+0	5.304E+0	9.229E+0
-2.451E+0	5.353E+0	9.372E+0
-2.448E+0	5.408E+0	9.372E+0
-2.444E+0	5.259E+0	9.232E+0
-2.449E+0	5.284E+0	9.343E+0
-2.451E+0	5.291E+0	9.262E+0
-2.449E+0	5.252E+0	9.398E+0
-2.444E+0	5.262E+0	9.313E+0
-2.446E+0	5.262E+0	9.385E+0
-2.454E+0	5.366E+0	9.284E+0
-2.446E+0	5.369E+0	9.326E+0
-2.443E+0	5.327E+0	9.359E+0
-2.449E+0	5.343E+0	9.369E+0
-2.449E+0	5.294E+0	9.310E+0
-2.448E+0	5.259E+0	9.294E+0
-2.444E+0	5.333E+0	9.271E+0
-2.448E+0	5.271E+0	9.343E+0
-2.451E+0	5.417E+0	9.317E+0
-2.444E+0	5.340E+0	9.420E+0
-2.446E+0	5.268E+0	9.262E+0
-2.448E+0	5.255E+0	9.408E+0
-2.449E+0	5.323E+0	9.275E+0
-2.446E+0	5.369E+0	9.190E+0
-2.448E+0	5.346E+0	9.365E+0
-2.446E+0	5.323E+0	9.197E+0
-2.451E+0	5.417E+0	9.330E+0
-2.444E+0	5.353E+0	9.265E+0
-2.448E+0	5.340E+0	9.326E+0
-2.446E+0	5.275E+0	9.297E+0
-2.451E+0	5.226E+0	9.453E+0
-2.446E+0	5.229E+0	9.275E+0
-2.444E+0	5.320E+0	9.372E+0
-2.448E+0	5.288E+0	9.262E+0
-2.449E+0	5.414E+0	9.278E+0
-2.449E+0	5.333E+0	9.275E+0
-2.446E+0	5.382E+0	9.200E+0
-2.451E+0	5.359E+0	9.317E+0
-2.451E+0	5.450E+0	9.388E+0
-2.449E+0	5.336E+0	9.287E+0
-2.444E+0	5.340E+0	9.336E+0
-2.448E+0	5.411E+0	9.229E+0
-2.451E+0	5.379E+0	9.193E+0
-2.446E+0	5.398E+0	9.239E+0
-2.443E+0	5.327E+0	9.362E+0
-2.448E+0	5.291E+0	9.333E+0
-2.449E+0	5.379E+0	9.333E+0
-2.446E+0	5.333E+0	9.281E+0
-2.446E+0	5.340E+0	9.219E+0
-2.448E+0	5.294E+0	9.216E+0
-2.451E+0	5.288E+0	9.210E+0
-2.448E+0	5.291E+0	9.339E+0
-2.444E+0	5.320E+0	9.359E+0
-2.448E+0	5.320E+0	9.219E+0
-2.451E+0	5.346E+0	9.375E+0
-2.446E+0	5.294E+0	9.317E+0
-2.441E+0	5.242E+0	9.167E+0
-2.448E+0	5.333E+0	9.300E+0
-2.449E+0	5.401E+0	9.252E+0
-2.446E+0	5.327E+0	9.287E+0
-2.446E+0	5.255E+0	9.275E+0
-2.449E+0	5.265E+0	9.310E+0
-2.449E+0	5.291E+0	9.278E+0
-2.444E+0	5.213E+0	9.223E+0
-2.448E+0	5.265E+0	9.262E+0
-2.448E+0	5.333E+0	9.369E+0
-2.451E+0	5.275E+0	9.258E+0
-2.448E+0	5.294E+0	9.245E+0
-2.444E+0	5.294E+0	9.226E+0
-2.446E+0	5.259E+0	9.304E+0
-2.446E+0	5.343E+0	9.294E+0
-2.448E+0	5.336E+0	9.180E+0
-2.443E+0	5.294E+0	9.249E+0
-2.448E+0	5.349E+0	9.352E+0
-2.448E+0	5.323E+0	9.154E+0
-2.444E+0	5.320E+0	9.281E+0
-2.441E+0	5.323E+0	9.369E+0
-2.448E+0	5.375E+0	9.349E+0
-2.448E+0	5.346E+0	9.502E+0
-2.446E+0	5.323E+0	9.249E+0
-2.444E+0	5.336E+0	9.326E+0
-2.444E+0	5.278E+0	9.278E+0
-2.449E+0	5.366E+0	9.333E+0
-2.448E+0	5.307E+0	9.242E+0
-2.444E+0	5.255E+0	9.326E+0
-2.446E+0	5.271E+0	9.219E+0
-2.449E+0	5.356E+0	9.294E+0
-2.448E+0	5.343E+0	9.304E+0
-2.443E+0	5.353E+0	9.271E+0
-2.448E+0	5.353E+0	9.249E+0
-2.449E+0	5.284E+0	9.297E+0
-2.446E+0	5.333E+0	9.229E+0
-2.446E+0	5.359E+0	9.265E+0
-2.446E+0	5.281E+0	9.236E+0
-2.451E+0	5.278E+0	9.223E+0
-2.441E+0	5.323E+0	9.300E+0
-2.446E+0	5.404E+0	9.307E+0
-2.444E+0	5.346E+0	9.070E+0
-2.449E+0	5.249E+0	9.216E+0
-2.448E+0	5.327E+0	9.330E+0
-2.444E+0	5.291E+0	9.229E+0
-2.446E+0	5.304E+0	9.265E+0
-2.449E+0	5.301E+0	9.203E+0
-2.446E+0	5.242E+0	9.401E+0
-2.444E+0	5.317E+0	9.232E+0
-2.448E+0	5.343E+0	9.343E+0
-2.449E+0	5.323E+0	9.278E+0
-2.448E+0	5.314E+0	9.271E+0
-2.446E+0	5.226E+0	9.200E+0
-2.446E+0	5.301E+0	9.304E+0
-2.449E+0	5.401E+0	9.307E+0
-2.448E+0	5.236E+0	9.287E+0
-2.443E+0	5.362E+0	9.287E+0
-2.448E+0	5.284E+0	9.193E+0
-2.449E+0	5.336E+0	9.203E+0
-2.446E+0	5.434E+0	9.232E+0
-2.441E+0	5.366E+0	9.210E+0
-2.446E+0	5.353E+0	9.313E+0
-2.452E+0	5.366E+0	9.310E+0
-2.446E+0	5.362E+0	9.297E+0
-2.443E+0	5.301E+0	9.375E+0
-2.449E+0	5.284E+0	9.278E+0
-2.448E+0	5.310E+0	9.336E+0
-2.444E+0	5.392E+0	9.307E+0
-2.444E+0	5.242E+0	9.333E+0
-2.449E+0	5.314E+0	9.203E+0
-2.451E+0	5.349E+0	9.287E+0
-2.449E+0	5.278E+0	9.223E+0
-2.444E+0	5.346E+0	9.278E+0
-2.446E+0	5.336E+0	9.239E+0
-2.446E+0	5.340E+0	9.190E+0
-2.446E+0	5.301E+0	9.300E+0
-2.444E+0	5.336E+0	9.275E+0
-2.449E+0	5.252E+0	9.200E+0
-2.448E+0	5.284E+0	9.378E+0
-2.444E+0	5.310E+0	9.313E+0
-2.444E+0	5.349E+0	9.278E+0
-2.446E+0	5.340E+0	9.346E+0
-2.451E+0	5.346E+0	9.291E+0
-2.448E+0	5.252E+0	9.326E+0
-2.443E+0	5.463E+0	9.310E+0
-2.446E+0	5.359E+0	9.297E+0
-2.449E+0	5.307E+0	9.252E+0
-2.446E+0	5.327E+0	9.145E+0
-2.441E+0	5.262E+0	9.239E+0
-2.446E+0	5.249E+0	9.135E+0
-2.448E+0	5.310E+0	9.275E+0
-2.449E+0	5.349E+0	9.300E+0
-2.443E+0	5.404E+0	9.142E+0
-2.448E+0	5.294E+0	9.203E+0
-2.449E+0	5.294E+0	9.310E+0
-2.444E+0	5.314E+0	9.210E+0
-2.441E+0	5.304E+0	9.116E+0
-2.446E+0	5.203E+0	9.210E+0
-2.448E+0	5.323E+0	9.138E+0
-2.444E+0	5.434E+0	9.369E+0
-2.444E+0	5.294E+0	9.255E+0
-2.448E+0	5.314E+0	9.291E+0
-2.449E+0	5.314E+0	9.232E+0
-2.444E+0	5.333E+0	9.320E+0
-2.441E+0	5.275E+0	9.268E+0
-2.446E+0	5.301E+0	9.297E+0
-2.449E+0	5.369E+0	9.284E+0
-2.444E+0	5.278E+0	9.148E+0
-2.441E+0	5.349E+0	9.268E+0
-2.444E+0	5.375E+0	9.294E+0
-2.448E+0	5.307E+0	9.145E+0
-2.446E+0	5.336E+0	9.300E+0
-2.443E+0	5.284E+0	9.210E+0
-2.444E+0	5.320E+0	9.284E+0
-2.448E+0	5.265E+0	9.210E+0
-2.444E+0	5.349E+0	9.252E+0
-2.446E+0	5.239E+0	9.287E+0
-2.444E+0	5.200E+0	9.226E+0
-2.451E+0	5.340E+0	9.323E+0
-2.444E+0	5.323E+0	9.125E+0
-2.446E+0	5.353E+0	9.278E+0
-2.444E+0	5.220E+0	9.291E+0
-2.446E+0	5.288E+0	9.284E+0
-2.443E+0	5.291E+0	9.284E+0
-2.446E+0	5.340E+0	9.356E+0
-2.446E+0	5.307E+0	9.278E+0
-2.451E+0	5.307E+0	9.291E+0
-2.446E+0	5.281E+0	9.291E+0
-2.443E+0	5.307E+0	9.275E+0
-2.448E+0	5.340E+0	9.262E+0
-2.448E+0	5.307E+0	9.284E+0
-2.443E+0	5.314E+0	9.193E+0
-2.446E+0	5.317E+0	9.362E+0
-2.448E+0	5.297E+0	9.265E+0
-2.449E+0	5.259E+0	9.284E+0
-2.444E+0	5.375E+0	9.206E+0
-2.443E+0	5.353E+0	9.330E+0
-2.448E+0	5.314E+0	9.271E+0
-2.449E+0	5.314E+0	9.180E+0
-2.441E+0	5.246E+0	9.255E+0
-2.446E+0	5.317E+0	9.174E+0
-2.444E+0	5.314E+0	9.258E+0
-2.449E+0	5.278E+0	9.242E+0
-2.441E+0	5.320E+0	9.171E+0
-2.443E+0	5.385E+0	9.326E+0
-2.446E+0	5.259E+0	9.210E+0
-2.448E+0	5.284E+0	9.291E+0
-2.444E+0	5.336E+0	9.223E+0
-2.444E+0	5.388E+0	9.223E+0
-2.444E+0	5.310E+0	9.297E+0
-2.451E+0	5.310E+0	9.239E+0
-2.444E+0	5.314E+0	9.268E+0
-2.443E+0	5.330E+0	9.284E+0
-2.449E+0	5.362E+0	9.200E+0
-2.448E+0	5.294E+0	9.229E+0
-2.446E+0	5.275E+0	9.317E+0
-2.443E+0	5.223E+0	9.213E+0
-2.448E+0	5.356E+0	9.287E+0
-2.448E+0	5.304E+0	9.174E+0
-2.446E+0	5.333E+0	9.310E+0
-2.443E+0	5.317E+0	9.200E+0
-2.444E+0	5.379E+0	9.278E+0
-2.448E+0	5.281E+0	9.275E+0
-2.448E+0	5.392E+0	9.262E+0
-2.443E+0	5.246E+0	9.135E+0
-2.446E+0	5.317E+0	9.330E+0
-2.448E+0	5.343E+0	9.281E+0
-2.444E+0	5.242E+0	9.242E+0
-2.444E+0	5.340E+0	9.313E+0
-2.446E+0	5.262E+0	9.132E+0
-2.448E+0	5.323E+0	9.200E+0
-2.444E+0	5.375E+0	9.258E+0
-2.441E+0	5.320E+0	9.216E+0
-2.444E+0	5.340E+0	9.197E+0
-2.448E+0	5.255E+0	9.232E+0
-2.443E+0	5.310E+0	9.252E+0
-2.441E+0	5.343E+0	9.313E+0
-2.444E+0	5.297E+0	9.210E+0
-2.451E+0	5.310E+0	9.047E+0
-2.444E+0	5.220E+0	9.226E+0
-2.441E+0	5.284E+0	9.216E+0
-2.446E+0	5.294E+0	9.226E+0
-2.449E+0	5.310E+0	9.304E+0
-2.448E+0	5.314E+0	9.252E+0
-2.444E+0	5.291E+0	9.255E+0
-2.444E+0	5.268E+0	9.275E+0
-2.448E+0	5.301E+0	9.323E+0
-2.444E+0	5.304E+0	9.086E+0
-2.444E+0	5.307E+0	9.317E+0
-2.444E+0	5.239E+0	9.129E+0
-2.448E+0	5.317E+0	9.219E+0
-2.444E+0	5.327E+0	9.232E+0
-2.443E+0	5.291E+0	9.236E+0
-2.448E+0	5.259E+0	9.148E+0
-2.449E+0	5.356E+0	9.232E+0
-2.444E+0	5.330E+0	9.262E+0
-2.444E+0	5.359E+0	9.177E+0
-2.446E+0	5.255E+0	9.148E+0
-2.448E+0	5.353E+0	9.203E+0
-2.443E+0	5.294E+0	9.187E+0
-2.439E+0	5.336E+0	9.158E+0
-2.444E+0	5.359E+0	9.382E+0
-2.448E+0	5.275E+0	9.164E+0
-2.443E+0	5.259E+0	9.135E+0
-2.443E+0	5.288E+0	9.310E+0
-2.448E+0	5.268E+0	9.197E+0
-2.449E+0	5.385E+0	9.320E+0
-2.444E+0	5.314E+0	9.138E+0
-2.441E+0	5.278E+0	9.229E+0
-2.444E+0	5.239E+0	9.216E+0
-2.446E+0	5.327E+0	9.200E+0
-2.444E+0	5.249E+0	9.164E+0
-2.444E+0	5.265E+0	9.229E+0
-2.443E+0	5.259E+0	9.142E+0
-2.446E+0	5.424E+0	9.249E+0
-2.444E+0	5.346E+0	9.051E+0
-2.443E+0	5.288E+0	9.262E+0
-2.444E+0	5.216E+0	9.239E+0
-2.448E+0	5.336E+0	9.190E+0
-2.444E+0	5.398E+0	9.197E+0
-2.443E+0	5.229E+0	9.174E+0
-2.448E+0	5.362E+0	9.193E+0
-2.446E+0	5.233E+0	9.300E+0
-2.444E+0	5.310E+0	9.252E+0
-2.446E+0	5.310E+0	9.219E+0
-2.446E+0	5.291E+0	9.122E+0
-2.448E+0	5.278E+0	9.223E+0
-2.446E+0	5.362E+0	9.242E+0
-2.444E+0	5.343E+0	9.125E+0
-2.446E+0	5.379E+0	9.151E+0
-2.446E+0	5.353E+0	9.304E+0
-2.443E+0	5.249E+0	9.184E+0
-2.441E+0	5.229E+0	9.177E+0
-2.448E+0	5.229E+0	9.177E+0
-2.448E+0	5.307E+0	9.213E+0
-2.443E+0	5.297E+0	9.177E+0
-2.441E+0	5.226E+0	9.180E+0
-2.446E+0	5.343E+0	9.145E+0
-2.449E+0	5.281E+0	9.258E+0
-2.444E+0	5.281E+0	9.164E+0
-2.441E+0	5.301E+0	9.369E+0
-2.444E+0	5.369E+0	9.323E+0
-2.448E+0	5.216E+0	9.294E+0
-2.444E+0	5.255E+0	9.090E+0
-2.441E+0	5.346E+0	9.232E+0
-2.446E+0	5.242E+0	9.161E+0
-2.443E+0	5.333E+0	9.213E+0
-2.443E+0	5.375E+0	9.216E+0
-2.443E+0	5.252E+0	9.193E+0
-2.444E+0	5.336E+0	9.255E+0
-2.446E+0	5.223E+0	9.187E+0
-2.444E+0	5.249E+0	9.197E+0
-2.444E+0	5.278E+0	9.177E+0
-2.448E+0	5.294E+0	9.333E+0
-2.446E+0	5.294E+0	9.106E+0
-2.443E+0	5.327E+0	9.154E+0
-2.444E+0	5.369E+0	9.080E+0
-2.448E+0	5.317E+0	9.122E+0
-2.448E+0	5.372E+0	9.073E+0
-2.446E+0	5.284E+0	9.284E+0
-2.441E+0	5.310E+0	9.148E+0
-2.444E+0	5.317E+0	9.210E+0
-2.448E+0	5.271E+0	9.177E+0
-2.444E+0	5.310E+0	9.242E+0
-2.443E+0	5.362E+0	9.232E+0
-2.448E+0	5.259E+0	9.005E+0
-2.448E+0	5.229E+0	9.203E+0
-2.446E+0	5.414E+0	9.197E+0
-2.444E+0	5.353E+0	9.154E+0
-2.446E+0	5.297E+0	9.242E+0
-2.448E+0	5.307E+0	9.210E+0
-2.444E+0	5.362E+0	9.206E+0
-2.441E+0	5.333E+0	9.190E+0
-2.446E+0	5.424E+0	9.210E+0
-2.446E+0	5.275E+0	9.216E+0
-2.444E+0	5.171E+0	9.203E+0
-2.443E+0	5.330E+0	9.190E+0
-2.444E+0	5.259E+0	9.281E+0
-2.448E+0	5.278E+0	9.116E+0
-2.444E+0	5.294E+0	9.245E+0
-2.443E+0	5.301E+0	9.262E+0
-2.444E+0	5.379E+0	9.200E+0
-2.449E+0	5.294E+0	9.090E+0
-2.444E+0	5.307E+0	9.229E+0
-2.443E+0	5.262E+0	9.223E+0
-2.443E+0	5.284E+0	9.287E+0
-2.448E+0	5.294E+0	9.041E+0
-2.446E+0	5.310E+0	9.106E+0
-2.441E+0	5.427E+0	9.177E+0
-2.444E+0	5.375E+0	9.148E+0
-2.448E+0	5.340E+0	9.161E+0
-2.444E+0	5.275E+0	9.242E+0
-2.441E+0	5.271E+0	9.093E+0
-2.443E+0	5.353E+0	9.275E+0
-2.448E+0	5.220E+0	9.226E+0
-2.443E+0	5.320E+0	9.184E+0
-2.441E+0	5.336E+0	9.099E+0
-2.444E+0	5.252E+0	9.187E+0
-2.446E+0	5.307E+0	9.219E+0
-2.443E+0	5.284E+0	9.174E+0
-2.441E+0	5.294E+0	9.190E+0
-2.446E+0	5.197E+0	9.184E+0
-2.449E+0	5.265E+0	9.119E+0
-2.444E+0	5.314E+0	9.099E+0
-2.444E+0	5.265E+0	9.167E+0
-2.444E+0	5.349E+0	9.313E+0
-2.446E+0	5.356E+0	9.177E+0
-2.446E+0	5.174E+0	9.281E+0
-2.444E+0	5.249E+0	9.119E+0
-2.444E+0	5.301E+0	9.203E+0
-2.449E+0	5.268E+0	9.265E+0
-2.441E+0	5.259E+0	9.197E+0
-2.443E+0	5.249E+0	9.281E+0
-2.448E+0	5.320E+0	9.093E+0
-2.446E+0	5.281E+0	9.164E+0
-2.443E+0	5.379E+0	9.193E+0
-2.441E+0	5.349E+0	9.193E+0
-2.444E+0	5.236E+0	9.197E+0
-2.448E+0	5.304E+0	9.223E+0
-2.446E+0	5.291E+0	9.317E+0
-2.444E+0	5.265E+0	9.258E+0
-2.448E+0	5.271E+0	9.307E+0
-2.446E+0	5.268E+0	9.219E+0
-2.443E+0	5.310E+0	9.219E+0
-2.444E+0	5.262E+0	9.252E+0
-2.446E+0	5.288E+0	9.255E+0
-2.452E+0	5.265E+0	9.135E+0
-2.443E+0	5.249E+0	9.138E+0
-2.443E+0	5.297E+0	9.206E+0
-2.443E+0	5.294E+0	9.161E+0
-2.446E+0	5.297E+0	9.132E+0
-2.444E+0	5.301E+0	9.158E+0
-2.441E+0	5.291E+0	9.197E+0
-2.444E+0	5.340E+0	9.038E+0
-2.449E+0	5.343E+0	9.216E+0
-2.441E+0	5.375E+0	9.112E+0
-2.444E+0	5.291E+0	9.151E+0
-2.448E+0	5.190E+0	9.193E+0
-2.448E+0	5.236E+0	9.197E+0
-2.441E+0	5.353E+0	9.265E+0
-2.444E+0	5.297E+0	9.226E+0
-2.443E+0	5.187E+0	9.158E+0
-2.448E+0	5.349E+0	9.083E+0
-2.443E+0	5.213E+0	9.151E+0
-2.443E+0	5.294E+0	9.184E+0
-2.444E+0	5.366E+0	9.164E+0
-2.446E+0	5.213E+0	9.135E+0
-2.446E+0	5.259E+0	9.245E+0
-2.444E+0	5.320E+0	9.122E+0
-2.446E+0	5.220E+0	9.151E+0
-2.448E+0	5.353E+0	9.236E+0
-2.443E+0	5.314E+0	9.090E+0
-2.441E+0	5.271E+0	9.226E+0
-2.446E+0	5.246E+0	9.223E+0
-2.444E+0	5.242E+0	9.148E+0
-2.444E+0	5.379E+0	9.206E+0
-2.443E+0	5.356E+0	9.210E+0
-2.441E+0	5.278E+0	9.268E+0
-2.448E+0	5.262E+0	9.252E+0
-2.441E+0	5.288E+0	9.203E+0
-2.443E+0	5.200E+0	9.093E+0
-2.446E+0	5.297E+0	9.138E+0
-2.446E+0	5.294E+0	9.148E+0
-2.446E+0	5.310E+0	9.096E+0
-2.443E+0	5.307E+0	9.236E+0
-2.444E+0	5.275E+0	9.138E+0
-2.449E+0	5.307E+0	9.148E+0
-2.444E+0	5.314E+0	9.086E+0
-2.444E+0	5.336E+0	9.239E+0
-2.446E+0	5.216E+0	9.216E+0
-2.449E+0	5.174E+0	9.339E+0
-2.446E+0	5.301E+0	9.219E+0
-2.444E+0	5.171E+0	9.310E+0
-2.446E+0	5.210E+0	9.096E+0
-2.449E+0	5.271E+0	9.116E+0
-2.444E+0	5.291E+0	9.129E+0
-2.443E+0	5.323E+0	9.109E+0
-2.448E+0	5.200E+0	9.064E+0
-2.448E+0	5.297E+0	9.271E+0
-2.444E+0	5.366E+0	9.232E+0
-2.441E+0	5.223E+0	9.232E+0
-2.444E+0	5.314E+0	9.206E+0
-2.449E+0	5.255E+0	9.167E+0
-2.444E+0	5.333E+0	9.119E+0
-2.443E+0	5.307E+0	9.193E+0
-2.446E+0	5.297E+0	9.223E+0
-2.448E+0	5.424E+0	9.145E+0
-2.444E+0	5.275E+0	9.073E+0
-2.444E+0	5.259E+0	9.129E+0
-2.446E+0	5.275E+0	9.138E+0
-2.448E+0	5.233E+0	9.125E+0
-2.446E+0	5.291E+0	9.239E+0
-2.444E+0	5.382E+0	9.167E+0
-2.448E+0	5.265E+0	9.154E+0
-2.448E+0	5.356E+0	9.184E+0
-2.446E+0	5.275E+0	9.142E+0
-2.441E+0	5.317E+0	9.229E+0
-2.446E+0	5.265E+0	9.096E+0
-2.448E+0	5.353E+0	9.119E+0
-2.444E+0	5.194E+0	9.151E+0
-2.444E+0	5.333E+0	9.106E+0
-2.446E+0	5.288E+0	9.099E+0
-2.446E+0	5.187E+0	9.148E+0
-2.441E+0	5.226E+0	9.041E+0
-2.443E+0	5.362E+0	9.216E+0
-2.446E+0	5.268E+0	9.031E+0
-2.448E+0	5.288E+0	9.232E+0
-2.443E+0	5.197E+0	9.142E+0
-2.441E+0	5.359E+0	9.142E+0
-2.446E+0	5.304E+0	9.067E+0
-2.444E+0	5.297E+0	9.031E+0
-2.444E+0	5.333E+0	9.190E+0
-2.443E+0	5.223E+0	9.210E+0
-2.446E+0	5.242E+0	9.223E+0
-2.449E+0	5.246E+0	9.200E+0
-2.441E+0	5.236E+0	9.252E+0
-2.441E+0	5.310E+0	9.106E+0
-2.446E+0	5.346E+0	9.106E+0
-2.444E+0	5.220E+0	9.119E+0
-2.448E+0	5.281E+0	9.300E+0
-2.441E+0	5.229E+0	9.275E+0
-2.446E+0	5.294E+0	9.154E+0
-2.448E+0	5.197E+0	9.271E+0
-2.448E+0	5.310E+0	9.187E+0
-2.443E+0	5.200E+0	9.180E+0
-2.448E+0	5.385E+0	9.223E+0
-2.448E+0	5.220E+0	9.177E+0
-2.444E+0	5.242E+0	9.184E+0
-2.439E+0	5.229E+0	9.090E+0
-2.444E+0	5.291E+0	9.271E+0
-2.446E+0	5.340E+0	9.090E+0
-2.446E+0	5.259E+0	9.203E+0
-2.443E+0	5.246E+0	9.210E+0
-2.448E+0	5.314E+0	9.242E+0
-2.446E+0	5.301E+0	9.096E+0
-2.446E+0	5.421E+0	9.151E+0
-2.441E+0	5.259E+0	9.210E+0
-2.444E+0	5.216E+0	9.093E+0
-2.446E+0	5.336E+0	9.135E+0
-2.441E+0	5.255E+0	9.064E+0
-2.441E+0	5.275E+0	9.083E+0
-2.444E+0	5.262E+0	9.138E+0
-2.444E+0	5.158E+0	9.109E+0
-2.443E+0	5.356E+0	9.145E+0
-2.441E+0	5.252E+0	9.070E+0
-2.448E+0	5.291E+0	9.271E+0
-2.448E+0	5.301E+0	9.080E+0
-2.443E+0	5.366E+0	9.106E+0
-2.444E+0	5.275E+0	9.116E+0
-2.446E+0	5.255E+0	9.145E+0
-2.446E+0	5.310E+0	9.158E+0
-2.444E+0	5.242E+0	9.171E+0
-2.441E+0	5.255E+0	9.245E+0
-2.448E+0	5.359E+0	8.992E+0
-2.446E+0	5.265E+0	9.223E+0
-2.448E+0	5.310E+0	9.229E+0
-2.441E+0	5.229E+0	9.106E+0
-2.441E+0	5.265E+0	9.109E+0
-2.446E+0	5.223E+0	9.109E+0
-2.444E+0	5.216E+0	9.080E+0
-2.439E+0	5.229E+0	9.151E+0
-2.444E+0	5.310E+0	9.187E+0
-2.446E+0	5.275E+0	9.060E+0
-2.444E+0	5.333E+0	9.044E+0
-2.441E+0	5.284E+0	9.070E+0
-2.448E+0	5.340E+0	9.112E+0
-2.446E+0	5.265E+0	9.138E+0
-2.443E+0	5.359E+0	9.054E+0
-2.444E+0	5.226E+0	9.099E+0
-2.444E+0	5.291E+0	9.167E+0
-2.448E+0	5.323E+0	9.239E+0
-2.444E+0	5.320E+0	9.077E+0
-2.439E+0	5.229E+0	9.281E+0
-2.444E+0	5.249E+0	9.161E+0
-2.448E+0	5.317E+0	9.138E+0
-2.443E+0	5.210E+0	9.122E+0
-2.441E+0	5.213E+0	9.080E+0
-2.443E+0	5.223E+0	9.177E+0
-2.449E+0	5.203E+0	9.180E+0
-2.444E+0	5.307E+0	9.099E+0
-2.443E+0	5.291E+0	9.158E+0
-2.444E+0	5.288E+0	9.116E+0
-2.446E+0	5.294E+0	9.200E+0
-2.446E+0	5.252E+0	9.138E+0
-2.441E+0	5.265E+0	9.145E+0
-2.444E+0	5.314E+0	9.180E+0
-2.448E+0	5.314E+0	9.129E+0
-2.444E+0	5.242E+0	9.252E+0
-2.441E+0	5.278E+0	9.129E+0
-2.446E+0	5.284E+0	9.154E+0
-2.444E+0	5.301E+0	9.180E+0
-2.441E+0	5.226E+0	9.142E+0
-2.444E+0	5.281E+0	9.077E+0
-2.443E+0	5.288E+0	9.109E+0
-2.449E+0	5.268E+0	9.129E+0
-2.443E+0	5.333E+0	9.242E+0
-2.443E+0	5.297E+0	9.138E+0
-2.449E+0	5.317E+0	9.151E+0
-2.448E+0	5.249E+0	9.080E+0
-2.443E+0	5.229E+0	9.038E+0
-2.443E+0	5.194E+0	9.187E+0
-2.444E+0	5.271E+0	9.284E+0
-2.449E+0	5.356E+0	9.167E+0
-2.446E+0	5.265E+0	9.190E+0
-2.443E+0	5.220E+0	9.203E+0
-2.444E+0	5.336E+0	9.109E+0
-2.451E+0	5.333E+0	9.171E+0
-2.441E+0	5.259E+0	9.206E+0
-2.444E+0	5.372E+0	9.116E+0
-2.446E+0	5.366E+0	9.158E+0
-2.449E+0	5.288E+0	9.223E+0
-2.441E+0	5.388E+0	9.158E+0
-2.443E+0	5.249E+0	9.145E+0
-2.446E+0	5.392E+0	9.197E+0
-2.449E+0	5.333E+0	9.177E+0
-2.443E+0	5.291E+0	9.210E+0
-2.443E+0	5.259E+0	9.093E+0
-2.446E+0	5.323E+0	9.119E+0
-2.446E+0	5.314E+0	8.996E+0
-2.444E+0	5.236E+0	9.190E+0
-2.443E+0	5.246E+0	9.090E+0
-2.444E+0	5.343E+0	9.103E+0
-2.449E+0	5.233E+0	9.060E+0
-2.443E+0	5.236E+0	9.018E+0
-2.441E+0	5.138E+0	9.210E+0
-2.444E+0	5.463E+0	9.047E+0
-2.448E+0	5.340E+0	9.093E+0
-2.443E+0	5.255E+0	9.132E+0
-2.444E+0	5.297E+0	9.164E+0
-2.448E+0	5.278E+0	9.258E+0
-2.448E+0	5.323E+0	9.249E+0
-2.441E+0	5.320E+0	9.135E+0
-2.439E+0	5.385E+0	9.093E+0
-2.448E+0	5.317E+0	9.116E+0
-2.444E+0	5.301E+0	9.187E+0
-2.443E+0	5.323E+0	9.216E+0
-2.444E+0	5.317E+0	9.109E+0
-2.444E+0	5.404E+0	9.116E+0
-2.446E+0	5.268E+0	9.054E+0
-2.444E+0	5.353E+0	9.268E+0
-2.443E+0	5.362E+0	9.203E+0
-2.446E+0	5.317E+0	9.034E+0
-2.451E+0	5.262E+0	9.109E+0
-2.444E+0	5.255E+0	9.093E+0
-2.441E+0	5.249E+0	9.236E+0
-2.446E+0	5.330E+0	9.067E+0
-2.449E+0	5.200E+0	9.177E+0
-2.446E+0	5.252E+0	9.206E+0
-2.444E+0	5.323E+0	9.125E+0
-2.446E+0	5.239E+0	9.154E+0
-2.448E+0	5.216E+0	9.096E+0
-2.446E+0	5.213E+0	9.229E+0
-2.443E+0	5.262E+0	9.080E+0
-2.448E+0	5.246E+0	9.151E+0
-2.451E+0	5.366E+0	9.161E+0
-2.446E+0	5.330E+0	9.167E+0
-2.444E+0	5.343E+0	9.200E+0
-2.446E+0	5.301E+0	9.206E+0
-2.448E+0	5.220E+0	9.125E+0
-2.448E+0	5.317E+0	9.154E+0
-2.443E+0	5.259E+0	9.138E+0
-2.448E+0	5.190E+0	9.002E+0
-2.448E+0	5.340E+0	9.119E+0
-2.446E+0	5.414E+0	9.164E+0
-2.441E+0	5.317E+0	9.021E+0
-2.449E+0	5.281E+0	9.184E+0
-2.448E+0	5.362E+0	9.180E+0
-2.444E+0	5.301E+0	9.103E+0
-2.441E+0	5.242E+0	9.070E+0
-2.446E+0	5.372E+0	9.148E+0
-2.448E+0	5.323E+0	9.158E+0
-2.443E+0	5.301E+0	9.167E+0
-2.446E+0	5.168E+0	9.265E+0
-2.446E+0	5.252E+0	9.116E+0
-2.449E+0	5.284E+0	9.154E+0
-2.444E+0	5.265E+0	9.112E+0
-2.444E+0	5.271E+0	9.229E+0
-2.448E+0	5.233E+0	9.086E+0
-2.448E+0	5.359E+0	9.245E+0
-2.446E+0	5.259E+0	9.070E+0
-2.441E+0	5.223E+0	9.197E+0
-2.446E+0	5.366E+0	9.099E+0
-2.446E+0	5.310E+0	9.047E+0
-2.446E+0	5.265E+0	9.193E+0
-2.444E+0	5.291E+0	9.148E+0
-2.449E+0	5.281E+0	9.164E+0
-2.444E+0	5.307E+0	9.226E+0
-2.446E+0	5.265E+0	9.054E+0
-2.439E+0	5.262E+0	9.323E+0
-2.444E+0	5.362E+0	9.206E+0
-2.449E+0	5.343E+0	9.125E+0
-2.443E+0	5.255E+0	9.122E+0
-2.443E+0	5.288E+0	9.106E+0
-2.446E+0	5.297E+0	9.086E+0
-2.446E+0	5.327E+0	9.206E+0
-2.443E+0	5.271E+0	9.213E+0
-2.441E+0	5.236E+0	9.148E+0
-2.448E+0	5.239E+0	9.200E+0
-2.446E+0	5.200E+0	9.223E+0
-2.448E+0	5.249E+0	9.132E+0
-2.443E+0	5.304E+0	9.216E+0
-2.444E+0	5.226E+0	9.093E+0
-2.446E+0	5.297E+0	9.096E+0
-2.444E+0	5.281E+0	9.132E+0
-2.444E+0	5.297E+0	9.018E+0
-2.446E+0	5.262E+0	9.112E+0
-2.446E+0	5.281E+0	9.193E+0
-2.446E+0	5.349E+0	9.187E+0
-2.444E+0	5.252E+0	9.154E+0
-2.446E+0	5.297E+0	9.197E+0
-2.449E+0	5.239E+0	9.041E+0
-2.446E+0	5.271E+0	9.154E+0
-2.441E+0	5.268E+0	9.122E+0
-2.443E+0	5.236E+0	9.164E+0
-2.446E+0	5.213E+0	9.034E+0
-2.443E+0	5.284E+0	9.219E+0
-2.441E+0	5.210E+0	9.083E+0
-2.448E+0	5.226E+0	8.963E+0
-2.448E+0	5.307E+0	9.090E+0
-2.443E+0	5.226E+0	9.184E+0
-2.446E+0	5.317E+0	9.051E+0
-2.448E+0	5.317E+0	9.216E+0
-2.449E+0	5.330E+0	9.083E+0
-2.449E+0	5.184E+0	9.193E+0
-2.441E+0	5.346E+0	9.135E+0
-2.448E+0	5.216E+0	9.171E+0
-2.446E+0	5.158E+0	9.129E+0
-2.448E+0	5.229E+0	9.119E+0
-2.439E+0	5.382E+0	9.112E+0
-2.444E+0	5.252E+0	9.073E+0
-2.448E+0	5.307E+0	9.038E+0
-2.446E+0	5.291E+0	9.099E+0
-2.443E+0	5.379E+0	9.090E+0
-2.444E+0	5.333E+0	9.184E+0
-2.448E+0	5.242E+0	9.116E+0
-2.444E+0	5.223E+0	9.232E+0
-2.444E+0	5.242E+0	9.284E+0
-2.449E+0	5.369E+0	9.054E+0
-2.448E+0	5.246E+0	9.154E+0
-2.443E+0	5.223E+0	9.073E+0
-2.444E+0	5.236E+0	9.057E+0
-2.446E+0	5.294E+0	9.077E+0
-2.448E+0	5.284E+0	9.086E+0
-2.443E+0	5.226E+0	9.174E+0
-2.444E+0	5.255E+0	9.177E+0
-2.444E+0	5.310E+0	9.200E+0
-2.451E+0	5.203E+0	9.129E+0
-2.446E+0	5.288E+0	9.151E+0
-2.444E+0	5.307E+0	9.180E+0
-2.446E+0	5.239E+0	9.151E+0
-2.449E+0	5.340E+0	9.135E+0
-2.444E+0	5.404E+0	9.177E+0
-2.443E+0	5.284E+0	9.184E+0
-2.448E+0	5.281E+0	9.096E+0
-2.448E+0	5.275E+0	9.187E+0
-2.448E+0	5.310E+0	9.219E+0
-2.444E+0	5.314E+0	9.138E+0
-2.446E+0	5.249E+0	9.090E+0
-2.449E+0	5.236E+0	9.151E+0
-2.446E+0	5.310E+0	9.077E+0
-2.443E+0	5.288E+0	9.077E+0
-2.446E+0	5.310E+0	9.145E+0
-2.449E+0	5.246E+0	9.138E+0
-2.446E+0	5.242E+0	9.109E+0
-2.443E+0	5.320E+0	9.145E+0
-2.443E+0	5.223E+0	9.242E+0
-2.449E+0	5.346E+0	9.025E+0
-2.446E+0	5.294E+0	9.096E+0
-2.443E+0	5.184E+0	9.051E+0
-2.448E+0	5.249E+0	9.073E+0
-2.449E+0	5.210E+0	9.232E+0
-2.444E+0	5.281E+0	9.073E+0
-2.446E+0	5.301E+0	9.122E+0
-2.444E+0	5.281E+0	9.167E+0
-2.448E+0	5.216E+0	9.154E+0
-2.444E+0	5.249E+0	9.255E+0
-2.444E+0	5.210E+0	9.148E+0
-2.448E+0	5.190E+0	9.077E+0
-2.449E+0	5.327E+0	9.154E+0
-2.444E+0	5.320E+0	9.054E+0
-2.443E+0	5.349E+0	9.132E+0
-2.446E+0	5.216E+0	9.213E+0
-2.448E+0	5.242E+0	9.167E+0
-2.446E+0	5.242E+0	9.070E+0
-2.444E+0	5.281E+0	9.275E+0
-2.449E+0	5.356E+0	9.158E+0
-2.451E+0	5.236E+0	9.073E+0
-2.448E+0	5.229E+0	9.125E+0
-2.444E+0	5.262E+0	9.148E+0
-2.446E+0	5.181E+0	9.077E+0
-2.452E+0	5.284E+0	9.200E+0
-2.446E+0	5.246E+0	9.171E+0
-2.448E+0	5.236E+0	9.148E+0
-2.446E+0	5.304E+0	9.112E+0
-2.451E+0	5.210E+0	9.070E+0
-2.444E+0	5.275E+0	9.242E+0
-2.443E+0	5.327E+0	9.090E+0
-2.446E+0	5.281E+0	9.070E+0
-2.448E+0	5.288E+0	9.077E+0
-2.444E+0	5.223E+0	9.103E+0
-2.446E+0	5.255E+0	9.077E+0
-2.448E+0	5.278E+0	9.223E+0
-2.451E+0	5.375E+0	9.064E+0
-2.443E+0	5.320E+0	9.122E+0
-2.444E+0	5.275E+0	9.164E+0
-2.446E+0	5.323E+0	9.096E+0
-2.449E+0	5.278E+0	9.009E+0
-2.444E+0	5.252E+0	9.171E+0
-2.444E+0	5.216E+0	9.070E+0
-2.446E+0	5.317E+0	9.090E+0
-2.448E+0	5.314E+0	9.158E+0
-2.441E+0	5.281E+0	9.167E+0
-2.446E+0	5.268E+0	9.034E+0
-2.446E+0	5.294E+0	9.034E+0
-2.449E+0	5.236E+0	9.112E+0
-2.446E+0	5.275E+0	9.116E+0
-2.444E+0	5.213E+0	9.080E+0
-2.446E+0	5.278E+0	9.038E+0
-2.449E+0	5.343E+0	9.184E+0
-2.446E+0	5.197E+0	9.099E+0
-2.444E+0	5.210E+0	8.953E+0
-2.446E+0	5.236E+0	9.129E+0
-2.448E+0	5.314E+0	9.164E+0
-2.446E+0	5.242E+0	9.083E+0
-2.443E+0	5.291E+0	9.148E+0
-2.444E+0	5.229E+0	9.167E+0
-2.449E+0	5.379E+0	9.090E+0
-2.444E+0	5.379E+0	9.148E+0
-2.443E+0	5.323E+0	9.190E+0
-2.448E+0	5.213E+0	9.112E+0
-2.449E+0	5.304E+0	9.226E+0
-2.446E+0	5.288E+0	9.210E+0
-2.446E+0	5.291E+0	9.265E+0
-2.448E+0	5.220E+0	9.025E+0
-2.448E+0	5.307E+0	9.122E+0
-2.446E+0	5.255E+0	9.158E+0
-2.446E+0	5.210E+0	9.216E+0
-2.446E+0	5.255E+0	9.086E+0
-2.449E+0	5.271E+0	9.142E+0
-2.448E+0	5.246E+0	9.210E+0
-2.441E+0	5.255E+0	9.174E+0
-2.446E+0	5.388E+0	9.103E+0
-2.449E+0	5.181E+0	9.099E+0
-2.444E+0	5.327E+0	9.249E+0
-2.443E+0	5.349E+0	9.193E+0
-2.448E+0	5.239E+0	9.180E+0
-2.451E+0	5.304E+0	9.129E+0
-2.446E+0	5.187E+0	9.174E+0
-2.448E+0	5.262E+0	9.142E+0
-2.448E+0	5.297E+0	9.145E+0
-2.449E+0	5.330E+0	9.180E+0
-2.446E+0	5.252E+0	9.057E+0
-2.444E+0	5.291E+0	9.138E+0
-2.446E+0	5.265E+0	9.171E+0
-2.452E+0	5.213E+0	9.223E+0
-2.446E+0	5.203E+0	9.158E+0
-2.444E+0	5.340E+0	9.187E+0
-2.449E+0	5.220E+0	9.142E+0
-2.446E+0	5.236E+0	9.177E+0
-2.446E+0	5.281E+0	9.096E+0
-2.446E+0	5.385E+0	9.167E+0
-2.448E+0	5.236E+0	9.129E+0
-2.451E+0	5.310E+0	9.132E+0
-2.446E+0	5.317E+0	9.232E+0
-2.443E+0	5.395E+0	9.025E+0
-2.449E+0	5.291E+0	9.122E+0
-2.449E+0	5.336E+0	9.268E+0
-2.444E+0	5.307E+0	9.138E+0
-2.443E+0	5.284E+0	9.193E+0
-2.449E+0	5.265E+0	9.086E+0
-2.448E+0	5.259E+0	9.090E+0
-2.448E+0	5.252E+0	9.034E+0
-2.443E+0	5.340E+0	9.070E+0
-2.448E+0	5.310E+0	9.200E+0
-2.448E+0	5.317E+0	9.164E+0
-2.444E+0	5.340E+0	8.947E+0
-2.446E+0	5.310E+0	9.151E+0
-2.446E+0	5.220E+0	9.090E+0
-2.451E+0	5.210E+0	9.051E+0
-2.446E+0	5.304E+0	9.054E+0
-2.441E+0	5.288E+0	9.093E+0
-2.446E+0	5.349E+0	9.064E+0
-2.451E+0	5.310E+0	9.103E+0
-2.446E+0	5.268E+0	9.093E+0
-2.444E+0	5.252E+0	9.151E+0
-2.449E+0	5.359E+0	9.038E+0
-2.444E+0	5.210E+0	9.041E+0
-2.444E+0	5.271E+0	9.252E+0
-2.444E+0	5.320E+0	9.122E+0
-2.446E+0	5.268E+0	9.180E+0
-2.451E+0	5.288E+0	9.142E+0
-2.444E+0	5.236E+0	9.174E+0
-2.443E+0	5.353E+0	9.031E+0
-2.449E+0	5.268E+0	9.193E+0
-2.449E+0	5.304E+0	9.106E+0
-2.446E+0	5.265E+0	9.138E+0
-2.443E+0	5.281E+0	9.116E+0
-2.448E+0	5.314E+0	9.206E+0
-2.449E+0	5.278E+0	9.060E+0
-2.448E+0	5.271E+0	9.200E+0
-2.443E+0	5.314E+0	9.154E+0
-2.449E+0	5.197E+0	9.200E+0
-2.446E+0	5.271E+0	9.161E+0
-2.446E+0	5.349E+0	9.112E+0
-2.443E+0	5.317E+0	9.184E+0
-2.449E+0	5.288E+0	8.986E+0
-2.448E+0	5.268E+0	9.103E+0
-2.446E+0	5.336E+0	9.229E+0
-2.444E+0	5.278E+0	9.252E+0
-2.448E+0	5.252E+0	9.158E+0
-2.449E+0	5.330E+0	9.193E+0
-2.446E+0	5.265E+0	9.135E+0
-2.443E+0	5.284E+0	9.125E+0
-2.448E+0	5.304E+0	9.070E+0
-2.449E+0	5.259E+0	9.047E+0
-2.449E+0	5.294E+0	9.116E+0
-2.443E+0	5.242E+0	9.125E+0
-2.444E+0	5.291E+0	9.099E+0
-2.446E+0	5.242E+0	9.142E+0
-2.444E+0	5.288E+0	9.171E+0
-2.444E+0	5.255E+0	9.135E+0
-2.446E+0	5.236E+0	9.125E+0
-2.452E+0	5.194E+0	9.142E+0
-2.448E+0	5.288E+0	9.129E+0
-2.444E+0	5.226E+0	9.099E+0
-2.448E+0	5.229E+0	9.167E+0
-2.451E+0	5.190E+0	8.983E+0
-2.446E+0	5.262E+0	9.057E+0
-2.446E+0	5.297E+0	8.973E+0
-2.446E+0	5.304E+0	9.080E+0
-2.451E+0	5.268E+0	9.255E+0
-2.448E+0	5.346E+0	9.210E+0
-2.443E+0	5.327E+0	9.125E+0
-2.449E+0	5.249E+0	9.116E+0
-2.451E+0	5.197E+0	9.161E+0
-2.448E+0	5.242E+0	9.210E+0
-2.443E+0	5.236E+0	9.096E+0
-2.448E+0	5.252E+0	9.018E+0
-2.448E+0	5.275E+0	9.239E+0
-2.446E+0	5.291E+0	9.158E+0
-2.444E+0	5.307E+0	9.064E+0
-2.448E+0	5.246E+0	9.148E+0
-2.451E+0	5.161E+0	9.180E+0
-2.444E+0	5.281E+0	9.145E+0
-2.448E+0	5.233E+0	9.174E+0
-2.448E+0	5.239E+0	9.073E+0
-2.454E+0	5.271E+0	9.057E+0
-2.448E+0	5.233E+0	9.167E+0
-2.448E+0	5.268E+0	9.177E+0
-2.449E+0	5.294E+0	9.206E+0
-2.448E+0	5.304E+0	9.070E+0
-2.448E+0	5.246E+0	9.122E+0
-2.446E+0	5.190E+0	9.083E+0
-2.449E+0	5.301E+0	9.161E+0
-2.451E+0	5.297E+0	9.142E+0
-2.448E+0	5.171E+0	9.106E+0
-2.443E+0	5.333E+0	9.197E+0
-2.446E+0	5.307E+0	9.138E+0
-2.449E+0	5.314E+0	9.200E+0
-2.449E+0	5.375E+0	9.090E+0
-2.446E+0	5.242E+0	9.167E+0
-2.449E+0	5.246E+0	9.171E+0
-2.449E+0	5.262E+0	9.018E+0
-2.446E+0	5.239E+0	9.145E+0
-2.446E+0	5.249E+0	9.151E+0
-2.446E+0	5.333E+0	9.067E+0
-2.449E+0	5.239E+0	9.190E+0
-2.443E+0	5.330E+0	9.213E+0
-2.444E+0	5.343E+0	9.064E+0
-2.449E+0	5.265E+0	9.167E+0
-2.449E+0	5.392E+0	9.096E+0
-2.446E+0	5.255E+0	9.138E+0
-2.446E+0	5.291E+0	9.268E+0
-2.451E+0	5.265E+0	9.203E+0
-2.448E+0	5.304E+0	9.148E+0
-2.446E+0	5.356E+0	9.116E+0
-2.444E+0	5.268E+0	9.080E+0
-2.448E+0	5.320E+0	9.064E+0
-2.448E+0	5.213E+0	9.142E+0
-2.448E+0	5.304E+0	9.132E+0
-2.446E+0	5.252E+0	9.090E+0
-2.446E+0	5.297E+0	8.947E+0
-2.452E+0	5.252E+0	9.106E+0
-2.446E+0	5.184E+0	9.145E+0
-2.446E+0	5.304E+0	9.070E+0
-2.449E+0	5.187E+0	9.083E+0
-2.452E+0	5.398E+0	9.138E+0
-2.446E+0	5.187E+0	9.077E+0
-2.446E+0	5.242E+0	9.116E+0
-2.446E+0	5.242E+0	9.158E+0
-2.449E+0	5.284E+0	9.096E+0
-2.446E+0	5.271E+0	9.161E+0
-2.448E+0	5.236E+0	9.129E+0
-2.448E+0	5.220E+0	9.067E+0
-2.449E+0	5.301E+0	9.180E+0
-2.444E+0	5.236E+0	9.096E+0
-2.443E+0	5.184E+0	9.219E+0
-2.446E+0	5.259E+0	9.080E+0
-2.449E+0	5.304E+0	9.239E+0
-2.449E+0	5.320E+0	9.122E+0
-2.448E+0	5.252E+0	9.106E+0
-2.446E+0	5.252E+0	9.167E+0
-2.449E+0	5.291E+0	9.265E+0
-2.444E+0	5.297E+0	9.255E+0
-2.449E+0	5.223E+0	9.180E+0
-2.448E+0	5.330E+0	9.077E+0
-2.452E+0	5.297E+0	9.086E+0
-2.446E+0	5.236E+0	9.161E+0
-2.444E+0	5.291E+0	9.106E+0
-2.446E+0	5.275E+0	9.142E+0
-2.449E+0	5.255E+0	9.034E+0
-2.446E+0	5.359E+0	9.154E+0
-2.446E+0	5.181E+0	9.119E+0
-2.446E+0	5.271E+0	8.879E+0
-2.449E+0	5.262E+0	9.116E+0
-2.446E+0	5.216E+0	9.106E+0
-2.441E+0	5.284E+0	9.210E+0
-2.449E+0	5.281E+0	9.200E+0
-2.451E+0	5.210E+0	9.151E+0
-2.448E+0	5.268E+0	9.138E+0
-2.448E+0	5.275E+0	9.064E+0
-2.449E+0	5.379E+0	9.018E+0
-2.449E+0	5.317E+0	9.002E+0
-2.446E+0	5.320E+0	9.213E+0
-2.443E+0	5.252E+0	9.161E+0
-2.448E+0	5.265E+0	9.145E+0
-2.449E+0	5.168E+0	9.116E+0
-2.446E+0	5.155E+0	9.142E+0
-2.444E+0	5.278E+0	9.142E+0
-2.446E+0	5.174E+0	9.190E+0
-2.449E+0	5.220E+0	9.099E+0
-2.446E+0	5.249E+0	9.161E+0
-2.446E+0	5.304E+0	9.077E+0
-2.448E+0	5.246E+0	9.125E+0
-2.448E+0	5.268E+0	9.077E+0
-2.446E+0	5.424E+0	9.200E+0
-2.444E+0	5.288E+0	9.096E+0
-2.448E+0	5.314E+0	9.255E+0
-2.451E+0	5.229E+0	9.138E+0
-2.446E+0	5.301E+0	9.119E+0
-2.444E+0	5.392E+0	9.190E+0
-2.446E+0	5.301E+0	9.034E+0
-2.449E+0	5.288E+0	9.057E+0
-2.448E+0	5.151E+0	9.190E+0
-2.444E+0	5.242E+0	9.138E+0
-2.449E+0	5.255E+0	9.103E+0
-2.448E+0	5.239E+0	9.187E+0
-2.448E+0	5.281E+0	9.148E+0
-2.448E+0	5.187E+0	9.142E+0
-2.451E+0	5.288E+0	9.151E+0
-2.451E+0	5.327E+0	9.038E+0
-2.448E+0	5.246E+0	9.190E+0
-2.446E+0	5.349E+0	9.213E+0
-2.449E+0	5.294E+0	9.116E+0
-2.451E+0	5.369E+0	9.148E+0
-2.448E+0	5.233E+0	9.167E+0
-2.443E+0	5.126E+0	9.067E+0
-2.449E+0	5.340E+0	9.080E+0
-2.451E+0	5.197E+0	9.119E+0
-2.449E+0	5.291E+0	9.051E+0
-2.444E+0	5.249E+0	9.281E+0
-2.449E+0	5.288E+0	9.184E+0
-2.446E+0	5.265E+0	9.112E+0
-2.448E+0	5.226E+0	9.161E+0
-2.444E+0	5.262E+0	9.060E+0
-2.449E+0	5.268E+0	9.057E+0
-2.451E+0	5.336E+0	9.122E+0
-2.448E+0	5.310E+0	9.174E+0
-2.448E+0	5.262E+0	9.148E+0
-2.448E+0	5.320E+0	9.109E+0
-2.451E+0	5.288E+0	9.203E+0
-2.449E+0	5.284E+0	9.167E+0
-2.444E+0	5.233E+0	9.161E+0
-2.448E+0	5.294E+0	9.086E+0
-2.454E+0	5.194E+0	9.206E+0
-2.446E+0	5.220E+0	9.096E+0
-2.444E+0	5.268E+0	9.054E+0
-2.448E+0	5.297E+0	9.180E+0
-2.449E+0	5.359E+0	9.145E+0
-2.446E+0	5.259E+0	9.174E+0
-2.443E+0	5.301E+0	9.129E+0
-2.451E+0	5.203E+0	9.060E+0
-2.449E+0	5.164E+0	8.947E+0
-2.448E+0	5.340E+0	9.090E+0
-2.446E+0	5.190E+0	9.077E+0
-2.449E+0	5.275E+0	9.239E+0
-2.451E+0	5.262E+0	9.031E+0
-2.449E+0	5.353E+0	9.106E+0
-2.446E+0	5.233E+0	9.210E+0
-2.449E+0	5.268E+0	9.200E+0
-2.452E+0	5.210E+0	9.025E+0
-2.449E+0	5.369E+0	9.129E+0
-2.444E+0	5.210E+0	9.145E+0
-2.448E+0	5.275E+0	9.119E+0
-2.451E+0	5.158E+0	9.177E+0
-2.449E+0	5.278E+0	9.213E+0
-2.444E+0	5.249E+0	9.142E+0
-2.451E+0	5.265E+0	8.953E+0
-2.449E+0	5.304E+0	9.090E+0
-2.446E+0	5.255E+0	9.119E+0
-2.443E+0	5.207E+0	9.229E+0
-2.451E+0	5.330E+0	9.090E+0
-2.451E+0	5.155E+0	9.158E+0
-2.448E+0	5.379E+0	9.210E+0
-2.446E+0	5.284E+0	9.116E+0
-2.451E+0	5.207E+0	9.112E+0
-2.451E+0	5.297E+0	9.148E+0
-2.446E+0	5.320E+0	9.080E+0
-2.449E+0	5.239E+0	9.197E+0
-2.448E+0	5.236E+0	9.054E+0
-2.451E+0	5.262E+0	9.167E+0
-2.446E+0	5.151E+0	9.154E+0
-2.444E+0	5.284E+0	9.180E+0
-2.448E+0	5.259E+0	9.047E+0
-2.451E+0	5.255E+0	9.041E+0
-2.446E+0	5.349E+0	9.096E+0
-2.446E+0	5.288E+0	9.138E+0
-2.449E+0	5.379E+0	9.200E+0
-2.451E+0	5.307E+0	9.203E+0
-2.449E+0	5.278E+0	9.167E+0
-2.446E+0	5.271E+0	9.064E+0
-2.449E+0	5.288E+0	9.031E+0
-2.452E+0	5.233E+0	9.129E+0
-2.448E+0	5.330E+0	9.132E+0
-2.446E+0	5.236E+0	9.161E+0
-2.449E+0	5.233E+0	9.122E+0
-2.451E+0	5.223E+0	9.180E+0
-2.449E+0	5.262E+0	9.099E+0
-2.448E+0	5.216E+0	9.119E+0
-2.449E+0	5.268E+0	9.031E+0
-2.451E+0	5.268E+0	9.174E+0
-2.449E+0	5.252E+0	9.255E+0
-2.446E+0	5.304E+0	9.184E+0
-2.449E+0	5.236E+0	9.242E+0
-2.451E+0	5.271E+0	9.047E+0
-2.448E+0	5.288E+0	9.112E+0
-2.444E+0	5.271E+0	9.161E+0
-2.449E+0	5.320E+0	9.125E+0
-2.449E+0	5.327E+0	9.112E+0
-2.446E+0	5.323E+0	9.129E+0
-2.446E+0	5.262E+0	9.291E+0
-2.451E+0	5.278E+0	9.151E+0
-2.451E+0	5.262E+0	9.119E+0
-2.446E+0	5.388E+0	9.093E+0
-2.446E+0	5.268E+0	9.112E+0
-2.448E+0	5.333E+0	9.132E+0
-2.449E+0	5.210E+0	9.190E+0
-2.448E+0	5.151E+0	9.135E+0
-2.446E+0	5.359E+0	9.083E+0
-2.448E+0	5.229E+0	9.086E+0
-2.452E+0	5.216E+0	9.313E+0
-2.444E+0	5.220E+0	9.177E+0
-2.448E+0	5.249E+0	9.174E+0
-2.448E+0	5.307E+0	9.154E+0
-2.449E+0	5.366E+0	9.177E+0
-2.446E+0	5.246E+0	9.090E+0
-2.446E+0	5.171E+0	9.106E+0
-2.448E+0	5.271E+0	9.009E+0
-2.449E+0	5.229E+0	9.083E+0
-2.444E+0	5.229E+0	9.190E+0
-2.444E+0	5.294E+0	9.190E+0
-2.448E+0	5.281E+0	9.044E+0
-2.452E+0	5.220E+0	9.122E+0
-2.446E+0	5.284E+0	9.067E+0
-2.444E+0	5.233E+0	9.161E+0
-2.448E+0	5.262E+0	9.184E+0
-2.452E+0	5.375E+0	9.090E+0
-2.446E+0	5.229E+0	9.187E+0
-2.448E+0	5.249E+0	9.281E+0
-2.449E+0	5.268E+0	9.213E+0
-2.449E+0	5.297E+0	9.167E+0
-2.446E+0	5.284E+0	9.047E+0
-2.446E+0	5.203E+0	9.132E+0
-2.449E+0	5.213E+0	9.125E+0
-2.451E+0	5.226E+0	9.219E+0
-2.444E+0	5.181E+0	8.989E+0
-2.446E+0	5.262E+0	9.086E+0
-2.449E+0	5.255E+0	9.236E+0
-2.449E+0	5.366E+0	9.090E+0
-2.446E+0	5.246E+0	9.138E+0
-2.448E+0	5.262E+0	9.242E+0
-2.448E+0	5.203E+0	8.999E+0
-2.452E+0	5.281E+0	9.158E+0
-2.446E+0	5.271E+0	9.200E+0
-2.446E+0	5.213E+0	9.145E+0
-2.449E+0	5.346E+0	9.038E+0
-2.451E+0	5.294E+0	9.213E+0
-2.449E+0	5.255E+0	9.080E+0
-2.448E+0	5.375E+0	9.161E+0
-2.449E+0	5.301E+0	9.096E+0
-2.452E+0	5.310E+0	9.164E+0
-2.448E+0	5.336E+0	9.154E+0
-2.446E+0	5.317E+0	9.060E+0
-2.449E+0	5.353E+0	9.070E+0
-2.452E+0	5.340E+0	9.018E+0
-2.448E+0	5.343E+0	9.154E+0
-2.448E+0	5.259E+0	9.034E+0
-2.449E+0	5.346E+0	9.060E+0
-2.452E+0	5.187E+0	9.106E+0
-2.448E+0	5.301E+0	9.106E+0
-2.448E+0	5.320E+0	9.116E+0
-2.449E+0	5.278E+0	9.067E+0
-2.452E+0	5.291E+0	9.229E+0
-2.448E+0	5.356E+0	9.223E+0
-2.446E+0	5.320E+0	9.080E+0
-2.449E+0	5.333E+0	9.090E+0
-2.451E+0	5.268E+0	9.203E+0
-2.446E+0	5.372E+0	9.138E+0
-2.446E+0	5.291E+0	9.142E+0
-2.449E+0	5.294E+0	9.216E+0
-2.454E+0	5.268E+0	9.112E+0
-2.449E+0	5.246E+0	9.047E+0
-2.444E+0	5.349E+0	9.262E+0
-2.449E+0	5.207E+0	9.038E+0
-2.454E+0	5.229E+0	8.983E+0
-2.451E+0	5.288E+0	9.148E+0
-2.448E+0	5.239E+0	9.093E+0
-2.446E+0	5.216E+0	9.193E+0
-2.451E+0	5.317E+0	9.125E+0
-2.448E+0	5.288E+0	9.200E+0
-2.444E+0	5.366E+0	9.090E+0
-2.451E+0	5.356E+0	9.002E+0
-2.452E+0	5.239E+0	9.148E+0
-2.446E+0	5.252E+0	9.012E+0
-2.443E+0	5.216E+0	9.086E+0
-2.451E+0	5.304E+0	9.116E+0
-2.452E+0	5.226E+0	9.086E+0
-2.448E+0	5.349E+0	9.223E+0
-2.448E+0	5.307E+0	9.210E+0
-2.449E+0	5.242E+0	9.119E+0
-2.449E+0	5.307E+0	9.213E+0
-2.448E+0	5.187E+0	9.161E+0
-2.446E+0	5.343E+0	9.122E+0
-2.449E+0	5.213E+0	9.158E+0
-2.451E+0	5.310E+0	9.138E+0
-2.446E+0	5.317E+0	9.232E+0
-2.444E+0	5.190E+0	9.031E+0
-2.452E+0	5.213E+0	9.171E+0
-2.451E+0	5.271E+0	9.142E+0
-2.449E+0	5.220E+0	9.138E+0
-2.444E+0	5.278E+0	9.060E+0
-2.449E+0	5.307E+0	9.129E+0
-2.449E+0	5.317E+0	8.979E+0
-2.448E+0	5.242E+0	9.164E+0
-2.446E+0	5.259E+0	9.109E+0
-2.448E+0	5.310E+0	9.161E+0
-2.449E+0	5.336E+0	9.187E+0
-2.444E+0	5.164E+0	9.180E+0
-2.443E+0	5.200E+0	9.154E+0
-2.449E+0	5.213E+0	9.093E+0
-2.449E+0	5.255E+0	9.093E+0
-2.448E+0	5.229E+0	9.090E+0
-2.446E+0	5.297E+0	9.151E+0
-2.449E+0	5.252E+0	9.245E+0
-2.452E+0	5.288E+0	9.112E+0
-2.446E+0	5.314E+0	9.187E+0
-2.448E+0	5.340E+0	9.083E+0
-2.451E+0	5.281E+0	9.116E+0
-2.449E+0	5.255E+0	9.051E+0
-2.448E+0	5.310E+0	9.223E+0
-2.446E+0	5.307E+0	9.125E+0
-2.451E+0	5.242E+0	9.135E+0
-2.451E+0	5.249E+0	8.976E+0
-2.448E+0	5.288E+0	9.060E+0
-2.449E+0	5.194E+0	9.125E+0
-2.451E+0	5.294E+0	9.184E+0
-2.449E+0	5.207E+0	9.158E+0
-2.448E+0	5.246E+0	9.180E+0
-2.446E+0	5.271E+0	9.262E+0
-2.451E+0	5.190E+0	9.122E+0
-2.454E+0	5.190E+0	9.112E+0
-2.449E+0	5.288E+0	9.080E+0
-2.448E+0	5.327E+0	9.060E+0
-2.451E+0	5.314E+0	9.132E+0
-2.448E+0	5.268E+0	9.034E+0
-2.448E+0	5.284E+0	9.073E+0
-2.446E+0	5.382E+0	9.129E+0
-2.449E+0	5.210E+0	9.226E+0
-2.452E+0	5.259E+0	9.041E+0
-2.448E+0	5.362E+0	9.132E+0
-2.444E+0	5.265E+0	9.119E+0
-2.448E+0	5.294E+0	9.142E+0
-2.452E+0	5.190E+0	9.122E+0
-2.449E+0	5.268E+0	9.151E+0
-2.443E+0	5.242E+0	9.096E+0
-2.451E+0	5.278E+0	9.239E+0
-2.452E+0	5.281E+0	9.236E+0
-2.451E+0	5.164E+0	9.239E+0
-2.446E+0	5.246E+0	9.177E+0
-2.452E+0	5.174E+0	9.090E+0
-2.449E+0	5.207E+0	9.067E+0
-2.449E+0	5.288E+0	9.103E+0
-2.448E+0	5.164E+0	9.219E+0
-2.451E+0	5.317E+0	9.077E+0
-2.451E+0	5.271E+0	9.057E+0
-2.448E+0	5.346E+0	9.161E+0
-2.449E+0	5.288E+0	9.210E+0
-2.451E+0	5.255E+0	9.177E+0
-2.454E+0	5.307E+0	9.125E+0
-2.449E+0	5.187E+0	9.164E+0
-2.448E+0	5.233E+0	9.119E+0
-2.451E+0	5.255E+0	9.119E+0
-2.456E+0	5.307E+0	9.070E+0
-2.448E+0	5.262E+0	9.135E+0
-2.448E+0	5.333E+0	9.135E+0
-2.449E+0	5.291E+0	9.038E+0
-2.452E+0	5.320E+0	9.012E+0
-2.448E+0	5.262E+0	9.135E+0
-2.448E+0	5.252E+0	9.109E+0
-2.449E+0	5.252E+0	9.119E+0
-2.452E+0	5.255E+0	9.060E+0
-2.449E+0	5.340E+0	9.064E+0
-2.448E+0	5.375E+0	9.142E+0
-2.449E+0	5.281E+0	9.138E+0
-2.456E+0	5.307E+0	9.090E+0
-2.449E+0	5.310E+0	9.093E+0
-2.446E+0	5.288E+0	9.132E+0
-2.449E+0	5.268E+0	9.151E+0
-2.452E+0	5.275E+0	9.090E+0
-2.449E+0	5.233E+0	9.154E+0
-2.448E+0	5.259E+0	9.174E+0
-2.448E+0	5.262E+0	9.116E+0
-2.451E+0	5.291E+0	9.070E+0
-2.448E+0	5.252E+0	9.099E+0
-2.448E+0	5.327E+0	9.119E+0
-2.448E+0	5.288E+0	8.979E+0
-2.454E+0	5.216E+0	9.041E+0
-2.448E+0	5.284E+0	9.099E+0
-2.448E+0	5.366E+0	9.219E+0
-2.449E+0	5.187E+0	9.090E+0
-2.452E+0	5.281E+0	9.145E+0
-2.451E+0	5.203E+0	9.219E+0
-2.448E+0	5.275E+0	9.116E+0
-2.451E+0	5.284E+0	9.070E+0
-2.454E+0	5.304E+0	9.112E+0
-2.449E+0	5.275E+0	9.242E+0
-2.448E+0	5.346E+0	9.109E+0
-2.449E+0	5.265E+0	9.171E+0
-2.454E+0	5.317E+0	9.190E+0
-2.449E+0	5.307E+0	9.119E+0
-2.448E+0	5.252E+0	9.103E+0
-2.451E+0	5.268E+0	9.012E+0
-2.452E+0	5.246E+0	9.167E+0
-2.448E+0	5.281E+0	9.116E+0
-2.446E+0	5.226E+0	9.093E+0
-2.451E+0	5.242E+0	9.135E+0
-2.451E+0	5.216E+0	9.119E+0
-2.451E+0	5.275E+0	9.064E+0
-2.448E+0	5.210E+0	9.119E+0
-2.452E+0	5.327E+0	9.122E+0
-2.452E+0	5.327E+0	9.161E+0
-2.451E+0	5.275E+0	9.073E+0
-2.451E+0	5.252E+0	9.125E+0
-2.449E+0	5.307E+0	9.041E+0
-2.449E+0	5.366E+0	9.067E+0
-2.449E+0	5.310E+0	9.174E+0
-2.449E+0	5.284E+0	8.999E+0
-2.449E+0	5.220E+0	9.025E+0
-2.454E+0	5.236E+0	9.142E+0
-2.448E+0	5.271E+0	9.138E+0
-2.444E+0	5.314E+0	9.051E+0
-2.452E+0	5.275E+0	9.161E+0
-2.451E+0	5.343E+0	9.109E+0
-2.451E+0	5.171E+0	9.262E+0
-2.449E+0	5.265E+0	9.180E+0
-2.451E+0	5.229E+0	9.090E+0
-2.454E+0	5.207E+0	9.184E+0
-2.449E+0	5.294E+0	9.060E+0
-2.449E+0	5.275E+0	9.119E+0
-2.452E+0	5.236E+0	9.226E+0
-2.454E+0	5.278E+0	9.031E+0
-2.449E+0	5.297E+0	9.226E+0
-2.444E+0	5.233E+0	9.119E+0
-2.451E+0	5.333E+0	9.245E+0
-2.454E+0	5.379E+0	9.044E+0
-2.449E+0	5.340E+0	9.197E+0
-2.451E+0	5.304E+0	9.187E+0
-2.454E+0	5.288E+0	9.138E+0
-2.451E+0	5.278E+0	9.031E+0
-2.451E+0	5.229E+0	9.151E+0
-2.449E+0	5.262E+0	9.109E+0
-2.451E+0	5.246E+0	9.122E+0
-2.456E+0	5.297E+0	9.167E+0
-2.449E+0	5.320E+0	9.038E+0
-2.449E+0	5.210E+0	9.145E+0
-2.452E+0	5.310E+0	9.051E+0
-2.452E+0	5.333E+0	9.223E+0
-2.452E+0	5.288E+0	9.161E+0
-2.448E+0	5.284E+0	9.116E+0
-2.452E+0	5.340E+0	9.229E+0
-2.452E+0	5.262E+0	9.028E+0
-2.448E+0	5.349E+0	9.213E+0
-2.451E+0	5.278E+0	9.223E+0
-2.452E+0	5.207E+0	9.080E+0
-2.452E+0	5.262E+0	9.112E+0
-2.449E+0	5.177E+0	9.132E+0
-2.451E+0	5.275E+0	9.090E+0
-2.452E+0	5.210E+0	9.067E+0
-2.454E+0	5.197E+0	9.099E+0
-2.449E+0	5.330E+0	9.193E+0
-2.451E+0	5.252E+0	9.122E+0
-2.454E+0	5.242E+0	9.125E+0
-2.454E+0	5.346E+0	9.151E+0
-2.451E+0	5.278E+0	9.161E+0
-2.448E+0	5.220E+0	9.190E+0
-2.452E+0	5.271E+0	9.034E+0
-2.454E+0	5.314E+0	9.083E+0
-2.451E+0	5.259E+0	9.142E+0
-2.449E+0	5.259E+0	9.184E+0
-2.452E+0	5.265E+0	9.171E+0
-2.452E+0	5.148E+0	9.116E+0
-2.451E+0	5.372E+0	9.171E+0
-2.446E+0	5.346E+0	9.171E+0
-2.452E+0	5.281E+0	9.158E+0
-2.454E+0	5.320E+0	9.047E+0
-2.451E+0	5.301E+0	9.064E+0
-2.448E+0	5.301E+0	9.119E+0
-2.451E+0	5.304E+0	9.070E+0
-2.454E+0	5.307E+0	9.057E+0
-2.454E+0	5.220E+0	9.077E+0
-2.449E+0	5.265E+0	9.054E+0
-2.449E+0	5.333E+0	9.158E+0
-2.454E+0	5.307E+0	9.180E+0
-2.449E+0	5.340E+0	9.018E+0
-2.448E+0	5.372E+0	9.206E+0
-2.454E+0	5.252E+0	9.067E+0
-2.457E+0	5.314E+0	9.167E+0
-2.451E+0	5.284E+0	9.086E+0
-2.451E+0	5.340E+0	9.174E+0
-2.452E+0	5.275E+0	9.051E+0
-2.454E+0	5.297E+0	9.135E+0
-2.454E+0	5.236E+0	9.184E+0
-2.451E+0	5.310E+0	9.184E+0
-2.451E+0	5.288E+0	9.086E+0
-2.451E+0	5.246E+0	9.028E+0
-2.451E+0	5.226E+0	9.125E+0
-2.449E+0	5.281E+0	9.090E+0
-2.456E+0	5.323E+0	9.197E+0
-2.454E+0	5.294E+0	9.213E+0
-2.449E+0	5.356E+0	9.275E+0
-2.451E+0	5.220E+0	9.060E+0
-2.454E+0	5.297E+0	9.083E+0
-2.454E+0	5.288E+0	9.174E+0
-2.451E+0	5.226E+0	9.125E+0
-2.449E+0	5.242E+0	9.145E+0
-2.456E+0	5.246E+0	9.223E+0
-2.452E+0	5.184E+0	9.216E+0
-2.454E+0	5.284E+0	8.986E+0
-2.449E+0	5.242E+0	8.970E+0
-2.452E+0	5.242E+0	9.164E+0
-2.452E+0	5.246E+0	9.154E+0
-2.449E+0	5.252E+0	9.275E+0
-2.451E+0	5.291E+0	9.190E+0
-2.454E+0	5.291E+0	9.125E+0
-2.454E+0	5.268E+0	9.122E+0
-2.449E+0	5.271E+0	9.271E+0
-2.449E+0	5.333E+0	9.135E+0
-2.452E+0	5.294E+0	9.145E+0
-2.454E+0	5.249E+0	8.957E+0
-2.454E+0	5.164E+0	9.047E+0
-2.449E+0	5.138E+0	9.119E+0
-2.452E+0	5.291E+0	9.171E+0
-2.454E+0	5.223E+0	9.044E+0
-2.454E+0	5.242E+0	9.129E+0
-2.449E+0	5.275E+0	9.119E+0
-2.451E+0	5.223E+0	9.119E+0
-2.456E+0	5.184E+0	9.232E+0
-2.451E+0	5.246E+0	9.161E+0
-2.452E+0	5.271E+0	9.154E+0
-2.456E+0	5.190E+0	9.106E+0
-2.456E+0	5.226E+0	9.154E+0
-2.452E+0	5.262E+0	9.167E+0
-2.449E+0	5.310E+0	8.973E+0
-2.452E+0	5.213E+0	9.106E+0
-2.457E+0	5.330E+0	9.119E+0
-2.451E+0	5.265E+0	9.138E+0
-2.449E+0	5.168E+0	9.064E+0
-2.454E+0	5.294E+0	9.099E+0
-2.456E+0	5.268E+0	9.177E+0
-2.452E+0	5.187E+0	9.064E+0
-2.452E+0	5.349E+0	9.125E+0
-2.454E+0	5.278E+0	9.070E+0
-2.457E+0	5.314E+0	9.054E+0
-2.451E+0	5.281E+0	9.109E+0
-2.451E+0	5.275E+0	8.966E+0
-2.454E+0	5.372E+0	9.129E+0
-2.454E+0	5.271E+0	9.086E+0
-2.454E+0	5.177E+0	9.070E+0
-2.451E+0	5.265E+0	9.106E+0
-2.454E+0	5.168E+0	9.138E+0
-2.459E+0	5.268E+0	9.206E+0
-2.452E+0	5.233E+0	9.083E+0
-2.452E+0	5.255E+0	9.135E+0
-2.454E+0	5.216E+0	9.239E+0
-2.456E+0	5.304E+0	9.167E+0
-2.449E+0	5.236E+0	9.154E+0
-2.451E+0	5.203E+0	9.161E+0
-2.457E+0	5.304E+0	9.119E+0
-2.457E+0	5.362E+0	9.116E+0
-2.451E+0	5.281E+0	9.193E+0
-2.451E+0	5.252E+0	9.148E+0
-2.454E+0	5.229E+0	9.070E+0
-2.456E+0	5.151E+0	9.249E+0
-2.452E+0	5.262E+0	9.096E+0
-2.451E+0	5.323E+0	9.067E+0
-2.452E+0	5.284E+0	9.164E+0
-2.460E+0	5.330E+0	9.034E+0
-2.451E+0	5.259E+0	9.158E+0
-2.451E+0	5.249E+0	9.106E+0
-2.454E+0	5.207E+0	9.213E+0
-2.456E+0	5.281E+0	9.132E+0
-2.452E+0	5.246E+0	9.174E+0
-2.449E+0	5.275E+0	9.083E+0
-2.454E+0	5.246E+0	9.122E+0
-2.457E+0	5.278E+0	9.041E+0
-2.451E+0	5.239E+0	9.148E+0
-2.452E+0	5.164E+0	9.116E+0
-2.456E+0	5.343E+0	9.129E+0
-2.456E+0	5.288E+0	9.103E+0
-2.454E+0	5.281E+0	9.206E+0
-2.452E+0	5.375E+0	8.999E+0
-2.454E+0	5.239E+0	9.180E+0
-2.460E+0	5.207E+0	9.161E+0
-2.452E+0	5.197E+0	9.151E+0
-2.451E+0	5.181E+0	9.112E+0
-2.457E+0	5.229E+0	9.174E+0
-2.457E+0	5.346E+0	9.164E+0
-2.451E+0	5.239E+0	9.054E+0
-2.451E+0	5.307E+0	9.187E+0
-2.454E+0	5.294E+0	9.077E+0
-2.456E+0	5.310E+0	9.125E+0
-2.451E+0	5.330E+0	9.077E+0
-2.454E+0	5.168E+0	9.158E+0
-2.454E+0	5.284E+0	9.148E+0
-2.459E+0	5.314E+0	9.044E+0
-2.454E+0	5.268E+0	9.099E+0
-2.452E+0	5.288E+0	9.116E+0
-2.454E+0	5.262E+0	9.044E+0
-2.457E+0	5.262E+0	9.142E+0
-2.452E+0	5.249E+0	9.190E+0
-2.454E+0	5.197E+0	9.083E+0
-2.454E+0	5.259E+0	9.077E+0
-2.457E+0	5.259E+0	9.077E+0
-2.454E+0	5.288E+0	9.145E+0
-2.452E+0	5.268E+0	9.184E+0
-2.454E+0	5.239E+0	9.038E+0
-2.457E+0	5.281E+0	9.057E+0
-2.452E+0	5.229E+0	9.158E+0
-2.451E+0	5.174E+0	9.031E+0
-2.456E+0	5.255E+0	9.057E+0
-2.459E+0	5.242E+0	9.012E+0
-2.451E+0	5.255E+0	9.015E+0
-2.456E+0	5.155E+0	9.138E+0
-2.454E+0	5.310E+0	9.122E+0
-2.457E+0	5.297E+0	9.109E+0
-2.456E+0	5.268E+0	9.164E+0
-2.451E+0	5.236E+0	9.009E+0
-2.459E+0	5.320E+0	9.229E+0
-2.459E+0	5.255E+0	9.142E+0
-2.454E+0	5.268E+0	9.167E+0
-2.451E+0	5.304E+0	9.054E+0
-2.456E+0	5.259E+0	9.119E+0
-2.457E+0	5.317E+0	9.161E+0
-2.452E+0	5.278E+0	9.122E+0
-2.451E+0	5.249E+0	8.989E+0
-2.457E+0	5.252E+0	9.125E+0
-2.457E+0	5.268E+0	9.226E+0
-2.451E+0	5.252E+0	9.125E+0
-2.452E+0	5.304E+0	9.096E+0
-2.454E+0	5.291E+0	9.164E+0
-2.459E+0	5.281E+0	9.223E+0
-2.452E+0	5.161E+0	9.164E+0
-2.452E+0	5.262E+0	9.080E+0
-2.456E+0	5.236E+0	9.034E+0
-2.459E+0	5.310E+0	9.310E+0
-2.454E+0	5.161E+0	9.132E+0
-2.451E+0	5.268E+0	9.060E+0
-2.454E+0	5.340E+0	9.161E+0
-2.457E+0	5.327E+0	9.096E+0
-2.452E+0	5.317E+0	9.216E+0
-2.454E+0	5.255E+0	9.177E+0
-2.457E+0	5.294E+0	9.180E+0
-2.457E+0	5.307E+0	9.012E+0
-2.452E+0	5.246E+0	9.151E+0
-2.454E+0	5.229E+0	9.203E+0
-2.457E+0	5.171E+0	9.200E+0
-2.457E+0	5.242E+0	9.161E+0
-2.456E+0	5.239E+0	9.093E+0
-2.454E+0	5.207E+0	9.138E+0
-2.454E+0	5.281E+0	9.064E+0
-2.456E+0	5.262E+0	9.184E+0
-2.454E+0	5.220E+0	9.041E+0
-2.454E+0	5.197E+0	9.112E+0
-2.456E+0	5.291E+0	9.002E+0
-2.456E+0	5.291E+0	9.077E+0
-2.457E+0	5.297E+0	9.180E+0
-2.454E+0	5.236E+0	9.262E+0
-2.454E+0	5.255E+0	9.041E+0
-2.456E+0	5.229E+0	9.219E+0
-2.454E+0	5.301E+0	9.148E+0
-2.452E+0	5.262E+0	9.125E+0
-2.457E+0	5.294E+0	9.060E+0
-2.456E+0	5.291E+0	9.138E+0
-2.456E+0	5.265E+0	9.148E+0
-2.454E+0	5.259E+0	9.142E+0
-2.459E+0	5.203E+0	9.041E+0
-2.459E+0	5.239E+0	9.106E+0
-2.452E+0	5.255E+0	9.044E+0
-2.452E+0	5.210E+0	9.213E+0
-2.454E+0	5.236E+0	9.129E+0
-2.459E+0	5.304E+0	9.119E+0
-2.454E+0	5.194E+0	9.060E+0
-2.452E+0	5.327E+0	9.148E+0
-2.457E+0	5.271E+0	9.197E+0
-2.457E+0	5.262E+0	9.031E+0
-2.454E+0	5.233E+0	9.057E+0
-2.452E+0	5.268E+0	9.073E+0
-2.456E+0	5.307E+0	8.892E+0
-2.459E+0	5.184E+0	9.154E+0
-2.452E+0	5.353E+0	9.232E+0
-2.452E+0	5.259E+0	9.060E+0
-2.456E+0	5.291E+0	9.177E+0
-2.459E+0	5.265E+0	9.171E+0
-2.454E+0	5.291E+0	9.129E+0
-2.449E+0	5.194E+0	9.106E+0
-2.456E+0	5.255E+0	9.057E+0
-2.457E+0	5.229E+0	9.106E+0
-2.456E+0	5.297E+0	9.154E+0
-2.451E+0	5.249E+0	9.080E+0
-2.456E+0	5.294E+0	9.171E+0
-2.457E+0	5.249E+0	9.171E+0
-2.454E+0	5.278E+0	9.297E+0
-2.451E+0	5.268E+0	9.044E+0
-2.456E+0	5.213E+0	9.197E+0
-2.457E+0	5.223E+0	9.099E+0
-2.457E+0	5.246E+0	9.197E+0
-2.451E+0	5.252E+0	9.077E+0
-2.456E+0	5.271E+0	9.060E+0
-2.457E+0	5.233E+0	8.976E+0
-2.454E+0	5.216E+0	9.064E+0
-2.452E+0	5.246E+0	9.099E+0
-2.459E+0	5.252E+0	9.086E+0
-2.457E+0	5.239E+0	9.164E+0
-2.454E+0	5.194E+0	9.151E+0
-2.451E+0	5.353E+0	9.060E+0
-2.459E+0	5.262E+0	9.174E+0
-2.456E+0	5.255E+0	9.103E+0
-2.456E+0	5.246E+0	9.190E+0
-2.452E+0	5.353E+0	9.106E+0
-2.459E+0	5.239E+0	9.047E+0
-2.456E+0	5.288E+0	9.093E+0
-2.456E+0	5.304E+0	9.093E+0
-2.456E+0	5.265E+0	9.158E+0
-2.456E+0	5.242E+0	9.099E+0
-2.457E+0	5.239E+0	9.070E+0
-2.454E+0	5.291E+0	9.177E+0
-2.452E+0	5.246E+0	9.171E+0
-2.457E+0	5.142E+0	9.138E+0
-2.457E+0	5.307E+0	9.060E+0
-2.454E+0	5.288E+0	9.119E+0
-2.454E+0	5.314E+0	9.073E+0
-2.459E+0	5.297E+0	9.132E+0
-2.459E+0	5.223E+0	9.216E+0
-2.454E+0	5.301E+0	9.122E+0
-2.454E+0	5.327E+0	9.187E+0
-2.456E+0	5.284E+0	9.135E+0
-2.460E+0	5.255E+0	9.210E+0
-2.457E+0	5.330E+0	9.099E+0
-2.454E+0	5.307E+0	9.242E+0
-2.457E+0	5.249E+0	9.142E+0
-2.457E+0	5.242E+0	9.018E+0
-2.456E+0	5.278E+0	9.171E+0
-2.451E+0	5.317E+0	9.122E+0
-2.456E+0	5.229E+0	9.151E+0
-2.459E+0	5.233E+0	9.125E+0
-2.454E+0	5.246E+0	9.125E+0
-2.451E+0	5.249E+0	9.132E+0
-2.457E+0	5.252E+0	9.012E+0
-2.459E+0	5.252E+0	9.187E+0
-2.454E+0	5.340E+0	9.070E+0
-2.451E+0	5.281E+0	9.116E+0
-2.456E+0	5.174E+0	9.109E+0
-2.459E+0	5.297E+0	9.080E+0
-2.456E+0	5.349E+0	9.119E+0
-2.454E+0	5.239E+0	9.064E+0
-2.456E+0	5.164E+0	9.229E+0
-2.457E+0	5.271E+0	9.291E+0
-2.454E+0	5.259E+0	9.164E+0
-2.454E+0	5.249E+0	9.232E+0
-2.456E+0	5.259E+0	9.229E+0
-2.459E+0	5.210E+0	9.116E+0
-2.454E+0	5.220E+0	9.054E+0
-2.456E+0	5.203E+0	8.999E+0
-2.457E+0	5.291E+0	8.931E+0
-2.457E+0	5.320E+0	9.051E+0
-2.456E+0	5.255E+0	9.313E+0
-2.454E+0	5.323E+0	9.129E+0
-2.457E+0	5.372E+0	9.135E+0
-2.459E+0	5.336E+0	9.025E+0
-2.456E+0	5.252E+0	9.090E+0
-2.452E+0	5.288E+0	9.193E+0
-2.457E+0	5.233E+0	9.145E+0
-2.460E+0	5.148E+0	9.197E+0
-2.456E+0	5.301E+0	9.258E+0
-2.456E+0	5.284E+0	9.158E+0
-2.457E+0	5.255E+0	9.103E+0
-2.459E+0	5.340E+0	8.957E+0
-2.456E+0	5.239E+0	9.038E+0
-2.452E+0	5.288E+0	9.096E+0
-2.457E+0	5.207E+0	9.018E+0
-2.460E+0	5.223E+0	9.060E+0
-2.456E+0	5.271E+0	9.206E+0
-2.456E+0	5.213E+0	9.025E+0
-2.457E+0	5.281E+0	9.125E+0
-2.459E+0	5.314E+0	9.200E+0
-2.457E+0	5.236E+0	9.051E+0
-2.456E+0	5.294E+0	9.073E+0
-2.459E+0	5.301E+0	9.184E+0
-2.460E+0	5.271E+0	9.067E+0
-2.452E+0	5.229E+0	9.009E+0
-2.456E+0	5.233E+0	9.184E+0
-2.457E+0	5.320E+0	9.047E+0
-2.460E+0	5.291E+0	9.164E+0
-2.454E+0	5.265E+0	9.044E+0
-2.452E+0	5.252E+0	9.034E+0
-2.457E+0	5.310E+0	9.080E+0
-2.462E+0	5.278E+0	9.112E+0
-2.457E+0	5.233E+0	9.096E+0
-2.456E+0	5.307E+0	9.038E+0
-2.456E+0	5.281E+0	9.060E+0
-2.457E+0	5.320E+0	9.103E+0
-2.452E+0	5.275E+0	9.210E+0
-2.452E+0	5.301E+0	9.232E+0
-2.457E+0	5.317E+0	8.953E+0
-2.456E+0	5.249E+0	9.093E+0
-2.456E+0	5.346E+0	8.970E+0
-2.452E+0	5.288E+0	9.054E+0
-2.459E+0	5.190E+0	9.047E+0
-2.459E+0	5.284E+0	9.190E+0
-2.457E+0	5.246E+0	9.154E+0
-2.451E+0	5.187E+0	9.167E+0
-2.459E+0	5.262E+0	9.154E+0
-2.457E+0	5.213E+0	9.135E+0
-2.454E+0	5.343E+0	9.051E+0
-2.452E+0	5.268E+0	9.200E+0
-2.456E+0	5.223E+0	9.109E+0
-2.457E+0	5.288E+0	9.129E+0
-2.456E+0	5.314E+0	9.031E+0
-2.452E+0	5.233E+0	9.200E+0
-2.457E+0	5.323E+0	9.099E+0
-2.460E+0	5.301E+0	9.187E+0
-2.456E+0	5.327E+0	9.119E+0
-2.454E+0	5.252E+0	9.080E+0
-2.459E+0	5.356E+0	9.073E+0
-2.459E+0	5.249E+0	9.216E+0
-2.456E+0	5.310E+0	8.989E+0
-2.457E+0	5.236E+0	9.021E+0
-2.459E+0	5.275E+0	9.093E+0
-2.460E+0	5.210E+0	9.174E+0
-2.456E+0	5.294E+0	9.103E+0
-2.454E+0	5.369E+0	9.129E+0
-2.459E+0	5.242E+0	9.067E+0
-2.459E+0	5.330E+0	9.044E+0
-2.456E+0	5.242E+0	9.206E+0
-2.456E+0	5.336E+0	9.313E+0
-2.460E+0	5.226E+0	9.080E+0
-2.459E+0	5.259E+0	9.187E+0
-2.454E+0	5.236E+0	9.051E+0
-2.457E+0	5.255E+0	9.093E+0
-2.459E+0	5.181E+0	9.067E+0
-2.462E+0	5.327E+0	9.193E+0
-2.457E+0	5.213E+0	9.161E+0
-2.454E+0	5.233E+0	9.164E+0
-2.457E+0	5.268E+0	9.171E+0
-2.459E+0	5.327E+0	9.154E+0
-2.456E+0	5.229E+0	9.125E+0
-2.454E+0	5.200E+0	9.116E+0
-2.459E+0	5.275E+0	9.142E+0
-2.459E+0	5.262E+0	9.210E+0
-2.457E+0	5.216E+0	9.154E+0
-2.454E+0	5.242E+0	9.073E+0
-2.457E+0	5.223E+0	9.090E+0
-2.459E+0	5.320E+0	9.057E+0
-2.456E+0	5.226E+0	9.086E+0
-2.454E+0	5.349E+0	9.203E+0
-2.460E+0	5.184E+0	9.112E+0
-2.462E+0	5.239E+0	9.112E+0
-2.457E+0	5.194E+0	9.112E+0
-2.456E+0	5.259E+0	9.135E+0
-2.457E+0	5.210E+0	9.138E+0
-2.460E+0	5.213E+0	9.158E+0
-2.457E+0	5.223E+0	9.154E+0
-2.457E+0	5.291E+0	9.096E+0
-2.459E+0	5.210E+0	9.038E+0
-2.459E+0	5.229E+0	9.122E+0
-2.456E+0	5.291E+0	9.197E+0
-2.452E+0	5.213E+0	9.067E+0
-2.459E+0	5.207E+0	9.077E+0
-2.460E+0	5.246E+0	9.031E+0
-2.457E+0	5.320E+0	9.080E+0
-2.457E+0	5.262E+0	9.148E+0
-2.459E+0	5.265E+0	9.109E+0
-2.456E+0	5.304E+0	9.031E+0
-2.454E+0	5.246E+0	9.158E+0
-2.454E+0	5.252E+0	9.018E+0
-2.462E+0	5.229E+0	9.116E+0
-2.460E+0	5.301E+0	9.164E+0
-2.457E+0	5.252E+0	9.106E+0
-2.456E+0	5.255E+0	9.132E+0
-2.459E+0	5.265E+0	9.073E+0
-2.457E+0	5.262E+0	9.138E+0
-2.457E+0	5.301E+0	9.099E+0
-2.456E+0	5.297E+0	9.047E+0
-2.459E+0	5.249E+0	9.025E+0
-2.457E+0	5.288E+0	9.073E+0
-2.457E+0	5.252E+0	9.093E+0
-2.454E+0	5.281E+0	9.239E+0
-2.460E+0	5.278E+0	9.132E+0
-2.462E+0	5.220E+0	9.245E+0
-2.457E+0	5.275E+0	9.180E+0
-2.456E+0	5.343E+0	9.187E+0
-2.462E+0	5.210E+0	9.073E+0
-2.460E+0	5.284E+0	9.164E+0
-2.452E+0	5.271E+0	9.203E+0
-2.456E+0	5.233E+0	9.109E+0
-2.460E+0	5.294E+0	9.116E+0
-2.460E+0	5.323E+0	9.093E+0
-2.459E+0	5.372E+0	9.206E+0
-2.456E+0	5.304E+0	9.093E+0
-2.460E+0	5.310E+0	9.239E+0
-2.462E+0	5.301E+0	9.080E+0
-2.456E+0	5.356E+0	9.138E+0
-2.456E+0	5.265E+0	9.167E+0
-2.460E+0	5.349E+0	9.057E+0
-2.457E+0	5.359E+0	9.077E+0
-2.454E+0	5.356E+0	9.090E+0
-2.456E+0	5.278E+0	9.122E+0
-2.460E+0	5.268E+0	9.025E+0
-2.457E+0	5.310E+0	9.129E+0
-2.454E+0	5.304E+0	9.096E+0
-2.456E+0	5.255E+0	9.099E+0
-2.460E+0	5.158E+0	9.135E+0
-2.460E+0	5.297E+0	9.138E+0
-2.457E+0	5.369E+0	9.132E+0
-2.456E+0	5.353E+0	9.090E+0
-2.459E+0	5.233E+0	9.122E+0
-2.462E+0	5.362E+0	9.129E+0
-2.457E+0	5.278E+0	9.129E+0
-2.454E+0	5.336E+0	9.129E+0
-2.459E+0	5.207E+0	9.132E+0
-2.464E+0	5.229E+0	9.200E+0
-2.457E+0	5.336E+0	9.021E+0
-2.456E+0	5.268E+0	9.067E+0
-2.460E+0	5.359E+0	9.200E+0
-2.460E+0	5.255E+0	9.180E+0
-2.457E+0	5.207E+0	9.125E+0
-2.459E+0	5.200E+0	9.161E+0
-2.459E+0	5.174E+0	9.177E+0
-2.459E+0	5.275E+0	9.167E+0
-2.457E+0	5.346E+0	9.119E+0
-2.459E+0	5.229E+0	9.073E+0
-2.460E+0	5.294E+0	9.242E+0
-2.459E+0	5.242E+0	8.996E+0
-2.457E+0	5.320E+0	9.080E+0
-2.456E+0	5.207E+0	9.138E+0
-2.460E+0	5.271E+0	9.067E+0
-2.460E+0	5.275E+0	9.093E+0
-2.459E+0	5.259E+0	9.138E+0
-2.452E+0	5.271E+0	9.138E+0
-2.460E+0	5.210E+0	8.963E+0
-2.464E+0	5.262E+0	9.096E+0
-2.459E+0	5.177E+0	9.119E+0
-2.457E+0	5.275E+0	9.099E+0
-2.459E+0	5.304E+0	9.129E+0
-2.462E+0	5.265E+0	9.138E+0
-2.457E+0	5.220E+0	9.164E+0
-2.460E+0	5.307E+0	9.057E+0
-2.460E+0	5.207E+0	9.018E+0
-2.465E+0	5.216E+0	9.080E+0
-2.457E+0	5.242E+0	9.138E+0
-2.454E+0	5.252E+0	9.109E+0
-2.460E+0	5.307E+0	9.060E+0
-2.460E+0	5.259E+0	9.229E+0
-2.457E+0	5.275E+0	9.213E+0
-2.456E+0	5.262E+0	9.112E+0
-2.459E+0	5.197E+0	9.093E+0
-2.464E+0	5.265E+0	9.119E+0
-2.456E+0	5.307E+0	9.041E+0
-2.456E+0	5.353E+0	9.099E+0
-2.460E+0	5.259E+0	9.119E+0
-2.462E+0	5.207E+0	9.025E+0
-2.457E+0	5.314E+0	9.099E+0
-2.456E+0	5.207E+0	9.197E+0
-2.462E+0	5.343E+0	9.093E+0
-2.462E+0	5.246E+0	9.184E+0
-2.459E+0	5.320E+0	9.164E+0
-2.457E+0	5.151E+0	9.028E+0
-2.459E+0	5.246E+0	9.129E+0
-2.464E+0	5.223E+0	9.044E+0
-2.457E+0	5.229E+0	9.203E+0
-2.457E+0	5.294E+0	9.070E+0
-2.462E+0	5.301E+0	8.999E+0
-2.462E+0	5.336E+0	9.132E+0
-2.457E+0	5.284E+0	9.129E+0
-2.457E+0	5.291E+0	9.135E+0
-2.460E+0	5.200E+0	9.031E+0
-2.462E+0	5.317E+0	9.129E+0
-2.457E+0	5.294E+0	9.112E+0
-2.459E+0	5.265E+0	9.171E+0
-2.459E+0	5.249E+0	9.167E+0
-2.462E+0	5.259E+0	9.164E+0
[truncated: 105,958 more rows]
