# Supplementary material for: Improved ANAP incorporation and VCF analysis reveal details of P2X7 current facilitation and a limited conformational interplay between ATP binding and the intracellular ballast domain
Source: eLife. 2023 Jan 4;12:e82479. doi: 10.7554/eLife.82479 (PMC9859053; doi:10.7554/eLife.82479)
Supplement: Figure 6—figure supplement 1—source data 1. [file elife-82479-fig6-figsupp1-data1.zip › Figure-6_figure-supplement-1_source-data-1/Fig-6_fig-suppl-1_B3_e12#36.csv]

-7.295E-2	3.121E+1	5.564E+1
-7.457E-2	3.111E+1	5.524E+1
-6.809E-2	3.078E+1	5.540E+1
-6.809E-2	3.088E+1	5.567E+1
-7.133E-2	3.090E+1	5.553E+1
-7.133E-2	3.097E+1	5.559E+1
-7.133E-2	3.103E+1	5.559E+1
-6.809E-2	3.098E+1	5.561E+1
-7.133E-2	3.083E+1	5.558E+1
-7.133E-2	3.118E+1	5.536E+1
-6.809E-2	3.098E+1	5.537E+1
-6.971E-2	3.116E+1	5.584E+1
-7.133E-2	3.091E+1	5.583E+1
-7.295E-2	3.105E+1	5.560E+1
-7.133E-2	3.098E+1	5.536E+1
-6.809E-2	3.095E+1	5.551E+1
-7.295E-2	3.103E+1	5.541E+1
-7.295E-2	3.115E+1	5.571E+1
-6.809E-2	3.114E+1	5.522E+1
-7.133E-2	3.107E+1	5.560E+1
-7.133E-2	3.115E+1	5.552E+1
-7.295E-2	3.119E+1	5.512E+1
-7.133E-2	3.111E+1	5.558E+1
-7.133E-2	3.108E+1	5.545E+1
-7.133E-2	3.108E+1	5.531E+1
-7.295E-2	3.100E+1	5.539E+1
-6.809E-2	3.091E+1	5.578E+1
-6.971E-2	3.097E+1	5.522E+1
-7.295E-2	3.100E+1	5.567E+1
-7.457E-2	3.118E+1	5.567E+1
-7.133E-2	3.111E+1	5.555E+1
-6.809E-2	3.106E+1	5.556E+1
-7.295E-2	3.084E+1	5.530E+1
-7.133E-2	3.116E+1	5.555E+1
-6.971E-2	3.113E+1	5.546E+1
-6.971E-2	3.102E+1	5.561E+1
-7.133E-2	3.112E+1	5.573E+1
-7.295E-2	3.092E+1	5.567E+1
-6.971E-2	3.103E+1	5.535E+1
-6.809E-2	3.120E+1	5.559E+1
-6.971E-2	3.085E+1	5.579E+1
-7.133E-2	3.116E+1	5.545E+1
-7.133E-2	3.122E+1	5.549E+1
-6.971E-2	3.111E+1	5.551E+1
-7.133E-2	3.112E+1	5.559E+1
-7.295E-2	3.099E+1	5.559E+1
-6.971E-2	3.117E+1	5.571E+1
-6.809E-2	3.111E+1	5.556E+1
-7.295E-2	3.094E+1	5.536E+1
-7.295E-2	3.122E+1	5.551E+1
-6.971E-2	3.084E+1	5.571E+1
-6.646E-2	3.081E+1	5.577E+1
-7.133E-2	3.106E+1	5.555E+1
-6.971E-2	3.098E+1	5.602E+1
-6.809E-2	3.093E+1	5.542E+1
-6.809E-2	3.106E+1	5.525E+1
-6.809E-2	3.112E+1	5.559E+1
-7.457E-2	3.095E+1	5.545E+1
-6.971E-2	3.097E+1	5.561E+1
-6.971E-2	3.077E+1	5.546E+1
-6.971E-2	3.098E+1	5.546E+1
-7.295E-2	3.105E+1	5.524E+1
-6.809E-2	3.079E+1	5.580E+1
-6.809E-2	3.113E+1	5.553E+1
-7.133E-2	3.088E+1	5.570E+1
-6.971E-2	3.100E+1	5.571E+1
-6.809E-2	3.079E+1	5.553E+1
-6.809E-2	3.093E+1	5.560E+1
-7.295E-2	3.127E+1	5.558E+1
-7.295E-2	3.072E+1	5.545E+1
-6.971E-2	3.081E+1	5.558E+1
-7.133E-2	3.100E+1	5.559E+1
-6.971E-2	3.097E+1	5.536E+1
-7.133E-2	3.098E+1	5.530E+1
-7.133E-2	3.108E+1	5.552E+1
-6.971E-2	3.104E+1	5.540E+1
-7.133E-2	3.095E+1	5.570E+1
-7.295E-2	3.108E+1	5.531E+1
-6.971E-2	3.101E+1	5.553E+1
-7.133E-2	3.109E+1	5.560E+1
-7.133E-2	3.095E+1	5.565E+1
-7.133E-2	3.096E+1	5.543E+1
-7.133E-2	3.089E+1	5.542E+1
-6.646E-2	3.101E+1	5.560E+1
-6.971E-2	3.109E+1	5.577E+1
-7.457E-2	3.075E+1	5.568E+1
-6.971E-2	3.117E+1	5.566E+1
-6.971E-2	3.103E+1	5.538E+1
-6.971E-2	3.101E+1	5.574E+1
-7.133E-2	3.099E+1	5.546E+1
-6.971E-2	3.088E+1	5.566E+1
-6.971E-2	3.105E+1	5.557E+1
-6.809E-2	3.117E+1	5.538E+1
-7.133E-2	3.094E+1	5.566E+1
-6.809E-2	3.128E+1	5.559E+1
-6.971E-2	3.117E+1	5.558E+1
-7.133E-2	3.111E+1	5.537E+1
-7.295E-2	3.117E+1	5.545E+1
-6.809E-2	3.108E+1	5.559E+1
-7.133E-2	3.106E+1	5.538E+1
-6.809E-2	3.091E+1	5.547E+1
-7.457E-2	3.092E+1	5.549E+1
-6.646E-2	3.097E+1	5.543E+1
-6.971E-2	3.104E+1	5.558E+1
-7.295E-2	3.094E+1	5.555E+1
-7.295E-2	3.092E+1	5.537E+1
-6.809E-2	3.094E+1	5.563E+1
-7.133E-2	3.114E+1	5.570E+1
-7.133E-2	3.107E+1	5.543E+1
-7.457E-2	3.111E+1	5.550E+1
-6.809E-2	3.105E+1	5.516E+1
-6.809E-2	3.100E+1	5.564E+1
-6.971E-2	3.127E+1	5.543E+1
-7.295E-2	3.085E+1	5.566E+1
-7.133E-2	3.087E+1	5.547E+1
-7.133E-2	3.114E+1	5.549E+1
-6.971E-2	3.095E+1	5.545E+1
-6.971E-2	3.089E+1	5.537E+1
-6.646E-2	3.088E+1	5.534E+1
-6.971E-2	3.084E+1	5.534E+1
-6.809E-2	3.098E+1	5.541E+1
-7.295E-2	3.081E+1	5.547E+1
-6.809E-2	3.103E+1	5.537E+1
-6.809E-2	3.105E+1	5.527E+1
-6.971E-2	3.117E+1	5.540E+1
-7.620E-2	3.095E+1	5.532E+1
-6.646E-2	3.110E+1	5.540E+1
-6.646E-2	3.102E+1	5.569E+1
-6.809E-2	3.107E+1	5.544E+1
-7.133E-2	3.093E+1	5.550E+1
-7.133E-2	3.095E+1	5.570E+1
-6.971E-2	3.091E+1	5.522E+1
-7.295E-2	3.101E+1	5.545E+1
-7.295E-2	3.117E+1	5.557E+1
-7.133E-2	3.099E+1	5.521E+1
-6.809E-2	3.097E+1	5.527E+1
-7.133E-2	3.113E+1	5.536E+1
-7.295E-2	3.102E+1	5.548E+1
-6.971E-2	3.100E+1	5.519E+1
-6.971E-2	3.115E+1	5.526E+1
-6.971E-2	3.115E+1	5.540E+1
-7.295E-2	3.110E+1	5.562E+1
-7.133E-2	3.083E+1	5.548E+1
-6.809E-2	3.088E+1	5.513E+1
-7.133E-2	3.085E+1	5.545E+1
-7.457E-2	3.092E+1	5.512E+1
-7.133E-2	3.101E+1	5.559E+1
-6.646E-2	3.104E+1	5.507E+1
-7.133E-2	3.106E+1	5.552E+1
-7.133E-2	3.082E+1	5.538E+1
-6.646E-2	3.083E+1	5.544E+1
-6.971E-2	3.099E+1	5.527E+1
-6.809E-2	3.098E+1	5.541E+1
-7.457E-2	3.095E+1	5.547E+1
-6.809E-2	3.118E+1	5.551E+1
-6.809E-2	3.094E+1	5.572E+1
-6.809E-2	3.101E+1	5.567E+1
-7.133E-2	3.120E+1	5.542E+1
-6.809E-2	3.078E+1	5.536E+1
-6.809E-2	3.107E+1	5.557E+1
-7.457E-2	3.103E+1	5.559E+1
-7.133E-2	3.083E+1	5.546E+1
-6.809E-2	3.077E+1	5.533E+1
-6.971E-2	3.110E+1	5.549E+1
-6.809E-2	3.115E+1	5.537E+1
-7.133E-2	3.103E+1	5.551E+1
-6.971E-2	3.101E+1	5.540E+1
-6.809E-2	3.096E+1	5.559E+1
-6.971E-2	3.095E+1	5.537E+1
-7.295E-2	3.109E+1	5.554E+1
-6.971E-2	3.101E+1	5.536E+1
-6.809E-2	3.092E+1	5.533E+1
-7.295E-2	3.084E+1	5.519E+1
-7.133E-2	3.115E+1	5.542E+1
-7.133E-2	3.108E+1	5.521E+1
-7.133E-2	3.091E+1	5.530E+1
-6.971E-2	3.137E+1	5.558E+1
-7.133E-2	3.094E+1	5.559E+1
-6.971E-2	3.088E+1	5.557E+1
-6.809E-2	3.084E+1	5.536E+1
-7.133E-2	3.097E+1	5.543E+1
-7.295E-2	3.079E+1	5.524E+1
-7.133E-2	3.092E+1	5.526E+1
-6.646E-2	3.106E+1	5.554E+1
-7.457E-2	3.103E+1	5.521E+1
-7.133E-2	3.096E+1	5.555E+1
-6.971E-2	3.092E+1	5.529E+1
-6.809E-2	3.076E+1	5.541E+1
-7.133E-2	3.055E+1	5.522E+1
-7.295E-2	3.103E+1	5.531E+1
-6.646E-2	3.103E+1	5.550E+1
-7.133E-2	3.121E+1	5.546E+1
-7.133E-2	3.098E+1	5.517E+1
-6.971E-2	3.091E+1	5.526E+1
-6.971E-2	3.083E+1	5.536E+1
-6.809E-2	3.100E+1	5.551E+1
-6.809E-2	3.098E+1	5.544E+1
-7.133E-2	3.098E+1	5.529E+1
-6.971E-2	3.091E+1	5.555E+1
-6.971E-2	3.090E+1	5.528E+1
-7.133E-2	3.080E+1	5.533E+1
-7.295E-2	3.095E+1	5.532E+1
-6.809E-2	3.103E+1	5.533E+1
-6.809E-2	3.087E+1	5.540E+1
-7.133E-2	3.107E+1	5.546E+1
-7.295E-2	3.105E+1	5.566E+1
-6.809E-2	3.103E+1	5.533E+1
-6.809E-2	3.110E+1	5.563E+1
-7.295E-2	3.122E+1	5.535E+1
-7.295E-2	3.127E+1	5.529E+1
-6.646E-2	3.080E+1	5.540E+1
-6.809E-2	3.069E+1	5.535E+1
-6.971E-2	3.107E+1	5.529E+1
-7.295E-2	3.090E+1	5.521E+1
-6.971E-2	3.086E+1	5.518E+1
-6.971E-2	3.112E+1	5.543E+1
-7.295E-2	3.079E+1	5.528E+1
-7.457E-2	3.121E+1	5.523E+1
-6.809E-2	3.100E+1	5.540E+1
-6.971E-2	3.103E+1	5.523E+1
-7.457E-2	3.080E+1	5.557E+1
-7.133E-2	3.102E+1	5.511E+1
-6.971E-2	3.096E+1	5.524E+1
-6.646E-2	3.083E+1	5.552E+1
-7.133E-2	3.115E+1	5.536E+1
-7.295E-2	3.101E+1	5.545E+1
-6.809E-2	3.091E+1	5.524E+1
-7.295E-2	3.091E+1	5.542E+1
-7.133E-2	3.113E+1	5.528E+1
-6.971E-2	3.101E+1	5.538E+1
-6.971E-2	3.101E+1	5.522E+1
-6.809E-2	3.119E+1	5.510E+1
-6.971E-2	3.096E+1	5.528E+1
-7.133E-2	3.067E+1	5.525E+1
-6.971E-2	3.089E+1	5.519E+1
-6.971E-2	3.079E+1	5.523E+1
-7.457E-2	3.093E+1	5.514E+1
-7.133E-2	3.101E+1	5.524E+1
-6.809E-2	3.110E+1	5.525E+1
-6.971E-2	3.080E+1	5.521E+1
-7.457E-2	3.083E+1	5.550E+1
-7.295E-2	3.086E+1	5.539E+1
-6.971E-2	3.123E+1	5.529E+1
-6.646E-2	3.099E+1	5.562E+1
-7.133E-2	3.082E+1	5.519E+1
-7.457E-2	3.119E+1	5.535E+1
-6.809E-2	3.091E+1	5.531E+1
-6.809E-2	3.077E+1	5.514E+1
-7.295E-2	3.094E+1	5.540E+1
-7.457E-2	3.085E+1	5.520E+1
-6.646E-2	3.105E+1	5.533E+1
-6.809E-2	3.104E+1	5.519E+1
-7.133E-2	3.090E+1	5.542E+1
-6.971E-2	3.100E+1	5.540E+1
-6.971E-2	3.082E+1	5.529E+1
-6.646E-2	3.075E+1	5.499E+1
-7.133E-2	3.096E+1	5.529E+1
-7.133E-2	3.096E+1	5.527E+1
-6.971E-2	3.092E+1	5.519E+1
-6.646E-2	3.090E+1	5.522E+1
-6.971E-2	3.102E+1	5.533E+1
-7.133E-2	3.093E+1	5.523E+1
-6.971E-2	3.093E+1	5.542E+1
-6.646E-2	3.092E+1	5.545E+1
-7.133E-2	3.091E+1	5.504E+1
-7.457E-2	3.099E+1	5.526E+1
-6.971E-2	3.085E+1	5.532E+1
-6.809E-2	3.069E+1	5.512E+1
-6.971E-2	3.085E+1	5.523E+1
-7.133E-2	3.098E+1	5.523E+1
-6.809E-2	3.094E+1	5.528E+1
-6.809E-2	3.092E+1	5.498E+1
-7.457E-2	3.077E+1	5.533E+1
-6.971E-2	3.098E+1	5.497E+1
-6.809E-2	3.101E+1	5.538E+1
-6.646E-2	3.093E+1	5.537E+1
-6.971E-2	3.094E+1	5.518E+1
-7.133E-2	3.079E+1	5.533E+1
-6.809E-2	3.081E+1	5.519E+1
-6.809E-2	3.103E+1	5.520E+1
-7.133E-2	3.094E+1	5.542E+1
-7.295E-2	3.080E+1	5.515E+1
-6.809E-2	3.098E+1	5.533E+1
-6.971E-2	3.078E+1	5.518E+1
-7.295E-2	3.081E+1	5.529E+1
-7.457E-2	3.098E+1	5.523E+1
-6.809E-2	3.106E+1	5.534E+1
-6.646E-2	3.079E+1	5.513E+1
-6.809E-2	3.080E+1	5.516E+1
-7.133E-2	3.094E+1	5.526E+1
-6.971E-2	3.111E+1	5.523E+1
-7.133E-2	3.100E+1	5.545E+1
-7.133E-2	3.098E+1	5.520E+1
-7.295E-2	3.120E+1	5.491E+1
-6.971E-2	3.083E+1	5.543E+1
-6.809E-2	3.096E+1	5.507E+1
-7.295E-2	3.085E+1	5.506E+1
-7.295E-2	3.095E+1	5.496E+1
-6.809E-2	3.091E+1	5.538E+1
-7.133E-2	3.084E+1	5.500E+1
-6.971E-2	3.091E+1	5.533E+1
-7.133E-2	3.084E+1	5.524E+1
-7.133E-2	3.093E+1	5.533E+1
-6.646E-2	3.114E+1	5.551E+1
-7.133E-2	3.083E+1	5.516E+1
-7.133E-2	3.095E+1	5.523E+1
-6.971E-2	3.094E+1	5.517E+1
-6.809E-2	3.098E+1	5.523E+1
-7.133E-2	3.113E+1	5.543E+1
-7.295E-2	3.094E+1	5.493E+1
-6.646E-2	3.101E+1	5.502E+1
-6.971E-2	3.095E+1	5.524E+1
-6.809E-2	3.065E+1	5.520E+1
-7.133E-2	3.104E+1	5.511E+1
-6.646E-2	3.079E+1	5.498E+1
-6.809E-2	3.089E+1	5.510E+1
-7.295E-2	3.091E+1	5.510E+1
-7.295E-2	3.080E+1	5.515E+1
-6.809E-2	3.092E+1	5.510E+1
-6.809E-2	3.082E+1	5.500E+1
-7.133E-2	3.084E+1	5.528E+1
-7.295E-2	3.084E+1	5.504E+1
-6.971E-2	3.098E+1	5.499E+1
-6.646E-2	3.081E+1	5.531E+1
-7.295E-2	3.078E+1	5.511E+1
-7.295E-2	3.087E+1	5.527E+1
-6.646E-2	3.090E+1	5.508E+1
-7.133E-2	3.105E+1	5.514E+1
-7.133E-2	3.082E+1	5.527E+1
-6.809E-2	3.098E+1	5.528E+1
-6.971E-2	3.106E+1	5.540E+1
-6.971E-2	3.086E+1	5.541E+1
-7.133E-2	3.109E+1	5.511E+1
-7.620E-2	3.085E+1	5.490E+1
-6.809E-2	3.091E+1	5.522E+1
-6.809E-2	3.101E+1	5.504E+1
-6.971E-2	3.090E+1	5.486E+1
-7.133E-2	3.085E+1	5.540E+1
-6.971E-2	3.085E+1	5.524E+1
-6.971E-2	3.110E+1	5.512E+1
-7.133E-2	3.095E+1	5.495E+1
-7.457E-2	3.089E+1	5.507E+1
-6.971E-2	3.098E+1	5.500E+1
-6.971E-2	3.121E+1	5.547E+1
-7.295E-2	3.074E+1	5.515E+1
-7.295E-2	3.072E+1	5.514E+1
-6.971E-2	3.106E+1	5.500E+1
-6.809E-2	3.094E+1	5.506E+1
-7.133E-2	3.096E+1	5.513E+1
-7.295E-2	3.103E+1	5.523E+1
-6.971E-2	3.106E+1	5.500E+1
-7.133E-2	3.095E+1	5.520E+1
-7.133E-2	3.087E+1	5.519E+1
-7.457E-2	3.086E+1	5.523E+1
-7.133E-2	3.077E+1	5.492E+1
-6.809E-2	3.079E+1	5.539E+1
-7.295E-2	3.082E+1	5.520E+1
-7.295E-2	3.084E+1	5.533E+1
-7.133E-2	3.080E+1	5.506E+1
-7.133E-2	3.090E+1	5.479E+1
-7.457E-2	3.068E+1	5.498E+1
-7.133E-2	3.097E+1	5.518E+1
-6.971E-2	3.070E+1	5.491E+1
-6.646E-2	3.093E+1	5.503E+1
-6.971E-2	3.077E+1	5.497E+1
-7.295E-2	3.087E+1	5.529E+1
-6.809E-2	3.069E+1	5.520E+1
-6.646E-2	3.091E+1	5.513E+1
-7.295E-2	3.096E+1	5.498E+1
-7.295E-2	3.073E+1	5.512E+1
-6.971E-2	3.067E+1	5.532E+1
-6.971E-2	3.081E+1	5.497E+1
-7.295E-2	3.100E+1	5.490E+1
-7.133E-2	3.101E+1	5.519E+1
-6.809E-2	3.101E+1	5.508E+1
-6.809E-2	3.087E+1	5.492E+1
-7.295E-2	3.094E+1	5.491E+1
-7.295E-2	3.097E+1	5.513E+1
-6.971E-2	3.093E+1	5.512E+1
-6.646E-2	3.089E+1	5.523E+1
-6.971E-2	3.065E+1	5.493E+1
-7.457E-2	3.092E+1	5.497E+1
-6.971E-2	3.107E+1	5.496E+1
-6.971E-2	3.094E+1	5.501E+1
-7.133E-2	3.098E+1	5.523E+1
-7.133E-2	3.097E+1	5.517E+1
-6.646E-2	3.075E+1	5.501E+1
-6.971E-2	3.082E+1	5.510E+1
-7.295E-2	3.089E+1	5.513E+1
-7.133E-2	3.082E+1	5.509E+1
-7.133E-2	3.076E+1	5.495E+1
-7.133E-2	3.090E+1	5.517E+1
-7.133E-2	3.088E+1	5.502E+1
-7.133E-2	3.074E+1	5.480E+1
-6.646E-2	3.077E+1	5.500E+1
-6.809E-2	3.097E+1	5.510E+1
-7.133E-2	3.076E+1	5.500E+1
-7.133E-2	3.100E+1	5.526E+1
-7.133E-2	3.066E+1	5.510E+1
-7.133E-2	3.093E+1	5.508E+1
-7.295E-2	3.092E+1	5.507E+1
-7.133E-2	3.095E+1	5.504E+1
-6.809E-2	3.103E+1	5.504E+1
-6.646E-2	3.098E+1	5.519E+1
-6.971E-2	3.079E+1	5.498E+1
-7.295E-2	3.090E+1	5.496E+1
-6.646E-2	3.096E+1	5.499E+1
-6.646E-2	3.084E+1	5.496E+1
-7.133E-2	3.071E+1	5.513E+1
-7.295E-2	3.106E+1	5.490E+1
-7.133E-2	3.088E+1	5.519E+1
-7.133E-2	3.090E+1	5.500E+1
-7.133E-2	3.094E+1	5.496E+1
-6.971E-2	3.089E+1	5.491E+1
-6.809E-2	3.067E+1	5.497E+1
-6.646E-2	3.087E+1	5.466E+1
-7.295E-2	3.103E+1	5.520E+1
-7.295E-2	3.090E+1	5.513E+1
-6.809E-2	3.101E+1	5.514E+1
-6.971E-2	3.102E+1	5.488E+1
-7.133E-2	3.073E+1	5.526E+1
-7.457E-2	3.066E+1	5.495E+1
-6.971E-2	3.090E+1	5.516E+1
-6.971E-2	3.097E+1	5.519E+1
-6.971E-2	3.101E+1	5.510E+1
-7.133E-2	3.057E+1	5.505E+1
-6.809E-2	3.085E+1	5.494E+1
-6.809E-2	3.091E+1	5.465E+1
-7.133E-2	3.077E+1	5.492E+1
-7.133E-2	3.084E+1	5.487E+1
-6.809E-2	3.087E+1	5.508E+1
-7.295E-2	3.090E+1	5.494E+1
-6.971E-2	3.103E+1	5.483E+1
-7.295E-2	3.069E+1	5.506E+1
-6.971E-2	3.098E+1	5.506E+1
-6.646E-2	3.097E+1	5.500E+1
-7.133E-2	3.089E+1	5.502E+1
-7.457E-2	3.070E+1	5.490E+1
-6.809E-2	3.082E+1	5.526E+1
-6.809E-2	3.075E+1	5.495E+1
-7.133E-2	3.075E+1	5.471E+1
-7.457E-2	3.069E+1	5.510E+1
-6.971E-2	3.082E+1	5.489E+1
-6.646E-2	3.069E+1	5.496E+1
-7.133E-2	3.072E+1	5.501E+1
-7.457E-2	3.094E+1	5.483E+1
-6.809E-2	3.097E+1	5.483E+1
-6.971E-2	3.079E+1	5.515E+1
-7.133E-2	3.075E+1	5.470E+1
-7.133E-2	3.064E+1	5.488E+1
-6.809E-2	3.079E+1	5.486E+1
-6.809E-2	3.058E+1	5.490E+1
-6.971E-2	3.083E+1	5.503E+1
-7.457E-2	3.085E+1	5.525E+1
-6.971E-2	3.089E+1	5.509E+1
-6.971E-2	3.090E+1	5.489E+1
-6.971E-2	3.078E+1	5.509E+1
-6.971E-2	3.083E+1	5.486E+1
-6.809E-2	3.087E+1	5.493E+1
-7.133E-2	3.062E+1	5.480E+1
-7.295E-2	3.098E+1	5.511E+1
-7.295E-2	3.092E+1	5.492E+1
-6.971E-2	3.092E+1	5.475E+1
-6.646E-2	3.081E+1	5.488E+1
-6.971E-2	3.074E+1	5.490E+1
-7.457E-2	3.076E+1	5.514E+1
-6.809E-2	3.079E+1	5.496E+1
-6.971E-2	3.078E+1	5.483E+1
-7.457E-2	3.082E+1	5.501E+1
-7.133E-2	3.077E+1	5.499E+1
-6.971E-2	3.081E+1	5.496E+1
-6.809E-2	3.086E+1	5.486E+1
-7.133E-2	3.084E+1	5.490E+1
-7.295E-2	3.079E+1	5.482E+1
-6.809E-2	3.104E+1	5.517E+1
-6.809E-2	3.065E+1	5.493E+1
-6.971E-2	3.079E+1	5.488E+1
-7.133E-2	3.081E+1	5.464E+1
-6.809E-2	3.095E+1	5.486E+1
-6.809E-2	3.087E+1	5.502E+1
-7.133E-2	3.088E+1	5.498E+1
-7.133E-2	3.097E+1	5.486E+1
-6.971E-2	3.067E+1	5.508E+1
-6.971E-2	3.083E+1	5.470E+1
-6.809E-2	3.066E+1	5.480E+1
-6.971E-2	3.084E+1	5.502E+1
-6.971E-2	3.105E+1	5.506E+1
-6.646E-2	3.090E+1	5.498E+1
-7.457E-2	3.103E+1	5.504E+1
-7.295E-2	3.080E+1	5.501E+1
-6.646E-2	3.099E+1	5.499E+1
-6.809E-2	3.087E+1	5.474E+1
-6.971E-2	3.088E+1	5.474E+1
-7.295E-2	3.099E+1	5.485E+1
-6.646E-2	3.067E+1	5.481E+1
-6.646E-2	3.106E+1	5.484E+1
-6.971E-2	3.072E+1	5.449E+1
-7.295E-2	3.084E+1	5.503E+1
-6.971E-2	3.067E+1	5.495E+1
-6.971E-2	3.081E+1	5.472E+1
-7.295E-2	3.059E+1	5.502E+1
-6.971E-2	3.083E+1	5.475E+1
-6.809E-2	3.051E+1	5.516E+1
-6.809E-2	3.064E+1	5.491E+1
-7.457E-2	3.078E+1	5.511E+1
-7.295E-2	3.078E+1	5.498E+1
-6.809E-2	3.083E+1	5.481E+1
-6.809E-2	3.062E+1	5.504E+1
-7.133E-2	3.087E+1	5.509E+1
-6.971E-2	3.093E+1	5.477E+1
-6.646E-2	3.085E+1	5.476E+1
-7.133E-2	3.093E+1	5.500E+1
-7.295E-2	3.090E+1	5.495E+1
-7.457E-2	3.073E+1	5.504E+1
-6.646E-2	3.078E+1	5.509E+1
-6.809E-2	3.081E+1	5.486E+1
-7.133E-2	3.062E+1	5.512E+1
-6.809E-2	3.072E+1	5.468E+1
-6.971E-2	3.069E+1	5.491E+1
-6.809E-2	3.079E+1	5.485E+1
-6.971E-2	3.074E+1	5.475E+1
-7.133E-2	3.087E+1	5.492E+1
-6.971E-2	3.076E+1	5.457E+1
-7.133E-2	3.073E+1	5.501E+1
-7.295E-2	3.066E+1	5.478E+1
-6.971E-2	3.075E+1	5.517E+1
-6.971E-2	3.080E+1	5.479E+1
-6.809E-2	3.072E+1	5.492E+1
-7.133E-2	3.091E+1	5.495E+1
-6.971E-2	3.078E+1	5.469E+1
-6.809E-2	3.068E+1	5.488E+1
-7.295E-2	3.080E+1	5.488E+1
-7.295E-2	3.080E+1	5.490E+1
-7.133E-2	3.079E+1	5.464E+1
-6.809E-2	3.080E+1	5.519E+1
-6.971E-2	3.068E+1	5.496E+1
-6.971E-2	3.075E+1	5.473E+1
-7.457E-2	3.070E+1	5.486E+1
-6.646E-2	3.063E+1	5.475E+1
-6.809E-2	3.095E+1	5.486E+1
-7.295E-2	3.077E+1	5.479E+1
-7.295E-2	3.085E+1	5.504E+1
-6.809E-2	3.085E+1	5.480E+1
-6.646E-2	3.085E+1	5.502E+1
-6.971E-2	3.079E+1	5.486E+1
-7.133E-2	3.064E+1	5.501E+1
-6.646E-2	3.076E+1	5.480E+1
-6.646E-2	3.070E+1	5.506E+1
-7.457E-2	3.073E+1	5.503E+1
-7.133E-2	3.060E+1	5.484E+1
-6.971E-2	3.071E+1	5.489E+1
-6.809E-2	3.083E+1	5.473E+1
-6.971E-2	3.086E+1	5.500E+1
-7.133E-2	3.061E+1	5.467E+1
-7.133E-2	3.068E+1	5.497E+1
-6.809E-2	3.078E+1	5.462E+1
-7.295E-2	3.059E+1	5.493E+1
-7.295E-2	3.079E+1	5.492E+1
-6.646E-2	3.074E+1	5.471E+1
-6.646E-2	3.080E+1	5.468E+1
-7.133E-2	3.069E+1	5.482E+1
-7.133E-2	3.069E+1	5.485E+1
-6.646E-2	3.067E+1	5.469E+1
-6.646E-2	3.071E+1	5.482E+1
-7.133E-2	3.101E+1	5.498E+1
-7.133E-2	3.061E+1	5.486E+1
-6.809E-2	3.077E+1	5.507E+1
-6.809E-2	3.081E+1	5.483E+1
-7.295E-2	3.072E+1	5.485E+1
-6.971E-2	3.082E+1	5.484E+1
-6.971E-2	3.086E+1	5.475E+1
-6.646E-2	3.085E+1	5.491E+1
-7.133E-2	3.067E+1	5.467E+1
-6.971E-2	3.069E+1	5.476E+1
-6.484E-2	3.073E+1	5.487E+1
-6.971E-2	3.088E+1	5.473E+1
-6.971E-2	3.078E+1	5.489E+1
-7.295E-2	3.074E+1	5.478E+1
-6.809E-2	3.100E+1	5.479E+1
-6.646E-2	3.079E+1	5.482E+1
-7.133E-2	3.101E+1	5.482E+1
-7.133E-2	3.096E+1	5.463E+1
-6.809E-2	3.080E+1	5.483E+1
-6.971E-2	3.074E+1	5.456E+1
-7.133E-2	3.076E+1	5.482E+1
-7.133E-2	3.088E+1	5.487E+1
-6.809E-2	3.078E+1	5.483E+1
-7.133E-2	3.055E+1	5.491E+1
-7.133E-2	3.081E+1	5.464E+1
-7.133E-2	3.077E+1	5.479E+1
-6.971E-2	3.067E+1	5.507E+1
-6.809E-2	3.091E+1	5.494E+1
-7.295E-2	3.093E+1	5.486E+1
-7.133E-2	3.067E+1	5.489E+1
-6.646E-2	3.071E+1	5.478E+1
-6.809E-2	3.077E+1	5.495E+1
-7.133E-2	3.086E+1	5.488E+1
-6.971E-2	3.069E+1	5.477E+1
-6.971E-2	3.097E+1	5.456E+1
-6.971E-2	3.089E+1	5.466E+1
-7.133E-2	3.079E+1	5.492E+1
-7.133E-2	3.056E+1	5.502E+1
-6.971E-2	3.079E+1	5.498E+1
-6.809E-2	3.088E+1	5.463E+1
-7.133E-2	3.065E+1	5.458E+1
-7.295E-2	3.081E+1	5.477E+1
-6.646E-2	3.081E+1	5.474E+1
-6.971E-2	3.074E+1	5.479E+1
-7.133E-2	3.076E+1	5.471E+1
-7.133E-2	3.074E+1	5.488E+1
-6.971E-2	3.071E+1	5.451E+1
-6.809E-2	3.065E+1	5.474E+1
-6.971E-2	3.094E+1	5.488E+1
-7.457E-2	3.059E+1	5.494E+1
-6.809E-2	3.065E+1	5.477E+1
-6.809E-2	3.069E+1	5.500E+1
-7.295E-2	3.066E+1	5.481E+1
-7.133E-2	3.084E+1	5.478E+1
-6.971E-2	3.058E+1	5.493E+1
-6.809E-2	3.067E+1	5.467E+1
-6.809E-2	3.062E+1	5.474E+1
-7.133E-2	3.075E+1	5.462E+1
-6.971E-2	3.089E+1	5.485E+1
-6.809E-2	3.071E+1	5.461E+1
-6.809E-2	3.079E+1	5.509E+1
-7.457E-2	3.087E+1	5.464E+1
-6.646E-2	3.084E+1	5.506E+1
-6.809E-2	3.072E+1	5.475E+1
-6.971E-2	3.085E+1	5.488E+1
-6.971E-2	3.078E+1	5.506E+1
-7.295E-2	3.084E+1	5.483E+1
-6.971E-2	3.071E+1	5.478E+1
-6.809E-2	3.090E+1	5.483E+1
-6.971E-2	3.074E+1	5.487E+1
-6.971E-2	3.065E+1	5.461E+1
-6.971E-2	3.062E+1	5.430E+1
-7.133E-2	3.089E+1	5.472E+1
-7.295E-2	3.076E+1	5.473E+1
-6.646E-2	3.079E+1	5.504E+1
-6.971E-2	3.081E+1	5.470E+1
-6.971E-2	3.085E+1	5.475E+1
-7.133E-2	3.085E+1	5.478E+1
-6.809E-2	3.060E+1	5.468E+1
-6.809E-2	3.072E+1	5.465E+1
-6.971E-2	3.080E+1	5.484E+1
-7.295E-2	3.096E+1	5.488E+1
-6.809E-2	3.081E+1	5.488E+1
-6.971E-2	3.092E+1	5.474E+1
-7.133E-2	3.065E+1	5.439E+1
-6.971E-2	3.090E+1	5.481E+1
-6.809E-2	3.068E+1	5.498E+1
-6.809E-2	3.076E+1	5.469E+1
-7.295E-2	3.073E+1	5.462E+1
-7.295E-2	3.077E+1	5.486E+1
-6.971E-2	3.068E+1	5.480E+1
-6.971E-2	3.060E+1	5.475E+1
-7.133E-2	3.069E+1	5.492E+1
-7.295E-2	3.061E+1	5.456E+1
-6.646E-2	3.065E+1	5.477E+1
-6.971E-2	3.072E+1	5.468E+1
-6.971E-2	3.083E+1	5.465E+1
-6.971E-2	3.068E+1	5.471E+1
-7.133E-2	3.070E+1	5.469E+1
-6.809E-2	3.073E+1	5.461E+1
-6.971E-2	3.080E+1	5.465E+1
-7.133E-2	3.073E+1	5.470E+1
-6.646E-2	3.061E+1	5.478E+1
-6.971E-2	3.090E+1	5.467E+1
-7.133E-2	3.064E+1	5.491E+1
-6.971E-2	3.086E+1	5.470E+1
-6.646E-2	3.078E+1	5.457E+1
-6.971E-2	3.079E+1	5.481E+1
-6.646E-2	3.066E+1	5.478E+1
-7.133E-2	3.081E+1	5.478E+1
-6.809E-2	3.057E+1	5.495E+1
-6.809E-2	3.043E+1	5.442E+1
-7.133E-2	3.082E+1	5.465E+1
-7.295E-2	3.059E+1	5.471E+1
-6.809E-2	3.082E+1	5.470E+1
-6.646E-2	3.079E+1	5.474E+1
-7.295E-2	3.076E+1	5.480E+1
-7.133E-2	3.089E+1	5.436E+1
-6.971E-2	3.074E+1	5.479E+1
-6.646E-2	3.083E+1	5.484E+1
-7.133E-2	3.059E+1	5.486E+1
-6.971E-2	3.075E+1	5.475E+1
-6.809E-2	3.065E+1	5.492E+1
-6.646E-2	3.079E+1	5.482E+1
-7.457E-2	3.063E+1	5.486E+1
-6.971E-2	3.087E+1	5.461E+1
-6.646E-2	3.058E+1	5.457E+1
-6.971E-2	3.069E+1	5.475E+1
-6.971E-2	3.089E+1	5.474E+1
-7.133E-2	3.072E+1	5.465E+1
-6.971E-2	3.063E+1	5.459E+1
-6.646E-2	3.085E+1	5.461E+1
-7.133E-2	3.076E+1	5.480E+1
-6.971E-2	3.078E+1	5.482E+1
-6.971E-2	3.071E+1	5.457E+1
-6.971E-2	3.068E+1	5.464E+1
-6.971E-2	3.076E+1	5.460E+1
-6.971E-2	3.077E+1	5.483E+1
-6.971E-2	3.071E+1	5.453E+1
-7.133E-2	3.082E+1	5.464E+1
-7.133E-2	3.059E+1	5.473E+1
-6.971E-2	3.059E+1	5.469E+1
-6.646E-2	3.082E+1	5.479E+1
-6.971E-2	3.075E+1	5.471E+1
-7.295E-2	3.070E+1	5.485E+1
-7.295E-2	3.068E+1	5.451E+1
-6.809E-2	3.087E+1	5.486E+1
-7.133E-2	3.065E+1	5.451E+1
-7.295E-2	3.074E+1	5.424E+1
-7.295E-2	3.046E+1	5.436E+1
-6.809E-2	3.055E+1	5.474E+1
-6.646E-2	3.067E+1	5.460E+1
-7.457E-2	3.062E+1	5.462E+1
-6.971E-2	3.081E+1	5.481E+1
-6.646E-2	3.075E+1	5.463E+1
-6.809E-2	3.085E+1	5.483E+1
-6.971E-2	3.062E+1	5.431E+1
-7.133E-2	3.071E+1	5.481E+1
-6.809E-2	3.068E+1	5.493E+1
-6.646E-2	3.091E+1	5.468E+1
-7.133E-2	3.074E+1	5.465E+1
-6.971E-2	3.071E+1	5.475E+1
-7.133E-2	3.075E+1	5.467E+1
-6.971E-2	3.068E+1	5.470E+1
-7.295E-2	3.038E+1	5.486E+1
-7.133E-2	3.081E+1	5.490E+1
-6.971E-2	3.067E+1	5.478E+1
-7.133E-2	3.078E+1	5.487E+1
-7.295E-2	3.093E+1	5.454E+1
-6.971E-2	3.089E+1	5.464E+1
-6.971E-2	3.077E+1	5.475E+1
-6.809E-2	3.079E+1	5.445E+1
-7.295E-2	3.089E+1	5.466E+1
-7.295E-2	3.082E+1	5.486E+1
-6.971E-2	3.067E+1	5.458E+1
-6.809E-2	3.084E+1	5.465E+1
-7.295E-2	3.082E+1	5.467E+1
-6.971E-2	3.065E+1	5.478E+1
-6.971E-2	3.061E+1	5.481E+1
-7.133E-2	3.081E+1	5.457E+1
-7.133E-2	3.055E+1	5.465E+1
-7.133E-2	3.057E+1	5.454E+1
-6.809E-2	3.068E+1	5.505E+1
-6.646E-2	3.061E+1	5.458E+1
-7.295E-2	3.067E+1	5.457E+1
-7.133E-2	3.078E+1	5.448E+1
-6.646E-2	3.059E+1	5.451E+1
-6.971E-2	3.058E+1	5.451E+1
-7.457E-2	3.063E+1	5.464E+1
-7.133E-2	3.080E+1	5.483E+1
-6.809E-2	3.067E+1	5.472E+1
-6.809E-2	3.078E+1	5.468E+1
-7.295E-2	3.083E+1	5.459E+1
-6.646E-2	3.063E+1	5.460E+1
-6.971E-2	3.080E+1	5.485E+1
-6.971E-2	3.063E+1	5.435E+1
-7.295E-2	3.062E+1	5.467E+1
-7.133E-2	3.097E+1	5.448E+1
-6.646E-2	3.079E+1	5.462E+1
-6.809E-2	3.055E+1	5.455E+1
-7.295E-2	3.069E+1	5.479E+1
-7.620E-2	3.079E+1	5.454E+1
-6.971E-2	3.079E+1	5.485E+1
-6.809E-2	3.070E+1	5.456E+1
-6.971E-2	3.076E+1	5.492E+1
-7.295E-2	3.079E+1	5.475E+1
-6.646E-2	3.076E+1	5.478E+1
-6.809E-2	3.106E+1	5.470E+1
-7.133E-2	3.081E+1	5.460E+1
-7.133E-2	3.066E+1	5.470E+1
-6.484E-2	3.085E+1	5.467E+1
-6.971E-2	3.051E+1	5.455E+1
-7.457E-2	3.086E+1	5.457E+1
-7.133E-2	3.075E+1	5.481E+1
-7.133E-2	3.080E+1	5.483E+1
-6.809E-2	3.072E+1	5.483E+1
-7.133E-2	3.071E+1	5.479E+1
-6.809E-2	3.056E+1	5.443E+1
-6.646E-2	3.079E+1	5.465E+1
-6.809E-2	3.054E+1	5.452E+1
-7.133E-2	3.078E+1	5.456E+1
-7.295E-2	3.066E+1	5.455E+1
-6.646E-2	3.067E+1	5.447E+1
-6.646E-2	3.083E+1	5.438E+1
-7.133E-2	3.081E+1	5.453E+1
-7.133E-2	3.075E+1	5.442E+1
-6.646E-2	3.065E+1	5.449E+1
-6.971E-2	3.066E+1	5.475E+1
-7.133E-2	3.067E+1	5.494E+1
-6.646E-2	3.062E+1	5.484E+1
-6.809E-2	3.064E+1	5.475E+1
-6.646E-2	3.089E+1	5.452E+1
-7.133E-2	3.067E+1	5.467E+1
-7.295E-2	3.043E+1	5.453E+1
-6.646E-2	3.061E+1	5.445E+1
-6.809E-2	3.064E+1	5.474E+1
-7.133E-2	3.073E+1	5.468E+1
-7.133E-2	3.061E+1	5.433E+1
-6.809E-2	3.064E+1	5.469E+1
-6.809E-2	3.095E+1	5.451E+1
-7.295E-2	3.092E+1	5.464E+1
-7.295E-2	3.067E+1	5.462E+1
-6.646E-2	3.090E+1	5.478E+1
-6.809E-2	3.071E+1	5.489E+1
-7.295E-2	3.074E+1	5.479E+1
-7.295E-2	3.073E+1	5.453E+1
-6.809E-2	3.061E+1	5.467E+1
-6.809E-2	3.055E+1	5.442E+1
-7.295E-2	3.059E+1	5.469E+1
-7.295E-2	3.075E+1	5.449E+1
-6.646E-2	3.056E+1	5.453E+1
-7.133E-2	3.066E+1	5.475E+1
-7.133E-2	3.065E+1	5.455E+1
-7.295E-2	3.058E+1	5.442E+1
-6.809E-2	3.080E+1	5.474E+1
-6.809E-2	3.044E+1	5.448E+1
-6.809E-2	3.080E+1	5.478E+1
-7.133E-2	3.066E+1	5.457E+1
-6.646E-2	3.093E+1	5.473E+1
-6.971E-2	3.073E+1	5.474E+1
-7.133E-2	3.045E+1	5.480E+1
-6.971E-2	3.086E+1	5.461E+1
-6.809E-2	3.070E+1	5.468E+1
-6.646E-2	3.052E+1	5.454E+1
-7.133E-2	3.071E+1	5.425E+1
-7.295E-2	3.068E+1	5.467E+1
-6.809E-2	3.076E+1	5.471E+1
-6.809E-2	3.043E+1	5.472E+1
-7.133E-2	3.083E+1	5.432E+1
-7.133E-2	3.067E+1	5.453E+1
-6.484E-2	3.081E+1	5.469E+1
-6.809E-2	3.079E+1	5.426E+1
-7.295E-2	3.076E+1	5.475E+1
-6.971E-2	3.065E+1	5.471E+1
-7.133E-2	3.057E+1	5.438E+1
-6.809E-2	3.077E+1	5.459E+1
-7.133E-2	3.091E+1	5.470E+1
-6.971E-2	3.053E+1	5.478E+1
-6.484E-2	3.069E+1	5.450E+1
-6.971E-2	3.071E+1	5.462E+1
-7.133E-2	3.057E+1	5.471E+1
-7.133E-2	3.095E+1	5.460E+1
-6.971E-2	3.065E+1	5.431E+1
-6.809E-2	3.073E+1	5.438E+1
-7.295E-2	3.075E+1	5.442E+1
-7.133E-2	3.062E+1	5.497E+1
-6.646E-2	3.064E+1	5.479E+1
-6.971E-2	3.078E+1	5.476E+1
-7.133E-2	3.068E+1	5.469E+1
-7.457E-2	3.062E+1	5.449E+1
-6.646E-2	3.087E+1	5.486E+1
-6.646E-2	3.070E+1	5.478E+1
-7.133E-2	3.056E+1	5.486E+1
-7.133E-2	3.050E+1	5.443E+1
-6.809E-2	3.053E+1	5.444E+1
-6.646E-2	3.074E+1	5.463E+1
-7.295E-2	3.074E+1	5.467E+1
-6.809E-2	3.085E+1	5.464E+1
-6.971E-2	3.073E+1	5.456E+1
-6.809E-2	3.058E+1	5.467E+1
-7.133E-2	3.078E+1	5.459E+1
-7.295E-2	3.078E+1	5.471E+1
-6.971E-2	3.077E+1	5.482E+1
-6.809E-2	3.072E+1	5.443E+1
-7.295E-2	3.086E+1	5.464E+1
-7.133E-2	3.070E+1	5.466E+1
-6.809E-2	3.068E+1	5.436E+1
-6.646E-2	3.058E+1	5.471E+1
-7.133E-2	3.050E+1	5.453E+1
-6.809E-2	3.049E+1	5.453E+1
-6.646E-2	3.061E+1	5.451E+1
-6.971E-2	3.074E+1	5.419E+1
-7.295E-2	3.066E+1	5.462E+1
-6.971E-2	3.062E+1	5.451E+1
-6.809E-2	3.064E+1	5.483E+1
-6.971E-2	3.090E+1	5.449E+1
-6.971E-2	3.071E+1	5.455E+1
-7.295E-2	3.074E+1	5.439E+1
-6.646E-2	3.076E+1	5.451E+1
-6.971E-2	3.062E+1	5.460E+1
-7.133E-2	3.079E+1	5.472E+1
-7.133E-2	3.079E+1	5.449E+1
-6.809E-2	3.083E+1	5.442E+1
-6.971E-2	3.077E+1	5.434E+1
-7.133E-2	3.067E+1	5.437E+1
-7.133E-2	3.068E+1	5.434E+1
-6.809E-2	3.068E+1	5.467E+1
-6.809E-2	3.078E+1	5.470E+1
-6.971E-2	3.073E+1	5.449E+1
-7.133E-2	3.068E+1	5.468E+1
-6.809E-2	3.066E+1	5.444E+1
-6.809E-2	3.076E+1	5.449E+1
-6.971E-2	3.076E+1	5.465E+1
-6.971E-2	3.060E+1	5.474E+1
-6.809E-2	3.067E+1	5.472E+1
-6.809E-2	3.083E+1	5.480E+1
-6.971E-2	3.062E+1	5.450E+1
-7.133E-2	3.065E+1	5.456E+1
-6.809E-2	3.054E+1	5.452E+1
-6.484E-2	3.073E+1	5.462E+1
-7.295E-2	3.058E+1	5.455E+1
-7.133E-2	3.084E+1	5.461E+1
-6.971E-2	3.079E+1	5.448E+1
-6.809E-2	3.069E+1	5.450E+1
-7.133E-2	3.060E+1	5.464E+1
-6.971E-2	3.073E+1	5.447E+1
-6.971E-2	3.059E+1	5.442E+1
-6.971E-2	3.087E+1	5.450E+1
-7.295E-2	3.058E+1	5.450E+1
-7.133E-2	3.072E+1	5.468E+1
-6.809E-2	3.077E+1	5.441E+1
-6.971E-2	3.071E+1	5.460E+1
-7.295E-2	3.062E+1	5.460E+1
-7.133E-2	3.077E+1	5.481E+1
-6.809E-2	3.060E+1	5.456E+1
-6.809E-2	3.092E+1	5.457E+1
-7.133E-2	3.063E+1	5.437E+1
-7.133E-2	3.069E+1	5.479E+1
-6.809E-2	3.068E+1	5.469E+1
-6.971E-2	3.073E+1	5.472E+1
-6.809E-2	3.047E+1	5.458E+1
-7.133E-2	3.091E+1	5.468E+1
-6.484E-2	3.072E+1	5.443E+1
-6.809E-2	3.051E+1	5.456E+1
-7.457E-2	3.059E+1	5.433E+1
-6.971E-2	3.079E+1	5.467E+1
-6.971E-2	3.062E+1	5.467E+1
-6.646E-2	3.078E+1	5.458E+1
-7.457E-2	3.043E+1	5.464E+1
-6.971E-2	3.050E+1	5.436E+1
-6.646E-2	3.083E+1	5.462E+1
-6.646E-2	3.070E+1	5.457E+1
-7.133E-2	3.082E+1	5.458E+1
-7.133E-2	3.052E+1	5.474E+1
-6.646E-2	3.072E+1	5.436E+1
-6.809E-2	3.079E+1	5.477E+1
-7.133E-2	3.070E+1	5.453E+1
-7.133E-2	3.055E+1	5.444E+1
-6.971E-2	3.070E+1	5.454E+1
-6.971E-2	3.070E+1	5.467E+1
-7.133E-2	3.076E+1	5.459E+1
-7.457E-2	3.055E+1	5.437E+1
-6.809E-2	3.058E+1	5.433E+1
-6.809E-2	3.083E+1	5.450E+1
-7.133E-2	3.073E+1	5.462E+1
-6.971E-2	3.064E+1	5.467E+1
-7.133E-2	3.052E+1	5.423E+1
-6.971E-2	3.057E+1	5.457E+1
-7.457E-2	3.073E+1	5.444E+1
-7.133E-2	3.055E+1	5.435E+1
-6.809E-2	3.078E+1	5.459E+1
-6.971E-2	3.053E+1	5.430E+1
-7.133E-2	3.064E+1	5.462E+1
-6.971E-2	3.055E+1	5.482E+1
-6.809E-2	3.065E+1	5.452E+1
-6.646E-2	3.072E+1	5.462E+1
-7.295E-2	3.052E+1	5.472E+1
-7.133E-2	3.054E+1	5.465E+1
-6.646E-2	3.068E+1	5.443E+1
-6.809E-2	3.083E+1	5.434E+1
-7.295E-2	3.077E+1	5.459E+1
-6.971E-2	3.082E+1	5.481E+1
-6.646E-2	3.038E+1	5.456E+1
-6.971E-2	3.057E+1	5.426E+1
-6.809E-2	3.079E+1	5.461E+1
-6.971E-2	3.062E+1	5.463E+1
-6.809E-2	3.071E+1	5.459E+1
-6.809E-2	3.069E+1	5.462E+1
-7.295E-2	3.065E+1	5.468E+1
-6.809E-2	3.069E+1	5.446E+1
-6.971E-2	3.078E+1	5.451E+1
-6.809E-2	3.067E+1	5.466E+1
-7.133E-2	3.071E+1	5.446E+1
-6.971E-2	3.068E+1	5.464E+1
-6.646E-2	3.062E+1	5.461E+1
-6.971E-2	3.068E+1	5.464E+1
-7.133E-2	3.056E+1	5.432E+1
-7.295E-2	3.049E+1	5.447E+1
-6.646E-2	3.078E+1	5.474E+1
-6.809E-2	3.061E+1	5.469E+1
-6.971E-2	3.053E+1	5.451E+1
-6.971E-2	3.083E+1	5.421E+1
-7.295E-2	3.070E+1	5.467E+1
-6.971E-2	3.054E+1	5.465E+1
-6.971E-2	3.071E+1	5.464E+1
-6.971E-2	3.055E+1	5.426E+1
-6.809E-2	3.056E+1	5.465E+1
-6.971E-2	3.049E+1	5.463E+1
-7.295E-2	3.061E+1	5.434E+1
-6.809E-2	3.070E+1	5.461E+1
-6.646E-2	3.077E+1	5.449E+1
-6.971E-2	3.055E+1	5.440E+1
-6.971E-2	3.081E+1	5.485E+1
-6.809E-2	3.067E+1	5.441E+1
-6.809E-2	3.056E+1	5.470E+1
-6.809E-2	3.054E+1	5.426E+1
-7.295E-2	3.070E+1	5.445E+1
-7.295E-2	3.072E+1	5.452E+1
-6.484E-2	3.077E+1	5.475E+1
-6.646E-2	3.066E+1	5.461E+1
-7.295E-2	3.064E+1	5.471E+1
-7.133E-2	3.048E+1	5.484E+1
-6.971E-2	3.060E+1	5.467E+1
-6.809E-2	3.058E+1	5.450E+1
-7.133E-2	3.054E+1	5.438E+1
-6.971E-2	3.068E+1	5.442E+1
-6.646E-2	3.077E+1	5.457E+1
-6.971E-2	3.052E+1	5.428E+1
-7.133E-2	3.068E+1	5.438E+1
-6.971E-2	3.053E+1	5.452E+1
-6.809E-2	3.054E+1	5.460E+1
-6.809E-2	3.081E+1	5.443E+1
-6.971E-2	3.075E+1	5.425E+1
-7.133E-2	3.069E+1	5.468E+1
-6.809E-2	3.068E+1	5.431E+1
-6.809E-2	3.069E+1	5.473E+1
-6.971E-2	3.068E+1	5.439E+1
-7.133E-2	3.079E+1	5.445E+1
-6.809E-2	3.071E+1	5.464E+1
-6.809E-2	3.069E+1	5.455E+1
-7.133E-2	3.069E+1	5.451E+1
-6.971E-2	3.074E+1	5.449E+1
-6.809E-2	3.047E+1	5.461E+1
-6.971E-2	3.083E+1	5.446E+1
-6.971E-2	3.060E+1	5.425E+1
-7.133E-2	3.046E+1	5.449E+1
-6.646E-2	3.050E+1	5.452E+1
-6.646E-2	3.068E+1	5.464E+1
-7.295E-2	3.082E+1	5.453E+1
-7.133E-2	3.056E+1	5.444E+1
-6.809E-2	3.078E+1	5.450E+1
-6.971E-2	3.091E+1	5.434E+1
-6.971E-2	3.082E+1	5.443E+1
-7.133E-2	3.045E+1	5.423E+1
-6.809E-2	3.065E+1	5.439E+1
-6.809E-2	3.046E+1	5.471E+1
-7.133E-2	3.064E+1	5.453E+1
-7.133E-2	3.062E+1	5.464E+1
-6.971E-2	3.076E+1	5.442E+1
-7.133E-2	3.070E+1	5.456E+1
-7.295E-2	3.063E+1	5.452E+1
-6.971E-2	3.053E+1	5.475E+1
-6.809E-2	3.057E+1	5.442E+1
-6.971E-2	3.073E+1	5.420E+1
-6.971E-2	3.058E+1	5.454E+1
-7.295E-2	3.069E+1	5.458E+1
-6.809E-2	3.059E+1	5.442E+1
-6.809E-2	3.069E+1	5.443E+1
-6.971E-2	3.062E+1	5.444E+1
-7.133E-2	3.070E+1	5.435E+1
-6.971E-2	3.062E+1	5.455E+1
-6.809E-2	3.069E+1	5.460E+1
-6.971E-2	3.083E+1	5.431E+1
-7.457E-2	3.062E+1	5.465E+1
-6.484E-2	3.043E+1	5.455E+1
-6.809E-2	3.060E+1	5.450E+1
-6.971E-2	3.065E+1	5.451E+1
-7.133E-2	3.076E+1	5.438E+1
-6.646E-2	3.078E+1	5.469E+1
-6.646E-2	3.054E+1	5.451E+1
-6.971E-2	3.054E+1	5.447E+1
-7.133E-2	3.066E+1	5.439E+1
-6.809E-2	3.064E+1	5.447E+1
-6.971E-2	3.053E+1	5.473E+1
-6.809E-2	3.058E+1	5.453E+1
-7.133E-2	3.053E+1	5.453E+1
-6.646E-2	3.067E+1	5.439E+1
-6.809E-2	3.050E+1	5.437E+1
-7.133E-2	3.054E+1	5.454E+1
-6.971E-2	3.048E+1	5.454E+1
-6.809E-2	3.063E+1	5.432E+1
-6.809E-2	3.060E+1	5.451E+1
-6.971E-2	3.051E+1	5.444E+1
-7.133E-2	3.060E+1	5.440E+1
-6.971E-2	3.052E+1	5.451E+1
-6.809E-2	3.069E+1	5.469E+1
-6.971E-2	3.072E+1	5.449E+1
-7.295E-2	3.061E+1	5.463E+1
-6.809E-2	3.064E+1	5.469E+1
-6.809E-2	3.058E+1	5.465E+1
-7.133E-2	3.071E+1	5.450E+1
-6.971E-2	3.063E+1	5.444E+1
-6.646E-2	3.041E+1	5.481E+1
-6.809E-2	3.069E+1	5.447E+1
-7.133E-2	3.067E+1	5.442E+1
-7.133E-2	3.072E+1	5.443E+1
-6.646E-2	3.051E+1	5.449E+1
-6.971E-2	3.074E+1	5.441E+1
-6.809E-2	3.042E+1	5.459E+1
-6.971E-2	3.070E+1	5.438E+1
-6.646E-2	3.074E+1	5.448E+1
-6.971E-2	3.079E+1	5.428E+1
-7.295E-2	3.034E+1	5.453E+1
-6.809E-2	3.068E+1	5.480E+1
-6.809E-2	3.058E+1	5.442E+1
-6.646E-2	3.068E+1	5.434E+1
-7.295E-2	3.048E+1	5.442E+1
-6.971E-2	3.055E+1	5.426E+1
-6.646E-2	3.071E+1	5.447E+1
-6.646E-2	3.082E+1	5.440E+1
-7.133E-2	3.071E+1	5.469E+1
-7.133E-2	3.061E+1	5.436E+1
-6.971E-2	3.046E+1	5.453E+1
-6.646E-2	3.056E+1	5.455E+1
-7.133E-2	3.054E+1	5.447E+1
-6.971E-2	3.075E+1	5.463E+1
-6.809E-2	3.064E+1	5.435E+1
-6.971E-2	3.056E+1	5.473E+1
-6.971E-2	3.070E+1	5.442E+1
-6.971E-2	3.066E+1	5.439E+1
-6.322E-2	3.064E+1	5.443E+1
-6.809E-2	3.059E+1	5.477E+1
-7.133E-2	3.057E+1	5.442E+1
-7.133E-2	3.077E+1	5.477E+1
-6.809E-2	3.060E+1	5.479E+1
-6.971E-2	3.078E+1	5.450E+1
-7.295E-2	3.073E+1	5.449E+1
-7.133E-2	3.058E+1	5.447E+1
-6.484E-2	3.059E+1	5.481E+1
-6.809E-2	3.065E+1	5.431E+1
-7.295E-2	3.045E+1	5.456E+1
-6.809E-2	3.050E+1	5.459E+1
-6.646E-2	3.056E+1	5.454E+1
-6.971E-2	3.054E+1	5.461E+1
-7.133E-2	3.079E+1	5.452E+1
-6.971E-2	3.056E+1	5.450E+1
-6.971E-2	3.047E+1	5.449E+1
-6.971E-2	3.069E+1	5.431E+1
-7.133E-2	3.060E+1	5.463E+1
-6.971E-2	3.062E+1	5.449E+1
-6.646E-2	3.067E+1	5.450E+1
-6.646E-2	3.049E+1	5.477E+1
-7.295E-2	3.042E+1	5.456E+1
-7.133E-2	3.058E+1	5.425E+1
-6.646E-2	3.063E+1	5.448E+1
-6.971E-2	3.045E+1	5.459E+1
-7.295E-2	3.070E+1	5.436E+1
-7.295E-2	3.058E+1	5.473E+1
-6.646E-2	3.068E+1	5.444E+1
-6.809E-2	3.067E+1	5.447E+1
-7.457E-2	3.050E+1	5.451E+1
-6.971E-2	3.074E+1	5.452E+1
-6.646E-2	3.065E+1	5.446E+1
-6.971E-2	3.077E+1	5.442E+1
-6.971E-2	3.074E+1	5.448E+1
-6.971E-2	3.040E+1	5.458E+1
-6.646E-2	3.060E+1	5.421E+1
-6.646E-2	3.057E+1	5.453E+1
-7.133E-2	3.066E+1	5.470E+1
-7.295E-2	3.063E+1	5.441E+1
-6.646E-2	3.064E+1	5.452E+1
-6.809E-2	3.079E+1	5.466E+1
-7.133E-2	3.066E+1	5.440E+1
-7.133E-2	3.056E+1	5.460E+1
-6.971E-2	3.058E+1	5.465E+1
-7.295E-2	3.071E+1	5.467E+1
-6.971E-2	3.069E+1	5.443E+1
-7.133E-2	3.041E+1	5.467E+1
-6.646E-2	3.071E+1	5.462E+1
-6.971E-2	3.061E+1	5.450E+1
-7.133E-2	3.060E+1	5.439E+1
-7.133E-2	3.058E+1	5.451E+1
-6.971E-2	3.060E+1	5.455E+1
-7.133E-2	3.072E+1	5.440E+1
-7.295E-2	3.065E+1	5.485E+1
-7.133E-2	3.067E+1	5.438E+1
-6.809E-2	3.062E+1	5.451E+1
-6.971E-2	3.080E+1	5.438E+1
-6.971E-2	3.065E+1	5.478E+1
-6.809E-2	3.075E+1	5.446E+1
-6.809E-2	3.057E+1	5.443E+1
-6.971E-2	3.056E+1	5.452E+1
-7.133E-2	3.060E+1	5.471E+1
-6.971E-2	3.055E+1	5.429E+1
-6.646E-2	3.074E+1	5.452E+1
-6.809E-2	3.060E+1	5.442E+1
-6.971E-2	3.061E+1	5.456E+1
-6.971E-2	3.068E+1	5.462E+1
-6.646E-2	3.059E+1	5.443E+1
-6.809E-2	3.071E+1	5.459E+1
-7.295E-2	3.059E+1	5.486E+1
-7.133E-2	3.078E+1	5.451E+1
-6.809E-2	3.094E+1	5.472E+1
-6.971E-2	3.092E+1	5.456E+1
-7.133E-2	3.055E+1	5.430E+1
-6.971E-2	3.088E+1	5.445E+1
-6.809E-2	3.059E+1	5.477E+1
-6.809E-2	3.050E+1	5.454E+1
-7.133E-2	3.062E+1	5.437E+1
-6.971E-2	3.046E+1	5.451E+1
-6.809E-2	3.062E+1	5.443E+1
-6.646E-2	3.072E+1	5.439E+1
-7.133E-2	3.058E+1	5.455E+1
-7.295E-2	3.065E+1	5.450E+1
-6.971E-2	3.076E+1	5.486E+1
-6.809E-2	3.086E+1	5.438E+1
-7.295E-2	3.063E+1	5.439E+1
-7.133E-2	3.055E+1	5.454E+1
-6.971E-2	3.049E+1	5.428E+1
-6.971E-2	3.062E+1	5.446E+1
-7.295E-2	3.048E+1	5.447E+1
-6.971E-2	3.055E+1	5.460E+1
-6.809E-2	3.063E+1	5.449E+1
-6.971E-2	3.044E+1	5.456E+1
-7.133E-2	3.068E+1	5.461E+1
-7.295E-2	3.038E+1	5.463E+1
-6.646E-2	3.077E+1	5.475E+1
-7.133E-2	3.048E+1	5.463E+1
-7.295E-2	3.060E+1	5.478E+1
-6.809E-2	3.059E+1	5.436E+1
-6.646E-2	3.080E+1	5.452E+1
-6.809E-2	3.057E+1	5.466E+1
-7.133E-2	3.060E+1	5.462E+1
-6.646E-2	3.058E+1	5.459E+1
-6.646E-2	3.070E+1	5.439E+1
-6.809E-2	3.057E+1	5.447E+1
-7.295E-2	3.051E+1	5.443E+1
-6.809E-2	3.059E+1	5.440E+1
-6.646E-2	3.048E+1	5.435E+1
-6.809E-2	3.056E+1	5.450E+1
-6.971E-2	3.058E+1	5.448E+1
-6.971E-2	3.075E+1	5.446E+1
-6.809E-2	3.052E+1	5.474E+1
-6.646E-2	3.067E+1	5.451E+1
-7.295E-2	3.064E+1	5.426E+1
-7.133E-2	3.061E+1	5.422E+1
-6.646E-2	3.056E+1	5.430E+1
-6.809E-2	3.071E+1	5.450E+1
-6.971E-2	3.055E+1	5.458E+1
-6.971E-2	3.081E+1	5.461E+1
-6.484E-2	3.057E+1	5.430E+1
-6.971E-2	3.072E+1	5.432E+1
-6.971E-2	3.067E+1	5.445E+1
-6.809E-2	3.065E+1	5.450E+1
-6.646E-2	3.056E+1	5.431E+1
-6.646E-2	3.055E+1	5.431E+1
-7.133E-2	3.059E+1	5.442E+1
-7.295E-2	3.061E+1	5.454E+1
-6.646E-2	3.053E+1	5.426E+1
-6.971E-2	3.079E+1	5.444E+1
-7.457E-2	3.057E+1	5.442E+1
-7.295E-2	3.083E+1	5.449E+1
-6.646E-2	3.075E+1	5.448E+1
-6.809E-2	3.053E+1	5.435E+1
-7.133E-2	3.067E+1	5.435E+1
-7.133E-2	3.072E+1	5.466E+1
-6.646E-2	3.044E+1	5.465E+1
-6.809E-2	3.061E+1	5.439E+1
-7.133E-2	3.068E+1	5.450E+1
-6.971E-2	3.079E+1	5.454E+1
-6.971E-2	3.062E+1	5.448E+1
-6.971E-2	3.078E+1	5.428E+1
-7.295E-2	3.058E+1	5.451E+1
-6.971E-2	3.080E+1	5.443E+1
-6.484E-2	3.055E+1	5.462E+1
-6.809E-2	3.079E+1	5.433E+1
-7.295E-2	3.056E+1	5.439E+1
-7.133E-2	3.045E+1	5.426E+1
-6.646E-2	3.041E+1	5.449E+1
-6.809E-2	3.086E+1	5.439E+1
-6.971E-2	3.043E+1	5.470E+1
-7.133E-2	3.045E+1	5.426E+1
-6.809E-2	3.077E+1	5.411E+1
-6.809E-2	3.059E+1	5.458E+1
-7.295E-2	3.054E+1	5.450E+1
-7.133E-2	3.046E+1	5.437E+1
-6.809E-2	3.057E+1	5.462E+1
-6.646E-2	3.053E+1	5.433E+1
-7.133E-2	3.056E+1	5.448E+1
-7.133E-2	3.064E+1	5.440E+1
-6.971E-2	3.048E+1	5.414E+1
-6.809E-2	3.046E+1	5.433E+1
-6.971E-2	3.061E+1	5.438E+1
-6.971E-2	3.071E+1	5.448E+1
-6.646E-2	3.040E+1	5.472E+1
-6.971E-2	3.062E+1	5.448E+1
-7.295E-2	3.049E+1	5.463E+1
-6.971E-2	3.070E+1	5.471E+1
-6.646E-2	3.071E+1	5.439E+1
-6.971E-2	3.079E+1	5.432E+1
-6.971E-2	3.064E+1	5.471E+1
-7.133E-2	3.067E+1	5.460E+1
-6.971E-2	3.063E+1	5.455E+1
-6.971E-2	3.063E+1	5.473E+1
-6.971E-2	3.059E+1	5.457E+1
-7.133E-2	3.046E+1	5.478E+1
-6.809E-2	3.060E+1	5.465E+1
-6.484E-2	3.084E+1	5.446E+1
-7.295E-2	3.055E+1	5.454E+1
-6.809E-2	3.050E+1	5.451E+1
-6.971E-2	3.054E+1	5.474E+1
-6.646E-2	3.038E+1	5.456E+1
-6.809E-2	3.065E+1	5.426E+1
-6.971E-2	3.081E+1	5.471E+1
-6.809E-2	3.061E+1	5.456E+1
-6.646E-2	3.057E+1	5.441E+1
-6.971E-2	3.062E+1	5.456E+1
-6.971E-2	3.072E+1	5.464E+1
-6.646E-2	3.062E+1	5.457E+1
-6.809E-2	3.070E+1	5.431E+1
-6.971E-2	3.061E+1	5.442E+1
-6.971E-2	3.058E+1	5.453E+1
-6.646E-2	3.060E+1	5.444E+1
-6.809E-2	3.072E+1	5.454E+1
-7.295E-2	3.057E+1	5.445E+1
-6.809E-2	3.057E+1	5.457E+1
-6.646E-2	3.070E+1	5.422E+1
-6.971E-2	3.082E+1	5.453E+1
-7.133E-2	3.062E+1	5.433E+1
-7.133E-2	3.054E+1	5.442E+1
-6.809E-2	3.055E+1	5.449E+1
-6.646E-2	3.082E+1	5.449E+1
-7.133E-2	3.075E+1	5.486E+1
-7.295E-2	3.075E+1	5.434E+1
-6.646E-2	3.073E+1	5.473E+1
-6.646E-2	3.052E+1	5.453E+1
-7.295E-2	3.064E+1	5.469E+1
-6.971E-2	3.062E+1	5.433E+1
-6.646E-2	3.047E+1	5.440E+1
-6.646E-2	3.057E+1	5.447E+1
-6.971E-2	3.089E+1	5.443E+1
-6.809E-2	3.058E+1	5.433E+1
-6.971E-2	3.073E+1	5.459E+1
-6.809E-2	3.065E+1	5.440E+1
-7.133E-2	3.073E+1	5.488E+1
-6.971E-2	3.066E+1	5.438E+1
-6.646E-2	3.077E+1	5.415E+1
-6.809E-2	3.055E+1	5.443E+1
-6.809E-2	3.054E+1	5.458E+1
-6.809E-2	3.050E+1	5.433E+1
-6.809E-2	3.054E+1	5.455E+1
-7.133E-2	3.076E+1	5.466E+1
-7.133E-2	3.060E+1	5.457E+1
-6.971E-2	3.069E+1	5.431E+1
-6.646E-2	3.043E+1	5.448E+1
-6.971E-2	3.050E+1	5.469E+1
-6.971E-2	3.063E+1	5.456E+1
-6.971E-2	3.069E+1	5.449E+1
-6.809E-2	3.058E+1	5.473E+1
-6.809E-2	3.035E+1	5.459E+1
-7.133E-2	3.066E+1	5.455E+1
-6.971E-2	3.063E+1	5.446E+1
-6.646E-2	3.052E+1	5.444E+1
-6.809E-2	3.058E+1	5.457E+1
-7.457E-2	3.067E+1	5.444E+1
-6.971E-2	3.043E+1	5.459E+1
-6.646E-2	3.063E+1	5.426E+1
-6.971E-2	3.068E+1	5.433E+1
-7.133E-2	3.046E+1	5.461E+1
-7.133E-2	3.064E+1	5.454E+1
-6.971E-2	3.080E+1	5.429E+1
-6.971E-2	3.066E+1	5.432E+1
-7.133E-2	3.080E+1	5.426E+1
-7.133E-2	3.049E+1	5.462E+1
-6.809E-2	3.035E+1	5.466E+1
-6.971E-2	3.053E+1	5.440E+1
-6.971E-2	3.042E+1	5.452E+1
-6.971E-2	3.095E+1	5.471E+1
-6.971E-2	3.055E+1	5.456E+1
-6.809E-2	3.037E+1	5.438E+1
-6.971E-2	3.065E+1	5.435E+1
-7.133E-2	3.064E+1	5.438E+1
-6.646E-2	3.042E+1	5.466E+1
-6.809E-2	3.074E+1	5.441E+1
-6.809E-2	3.054E+1	5.465E+1
-6.971E-2	3.055E+1	5.443E+1
-6.971E-2	3.068E+1	5.454E+1
-6.809E-2	3.047E+1	5.444E+1
-7.133E-2	3.068E+1	5.415E+1
-7.133E-2	3.046E+1	5.463E+1
-6.809E-2	3.049E+1	5.438E+1
-6.809E-2	3.054E+1	5.461E+1
-7.133E-2	3.065E+1	5.428E+1
-6.809E-2	3.063E+1	5.451E+1
-6.484E-2	3.084E+1	5.475E+1
-6.809E-2	3.058E+1	5.432E+1
-6.971E-2	3.059E+1	5.450E+1
-7.133E-2	3.068E+1	5.465E+1
-6.646E-2	3.079E+1	5.462E+1
-6.971E-2	3.065E+1	5.434E+1
-7.295E-2	3.079E+1	5.450E+1
-6.809E-2	3.061E+1	5.448E+1
-6.971E-2	3.049E+1	5.466E+1
-7.295E-2	3.073E+1	5.466E+1
-6.971E-2	3.062E+1	5.483E+1
-7.133E-2	3.064E+1	5.470E+1
-6.809E-2	3.043E+1	5.454E+1
-6.971E-2	3.051E+1	5.428E+1
-6.971E-2	3.037E+1	5.432E+1
-6.971E-2	3.054E+1	5.438E+1
-6.646E-2	3.059E+1	5.453E+1
-6.971E-2	3.055E+1	5.467E+1
-6.971E-2	3.072E+1	5.437E+1
-7.133E-2	3.062E+1	5.444E+1
-6.809E-2	3.058E+1	5.450E+1
-6.971E-2	3.056E+1	5.441E+1
-6.971E-2	3.061E+1	5.456E+1
-7.295E-2	3.067E+1	5.432E+1
-6.646E-2	3.079E+1	5.465E+1
-6.809E-2	3.058E+1	5.457E+1
-6.971E-2	3.059E+1	5.438E+1
-7.133E-2	3.055E+1	5.459E+1
-6.646E-2	3.064E+1	5.453E+1
-6.971E-2	3.050E+1	5.449E+1
-7.295E-2	3.044E+1	5.435E+1
-6.809E-2	3.062E+1	5.452E+1
-6.646E-2	3.053E+1	5.462E+1
-6.809E-2	3.039E+1	5.444E+1
-7.295E-2	3.071E+1	5.425E+1
-6.971E-2	3.049E+1	5.457E+1
-6.484E-2	3.057E+1	5.458E+1
-6.971E-2	3.069E+1	5.442E+1
-7.133E-2	3.075E+1	5.457E+1
-6.809E-2	3.054E+1	5.471E+1
-6.484E-2	3.088E+1	5.426E+1
-6.809E-2	3.061E+1	5.447E+1
-7.133E-2	3.066E+1	5.452E+1
-6.971E-2	3.044E+1	5.454E+1
-6.809E-2	3.064E+1	5.423E+1
-6.809E-2	3.059E+1	5.446E+1
-6.971E-2	3.035E+1	5.430E+1
-6.646E-2	3.075E+1	5.472E+1
-6.809E-2	3.061E+1	5.457E+1
-6.971E-2	3.048E+1	5.450E+1
-7.295E-2	3.055E+1	5.458E+1
-6.971E-2	3.066E+1	5.440E+1
-6.809E-2	3.066E+1	5.452E+1
-6.809E-2	3.055E+1	5.466E+1
-7.133E-2	3.042E+1	5.411E+1
-6.971E-2	3.081E+1	5.439E+1
-6.809E-2	3.047E+1	5.445E+1
-7.133E-2	3.037E+1	5.465E+1
-7.295E-2	3.048E+1	5.464E+1
-6.971E-2	3.047E+1	5.449E+1
-6.646E-2	3.045E+1	5.454E+1
-6.809E-2	3.079E+1	5.443E+1
-7.133E-2	3.051E+1	5.435E+1
-6.971E-2	3.079E+1	5.449E+1
-6.809E-2	3.067E+1	5.427E+1
-6.809E-2	3.060E+1	5.416E+1
-7.133E-2	3.038E+1	5.438E+1
-6.809E-2	3.064E+1	5.433E+1
-6.646E-2	3.058E+1	5.441E+1
-6.809E-2	3.057E+1	5.450E+1
-7.133E-2	3.061E+1	5.441E+1
-6.971E-2	3.069E+1	5.490E+1
-6.646E-2	3.056E+1	5.455E+1
-6.484E-2	3.063E+1	5.433E+1
-7.295E-2	3.070E+1	5.449E+1
-6.971E-2	3.058E+1	5.441E+1
-6.646E-2	3.085E+1	5.409E+1
-6.646E-2	3.065E+1	5.459E+1
-6.971E-2	3.051E+1	5.433E+1
-6.971E-2	3.077E+1	5.459E+1
-6.646E-2	3.059E+1	5.461E+1
-6.809E-2	3.071E+1	5.431E+1
-7.133E-2	3.071E+1	5.450E+1
-6.809E-2	3.044E+1	5.452E+1
-6.646E-2	3.076E+1	5.462E+1
-6.971E-2	3.056E+1	5.465E+1
-7.133E-2	3.070E+1	5.443E+1
-6.971E-2	3.040E+1	5.472E+1
-6.646E-2	3.074E+1	5.471E+1
-6.646E-2	3.068E+1	5.464E+1
-7.133E-2	3.075E+1	5.462E+1
-7.133E-2	3.067E+1	5.420E+1
-6.646E-2	3.059E+1	5.462E+1
-6.646E-2	3.022E+1	5.413E+1
-7.133E-2	3.069E+1	5.460E+1
-6.971E-2	3.046E+1	5.443E+1
-6.646E-2	3.062E+1	5.445E+1
-6.809E-2	3.062E+1	5.452E+1
-7.133E-2	3.078E+1	5.423E+1
-6.971E-2	3.068E+1	5.449E+1
-6.809E-2	3.075E+1	5.455E+1
-6.646E-2	3.063E+1	5.430E+1
-6.971E-2	3.054E+1	5.443E+1
-6.971E-2	3.082E+1	5.433E+1
-6.646E-2	3.071E+1	5.442E+1
-6.646E-2	3.055E+1	5.480E+1
-7.133E-2	3.045E+1	5.451E+1
-6.646E-2	3.045E+1	5.422E+1
-6.484E-2	3.062E+1	5.448E+1
-6.809E-2	3.055E+1	5.429E+1
-6.971E-2	3.052E+1	5.437E+1
-6.971E-2	3.079E+1	5.445E+1
-6.646E-2	3.065E+1	5.455E+1
-6.809E-2	3.064E+1	5.444E+1
-6.971E-2	3.053E+1	5.451E+1
-6.971E-2	3.052E+1	5.431E+1
-6.646E-2	3.068E+1	5.478E+1
-6.809E-2	3.048E+1	5.440E+1
-7.133E-2	3.049E+1	5.443E+1
-6.971E-2	3.066E+1	5.449E+1
-6.484E-2	3.091E+1	5.452E+1
-6.809E-2	3.048E+1	5.432E+1
-7.295E-2	3.062E+1	5.461E+1
-7.133E-2	3.053E+1	5.453E+1
-6.971E-2	3.050E+1	5.460E+1
-6.809E-2	3.044E+1	5.438E+1
-7.133E-2	3.079E+1	5.469E+1
-6.809E-2	3.060E+1	5.444E+1
-6.646E-2	3.090E+1	5.442E+1
-6.809E-2	3.066E+1	5.452E+1
-7.133E-2	3.054E+1	5.434E+1
-6.646E-2	3.056E+1	5.449E+1
-6.809E-2	3.067E+1	5.467E+1
-6.809E-2	3.051E+1	5.458E+1
-6.971E-2	3.055E+1	5.446E+1
-6.971E-2	3.078E+1	5.447E+1
-6.971E-2	3.064E+1	5.438E+1
-6.646E-2	3.061E+1	5.421E+1
-7.295E-2	3.051E+1	5.430E+1
-6.971E-2	3.060E+1	5.445E+1
-6.971E-2	3.077E+1	5.447E+1
-6.809E-2	3.070E+1	5.458E+1
-7.133E-2	3.057E+1	5.462E+1
-7.133E-2	3.041E+1	5.449E+1
-6.646E-2	3.071E+1	5.438E+1
-7.133E-2	3.043E+1	5.431E+1
-7.133E-2	3.051E+1	5.448E+1
-6.971E-2	3.046E+1	5.447E+1
-6.646E-2	3.059E+1	5.431E+1
-6.646E-2	3.043E+1	5.443E+1
-6.971E-2	3.050E+1	5.469E+1
-7.133E-2	3.078E+1	5.437E+1
-6.646E-2	3.074E+1	5.428E+1
-6.809E-2	3.046E+1	5.423E+1
-7.133E-2	3.058E+1	5.463E+1
-6.971E-2	3.048E+1	5.430E+1
-6.646E-2	3.074E+1	5.456E+1
-7.133E-2	3.054E+1	5.458E+1
-6.971E-2	3.064E+1	5.438E+1
-6.809E-2	3.052E+1	5.466E+1
-6.809E-2	3.047E+1	5.453E+1
-6.646E-2	3.076E+1	5.453E+1
-6.971E-2	3.057E+1	5.480E+1
-7.133E-2	3.058E+1	5.452E+1
-6.646E-2	3.079E+1	5.427E+1
-6.809E-2	3.058E+1	5.450E+1
-6.971E-2	3.060E+1	5.438E+1
-6.809E-2	3.062E+1	5.458E+1
-6.484E-2	3.072E+1	5.441E+1
-6.809E-2	3.049E+1	5.453E+1
-7.133E-2	3.068E+1	5.440E+1
-6.809E-2	3.061E+1	5.424E+1
-6.809E-2	3.057E+1	5.439E+1
-6.971E-2	3.073E+1	5.432E+1
-7.133E-2	3.060E+1	5.446E+1
-7.133E-2	3.061E+1	5.429E+1
-6.646E-2	3.063E+1	5.440E+1
-6.809E-2	3.051E+1	5.452E+1
-7.295E-2	3.059E+1	5.436E+1
-6.971E-2	3.043E+1	5.451E+1
-6.484E-2	3.048E+1	5.468E+1
-6.646E-2	3.072E+1	5.448E+1
-6.971E-2	3.050E+1	5.456E+1
-6.971E-2	3.063E+1	5.436E+1
-6.809E-2	3.084E+1	5.454E+1
-6.809E-2	3.040E+1	5.455E+1
-6.809E-2	3.047E+1	5.457E+1
-6.971E-2	3.050E+1	5.446E+1
-6.646E-2	3.041E+1	5.426E+1
-6.646E-2	3.052E+1	5.437E+1
-7.133E-2	3.044E+1	5.427E+1
-6.971E-2	3.055E+1	5.442E+1
-6.484E-2	3.057E+1	5.452E+1
-6.971E-2	3.038E+1	5.458E+1
-6.971E-2	3.066E+1	5.438E+1
-7.133E-2	3.052E+1	5.469E+1
-6.971E-2	3.069E+1	5.454E+1
-6.971E-2	3.060E+1	5.438E+1
-6.971E-2	3.042E+1	5.435E+1
-7.133E-2	3.060E+1	5.438E+1
-6.809E-2	3.075E+1	5.434E+1
-6.809E-2	3.060E+1	5.445E+1
-7.133E-2	3.058E+1	5.439E+1
-7.133E-2	3.059E+1	5.449E+1
-6.484E-2	3.053E+1	5.436E+1
-6.809E-2	3.062E+1	5.417E+1
-6.971E-2	3.065E+1	5.464E+1
-6.971E-2	3.050E+1	5.444E+1
-6.646E-2	3.060E+1	5.431E+1
-6.971E-2	3.054E+1	5.485E+1
-7.133E-2	3.068E+1	5.433E+1
-6.809E-2	3.061E+1	5.474E+1
-6.646E-2	3.053E+1	5.417E+1
-6.809E-2	3.038E+1	5.439E+1
-7.295E-2	3.074E+1	5.443E+1
-6.971E-2	3.074E+1	5.442E+1
-6.646E-2	3.053E+1	5.433E+1
-6.971E-2	3.050E+1	5.447E+1
-7.133E-2	3.068E+1	5.451E+1
-6.809E-2	3.070E+1	5.432E+1
-6.646E-2	3.043E+1	5.445E+1
-6.971E-2	3.053E+1	5.434E+1
-6.971E-2	3.056E+1	5.425E+1
-6.971E-2	3.071E+1	5.462E+1
-6.809E-2	3.065E+1	5.440E+1
-6.971E-2	3.047E+1	5.470E+1
-6.971E-2	3.037E+1	5.443E+1
-6.971E-2	3.057E+1	5.448E+1
-6.809E-2	3.027E+1	5.448E+1
-6.971E-2	3.068E+1	5.424E+1
-6.971E-2	3.061E+1	5.451E+1
-6.971E-2	3.055E+1	5.450E+1
-6.484E-2	3.066E+1	5.428E+1
-6.971E-2	3.064E+1	5.445E+1
-6.971E-2	3.054E+1	5.444E+1
-6.971E-2	3.068E+1	5.427E+1
-6.646E-2	3.036E+1	5.434E+1
-6.809E-2	3.053E+1	5.424E+1
-7.295E-2	3.039E+1	5.454E+1
-6.484E-2	3.065E+1	5.468E+1
-6.809E-2	3.044E+1	5.442E+1
-6.971E-2	3.067E+1	5.455E+1
-7.295E-2	3.057E+1	5.466E+1
-6.809E-2	3.052E+1	5.441E+1
-6.809E-2	3.077E+1	5.425E+1
-6.484E-2	3.054E+1	5.449E+1
-7.133E-2	3.069E+1	5.441E+1
-7.133E-2	3.066E+1	5.442E+1
-6.484E-2	3.046E+1	5.435E+1
-6.809E-2	3.068E+1	5.446E+1
-7.133E-2	3.056E+1	5.427E+1
-7.133E-2	3.069E+1	5.455E+1
-6.809E-2	3.042E+1	5.459E+1
-7.133E-2	3.043E+1	5.442E+1
-6.809E-2	3.037E+1	5.401E+1
-6.971E-2	3.055E+1	5.460E+1
-6.646E-2	3.055E+1	5.442E+1
-6.971E-2	3.034E+1	5.469E+1
-7.133E-2	3.051E+1	5.432E+1
-6.971E-2	3.067E+1	5.477E+1
-6.809E-2	3.058E+1	5.442E+1
-6.809E-2	3.060E+1	5.450E+1
-7.133E-2	3.042E+1	5.435E+1
-6.971E-2	3.068E+1	5.458E+1
-6.646E-2	3.060E+1	5.435E+1
-6.971E-2	3.058E+1	5.443E+1
-7.133E-2	3.058E+1	5.452E+1
-7.133E-2	3.062E+1	5.434E+1
-6.646E-2	3.054E+1	5.435E+1
-6.809E-2	3.064E+1	5.445E+1
-7.133E-2	3.076E+1	5.426E+1
-6.971E-2	3.052E+1	5.423E+1
-6.646E-2	3.066E+1	5.480E+1
-6.971E-2	3.057E+1	5.433E+1
-7.295E-2	3.048E+1	5.433E+1
-6.971E-2	3.070E+1	5.458E+1
-6.646E-2	3.051E+1	5.458E+1
-6.809E-2	3.069E+1	5.467E+1
-7.133E-2	3.053E+1	5.446E+1
-6.971E-2	3.075E+1	5.449E+1
-6.809E-2	3.067E+1	5.465E+1
-7.133E-2	3.051E+1	5.446E+1
-7.295E-2	3.063E+1	5.457E+1
-6.971E-2	3.065E+1	5.417E+1
-6.646E-2	3.038E+1	5.460E+1
-6.809E-2	3.053E+1	5.459E+1
-7.133E-2	3.044E+1	5.455E+1
-6.971E-2	3.064E+1	5.443E+1
-6.646E-2	3.075E+1	5.462E+1
-6.809E-2	3.064E+1	5.434E+1
-7.133E-2	3.077E+1	5.460E+1
-6.809E-2	3.072E+1	5.436E+1
-6.646E-2	3.060E+1	5.463E+1
-6.809E-2	3.078E+1	5.461E+1
-7.133E-2	3.055E+1	5.444E+1
-6.971E-2	3.061E+1	5.435E+1
-6.971E-2	3.052E+1	5.444E+1
-6.484E-2	3.063E+1	5.447E+1
-7.295E-2	3.059E+1	5.441E+1
-6.809E-2	3.059E+1	5.441E+1
-6.646E-2	3.051E+1	5.434E+1
-6.809E-2	3.059E+1	5.424E+1
-7.133E-2	3.077E+1	5.431E+1
-6.809E-2	3.045E+1	5.448E+1
-6.322E-2	3.047E+1	5.457E+1
-6.809E-2	3.067E+1	5.431E+1
-7.133E-2	3.059E+1	5.445E+1
-6.971E-2	3.072E+1	5.446E+1
-6.971E-2	3.067E+1	5.445E+1
-6.809E-2	3.053E+1	5.429E+1
-6.971E-2	3.067E+1	5.445E+1
-6.971E-2	3.053E+1	5.437E+1
-6.646E-2	3.067E+1	5.436E+1
-6.809E-2	3.056E+1	5.431E+1
-6.971E-2	3.052E+1	5.443E+1
-6.809E-2	3.060E+1	5.451E+1
-6.809E-2	3.063E+1	5.472E+1
-6.646E-2	3.052E+1	5.444E+1
-7.295E-2	3.056E+1	5.478E+1
-6.809E-2	3.044E+1	5.442E+1
-6.484E-2	3.048E+1	5.436E+1
-6.484E-2	3.043E+1	5.439E+1
-7.133E-2	3.064E+1	5.436E+1
-6.971E-2	3.041E+1	5.440E+1
-6.809E-2	3.059E+1	5.455E+1
-7.133E-2	3.056E+1	5.439E+1
-7.295E-2	3.070E+1	5.444E+1
-6.971E-2	3.070E+1	5.453E+1
-6.809E-2	3.067E+1	5.431E+1
-6.971E-2	3.079E+1	5.418E+1
-6.971E-2	3.076E+1	5.438E+1
-6.971E-2	3.049E+1	5.436E+1
-6.646E-2	3.052E+1	5.455E+1
-6.971E-2	3.053E+1	5.448E+1
-7.133E-2	3.055E+1	5.440E+1
-6.809E-2	3.059E+1	5.454E+1
-6.646E-2	3.054E+1	5.433E+1
-6.646E-2	3.077E+1	5.420E+1
-6.971E-2	3.046E+1	5.423E+1
-7.295E-2	3.074E+1	5.425E+1
-6.809E-2	3.049E+1	5.444E+1
-6.809E-2	3.044E+1	5.443E+1
-7.133E-2	3.074E+1	5.453E+1
-6.971E-2	3.051E+1	5.449E+1
-6.484E-2	3.065E+1	5.468E+1
-6.809E-2	3.059E+1	5.441E+1
-7.133E-2	3.062E+1	5.432E+1
-6.971E-2	3.051E+1	5.425E+1
-6.971E-2	3.068E+1	5.474E+1
-6.646E-2	3.056E+1	5.426E+1
-7.295E-2	3.053E+1	5.434E+1
-6.971E-2	3.048E+1	5.433E+1
-6.646E-2	3.053E+1	5.431E+1
-6.971E-2	3.048E+1	5.429E+1
-6.971E-2	3.056E+1	5.421E+1
-6.809E-2	3.061E+1	5.463E+1
-6.646E-2	3.044E+1	5.437E+1
-6.646E-2	3.050E+1	5.440E+1
-6.971E-2	3.060E+1	5.439E+1
-6.646E-2	3.066E+1	5.450E+1
-6.646E-2	3.059E+1	5.446E+1
-6.809E-2	3.061E+1	5.450E+1
-6.971E-2	3.043E+1	5.425E+1
-7.133E-2	3.047E+1	5.448E+1
-6.809E-2	3.064E+1	5.432E+1
-6.646E-2	3.054E+1	5.434E+1
-7.133E-2	3.059E+1	5.453E+1
-7.133E-2	3.045E+1	5.458E+1
-6.646E-2	3.063E+1	5.451E+1
-6.809E-2	3.085E+1	5.448E+1
-6.971E-2	3.049E+1	5.459E+1
-6.971E-2	3.049E+1	5.436E+1
-6.484E-2	3.056E+1	5.483E+1
-6.646E-2	3.063E+1	5.445E+1
-7.295E-2	3.052E+1	5.422E+1
-6.809E-2	3.052E+1	5.435E+1
-6.484E-2	3.047E+1	5.453E+1
-6.971E-2	3.053E+1	5.439E+1
-7.133E-2	3.072E+1	5.453E+1
-6.646E-2	3.057E+1	5.449E+1
-6.646E-2	3.063E+1	5.426E+1
-6.646E-2	3.073E+1	5.463E+1
-6.971E-2	3.054E+1	5.464E+1
-6.809E-2	3.051E+1	5.467E+1
-6.809E-2	3.047E+1	5.449E+1
-6.971E-2	3.057E+1	5.449E+1
-6.971E-2	3.070E+1	5.449E+1
-6.971E-2	3.066E+1	5.426E+1
-6.809E-2	3.059E+1	5.433E+1
-6.971E-2	3.050E+1	5.426E+1
-7.133E-2	3.064E+1	5.435E+1
-6.971E-2	3.078E+1	5.462E+1
-6.646E-2	3.056E+1	5.428E+1
-6.809E-2	3.063E+1	5.455E+1
-7.133E-2	3.062E+1	5.450E+1
-6.971E-2	3.056E+1	5.455E+1
-6.971E-2	3.061E+1	5.408E+1
-6.971E-2	3.048E+1	5.451E+1
-6.971E-2	3.055E+1	5.418E+1
-6.809E-2	3.048E+1	5.444E+1
-6.646E-2	3.067E+1	5.415E+1
-6.646E-2	3.050E+1	5.434E+1
-6.971E-2	3.066E+1	5.461E+1
-6.971E-2	3.055E+1	5.437E+1
-6.646E-2	3.044E+1	5.429E+1
-6.646E-2	3.065E+1	5.439E+1
-7.133E-2	3.058E+1	5.429E+1
-6.971E-2	3.057E+1	5.464E+1
-6.971E-2	3.064E+1	5.456E+1
-6.971E-2	3.051E+1	5.450E+1
-7.133E-2	3.051E+1	5.438E+1
-6.971E-2	3.102E+1	5.453E+1
-6.646E-2	3.061E+1	5.442E+1
-6.646E-2	3.048E+1	5.433E+1
-7.133E-2	3.054E+1	5.421E+1
-7.133E-2	3.038E+1	5.454E+1
-6.809E-2	3.058E+1	5.430E+1
-6.809E-2	3.055E+1	5.437E+1
-6.971E-2	3.057E+1	5.444E+1
-6.971E-2	3.043E+1	5.436E+1
-6.646E-2	3.046E+1	5.471E+1
-7.133E-2	3.050E+1	5.485E+1
-7.133E-2	3.054E+1	5.470E+1
-6.646E-2	3.070E+1	5.437E+1
-6.646E-2	3.055E+1	5.442E+1
-6.809E-2	3.068E+1	5.438E+1
-6.809E-2	3.042E+1	5.461E+1
-7.133E-2	3.067E+1	5.454E+1
-6.971E-2	3.060E+1	5.414E+1
-6.971E-2	3.044E+1	5.444E+1
-7.133E-2	3.069E+1	5.417E+1
-7.133E-2	3.047E+1	5.454E+1
-6.971E-2	3.074E+1	5.442E+1
-6.646E-2	3.071E+1	5.429E+1
-7.133E-2	3.043E+1	5.433E+1
-6.971E-2	3.064E+1	5.442E+1
-6.809E-2	3.055E+1	5.422E+1
-7.133E-2	3.046E+1	5.442E+1
-7.295E-2	3.031E+1	5.439E+1
-6.646E-2	3.082E+1	5.448E+1
-6.646E-2	3.059E+1	5.445E+1
-7.133E-2	3.056E+1	5.435E+1
-6.971E-2	3.063E+1	5.438E+1
-6.809E-2	3.075E+1	5.446E+1
-6.646E-2	3.057E+1	5.463E+1
-6.971E-2	3.059E+1	5.458E+1
-7.133E-2	3.051E+1	5.436E+1
-6.971E-2	3.077E+1	5.438E+1
-6.809E-2	3.057E+1	5.439E+1
-6.809E-2	3.074E+1	5.456E+1
-7.133E-2	3.066E+1	5.449E+1
-6.646E-2	3.069E+1	5.451E+1
-6.646E-2	3.045E+1	5.452E+1
-6.809E-2	3.050E+1	5.451E+1
-7.133E-2	3.053E+1	5.474E+1
-6.809E-2	3.047E+1	5.420E+1
-6.646E-2	3.061E+1	5.465E+1
-6.971E-2	3.059E+1	5.449E+1
-7.295E-2	3.051E+1	5.430E+1
-6.646E-2	3.053E+1	5.420E+1
-6.646E-2	3.049E+1	5.441E+1
-6.809E-2	3.053E+1	5.438E+1
-7.133E-2	3.055E+1	5.450E+1
-7.133E-2	3.038E+1	5.442E+1
-6.646E-2	3.059E+1	5.453E+1
-6.971E-2	3.048E+1	5.440E+1
-7.133E-2	3.051E+1	5.426E+1
-6.809E-2	3.055E+1	5.443E+1
-6.809E-2	3.049E+1	5.464E+1
-6.971E-2	3.059E+1	5.449E+1
-7.133E-2	3.060E+1	5.443E+1
-6.809E-2	3.044E+1	5.450E+1
-6.809E-2	3.063E+1	5.418E+1
-6.971E-2	3.076E+1	5.455E+1
-7.133E-2	3.048E+1	5.414E+1
-7.133E-2	3.051E+1	5.470E+1
-6.484E-2	3.054E+1	5.446E+1
-6.809E-2	3.053E+1	5.452E+1
-7.133E-2	3.051E+1	5.440E+1
-6.971E-2	3.056E+1	5.429E+1
-6.484E-2	3.051E+1	5.454E+1
-6.971E-2	3.056E+1	5.428E+1
-7.295E-2	3.076E+1	5.449E+1
-7.133E-2	3.059E+1	5.454E+1
-6.646E-2	3.065E+1	5.459E+1
-7.133E-2	3.056E+1	5.432E+1
-6.971E-2	3.035E+1	5.466E+1
-6.646E-2	3.062E+1	5.434E+1
-6.484E-2	3.029E+1	5.422E+1
-6.809E-2	3.068E+1	5.428E+1
-6.971E-2	3.050E+1	5.458E+1
-6.809E-2	3.057E+1	5.431E+1
-6.646E-2	3.051E+1	5.447E+1
-6.809E-2	3.051E+1	5.430E+1
-7.133E-2	3.073E+1	5.459E+1
-6.809E-2	3.040E+1	5.448E+1
-6.971E-2	3.066E+1	5.434E+1
-6.809E-2	3.031E+1	5.465E+1
-7.295E-2	3.059E+1	5.415E+1
-6.646E-2	3.066E+1	5.420E+1
-6.484E-2	3.058E+1	5.452E+1
-6.646E-2	3.039E+1	5.428E+1
-7.295E-2	3.052E+1	5.437E+1
-6.646E-2	3.052E+1	5.451E+1
-6.646E-2	3.074E+1	5.447E+1
-6.971E-2	3.057E+1	5.432E+1
-7.295E-2	3.059E+1	5.447E+1
-6.971E-2	3.064E+1	5.442E+1
-6.484E-2	3.057E+1	5.430E+1
-6.646E-2	3.067E+1	5.445E+1
-7.133E-2	3.050E+1	5.446E+1
-6.809E-2	3.060E+1	5.429E+1
-6.809E-2	3.061E+1	5.445E+1
-6.971E-2	3.054E+1	5.434E+1
-7.133E-2	3.068E+1	5.430E+1
-6.809E-2	3.050E+1	5.471E+1
-6.646E-2	3.057E+1	5.454E+1
-6.971E-2	3.053E+1	5.435E+1
-6.971E-2	3.081E+1	5.417E+1
-6.971E-2	3.041E+1	5.433E+1
-6.646E-2	3.042E+1	5.445E+1
-6.971E-2	3.051E+1	5.430E+1
-6.971E-2	3.052E+1	5.456E+1
-7.133E-2	3.062E+1	5.435E+1
-6.322E-2	3.057E+1	5.462E+1
-6.809E-2	3.066E+1	5.461E+1
-7.295E-2	3.072E+1	5.441E+1
-6.809E-2	3.066E+1	5.422E+1
-6.971E-2	3.057E+1	5.440E+1
-7.133E-2	3.057E+1	5.423E+1
-7.295E-2	3.056E+1	5.438E+1
-6.809E-2	3.036E+1	5.432E+1
-6.809E-2	3.059E+1	5.430E+1
-6.809E-2	3.055E+1	5.427E+1
-7.133E-2	3.042E+1	5.453E+1
-6.971E-2	3.062E+1	5.432E+1
-6.646E-2	3.062E+1	5.429E+1
-6.809E-2	3.054E+1	5.437E+1
-7.133E-2	3.054E+1	5.450E+1
-6.971E-2	3.048E+1	5.440E+1
-6.484E-2	3.053E+1	5.412E+1
-6.646E-2	3.050E+1	5.441E+1
-7.457E-2	3.055E+1	5.441E+1
-6.971E-2	3.058E+1	5.435E+1
-6.646E-2	3.036E+1	5.456E+1
-6.809E-2	3.056E+1	5.415E+1
-6.971E-2	3.054E+1	5.453E+1
-6.809E-2	3.054E+1	5.411E+1
-6.484E-2	3.064E+1	5.444E+1
-6.809E-2	3.088E+1	5.443E+1
-6.971E-2	3.080E+1	5.436E+1
-6.809E-2	3.056E+1	5.423E+1
-6.971E-2	3.052E+1	5.457E+1
-6.809E-2	3.054E+1	5.426E+1
-6.971E-2	3.055E+1	5.447E+1
-6.809E-2	3.055E+1	5.494E+1
-6.646E-2	3.057E+1	5.439E+1
-7.295E-2	3.054E+1	5.442E+1
-6.971E-2	3.063E+1	5.450E+1
-6.971E-2	3.077E+1	5.465E+1
-6.971E-2	3.055E+1	5.439E+1
-6.646E-2	3.031E+1	5.436E+1
-6.809E-2	3.089E+1	5.452E+1
-6.971E-2	3.071E+1	5.462E+1
-6.646E-2	3.060E+1	5.442E+1
-6.971E-2	3.053E+1	5.442E+1
-7.133E-2	3.068E+1	5.428E+1
-6.809E-2	3.071E+1	5.437E+1
-6.484E-2	3.043E+1	5.446E+1
-6.971E-2	3.066E+1	5.435E+1
-6.971E-2	3.070E+1	5.417E+1
-6.809E-2	3.079E+1	5.445E+1
-6.809E-2	3.069E+1	5.447E+1
-6.809E-2	3.071E+1	5.438E+1
-7.295E-2	3.090E+1	5.424E+1
-6.809E-2	3.043E+1	5.466E+1
-6.809E-2	3.053E+1	5.445E+1
-6.809E-2	3.051E+1	5.453E+1
-7.133E-2	3.048E+1	5.459E+1
-6.971E-2	3.061E+1	5.450E+1
-6.484E-2	3.073E+1	5.440E+1
-6.809E-2	3.060E+1	5.467E+1
-6.809E-2	3.058E+1	5.449E+1
-6.809E-2	3.033E+1	5.446E+1
-6.646E-2	3.063E+1	5.424E+1
-6.809E-2	3.066E+1	5.439E+1
-6.971E-2	3.050E+1	5.439E+1
-7.133E-2	3.069E+1	5.431E+1
-6.322E-2	3.044E+1	5.439E+1
-6.971E-2	3.041E+1	5.455E+1
-6.971E-2	3.060E+1	5.427E+1
-6.809E-2	3.053E+1	5.461E+1
-6.646E-2	3.074E+1	5.430E+1
-6.971E-2	3.045E+1	5.467E+1
-7.133E-2	3.074E+1	5.426E+1
-6.971E-2	3.044E+1	5.462E+1
-6.484E-2	3.050E+1	5.429E+1
-6.971E-2	3.058E+1	5.435E+1
-6.971E-2	3.069E+1	5.440E+1
-6.809E-2	3.040E+1	5.444E+1
-6.646E-2	3.043E+1	5.445E+1
-6.646E-2	3.028E+1	5.419E+1
-7.133E-2	3.040E+1	5.427E+1
-6.809E-2	3.074E+1	5.444E+1
-6.809E-2	3.070E+1	5.449E+1
-6.809E-2	3.047E+1	5.445E+1
-7.133E-2	3.050E+1	5.448E+1
-6.646E-2	3.057E+1	5.465E+1
-6.484E-2	3.073E+1	5.445E+1
-6.971E-2	3.065E+1	5.440E+1
-7.295E-2	3.048E+1	5.435E+1
-6.809E-2	3.058E+1	5.465E+1
-6.971E-2	3.047E+1	5.437E+1
-6.646E-2	3.052E+1	5.459E+1
-6.646E-2	3.053E+1	5.466E+1
-6.809E-2	3.053E+1	5.443E+1
-6.809E-2	3.053E+1	5.464E+1
-6.809E-2	3.048E+1	5.451E+1
-7.295E-2	3.070E+1	5.454E+1
-6.971E-2	3.068E+1	5.422E+1
-6.971E-2	3.054E+1	5.461E+1
-6.646E-2	3.059E+1	5.417E+1
[truncated: 105,967 more rows]
