# Supplementary material for: Improved ANAP incorporation and VCF analysis reveal details of P2X7 current facilitation and a limited conformational interplay between ATP binding and the intracellular ballast domain
Source: eLife. 2023 Jan 4;12:e82479. doi: 10.7554/eLife.82479 (PMC9859053; doi:10.7554/eLife.82479)
Supplement: Figure 6—figure supplement 1—source data 1. [file elife-82479-fig6-figsupp1-data1.zip › Figure-6_figure-supplement-1_source-data-1/Fig-6_fig-suppl-1_C1_22b01#34.csv]

-7.620E-2	3.900E-2	6.731E+0
-7.133E-2	3.900E-2	6.741E+0
-6.971E-2	3.900E-2	6.777E+0
-7.133E-2	3.900E-2	6.734E+0
-7.133E-2	3.576E-2	6.744E+0
-7.295E-2	4.224E-2	6.715E+0
-6.809E-2	3.576E-2	6.751E+0
-7.133E-2	4.224E-2	6.608E+0
-7.620E-2	3.900E-2	6.790E+0
-6.971E-2	3.576E-2	6.738E+0
-6.971E-2	4.549E-2	6.692E+0
-7.133E-2	3.251E-2	6.709E+0
-7.133E-2	3.576E-2	6.741E+0
-7.133E-2	3.576E-2	6.673E+0
-6.809E-2	3.576E-2	6.686E+0
-7.295E-2	3.576E-2	6.722E+0
-6.971E-2	4.549E-2	6.692E+0
-7.295E-2	3.900E-2	6.731E+0
-6.971E-2	3.251E-2	6.715E+0
-7.295E-2	4.549E-2	6.637E+0
-7.133E-2	3.576E-2	6.812E+0
-7.295E-2	2.278E-2	6.747E+0
-6.971E-2	3.576E-2	6.660E+0
-7.133E-2	3.251E-2	6.751E+0
-7.133E-2	3.900E-2	6.572E+0
-7.133E-2	4.224E-2	6.773E+0
-6.809E-2	4.549E-2	6.666E+0
-7.133E-2	4.224E-2	6.757E+0
-7.295E-2	3.576E-2	6.747E+0
-7.295E-2	3.900E-2	6.764E+0
-6.809E-2	3.900E-2	6.796E+0
-6.646E-2	3.900E-2	6.644E+0
-6.809E-2	3.900E-2	6.825E+0
-6.971E-2	4.873E-2	6.728E+0
-6.809E-2	3.900E-2	6.702E+0
-6.971E-2	3.576E-2	6.734E+0
-7.620E-2	4.224E-2	6.689E+0
-7.133E-2	4.224E-2	6.725E+0
-7.133E-2	3.576E-2	6.657E+0
-6.646E-2	3.576E-2	6.738E+0
-7.295E-2	3.900E-2	6.754E+0
-6.971E-2	3.900E-2	6.715E+0
-6.809E-2	2.927E-2	6.741E+0
-6.971E-2	3.900E-2	6.689E+0
-7.457E-2	4.873E-2	6.640E+0
-6.971E-2	3.900E-2	6.637E+0
-6.971E-2	4.873E-2	6.747E+0
-7.295E-2	4.224E-2	6.660E+0
-7.620E-2	3.251E-2	6.692E+0
-6.971E-2	3.900E-2	6.702E+0
-6.971E-2	4.224E-2	6.631E+0
-7.133E-2	3.576E-2	6.842E+0
-7.295E-2	4.224E-2	6.738E+0
-7.295E-2	3.900E-2	6.760E+0
-6.809E-2	2.602E-2	6.683E+0
-7.133E-2	3.251E-2	6.731E+0
-7.295E-2	4.224E-2	6.692E+0
-7.133E-2	4.224E-2	6.751E+0
-6.971E-2	3.900E-2	6.722E+0
-7.133E-2	3.900E-2	6.728E+0
-7.295E-2	4.224E-2	6.725E+0
-7.133E-2	3.251E-2	6.767E+0
-6.971E-2	2.927E-2	6.634E+0
-7.133E-2	3.900E-2	6.757E+0
-7.295E-2	4.224E-2	6.751E+0
-7.295E-2	3.900E-2	6.673E+0
-6.809E-2	3.900E-2	6.738E+0
-6.971E-2	4.873E-2	6.770E+0
-7.133E-2	3.900E-2	6.715E+0
-7.295E-2	3.576E-2	6.546E+0
-6.971E-2	3.576E-2	6.670E+0
-6.971E-2	3.251E-2	6.715E+0
-7.133E-2	3.576E-2	6.829E+0
-7.295E-2	4.549E-2	6.689E+0
-6.971E-2	3.900E-2	6.738E+0
-7.133E-2	4.873E-2	6.725E+0
-7.295E-2	4.224E-2	6.738E+0
-7.133E-2	3.576E-2	6.699E+0
-6.971E-2	3.576E-2	6.673E+0
-6.809E-2	4.224E-2	6.744E+0
-7.295E-2	4.549E-2	6.764E+0
-7.295E-2	3.576E-2	6.660E+0
-6.971E-2	3.576E-2	6.686E+0
-6.971E-2	3.900E-2	6.660E+0
-7.295E-2	4.224E-2	6.663E+0
-7.133E-2	3.900E-2	6.718E+0
-6.971E-2	3.251E-2	6.683E+0
-7.133E-2	4.224E-2	6.705E+0
-7.295E-2	3.900E-2	6.848E+0
-6.971E-2	4.224E-2	6.734E+0
-6.971E-2	3.576E-2	6.702E+0
-6.971E-2	3.576E-2	6.676E+0
-6.971E-2	3.900E-2	6.744E+0
-7.133E-2	4.873E-2	6.731E+0
-6.971E-2	4.224E-2	6.712E+0
-6.971E-2	3.576E-2	6.809E+0
-7.295E-2	3.576E-2	6.770E+0
-6.809E-2	4.873E-2	6.709E+0
-6.809E-2	3.900E-2	6.660E+0
-7.295E-2	3.900E-2	6.647E+0
-6.971E-2	4.549E-2	6.637E+0
-6.971E-2	4.549E-2	6.699E+0
-7.295E-2	3.576E-2	6.699E+0
-7.133E-2	3.900E-2	6.744E+0
-7.457E-2	3.900E-2	6.657E+0
-7.295E-2	3.576E-2	6.718E+0
-6.809E-2	3.576E-2	6.598E+0
-7.133E-2	4.224E-2	6.673E+0
-7.457E-2	3.900E-2	6.640E+0
-7.133E-2	4.224E-2	6.731E+0
-6.809E-2	3.900E-2	6.686E+0
-7.133E-2	3.251E-2	6.650E+0
-7.457E-2	4.224E-2	6.696E+0
-7.295E-2	4.549E-2	6.566E+0
-6.809E-2	4.873E-2	6.718E+0
-7.295E-2	3.576E-2	6.767E+0
-7.457E-2	3.576E-2	6.731E+0
-7.295E-2	4.224E-2	6.790E+0
-6.971E-2	3.576E-2	6.722E+0
-7.133E-2	3.576E-2	6.738E+0
-7.295E-2	3.576E-2	6.709E+0
-6.971E-2	4.224E-2	6.754E+0
-6.646E-2	3.900E-2	6.601E+0
-7.133E-2	3.251E-2	6.715E+0
-7.133E-2	4.873E-2	6.744E+0
-7.295E-2	4.224E-2	6.757E+0
-6.809E-2	3.900E-2	6.637E+0
-7.133E-2	4.549E-2	6.725E+0
-7.457E-2	3.900E-2	6.773E+0
-6.971E-2	2.927E-2	6.705E+0
-6.971E-2	3.900E-2	6.783E+0
-6.971E-2	3.900E-2	6.741E+0
-7.133E-2	4.224E-2	6.744E+0
-7.133E-2	3.251E-2	6.647E+0
-7.295E-2	3.900E-2	6.705E+0
-7.133E-2	3.251E-2	6.741E+0
-6.971E-2	4.549E-2	6.692E+0
-7.133E-2	4.873E-2	6.689E+0
-6.809E-2	3.900E-2	6.653E+0
-6.971E-2	4.549E-2	6.786E+0
-7.295E-2	3.900E-2	6.770E+0
-7.133E-2	4.224E-2	6.796E+0
-6.971E-2	4.873E-2	6.696E+0
-6.971E-2	3.251E-2	6.689E+0
-7.295E-2	3.900E-2	6.670E+0
-6.646E-2	4.549E-2	6.734E+0
-6.484E-2	4.224E-2	6.738E+0
-6.646E-2	3.251E-2	6.657E+0
-7.295E-2	3.900E-2	6.689E+0
-7.295E-2	4.224E-2	6.660E+0
-6.809E-2	4.224E-2	6.705E+0
-7.133E-2	2.927E-2	6.679E+0
-7.457E-2	3.251E-2	6.764E+0
-7.295E-2	4.549E-2	6.832E+0
-6.971E-2	3.576E-2	6.786E+0
-7.295E-2	3.900E-2	6.705E+0
-7.295E-2	3.576E-2	6.663E+0
-6.971E-2	3.900E-2	6.741E+0
-6.809E-2	3.251E-2	6.809E+0
-6.809E-2	4.549E-2	6.793E+0
-7.133E-2	4.224E-2	6.702E+0
-6.971E-2	3.251E-2	6.650E+0
-6.809E-2	3.251E-2	6.793E+0
-6.971E-2	3.576E-2	6.614E+0
-7.457E-2	3.900E-2	6.715E+0
-6.971E-2	4.549E-2	6.670E+0
-6.809E-2	4.224E-2	6.712E+0
-7.295E-2	4.224E-2	6.725E+0
-7.295E-2	4.873E-2	6.767E+0
-7.133E-2	3.251E-2	6.747E+0
-6.971E-2	4.549E-2	6.858E+0
-6.809E-2	4.224E-2	6.741E+0
-7.295E-2	4.224E-2	6.741E+0
-7.133E-2	4.224E-2	6.754E+0
-6.971E-2	3.900E-2	6.702E+0
-6.809E-2	3.900E-2	6.744E+0
-7.133E-2	4.549E-2	6.637E+0
-7.133E-2	3.576E-2	6.734E+0
-6.809E-2	4.549E-2	6.666E+0
-7.133E-2	3.900E-2	6.757E+0
-7.295E-2	3.900E-2	6.764E+0
-7.133E-2	3.576E-2	6.624E+0
-6.971E-2	4.224E-2	6.728E+0
-6.809E-2	3.576E-2	6.803E+0
-7.133E-2	4.224E-2	6.747E+0
-7.133E-2	3.576E-2	6.777E+0
-6.646E-2	4.224E-2	6.611E+0
-6.809E-2	3.576E-2	6.773E+0
-7.295E-2	3.576E-2	6.777E+0
-7.295E-2	3.576E-2	6.699E+0
-6.809E-2	4.224E-2	6.670E+0
-7.133E-2	3.900E-2	6.676E+0
-6.971E-2	4.224E-2	6.747E+0
-7.295E-2	3.251E-2	6.663E+0
-6.971E-2	4.224E-2	6.705E+0
-7.295E-2	4.549E-2	6.679E+0
-7.295E-2	3.576E-2	6.689E+0
-6.971E-2	4.549E-2	6.666E+0
-6.971E-2	4.224E-2	6.777E+0
-6.971E-2	3.900E-2	6.738E+0
-7.295E-2	3.576E-2	6.702E+0
-7.133E-2	4.549E-2	6.734E+0
-6.971E-2	3.576E-2	6.624E+0
-6.971E-2	4.549E-2	6.747E+0
-7.295E-2	3.900E-2	6.631E+0
-7.295E-2	3.900E-2	6.812E+0
-6.809E-2	3.900E-2	6.728E+0
-7.133E-2	3.576E-2	6.644E+0
-7.295E-2	3.251E-2	6.686E+0
-6.971E-2	3.251E-2	6.731E+0
-6.971E-2	3.900E-2	6.790E+0
-6.971E-2	4.224E-2	6.777E+0
-7.133E-2	4.224E-2	6.786E+0
-6.971E-2	3.576E-2	6.650E+0
-6.646E-2	3.900E-2	6.692E+0
-6.971E-2	4.224E-2	6.696E+0
-7.295E-2	4.224E-2	6.734E+0
-7.295E-2	4.549E-2	6.747E+0
-6.809E-2	3.576E-2	6.712E+0
-6.809E-2	3.576E-2	6.692E+0
-7.133E-2	4.873E-2	6.666E+0
-7.457E-2	3.576E-2	6.715E+0
-6.809E-2	3.251E-2	6.780E+0
-6.809E-2	3.251E-2	6.764E+0
-7.295E-2	3.900E-2	6.699E+0
-7.295E-2	3.576E-2	6.819E+0
-7.133E-2	4.549E-2	6.728E+0
-7.295E-2	3.251E-2	6.725E+0
-7.133E-2	4.549E-2	6.679E+0
-7.133E-2	4.873E-2	6.731E+0
-6.809E-2	3.900E-2	6.777E+0
-6.971E-2	4.549E-2	6.725E+0
-7.295E-2	3.576E-2	6.712E+0
-7.133E-2	3.251E-2	6.722E+0
-6.971E-2	3.900E-2	6.692E+0
-6.809E-2	4.549E-2	6.718E+0
-7.295E-2	3.900E-2	6.764E+0
-7.133E-2	2.927E-2	6.725E+0
-6.646E-2	3.900E-2	6.670E+0
-6.971E-2	3.576E-2	6.796E+0
-7.295E-2	3.576E-2	6.777E+0
-7.295E-2	4.224E-2	6.741E+0
-6.971E-2	3.251E-2	6.692E+0
-6.646E-2	3.900E-2	6.757E+0
-7.457E-2	3.576E-2	6.773E+0
-7.133E-2	2.927E-2	6.699E+0
-6.809E-2	3.576E-2	6.689E+0
-7.133E-2	2.927E-2	6.605E+0
-7.295E-2	4.224E-2	6.718E+0
-7.295E-2	3.900E-2	6.754E+0
-7.295E-2	4.549E-2	6.709E+0
-7.133E-2	2.927E-2	6.715E+0
-7.295E-2	4.549E-2	6.874E+0
-7.133E-2	4.549E-2	6.760E+0
-6.971E-2	3.251E-2	6.673E+0
-6.971E-2	4.224E-2	6.657E+0
-7.295E-2	3.251E-2	6.751E+0
-7.295E-2	3.900E-2	6.653E+0
-6.809E-2	3.251E-2	6.718E+0
-6.809E-2	2.927E-2	6.660E+0
-7.133E-2	3.576E-2	6.835E+0
-6.971E-2	3.576E-2	6.786E+0
-6.971E-2	4.224E-2	6.777E+0
-6.971E-2	4.224E-2	6.793E+0
-7.295E-2	4.549E-2	6.709E+0
-7.133E-2	4.224E-2	6.747E+0
-6.971E-2	3.900E-2	6.806E+0
-6.971E-2	3.576E-2	6.728E+0
-7.620E-2	4.224E-2	6.741E+0
-7.133E-2	4.224E-2	6.650E+0
-6.809E-2	2.927E-2	6.676E+0
-7.295E-2	4.224E-2	6.663E+0
-7.295E-2	3.576E-2	6.744E+0
-7.295E-2	3.251E-2	6.718E+0
-7.295E-2	4.224E-2	6.709E+0
-6.971E-2	3.900E-2	6.722E+0
-6.971E-2	3.251E-2	6.673E+0
-7.133E-2	3.576E-2	6.611E+0
-6.971E-2	3.576E-2	6.796E+0
-6.809E-2	3.900E-2	6.786E+0
-7.620E-2	4.224E-2	6.709E+0
-7.133E-2	3.576E-2	6.608E+0
-6.809E-2	4.224E-2	6.757E+0
-6.971E-2	4.224E-2	6.780E+0
-7.457E-2	4.549E-2	6.728E+0
-7.133E-2	4.224E-2	6.773E+0
-6.809E-2	4.224E-2	6.786E+0
-7.133E-2	3.251E-2	6.608E+0
-7.295E-2	3.251E-2	6.754E+0
-6.971E-2	3.900E-2	6.760E+0
-6.809E-2	4.224E-2	6.624E+0
-7.133E-2	4.549E-2	6.647E+0
-7.295E-2	4.549E-2	6.790E+0
-7.133E-2	3.576E-2	6.747E+0
-6.971E-2	3.900E-2	6.799E+0
-7.133E-2	4.224E-2	6.812E+0
-7.457E-2	3.576E-2	6.738E+0
-7.295E-2	4.224E-2	6.712E+0
-7.133E-2	3.900E-2	6.773E+0
-6.971E-2	3.576E-2	6.728E+0
-7.457E-2	3.576E-2	6.825E+0
-7.295E-2	4.873E-2	6.734E+0
-6.971E-2	3.900E-2	6.683E+0
-6.971E-2	4.224E-2	6.738E+0
-7.295E-2	4.224E-2	6.676E+0
-6.971E-2	2.927E-2	6.686E+0
-7.133E-2	3.900E-2	6.640E+0
-6.809E-2	3.251E-2	6.653E+0
-7.133E-2	3.576E-2	6.640E+0
-6.971E-2	3.900E-2	6.692E+0
-6.971E-2	2.927E-2	6.686E+0
-6.971E-2	3.576E-2	6.757E+0
-6.971E-2	3.900E-2	6.722E+0
-7.133E-2	4.224E-2	6.751E+0
-6.971E-2	3.900E-2	6.760E+0
-6.971E-2	4.224E-2	6.579E+0
-6.971E-2	3.900E-2	6.699E+0
-7.295E-2	3.900E-2	6.556E+0
-6.809E-2	3.900E-2	6.754E+0
-6.646E-2	4.549E-2	6.770E+0
-7.295E-2	3.576E-2	6.738E+0
-7.295E-2	3.576E-2	6.764E+0
-6.646E-2	3.900E-2	6.793E+0
-7.133E-2	3.900E-2	6.705E+0
-7.133E-2	4.224E-2	6.631E+0
-7.295E-2	4.224E-2	6.786E+0
-6.809E-2	4.224E-2	6.773E+0
-6.971E-2	3.576E-2	6.676E+0
-7.295E-2	4.224E-2	6.731E+0
-7.457E-2	4.224E-2	6.692E+0
-6.971E-2	3.900E-2	6.705E+0
-6.971E-2	3.251E-2	6.660E+0
-7.295E-2	4.549E-2	6.722E+0
-7.133E-2	3.576E-2	6.783E+0
-6.809E-2	4.224E-2	6.686E+0
-6.971E-2	3.251E-2	6.734E+0
-7.295E-2	4.224E-2	6.699E+0
-7.457E-2	3.251E-2	6.734E+0
-6.809E-2	4.224E-2	6.738E+0
-6.971E-2	4.873E-2	6.757E+0
-7.295E-2	4.549E-2	6.598E+0
-7.457E-2	3.251E-2	6.809E+0
-6.971E-2	3.251E-2	6.855E+0
-6.971E-2	3.900E-2	6.829E+0
-7.295E-2	3.900E-2	6.741E+0
-7.295E-2	4.549E-2	6.741E+0
-6.971E-2	3.900E-2	6.842E+0
-7.295E-2	3.576E-2	6.747E+0
-6.971E-2	4.549E-2	6.725E+0
-7.133E-2	4.873E-2	6.760E+0
-6.646E-2	4.224E-2	6.816E+0
-7.295E-2	4.224E-2	6.728E+0
-7.133E-2	4.224E-2	6.738E+0
-7.133E-2	4.224E-2	6.608E+0
-6.971E-2	4.549E-2	6.627E+0
-6.971E-2	3.900E-2	6.809E+0
-7.295E-2	5.198E-2	6.650E+0
-7.295E-2	4.549E-2	6.816E+0
-6.646E-2	4.224E-2	6.686E+0
-6.809E-2	3.576E-2	6.718E+0
-7.133E-2	3.251E-2	6.734E+0
-6.971E-2	4.549E-2	6.686E+0
-6.809E-2	3.576E-2	6.725E+0
-7.295E-2	4.549E-2	6.741E+0
-7.295E-2	4.873E-2	6.689E+0
-7.133E-2	3.576E-2	6.793E+0
-6.971E-2	3.900E-2	6.673E+0
-7.133E-2	3.576E-2	6.715E+0
-7.295E-2	3.251E-2	6.725E+0
-7.133E-2	4.224E-2	6.751E+0
-6.971E-2	4.224E-2	6.718E+0
-7.133E-2	4.224E-2	6.760E+0
-7.133E-2	4.224E-2	6.712E+0
-7.133E-2	4.224E-2	6.773E+0
-6.971E-2	4.224E-2	6.734E+0
-6.971E-2	3.576E-2	6.608E+0
-7.133E-2	4.224E-2	6.676E+0
-7.133E-2	4.549E-2	6.718E+0
-6.971E-2	4.224E-2	7.218E+0
-6.646E-2	4.549E-2	7.935E+0
-7.295E-2	4.224E-2	7.082E+0
-7.295E-2	4.224E-2	6.747E+0
-6.809E-2	4.224E-2	6.738E+0
-7.133E-2	3.900E-2	6.809E+0
-7.133E-2	3.900E-2	6.747E+0
-7.295E-2	3.900E-2	6.773E+0
-6.971E-2	4.224E-2	6.692E+0
-6.971E-2	4.224E-2	6.777E+0
-7.133E-2	3.900E-2	6.731E+0
-7.295E-2	4.224E-2	6.692E+0
-6.809E-2	3.576E-2	6.747E+0
-6.809E-2	3.900E-2	6.799E+0
-7.133E-2	3.576E-2	6.709E+0
-7.457E-2	3.900E-2	6.712E+0
-6.971E-2	3.576E-2	6.699E+0
-6.971E-2	2.927E-2	6.731E+0
-7.133E-2	3.900E-2	6.793E+0
-7.295E-2	3.576E-2	6.712E+0
-6.809E-2	2.927E-2	6.747E+0
-7.133E-2	3.576E-2	6.728E+0
-7.295E-2	4.549E-2	6.780E+0
-7.295E-2	4.873E-2	6.676E+0
-6.971E-2	4.224E-2	6.718E+0
-6.971E-2	4.224E-2	6.660E+0
-7.133E-2	3.900E-2	6.747E+0
-6.971E-2	3.576E-2	6.738E+0
-6.646E-2	3.251E-2	6.731E+0
-7.133E-2	2.927E-2	6.738E+0
-7.457E-2	3.900E-2	6.751E+0
-6.971E-2	4.549E-2	6.767E+0
-6.809E-2	3.576E-2	6.851E+0
-6.971E-2	4.224E-2	6.780E+0
-7.295E-2	3.576E-2	6.699E+0
-7.133E-2	4.224E-2	6.777E+0
-7.133E-2	3.576E-2	6.799E+0
-6.971E-2	2.927E-2	6.738E+0
-7.295E-2	2.602E-2	6.738E+0
-6.971E-2	4.224E-2	6.845E+0
-6.646E-2	4.224E-2	6.731E+0
-6.809E-2	4.224E-2	6.867E+0
-7.457E-2	3.900E-2	6.819E+0
-7.133E-2	3.251E-2	6.780E+0
-6.809E-2	3.251E-2	6.738E+0
-6.971E-2	3.900E-2	6.777E+0
-7.133E-2	4.549E-2	6.683E+0
-6.971E-2	3.576E-2	6.715E+0
-7.133E-2	3.576E-2	6.744E+0
-6.971E-2	2.602E-2	6.790E+0
-7.295E-2	3.576E-2	6.738E+0
-7.133E-2	3.900E-2	6.770E+0
-6.809E-2	3.251E-2	6.702E+0
-6.809E-2	3.900E-2	6.806E+0
-7.133E-2	3.900E-2	6.786E+0
-7.457E-2	4.549E-2	6.696E+0
-6.809E-2	3.900E-2	6.757E+0
-6.971E-2	3.900E-2	6.825E+0
-6.971E-2	3.900E-2	6.663E+0
-7.295E-2	4.873E-2	6.803E+0
-7.133E-2	3.576E-2	6.660E+0
-6.971E-2	4.224E-2	6.760E+0
-7.133E-2	4.224E-2	6.877E+0
-7.295E-2	3.576E-2	6.874E+0
-7.133E-2	3.900E-2	6.803E+0
-7.133E-2	4.549E-2	6.783E+0
-7.133E-2	4.224E-2	6.760E+0
-6.971E-2	3.576E-2	6.786E+0
-6.809E-2	4.549E-2	6.657E+0
-7.133E-2	3.576E-2	6.692E+0
-7.133E-2	3.576E-2	6.686E+0
-7.457E-2	3.576E-2	6.579E+0
-6.971E-2	2.602E-2	6.627E+0
-7.133E-2	3.900E-2	6.679E+0
-6.971E-2	3.576E-2	6.611E+0
-6.971E-2	3.900E-2	6.741E+0
-6.809E-2	3.576E-2	6.744E+0
-6.971E-2	2.927E-2	6.803E+0
-7.295E-2	3.900E-2	6.786E+0
-7.295E-2	4.224E-2	6.803E+0
-6.809E-2	3.576E-2	6.718E+0
-6.809E-2	3.900E-2	6.780E+0
-7.457E-2	3.900E-2	6.627E+0
-7.133E-2	4.224E-2	6.747E+0
-6.809E-2	3.900E-2	6.806E+0
-6.646E-2	4.549E-2	6.696E+0
-6.971E-2	3.576E-2	6.773E+0
-7.295E-2	3.900E-2	6.670E+0
-6.971E-2	3.576E-2	6.764E+0
-6.809E-2	3.900E-2	6.741E+0
-7.295E-2	3.900E-2	6.734E+0
-7.133E-2	3.576E-2	6.663E+0
-6.646E-2	3.251E-2	6.657E+0
-6.971E-2	3.576E-2	6.653E+0
-7.295E-2	3.900E-2	6.747E+0
-7.133E-2	2.927E-2	6.738E+0
-6.646E-2	4.549E-2	6.670E+0
-6.971E-2	3.576E-2	6.705E+0
-7.457E-2	4.224E-2	6.679E+0
-7.133E-2	4.224E-2	6.718E+0
-6.971E-2	3.251E-2	6.712E+0
-6.971E-2	3.576E-2	6.754E+0
-7.295E-2	3.900E-2	6.757E+0
-6.971E-2	3.251E-2	6.715E+0
-6.971E-2	2.927E-2	6.670E+0
-6.809E-2	3.900E-2	6.734E+0
-7.295E-2	4.224E-2	6.874E+0
-7.295E-2	3.900E-2	6.845E+0
-6.809E-2	3.576E-2	6.709E+0
-6.971E-2	3.576E-2	6.728E+0
-7.133E-2	4.873E-2	6.673E+0
-7.295E-2	4.224E-2	6.631E+0
-6.809E-2	4.224E-2	6.819E+0
-6.971E-2	4.224E-2	6.676E+0
-7.457E-2	3.900E-2	6.624E+0
-7.457E-2	3.251E-2	6.754E+0
-6.971E-2	3.576E-2	6.738E+0
-6.809E-2	3.576E-2	6.712E+0
-7.133E-2	3.251E-2	6.595E+0
-7.295E-2	2.927E-2	6.799E+0
-6.809E-2	3.576E-2	6.725E+0
-7.133E-2	3.900E-2	6.757E+0
-7.295E-2	3.251E-2	6.803E+0
-7.133E-2	3.576E-2	6.734E+0
-7.133E-2	2.927E-2	6.767E+0
-6.809E-2	3.251E-2	6.760E+0
-7.133E-2	3.900E-2	6.702E+0
-7.295E-2	4.224E-2	6.699E+0
-6.809E-2	3.251E-2	6.816E+0
-6.971E-2	3.251E-2	6.676E+0
-7.457E-2	3.900E-2	6.679E+0
-7.295E-2	4.224E-2	6.657E+0
-6.484E-2	3.251E-2	6.647E+0
-7.133E-2	4.224E-2	6.754E+0
-6.971E-2	3.900E-2	6.679E+0
-7.133E-2	3.576E-2	6.718E+0
-6.809E-2	3.251E-2	6.747E+0
-6.809E-2	3.576E-2	6.712E+0
-7.295E-2	3.900E-2	6.670E+0
-7.295E-2	3.900E-2	6.767E+0
-6.809E-2	3.900E-2	6.747E+0
-7.295E-2	3.900E-2	6.764E+0
-7.133E-2	2.927E-2	6.764E+0
-7.133E-2	3.251E-2	6.783E+0
-6.971E-2	3.900E-2	6.702E+0
-6.646E-2	3.251E-2	6.712E+0
-7.457E-2	3.900E-2	6.666E+0
-6.971E-2	4.873E-2	6.793E+0
-6.809E-2	3.900E-2	6.783E+0
-6.971E-2	3.900E-2	6.767E+0
-7.457E-2	3.576E-2	6.770E+0
-7.295E-2	3.900E-2	6.767E+0
-6.809E-2	4.549E-2	6.751E+0
-6.809E-2	3.576E-2	6.848E+0
-7.295E-2	3.900E-2	6.790E+0
-7.133E-2	3.900E-2	6.666E+0
-6.809E-2	3.576E-2	6.673E+0
-6.971E-2	3.900E-2	6.611E+0
-7.295E-2	4.549E-2	6.634E+0
-7.295E-2	4.224E-2	6.712E+0
-6.484E-2	3.576E-2	6.683E+0
-7.295E-2	3.251E-2	6.803E+0
-7.295E-2	3.900E-2	6.790E+0
-7.295E-2	3.576E-2	6.790E+0
-6.646E-2	3.576E-2	6.696E+0
-6.971E-2	4.224E-2	6.734E+0
-7.295E-2	3.576E-2	6.725E+0
-6.971E-2	3.251E-2	6.715E+0
-6.809E-2	3.900E-2	6.614E+0
-6.809E-2	4.224E-2	6.718E+0
-6.971E-2	4.224E-2	6.790E+0
-7.295E-2	3.251E-2	6.611E+0
-6.971E-2	3.900E-2	6.715E+0
-6.971E-2	3.576E-2	6.770E+0
-7.133E-2	3.900E-2	6.715E+0
-7.457E-2	3.576E-2	6.809E+0
-6.484E-2	3.576E-2	6.793E+0
-6.971E-2	3.251E-2	6.709E+0
-6.971E-2	3.900E-2	6.738E+0
-6.971E-2	3.251E-2	6.728E+0
-6.646E-2	4.549E-2	6.744E+0
-6.809E-2	3.900E-2	6.725E+0
-6.971E-2	3.900E-2	6.728E+0
-7.295E-2	4.224E-2	6.657E+0
-6.646E-2	3.900E-2	6.751E+0
-6.971E-2	3.900E-2	6.660E+0
-7.295E-2	3.900E-2	6.747E+0
-7.295E-2	3.576E-2	6.627E+0
-6.809E-2	3.900E-2	6.741E+0
-6.809E-2	4.873E-2	6.699E+0
-7.295E-2	3.576E-2	6.764E+0
-7.133E-2	3.576E-2	6.718E+0
-6.809E-2	4.224E-2	6.764E+0
-7.133E-2	3.251E-2	6.718E+0
-7.295E-2	3.576E-2	6.718E+0
-7.133E-2	3.900E-2	6.786E+0
-7.133E-2	3.251E-2	6.705E+0
-6.646E-2	3.251E-2	6.760E+0
-6.971E-2	3.900E-2	6.741E+0
-7.457E-2	4.873E-2	6.731E+0
-6.809E-2	3.900E-2	6.799E+0
-7.295E-2	4.224E-2	6.731E+0
-6.971E-2	3.576E-2	6.712E+0
-6.809E-2	2.278E-2	6.770E+0
-6.809E-2	4.224E-2	6.673E+0
-6.646E-2	4.224E-2	6.783E+0
-7.133E-2	3.576E-2	6.702E+0
-7.133E-2	3.576E-2	6.773E+0
-6.809E-2	3.576E-2	6.715E+0
-6.809E-2	3.251E-2	6.728E+0
-7.133E-2	3.900E-2	6.825E+0
-6.971E-2	3.251E-2	6.786E+0
-7.133E-2	3.576E-2	6.773E+0
-6.646E-2	3.251E-2	6.712E+0
-7.295E-2	3.900E-2	6.747E+0
-6.971E-2	4.224E-2	6.728E+0
-6.971E-2	3.576E-2	6.731E+0
-6.809E-2	4.549E-2	6.712E+0
-7.295E-2	4.224E-2	6.777E+0
-7.133E-2	3.251E-2	6.657E+0
-6.646E-2	4.224E-2	6.848E+0
-6.809E-2	4.224E-2	6.598E+0
-7.133E-2	4.224E-2	6.812E+0
-7.133E-2	4.224E-2	6.777E+0
-7.295E-2	4.549E-2	6.741E+0
-6.971E-2	4.873E-2	6.757E+0
-7.295E-2	2.927E-2	6.738E+0
-7.295E-2	3.900E-2	6.825E+0
-7.133E-2	3.900E-2	6.666E+0
-6.809E-2	4.224E-2	6.780E+0
-6.971E-2	3.576E-2	6.689E+0
-6.971E-2	3.251E-2	6.880E+0
-6.971E-2	4.873E-2	6.780E+0
-6.971E-2	3.900E-2	6.725E+0
-7.457E-2	4.224E-2	6.751E+0
-7.133E-2	4.224E-2	6.786E+0
-7.133E-2	3.576E-2	6.809E+0
-7.133E-2	3.900E-2	6.653E+0
-6.971E-2	3.900E-2	6.760E+0
-7.133E-2	3.576E-2	6.689E+0
-6.971E-2	4.549E-2	6.728E+0
-6.809E-2	4.549E-2	6.712E+0
-6.971E-2	4.549E-2	6.705E+0
-7.133E-2	4.549E-2	6.728E+0
-6.484E-2	4.549E-2	6.621E+0
-6.971E-2	4.224E-2	6.741E+0
-7.133E-2	3.900E-2	6.699E+0
-7.295E-2	3.900E-2	6.848E+0
-6.971E-2	2.927E-2	6.670E+0
-6.809E-2	4.549E-2	6.783E+0
-7.457E-2	4.224E-2	6.764E+0
-6.809E-2	3.900E-2	6.825E+0
-7.133E-2	4.549E-2	6.793E+0
-6.646E-2	2.927E-2	6.715E+0
-7.295E-2	4.224E-2	6.767E+0
-7.133E-2	4.224E-2	6.903E+0
-7.295E-2	3.576E-2	6.751E+0
-6.809E-2	4.224E-2	6.712E+0
-7.295E-2	4.549E-2	6.773E+0
-6.971E-2	4.224E-2	6.744E+0
-6.971E-2	4.224E-2	6.741E+0
-6.971E-2	3.251E-2	6.705E+0
-7.133E-2	3.900E-2	6.702E+0
-7.133E-2	3.900E-2	6.757E+0
-7.133E-2	3.251E-2	6.696E+0
-6.646E-2	4.224E-2	6.712E+0
-7.295E-2	3.576E-2	6.786E+0
-7.457E-2	4.549E-2	6.760E+0
-6.809E-2	3.900E-2	6.614E+0
-6.971E-2	3.251E-2	6.803E+0
-7.295E-2	3.900E-2	6.790E+0
-7.133E-2	4.224E-2	6.718E+0
-6.646E-2	4.224E-2	6.760E+0
-6.971E-2	4.224E-2	6.754E+0
-7.295E-2	4.224E-2	6.744E+0
-7.457E-2	5.522E-2	6.731E+0
-6.971E-2	3.576E-2	6.731E+0
-6.809E-2	3.576E-2	6.757E+0
-7.457E-2	4.549E-2	6.618E+0
-6.971E-2	3.576E-2	6.670E+0
-6.484E-2	3.576E-2	6.699E+0
-6.971E-2	4.224E-2	6.770E+0
-7.133E-2	3.900E-2	6.793E+0
-7.295E-2	4.224E-2	6.809E+0
-6.971E-2	3.576E-2	6.734E+0
-6.809E-2	3.251E-2	6.705E+0
-7.295E-2	4.549E-2	6.689E+0
-7.295E-2	4.224E-2	6.803E+0
-6.971E-2	3.576E-2	6.705E+0
-6.971E-2	3.251E-2	6.796E+0
-6.971E-2	3.900E-2	6.744E+0
-6.971E-2	4.873E-2	6.696E+0
-6.809E-2	4.224E-2	6.734E+0
-6.971E-2	4.549E-2	6.734E+0
-6.971E-2	3.900E-2	6.764E+0
-7.133E-2	3.900E-2	6.829E+0
-6.809E-2	4.873E-2	6.764E+0
-7.133E-2	3.900E-2	6.900E+0
-7.295E-2	4.549E-2	6.657E+0
-7.133E-2	4.873E-2	6.699E+0
-6.971E-2	3.900E-2	6.744E+0
-6.809E-2	2.927E-2	6.760E+0
-7.620E-2	4.549E-2	6.696E+0
-7.457E-2	3.900E-2	6.790E+0
-6.646E-2	3.900E-2	6.751E+0
-6.971E-2	3.576E-2	6.676E+0
-7.295E-2	3.576E-2	6.812E+0
-7.457E-2	3.251E-2	6.799E+0
-6.646E-2	3.576E-2	6.858E+0
-7.133E-2	4.224E-2	6.786E+0
-7.457E-2	3.576E-2	6.738E+0
-7.295E-2	3.900E-2	6.751E+0
-6.971E-2	3.576E-2	6.754E+0
-6.646E-2	3.900E-2	6.627E+0
-7.295E-2	4.549E-2	6.773E+0
-7.133E-2	3.900E-2	6.806E+0
-6.971E-2	4.224E-2	6.747E+0
-7.133E-2	4.224E-2	6.754E+0
-6.971E-2	4.224E-2	6.796E+0
-6.971E-2	3.576E-2	6.822E+0
-7.133E-2	3.900E-2	6.822E+0
-6.809E-2	4.873E-2	6.631E+0
-7.295E-2	4.224E-2	6.773E+0
-7.295E-2	3.900E-2	6.832E+0
-6.646E-2	3.900E-2	6.725E+0
-6.971E-2	4.224E-2	6.696E+0
-7.133E-2	3.900E-2	6.734E+0
-7.133E-2	4.224E-2	6.709E+0
-6.809E-2	3.900E-2	6.728E+0
-6.646E-2	4.549E-2	6.744E+0
-7.133E-2	4.224E-2	6.780E+0
-6.971E-2	4.224E-2	6.780E+0
-7.133E-2	4.224E-2	6.783E+0
-6.809E-2	3.900E-2	6.744E+0
-6.971E-2	3.576E-2	6.683E+0
-6.971E-2	2.927E-2	6.705E+0
-6.646E-2	4.224E-2	6.764E+0
-6.971E-2	4.873E-2	6.663E+0
-7.133E-2	4.224E-2	6.825E+0
-7.133E-2	3.900E-2	6.741E+0
-6.646E-2	3.900E-2	6.728E+0
-6.646E-2	4.224E-2	6.712E+0
-6.971E-2	3.251E-2	6.744E+0
-7.295E-2	3.900E-2	6.845E+0
-6.809E-2	4.224E-2	6.812E+0
-6.646E-2	3.900E-2	6.747E+0
-7.295E-2	4.549E-2	6.790E+0
-7.133E-2	3.251E-2	6.657E+0
-7.133E-2	3.576E-2	6.790E+0
-6.971E-2	4.549E-2	6.754E+0
-7.133E-2	3.900E-2	6.679E+0
-7.457E-2	3.576E-2	6.780E+0
-6.646E-2	4.224E-2	6.702E+0
-7.133E-2	3.576E-2	6.773E+0
-6.971E-2	3.900E-2	6.686E+0
-7.457E-2	4.873E-2	6.731E+0
-6.809E-2	3.900E-2	6.803E+0
-6.809E-2	3.900E-2	6.812E+0
-7.295E-2	4.549E-2	6.722E+0
-7.295E-2	4.224E-2	6.751E+0
-7.133E-2	4.224E-2	6.744E+0
-6.971E-2	4.549E-2	6.747E+0
-7.295E-2	3.251E-2	6.806E+0
-7.457E-2	3.900E-2	6.747E+0
-6.971E-2	3.576E-2	6.705E+0
-6.971E-2	3.900E-2	6.747E+0
-7.133E-2	3.900E-2	6.770E+0
-6.971E-2	3.576E-2	6.835E+0
-6.646E-2	4.224E-2	6.796E+0
-6.971E-2	4.224E-2	6.731E+0
-7.133E-2	4.549E-2	6.728E+0
-7.295E-2	3.900E-2	6.812E+0
-6.971E-2	3.900E-2	6.718E+0
-6.971E-2	3.576E-2	6.851E+0
-7.133E-2	3.900E-2	6.712E+0
-7.457E-2	3.900E-2	6.702E+0
-6.809E-2	4.549E-2	6.816E+0
-6.809E-2	3.576E-2	6.783E+0
-7.133E-2	4.224E-2	6.796E+0
-6.971E-2	4.873E-2	6.689E+0
-7.133E-2	3.576E-2	6.777E+0
-6.809E-2	3.576E-2	6.666E+0
-7.133E-2	3.576E-2	6.728E+0
-6.971E-2	3.576E-2	6.699E+0
-6.809E-2	3.576E-2	6.751E+0
-6.646E-2	4.549E-2	6.816E+0
-7.295E-2	3.900E-2	6.722E+0
-7.133E-2	4.224E-2	6.767E+0
-6.971E-2	4.549E-2	6.741E+0
-6.809E-2	3.900E-2	6.867E+0
-7.295E-2	3.900E-2	6.712E+0
-7.295E-2	4.549E-2	6.699E+0
-6.646E-2	3.576E-2	6.809E+0
-6.971E-2	4.224E-2	6.851E+0
-6.809E-2	2.927E-2	6.741E+0
-6.971E-2	3.900E-2	6.709E+0
-6.809E-2	3.900E-2	6.877E+0
-6.646E-2	4.224E-2	6.819E+0
-7.133E-2	3.900E-2	6.751E+0
-7.295E-2	3.576E-2	6.689E+0
-6.971E-2	3.900E-2	6.848E+0
-6.971E-2	3.900E-2	6.653E+0
-6.971E-2	3.251E-2	6.786E+0
-7.133E-2	3.251E-2	6.754E+0
-6.971E-2	3.251E-2	6.734E+0
-6.809E-2	2.927E-2	6.764E+0
-6.971E-2	4.224E-2	6.773E+0
-7.295E-2	3.576E-2	6.660E+0
-6.971E-2	3.900E-2	6.773E+0
-6.809E-2	4.549E-2	6.764E+0
-7.133E-2	4.549E-2	6.767E+0
-7.295E-2	3.576E-2	6.796E+0
-6.809E-2	3.900E-2	6.890E+0
-6.971E-2	4.224E-2	6.773E+0
-7.133E-2	4.549E-2	6.705E+0
-7.133E-2	3.251E-2	6.867E+0
-6.809E-2	3.576E-2	6.718E+0
-6.809E-2	3.900E-2	6.744E+0
-7.295E-2	3.900E-2	6.816E+0
-7.133E-2	4.224E-2	6.790E+0
-7.133E-2	3.900E-2	6.812E+0
-6.971E-2	3.900E-2	6.754E+0
-7.295E-2	2.927E-2	6.699E+0
-6.971E-2	3.576E-2	6.783E+0
-7.133E-2	4.549E-2	6.731E+0
-6.971E-2	3.900E-2	6.673E+0
-6.971E-2	4.224E-2	6.773E+0
-7.295E-2	4.224E-2	6.715E+0
-7.133E-2	3.900E-2	6.803E+0
-6.809E-2	4.549E-2	6.754E+0
-6.809E-2	4.224E-2	6.871E+0
-7.295E-2	3.900E-2	6.780E+0
-6.971E-2	4.549E-2	6.806E+0
-6.809E-2	3.251E-2	6.747E+0
-7.295E-2	3.900E-2	6.618E+0
-6.971E-2	3.900E-2	6.754E+0
-7.133E-2	4.224E-2	6.819E+0
-6.484E-2	4.873E-2	6.757E+0
-6.971E-2	4.224E-2	6.757E+0
-7.133E-2	3.900E-2	6.851E+0
-7.133E-2	4.549E-2	6.829E+0
-6.809E-2	3.900E-2	6.819E+0
-7.457E-2	3.900E-2	6.644E+0
-7.133E-2	4.549E-2	6.686E+0
-6.809E-2	3.576E-2	6.709E+0
-6.971E-2	3.900E-2	6.718E+0
-6.971E-2	3.251E-2	6.709E+0
-7.133E-2	4.224E-2	6.725E+0
-7.133E-2	5.198E-2	6.851E+0
-6.646E-2	3.251E-2	6.803E+0
-6.971E-2	3.900E-2	6.705E+0
-7.133E-2	4.873E-2	6.741E+0
-6.971E-2	3.900E-2	6.728E+0
-6.971E-2	3.576E-2	6.734E+0
-7.295E-2	4.224E-2	6.783E+0
-7.295E-2	3.900E-2	6.861E+0
-6.809E-2	4.224E-2	6.777E+0
-6.646E-2	3.251E-2	6.822E+0
-6.809E-2	4.549E-2	6.770E+0
-6.971E-2	4.224E-2	6.786E+0
-6.971E-2	4.549E-2	6.608E+0
-6.971E-2	3.576E-2	6.718E+0
-7.133E-2	3.900E-2	6.764E+0
-7.133E-2	4.224E-2	6.715E+0
-6.971E-2	4.549E-2	6.770E+0
-6.646E-2	4.224E-2	6.679E+0
-6.971E-2	4.224E-2	6.757E+0
-7.295E-2	4.224E-2	6.832E+0
-6.809E-2	3.900E-2	6.773E+0
-6.971E-2	3.251E-2	6.705E+0
-6.809E-2	3.900E-2	6.731E+0
-7.133E-2	3.576E-2	6.679E+0
-6.971E-2	3.251E-2	6.702E+0
-6.809E-2	4.224E-2	6.754E+0
-7.133E-2	3.576E-2	6.699E+0
-7.295E-2	3.576E-2	6.760E+0
-7.133E-2	3.900E-2	6.663E+0
-6.971E-2	3.576E-2	6.686E+0
-7.133E-2	3.576E-2	6.744E+0
-7.457E-2	3.576E-2	6.825E+0
-6.971E-2	2.927E-2	6.702E+0
-6.809E-2	3.251E-2	6.741E+0
-6.971E-2	4.224E-2	6.734E+0
-7.457E-2	3.576E-2	6.751E+0
-6.971E-2	4.549E-2	6.838E+0
-6.971E-2	3.900E-2	6.786E+0
-6.971E-2	3.251E-2	6.767E+0
-7.620E-2	4.549E-2	6.773E+0
-6.809E-2	4.549E-2	6.734E+0
-6.971E-2	4.873E-2	6.780E+0
-6.971E-2	3.900E-2	6.793E+0
-7.295E-2	4.224E-2	6.754E+0
-7.133E-2	3.251E-2	6.757E+0
-6.971E-2	3.251E-2	6.712E+0
-6.971E-2	4.549E-2	6.767E+0
-7.133E-2	3.900E-2	6.770E+0
-6.809E-2	3.576E-2	6.747E+0
-6.809E-2	3.900E-2	6.702E+0
-6.971E-2	3.900E-2	6.679E+0
-7.295E-2	2.927E-2	6.777E+0
-6.971E-2	3.251E-2	6.653E+0
-6.646E-2	2.602E-2	6.783E+0
-6.971E-2	3.251E-2	6.777E+0
-7.620E-2	4.549E-2	6.822E+0
-6.646E-2	3.900E-2	6.734E+0
-6.809E-2	4.224E-2	6.679E+0
-6.809E-2	3.900E-2	6.686E+0
-7.133E-2	4.224E-2	6.790E+0
-6.971E-2	2.927E-2	6.757E+0
-6.809E-2	4.224E-2	6.744E+0
-6.809E-2	4.224E-2	6.747E+0
-7.457E-2	3.576E-2	6.893E+0
-6.809E-2	3.576E-2	6.793E+0
-6.971E-2	3.251E-2	6.699E+0
-6.971E-2	3.576E-2	6.702E+0
-7.133E-2	4.549E-2	6.734E+0
-6.971E-2	4.549E-2	6.913E+0
-6.809E-2	4.224E-2	6.731E+0
-7.295E-2	4.549E-2	6.718E+0
-7.295E-2	3.900E-2	6.712E+0
-7.133E-2	3.251E-2	6.725E+0
-6.971E-2	3.576E-2	6.741E+0
-7.295E-2	3.251E-2	6.838E+0
-7.620E-2	3.251E-2	6.696E+0
-6.646E-2	3.251E-2	6.760E+0
-6.971E-2	3.576E-2	6.770E+0
-7.133E-2	3.251E-2	6.822E+0
-7.295E-2	3.251E-2	6.686E+0
-6.809E-2	3.900E-2	6.647E+0
-6.646E-2	3.900E-2	6.686E+0
-6.646E-2	3.900E-2	6.757E+0
-7.295E-2	3.576E-2	6.819E+0
-7.133E-2	4.224E-2	6.780E+0
-6.646E-2	3.900E-2	6.679E+0
-6.971E-2	4.873E-2	6.783E+0
-7.133E-2	4.873E-2	6.692E+0
-6.809E-2	2.927E-2	6.744E+0
-6.646E-2	4.224E-2	6.783E+0
-7.133E-2	3.251E-2	6.812E+0
-6.971E-2	3.251E-2	6.754E+0
-6.809E-2	3.576E-2	6.773E+0
-6.809E-2	4.549E-2	6.757E+0
-7.295E-2	3.251E-2	6.718E+0
-7.133E-2	3.576E-2	6.676E+0
-6.646E-2	3.576E-2	6.722E+0
-6.971E-2	3.900E-2	6.715E+0
-6.971E-2	3.576E-2	6.741E+0
-7.295E-2	4.549E-2	6.861E+0
-7.133E-2	4.224E-2	6.835E+0
-6.971E-2	3.900E-2	6.722E+0
-6.971E-2	3.251E-2	6.767E+0
-6.971E-2	3.576E-2	6.845E+0
-6.971E-2	3.251E-2	6.598E+0
-7.133E-2	3.576E-2	6.666E+0
-7.133E-2	4.224E-2	6.796E+0
-7.457E-2	4.873E-2	6.722E+0
-7.133E-2	2.927E-2	6.692E+0
-6.971E-2	3.900E-2	6.842E+0
-7.133E-2	3.251E-2	6.741E+0
-6.971E-2	4.224E-2	6.715E+0
-6.971E-2	3.576E-2	6.747E+0
-6.809E-2	3.900E-2	6.832E+0
-6.971E-2	3.900E-2	6.842E+0
-6.971E-2	3.576E-2	6.741E+0
-6.809E-2	3.576E-2	6.939E+0
-6.646E-2	4.224E-2	6.790E+0
-7.133E-2	3.576E-2	6.864E+0
-7.295E-2	4.224E-2	6.683E+0
-6.809E-2	3.251E-2	6.783E+0
-6.971E-2	2.278E-2	6.757E+0
-7.295E-2	3.251E-2	6.816E+0
-7.295E-2	4.873E-2	6.812E+0
-6.971E-2	3.576E-2	6.741E+0
-6.809E-2	3.576E-2	6.673E+0
-6.971E-2	4.549E-2	6.751E+0
-7.133E-2	3.900E-2	6.699E+0
-7.133E-2	4.224E-2	6.783E+0
-6.646E-2	3.900E-2	6.816E+0
-7.133E-2	3.251E-2	6.647E+0
-6.971E-2	4.224E-2	6.773E+0
-6.971E-2	3.900E-2	6.722E+0
-6.646E-2	3.576E-2	6.738E+0
-6.646E-2	3.576E-2	6.832E+0
-7.457E-2	4.224E-2	6.747E+0
-6.971E-2	3.251E-2	6.780E+0
-6.809E-2	2.927E-2	6.715E+0
-6.971E-2	4.224E-2	6.747E+0
-7.133E-2	3.900E-2	6.705E+0
-6.971E-2	4.549E-2	6.806E+0
-6.971E-2	4.224E-2	6.734E+0
-6.971E-2	3.576E-2	6.754E+0
-7.133E-2	3.251E-2	6.796E+0
-6.971E-2	4.549E-2	6.842E+0
-6.809E-2	4.549E-2	6.764E+0
-7.295E-2	3.576E-2	6.799E+0
-7.295E-2	3.576E-2	6.734E+0
-6.971E-2	3.900E-2	6.783E+0
-6.809E-2	4.224E-2	6.757E+0
-7.133E-2	3.900E-2	6.757E+0
-7.295E-2	4.873E-2	6.744E+0
-7.295E-2	4.224E-2	6.786E+0
-6.809E-2	3.900E-2	6.796E+0
-6.809E-2	3.900E-2	6.666E+0
-7.295E-2	4.549E-2	6.790E+0
-7.133E-2	3.900E-2	6.757E+0
-6.646E-2	3.576E-2	6.760E+0
-6.971E-2	4.873E-2	6.786E+0
-7.133E-2	3.251E-2	6.744E+0
-7.133E-2	5.198E-2	6.705E+0
-6.809E-2	3.576E-2	6.747E+0
-7.133E-2	3.900E-2	6.760E+0
-7.133E-2	4.873E-2	6.666E+0
-6.809E-2	4.224E-2	6.712E+0
-6.646E-2	4.549E-2	6.696E+0
-7.133E-2	3.576E-2	6.770E+0
-6.971E-2	4.549E-2	6.718E+0
-6.971E-2	3.900E-2	6.767E+0
-6.646E-2	3.900E-2	6.702E+0
-6.971E-2	4.224E-2	6.757E+0
-7.133E-2	4.873E-2	6.819E+0
-7.133E-2	3.251E-2	6.576E+0
-6.971E-2	4.224E-2	6.751E+0
-6.971E-2	4.549E-2	6.874E+0
-7.295E-2	4.549E-2	6.689E+0
-6.971E-2	3.251E-2	6.728E+0
-6.971E-2	4.224E-2	6.702E+0
-6.971E-2	3.576E-2	6.770E+0
-6.971E-2	4.549E-2	6.644E+0
-6.971E-2	3.900E-2	6.728E+0
-7.133E-2	4.224E-2	6.709E+0
-6.809E-2	3.576E-2	6.627E+0
-7.295E-2	4.224E-2	6.754E+0
-7.133E-2	4.549E-2	6.709E+0
-6.484E-2	4.224E-2	6.747E+0
-7.133E-2	3.576E-2	6.673E+0
-7.295E-2	4.224E-2	6.722E+0
-6.971E-2	3.576E-2	6.754E+0
-6.971E-2	3.251E-2	6.777E+0
-7.133E-2	3.900E-2	6.692E+0
-6.971E-2	4.224E-2	6.660E+0
-6.971E-2	3.251E-2	6.790E+0
-7.133E-2	2.927E-2	6.757E+0
-7.133E-2	4.224E-2	6.747E+0
-7.133E-2	3.576E-2	6.773E+0
-6.971E-2	3.900E-2	6.709E+0
-6.809E-2	4.224E-2	6.780E+0
-6.809E-2	4.224E-2	6.806E+0
-7.133E-2	4.224E-2	6.803E+0
-6.971E-2	3.576E-2	6.644E+0
-7.133E-2	3.576E-2	6.754E+0
-6.971E-2	3.900E-2	6.799E+0
-7.457E-2	4.873E-2	6.663E+0
-6.971E-2	2.927E-2	6.673E+0
-6.809E-2	4.224E-2	6.718E+0
-6.971E-2	4.224E-2	6.741E+0
-7.295E-2	3.900E-2	6.822E+0
-6.809E-2	3.576E-2	6.702E+0
-6.809E-2	3.576E-2	6.767E+0
-6.971E-2	4.224E-2	6.855E+0
-7.133E-2	3.576E-2	6.835E+0
-6.809E-2	3.900E-2	6.734E+0
-6.646E-2	3.251E-2	6.777E+0
-7.133E-2	3.900E-2	6.799E+0
-7.133E-2	3.576E-2	6.637E+0
-6.809E-2	3.900E-2	6.773E+0
-6.809E-2	3.900E-2	6.744E+0
-6.971E-2	5.198E-2	6.725E+0
-7.295E-2	3.576E-2	6.871E+0
-7.133E-2	4.549E-2	6.780E+0
-6.646E-2	4.224E-2	6.712E+0
-6.809E-2	3.251E-2	6.822E+0
-7.295E-2	3.251E-2	6.767E+0
-6.809E-2	3.900E-2	6.783E+0
-6.971E-2	3.900E-2	6.747E+0
-6.809E-2	3.900E-2	6.757E+0
-7.295E-2	3.576E-2	6.777E+0
-7.133E-2	3.900E-2	6.705E+0
-6.646E-2	4.549E-2	6.796E+0
-6.809E-2	3.576E-2	6.728E+0
-7.133E-2	3.900E-2	6.673E+0
-6.809E-2	3.576E-2	6.757E+0
-6.809E-2	3.900E-2	6.709E+0
-7.133E-2	4.224E-2	6.699E+0
-6.971E-2	4.873E-2	6.829E+0
-6.971E-2	3.576E-2	6.848E+0
-7.295E-2	4.224E-2	6.796E+0
-6.809E-2	4.549E-2	6.780E+0
-7.133E-2	4.224E-2	6.744E+0
-6.809E-2	3.900E-2	6.819E+0
-6.971E-2	4.224E-2	6.725E+0
-7.133E-2	3.900E-2	6.773E+0
-7.295E-2	4.224E-2	6.741E+0
-6.809E-2	3.251E-2	6.806E+0
-6.809E-2	3.576E-2	6.757E+0
-6.646E-2	3.251E-2	6.832E+0
-7.295E-2	4.224E-2	6.790E+0
-6.809E-2	4.224E-2	6.767E+0
-6.809E-2	4.224E-2	6.767E+0
-6.971E-2	4.549E-2	6.764E+0
-7.295E-2	4.873E-2	6.764E+0
-6.809E-2	3.900E-2	6.689E+0
-6.809E-2	3.900E-2	6.683E+0
-6.809E-2	4.224E-2	6.786E+0
-7.133E-2	4.224E-2	6.705E+0
-7.133E-2	3.576E-2	6.702E+0
-6.971E-2	3.576E-2	6.829E+0
-6.971E-2	4.224E-2	6.861E+0
-6.971E-2	4.224E-2	6.786E+0
-6.809E-2	3.576E-2	6.777E+0
-6.646E-2	3.900E-2	6.764E+0
-7.133E-2	3.900E-2	6.786E+0
-6.971E-2	3.576E-2	6.757E+0
-7.133E-2	4.224E-2	6.744E+0
-6.484E-2	3.251E-2	6.741E+0
-6.971E-2	3.900E-2	6.773E+0
-7.133E-2	4.549E-2	6.702E+0
-6.809E-2	3.576E-2	6.653E+0
-6.809E-2	3.576E-2	6.790E+0
-7.133E-2	3.900E-2	6.832E+0
-7.133E-2	4.224E-2	6.709E+0
-7.133E-2	3.576E-2	6.728E+0
-6.809E-2	4.224E-2	6.731E+0
-6.971E-2	3.900E-2	6.751E+0
-7.295E-2	4.224E-2	6.793E+0
-6.646E-2	3.900E-2	6.812E+0
-6.646E-2	4.224E-2	6.773E+0
-6.971E-2	3.900E-2	6.773E+0
-7.133E-2	4.224E-2	6.773E+0
-7.133E-2	3.900E-2	6.760E+0
-6.809E-2	4.224E-2	6.650E+0
-6.971E-2	3.576E-2	6.777E+0
-7.133E-2	4.549E-2	6.647E+0
-6.971E-2	4.224E-2	6.683E+0
-6.971E-2	4.549E-2	6.793E+0
-7.295E-2	3.900E-2	6.725E+0
-6.971E-2	3.900E-2	6.855E+0
-7.133E-2	3.251E-2	6.838E+0
-6.484E-2	4.224E-2	6.790E+0
-6.971E-2	3.251E-2	6.767E+0
-7.295E-2	4.224E-2	6.825E+0
-6.971E-2	4.224E-2	6.741E+0
-6.646E-2	3.900E-2	6.799E+0
-6.971E-2	4.224E-2	6.757E+0
-7.133E-2	3.576E-2	6.715E+0
-6.809E-2	4.549E-2	6.728E+0
-6.971E-2	3.576E-2	6.764E+0
-6.971E-2	3.576E-2	6.793E+0
-7.295E-2	3.900E-2	6.715E+0
-7.133E-2	3.251E-2	6.760E+0
-6.971E-2	4.549E-2	6.660E+0
-6.971E-2	3.900E-2	6.663E+0
-6.971E-2	3.900E-2	6.728E+0
-7.133E-2	4.224E-2	6.718E+0
-6.809E-2	3.576E-2	6.838E+0
-6.971E-2	3.900E-2	6.709E+0
-7.457E-2	4.873E-2	6.738E+0
-6.809E-2	3.251E-2	6.728E+0
-6.971E-2	4.549E-2	6.822E+0
-6.971E-2	3.900E-2	6.822E+0
-6.646E-2	4.224E-2	6.709E+0
-6.971E-2	4.549E-2	6.738E+0
-6.646E-2	4.873E-2	6.832E+0
-6.971E-2	3.576E-2	6.806E+0
-7.133E-2	4.224E-2	6.819E+0
-6.971E-2	3.576E-2	6.887E+0
-6.971E-2	4.224E-2	6.731E+0
-6.971E-2	5.198E-2	6.796E+0
-7.295E-2	3.576E-2	6.689E+0
-6.971E-2	3.576E-2	6.803E+0
-6.809E-2	3.576E-2	6.760E+0
-6.646E-2	4.224E-2	6.848E+0
-7.133E-2	3.576E-2	6.812E+0
-6.809E-2	3.900E-2	6.777E+0
-6.809E-2	3.900E-2	6.712E+0
-7.295E-2	3.900E-2	6.777E+0
-6.971E-2	4.224E-2	6.702E+0
-6.971E-2	3.576E-2	6.760E+0
-6.809E-2	3.900E-2	6.777E+0
-7.133E-2	3.900E-2	6.709E+0
-7.133E-2	3.900E-2	6.725E+0
-6.971E-2	3.576E-2	6.848E+0
-6.971E-2	3.900E-2	6.845E+0
-7.133E-2	3.900E-2	6.819E+0
-7.133E-2	3.900E-2	6.806E+0
-7.295E-2	4.224E-2	6.803E+0
-6.646E-2	3.576E-2	6.666E+0
-6.809E-2	3.251E-2	6.764E+0
-6.809E-2	4.224E-2	6.751E+0
-6.971E-2	2.927E-2	6.754E+0
-6.809E-2	3.900E-2	6.754E+0
-7.457E-2	3.576E-2	6.670E+0
-6.971E-2	3.576E-2	6.777E+0
-6.971E-2	2.927E-2	6.767E+0
-6.971E-2	3.576E-2	6.812E+0
-6.809E-2	3.900E-2	6.867E+0
-7.295E-2	3.251E-2	6.722E+0
-6.971E-2	3.576E-2	6.686E+0
-6.809E-2	3.900E-2	6.770E+0
-6.809E-2	3.251E-2	6.647E+0
-6.971E-2	3.900E-2	6.803E+0
-6.971E-2	3.900E-2	6.829E+0
-6.484E-2	3.900E-2	6.754E+0
-7.133E-2	3.251E-2	6.718E+0
-7.295E-2	2.927E-2	6.767E+0
-7.133E-2	3.251E-2	6.747E+0
-6.646E-2	3.576E-2	6.702E+0
-6.971E-2	4.224E-2	6.692E+0
-7.295E-2	3.576E-2	6.760E+0
-6.971E-2	3.576E-2	6.777E+0
-6.646E-2	3.576E-2	6.858E+0
-7.133E-2	4.549E-2	6.832E+0
-7.133E-2	3.576E-2	6.773E+0
-7.133E-2	4.873E-2	6.692E+0
-6.971E-2	3.900E-2	6.864E+0
-6.809E-2	4.224E-2	6.786E+0
-7.457E-2	3.900E-2	6.692E+0
-6.809E-2	4.873E-2	6.783E+0
-6.971E-2	3.900E-2	6.686E+0
-6.809E-2	2.927E-2	6.770E+0
-7.133E-2	2.927E-2	6.809E+0
-6.971E-2	2.927E-2	6.744E+0
-6.971E-2	4.549E-2	6.754E+0
-6.971E-2	3.576E-2	6.803E+0
-7.457E-2	3.576E-2	6.777E+0
-6.971E-2	3.576E-2	6.790E+0
-6.971E-2	3.900E-2	6.705E+0
-6.971E-2	4.549E-2	6.858E+0
-7.295E-2	4.224E-2	6.825E+0
-6.646E-2	3.900E-2	6.773E+0
-6.809E-2	3.576E-2	6.757E+0
-6.971E-2	4.224E-2	6.738E+0
-7.457E-2	4.549E-2	6.670E+0
-7.133E-2	4.224E-2	6.747E+0
-6.646E-2	3.900E-2	6.760E+0
-6.809E-2	3.900E-2	6.673E+0
-7.133E-2	3.900E-2	6.683E+0
-6.809E-2	4.549E-2	6.725E+0
-6.809E-2	4.549E-2	6.770E+0
-6.971E-2	3.900E-2	6.786E+0
-6.971E-2	3.251E-2	6.676E+0
-6.971E-2	4.549E-2	6.738E+0
-6.809E-2	4.224E-2	6.725E+0
-6.971E-2	3.251E-2	6.738E+0
-7.133E-2	3.900E-2	6.670E+0
-6.971E-2	3.900E-2	6.842E+0
-6.646E-2	4.549E-2	6.822E+0
-6.971E-2	4.224E-2	6.832E+0
-7.295E-2	3.251E-2	6.666E+0
-6.971E-2	3.900E-2	6.835E+0
-6.809E-2	3.900E-2	6.744E+0
-6.971E-2	3.576E-2	6.702E+0
-7.457E-2	4.873E-2	6.689E+0
-6.971E-2	4.549E-2	6.793E+0
-6.971E-2	3.900E-2	6.728E+0
-6.971E-2	3.576E-2	6.796E+0
-7.295E-2	4.224E-2	6.796E+0
-7.133E-2	4.224E-2	6.767E+0
-6.809E-2	3.900E-2	6.835E+0
-6.971E-2	3.576E-2	6.747E+0
-7.133E-2	4.224E-2	6.728E+0
-6.971E-2	4.224E-2	6.757E+0
-6.809E-2	3.576E-2	6.757E+0
-7.133E-2	3.900E-2	6.709E+0
-7.133E-2	4.549E-2	6.747E+0
-7.133E-2	4.224E-2	6.829E+0
-7.133E-2	3.576E-2	6.709E+0
-6.971E-2	3.251E-2	6.773E+0
-6.971E-2	4.224E-2	6.786E+0
-6.809E-2	4.224E-2	6.793E+0
-6.646E-2	4.224E-2	6.757E+0
-6.809E-2	4.549E-2	6.689E+0
-7.295E-2	4.224E-2	6.747E+0
-7.295E-2	4.549E-2	6.822E+0
-7.133E-2	4.549E-2	6.764E+0
-6.809E-2	3.576E-2	6.738E+0
-7.457E-2	3.900E-2	6.816E+0
-6.971E-2	4.549E-2	6.786E+0
-6.971E-2	3.251E-2	6.809E+0
-6.971E-2	4.224E-2	6.744E+0
-6.971E-2	4.549E-2	6.838E+0
-7.133E-2	3.900E-2	6.783E+0
-6.809E-2	4.224E-2	6.738E+0
-6.971E-2	3.900E-2	6.718E+0
-6.971E-2	4.873E-2	6.819E+0
-6.809E-2	4.873E-2	6.790E+0
-6.646E-2	4.224E-2	6.773E+0
-6.809E-2	3.576E-2	6.754E+0
-7.133E-2	4.549E-2	6.709E+0
-6.971E-2	3.576E-2	6.829E+0
-6.809E-2	3.251E-2	6.825E+0
-7.133E-2	3.900E-2	6.683E+0
-7.295E-2	4.224E-2	6.780E+0
-7.133E-2	3.576E-2	6.819E+0
-7.133E-2	2.927E-2	6.809E+0
-6.484E-2	3.576E-2	6.686E+0
-7.133E-2	4.549E-2	6.842E+0
-7.133E-2	3.576E-2	6.819E+0
-6.809E-2	3.251E-2	6.819E+0
-6.971E-2	4.224E-2	6.796E+0
-7.133E-2	2.927E-2	6.709E+0
-7.133E-2	5.198E-2	6.734E+0
-6.809E-2	4.873E-2	6.829E+0
-6.646E-2	4.549E-2	6.640E+0
-7.133E-2	3.900E-2	6.803E+0
-7.133E-2	3.900E-2	6.916E+0
-6.646E-2	3.251E-2	6.640E+0
-6.971E-2	4.224E-2	6.722E+0
-6.971E-2	4.873E-2	6.809E+0
-6.971E-2	4.224E-2	6.835E+0
-7.133E-2	4.224E-2	6.709E+0
-6.971E-2	4.873E-2	6.744E+0
-7.133E-2	3.251E-2	6.848E+0
-6.971E-2	3.251E-2	6.773E+0
-6.484E-2	3.251E-2	6.799E+0
-6.971E-2	4.224E-2	6.790E+0
-7.133E-2	4.549E-2	6.780E+0
-6.809E-2	4.224E-2	6.738E+0
-6.809E-2	3.900E-2	6.777E+0
-6.809E-2	3.900E-2	6.696E+0
-6.971E-2	3.251E-2	6.757E+0
-6.646E-2	3.900E-2	6.696E+0
-6.646E-2	3.576E-2	6.861E+0
-6.971E-2	4.549E-2	6.799E+0
-7.133E-2	3.576E-2	6.705E+0
-7.133E-2	4.549E-2	6.770E+0
-6.809E-2	3.576E-2	6.754E+0
-6.646E-2	3.576E-2	6.744E+0
-7.133E-2	3.900E-2	6.793E+0
-6.809E-2	4.873E-2	6.796E+0
-6.971E-2	4.549E-2	6.864E+0
-6.971E-2	4.224E-2	6.780E+0
-7.295E-2	3.576E-2	6.741E+0
-6.809E-2	3.251E-2	6.741E+0
-6.971E-2	4.224E-2	6.838E+0
-7.133E-2	3.900E-2	6.806E+0
-6.971E-2	3.900E-2	6.803E+0
-7.133E-2	3.576E-2	6.829E+0
-6.646E-2	3.576E-2	6.747E+0
-6.971E-2	4.224E-2	6.780E+0
-7.133E-2	4.224E-2	6.699E+0
-6.971E-2	3.900E-2	6.770E+0
-6.646E-2	4.224E-2	6.722E+0
-6.971E-2	4.224E-2	6.845E+0
-7.133E-2	3.576E-2	6.806E+0
-6.971E-2	4.224E-2	6.709E+0
-6.971E-2	4.873E-2	6.799E+0
-6.971E-2	4.549E-2	6.747E+0
-7.133E-2	4.224E-2	6.790E+0
-6.971E-2	3.251E-2	6.819E+0
-6.809E-2	3.576E-2	6.796E+0
-6.809E-2	4.873E-2	6.683E+0
-6.971E-2	3.251E-2	6.842E+0
-6.971E-2	4.549E-2	6.809E+0
-6.646E-2	3.900E-2	6.751E+0
-7.133E-2	4.549E-2	6.705E+0
-7.457E-2	4.224E-2	6.692E+0
-6.971E-2	3.900E-2	6.845E+0
-6.322E-2	3.576E-2	6.790E+0
-6.971E-2	3.251E-2	6.741E+0
-7.133E-2	3.900E-2	6.812E+0
-6.646E-2	4.549E-2	6.734E+0
-6.646E-2	3.900E-2	6.832E+0
-6.809E-2	4.224E-2	6.783E+0
-7.295E-2	4.549E-2	6.738E+0
-6.971E-2	3.900E-2	6.747E+0
-6.809E-2	3.900E-2	6.780E+0
-6.971E-2	3.251E-2	6.689E+0
-7.133E-2	4.224E-2	6.845E+0
-6.971E-2	4.224E-2	6.728E+0
-6.809E-2	2.927E-2	6.764E+0
-6.809E-2	5.198E-2	6.812E+0
-7.457E-2	3.576E-2	6.793E+0
-6.809E-2	3.900E-2	6.634E+0
-6.809E-2	3.576E-2	6.812E+0
-7.133E-2	4.873E-2	6.734E+0
-6.971E-2	3.900E-2	6.712E+0
-6.971E-2	3.576E-2	6.757E+0
-6.971E-2	3.900E-2	6.806E+0
-6.809E-2	3.251E-2	6.767E+0
-7.295E-2	4.224E-2	6.751E+0
-6.809E-2	4.224E-2	6.832E+0
-6.646E-2	4.549E-2	6.692E+0
-6.809E-2	4.224E-2	6.689E+0
-6.971E-2	3.900E-2	6.738E+0
-6.971E-2	4.224E-2	6.760E+0
-6.646E-2	4.224E-2	6.777E+0
-6.646E-2	3.251E-2	6.780E+0
-6.971E-2	4.549E-2	6.770E+0
-6.971E-2	4.549E-2	6.738E+0
-6.971E-2	3.900E-2	6.851E+0
-6.646E-2	4.549E-2	6.897E+0
-6.809E-2	4.224E-2	6.738E+0
-6.809E-2	4.873E-2	6.777E+0
-6.809E-2	3.900E-2	6.747E+0
-6.971E-2	3.251E-2	6.767E+0
-6.971E-2	3.576E-2	6.670E+0
-6.971E-2	3.900E-2	6.741E+0
-6.971E-2	3.576E-2	6.738E+0
-7.133E-2	5.198E-2	6.725E+0
-6.971E-2	3.251E-2	6.770E+0
-6.809E-2	3.251E-2	6.812E+0
-6.809E-2	4.224E-2	6.709E+0
-6.809E-2	3.900E-2	6.829E+0
-6.971E-2	3.900E-2	6.728E+0
-6.809E-2	4.224E-2	6.757E+0
-6.971E-2	4.224E-2	6.816E+0
-6.646E-2	3.900E-2	6.640E+0
-7.295E-2	4.549E-2	6.660E+0
-6.646E-2	3.251E-2	6.806E+0
-6.971E-2	4.549E-2	6.773E+0
-6.809E-2	3.900E-2	6.848E+0
-7.295E-2	4.549E-2	6.754E+0
-7.133E-2	3.900E-2	6.838E+0
-6.646E-2	4.224E-2	6.796E+0
-6.971E-2	3.900E-2	6.760E+0
-6.971E-2	3.900E-2	6.722E+0
-6.971E-2	3.576E-2	6.780E+0
-6.809E-2	4.224E-2	6.718E+0
-7.133E-2	3.900E-2	6.786E+0
-7.133E-2	4.224E-2	6.851E+0
-6.646E-2	4.224E-2	6.725E+0
-6.646E-2	3.576E-2	6.783E+0
-6.809E-2	3.900E-2	6.764E+0
-7.133E-2	4.224E-2	6.874E+0
-7.133E-2	4.224E-2	6.793E+0
-6.646E-2	4.224E-2	6.751E+0
-6.809E-2	3.900E-2	6.725E+0
-7.133E-2	4.549E-2	6.699E+0
-6.971E-2	4.873E-2	6.773E+0
-6.484E-2	3.576E-2	6.926E+0
-6.646E-2	4.549E-2	6.699E+0
-7.457E-2	3.900E-2	6.751E+0
-6.646E-2	3.576E-2	6.777E+0
-6.809E-2	3.576E-2	6.705E+0
-6.809E-2	4.873E-2	6.825E+0
-6.971E-2	3.576E-2	6.754E+0
-6.971E-2	3.900E-2	6.864E+0
-6.646E-2	3.576E-2	6.796E+0
-6.809E-2	4.224E-2	6.809E+0
-7.295E-2	3.900E-2	6.757E+0
-7.133E-2	3.576E-2	6.864E+0
-6.322E-2	3.900E-2	6.819E+0
-7.133E-2	4.224E-2	6.725E+0
-7.133E-2	3.576E-2	6.793E+0
-7.133E-2	4.224E-2	6.842E+0
-6.646E-2	3.900E-2	6.734E+0
-6.971E-2	4.549E-2	6.786E+0
-7.133E-2	3.900E-2	6.809E+0
-6.971E-2	4.224E-2	6.754E+0
-6.646E-2	4.224E-2	6.799E+0
-6.809E-2	4.224E-2	6.809E+0
-6.971E-2	3.900E-2	6.773E+0
-7.133E-2	4.224E-2	6.861E+0
-6.809E-2	3.900E-2	6.773E+0
-6.809E-2	3.576E-2	6.780E+0
-7.133E-2	3.251E-2	6.702E+0
-6.971E-2	4.224E-2	6.842E+0
-6.809E-2	3.251E-2	6.845E+0
-6.971E-2	4.224E-2	6.725E+0
-7.133E-2	3.576E-2	6.858E+0
-7.133E-2	3.576E-2	6.803E+0
-6.646E-2	4.224E-2	6.709E+0
-6.809E-2	3.900E-2	6.861E+0
-7.133E-2	3.900E-2	6.812E+0
-7.133E-2	3.900E-2	6.747E+0
-6.484E-2	3.900E-2	6.683E+0
-6.809E-2	3.900E-2	6.819E+0
-6.971E-2	4.224E-2	6.783E+0
-6.809E-2	3.900E-2	6.744E+0
-6.646E-2	4.549E-2	6.705E+0
-6.646E-2	3.900E-2	6.754E+0
-7.133E-2	4.549E-2	6.754E+0
-6.646E-2	4.549E-2	6.799E+0
-6.646E-2	3.576E-2	6.809E+0
-7.133E-2	4.224E-2	6.754E+0
-7.133E-2	4.224E-2	6.741E+0
-7.133E-2	4.224E-2	6.803E+0
-6.971E-2	3.900E-2	6.712E+0
-6.971E-2	3.900E-2	6.738E+0
-6.971E-2	3.576E-2	6.734E+0
-7.133E-2	3.576E-2	6.741E+0
-6.809E-2	4.873E-2	6.809E+0
-6.971E-2	3.251E-2	6.673E+0
-7.133E-2	4.224E-2	6.770E+0
-7.295E-2	3.576E-2	6.790E+0
-6.484E-2	3.576E-2	6.767E+0
-6.971E-2	3.900E-2	6.829E+0
-6.809E-2	4.549E-2	6.796E+0
-7.133E-2	3.900E-2	6.803E+0
-7.133E-2	3.576E-2	6.718E+0
-6.809E-2	4.224E-2	6.760E+0
-6.971E-2	3.900E-2	6.835E+0
-6.809E-2	3.900E-2	6.744E+0
-6.484E-2	4.224E-2	6.777E+0
-6.971E-2	4.224E-2	6.809E+0
-7.295E-2	3.576E-2	6.855E+0
-6.971E-2	4.549E-2	6.838E+0
-6.646E-2	4.549E-2	6.822E+0
-6.809E-2	4.224E-2	6.760E+0
-7.133E-2	4.549E-2	6.744E+0
-6.971E-2	4.224E-2	6.747E+0
-6.646E-2	2.927E-2	6.660E+0
-6.646E-2	3.900E-2	6.880E+0
-6.971E-2	2.927E-2	6.777E+0
-6.971E-2	4.224E-2	6.770E+0
-6.484E-2	3.576E-2	6.770E+0
-6.971E-2	3.251E-2	6.793E+0
-6.971E-2	3.576E-2	6.767E+0
-6.971E-2	4.549E-2	6.790E+0
-6.809E-2	2.602E-2	6.803E+0
-6.646E-2	3.576E-2	6.744E+0
-6.971E-2	3.576E-2	6.767E+0
-6.971E-2	3.900E-2	6.816E+0
-6.646E-2	3.900E-2	6.709E+0
-6.809E-2	3.576E-2	6.696E+0
-7.133E-2	4.224E-2	6.670E+0
-6.971E-2	4.224E-2	6.845E+0
-6.484E-2	4.224E-2	6.809E+0
-6.971E-2	3.900E-2	6.760E+0
-7.133E-2	3.900E-2	6.712E+0
-6.971E-2	4.224E-2	6.712E+0
-6.646E-2	3.900E-2	6.796E+0
-6.971E-2	3.576E-2	6.832E+0
-7.133E-2	3.900E-2	6.676E+0
-7.133E-2	3.576E-2	6.760E+0
-6.809E-2	4.224E-2	6.832E+0
-6.971E-2	3.900E-2	6.767E+0
-7.133E-2	3.576E-2	6.864E+0
-6.971E-2	3.900E-2	6.825E+0
-6.809E-2	4.224E-2	6.777E+0
-6.809E-2	3.900E-2	6.738E+0
-7.133E-2	3.900E-2	6.799E+0
-6.809E-2	4.549E-2	6.725E+0
-6.971E-2	3.251E-2	6.842E+0
-6.971E-2	3.576E-2	6.747E+0
-7.133E-2	4.549E-2	6.777E+0
-7.133E-2	3.576E-2	6.764E+0
-6.809E-2	3.900E-2	6.692E+0
-6.809E-2	3.251E-2	6.760E+0
-7.133E-2	4.224E-2	6.790E+0
-6.971E-2	3.251E-2	6.929E+0
-6.809E-2	4.224E-2	6.709E+0
-6.971E-2	3.576E-2	6.880E+0
-7.133E-2	3.576E-2	6.851E+0
-6.971E-2	4.549E-2	6.777E+0
-6.646E-2	4.224E-2	6.812E+0
-6.484E-2	3.251E-2	6.832E+0
-7.133E-2	4.549E-2	6.773E+0
-6.809E-2	3.900E-2	6.793E+0
-7.133E-2	3.251E-2	6.712E+0
-6.809E-2	4.224E-2	6.816E+0
-6.971E-2	4.224E-2	6.731E+0
-7.133E-2	3.900E-2	6.832E+0
-6.809E-2	3.576E-2	6.747E+0
-6.809E-2	3.900E-2	6.777E+0
-6.971E-2	4.224E-2	6.799E+0
-7.133E-2	4.224E-2	6.744E+0
-6.809E-2	3.900E-2	6.712E+0
-6.809E-2	4.224E-2	6.757E+0
-7.133E-2	4.224E-2	6.806E+0
-6.809E-2	3.251E-2	6.634E+0
-6.484E-2	4.224E-2	6.890E+0
-6.809E-2	4.549E-2	6.699E+0
-6.809E-2	4.224E-2	6.683E+0
-6.809E-2	3.900E-2	6.806E+0
-6.809E-2	4.224E-2	6.790E+0
-6.809E-2	3.900E-2	6.686E+0
-7.133E-2	3.576E-2	6.728E+0
-6.809E-2	3.900E-2	6.780E+0
-6.809E-2	3.251E-2	6.757E+0
-6.809E-2	4.224E-2	6.773E+0
-7.133E-2	4.549E-2	6.760E+0
-6.971E-2	3.576E-2	6.777E+0
-6.809E-2	4.224E-2	6.855E+0
-6.809E-2	4.224E-2	6.767E+0
-7.133E-2	4.224E-2	6.867E+0
-6.971E-2	3.576E-2	6.741E+0
-6.809E-2	4.224E-2	6.712E+0
-6.484E-2	4.549E-2	6.796E+0
-7.295E-2	4.224E-2	6.799E+0
-6.809E-2	4.224E-2	6.799E+0
-6.646E-2	3.576E-2	6.741E+0
-6.646E-2	4.224E-2	6.793E+0
-6.971E-2	3.900E-2	6.829E+0
-6.971E-2	3.900E-2	6.900E+0
-6.484E-2	3.576E-2	6.757E+0
-6.971E-2	4.549E-2	6.728E+0
-7.295E-2	4.224E-2	6.900E+0
-6.809E-2	3.576E-2	6.777E+0
-6.809E-2	4.224E-2	6.734E+0
-6.809E-2	4.873E-2	6.741E+0
-7.133E-2	4.224E-2	6.848E+0
-6.971E-2	3.576E-2	6.809E+0
-6.809E-2	3.576E-2	6.799E+0
-6.971E-2	3.900E-2	6.799E+0
-7.295E-2	2.278E-2	6.790E+0
-6.809E-2	4.224E-2	6.822E+0
-6.809E-2	3.576E-2	6.829E+0
-6.646E-2	3.900E-2	6.796E+0
-7.133E-2	3.576E-2	6.793E+0
-6.809E-2	3.900E-2	6.773E+0
-6.646E-2	3.576E-2	6.803E+0
-6.322E-2	4.549E-2	6.829E+0
-7.133E-2	4.224E-2	6.812E+0
-6.971E-2	4.549E-2	6.783E+0
-6.646E-2	3.576E-2	6.786E+0
-6.646E-2	3.900E-2	6.702E+0
-6.809E-2	4.224E-2	6.819E+0
-6.971E-2	3.900E-2	6.767E+0
-6.484E-2	4.549E-2	6.767E+0
-6.809E-2	3.576E-2	6.702E+0
-7.133E-2	4.549E-2	6.760E+0
-6.971E-2	4.224E-2	6.796E+0
-6.809E-2	4.224E-2	6.851E+0
-6.971E-2	4.224E-2	6.822E+0
-6.971E-2	3.900E-2	6.845E+0
-6.809E-2	4.224E-2	6.877E+0
-6.809E-2	3.576E-2	6.799E+0
-6.971E-2	3.900E-2	6.731E+0
-7.295E-2	3.251E-2	6.799E+0
-6.971E-2	3.900E-2	6.734E+0
-6.646E-2	4.224E-2	6.767E+0
-6.971E-2	3.251E-2	6.796E+0
-7.295E-2	4.549E-2	6.793E+0
-7.133E-2	4.224E-2	6.825E+0
-6.322E-2	3.900E-2	6.838E+0
-6.646E-2	3.900E-2	6.803E+0
-7.133E-2	4.549E-2	6.773E+0
-7.133E-2	2.927E-2	6.819E+0
-6.809E-2	3.900E-2	6.861E+0
-6.809E-2	3.576E-2	6.764E+0
-6.971E-2	3.576E-2	6.890E+0
-7.133E-2	3.900E-2	6.877E+0
-6.484E-2	4.549E-2	6.738E+0
-6.646E-2	3.900E-2	6.777E+0
-7.133E-2	3.900E-2	6.728E+0
-6.971E-2	4.549E-2	6.812E+0
-6.646E-2	3.576E-2	6.819E+0
-6.809E-2	3.900E-2	6.731E+0
-6.809E-2	3.576E-2	6.858E+0
-6.809E-2	4.873E-2	6.864E+0
-6.646E-2	4.224E-2	6.722E+0
-6.484E-2	3.900E-2	6.709E+0
-6.809E-2	3.576E-2	6.848E+0
-7.295E-2	3.900E-2	6.754E+0
-6.646E-2	3.900E-2	6.760E+0
-6.646E-2	4.224E-2	6.777E+0
-7.133E-2	3.576E-2	6.812E+0
-7.133E-2	3.900E-2	6.913E+0
-6.646E-2	2.602E-2	6.770E+0
-6.971E-2	3.251E-2	6.764E+0
-7.133E-2	4.224E-2	6.663E+0
-7.133E-2	3.251E-2	6.666E+0
-6.646E-2	3.900E-2	6.806E+0
-6.809E-2	3.576E-2	6.777E+0
-6.646E-2	4.873E-2	6.790E+0
-6.971E-2	4.873E-2	6.650E+0
-6.809E-2	4.224E-2	6.793E+0
-6.971E-2	4.224E-2	6.803E+0
-7.133E-2	4.224E-2	6.816E+0
-6.809E-2	3.900E-2	6.760E+0
-6.809E-2	4.549E-2	6.829E+0
-6.484E-2	3.576E-2	6.699E+0
-6.971E-2	3.576E-2	6.683E+0
-7.133E-2	3.900E-2	6.790E+0
-6.809E-2	3.576E-2	6.731E+0
-6.971E-2	4.224E-2	6.803E+0
-6.971E-2	3.576E-2	6.647E+0
-6.971E-2	4.549E-2	6.835E+0
-6.646E-2	4.873E-2	6.764E+0
-6.646E-2	4.224E-2	6.676E+0
-6.646E-2	3.251E-2	6.725E+0
-6.971E-2	4.549E-2	6.747E+0
-6.809E-2	4.873E-2	6.734E+0
-6.646E-2	3.576E-2	6.702E+0
-6.809E-2	4.549E-2	6.812E+0
-6.809E-2	3.900E-2	6.722E+0
-6.646E-2	2.927E-2	6.770E+0
-6.646E-2	3.251E-2	6.744E+0
-7.295E-2	3.576E-2	6.767E+0
-7.133E-2	4.549E-2	6.799E+0
-6.646E-2	3.251E-2	6.822E+0
-6.809E-2	3.900E-2	6.747E+0
-7.133E-2	4.224E-2	6.747E+0
-6.971E-2	4.224E-2	6.790E+0
-6.484E-2	4.549E-2	6.666E+0
-6.809E-2	3.900E-2	6.861E+0
-6.971E-2	3.576E-2	6.939E+0
-6.971E-2	3.900E-2	6.799E+0
-6.971E-2	4.549E-2	6.767E+0
-6.646E-2	3.900E-2	6.871E+0
-6.809E-2	2.927E-2	6.709E+0
-6.809E-2	4.224E-2	6.812E+0
-6.809E-2	3.251E-2	6.799E+0
-6.809E-2	4.224E-2	6.699E+0
-6.971E-2	3.900E-2	6.767E+0
-7.133E-2	4.549E-2	6.702E+0
-6.971E-2	4.549E-2	6.842E+0
-6.484E-2	2.927E-2	6.747E+0
-6.809E-2	3.900E-2	6.760E+0
-7.133E-2	4.549E-2	6.796E+0
-6.646E-2	4.549E-2	6.929E+0
-7.295E-2	3.900E-2	6.780E+0
-6.971E-2	3.576E-2	6.692E+0
-7.133E-2	3.900E-2	6.829E+0
-6.646E-2	3.251E-2	6.835E+0
-6.809E-2	4.549E-2	6.741E+0
-7.133E-2	2.927E-2	6.705E+0
-6.809E-2	4.224E-2	6.845E+0
-6.646E-2	3.900E-2	6.777E+0
-6.809E-2	3.900E-2	6.699E+0
-7.295E-2	3.576E-2	6.786E+0
-7.295E-2	4.224E-2	6.744E+0
-6.646E-2	3.900E-2	6.864E+0
-6.646E-2	4.224E-2	6.842E+0
-6.971E-2	3.576E-2	6.731E+0
-7.295E-2	4.549E-2	6.855E+0
-6.484E-2	3.576E-2	6.650E+0
-6.484E-2	4.224E-2	6.855E+0
-6.971E-2	4.224E-2	6.731E+0
-7.133E-2	3.576E-2	6.832E+0
-6.646E-2	3.576E-2	6.799E+0
-6.484E-2	3.900E-2	6.838E+0
-6.971E-2	3.900E-2	6.709E+0
-6.809E-2	3.576E-2	6.835E+0
-6.646E-2	5.198E-2	6.650E+0
-6.809E-2	4.549E-2	6.757E+0
-6.971E-2	3.251E-2	6.773E+0
-7.295E-2	3.900E-2	6.793E+0
-6.971E-2	4.224E-2	6.696E+0
-6.646E-2	3.900E-2	6.676E+0
-7.133E-2	3.251E-2	6.829E+0
-6.971E-2	3.576E-2	6.884E+0
-6.971E-2	3.251E-2	6.819E+0
-6.646E-2	3.576E-2	6.864E+0
-6.971E-2	4.224E-2	6.783E+0
-6.809E-2	3.900E-2	6.858E+0
-6.646E-2	3.576E-2	6.851E+0
-7.133E-2	3.251E-2	6.790E+0
-6.971E-2	3.900E-2	6.734E+0
-6.971E-2	4.224E-2	6.702E+0
-6.809E-2	3.576E-2	6.867E+0
-6.809E-2	3.900E-2	6.757E+0
-7.133E-2	4.224E-2	6.893E+0
-6.971E-2	3.251E-2	6.822E+0
-6.646E-2	4.224E-2	6.673E+0
-6.646E-2	3.576E-2	6.783E+0
-7.295E-2	3.900E-2	6.734E+0
-7.133E-2	2.927E-2	6.712E+0
-6.971E-2	3.900E-2	6.822E+0
-6.646E-2	3.576E-2	6.793E+0
-6.971E-2	4.224E-2	6.754E+0
-7.133E-2	3.576E-2	6.718E+0
-6.971E-2	3.576E-2	6.825E+0
-6.484E-2	4.549E-2	6.793E+0
-6.809E-2	4.549E-2	6.786E+0
-6.971E-2	3.576E-2	6.790E+0
-6.809E-2	4.224E-2	6.702E+0
-6.646E-2	3.900E-2	6.725E+0
-6.971E-2	3.900E-2	6.741E+0
-6.971E-2	4.549E-2	6.835E+0
-6.646E-2	3.900E-2	6.816E+0
-6.809E-2	3.900E-2	6.796E+0
-6.971E-2	3.900E-2	6.796E+0
-6.971E-2	4.224E-2	6.786E+0
-6.971E-2	3.576E-2	6.777E+0
-6.646E-2	4.549E-2	6.783E+0
-7.295E-2	3.251E-2	6.728E+0
-6.809E-2	3.900E-2	6.757E+0
-6.646E-2	4.873E-2	6.786E+0
-6.809E-2	3.576E-2	6.757E+0
-6.809E-2	3.576E-2	6.829E+0
-6.971E-2	4.224E-2	6.751E+0
-6.646E-2	3.900E-2	6.874E+0
-6.646E-2	4.224E-2	6.760E+0
-6.809E-2	3.251E-2	6.770E+0
-6.971E-2	4.224E-2	6.819E+0
-7.133E-2	4.224E-2	6.842E+0
-6.484E-2	4.549E-2	6.767E+0
-6.971E-2	3.251E-2	6.670E+0
-6.971E-2	4.224E-2	6.764E+0
-6.484E-2	3.900E-2	6.757E+0
-6.971E-2	4.549E-2	6.786E+0
-7.133E-2	4.224E-2	6.796E+0
-7.133E-2	4.549E-2	6.728E+0
-6.809E-2	3.576E-2	6.773E+0
-6.646E-2	3.576E-2	6.699E+0
-6.971E-2	4.224E-2	6.829E+0
-7.133E-2	3.576E-2	6.803E+0
-6.646E-2	3.900E-2	6.848E+0
-6.971E-2	3.251E-2	6.835E+0
-6.809E-2	4.549E-2	6.764E+0
-7.133E-2	4.549E-2	6.809E+0
-6.646E-2	2.927E-2	6.751E+0
-6.484E-2	4.224E-2	6.744E+0
-6.809E-2	2.927E-2	6.812E+0
-6.971E-2	3.900E-2	6.835E+0
-6.809E-2	4.224E-2	6.715E+0
-6.809E-2	4.224E-2	6.757E+0
-6.971E-2	4.549E-2	6.799E+0
-6.971E-2	3.900E-2	6.744E+0
-6.646E-2	4.224E-2	6.734E+0
-6.809E-2	4.224E-2	6.851E+0
-7.133E-2	3.900E-2	6.812E+0
-6.971E-2	3.900E-2	6.767E+0
-6.809E-2	3.576E-2	6.884E+0
-6.809E-2	3.900E-2	6.751E+0
-6.971E-2	4.549E-2	6.741E+0
-7.295E-2	3.251E-2	6.893E+0
-6.646E-2	3.900E-2	6.754E+0
-6.646E-2	4.224E-2	6.858E+0
-6.971E-2	4.224E-2	6.722E+0
-6.971E-2	3.900E-2	6.722E+0
-6.809E-2	3.900E-2	6.867E+0
-6.646E-2	3.900E-2	6.819E+0
-6.971E-2	3.900E-2	6.764E+0
-6.971E-2	4.873E-2	6.731E+0
-6.484E-2	3.900E-2	6.793E+0
-6.809E-2	3.576E-2	6.906E+0
-6.971E-2	3.900E-2	6.767E+0
-7.133E-2	4.224E-2	6.644E+0
-6.809E-2	3.900E-2	6.760E+0
-6.809E-2	3.576E-2	6.812E+0
-7.133E-2	3.900E-2	6.705E+0
-6.971E-2	4.224E-2	6.637E+0
-6.646E-2	4.549E-2	6.822E+0
-6.971E-2	3.576E-2	6.783E+0
-6.809E-2	4.224E-2	6.835E+0
-6.809E-2	4.224E-2	6.744E+0
-6.646E-2	3.251E-2	6.744E+0
-6.646E-2	3.576E-2	6.770E+0
-6.809E-2	4.224E-2	6.884E+0
-6.971E-2	3.900E-2	6.744E+0
-6.646E-2	3.576E-2	6.705E+0
-6.646E-2	4.549E-2	6.799E+0
-6.971E-2	4.549E-2	6.806E+0
-6.971E-2	3.900E-2	6.751E+0
-6.971E-2	3.900E-2	6.747E+0
-6.809E-2	3.576E-2	6.777E+0
-6.809E-2	3.900E-2	6.799E+0
-7.133E-2	3.576E-2	6.874E+0
-6.646E-2	4.549E-2	6.786E+0
-6.809E-2	3.900E-2	6.806E+0
-7.295E-2	3.900E-2	6.764E+0
-6.809E-2	4.873E-2	6.799E+0
-6.809E-2	4.549E-2	6.725E+0
-6.484E-2	3.900E-2	6.786E+0
-6.971E-2	3.900E-2	6.832E+0
-6.971E-2	3.900E-2	6.709E+0
-6.809E-2	4.549E-2	6.786E+0
-6.809E-2	4.549E-2	6.783E+0
-6.971E-2	4.224E-2	6.822E+0
-7.133E-2	4.224E-2	6.845E+0
-6.971E-2	3.900E-2	6.806E+0
-6.809E-2	4.224E-2	6.728E+0
-6.971E-2	3.576E-2	6.822E+0
-6.971E-2	4.224E-2	6.848E+0
-6.484E-2	3.900E-2	6.738E+0
-6.809E-2	4.224E-2	6.822E+0
-6.809E-2	3.251E-2	6.777E+0
-7.133E-2	4.549E-2	6.861E+0
-6.646E-2	3.576E-2	6.751E+0
-6.646E-2	3.576E-2	6.679E+0
-6.971E-2	3.900E-2	6.754E+0
-6.646E-2	3.251E-2	6.799E+0
-6.809E-2	4.873E-2	6.790E+0
-6.646E-2	4.224E-2	6.751E+0
-6.971E-2	3.900E-2	6.751E+0
-7.133E-2	3.900E-2	6.871E+0
-6.646E-2	3.900E-2	6.718E+0
-6.646E-2	4.224E-2	6.871E+0
-6.809E-2	4.549E-2	6.715E+0
-7.133E-2	4.224E-2	6.812E+0
-6.646E-2	3.251E-2	6.718E+0
-6.484E-2	3.900E-2	6.767E+0
-6.971E-2	3.576E-2	6.893E+0
-7.133E-2	3.900E-2	6.718E+0
-6.646E-2	4.549E-2	6.790E+0
-6.809E-2	3.900E-2	6.893E+0
-7.133E-2	4.224E-2	6.760E+0
-7.133E-2	3.576E-2	6.832E+0
-6.646E-2	3.251E-2	6.705E+0
-6.484E-2	4.224E-2	6.741E+0
-6.809E-2	3.900E-2	6.842E+0
-7.133E-2	3.900E-2	6.829E+0
-6.646E-2	3.900E-2	6.760E+0
-6.646E-2	3.576E-2	6.773E+0
-6.971E-2	3.576E-2	6.848E+0
-7.133E-2	4.549E-2	6.816E+0
-6.809E-2	4.549E-2	6.692E+0
-6.809E-2	3.900E-2	6.699E+0
-7.133E-2	4.549E-2	6.734E+0
-6.646E-2	3.576E-2	6.796E+0
-6.971E-2	4.549E-2	6.806E+0
-6.646E-2	4.224E-2	6.783E+0
-7.295E-2	3.251E-2	6.806E+0
-6.809E-2	3.900E-2	6.747E+0
-6.322E-2	3.900E-2	6.718E+0
-6.646E-2	3.251E-2	6.913E+0
-6.971E-2	3.576E-2	6.799E+0
-6.971E-2	3.576E-2	6.825E+0
-6.809E-2	2.927E-2	6.783E+0
-6.322E-2	3.900E-2	6.760E+0
-7.133E-2	3.576E-2	6.770E+0
-6.809E-2	3.251E-2	6.790E+0
-6.809E-2	4.549E-2	6.796E+0
-6.646E-2	3.576E-2	6.676E+0
-6.971E-2	3.900E-2	6.842E+0
-6.809E-2	3.251E-2	6.806E+0
-6.646E-2	3.900E-2	6.783E+0
-6.484E-2	3.900E-2	6.722E+0
-7.133E-2	4.224E-2	6.686E+0
-6.809E-2	3.576E-2	6.822E+0
-6.646E-2	3.900E-2	6.705E+0
-6.646E-2	2.927E-2	6.722E+0
-6.646E-2	3.576E-2	6.777E+0
-6.809E-2	4.224E-2	6.796E+0
-6.809E-2	3.900E-2	6.809E+0
-6.646E-2	3.900E-2	6.770E+0
-7.133E-2	3.576E-2	6.861E+0
-6.971E-2	4.549E-2	6.845E+0
-6.809E-2	3.900E-2	6.829E+0
-6.646E-2	3.900E-2	6.734E+0
-6.971E-2	4.873E-2	6.845E+0
-6.971E-2	4.224E-2	6.722E+0
-6.646E-2	2.927E-2	6.799E+0
-6.646E-2	3.900E-2	6.734E+0
-6.809E-2	3.576E-2	6.783E+0
-6.971E-2	4.224E-2	6.796E+0
-6.809E-2	2.927E-2	6.864E+0
-6.646E-2	4.224E-2	6.848E+0
-6.809E-2	4.224E-2	6.647E+0
-7.133E-2	3.576E-2	6.777E+0
-6.646E-2	3.251E-2	6.835E+0
-6.484E-2	4.549E-2	6.806E+0
-6.809E-2	4.224E-2	6.812E+0
-6.646E-2	4.549E-2	6.751E+0
-6.809E-2	4.549E-2	6.783E+0
-6.322E-2	3.900E-2	6.715E+0
-6.809E-2	4.549E-2	6.747E+0
-7.133E-2	4.549E-2	6.751E+0
-6.646E-2	4.873E-2	6.741E+0
-6.484E-2	4.224E-2	6.715E+0
-6.971E-2	4.224E-2	6.845E+0
-7.133E-2	4.873E-2	6.880E+0
-6.809E-2	4.224E-2	6.786E+0
-6.646E-2	3.900E-2	6.747E+0
-6.809E-2	3.900E-2	6.770E+0
-6.809E-2	4.873E-2	6.893E+0
-6.809E-2	3.900E-2	6.861E+0
-6.809E-2	4.549E-2	6.803E+0
-6.971E-2	3.576E-2	6.754E+0
-6.971E-2	2.927E-2	6.767E+0
-6.809E-2	4.224E-2	6.734E+0
-6.971E-2	3.576E-2	6.790E+0
-6.646E-2	4.549E-2	6.741E+0
-6.971E-2	3.900E-2	6.712E+0
-6.646E-2	4.224E-2	6.978E+0
-6.646E-2	3.900E-2	6.734E+0
-6.646E-2	3.900E-2	6.722E+0
-7.133E-2	4.224E-2	6.650E+0
-6.809E-2	4.549E-2	6.725E+0
-6.646E-2	4.873E-2	6.718E+0
-7.133E-2	3.576E-2	6.893E+0
-6.971E-2	3.900E-2	6.767E+0
-6.484E-2	3.576E-2	6.851E+0
-6.646E-2	3.576E-2	6.757E+0
-6.646E-2	3.576E-2	6.855E+0
-6.971E-2	4.224E-2	6.829E+0
-6.484E-2	3.900E-2	6.777E+0
-6.646E-2	3.576E-2	6.741E+0
-6.646E-2	4.224E-2	6.825E+0
-6.809E-2	4.224E-2	6.838E+0
-6.809E-2	3.576E-2	6.660E+0
-6.646E-2	3.576E-2	6.764E+0
-6.646E-2	3.900E-2	6.799E+0
-6.809E-2	3.900E-2	6.880E+0
-6.484E-2	4.549E-2	6.796E+0
-6.809E-2	3.251E-2	6.683E+0
-6.484E-2	3.576E-2	6.838E+0
-6.646E-2	3.900E-2	6.770E+0
-6.971E-2	4.224E-2	6.861E+0
-6.646E-2	2.927E-2	6.783E+0
-6.809E-2	3.576E-2	6.799E+0
-6.971E-2	4.549E-2	6.712E+0
-6.971E-2	3.900E-2	6.767E+0
-6.809E-2	3.576E-2	6.793E+0
-6.971E-2	3.900E-2	6.783E+0
-6.809E-2	3.576E-2	6.822E+0
-6.646E-2	3.576E-2	6.838E+0
-6.809E-2	3.576E-2	6.858E+0
-6.809E-2	3.900E-2	6.734E+0
-7.133E-2	3.900E-2	6.835E+0
-6.322E-2	3.900E-2	6.838E+0
-6.809E-2	5.198E-2	6.741E+0
-6.971E-2	4.224E-2	6.806E+0
-6.646E-2	3.576E-2	6.770E+0
-6.646E-2	4.549E-2	6.734E+0
-6.484E-2	3.576E-2	6.647E+0
-6.809E-2	4.549E-2	6.816E+0
-7.133E-2	3.900E-2	6.819E+0
-6.322E-2	3.251E-2	6.829E+0
-6.484E-2	3.576E-2	6.786E+0
-6.646E-2	4.549E-2	6.790E+0
-6.971E-2	3.576E-2	6.819E+0
-6.646E-2	3.900E-2	6.731E+0
-6.809E-2	3.576E-2	6.790E+0
-6.646E-2	3.576E-2	6.744E+0
-7.295E-2	3.900E-2	6.793E+0
-6.646E-2	4.549E-2	6.832E+0
-6.484E-2	3.900E-2	6.809E+0
-6.809E-2	4.549E-2	6.738E+0
-6.971E-2	4.224E-2	6.786E+0
-6.646E-2	4.224E-2	6.741E+0
-6.484E-2	4.224E-2	6.780E+0
-6.646E-2	4.873E-2	6.777E+0
-6.971E-2	3.900E-2	6.880E+0
-6.484E-2	4.549E-2	6.728E+0
-6.646E-2	3.900E-2	6.809E+0
-6.809E-2	4.224E-2	6.715E+0
-6.971E-2	3.900E-2	6.741E+0
-6.971E-2	3.576E-2	6.786E+0
[truncated: 132,922 more rows]
