# Supplementary material for: Improved ANAP incorporation and VCF analysis reveal details of P2X7 current facilitation and a limited conformational interplay between ATP binding and the intracellular ballast domain
Source: eLife. 2023 Jan 4;12:e82479. doi: 10.7554/eLife.82479 (PMC9859053; doi:10.7554/eLife.82479)
Supplement: Figure 6—figure supplement 1—source data 1. [file elife-82479-fig6-figsupp1-data1.zip › Figure-6_figure-supplement-1_source-data-1/Fig-6_fig-suppl-1_C2_22b04#16.csv]

-1.346E-1	3.576E-2	1.114E+1
-1.330E-1	3.576E-2	1.119E+1
-1.346E-1	3.576E-2	1.107E+1
-1.362E-1	3.900E-2	1.118E+1
-1.330E-1	3.576E-2	1.106E+1
-1.297E-1	3.900E-2	1.105E+1
-1.313E-1	3.251E-2	1.106E+1
-1.362E-1	2.927E-2	1.113E+1
-1.330E-1	3.576E-2	1.113E+1
-1.313E-1	3.251E-2	1.110E+1
-1.313E-1	3.900E-2	1.116E+1
-1.362E-1	2.927E-2	1.117E+1
-1.346E-1	3.900E-2	1.113E+1
-1.330E-1	3.251E-2	1.119E+1
-1.330E-1	4.224E-2	1.113E+1
-1.346E-1	3.900E-2	1.121E+1
-1.346E-1	2.927E-2	1.105E+1
-1.313E-1	2.602E-2	1.128E+1
-1.297E-1	3.576E-2	1.107E+1
-1.378E-1	3.251E-2	1.112E+1
-1.330E-1	4.224E-2	1.122E+1
-1.297E-1	3.251E-2	1.107E+1
-1.330E-1	3.251E-2	1.111E+1
-1.313E-1	2.602E-2	1.107E+1
-1.330E-1	3.251E-2	1.115E+1
-1.313E-1	3.251E-2	1.132E+1
-1.330E-1	3.900E-2	1.119E+1
-1.346E-1	2.927E-2	1.114E+1
-1.330E-1	2.602E-2	1.107E+1
-1.281E-1	4.224E-2	1.112E+1
-1.330E-1	3.576E-2	1.117E+1
-1.362E-1	3.576E-2	1.113E+1
-1.346E-1	4.549E-2	1.127E+1
-1.313E-1	4.549E-2	1.115E+1
-1.330E-1	3.251E-2	1.105E+1
-1.346E-1	3.576E-2	1.110E+1
-1.313E-1	3.251E-2	1.112E+1
-1.313E-1	3.576E-2	1.107E+1
-1.330E-1	4.224E-2	1.116E+1
-1.362E-1	3.900E-2	1.117E+1
-1.313E-1	3.576E-2	1.113E+1
-1.346E-1	2.278E-2	1.121E+1
-1.313E-1	3.576E-2	1.110E+1
-1.378E-1	4.224E-2	1.117E+1
-1.330E-1	3.576E-2	1.109E+1
-1.313E-1	4.224E-2	1.114E+1
-1.313E-1	3.900E-2	1.107E+1
-1.362E-1	4.224E-2	1.108E+1
-1.330E-1	3.576E-2	1.109E+1
-1.313E-1	3.576E-2	1.107E+1
-1.346E-1	3.251E-2	1.131E+1
-1.346E-1	4.224E-2	1.117E+1
-1.346E-1	3.576E-2	1.113E+1
-1.313E-1	2.927E-2	1.116E+1
-1.313E-1	3.251E-2	1.086E+1
-1.362E-1	3.576E-2	1.113E+1
-1.346E-1	4.224E-2	1.115E+1
-1.297E-1	3.251E-2	1.113E+1
-1.330E-1	3.251E-2	1.114E+1
-1.362E-1	2.602E-2	1.116E+1
-1.330E-1	3.576E-2	1.118E+1
-1.330E-1	3.251E-2	1.109E+1
-1.313E-1	3.576E-2	1.110E+1
-1.362E-1	2.927E-2	1.130E+1
-1.346E-1	4.224E-2	1.107E+1
-1.281E-1	3.900E-2	1.117E+1
-1.330E-1	3.251E-2	1.131E+1
-1.346E-1	3.251E-2	1.115E+1
-1.313E-1	3.251E-2	1.136E+1
-1.346E-1	3.251E-2	1.119E+1
-1.297E-1	3.251E-2	1.113E+1
-1.378E-1	3.900E-2	1.128E+1
-1.313E-1	3.251E-2	1.103E+1
-1.313E-1	4.224E-2	1.114E+1
-1.346E-1	3.576E-2	1.107E+1
-1.346E-1	3.900E-2	1.107E+1
-1.313E-1	3.576E-2	1.116E+1
-1.313E-1	3.900E-2	1.114E+1
-1.330E-1	3.576E-2	1.123E+1
-1.346E-1	4.224E-2	1.113E+1
-1.330E-1	3.251E-2	1.114E+1
-1.313E-1	3.900E-2	1.112E+1
-1.330E-1	3.251E-2	1.121E+1
-1.378E-1	3.576E-2	1.109E+1
-1.330E-1	2.927E-2	1.119E+1
-1.313E-1	3.576E-2	1.121E+1
-1.346E-1	4.224E-2	1.111E+1
-1.362E-1	3.900E-2	1.120E+1
-1.330E-1	3.900E-2	1.113E+1
-1.313E-1	3.576E-2	1.100E+1
-1.313E-1	3.900E-2	1.115E+1
-1.362E-1	3.900E-2	1.112E+1
-1.330E-1	4.224E-2	1.105E+1
-1.313E-1	3.251E-2	1.118E+1
-1.313E-1	3.900E-2	1.113E+1
-1.362E-1	2.927E-2	1.103E+1
-1.330E-1	2.927E-2	1.129E+1
-1.330E-1	3.251E-2	1.115E+1
-1.346E-1	3.576E-2	1.104E+1
-1.330E-1	3.900E-2	1.114E+1
-1.313E-1	3.251E-2	1.110E+1
-1.346E-1	2.927E-2	1.106E+1
-1.330E-1	3.576E-2	1.109E+1
-1.346E-1	3.576E-2	1.121E+1
-1.346E-1	3.576E-2	1.118E+1
-1.313E-1	4.224E-2	1.120E+1
-1.313E-1	3.576E-2	1.118E+1
-1.362E-1	3.251E-2	1.107E+1
-1.330E-1	3.576E-2	1.108E+1
-1.297E-1	3.576E-2	1.111E+1
-1.313E-1	4.549E-2	1.122E+1
-1.362E-1	3.251E-2	1.123E+1
-1.313E-1	3.576E-2	1.118E+1
-1.297E-1	3.576E-2	1.121E+1
-1.313E-1	3.576E-2	1.115E+1
-1.378E-1	2.927E-2	1.101E+1
-1.330E-1	3.576E-2	1.114E+1
-1.330E-1	3.251E-2	1.107E+1
-1.330E-1	3.251E-2	1.106E+1
-1.362E-1	3.900E-2	1.108E+1
-1.313E-1	3.576E-2	1.111E+1
-1.297E-1	3.251E-2	1.110E+1
-1.362E-1	2.602E-2	1.117E+1
-1.362E-1	3.576E-2	1.109E+1
-1.330E-1	3.576E-2	1.110E+1
-1.313E-1	2.927E-2	1.112E+1
-1.330E-1	3.900E-2	1.107E+1
-1.362E-1	3.900E-2	1.126E+1
-1.330E-1	3.251E-2	1.123E+1
-1.297E-1	4.224E-2	1.114E+1
-1.346E-1	2.927E-2	1.118E+1
-1.378E-1	3.576E-2	1.117E+1
-1.362E-1	4.224E-2	1.107E+1
-1.313E-1	3.576E-2	1.126E+1
-1.346E-1	3.251E-2	1.116E+1
-1.330E-1	3.900E-2	1.113E+1
-1.330E-1	3.251E-2	1.126E+1
-1.281E-1	2.602E-2	1.108E+1
-1.313E-1	2.927E-2	1.102E+1
-1.362E-1	3.900E-2	1.112E+1
-1.330E-1	3.900E-2	1.117E+1
-1.281E-1	3.576E-2	1.120E+1
-1.313E-1	3.251E-2	1.116E+1
-1.362E-1	2.602E-2	1.120E+1
-1.313E-1	2.278E-2	1.118E+1
-1.330E-1	3.251E-2	1.116E+1
-1.330E-1	3.900E-2	1.125E+1
-1.330E-1	2.927E-2	1.111E+1
-1.330E-1	3.251E-2	1.113E+1
-1.330E-1	2.927E-2	1.110E+1
-1.330E-1	3.576E-2	1.106E+1
-1.378E-1	3.251E-2	1.109E+1
-1.330E-1	2.602E-2	1.115E+1
-1.313E-1	3.900E-2	1.116E+1
-1.313E-1	2.602E-2	1.113E+1
-1.362E-1	3.251E-2	1.110E+1
-1.346E-1	3.900E-2	1.116E+1
-1.297E-1	2.927E-2	1.114E+1
-1.330E-1	3.900E-2	1.114E+1
-1.362E-1	3.900E-2	1.118E+1
-1.346E-1	2.927E-2	1.115E+1
-1.297E-1	3.251E-2	1.124E+1
-1.313E-1	3.251E-2	1.107E+1
-1.346E-1	2.927E-2	1.123E+1
-1.330E-1	2.602E-2	1.107E+1
-1.346E-1	3.251E-2	1.111E+1
-1.362E-1	3.900E-2	1.105E+1
-1.346E-1	3.251E-2	1.127E+1
-1.330E-1	2.602E-2	1.106E+1
-1.281E-1	3.576E-2	1.118E+1
-1.313E-1	3.576E-2	1.117E+1
-1.346E-1	2.602E-2	1.108E+1
-1.313E-1	3.251E-2	1.118E+1
-1.313E-1	3.900E-2	1.129E+1
-1.330E-1	3.900E-2	1.117E+1
-1.378E-1	3.576E-2	1.121E+1
-1.346E-1	3.251E-2	1.097E+1
-1.313E-1	3.251E-2	1.117E+1
-1.346E-1	3.251E-2	1.112E+1
-1.346E-1	3.900E-2	1.110E+1
-1.330E-1	3.576E-2	1.103E+1
-1.346E-1	2.927E-2	1.107E+1
-1.346E-1	3.251E-2	1.119E+1
-1.378E-1	3.576E-2	1.115E+1
-1.346E-1	3.900E-2	1.114E+1
-1.297E-1	3.251E-2	1.122E+1
-1.330E-1	3.576E-2	1.122E+1
-1.395E-1	3.576E-2	1.111E+1
-1.330E-1	3.900E-2	1.109E+1
-1.313E-1	3.251E-2	1.115E+1
-1.330E-1	3.251E-2	1.118E+1
-1.330E-1	3.251E-2	1.107E+1
-1.346E-1	3.576E-2	1.120E+1
-1.313E-1	3.251E-2	1.123E+1
-1.330E-1	3.251E-2	1.117E+1
-1.346E-1	3.251E-2	1.114E+1
-1.346E-1	3.576E-2	1.105E+1
-1.330E-1	4.224E-2	1.127E+1
-1.297E-1	3.576E-2	1.124E+1
-1.346E-1	3.251E-2	1.115E+1
-1.346E-1	2.278E-2	1.123E+1
-1.297E-1	4.224E-2	1.119E+1
-1.313E-1	3.251E-2	1.116E+1
-1.346E-1	3.900E-2	1.109E+1
-1.330E-1	3.251E-2	1.114E+1
-1.330E-1	3.900E-2	1.122E+1
-1.330E-1	3.576E-2	1.110E+1
-1.378E-1	3.251E-2	1.110E+1
-1.330E-1	2.602E-2	1.114E+1
-1.313E-1	3.576E-2	1.116E+1
-1.330E-1	3.251E-2	1.112E+1
-1.346E-1	3.576E-2	1.117E+1
-1.346E-1	3.900E-2	1.109E+1
-1.330E-1	2.927E-2	1.109E+1
-1.313E-1	3.900E-2	1.117E+1
-1.330E-1	3.900E-2	1.119E+1
-1.346E-1	3.251E-2	1.135E+1
-1.313E-1	3.576E-2	1.108E+1
-1.330E-1	3.576E-2	1.115E+1
-1.362E-1	3.576E-2	1.124E+1
-1.362E-1	3.251E-2	1.114E+1
-1.330E-1	3.251E-2	1.118E+1
-1.330E-1	3.251E-2	1.113E+1
-1.362E-1	3.900E-2	1.127E+1
-1.313E-1	2.927E-2	1.101E+1
-1.297E-1	3.576E-2	1.106E+1
-1.330E-1	2.927E-2	1.123E+1
-1.362E-1	3.900E-2	1.128E+1
-1.330E-1	4.224E-2	1.122E+1
-1.313E-1	3.576E-2	1.113E+1
-1.330E-1	3.251E-2	1.096E+1
-1.362E-1	3.251E-2	1.110E+1
-1.362E-1	2.927E-2	1.115E+1
-1.346E-1	4.224E-2	1.114E+1
-1.346E-1	3.576E-2	1.128E+1
-1.346E-1	3.900E-2	1.110E+1
-1.330E-1	3.251E-2	1.125E+1
-1.297E-1	2.602E-2	1.109E+1
-1.346E-1	3.900E-2	1.129E+1
-1.378E-1	2.602E-2	1.113E+1
-1.330E-1	3.576E-2	1.113E+1
-1.297E-1	2.927E-2	1.116E+1
-1.313E-1	3.251E-2	1.100E+1
-1.346E-1	3.251E-2	1.113E+1
-1.362E-1	2.602E-2	1.107E+1
-1.297E-1	3.576E-2	1.110E+1
-1.346E-1	2.927E-2	1.124E+1
-1.395E-1	2.278E-2	1.117E+1
-1.346E-1	3.251E-2	1.123E+1
-1.313E-1	3.251E-2	1.113E+1
-1.330E-1	3.900E-2	1.128E+1
-1.362E-1	3.576E-2	1.113E+1
-1.297E-1	2.927E-2	1.113E+1
-1.297E-1	2.927E-2	1.107E+1
-1.346E-1	3.900E-2	1.113E+1
-1.378E-1	3.251E-2	1.111E+1
-1.330E-1	3.576E-2	1.122E+1
-1.330E-1	3.900E-2	1.112E+1
-1.330E-1	2.927E-2	1.124E+1
-1.330E-1	3.900E-2	1.105E+1
-1.346E-1	3.576E-2	1.122E+1
-1.313E-1	3.251E-2	1.114E+1
-1.330E-1	3.251E-2	1.114E+1
-1.362E-1	2.602E-2	1.111E+1
-1.346E-1	3.251E-2	1.119E+1
-1.297E-1	3.900E-2	1.124E+1
-1.330E-1	3.900E-2	1.130E+1
-1.346E-1	3.251E-2	1.132E+1
-1.330E-1	3.900E-2	1.125E+1
-1.313E-1	3.576E-2	1.124E+1
-1.313E-1	2.927E-2	1.117E+1
-1.346E-1	3.576E-2	1.132E+1
-1.346E-1	2.602E-2	1.111E+1
-1.313E-1	3.576E-2	1.105E+1
-1.346E-1	2.927E-2	1.125E+1
-1.346E-1	3.251E-2	1.107E+1
-1.330E-1	3.900E-2	1.116E+1
-1.313E-1	4.224E-2	1.119E+1
-1.346E-1	2.927E-2	1.125E+1
-1.346E-1	2.927E-2	1.109E+1
-1.330E-1	3.576E-2	1.107E+1
-1.297E-1	3.576E-2	1.117E+1
-1.313E-1	2.602E-2	1.114E+1
-1.346E-1	3.576E-2	1.106E+1
-1.362E-1	3.576E-2	1.116E+1
-1.297E-1	3.576E-2	1.101E+1
-1.362E-1	3.576E-2	1.092E+1
-1.346E-1	3.576E-2	1.129E+1
-1.330E-1	4.224E-2	1.122E+1
-1.297E-1	3.251E-2	1.120E+1
-1.313E-1	3.576E-2	1.126E+1
-1.362E-1	3.251E-2	1.118E+1
-1.313E-1	3.251E-2	1.120E+1
-1.330E-1	2.927E-2	1.122E+1
-1.346E-1	2.927E-2	1.118E+1
-1.362E-1	3.251E-2	1.115E+1
-1.346E-1	3.576E-2	1.125E+1
-1.313E-1	3.251E-2	1.105E+1
-1.330E-1	3.576E-2	1.112E+1
-1.346E-1	2.278E-2	1.119E+1
-1.346E-1	2.927E-2	1.117E+1
-1.297E-1	3.251E-2	1.106E+1
-1.297E-1	3.251E-2	1.126E+1
-1.378E-1	3.251E-2	1.116E+1
-1.362E-1	3.576E-2	1.113E+1
-1.281E-1	3.900E-2	1.123E+1
-1.313E-1	3.251E-2	1.113E+1
-1.330E-1	3.251E-2	1.116E+1
-1.362E-1	3.251E-2	1.127E+1
-1.313E-1	3.251E-2	1.106E+1
-1.346E-1	3.576E-2	1.115E+1
-1.362E-1	3.576E-2	1.115E+1
-1.378E-1	3.900E-2	1.121E+1
-1.330E-1	3.251E-2	1.107E+1
-1.313E-1	3.576E-2	1.124E+1
-1.362E-1	3.900E-2	1.116E+1
-1.330E-1	3.900E-2	1.118E+1
-1.313E-1	3.900E-2	1.105E+1
-1.313E-1	3.251E-2	1.113E+1
-1.346E-1	3.251E-2	1.120E+1
-1.313E-1	3.251E-2	1.095E+1
-1.362E-1	3.251E-2	1.112E+1
-1.330E-1	3.576E-2	1.118E+1
-1.378E-1	3.576E-2	1.125E+1
-1.330E-1	3.251E-2	1.116E+1
-1.297E-1	3.576E-2	1.120E+1
-1.346E-1	3.251E-2	1.121E+1
-1.362E-1	3.251E-2	1.115E+1
-1.330E-1	2.927E-2	1.116E+1
-1.297E-1	2.927E-2	1.117E+1
-1.346E-1	3.251E-2	1.111E+1
-1.362E-1	2.602E-2	1.111E+1
-1.330E-1	2.927E-2	1.111E+1
-1.313E-1	3.900E-2	1.109E+1
-1.346E-1	3.576E-2	1.100E+1
-1.346E-1	2.927E-2	1.131E+1
-1.313E-1	3.251E-2	1.115E+1
-1.330E-1	3.576E-2	1.125E+1
-1.330E-1	2.602E-2	1.120E+1
-1.362E-1	2.927E-2	1.118E+1
-1.330E-1	2.927E-2	1.123E+1
-1.313E-1	2.927E-2	1.119E+1
-1.313E-1	3.251E-2	1.117E+1
-1.362E-1	2.602E-2	1.111E+1
-1.330E-1	2.602E-2	1.118E+1
-1.313E-1	2.602E-2	1.121E+1
-1.313E-1	2.278E-2	1.120E+1
-1.378E-1	3.251E-2	1.125E+1
-1.313E-1	2.602E-2	1.123E+1
-1.297E-1	2.927E-2	1.117E+1
-1.330E-1	3.251E-2	1.112E+1
-1.395E-1	2.927E-2	1.116E+1
-1.330E-1	3.576E-2	1.126E+1
-1.313E-1	2.602E-2	1.119E+1
-1.362E-1	3.576E-2	1.111E+1
-1.362E-1	3.251E-2	1.106E+1
-1.330E-1	2.927E-2	1.124E+1
-1.297E-1	3.251E-2	1.128E+1
-1.313E-1	3.251E-2	1.120E+1
-1.362E-1	2.927E-2	1.114E+1
-1.346E-1	3.900E-2	1.109E+1
-1.313E-1	2.927E-2	1.121E+1
-1.313E-1	3.576E-2	1.125E+1
-1.362E-1	3.251E-2	1.109E+1
-1.346E-1	3.251E-2	1.131E+1
-1.313E-1	2.927E-2	1.114E+1
-1.313E-1	4.224E-2	1.116E+1
-1.362E-1	2.602E-2	1.125E+1
-1.330E-1	2.602E-2	1.114E+1
-1.297E-1	2.602E-2	1.109E+1
-1.313E-1	3.251E-2	1.108E+1
-1.346E-1	4.224E-2	1.101E+1
-1.330E-1	3.251E-2	1.106E+1
-1.313E-1	2.927E-2	1.106E+1
-1.330E-1	2.927E-2	1.118E+1
-1.346E-1	3.576E-2	1.112E+1
-1.330E-1	2.602E-2	1.116E+1
-1.313E-1	3.251E-2	1.110E+1
-1.330E-1	3.900E-2	1.109E+1
-1.330E-1	3.251E-2	1.122E+1
-1.346E-1	3.251E-2	1.111E+1
-1.330E-1	3.251E-2	1.124E+1
-1.346E-1	3.251E-2	1.128E+1
-1.378E-1	3.576E-2	1.118E+1
-1.313E-1	3.251E-2	1.114E+1
-1.330E-1	3.576E-2	1.108E+1
-1.346E-1	3.251E-2	1.121E+1
-1.362E-1	3.900E-2	1.118E+1
-1.346E-1	2.927E-2	1.113E+1
-1.297E-1	2.927E-2	1.107E+1
-1.346E-1	3.900E-2	1.113E+1
-1.362E-1	2.602E-2	1.123E+1
-1.346E-1	2.927E-2	1.116E+1
-1.330E-1	2.602E-2	1.106E+1
-1.330E-1	3.900E-2	1.111E+1
-1.378E-1	4.224E-2	1.111E+1
-1.346E-1	2.602E-2	1.113E+1
-1.313E-1	3.576E-2	1.103E+1
-1.346E-1	2.927E-2	1.118E+1
-1.362E-1	2.927E-2	1.115E+1
-1.346E-1	2.927E-2	1.099E+1
-1.297E-1	3.576E-2	1.115E+1
-1.313E-1	3.576E-2	1.110E+1
-1.362E-1	3.251E-2	1.123E+1
-1.346E-1	2.927E-2	1.119E+1
-1.297E-1	2.927E-2	1.119E+1
-1.346E-1	2.927E-2	1.121E+1
-1.362E-1	3.576E-2	1.099E+1
-1.330E-1	3.576E-2	1.113E+1
-1.346E-1	3.576E-2	1.126E+1
-1.297E-1	3.900E-2	1.119E+1
-1.362E-1	3.576E-2	1.128E+1
-1.330E-1	3.900E-2	1.120E+1
-1.297E-1	3.900E-2	1.116E+1
-1.362E-1	3.576E-2	1.113E+1
-1.313E-1	2.927E-2	1.122E+1
-1.346E-1	3.576E-2	1.121E+1
-1.313E-1	1.954E-2	1.118E+1
-1.362E-1	3.900E-2	1.126E+1
-1.346E-1	3.251E-2	1.107E+1
-1.362E-1	2.927E-2	1.110E+1
-1.313E-1	2.927E-2	1.127E+1
-1.330E-1	2.278E-2	1.116E+1
-1.362E-1	3.576E-2	1.122E+1
-1.330E-1	3.576E-2	1.108E+1
-1.313E-1	3.251E-2	1.122E+1
-1.313E-1	3.900E-2	1.110E+1
-1.362E-1	3.900E-2	1.106E+1
-1.313E-1	3.251E-2	1.121E+1
-1.313E-1	3.251E-2	1.119E+1
-1.313E-1	2.927E-2	1.120E+1
-1.346E-1	3.576E-2	1.114E+1
-1.330E-1	2.278E-2	1.108E+1
-1.297E-1	3.900E-2	1.125E+1
-1.313E-1	2.927E-2	1.121E+1
-1.346E-1	3.900E-2	1.123E+1
-1.346E-1	3.900E-2	1.124E+1
-1.330E-1	2.927E-2	1.104E+1
-1.362E-1	2.927E-2	1.107E+1
-1.362E-1	3.576E-2	1.098E+1
-1.330E-1	3.251E-2	1.109E+1
-1.297E-1	4.224E-2	1.109E+1
-1.330E-1	2.602E-2	1.129E+1
-1.346E-1	3.576E-2	1.112E+1
-1.346E-1	3.576E-2	1.115E+1
-1.297E-1	3.251E-2	1.122E+1
-1.313E-1	3.576E-2	1.120E+1
-1.346E-1	3.900E-2	1.107E+1
-1.330E-1	3.251E-2	1.110E+1
-1.297E-1	3.576E-2	1.114E+1
-1.330E-1	3.900E-2	1.119E+1
-1.362E-1	4.224E-2	1.116E+1
-1.346E-1	2.927E-2	1.113E+1
-1.346E-1	2.602E-2	1.126E+1
-1.346E-1	3.576E-2	1.136E+1
-1.346E-1	3.576E-2	1.112E+1
-1.362E-1	3.251E-2	1.124E+1
-1.313E-1	3.576E-2	1.100E+1
-1.330E-1	3.900E-2	1.123E+1
-1.362E-1	3.900E-2	1.121E+1
-1.346E-1	3.900E-2	1.114E+1
-1.313E-1	4.224E-2	1.121E+1
-1.330E-1	3.251E-2	1.121E+1
-1.362E-1	3.251E-2	1.123E+1
-1.362E-1	4.549E-2	1.111E+1
-1.330E-1	2.927E-2	1.109E+1
-1.330E-1	3.900E-2	1.111E+1
-1.378E-1	3.251E-2	1.106E+1
-1.330E-1	3.576E-2	1.126E+1
-1.297E-1	3.251E-2	1.117E+1
-1.346E-1	3.576E-2	1.119E+1
-1.346E-1	2.927E-2	1.119E+1
-1.362E-1	3.576E-2	1.136E+1
-1.297E-1	3.576E-2	1.116E+1
-1.330E-1	2.927E-2	1.128E+1
-1.362E-1	4.549E-2	1.124E+1
-1.346E-1	2.927E-2	1.117E+1
-1.313E-1	3.900E-2	1.123E+1
-1.313E-1	2.927E-2	1.124E+1
-1.346E-1	3.251E-2	1.117E+1
-1.330E-1	3.576E-2	1.115E+1
-1.313E-1	3.576E-2	1.114E+1
-1.330E-1	3.576E-2	1.111E+1
-1.346E-1	3.251E-2	1.127E+1
-1.346E-1	3.900E-2	1.113E+1
-1.313E-1	3.251E-2	1.112E+1
-1.297E-1	3.576E-2	1.107E+1
-1.378E-1	3.576E-2	1.114E+1
-1.378E-1	4.224E-2	1.119E+1
-1.313E-1	3.251E-2	1.119E+1
-1.330E-1	3.576E-2	1.118E+1
-1.362E-1	3.251E-2	1.111E+1
-1.330E-1	3.576E-2	1.120E+1
-1.297E-1	3.576E-2	1.123E+1
-1.330E-1	3.900E-2	1.124E+1
-1.362E-1	3.576E-2	1.121E+1
-1.313E-1	4.224E-2	1.112E+1
-1.330E-1	3.251E-2	1.107E+1
-1.346E-1	3.576E-2	1.125E+1
-1.378E-1	3.900E-2	1.110E+1
-1.346E-1	2.927E-2	1.127E+1
-1.330E-1	2.927E-2	1.109E+1
-1.330E-1	2.927E-2	1.115E+1
-1.378E-1	3.576E-2	1.122E+1
-1.346E-1	3.576E-2	1.109E+1
-1.346E-1	2.927E-2	1.126E+1
-1.346E-1	2.927E-2	1.128E+1
-1.330E-1	3.576E-2	1.117E+1
-1.346E-1	2.927E-2	1.107E+1
-1.297E-1	3.576E-2	1.122E+1
-1.346E-1	3.251E-2	1.119E+1
-1.346E-1	2.927E-2	1.120E+1
-1.313E-1	2.927E-2	1.119E+1
-1.346E-1	3.251E-2	1.119E+1
-1.330E-1	3.900E-2	1.122E+1
-1.362E-1	3.900E-2	1.113E+1
-1.330E-1	3.576E-2	1.118E+1
-1.313E-1	4.224E-2	1.118E+1
-1.330E-1	4.224E-2	1.126E+1
-1.362E-1	3.576E-2	1.123E+1
-1.330E-1	4.224E-2	1.125E+1
-1.313E-1	3.251E-2	1.113E+1
-1.330E-1	4.224E-2	1.115E+1
-1.362E-1	2.602E-2	1.110E+1
-1.330E-1	4.224E-2	1.129E+1
-1.346E-1	2.927E-2	1.113E+1
-1.313E-1	2.602E-2	1.115E+1
-1.427E-1	4.224E-2	1.112E+1
-1.330E-1	4.224E-2	1.109E+1
-1.297E-1	3.251E-2	1.120E+1
-1.330E-1	3.576E-2	1.109E+1
-1.346E-1	3.900E-2	1.123E+1
-1.330E-1	3.900E-2	1.118E+1
-1.313E-1	3.251E-2	1.125E+1
-1.346E-1	3.900E-2	1.120E+1
-1.346E-1	3.900E-2	1.109E+1
-1.330E-1	3.576E-2	1.116E+1
-1.362E-1	3.900E-2	1.116E+1
-1.313E-1	3.900E-2	1.120E+1
-1.346E-1	3.251E-2	1.108E+1
-1.330E-1	4.549E-2	1.122E+1
-1.313E-1	2.927E-2	1.120E+1
-1.330E-1	3.576E-2	1.112E+1
-1.378E-1	3.251E-2	1.121E+1
-1.330E-1	3.900E-2	1.112E+1
-1.313E-1	3.900E-2	1.128E+1
-1.346E-1	3.576E-2	1.127E+1
-1.378E-1	3.251E-2	1.135E+1
-1.346E-1	3.576E-2	1.117E+1
-1.297E-1	2.927E-2	1.122E+1
-1.330E-1	2.927E-2	1.123E+1
-1.378E-1	2.927E-2	1.117E+1
-1.330E-1	2.927E-2	1.119E+1
-1.313E-1	3.576E-2	1.119E+1
-1.330E-1	3.576E-2	1.109E+1
-1.362E-1	3.251E-2	1.125E+1
-1.330E-1	3.576E-2	1.109E+1
-1.330E-1	3.251E-2	1.114E+1
-1.313E-1	2.927E-2	1.117E+1
-1.362E-1	3.900E-2	1.110E+1
-1.330E-1	3.576E-2	1.111E+1
-1.346E-1	2.602E-2	1.127E+1
-1.346E-1	2.278E-2	1.130E+1
-1.346E-1	3.900E-2	1.129E+1
-1.346E-1	4.224E-2	1.107E+1
-1.313E-1	3.576E-2	1.123E+1
-1.362E-1	3.576E-2	1.116E+1
-1.346E-1	3.576E-2	1.118E+1
-1.346E-1	4.224E-2	1.105E+1
-1.346E-1	3.576E-2	1.117E+1
-1.313E-1	3.251E-2	1.116E+1
-1.346E-1	3.576E-2	1.120E+1
-1.346E-1	3.251E-2	1.118E+1
-1.330E-1	4.549E-2	1.125E+1
-1.313E-1	3.576E-2	1.129E+1
-1.346E-1	3.900E-2	1.119E+1
-1.346E-1	3.251E-2	1.114E+1
-1.313E-1	3.576E-2	1.126E+1
-1.330E-1	3.251E-2	1.114E+1
-1.395E-1	4.549E-2	1.107E+1
-1.346E-1	3.576E-2	1.125E+1
-1.330E-1	3.251E-2	1.118E+1
-1.330E-1	3.251E-2	1.110E+1
-1.362E-1	3.251E-2	1.110E+1
-1.330E-1	4.549E-2	1.129E+1
-1.297E-1	3.576E-2	1.115E+1
-1.362E-1	3.576E-2	1.126E+1
-1.362E-1	3.900E-2	1.133E+1
-1.346E-1	4.224E-2	1.110E+1
-1.330E-1	3.576E-2	1.113E+1
-1.362E-1	3.251E-2	1.114E+1
-1.378E-1	3.251E-2	1.134E+1
-1.330E-1	3.251E-2	1.117E+1
-1.346E-1	2.927E-2	1.119E+1
-1.330E-1	3.576E-2	1.120E+1
-1.346E-1	3.900E-2	1.122E+1
-1.346E-1	3.251E-2	1.130E+1
-1.313E-1	3.900E-2	1.130E+1
-1.346E-1	3.576E-2	1.116E+1
-1.378E-1	4.224E-2	1.133E+1
-1.362E-1	2.927E-2	1.125E+1
-1.330E-1	4.224E-2	1.118E+1
-1.346E-1	3.251E-2	1.121E+1
-1.362E-1	3.251E-2	1.116E+1
-1.346E-1	3.576E-2	1.108E+1
-1.313E-1	3.576E-2	1.114E+1
-1.346E-1	3.251E-2	1.122E+1
-1.362E-1	2.927E-2	1.119E+1
-1.346E-1	2.927E-2	1.124E+1
-1.313E-1	2.927E-2	1.117E+1
-1.346E-1	3.576E-2	1.119E+1
-1.378E-1	3.900E-2	1.123E+1
-1.362E-1	2.602E-2	1.119E+1
-1.313E-1	3.251E-2	1.121E+1
-1.330E-1	3.576E-2	1.116E+1
-1.346E-1	4.224E-2	1.129E+1
-1.362E-1	2.927E-2	1.111E+1
-1.330E-1	3.900E-2	1.127E+1
-1.346E-1	3.900E-2	1.109E+1
-1.378E-1	3.576E-2	1.119E+1
-1.330E-1	3.251E-2	1.116E+1
-1.313E-1	4.549E-2	1.114E+1
-1.346E-1	2.927E-2	1.123E+1
-1.330E-1	4.224E-2	1.103E+1
-1.362E-1	4.224E-2	1.124E+1
-1.346E-1	3.900E-2	1.122E+1
-1.346E-1	3.251E-2	1.115E+1
-1.313E-1	3.900E-2	1.132E+1
-1.346E-1	3.576E-2	1.119E+1
-1.313E-1	2.602E-2	1.126E+1
-1.346E-1	4.224E-2	1.120E+1
-1.395E-1	3.251E-2	1.106E+1
-1.362E-1	3.576E-2	1.115E+1
-1.313E-1	3.576E-2	1.118E+1
-1.330E-1	2.602E-2	1.123E+1
-1.378E-1	2.927E-2	1.119E+1
-1.346E-1	2.602E-2	1.110E+1
-1.297E-1	2.927E-2	1.111E+1
-1.346E-1	3.900E-2	1.119E+1
-1.362E-1	3.576E-2	1.115E+1
-1.362E-1	3.251E-2	1.107E+1
-1.330E-1	2.602E-2	1.111E+1
-1.313E-1	3.251E-2	1.129E+1
-1.378E-1	3.251E-2	1.124E+1
-1.346E-1	4.549E-2	1.128E+1
-1.313E-1	2.602E-2	1.130E+1
-1.330E-1	3.900E-2	1.119E+1
-1.362E-1	3.251E-2	1.128E+1
-1.330E-1	3.900E-2	1.113E+1
-1.297E-1	3.900E-2	1.127E+1
-1.346E-1	3.576E-2	1.108E+1
-1.346E-1	2.927E-2	1.122E+1
-1.330E-1	3.900E-2	1.115E+1
-1.313E-1	3.576E-2	1.111E+1
-1.346E-1	3.576E-2	1.126E+1
-1.378E-1	3.251E-2	1.124E+1
-1.346E-1	3.251E-2	1.127E+1
-1.330E-1	3.576E-2	1.118E+1
-1.362E-1	3.576E-2	1.109E+1
-1.346E-1	4.224E-2	1.119E+1
-1.346E-1	3.576E-2	1.124E+1
-1.313E-1	3.251E-2	1.114E+1
-1.330E-1	3.900E-2	1.119E+1
-1.378E-1	4.224E-2	1.125E+1
-1.330E-1	4.224E-2	1.113E+1
-1.313E-1	3.576E-2	1.121E+1
-1.362E-1	2.602E-2	1.123E+1
-1.395E-1	4.549E-2	1.118E+1
-1.346E-1	3.900E-2	1.117E+1
-1.281E-1	3.900E-2	1.118E+1
-1.330E-1	4.549E-2	1.118E+1
-1.362E-1	3.576E-2	1.096E+1
-1.362E-1	2.927E-2	1.134E+1
-1.313E-1	3.576E-2	1.123E+1
-1.346E-1	3.576E-2	1.113E+1
-1.378E-1	4.549E-2	1.130E+1
-1.346E-1	3.576E-2	1.122E+1
-1.330E-1	3.900E-2	1.122E+1
-1.313E-1	3.900E-2	1.136E+1
-1.362E-1	3.251E-2	1.122E+1
-1.346E-1	4.224E-2	1.119E+1
-1.330E-1	2.927E-2	1.120E+1
-1.330E-1	3.900E-2	1.121E+1
-1.346E-1	4.224E-2	1.113E+1
-1.330E-1	3.251E-2	1.117E+1
-1.313E-1	3.576E-2	1.120E+1
-1.330E-1	3.251E-2	1.121E+1
-1.330E-1	4.224E-2	1.122E+1
-1.330E-1	3.576E-2	1.109E+1
-1.330E-1	3.900E-2	1.113E+1
-1.313E-1	3.576E-2	1.122E+1
-1.362E-1	3.251E-2	1.119E+1
-1.346E-1	4.224E-2	1.128E+1
-1.297E-1	3.251E-2	1.110E+1
-1.362E-1	3.251E-2	1.120E+1
-1.362E-1	2.927E-2	1.119E+1
-1.378E-1	2.927E-2	1.113E+1
-1.346E-1	3.251E-2	1.127E+1
-1.346E-1	3.251E-2	1.128E+1
-1.362E-1	2.927E-2	1.121E+1
-1.362E-1	3.576E-2	1.117E+1
-1.297E-1	3.251E-2	1.100E+1
-1.346E-1	3.576E-2	1.118E+1
-1.362E-1	2.927E-2	1.115E+1
-1.362E-1	3.576E-2	1.116E+1
-1.313E-1	3.576E-2	1.121E+1
-1.330E-1	3.900E-2	1.113E+1
-1.378E-1	4.224E-2	1.117E+1
-1.362E-1	3.251E-2	1.130E+1
-1.330E-1	3.900E-2	1.111E+1
-1.330E-1	3.900E-2	1.105E+1
-1.346E-1	4.224E-2	1.110E+1
-1.330E-1	3.251E-2	1.113E+1
-1.297E-1	3.251E-2	1.117E+1
-1.313E-1	2.927E-2	1.124E+1
-1.362E-1	3.900E-2	1.128E+1
-1.313E-1	3.576E-2	1.124E+1
-1.330E-1	3.251E-2	1.120E+1
-1.313E-1	3.251E-2	1.127E+1
-1.346E-1	4.224E-2	1.121E+1
-1.346E-1	3.576E-2	1.128E+1
-1.313E-1	3.576E-2	1.107E+1
-1.346E-1	3.576E-2	1.115E+1
-1.362E-1	3.576E-2	1.138E+1
-1.330E-1	4.224E-2	1.117E+1
-1.313E-1	3.576E-2	1.121E+1
-1.362E-1	3.251E-2	1.118E+1
-1.362E-1	4.224E-2	1.128E+1
-1.313E-1	3.900E-2	1.129E+1
-1.313E-1	2.927E-2	1.124E+1
-1.313E-1	4.224E-2	1.118E+1
-1.346E-1	3.251E-2	1.123E+1
-1.330E-1	3.251E-2	1.123E+1
-1.313E-1	3.576E-2	1.119E+1
-1.313E-1	3.576E-2	1.120E+1
-1.346E-1	3.900E-2	1.111E+1
-1.330E-1	3.900E-2	1.114E+1
-1.313E-1	3.251E-2	1.117E+1
-1.297E-1	4.549E-2	1.111E+1
-1.395E-1	3.576E-2	1.114E+1
-1.330E-1	4.873E-2	1.117E+1
-1.330E-1	3.251E-2	1.122E+1
-1.330E-1	3.251E-2	1.117E+1
-1.346E-1	2.602E-2	1.104E+1
-1.362E-1	2.927E-2	1.118E+1
-1.330E-1	2.602E-2	1.120E+1
-1.313E-1	2.927E-2	1.114E+1
-1.395E-1	3.900E-2	1.122E+1
-1.330E-1	3.576E-2	1.127E+1
-1.313E-1	3.576E-2	1.126E+1
-1.362E-1	3.251E-2	1.127E+1
-1.395E-1	2.927E-2	1.121E+1
-1.330E-1	3.900E-2	1.114E+1
-1.313E-1	3.900E-2	1.124E+1
-1.346E-1	3.251E-2	1.113E+1
-1.362E-1	2.927E-2	1.124E+1
-1.346E-1	3.576E-2	1.108E+1
-1.330E-1	3.576E-2	1.122E+1
-1.330E-1	3.576E-2	1.112E+1
-1.362E-1	2.927E-2	1.127E+1
-1.362E-1	2.927E-2	1.124E+1
-1.313E-1	3.576E-2	1.128E+1
-1.330E-1	3.251E-2	1.116E+1
-1.395E-1	3.576E-2	1.111E+1
-1.313E-1	3.576E-2	1.128E+1
-1.313E-1	3.576E-2	1.118E+1
-1.346E-1	4.873E-2	1.121E+1
-1.346E-1	3.251E-2	1.122E+1
-1.346E-1	4.224E-2	1.124E+1
-1.313E-1	3.900E-2	1.117E+1
-1.330E-1	3.900E-2	1.110E+1
-1.346E-1	3.251E-2	1.118E+1
-1.346E-1	3.900E-2	1.120E+1
-1.330E-1	3.251E-2	1.112E+1
-1.346E-1	3.576E-2	1.124E+1
-1.378E-1	3.251E-2	1.130E+1
-1.330E-1	3.251E-2	1.126E+1
-1.330E-1	2.602E-2	1.114E+1
-1.330E-1	3.576E-2	1.121E+1
-1.378E-1	3.900E-2	1.121E+1
-1.362E-1	3.251E-2	1.121E+1
-1.330E-1	2.602E-2	1.119E+1
-1.330E-1	3.576E-2	1.113E+1
-1.362E-1	3.251E-2	1.125E+1
-1.378E-1	2.927E-2	1.112E+1
-1.330E-1	3.251E-2	1.131E+1
-1.330E-1	2.602E-2	1.132E+1
-1.362E-1	4.549E-2	1.121E+1
-1.378E-1	3.576E-2	1.127E+1
-1.313E-1	2.927E-2	1.105E+1
-1.313E-1	3.576E-2	1.119E+1
-1.378E-1	3.576E-2	1.124E+1
-1.330E-1	3.900E-2	1.126E+1
-1.297E-1	3.251E-2	1.112E+1
-1.346E-1	3.251E-2	1.132E+1
-1.362E-1	3.251E-2	1.114E+1
-1.330E-1	3.251E-2	1.128E+1
-1.313E-1	3.576E-2	1.115E+1
-1.346E-1	3.576E-2	1.123E+1
-1.378E-1	4.549E-2	1.129E+1
-1.346E-1	3.900E-2	1.131E+1
-1.330E-1	2.927E-2	1.135E+1
-1.330E-1	4.224E-2	1.111E+1
-1.346E-1	2.927E-2	1.113E+1
-1.362E-1	3.576E-2	1.128E+1
-1.313E-1	3.576E-2	1.127E+1
-1.330E-1	2.927E-2	1.120E+1
-1.330E-1	3.576E-2	1.130E+1
-1.346E-1	3.576E-2	1.125E+1
-1.297E-1	3.576E-2	1.120E+1
-1.330E-1	3.251E-2	1.113E+1
-1.362E-1	4.224E-2	1.116E+1
-1.346E-1	3.900E-2	1.128E+1
-1.297E-1	3.900E-2	1.137E+1
-1.346E-1	3.251E-2	1.115E+1
-1.346E-1	3.251E-2	1.122E+1
-1.346E-1	3.900E-2	1.127E+1
-1.346E-1	3.576E-2	1.121E+1
-1.330E-1	3.251E-2	1.115E+1
-1.346E-1	3.576E-2	1.120E+1
-1.346E-1	3.900E-2	1.111E+1
-1.346E-1	3.576E-2	1.134E+1
-1.346E-1	3.576E-2	1.126E+1
-1.362E-1	3.251E-2	1.121E+1
-1.330E-1	4.224E-2	1.113E+1
-1.313E-1	3.576E-2	1.123E+1
-1.330E-1	2.927E-2	1.108E+1
-1.362E-1	4.224E-2	1.111E+1
-1.346E-1	3.576E-2	1.120E+1
-1.330E-1	3.576E-2	1.112E+1
-1.346E-1	4.224E-2	1.120E+1
-1.346E-1	3.576E-2	1.124E+1
-1.362E-1	3.900E-2	1.122E+1
-1.281E-1	3.251E-2	1.120E+1
-1.346E-1	2.927E-2	1.112E+1
-1.378E-1	3.576E-2	1.121E+1
-1.346E-1	4.224E-2	1.128E+1
-1.281E-1	3.900E-2	1.115E+1
-1.362E-1	3.251E-2	1.124E+1
-1.362E-1	3.251E-2	1.108E+1
-1.362E-1	3.576E-2	1.119E+1
-1.330E-1	2.927E-2	1.113E+1
-1.346E-1	3.576E-2	1.125E+1
-1.362E-1	3.251E-2	1.120E+1
-1.362E-1	3.576E-2	1.128E+1
-1.313E-1	3.900E-2	1.123E+1
-1.346E-1	3.576E-2	1.127E+1
-1.362E-1	3.900E-2	1.117E+1
-1.346E-1	3.576E-2	1.130E+1
-1.330E-1	4.224E-2	1.127E+1
-1.330E-1	3.900E-2	1.104E+1
-1.362E-1	3.576E-2	1.117E+1
-1.362E-1	3.900E-2	1.125E+1
-1.313E-1	3.576E-2	1.110E+1
-1.313E-1	3.900E-2	1.114E+1
-1.378E-1	3.251E-2	1.125E+1
-1.346E-1	2.927E-2	1.121E+1
-1.313E-1	2.927E-2	1.118E+1
-1.346E-1	2.927E-2	1.125E+1
-1.378E-1	3.576E-2	1.119E+1
-1.378E-1	3.251E-2	1.114E+1
-1.330E-1	2.927E-2	1.135E+1
-1.362E-1	2.602E-2	1.122E+1
-1.330E-1	3.900E-2	1.118E+1
-1.346E-1	3.251E-2	1.129E+1
-1.297E-1	3.900E-2	1.129E+1
-1.346E-1	4.224E-2	1.126E+1
-1.395E-1	3.251E-2	1.113E+1
-1.378E-1	3.576E-2	1.119E+1
-1.313E-1	2.927E-2	1.118E+1
-1.346E-1	3.576E-2	1.114E+1
-1.395E-1	4.549E-2	1.118E+1
-1.346E-1	3.251E-2	1.114E+1
-1.330E-1	3.900E-2	1.124E+1
-1.362E-1	3.900E-2	1.110E+1
-1.346E-1	3.251E-2	1.133E+1
-1.346E-1	4.873E-2	1.134E+1
-1.330E-1	3.251E-2	1.133E+1
-1.330E-1	4.549E-2	1.119E+1
-1.362E-1	3.251E-2	1.124E+1
-1.346E-1	3.251E-2	1.124E+1
-1.330E-1	4.224E-2	1.111E+1
-1.346E-1	2.927E-2	1.112E+1
-1.362E-1	2.927E-2	1.120E+1
-1.346E-1	3.251E-2	1.118E+1
-1.313E-1	2.927E-2	1.123E+1
-1.362E-1	3.576E-2	1.111E+1
-1.378E-1	4.224E-2	1.129E+1
-1.330E-1	3.576E-2	1.122E+1
-1.330E-1	3.900E-2	1.122E+1
-1.330E-1	3.251E-2	1.119E+1
-1.362E-1	3.251E-2	1.125E+1
-1.362E-1	3.251E-2	1.128E+1
-1.362E-1	2.927E-2	1.129E+1
-1.330E-1	4.224E-2	1.121E+1
-1.378E-1	3.576E-2	1.113E+1
-1.362E-1	3.900E-2	1.120E+1
-1.346E-1	3.900E-2	1.120E+1
-1.313E-1	3.900E-2	1.134E+1
-1.378E-1	4.224E-2	1.123E+1
-1.330E-1	3.576E-2	1.125E+1
-1.330E-1	3.576E-2	1.116E+1
-1.346E-1	3.576E-2	1.100E+1
-1.362E-1	4.224E-2	1.114E+1
-1.346E-1	3.900E-2	1.125E+1
-1.330E-1	4.224E-2	1.136E+1
-1.313E-1	2.927E-2	1.117E+1
-1.395E-1	3.251E-2	1.119E+1
-1.330E-1	3.900E-2	1.118E+1
-1.330E-1	3.251E-2	1.108E+1
-1.330E-1	3.251E-2	1.128E+1
-1.346E-1	2.602E-2	1.128E+1
-1.362E-1	3.900E-2	1.112E+1
-1.313E-1	3.576E-2	1.121E+1
-1.330E-1	3.251E-2	1.122E+1
-1.395E-1	4.549E-2	1.135E+1
-1.362E-1	3.900E-2	1.125E+1
-1.313E-1	2.927E-2	1.114E+1
-1.330E-1	3.251E-2	1.107E+1
-1.378E-1	3.900E-2	1.104E+1
-1.330E-1	3.576E-2	1.121E+1
-1.330E-1	2.602E-2	1.118E+1
-1.346E-1	3.576E-2	1.128E+1
-1.362E-1	3.251E-2	1.118E+1
-1.362E-1	3.576E-2	1.114E+1
-1.330E-1	3.576E-2	1.120E+1
-1.346E-1	3.576E-2	1.124E+1
-1.362E-1	2.927E-2	1.112E+1
-1.346E-1	3.251E-2	1.124E+1
-1.313E-1	3.576E-2	1.114E+1
-1.362E-1	2.927E-2	1.133E+1
-1.395E-1	3.576E-2	1.128E+1
-1.346E-1	3.251E-2	1.129E+1
-1.330E-1	3.251E-2	1.122E+1
-1.330E-1	3.576E-2	1.125E+1
-1.378E-1	3.251E-2	1.127E+1
-1.330E-1	3.576E-2	1.116E+1
-1.330E-1	2.927E-2	1.121E+1
-1.330E-1	2.927E-2	1.122E+1
-1.395E-1	3.576E-2	1.124E+1
-1.297E-1	3.900E-2	1.105E+1
-1.313E-1	3.576E-2	1.116E+1
-1.330E-1	2.927E-2	1.122E+1
-1.362E-1	3.251E-2	1.119E+1
-1.330E-1	2.927E-2	1.118E+1
-1.313E-1	3.900E-2	1.120E+1
-1.330E-1	3.251E-2	1.124E+1
-1.362E-1	3.576E-2	1.132E+1
-1.346E-1	3.251E-2	1.117E+1
-1.297E-1	3.900E-2	1.121E+1
-1.346E-1	3.251E-2	1.133E+1
-1.346E-1	4.549E-2	1.116E+1
-1.362E-1	4.549E-2	1.114E+1
-1.297E-1	3.576E-2	1.116E+1
-1.346E-1	3.576E-2	1.124E+1
-1.362E-1	3.576E-2	1.120E+1
-1.378E-1	3.576E-2	1.128E+1
-1.297E-1	3.576E-2	1.133E+1
-1.346E-1	3.900E-2	1.113E+1
-1.346E-1	3.900E-2	1.123E+1
-1.330E-1	3.576E-2	1.121E+1
-1.313E-1	3.576E-2	1.118E+1
-1.330E-1	3.576E-2	1.118E+1
-1.346E-1	3.251E-2	1.119E+1
-1.346E-1	3.576E-2	1.131E+1
-1.330E-1	3.251E-2	1.127E+1
-1.362E-1	4.224E-2	1.123E+1
-1.378E-1	3.576E-2	1.121E+1
-1.346E-1	2.927E-2	1.127E+1
-1.346E-1	3.251E-2	1.108E+1
-1.346E-1	3.251E-2	1.121E+1
-1.378E-1	3.900E-2	1.125E+1
-1.346E-1	4.224E-2	1.112E+1
-1.297E-1	3.900E-2	1.129E+1
-1.346E-1	2.602E-2	1.121E+1
-1.346E-1	3.251E-2	1.132E+1
-1.378E-1	3.251E-2	1.118E+1
-1.313E-1	2.927E-2	1.139E+1
-1.346E-1	3.576E-2	1.121E+1
-1.378E-1	2.927E-2	1.121E+1
-1.378E-1	3.576E-2	1.117E+1
-1.346E-1	3.900E-2	1.113E+1
-1.330E-1	3.576E-2	1.118E+1
-1.362E-1	3.251E-2	1.119E+1
-1.346E-1	3.900E-2	1.115E+1
-1.313E-1	3.900E-2	1.118E+1
-1.346E-1	3.900E-2	1.120E+1
-1.330E-1	4.549E-2	1.113E+1
-1.362E-1	4.549E-2	1.123E+1
-1.313E-1	3.900E-2	1.126E+1
-1.346E-1	2.927E-2	1.137E+1
-1.378E-1	3.900E-2	1.120E+1
-1.330E-1	2.927E-2	1.121E+1
-1.313E-1	3.900E-2	1.110E+1
-1.330E-1	3.576E-2	1.132E+1
-1.362E-1	4.549E-2	1.115E+1
-1.346E-1	3.900E-2	1.116E+1
-1.346E-1	3.576E-2	1.123E+1
-1.330E-1	3.576E-2	1.126E+1
-1.378E-1	3.251E-2	1.129E+1
-1.330E-1	3.576E-2	1.119E+1
-1.330E-1	2.927E-2	1.120E+1
-1.346E-1	2.602E-2	1.119E+1
-1.346E-1	3.251E-2	1.118E+1
-1.362E-1	3.251E-2	1.121E+1
-1.313E-1	2.602E-2	1.123E+1
-1.313E-1	3.900E-2	1.124E+1
-1.346E-1	2.927E-2	1.118E+1
-1.362E-1	3.251E-2	1.124E+1
-1.330E-1	3.900E-2	1.124E+1
-1.362E-1	2.927E-2	1.127E+1
-1.362E-1	4.224E-2	1.124E+1
-1.346E-1	3.900E-2	1.126E+1
-1.330E-1	3.900E-2	1.123E+1
-1.346E-1	3.576E-2	1.125E+1
-1.346E-1	3.576E-2	1.130E+1
-1.313E-1	3.900E-2	1.117E+1
-1.313E-1	2.927E-2	1.130E+1
-1.313E-1	3.251E-2	1.125E+1
-1.362E-1	4.224E-2	1.122E+1
-1.330E-1	3.900E-2	1.123E+1
-1.330E-1	3.900E-2	1.128E+1
-1.346E-1	3.251E-2	1.130E+1
-1.378E-1	3.900E-2	1.121E+1
-1.330E-1	3.576E-2	1.126E+1
-1.313E-1	4.224E-2	1.127E+1
-1.346E-1	3.900E-2	1.125E+1
-1.362E-1	3.576E-2	1.122E+1
-1.362E-1	3.900E-2	1.116E+1
-1.313E-1	3.900E-2	1.115E+1
-1.362E-1	3.900E-2	1.136E+1
-1.346E-1	4.224E-2	1.114E+1
-1.346E-1	3.251E-2	1.124E+1
-1.313E-1	3.251E-2	1.138E+1
-1.346E-1	3.251E-2	1.116E+1
-1.378E-1	4.224E-2	1.127E+1
-1.330E-1	3.576E-2	1.119E+1
-1.313E-1	2.927E-2	1.116E+1
-1.313E-1	4.224E-2	1.116E+1
-1.378E-1	3.576E-2	1.120E+1
-1.362E-1	3.576E-2	1.120E+1
-1.330E-1	3.576E-2	1.110E+1
-1.330E-1	2.927E-2	1.118E+1
-1.378E-1	3.576E-2	1.137E+1
-1.362E-1	3.900E-2	1.121E+1
-1.346E-1	3.900E-2	1.138E+1
-1.346E-1	3.576E-2	1.117E+1
-1.346E-1	3.576E-2	1.118E+1
-1.346E-1	3.900E-2	1.129E+1
-1.297E-1	3.251E-2	1.124E+1
-1.346E-1	3.576E-2	1.116E+1
-1.346E-1	3.900E-2	1.122E+1
-1.362E-1	3.900E-2	1.130E+1
-1.346E-1	3.251E-2	1.114E+1
-1.330E-1	4.549E-2	1.132E+1
-1.378E-1	3.900E-2	1.115E+1
-1.313E-1	3.900E-2	1.135E+1
-1.297E-1	3.900E-2	1.120E+1
-1.346E-1	3.900E-2	1.123E+1
-1.362E-1	3.900E-2	1.122E+1
-1.346E-1	3.576E-2	1.105E+1
-1.330E-1	3.900E-2	1.118E+1
-1.362E-1	3.900E-2	1.121E+1
-1.346E-1	3.900E-2	1.117E+1
-1.346E-1	3.576E-2	1.116E+1
-1.313E-1	4.224E-2	1.130E+1
-1.330E-1	2.927E-2	1.106E+1
-1.346E-1	2.927E-2	1.127E+1
-1.378E-1	3.251E-2	1.116E+1
-1.330E-1	4.549E-2	1.116E+1
-1.313E-1	3.251E-2	1.125E+1
-1.346E-1	3.251E-2	1.116E+1
-1.330E-1	4.549E-2	1.123E+1
-1.330E-1	3.900E-2	1.129E+1
-1.330E-1	3.900E-2	1.119E+1
-1.378E-1	4.224E-2	1.123E+1
-1.330E-1	4.549E-2	1.127E+1
-1.362E-1	3.900E-2	1.114E+1
-1.346E-1	3.576E-2	1.108E+1
-1.378E-1	4.224E-2	1.129E+1
-1.378E-1	3.251E-2	1.128E+1
-1.346E-1	3.900E-2	1.128E+1
-1.330E-1	3.900E-2	1.108E+1
-1.346E-1	3.251E-2	1.128E+1
-1.362E-1	4.549E-2	1.121E+1
-1.313E-1	3.251E-2	1.118E+1
-1.313E-1	3.251E-2	1.128E+1
-1.378E-1	3.900E-2	1.122E+1
-1.362E-1	4.224E-2	1.132E+1
-1.313E-1	3.251E-2	1.127E+1
-1.362E-1	3.576E-2	1.122E+1
-1.378E-1	3.576E-2	1.116E+1
-1.362E-1	3.900E-2	1.128E+1
-1.330E-1	4.224E-2	1.122E+1
-1.313E-1	2.927E-2	1.117E+1
-1.362E-1	3.576E-2	1.126E+1
-1.346E-1	2.927E-2	1.117E+1
-1.330E-1	3.900E-2	1.125E+1
-1.330E-1	3.900E-2	1.119E+1
-1.362E-1	3.900E-2	1.130E+1
-1.346E-1	3.576E-2	1.129E+1
-1.346E-1	3.576E-2	1.115E+1
-1.346E-1	2.602E-2	1.133E+1
-1.378E-1	2.927E-2	1.115E+1
-1.362E-1	3.900E-2	1.125E+1
-1.313E-1	3.251E-2	1.129E+1
-1.346E-1	3.576E-2	1.123E+1
-1.378E-1	3.251E-2	1.127E+1
-1.346E-1	2.927E-2	1.123E+1
-1.313E-1	3.576E-2	1.127E+1
-1.362E-1	3.900E-2	1.119E+1
-1.362E-1	2.927E-2	1.141E+1
-1.346E-1	4.224E-2	1.123E+1
-1.330E-1	2.602E-2	1.128E+1
-1.346E-1	2.927E-2	1.129E+1
-1.346E-1	3.251E-2	1.124E+1
-1.362E-1	4.224E-2	1.120E+1
-1.330E-1	3.251E-2	1.123E+1
-1.330E-1	2.602E-2	1.129E+1
-1.378E-1	3.576E-2	1.125E+1
-1.346E-1	4.549E-2	1.132E+1
-1.330E-1	3.251E-2	1.132E+1
-1.330E-1	3.251E-2	1.131E+1
-1.346E-1	4.224E-2	1.111E+1
-1.330E-1	3.576E-2	1.112E+1
-1.313E-1	3.576E-2	1.132E+1
-1.330E-1	3.251E-2	1.131E+1
-1.330E-1	3.576E-2	1.123E+1
-1.362E-1	3.900E-2	1.120E+1
-1.330E-1	1.954E-2	1.128E+1
-1.362E-1	3.251E-2	1.129E+1
-1.378E-1	3.251E-2	1.123E+1
-1.346E-1	2.927E-2	1.135E+1
-1.330E-1	3.576E-2	1.118E+1
-1.362E-1	2.927E-2	1.113E+1
-1.362E-1	3.251E-2	1.124E+1
-1.313E-1	3.576E-2	1.126E+1
-1.313E-1	2.927E-2	1.122E+1
-1.330E-1	3.576E-2	1.121E+1
-1.378E-1	3.251E-2	1.128E+1
-1.330E-1	3.251E-2	1.124E+1
-1.297E-1	3.251E-2	1.109E+1
-1.362E-1	2.927E-2	1.116E+1
-1.362E-1	3.900E-2	1.113E+1
-1.330E-1	2.927E-2	1.120E+1
-1.313E-1	3.251E-2	1.135E+1
-1.346E-1	3.576E-2	1.132E+1
-1.362E-1	3.576E-2	1.113E+1
-1.346E-1	3.576E-2	1.120E+1
-1.313E-1	2.927E-2	1.129E+1
-1.346E-1	2.602E-2	1.126E+1
-1.378E-1	3.251E-2	1.128E+1
-1.362E-1	3.251E-2	1.120E+1
-1.346E-1	4.224E-2	1.136E+1
-1.346E-1	3.251E-2	1.120E+1
-1.378E-1	3.900E-2	1.116E+1
-1.330E-1	3.251E-2	1.112E+1
-1.330E-1	3.576E-2	1.121E+1
-1.378E-1	3.576E-2	1.119E+1
-1.378E-1	2.927E-2	1.122E+1
-1.362E-1	3.576E-2	1.129E+1
-1.313E-1	3.251E-2	1.123E+1
-1.346E-1	3.251E-2	1.114E+1
-1.362E-1	4.224E-2	1.132E+1
-1.346E-1	3.576E-2	1.109E+1
-1.330E-1	3.576E-2	1.116E+1
-1.330E-1	2.927E-2	1.122E+1
-1.362E-1	2.927E-2	1.121E+1
-1.330E-1	2.927E-2	1.139E+1
-1.297E-1	3.251E-2	1.134E+1
-1.346E-1	2.927E-2	1.121E+1
-1.378E-1	3.576E-2	1.123E+1
-1.378E-1	3.576E-2	1.126E+1
-1.313E-1	3.251E-2	1.124E+1
-1.362E-1	3.576E-2	1.124E+1
-1.362E-1	2.927E-2	1.115E+1
-1.362E-1	3.576E-2	1.119E+1
-1.346E-1	2.927E-2	1.119E+1
-1.330E-1	3.576E-2	1.135E+1
-1.362E-1	3.576E-2	1.121E+1
-1.346E-1	2.927E-2	1.122E+1
-1.313E-1	3.576E-2	1.143E+1
-1.362E-1	2.927E-2	1.126E+1
-1.378E-1	2.927E-2	1.133E+1
-1.362E-1	3.576E-2	1.136E+1
-1.346E-1	3.251E-2	1.128E+1
-1.378E-1	3.251E-2	1.125E+1
-1.362E-1	2.927E-2	1.119E+1
-1.330E-1	3.576E-2	1.131E+1
-1.330E-1	3.251E-2	1.125E+1
-1.378E-1	3.251E-2	1.114E+1
-1.395E-1	3.251E-2	1.115E+1
-1.395E-1	2.278E-2	1.102E+1
-1.313E-1	3.576E-2	1.129E+1
-1.346E-1	3.900E-2	1.122E+1
-1.362E-1	3.900E-2	1.114E+1
-1.362E-1	3.900E-2	1.133E+1
-1.330E-1	3.251E-2	1.128E+1
-1.346E-1	3.576E-2	1.119E+1
-1.378E-1	3.251E-2	1.131E+1
-1.346E-1	3.576E-2	1.131E+1
-1.313E-1	3.251E-2	1.123E+1
-1.362E-1	3.576E-2	1.127E+1
-1.362E-1	2.927E-2	1.123E+1
-1.362E-1	3.900E-2	1.121E+1
-1.330E-1	2.602E-2	1.127E+1
-1.346E-1	4.224E-2	1.123E+1
-1.378E-1	3.576E-2	1.118E+1
-1.346E-1	2.927E-2	1.116E+1
-1.330E-1	3.900E-2	1.124E+1
-1.330E-1	3.251E-2	1.125E+1
-1.362E-1	3.576E-2	1.124E+1
-1.362E-1	3.576E-2	1.113E+1
-1.313E-1	3.576E-2	1.121E+1
-1.330E-1	3.576E-2	1.119E+1
-1.378E-1	3.251E-2	1.109E+1
-1.362E-1	2.927E-2	1.109E+1
-1.313E-1	3.900E-2	1.128E+1
-1.346E-1	3.251E-2	1.120E+1
-1.378E-1	3.900E-2	1.131E+1
-1.362E-1	2.927E-2	1.130E+1
-1.330E-1	3.576E-2	1.131E+1
-1.330E-1	3.576E-2	1.127E+1
-1.378E-1	3.251E-2	1.113E+1
-1.346E-1	3.251E-2	1.137E+1
-1.330E-1	3.576E-2	1.115E+1
-1.346E-1	3.576E-2	1.119E+1
-1.362E-1	3.251E-2	1.129E+1
-1.362E-1	2.927E-2	1.117E+1
-1.330E-1	3.251E-2	1.122E+1
-1.362E-1	3.900E-2	1.137E+1
-1.378E-1	3.576E-2	1.124E+1
-1.330E-1	3.576E-2	1.132E+1
-1.330E-1	3.251E-2	1.125E+1
-1.346E-1	3.251E-2	1.131E+1
-1.378E-1	3.576E-2	1.128E+1
-1.346E-1	3.900E-2	1.124E+1
-1.330E-1	3.576E-2	1.122E+1
-1.330E-1	2.602E-2	1.116E+1
-1.362E-1	3.576E-2	1.121E+1
-1.362E-1	3.576E-2	1.116E+1
-1.362E-1	3.251E-2	1.126E+1
-1.346E-1	3.576E-2	1.117E+1
-1.362E-1	3.576E-2	1.122E+1
-1.330E-1	2.602E-2	1.113E+1
-1.313E-1	2.602E-2	1.126E+1
-1.362E-1	3.900E-2	1.123E+1
-1.378E-1	3.900E-2	1.119E+1
-1.378E-1	3.251E-2	1.134E+1
-1.330E-1	3.576E-2	1.138E+1
-1.330E-1	3.251E-2	1.125E+1
-1.378E-1	2.602E-2	1.119E+1
-1.346E-1	2.927E-2	1.114E+1
-1.330E-1	3.576E-2	1.126E+1
-1.346E-1	2.927E-2	1.112E+1
-1.346E-1	3.900E-2	1.137E+1
-1.330E-1	3.576E-2	1.127E+1
-1.313E-1	2.927E-2	1.123E+1
-1.362E-1	3.251E-2	1.125E+1
-1.378E-1	3.900E-2	1.125E+1
-1.313E-1	3.576E-2	1.122E+1
-1.330E-1	3.900E-2	1.114E+1
-1.362E-1	3.251E-2	1.131E+1
-1.378E-1	3.576E-2	1.122E+1
-1.362E-1	3.900E-2	1.126E+1
-1.362E-1	3.900E-2	1.131E+1
-1.378E-1	3.251E-2	1.123E+1
-1.362E-1	4.224E-2	1.119E+1
-1.346E-1	4.224E-2	1.121E+1
-1.313E-1	2.927E-2	1.120E+1
-1.330E-1	3.576E-2	1.122E+1
-1.346E-1	3.251E-2	1.122E+1
-1.346E-1	4.549E-2	1.119E+1
-1.362E-1	3.900E-2	1.122E+1
-1.362E-1	3.251E-2	1.110E+1
-1.362E-1	3.900E-2	1.134E+1
-1.330E-1	2.927E-2	1.127E+1
-1.330E-1	3.576E-2	1.119E+1
-1.330E-1	3.576E-2	1.118E+1
-1.362E-1	3.251E-2	1.122E+1
-1.330E-1	3.900E-2	1.117E+1
-1.313E-1	2.927E-2	1.129E+1
-1.378E-1	3.576E-2	1.136E+1
-1.362E-1	3.576E-2	1.122E+1
-1.346E-1	3.251E-2	1.106E+1
-1.313E-1	3.900E-2	1.118E+1
-1.346E-1	2.927E-2	1.119E+1
-1.362E-1	3.900E-2	1.131E+1
-1.378E-1	4.224E-2	1.120E+1
-1.330E-1	2.602E-2	1.117E+1
-1.330E-1	2.927E-2	1.127E+1
-1.362E-1	3.900E-2	1.127E+1
-1.362E-1	2.927E-2	1.117E+1
-1.346E-1	3.900E-2	1.121E+1
-1.362E-1	3.900E-2	1.113E+1
-1.346E-1	2.927E-2	1.126E+1
-1.346E-1	3.576E-2	1.126E+1
-1.346E-1	3.251E-2	1.127E+1
-1.330E-1	3.251E-2	1.124E+1
-1.378E-1	3.900E-2	1.130E+1
-1.362E-1	3.576E-2	1.142E+1
-1.330E-1	3.251E-2	1.132E+1
-1.362E-1	3.576E-2	1.128E+1
-1.378E-1	4.873E-2	1.121E+1
-1.378E-1	3.576E-2	1.134E+1
-1.346E-1	3.576E-2	1.120E+1
-1.346E-1	3.900E-2	1.124E+1
-1.395E-1	3.576E-2	1.115E+1
-1.362E-1	3.900E-2	1.119E+1
-1.313E-1	3.900E-2	1.120E+1
-1.362E-1	3.251E-2	1.121E+1
-1.362E-1	4.224E-2	1.113E+1
-1.346E-1	3.251E-2	1.124E+1
-1.297E-1	3.251E-2	1.126E+1
-1.346E-1	3.251E-2	1.123E+1
-1.395E-1	3.576E-2	1.114E+1
-1.346E-1	2.927E-2	1.110E+1
-1.330E-1	3.251E-2	1.119E+1
-1.330E-1	3.251E-2	1.113E+1
-1.346E-1	3.576E-2	1.119E+1
-1.346E-1	3.251E-2	1.123E+1
-1.346E-1	2.927E-2	1.132E+1
-1.313E-1	4.224E-2	1.116E+1
-1.362E-1	3.251E-2	1.124E+1
-1.362E-1	2.927E-2	1.118E+1
-1.297E-1	2.927E-2	1.125E+1
-1.313E-1	3.251E-2	1.128E+1
-1.346E-1	3.576E-2	1.127E+1
-1.362E-1	4.549E-2	1.126E+1
-1.330E-1	3.576E-2	1.130E+1
-1.362E-1	2.602E-2	1.111E+1
-1.378E-1	3.251E-2	1.130E+1
-1.346E-1	3.900E-2	1.124E+1
-1.346E-1	3.251E-2	1.127E+1
-1.378E-1	3.251E-2	1.115E+1
-1.362E-1	3.251E-2	1.110E+1
-1.362E-1	3.251E-2	1.131E+1
-1.297E-1	2.927E-2	1.131E+1
-1.330E-1	3.900E-2	1.120E+1
-1.346E-1	3.576E-2	1.113E+1
-1.330E-1	3.900E-2	1.131E+1
-1.330E-1	3.251E-2	1.130E+1
-1.346E-1	3.576E-2	1.109E+1
-1.378E-1	3.900E-2	1.118E+1
-1.362E-1	2.602E-2	1.126E+1
-1.346E-1	3.251E-2	1.133E+1
-1.313E-1	2.927E-2	1.116E+1
-1.346E-1	3.576E-2	1.126E+1
-1.346E-1	3.251E-2	1.135E+1
-1.346E-1	3.576E-2	1.121E+1
-1.378E-1	3.576E-2	1.122E+1
-1.378E-1	3.900E-2	1.121E+1
-1.346E-1	3.251E-2	1.126E+1
-1.313E-1	3.576E-2	1.118E+1
-1.346E-1	3.576E-2	1.127E+1
-1.378E-1	3.900E-2	1.113E+1
-1.378E-1	2.927E-2	1.134E+1
-1.330E-1	4.224E-2	1.133E+1
-1.362E-1	3.251E-2	1.138E+1
-1.378E-1	3.576E-2	1.121E+1
-1.378E-1	3.900E-2	1.122E+1
-1.330E-1	4.549E-2	1.131E+1
-1.346E-1	3.900E-2	1.118E+1
-1.378E-1	3.576E-2	1.123E+1
-1.362E-1	3.900E-2	1.129E+1
-1.330E-1	2.927E-2	1.136E+1
-1.346E-1	3.900E-2	1.118E+1
-1.346E-1	2.927E-2	1.133E+1
-1.330E-1	3.251E-2	1.124E+1
-1.313E-1	2.927E-2	1.137E+1
-1.313E-1	3.251E-2	1.133E+1
-1.346E-1	3.576E-2	1.116E+1
-1.346E-1	2.927E-2	1.129E+1
-1.346E-1	2.602E-2	1.123E+1
-1.330E-1	3.251E-2	1.129E+1
-1.378E-1	4.224E-2	1.118E+1
-1.362E-1	3.576E-2	1.119E+1
-1.313E-1	3.251E-2	1.135E+1
-1.330E-1	3.576E-2	1.129E+1
-1.362E-1	2.927E-2	1.122E+1
-1.346E-1	3.576E-2	1.128E+1
-1.346E-1	3.251E-2	1.117E+1
-1.313E-1	3.251E-2	1.107E+1
-1.378E-1	3.576E-2	1.132E+1
-1.378E-1	3.900E-2	1.122E+1
-1.330E-1	3.576E-2	1.116E+1
-1.346E-1	3.900E-2	1.121E+1
-1.346E-1	3.251E-2	1.116E+1
-1.378E-1	3.251E-2	1.124E+1
-1.330E-1	3.251E-2	1.139E+1
-1.378E-1	4.224E-2	1.123E+1
-1.378E-1	3.576E-2	1.120E+1
-1.378E-1	4.873E-2	1.116E+1
-1.330E-1	3.576E-2	1.132E+1
-1.346E-1	4.549E-2	1.124E+1
-1.395E-1	3.900E-2	1.114E+1
-1.378E-1	3.251E-2	1.125E+1
-1.313E-1	3.251E-2	1.125E+1
-1.330E-1	2.927E-2	1.129E+1
-1.378E-1	3.900E-2	1.119E+1
-1.362E-1	3.251E-2	1.125E+1
-1.330E-1	4.224E-2	1.133E+1
-1.330E-1	3.900E-2	1.129E+1
-1.362E-1	3.251E-2	1.126E+1
-1.346E-1	3.576E-2	1.142E+1
-1.313E-1	2.927E-2	1.127E+1
-1.330E-1	3.251E-2	1.124E+1
-1.378E-1	3.251E-2	1.110E+1
-1.330E-1	3.900E-2	1.136E+1
-1.313E-1	3.576E-2	1.114E+1
-1.362E-1	2.927E-2	1.133E+1
-1.362E-1	3.900E-2	1.123E+1
-1.362E-1	3.251E-2	1.124E+1
-1.313E-1	3.900E-2	1.119E+1
-1.313E-1	3.251E-2	1.118E+1
-1.395E-1	3.251E-2	1.122E+1
-1.330E-1	3.576E-2	1.119E+1
-1.346E-1	3.900E-2	1.121E+1
-1.346E-1	3.900E-2	1.131E+1
-1.346E-1	3.251E-2	1.135E+1
-1.330E-1	3.251E-2	1.107E+1
-1.297E-1	3.251E-2	1.124E+1
-1.330E-1	3.900E-2	1.127E+1
-1.395E-1	3.576E-2	1.129E+1
-1.362E-1	3.576E-2	1.117E+1
-1.330E-1	2.602E-2	1.129E+1
-1.330E-1	4.224E-2	1.128E+1
-1.411E-1	3.576E-2	1.132E+1
-1.346E-1	3.900E-2	1.134E+1
-1.346E-1	3.576E-2	1.143E+1
-1.346E-1	3.251E-2	1.119E+1
-1.362E-1	2.927E-2	1.109E+1
-1.346E-1	3.900E-2	1.118E+1
-1.330E-1	3.251E-2	1.124E+1
-1.313E-1	3.576E-2	1.131E+1
-1.395E-1	3.900E-2	1.129E+1
-1.378E-1	3.251E-2	1.119E+1
-1.313E-1	3.251E-2	1.129E+1
-1.346E-1	3.251E-2	1.131E+1
-1.362E-1	4.224E-2	1.127E+1
-1.346E-1	3.576E-2	1.118E+1
-1.281E-1	3.251E-2	1.110E+1
-1.346E-1	3.576E-2	1.131E+1
-1.378E-1	2.927E-2	1.122E+1
-1.313E-1	3.576E-2	1.130E+1
-1.346E-1	3.576E-2	1.131E+1
-1.378E-1	3.251E-2	1.137E+1
-1.346E-1	3.576E-2	1.123E+1
-1.378E-1	3.576E-2	1.126E+1
-1.330E-1	3.576E-2	1.124E+1
-1.346E-1	3.576E-2	1.123E+1
-1.362E-1	3.576E-2	1.131E+1
-1.362E-1	3.251E-2	1.121E+1
-1.346E-1	3.251E-2	1.119E+1
-1.362E-1	4.224E-2	1.139E+1
-1.346E-1	3.251E-2	1.126E+1
-1.362E-1	3.251E-2	1.131E+1
-1.313E-1	3.251E-2	1.128E+1
-1.346E-1	3.576E-2	1.118E+1
-1.395E-1	2.927E-2	1.124E+1
-1.362E-1	2.927E-2	1.124E+1
-1.346E-1	2.927E-2	1.129E+1
-1.346E-1	3.576E-2	1.127E+1
-1.378E-1	4.224E-2	1.132E+1
-1.362E-1	3.251E-2	1.119E+1
-1.362E-1	3.251E-2	1.132E+1
-1.346E-1	3.576E-2	1.117E+1
-1.346E-1	3.251E-2	1.137E+1
-1.346E-1	3.251E-2	1.129E+1
-1.313E-1	3.576E-2	1.130E+1
-1.362E-1	3.251E-2	1.121E+1
-1.346E-1	3.576E-2	1.139E+1
-1.346E-1	3.251E-2	1.130E+1
-1.313E-1	3.576E-2	1.128E+1
-1.346E-1	3.576E-2	1.112E+1
-1.362E-1	3.251E-2	1.127E+1
-1.346E-1	2.927E-2	1.123E+1
-1.330E-1	3.251E-2	1.116E+1
-1.330E-1	3.576E-2	1.132E+1
-1.378E-1	3.576E-2	1.118E+1
-1.346E-1	3.576E-2	1.121E+1
-1.330E-1	2.602E-2	1.134E+1
-1.346E-1	2.927E-2	1.114E+1
-1.378E-1	4.224E-2	1.123E+1
-1.346E-1	3.900E-2	1.135E+1
-1.297E-1	3.251E-2	1.125E+1
-1.346E-1	3.576E-2	1.131E+1
-1.362E-1	3.251E-2	1.120E+1
-1.330E-1	2.927E-2	1.125E+1
-1.313E-1	2.927E-2	1.120E+1
-1.378E-1	3.251E-2	1.117E+1
-1.395E-1	2.278E-2	1.141E+1
-1.330E-1	3.251E-2	1.124E+1
-1.346E-1	3.251E-2	1.128E+1
-1.362E-1	3.251E-2	1.129E+1
-1.346E-1	2.927E-2	1.116E+1
-1.362E-1	4.224E-2	1.132E+1
-1.362E-1	2.927E-2	1.123E+1
-1.346E-1	3.900E-2	1.111E+1
-1.362E-1	3.251E-2	1.115E+1
-1.346E-1	3.576E-2	1.130E+1
-1.330E-1	3.900E-2	1.127E+1
-1.330E-1	3.251E-2	1.130E+1
-1.346E-1	3.251E-2	1.125E+1
-1.378E-1	2.927E-2	1.131E+1
-1.330E-1	3.576E-2	1.122E+1
-1.346E-1	2.927E-2	1.123E+1
-1.395E-1	3.576E-2	1.124E+1
-1.346E-1	3.251E-2	1.126E+1
-1.313E-1	2.927E-2	1.129E+1
-1.362E-1	3.900E-2	1.138E+1
-1.346E-1	3.251E-2	1.119E+1
-1.378E-1	3.900E-2	1.122E+1
-1.297E-1	2.927E-2	1.128E+1
-1.346E-1	2.927E-2	1.112E+1
-1.378E-1	2.927E-2	1.133E+1
-1.346E-1	3.251E-2	1.125E+1
-1.313E-1	3.900E-2	1.140E+1
-1.362E-1	2.927E-2	1.124E+1
-1.395E-1	3.900E-2	1.118E+1
-1.378E-1	2.927E-2	1.118E+1
-1.330E-1	2.927E-2	1.129E+1
-1.346E-1	4.224E-2	1.119E+1
-1.362E-1	3.251E-2	1.126E+1
-1.346E-1	2.278E-2	1.117E+1
-1.313E-1	2.927E-2	1.122E+1
-1.346E-1	4.224E-2	1.125E+1
-1.395E-1	2.927E-2	1.123E+1
-1.362E-1	2.927E-2	1.127E+1
-1.313E-1	3.251E-2	1.127E+1
-1.346E-1	3.251E-2	1.131E+1
-1.362E-1	3.900E-2	1.122E+1
-1.362E-1	3.576E-2	1.129E+1
-1.330E-1	3.251E-2	1.128E+1
-1.330E-1	2.927E-2	1.129E+1
-1.346E-1	3.251E-2	1.122E+1
-1.313E-1	3.900E-2	1.127E+1
-1.330E-1	3.251E-2	1.125E+1
-1.330E-1	3.251E-2	1.127E+1
-1.362E-1	3.576E-2	1.131E+1
-1.346E-1	3.576E-2	1.121E+1
-1.313E-1	2.927E-2	1.128E+1
-1.346E-1	3.251E-2	1.125E+1
-1.346E-1	3.576E-2	1.129E+1
-1.346E-1	3.251E-2	1.130E+1
-1.330E-1	3.576E-2	1.127E+1
-1.378E-1	3.251E-2	1.134E+1
-1.378E-1	3.900E-2	1.130E+1
-1.362E-1	3.576E-2	1.124E+1
-1.313E-1	3.251E-2	1.125E+1
-1.330E-1	3.251E-2	1.116E+1
-1.362E-1	2.602E-2	1.121E+1
-1.346E-1	3.576E-2	1.125E+1
-1.313E-1	3.576E-2	1.126E+1
-1.330E-1	3.900E-2	1.124E+1
-1.362E-1	2.602E-2	1.132E+1
-1.346E-1	3.251E-2	1.144E+1
-1.330E-1	2.927E-2	1.144E+1
-1.330E-1	4.549E-2	1.134E+1
-1.362E-1	3.251E-2	1.131E+1
-1.362E-1	2.927E-2	1.120E+1
-1.330E-1	3.900E-2	1.128E+1
-1.362E-1	3.251E-2	1.125E+1
-1.378E-1	3.576E-2	1.132E+1
-1.362E-1	2.602E-2	1.115E+1
-1.313E-1	3.251E-2	1.133E+1
-1.362E-1	2.278E-2	1.139E+1
-1.362E-1	3.251E-2	1.136E+1
-1.330E-1	3.576E-2	1.120E+1
-1.330E-1	3.251E-2	1.124E+1
-1.346E-1	3.251E-2	1.135E+1
-1.362E-1	3.576E-2	1.113E+1
-1.346E-1	3.251E-2	1.110E+1
-1.330E-1	2.927E-2	1.131E+1
-1.346E-1	3.900E-2	1.138E+1
-1.395E-1	4.224E-2	1.120E+1
-1.362E-1	3.251E-2	1.126E+1
-1.330E-1	2.602E-2	1.137E+1
-1.330E-1	2.927E-2	1.117E+1
-1.362E-1	3.576E-2	1.123E+1
-1.346E-1	3.576E-2	1.128E+1
-1.346E-1	3.251E-2	1.117E+1
-1.330E-1	2.602E-2	1.131E+1
-1.362E-1	3.900E-2	1.123E+1
-1.346E-1	4.224E-2	1.114E+1
-1.346E-1	2.927E-2	1.112E+1
-1.330E-1	3.576E-2	1.127E+1
-1.378E-1	3.251E-2	1.118E+1
-1.346E-1	2.927E-2	1.127E+1
-1.313E-1	2.602E-2	1.133E+1
-1.362E-1	3.576E-2	1.115E+1
-1.378E-1	3.900E-2	1.132E+1
-1.362E-1	3.576E-2	1.133E+1
-1.330E-1	3.576E-2	1.127E+1
-1.330E-1	2.602E-2	1.133E+1
-1.362E-1	3.576E-2	1.125E+1
-1.330E-1	3.251E-2	1.135E+1
-1.313E-1	3.900E-2	1.125E+1
-1.297E-1	3.576E-2	1.112E+1
-1.378E-1	2.602E-2	1.120E+1
-1.346E-1	2.927E-2	1.125E+1
-1.330E-1	2.927E-2	1.126E+1
-1.346E-1	3.576E-2	1.115E+1
-1.362E-1	3.900E-2	1.124E+1
-1.346E-1	2.278E-2	1.118E+1
-1.346E-1	2.927E-2	1.125E+1
-1.330E-1	2.927E-2	1.130E+1
-1.378E-1	3.251E-2	1.118E+1
-1.378E-1	3.900E-2	1.129E+1
-1.346E-1	2.927E-2	1.131E+1
-1.346E-1	3.251E-2	1.121E+1
-1.378E-1	2.927E-2	1.124E+1
-1.346E-1	3.251E-2	1.128E+1
-1.330E-1	3.900E-2	1.123E+1
-1.313E-1	3.251E-2	1.113E+1
-1.378E-1	4.224E-2	1.119E+1
-1.346E-1	1.629E-2	1.132E+1
-1.313E-1	3.576E-2	1.126E+1
-1.346E-1	2.278E-2	1.104E+1
-1.395E-1	3.251E-2	1.128E+1
-1.362E-1	3.900E-2	1.126E+1
-1.330E-1	3.576E-2	1.123E+1
-1.346E-1	3.900E-2	1.118E+1
-1.378E-1	4.224E-2	1.126E+1
-1.346E-1	2.927E-2	1.134E+1
-1.330E-1	3.576E-2	1.120E+1
-1.346E-1	4.224E-2	1.118E+1
-1.378E-1	3.251E-2	1.123E+1
-1.378E-1	3.251E-2	1.131E+1
-1.346E-1	3.251E-2	1.122E+1
-1.362E-1	3.576E-2	1.140E+1
-1.378E-1	3.576E-2	1.117E+1
-1.346E-1	3.251E-2	1.113E+1
-1.330E-1	3.900E-2	1.127E+1
-1.330E-1	3.251E-2	1.132E+1
-1.362E-1	3.251E-2	1.127E+1
-1.378E-1	3.251E-2	1.125E+1
-1.297E-1	2.927E-2	1.125E+1
-1.346E-1	3.576E-2	1.126E+1
-1.362E-1	4.224E-2	1.132E+1
-1.362E-1	2.927E-2	1.137E+1
-1.330E-1	3.900E-2	1.136E+1
-1.346E-1	2.927E-2	1.128E+1
-1.346E-1	3.251E-2	1.126E+1
-1.330E-1	2.927E-2	1.127E+1
-1.313E-1	3.251E-2	1.119E+1
-1.330E-1	2.602E-2	1.105E+1
-1.378E-1	3.900E-2	1.126E+1
-1.362E-1	2.927E-2	1.125E+1
-1.313E-1	3.576E-2	1.129E+1
-1.330E-1	3.900E-2	1.111E+1
-1.346E-1	3.576E-2	1.142E+1
-1.362E-1	3.251E-2	1.117E+1
-1.313E-1	3.900E-2	1.122E+1
-1.330E-1	2.602E-2	1.120E+1
-1.395E-1	3.576E-2	1.120E+1
-1.346E-1	2.278E-2	1.118E+1
-1.362E-1	3.576E-2	1.116E+1
-1.330E-1	2.927E-2	1.125E+1
-1.362E-1	2.927E-2	1.136E+1
-1.362E-1	3.576E-2	1.117E+1
-1.346E-1	2.602E-2	1.121E+1
-1.362E-1	3.251E-2	1.119E+1
-1.362E-1	2.927E-2	1.130E+1
-1.362E-1	3.900E-2	1.132E+1
-1.330E-1	3.576E-2	1.124E+1
-1.330E-1	3.251E-2	1.111E+1
-1.362E-1	2.927E-2	1.123E+1
-1.362E-1	3.900E-2	1.116E+1
-1.313E-1	3.576E-2	1.126E+1
-1.346E-1	2.927E-2	1.132E+1
-1.362E-1	3.251E-2	1.115E+1
-1.362E-1	3.900E-2	1.122E+1
-1.297E-1	2.927E-2	1.123E+1
-1.330E-1	3.900E-2	1.123E+1
-1.346E-1	3.251E-2	1.132E+1
-1.362E-1	2.602E-2	1.110E+1
-1.330E-1	2.927E-2	1.111E+1
-1.346E-1	2.927E-2	1.118E+1
-1.346E-1	3.251E-2	1.114E+1
-1.346E-1	3.251E-2	1.137E+1
-1.297E-1	2.278E-2	1.130E+1
-1.330E-1	3.576E-2	1.116E+1
-1.362E-1	3.900E-2	1.137E+1
-1.330E-1	3.251E-2	1.114E+1
-1.297E-1	3.251E-2	1.124E+1
-1.346E-1	3.900E-2	1.118E+1
-1.362E-1	3.900E-2	1.123E+1
-1.378E-1	3.251E-2	1.139E+1
-1.330E-1	2.927E-2	1.117E+1
-1.330E-1	3.576E-2	1.125E+1
-1.346E-1	2.927E-2	1.119E+1
-1.362E-1	4.224E-2	1.131E+1
-1.313E-1	2.927E-2	1.109E+1
-1.346E-1	2.927E-2	1.120E+1
-1.346E-1	2.927E-2	1.122E+1
-1.362E-1	2.927E-2	1.132E+1
-1.297E-1	3.576E-2	1.116E+1
-1.330E-1	3.251E-2	1.129E+1
-1.362E-1	3.251E-2	1.114E+1
-1.346E-1	3.576E-2	1.118E+1
-1.330E-1	2.927E-2	1.119E+1
-1.346E-1	2.602E-2	1.129E+1
-1.378E-1	4.549E-2	1.131E+1
-1.362E-1	3.251E-2	1.131E+1
-1.313E-1	2.927E-2	1.124E+1
-1.313E-1	3.576E-2	1.118E+1
-1.330E-1	3.900E-2	1.128E+1
-1.313E-1	3.251E-2	1.121E+1
-1.362E-1	3.576E-2	1.119E+1
-1.330E-1	3.576E-2	1.121E+1
-1.362E-1	3.251E-2	1.133E+1
-1.346E-1	3.900E-2	1.120E+1
-1.330E-1	2.602E-2	1.127E+1
-1.346E-1	3.251E-2	1.135E+1
-1.395E-1	3.576E-2	1.125E+1
-1.362E-1	3.576E-2	1.126E+1
-1.346E-1	3.576E-2	1.126E+1
-1.346E-1	3.576E-2	1.117E+1
-1.378E-1	3.576E-2	1.121E+1
-1.330E-1	3.576E-2	1.109E+1
-1.346E-1	2.602E-2	1.119E+1
-1.346E-1	4.224E-2	1.117E+1
-1.362E-1	3.576E-2	1.132E+1
-1.330E-1	3.251E-2	1.129E+1
-1.313E-1	3.576E-2	1.127E+1
-1.313E-1	3.576E-2	1.127E+1
-1.378E-1	3.251E-2	1.135E+1
-1.313E-1	2.927E-2	1.144E+1
-1.330E-1	3.576E-2	1.129E+1
-1.330E-1	3.251E-2	1.127E+1
-1.362E-1	3.576E-2	1.120E+1
-1.362E-1	4.224E-2	1.123E+1
-1.346E-1	3.576E-2	1.131E+1
-1.330E-1	3.576E-2	1.135E+1
-1.378E-1	2.927E-2	1.120E+1
-1.346E-1	2.602E-2	1.132E+1
-1.330E-1	3.251E-2	1.134E+1
-1.346E-1	3.900E-2	1.130E+1
-1.395E-1	4.224E-2	1.111E+1
-1.346E-1	3.251E-2	1.125E+1
-1.346E-1	3.576E-2	1.124E+1
-1.346E-1	2.927E-2	1.119E+1
-1.378E-1	3.576E-2	1.123E+1
-1.346E-1	3.576E-2	1.133E+1
-1.346E-1	2.927E-2	1.116E+1
-1.330E-1	3.576E-2	1.132E+1
-1.362E-1	2.602E-2	1.125E+1
-1.330E-1	3.251E-2	1.128E+1
-1.362E-1	2.927E-2	1.136E+1
-1.330E-1	3.251E-2	1.130E+1
-1.362E-1	3.900E-2	1.119E+1
-1.330E-1	3.251E-2	1.121E+1
-1.330E-1	2.602E-2	1.131E+1
-1.330E-1	3.251E-2	1.123E+1
-1.346E-1	2.927E-2	1.126E+1
-1.346E-1	2.927E-2	1.134E+1
-1.313E-1	1.954E-2	1.126E+1
-1.346E-1	2.927E-2	1.128E+1
-1.362E-1	3.576E-2	1.128E+1
-1.346E-1	3.900E-2	1.119E+1
-1.346E-1	2.602E-2	1.129E+1
-1.330E-1	2.927E-2	1.117E+1
-1.362E-1	3.900E-2	1.133E+1
-1.362E-1	3.576E-2	1.119E+1
-1.330E-1	3.251E-2	1.126E+1
-1.362E-1	3.251E-2	1.123E+1
-1.395E-1	3.900E-2	1.128E+1
-1.362E-1	3.576E-2	1.136E+1
-1.313E-1	3.576E-2	1.130E+1
-1.362E-1	2.927E-2	1.131E+1
-1.362E-1	3.251E-2	1.117E+1
-1.346E-1	3.576E-2	1.124E+1
-1.330E-1	2.927E-2	1.121E+1
-1.330E-1	3.576E-2	1.125E+1
-1.378E-1	3.900E-2	1.131E+1
-1.362E-1	3.251E-2	1.125E+1
-1.346E-1	3.900E-2	1.126E+1
-1.346E-1	2.927E-2	1.134E+1
-1.378E-1	3.900E-2	1.122E+1
-1.362E-1	3.576E-2	1.134E+1
-1.297E-1	3.576E-2	1.125E+1
-1.362E-1	3.251E-2	1.129E+1
-1.378E-1	3.576E-2	1.129E+1
-1.346E-1	3.576E-2	1.129E+1
-1.330E-1	3.576E-2	1.113E+1
-1.346E-1	3.576E-2	1.115E+1
-1.378E-1	3.576E-2	1.133E+1
-1.346E-1	3.251E-2	1.117E+1
-1.330E-1	3.576E-2	1.137E+1
-1.362E-1	3.576E-2	1.123E+1
-1.346E-1	3.900E-2	1.138E+1
-1.346E-1	3.576E-2	1.119E+1
-1.313E-1	3.900E-2	1.127E+1
-1.330E-1	3.576E-2	1.130E+1
-1.362E-1	3.251E-2	1.122E+1
-1.330E-1	3.576E-2	1.118E+1
-1.330E-1	3.900E-2	1.131E+1
-1.346E-1	3.900E-2	1.114E+1
-1.362E-1	4.224E-2	1.123E+1
-1.330E-1	3.576E-2	1.118E+1
-1.346E-1	4.224E-2	1.129E+1
-1.330E-1	3.576E-2	1.126E+1
-1.362E-1	3.576E-2	1.129E+1
-1.330E-1	3.576E-2	1.131E+1
-1.330E-1	2.927E-2	1.128E+1
-1.330E-1	2.927E-2	1.128E+1
-1.395E-1	3.251E-2	1.129E+1
-1.330E-1	3.251E-2	1.119E+1
-1.330E-1	2.927E-2	1.135E+1
-1.297E-1	3.900E-2	1.124E+1
-1.378E-1	3.576E-2	1.118E+1
-1.346E-1	2.927E-2	1.137E+1
-1.313E-1	3.251E-2	1.127E+1
-1.330E-1	4.224E-2	1.119E+1
-1.362E-1	3.251E-2	1.120E+1
-1.362E-1	2.927E-2	1.131E+1
-1.297E-1	3.900E-2	1.127E+1
-1.346E-1	3.576E-2	1.136E+1
-1.362E-1	4.224E-2	1.134E+1
-1.330E-1	3.251E-2	1.123E+1
-1.330E-1	4.224E-2	1.129E+1
-1.330E-1	3.576E-2	1.121E+1
-1.378E-1	3.251E-2	1.128E+1
-1.313E-1	3.576E-2	1.131E+1
-1.297E-1	3.900E-2	1.130E+1
-1.346E-1	2.927E-2	1.126E+1
-1.395E-1	3.900E-2	1.121E+1
-1.346E-1	3.576E-2	1.109E+1
-1.297E-1	3.576E-2	1.122E+1
-1.330E-1	2.927E-2	1.126E+1
-1.362E-1	3.251E-2	1.126E+1
-1.330E-1	3.576E-2	1.123E+1
-1.313E-1	3.576E-2	1.124E+1
-1.346E-1	2.927E-2	1.121E+1
-1.362E-1	3.251E-2	1.121E+1
-1.346E-1	3.900E-2	1.110E+1
-1.330E-1	2.602E-2	1.120E+1
-1.346E-1	3.251E-2	1.112E+1
-1.346E-1	3.576E-2	1.134E+1
-1.346E-1	3.576E-2	1.123E+1
-1.297E-1	3.251E-2	1.121E+1
-1.346E-1	3.251E-2	1.120E+1
-1.362E-1	2.602E-2	1.119E+1
-1.362E-1	3.576E-2	1.114E+1
-1.330E-1	3.576E-2	1.120E+1
-1.313E-1	3.251E-2	1.106E+1
-1.362E-1	3.576E-2	1.125E+1
-1.346E-1	3.900E-2	1.118E+1
-1.330E-1	3.900E-2	1.130E+1
-1.346E-1	3.576E-2	1.135E+1
-1.362E-1	3.251E-2	1.112E+1
-1.330E-1	3.576E-2	1.131E+1
-1.313E-1	3.251E-2	1.126E+1
-1.362E-1	3.251E-2	1.119E+1
-1.330E-1	3.576E-2	1.134E+1
-1.313E-1	3.900E-2	1.135E+1
-1.330E-1	3.900E-2	1.115E+1
-1.330E-1	3.576E-2	1.116E+1
-1.362E-1	3.251E-2	1.138E+1
-1.346E-1	3.251E-2	1.124E+1
-1.313E-1	3.251E-2	1.130E+1
-1.346E-1	3.576E-2	1.131E+1
-1.346E-1	3.251E-2	1.121E+1
-1.346E-1	3.900E-2	1.121E+1
-1.313E-1	3.576E-2	1.130E+1
-1.362E-1	3.576E-2	1.126E+1
-1.362E-1	3.576E-2	1.130E+1
-1.378E-1	4.224E-2	1.124E+1
-1.297E-1	4.224E-2	1.119E+1
-1.362E-1	3.251E-2	1.121E+1
-1.362E-1	3.900E-2	1.123E+1
-1.346E-1	4.549E-2	1.125E+1
-1.313E-1	3.900E-2	1.126E+1
-1.346E-1	2.927E-2	1.125E+1
-1.362E-1	3.576E-2	1.129E+1
-1.346E-1	4.224E-2	1.126E+1
-1.346E-1	3.251E-2	1.125E+1
-1.346E-1	2.927E-2	1.125E+1
-1.346E-1	3.576E-2	1.123E+1
-1.362E-1	3.900E-2	1.120E+1
-1.330E-1	3.576E-2	1.134E+1
-1.313E-1	3.576E-2	1.111E+1
-1.362E-1	4.873E-2	1.123E+1
-1.346E-1	3.251E-2	1.132E+1
-1.330E-1	3.900E-2	1.119E+1
-1.330E-1	3.900E-2	1.131E+1
-1.362E-1	3.576E-2	1.134E+1
-1.346E-1	3.251E-2	1.130E+1
-1.313E-1	3.251E-2	1.119E+1
-1.346E-1	2.927E-2	1.138E+1
-1.346E-1	4.549E-2	1.129E+1
-1.378E-1	3.576E-2	1.128E+1
-1.362E-1	3.576E-2	1.133E+1
-1.362E-1	3.576E-2	1.116E+1
-1.378E-1	3.576E-2	1.141E+1
-1.362E-1	3.251E-2	1.131E+1
-1.313E-1	4.224E-2	1.124E+1
-1.330E-1	4.224E-2	1.120E+1
-1.378E-1	3.576E-2	1.135E+1
-1.346E-1	2.927E-2	1.125E+1
-1.330E-1	2.927E-2	1.114E+1
-1.362E-1	2.927E-2	1.132E+1
-1.378E-1	3.251E-2	1.127E+1
-1.378E-1	3.576E-2	1.122E+1
-1.313E-1	3.900E-2	1.132E+1
-1.346E-1	4.224E-2	1.119E+1
-1.378E-1	4.224E-2	1.115E+1
-1.346E-1	4.224E-2	1.139E+1
-1.330E-1	3.251E-2	1.127E+1
-1.297E-1	3.251E-2	1.133E+1
-1.378E-1	3.900E-2	1.139E+1
-1.346E-1	3.900E-2	1.131E+1
-1.313E-1	3.251E-2	1.131E+1
-1.346E-1	3.576E-2	1.127E+1
-1.362E-1	3.576E-2	1.121E+1
-1.313E-1	2.927E-2	1.116E+1
-1.346E-1	3.576E-2	1.126E+1
-1.330E-1	3.900E-2	1.127E+1
-1.362E-1	3.576E-2	1.130E+1
-1.346E-1	3.251E-2	1.121E+1
-1.346E-1	2.927E-2	1.124E+1
-1.313E-1	2.602E-2	1.124E+1
-1.346E-1	3.900E-2	1.138E+1
-1.346E-1	3.576E-2	1.121E+1
-1.313E-1	2.927E-2	1.111E+1
-1.346E-1	3.251E-2	1.119E+1
-1.378E-1	3.576E-2	1.137E+1
-1.362E-1	3.900E-2	1.121E+1
-1.330E-1	3.251E-2	1.116E+1
-1.362E-1	3.900E-2	1.137E+1
-1.362E-1	3.251E-2	1.115E+1
-1.362E-1	3.251E-2	1.130E+1
-1.313E-1	3.576E-2	1.122E+1
-1.362E-1	3.576E-2	1.120E+1
-1.378E-1	2.927E-2	1.133E+1
-1.362E-1	3.251E-2	1.123E+1
-1.330E-1	3.900E-2	1.133E+1
-1.330E-1	3.576E-2	1.142E+1
-1.378E-1	3.576E-2	1.133E+1
-1.362E-1	3.576E-2	1.139E+1
-1.330E-1	3.251E-2	1.124E+1
-1.330E-1	2.927E-2	1.141E+1
-1.378E-1	3.576E-2	1.132E+1
-1.346E-1	3.900E-2	1.130E+1
-1.297E-1	4.224E-2	1.138E+1
-1.362E-1	3.576E-2	1.126E+1
-1.330E-1	3.576E-2	1.129E+1
-1.330E-1	3.576E-2	1.130E+1
-1.330E-1	3.900E-2	1.118E+1
-1.330E-1	3.576E-2	1.119E+1
-1.378E-1	2.927E-2	1.130E+1
-1.346E-1	4.224E-2	1.122E+1
-1.313E-1	3.251E-2	1.136E+1
-1.313E-1	3.251E-2	1.118E+1
-1.346E-1	3.900E-2	1.128E+1
-1.346E-1	3.251E-2	1.131E+1
-1.330E-1	3.900E-2	1.130E+1
-1.297E-1	3.900E-2	1.125E+1
-1.362E-1	3.251E-2	1.115E+1
-1.330E-1	3.251E-2	1.122E+1
-1.297E-1	3.576E-2	1.131E+1
-1.330E-1	3.576E-2	1.121E+1
-1.362E-1	3.900E-2	1.134E+1
-1.346E-1	3.576E-2	1.138E+1
-1.330E-1	4.224E-2	1.134E+1
-1.313E-1	3.251E-2	1.128E+1
-1.362E-1	3.251E-2	1.127E+1
-1.313E-1	4.224E-2	1.120E+1
-1.330E-1	3.251E-2	1.120E+1
-1.330E-1	3.900E-2	1.118E+1
-1.395E-1	3.576E-2	1.126E+1
-1.362E-1	3.576E-2	1.124E+1
-1.313E-1	3.900E-2	1.136E+1
-1.346E-1	3.900E-2	1.132E+1
-1.378E-1	3.576E-2	1.128E+1
-1.346E-1	3.251E-2	1.117E+1
-1.330E-1	3.576E-2	1.121E+1
-1.330E-1	3.576E-2	1.128E+1
-1.362E-1	3.900E-2	1.120E+1
-1.346E-1	3.576E-2	1.132E+1
-1.313E-1	3.251E-2	1.135E+1
-1.330E-1	3.900E-2	1.132E+1
-1.378E-1	3.251E-2	1.112E+1
-1.362E-1	3.251E-2	1.131E+1
-1.330E-1	2.927E-2	1.123E+1
-1.330E-1	2.602E-2	1.120E+1
-1.362E-1	3.900E-2	1.118E+1
-1.346E-1	4.224E-2	1.118E+1
-1.313E-1	3.900E-2	1.125E+1
-1.346E-1	4.549E-2	1.133E+1
-1.378E-1	3.900E-2	1.122E+1
-1.346E-1	4.549E-2	1.127E+1
-1.330E-1	3.900E-2	1.126E+1
-1.346E-1	4.224E-2	1.123E+1
-1.362E-1	3.576E-2	1.116E+1
-1.362E-1	3.251E-2	1.123E+1
-1.313E-1	3.900E-2	1.127E+1
-1.330E-1	3.900E-2	1.124E+1
-1.346E-1	4.224E-2	1.123E+1
[truncated: 93,940 more rows]
