# Supplementary material for: Improved ANAP incorporation and VCF analysis reveal details of P2X7 current facilitation and a limited conformational interplay between ATP binding and the intracellular ballast domain
Source: eLife. 2023 Jan 4;12:e82479. doi: 10.7554/eLife.82479 (PMC9859053; doi:10.7554/eLife.82479)
Supplement: Figure 6—figure supplement 1—source data 1. [file elife-82479-fig6-figsupp1-data1.zip › Figure-6_figure-supplement-1_source-data-1/Fig-6_fig-suppl-1_D3_b04#15.csv]

-1.232E-1	3.251E-2	9.463E+0
-1.265E-1	4.549E-2	9.401E+0
-1.265E-1	3.900E-2	9.359E+0
-1.249E-1	4.224E-2	9.508E+0
-1.265E-1	3.251E-2	9.388E+0
-1.281E-1	3.576E-2	9.411E+0
-1.281E-1	4.224E-2	9.492E+0
-1.265E-1	4.549E-2	9.446E+0
-1.281E-1	3.251E-2	9.489E+0
-1.297E-1	4.224E-2	9.511E+0
-1.265E-1	3.900E-2	9.404E+0
-1.281E-1	3.251E-2	9.505E+0
-1.232E-1	3.576E-2	9.395E+0
-1.281E-1	3.251E-2	9.502E+0
-1.297E-1	3.900E-2	9.476E+0
-1.232E-1	3.576E-2	9.485E+0
-1.249E-1	2.602E-2	9.359E+0
-1.313E-1	3.251E-2	9.433E+0
-1.265E-1	3.576E-2	9.498E+0
-1.265E-1	2.927E-2	9.378E+0
-1.232E-1	3.576E-2	9.472E+0
-1.281E-1	3.900E-2	9.489E+0
-1.281E-1	3.576E-2	9.456E+0
-1.249E-1	4.224E-2	9.469E+0
-1.249E-1	4.549E-2	9.485E+0
-1.281E-1	3.576E-2	9.443E+0
-1.297E-1	2.602E-2	9.495E+0
-1.249E-1	3.251E-2	9.346E+0
-1.232E-1	3.900E-2	9.346E+0
-1.297E-1	4.224E-2	9.323E+0
-1.281E-1	4.224E-2	9.440E+0
-1.249E-1	3.900E-2	9.553E+0
-1.249E-1	3.900E-2	9.411E+0
-1.281E-1	3.576E-2	9.437E+0
-1.330E-1	3.576E-2	9.547E+0
-1.265E-1	3.576E-2	9.534E+0
-1.232E-1	3.251E-2	9.466E+0
-1.297E-1	4.224E-2	9.485E+0
-1.313E-1	3.251E-2	9.479E+0
-1.249E-1	3.251E-2	9.489E+0
-1.265E-1	4.224E-2	9.391E+0
-1.281E-1	3.900E-2	9.330E+0
-1.313E-1	3.900E-2	9.495E+0
-1.281E-1	3.251E-2	9.443E+0
-1.249E-1	4.549E-2	9.476E+0
-1.265E-1	4.224E-2	9.479E+0
-1.297E-1	3.900E-2	9.541E+0
-1.249E-1	3.576E-2	9.505E+0
-1.249E-1	3.576E-2	9.547E+0
-1.265E-1	2.927E-2	9.583E+0
-1.297E-1	3.576E-2	9.515E+0
-1.232E-1	3.251E-2	9.498E+0
-1.265E-1	3.576E-2	9.466E+0
-1.281E-1	2.927E-2	9.521E+0
-1.297E-1	3.251E-2	9.382E+0
-1.232E-1	3.900E-2	9.417E+0
-1.249E-1	3.251E-2	9.433E+0
-1.297E-1	3.900E-2	9.463E+0
-1.313E-1	4.224E-2	9.579E+0
-1.249E-1	2.927E-2	9.605E+0
-1.249E-1	3.900E-2	9.476E+0
-1.265E-1	3.576E-2	9.511E+0
-1.281E-1	3.900E-2	9.534E+0
-1.232E-1	2.927E-2	9.430E+0
-1.265E-1	2.927E-2	9.427E+0
-1.313E-1	3.900E-2	9.557E+0
-1.297E-1	3.576E-2	9.408E+0
-1.249E-1	3.576E-2	9.573E+0
-1.265E-1	3.251E-2	9.443E+0
-1.249E-1	3.576E-2	9.560E+0
-1.297E-1	3.251E-2	9.456E+0
-1.232E-1	3.900E-2	9.505E+0
-1.281E-1	2.927E-2	9.498E+0
-1.265E-1	3.900E-2	9.404E+0
-1.297E-1	3.576E-2	9.459E+0
-1.232E-1	3.576E-2	9.245E+0
-1.265E-1	3.251E-2	9.479E+0
-1.297E-1	3.251E-2	9.343E+0
-1.297E-1	4.549E-2	9.427E+0
-1.249E-1	3.576E-2	9.492E+0
-1.216E-1	3.576E-2	9.398E+0
-1.297E-1	3.576E-2	9.385E+0
-1.297E-1	3.900E-2	9.489E+0
-1.249E-1	3.900E-2	9.440E+0
-1.265E-1	3.251E-2	9.414E+0
-1.297E-1	4.224E-2	9.459E+0
-1.297E-1	3.900E-2	9.521E+0
-1.265E-1	3.576E-2	9.420E+0
-1.249E-1	4.224E-2	9.570E+0
-1.265E-1	4.224E-2	9.466E+0
-1.281E-1	2.602E-2	9.433E+0
-1.281E-1	3.576E-2	9.466E+0
-1.232E-1	3.251E-2	9.521E+0
-1.281E-1	4.224E-2	9.323E+0
-1.281E-1	3.900E-2	9.469E+0
-1.265E-1	3.900E-2	9.505E+0
-1.249E-1	2.602E-2	9.576E+0
-1.281E-1	3.576E-2	9.511E+0
-1.297E-1	3.900E-2	9.463E+0
-1.281E-1	3.900E-2	9.466E+0
-1.265E-1	3.900E-2	9.372E+0
-1.281E-1	3.900E-2	9.359E+0
-1.265E-1	3.251E-2	9.359E+0
-1.281E-1	3.900E-2	9.553E+0
-1.232E-1	4.224E-2	9.502E+0
-1.297E-1	3.576E-2	9.524E+0
-1.265E-1	3.251E-2	9.511E+0
-1.265E-1	4.549E-2	9.404E+0
-1.232E-1	3.251E-2	9.336E+0
-1.297E-1	2.927E-2	9.440E+0
-1.281E-1	2.927E-2	9.502E+0
-1.265E-1	3.576E-2	9.612E+0
-1.249E-1	3.251E-2	9.401E+0
-1.297E-1	3.576E-2	9.427E+0
-1.281E-1	3.900E-2	9.479E+0
-1.281E-1	3.576E-2	9.446E+0
-1.232E-1	3.900E-2	9.541E+0
-1.281E-1	3.576E-2	9.502E+0
-1.265E-1	2.927E-2	9.424E+0
-1.249E-1	4.224E-2	9.515E+0
-1.216E-1	3.900E-2	9.378E+0
-1.313E-1	3.251E-2	9.323E+0
-1.297E-1	3.900E-2	9.524E+0
-1.265E-1	3.576E-2	9.369E+0
-1.216E-1	3.576E-2	9.391E+0
-1.297E-1	3.900E-2	9.521E+0
-1.265E-1	3.251E-2	9.498E+0
-1.249E-1	3.251E-2	9.537E+0
-1.232E-1	3.900E-2	9.537E+0
-1.297E-1	3.576E-2	9.557E+0
-1.281E-1	4.224E-2	9.440E+0
-1.249E-1	3.900E-2	9.443E+0
-1.249E-1	2.927E-2	9.482E+0
-1.297E-1	3.576E-2	9.570E+0
-1.281E-1	4.224E-2	9.440E+0
-1.265E-1	3.576E-2	9.459E+0
-1.249E-1	3.251E-2	9.359E+0
-1.297E-1	3.251E-2	9.541E+0
-1.297E-1	3.900E-2	9.430E+0
-1.249E-1	3.900E-2	9.495E+0
-1.216E-1	3.576E-2	9.472E+0
-1.297E-1	3.576E-2	9.528E+0
-1.297E-1	4.224E-2	9.466E+0
-1.249E-1	3.900E-2	9.498E+0
-1.281E-1	2.927E-2	9.602E+0
-1.265E-1	3.576E-2	9.553E+0
-1.313E-1	3.900E-2	9.502E+0
-1.249E-1	3.900E-2	9.518E+0
-1.265E-1	3.576E-2	9.498E+0
-1.297E-1	3.576E-2	9.557E+0
-1.313E-1	3.251E-2	9.437E+0
-1.281E-1	3.251E-2	9.492E+0
-1.249E-1	3.576E-2	9.443E+0
-1.265E-1	3.900E-2	9.482E+0
-1.281E-1	2.602E-2	9.459E+0
-1.232E-1	3.900E-2	9.450E+0
-1.265E-1	4.224E-2	9.583E+0
-1.281E-1	2.927E-2	9.482E+0
-1.297E-1	3.576E-2	9.469E+0
-1.232E-1	3.900E-2	9.469E+0
-1.249E-1	3.900E-2	9.430E+0
-1.265E-1	3.251E-2	9.476E+0
-1.330E-1	3.900E-2	9.450E+0
-1.216E-1	4.224E-2	9.446E+0
-1.249E-1	2.927E-2	9.433E+0
-1.297E-1	3.900E-2	9.505E+0
-1.249E-1	3.900E-2	9.495E+0
-1.232E-1	3.576E-2	9.557E+0
-1.232E-1	3.900E-2	9.466E+0
-1.313E-1	4.224E-2	9.566E+0
-1.313E-1	3.576E-2	9.443E+0
-1.249E-1	2.927E-2	9.343E+0
-1.249E-1	3.576E-2	9.382E+0
-1.297E-1	2.927E-2	9.456E+0
-1.281E-1	3.576E-2	9.476E+0
-1.249E-1	2.927E-2	9.550E+0
-1.216E-1	2.927E-2	9.502E+0
-1.281E-1	3.900E-2	9.589E+0
-1.265E-1	2.927E-2	9.372E+0
-1.265E-1	3.576E-2	9.472E+0
-1.249E-1	3.900E-2	9.508E+0
-1.265E-1	3.900E-2	9.472E+0
-1.297E-1	3.251E-2	9.531E+0
-1.265E-1	3.900E-2	9.459E+0
-1.265E-1	3.576E-2	9.553E+0
-1.313E-1	3.576E-2	9.570E+0
-1.297E-1	3.900E-2	9.489E+0
-1.265E-1	4.224E-2	9.482E+0
-1.232E-1	3.900E-2	9.482E+0
-1.281E-1	3.251E-2	9.404E+0
-1.265E-1	3.251E-2	9.333E+0
-1.216E-1	3.576E-2	9.443E+0
-1.232E-1	3.576E-2	9.450E+0
-1.297E-1	2.602E-2	9.433E+0
-1.297E-1	4.549E-2	9.443E+0
-1.249E-1	3.576E-2	9.388E+0
-1.265E-1	3.576E-2	9.382E+0
-1.297E-1	4.224E-2	9.459E+0
-1.313E-1	3.251E-2	9.343E+0
-1.265E-1	3.900E-2	9.596E+0
-1.249E-1	3.251E-2	9.443E+0
-1.265E-1	3.576E-2	9.466E+0
-1.281E-1	2.927E-2	9.495E+0
-1.249E-1	2.927E-2	9.349E+0
-1.265E-1	2.927E-2	9.453E+0
-1.313E-1	3.576E-2	9.560E+0
-1.297E-1	3.576E-2	9.414E+0
-1.265E-1	4.224E-2	9.433E+0
-1.232E-1	3.576E-2	9.446E+0
-1.281E-1	3.576E-2	9.492E+0
-1.330E-1	3.900E-2	9.531E+0
-1.249E-1	3.900E-2	9.476E+0
-1.249E-1	3.900E-2	9.395E+0
-1.265E-1	4.549E-2	9.602E+0
-1.313E-1	3.576E-2	9.553E+0
-1.216E-1	3.576E-2	9.466E+0
-1.249E-1	4.224E-2	9.453E+0
-1.265E-1	3.251E-2	9.560E+0
-1.265E-1	2.602E-2	9.417E+0
-1.249E-1	3.900E-2	9.456E+0
-1.249E-1	4.224E-2	9.537E+0
-1.265E-1	4.549E-2	9.547E+0
-1.313E-1	3.251E-2	9.482E+0
-1.232E-1	3.900E-2	9.459E+0
-1.281E-1	3.576E-2	9.566E+0
-1.297E-1	3.251E-2	9.505E+0
-1.330E-1	3.251E-2	9.592E+0
-1.232E-1	3.251E-2	9.511E+0
-1.265E-1	4.224E-2	9.472E+0
-1.265E-1	3.900E-2	9.466E+0
-1.313E-1	3.251E-2	9.450E+0
-1.281E-1	4.224E-2	9.472E+0
-1.281E-1	3.576E-2	9.476E+0
-1.281E-1	4.224E-2	9.391E+0
-1.297E-1	3.900E-2	9.453E+0
-1.281E-1	3.576E-2	9.553E+0
-1.232E-1	3.576E-2	9.424E+0
-1.297E-1	3.251E-2	9.443E+0
-1.313E-1	3.576E-2	9.463E+0
-1.249E-1	4.224E-2	9.420E+0
-1.249E-1	1.954E-2	9.453E+0
-1.281E-1	3.576E-2	9.433E+0
-1.297E-1	4.873E-2	9.544E+0
-1.249E-1	3.576E-2	9.482E+0
-1.265E-1	3.900E-2	9.566E+0
-1.265E-1	3.900E-2	9.450E+0
-1.313E-1	3.900E-2	9.375E+0
-1.249E-1	3.576E-2	9.479E+0
-1.281E-1	3.251E-2	9.466E+0
-1.297E-1	2.927E-2	9.430E+0
-1.297E-1	3.576E-2	9.427E+0
-1.265E-1	2.927E-2	9.378E+0
-1.281E-1	3.251E-2	9.524E+0
-1.281E-1	3.251E-2	9.440E+0
-1.281E-1	3.900E-2	9.485E+0
-1.265E-1	3.251E-2	9.528E+0
-1.249E-1	2.602E-2	9.505E+0
-1.265E-1	3.251E-2	9.515E+0
-1.297E-1	3.251E-2	9.437E+0
-1.232E-1	3.576E-2	9.450E+0
-1.265E-1	3.576E-2	9.615E+0
-1.249E-1	3.576E-2	9.459E+0
-1.265E-1	3.576E-2	9.446E+0
-1.265E-1	2.927E-2	9.518E+0
-1.265E-1	2.927E-2	9.476E+0
-1.297E-1	3.576E-2	9.521E+0
-1.297E-1	3.251E-2	9.326E+0
-1.281E-1	3.900E-2	9.446E+0
-1.265E-1	2.927E-2	9.528E+0
-1.297E-1	3.576E-2	9.391E+0
-1.281E-1	3.251E-2	9.463E+0
-1.281E-1	3.251E-2	9.459E+0
-1.232E-1	3.251E-2	9.459E+0
-1.281E-1	3.576E-2	9.440E+0
-1.265E-1	3.251E-2	9.463E+0
-1.281E-1	2.927E-2	9.589E+0
-1.232E-1	2.927E-2	9.498E+0
-1.297E-1	3.576E-2	9.356E+0
-1.281E-1	3.251E-2	9.466E+0
-1.265E-1	3.576E-2	9.291E+0
-1.249E-1	3.576E-2	9.547E+0
-1.265E-1	4.224E-2	9.437E+0
-1.281E-1	3.576E-2	9.498E+0
-1.281E-1	3.251E-2	9.375E+0
-1.232E-1	4.224E-2	9.524E+0
-1.281E-1	3.576E-2	9.505E+0
-1.265E-1	4.224E-2	9.466E+0
-1.249E-1	3.900E-2	9.489E+0
-1.216E-1	3.576E-2	9.492E+0
-1.297E-1	3.576E-2	9.437E+0
-1.281E-1	3.251E-2	9.485E+0
-1.265E-1	3.576E-2	9.443E+0
-1.232E-1	3.900E-2	9.511E+0
-1.281E-1	3.251E-2	9.433E+0
-1.281E-1	4.224E-2	9.511E+0
-1.265E-1	3.251E-2	9.401E+0
-1.216E-1	2.602E-2	9.446E+0
-1.297E-1	3.576E-2	9.579E+0
-1.249E-1	4.224E-2	9.424E+0
-1.232E-1	2.927E-2	9.502E+0
-1.249E-1	2.927E-2	9.369E+0
-1.281E-1	3.251E-2	9.531E+0
-1.313E-1	2.602E-2	9.404E+0
-1.281E-1	3.900E-2	9.369E+0
-1.249E-1	3.251E-2	9.537E+0
-1.265E-1	4.224E-2	9.472E+0
-1.297E-1	3.900E-2	9.401E+0
-1.281E-1	2.927E-2	9.404E+0
-1.249E-1	3.576E-2	9.323E+0
-1.313E-1	3.251E-2	9.362E+0
-1.297E-1	3.576E-2	9.528E+0
-1.232E-1	3.251E-2	9.479E+0
-1.249E-1	3.900E-2	9.313E+0
-1.265E-1	2.602E-2	9.404E+0
-1.297E-1	3.576E-2	9.382E+0
-1.281E-1	3.900E-2	9.378E+0
-1.249E-1	2.927E-2	9.492E+0
-1.281E-1	3.576E-2	9.317E+0
-1.297E-1	3.900E-2	9.492E+0
-1.232E-1	3.251E-2	9.502E+0
-1.265E-1	2.927E-2	9.505E+0
-1.297E-1	3.576E-2	9.446E+0
-1.297E-1	4.549E-2	9.408E+0
-1.297E-1	3.576E-2	9.440E+0
-1.249E-1	3.576E-2	9.424E+0
-1.281E-1	3.900E-2	9.482E+0
-1.297E-1	3.576E-2	9.456E+0
-1.232E-1	2.927E-2	9.417E+0
-1.249E-1	4.549E-2	9.420E+0
-1.265E-1	2.927E-2	9.541E+0
-1.281E-1	3.576E-2	9.596E+0
-1.265E-1	3.900E-2	9.365E+0
-1.249E-1	4.549E-2	9.466E+0
-1.265E-1	4.224E-2	9.489E+0
-1.297E-1	3.576E-2	9.518E+0
-1.249E-1	2.927E-2	9.466E+0
-1.232E-1	3.251E-2	9.430E+0
-1.249E-1	3.900E-2	9.433E+0
-1.281E-1	3.576E-2	9.573E+0
-1.249E-1	4.549E-2	9.440E+0
-1.232E-1	4.224E-2	9.459E+0
-1.281E-1	3.251E-2	9.433E+0
-1.297E-1	2.602E-2	9.446E+0
-1.249E-1	3.251E-2	9.459E+0
-1.249E-1	4.224E-2	9.498E+0
-1.297E-1	3.900E-2	9.511E+0
-1.297E-1	3.576E-2	9.505E+0
-1.232E-1	4.549E-2	9.518E+0
-1.281E-1	2.602E-2	9.430E+0
-1.297E-1	3.576E-2	9.440E+0
-1.313E-1	2.927E-2	9.476E+0
-1.232E-1	3.900E-2	9.446E+0
-1.249E-1	3.576E-2	9.453E+0
-1.297E-1	3.251E-2	9.557E+0
-1.281E-1	3.900E-2	9.472E+0
-1.265E-1	3.576E-2	9.566E+0
-1.249E-1	3.576E-2	9.495E+0
-1.297E-1	3.900E-2	9.505E+0
-1.297E-1	3.576E-2	9.492E+0
-1.281E-1	3.900E-2	9.531E+0
-1.232E-1	3.900E-2	9.476E+0
-1.297E-1	3.900E-2	9.505E+0
-1.297E-1	3.576E-2	9.466E+0
-1.249E-1	3.900E-2	9.557E+0
-1.249E-1	2.602E-2	9.469E+0
-1.281E-1	2.602E-2	9.456E+0
-1.265E-1	4.224E-2	9.453E+0
-1.249E-1	2.602E-2	9.638E+0
-1.249E-1	3.900E-2	9.382E+0
-1.330E-1	3.576E-2	9.537E+0
-1.265E-1	3.251E-2	9.466E+0
-1.249E-1	3.900E-2	9.450E+0
-1.216E-1	2.927E-2	9.511E+0
-1.297E-1	2.602E-2	9.433E+0
-1.297E-1	3.900E-2	9.463E+0
-1.265E-1	4.224E-2	9.498E+0
-1.249E-1	3.576E-2	9.508E+0
-1.297E-1	3.251E-2	9.482E+0
-1.281E-1	3.576E-2	9.544E+0
-1.249E-1	4.224E-2	9.498E+0
-1.232E-1	3.251E-2	9.459E+0
-1.265E-1	3.251E-2	9.489E+0
-1.297E-1	3.251E-2	9.443E+0
-1.232E-1	3.900E-2	9.323E+0
-1.232E-1	3.251E-2	9.476E+0
-1.249E-1	3.251E-2	9.596E+0
-1.265E-1	2.927E-2	9.515E+0
-1.249E-1	3.576E-2	9.518E+0
-1.265E-1	3.576E-2	9.502E+0
-1.265E-1	3.900E-2	9.469E+0
-1.313E-1	3.576E-2	9.521E+0
-1.281E-1	3.576E-2	9.492E+0
-1.281E-1	2.927E-2	9.427E+0
-1.281E-1	3.576E-2	9.472E+0
-1.297E-1	3.251E-2	9.502E+0
-1.265E-1	3.900E-2	9.586E+0
-1.265E-1	4.224E-2	9.365E+0
-1.265E-1	3.576E-2	9.417E+0
-1.297E-1	3.576E-2	9.408E+0
-1.265E-1	2.927E-2	9.466E+0
-1.232E-1	3.900E-2	9.362E+0
-1.265E-1	3.576E-2	9.440E+0
-1.297E-1	3.251E-2	9.489E+0
-1.249E-1	3.576E-2	9.489E+0
-1.249E-1	3.576E-2	9.242E+0
-1.297E-1	4.549E-2	9.369E+0
-1.297E-1	4.224E-2	9.472E+0
-1.265E-1	3.900E-2	9.414E+0
-1.281E-1	3.251E-2	9.391E+0
-1.265E-1	4.224E-2	9.505E+0
-1.297E-1	3.900E-2	9.391E+0
-1.216E-1	3.251E-2	9.382E+0
-1.265E-1	3.900E-2	9.466E+0
-1.249E-1	3.251E-2	9.378E+0
-1.297E-1	3.900E-2	9.450E+0
-1.232E-1	4.224E-2	9.466E+0
-1.249E-1	3.576E-2	9.472E+0
-1.281E-1	3.251E-2	9.456E+0
-1.265E-1	4.224E-2	9.508E+0
-1.249E-1	3.576E-2	9.498E+0
-1.265E-1	3.576E-2	9.570E+0
-1.265E-1	3.251E-2	9.349E+0
-1.313E-1	3.576E-2	9.398E+0
-1.249E-1	3.251E-2	9.450E+0
-1.265E-1	3.900E-2	9.489E+0
-1.249E-1	2.602E-2	9.479E+0
-1.313E-1	4.224E-2	9.495E+0
-1.249E-1	3.900E-2	9.365E+0
-1.232E-1	2.927E-2	9.466E+0
-1.297E-1	2.602E-2	9.534E+0
-1.265E-1	4.224E-2	9.349E+0
-1.249E-1	2.927E-2	9.427E+0
-1.249E-1	2.927E-2	9.437E+0
-1.281E-1	2.927E-2	9.433E+0
-1.281E-1	3.576E-2	9.411E+0
-1.216E-1	3.900E-2	9.417E+0
-1.265E-1	3.900E-2	9.440E+0
-1.265E-1	3.251E-2	9.456E+0
-1.297E-1	4.549E-2	9.372E+0
-1.249E-1	3.900E-2	9.485E+0
-1.232E-1	3.900E-2	9.401E+0
-1.265E-1	3.576E-2	9.498E+0
-1.281E-1	2.602E-2	9.326E+0
-1.281E-1	3.900E-2	9.541E+0
-1.232E-1	3.576E-2	9.369E+0
-1.265E-1	3.576E-2	9.278E+0
-1.281E-1	3.251E-2	9.294E+0
-1.265E-1	3.251E-2	9.414E+0
-1.249E-1	3.251E-2	9.589E+0
-1.281E-1	3.251E-2	9.297E+0
-1.297E-1	3.900E-2	9.469E+0
-1.281E-1	3.251E-2	9.404E+0
-1.232E-1	3.576E-2	9.472E+0
-1.330E-1	4.224E-2	9.453E+0
-1.297E-1	3.251E-2	9.440E+0
-1.265E-1	3.576E-2	9.443E+0
-1.216E-1	3.900E-2	9.456E+0
-1.281E-1	4.224E-2	9.495E+0
-1.297E-1	3.900E-2	9.440E+0
-1.265E-1	3.576E-2	9.369E+0
-1.216E-1	3.900E-2	9.408E+0
-1.297E-1	3.900E-2	9.382E+0
-1.297E-1	4.224E-2	9.518E+0
-1.281E-1	3.251E-2	9.349E+0
-1.200E-1	3.251E-2	9.313E+0
-1.313E-1	3.900E-2	9.560E+0
-1.265E-1	4.549E-2	9.463E+0
-1.265E-1	2.927E-2	9.437E+0
-1.249E-1	3.900E-2	9.479E+0
-1.297E-1	3.900E-2	9.395E+0
-1.265E-1	4.224E-2	9.446E+0
-1.281E-1	2.927E-2	9.411E+0
-1.232E-1	3.251E-2	9.443E+0
-1.313E-1	3.251E-2	9.391E+0
-1.249E-1	3.576E-2	9.492E+0
-1.265E-1	2.927E-2	9.388E+0
-1.249E-1	4.224E-2	9.472E+0
-1.330E-1	3.900E-2	9.408E+0
-1.297E-1	3.251E-2	9.420E+0
-1.281E-1	3.251E-2	9.382E+0
-1.281E-1	3.576E-2	9.385E+0
-1.281E-1	3.900E-2	9.356E+0
-1.297E-1	3.900E-2	9.404E+0
-1.281E-1	4.549E-2	9.414E+0
-1.265E-1	4.224E-2	9.339E+0
-1.297E-1	3.251E-2	9.433E+0
-1.265E-1	3.576E-2	9.534E+0
-1.265E-1	3.576E-2	9.440E+0
-1.232E-1	2.927E-2	9.459E+0
-1.297E-1	3.251E-2	9.502E+0
-1.297E-1	2.602E-2	9.482E+0
-1.265E-1	2.927E-2	9.443E+0
-1.249E-1	3.576E-2	9.463E+0
-1.281E-1	3.251E-2	9.485E+0
-1.281E-1	3.900E-2	9.459E+0
-1.265E-1	3.900E-2	9.531E+0
-1.232E-1	2.278E-2	9.609E+0
-1.281E-1	3.576E-2	9.466E+0
-1.297E-1	4.224E-2	9.433E+0
-1.232E-1	4.224E-2	9.375E+0
-1.232E-1	3.576E-2	9.508E+0
-1.232E-1	3.251E-2	9.420E+0
-1.281E-1	2.602E-2	9.424E+0
-1.265E-1	3.251E-2	9.388E+0
-1.249E-1	2.927E-2	9.544E+0
-1.281E-1	3.576E-2	9.369E+0
-1.297E-1	3.576E-2	9.482E+0
-1.265E-1	3.251E-2	9.398E+0
-1.281E-1	3.251E-2	9.459E+0
-1.265E-1	2.927E-2	9.456E+0
-1.297E-1	3.900E-2	9.482E+0
-1.249E-1	4.224E-2	9.583E+0
-1.281E-1	3.576E-2	9.395E+0
-1.281E-1	2.927E-2	9.362E+0
-1.281E-1	4.549E-2	9.420E+0
-1.281E-1	2.927E-2	9.508E+0
-1.232E-1	3.251E-2	9.352E+0
-1.281E-1	3.251E-2	9.472E+0
-1.297E-1	3.900E-2	9.375E+0
-1.232E-1	3.576E-2	9.408E+0
-1.281E-1	3.251E-2	9.602E+0
-1.265E-1	3.251E-2	9.553E+0
-1.281E-1	3.576E-2	9.349E+0
-1.249E-1	3.251E-2	9.524E+0
-1.249E-1	4.224E-2	9.339E+0
-1.281E-1	3.576E-2	9.472E+0
-1.297E-1	3.900E-2	9.433E+0
-1.249E-1	4.549E-2	9.385E+0
-1.265E-1	2.927E-2	9.404E+0
-1.232E-1	3.900E-2	9.579E+0
-1.265E-1	4.224E-2	9.375E+0
-1.265E-1	3.576E-2	9.495E+0
-1.265E-1	2.927E-2	9.420E+0
-1.281E-1	3.251E-2	9.300E+0
-1.281E-1	2.927E-2	9.495E+0
-1.249E-1	4.224E-2	9.424E+0
-1.249E-1	3.576E-2	9.482E+0
-1.281E-1	3.251E-2	9.511E+0
-1.297E-1	3.576E-2	9.472E+0
-1.249E-1	3.576E-2	9.398E+0
-1.265E-1	3.900E-2	9.528E+0
-1.265E-1	3.576E-2	9.411E+0
-1.297E-1	3.900E-2	9.502E+0
-1.265E-1	3.900E-2	9.420E+0
-1.249E-1	3.251E-2	9.456E+0
-1.281E-1	3.251E-2	9.570E+0
-1.297E-1	3.251E-2	9.437E+0
-1.249E-1	3.900E-2	9.560E+0
-1.232E-1	3.576E-2	9.433E+0
-1.265E-1	3.251E-2	9.291E+0
-1.297E-1	3.576E-2	9.346E+0
-1.249E-1	3.576E-2	9.450E+0
-1.265E-1	3.900E-2	9.404E+0
-1.265E-1	2.927E-2	9.463E+0
-1.281E-1	3.576E-2	9.463E+0
-1.249E-1	3.251E-2	9.362E+0
-1.265E-1	3.900E-2	9.391E+0
-1.297E-1	3.576E-2	9.450E+0
-1.265E-1	3.576E-2	9.417E+0
-1.232E-1	3.576E-2	9.385E+0
-1.265E-1	4.224E-2	9.459E+0
-1.281E-1	2.927E-2	9.203E+0
-1.297E-1	4.549E-2	9.505E+0
-1.232E-1	4.224E-2	9.482E+0
-1.265E-1	3.251E-2	9.362E+0
-1.265E-1	3.900E-2	9.320E+0
-1.297E-1	4.224E-2	9.343E+0
-1.232E-1	3.251E-2	9.437E+0
-1.249E-1	3.900E-2	9.333E+0
-1.281E-1	3.251E-2	9.440E+0
-1.281E-1	3.251E-2	9.492E+0
-1.265E-1	3.900E-2	9.495E+0
-1.265E-1	3.251E-2	9.414E+0
-1.265E-1	3.900E-2	9.524E+0
-1.330E-1	4.224E-2	9.476E+0
-1.232E-1	3.576E-2	9.482E+0
-1.232E-1	3.251E-2	9.382E+0
-1.265E-1	3.576E-2	9.427E+0
-1.297E-1	3.251E-2	9.388E+0
-1.249E-1	3.251E-2	9.430E+0
-1.232E-1	3.576E-2	9.437E+0
-1.281E-1	3.900E-2	9.408E+0
-1.313E-1	3.251E-2	9.437E+0
-1.249E-1	3.576E-2	9.443E+0
-1.216E-1	3.900E-2	9.385E+0
-1.265E-1	4.549E-2	9.343E+0
-1.297E-1	3.576E-2	9.521E+0
-1.232E-1	3.576E-2	9.424E+0
-1.249E-1	3.576E-2	9.570E+0
-1.265E-1	4.224E-2	9.395E+0
-1.297E-1	3.576E-2	9.450E+0
-1.232E-1	3.576E-2	9.362E+0
-1.281E-1	3.251E-2	9.583E+0
-1.297E-1	2.927E-2	9.317E+0
-1.297E-1	3.576E-2	9.336E+0
-1.265E-1	3.900E-2	9.518E+0
-1.249E-1	3.900E-2	9.385E+0
-1.281E-1	3.900E-2	9.469E+0
-1.313E-1	3.900E-2	9.391E+0
-1.265E-1	4.873E-2	9.489E+0
-1.249E-1	4.224E-2	9.388E+0
-1.265E-1	3.900E-2	9.427E+0
-1.313E-1	4.549E-2	9.479E+0
-1.232E-1	3.576E-2	9.372E+0
-1.249E-1	3.576E-2	9.489E+0
-1.281E-1	3.251E-2	9.268E+0
-1.281E-1	3.251E-2	9.440E+0
-1.265E-1	3.900E-2	9.485E+0
-1.265E-1	3.251E-2	9.466E+0
-1.265E-1	3.576E-2	9.456E+0
-1.297E-1	3.251E-2	9.323E+0
-1.232E-1	4.224E-2	9.346E+0
-1.232E-1	3.900E-2	9.557E+0
-1.265E-1	3.900E-2	9.541E+0
-1.281E-1	3.576E-2	9.466E+0
-1.249E-1	3.900E-2	9.492E+0
-1.249E-1	4.224E-2	9.388E+0
-1.313E-1	3.900E-2	9.453E+0
-1.281E-1	4.549E-2	9.446E+0
-1.249E-1	4.224E-2	9.265E+0
-1.232E-1	4.224E-2	9.304E+0
-1.281E-1	3.900E-2	9.420E+0
-1.281E-1	3.576E-2	9.385E+0
-1.249E-1	3.576E-2	9.437E+0
-1.216E-1	4.224E-2	9.508E+0
-1.297E-1	3.576E-2	9.427E+0
-1.281E-1	3.900E-2	9.450E+0
-1.232E-1	3.576E-2	9.430E+0
-1.232E-1	4.224E-2	9.482E+0
-1.330E-1	3.251E-2	9.492E+0
-1.265E-1	3.576E-2	9.521E+0
-1.249E-1	3.576E-2	9.472E+0
-1.249E-1	3.900E-2	9.469E+0
-1.281E-1	2.927E-2	9.320E+0
-1.297E-1	4.224E-2	9.362E+0
-1.249E-1	3.251E-2	9.550E+0
-1.249E-1	3.576E-2	9.362E+0
-1.297E-1	3.900E-2	9.531E+0
-1.297E-1	3.576E-2	9.456E+0
-1.249E-1	3.576E-2	9.456E+0
-1.232E-1	2.602E-2	9.385E+0
-1.281E-1	2.927E-2	9.489E+0
-1.281E-1	4.224E-2	9.437E+0
-1.265E-1	3.900E-2	9.424E+0
-1.249E-1	3.900E-2	9.417E+0
-1.313E-1	3.900E-2	9.375E+0
-1.281E-1	3.900E-2	9.430E+0
-1.265E-1	3.576E-2	9.343E+0
-1.232E-1	3.251E-2	9.249E+0
-1.297E-1	3.900E-2	9.411E+0
-1.281E-1	3.900E-2	9.489E+0
-1.265E-1	3.900E-2	9.401E+0
-1.249E-1	3.251E-2	9.326E+0
-1.297E-1	4.224E-2	9.482E+0
-1.265E-1	4.224E-2	9.408E+0
-1.281E-1	4.224E-2	9.427E+0
-1.249E-1	3.900E-2	9.268E+0
-1.281E-1	3.576E-2	9.476E+0
-1.297E-1	2.278E-2	9.414E+0
-1.265E-1	4.224E-2	9.427E+0
-1.265E-1	3.576E-2	9.459E+0
-1.297E-1	4.873E-2	9.417E+0
-1.265E-1	3.576E-2	9.469E+0
-1.249E-1	4.224E-2	9.395E+0
-1.232E-1	3.576E-2	9.307E+0
-1.297E-1	2.602E-2	9.343E+0
-1.281E-1	3.576E-2	9.560E+0
-1.265E-1	4.224E-2	9.411E+0
-1.232E-1	3.251E-2	9.547E+0
-1.265E-1	3.251E-2	9.414E+0
-1.297E-1	3.576E-2	9.459E+0
-1.249E-1	3.576E-2	9.395E+0
-1.249E-1	3.900E-2	9.450E+0
-1.281E-1	3.251E-2	9.534E+0
-1.297E-1	3.251E-2	9.385E+0
-1.265E-1	4.873E-2	9.518E+0
-1.265E-1	3.576E-2	9.498E+0
-1.281E-1	3.251E-2	9.521E+0
-1.281E-1	4.224E-2	9.456E+0
-1.249E-1	3.251E-2	9.476E+0
-1.249E-1	3.900E-2	9.482E+0
-1.265E-1	3.900E-2	9.489E+0
-1.313E-1	4.224E-2	9.440E+0
-1.249E-1	3.900E-2	9.391E+0
-1.265E-1	3.576E-2	9.401E+0
-1.265E-1	3.251E-2	9.528E+0
-1.330E-1	4.224E-2	9.408E+0
-1.265E-1	3.251E-2	9.388E+0
-1.265E-1	3.251E-2	9.420E+0
-1.265E-1	3.576E-2	9.495E+0
-1.313E-1	4.224E-2	9.420E+0
-1.249E-1	3.900E-2	9.362E+0
-1.232E-1	3.900E-2	9.359E+0
-1.281E-1	3.576E-2	9.372E+0
-1.297E-1	3.251E-2	9.553E+0
-1.232E-1	2.927E-2	9.489E+0
-1.265E-1	3.900E-2	9.495E+0
-1.281E-1	4.224E-2	9.385E+0
-1.313E-1	3.576E-2	9.433E+0
-1.249E-1	3.900E-2	9.346E+0
-1.249E-1	2.927E-2	9.469E+0
-1.281E-1	3.576E-2	9.541E+0
-1.297E-1	3.900E-2	9.378E+0
-1.249E-1	3.251E-2	9.359E+0
-1.265E-1	3.251E-2	9.382E+0
-1.265E-1	3.900E-2	9.505E+0
-1.297E-1	3.576E-2	9.398E+0
-1.249E-1	4.224E-2	9.463E+0
-1.249E-1	3.900E-2	9.472E+0
-1.281E-1	3.576E-2	9.401E+0
-1.281E-1	4.224E-2	9.459E+0
-1.249E-1	3.900E-2	9.395E+0
-1.249E-1	4.224E-2	9.586E+0
-1.297E-1	3.576E-2	9.502E+0
-1.281E-1	4.549E-2	9.508E+0
-1.232E-1	4.549E-2	9.359E+0
-1.249E-1	3.576E-2	9.469E+0
-1.249E-1	3.576E-2	9.408E+0
-1.281E-1	3.900E-2	9.427E+0
-1.281E-1	3.576E-2	9.511E+0
-1.232E-1	3.576E-2	9.401E+0
-1.281E-1	3.576E-2	9.424E+0
-1.265E-1	3.576E-2	9.420E+0
-1.232E-1	3.576E-2	9.502E+0
-1.232E-1	3.251E-2	9.476E+0
-1.281E-1	3.900E-2	9.395E+0
-1.297E-1	3.576E-2	9.365E+0
-1.265E-1	3.576E-2	9.382E+0
-1.232E-1	4.224E-2	9.476E+0
-1.265E-1	3.576E-2	9.369E+0
-1.265E-1	4.224E-2	9.372E+0
-1.265E-1	3.900E-2	9.385E+0
-1.232E-1	3.900E-2	9.375E+0
-1.281E-1	3.251E-2	9.453E+0
-1.265E-1	3.576E-2	9.446E+0
-1.216E-1	3.576E-2	9.482E+0
-1.249E-1	3.900E-2	9.420E+0
-1.232E-1	3.576E-2	9.408E+0
-1.297E-1	3.576E-2	9.521E+0
-1.249E-1	3.251E-2	9.446E+0
-1.265E-1	3.576E-2	9.385E+0
-1.265E-1	3.251E-2	9.378E+0
-1.281E-1	3.900E-2	9.579E+0
-1.232E-1	3.576E-2	9.443E+0
-1.232E-1	3.576E-2	9.489E+0
-1.281E-1	3.900E-2	9.385E+0
-1.265E-1	4.873E-2	9.456E+0
-1.249E-1	3.576E-2	9.553E+0
-1.232E-1	3.576E-2	9.401E+0
-1.249E-1	3.576E-2	9.343E+0
-1.265E-1	3.576E-2	9.385E+0
-1.249E-1	3.900E-2	9.420E+0
-1.249E-1	3.251E-2	9.453E+0
-1.265E-1	3.251E-2	9.443E+0
-1.313E-1	4.224E-2	9.330E+0
-1.232E-1	3.900E-2	9.573E+0
-1.249E-1	4.224E-2	9.531E+0
-1.265E-1	3.900E-2	9.382E+0
-1.297E-1	3.251E-2	9.330E+0
-1.232E-1	2.602E-2	9.450E+0
-1.281E-1	3.576E-2	9.420E+0
-1.297E-1	3.576E-2	9.541E+0
-1.313E-1	3.251E-2	9.365E+0
-1.232E-1	3.900E-2	9.456E+0
-1.216E-1	3.251E-2	9.339E+0
-1.232E-1	3.251E-2	9.430E+0
-1.297E-1	3.576E-2	9.388E+0
-1.249E-1	3.576E-2	9.463E+0
-1.265E-1	3.900E-2	9.385E+0
-1.249E-1	3.251E-2	9.404E+0
-1.313E-1	3.900E-2	9.498E+0
-1.200E-1	3.900E-2	9.352E+0
-1.249E-1	3.251E-2	9.479E+0
-1.249E-1	3.576E-2	9.375E+0
-1.265E-1	3.576E-2	9.323E+0
-1.265E-1	3.576E-2	9.378E+0
-1.232E-1	3.900E-2	9.424E+0
-1.249E-1	3.251E-2	9.369E+0
-1.281E-1	3.251E-2	9.537E+0
-1.232E-1	4.224E-2	9.388E+0
-1.265E-1	3.900E-2	9.459E+0
-1.249E-1	3.576E-2	9.382E+0
-1.297E-1	4.224E-2	9.453E+0
-1.249E-1	3.900E-2	9.356E+0
-1.281E-1	3.900E-2	9.446E+0
-1.281E-1	3.251E-2	9.476E+0
-1.281E-1	4.224E-2	9.508E+0
-1.249E-1	3.576E-2	9.459E+0
-1.249E-1	3.251E-2	9.505E+0
-1.281E-1	2.927E-2	9.469E+0
-1.281E-1	3.900E-2	9.414E+0
-1.265E-1	4.224E-2	9.427E+0
-1.249E-1	3.900E-2	9.427E+0
-1.281E-1	3.900E-2	9.459E+0
-1.265E-1	3.576E-2	9.489E+0
-1.265E-1	3.900E-2	9.463E+0
-1.265E-1	3.251E-2	9.365E+0
-1.265E-1	3.576E-2	9.505E+0
-1.249E-1	3.251E-2	9.382E+0
-1.232E-1	4.224E-2	9.508E+0
-1.216E-1	3.576E-2	9.489E+0
-1.313E-1	4.224E-2	9.297E+0
-1.249E-1	3.900E-2	9.336E+0
-1.265E-1	3.576E-2	9.433E+0
-1.216E-1	3.251E-2	9.388E+0
-1.297E-1	3.251E-2	9.466E+0
-1.281E-1	3.251E-2	9.502E+0
-1.281E-1	2.927E-2	9.408E+0
-1.249E-1	3.576E-2	9.489E+0
-1.297E-1	3.900E-2	9.476E+0
-1.281E-1	3.251E-2	9.388E+0
-1.249E-1	3.576E-2	9.518E+0
-1.249E-1	2.927E-2	9.372E+0
-1.313E-1	3.576E-2	9.505E+0
-1.297E-1	3.251E-2	9.508E+0
-1.265E-1	3.251E-2	9.427E+0
-1.216E-1	3.900E-2	9.524E+0
-1.265E-1	4.224E-2	9.485E+0
-1.281E-1	3.900E-2	9.414E+0
-1.265E-1	3.251E-2	9.388E+0
-1.216E-1	3.900E-2	9.482E+0
-1.297E-1	3.251E-2	9.437E+0
-1.265E-1	3.900E-2	9.378E+0
-1.249E-1	2.927E-2	9.420E+0
-1.216E-1	3.576E-2	9.349E+0
-1.281E-1	4.224E-2	9.375E+0
-1.265E-1	4.224E-2	9.440E+0
-1.265E-1	3.251E-2	9.343E+0
-1.232E-1	3.576E-2	9.433E+0
-1.297E-1	3.576E-2	9.352E+0
-1.297E-1	3.900E-2	9.476E+0
-1.265E-1	3.576E-2	9.443E+0
-1.216E-1	3.900E-2	9.339E+0
-1.281E-1	3.251E-2	9.424E+0
-1.265E-1	3.900E-2	9.375E+0
-1.232E-1	3.251E-2	9.369E+0
-1.216E-1	3.576E-2	9.336E+0
-1.281E-1	4.224E-2	9.291E+0
-1.265E-1	3.900E-2	9.453E+0
-1.249E-1	3.900E-2	9.333E+0
-1.265E-1	3.251E-2	9.362E+0
-1.281E-1	3.900E-2	9.352E+0
-1.281E-1	3.576E-2	9.476E+0
-1.249E-1	3.576E-2	9.336E+0
-1.249E-1	3.251E-2	9.333E+0
-1.265E-1	2.927E-2	9.466E+0
-1.297E-1	3.576E-2	9.336E+0
-1.265E-1	3.900E-2	9.362E+0
-1.216E-1	3.900E-2	9.401E+0
-1.297E-1	4.224E-2	9.326E+0
-1.281E-1	3.576E-2	9.638E+0
-1.265E-1	3.576E-2	9.398E+0
-1.249E-1	4.224E-2	9.411E+0
-1.281E-1	4.224E-2	9.333E+0
-1.297E-1	3.900E-2	9.375E+0
-1.249E-1	3.900E-2	9.489E+0
-1.232E-1	3.251E-2	9.498E+0
-1.265E-1	3.251E-2	9.489E+0
-1.281E-1	2.927E-2	9.362E+0
-1.249E-1	3.251E-2	9.385E+0
-1.249E-1	3.576E-2	9.469E+0
-1.297E-1	3.251E-2	9.375E+0
-1.297E-1	3.576E-2	9.375E+0
-1.232E-1	3.576E-2	9.420E+0
-1.249E-1	3.251E-2	9.417E+0
-1.249E-1	3.900E-2	9.352E+0
-1.297E-1	3.576E-2	9.414E+0
-1.265E-1	3.900E-2	9.446E+0
-1.281E-1	3.900E-2	9.359E+0
-1.265E-1	3.900E-2	9.297E+0
-1.313E-1	4.224E-2	9.524E+0
-1.297E-1	3.576E-2	9.382E+0
-1.265E-1	3.900E-2	9.398E+0
-1.265E-1	3.900E-2	9.411E+0
-1.297E-1	3.251E-2	9.414E+0
-1.232E-1	4.549E-2	9.375E+0
-1.281E-1	3.900E-2	9.391E+0
-1.249E-1	2.927E-2	9.443E+0
-1.281E-1	3.576E-2	9.411E+0
-1.232E-1	3.576E-2	9.492E+0
-1.265E-1	3.251E-2	9.456E+0
-1.281E-1	3.900E-2	9.411E+0
-1.281E-1	2.927E-2	9.427E+0
-1.232E-1	3.251E-2	9.414E+0
-1.249E-1	4.224E-2	9.307E+0
-1.281E-1	2.602E-2	9.323E+0
-1.313E-1	3.900E-2	9.430E+0
-1.249E-1	3.251E-2	9.463E+0
-1.249E-1	3.576E-2	9.443E+0
-1.265E-1	3.251E-2	9.395E+0
-1.265E-1	3.900E-2	9.385E+0
-1.249E-1	3.251E-2	9.398E+0
-1.249E-1	2.602E-2	9.446E+0
-1.265E-1	3.576E-2	9.304E+0
-1.297E-1	3.251E-2	9.524E+0
-1.249E-1	3.900E-2	9.430E+0
-1.249E-1	3.900E-2	9.398E+0
-1.265E-1	4.224E-2	9.430E+0
-1.281E-1	3.900E-2	9.330E+0
-1.232E-1	3.251E-2	9.388E+0
-1.249E-1	3.576E-2	9.411E+0
-1.249E-1	3.900E-2	9.417E+0
-1.297E-1	3.900E-2	9.378E+0
-1.265E-1	3.576E-2	9.369E+0
-1.232E-1	3.576E-2	9.310E+0
-1.281E-1	3.251E-2	9.459E+0
-1.281E-1	3.576E-2	9.589E+0
-1.216E-1	3.251E-2	9.515E+0
-1.265E-1	4.224E-2	9.550E+0
-1.265E-1	3.576E-2	9.330E+0
-1.297E-1	3.576E-2	9.313E+0
-1.232E-1	2.927E-2	9.408E+0
-1.249E-1	2.927E-2	9.388E+0
-1.265E-1	3.576E-2	9.365E+0
-1.297E-1	3.251E-2	9.466E+0
-1.265E-1	3.576E-2	9.414E+0
-1.249E-1	2.602E-2	9.372E+0
-1.249E-1	3.900E-2	9.417E+0
-1.297E-1	3.576E-2	9.346E+0
-1.232E-1	2.278E-2	9.307E+0
-1.265E-1	3.251E-2	9.339E+0
-1.265E-1	3.576E-2	9.262E+0
-1.297E-1	3.900E-2	9.433E+0
-1.265E-1	2.927E-2	9.420E+0
-1.232E-1	3.900E-2	9.498E+0
-1.265E-1	3.900E-2	9.343E+0
-1.297E-1	3.576E-2	9.433E+0
-1.249E-1	2.602E-2	9.385E+0
-1.265E-1	4.224E-2	9.443E+0
-1.281E-1	3.251E-2	9.398E+0
-1.297E-1	2.927E-2	9.420E+0
-1.249E-1	3.576E-2	9.430E+0
-1.249E-1	3.251E-2	9.408E+0
-1.265E-1	3.576E-2	9.417E+0
-1.265E-1	3.900E-2	9.541E+0
-1.265E-1	3.900E-2	9.463E+0
-1.249E-1	3.576E-2	9.401E+0
-1.265E-1	3.251E-2	9.531E+0
-1.297E-1	3.900E-2	9.372E+0
-1.249E-1	3.900E-2	9.469E+0
-1.249E-1	3.576E-2	9.388E+0
-1.265E-1	2.927E-2	9.472E+0
-1.297E-1	3.900E-2	9.479E+0
-1.249E-1	3.576E-2	9.469E+0
-1.265E-1	3.900E-2	9.505E+0
-1.281E-1	3.251E-2	9.388E+0
-1.281E-1	3.900E-2	9.365E+0
-1.249E-1	2.927E-2	9.430E+0
-1.232E-1	3.576E-2	9.511E+0
-1.265E-1	2.602E-2	9.404E+0
-1.297E-1	2.927E-2	9.420E+0
-1.232E-1	3.900E-2	9.427E+0
-1.232E-1	3.576E-2	9.398E+0
-1.265E-1	4.224E-2	9.508E+0
-1.281E-1	2.927E-2	9.482E+0
-1.232E-1	3.576E-2	9.398E+0
-1.265E-1	3.251E-2	9.482E+0
-1.249E-1	3.251E-2	9.349E+0
-1.297E-1	3.251E-2	9.463E+0
-1.281E-1	4.224E-2	9.330E+0
-1.249E-1	3.900E-2	9.417E+0
-1.281E-1	4.549E-2	9.424E+0
-1.265E-1	4.224E-2	9.414E+0
-1.281E-1	4.224E-2	9.469E+0
-1.265E-1	2.927E-2	9.391E+0
-1.249E-1	3.900E-2	9.492E+0
-1.265E-1	3.900E-2	9.268E+0
-1.249E-1	3.576E-2	9.352E+0
-1.265E-1	3.251E-2	9.369E+0
-1.281E-1	3.576E-2	9.463E+0
-1.281E-1	3.576E-2	9.453E+0
-1.249E-1	3.900E-2	9.343E+0
-1.265E-1	2.927E-2	9.378E+0
-1.281E-1	3.576E-2	9.404E+0
-1.281E-1	3.251E-2	9.356E+0
-1.281E-1	3.251E-2	9.378E+0
-1.232E-1	3.576E-2	9.437E+0
-1.297E-1	4.224E-2	9.411E+0
-1.281E-1	3.251E-2	9.378E+0
-1.232E-1	3.251E-2	9.476E+0
-1.249E-1	2.602E-2	9.352E+0
-1.265E-1	3.576E-2	9.521E+0
-1.297E-1	3.900E-2	9.388E+0
-1.265E-1	3.251E-2	9.352E+0
-1.216E-1	3.251E-2	9.482E+0
-1.265E-1	3.576E-2	9.430E+0
-1.281E-1	2.927E-2	9.463E+0
-1.249E-1	3.900E-2	9.408E+0
-1.232E-1	3.251E-2	9.398E+0
-1.281E-1	3.900E-2	9.420E+0
-1.265E-1	3.251E-2	9.459E+0
-1.249E-1	3.900E-2	9.310E+0
-1.249E-1	3.576E-2	9.469E+0
-1.265E-1	3.251E-2	9.401E+0
-1.265E-1	3.251E-2	9.378E+0
-1.265E-1	3.251E-2	9.505E+0
-1.232E-1	4.224E-2	9.547E+0
-1.265E-1	3.251E-2	9.498E+0
-1.281E-1	3.900E-2	9.469E+0
-1.281E-1	3.576E-2	9.339E+0
-1.200E-1	3.251E-2	9.339E+0
-1.265E-1	3.900E-2	9.476E+0
-1.265E-1	3.576E-2	9.411E+0
-1.265E-1	3.251E-2	9.401E+0
-1.216E-1	4.549E-2	9.378E+0
-1.297E-1	4.224E-2	9.463E+0
-1.297E-1	2.927E-2	9.446E+0
-1.249E-1	3.251E-2	9.356E+0
-1.200E-1	3.576E-2	9.508E+0
-1.265E-1	3.251E-2	9.310E+0
-1.281E-1	4.549E-2	9.343E+0
-1.281E-1	3.900E-2	9.352E+0
-1.216E-1	3.576E-2	9.278E+0
-1.297E-1	3.576E-2	9.443E+0
-1.265E-1	3.251E-2	9.430E+0
-1.249E-1	3.251E-2	9.388E+0
-1.249E-1	4.224E-2	9.401E+0
-1.297E-1	2.927E-2	9.408E+0
-1.297E-1	3.251E-2	9.469E+0
-1.249E-1	3.576E-2	9.459E+0
-1.249E-1	3.251E-2	9.450E+0
-1.281E-1	2.927E-2	9.388E+0
-1.281E-1	3.576E-2	9.388E+0
-1.265E-1	3.251E-2	9.408E+0
-1.265E-1	2.927E-2	9.453E+0
-1.297E-1	3.251E-2	9.320E+0
-1.297E-1	4.224E-2	9.275E+0
-1.232E-1	2.602E-2	9.414E+0
-1.232E-1	3.576E-2	9.281E+0
-1.249E-1	3.251E-2	9.388E+0
-1.297E-1	3.900E-2	9.388E+0
-1.265E-1	3.576E-2	9.382E+0
-1.249E-1	3.576E-2	9.330E+0
-1.265E-1	3.576E-2	9.446E+0
-1.297E-1	3.576E-2	9.391E+0
-1.232E-1	2.278E-2	9.508E+0
-1.265E-1	3.576E-2	9.456E+0
-1.265E-1	3.251E-2	9.284E+0
-1.297E-1	3.900E-2	9.359E+0
-1.249E-1	3.251E-2	9.531E+0
-1.249E-1	3.900E-2	9.479E+0
-1.265E-1	3.576E-2	9.430E+0
-1.313E-1	3.576E-2	9.307E+0
-1.265E-1	3.576E-2	9.411E+0
-1.265E-1	2.278E-2	9.459E+0
-1.265E-1	3.576E-2	9.385E+0
-1.297E-1	3.251E-2	9.401E+0
-1.232E-1	3.576E-2	9.378E+0
-1.232E-1	3.900E-2	9.307E+0
-1.232E-1	3.576E-2	9.433E+0
-1.297E-1	3.576E-2	9.453E+0
-1.216E-1	3.576E-2	9.430E+0
-1.232E-1	3.900E-2	9.476E+0
-1.265E-1	3.900E-2	9.385E+0
-1.281E-1	3.576E-2	9.395E+0
-1.232E-1	2.602E-2	9.300E+0
-1.232E-1	4.224E-2	9.362E+0
-1.232E-1	3.576E-2	9.524E+0
-1.297E-1	2.927E-2	9.346E+0
-1.265E-1	3.576E-2	9.362E+0
-1.249E-1	3.251E-2	9.291E+0
-1.249E-1	3.900E-2	9.459E+0
-1.297E-1	3.576E-2	9.459E+0
-1.232E-1	2.602E-2	9.391E+0
-1.265E-1	2.927E-2	9.326E+0
-1.249E-1	2.278E-2	9.463E+0
-1.281E-1	4.224E-2	9.372E+0
-1.265E-1	4.224E-2	9.391E+0
-1.232E-1	3.576E-2	9.317E+0
-1.265E-1	3.576E-2	9.359E+0
-1.281E-1	3.576E-2	9.469E+0
-1.249E-1	3.251E-2	9.414E+0
-1.232E-1	3.576E-2	9.362E+0
-1.249E-1	3.900E-2	9.479E+0
-1.281E-1	3.576E-2	9.566E+0
-1.232E-1	3.900E-2	9.466E+0
-1.249E-1	3.576E-2	9.450E+0
-1.232E-1	3.576E-2	9.385E+0
-1.297E-1	3.900E-2	9.443E+0
-1.216E-1	3.576E-2	9.411E+0
-1.249E-1	4.224E-2	9.433E+0
-1.265E-1	3.251E-2	9.498E+0
-1.281E-1	4.549E-2	9.420E+0
-1.249E-1	3.251E-2	9.515E+0
-1.281E-1	4.224E-2	9.404E+0
-1.281E-1	4.549E-2	9.359E+0
-1.281E-1	4.873E-2	9.424E+0
-1.265E-1	3.900E-2	9.408E+0
-1.232E-1	3.900E-2	9.401E+0
-1.249E-1	3.576E-2	9.479E+0
-1.249E-1	3.900E-2	9.430E+0
-1.249E-1	3.900E-2	9.414E+0
-1.232E-1	3.251E-2	9.411E+0
-1.313E-1	4.224E-2	9.382E+0
-1.265E-1	3.900E-2	9.443E+0
-1.249E-1	3.576E-2	9.469E+0
-1.232E-1	3.251E-2	9.320E+0
-1.281E-1	3.576E-2	9.349E+0
-1.265E-1	3.900E-2	9.378E+0
-1.249E-1	3.576E-2	9.307E+0
-1.265E-1	4.224E-2	9.515E+0
-1.281E-1	3.900E-2	9.411E+0
-1.265E-1	3.576E-2	9.297E+0
-1.249E-1	3.251E-2	9.547E+0
-1.216E-1	3.576E-2	9.440E+0
-1.265E-1	3.576E-2	9.391E+0
-1.281E-1	3.576E-2	9.378E+0
-1.249E-1	4.549E-2	9.518E+0
-1.232E-1	3.900E-2	9.375E+0
-1.265E-1	3.251E-2	9.401E+0
-1.265E-1	2.602E-2	9.427E+0
-1.249E-1	4.873E-2	9.408E+0
-1.249E-1	3.900E-2	9.404E+0
-1.249E-1	3.576E-2	9.446E+0
-1.297E-1	3.576E-2	9.411E+0
-1.249E-1	4.549E-2	9.456E+0
-1.265E-1	3.900E-2	9.476E+0
-1.265E-1	2.927E-2	9.388E+0
-1.281E-1	2.927E-2	9.398E+0
-1.249E-1	3.576E-2	9.404E+0
-1.216E-1	3.576E-2	9.398E+0
-1.265E-1	2.927E-2	9.352E+0
-1.297E-1	3.576E-2	9.326E+0
-1.232E-1	3.576E-2	9.382E+0
-1.216E-1	3.900E-2	9.375E+0
-1.281E-1	4.224E-2	9.232E+0
-1.281E-1	3.900E-2	9.349E+0
-1.249E-1	3.900E-2	9.433E+0
-1.232E-1	3.900E-2	9.446E+0
-1.281E-1	3.576E-2	9.463E+0
-1.281E-1	3.576E-2	9.450E+0
-1.216E-1	3.251E-2	9.349E+0
-1.216E-1	2.927E-2	9.310E+0
-1.313E-1	3.900E-2	9.365E+0
-1.265E-1	3.576E-2	9.453E+0
-1.232E-1	3.576E-2	9.433E+0
-1.249E-1	3.251E-2	9.430E+0
-1.265E-1	3.251E-2	9.395E+0
-1.281E-1	3.576E-2	9.372E+0
-1.249E-1	3.251E-2	9.362E+0
-1.249E-1	3.251E-2	9.382E+0
-1.249E-1	3.576E-2	9.359E+0
-1.265E-1	3.576E-2	9.336E+0
-1.249E-1	3.900E-2	9.531E+0
-1.249E-1	4.224E-2	9.414E+0
-1.249E-1	3.900E-2	9.317E+0
-1.281E-1	2.927E-2	9.479E+0
-1.249E-1	3.576E-2	9.424E+0
-1.249E-1	3.576E-2	9.414E+0
-1.297E-1	3.251E-2	9.294E+0
-1.297E-1	3.576E-2	9.408E+0
-1.249E-1	3.576E-2	9.430E+0
-1.249E-1	3.900E-2	9.472E+0
-1.249E-1	3.576E-2	9.297E+0
-1.297E-1	3.251E-2	9.365E+0
-1.265E-1	3.900E-2	9.372E+0
-1.249E-1	3.251E-2	9.317E+0
-1.265E-1	5.198E-2	9.359E+0
-1.265E-1	2.927E-2	9.508E+0
-1.265E-1	4.224E-2	9.330E+0
-1.249E-1	3.900E-2	9.391E+0
-1.297E-1	3.576E-2	9.485E+0
-1.281E-1	3.251E-2	9.433E+0
-1.281E-1	3.576E-2	9.440E+0
-1.232E-1	2.927E-2	9.414E+0
-1.281E-1	4.549E-2	9.307E+0
-1.265E-1	3.576E-2	9.365E+0
-1.265E-1	2.927E-2	9.372E+0
-1.216E-1	3.576E-2	9.339E+0
-1.281E-1	3.251E-2	9.362E+0
-1.297E-1	3.576E-2	9.401E+0
-1.265E-1	2.927E-2	9.268E+0
-1.216E-1	3.900E-2	9.313E+0
-1.265E-1	2.927E-2	9.466E+0
-1.265E-1	3.251E-2	9.388E+0
-1.265E-1	3.900E-2	9.495E+0
-1.232E-1	4.224E-2	9.453E+0
-1.313E-1	3.576E-2	9.352E+0
-1.281E-1	3.900E-2	9.307E+0
-1.265E-1	4.549E-2	9.362E+0
-1.232E-1	3.251E-2	9.320E+0
-1.281E-1	4.224E-2	9.417E+0
-1.281E-1	3.576E-2	9.420E+0
-1.265E-1	4.224E-2	9.349E+0
-1.216E-1	4.549E-2	9.482E+0
-1.265E-1	3.576E-2	9.375E+0
-1.281E-1	3.576E-2	9.352E+0
-1.265E-1	3.576E-2	9.414E+0
-1.216E-1	3.251E-2	9.408E+0
-1.249E-1	3.576E-2	9.417E+0
-1.297E-1	3.900E-2	9.352E+0
-1.281E-1	3.251E-2	9.440E+0
-1.232E-1	3.576E-2	9.450E+0
-1.281E-1	3.900E-2	9.446E+0
-1.281E-1	4.224E-2	9.352E+0
-1.265E-1	2.927E-2	9.463E+0
-1.232E-1	3.576E-2	9.459E+0
-1.265E-1	2.602E-2	9.359E+0
-1.265E-1	3.900E-2	9.401E+0
-1.232E-1	2.602E-2	9.424E+0
-1.232E-1	3.900E-2	9.372E+0
-1.297E-1	3.576E-2	9.453E+0
-1.281E-1	3.900E-2	9.417E+0
-1.281E-1	4.224E-2	9.385E+0
-1.232E-1	3.576E-2	9.472E+0
-1.281E-1	3.251E-2	9.359E+0
-1.297E-1	3.576E-2	9.265E+0
-1.249E-1	4.224E-2	9.307E+0
-1.249E-1	4.224E-2	9.437E+0
-1.281E-1	3.900E-2	9.433E+0
-1.281E-1	3.576E-2	9.492E+0
-1.232E-1	3.900E-2	9.408E+0
-1.232E-1	3.900E-2	9.459E+0
-1.249E-1	3.576E-2	9.443E+0
-1.297E-1	3.251E-2	9.528E+0
-1.232E-1	3.576E-2	9.372E+0
-1.232E-1	2.278E-2	9.391E+0
-1.249E-1	4.224E-2	9.453E+0
-1.281E-1	4.224E-2	9.430E+0
-1.232E-1	3.900E-2	9.313E+0
-1.249E-1	4.549E-2	9.505E+0
-1.281E-1	3.900E-2	9.391E+0
-1.281E-1	4.224E-2	9.498E+0
-1.232E-1	3.900E-2	9.378E+0
-1.265E-1	3.251E-2	9.343E+0
-1.249E-1	3.251E-2	9.362E+0
-1.313E-1	3.900E-2	9.505E+0
-1.232E-1	2.927E-2	9.346E+0
-1.265E-1	4.224E-2	9.417E+0
-1.249E-1	2.602E-2	9.356E+0
-1.281E-1	3.900E-2	9.255E+0
-1.249E-1	3.900E-2	9.476E+0
-1.249E-1	3.576E-2	9.333E+0
-1.249E-1	4.224E-2	9.323E+0
-1.313E-1	3.576E-2	9.401E+0
-1.232E-1	4.549E-2	9.291E+0
-1.265E-1	2.927E-2	9.411E+0
-1.232E-1	3.251E-2	9.485E+0
-1.281E-1	4.224E-2	9.401E+0
-1.232E-1	3.576E-2	9.443E+0
-1.232E-1	3.576E-2	9.320E+0
-1.281E-1	3.900E-2	9.420E+0
-1.297E-1	4.224E-2	9.362E+0
-1.232E-1	3.576E-2	9.420E+0
-1.249E-1	3.251E-2	9.508E+0
-1.265E-1	3.900E-2	9.320E+0
-1.297E-1	4.549E-2	9.443E+0
-1.232E-1	3.251E-2	9.469E+0
-1.249E-1	4.549E-2	9.245E+0
-1.232E-1	3.900E-2	9.268E+0
-1.281E-1	2.927E-2	9.404E+0
-1.249E-1	4.224E-2	9.417E+0
-1.265E-1	3.900E-2	9.395E+0
-1.281E-1	3.900E-2	9.404E+0
-1.297E-1	4.224E-2	9.469E+0
-1.249E-1	3.576E-2	9.427E+0
-1.232E-1	3.900E-2	9.388E+0
-1.281E-1	2.927E-2	9.446E+0
-1.281E-1	3.576E-2	9.378E+0
-1.265E-1	3.900E-2	9.271E+0
-1.216E-1	3.576E-2	9.326E+0
-1.281E-1	3.251E-2	9.459E+0
-1.281E-1	3.576E-2	9.362E+0
-1.265E-1	3.251E-2	9.320E+0
-1.232E-1	2.927E-2	9.320E+0
-1.281E-1	2.927E-2	9.372E+0
-1.265E-1	3.576E-2	9.440E+0
-1.216E-1	3.251E-2	9.424E+0
-1.216E-1	3.251E-2	9.420E+0
-1.232E-1	2.927E-2	9.469E+0
-1.265E-1	3.576E-2	9.469E+0
-1.249E-1	3.576E-2	9.382E+0
-1.265E-1	3.251E-2	9.411E+0
-1.281E-1	3.251E-2	9.369E+0
-1.281E-1	4.224E-2	9.369E+0
-1.232E-1	3.576E-2	9.446E+0
-1.265E-1	3.900E-2	9.427E+0
-1.265E-1	3.576E-2	9.420E+0
-1.297E-1	3.576E-2	9.443E+0
-1.281E-1	3.900E-2	9.310E+0
-1.265E-1	3.251E-2	9.395E+0
-1.313E-1	3.576E-2	9.433E+0
-1.281E-1	4.549E-2	9.356E+0
-1.249E-1	2.602E-2	9.404E+0
-1.200E-1	3.576E-2	9.466E+0
-1.249E-1	3.900E-2	9.401E+0
-1.281E-1	3.900E-2	9.323E+0
-1.281E-1	3.251E-2	9.307E+0
-1.232E-1	3.576E-2	9.560E+0
-1.265E-1	3.576E-2	9.398E+0
-1.297E-1	4.224E-2	9.359E+0
-1.249E-1	3.900E-2	9.420E+0
-1.200E-1	3.576E-2	9.300E+0
-1.281E-1	3.900E-2	9.495E+0
-1.297E-1	3.900E-2	9.349E+0
-1.265E-1	4.224E-2	9.398E+0
-1.249E-1	3.900E-2	9.343E+0
-1.297E-1	4.224E-2	9.511E+0
-1.281E-1	3.900E-2	9.453E+0
-1.265E-1	3.576E-2	9.430E+0
-1.232E-1	4.224E-2	9.398E+0
-1.297E-1	3.251E-2	9.365E+0
-1.313E-1	2.927E-2	9.450E+0
-1.265E-1	3.251E-2	9.343E+0
-1.216E-1	2.927E-2	9.372E+0
-1.297E-1	2.927E-2	9.365E+0
-1.249E-1	3.576E-2	9.375E+0
-1.232E-1	2.927E-2	9.433E+0
-1.216E-1	3.900E-2	9.469E+0
-1.265E-1	3.576E-2	9.472E+0
-1.281E-1	3.576E-2	9.275E+0
-1.249E-1	3.251E-2	9.310E+0
-1.216E-1	4.224E-2	9.411E+0
-1.281E-1	4.224E-2	9.437E+0
-1.281E-1	3.576E-2	9.440E+0
-1.249E-1	3.576E-2	9.482E+0
-1.249E-1	3.576E-2	9.417E+0
-1.249E-1	3.900E-2	9.420E+0
-1.297E-1	3.576E-2	9.459E+0
-1.265E-1	4.549E-2	9.398E+0
-1.232E-1	4.224E-2	9.310E+0
-1.232E-1	3.900E-2	9.284E+0
-1.313E-1	3.576E-2	9.378E+0
-1.249E-1	4.224E-2	9.466E+0
-1.216E-1	4.549E-2	9.385E+0
-1.249E-1	3.900E-2	9.479E+0
-1.265E-1	3.251E-2	9.346E+0
-1.232E-1	3.900E-2	9.297E+0
-1.265E-1	3.251E-2	9.310E+0
-1.249E-1	4.224E-2	9.463E+0
-1.265E-1	3.900E-2	9.317E+0
-1.249E-1	4.224E-2	9.346E+0
-1.232E-1	3.576E-2	9.317E+0
-1.281E-1	3.900E-2	9.417E+0
-1.265E-1	4.549E-2	9.430E+0
-1.249E-1	3.576E-2	9.420E+0
-1.216E-1	3.576E-2	9.382E+0
-1.297E-1	3.900E-2	9.242E+0
-1.281E-1	3.900E-2	9.317E+0
-1.249E-1	3.251E-2	9.372E+0
-1.232E-1	3.251E-2	9.388E+0
-1.265E-1	3.900E-2	9.398E+0
-1.281E-1	4.549E-2	9.330E+0
-1.281E-1	3.576E-2	9.359E+0
-1.249E-1	3.251E-2	9.388E+0
-1.265E-1	3.576E-2	9.310E+0
-1.265E-1	3.576E-2	9.408E+0
-1.249E-1	3.251E-2	9.495E+0
-1.216E-1	3.900E-2	9.385E+0
-1.281E-1	3.576E-2	9.378E+0
-1.281E-1	4.224E-2	9.382E+0
-1.216E-1	3.900E-2	9.275E+0
-1.216E-1	3.900E-2	9.443E+0
-1.281E-1	3.900E-2	9.339E+0
-1.265E-1	3.576E-2	9.336E+0
-1.249E-1	3.576E-2	9.550E+0
-1.200E-1	3.251E-2	9.346E+0
-1.281E-1	3.576E-2	9.359E+0
-1.265E-1	3.251E-2	9.300E+0
-1.265E-1	3.576E-2	9.443E+0
-1.184E-1	3.900E-2	9.346E+0
-1.297E-1	4.224E-2	9.349E+0
-1.265E-1	4.549E-2	9.284E+0
-1.249E-1	2.602E-2	9.443E+0
-1.249E-1	3.576E-2	9.349E+0
-1.297E-1	3.900E-2	9.508E+0
-1.281E-1	3.900E-2	9.401E+0
-1.265E-1	3.900E-2	9.427E+0
-1.216E-1	4.549E-2	9.472E+0
-1.265E-1	2.927E-2	9.498E+0
-1.297E-1	3.251E-2	9.382E+0
-1.281E-1	3.251E-2	9.326E+0
-1.216E-1	3.576E-2	9.398E+0
-1.265E-1	4.224E-2	9.453E+0
-1.249E-1	4.549E-2	9.433E+0
-1.232E-1	3.251E-2	9.440E+0
-1.216E-1	2.927E-2	9.443E+0
-1.249E-1	3.576E-2	9.424E+0
-1.281E-1	3.251E-2	9.459E+0
-1.232E-1	3.900E-2	9.430E+0
-1.265E-1	2.927E-2	9.388E+0
-1.249E-1	2.927E-2	9.469E+0
-1.281E-1	3.576E-2	9.489E+0
-1.265E-1	3.251E-2	9.275E+0
-1.281E-1	3.251E-2	9.365E+0
-1.281E-1	3.576E-2	9.300E+0
-1.313E-1	3.900E-2	9.349E+0
-1.216E-1	3.576E-2	9.300E+0
-1.216E-1	4.224E-2	9.398E+0
-1.281E-1	4.224E-2	9.346E+0
-1.265E-1	3.576E-2	9.369E+0
-1.249E-1	3.576E-2	9.443E+0
-1.249E-1	3.251E-2	9.375E+0
-1.249E-1	4.224E-2	9.414E+0
-1.281E-1	3.900E-2	9.417E+0
-1.232E-1	3.251E-2	9.401E+0
-1.265E-1	3.900E-2	9.424E+0
-1.232E-1	4.224E-2	9.424E+0
-1.297E-1	3.251E-2	9.450E+0
-1.249E-1	3.576E-2	9.320E+0
-1.265E-1	3.576E-2	9.489E+0
-1.297E-1	3.900E-2	9.287E+0
-1.281E-1	3.900E-2	9.245E+0
-1.281E-1	3.900E-2	9.440E+0
-1.297E-1	3.576E-2	9.459E+0
-1.232E-1	3.251E-2	9.424E+0
-1.313E-1	4.224E-2	9.427E+0
-1.249E-1	3.900E-2	9.498E+0
-1.249E-1	3.251E-2	9.456E+0
-1.265E-1	3.576E-2	9.356E+0
-1.313E-1	4.224E-2	9.294E+0
-1.232E-1	4.224E-2	9.414E+0
-1.265E-1	4.224E-2	9.369E+0
-1.281E-1	3.900E-2	9.476E+0
-1.313E-1	3.576E-2	9.378E+0
-1.249E-1	3.900E-2	9.420E+0
-1.265E-1	3.900E-2	9.508E+0
-1.265E-1	3.251E-2	9.395E+0
-1.297E-1	3.576E-2	9.391E+0
-1.232E-1	3.251E-2	9.398E+0
-1.232E-1	4.224E-2	9.661E+0
-1.232E-1	3.900E-2	9.395E+0
-1.281E-1	3.900E-2	9.398E+0
-1.249E-1	3.900E-2	9.352E+0
-1.232E-1	4.224E-2	9.352E+0
-1.249E-1	4.224E-2	9.395E+0
-1.281E-1	4.549E-2	9.330E+0
-1.249E-1	3.576E-2	9.339E+0
-1.232E-1	3.576E-2	9.275E+0
-1.281E-1	3.900E-2	9.307E+0
-1.313E-1	3.900E-2	9.326E+0
-1.281E-1	3.900E-2	9.369E+0
-1.232E-1	3.900E-2	9.258E+0
-1.249E-1	3.251E-2	9.502E+0
-1.330E-1	3.900E-2	9.382E+0
-1.265E-1	3.251E-2	9.388E+0
-1.232E-1	4.224E-2	9.365E+0
-1.281E-1	3.900E-2	9.401E+0
-1.297E-1	3.251E-2	9.352E+0
-1.249E-1	4.224E-2	9.456E+0
-1.232E-1	3.900E-2	9.352E+0
-1.265E-1	3.251E-2	9.433E+0
-1.297E-1	3.251E-2	9.349E+0
-1.265E-1	3.251E-2	9.378E+0
-1.265E-1	4.224E-2	9.437E+0
-1.265E-1	3.576E-2	9.404E+0
-1.297E-1	3.251E-2	9.265E+0
-1.265E-1	3.251E-2	9.388E+0
-1.232E-1	4.549E-2	9.297E+0
-1.265E-1	2.927E-2	9.408E+0
-1.281E-1	4.224E-2	9.352E+0
-1.265E-1	4.224E-2	9.420E+0
-1.232E-1	4.873E-2	9.401E+0
-1.297E-1	3.900E-2	9.469E+0
-1.297E-1	4.224E-2	9.476E+0
-1.249E-1	3.251E-2	9.323E+0
-1.200E-1	3.900E-2	9.433E+0
-1.265E-1	3.576E-2	9.417E+0
-1.281E-1	4.224E-2	9.414E+0
-1.265E-1	3.576E-2	9.255E+0
-1.200E-1	3.576E-2	9.433E+0
-1.265E-1	4.224E-2	9.271E+0
-1.281E-1	3.576E-2	9.304E+0
-1.232E-1	3.251E-2	9.446E+0
-1.232E-1	3.251E-2	9.382E+0
-1.265E-1	3.576E-2	9.404E+0
-1.281E-1	2.927E-2	9.498E+0
-1.232E-1	4.224E-2	9.411E+0
-1.232E-1	4.224E-2	9.362E+0
-1.265E-1	3.900E-2	9.362E+0
-1.281E-1	3.576E-2	9.459E+0
-1.249E-1	3.251E-2	9.307E+0
-1.216E-1	3.900E-2	9.320E+0
-1.265E-1	3.900E-2	9.265E+0
-1.297E-1	3.900E-2	9.278E+0
-1.281E-1	4.224E-2	9.391E+0
-1.232E-1	4.224E-2	9.356E+0
-1.265E-1	3.900E-2	9.365E+0
-1.249E-1	3.576E-2	9.404E+0
-1.232E-1	3.900E-2	9.297E+0
-1.249E-1	3.576E-2	9.375E+0
-1.281E-1	3.900E-2	9.313E+0
-1.265E-1	3.900E-2	9.359E+0
-1.265E-1	3.576E-2	9.229E+0
-1.216E-1	3.900E-2	9.313E+0
-1.265E-1	3.251E-2	9.534E+0
-1.232E-1	3.900E-2	9.372E+0
-1.265E-1	3.251E-2	9.427E+0
-1.232E-1	3.251E-2	9.417E+0
-1.249E-1	3.251E-2	9.239E+0
-1.297E-1	4.224E-2	9.430E+0
-1.249E-1	3.576E-2	9.255E+0
-1.232E-1	3.251E-2	9.313E+0
-1.281E-1	3.251E-2	9.476E+0
-1.297E-1	3.251E-2	9.466E+0
-1.265E-1	4.224E-2	9.313E+0
-1.200E-1	3.900E-2	9.349E+0
-1.265E-1	3.576E-2	9.336E+0
-1.297E-1	4.224E-2	9.375E+0
-1.265E-1	3.576E-2	9.482E+0
-1.265E-1	3.576E-2	9.417E+0
-1.265E-1	3.576E-2	9.349E+0
-1.281E-1	4.224E-2	9.307E+0
-1.265E-1	3.900E-2	9.395E+0
-1.249E-1	3.576E-2	9.326E+0
-1.265E-1	4.224E-2	9.346E+0
-1.281E-1	3.576E-2	9.359E+0
-1.281E-1	4.549E-2	9.268E+0
-1.249E-1	3.900E-2	9.330E+0
-1.265E-1	3.900E-2	9.424E+0
-1.265E-1	4.224E-2	9.404E+0
-1.249E-1	4.549E-2	9.463E+0
-1.265E-1	4.549E-2	9.440E+0
-1.249E-1	4.224E-2	9.472E+0
-1.265E-1	3.900E-2	9.362E+0
-1.249E-1	3.576E-2	9.391E+0
-1.249E-1	3.900E-2	9.369E+0
-1.232E-1	3.900E-2	9.395E+0
-1.281E-1	4.224E-2	9.398E+0
-1.265E-1	3.251E-2	9.375E+0
-1.232E-1	3.251E-2	9.369E+0
-1.281E-1	4.224E-2	9.236E+0
-1.249E-1	3.900E-2	9.453E+0
-1.232E-1	3.900E-2	9.304E+0
-1.216E-1	3.576E-2	9.524E+0
-1.281E-1	3.576E-2	9.359E+0
-1.265E-1	4.224E-2	9.323E+0
-1.216E-1	4.224E-2	9.294E+0
-1.249E-1	3.576E-2	9.456E+0
-1.281E-1	3.576E-2	9.385E+0
-1.297E-1	3.900E-2	9.346E+0
-1.281E-1	3.576E-2	9.356E+0
-1.216E-1	4.224E-2	9.359E+0
-1.249E-1	3.900E-2	9.320E+0
-1.265E-1	3.900E-2	9.408E+0
-1.265E-1	3.576E-2	9.446E+0
-1.216E-1	4.224E-2	9.469E+0
-1.249E-1	3.900E-2	9.352E+0
-1.297E-1	4.549E-2	9.346E+0
-1.265E-1	3.576E-2	9.317E+0
-1.216E-1	2.927E-2	9.359E+0
-1.297E-1	3.576E-2	9.271E+0
-1.297E-1	3.576E-2	9.417E+0
-1.232E-1	4.224E-2	9.300E+0
-1.232E-1	3.576E-2	9.420E+0
-1.281E-1	3.900E-2	9.375E+0
-1.265E-1	3.900E-2	9.479E+0
-1.249E-1	4.224E-2	9.427E+0
-1.232E-1	3.576E-2	9.291E+0
-1.265E-1	4.549E-2	9.378E+0
-1.281E-1	3.251E-2	9.446E+0
-1.265E-1	3.576E-2	9.411E+0
-1.216E-1	3.900E-2	9.450E+0
-1.265E-1	3.576E-2	9.291E+0
-1.297E-1	3.576E-2	9.375E+0
-1.265E-1	4.224E-2	9.440E+0
-1.232E-1	3.576E-2	9.307E+0
-1.265E-1	3.900E-2	9.349E+0
-1.281E-1	4.549E-2	9.440E+0
-1.249E-1	3.900E-2	9.404E+0
-1.232E-1	4.224E-2	9.414E+0
-1.249E-1	4.549E-2	9.391E+0
-1.297E-1	3.900E-2	9.391E+0
-1.265E-1	3.251E-2	9.388E+0
-1.232E-1	3.576E-2	9.359E+0
-1.297E-1	3.576E-2	9.297E+0
-1.313E-1	2.602E-2	9.320E+0
-1.281E-1	3.900E-2	9.459E+0
-1.249E-1	3.900E-2	9.362E+0
-1.265E-1	3.900E-2	9.317E+0
-1.281E-1	3.576E-2	9.433E+0
-1.232E-1	4.224E-2	9.330E+0
-1.265E-1	3.576E-2	9.427E+0
-1.281E-1	3.251E-2	9.307E+0
-1.297E-1	3.251E-2	9.411E+0
-1.249E-1	2.602E-2	9.323E+0
-1.216E-1	3.251E-2	9.294E+0
-1.249E-1	3.900E-2	9.424E+0
-1.297E-1	4.549E-2	9.446E+0
-1.232E-1	3.576E-2	9.492E+0
-1.265E-1	4.224E-2	9.362E+0
-1.249E-1	3.251E-2	9.476E+0
-1.330E-1	4.224E-2	9.443E+0
-1.265E-1	3.576E-2	9.420E+0
-1.265E-1	3.576E-2	9.398E+0
-1.232E-1	3.251E-2	9.297E+0
-1.330E-1	4.873E-2	9.304E+0
-1.265E-1	4.549E-2	9.382E+0
-1.265E-1	3.251E-2	9.476E+0
-1.249E-1	3.576E-2	9.472E+0
-1.313E-1	3.900E-2	9.453E+0
-1.216E-1	4.224E-2	9.359E+0
-1.249E-1	3.251E-2	9.433E+0
-1.265E-1	3.900E-2	9.382E+0
-1.346E-1	4.224E-2	9.469E+0
-1.265E-1	2.927E-2	9.359E+0
-1.265E-1	3.576E-2	9.369E+0
-1.232E-1	3.900E-2	9.382E+0
-1.330E-1	2.602E-2	9.281E+0
-1.232E-1	3.900E-2	9.398E+0
-1.249E-1	3.251E-2	9.408E+0
-1.249E-1	2.278E-2	9.550E+0
-1.313E-1	3.900E-2	9.466E+0
-1.249E-1	3.576E-2	9.391E+0
-1.249E-1	3.576E-2	9.446E+0
-1.249E-1	3.576E-2	9.485E+0
-1.297E-1	3.900E-2	9.388E+0
-1.249E-1	3.576E-2	9.378E+0
-1.249E-1	3.900E-2	9.411E+0
-1.281E-1	3.576E-2	9.424E+0
-1.281E-1	3.251E-2	9.323E+0
-1.249E-1	3.251E-2	9.395E+0
-1.249E-1	3.900E-2	9.352E+0
-1.281E-1	2.602E-2	9.346E+0
-1.265E-1	3.576E-2	9.414E+0
-1.249E-1	4.224E-2	9.382E+0
-1.249E-1	3.576E-2	9.453E+0
-1.281E-1	3.900E-2	9.239E+0
-1.297E-1	4.224E-2	9.346E+0
-1.249E-1	4.224E-2	9.398E+0
-1.216E-1	3.576E-2	9.385E+0
-1.265E-1	2.927E-2	9.430E+0
-1.297E-1	3.900E-2	9.281E+0
-1.249E-1	3.251E-2	9.492E+0
-1.265E-1	4.224E-2	9.472E+0
-1.265E-1	3.900E-2	9.414E+0
-1.281E-1	4.224E-2	9.369E+0
-1.249E-1	3.576E-2	9.378E+0
-1.232E-1	3.251E-2	9.356E+0
-1.265E-1	4.224E-2	9.534E+0
-1.281E-1	3.900E-2	9.313E+0
-1.265E-1	3.251E-2	9.326E+0
-1.184E-1	3.900E-2	9.382E+0
-1.265E-1	3.900E-2	9.278E+0
-1.265E-1	3.576E-2	9.320E+0
-1.249E-1	3.900E-2	9.395E+0
-1.232E-1	3.900E-2	9.388E+0
-1.297E-1	3.900E-2	9.388E+0
-1.265E-1	2.602E-2	9.369E+0
-1.265E-1	3.576E-2	9.317E+0
-1.232E-1	4.224E-2	9.352E+0
-1.297E-1	3.251E-2	9.359E+0
-1.281E-1	4.549E-2	9.304E+0
-1.265E-1	4.224E-2	9.420E+0
-1.232E-1	4.224E-2	9.375E+0
-1.297E-1	2.927E-2	9.430E+0
-1.281E-1	3.900E-2	9.336E+0
-1.249E-1	3.576E-2	9.262E+0
-1.232E-1	2.927E-2	9.300E+0
-1.281E-1	4.224E-2	9.433E+0
-1.297E-1	3.900E-2	9.430E+0
-1.265E-1	4.549E-2	9.372E+0
-1.232E-1	3.576E-2	9.502E+0
-1.249E-1	3.900E-2	9.404E+0
-1.297E-1	3.900E-2	9.369E+0
-1.249E-1	3.576E-2	9.427E+0
-1.249E-1	3.251E-2	9.391E+0
-1.265E-1	3.576E-2	9.313E+0
-1.265E-1	3.251E-2	9.437E+0
-1.265E-1	3.251E-2	9.414E+0
-1.249E-1	3.900E-2	9.313E+0
-1.281E-1	3.251E-2	9.232E+0
-1.265E-1	3.576E-2	9.375E+0
-1.249E-1	3.576E-2	9.414E+0
-1.232E-1	3.576E-2	9.453E+0
-1.281E-1	3.900E-2	9.326E+0
-1.281E-1	3.251E-2	9.310E+0
-1.265E-1	3.576E-2	9.450E+0
-1.216E-1	3.576E-2	9.378E+0
-1.265E-1	4.224E-2	9.249E+0
-1.281E-1	3.900E-2	9.472E+0
-1.249E-1	2.927E-2	9.450E+0
-1.249E-1	3.576E-2	9.398E+0
-1.281E-1	4.224E-2	9.313E+0
-1.297E-1	4.224E-2	9.365E+0
-1.281E-1	3.900E-2	9.437E+0
-1.216E-1	3.576E-2	9.339E+0
-1.265E-1	3.576E-2	9.433E+0
-1.281E-1	3.900E-2	9.440E+0
-1.249E-1	3.576E-2	9.317E+0
-1.265E-1	3.900E-2	9.369E+0
-1.265E-1	3.576E-2	9.515E+0
-1.281E-1	3.900E-2	9.450E+0
-1.249E-1	3.251E-2	9.459E+0
-1.249E-1	4.549E-2	9.365E+0
-1.281E-1	4.549E-2	9.313E+0
-1.297E-1	4.224E-2	9.365E+0
-1.265E-1	3.900E-2	9.317E+0
-1.249E-1	2.602E-2	9.479E+0
-1.265E-1	3.900E-2	9.294E+0
-1.313E-1	3.251E-2	9.430E+0
-1.265E-1	3.251E-2	9.466E+0
-1.216E-1	2.927E-2	9.320E+0
-1.297E-1	3.251E-2	9.365E+0
-1.281E-1	3.576E-2	9.313E+0
-1.265E-1	4.549E-2	9.297E+0
-1.184E-1	4.224E-2	9.255E+0
-1.232E-1	3.900E-2	9.313E+0
-1.281E-1	3.576E-2	9.313E+0
-1.249E-1	3.576E-2	9.401E+0
-1.232E-1	4.549E-2	9.343E+0
-1.281E-1	3.576E-2	9.498E+0
-1.313E-1	4.549E-2	9.414E+0
-1.297E-1	3.900E-2	9.310E+0
-1.200E-1	3.900E-2	9.132E+0
-1.297E-1	3.576E-2	9.352E+0
-1.297E-1	3.251E-2	9.365E+0
-1.265E-1	3.251E-2	9.313E+0
-1.249E-1	3.576E-2	9.317E+0
-1.265E-1	4.224E-2	9.443E+0
-1.281E-1	4.224E-2	9.313E+0
-1.281E-1	3.576E-2	9.430E+0
-1.249E-1	3.900E-2	9.391E+0
-1.265E-1	3.251E-2	9.388E+0
-1.265E-1	4.549E-2	9.420E+0
-1.313E-1	3.576E-2	9.349E+0
-1.249E-1	3.251E-2	9.378E+0
-1.281E-1	4.224E-2	9.352E+0
-1.281E-1	4.224E-2	9.498E+0
-1.265E-1	3.251E-2	9.339E+0
-1.216E-1	4.224E-2	9.362E+0
-1.249E-1	4.549E-2	9.339E+0
-1.297E-1	2.927E-2	9.459E+0
-1.265E-1	3.900E-2	9.385E+0
-1.249E-1	3.576E-2	9.411E+0
-1.265E-1	4.224E-2	9.411E+0
-1.249E-1	4.224E-2	9.382E+0
-1.265E-1	4.549E-2	9.391E+0
-1.216E-1	3.251E-2	9.378E+0
-1.281E-1	3.251E-2	9.408E+0
-1.313E-1	4.549E-2	9.378E+0
-1.232E-1	3.251E-2	9.398E+0
-1.249E-1	2.927E-2	9.485E+0
-1.265E-1	2.927E-2	9.378E+0
-1.313E-1	3.900E-2	9.420E+0
-1.232E-1	4.549E-2	9.437E+0
-1.265E-1	3.900E-2	9.317E+0
-1.281E-1	3.900E-2	9.281E+0
-1.265E-1	3.576E-2	9.430E+0
-1.232E-1	4.224E-2	9.420E+0
-1.232E-1	3.900E-2	9.417E+0
-1.281E-1	4.549E-2	9.362E+0
-1.297E-1	4.224E-2	9.463E+0
-1.249E-1	4.224E-2	9.414E+0
-1.265E-1	3.900E-2	9.310E+0
-1.249E-1	3.576E-2	9.330E+0
-1.313E-1	3.900E-2	9.300E+0
-1.265E-1	3.900E-2	9.453E+0
-1.249E-1	4.224E-2	9.385E+0
-1.265E-1	3.576E-2	9.492E+0
-1.297E-1	3.900E-2	9.382E+0
-1.265E-1	3.900E-2	9.333E+0
-1.249E-1	3.900E-2	9.262E+0
-1.265E-1	4.224E-2	9.320E+0
-1.281E-1	4.549E-2	9.453E+0
-1.265E-1	3.251E-2	9.297E+0
-1.249E-1	3.900E-2	9.420E+0
-1.232E-1	4.224E-2	9.281E+0
-1.313E-1	4.224E-2	9.369E+0
-1.249E-1	3.900E-2	9.408E+0
-1.281E-1	3.900E-2	9.375E+0
-1.232E-1	3.251E-2	9.346E+0
-1.297E-1	3.576E-2	9.489E+0
-1.249E-1	3.576E-2	9.359E+0
-1.249E-1	3.251E-2	9.424E+0
-1.249E-1	3.576E-2	9.482E+0
-1.265E-1	3.576E-2	9.219E+0
-1.249E-1	3.900E-2	9.401E+0
-1.232E-1	3.251E-2	9.343E+0
-1.265E-1	3.251E-2	9.333E+0
-1.297E-1	3.900E-2	9.359E+0
-1.232E-1	2.602E-2	9.375E+0
-1.232E-1	3.900E-2	9.395E+0
-1.249E-1	3.576E-2	9.450E+0
-1.297E-1	3.576E-2	9.356E+0
-1.232E-1	4.224E-2	9.382E+0
-1.249E-1	3.251E-2	9.395E+0
-1.232E-1	4.224E-2	9.437E+0
-1.330E-1	3.900E-2	9.300E+0
-1.265E-1	3.900E-2	9.359E+0
-1.249E-1	2.927E-2	9.446E+0
-1.281E-1	3.576E-2	9.320E+0
-1.297E-1	3.576E-2	9.349E+0
-1.232E-1	3.251E-2	9.414E+0
-1.249E-1	3.900E-2	9.336E+0
-1.265E-1	3.576E-2	9.304E+0
-1.330E-1	3.900E-2	9.265E+0
-1.232E-1	3.900E-2	9.362E+0
-1.265E-1	3.576E-2	9.463E+0
-1.265E-1	3.251E-2	9.307E+0
-1.249E-1	3.576E-2	9.433E+0
-1.281E-1	4.224E-2	9.388E+0
-1.249E-1	3.576E-2	9.268E+0
-1.249E-1	4.224E-2	9.482E+0
-1.281E-1	4.224E-2	9.281E+0
-1.265E-1	2.927E-2	9.336E+0
-1.249E-1	4.224E-2	9.476E+0
-1.265E-1	3.576E-2	9.317E+0
-1.265E-1	3.251E-2	9.437E+0
-1.265E-1	3.576E-2	9.242E+0
-1.249E-1	4.224E-2	9.268E+0
-1.232E-1	3.576E-2	9.369E+0
-1.281E-1	3.900E-2	9.356E+0
-1.281E-1	3.251E-2	9.336E+0
-1.232E-1	4.224E-2	9.420E+0
-1.281E-1	3.576E-2	9.333E+0
-1.265E-1	4.224E-2	9.356E+0
-1.249E-1	3.576E-2	9.349E+0
-1.216E-1	2.927E-2	9.417E+0
-1.265E-1	3.900E-2	9.424E+0
-1.249E-1	3.576E-2	9.424E+0
-1.281E-1	3.900E-2	9.346E+0
-1.216E-1	3.900E-2	9.459E+0
-1.281E-1	3.900E-2	9.459E+0
-1.265E-1	3.900E-2	9.385E+0
-1.265E-1	2.278E-2	9.388E+0
-1.200E-1	4.549E-2	9.349E+0
-1.265E-1	3.900E-2	9.385E+0
-1.265E-1	2.927E-2	9.362E+0
-1.297E-1	3.576E-2	9.391E+0
-1.216E-1	2.602E-2	9.505E+0
-1.265E-1	3.900E-2	9.268E+0
-1.265E-1	3.251E-2	9.427E+0
-1.281E-1	3.576E-2	9.281E+0
-1.216E-1	3.576E-2	9.401E+0
-1.265E-1	3.576E-2	9.518E+0
-1.297E-1	3.576E-2	9.420E+0
-1.297E-1	3.576E-2	9.420E+0
-1.265E-1	3.576E-2	9.369E+0
-1.297E-1	3.576E-2	9.463E+0
-1.297E-1	3.576E-2	9.433E+0
-1.281E-1	3.576E-2	9.398E+0
-1.216E-1	3.576E-2	9.297E+0
-1.281E-1	3.576E-2	9.411E+0
-1.281E-1	3.251E-2	9.391E+0
-1.265E-1	3.900E-2	9.463E+0
-1.232E-1	2.602E-2	9.349E+0
-1.281E-1	4.224E-2	9.359E+0
-1.265E-1	2.602E-2	9.265E+0
-1.265E-1	3.251E-2	9.502E+0
-1.232E-1	3.251E-2	9.492E+0
-1.297E-1	3.576E-2	9.411E+0
-1.265E-1	4.224E-2	9.453E+0
-1.249E-1	3.900E-2	9.278E+0
-1.232E-1	3.576E-2	9.401E+0
-1.281E-1	3.900E-2	9.375E+0
-1.265E-1	4.224E-2	9.317E+0
-1.249E-1	2.927E-2	9.265E+0
-1.232E-1	4.224E-2	9.297E+0
-1.281E-1	4.224E-2	9.297E+0
-1.281E-1	2.927E-2	9.424E+0
-1.249E-1	3.576E-2	9.420E+0
-1.216E-1	3.251E-2	9.391E+0
-1.297E-1	3.576E-2	9.378E+0
-1.281E-1	3.251E-2	9.417E+0
-1.249E-1	3.900E-2	9.437E+0
-1.232E-1	4.224E-2	9.479E+0
-1.249E-1	3.900E-2	9.446E+0
-1.281E-1	3.576E-2	9.262E+0
-1.265E-1	3.900E-2	9.446E+0
-1.232E-1	3.900E-2	9.382E+0
-1.265E-1	3.900E-2	9.495E+0
-1.265E-1	3.900E-2	9.307E+0
-1.265E-1	2.278E-2	9.505E+0
-1.249E-1	3.576E-2	9.430E+0
-1.249E-1	3.576E-2	9.463E+0
-1.330E-1	3.900E-2	9.300E+0
-1.281E-1	4.224E-2	9.469E+0
-1.216E-1	3.251E-2	9.388E+0
-1.281E-1	3.576E-2	9.482E+0
-1.265E-1	3.900E-2	9.359E+0
-1.232E-1	3.251E-2	9.336E+0
-1.249E-1	3.576E-2	9.326E+0
-1.265E-1	4.224E-2	9.440E+0
-1.281E-1	3.251E-2	9.275E+0
-1.265E-1	2.927E-2	9.287E+0
-1.249E-1	2.927E-2	9.401E+0
-1.249E-1	4.549E-2	9.453E+0
-1.313E-1	3.900E-2	9.330E+0
-1.265E-1	3.576E-2	9.398E+0
-1.216E-1	4.224E-2	9.365E+0
-1.249E-1	3.900E-2	9.414E+0
-1.297E-1	3.576E-2	9.343E+0
-1.249E-1	3.251E-2	9.427E+0
-1.249E-1	2.927E-2	9.333E+0
-1.297E-1	3.576E-2	9.323E+0
-1.281E-1	3.576E-2	9.359E+0
-1.249E-1	3.251E-2	9.313E+0
-1.216E-1	3.576E-2	9.440E+0
-1.249E-1	4.224E-2	9.440E+0
-1.265E-1	3.900E-2	9.453E+0
-1.297E-1	4.224E-2	9.262E+0
-1.249E-1	4.224E-2	9.359E+0
-1.249E-1	3.576E-2	9.310E+0
-1.297E-1	3.251E-2	9.317E+0
-1.249E-1	3.576E-2	9.271E+0
-1.249E-1	3.576E-2	9.382E+0
-1.281E-1	3.251E-2	9.352E+0
-1.297E-1	4.549E-2	9.359E+0
-1.249E-1	3.576E-2	9.300E+0
-1.216E-1	3.251E-2	9.330E+0
-1.297E-1	3.900E-2	9.382E+0
-1.297E-1	2.602E-2	9.385E+0
-1.265E-1	3.576E-2	9.398E+0
-1.249E-1	3.576E-2	9.417E+0
-1.281E-1	3.900E-2	9.411E+0
-1.281E-1	4.224E-2	9.333E+0
-1.249E-1	4.224E-2	9.349E+0
-1.265E-1	3.251E-2	9.333E+0
-1.265E-1	3.900E-2	9.310E+0
-1.313E-1	3.576E-2	9.339E+0
-1.265E-1	4.549E-2	9.362E+0
-1.249E-1	3.900E-2	9.336E+0
-1.249E-1	3.900E-2	9.313E+0
-1.313E-1	3.900E-2	9.320E+0
-1.249E-1	3.900E-2	9.398E+0
-1.249E-1	3.900E-2	9.352E+0
-1.297E-1	3.576E-2	9.404E+0
-1.313E-1	3.900E-2	9.375E+0
-1.249E-1	3.576E-2	9.404E+0
-1.249E-1	3.576E-2	9.278E+0
-1.281E-1	2.278E-2	9.372E+0
-1.313E-1	3.576E-2	9.456E+0
-1.249E-1	2.927E-2	9.398E+0
-1.232E-1	3.900E-2	9.236E+0
-1.249E-1	3.576E-2	9.472E+0
-1.313E-1	3.900E-2	9.284E+0
-1.265E-1	1.954E-2	9.382E+0
-1.232E-1	2.602E-2	9.382E+0
-1.249E-1	3.900E-2	9.310E+0
-1.297E-1	3.900E-2	9.417E+0
-1.281E-1	3.251E-2	9.395E+0
-1.265E-1	3.576E-2	9.385E+0
-1.265E-1	3.576E-2	9.443E+0
-1.313E-1	3.900E-2	9.391E+0
-1.249E-1	3.576E-2	9.398E+0
-1.249E-1	3.576E-2	9.317E+0
-1.232E-1	3.576E-2	9.372E+0
-1.297E-1	4.224E-2	9.385E+0
-1.265E-1	3.900E-2	9.466E+0
-1.232E-1	3.576E-2	9.304E+0
-1.232E-1	3.900E-2	9.450E+0
-1.281E-1	3.900E-2	9.443E+0
-1.232E-1	2.927E-2	9.359E+0
-1.265E-1	2.927E-2	9.330E+0
-1.249E-1	3.251E-2	9.310E+0
-1.346E-1	4.549E-2	9.541E+0
-1.232E-1	3.576E-2	9.297E+0
-1.216E-1	3.900E-2	9.177E+0
-1.249E-1	4.224E-2	9.398E+0
-1.265E-1	3.900E-2	9.365E+0
-1.297E-1	3.251E-2	9.450E+0
-1.249E-1	3.576E-2	9.414E+0
-1.265E-1	3.251E-2	9.356E+0
-1.297E-1	3.251E-2	9.336E+0
-1.265E-1	3.900E-2	9.498E+0
-1.249E-1	4.549E-2	9.388E+0
-1.281E-1	3.251E-2	9.427E+0
-1.313E-1	3.576E-2	9.369E+0
-1.249E-1	3.251E-2	9.398E+0
-1.232E-1	3.576E-2	9.352E+0
-1.265E-1	3.900E-2	9.339E+0
-1.297E-1	3.576E-2	9.333E+0
-1.249E-1	3.251E-2	9.369E+0
-1.249E-1	3.251E-2	9.505E+0
-1.281E-1	3.900E-2	9.362E+0
-1.297E-1	3.251E-2	9.343E+0
-1.265E-1	3.576E-2	9.310E+0
-1.249E-1	3.251E-2	9.330E+0
-1.265E-1	3.576E-2	9.472E+0
-1.297E-1	3.900E-2	9.336E+0
-1.297E-1	2.927E-2	9.291E+0
-1.232E-1	3.251E-2	9.343E+0
-1.265E-1	3.900E-2	9.362E+0
-1.297E-1	3.251E-2	9.404E+0
-1.265E-1	3.251E-2	9.378E+0
-1.216E-1	3.900E-2	9.395E+0
-1.281E-1	3.576E-2	9.330E+0
-1.281E-1	3.576E-2	9.346E+0
-1.265E-1	2.602E-2	9.424E+0
-1.281E-1	3.576E-2	9.385E+0
-1.232E-1	3.900E-2	9.369E+0
-1.297E-1	3.576E-2	9.430E+0
-1.265E-1	3.576E-2	9.242E+0
-1.249E-1	4.224E-2	9.498E+0
-1.265E-1	2.927E-2	9.369E+0
-1.297E-1	3.900E-2	9.388E+0
-1.265E-1	3.576E-2	9.323E+0
-1.232E-1	3.900E-2	9.359E+0
-1.265E-1	3.251E-2	9.197E+0
-1.281E-1	4.224E-2	9.333E+0
-1.265E-1	3.251E-2	9.372E+0
-1.216E-1	3.251E-2	9.310E+0
-1.281E-1	3.576E-2	9.346E+0
-1.249E-1	3.576E-2	9.336E+0
-1.265E-1	3.576E-2	9.388E+0
-1.216E-1	2.927E-2	9.427E+0
-1.281E-1	3.900E-2	9.213E+0
-1.281E-1	3.900E-2	9.424E+0
-1.281E-1	4.224E-2	9.427E+0
[truncated: 128,622 more rows]
