# Supplementary material for: Improved ANAP incorporation and VCF analysis reveal details of P2X7 current facilitation and a limited conformational interplay between ATP binding and the intracellular ballast domain
Source: eLife. 2023 Jan 4;12:e82479. doi: 10.7554/eLife.82479 (PMC9859053; doi:10.7554/eLife.82479)
Supplement: Figure 6—figure supplement 1—source data 1. [file elife-82479-fig6-figsupp1-data1.zip › Figure-6_figure-supplement-1_source-data-1/Fig-6_fig_suppl-1_C3_22b04#14.csv]

-1.086E-1	4.224E-2	8.230E+0
-1.103E-1	2.602E-2	8.275E+0
-1.119E-1	4.224E-2	8.376E+0
-1.054E-1	2.927E-2	8.324E+0
-1.054E-1	3.576E-2	8.272E+0
-1.103E-1	3.251E-2	8.343E+0
-1.135E-1	4.224E-2	8.285E+0
-1.070E-1	2.602E-2	8.324E+0
-1.070E-1	3.251E-2	8.240E+0
-1.086E-1	2.278E-2	8.318E+0
-1.086E-1	2.927E-2	8.311E+0
-1.086E-1	3.900E-2	8.405E+0
-1.054E-1	3.900E-2	8.210E+0
-1.070E-1	3.900E-2	8.308E+0
-1.119E-1	4.224E-2	8.382E+0
-1.054E-1	2.602E-2	8.282E+0
-1.086E-1	3.576E-2	8.353E+0
-1.086E-1	3.900E-2	8.373E+0
-1.135E-1	3.576E-2	8.343E+0
-1.070E-1	3.251E-2	8.369E+0
-1.086E-1	3.251E-2	8.275E+0
-1.070E-1	3.900E-2	8.363E+0
-1.119E-1	2.927E-2	8.227E+0
-1.119E-1	2.927E-2	8.392E+0
-1.054E-1	2.927E-2	8.347E+0
-1.086E-1	3.576E-2	8.441E+0
-1.119E-1	2.927E-2	8.272E+0
-1.038E-1	3.900E-2	8.295E+0
-1.054E-1	3.251E-2	8.253E+0
-1.070E-1	3.251E-2	8.340E+0
-1.103E-1	3.251E-2	8.340E+0
-1.054E-1	2.602E-2	8.259E+0
-1.070E-1	2.278E-2	8.311E+0
-1.086E-1	3.251E-2	8.402E+0
-1.119E-1	4.224E-2	8.386E+0
-1.054E-1	3.576E-2	8.223E+0
-1.086E-1	2.278E-2	8.395E+0
-1.103E-1	3.251E-2	8.230E+0
-1.151E-1	3.251E-2	8.266E+0
-1.070E-1	4.224E-2	8.369E+0
-1.086E-1	3.900E-2	8.308E+0
-1.086E-1	3.576E-2	8.301E+0
-1.086E-1	2.927E-2	8.366E+0
-1.038E-1	3.900E-2	8.324E+0
-1.070E-1	2.278E-2	8.331E+0
-1.086E-1	3.900E-2	8.331E+0
-1.103E-1	3.251E-2	8.366E+0
-1.086E-1	3.900E-2	8.243E+0
-1.054E-1	3.251E-2	8.240E+0
-1.103E-1	3.251E-2	8.288E+0
-1.103E-1	3.576E-2	8.308E+0
-1.038E-1	4.224E-2	8.402E+0
-1.086E-1	2.927E-2	8.305E+0
-1.103E-1	3.576E-2	8.366E+0
-1.119E-1	2.927E-2	8.408E+0
-1.054E-1	3.251E-2	8.392E+0
-1.070E-1	2.927E-2	8.207E+0
-1.086E-1	3.576E-2	8.324E+0
-1.103E-1	3.900E-2	8.282E+0
-1.070E-1	3.251E-2	8.214E+0
-1.054E-1	2.927E-2	8.210E+0
-1.054E-1	4.224E-2	8.217E+0
-1.103E-1	2.927E-2	8.220E+0
-1.054E-1	4.224E-2	8.415E+0
-1.054E-1	3.251E-2	8.321E+0
-1.070E-1	3.900E-2	8.236E+0
-1.135E-1	3.576E-2	8.425E+0
-1.054E-1	3.251E-2	8.360E+0
-1.054E-1	3.251E-2	8.305E+0
-1.103E-1	4.224E-2	8.421E+0
-1.103E-1	3.251E-2	8.321E+0
-1.070E-1	3.251E-2	8.210E+0
-1.086E-1	2.927E-2	8.350E+0
-1.070E-1	3.251E-2	8.246E+0
-1.103E-1	3.900E-2	8.272E+0
-1.086E-1	3.251E-2	8.350E+0
-1.086E-1	3.576E-2	8.447E+0
-1.086E-1	3.251E-2	8.331E+0
-1.135E-1	2.927E-2	8.412E+0
-1.103E-1	3.251E-2	8.360E+0
-1.086E-1	3.576E-2	8.421E+0
-1.070E-1	3.576E-2	8.382E+0
-1.103E-1	3.576E-2	8.308E+0
-1.103E-1	3.576E-2	8.444E+0
-1.070E-1	2.927E-2	8.454E+0
-1.103E-1	3.251E-2	8.305E+0
-1.103E-1	3.251E-2	8.389E+0
-1.119E-1	3.251E-2	8.210E+0
-1.038E-1	4.224E-2	8.272E+0
-1.086E-1	3.576E-2	8.405E+0
-1.086E-1	3.251E-2	8.441E+0
-1.070E-1	3.576E-2	8.220E+0
-1.038E-1	3.576E-2	8.373E+0
-1.086E-1	4.224E-2	8.253E+0
-1.086E-1	2.927E-2	8.366E+0
-1.086E-1	3.251E-2	8.298E+0
-1.070E-1	3.251E-2	8.185E+0
-1.086E-1	3.900E-2	8.256E+0
-1.086E-1	2.927E-2	8.337E+0
-1.021E-1	3.251E-2	8.360E+0
-1.054E-1	4.224E-2	8.379E+0
-1.086E-1	3.900E-2	8.236E+0
-1.070E-1	3.251E-2	8.343E+0
-1.054E-1	3.900E-2	8.353E+0
-1.038E-1	2.927E-2	8.279E+0
-1.103E-1	2.927E-2	8.295E+0
-1.070E-1	3.251E-2	8.347E+0
-1.054E-1	2.927E-2	8.389E+0
-1.038E-1	3.251E-2	8.262E+0
-1.103E-1	3.251E-2	8.405E+0
-1.086E-1	3.900E-2	8.269E+0
-1.070E-1	3.900E-2	8.282E+0
-1.005E-1	3.900E-2	8.412E+0
-1.086E-1	3.576E-2	8.402E+0
-1.103E-1	3.251E-2	8.256E+0
-1.070E-1	2.927E-2	8.301E+0
-1.054E-1	3.251E-2	8.353E+0
-1.103E-1	3.900E-2	8.308E+0
-1.070E-1	4.224E-2	8.243E+0
-1.070E-1	3.576E-2	8.253E+0
-1.038E-1	3.576E-2	8.210E+0
-1.086E-1	3.900E-2	8.376E+0
-1.103E-1	3.900E-2	8.253E+0
-1.070E-1	3.251E-2	8.382E+0
-1.021E-1	3.576E-2	8.379E+0
-1.103E-1	3.251E-2	8.269E+0
-1.119E-1	2.927E-2	8.392E+0
-1.086E-1	2.927E-2	8.395E+0
-1.005E-1	4.224E-2	8.356E+0
-1.086E-1	3.576E-2	8.340E+0
-1.086E-1	3.900E-2	8.395E+0
-1.054E-1	3.251E-2	8.295E+0
-1.021E-1	3.900E-2	8.311E+0
-1.054E-1	3.900E-2	8.207E+0
-1.086E-1	3.251E-2	8.314E+0
-1.070E-1	2.927E-2	8.464E+0
-1.054E-1	2.927E-2	8.194E+0
-1.086E-1	2.927E-2	8.441E+0
-1.103E-1	3.900E-2	8.318E+0
-1.070E-1	3.251E-2	8.340E+0
-1.086E-1	3.900E-2	8.314E+0
-1.070E-1	3.576E-2	8.217E+0
-1.103E-1	3.900E-2	8.340E+0
-1.054E-1	3.576E-2	8.327E+0
-1.038E-1	3.576E-2	8.272E+0
-1.086E-1	2.927E-2	8.434E+0
-1.103E-1	3.900E-2	8.464E+0
-1.021E-1	3.900E-2	8.298E+0
-1.070E-1	3.576E-2	8.356E+0
-1.086E-1	2.927E-2	8.343E+0
-1.086E-1	3.900E-2	8.356E+0
-1.038E-1	3.576E-2	8.246E+0
-1.038E-1	3.251E-2	8.434E+0
-1.038E-1	3.251E-2	8.356E+0
-1.103E-1	2.927E-2	8.318E+0
-1.038E-1	4.224E-2	8.402E+0
-1.070E-1	3.251E-2	8.331E+0
-1.054E-1	4.224E-2	8.353E+0
-1.103E-1	3.251E-2	8.395E+0
-1.070E-1	2.927E-2	8.373E+0
-1.038E-1	3.576E-2	8.272E+0
-1.070E-1	3.900E-2	8.350E+0
-1.086E-1	3.576E-2	8.379E+0
-1.054E-1	2.927E-2	8.227E+0
-1.038E-1	3.251E-2	8.288E+0
-1.054E-1	3.576E-2	8.408E+0
-1.086E-1	3.251E-2	8.253E+0
-1.086E-1	3.251E-2	8.392E+0
-1.070E-1	3.576E-2	8.243E+0
-1.070E-1	2.927E-2	8.298E+0
-1.103E-1	4.224E-2	8.321E+0
-1.054E-1	3.251E-2	8.204E+0
-1.038E-1	3.900E-2	8.363E+0
-1.070E-1	4.549E-2	8.142E+0
-1.119E-1	3.251E-2	8.230E+0
-1.021E-1	3.900E-2	8.399E+0
-1.038E-1	4.224E-2	8.444E+0
-1.070E-1	3.576E-2	8.376E+0
-1.103E-1	3.576E-2	8.288E+0
-1.070E-1	3.251E-2	8.272E+0
-1.070E-1	3.576E-2	8.168E+0
-1.070E-1	3.251E-2	8.311E+0
-1.086E-1	3.576E-2	8.295E+0
-1.070E-1	4.224E-2	8.376E+0
-1.070E-1	3.576E-2	8.292E+0
-1.086E-1	3.576E-2	8.343E+0
-1.070E-1	3.576E-2	8.275E+0
-1.054E-1	3.900E-2	8.318E+0
-1.086E-1	4.224E-2	8.382E+0
-1.103E-1	2.602E-2	8.392E+0
-1.103E-1	3.576E-2	8.454E+0
-1.054E-1	3.576E-2	8.343E+0
-1.054E-1	3.576E-2	8.418E+0
-1.086E-1	2.927E-2	8.353E+0
-1.119E-1	3.251E-2	8.253E+0
-1.021E-1	3.900E-2	8.363E+0
-1.054E-1	2.927E-2	8.343E+0
-1.070E-1	3.576E-2	8.402E+0
-1.086E-1	4.549E-2	8.214E+0
-1.054E-1	3.900E-2	8.308E+0
-1.070E-1	3.251E-2	8.356E+0
-1.086E-1	4.549E-2	8.298E+0
-1.103E-1	3.576E-2	8.243E+0
-1.054E-1	2.927E-2	8.311E+0
-1.070E-1	2.927E-2	8.454E+0
-1.054E-1	3.576E-2	8.308E+0
-1.119E-1	3.900E-2	8.318E+0
-1.054E-1	3.251E-2	8.331E+0
-1.054E-1	3.576E-2	8.308E+0
-1.054E-1	4.224E-2	8.340E+0
-1.070E-1	2.927E-2	8.240E+0
-1.054E-1	3.251E-2	8.350E+0
-1.054E-1	3.576E-2	8.379E+0
-1.070E-1	2.927E-2	8.272E+0
-1.119E-1	3.251E-2	8.408E+0
-1.070E-1	4.224E-2	8.347E+0
-1.070E-1	3.251E-2	8.327E+0
-1.070E-1	4.224E-2	8.292E+0
-1.103E-1	3.576E-2	8.311E+0
-1.054E-1	3.251E-2	8.305E+0
-1.070E-1	3.251E-2	8.272E+0
-1.054E-1	3.251E-2	8.175E+0
-1.103E-1	3.576E-2	8.298E+0
-1.054E-1	4.224E-2	8.343E+0
-1.070E-1	3.576E-2	8.402E+0
-1.070E-1	2.927E-2	8.324E+0
-1.103E-1	3.251E-2	8.467E+0
-1.038E-1	3.900E-2	8.285E+0
-1.086E-1	2.602E-2	8.379E+0
-1.070E-1	3.576E-2	8.243E+0
-1.103E-1	2.927E-2	8.444E+0
-1.054E-1	3.251E-2	8.256E+0
-1.038E-1	3.900E-2	8.305E+0
-1.054E-1	3.576E-2	8.327E+0
-1.086E-1	3.576E-2	8.405E+0
-1.054E-1	3.576E-2	8.438E+0
-1.086E-1	3.900E-2	8.382E+0
-1.054E-1	2.927E-2	8.379E+0
-1.103E-1	3.900E-2	8.350E+0
-1.038E-1	2.602E-2	8.262E+0
-1.054E-1	3.900E-2	8.343E+0
-1.086E-1	3.576E-2	8.311E+0
-1.086E-1	3.251E-2	8.301E+0
-1.070E-1	3.900E-2	8.340E+0
-1.054E-1	3.576E-2	8.408E+0
-1.086E-1	4.224E-2	8.311E+0
-1.103E-1	3.576E-2	8.350E+0
-1.038E-1	3.900E-2	8.327E+0
-1.070E-1	3.576E-2	8.389E+0
-1.086E-1	2.927E-2	8.266E+0
-1.103E-1	3.251E-2	8.275E+0
-1.086E-1	2.927E-2	8.285E+0
-1.038E-1	3.251E-2	8.382E+0
-1.070E-1	3.576E-2	8.337E+0
-1.103E-1	3.251E-2	8.382E+0
-1.070E-1	3.576E-2	8.454E+0
-1.070E-1	3.251E-2	8.288E+0
-1.086E-1	2.927E-2	8.415E+0
-1.086E-1	2.927E-2	8.288E+0
-1.054E-1	2.602E-2	8.366E+0
-1.021E-1	4.224E-2	8.405E+0
-1.086E-1	3.576E-2	8.379E+0
-1.086E-1	2.602E-2	8.305E+0
-1.086E-1	2.602E-2	8.282E+0
-1.038E-1	3.900E-2	8.305E+0
-1.086E-1	3.900E-2	8.298E+0
-1.086E-1	3.251E-2	8.327E+0
-1.054E-1	3.576E-2	8.301E+0
-1.021E-1	3.251E-2	8.243E+0
-1.086E-1	3.251E-2	8.210E+0
-1.070E-1	3.251E-2	8.178E+0
-1.054E-1	3.251E-2	8.275E+0
-1.038E-1	3.900E-2	8.262E+0
-1.103E-1	3.576E-2	8.379E+0
-1.103E-1	3.251E-2	8.356E+0
-1.103E-1	3.576E-2	8.395E+0
-1.038E-1	3.251E-2	8.318E+0
-1.103E-1	3.251E-2	8.305E+0
-1.086E-1	3.576E-2	8.285E+0
-1.054E-1	3.251E-2	8.314E+0
-1.038E-1	3.251E-2	8.204E+0
-1.086E-1	3.251E-2	8.379E+0
-1.070E-1	3.576E-2	8.256E+0
-1.054E-1	3.251E-2	8.285E+0
-1.021E-1	3.251E-2	8.382E+0
-1.070E-1	3.576E-2	8.434E+0
-1.086E-1	3.576E-2	8.363E+0
-1.070E-1	3.576E-2	8.366E+0
-1.038E-1	3.576E-2	8.321E+0
-1.070E-1	3.251E-2	8.363E+0
-1.070E-1	3.900E-2	8.288E+0
-1.070E-1	3.251E-2	8.376E+0
-1.038E-1	2.927E-2	8.386E+0
-1.070E-1	3.900E-2	8.392E+0
-1.086E-1	3.251E-2	8.408E+0
-1.086E-1	2.927E-2	8.340E+0
-1.005E-1	3.576E-2	8.324E+0
-1.070E-1	3.900E-2	8.298E+0
-1.119E-1	3.251E-2	8.347E+0
-1.038E-1	3.900E-2	8.243E+0
-1.054E-1	3.576E-2	8.389E+0
-1.103E-1	3.576E-2	8.204E+0
-1.070E-1	3.900E-2	8.321E+0
-1.070E-1	4.224E-2	8.392E+0
-1.054E-1	2.927E-2	8.334E+0
-1.086E-1	3.576E-2	8.347E+0
-1.070E-1	3.251E-2	8.223E+0
-1.054E-1	3.251E-2	8.311E+0
-1.021E-1	2.927E-2	8.434E+0
-1.086E-1	2.927E-2	8.308E+0
-1.070E-1	4.224E-2	8.298E+0
-1.054E-1	3.900E-2	8.389E+0
-1.038E-1	3.576E-2	8.292E+0
-1.070E-1	2.278E-2	8.379E+0
-1.086E-1	3.576E-2	8.334E+0
-1.038E-1	3.576E-2	8.402E+0
-1.038E-1	3.251E-2	8.321E+0
-1.070E-1	3.576E-2	8.395E+0
-1.086E-1	3.576E-2	8.253E+0
-1.054E-1	2.602E-2	8.418E+0
-1.038E-1	3.576E-2	8.386E+0
-1.086E-1	2.927E-2	8.311E+0
-1.070E-1	2.602E-2	8.321E+0
-1.070E-1	3.900E-2	8.331E+0
-1.038E-1	3.251E-2	8.373E+0
-1.103E-1	3.900E-2	8.363E+0
-1.103E-1	3.251E-2	8.256E+0
-1.054E-1	3.576E-2	8.379E+0
-1.038E-1	3.900E-2	8.266E+0
-1.086E-1	2.278E-2	8.382E+0
-1.086E-1	3.251E-2	8.340E+0
-1.054E-1	3.251E-2	8.292E+0
-1.070E-1	3.576E-2	8.373E+0
-1.054E-1	2.602E-2	8.376E+0
-1.103E-1	2.927E-2	8.282E+0
-1.038E-1	3.576E-2	8.279E+0
-1.038E-1	3.251E-2	8.392E+0
-1.070E-1	3.576E-2	8.373E+0
-1.070E-1	3.576E-2	8.337E+0
-1.054E-1	3.576E-2	8.369E+0
-1.054E-1	3.576E-2	8.347E+0
-1.070E-1	3.576E-2	8.382E+0
-1.070E-1	4.549E-2	8.321E+0
-1.038E-1	3.251E-2	8.353E+0
-1.038E-1	3.900E-2	8.288E+0
-1.086E-1	3.251E-2	8.425E+0
-1.070E-1	2.602E-2	8.220E+0
-1.038E-1	3.251E-2	8.223E+0
-1.054E-1	2.927E-2	8.412E+0
-1.086E-1	2.278E-2	8.308E+0
-1.070E-1	3.576E-2	8.308E+0
-1.086E-1	3.900E-2	8.356E+0
-1.038E-1	3.900E-2	8.402E+0
-1.070E-1	3.576E-2	8.308E+0
-1.054E-1	3.576E-2	8.434E+0
-1.021E-1	2.927E-2	8.356E+0
-1.054E-1	3.251E-2	8.392E+0
-1.054E-1	2.278E-2	8.347E+0
-1.119E-1	3.576E-2	8.301E+0
-1.054E-1	3.251E-2	8.282E+0
-1.054E-1	3.900E-2	8.282E+0
-1.070E-1	3.576E-2	8.389E+0
-1.070E-1	3.251E-2	8.379E+0
-1.038E-1	3.900E-2	8.395E+0
-1.038E-1	2.927E-2	8.402E+0
-1.070E-1	3.900E-2	8.386E+0
-1.086E-1	2.927E-2	8.412E+0
-1.021E-1	3.576E-2	8.366E+0
-1.038E-1	3.900E-2	8.363E+0
-1.054E-1	2.927E-2	8.379E+0
-1.070E-1	3.900E-2	8.337E+0
-1.070E-1	2.927E-2	8.373E+0
-1.054E-1	3.251E-2	8.324E+0
-1.054E-1	2.927E-2	8.343E+0
-1.103E-1	3.576E-2	8.318E+0
-1.021E-1	3.251E-2	8.369E+0
-1.054E-1	3.251E-2	8.418E+0
-1.054E-1	3.251E-2	8.412E+0
-1.070E-1	3.576E-2	8.373E+0
-1.054E-1	3.576E-2	8.392E+0
-1.021E-1	3.576E-2	8.356E+0
-1.086E-1	3.576E-2	8.331E+0
-1.119E-1	4.224E-2	8.337E+0
-1.038E-1	3.576E-2	8.392E+0
-1.070E-1	3.576E-2	8.305E+0
-1.054E-1	3.900E-2	8.308E+0
-1.103E-1	2.927E-2	8.376E+0
-1.005E-1	3.251E-2	8.246E+0
-1.038E-1	3.251E-2	8.327E+0
-1.054E-1	3.900E-2	8.331E+0
-1.103E-1	3.900E-2	8.201E+0
-1.038E-1	3.251E-2	8.324E+0
-1.054E-1	3.576E-2	8.470E+0
-1.054E-1	3.576E-2	8.301E+0
-1.086E-1	3.900E-2	8.275E+0
-1.038E-1	3.251E-2	8.382E+0
-1.054E-1	3.251E-2	8.321E+0
-1.070E-1	3.900E-2	8.314E+0
-1.086E-1	3.576E-2	8.376E+0
-1.021E-1	3.576E-2	8.360E+0
-1.054E-1	4.549E-2	8.285E+0
-1.086E-1	2.602E-2	8.223E+0
-1.070E-1	3.251E-2	8.298E+0
-1.021E-1	3.576E-2	8.227E+0
-1.038E-1	3.900E-2	8.233E+0
-1.038E-1	3.900E-2	8.282E+0
-1.103E-1	3.576E-2	8.285E+0
-1.070E-1	3.576E-2	8.360E+0
-1.070E-1	2.927E-2	8.301E+0
-1.054E-1	3.576E-2	8.438E+0
-1.103E-1	3.251E-2	8.321E+0
-1.021E-1	3.251E-2	8.412E+0
-1.054E-1	3.900E-2	8.392E+0
-1.054E-1	3.576E-2	8.395E+0
-1.070E-1	3.251E-2	8.350E+0
-1.054E-1	4.224E-2	8.369E+0
-1.021E-1	3.251E-2	8.457E+0
-1.054E-1	2.927E-2	8.282E+0
-1.054E-1	3.576E-2	8.311E+0
-1.054E-1	3.900E-2	8.350E+0
-1.038E-1	3.251E-2	8.334E+0
-1.103E-1	3.576E-2	8.227E+0
-1.070E-1	3.576E-2	8.188E+0
-1.070E-1	3.900E-2	8.408E+0
-1.054E-1	3.576E-2	8.262E+0
-1.070E-1	2.602E-2	8.321E+0
-1.086E-1	2.927E-2	8.353E+0
-1.070E-1	3.576E-2	8.415E+0
-1.054E-1	2.927E-2	8.418E+0
-1.070E-1	3.900E-2	8.431E+0
-1.070E-1	3.576E-2	8.418E+0
-1.038E-1	4.224E-2	8.369E+0
-1.038E-1	3.900E-2	8.314E+0
-1.070E-1	2.927E-2	8.369E+0
-1.054E-1	3.576E-2	8.405E+0
-1.038E-1	4.224E-2	8.314E+0
-1.038E-1	2.927E-2	8.327E+0
-1.070E-1	3.576E-2	8.369E+0
-1.054E-1	3.900E-2	8.428E+0
-1.070E-1	2.927E-2	8.379E+0
-1.038E-1	3.576E-2	8.373E+0
-1.086E-1	3.900E-2	8.253E+0
-1.086E-1	3.251E-2	8.389E+0
-1.021E-1	3.576E-2	8.356E+0
-1.021E-1	2.927E-2	8.314E+0
-1.086E-1	2.602E-2	8.318E+0
-1.070E-1	3.900E-2	8.405E+0
-1.054E-1	3.251E-2	8.343E+0
-1.005E-1	3.576E-2	8.214E+0
-1.054E-1	3.251E-2	8.369E+0
-1.070E-1	3.251E-2	8.376E+0
-1.038E-1	3.576E-2	8.389E+0
-1.038E-1	3.251E-2	8.275E+0
-1.070E-1	2.927E-2	8.295E+0
-1.070E-1	2.602E-2	8.356E+0
-1.054E-1	2.602E-2	8.395E+0
-1.038E-1	3.576E-2	8.321E+0
-1.086E-1	3.251E-2	8.402E+0
-1.103E-1	3.251E-2	8.266E+0
-1.054E-1	3.576E-2	8.428E+0
-1.021E-1	2.927E-2	8.337E+0
-1.086E-1	3.900E-2	8.305E+0
-1.054E-1	3.900E-2	8.389E+0
-1.038E-1	2.927E-2	8.327E+0
-1.038E-1	3.251E-2	8.402E+0
-1.070E-1	4.224E-2	8.305E+0
-1.070E-1	2.602E-2	8.347E+0
-1.054E-1	3.576E-2	8.408E+0
-1.021E-1	2.927E-2	8.408E+0
-1.070E-1	3.251E-2	8.399E+0
-1.054E-1	2.927E-2	8.451E+0
-1.070E-1	3.251E-2	8.356E+0
-1.005E-1	3.251E-2	8.288E+0
-1.054E-1	3.251E-2	8.350E+0
-1.070E-1	3.900E-2	8.360E+0
-1.054E-1	2.278E-2	8.379E+0
-1.021E-1	2.927E-2	8.480E+0
-1.054E-1	3.576E-2	8.308E+0
-1.054E-1	3.576E-2	8.318E+0
-1.054E-1	2.602E-2	8.369E+0
-1.021E-1	3.576E-2	8.412E+0
-1.070E-1	3.251E-2	8.399E+0
-1.086E-1	4.224E-2	8.331E+0
-1.038E-1	3.251E-2	8.369E+0
-1.054E-1	3.251E-2	8.285E+0
-1.086E-1	3.576E-2	8.279E+0
-1.103E-1	3.576E-2	8.262E+0
-1.070E-1	3.900E-2	8.279E+0
-1.038E-1	3.251E-2	8.262E+0
-1.070E-1	3.251E-2	8.496E+0
-1.054E-1	2.927E-2	8.395E+0
-1.038E-1	2.927E-2	8.356E+0
-1.021E-1	3.900E-2	8.308E+0
-1.070E-1	3.900E-2	8.360E+0
-1.119E-1	3.900E-2	8.353E+0
-1.038E-1	3.900E-2	8.249E+0
-1.021E-1	3.251E-2	8.298E+0
-1.054E-1	3.900E-2	8.275E+0
-1.103E-1	3.900E-2	8.421E+0
-1.054E-1	3.576E-2	8.431E+0
-1.021E-1	4.224E-2	8.392E+0
-1.070E-1	3.576E-2	8.392E+0
-1.086E-1	2.278E-2	8.360E+0
-1.021E-1	3.900E-2	8.253E+0
-1.038E-1	2.602E-2	8.198E+0
-1.070E-1	3.576E-2	8.350E+0
-1.070E-1	3.251E-2	8.343E+0
-1.054E-1	2.927E-2	8.318E+0
-1.021E-1	2.927E-2	8.373E+0
-1.070E-1	3.576E-2	8.305E+0
-1.038E-1	3.900E-2	8.369E+0
-1.021E-1	3.251E-2	8.327E+0
-1.021E-1	2.602E-2	8.386E+0
-1.038E-1	3.576E-2	8.382E+0
-1.086E-1	3.576E-2	8.295E+0
-1.021E-1	3.900E-2	8.279E+0
-1.054E-1	3.900E-2	8.493E+0
-1.054E-1	3.576E-2	8.249E+0
-1.070E-1	4.224E-2	8.379E+0
-1.038E-1	2.927E-2	8.350E+0
-1.038E-1	3.576E-2	8.253E+0
-1.038E-1	4.224E-2	8.321E+0
-1.070E-1	4.549E-2	8.369E+0
-1.038E-1	3.576E-2	8.415E+0
-1.054E-1	3.576E-2	8.405E+0
-1.070E-1	3.576E-2	8.418E+0
-1.070E-1	2.927E-2	8.392E+0
-1.054E-1	3.576E-2	8.360E+0
-1.038E-1	3.900E-2	8.389E+0
-1.086E-1	3.576E-2	8.356E+0
-1.070E-1	4.224E-2	8.259E+0
-1.005E-1	2.927E-2	8.408E+0
-1.021E-1	4.224E-2	8.301E+0
-1.054E-1	3.251E-2	8.324E+0
-1.070E-1	2.602E-2	8.314E+0
-1.038E-1	2.602E-2	8.246E+0
-1.054E-1	3.251E-2	8.314E+0
-1.021E-1	3.251E-2	8.360E+0
-1.119E-1	3.251E-2	8.223E+0
-1.054E-1	3.900E-2	8.373E+0
-1.038E-1	2.602E-2	8.366E+0
-1.054E-1	3.576E-2	8.399E+0
-1.086E-1	3.576E-2	8.298E+0
-1.038E-1	3.576E-2	8.392E+0
-1.005E-1	2.602E-2	8.295E+0
-1.038E-1	3.251E-2	8.279E+0
-1.070E-1	3.251E-2	8.389E+0
-1.021E-1	2.927E-2	8.415E+0
-1.021E-1	3.576E-2	8.408E+0
-1.054E-1	3.251E-2	8.447E+0
-1.054E-1	3.251E-2	8.314E+0
-1.038E-1	3.576E-2	8.382E+0
-1.021E-1	2.927E-2	8.454E+0
-1.054E-1	3.251E-2	8.473E+0
-1.086E-1	2.927E-2	8.408E+0
-1.021E-1	2.927E-2	8.382E+0
-1.038E-1	3.251E-2	8.366E+0
-1.038E-1	3.576E-2	8.382E+0
-1.070E-1	4.549E-2	8.363E+0
-1.054E-1	3.251E-2	8.366E+0
-1.038E-1	3.251E-2	8.386E+0
-1.038E-1	3.251E-2	8.347E+0
-1.070E-1	3.900E-2	8.311E+0
-1.038E-1	2.927E-2	8.363E+0
-1.038E-1	2.927E-2	8.331E+0
-1.054E-1	3.251E-2	8.360E+0
-1.103E-1	3.251E-2	8.376E+0
-1.021E-1	4.224E-2	8.425E+0
-1.021E-1	3.900E-2	8.331E+0
-1.086E-1	3.251E-2	8.275E+0
-1.086E-1	3.900E-2	8.382E+0
-1.054E-1	3.576E-2	8.369E+0
-1.021E-1	3.251E-2	8.425E+0
-1.070E-1	3.251E-2	8.236E+0
-1.086E-1	3.251E-2	8.337E+0
-1.038E-1	3.900E-2	8.415E+0
-1.021E-1	3.576E-2	8.321E+0
-1.070E-1	2.927E-2	8.389E+0
-1.086E-1	3.900E-2	8.464E+0
-1.021E-1	3.900E-2	8.460E+0
-1.021E-1	3.576E-2	8.301E+0
-1.054E-1	3.251E-2	8.395E+0
-1.103E-1	4.224E-2	8.379E+0
-1.021E-1	3.251E-2	8.386E+0
-1.054E-1	3.251E-2	8.373E+0
-1.038E-1	3.576E-2	8.210E+0
-1.038E-1	2.927E-2	8.366E+0
-1.038E-1	3.576E-2	8.392E+0
-1.005E-1	3.900E-2	8.331E+0
-1.070E-1	3.576E-2	8.395E+0
-1.086E-1	3.576E-2	8.356E+0
-1.021E-1	4.224E-2	8.356E+0
-1.054E-1	4.224E-2	8.314E+0
-1.086E-1	2.927E-2	8.382E+0
-1.070E-1	3.576E-2	8.314E+0
-1.054E-1	4.224E-2	8.288E+0
-1.070E-1	3.576E-2	8.324E+0
-1.054E-1	3.251E-2	8.379E+0
-1.070E-1	3.251E-2	8.288E+0
-1.038E-1	2.927E-2	8.298E+0
-1.021E-1	3.900E-2	8.337E+0
-1.038E-1	2.927E-2	8.369E+0
-1.070E-1	4.224E-2	8.343E+0
-1.021E-1	3.900E-2	8.402E+0
-1.054E-1	2.927E-2	8.230E+0
-1.054E-1	3.251E-2	8.408E+0
-1.070E-1	3.251E-2	8.431E+0
-1.038E-1	2.927E-2	8.308E+0
-1.038E-1	2.927E-2	8.470E+0
-1.054E-1	3.900E-2	8.369E+0
-1.054E-1	2.927E-2	8.428E+0
-1.070E-1	3.900E-2	8.457E+0
-1.005E-1	2.602E-2	8.379E+0
-1.054E-1	3.900E-2	8.249E+0
-1.086E-1	3.251E-2	8.405E+0
-1.054E-1	3.900E-2	8.366E+0
-1.054E-1	2.602E-2	8.399E+0
-1.054E-1	3.251E-2	8.412E+0
-1.070E-1	3.900E-2	8.253E+0
-1.038E-1	3.251E-2	8.373E+0
-1.005E-1	3.576E-2	8.382E+0
-1.054E-1	3.576E-2	8.356E+0
-1.038E-1	3.576E-2	8.292E+0
-1.038E-1	2.927E-2	8.399E+0
-1.005E-1	3.900E-2	8.246E+0
-1.086E-1	2.602E-2	8.382E+0
-1.070E-1	2.927E-2	8.402E+0
-1.021E-1	4.224E-2	8.408E+0
-1.021E-1	2.602E-2	8.305E+0
-1.070E-1	3.900E-2	8.369E+0
-1.038E-1	3.251E-2	8.353E+0
-1.054E-1	3.900E-2	8.272E+0
-1.005E-1	3.251E-2	8.269E+0
-1.054E-1	3.576E-2	8.288E+0
-1.054E-1	3.900E-2	8.376E+0
-1.070E-1	3.251E-2	8.379E+0
-1.021E-1	2.278E-2	8.392E+0
-1.054E-1	3.576E-2	8.389E+0
-1.070E-1	3.251E-2	8.198E+0
-1.021E-1	4.224E-2	8.356E+0
-1.021E-1	3.576E-2	8.327E+0
-1.038E-1	3.900E-2	8.470E+0
-1.070E-1	2.927E-2	8.382E+0
-1.038E-1	3.251E-2	8.418E+0
-1.021E-1	2.927E-2	8.272E+0
-1.054E-1	3.576E-2	8.392E+0
-1.070E-1	2.927E-2	8.350E+0
-1.054E-1	3.251E-2	8.373E+0
-1.021E-1	2.927E-2	8.366E+0
-1.038E-1	3.900E-2	8.353E+0
-1.086E-1	3.251E-2	8.318E+0
-1.038E-1	4.224E-2	8.321E+0
-1.005E-1	2.927E-2	8.366E+0
-1.054E-1	3.900E-2	8.438E+0
-1.054E-1	3.900E-2	8.272E+0
-1.021E-1	3.251E-2	8.428E+0
-1.005E-1	3.251E-2	8.321E+0
-1.038E-1	3.251E-2	8.207E+0
-1.070E-1	3.251E-2	8.318E+0
-1.054E-1	3.251E-2	8.421E+0
-1.021E-1	3.900E-2	8.399E+0
-1.054E-1	3.576E-2	8.363E+0
-1.038E-1	2.602E-2	8.382E+0
-9.728E-2	3.900E-2	8.376E+0
-9.890E-2	3.576E-2	8.405E+0
-1.054E-1	3.251E-2	8.340E+0
-1.038E-1	3.900E-2	8.412E+0
-9.890E-2	3.251E-2	8.402E+0
-1.005E-1	2.602E-2	8.369E+0
-1.005E-1	3.576E-2	8.256E+0
-1.038E-1	2.927E-2	8.298E+0
-1.021E-1	3.251E-2	8.233E+0
-1.005E-1	3.251E-2	8.298E+0
-1.038E-1	3.576E-2	8.305E+0
-1.054E-1	2.602E-2	8.431E+0
-1.021E-1	2.927E-2	8.447E+0
-1.005E-1	3.251E-2	8.305E+0
-1.021E-1	3.251E-2	8.308E+0
-1.021E-1	3.576E-2	8.353E+0
-1.005E-1	3.576E-2	8.266E+0
-1.021E-1	3.900E-2	8.402E+0
-1.021E-1	3.576E-2	8.425E+0
-1.038E-1	3.900E-2	8.353E+0
-1.021E-1	3.251E-2	8.334E+0
-1.005E-1	4.224E-2	8.337E+0
-1.038E-1	3.900E-2	8.395E+0
-1.038E-1	3.576E-2	8.441E+0
-1.005E-1	3.900E-2	8.363E+0
-9.890E-2	3.251E-2	8.386E+0
-1.054E-1	3.251E-2	8.275E+0
-1.070E-1	3.576E-2	8.334E+0
-1.021E-1	2.927E-2	8.331E+0
-1.021E-1	3.576E-2	8.324E+0
-1.038E-1	2.927E-2	8.279E+0
-1.038E-1	2.927E-2	8.230E+0
-1.021E-1	3.251E-2	8.350E+0
-9.890E-2	2.602E-2	8.340E+0
-1.054E-1	3.576E-2	8.399E+0
-1.038E-1	3.251E-2	8.373E+0
-9.890E-2	3.576E-2	8.428E+0
-1.005E-1	2.927E-2	8.331E+0
-1.038E-1	4.549E-2	8.415E+0
-1.070E-1	3.576E-2	8.353E+0
-1.038E-1	2.602E-2	8.467E+0
-9.890E-2	3.576E-2	8.337E+0
-1.054E-1	2.602E-2	8.269E+0
-1.038E-1	2.927E-2	8.363E+0
-1.038E-1	2.602E-2	8.376E+0
-9.890E-2	3.251E-2	8.350E+0
-1.054E-1	3.576E-2	8.343E+0
-1.021E-1	3.251E-2	8.324E+0
-1.038E-1	3.576E-2	8.489E+0
-1.005E-1	4.549E-2	8.480E+0
-1.038E-1	3.900E-2	8.405E+0
-1.054E-1	3.576E-2	8.402E+0
-1.038E-1	3.251E-2	8.405E+0
-1.005E-1	3.251E-2	8.243E+0
-1.021E-1	2.602E-2	8.334E+0
-1.038E-1	3.576E-2	8.314E+0
-9.890E-2	2.927E-2	8.334E+0
-1.021E-1	3.251E-2	8.353E+0
-1.021E-1	3.251E-2	8.259E+0
-1.038E-1	3.576E-2	8.402E+0
-1.038E-1	3.251E-2	8.347E+0
-1.005E-1	3.251E-2	8.314E+0
-1.054E-1	3.251E-2	8.360E+0
-1.054E-1	2.927E-2	8.337E+0
-1.021E-1	3.576E-2	8.392E+0
-1.005E-1	3.900E-2	8.473E+0
-9.890E-2	3.900E-2	8.324E+0
-1.054E-1	3.251E-2	8.331E+0
-1.021E-1	3.251E-2	8.389E+0
-1.021E-1	3.576E-2	8.402E+0
-1.054E-1	3.576E-2	8.334E+0
-1.038E-1	3.251E-2	8.415E+0
-9.890E-2	4.224E-2	8.457E+0
-1.021E-1	3.576E-2	8.334E+0
-1.021E-1	3.576E-2	8.308E+0
-1.054E-1	3.576E-2	8.464E+0
-1.005E-1	3.576E-2	8.262E+0
-1.005E-1	3.251E-2	8.340E+0
-1.021E-1	3.576E-2	8.240E+0
-1.054E-1	3.576E-2	8.318E+0
-1.005E-1	2.602E-2	8.405E+0
-1.038E-1	2.602E-2	8.454E+0
-1.038E-1	2.602E-2	8.311E+0
-1.054E-1	3.251E-2	8.337E+0
-1.038E-1	3.576E-2	8.395E+0
-1.021E-1	3.251E-2	8.415E+0
-1.021E-1	3.576E-2	8.373E+0
-1.070E-1	2.927E-2	8.428E+0
-1.005E-1	3.576E-2	8.363E+0
-1.005E-1	3.900E-2	8.434E+0
-1.005E-1	3.900E-2	8.512E+0
-1.021E-1	3.576E-2	8.331E+0
-1.005E-1	2.927E-2	8.457E+0
-1.021E-1	3.900E-2	8.314E+0
-1.054E-1	3.251E-2	8.334E+0
-1.070E-1	2.927E-2	8.360E+0
-9.890E-2	3.900E-2	8.321E+0
-1.038E-1	3.251E-2	8.467E+0
-1.038E-1	3.251E-2	8.363E+0
-1.054E-1	3.251E-2	8.369E+0
-1.005E-1	3.900E-2	8.343E+0
-1.021E-1	3.576E-2	8.314E+0
-1.054E-1	3.251E-2	8.369E+0
-1.070E-1	3.251E-2	8.373E+0
-1.021E-1	3.576E-2	8.318E+0
-1.021E-1	3.251E-2	8.321E+0
-1.021E-1	3.576E-2	8.353E+0
-1.070E-1	2.927E-2	8.392E+0
-9.890E-2	3.900E-2	8.399E+0
-9.890E-2	1.954E-2	8.288E+0
-1.021E-1	3.900E-2	8.408E+0
-1.021E-1	3.900E-2	8.395E+0
-9.890E-2	3.900E-2	8.434E+0
-1.005E-1	3.900E-2	8.366E+0
-1.038E-1	3.576E-2	8.353E+0
-1.070E-1	3.900E-2	8.412E+0
-1.005E-1	3.251E-2	8.464E+0
-9.728E-2	2.927E-2	8.321E+0
-1.005E-1	3.251E-2	8.392E+0
-1.021E-1	3.576E-2	8.311E+0
-9.890E-2	3.576E-2	8.275E+0
-9.890E-2	3.576E-2	8.298E+0
-1.070E-1	3.251E-2	8.386E+0
-1.070E-1	3.251E-2	8.279E+0
-1.021E-1	3.900E-2	8.379E+0
-9.890E-2	2.927E-2	8.292E+0
-1.054E-1	2.602E-2	8.399E+0
-1.054E-1	2.927E-2	8.486E+0
-1.021E-1	2.602E-2	8.279E+0
-1.038E-1	3.900E-2	8.379E+0
-1.054E-1	3.576E-2	8.340E+0
-1.038E-1	3.251E-2	8.418E+0
-1.005E-1	3.576E-2	8.467E+0
-9.728E-2	3.251E-2	8.428E+0
-1.054E-1	3.576E-2	8.412E+0
-1.038E-1	3.900E-2	8.347E+0
-1.021E-1	3.576E-2	8.382E+0
-1.005E-1	3.900E-2	8.373E+0
-1.054E-1	3.251E-2	8.356E+0
-1.038E-1	3.576E-2	8.408E+0
-1.021E-1	3.576E-2	8.240E+0
-1.021E-1	2.927E-2	8.412E+0
-1.021E-1	2.278E-2	8.327E+0
-1.038E-1	3.900E-2	8.343E+0
-1.054E-1	2.602E-2	8.538E+0
-1.005E-1	3.900E-2	8.353E+0
-1.054E-1	3.251E-2	8.415E+0
-1.038E-1	3.900E-2	8.295E+0
-1.005E-1	3.576E-2	8.311E+0
-1.005E-1	3.251E-2	8.438E+0
-1.038E-1	4.224E-2	8.360E+0
-1.054E-1	2.278E-2	8.382E+0
-1.021E-1	3.576E-2	8.321E+0
-9.890E-2	3.251E-2	8.327E+0
-1.054E-1	2.927E-2	8.269E+0
-1.038E-1	1.954E-2	8.431E+0
-9.728E-2	3.251E-2	8.324E+0
-1.021E-1	3.251E-2	8.444E+0
-1.070E-1	3.251E-2	8.412E+0
-1.054E-1	3.251E-2	8.301E+0
-1.021E-1	2.927E-2	8.334E+0
-1.021E-1	2.602E-2	8.438E+0
-1.005E-1	3.251E-2	8.272E+0
-1.054E-1	2.927E-2	8.360E+0
-1.021E-1	3.251E-2	8.363E+0
-1.005E-1	3.900E-2	8.389E+0
-1.038E-1	3.251E-2	8.311E+0
-1.054E-1	3.251E-2	8.321E+0
-1.005E-1	3.576E-2	8.382E+0
-1.005E-1	2.602E-2	8.415E+0
-1.070E-1	3.576E-2	8.350E+0
-1.070E-1	2.927E-2	8.438E+0
-1.038E-1	3.576E-2	8.353E+0
-1.005E-1	3.251E-2	8.402E+0
-1.038E-1	2.602E-2	8.318E+0
-1.038E-1	2.927E-2	8.379E+0
-1.005E-1	3.576E-2	8.327E+0
-1.021E-1	3.900E-2	8.249E+0
-1.054E-1	2.927E-2	8.298E+0
-1.054E-1	4.224E-2	8.415E+0
-1.021E-1	3.576E-2	8.399E+0
-9.890E-2	3.900E-2	8.298E+0
-1.054E-1	2.602E-2	8.405E+0
-1.054E-1	3.251E-2	8.454E+0
-9.890E-2	3.576E-2	8.402E+0
-9.890E-2	3.576E-2	8.311E+0
-1.021E-1	2.278E-2	8.467E+0
-1.038E-1	3.576E-2	8.353E+0
-1.021E-1	3.576E-2	8.389E+0
-1.021E-1	3.576E-2	8.347E+0
-1.021E-1	3.900E-2	8.285E+0
-1.038E-1	2.602E-2	8.331E+0
-1.038E-1	4.549E-2	8.334E+0
-1.021E-1	2.927E-2	8.405E+0
-1.054E-1	3.576E-2	8.421E+0
-1.054E-1	3.251E-2	8.321E+0
-1.021E-1	3.251E-2	8.415E+0
-1.021E-1	3.251E-2	8.249E+0
-1.038E-1	3.576E-2	8.457E+0
-1.054E-1	2.927E-2	8.418E+0
-1.021E-1	3.576E-2	8.340E+0
-1.005E-1	2.602E-2	8.464E+0
-1.021E-1	3.576E-2	8.392E+0
-1.054E-1	4.224E-2	8.444E+0
-1.021E-1	3.576E-2	8.343E+0
-1.005E-1	2.602E-2	8.249E+0
-1.005E-1	2.927E-2	8.282E+0
-1.054E-1	1.954E-2	8.447E+0
-1.021E-1	2.602E-2	8.470E+0
-1.021E-1	2.927E-2	8.279E+0
-1.005E-1	3.576E-2	8.512E+0
-1.054E-1	3.576E-2	8.275E+0
-1.005E-1	3.900E-2	8.292E+0
-1.005E-1	2.927E-2	8.363E+0
-1.038E-1	4.873E-2	8.408E+0
-1.070E-1	2.602E-2	8.405E+0
-1.021E-1	3.251E-2	8.318E+0
-1.021E-1	3.576E-2	8.331E+0
-1.038E-1	3.251E-2	8.418E+0
-1.038E-1	3.576E-2	8.438E+0
-1.021E-1	3.576E-2	8.262E+0
-9.890E-2	3.576E-2	8.444E+0
-1.054E-1	3.251E-2	8.305E+0
-1.038E-1	2.927E-2	8.259E+0
-1.021E-1	3.251E-2	8.438E+0
-1.005E-1	3.576E-2	8.382E+0
-1.038E-1	3.576E-2	8.363E+0
-1.021E-1	3.251E-2	8.441E+0
-1.005E-1	3.900E-2	8.366E+0
-1.021E-1	3.576E-2	8.340E+0
-1.038E-1	2.602E-2	8.395E+0
-1.054E-1	4.224E-2	8.382E+0
-1.038E-1	3.900E-2	8.431E+0
-9.890E-2	2.927E-2	8.480E+0
-1.038E-1	4.549E-2	8.353E+0
-1.038E-1	3.251E-2	8.314E+0
-1.021E-1	3.576E-2	8.376E+0
-9.728E-2	2.927E-2	8.412E+0
-1.021E-1	2.602E-2	8.246E+0
-1.054E-1	3.576E-2	8.321E+0
-1.038E-1	2.927E-2	8.363E+0
-1.005E-1	2.278E-2	8.360E+0
-1.005E-1	2.602E-2	8.418E+0
-1.070E-1	3.576E-2	8.467E+0
-1.021E-1	2.927E-2	8.249E+0
-1.054E-1	3.576E-2	8.434E+0
-1.021E-1	2.278E-2	8.399E+0
-1.054E-1	3.576E-2	8.324E+0
-9.890E-2	3.251E-2	8.421E+0
-1.021E-1	3.251E-2	8.402E+0
-1.038E-1	2.927E-2	8.386E+0
-1.070E-1	3.251E-2	8.240E+0
-9.890E-2	3.251E-2	8.321E+0
-1.021E-1	3.251E-2	8.399E+0
-1.021E-1	3.576E-2	8.373E+0
-1.070E-1	3.251E-2	8.314E+0
-1.005E-1	3.251E-2	8.350E+0
-9.890E-2	3.251E-2	8.425E+0
-1.054E-1	3.576E-2	8.340E+0
-1.070E-1	3.576E-2	8.327E+0
-1.005E-1	3.251E-2	8.376E+0
-1.021E-1	3.251E-2	8.369E+0
-1.038E-1	3.251E-2	8.392E+0
-1.054E-1	3.576E-2	8.408E+0
-1.005E-1	3.900E-2	8.259E+0
-1.021E-1	2.602E-2	8.379E+0
-1.054E-1	3.576E-2	8.421E+0
-1.038E-1	2.602E-2	8.408E+0
-1.021E-1	2.927E-2	8.460E+0
-1.021E-1	3.576E-2	8.292E+0
-1.021E-1	3.900E-2	8.343E+0
-1.070E-1	3.251E-2	8.340E+0
-1.021E-1	3.251E-2	8.418E+0
-1.005E-1	3.251E-2	8.298E+0
-1.054E-1	3.576E-2	8.343E+0
-1.070E-1	2.602E-2	8.353E+0
-1.005E-1	3.251E-2	8.249E+0
-1.005E-1	3.576E-2	8.353E+0
-1.038E-1	3.251E-2	8.256E+0
-1.054E-1	3.576E-2	8.305E+0
-1.038E-1	2.602E-2	8.386E+0
-1.005E-1	3.900E-2	8.386E+0
-1.038E-1	4.224E-2	8.402E+0
-1.038E-1	3.900E-2	8.256E+0
-1.021E-1	3.251E-2	8.334E+0
-1.021E-1	3.251E-2	8.379E+0
-1.038E-1	3.251E-2	8.379E+0
-1.070E-1	3.576E-2	8.395E+0
-1.054E-1	3.900E-2	8.399E+0
-1.005E-1	3.251E-2	8.389E+0
-1.038E-1	3.251E-2	8.389E+0
-1.054E-1	2.602E-2	8.363E+0
-1.005E-1	3.251E-2	8.386E+0
-9.728E-2	2.602E-2	8.467E+0
-1.021E-1	3.251E-2	8.331E+0
-1.070E-1	3.900E-2	8.389E+0
-1.038E-1	3.576E-2	8.353E+0
-9.890E-2	2.927E-2	8.331E+0
-1.038E-1	2.927E-2	8.379E+0
-1.038E-1	3.576E-2	8.305E+0
-1.038E-1	3.251E-2	8.408E+0
-1.021E-1	2.602E-2	8.369E+0
-1.054E-1	3.900E-2	8.369E+0
-1.038E-1	4.224E-2	8.386E+0
-1.038E-1	4.224E-2	8.451E+0
-1.005E-1	3.251E-2	8.376E+0
-1.054E-1	3.251E-2	8.227E+0
-1.054E-1	3.576E-2	8.363E+0
-1.005E-1	3.576E-2	8.314E+0
-9.890E-2	2.927E-2	8.275E+0
-1.021E-1	3.251E-2	8.402E+0
-1.038E-1	4.549E-2	8.464E+0
-1.038E-1	2.602E-2	8.356E+0
-1.005E-1	3.900E-2	8.353E+0
-1.038E-1	2.927E-2	8.441E+0
-1.021E-1	3.900E-2	8.473E+0
-1.021E-1	3.251E-2	8.337E+0
-1.005E-1	2.927E-2	8.454E+0
-1.038E-1	3.576E-2	8.382E+0
-1.054E-1	3.251E-2	8.499E+0
-1.005E-1	3.576E-2	8.470E+0
-1.005E-1	3.576E-2	8.382E+0
-1.038E-1	3.576E-2	8.441E+0
-1.021E-1	3.576E-2	8.434E+0
-1.021E-1	3.251E-2	8.230E+0
-9.890E-2	3.900E-2	8.399E+0
-1.054E-1	3.576E-2	8.321E+0
-1.054E-1	3.900E-2	8.340E+0
-1.038E-1	2.602E-2	8.337E+0
-9.890E-2	3.900E-2	8.444E+0
-1.021E-1	3.251E-2	8.412E+0
-1.054E-1	3.576E-2	8.389E+0
-1.021E-1	3.251E-2	8.343E+0
-1.021E-1	4.549E-2	8.376E+0
-1.021E-1	3.900E-2	8.464E+0
-1.038E-1	3.251E-2	8.337E+0
-1.021E-1	2.927E-2	8.305E+0
-1.038E-1	3.251E-2	8.298E+0
-1.021E-1	3.251E-2	8.395E+0
-1.038E-1	3.576E-2	8.412E+0
-1.005E-1	3.900E-2	8.350E+0
-9.890E-2	2.927E-2	8.363E+0
-1.054E-1	2.602E-2	8.350E+0
-1.021E-1	2.927E-2	8.392E+0
-1.021E-1	4.224E-2	8.408E+0
-1.005E-1	3.576E-2	8.256E+0
-1.054E-1	3.900E-2	8.528E+0
-1.054E-1	2.602E-2	8.515E+0
-1.021E-1	3.900E-2	8.425E+0
-9.890E-2	3.251E-2	8.431E+0
-1.021E-1	3.251E-2	8.373E+0
-1.038E-1	3.576E-2	8.340E+0
-1.005E-1	3.576E-2	8.356E+0
-1.005E-1	2.927E-2	8.201E+0
-1.054E-1	3.251E-2	8.467E+0
-1.054E-1	3.576E-2	8.334E+0
-1.021E-1	3.576E-2	8.369E+0
-9.890E-2	2.927E-2	8.360E+0
-1.005E-1	3.251E-2	8.428E+0
-1.038E-1	3.251E-2	8.379E+0
-1.021E-1	3.251E-2	8.340E+0
-1.038E-1	3.251E-2	8.392E+0
-1.038E-1	3.900E-2	8.340E+0
-1.054E-1	3.576E-2	8.389E+0
-1.021E-1	2.278E-2	8.460E+0
-1.021E-1	3.576E-2	8.311E+0
-1.054E-1	3.576E-2	8.334E+0
-1.021E-1	3.576E-2	8.343E+0
-1.005E-1	3.251E-2	8.418E+0
-1.005E-1	3.576E-2	8.444E+0
-1.021E-1	2.927E-2	8.314E+0
-1.038E-1	3.900E-2	8.366E+0
-9.890E-2	2.602E-2	8.350E+0
-1.005E-1	4.224E-2	8.321E+0
-1.005E-1	3.576E-2	8.305E+0
-1.038E-1	4.224E-2	8.327E+0
-9.890E-2	3.576E-2	8.408E+0
-9.890E-2	3.251E-2	8.308E+0
-1.021E-1	3.576E-2	8.412E+0
-1.054E-1	3.251E-2	8.382E+0
-9.728E-2	3.251E-2	8.356E+0
-9.566E-2	4.224E-2	8.447E+0
-1.038E-1	2.602E-2	8.308E+0
-1.021E-1	2.278E-2	8.415E+0
-1.021E-1	2.927E-2	8.525E+0
-9.890E-2	2.602E-2	8.308E+0
-1.021E-1	3.576E-2	8.399E+0
-1.038E-1	3.576E-2	8.399E+0
-9.728E-2	3.576E-2	8.288E+0
-1.005E-1	4.549E-2	8.447E+0
-1.005E-1	3.251E-2	8.314E+0
-1.038E-1	3.576E-2	8.376E+0
-1.005E-1	2.927E-2	8.480E+0
-9.890E-2	3.251E-2	8.434E+0
-1.021E-1	3.900E-2	8.353E+0
-1.054E-1	2.927E-2	8.425E+0
-9.890E-2	3.576E-2	8.366E+0
-9.728E-2	3.251E-2	8.360E+0
-1.054E-1	4.224E-2	8.311E+0
-1.005E-1	3.251E-2	8.305E+0
-1.021E-1	4.224E-2	8.337E+0
-1.005E-1	3.251E-2	8.499E+0
-1.038E-1	3.251E-2	8.288E+0
-1.038E-1	3.251E-2	8.418E+0
-9.728E-2	2.602E-2	8.506E+0
-1.005E-1	3.576E-2	8.275E+0
-1.021E-1	2.927E-2	8.246E+0
-1.038E-1	4.224E-2	8.431E+0
-9.890E-2	3.900E-2	8.360E+0
-9.890E-2	2.602E-2	8.356E+0
-1.005E-1	4.224E-2	8.382E+0
-1.054E-1	2.927E-2	8.470E+0
-9.890E-2	3.251E-2	8.395E+0
-1.021E-1	3.251E-2	8.386E+0
-1.021E-1	3.251E-2	8.369E+0
-1.054E-1	2.927E-2	8.382E+0
-9.890E-2	2.927E-2	8.295E+0
-1.021E-1	2.927E-2	8.373E+0
-1.038E-1	3.251E-2	8.480E+0
-1.054E-1	4.549E-2	8.360E+0
-1.005E-1	3.576E-2	8.334E+0
-9.890E-2	3.251E-2	8.301E+0
-9.890E-2	3.576E-2	8.454E+0
-1.021E-1	3.576E-2	8.441E+0
-9.890E-2	3.251E-2	8.395E+0
-1.005E-1	2.602E-2	8.353E+0
-1.005E-1	2.927E-2	8.447E+0
-1.021E-1	3.576E-2	8.489E+0
-1.005E-1	3.251E-2	8.363E+0
-1.005E-1	4.224E-2	8.431E+0
-1.038E-1	3.576E-2	8.360E+0
-1.038E-1	2.927E-2	8.347E+0
-9.890E-2	3.251E-2	8.369E+0
-1.021E-1	3.576E-2	8.399E+0
-1.038E-1	3.251E-2	8.350E+0
-1.054E-1	3.900E-2	8.382E+0
-1.005E-1	3.251E-2	8.379E+0
-1.005E-1	2.927E-2	8.395E+0
-1.038E-1	3.576E-2	8.363E+0
-1.038E-1	3.576E-2	8.334E+0
-9.890E-2	3.576E-2	8.305E+0
-1.005E-1	4.224E-2	8.295E+0
-1.005E-1	3.576E-2	8.292E+0
-1.021E-1	3.251E-2	8.327E+0
-1.005E-1	3.576E-2	8.292E+0
-9.890E-2	3.251E-2	8.489E+0
-1.005E-1	2.602E-2	8.425E+0
-1.038E-1	3.576E-2	8.379E+0
-1.005E-1	3.576E-2	8.369E+0
-9.890E-2	3.251E-2	8.337E+0
-1.054E-1	3.576E-2	8.334E+0
-1.038E-1	3.251E-2	8.525E+0
-9.890E-2	3.576E-2	8.457E+0
-1.005E-1	3.251E-2	8.308E+0
-1.005E-1	3.576E-2	8.321E+0
-1.054E-1	3.251E-2	8.382E+0
-9.890E-2	3.900E-2	8.314E+0
-1.005E-1	2.927E-2	8.321E+0
-1.021E-1	3.251E-2	8.535E+0
-1.005E-1	3.900E-2	8.363E+0
-9.728E-2	3.576E-2	8.298E+0
-9.890E-2	3.576E-2	8.408E+0
-1.021E-1	4.224E-2	8.369E+0
-1.038E-1	3.251E-2	8.438E+0
-1.005E-1	2.927E-2	8.464E+0
-1.005E-1	3.251E-2	8.431E+0
-1.038E-1	4.224E-2	8.389E+0
-1.054E-1	2.602E-2	8.405E+0
-1.005E-1	3.576E-2	8.373E+0
-9.890E-2	3.900E-2	8.366E+0
-1.005E-1	3.900E-2	8.379E+0
-1.054E-1	2.602E-2	8.402E+0
-1.005E-1	3.900E-2	8.373E+0
-9.566E-2	3.251E-2	8.285E+0
-1.021E-1	3.576E-2	8.376E+0
-1.038E-1	2.602E-2	8.382E+0
-1.005E-1	2.278E-2	8.337E+0
-9.728E-2	3.576E-2	8.356E+0
-1.021E-1	3.251E-2	8.305E+0
-1.038E-1	2.927E-2	8.382E+0
-1.005E-1	3.576E-2	8.373E+0
-1.005E-1	3.251E-2	8.418E+0
-1.038E-1	3.576E-2	8.369E+0
-1.038E-1	3.900E-2	8.321E+0
-1.005E-1	4.549E-2	8.425E+0
-1.005E-1	3.576E-2	8.356E+0
-1.038E-1	4.224E-2	8.298E+0
-1.054E-1	3.900E-2	8.343E+0
-1.021E-1	3.576E-2	8.308E+0
-9.890E-2	3.251E-2	8.457E+0
-1.038E-1	3.900E-2	8.324E+0
-1.038E-1	3.576E-2	8.262E+0
-1.005E-1	3.251E-2	8.412E+0
-9.728E-2	4.224E-2	8.340E+0
-1.054E-1	3.576E-2	8.350E+0
-1.038E-1	3.576E-2	8.327E+0
-1.005E-1	3.251E-2	8.470E+0
-9.890E-2	3.251E-2	8.392E+0
-1.038E-1	3.576E-2	8.405E+0
-1.038E-1	3.576E-2	8.428E+0
-1.005E-1	2.927E-2	8.301E+0
-1.005E-1	3.251E-2	8.318E+0
-1.021E-1	2.927E-2	8.266E+0
-1.038E-1	3.576E-2	8.395E+0
-1.005E-1	3.251E-2	8.343E+0
-9.890E-2	3.576E-2	8.438E+0
-1.021E-1	2.927E-2	8.369E+0
-1.054E-1	3.251E-2	8.295E+0
-1.005E-1	2.927E-2	8.408E+0
-9.728E-2	2.927E-2	8.408E+0
-1.038E-1	3.576E-2	8.301E+0
-1.038E-1	3.900E-2	8.343E+0
-1.005E-1	2.602E-2	8.476E+0
-1.005E-1	2.602E-2	8.353E+0
-1.038E-1	3.576E-2	8.412E+0
-1.021E-1	3.576E-2	8.275E+0
-1.005E-1	3.251E-2	8.431E+0
-1.005E-1	3.251E-2	8.334E+0
-1.070E-1	3.576E-2	8.386E+0
-1.038E-1	3.576E-2	8.366E+0
-1.005E-1	4.224E-2	8.408E+0
-9.890E-2	2.602E-2	8.282E+0
-1.038E-1	2.602E-2	8.470E+0
-1.038E-1	2.602E-2	8.451E+0
-1.005E-1	3.576E-2	8.386E+0
-9.890E-2	2.927E-2	8.314E+0
-1.021E-1	3.576E-2	8.428E+0
-1.038E-1	3.251E-2	8.447E+0
-1.005E-1	3.576E-2	8.288E+0
-9.728E-2	3.251E-2	8.415E+0
-1.021E-1	2.927E-2	8.467E+0
-1.054E-1	2.602E-2	8.373E+0
-1.038E-1	2.927E-2	8.331E+0
-9.728E-2	3.251E-2	8.318E+0
-1.038E-1	2.927E-2	8.470E+0
-1.021E-1	3.251E-2	8.230E+0
-1.021E-1	3.576E-2	8.327E+0
-9.890E-2	2.927E-2	8.298E+0
-9.890E-2	3.251E-2	8.431E+0
-1.054E-1	2.602E-2	8.438E+0
-9.890E-2	4.549E-2	8.502E+0
-1.005E-1	2.602E-2	8.337E+0
-1.005E-1	2.602E-2	8.441E+0
-1.021E-1	3.576E-2	8.376E+0
-9.728E-2	4.549E-2	8.392E+0
-9.728E-2	2.927E-2	8.386E+0
-1.054E-1	3.251E-2	8.412E+0
-1.021E-1	2.927E-2	8.379E+0
-1.021E-1	3.576E-2	8.509E+0
-1.005E-1	3.900E-2	8.399E+0
-1.021E-1	4.224E-2	8.321E+0
-1.054E-1	3.900E-2	8.334E+0
-9.890E-2	3.251E-2	8.308E+0
-9.890E-2	3.576E-2	8.408E+0
-1.054E-1	2.927E-2	8.425E+0
-1.070E-1	3.576E-2	8.496E+0
-1.005E-1	3.251E-2	8.418E+0
-1.005E-1	3.900E-2	8.340E+0
-1.038E-1	3.576E-2	8.350E+0
-1.086E-1	3.251E-2	8.389E+0
-1.005E-1	3.251E-2	8.353E+0
-9.890E-2	3.576E-2	8.324E+0
-1.038E-1	3.576E-2	8.337E+0
-1.021E-1	3.251E-2	8.489E+0
-1.005E-1	2.927E-2	8.356E+0
-9.890E-2	3.251E-2	8.421E+0
-1.021E-1	3.251E-2	8.337E+0
-1.038E-1	2.927E-2	8.444E+0
-1.005E-1	3.576E-2	8.321E+0
-1.005E-1	2.602E-2	8.363E+0
-1.038E-1	2.927E-2	8.438E+0
-1.054E-1	3.576E-2	8.240E+0
-9.890E-2	3.251E-2	8.425E+0
-9.728E-2	3.251E-2	8.350E+0
-1.005E-1	3.900E-2	8.285E+0
-1.054E-1	4.224E-2	8.402E+0
-1.005E-1	2.602E-2	8.444E+0
-1.005E-1	2.602E-2	8.334E+0
-1.038E-1	2.927E-2	8.327E+0
-1.021E-1	3.251E-2	8.369E+0
-1.005E-1	3.576E-2	8.363E+0
-9.890E-2	3.251E-2	8.311E+0
-1.021E-1	2.927E-2	8.314E+0
-1.054E-1	3.251E-2	8.395E+0
-1.021E-1	3.900E-2	8.343E+0
-1.005E-1	2.927E-2	8.379E+0
-1.005E-1	3.900E-2	8.366E+0
-1.054E-1	3.251E-2	8.434E+0
-9.890E-2	3.576E-2	8.386E+0
-9.890E-2	2.927E-2	8.408E+0
-1.038E-1	3.576E-2	8.425E+0
-1.054E-1	2.927E-2	8.412E+0
-9.890E-2	3.576E-2	8.382E+0
-1.021E-1	3.251E-2	8.486E+0
-1.021E-1	2.278E-2	8.311E+0
-1.005E-1	2.602E-2	8.428E+0
-1.005E-1	3.576E-2	8.363E+0
-9.890E-2	2.927E-2	8.412E+0
-1.021E-1	2.927E-2	8.347E+0
-1.038E-1	3.576E-2	8.447E+0
-9.890E-2	3.251E-2	8.392E+0
-9.890E-2	3.251E-2	8.402E+0
-1.038E-1	3.576E-2	8.363E+0
-1.070E-1	3.900E-2	8.395E+0
-1.005E-1	3.251E-2	8.324E+0
-1.005E-1	2.927E-2	8.470E+0
-1.021E-1	3.576E-2	8.506E+0
-1.038E-1	2.927E-2	8.334E+0
-9.890E-2	3.251E-2	8.441E+0
-9.890E-2	3.576E-2	8.347E+0
-9.890E-2	3.900E-2	8.295E+0
-1.070E-1	3.251E-2	8.353E+0
-9.728E-2	3.576E-2	8.382E+0
-1.005E-1	3.900E-2	8.311E+0
-1.021E-1	3.576E-2	8.525E+0
-1.038E-1	3.576E-2	8.347E+0
-9.728E-2	3.576E-2	8.331E+0
-1.005E-1	2.927E-2	8.331E+0
-1.054E-1	2.927E-2	8.379E+0
-1.021E-1	3.900E-2	8.428E+0
-1.005E-1	3.576E-2	8.350E+0
-9.890E-2	3.576E-2	8.399E+0
-1.021E-1	3.576E-2	8.340E+0
-1.021E-1	3.251E-2	8.428E+0
-1.005E-1	3.251E-2	8.360E+0
-1.021E-1	3.576E-2	8.350E+0
-1.038E-1	3.576E-2	8.438E+0
-1.038E-1	4.224E-2	8.382E+0
-1.005E-1	3.900E-2	8.434E+0
-1.005E-1	3.251E-2	8.421E+0
-1.021E-1	2.927E-2	8.444E+0
-1.021E-1	2.927E-2	8.350E+0
-1.021E-1	2.927E-2	8.431E+0
-9.728E-2	2.927E-2	8.337E+0
-1.021E-1	3.576E-2	8.369E+0
-1.038E-1	2.927E-2	8.438E+0
-9.890E-2	3.900E-2	8.272E+0
-9.890E-2	2.602E-2	8.386E+0
-1.021E-1	3.251E-2	8.356E+0
-1.038E-1	2.927E-2	8.343E+0
-1.038E-1	3.576E-2	8.386E+0
-1.005E-1	2.278E-2	8.421E+0
-1.038E-1	3.576E-2	8.343E+0
-1.038E-1	3.576E-2	8.331E+0
-1.005E-1	2.927E-2	8.314E+0
-9.890E-2	3.251E-2	8.292E+0
-1.021E-1	3.251E-2	8.285E+0
-1.038E-1	3.900E-2	8.428E+0
-9.890E-2	1.629E-2	8.441E+0
-1.005E-1	2.927E-2	8.421E+0
-1.021E-1	2.927E-2	8.369E+0
-1.038E-1	2.602E-2	8.314E+0
-1.005E-1	2.278E-2	8.343E+0
-1.021E-1	2.602E-2	8.376E+0
-1.021E-1	3.251E-2	8.308E+0
-1.021E-1	3.251E-2	8.366E+0
-1.005E-1	3.251E-2	8.373E+0
-9.890E-2	2.927E-2	8.382E+0
-1.038E-1	2.927E-2	8.395E+0
-1.038E-1	2.602E-2	8.262E+0
-1.005E-1	3.251E-2	8.282E+0
-9.890E-2	2.927E-2	8.399E+0
-1.021E-1	3.576E-2	8.464E+0
-1.054E-1	3.576E-2	8.366E+0
-1.005E-1	3.576E-2	8.399E+0
-1.005E-1	3.576E-2	8.418E+0
-1.038E-1	3.251E-2	8.392E+0
-1.021E-1	4.224E-2	8.412E+0
-1.005E-1	3.900E-2	8.399E+0
-1.005E-1	2.602E-2	8.331E+0
-1.021E-1	3.251E-2	8.412E+0
-1.021E-1	3.251E-2	8.438E+0
-1.005E-1	3.576E-2	8.470E+0
-9.890E-2	2.927E-2	8.360E+0
-1.021E-1	3.251E-2	8.369E+0
-1.021E-1	2.927E-2	8.399E+0
-1.005E-1	3.251E-2	8.347E+0
-1.005E-1	3.576E-2	8.408E+0
-1.021E-1	3.251E-2	8.301E+0
-1.021E-1	2.927E-2	8.382E+0
-1.005E-1	3.900E-2	8.369E+0
-9.890E-2	2.927E-2	8.457E+0
-1.021E-1	3.900E-2	8.425E+0
-1.054E-1	2.602E-2	8.314E+0
-1.005E-1	3.576E-2	8.347E+0
-9.890E-2	3.251E-2	8.279E+0
-1.021E-1	3.576E-2	8.428E+0
-1.038E-1	3.576E-2	8.451E+0
-1.021E-1	3.251E-2	8.457E+0
-9.890E-2	2.927E-2	8.256E+0
-1.038E-1	3.900E-2	8.369E+0
-1.021E-1	3.900E-2	8.321E+0
-9.728E-2	2.927E-2	8.470E+0
-1.005E-1	3.576E-2	8.447E+0
-1.005E-1	3.576E-2	8.373E+0
-1.038E-1	3.576E-2	8.428E+0
-1.021E-1	3.900E-2	8.460E+0
-9.890E-2	3.251E-2	8.353E+0
-1.038E-1	3.251E-2	8.262E+0
-1.021E-1	3.251E-2	8.331E+0
-9.728E-2	3.576E-2	8.210E+0
-1.005E-1	4.224E-2	8.447E+0
-1.070E-1	3.900E-2	8.373E+0
-9.728E-2	3.576E-2	8.288E+0
-1.005E-1	2.927E-2	8.464E+0
-1.021E-1	3.251E-2	8.457E+0
-1.021E-1	3.251E-2	8.279E+0
-1.070E-1	4.224E-2	8.282E+0
-1.021E-1	3.251E-2	8.434E+0
-9.728E-2	3.900E-2	8.331E+0
-1.038E-1	3.900E-2	8.480E+0
-1.005E-1	3.576E-2	8.480E+0
-1.005E-1	2.602E-2	8.350E+0
-9.890E-2	3.900E-2	8.298E+0
-1.038E-1	3.900E-2	8.366E+0
-1.038E-1	3.251E-2	8.538E+0
-1.005E-1	2.927E-2	8.331E+0
-9.890E-2	3.576E-2	8.415E+0
-1.054E-1	2.927E-2	8.431E+0
-1.054E-1	2.927E-2	8.405E+0
-1.021E-1	2.278E-2	8.434E+0
-1.005E-1	3.900E-2	8.395E+0
-1.021E-1	2.927E-2	8.356E+0
-1.038E-1	3.576E-2	8.301E+0
-9.890E-2	3.576E-2	8.253E+0
-1.005E-1	3.251E-2	8.360E+0
-1.021E-1	3.251E-2	8.288E+0
-1.005E-1	3.900E-2	8.382E+0
-1.021E-1	3.576E-2	8.457E+0
-1.005E-1	3.251E-2	8.392E+0
-1.005E-1	3.576E-2	8.350E+0
-9.890E-2	3.576E-2	8.327E+0
-9.890E-2	2.927E-2	8.324E+0
-1.005E-1	3.576E-2	8.382E+0
-9.890E-2	3.251E-2	8.379E+0
-1.021E-1	3.576E-2	8.311E+0
-1.021E-1	3.251E-2	8.412E+0
-9.890E-2	2.602E-2	8.366E+0
-9.890E-2	3.251E-2	8.382E+0
-1.021E-1	3.576E-2	8.327E+0
-9.890E-2	2.927E-2	8.541E+0
-1.005E-1	2.927E-2	8.392E+0
-1.005E-1	2.927E-2	8.418E+0
-1.038E-1	3.900E-2	8.499E+0
-9.890E-2	3.251E-2	8.395E+0
-9.890E-2	2.927E-2	8.428E+0
-1.038E-1	2.927E-2	8.412E+0
-1.021E-1	3.251E-2	8.305E+0
-9.890E-2	2.927E-2	8.408E+0
-9.728E-2	3.251E-2	8.389E+0
-1.005E-1	2.927E-2	8.434E+0
-1.021E-1	3.576E-2	8.408E+0
-9.728E-2	2.602E-2	8.386E+0
-9.890E-2	3.576E-2	8.356E+0
-1.005E-1	3.251E-2	8.373E+0
-1.021E-1	2.927E-2	8.522E+0
-9.728E-2	3.251E-2	8.298E+0
-1.021E-1	3.900E-2	8.308E+0
-1.021E-1	3.576E-2	8.395E+0
-1.005E-1	3.576E-2	8.434E+0
-9.890E-2	2.927E-2	8.389E+0
-9.890E-2	2.927E-2	8.373E+0
-1.021E-1	3.576E-2	8.392E+0
-1.038E-1	3.576E-2	8.418E+0
-9.890E-2	3.251E-2	8.214E+0
-1.005E-1	3.251E-2	8.428E+0
-1.021E-1	4.224E-2	8.331E+0
-1.021E-1	3.251E-2	8.434E+0
-1.005E-1	3.251E-2	8.314E+0
-9.890E-2	2.927E-2	8.379E+0
-1.021E-1	2.927E-2	8.318E+0
-1.021E-1	2.927E-2	8.353E+0
-9.890E-2	2.927E-2	8.308E+0
-1.005E-1	2.927E-2	8.379E+0
-1.005E-1	2.927E-2	8.369E+0
-1.021E-1	3.251E-2	8.295E+0
-9.890E-2	3.251E-2	8.454E+0
-9.890E-2	3.251E-2	8.318E+0
-1.005E-1	3.576E-2	8.431E+0
-1.038E-1	3.900E-2	8.551E+0
-9.728E-2	3.251E-2	8.402E+0
-9.890E-2	2.278E-2	8.454E+0
-1.038E-1	4.224E-2	8.285E+0
-1.038E-1	3.251E-2	8.438E+0
-9.728E-2	3.900E-2	8.395E+0
-1.005E-1	3.900E-2	8.425E+0
-1.005E-1	2.602E-2	8.428E+0
-1.054E-1	3.576E-2	8.402E+0
-1.038E-1	3.576E-2	8.386E+0
-9.728E-2	2.927E-2	8.353E+0
-1.005E-1	3.900E-2	8.327E+0
-1.021E-1	2.927E-2	8.402E+0
-9.728E-2	3.900E-2	8.551E+0
-9.728E-2	3.251E-2	8.376E+0
-1.038E-1	2.927E-2	8.389E+0
-1.005E-1	3.251E-2	8.395E+0
-9.728E-2	3.900E-2	8.347E+0
-1.005E-1	3.251E-2	8.386E+0
-1.005E-1	2.927E-2	8.334E+0
-1.038E-1	3.251E-2	8.331E+0
-9.890E-2	3.576E-2	8.376E+0
-9.890E-2	2.927E-2	8.425E+0
-1.005E-1	3.576E-2	8.399E+0
-1.021E-1	3.251E-2	8.525E+0
-1.005E-1	3.576E-2	8.460E+0
-1.021E-1	3.251E-2	8.321E+0
-1.021E-1	2.927E-2	8.499E+0
-1.054E-1	3.251E-2	8.353E+0
-9.890E-2	3.251E-2	8.334E+0
-9.728E-2	2.927E-2	8.279E+0
-1.021E-1	3.576E-2	8.431E+0
-1.054E-1	3.576E-2	8.269E+0
-1.005E-1	2.602E-2	8.350E+0
-9.728E-2	3.900E-2	8.405E+0
-1.005E-1	3.251E-2	8.282E+0
-1.038E-1	3.576E-2	8.373E+0
-9.890E-2	3.576E-2	8.382E+0
-9.728E-2	3.900E-2	8.431E+0
-1.005E-1	2.927E-2	8.318E+0
-1.021E-1	3.576E-2	8.376E+0
-9.566E-2	3.251E-2	8.421E+0
-9.566E-2	2.927E-2	8.308E+0
-1.021E-1	2.602E-2	8.350E+0
-1.005E-1	2.927E-2	8.382E+0
-9.890E-2	3.251E-2	8.327E+0
-9.566E-2	2.602E-2	8.373E+0
-1.005E-1	3.576E-2	8.337E+0
-1.005E-1	2.927E-2	8.412E+0
-9.890E-2	2.927E-2	8.386E+0
-9.728E-2	3.251E-2	8.340E+0
-1.021E-1	3.576E-2	8.356E+0
-1.005E-1	2.927E-2	8.292E+0
-1.005E-1	3.251E-2	8.379E+0
-9.566E-2	3.251E-2	8.451E+0
-1.021E-1	3.251E-2	8.483E+0
-1.005E-1	3.576E-2	8.451E+0
-9.890E-2	2.927E-2	8.369E+0
-9.728E-2	3.900E-2	8.308E+0
-1.038E-1	3.576E-2	8.331E+0
-1.054E-1	2.927E-2	8.483E+0
-1.005E-1	3.576E-2	8.434E+0
-9.728E-2	3.900E-2	8.392E+0
-1.021E-1	3.251E-2	8.373E+0
-1.021E-1	3.900E-2	8.392E+0
-1.005E-1	3.576E-2	8.496E+0
-9.890E-2	2.927E-2	8.311E+0
-1.038E-1	3.576E-2	8.496E+0
-1.005E-1	3.251E-2	8.340E+0
-9.728E-2	3.251E-2	8.467E+0
-9.728E-2	3.576E-2	8.382E+0
-1.005E-1	3.900E-2	8.314E+0
-1.038E-1	4.224E-2	8.480E+0
-9.566E-2	3.900E-2	8.457E+0
-9.890E-2	3.576E-2	8.363E+0
-1.005E-1	3.251E-2	8.327E+0
-1.021E-1	2.602E-2	8.360E+0
-9.890E-2	2.602E-2	8.382E+0
-9.728E-2	3.576E-2	8.356E+0
-1.005E-1	2.927E-2	8.441E+0
-1.038E-1	2.927E-2	8.347E+0
-9.890E-2	3.251E-2	8.353E+0
-9.890E-2	2.927E-2	8.350E+0
-1.021E-1	3.576E-2	8.321E+0
-1.005E-1	3.251E-2	8.408E+0
-9.890E-2	4.224E-2	8.392E+0
-9.728E-2	3.251E-2	8.350E+0
-1.038E-1	4.224E-2	8.454E+0
-1.038E-1	3.251E-2	8.376E+0
-9.728E-2	3.251E-2	8.444E+0
-9.890E-2	2.927E-2	8.327E+0
-1.021E-1	3.251E-2	8.428E+0
-9.890E-2	2.927E-2	8.395E+0
-9.728E-2	3.576E-2	8.314E+0
-9.890E-2	3.576E-2	8.502E+0
-1.021E-1	3.900E-2	8.399E+0
-1.103E-1	3.251E-2	8.470E+0
-9.242E-2	3.251E-2	8.311E+0
-9.890E-2	2.602E-2	8.438E+0
-1.005E-1	3.576E-2	8.382E+0
-1.021E-1	4.224E-2	8.292E+0
-9.728E-2	3.251E-2	8.408E+0
-1.005E-1	2.927E-2	8.421E+0
-1.005E-1	3.251E-2	8.473E+0
-1.021E-1	3.251E-2	8.373E+0
-9.890E-2	2.927E-2	8.327E+0
-9.890E-2	3.251E-2	8.412E+0
-1.005E-1	3.576E-2	8.405E+0
-1.038E-1	3.251E-2	8.379E+0
-9.890E-2	3.251E-2	8.308E+0
-9.728E-2	4.224E-2	8.467E+0
-1.005E-1	3.251E-2	8.350E+0
-1.038E-1	3.576E-2	8.331E+0
-1.005E-1	2.602E-2	8.340E+0
-1.005E-1	3.251E-2	8.275E+0
-1.021E-1	2.927E-2	8.389E+0
-1.005E-1	3.251E-2	8.288E+0
-1.021E-1	3.576E-2	8.402E+0
-1.005E-1	1.954E-2	8.373E+0
-1.005E-1	3.251E-2	8.337E+0
-1.038E-1	4.224E-2	8.343E+0
-9.890E-2	3.251E-2	8.428E+0
-9.728E-2	4.224E-2	8.360E+0
-1.005E-1	3.576E-2	8.305E+0
-1.021E-1	3.900E-2	8.421E+0
-9.890E-2	3.251E-2	8.334E+0
-9.890E-2	4.224E-2	8.373E+0
-1.021E-1	4.549E-2	8.480E+0
-1.021E-1	2.927E-2	8.324E+0
-9.728E-2	3.900E-2	8.408E+0
-9.890E-2	3.251E-2	8.331E+0
-1.021E-1	3.251E-2	8.275E+0
-9.890E-2	3.251E-2	8.382E+0
-9.566E-2	2.927E-2	8.376E+0
-9.728E-2	4.224E-2	8.373E+0
-1.038E-1	3.251E-2	8.314E+0
-1.038E-1	3.576E-2	8.363E+0
-1.005E-1	3.576E-2	8.486E+0
-9.728E-2	3.251E-2	8.386E+0
-9.890E-2	3.251E-2	8.340E+0
-1.021E-1	2.927E-2	8.353E+0
-9.890E-2	3.576E-2	8.379E+0
-9.890E-2	2.278E-2	8.353E+0
-1.005E-1	4.224E-2	8.334E+0
-1.021E-1	3.576E-2	8.395E+0
-9.566E-2	3.576E-2	8.249E+0
-9.890E-2	2.602E-2	8.431E+0
-9.890E-2	3.251E-2	8.431E+0
-1.021E-1	2.602E-2	8.476E+0
-9.890E-2	2.278E-2	8.473E+0
-1.005E-1	3.251E-2	8.269E+0
-1.054E-1	3.251E-2	8.434E+0
-1.038E-1	3.251E-2	8.402E+0
-1.005E-1	3.251E-2	8.431E+0
-1.005E-1	3.576E-2	8.441E+0
-1.005E-1	3.900E-2	8.405E+0
-1.038E-1	3.900E-2	8.522E+0
-1.005E-1	3.576E-2	8.434E+0
-9.890E-2	3.251E-2	8.451E+0
-1.021E-1	4.224E-2	8.369E+0
-1.005E-1	4.224E-2	8.327E+0
-9.890E-2	3.576E-2	8.425E+0
-9.890E-2	3.251E-2	8.392E+0
-9.890E-2	3.251E-2	8.421E+0
-1.021E-1	2.602E-2	8.499E+0
-9.728E-2	4.224E-2	8.363E+0
-9.890E-2	3.576E-2	8.418E+0
-1.005E-1	3.576E-2	8.379E+0
-1.005E-1	2.927E-2	8.369E+0
-1.005E-1	3.900E-2	8.486E+0
-1.005E-1	4.224E-2	8.347E+0
-1.021E-1	3.251E-2	8.347E+0
-1.021E-1	3.900E-2	8.541E+0
-1.005E-1	3.576E-2	8.408E+0
-9.890E-2	3.576E-2	8.314E+0
-1.021E-1	3.251E-2	8.405E+0
-1.038E-1	3.576E-2	8.408E+0
-9.728E-2	2.602E-2	8.259E+0
-9.890E-2	3.251E-2	8.386E+0
-9.890E-2	3.576E-2	8.356E+0
-1.054E-1	3.251E-2	8.360E+0
-9.890E-2	3.576E-2	8.428E+0
-9.728E-2	3.251E-2	8.454E+0
-9.890E-2	2.278E-2	8.376E+0
-1.038E-1	3.900E-2	8.467E+0
-9.890E-2	2.927E-2	8.415E+0
-1.005E-1	2.927E-2	8.428E+0
-1.005E-1	4.224E-2	8.327E+0
-1.038E-1	3.251E-2	8.395E+0
-1.005E-1	4.224E-2	8.288E+0
-9.890E-2	3.900E-2	8.347E+0
-9.890E-2	3.576E-2	8.376E+0
-1.021E-1	3.251E-2	8.353E+0
-1.005E-1	2.927E-2	8.369E+0
-9.728E-2	3.900E-2	8.347E+0
-1.005E-1	3.251E-2	8.337E+0
-1.021E-1	3.576E-2	8.379E+0
-9.890E-2	2.927E-2	8.366E+0
-9.890E-2	3.900E-2	8.451E+0
-1.005E-1	2.278E-2	8.438E+0
-1.038E-1	3.251E-2	8.418E+0
-1.005E-1	3.251E-2	8.389E+0
-1.005E-1	2.927E-2	8.476E+0
-9.890E-2	3.576E-2	8.331E+0
-1.038E-1	2.927E-2	8.366E+0
-9.890E-2	2.927E-2	8.353E+0
-9.566E-2	3.251E-2	8.493E+0
-1.038E-1	3.251E-2	8.444E+0
-9.890E-2	4.224E-2	8.418E+0
-9.566E-2	3.576E-2	8.470E+0
-9.728E-2	3.576E-2	8.502E+0
-1.021E-1	3.900E-2	8.421E+0
-1.021E-1	3.900E-2	8.493E+0
-1.005E-1	3.251E-2	8.363E+0
-9.728E-2	3.900E-2	8.392E+0
-1.038E-1	4.224E-2	8.253E+0
-1.021E-1	3.900E-2	8.243E+0
-1.005E-1	3.576E-2	8.395E+0
-9.890E-2	2.927E-2	8.405E+0
-1.021E-1	3.900E-2	8.493E+0
-1.005E-1	3.576E-2	8.327E+0
-9.566E-2	3.251E-2	8.318E+0
-9.890E-2	3.576E-2	8.327E+0
-1.021E-1	3.251E-2	8.399E+0
-1.038E-1	2.602E-2	8.373E+0
-9.728E-2	2.927E-2	8.392E+0
-9.566E-2	2.278E-2	8.412E+0
-1.021E-1	3.900E-2	8.389E+0
-1.021E-1	3.576E-2	8.331E+0
-9.890E-2	3.576E-2	8.460E+0
-9.728E-2	3.576E-2	8.519E+0
-1.005E-1	3.900E-2	8.392E+0
-1.005E-1	3.576E-2	8.295E+0
-9.890E-2	3.251E-2	8.441E+0
-9.566E-2	3.251E-2	8.434E+0
-1.021E-1	2.602E-2	8.431E+0
-1.021E-1	2.602E-2	8.353E+0
-9.890E-2	3.576E-2	8.376E+0
-9.728E-2	3.576E-2	8.392E+0
-1.021E-1	3.251E-2	8.402E+0
-1.005E-1	3.900E-2	8.395E+0
-1.005E-1	3.251E-2	8.373E+0
-9.890E-2	2.927E-2	8.408E+0
-1.005E-1	3.251E-2	8.476E+0
-1.005E-1	3.251E-2	8.392E+0
-1.005E-1	3.251E-2	8.347E+0
-9.566E-2	3.900E-2	8.415E+0
-1.005E-1	3.900E-2	8.408E+0
-1.021E-1	3.251E-2	8.363E+0
-9.728E-2	3.251E-2	8.434E+0
-9.728E-2	1.954E-2	8.298E+0
-1.038E-1	3.576E-2	8.376E+0
-1.005E-1	3.251E-2	8.441E+0
-1.005E-1	3.251E-2	8.376E+0
-9.728E-2	3.576E-2	8.314E+0
-1.005E-1	3.576E-2	8.389E+0
-1.005E-1	2.927E-2	8.412E+0
-9.566E-2	2.927E-2	8.327E+0
-9.890E-2	3.251E-2	8.441E+0
-1.005E-1	3.900E-2	8.379E+0
-1.005E-1	3.900E-2	8.269E+0
-1.005E-1	3.576E-2	8.288E+0
-9.890E-2	3.900E-2	8.369E+0
-1.021E-1	3.576E-2	8.343E+0
-1.038E-1	3.251E-2	8.353E+0
-1.005E-1	2.927E-2	8.418E+0
-9.890E-2	4.224E-2	8.376E+0
-1.021E-1	3.576E-2	8.373E+0
-1.005E-1	3.251E-2	8.431E+0
-9.728E-2	3.251E-2	8.522E+0
-9.566E-2	3.251E-2	8.311E+0
-1.021E-1	2.602E-2	8.473E+0
-1.005E-1	3.251E-2	8.376E+0
-9.728E-2	3.576E-2	8.425E+0
-9.728E-2	3.900E-2	8.464E+0
-1.021E-1	3.900E-2	8.415E+0
-9.890E-2	4.224E-2	8.405E+0
-1.021E-1	3.251E-2	8.431E+0
-9.890E-2	3.576E-2	8.353E+0
-1.005E-1	3.576E-2	8.308E+0
-1.005E-1	4.224E-2	8.444E+0
-9.728E-2	4.549E-2	8.464E+0
-9.890E-2	2.927E-2	8.327E+0
-1.038E-1	3.251E-2	8.356E+0
-1.005E-1	3.900E-2	8.311E+0
-9.728E-2	2.927E-2	8.480E+0
-9.890E-2	3.576E-2	8.402E+0
-1.021E-1	4.224E-2	8.451E+0
-1.021E-1	2.927E-2	8.343E+0
-9.890E-2	3.576E-2	8.402E+0
-9.890E-2	2.927E-2	8.275E+0
-1.005E-1	3.900E-2	8.292E+0
-9.890E-2	3.576E-2	8.386E+0
-9.890E-2	4.224E-2	8.415E+0
-9.728E-2	2.278E-2	8.489E+0
-1.005E-1	3.576E-2	8.389E+0
-1.021E-1	3.576E-2	8.457E+0
-9.890E-2	3.900E-2	8.331E+0
-9.890E-2	4.549E-2	8.415E+0
-9.890E-2	2.602E-2	8.434E+0
-9.890E-2	4.549E-2	8.438E+0
-9.890E-2	3.576E-2	8.561E+0
-9.890E-2	3.251E-2	8.343E+0
-1.005E-1	2.927E-2	8.428E+0
-1.021E-1	3.576E-2	8.360E+0
-9.890E-2	4.224E-2	8.373E+0
-9.404E-2	3.576E-2	8.408E+0
-9.890E-2	2.927E-2	8.356E+0
-1.021E-1	3.251E-2	8.353E+0
-9.728E-2	3.251E-2	8.379E+0
-9.728E-2	3.251E-2	8.460E+0
-1.021E-1	3.900E-2	8.305E+0
-1.038E-1	3.900E-2	8.402E+0
-1.005E-1	3.576E-2	8.438E+0
-9.566E-2	3.251E-2	8.389E+0
-9.890E-2	3.576E-2	8.340E+0
-1.005E-1	3.576E-2	8.399E+0
-9.566E-2	3.576E-2	8.483E+0
-9.728E-2	3.576E-2	8.331E+0
-1.021E-1	3.576E-2	8.512E+0
-1.021E-1	3.576E-2	8.415E+0
-9.728E-2	3.900E-2	8.350E+0
-9.728E-2	3.251E-2	8.343E+0
-1.021E-1	3.251E-2	8.386E+0
-1.021E-1	3.576E-2	8.421E+0
-9.728E-2	2.927E-2	8.331E+0
-1.005E-1	3.576E-2	8.266E+0
-1.005E-1	2.927E-2	8.418E+0
-1.005E-1	3.576E-2	8.489E+0
-9.728E-2	2.927E-2	8.350E+0
-9.890E-2	3.251E-2	8.447E+0
-1.021E-1	3.251E-2	8.402E+0
-1.021E-1	3.576E-2	8.353E+0
-9.890E-2	3.251E-2	8.438E+0
-9.890E-2	3.576E-2	8.337E+0
-9.890E-2	3.251E-2	8.402E+0
-1.021E-1	3.900E-2	8.415E+0
-9.728E-2	3.251E-2	8.447E+0
-9.890E-2	2.278E-2	8.379E+0
-9.890E-2	2.602E-2	8.331E+0
-1.005E-1	3.251E-2	8.334E+0
-9.890E-2	3.900E-2	8.369E+0
-9.728E-2	2.927E-2	8.353E+0
-1.005E-1	2.927E-2	8.399E+0
-9.890E-2	4.224E-2	8.441E+0
-9.728E-2	3.576E-2	8.457E+0
-9.890E-2	3.900E-2	8.415E+0
-1.021E-1	3.251E-2	8.408E+0
-1.005E-1	2.927E-2	8.428E+0
-9.728E-2	3.576E-2	8.415E+0
-1.005E-1	2.927E-2	8.412E+0
-1.038E-1	3.251E-2	8.327E+0
-1.038E-1	4.224E-2	8.399E+0
-9.728E-2	2.927E-2	8.369E+0
-1.005E-1	3.576E-2	8.421E+0
-9.890E-2	3.251E-2	8.418E+0
-1.054E-1	2.602E-2	8.434E+0
-1.038E-1	3.576E-2	8.376E+0
-9.728E-2	2.602E-2	8.438E+0
-9.890E-2	3.251E-2	8.418E+0
-1.021E-1	3.576E-2	8.464E+0
-9.728E-2	2.927E-2	8.331E+0
-9.728E-2	2.602E-2	8.467E+0
-9.890E-2	3.251E-2	8.431E+0
-1.021E-1	2.927E-2	8.363E+0
-9.728E-2	3.576E-2	8.447E+0
-9.890E-2	2.927E-2	8.311E+0
-9.890E-2	3.900E-2	8.421E+0
-1.021E-1	3.251E-2	8.399E+0
-9.890E-2	3.576E-2	8.379E+0
-9.890E-2	2.278E-2	8.421E+0
-1.005E-1	3.576E-2	8.376E+0
-1.021E-1	3.251E-2	8.363E+0
-9.728E-2	3.251E-2	8.366E+0
-9.566E-2	3.576E-2	8.499E+0
-1.005E-1	2.927E-2	8.389E+0
-1.005E-1	2.927E-2	8.347E+0
-9.728E-2	3.900E-2	8.467E+0
-9.890E-2	3.251E-2	8.392E+0
-1.005E-1	3.251E-2	8.470E+0
-1.005E-1	3.900E-2	8.389E+0
-9.566E-2	3.576E-2	8.483E+0
-9.890E-2	3.576E-2	8.343E+0
-1.005E-1	3.576E-2	8.347E+0
-1.021E-1	2.602E-2	8.438E+0
-9.404E-2	3.251E-2	8.392E+0
-9.728E-2	3.576E-2	8.444E+0
-1.021E-1	3.251E-2	8.369E+0
-1.005E-1	3.251E-2	8.428E+0
-1.005E-1	3.576E-2	8.451E+0
-9.566E-2	4.549E-2	8.347E+0
-1.021E-1	3.576E-2	8.366E+0
-1.005E-1	2.927E-2	8.347E+0
-9.728E-2	3.576E-2	8.373E+0
-9.566E-2	3.251E-2	8.457E+0
-9.890E-2	3.900E-2	8.431E+0
-1.054E-1	3.576E-2	8.434E+0
-9.728E-2	3.576E-2	8.305E+0
-9.890E-2	3.900E-2	8.496E+0
-9.890E-2	3.900E-2	8.431E+0
-1.021E-1	3.900E-2	8.421E+0
-1.005E-1	2.927E-2	8.447E+0
-9.566E-2	3.576E-2	8.421E+0
-1.005E-1	2.927E-2	8.308E+0
-1.038E-1	3.576E-2	8.470E+0
-1.005E-1	3.900E-2	8.467E+0
-9.728E-2	3.576E-2	8.360E+0
-1.038E-1	4.224E-2	8.191E+0
-1.005E-1	3.576E-2	8.528E+0
-1.005E-1	2.927E-2	8.412E+0
-9.566E-2	2.927E-2	8.353E+0
-1.005E-1	2.927E-2	8.295E+0
-9.728E-2	3.576E-2	8.476E+0
-9.890E-2	3.251E-2	8.428E+0
-9.566E-2	2.602E-2	8.506E+0
-1.005E-1	3.900E-2	8.434E+0
-1.021E-1	3.251E-2	8.363E+0
-1.005E-1	3.251E-2	8.379E+0
-9.728E-2	3.251E-2	8.318E+0
-9.890E-2	2.927E-2	8.337E+0
-1.005E-1	3.576E-2	8.395E+0
-9.728E-2	3.251E-2	8.405E+0
-1.005E-1	2.927E-2	8.538E+0
-1.038E-1	3.576E-2	8.386E+0
-1.005E-1	2.927E-2	8.408E+0
-9.890E-2	3.576E-2	8.506E+0
-9.728E-2	3.251E-2	8.509E+0
-1.021E-1	2.927E-2	8.395E+0
-1.005E-1	2.927E-2	8.467E+0
-9.728E-2	3.576E-2	8.425E+0
-9.728E-2	3.251E-2	8.558E+0
-1.005E-1	2.927E-2	8.314E+0
-1.005E-1	3.251E-2	8.447E+0
-9.566E-2	3.576E-2	8.447E+0
-9.566E-2	3.576E-2	8.541E+0
-1.021E-1	3.576E-2	8.331E+0
-9.890E-2	2.927E-2	8.464E+0
-9.566E-2	2.927E-2	8.567E+0
-9.890E-2	2.602E-2	8.415E+0
-9.728E-2	3.900E-2	8.369E+0
-9.890E-2	2.927E-2	8.331E+0
-9.890E-2	3.251E-2	8.418E+0
-9.566E-2	2.927E-2	8.405E+0
-1.005E-1	3.900E-2	8.334E+0
-1.021E-1	2.278E-2	8.457E+0
-9.890E-2	3.576E-2	8.318E+0
-9.728E-2	3.251E-2	8.366E+0
-9.890E-2	3.576E-2	8.425E+0
-9.890E-2	2.927E-2	8.379E+0
-9.728E-2	3.576E-2	8.402E+0
-9.728E-2	2.927E-2	8.415E+0
-1.021E-1	3.576E-2	8.392E+0
-1.021E-1	2.927E-2	8.418E+0
-9.728E-2	3.251E-2	8.337E+0
-9.728E-2	3.251E-2	8.389E+0
-1.005E-1	2.927E-2	8.308E+0
-1.021E-1	2.927E-2	8.519E+0
-9.728E-2	3.251E-2	8.473E+0
-9.728E-2	2.927E-2	8.363E+0
-9.890E-2	3.251E-2	8.548E+0
-1.038E-1	2.927E-2	8.454E+0
-9.728E-2	3.900E-2	8.337E+0
-9.890E-2	3.576E-2	8.483E+0
-1.005E-1	2.278E-2	8.340E+0
-1.038E-1	3.900E-2	8.425E+0
-9.728E-2	2.602E-2	8.360E+0
-1.005E-1	3.251E-2	8.483E+0
-1.005E-1	3.251E-2	8.418E+0
-9.890E-2	3.251E-2	8.447E+0
-1.005E-1	1.954E-2	8.470E+0
-9.566E-2	2.927E-2	8.425E+0
-1.021E-1	3.900E-2	8.509E+0
-1.021E-1	2.602E-2	8.444E+0
-9.728E-2	3.900E-2	8.311E+0
-9.566E-2	3.576E-2	8.476E+0
-1.021E-1	2.602E-2	8.418E+0
-1.005E-1	3.576E-2	8.467E+0
-9.890E-2	3.251E-2	8.389E+0
-9.890E-2	3.576E-2	8.392E+0
-1.005E-1	3.251E-2	8.434E+0
-1.021E-1	3.576E-2	8.431E+0
-9.890E-2	2.602E-2	8.457E+0
-9.890E-2	3.251E-2	8.369E+0
-1.021E-1	2.927E-2	8.460E+0
-1.021E-1	4.224E-2	8.460E+0
-9.728E-2	3.576E-2	8.376E+0
-9.728E-2	2.602E-2	8.421E+0
-1.005E-1	3.576E-2	8.288E+0
-1.021E-1	4.224E-2	8.389E+0
-9.890E-2	3.900E-2	8.431E+0
-9.890E-2	3.576E-2	8.415E+0
-1.005E-1	3.576E-2	8.236E+0
-9.890E-2	2.927E-2	8.386E+0
-9.566E-2	3.251E-2	8.343E+0
-9.890E-2	4.224E-2	8.421E+0
-9.728E-2	3.251E-2	8.350E+0
-1.005E-1	3.576E-2	8.441E+0
-1.005E-1	2.927E-2	8.373E+0
-9.566E-2	2.927E-2	8.340E+0
-1.005E-1	3.576E-2	8.321E+0
-1.005E-1	3.251E-2	8.499E+0
-9.890E-2	3.900E-2	8.460E+0
-9.890E-2	3.576E-2	8.421E+0
-9.728E-2	3.251E-2	8.356E+0
-1.005E-1	2.602E-2	8.584E+0
-9.728E-2	3.576E-2	8.447E+0
-9.566E-2	4.224E-2	8.373E+0
-9.890E-2	3.576E-2	8.399E+0
-1.021E-1	2.927E-2	8.402E+0
-9.728E-2	3.900E-2	8.457E+0
-9.890E-2	3.251E-2	8.402E+0
-9.890E-2	3.251E-2	8.412E+0
-1.038E-1	2.927E-2	8.308E+0
-9.404E-2	3.251E-2	8.480E+0
-9.728E-2	3.251E-2	8.392E+0
-9.890E-2	3.251E-2	8.457E+0
-1.021E-1	3.576E-2	8.519E+0
-9.890E-2	4.224E-2	8.451E+0
-9.728E-2	3.251E-2	8.366E+0
-9.890E-2	2.927E-2	8.480E+0
-1.038E-1	4.224E-2	8.431E+0
-1.005E-1	4.224E-2	8.444E+0
-9.890E-2	3.251E-2	8.334E+0
-9.728E-2	3.576E-2	8.434E+0
-9.890E-2	3.900E-2	8.379E+0
-9.566E-2	3.576E-2	8.502E+0
-9.728E-2	3.251E-2	8.343E+0
-1.005E-1	3.576E-2	8.373E+0
-1.021E-1	3.576E-2	8.444E+0
-9.890E-2	3.251E-2	8.473E+0
-9.890E-2	3.900E-2	8.395E+0
-9.890E-2	3.576E-2	8.376E+0
-1.054E-1	3.251E-2	8.425E+0
-9.728E-2	3.251E-2	8.259E+0
-9.404E-2	3.251E-2	8.535E+0
-1.054E-1	3.251E-2	8.418E+0
-1.021E-1	3.576E-2	8.382E+0
-9.566E-2	3.576E-2	8.379E+0
-9.728E-2	3.576E-2	8.337E+0
-1.005E-1	2.602E-2	8.412E+0
-1.038E-1	2.602E-2	8.395E+0
-9.728E-2	3.251E-2	8.395E+0
-9.890E-2	4.224E-2	8.473E+0
-1.021E-1	3.251E-2	8.425E+0
-1.038E-1	3.900E-2	8.373E+0
-9.566E-2	2.927E-2	8.428E+0
-9.728E-2	3.251E-2	8.412E+0
-1.005E-1	3.251E-2	8.441E+0
-1.021E-1	3.576E-2	8.324E+0
-9.728E-2	3.576E-2	8.350E+0
-9.728E-2	3.251E-2	8.408E+0
-9.728E-2	3.251E-2	8.343E+0
-1.021E-1	2.927E-2	8.506E+0
-9.728E-2	3.900E-2	8.434E+0
-9.566E-2	2.602E-2	8.356E+0
-9.890E-2	3.900E-2	8.405E+0
-1.005E-1	3.576E-2	8.434E+0
-9.404E-2	3.251E-2	8.305E+0
[truncated: 93,955 more rows]
