# Supplementary material for: Improved ANAP incorporation and VCF analysis reveal details of P2X7 current facilitation and a limited conformational interplay between ATP binding and the intracellular ballast domain
Source: eLife. 2023 Jan 4;12:e82479. doi: 10.7554/eLife.82479 (PMC9859053; doi:10.7554/eLife.82479)
Supplement: Figure 6—figure supplement 1—source data 1. [file elife-82479-fig6-figsupp1-data1.zip › Figure-6_figure-supplement-1_source-data-1/Fig-6_fig_suppl-1_D2_b04#22.csv]

-8.106E-2	2.927E-2	1.538E+1
-7.944E-2	3.251E-2	1.563E+1
-7.620E-2	3.251E-2	1.543E+1
-7.295E-2	3.900E-2	1.543E+1
-7.782E-2	3.900E-2	1.545E+1
-7.782E-2	3.576E-2	1.548E+1
-7.457E-2	3.576E-2	1.552E+1
-7.295E-2	3.576E-2	1.556E+1
-7.620E-2	3.576E-2	1.547E+1
-7.944E-2	3.251E-2	1.548E+1
-7.782E-2	3.251E-2	1.543E+1
-7.295E-2	3.900E-2	1.548E+1
-7.620E-2	3.900E-2	1.545E+1
-7.782E-2	3.251E-2	1.553E+1
-7.620E-2	2.927E-2	1.551E+1
-7.457E-2	3.576E-2	1.563E+1
-7.944E-2	3.251E-2	1.550E+1
-8.106E-2	3.251E-2	1.545E+1
-7.457E-2	3.251E-2	1.547E+1
-7.620E-2	2.602E-2	1.549E+1
-7.782E-2	3.576E-2	1.538E+1
-7.782E-2	4.224E-2	1.554E+1
-7.457E-2	3.576E-2	1.544E+1
-7.620E-2	3.251E-2	1.542E+1
-7.782E-2	2.927E-2	1.547E+1
-7.944E-2	3.576E-2	1.552E+1
-7.457E-2	3.251E-2	1.556E+1
-7.133E-2	3.576E-2	1.560E+1
-7.457E-2	3.576E-2	1.565E+1
-7.944E-2	3.576E-2	1.547E+1
-7.620E-2	2.602E-2	1.530E+1
-7.133E-2	3.576E-2	1.543E+1
-7.620E-2	3.576E-2	1.547E+1
-8.106E-2	3.900E-2	1.563E+1
-7.457E-2	4.549E-2	1.555E+1
-7.457E-2	2.927E-2	1.540E+1
-7.295E-2	3.900E-2	1.555E+1
-7.944E-2	3.576E-2	1.553E+1
-7.457E-2	3.900E-2	1.545E+1
-7.620E-2	2.927E-2	1.546E+1
-7.944E-2	3.251E-2	1.530E+1
-7.782E-2	4.549E-2	1.538E+1
-7.782E-2	3.576E-2	1.538E+1
-7.620E-2	4.224E-2	1.548E+1
-7.782E-2	3.900E-2	1.554E+1
-7.782E-2	3.900E-2	1.558E+1
-7.457E-2	3.576E-2	1.560E+1
-7.620E-2	3.251E-2	1.534E+1
-7.944E-2	3.576E-2	1.550E+1
-7.620E-2	3.576E-2	1.542E+1
-7.457E-2	3.576E-2	1.536E+1
-7.295E-2	3.900E-2	1.555E+1
-7.782E-2	2.927E-2	1.547E+1
-7.782E-2	4.224E-2	1.548E+1
-7.620E-2	3.576E-2	1.550E+1
-7.457E-2	4.224E-2	1.555E+1
-7.944E-2	3.576E-2	1.547E+1
-7.944E-2	3.900E-2	1.545E+1
-7.620E-2	3.576E-2	1.545E+1
-7.295E-2	3.251E-2	1.560E+1
-7.782E-2	3.576E-2	1.554E+1
-7.944E-2	3.900E-2	1.561E+1
-7.133E-2	3.900E-2	1.560E+1
-7.620E-2	3.251E-2	1.545E+1
-7.782E-2	3.576E-2	1.551E+1
-7.782E-2	4.224E-2	1.543E+1
-7.457E-2	2.927E-2	1.552E+1
-7.620E-2	3.251E-2	1.544E+1
-7.620E-2	4.224E-2	1.552E+1
-7.782E-2	3.251E-2	1.537E+1
-7.620E-2	3.900E-2	1.532E+1
-7.620E-2	4.224E-2	1.541E+1
-7.782E-2	3.900E-2	1.549E+1
-7.782E-2	3.576E-2	1.546E+1
-7.295E-2	3.576E-2	1.544E+1
-7.295E-2	4.224E-2	1.548E+1
-7.620E-2	3.576E-2	1.554E+1
-7.620E-2	4.549E-2	1.559E+1
-7.620E-2	2.927E-2	1.541E+1
-7.457E-2	3.576E-2	1.540E+1
-7.457E-2	3.251E-2	1.558E+1
-7.944E-2	3.251E-2	1.554E+1
-7.295E-2	4.224E-2	1.566E+1
-7.295E-2	3.251E-2	1.542E+1
-7.782E-2	3.576E-2	1.552E+1
-7.944E-2	4.224E-2	1.538E+1
-7.620E-2	3.251E-2	1.542E+1
-7.457E-2	4.873E-2	1.537E+1
-7.457E-2	3.251E-2	1.551E+1
-7.944E-2	3.251E-2	1.553E+1
-7.457E-2	3.576E-2	1.529E+1
-7.295E-2	3.576E-2	1.552E+1
-7.782E-2	3.251E-2	1.545E+1
-7.944E-2	3.576E-2	1.562E+1
-7.295E-2	3.576E-2	1.562E+1
-7.620E-2	2.602E-2	1.555E+1
-7.620E-2	4.224E-2	1.556E+1
-7.782E-2	3.900E-2	1.545E+1
-7.457E-2	3.576E-2	1.547E+1
-7.457E-2	3.900E-2	1.557E+1
-7.295E-2	4.224E-2	1.555E+1
-7.620E-2	3.900E-2	1.543E+1
-7.457E-2	4.224E-2	1.553E+1
-7.457E-2	3.900E-2	1.548E+1
-7.782E-2	2.927E-2	1.548E+1
-7.782E-2	3.900E-2	1.543E+1
-7.620E-2	3.900E-2	1.539E+1
-7.620E-2	3.576E-2	1.537E+1
-7.620E-2	3.900E-2	1.538E+1
-7.782E-2	3.576E-2	1.548E+1
-7.457E-2	4.549E-2	1.543E+1
-7.620E-2	3.251E-2	1.535E+1
-7.620E-2	3.900E-2	1.549E+1
-7.782E-2	3.251E-2	1.553E+1
-7.620E-2	4.549E-2	1.550E+1
-7.457E-2	3.900E-2	1.563E+1
-7.620E-2	4.224E-2	1.552E+1
-7.782E-2	3.900E-2	1.555E+1
-7.133E-2	2.927E-2	1.545E+1
-7.457E-2	3.576E-2	1.561E+1
-7.620E-2	3.576E-2	1.553E+1
-8.106E-2	3.576E-2	1.543E+1
-7.295E-2	4.224E-2	1.548E+1
-7.295E-2	4.549E-2	1.557E+1
-7.457E-2	3.251E-2	1.546E+1
-7.782E-2	3.576E-2	1.535E+1
-7.295E-2	3.576E-2	1.568E+1
-7.620E-2	3.900E-2	1.546E+1
-7.620E-2	4.224E-2	1.552E+1
-7.782E-2	2.927E-2	1.554E+1
-7.295E-2	3.251E-2	1.545E+1
-7.133E-2	3.251E-2	1.551E+1
-7.782E-2	3.900E-2	1.560E+1
-7.782E-2	3.576E-2	1.551E+1
-7.295E-2	3.900E-2	1.546E+1
-7.620E-2	3.900E-2	1.535E+1
-7.782E-2	4.224E-2	1.561E+1
-7.457E-2	3.251E-2	1.551E+1
-7.620E-2	3.900E-2	1.560E+1
-7.782E-2	2.927E-2	1.544E+1
-7.944E-2	4.224E-2	1.534E+1
-7.782E-2	3.900E-2	1.555E+1
-7.295E-2	3.900E-2	1.533E+1
-7.620E-2	3.251E-2	1.550E+1
-7.620E-2	4.224E-2	1.561E+1
-8.106E-2	2.927E-2	1.555E+1
-7.295E-2	3.900E-2	1.561E+1
-7.620E-2	3.251E-2	1.548E+1
-7.944E-2	4.549E-2	1.547E+1
-7.782E-2	3.251E-2	1.549E+1
-7.295E-2	3.576E-2	1.553E+1
-7.620E-2	3.576E-2	1.547E+1
-7.620E-2	3.900E-2	1.555E+1
-7.782E-2	3.900E-2	1.558E+1
-7.620E-2	3.251E-2	1.554E+1
-7.295E-2	3.251E-2	1.568E+1
-7.295E-2	3.576E-2	1.554E+1
-7.782E-2	3.900E-2	1.557E+1
-7.295E-2	3.576E-2	1.551E+1
-7.295E-2	3.576E-2	1.544E+1
-7.782E-2	3.576E-2	1.540E+1
-7.782E-2	3.576E-2	1.560E+1
-7.457E-2	4.549E-2	1.535E+1
-7.295E-2	3.576E-2	1.558E+1
-7.782E-2	2.927E-2	1.555E+1
-7.944E-2	4.224E-2	1.539E+1
-7.133E-2	3.251E-2	1.555E+1
-7.295E-2	3.251E-2	1.557E+1
-7.944E-2	3.576E-2	1.537E+1
-7.457E-2	3.251E-2	1.556E+1
-7.620E-2	2.927E-2	1.550E+1
-7.133E-2	3.576E-2	1.548E+1
-7.782E-2	3.251E-2	1.544E+1
-7.457E-2	3.251E-2	1.549E+1
-7.457E-2	2.927E-2	1.552E+1
-7.295E-2	2.927E-2	1.544E+1
-7.457E-2	3.251E-2	1.557E+1
-7.620E-2	3.576E-2	1.536E+1
-7.457E-2	2.927E-2	1.567E+1
-7.295E-2	2.927E-2	1.563E+1
-7.782E-2	3.576E-2	1.549E+1
-7.782E-2	3.251E-2	1.564E+1
-7.457E-2	3.576E-2	1.556E+1
-7.457E-2	3.900E-2	1.561E+1
-7.457E-2	3.576E-2	1.557E+1
-7.620E-2	4.873E-2	1.544E+1
-7.457E-2	3.900E-2	1.554E+1
-7.295E-2	2.927E-2	1.548E+1
-7.782E-2	3.900E-2	1.543E+1
-7.457E-2	3.576E-2	1.565E+1
-7.620E-2	4.224E-2	1.538E+1
-7.295E-2	4.224E-2	1.555E+1
-7.295E-2	3.900E-2	1.559E+1
-7.782E-2	3.900E-2	1.554E+1
-7.457E-2	3.900E-2	1.545E+1
-7.457E-2	2.927E-2	1.548E+1
-7.620E-2	3.576E-2	1.563E+1
-7.620E-2	3.576E-2	1.551E+1
-7.133E-2	3.900E-2	1.546E+1
-7.133E-2	2.278E-2	1.545E+1
-7.782E-2	2.927E-2	1.551E+1
-7.782E-2	2.927E-2	1.550E+1
-7.133E-2	2.927E-2	1.546E+1
-7.133E-2	2.602E-2	1.543E+1
-7.944E-2	3.576E-2	1.548E+1
-7.782E-2	4.224E-2	1.548E+1
-7.295E-2	3.576E-2	1.552E+1
-7.295E-2	3.251E-2	1.563E+1
-7.620E-2	4.224E-2	1.543E+1
-7.620E-2	3.251E-2	1.556E+1
-7.295E-2	3.900E-2	1.558E+1
-6.971E-2	3.251E-2	1.555E+1
-7.782E-2	3.576E-2	1.547E+1
-7.782E-2	4.549E-2	1.552E+1
-7.133E-2	2.927E-2	1.559E+1
-7.457E-2	3.576E-2	1.550E+1
-7.782E-2	2.927E-2	1.550E+1
-7.782E-2	2.602E-2	1.536E+1
-7.133E-2	3.251E-2	1.549E+1
-7.295E-2	3.251E-2	1.555E+1
-7.944E-2	4.224E-2	1.556E+1
-7.620E-2	3.576E-2	1.541E+1
-7.457E-2	3.251E-2	1.551E+1
-7.457E-2	2.927E-2	1.544E+1
-7.620E-2	3.576E-2	1.553E+1
-7.620E-2	3.251E-2	1.554E+1
-7.133E-2	2.602E-2	1.553E+1
-7.295E-2	3.576E-2	1.548E+1
-7.620E-2	3.576E-2	1.536E+1
-7.620E-2	3.900E-2	1.549E+1
-7.457E-2	3.576E-2	1.552E+1
-7.295E-2	4.224E-2	1.562E+1
-7.457E-2	2.927E-2	1.549E+1
-7.620E-2	4.224E-2	1.547E+1
-7.457E-2	2.927E-2	1.543E+1
-7.457E-2	3.900E-2	1.560E+1
-7.620E-2	2.602E-2	1.563E+1
-7.620E-2	3.251E-2	1.544E+1
-7.133E-2	3.576E-2	1.568E+1
-7.457E-2	3.251E-2	1.556E+1
-7.620E-2	4.224E-2	1.546E+1
-7.620E-2	3.900E-2	1.546E+1
-7.457E-2	3.576E-2	1.563E+1
-7.295E-2	3.900E-2	1.562E+1
-7.620E-2	3.251E-2	1.548E+1
-7.620E-2	3.576E-2	1.564E+1
-7.133E-2	3.900E-2	1.549E+1
-7.457E-2	4.224E-2	1.539E+1
-7.457E-2	3.900E-2	1.561E+1
-7.620E-2	2.602E-2	1.542E+1
-7.133E-2	3.251E-2	1.543E+1
-7.457E-2	3.576E-2	1.549E+1
-8.106E-2	3.251E-2	1.538E+1
-7.782E-2	3.576E-2	1.563E+1
-7.620E-2	2.927E-2	1.542E+1
-7.133E-2	2.927E-2	1.550E+1
-7.944E-2	3.576E-2	1.549E+1
-7.782E-2	2.927E-2	1.558E+1
-7.133E-2	3.900E-2	1.547E+1
-7.295E-2	2.927E-2	1.561E+1
-7.620E-2	3.576E-2	1.539E+1
-7.782E-2	2.927E-2	1.553E+1
-7.295E-2	3.576E-2	1.555E+1
-7.457E-2	2.927E-2	1.541E+1
-7.620E-2	2.602E-2	1.559E+1
-7.295E-2	4.224E-2	1.555E+1
-7.133E-2	3.576E-2	1.544E+1
-7.620E-2	3.251E-2	1.547E+1
-7.620E-2	3.900E-2	1.539E+1
-7.782E-2	3.251E-2	1.550E+1
-7.457E-2	3.576E-2	1.557E+1
-7.295E-2	3.576E-2	1.548E+1
-7.620E-2	3.251E-2	1.564E+1
-7.782E-2	3.251E-2	1.548E+1
-7.133E-2	3.251E-2	1.551E+1
-7.457E-2	2.602E-2	1.537E+1
-7.620E-2	3.251E-2	1.559E+1
-7.944E-2	2.927E-2	1.547E+1
-7.457E-2	3.251E-2	1.539E+1
-7.620E-2	2.602E-2	1.543E+1
-7.782E-2	3.900E-2	1.556E+1
-7.457E-2	3.576E-2	1.541E+1
-7.295E-2	3.251E-2	1.556E+1
-7.295E-2	3.576E-2	1.536E+1
-7.457E-2	3.900E-2	1.555E+1
-7.782E-2	3.576E-2	1.544E+1
-6.971E-2	3.576E-2	1.555E+1
-7.295E-2	2.927E-2	1.542E+1
-7.782E-2	3.251E-2	1.541E+1
-7.782E-2	3.576E-2	1.557E+1
-7.457E-2	3.576E-2	1.545E+1
-7.620E-2	3.576E-2	1.553E+1
-7.620E-2	3.576E-2	1.533E+1
-7.782E-2	3.900E-2	1.560E+1
-7.295E-2	2.278E-2	1.554E+1
-7.620E-2	3.251E-2	1.562E+1
-7.620E-2	3.251E-2	1.555E+1
-7.782E-2	3.576E-2	1.543E+1
-7.133E-2	3.900E-2	1.550E+1
-7.620E-2	4.224E-2	1.551E+1
-7.620E-2	3.251E-2	1.548E+1
-7.782E-2	3.900E-2	1.542E+1
-6.971E-2	3.576E-2	1.560E+1
-7.457E-2	3.251E-2	1.550E+1
-7.620E-2	2.927E-2	1.541E+1
-7.620E-2	3.576E-2	1.556E+1
-7.295E-2	2.927E-2	1.547E+1
-7.295E-2	4.224E-2	1.560E+1
-7.620E-2	3.251E-2	1.561E+1
-7.782E-2	2.927E-2	1.569E+1
-7.133E-2	3.900E-2	1.553E+1
-7.295E-2	2.927E-2	1.560E+1
-7.620E-2	3.576E-2	1.553E+1
-7.620E-2	3.576E-2	1.559E+1
-7.295E-2	3.900E-2	1.543E+1
-7.457E-2	3.576E-2	1.543E+1
-7.944E-2	3.900E-2	1.556E+1
-7.620E-2	3.251E-2	1.543E+1
-6.971E-2	3.576E-2	1.548E+1
-7.295E-2	2.602E-2	1.554E+1
-7.620E-2	3.576E-2	1.550E+1
-7.782E-2	2.927E-2	1.550E+1
-7.295E-2	3.900E-2	1.528E+1
-7.457E-2	3.251E-2	1.547E+1
-7.782E-2	3.900E-2	1.539E+1
-7.944E-2	4.224E-2	1.540E+1
-6.971E-2	2.927E-2	1.538E+1
-7.295E-2	3.900E-2	1.549E+1
-7.944E-2	2.602E-2	1.555E+1
-7.782E-2	3.900E-2	1.551E+1
-7.295E-2	3.576E-2	1.547E+1
-7.457E-2	3.576E-2	1.544E+1
-8.106E-2	3.900E-2	1.553E+1
-7.782E-2	4.224E-2	1.546E+1
-7.295E-2	3.900E-2	1.535E+1
-7.295E-2	3.576E-2	1.545E+1
-7.620E-2	2.927E-2	1.554E+1
-7.457E-2	3.576E-2	1.559E+1
-7.295E-2	3.576E-2	1.544E+1
-7.620E-2	2.927E-2	1.561E+1
-7.620E-2	3.900E-2	1.554E+1
-7.620E-2	2.927E-2	1.529E+1
-7.295E-2	3.576E-2	1.540E+1
-7.295E-2	3.576E-2	1.555E+1
-7.944E-2	3.251E-2	1.555E+1
-7.620E-2	3.576E-2	1.553E+1
-7.295E-2	3.251E-2	1.558E+1
-7.133E-2	4.224E-2	1.557E+1
-7.782E-2	2.927E-2	1.553E+1
-7.620E-2	4.873E-2	1.558E+1
-7.620E-2	4.224E-2	1.555E+1
-7.133E-2	3.900E-2	1.567E+1
-7.620E-2	2.927E-2	1.555E+1
-7.620E-2	3.576E-2	1.558E+1
-7.620E-2	3.900E-2	1.562E+1
-7.295E-2	3.900E-2	1.536E+1
-7.457E-2	4.224E-2	1.554E+1
-7.620E-2	3.576E-2	1.543E+1
-7.295E-2	3.576E-2	1.555E+1
-7.295E-2	4.549E-2	1.556E+1
-7.782E-2	3.251E-2	1.556E+1
-7.620E-2	3.900E-2	1.551E+1
-7.133E-2	3.576E-2	1.546E+1
-7.620E-2	4.224E-2	1.549E+1
-7.620E-2	3.900E-2	1.544E+1
-7.620E-2	3.576E-2	1.567E+1
-7.457E-2	3.900E-2	1.554E+1
-7.295E-2	3.251E-2	1.536E+1
-7.457E-2	3.900E-2	1.545E+1
-7.295E-2	3.251E-2	1.527E+1
-7.133E-2	3.576E-2	1.562E+1
-7.133E-2	3.576E-2	1.551E+1
-7.782E-2	3.576E-2	1.542E+1
-7.620E-2	3.251E-2	1.548E+1
-7.133E-2	3.251E-2	1.542E+1
-7.295E-2	3.251E-2	1.549E+1
-7.944E-2	3.900E-2	1.554E+1
-7.620E-2	3.251E-2	1.555E+1
-7.295E-2	3.251E-2	1.567E+1
-6.971E-2	2.927E-2	1.553E+1
-7.295E-2	3.900E-2	1.552E+1
-7.457E-2	3.251E-2	1.559E+1
-7.295E-2	3.576E-2	1.548E+1
-7.133E-2	3.251E-2	1.553E+1
-7.620E-2	2.602E-2	1.562E+1
-7.782E-2	3.576E-2	1.565E+1
-7.295E-2	3.900E-2	1.550E+1
-6.971E-2	3.576E-2	1.557E+1
-7.620E-2	4.224E-2	1.560E+1
-7.620E-2	3.251E-2	1.560E+1
-7.457E-2	3.251E-2	1.543E+1
-7.620E-2	3.251E-2	1.551E+1
-7.782E-2	3.576E-2	1.548E+1
-7.782E-2	3.251E-2	1.545E+1
-7.457E-2	3.576E-2	1.550E+1
-7.457E-2	3.576E-2	1.566E+1
-7.782E-2	3.900E-2	1.555E+1
-7.620E-2	3.251E-2	1.543E+1
-7.133E-2	3.900E-2	1.542E+1
-7.133E-2	2.927E-2	1.558E+1
-7.457E-2	3.576E-2	1.547E+1
-7.620E-2	3.576E-2	1.545E+1
-7.133E-2	3.576E-2	1.544E+1
-7.620E-2	3.251E-2	1.557E+1
-7.782E-2	3.900E-2	1.565E+1
-7.295E-2	3.251E-2	1.558E+1
-7.133E-2	4.224E-2	1.539E+1
-7.295E-2	3.900E-2	1.551E+1
-7.620E-2	3.576E-2	1.560E+1
-7.457E-2	3.900E-2	1.540E+1
-7.133E-2	3.576E-2	1.559E+1
-7.295E-2	3.251E-2	1.554E+1
-7.620E-2	4.224E-2	1.543E+1
-7.620E-2	3.576E-2	1.551E+1
-6.971E-2	3.900E-2	1.553E+1
-7.295E-2	3.576E-2	1.533E+1
-7.620E-2	2.602E-2	1.557E+1
-7.457E-2	3.900E-2	1.543E+1
-7.295E-2	3.900E-2	1.550E+1
-7.295E-2	2.927E-2	1.556E+1
-7.782E-2	3.900E-2	1.567E+1
-7.620E-2	4.224E-2	1.543E+1
-7.133E-2	3.251E-2	1.558E+1
-7.295E-2	3.576E-2	1.557E+1
-7.620E-2	2.927E-2	1.564E+1
-7.782E-2	3.576E-2	1.555E+1
-6.971E-2	3.576E-2	1.551E+1
-7.295E-2	3.251E-2	1.556E+1
-7.457E-2	3.900E-2	1.561E+1
-7.782E-2	3.900E-2	1.563E+1
-7.133E-2	3.900E-2	1.555E+1
-6.971E-2	2.602E-2	1.538E+1
-7.782E-2	3.576E-2	1.532E+1
-7.782E-2	3.251E-2	1.564E+1
-7.295E-2	3.576E-2	1.553E+1
-7.457E-2	3.251E-2	1.546E+1
-7.457E-2	3.900E-2	1.550E+1
-7.295E-2	3.251E-2	1.565E+1
-7.620E-2	3.251E-2	1.542E+1
-7.133E-2	3.251E-2	1.561E+1
-7.944E-2	3.251E-2	1.562E+1
-7.620E-2	3.576E-2	1.550E+1
-7.133E-2	3.900E-2	1.561E+1
-7.133E-2	2.927E-2	1.544E+1
-7.457E-2	4.549E-2	1.541E+1
-7.620E-2	3.576E-2	1.539E+1
-6.971E-2	3.576E-2	1.534E+1
-7.295E-2	3.251E-2	1.551E+1
-7.620E-2	3.900E-2	1.547E+1
-7.620E-2	3.900E-2	1.533E+1
-7.295E-2	3.251E-2	1.545E+1
-7.295E-2	4.224E-2	1.553E+1
-7.944E-2	3.900E-2	1.539E+1
-7.295E-2	3.900E-2	1.532E+1
-7.295E-2	3.251E-2	1.545E+1
-7.620E-2	4.224E-2	1.559E+1
-7.620E-2	3.251E-2	1.566E+1
-7.782E-2	4.224E-2	1.550E+1
-7.133E-2	2.927E-2	1.546E+1
-7.295E-2	4.224E-2	1.552E+1
-7.620E-2	3.900E-2	1.540E+1
-7.620E-2	3.251E-2	1.556E+1
-7.295E-2	3.900E-2	1.558E+1
-7.457E-2	4.224E-2	1.540E+1
-7.620E-2	3.251E-2	1.562E+1
-7.457E-2	3.900E-2	1.546E+1
-6.971E-2	3.576E-2	1.551E+1
-6.971E-2	3.576E-2	1.543E+1
-7.457E-2	3.576E-2	1.542E+1
-7.457E-2	3.251E-2	1.546E+1
-7.133E-2	3.576E-2	1.553E+1
-7.295E-2	3.251E-2	1.550E+1
-7.620E-2	3.576E-2	1.542E+1
-7.457E-2	3.251E-2	1.548E+1
-7.295E-2	3.576E-2	1.552E+1
-7.620E-2	3.576E-2	1.537E+1
-7.620E-2	3.576E-2	1.549E+1
-7.620E-2	2.602E-2	1.581E+1
-7.133E-2	2.927E-2	1.560E+1
-7.295E-2	3.576E-2	1.557E+1
-7.620E-2	2.927E-2	1.542E+1
-7.133E-2	3.900E-2	1.544E+1
-6.971E-2	3.900E-2	1.544E+1
-7.295E-2	2.602E-2	1.539E+1
-7.782E-2	3.576E-2	1.557E+1
-7.782E-2	2.927E-2	1.546E+1
-6.809E-2	3.576E-2	1.553E+1
-7.457E-2	3.576E-2	1.544E+1
-7.620E-2	4.224E-2	1.549E+1
-7.295E-2	4.224E-2	1.543E+1
-7.133E-2	3.576E-2	1.555E+1
-7.457E-2	3.251E-2	1.557E+1
-7.457E-2	3.251E-2	1.543E+1
-7.782E-2	4.224E-2	1.537E+1
-6.971E-2	3.900E-2	1.560E+1
-7.620E-2	3.251E-2	1.554E+1
-7.620E-2	3.576E-2	1.557E+1
-7.620E-2	3.251E-2	1.543E+1
-7.133E-2	2.602E-2	1.558E+1
-7.457E-2	4.224E-2	1.544E+1
-7.457E-2	3.900E-2	1.543E+1
-7.620E-2	3.900E-2	1.552E+1
-7.133E-2	3.251E-2	1.548E+1
-7.295E-2	2.927E-2	1.548E+1
-7.295E-2	4.224E-2	1.566E+1
-7.457E-2	3.251E-2	1.539E+1
-6.971E-2	3.251E-2	1.557E+1
-7.295E-2	4.224E-2	1.535E+1
-6.971E-2	3.251E-2	1.540E+1
-7.457E-2	2.927E-2	1.543E+1
-6.971E-2	3.576E-2	1.539E+1
-7.295E-2	3.576E-2	1.529E+1
-7.620E-2	3.900E-2	1.544E+1
-7.295E-2	3.576E-2	1.549E+1
-7.133E-2	2.927E-2	1.548E+1
-7.295E-2	4.549E-2	1.554E+1
-7.782E-2	3.900E-2	1.538E+1
-7.457E-2	3.900E-2	1.559E+1
-7.133E-2	4.224E-2	1.548E+1
-7.295E-2	3.900E-2	1.540E+1
-7.457E-2	3.251E-2	1.540E+1
-7.457E-2	4.224E-2	1.543E+1
-7.133E-2	3.576E-2	1.526E+1
-7.295E-2	4.224E-2	1.564E+1
-7.620E-2	3.576E-2	1.545E+1
-7.457E-2	3.900E-2	1.553E+1
-7.457E-2	2.602E-2	1.547E+1
-7.295E-2	3.251E-2	1.544E+1
-7.782E-2	2.927E-2	1.552E+1
-7.457E-2	3.576E-2	1.551E+1
-7.457E-2	3.251E-2	1.555E+1
-7.295E-2	3.576E-2	1.558E+1
-7.620E-2	3.251E-2	1.549E+1
-7.295E-2	3.900E-2	1.543E+1
-7.295E-2	2.278E-2	1.540E+1
-7.295E-2	3.576E-2	1.557E+1
-7.620E-2	2.927E-2	1.555E+1
-7.620E-2	3.900E-2	1.553E+1
-6.971E-2	3.900E-2	1.558E+1
-7.295E-2	3.900E-2	1.555E+1
-7.782E-2	2.927E-2	1.563E+1
-7.457E-2	3.900E-2	1.558E+1
-6.809E-2	3.251E-2	1.562E+1
-7.620E-2	3.576E-2	1.555E+1
-7.620E-2	2.927E-2	1.552E+1
-7.620E-2	3.576E-2	1.553E+1
-6.971E-2	2.927E-2	1.555E+1
-7.295E-2	4.224E-2	1.553E+1
-7.620E-2	3.900E-2	1.568E+1
-7.133E-2	3.900E-2	1.554E+1
-6.971E-2	3.576E-2	1.550E+1
-7.295E-2	3.576E-2	1.552E+1
-7.620E-2	3.900E-2	1.554E+1
-7.457E-2	3.900E-2	1.546E+1
-7.133E-2	3.576E-2	1.541E+1
-7.133E-2	3.251E-2	1.549E+1
-7.782E-2	3.900E-2	1.535E+1
-7.457E-2	3.900E-2	1.552E+1
-7.133E-2	3.900E-2	1.554E+1
-7.133E-2	3.576E-2	1.543E+1
-7.457E-2	2.927E-2	1.554E+1
-7.295E-2	3.251E-2	1.553E+1
-7.457E-2	3.251E-2	1.550E+1
-7.133E-2	3.900E-2	1.543E+1
-7.457E-2	2.927E-2	1.541E+1
-7.295E-2	3.251E-2	1.563E+1
-7.295E-2	4.549E-2	1.563E+1
-7.133E-2	2.927E-2	1.546E+1
-7.620E-2	2.927E-2	1.529E+1
-7.133E-2	4.224E-2	1.544E+1
-7.133E-2	3.576E-2	1.540E+1
-7.295E-2	3.251E-2	1.546E+1
-7.620E-2	3.576E-2	1.547E+1
-7.295E-2	3.900E-2	1.538E+1
-7.295E-2	3.900E-2	1.568E+1
-7.295E-2	3.251E-2	1.548E+1
-7.295E-2	3.251E-2	1.559E+1
-7.457E-2	3.900E-2	1.541E+1
-7.133E-2	3.576E-2	1.552E+1
-7.133E-2	3.576E-2	1.559E+1
-7.620E-2	2.927E-2	1.548E+1
-7.620E-2	3.576E-2	1.549E+1
-7.133E-2	2.927E-2	1.555E+1
-7.295E-2	3.251E-2	1.552E+1
-7.457E-2	3.900E-2	1.548E+1
-7.295E-2	3.900E-2	1.553E+1
-6.971E-2	3.576E-2	1.551E+1
-7.133E-2	2.602E-2	1.544E+1
-7.620E-2	3.251E-2	1.557E+1
-7.782E-2	3.251E-2	1.555E+1
-7.133E-2	3.576E-2	1.547E+1
-7.295E-2	3.900E-2	1.547E+1
-7.295E-2	4.224E-2	1.549E+1
-7.620E-2	4.224E-2	1.543E+1
-7.133E-2	3.900E-2	1.542E+1
-7.295E-2	2.927E-2	1.557E+1
-7.782E-2	3.251E-2	1.563E+1
-7.295E-2	4.224E-2	1.553E+1
-7.133E-2	2.927E-2	1.551E+1
-7.133E-2	3.576E-2	1.543E+1
-7.620E-2	3.251E-2	1.555E+1
-7.620E-2	4.224E-2	1.548E+1
-7.133E-2	3.251E-2	1.541E+1
-7.457E-2	2.927E-2	1.551E+1
-7.782E-2	3.576E-2	1.550E+1
-7.457E-2	3.900E-2	1.548E+1
-7.295E-2	3.251E-2	1.535E+1
-7.295E-2	3.900E-2	1.555E+1
-7.457E-2	3.251E-2	1.554E+1
-7.295E-2	3.251E-2	1.550E+1
-7.133E-2	2.927E-2	1.552E+1
-7.133E-2	3.251E-2	1.547E+1
-7.295E-2	3.251E-2	1.558E+1
-7.295E-2	3.900E-2	1.563E+1
-7.133E-2	3.251E-2	1.552E+1
-7.457E-2	3.251E-2	1.560E+1
-7.133E-2	3.576E-2	1.553E+1
-7.295E-2	3.576E-2	1.551E+1
-6.971E-2	3.251E-2	1.558E+1
-7.457E-2	3.576E-2	1.553E+1
-7.620E-2	3.900E-2	1.551E+1
-7.457E-2	2.927E-2	1.556E+1
-6.971E-2	2.927E-2	1.558E+1
-7.295E-2	3.251E-2	1.547E+1
-7.620E-2	3.251E-2	1.547E+1
-7.295E-2	2.927E-2	1.547E+1
-7.295E-2	3.900E-2	1.550E+1
-7.295E-2	3.251E-2	1.542E+1
-7.944E-2	3.576E-2	1.543E+1
-7.133E-2	3.576E-2	1.553E+1
-7.133E-2	2.602E-2	1.553E+1
-7.133E-2	3.251E-2	1.551E+1
-7.620E-2	3.576E-2	1.541E+1
-7.944E-2	3.251E-2	1.556E+1
-7.133E-2	3.576E-2	1.555E+1
-7.295E-2	3.576E-2	1.551E+1
-7.620E-2	3.576E-2	1.555E+1
-7.457E-2	3.576E-2	1.538E+1
-6.971E-2	2.927E-2	1.544E+1
-6.971E-2	2.927E-2	1.544E+1
-7.457E-2	3.576E-2	1.543E+1
-7.457E-2	3.251E-2	1.538E+1
-6.809E-2	4.549E-2	1.554E+1
-7.457E-2	3.576E-2	1.538E+1
-7.620E-2	3.900E-2	1.552E+1
-7.782E-2	2.927E-2	1.546E+1
-7.133E-2	2.927E-2	1.548E+1
-7.457E-2	4.224E-2	1.541E+1
-7.457E-2	3.576E-2	1.557E+1
-7.457E-2	3.251E-2	1.545E+1
-7.295E-2	4.224E-2	1.558E+1
-7.295E-2	3.251E-2	1.562E+1
-7.782E-2	4.224E-2	1.550E+1
-7.295E-2	4.224E-2	1.558E+1
-6.971E-2	4.549E-2	1.570E+1
-7.295E-2	2.927E-2	1.539E+1
-7.620E-2	3.576E-2	1.553E+1
-7.295E-2	3.251E-2	1.555E+1
-6.971E-2	3.576E-2	1.542E+1
-7.457E-2	3.576E-2	1.546E+1
-7.620E-2	3.251E-2	1.558E+1
-7.457E-2	3.900E-2	1.548E+1
-7.295E-2	3.576E-2	1.551E+1
-7.295E-2	3.900E-2	1.554E+1
-7.620E-2	3.576E-2	1.544E+1
-7.457E-2	3.576E-2	1.565E+1
-6.971E-2	4.224E-2	1.553E+1
-7.295E-2	2.927E-2	1.554E+1
-7.782E-2	2.602E-2	1.549E+1
-7.133E-2	3.900E-2	1.557E+1
-7.133E-2	3.900E-2	1.560E+1
-7.457E-2	3.251E-2	1.538E+1
-7.457E-2	3.900E-2	1.548E+1
-7.620E-2	3.576E-2	1.543E+1
-6.809E-2	3.576E-2	1.551E+1
-7.620E-2	3.251E-2	1.562E+1
-7.620E-2	2.927E-2	1.560E+1
-7.457E-2	3.576E-2	1.552E+1
-7.133E-2	2.927E-2	1.540E+1
-7.620E-2	3.576E-2	1.546E+1
-7.620E-2	4.224E-2	1.549E+1
-7.620E-2	2.927E-2	1.558E+1
-7.295E-2	3.576E-2	1.559E+1
-7.457E-2	2.927E-2	1.537E+1
-7.457E-2	3.251E-2	1.557E+1
-7.133E-2	3.900E-2	1.561E+1
-6.971E-2	4.224E-2	1.543E+1
-7.457E-2	4.549E-2	1.531E+1
-7.457E-2	3.900E-2	1.566E+1
-7.620E-2	4.549E-2	1.559E+1
-7.457E-2	4.224E-2	1.554E+1
-7.457E-2	3.251E-2	1.553E+1
-7.620E-2	3.900E-2	1.551E+1
-7.295E-2	3.900E-2	1.556E+1
-6.971E-2	3.576E-2	1.563E+1
-7.295E-2	3.576E-2	1.556E+1
-7.457E-2	3.251E-2	1.546E+1
-7.457E-2	3.900E-2	1.548E+1
-7.133E-2	2.927E-2	1.558E+1
-7.457E-2	3.900E-2	1.543E+1
-7.620E-2	2.927E-2	1.545E+1
-7.457E-2	2.927E-2	1.557E+1
-7.133E-2	3.900E-2	1.575E+1
-7.457E-2	2.602E-2	1.542E+1
-7.620E-2	3.900E-2	1.546E+1
-7.295E-2	4.224E-2	1.547E+1
-7.133E-2	3.900E-2	1.558E+1
-7.620E-2	3.576E-2	1.547E+1
-7.295E-2	3.900E-2	1.546E+1
-7.620E-2	3.900E-2	1.560E+1
-7.295E-2	2.927E-2	1.548E+1
-7.457E-2	3.576E-2	1.545E+1
-7.782E-2	3.251E-2	1.560E+1
-7.295E-2	3.251E-2	1.548E+1
-7.295E-2	3.576E-2	1.554E+1
-7.295E-2	3.576E-2	1.544E+1
-7.457E-2	3.576E-2	1.548E+1
-7.620E-2	3.576E-2	1.539E+1
-6.809E-2	4.224E-2	1.548E+1
-7.457E-2	4.224E-2	1.550E+1
-7.782E-2	4.224E-2	1.542E+1
-7.457E-2	4.224E-2	1.543E+1
-7.295E-2	4.224E-2	1.547E+1
-6.971E-2	2.927E-2	1.549E+1
-7.457E-2	4.224E-2	1.547E+1
-7.133E-2	3.900E-2	1.564E+1
-7.295E-2	3.900E-2	1.562E+1
-7.295E-2	2.602E-2	1.534E+1
-7.457E-2	2.602E-2	1.537E+1
-7.295E-2	3.251E-2	1.543E+1
-6.971E-2	3.900E-2	1.554E+1
-7.457E-2	3.900E-2	1.551E+1
-7.457E-2	3.576E-2	1.556E+1
-7.457E-2	3.251E-2	1.554E+1
-7.133E-2	3.251E-2	1.565E+1
-7.133E-2	3.900E-2	1.542E+1
-7.782E-2	3.251E-2	1.545E+1
-6.971E-2	2.602E-2	1.538E+1
-7.133E-2	4.549E-2	1.559E+1
-7.457E-2	2.278E-2	1.550E+1
-7.620E-2	3.576E-2	1.560E+1
-7.133E-2	3.900E-2	1.556E+1
-6.971E-2	3.576E-2	1.550E+1
-7.457E-2	2.927E-2	1.555E+1
-7.782E-2	2.927E-2	1.562E+1
-7.295E-2	3.251E-2	1.543E+1
-7.133E-2	3.251E-2	1.562E+1
-7.295E-2	3.900E-2	1.534E+1
-7.620E-2	4.224E-2	1.538E+1
-7.457E-2	5.198E-2	1.545E+1
-6.971E-2	2.602E-2	1.549E+1
-7.295E-2	3.900E-2	1.562E+1
-7.457E-2	2.927E-2	1.561E+1
-7.133E-2	4.224E-2	1.557E+1
-6.971E-2	3.251E-2	1.554E+1
-7.295E-2	3.900E-2	1.540E+1
-7.944E-2	3.576E-2	1.561E+1
-7.295E-2	4.549E-2	1.549E+1
-7.295E-2	3.900E-2	1.564E+1
-7.620E-2	4.549E-2	1.542E+1
-7.782E-2	3.900E-2	1.552E+1
-7.620E-2	3.251E-2	1.533E+1
-7.295E-2	3.576E-2	1.564E+1
-7.295E-2	3.251E-2	1.544E+1
-7.457E-2	3.251E-2	1.548E+1
-7.457E-2	4.224E-2	1.548E+1
-7.133E-2	3.576E-2	1.547E+1
-7.457E-2	2.927E-2	1.549E+1
-7.782E-2	3.576E-2	1.537E+1
-6.971E-2	4.224E-2	1.559E+1
-7.295E-2	3.576E-2	1.541E+1
-7.133E-2	3.576E-2	1.532E+1
-7.620E-2	3.251E-2	1.557E+1
-7.620E-2	3.251E-2	1.559E+1
-7.133E-2	2.927E-2	1.567E+1
-6.971E-2	3.900E-2	1.561E+1
-7.457E-2	3.251E-2	1.544E+1
-7.620E-2	3.900E-2	1.565E+1
-6.971E-2	3.251E-2	1.543E+1
-7.295E-2	3.576E-2	1.535E+1
-7.620E-2	3.900E-2	1.545E+1
-7.295E-2	3.576E-2	1.553E+1
-6.971E-2	3.900E-2	1.555E+1
-7.133E-2	3.900E-2	1.545E+1
-7.295E-2	3.251E-2	1.542E+1
-7.133E-2	3.576E-2	1.556E+1
-7.133E-2	4.224E-2	1.549E+1
-7.295E-2	3.576E-2	1.554E+1
-7.457E-2	3.576E-2	1.546E+1
-7.133E-2	3.900E-2	1.566E+1
-6.971E-2	3.900E-2	1.543E+1
-7.457E-2	3.576E-2	1.542E+1
-7.620E-2	3.576E-2	1.559E+1
-7.457E-2	4.873E-2	1.548E+1
-7.295E-2	3.251E-2	1.557E+1
-7.295E-2	3.251E-2	1.553E+1
-7.457E-2	4.549E-2	1.559E+1
-7.133E-2	3.900E-2	1.557E+1
-6.971E-2	3.576E-2	1.563E+1
-7.620E-2	2.602E-2	1.548E+1
-7.620E-2	2.927E-2	1.546E+1
-7.457E-2	3.576E-2	1.539E+1
-7.295E-2	3.251E-2	1.559E+1
-7.295E-2	3.576E-2	1.547E+1
-7.782E-2	3.576E-2	1.559E+1
-7.133E-2	3.251E-2	1.547E+1
-7.133E-2	2.927E-2	1.556E+1
-7.295E-2	3.576E-2	1.567E+1
-7.782E-2	3.251E-2	1.541E+1
-7.457E-2	3.251E-2	1.551E+1
-6.971E-2	2.927E-2	1.545E+1
-7.295E-2	4.224E-2	1.559E+1
-7.620E-2	4.224E-2	1.535E+1
-7.133E-2	4.224E-2	1.531E+1
-7.133E-2	3.576E-2	1.542E+1
-7.133E-2	2.927E-2	1.545E+1
-7.782E-2	3.900E-2	1.541E+1
-7.295E-2	4.549E-2	1.550E+1
-6.971E-2	3.900E-2	1.558E+1
-7.457E-2	3.251E-2	1.553E+1
-7.457E-2	3.251E-2	1.553E+1
-7.295E-2	2.927E-2	1.548E+1
-7.133E-2	3.251E-2	1.543E+1
-7.295E-2	2.927E-2	1.542E+1
-7.295E-2	3.251E-2	1.539E+1
-7.457E-2	3.900E-2	1.550E+1
-6.971E-2	3.576E-2	1.547E+1
-7.133E-2	4.549E-2	1.548E+1
-7.457E-2	3.251E-2	1.549E+1
-7.295E-2	3.576E-2	1.551E+1
-6.809E-2	3.251E-2	1.561E+1
-7.295E-2	4.549E-2	1.547E+1
-7.295E-2	3.251E-2	1.550E+1
-7.133E-2	3.576E-2	1.558E+1
-7.133E-2	2.927E-2	1.557E+1
-7.295E-2	3.251E-2	1.558E+1
-7.620E-2	3.900E-2	1.554E+1
-7.133E-2	3.900E-2	1.548E+1
-6.809E-2	2.602E-2	1.547E+1
-7.457E-2	3.576E-2	1.539E+1
-7.620E-2	3.900E-2	1.537E+1
-7.295E-2	3.900E-2	1.543E+1
-7.133E-2	3.251E-2	1.546E+1
-7.295E-2	3.900E-2	1.544E+1
-7.620E-2	3.576E-2	1.557E+1
-7.295E-2	3.576E-2	1.549E+1
-7.295E-2	3.900E-2	1.558E+1
-7.457E-2	3.251E-2	1.550E+1
-7.457E-2	3.900E-2	1.550E+1
-6.971E-2	3.900E-2	1.536E+1
-6.971E-2	4.224E-2	1.543E+1
-7.295E-2	3.251E-2	1.543E+1
-7.457E-2	3.900E-2	1.538E+1
-7.295E-2	3.576E-2	1.545E+1
-7.133E-2	3.576E-2	1.550E+1
-7.133E-2	2.602E-2	1.539E+1
-7.295E-2	3.900E-2	1.567E+1
-7.295E-2	3.576E-2	1.545E+1
-6.809E-2	3.251E-2	1.567E+1
-7.295E-2	2.927E-2	1.546E+1
-7.620E-2	3.900E-2	1.566E+1
-7.295E-2	2.927E-2	1.559E+1
-7.133E-2	4.224E-2	1.539E+1
-7.457E-2	3.576E-2	1.559E+1
-7.457E-2	3.900E-2	1.543E+1
-7.295E-2	2.927E-2	1.560E+1
-7.133E-2	4.224E-2	1.548E+1
-7.944E-2	3.576E-2	1.545E+1
-7.782E-2	3.576E-2	1.538E+1
-7.295E-2	2.927E-2	1.558E+1
-6.809E-2	2.927E-2	1.543E+1
-7.457E-2	3.576E-2	1.560E+1
-7.457E-2	3.576E-2	1.546E+1
-7.295E-2	3.576E-2	1.549E+1
-6.646E-2	3.576E-2	1.555E+1
-7.457E-2	3.900E-2	1.556E+1
-7.457E-2	2.602E-2	1.547E+1
-7.295E-2	4.224E-2	1.554E+1
-6.971E-2	3.576E-2	1.559E+1
-7.457E-2	3.900E-2	1.540E+1
-7.620E-2	3.251E-2	1.550E+1
-7.133E-2	2.927E-2	1.550E+1
-6.809E-2	3.576E-2	1.552E+1
-7.295E-2	2.927E-2	1.551E+1
-7.620E-2	3.900E-2	1.548E+1
-7.457E-2	3.900E-2	1.536E+1
-6.971E-2	3.576E-2	1.552E+1
-7.457E-2	3.576E-2	1.544E+1
-7.457E-2	3.576E-2	1.525E+1
-7.295E-2	3.251E-2	1.557E+1
-7.133E-2	3.900E-2	1.542E+1
-7.457E-2	3.900E-2	1.537E+1
-7.295E-2	3.576E-2	1.541E+1
-7.295E-2	3.251E-2	1.550E+1
-6.809E-2	3.576E-2	1.555E+1
-7.133E-2	2.278E-2	1.532E+1
-7.457E-2	4.224E-2	1.555E+1
-7.133E-2	3.251E-2	1.555E+1
-6.971E-2	3.576E-2	1.543E+1
-7.457E-2	3.576E-2	1.566E+1
-7.457E-2	4.224E-2	1.545E+1
-7.295E-2	3.251E-2	1.544E+1
-7.133E-2	3.576E-2	1.552E+1
-7.457E-2	3.576E-2	1.558E+1
-7.457E-2	4.224E-2	1.555E+1
-6.971E-2	4.224E-2	1.549E+1
-6.971E-2	4.549E-2	1.547E+1
-7.295E-2	2.927E-2	1.556E+1
-7.457E-2	3.900E-2	1.557E+1
-6.971E-2	3.576E-2	1.543E+1
-7.133E-2	3.576E-2	1.556E+1
-7.295E-2	2.927E-2	1.539E+1
-7.457E-2	3.900E-2	1.554E+1
-6.971E-2	3.251E-2	1.562E+1
-6.809E-2	3.900E-2	1.566E+1
-7.295E-2	3.576E-2	1.559E+1
-7.457E-2	4.224E-2	1.554E+1
-6.971E-2	3.251E-2	1.549E+1
-7.133E-2	2.927E-2	1.552E+1
-7.295E-2	3.900E-2	1.534E+1
-7.620E-2	3.576E-2	1.540E+1
-7.295E-2	3.576E-2	1.562E+1
-7.133E-2	3.576E-2	1.564E+1
-7.295E-2	3.900E-2	1.549E+1
-7.295E-2	3.576E-2	1.547E+1
-6.971E-2	3.251E-2	1.553E+1
-7.133E-2	2.927E-2	1.557E+1
-6.971E-2	3.576E-2	1.544E+1
-7.457E-2	3.900E-2	1.544E+1
-7.133E-2	3.900E-2	1.555E+1
-7.133E-2	3.251E-2	1.557E+1
-7.295E-2	3.251E-2	1.546E+1
-7.457E-2	3.576E-2	1.544E+1
-7.133E-2	3.900E-2	1.532E+1
-7.133E-2	3.576E-2	1.544E+1
-7.620E-2	3.576E-2	1.540E+1
-7.457E-2	2.927E-2	1.542E+1
-7.133E-2	3.900E-2	1.544E+1
-6.971E-2	3.251E-2	1.551E+1
-7.620E-2	4.224E-2	1.555E+1
-7.457E-2	3.900E-2	1.556E+1
-7.295E-2	3.576E-2	1.549E+1
-6.971E-2	3.900E-2	1.540E+1
-7.457E-2	3.576E-2	1.555E+1
-7.457E-2	3.576E-2	1.553E+1
-6.971E-2	3.251E-2	1.557E+1
-7.133E-2	2.927E-2	1.555E+1
-7.295E-2	3.251E-2	1.541E+1
-7.620E-2	2.927E-2	1.556E+1
-7.133E-2	3.251E-2	1.556E+1
-7.133E-2	2.602E-2	1.555E+1
-7.457E-2	4.224E-2	1.522E+1
-7.620E-2	3.576E-2	1.556E+1
-6.971E-2	2.927E-2	1.542E+1
-6.646E-2	2.927E-2	1.556E+1
-6.971E-2	3.251E-2	1.554E+1
-7.457E-2	4.549E-2	1.549E+1
-7.133E-2	3.251E-2	1.544E+1
-6.971E-2	4.224E-2	1.548E+1
-7.295E-2	2.927E-2	1.535E+1
-7.295E-2	2.602E-2	1.546E+1
-7.295E-2	3.576E-2	1.548E+1
-7.295E-2	3.576E-2	1.543E+1
-7.295E-2	3.900E-2	1.548E+1
-7.133E-2	3.576E-2	1.544E+1
-7.133E-2	3.576E-2	1.553E+1
-7.133E-2	3.251E-2	1.558E+1
-7.133E-2	3.900E-2	1.550E+1
-7.295E-2	3.900E-2	1.551E+1
-6.971E-2	3.900E-2	1.544E+1
-7.133E-2	3.251E-2	1.566E+1
-7.295E-2	3.251E-2	1.555E+1
-7.457E-2	2.927E-2	1.543E+1
-6.971E-2	2.927E-2	1.549E+1
-6.971E-2	3.900E-2	1.543E+1
-7.133E-2	3.251E-2	1.543E+1
-7.457E-2	3.576E-2	1.555E+1
-7.295E-2	3.576E-2	1.528E+1
-6.809E-2	3.251E-2	1.544E+1
-7.133E-2	3.251E-2	1.547E+1
-7.457E-2	3.900E-2	1.538E+1
-7.133E-2	3.251E-2	1.552E+1
-6.971E-2	2.602E-2	1.537E+1
-7.295E-2	3.900E-2	1.538E+1
-7.457E-2	3.576E-2	1.557E+1
-6.809E-2	3.576E-2	1.551E+1
-6.971E-2	3.251E-2	1.544E+1
-7.457E-2	3.900E-2	1.534E+1
-7.620E-2	3.251E-2	1.537E+1
-6.971E-2	3.251E-2	1.536E+1
-6.809E-2	3.251E-2	1.546E+1
-7.133E-2	4.224E-2	1.552E+1
-7.620E-2	4.224E-2	1.544E+1
-7.133E-2	3.900E-2	1.555E+1
-7.133E-2	2.927E-2	1.555E+1
-7.133E-2	3.900E-2	1.565E+1
-7.620E-2	3.900E-2	1.555E+1
-7.295E-2	4.224E-2	1.540E+1
-6.971E-2	4.224E-2	1.559E+1
-7.295E-2	3.576E-2	1.544E+1
-7.620E-2	4.224E-2	1.561E+1
-6.809E-2	3.251E-2	1.555E+1
-6.809E-2	3.576E-2	1.558E+1
-7.295E-2	3.251E-2	1.549E+1
-7.457E-2	3.576E-2	1.541E+1
-6.971E-2	3.576E-2	1.559E+1
-7.133E-2	4.224E-2	1.561E+1
-7.295E-2	3.251E-2	1.562E+1
-7.457E-2	3.900E-2	1.537E+1
-6.971E-2	3.251E-2	1.531E+1
-6.646E-2	2.602E-2	1.548E+1
-7.620E-2	3.900E-2	1.562E+1
-7.620E-2	3.251E-2	1.567E+1
-7.295E-2	3.251E-2	1.535E+1
-7.133E-2	3.251E-2	1.537E+1
-6.971E-2	2.602E-2	1.563E+1
-7.457E-2	4.549E-2	1.550E+1
-7.133E-2	3.251E-2	1.541E+1
-6.646E-2	3.576E-2	1.541E+1
-7.133E-2	3.576E-2	1.546E+1
-7.620E-2	3.251E-2	1.555E+1
-6.971E-2	3.576E-2	1.549E+1
-6.809E-2	3.900E-2	1.554E+1
-7.133E-2	3.251E-2	1.549E+1
-7.457E-2	3.576E-2	1.570E+1
-6.809E-2	3.576E-2	1.550E+1
-6.809E-2	4.224E-2	1.542E+1
-7.133E-2	3.900E-2	1.573E+1
-7.457E-2	3.900E-2	1.548E+1
-6.971E-2	2.927E-2	1.560E+1
-6.809E-2	4.224E-2	1.554E+1
-7.457E-2	3.576E-2	1.555E+1
-7.295E-2	4.224E-2	1.533E+1
-7.133E-2	3.251E-2	1.546E+1
-6.971E-2	4.224E-2	1.536E+1
-7.620E-2	3.251E-2	1.544E+1
-7.295E-2	3.900E-2	1.550E+1
-7.133E-2	3.576E-2	1.549E+1
-6.971E-2	3.900E-2	1.546E+1
-7.295E-2	3.900E-2	1.550E+1
-7.295E-2	3.576E-2	1.548E+1
-6.971E-2	3.900E-2	1.546E+1
-6.971E-2	4.224E-2	1.554E+1
-7.295E-2	3.251E-2	1.535E+1
-7.457E-2	3.900E-2	1.553E+1
-6.809E-2	2.927E-2	1.542E+1
-6.809E-2	4.224E-2	1.553E+1
-6.971E-2	4.549E-2	1.538E+1
-7.133E-2	4.224E-2	1.544E+1
-7.295E-2	3.576E-2	1.545E+1
-7.133E-2	4.224E-2	1.547E+1
-7.295E-2	3.251E-2	1.549E+1
-7.457E-2	3.900E-2	1.527E+1
-7.133E-2	3.900E-2	1.545E+1
-6.809E-2	3.900E-2	1.544E+1
-7.782E-2	3.251E-2	1.552E+1
-7.295E-2	4.224E-2	1.541E+1
-7.133E-2	3.576E-2	1.540E+1
-6.646E-2	3.576E-2	1.558E+1
-7.133E-2	4.224E-2	1.549E+1
-7.295E-2	3.900E-2	1.550E+1
-7.295E-2	3.900E-2	1.548E+1
-6.971E-2	3.251E-2	1.559E+1
-7.457E-2	3.900E-2	1.558E+1
-7.133E-2	3.900E-2	1.569E+1
-7.133E-2	3.576E-2	1.532E+1
-7.133E-2	2.602E-2	1.552E+1
-7.133E-2	3.576E-2	1.543E+1
-7.295E-2	3.900E-2	1.550E+1
-7.133E-2	3.900E-2	1.531E+1
-6.809E-2	3.900E-2	1.543E+1
-7.133E-2	3.900E-2	1.541E+1
-7.457E-2	2.927E-2	1.554E+1
-6.971E-2	3.576E-2	1.552E+1
-6.809E-2	4.224E-2	1.539E+1
-7.457E-2	3.251E-2	1.536E+1
-7.133E-2	4.224E-2	1.555E+1
-7.295E-2	3.251E-2	1.548E+1
-6.971E-2	4.224E-2	1.553E+1
-7.457E-2	3.576E-2	1.550E+1
-7.133E-2	4.224E-2	1.558E+1
-7.133E-2	3.900E-2	1.546E+1
-6.646E-2	3.576E-2	1.560E+1
-7.620E-2	3.900E-2	1.551E+1
-7.133E-2	3.900E-2	1.546E+1
-7.133E-2	3.576E-2	1.552E+1
-6.809E-2	3.576E-2	1.534E+1
-7.457E-2	3.900E-2	1.550E+1
-6.971E-2	3.900E-2	1.537E+1
-7.295E-2	3.900E-2	1.534E+1
-7.133E-2	3.900E-2	1.548E+1
-7.620E-2	4.549E-2	1.535E+1
-7.457E-2	4.224E-2	1.559E+1
-6.971E-2	2.602E-2	1.530E+1
-6.809E-2	3.576E-2	1.549E+1
-7.295E-2	3.900E-2	1.564E+1
-7.133E-2	4.549E-2	1.556E+1
-6.971E-2	3.900E-2	1.546E+1
-6.971E-2	3.251E-2	1.552E+1
-7.295E-2	3.576E-2	1.567E+1
-7.295E-2	3.576E-2	1.555E+1
-6.971E-2	3.900E-2	1.555E+1
-6.971E-2	2.602E-2	1.546E+1
-7.457E-2	3.576E-2	1.529E+1
-7.457E-2	3.576E-2	1.552E+1
-6.809E-2	3.576E-2	1.553E+1
-6.971E-2	3.576E-2	1.563E+1
-7.457E-2	3.900E-2	1.564E+1
-7.295E-2	3.900E-2	1.561E+1
-7.295E-2	3.576E-2	1.556E+1
-6.971E-2	3.576E-2	1.540E+1
-7.457E-2	3.576E-2	1.538E+1
-7.133E-2	3.576E-2	1.558E+1
-6.809E-2	4.549E-2	1.551E+1
-7.133E-2	2.602E-2	1.556E+1
-7.620E-2	3.251E-2	1.549E+1
-7.295E-2	4.224E-2	1.550E+1
-7.133E-2	4.224E-2	1.546E+1
-6.971E-2	3.251E-2	1.537E+1
-6.971E-2	3.251E-2	1.543E+1
-7.457E-2	3.251E-2	1.547E+1
-6.971E-2	3.576E-2	1.536E+1
-7.133E-2	3.576E-2	1.545E+1
-7.133E-2	3.251E-2	1.547E+1
-7.133E-2	3.576E-2	1.547E+1
-6.971E-2	3.576E-2	1.548E+1
-7.133E-2	2.602E-2	1.543E+1
-7.295E-2	3.576E-2	1.553E+1
-7.133E-2	4.224E-2	1.559E+1
-7.133E-2	3.900E-2	1.546E+1
-7.133E-2	3.576E-2	1.557E+1
-7.133E-2	3.251E-2	1.561E+1
-7.457E-2	4.224E-2	1.547E+1
-6.809E-2	3.576E-2	1.548E+1
-7.133E-2	3.576E-2	1.539E+1
-6.971E-2	2.602E-2	1.552E+1
-7.295E-2	3.251E-2	1.559E+1
-6.809E-2	4.224E-2	1.561E+1
-6.971E-2	3.251E-2	1.553E+1
-7.133E-2	3.576E-2	1.547E+1
-7.457E-2	4.224E-2	1.548E+1
-6.809E-2	3.576E-2	1.534E+1
-6.971E-2	3.576E-2	1.548E+1
-7.295E-2	3.900E-2	1.548E+1
-7.295E-2	3.900E-2	1.556E+1
-7.133E-2	3.900E-2	1.541E+1
-7.133E-2	3.251E-2	1.553E+1
-7.295E-2	2.602E-2	1.549E+1
-7.457E-2	4.224E-2	1.565E+1
-6.971E-2	4.549E-2	1.537E+1
-7.295E-2	3.251E-2	1.552E+1
-7.133E-2	2.927E-2	1.541E+1
-7.295E-2	3.251E-2	1.564E+1
-6.809E-2	3.900E-2	1.556E+1
-7.133E-2	3.251E-2	1.558E+1
-7.457E-2	3.900E-2	1.547E+1
-7.295E-2	3.900E-2	1.555E+1
-6.809E-2	3.900E-2	1.553E+1
-6.971E-2	3.251E-2	1.563E+1
-7.295E-2	3.576E-2	1.541E+1
-7.133E-2	3.576E-2	1.562E+1
-6.971E-2	3.576E-2	1.550E+1
-7.295E-2	2.602E-2	1.540E+1
-7.295E-2	3.251E-2	1.559E+1
-7.295E-2	3.251E-2	1.536E+1
-7.133E-2	3.900E-2	1.540E+1
-6.971E-2	3.900E-2	1.555E+1
-7.133E-2	3.251E-2	1.544E+1
-7.295E-2	3.576E-2	1.561E+1
-7.295E-2	3.900E-2	1.557E+1
-7.133E-2	3.251E-2	1.560E+1
-7.295E-2	3.576E-2	1.555E+1
-7.295E-2	3.251E-2	1.534E+1
-6.809E-2	3.576E-2	1.562E+1
-6.809E-2	2.602E-2	1.556E+1
-7.457E-2	3.251E-2	1.536E+1
-7.295E-2	3.900E-2	1.553E+1
-6.809E-2	3.576E-2	1.547E+1
-6.971E-2	2.927E-2	1.555E+1
-7.457E-2	3.251E-2	1.546E+1
-7.295E-2	3.251E-2	1.566E+1
-7.133E-2	3.900E-2	1.557E+1
-6.971E-2	3.576E-2	1.562E+1
-7.295E-2	3.251E-2	1.552E+1
-7.295E-2	3.900E-2	1.537E+1
-6.971E-2	3.251E-2	1.544E+1
-7.133E-2	3.900E-2	1.555E+1
-7.295E-2	3.251E-2	1.552E+1
-7.295E-2	3.900E-2	1.545E+1
-6.809E-2	3.576E-2	1.541E+1
-6.971E-2	4.549E-2	1.556E+1
-7.295E-2	3.576E-2	1.542E+1
-7.620E-2	3.576E-2	1.559E+1
-6.809E-2	3.900E-2	1.540E+1
-6.809E-2	2.602E-2	1.550E+1
-7.133E-2	3.576E-2	1.545E+1
-7.457E-2	3.251E-2	1.550E+1
-6.809E-2	3.576E-2	1.540E+1
-6.809E-2	3.576E-2	1.550E+1
-7.295E-2	3.900E-2	1.555E+1
-7.133E-2	4.549E-2	1.555E+1
-6.971E-2	3.900E-2	1.553E+1
-7.133E-2	3.251E-2	1.542E+1
-7.133E-2	3.900E-2	1.548E+1
-7.457E-2	2.927E-2	1.559E+1
-6.809E-2	3.900E-2	1.555E+1
-7.133E-2	4.224E-2	1.545E+1
-7.133E-2	4.224E-2	1.547E+1
-7.457E-2	4.224E-2	1.557E+1
-6.971E-2	4.224E-2	1.554E+1
-6.809E-2	4.224E-2	1.552E+1
-7.295E-2	3.900E-2	1.559E+1
-7.295E-2	3.900E-2	1.542E+1
-6.971E-2	3.576E-2	1.539E+1
-7.133E-2	4.549E-2	1.543E+1
-7.133E-2	4.549E-2	1.541E+1
-7.133E-2	3.251E-2	1.550E+1
-6.646E-2	3.576E-2	1.554E+1
-6.971E-2	3.900E-2	1.528E+1
-7.133E-2	4.224E-2	1.556E+1
-7.133E-2	3.576E-2	1.566E+1
-6.809E-2	3.900E-2	1.557E+1
-6.971E-2	4.224E-2	1.545E+1
-7.457E-2	3.576E-2	1.548E+1
-7.295E-2	3.900E-2	1.548E+1
-6.971E-2	3.576E-2	1.538E+1
-6.484E-2	4.224E-2	1.540E+1
-7.457E-2	3.576E-2	1.563E+1
-7.295E-2	3.576E-2	1.550E+1
-6.971E-2	3.251E-2	1.537E+1
-6.646E-2	3.576E-2	1.551E+1
-7.457E-2	3.251E-2	1.544E+1
-6.971E-2	3.251E-2	1.536E+1
-6.646E-2	3.900E-2	1.559E+1
-6.809E-2	3.576E-2	1.541E+1
-6.971E-2	3.900E-2	1.559E+1
-7.133E-2	4.224E-2	1.536E+1
-6.809E-2	4.224E-2	1.536E+1
-6.646E-2	3.576E-2	1.542E+1
-7.457E-2	3.251E-2	1.551E+1
-6.971E-2	3.900E-2	1.529E+1
-6.971E-2	5.522E-2	1.543E+1
-6.971E-2	3.251E-2	1.549E+1
-7.620E-2	3.576E-2	1.545E+1
-7.133E-2	4.549E-2	1.539E+1
-7.295E-2	3.576E-2	1.549E+1
-6.646E-2	3.251E-2	1.554E+1
-7.133E-2	4.224E-2	1.545E+1
-6.971E-2	3.900E-2	1.554E+1
-6.809E-2	3.900E-2	1.537E+1
-6.646E-2	2.927E-2	1.552E+1
-7.457E-2	3.576E-2	1.566E+1
-7.133E-2	3.900E-2	1.547E+1
-7.295E-2	3.576E-2	1.555E+1
-6.809E-2	3.900E-2	1.537E+1
-7.295E-2	4.224E-2	1.544E+1
-7.457E-2	3.900E-2	1.539E+1
-6.971E-2	3.900E-2	1.557E+1
-6.971E-2	2.927E-2	1.542E+1
-7.620E-2	4.549E-2	1.542E+1
-7.133E-2	3.576E-2	1.542E+1
-6.646E-2	3.251E-2	1.559E+1
-6.646E-2	3.576E-2	1.547E+1
-7.295E-2	3.576E-2	1.549E+1
-7.133E-2	3.900E-2	1.529E+1
-7.133E-2	4.224E-2	1.545E+1
-6.646E-2	4.224E-2	1.554E+1
-6.971E-2	3.251E-2	1.552E+1
-7.620E-2	2.927E-2	1.565E+1
-6.809E-2	4.549E-2	1.538E+1
-6.809E-2	2.927E-2	1.540E+1
-7.620E-2	4.549E-2	1.552E+1
-7.133E-2	3.251E-2	1.551E+1
-7.133E-2	3.576E-2	1.551E+1
-6.971E-2	3.251E-2	1.535E+1
-7.457E-2	3.576E-2	1.557E+1
-7.133E-2	4.224E-2	1.552E+1
-6.971E-2	3.900E-2	1.545E+1
-6.809E-2	4.224E-2	1.553E+1
-7.457E-2	4.224E-2	1.563E+1
-7.295E-2	3.900E-2	1.555E+1
-6.971E-2	4.224E-2	1.562E+1
-6.971E-2	3.576E-2	1.524E+1
-7.295E-2	3.251E-2	1.549E+1
-7.133E-2	3.900E-2	1.541E+1
-6.484E-2	3.900E-2	1.546E+1
-6.971E-2	3.576E-2	1.534E+1
-7.133E-2	3.900E-2	1.554E+1
-7.295E-2	3.900E-2	1.553E+1
-6.971E-2	3.251E-2	1.551E+1
-6.971E-2	3.576E-2	1.556E+1
-7.620E-2	4.224E-2	1.546E+1
-7.295E-2	4.224E-2	1.557E+1
-6.971E-2	3.251E-2	1.553E+1
-6.646E-2	3.576E-2	1.551E+1
-7.457E-2	3.251E-2	1.547E+1
-7.457E-2	3.900E-2	1.546E+1
-6.484E-2	4.224E-2	1.557E+1
-6.971E-2	2.927E-2	1.552E+1
-7.295E-2	3.576E-2	1.546E+1
-7.295E-2	3.576E-2	1.554E+1
-6.646E-2	4.549E-2	1.550E+1
-7.295E-2	3.251E-2	1.552E+1
-7.295E-2	3.900E-2	1.541E+1
-7.457E-2	2.927E-2	1.544E+1
-6.809E-2	4.224E-2	1.553E+1
-7.295E-2	2.602E-2	1.563E+1
-7.457E-2	3.900E-2	1.571E+1
-7.133E-2	3.576E-2	1.552E+1
-6.646E-2	3.576E-2	1.555E+1
-7.133E-2	4.224E-2	1.544E+1
-7.457E-2	2.927E-2	1.544E+1
-7.133E-2	3.576E-2	1.543E+1
-6.809E-2	3.576E-2	1.547E+1
-6.809E-2	3.576E-2	1.539E+1
-6.971E-2	4.224E-2	1.548E+1
-7.133E-2	3.900E-2	1.565E+1
-6.809E-2	3.251E-2	1.551E+1
-6.809E-2	3.576E-2	1.544E+1
-6.971E-2	3.251E-2	1.553E+1
-7.295E-2	3.576E-2	1.533E+1
-6.809E-2	4.224E-2	1.540E+1
-6.809E-2	2.927E-2	1.548E+1
-7.133E-2	2.278E-2	1.546E+1
-7.133E-2	3.900E-2	1.549E+1
-6.809E-2	3.251E-2	1.554E+1
-6.809E-2	3.576E-2	1.545E+1
-7.295E-2	3.576E-2	1.548E+1
-7.295E-2	3.251E-2	1.547E+1
-7.133E-2	3.900E-2	1.540E+1
-7.295E-2	3.251E-2	1.548E+1
-7.295E-2	3.900E-2	1.523E+1
-7.133E-2	3.576E-2	1.535E+1
-6.809E-2	3.251E-2	1.551E+1
-6.971E-2	2.927E-2	1.555E+1
-7.133E-2	4.224E-2	1.538E+1
-6.971E-2	3.576E-2	1.555E+1
-6.809E-2	3.251E-2	1.542E+1
-6.971E-2	3.900E-2	1.549E+1
-7.133E-2	3.576E-2	1.552E+1
-7.133E-2	3.576E-2	1.546E+1
-6.646E-2	3.576E-2	1.557E+1
-7.133E-2	4.224E-2	1.550E+1
-7.133E-2	3.576E-2	1.540E+1
-7.133E-2	3.900E-2	1.546E+1
-6.809E-2	3.900E-2	1.543E+1
-7.133E-2	3.251E-2	1.553E+1
-7.295E-2	3.251E-2	1.532E+1
-7.457E-2	3.251E-2	1.523E+1
-6.809E-2	3.900E-2	1.554E+1
-7.133E-2	3.576E-2	1.560E+1
-7.133E-2	3.251E-2	1.546E+1
-7.295E-2	3.900E-2	1.549E+1
-6.971E-2	3.251E-2	1.541E+1
-7.133E-2	3.576E-2	1.550E+1
-7.295E-2	3.576E-2	1.552E+1
-7.133E-2	3.900E-2	1.562E+1
-6.809E-2	3.251E-2	1.542E+1
-6.809E-2	3.251E-2	1.559E+1
-7.295E-2	3.251E-2	1.556E+1
-7.295E-2	3.251E-2	1.549E+1
-6.646E-2	3.251E-2	1.546E+1
-7.133E-2	4.224E-2	1.547E+1
-7.133E-2	3.251E-2	1.560E+1
-7.133E-2	3.576E-2	1.555E+1
-6.971E-2	2.927E-2	1.557E+1
-6.971E-2	2.927E-2	1.538E+1
-7.133E-2	3.900E-2	1.566E+1
-7.457E-2	3.251E-2	1.548E+1
-6.809E-2	3.251E-2	1.547E+1
-6.809E-2	2.602E-2	1.555E+1
-7.295E-2	2.927E-2	1.543E+1
-7.620E-2	4.224E-2	1.542E+1
-6.646E-2	3.251E-2	1.548E+1
-6.971E-2	3.576E-2	1.558E+1
-7.457E-2	3.251E-2	1.550E+1
-7.295E-2	3.251E-2	1.550E+1
-6.809E-2	3.576E-2	1.544E+1
-6.971E-2	3.576E-2	1.561E+1
-7.133E-2	2.927E-2	1.525E+1
-7.133E-2	3.576E-2	1.538E+1
-6.809E-2	3.251E-2	1.545E+1
-7.133E-2	3.900E-2	1.543E+1
-7.295E-2	3.576E-2	1.556E+1
-7.295E-2	3.576E-2	1.539E+1
-6.971E-2	3.251E-2	1.552E+1
-7.133E-2	3.900E-2	1.553E+1
-7.620E-2	3.900E-2	1.550E+1
-7.620E-2	3.251E-2	1.562E+1
-6.646E-2	3.576E-2	1.550E+1
-6.971E-2	3.900E-2	1.555E+1
-7.295E-2	4.224E-2	1.553E+1
-7.782E-2	3.900E-2	1.554E+1
-6.971E-2	3.900E-2	1.554E+1
-7.133E-2	3.251E-2	1.544E+1
-7.457E-2	3.900E-2	1.552E+1
-7.295E-2	3.576E-2	1.536E+1
-6.646E-2	3.251E-2	1.554E+1
-7.133E-2	3.251E-2	1.539E+1
-7.457E-2	3.251E-2	1.542E+1
-7.295E-2	3.576E-2	1.556E+1
-6.971E-2	3.251E-2	1.541E+1
-6.971E-2	3.576E-2	1.538E+1
-7.295E-2	3.576E-2	1.547E+1
-7.133E-2	3.900E-2	1.531E+1
-7.133E-2	3.576E-2	1.537E+1
-7.133E-2	3.251E-2	1.547E+1
-7.133E-2	4.224E-2	1.552E+1
-7.295E-2	3.251E-2	1.549E+1
-6.809E-2	3.251E-2	1.547E+1
-7.133E-2	3.576E-2	1.549E+1
-7.457E-2	3.900E-2	1.552E+1
-7.295E-2	3.900E-2	1.545E+1
-6.809E-2	4.873E-2	1.561E+1
-6.971E-2	3.576E-2	1.563E+1
-7.295E-2	4.224E-2	1.552E+1
-7.457E-2	3.576E-2	1.555E+1
-6.646E-2	3.900E-2	1.552E+1
-6.971E-2	3.900E-2	1.547E+1
-7.295E-2	3.900E-2	1.560E+1
-6.971E-2	3.900E-2	1.547E+1
-6.971E-2	3.576E-2	1.551E+1
-6.809E-2	2.602E-2	1.536E+1
-7.457E-2	3.576E-2	1.556E+1
-6.971E-2	3.576E-2	1.531E+1
-6.809E-2	2.602E-2	1.541E+1
-7.295E-2	3.576E-2	1.545E+1
-7.133E-2	3.576E-2	1.545E+1
-6.971E-2	3.251E-2	1.538E+1
-7.295E-2	3.900E-2	1.550E+1
-6.646E-2	4.224E-2	1.568E+1
-7.295E-2	3.251E-2	1.549E+1
-6.971E-2	4.224E-2	1.559E+1
-7.133E-2	3.251E-2	1.557E+1
-6.971E-2	3.576E-2	1.549E+1
-7.295E-2	4.224E-2	1.542E+1
-7.295E-2	3.251E-2	1.558E+1
-6.971E-2	2.602E-2	1.547E+1
-7.133E-2	3.251E-2	1.532E+1
-7.295E-2	3.576E-2	1.541E+1
-7.457E-2	3.251E-2	1.547E+1
-6.971E-2	3.900E-2	1.550E+1
-6.809E-2	2.927E-2	1.540E+1
-7.295E-2	3.251E-2	1.536E+1
-7.133E-2	3.251E-2	1.554E+1
-6.971E-2	2.927E-2	1.545E+1
-6.971E-2	3.576E-2	1.549E+1
-7.457E-2	3.576E-2	1.518E+1
-6.971E-2	3.900E-2	1.542E+1
-6.809E-2	4.549E-2	1.562E+1
-6.971E-2	2.602E-2	1.545E+1
-7.620E-2	3.576E-2	1.558E+1
-7.295E-2	3.900E-2	1.548E+1
-6.971E-2	3.251E-2	1.565E+1
-7.133E-2	3.576E-2	1.540E+1
-7.620E-2	3.251E-2	1.551E+1
-7.133E-2	2.927E-2	1.554E+1
-7.295E-2	3.576E-2	1.567E+1
-7.133E-2	2.602E-2	1.536E+1
-7.133E-2	4.873E-2	1.558E+1
-7.295E-2	3.576E-2	1.551E+1
-6.971E-2	4.549E-2	1.553E+1
-6.971E-2	3.251E-2	1.542E+1
-7.457E-2	4.224E-2	1.554E+1
-7.133E-2	4.549E-2	1.547E+1
-7.133E-2	3.576E-2	1.552E+1
-7.133E-2	4.224E-2	1.548E+1
-7.295E-2	3.576E-2	1.561E+1
-7.133E-2	3.576E-2	1.554E+1
-6.646E-2	3.900E-2	1.542E+1
-7.133E-2	3.576E-2	1.542E+1
-7.295E-2	3.251E-2	1.553E+1
-7.295E-2	2.602E-2	1.554E+1
-7.133E-2	3.900E-2	1.541E+1
-6.809E-2	3.576E-2	1.563E+1
-7.295E-2	3.576E-2	1.539E+1
-7.295E-2	3.576E-2	1.553E+1
-7.133E-2	3.900E-2	1.548E+1
-6.971E-2	2.927E-2	1.540E+1
-7.295E-2	3.251E-2	1.555E+1
-7.457E-2	3.251E-2	1.543E+1
-6.971E-2	3.576E-2	1.543E+1
-7.133E-2	2.602E-2	1.543E+1
-7.620E-2	4.549E-2	1.563E+1
-7.133E-2	3.576E-2	1.551E+1
-6.646E-2	3.251E-2	1.556E+1
-7.133E-2	3.900E-2	1.537E+1
-7.295E-2	3.251E-2	1.558E+1
-7.295E-2	2.927E-2	1.551E+1
-6.646E-2	3.576E-2	1.561E+1
-6.971E-2	3.900E-2	1.553E+1
-7.620E-2	3.576E-2	1.547E+1
-7.295E-2	4.224E-2	1.543E+1
-6.971E-2	3.900E-2	1.548E+1
-7.295E-2	3.251E-2	1.546E+1
-7.133E-2	3.576E-2	1.552E+1
-7.620E-2	4.224E-2	1.545E+1
-6.809E-2	3.251E-2	1.552E+1
-7.457E-2	2.602E-2	1.538E+1
-7.457E-2	3.251E-2	1.543E+1
-7.133E-2	2.927E-2	1.549E+1
-6.646E-2	3.576E-2	1.540E+1
-6.971E-2	2.602E-2	1.567E+1
-7.457E-2	3.576E-2	1.551E+1
-7.133E-2	3.576E-2	1.559E+1
-6.809E-2	3.900E-2	1.544E+1
-7.295E-2	3.251E-2	1.543E+1
-7.133E-2	3.251E-2	1.543E+1
-7.295E-2	2.602E-2	1.542E+1
-6.809E-2	4.224E-2	1.549E+1
-7.295E-2	3.251E-2	1.551E+1
-7.457E-2	4.549E-2	1.537E+1
-7.620E-2	3.576E-2	1.539E+1
-6.809E-2	3.900E-2	1.548E+1
-6.971E-2	2.927E-2	1.555E+1
-7.133E-2	3.576E-2	1.544E+1
-7.295E-2	3.900E-2	1.543E+1
-6.646E-2	3.576E-2	1.562E+1
-6.971E-2	3.576E-2	1.538E+1
-7.295E-2	3.576E-2	1.522E+1
-6.971E-2	3.900E-2	1.538E+1
-7.133E-2	3.576E-2	1.552E+1
-6.971E-2	3.251E-2	1.539E+1
-7.295E-2	2.927E-2	1.540E+1
-7.457E-2	3.900E-2	1.542E+1
-6.809E-2	3.576E-2	1.550E+1
-7.133E-2	3.576E-2	1.553E+1
-7.620E-2	3.251E-2	1.542E+1
-7.782E-2	2.927E-2	1.553E+1
-6.971E-2	3.251E-2	1.534E+1
-6.971E-2	3.251E-2	1.541E+1
-7.620E-2	3.251E-2	1.546E+1
-7.620E-2	3.576E-2	1.544E+1
-6.809E-2	3.251E-2	1.567E+1
-6.971E-2	3.900E-2	1.522E+1
-7.457E-2	3.251E-2	1.548E+1
-7.620E-2	3.900E-2	1.539E+1
-6.809E-2	3.900E-2	1.540E+1
-7.133E-2	3.576E-2	1.543E+1
-7.295E-2	4.224E-2	1.530E+1
-6.809E-2	3.251E-2	1.550E+1
-6.484E-2	2.927E-2	1.543E+1
-7.133E-2	4.549E-2	1.555E+1
-7.295E-2	3.576E-2	1.540E+1
-7.620E-2	3.251E-2	1.537E+1
-6.971E-2	3.576E-2	1.547E+1
-7.133E-2	3.251E-2	1.539E+1
-7.295E-2	4.873E-2	1.550E+1
-7.133E-2	3.576E-2	1.548E+1
-6.809E-2	3.576E-2	1.548E+1
-7.133E-2	4.224E-2	1.539E+1
-7.457E-2	3.576E-2	1.543E+1
-7.295E-2	3.576E-2	1.554E+1
-6.809E-2	3.576E-2	1.549E+1
-6.971E-2	3.251E-2	1.562E+1
-7.133E-2	4.224E-2	1.555E+1
-7.295E-2	3.900E-2	1.543E+1
-6.646E-2	3.251E-2	1.556E+1
-7.133E-2	2.927E-2	1.544E+1
-7.457E-2	3.900E-2	1.542E+1
-7.295E-2	3.251E-2	1.553E+1
-6.809E-2	2.927E-2	1.535E+1
-6.809E-2	2.602E-2	1.521E+1
-7.133E-2	3.576E-2	1.561E+1
-7.457E-2	3.900E-2	1.560E+1
-6.809E-2	3.900E-2	1.556E+1
-7.133E-2	3.576E-2	1.555E+1
-7.295E-2	3.576E-2	1.547E+1
-7.457E-2	4.873E-2	1.550E+1
-6.971E-2	4.224E-2	1.535E+1
-6.971E-2	3.900E-2	1.555E+1
-7.133E-2	4.549E-2	1.541E+1
-7.133E-2	3.251E-2	1.539E+1
-6.646E-2	4.224E-2	1.543E+1
-7.133E-2	4.549E-2	1.548E+1
-7.295E-2	2.602E-2	1.544E+1
-6.971E-2	3.900E-2	1.547E+1
-6.484E-2	2.927E-2	1.540E+1
-6.809E-2	3.576E-2	1.557E+1
-7.457E-2	3.251E-2	1.554E+1
-7.457E-2	3.251E-2	1.560E+1
-6.809E-2	3.900E-2	1.558E+1
-7.133E-2	4.224E-2	1.553E+1
-7.295E-2	3.576E-2	1.550E+1
-7.295E-2	4.224E-2	1.531E+1
-6.809E-2	4.224E-2	1.550E+1
-6.971E-2	3.900E-2	1.562E+1
-7.133E-2	3.251E-2	1.543E+1
-6.971E-2	3.900E-2	1.545E+1
-6.809E-2	3.576E-2	1.553E+1
-7.295E-2	3.900E-2	1.550E+1
-7.295E-2	3.900E-2	1.551E+1
-7.295E-2	3.900E-2	1.534E+1
-6.971E-2	3.251E-2	1.543E+1
-7.295E-2	3.900E-2	1.558E+1
-7.133E-2	3.900E-2	1.543E+1
-7.133E-2	3.251E-2	1.550E+1
-6.809E-2	3.251E-2	1.550E+1
-6.809E-2	3.576E-2	1.539E+1
-7.133E-2	3.251E-2	1.548E+1
-7.133E-2	3.576E-2	1.553E+1
-6.646E-2	2.927E-2	1.545E+1
-7.295E-2	4.224E-2	1.544E+1
-7.457E-2	3.576E-2	1.542E+1
-6.971E-2	3.576E-2	1.552E+1
-6.971E-2	3.576E-2	1.567E+1
-6.971E-2	3.576E-2	1.554E+1
-7.457E-2	3.576E-2	1.550E+1
-7.295E-2	3.900E-2	1.555E+1
-6.484E-2	2.927E-2	1.530E+1
-6.971E-2	2.602E-2	1.549E+1
-7.295E-2	3.576E-2	1.544E+1
-7.133E-2	3.900E-2	1.544E+1
-6.971E-2	3.576E-2	1.547E+1
-6.809E-2	2.927E-2	1.527E+1
-7.457E-2	2.927E-2	1.547E+1
-6.971E-2	3.900E-2	1.551E+1
-6.971E-2	3.576E-2	1.558E+1
-6.971E-2	4.224E-2	1.552E+1
-7.620E-2	4.224E-2	1.547E+1
-6.971E-2	4.549E-2	1.559E+1
-6.971E-2	3.900E-2	1.562E+1
-6.809E-2	3.576E-2	1.532E+1
-7.457E-2	2.927E-2	1.555E+1
-7.457E-2	3.576E-2	1.552E+1
-6.809E-2	3.900E-2	1.536E+1
-6.971E-2	3.576E-2	1.544E+1
-7.620E-2	3.576E-2	1.545E+1
-6.809E-2	4.224E-2	1.553E+1
-7.133E-2	3.251E-2	1.548E+1
-6.971E-2	3.576E-2	1.536E+1
-7.295E-2	3.576E-2	1.554E+1
-7.295E-2	4.224E-2	1.555E+1
-7.133E-2	3.251E-2	1.560E+1
-6.809E-2	3.900E-2	1.536E+1
-7.295E-2	3.900E-2	1.546E+1
-7.295E-2	3.576E-2	1.549E+1
-6.971E-2	3.251E-2	1.558E+1
-6.809E-2	3.251E-2	1.561E+1
-7.457E-2	3.900E-2	1.540E+1
-6.809E-2	3.900E-2	1.550E+1
-6.809E-2	3.576E-2	1.543E+1
-7.133E-2	3.900E-2	1.546E+1
-7.295E-2	3.900E-2	1.546E+1
-7.133E-2	3.576E-2	1.550E+1
-6.809E-2	3.900E-2	1.556E+1
-6.971E-2	2.927E-2	1.545E+1
-7.457E-2	4.549E-2	1.541E+1
-7.133E-2	3.576E-2	1.562E+1
-7.133E-2	2.927E-2	1.522E+1
-6.809E-2	3.900E-2	1.543E+1
-7.457E-2	2.927E-2	1.553E+1
-6.971E-2	3.576E-2	1.540E+1
-6.971E-2	3.251E-2	1.555E+1
-7.133E-2	3.900E-2	1.547E+1
-7.457E-2	4.224E-2	1.546E+1
-7.133E-2	3.576E-2	1.547E+1
-6.971E-2	2.927E-2	1.543E+1
-7.295E-2	3.251E-2	1.527E+1
-7.782E-2	2.927E-2	1.551E+1
-7.457E-2	2.927E-2	1.546E+1
-6.971E-2	3.576E-2	1.539E+1
-7.133E-2	4.224E-2	1.552E+1
-7.620E-2	3.900E-2	1.545E+1
-6.971E-2	3.576E-2	1.552E+1
-6.809E-2	3.576E-2	1.557E+1
-6.971E-2	4.224E-2	1.541E+1
-7.295E-2	2.927E-2	1.555E+1
-7.133E-2	3.576E-2	1.542E+1
-7.133E-2	3.251E-2	1.555E+1
-7.133E-2	3.576E-2	1.540E+1
-7.295E-2	2.278E-2	1.550E+1
-7.133E-2	3.251E-2	1.566E+1
-6.809E-2	3.900E-2	1.551E+1
-7.295E-2	4.224E-2	1.546E+1
-7.620E-2	3.900E-2	1.554E+1
-7.133E-2	4.224E-2	1.540E+1
-6.809E-2	3.251E-2	1.544E+1
-6.971E-2	3.576E-2	1.532E+1
-7.295E-2	5.198E-2	1.556E+1
-6.971E-2	3.576E-2	1.541E+1
-6.646E-2	3.900E-2	1.549E+1
-6.971E-2	3.900E-2	1.557E+1
-7.133E-2	4.549E-2	1.568E+1
-7.295E-2	3.900E-2	1.533E+1
-6.809E-2	3.900E-2	1.551E+1
-7.133E-2	3.576E-2	1.561E+1
-6.971E-2	3.900E-2	1.558E+1
-7.295E-2	3.576E-2	1.539E+1
-6.646E-2	3.900E-2	1.544E+1
-6.809E-2	3.576E-2	1.535E+1
-7.133E-2	4.549E-2	1.570E+1
-6.809E-2	3.900E-2	1.555E+1
-6.809E-2	4.224E-2	1.523E+1
-6.971E-2	3.576E-2	1.540E+1
-7.295E-2	3.900E-2	1.544E+1
-7.133E-2	4.224E-2	1.543E+1
-6.646E-2	3.576E-2	1.541E+1
-7.133E-2	3.251E-2	1.549E+1
-7.295E-2	3.251E-2	1.550E+1
-7.295E-2	3.900E-2	1.543E+1
-6.971E-2	3.251E-2	1.548E+1
-7.133E-2	3.251E-2	1.551E+1
-7.295E-2	3.900E-2	1.556E+1
-7.133E-2	3.576E-2	1.554E+1
-6.646E-2	3.900E-2	1.549E+1
-7.133E-2	4.549E-2	1.544E+1
-7.295E-2	3.251E-2	1.543E+1
-7.295E-2	4.549E-2	1.560E+1
-6.971E-2	3.251E-2	1.555E+1
-6.971E-2	2.927E-2	1.542E+1
-7.133E-2	3.251E-2	1.536E+1
-6.971E-2	3.900E-2	1.551E+1
-6.809E-2	3.900E-2	1.555E+1
-6.971E-2	3.576E-2	1.559E+1
-7.295E-2	3.576E-2	1.550E+1
-7.133E-2	3.576E-2	1.553E+1
-7.133E-2	3.251E-2	1.546E+1
-6.971E-2	4.224E-2	1.555E+1
-7.133E-2	3.251E-2	1.545E+1
-6.971E-2	4.549E-2	1.551E+1
-6.971E-2	3.251E-2	1.546E+1
-7.457E-2	3.251E-2	1.553E+1
-7.295E-2	2.927E-2	1.549E+1
-6.809E-2	3.900E-2	1.522E+1
-7.133E-2	2.927E-2	1.537E+1
-6.971E-2	3.900E-2	1.542E+1
-7.133E-2	3.576E-2	1.553E+1
-7.133E-2	3.900E-2	1.540E+1
-6.809E-2	2.927E-2	1.548E+1
-6.809E-2	4.549E-2	1.539E+1
-7.457E-2	3.576E-2	1.551E+1
-7.295E-2	3.900E-2	1.543E+1
-6.322E-2	3.576E-2	1.553E+1
-6.971E-2	3.576E-2	1.559E+1
-7.457E-2	3.251E-2	1.551E+1
-7.133E-2	3.900E-2	1.549E+1
-6.484E-2	3.251E-2	1.546E+1
-7.133E-2	3.576E-2	1.549E+1
-7.133E-2	3.900E-2	1.544E+1
-7.133E-2	3.576E-2	1.545E+1
-6.484E-2	3.900E-2	1.562E+1
-7.295E-2	3.900E-2	1.546E+1
-7.295E-2	3.251E-2	1.549E+1
-7.133E-2	3.900E-2	1.548E+1
-6.646E-2	3.900E-2	1.560E+1
-7.457E-2	3.900E-2	1.552E+1
-7.457E-2	4.224E-2	1.556E+1
-7.133E-2	3.251E-2	1.538E+1
-7.133E-2	3.576E-2	1.549E+1
-6.971E-2	3.251E-2	1.535E+1
-7.133E-2	3.576E-2	1.534E+1
-6.971E-2	3.576E-2	1.535E+1
-6.646E-2	4.224E-2	1.548E+1
-7.295E-2	3.576E-2	1.545E+1
-6.809E-2	3.251E-2	1.540E+1
-7.133E-2	3.576E-2	1.549E+1
-6.646E-2	3.251E-2	1.547E+1
-6.646E-2	4.549E-2	1.539E+1
-6.971E-2	3.251E-2	1.546E+1
-7.133E-2	3.251E-2	1.547E+1
-6.809E-2	3.900E-2	1.542E+1
-7.133E-2	3.900E-2	1.551E+1
-7.133E-2	3.251E-2	1.537E+1
-6.971E-2	3.900E-2	1.551E+1
-6.646E-2	2.927E-2	1.560E+1
-6.809E-2	3.900E-2	1.559E+1
-7.457E-2	3.576E-2	1.546E+1
-6.971E-2	3.251E-2	1.545E+1
-6.971E-2	3.900E-2	1.543E+1
-7.133E-2	4.224E-2	1.538E+1
-7.295E-2	3.251E-2	1.557E+1
-7.295E-2	3.900E-2	1.541E+1
-6.809E-2	3.251E-2	1.536E+1
-7.133E-2	2.927E-2	1.549E+1
-6.971E-2	4.224E-2	1.543E+1
-7.133E-2	3.576E-2	1.558E+1
-6.809E-2	3.576E-2	1.550E+1
-6.971E-2	3.576E-2	1.540E+1
-7.620E-2	3.251E-2	1.545E+1
-6.809E-2	3.900E-2	1.551E+1
-6.809E-2	3.900E-2	1.556E+1
-6.809E-2	4.549E-2	1.545E+1
-7.295E-2	3.576E-2	1.561E+1
-6.971E-2	4.224E-2	1.539E+1
-6.971E-2	3.576E-2	1.550E+1
-6.971E-2	4.873E-2	1.572E+1
-7.133E-2	4.224E-2	1.544E+1
-6.971E-2	3.576E-2	1.545E+1
-6.971E-2	3.576E-2	1.541E+1
-6.971E-2	3.251E-2	1.543E+1
-7.133E-2	3.576E-2	1.550E+1
-6.971E-2	3.251E-2	1.539E+1
-6.971E-2	3.576E-2	1.554E+1
-6.971E-2	2.602E-2	1.539E+1
-6.971E-2	3.900E-2	1.546E+1
-7.133E-2	4.224E-2	1.549E+1
-6.971E-2	3.900E-2	1.538E+1
-6.971E-2	3.900E-2	1.548E+1
-7.295E-2	3.900E-2	1.550E+1
-6.971E-2	3.900E-2	1.566E+1
-6.971E-2	2.927E-2	1.544E+1
-7.133E-2	4.224E-2	1.534E+1
-7.457E-2	3.900E-2	1.553E+1
-7.133E-2	3.900E-2	1.542E+1
-6.971E-2	3.576E-2	1.557E+1
-6.809E-2	3.576E-2	1.544E+1
-7.133E-2	4.224E-2	1.537E+1
-6.646E-2	3.576E-2	1.539E+1
-6.809E-2	3.900E-2	1.547E+1
-6.646E-2	3.576E-2	1.543E+1
-7.457E-2	3.900E-2	1.555E+1
-6.971E-2	3.576E-2	1.564E+1
-7.295E-2	3.900E-2	1.556E+1
-7.133E-2	4.224E-2	1.535E+1
-7.620E-2	4.224E-2	1.563E+1
-7.133E-2	2.927E-2	1.544E+1
-6.809E-2	4.224E-2	1.547E+1
-6.971E-2	4.224E-2	1.552E+1
-7.295E-2	3.900E-2	1.530E+1
-6.484E-2	2.927E-2	1.562E+1
-6.971E-2	2.278E-2	1.546E+1
-6.809E-2	3.576E-2	1.557E+1
-7.620E-2	3.251E-2	1.544E+1
-6.809E-2	3.900E-2	1.551E+1
-6.971E-2	3.576E-2	1.532E+1
-6.809E-2	3.900E-2	1.543E+1
-7.295E-2	3.900E-2	1.549E+1
-6.809E-2	3.251E-2	1.539E+1
-6.646E-2	2.602E-2	1.536E+1
-6.809E-2	2.927E-2	1.529E+1
-7.295E-2	4.224E-2	1.548E+1
-6.971E-2	3.900E-2	1.553E+1
-6.809E-2	3.900E-2	1.552E+1
-6.809E-2	3.576E-2	1.547E+1
-7.457E-2	3.576E-2	1.556E+1
-6.971E-2	3.900E-2	1.555E+1
-6.971E-2	3.576E-2	1.539E+1
-6.971E-2	3.576E-2	1.543E+1
-7.295E-2	2.927E-2	1.543E+1
-7.133E-2	2.927E-2	1.550E+1
-6.809E-2	4.873E-2	1.546E+1
-6.809E-2	3.251E-2	1.543E+1
-7.133E-2	3.576E-2	1.555E+1
-7.133E-2	3.251E-2	1.555E+1
-6.646E-2	3.900E-2	1.549E+1
-6.809E-2	3.900E-2	1.552E+1
-7.295E-2	4.549E-2	1.544E+1
-6.971E-2	2.927E-2	1.553E+1
-7.133E-2	3.251E-2	1.542E+1
-7.133E-2	2.927E-2	1.547E+1
-7.457E-2	3.251E-2	1.563E+1
-7.133E-2	3.251E-2	1.538E+1
-6.646E-2	3.900E-2	1.558E+1
-6.971E-2	4.549E-2	1.542E+1
-7.295E-2	3.251E-2	1.550E+1
-6.971E-2	4.549E-2	1.540E+1
-6.809E-2	3.251E-2	1.545E+1
-7.133E-2	3.251E-2	1.556E+1
-7.457E-2	3.576E-2	1.548E+1
-7.133E-2	3.576E-2	1.535E+1
-6.646E-2	3.900E-2	1.549E+1
-7.133E-2	4.224E-2	1.534E+1
-6.971E-2	3.576E-2	1.553E+1
-6.971E-2	3.576E-2	1.560E+1
-6.646E-2	4.224E-2	1.546E+1
-7.295E-2	3.251E-2	1.557E+1
-7.133E-2	3.576E-2	1.565E+1
-6.971E-2	4.873E-2	1.556E+1
-6.646E-2	4.224E-2	1.552E+1
-6.971E-2	3.900E-2	1.544E+1
-6.809E-2	3.576E-2	1.546E+1
-6.971E-2	3.576E-2	1.542E+1
-6.646E-2	3.576E-2	1.558E+1
-6.809E-2	3.576E-2	1.551E+1
-7.295E-2	3.576E-2	1.548E+1
-7.295E-2	3.576E-2	1.537E+1
-6.646E-2	3.576E-2	1.547E+1
-6.971E-2	3.251E-2	1.536E+1
-6.971E-2	2.927E-2	1.546E+1
-6.971E-2	3.576E-2	1.554E+1
-6.971E-2	2.602E-2	1.540E+1
-7.133E-2	3.251E-2	1.536E+1
-7.295E-2	3.576E-2	1.538E+1
-7.133E-2	3.251E-2	1.552E+1
-6.809E-2	3.900E-2	1.539E+1
-6.971E-2	3.900E-2	1.555E+1
-7.133E-2	3.576E-2	1.554E+1
-6.809E-2	3.576E-2	1.539E+1
-6.809E-2	3.900E-2	1.556E+1
-7.133E-2	3.576E-2	1.558E+1
-7.133E-2	3.900E-2	1.546E+1
-6.809E-2	4.224E-2	1.557E+1
-6.971E-2	3.251E-2	1.549E+1
-7.133E-2	3.251E-2	1.542E+1
-6.971E-2	3.576E-2	1.554E+1
-6.971E-2	3.900E-2	1.557E+1
-6.484E-2	4.549E-2	1.562E+1
-7.295E-2	2.927E-2	1.549E+1
-7.133E-2	3.900E-2	1.547E+1
-7.133E-2	3.900E-2	1.545E+1
-6.646E-2	4.549E-2	1.553E+1
-7.295E-2	2.927E-2	1.552E+1
-6.971E-2	3.900E-2	1.564E+1
-6.809E-2	3.900E-2	1.539E+1
-6.971E-2	3.900E-2	1.556E+1
-7.133E-2	3.576E-2	1.548E+1
-7.295E-2	3.251E-2	1.523E+1
-7.133E-2	3.251E-2	1.541E+1
-6.646E-2	3.900E-2	1.543E+1
-6.971E-2	3.900E-2	1.556E+1
-7.295E-2	3.576E-2	1.549E+1
-6.971E-2	3.900E-2	1.547E+1
-6.646E-2	3.251E-2	1.550E+1
-7.295E-2	3.576E-2	1.560E+1
-7.295E-2	3.576E-2	1.549E+1
-7.133E-2	4.549E-2	1.550E+1
-6.484E-2	3.576E-2	1.553E+1
-6.971E-2	3.576E-2	1.553E+1
-7.457E-2	3.576E-2	1.547E+1
-6.971E-2	3.900E-2	1.550E+1
-6.646E-2	3.251E-2	1.537E+1
-7.295E-2	3.900E-2	1.548E+1
-7.133E-2	3.251E-2	1.543E+1
-7.133E-2	3.576E-2	1.549E+1
-6.646E-2	3.576E-2	1.547E+1
-6.971E-2	3.576E-2	1.557E+1
-7.133E-2	5.198E-2	1.544E+1
-6.971E-2	1.954E-2	1.538E+1
-6.484E-2	4.224E-2	1.543E+1
-7.133E-2	3.576E-2	1.549E+1
-6.971E-2	3.900E-2	1.556E+1
-6.971E-2	3.900E-2	1.551E+1
-6.484E-2	3.576E-2	1.565E+1
-6.971E-2	2.927E-2	1.535E+1
-7.295E-2	2.927E-2	1.536E+1
-7.133E-2	3.576E-2	1.549E+1
-6.809E-2	3.576E-2	1.548E+1
-7.295E-2	3.576E-2	1.554E+1
-7.295E-2	3.576E-2	1.528E+1
-6.971E-2	3.251E-2	1.532E+1
-6.809E-2	2.602E-2	1.541E+1
-7.133E-2	2.927E-2	1.557E+1
-7.133E-2	3.900E-2	1.553E+1
-6.971E-2	3.576E-2	1.540E+1
-6.809E-2	3.900E-2	1.551E+1
-7.133E-2	2.927E-2	1.547E+1
-7.133E-2	4.224E-2	1.534E+1
-6.971E-2	3.576E-2	1.556E+1
-6.809E-2	3.576E-2	1.552E+1
-6.971E-2	3.251E-2	1.555E+1
-6.971E-2	3.900E-2	1.535E+1
-6.971E-2	2.927E-2	1.542E+1
-6.809E-2	3.900E-2	1.545E+1
-6.971E-2	3.251E-2	1.546E+1
-7.133E-2	3.900E-2	1.543E+1
-7.295E-2	3.576E-2	1.542E+1
-6.809E-2	2.927E-2	1.538E+1
-7.133E-2	4.224E-2	1.542E+1
-7.133E-2	3.576E-2	1.545E+1
-6.971E-2	3.576E-2	1.558E+1
-6.809E-2	2.602E-2	1.535E+1
-6.809E-2	3.900E-2	1.528E+1
-7.457E-2	2.927E-2	1.548E+1
-6.809E-2	3.576E-2	1.550E+1
-6.646E-2	3.576E-2	1.551E+1
-6.809E-2	4.224E-2	1.552E+1
-7.133E-2	3.900E-2	1.549E+1
-6.971E-2	3.900E-2	1.552E+1
-6.646E-2	3.576E-2	1.556E+1
-6.971E-2	2.927E-2	1.548E+1
-7.295E-2	3.900E-2	1.541E+1
-6.971E-2	3.251E-2	1.541E+1
-6.322E-2	3.900E-2	1.544E+1
-7.457E-2	2.602E-2	1.559E+1
-7.133E-2	3.900E-2	1.542E+1
-7.295E-2	4.224E-2	1.554E+1
-6.322E-2	3.900E-2	1.546E+1
-6.809E-2	3.251E-2	1.543E+1
-7.133E-2	3.576E-2	1.528E+1
-6.809E-2	3.576E-2	1.551E+1
-6.646E-2	4.224E-2	1.557E+1
-6.809E-2	3.251E-2	1.546E+1
-7.295E-2	4.549E-2	1.530E+1
-6.646E-2	4.224E-2	1.547E+1
-6.809E-2	2.927E-2	1.541E+1
-6.971E-2	3.251E-2	1.539E+1
-7.295E-2	2.927E-2	1.542E+1
-6.646E-2	3.576E-2	1.554E+1
-7.133E-2	3.900E-2	1.526E+1
-6.971E-2	3.251E-2	1.549E+1
-7.457E-2	3.576E-2	1.544E+1
-6.646E-2	3.576E-2	1.553E+1
-6.484E-2	4.224E-2	1.543E+1
-6.809E-2	4.224E-2	1.539E+1
-7.295E-2	3.900E-2	1.565E+1
-6.809E-2	3.576E-2	1.544E+1
-6.809E-2	4.224E-2	1.530E+1
-6.809E-2	3.900E-2	1.539E+1
-7.457E-2	3.251E-2	1.542E+1
[truncated: 66,978 more rows]
