# Supplementary material for: Improved ANAP incorporation and VCF analysis reveal details of P2X7 current facilitation and a limited conformational interplay between ATP binding and the intracellular ballast domain
Source: eLife. 2023 Jan 4;12:e82479. doi: 10.7554/eLife.82479 (PMC9859053; doi:10.7554/eLife.82479)
Supplement: Figure 6—figure supplement 2—source data 2. [file elife-82479-fig6-figsupp2-data2.zip]

Archive with 45 entries (38 files):
- Figure-6_figure-supplement-2_source-data-2/
- Figure-6_figure-supplement-2_source-data-2/P2X7/
- Figure-6_figure-supplement-2_source-data-2/P2X7/e05#06.csv
- Figure-6_figure-supplement-2_source-data-2/P2X7/e05#14.csv
- Figure-6_figure-supplement-2_source-data-2/P2X7/e14#24.csv
- Figure-6_figure-supplement-2_source-data-2/P2X7/e19#05.csv
- Figure-6_figure-supplement-2_source-data-2/P2X7/e20#00.csv
- Figure-6_figure-supplement-2_source-data-2/P2X7/e20#01.csv
- Figure-6_figure-supplement-2_source-data-2/P2X7/e20#11.csv
- Figure-6_figure-supplement-2_source-data-2/P2X7/e20#15.csv
- Figure-6_figure-supplement-2_source-data-2/P2X7(Y595anap)/
- Figure-6_figure-supplement-2_source-data-2/P2X7(Y595anap)/e25#04.csv
- Figure-6_figure-supplement-2_source-data-2/P2X7(Y595anap)/e25#05.csv
- Figure-6_figure-supplement-2_source-data-2/P2X7(Y595anap)/e25#06.csv
- Figure-6_figure-supplement-2_source-data-2/P2X7(Y595anap)-CaM-M13/
- Figure-6_figure-supplement-2_source-data-2/P2X7(Y595anap)-CaM-M13/e14#02.csv
- Figure-6_figure-supplement-2_source-data-2/P2X7(Y595anap)-CaM-M13/e14#03.csv
- Figure-6_figure-supplement-2_source-data-2/P2X7(Y595anap)-CaM-M13/e14#21.csv
- Figure-6_figure-supplement-2_source-data-2/P2X7(Y595anap)-CaM-M13/e14#23.csv
- Figure-6_figure-supplement-2_source-data-2/P2X7(Y595anap)-CaM-M13-mNeonGreen/
- Figure-6_figure-supplement-2_source-data-2/P2X7(Y595anap)-CaM-M13-mNeonGreen/e04#18.csv
- Figure-6_figure-supplement-2_source-data-2/P2X7(Y595anap)-CaM-M13-mNeonGreen/e04#19.csv
- Figure-6_figure-supplement-2_source-data-2/P2X7(Y595anap)-CaM-M13-mNeonGreen/e05#01.csv
- Figure-6_figure-supplement-2_source-data-2/P2X7(Y595anap)-CaM-M13-mNeonGreen/e05#22.csv
- Figure-6_figure-supplement-2_source-data-2/P2X7(Y595anap)-CaM-M13-mNeonGreen/e07#41.csv
- Figure-6_figure-supplement-2_source-data-2/P2X7(Y595anap)-CaM-M13-mNeonGreen/e13#11.csv
- Figure-6_figure-supplement-2_source-data-2/P2X7(Y595anap)-CaM-M13-mNeonGreen/e13#13.csv
- Figure-6_figure-supplement-2_source-data-2/P2X7-CaM-M13/
- Figure-6_figure-supplement-2_source-data-2/P2X7-CaM-M13/e05#21.csv
- Figure-6_figure-supplement-2_source-data-2/P2X7-CaM-M13/e05#36.csv
- Figure-6_figure-supplement-2_source-data-2/P2X7-CaM-M13/e05#37.csv
- Figure-6_figure-supplement-2_source-data-2/P2X7-CaM-M13/e12#31.csv
- Figure-6_figure-supplement-2_source-data-2/P2X7-CaM-M13/e12#32.csv
- Figure-6_figure-supplement-2_source-data-2/P2X7-CaM-M13/e14#04.csv
- Figure-6_figure-supplement-2_source-data-2/P2X7-CaM-M13/e14#05.csv
- Figure-6_figure-supplement-2_source-data-2/P2X7-CaM-M13/e14#15.csv
- Figure-6_figure-supplement-2_source-data-2/P2X7-CaM-M13/e14#18.csv
- Figure-6_figure-supplement-2_source-data-2/P2X7-CaM-M13-mNeonGreen/
- Figure-6_figure-supplement-2_source-data-2/P2X7-CaM-M13-mNeonGreen/e12#21.csv
- Figure-6_figure-supplement-2_source-data-2/P2X7-CaM-M13-mNeonGreen/e12#28.csv
- Figure-6_figure-supplement-2_source-data-2/P2X7-CaM-M13-mNeonGreen/e12#29.csv
- Figure-6_figure-supplement-2_source-data-2/P2X7-CaM-M13-mNeonGreen/e14#06.csv
- Figure-6_figure-supplement-2_source-data-2/P2X7-CaM-M13-mNeonGreen/e14#07.csv
- Figure-6_figure-supplement-2_source-data-2/P2X7-CaM-M13-mNeonGreen/e14#16.csv
- Figure-6_figure-supplement-2_source-data-2/P2X7-CaM-M13-mNeonGreen/e14#17.csv
