# Supplementary material for: Improved ANAP incorporation and VCF analysis reveal details of P2X7 current facilitation and a limited conformational interplay between ATP binding and the intracellular ballast domain
Source: eLife. 2023 Jan 4;12:e82479. doi: 10.7554/eLife.82479 (PMC9859053; doi:10.7554/eLife.82479)
Supplement: Figure 6—figure supplement 2—source data 2. [file elife-82479-fig6-figsupp2-data2.zip › Figure-6_figure-supplement-2_source-data-2/P2X7/e05#06.csv]

-2.465E-1	3.883E+0	9.612E+0
-2.481E-1	3.919E+0	9.635E+0
-2.497E-1	3.961E+0	9.654E+0
-2.497E-1	3.928E+0	9.631E+0
-2.465E-1	3.916E+0	9.699E+0
-2.497E-1	3.841E+0	9.515E+0
-2.497E-1	3.925E+0	9.654E+0
-2.465E-1	3.877E+0	9.651E+0
-2.465E-1	3.987E+0	9.547E+0
-2.497E-1	3.903E+0	9.602E+0
-2.514E-1	3.886E+0	9.609E+0
-2.465E-1	3.890E+0	9.706E+0
-2.481E-1	3.818E+0	9.553E+0
-2.481E-1	3.873E+0	9.674E+0
-2.514E-1	3.808E+0	9.761E+0
-2.497E-1	3.851E+0	9.609E+0
-2.449E-1	3.935E+0	9.612E+0
-2.465E-1	3.893E+0	9.531E+0
-2.530E-1	3.909E+0	9.703E+0
-2.465E-1	3.948E+0	9.677E+0
-2.449E-1	3.916E+0	9.586E+0
-2.497E-1	3.909E+0	9.524E+0
-2.514E-1	3.883E+0	9.521E+0
-2.481E-1	3.893E+0	9.716E+0
-2.449E-1	3.834E+0	9.570E+0
-2.465E-1	3.886E+0	9.511E+0
-2.497E-1	3.890E+0	9.576E+0
-2.514E-1	3.857E+0	9.557E+0
-2.481E-1	3.890E+0	9.625E+0
-2.497E-1	3.912E+0	9.641E+0
-2.497E-1	3.857E+0	9.641E+0
-2.497E-1	3.912E+0	9.553E+0
-2.449E-1	3.857E+0	9.566E+0
-2.465E-1	3.864E+0	9.758E+0
-2.514E-1	3.860E+0	9.515E+0
-2.465E-1	3.984E+0	9.635E+0
-2.465E-1	3.909E+0	9.764E+0
-2.481E-1	3.916E+0	9.547E+0
-2.514E-1	3.860E+0	9.560E+0
-2.497E-1	3.886E+0	9.596E+0
-2.481E-1	3.896E+0	9.635E+0
-2.481E-1	3.825E+0	9.680E+0
-2.497E-1	3.841E+0	9.573E+0
-2.481E-1	3.870E+0	9.651E+0
-2.465E-1	3.899E+0	9.638E+0
-2.481E-1	3.925E+0	9.719E+0
-2.497E-1	3.812E+0	9.602E+0
-2.481E-1	3.938E+0	9.693E+0
-2.497E-1	3.893E+0	9.661E+0
-2.465E-1	3.834E+0	9.541E+0
-2.514E-1	3.912E+0	9.534E+0
-2.497E-1	3.909E+0	9.625E+0
-2.449E-1	3.821E+0	9.693E+0
-2.465E-1	3.899E+0	9.528E+0
-2.497E-1	3.844E+0	9.589E+0
-2.481E-1	3.864E+0	9.485E+0
-2.465E-1	3.925E+0	9.612E+0
-2.481E-1	3.854E+0	9.479E+0
-2.497E-1	3.896E+0	9.547E+0
-2.497E-1	3.834E+0	9.602E+0
-2.465E-1	3.870E+0	9.596E+0
-2.497E-1	3.883E+0	9.579E+0
-2.497E-1	3.896E+0	9.709E+0
-2.449E-1	3.903E+0	9.651E+0
-2.497E-1	3.941E+0	9.680E+0
-2.481E-1	3.831E+0	9.615E+0
-2.481E-1	3.899E+0	9.596E+0
-2.465E-1	3.896E+0	9.631E+0
-2.465E-1	3.958E+0	9.528E+0
-2.497E-1	3.815E+0	9.628E+0
-2.497E-1	3.941E+0	9.670E+0
-2.497E-1	3.890E+0	9.661E+0
-2.449E-1	3.867E+0	9.631E+0
-2.497E-1	3.873E+0	9.576E+0
-2.497E-1	3.857E+0	9.648E+0
-2.497E-1	3.838E+0	9.596E+0
-2.481E-1	3.890E+0	9.502E+0
-2.481E-1	3.909E+0	9.586E+0
-2.514E-1	3.890E+0	9.589E+0
-2.497E-1	3.916E+0	9.686E+0
-2.449E-1	3.909E+0	9.706E+0
-2.465E-1	3.935E+0	9.570E+0
-2.497E-1	3.932E+0	9.755E+0
-2.465E-1	3.831E+0	9.631E+0
-2.433E-1	3.954E+0	9.703E+0
-2.481E-1	3.919E+0	9.605E+0
-2.497E-1	3.880E+0	9.677E+0
-2.481E-1	3.880E+0	9.560E+0
-2.465E-1	3.886E+0	9.722E+0
-2.497E-1	4.003E+0	9.622E+0
-2.514E-1	3.906E+0	9.570E+0
-2.497E-1	3.789E+0	9.508E+0
-2.465E-1	3.941E+0	9.537E+0
-2.449E-1	3.890E+0	9.599E+0
-2.497E-1	3.906E+0	9.706E+0
-2.514E-1	3.867E+0	9.674E+0
-2.465E-1	3.818E+0	9.622E+0
-2.497E-1	3.857E+0	9.563E+0
-2.530E-1	3.834E+0	9.518E+0
-2.497E-1	3.867E+0	9.761E+0
-2.481E-1	3.873E+0	9.609E+0
-2.481E-1	3.883E+0	9.612E+0
-2.481E-1	3.789E+0	9.680E+0
-2.481E-1	3.893E+0	9.625E+0
-2.433E-1	3.925E+0	9.638E+0
-2.481E-1	3.867E+0	9.625E+0
-2.514E-1	3.873E+0	9.683E+0
-2.465E-1	3.893E+0	9.622E+0
-2.465E-1	3.821E+0	9.725E+0
-2.497E-1	3.896E+0	9.576E+0
-2.497E-1	3.867E+0	9.657E+0
-2.481E-1	3.925E+0	9.628E+0
-2.465E-1	3.857E+0	9.528E+0
-2.497E-1	3.828E+0	9.648E+0
-2.514E-1	3.922E+0	9.686E+0
-2.481E-1	3.847E+0	9.706E+0
-2.465E-1	3.877E+0	9.544E+0
-2.497E-1	3.971E+0	9.586E+0
-2.530E-1	3.844E+0	9.654E+0
-2.497E-1	3.883E+0	9.618E+0
-2.449E-1	3.828E+0	9.615E+0
-2.481E-1	3.877E+0	9.583E+0
-2.497E-1	3.831E+0	9.670E+0
-2.481E-1	3.951E+0	9.628E+0
-2.481E-1	3.928E+0	9.576E+0
-2.481E-1	3.864E+0	9.605E+0
-2.481E-1	3.880E+0	9.524E+0
-2.481E-1	3.854E+0	9.459E+0
-2.481E-1	3.808E+0	9.537E+0
-2.514E-1	3.925E+0	9.596E+0
-2.514E-1	3.909E+0	9.635E+0
-2.481E-1	3.851E+0	9.596E+0
-2.465E-1	3.825E+0	9.764E+0
-2.530E-1	3.954E+0	9.596E+0
-2.530E-1	3.864E+0	9.576E+0
-2.481E-1	3.877E+0	9.472E+0
-2.514E-1	3.847E+0	9.505E+0
-2.481E-1	3.870E+0	9.729E+0
-2.481E-1	3.928E+0	9.570E+0
-2.481E-1	3.951E+0	9.615E+0
-2.497E-1	3.825E+0	9.706E+0
-2.497E-1	3.883E+0	9.576E+0
-2.514E-1	3.883E+0	9.748E+0
-2.481E-1	3.890E+0	9.599E+0
-2.449E-1	3.864E+0	9.641E+0
-2.481E-1	3.854E+0	9.583E+0
-2.514E-1	3.886E+0	9.579E+0
-2.481E-1	3.854E+0	9.547E+0
-2.449E-1	3.971E+0	9.534E+0
-2.481E-1	3.860E+0	9.524E+0
-2.514E-1	3.886E+0	9.641E+0
-2.497E-1	3.935E+0	9.553E+0
-2.465E-1	3.847E+0	9.550E+0
-2.514E-1	3.831E+0	9.576E+0
-2.514E-1	3.851E+0	9.618E+0
-2.481E-1	3.932E+0	9.638E+0
-2.481E-1	3.825E+0	9.667E+0
-2.497E-1	3.912E+0	9.579E+0
-2.514E-1	3.860E+0	9.579E+0
-2.481E-1	3.880E+0	9.599E+0
-2.449E-1	3.925E+0	9.648E+0
-2.481E-1	3.821E+0	9.576E+0
-2.481E-1	3.773E+0	9.618E+0
-2.481E-1	3.935E+0	9.566E+0
-2.449E-1	3.912E+0	9.583E+0
-2.497E-1	3.916E+0	9.511E+0
-2.514E-1	3.873E+0	9.690E+0
-2.481E-1	3.893E+0	9.696E+0
-2.481E-1	3.903E+0	9.586E+0
-2.497E-1	3.899E+0	9.657E+0
-2.514E-1	3.815E+0	9.589E+0
-2.449E-1	3.864E+0	9.466E+0
-2.465E-1	3.857E+0	9.635E+0
-2.481E-1	3.899E+0	9.547E+0
-2.497E-1	3.877E+0	9.515E+0
-2.449E-1	3.828E+0	9.544E+0
-2.449E-1	3.802E+0	9.699E+0
-2.481E-1	3.799E+0	9.599E+0
-2.514E-1	3.844E+0	9.657E+0
-2.481E-1	3.893E+0	9.657E+0
-2.481E-1	3.864E+0	9.644E+0
-2.497E-1	3.805E+0	9.576E+0
-2.514E-1	3.854E+0	9.686E+0
-2.497E-1	3.808E+0	9.508E+0
-2.465E-1	3.899E+0	9.690E+0
-2.497E-1	3.932E+0	9.502E+0
-2.514E-1	3.838E+0	9.680E+0
-2.481E-1	3.825E+0	9.661E+0
-2.465E-1	3.916E+0	9.547E+0
-2.514E-1	3.948E+0	9.612E+0
-2.497E-1	3.870E+0	9.547E+0
-2.449E-1	3.808E+0	9.505E+0
-2.465E-1	3.841E+0	9.495E+0
-2.497E-1	3.912E+0	9.456E+0
-2.497E-1	3.903E+0	9.618E+0
-2.497E-1	3.838E+0	9.557E+0
-2.481E-1	3.886E+0	9.586E+0
-2.497E-1	3.906E+0	9.489E+0
-2.530E-1	3.857E+0	9.612E+0
-2.497E-1	3.928E+0	9.696E+0
-2.449E-1	3.841E+0	9.583E+0
-2.497E-1	3.890E+0	9.612E+0
-2.497E-1	3.821E+0	9.618E+0
-2.497E-1	3.899E+0	9.466E+0
-2.497E-1	3.860E+0	9.511E+0
-2.497E-1	3.834E+0	9.683E+0
-2.514E-1	3.854E+0	9.602E+0
-2.481E-1	3.857E+0	9.725E+0
-2.449E-1	3.828E+0	9.612E+0
-2.497E-1	3.880E+0	9.612E+0
-2.497E-1	3.847E+0	9.644E+0
-2.497E-1	3.815E+0	9.641E+0
-2.481E-1	3.896E+0	9.566E+0
-2.497E-1	3.903E+0	9.615E+0
-2.497E-1	3.877E+0	9.537E+0
-2.481E-1	3.834E+0	9.524E+0
-2.481E-1	3.831E+0	9.544E+0
-2.497E-1	3.838E+0	9.566E+0
-2.514E-1	3.818E+0	9.531E+0
-2.497E-1	3.932E+0	9.479E+0
-2.481E-1	3.954E+0	9.586E+0
-2.514E-1	3.870E+0	9.670E+0
-2.514E-1	3.870E+0	9.618E+0
-2.497E-1	3.838E+0	9.664E+0
-2.449E-1	3.860E+0	9.553E+0
-2.514E-1	3.851E+0	9.560E+0
-2.546E-1	3.877E+0	9.541E+0
-2.497E-1	3.906E+0	9.541E+0
-2.449E-1	3.763E+0	9.479E+0
-2.481E-1	3.877E+0	9.563E+0
-2.530E-1	3.886E+0	9.485E+0
-2.481E-1	3.867E+0	9.430E+0
-2.481E-1	3.851E+0	9.553E+0
-2.497E-1	3.906E+0	9.576E+0
-2.497E-1	3.805E+0	9.725E+0
-2.497E-1	3.899E+0	9.560E+0
-2.497E-1	3.844E+0	9.466E+0
-2.497E-1	3.899E+0	9.456E+0
-2.514E-1	3.805E+0	9.618E+0
-2.497E-1	3.867E+0	9.531E+0
-2.497E-1	3.857E+0	9.657E+0
-2.481E-1	3.867E+0	9.573E+0
-2.514E-1	3.922E+0	9.534E+0
-2.514E-1	3.877E+0	9.482E+0
-2.465E-1	3.932E+0	9.563E+0
-2.465E-1	3.912E+0	9.573E+0
-2.514E-1	3.786E+0	9.570E+0
-2.481E-1	3.896E+0	9.528E+0
-2.481E-1	3.854E+0	9.605E+0
-2.497E-1	3.847E+0	9.498E+0
-2.546E-1	3.938E+0	9.579E+0
-2.497E-1	3.812E+0	9.547E+0
-2.481E-1	3.792E+0	9.625E+0
-2.514E-1	3.838E+0	9.502E+0
-2.514E-1	3.815E+0	9.631E+0
-2.481E-1	3.815E+0	9.635E+0
-2.465E-1	3.802E+0	9.615E+0
-2.514E-1	3.886E+0	9.618E+0
-2.546E-1	3.844E+0	9.664E+0
-2.497E-1	3.928E+0	9.547E+0
-2.449E-1	3.928E+0	9.570E+0
-2.497E-1	3.857E+0	9.651E+0
-2.530E-1	3.851E+0	9.602E+0
-2.497E-1	3.922E+0	9.560E+0
-2.481E-1	3.890E+0	9.699E+0
-2.514E-1	3.899E+0	9.625E+0
-2.530E-1	3.922E+0	9.472E+0
-2.514E-1	3.922E+0	9.563E+0
-2.465E-1	3.896E+0	9.631E+0
-2.497E-1	3.877E+0	9.489E+0
-2.514E-1	3.922E+0	9.498E+0
-2.514E-1	3.890E+0	9.612E+0
-2.481E-1	3.795E+0	9.641E+0
-2.481E-1	3.873E+0	9.602E+0
-2.530E-1	3.779E+0	9.683E+0
-2.497E-1	3.883E+0	9.537E+0
-2.497E-1	3.906E+0	9.628E+0
-2.481E-1	3.851E+0	9.420E+0
-2.530E-1	3.912E+0	9.654E+0
-2.514E-1	3.938E+0	9.583E+0
-2.481E-1	3.941E+0	9.518E+0
-2.497E-1	3.903E+0	9.550E+0
-2.546E-1	3.925E+0	9.651E+0
-2.497E-1	3.890E+0	9.502E+0
-2.481E-1	3.795E+0	9.560E+0
-2.514E-1	3.893E+0	9.563E+0
-2.514E-1	3.870E+0	9.544E+0
-2.497E-1	3.860E+0	9.592E+0
-2.481E-1	3.867E+0	9.583E+0
-2.481E-1	3.847E+0	9.570E+0
-2.514E-1	3.984E+0	9.631E+0
-2.497E-1	3.854E+0	9.446E+0
-2.465E-1	3.847E+0	9.408E+0
-2.514E-1	3.886E+0	9.628E+0
-2.514E-1	3.815E+0	9.420E+0
-2.481E-1	3.903E+0	9.583E+0
-2.497E-1	3.834E+0	9.547E+0
-2.481E-1	3.789E+0	9.563E+0
-2.497E-1	3.877E+0	9.472E+0
-2.497E-1	3.925E+0	9.596E+0
-2.514E-1	3.877E+0	9.518E+0
-2.514E-1	3.805E+0	9.498E+0
-2.530E-1	3.873E+0	9.505E+0
-2.514E-1	3.799E+0	9.463E+0
-2.481E-1	3.844E+0	9.511E+0
-2.465E-1	3.844E+0	9.547E+0
-2.530E-1	3.870E+0	9.664E+0
-2.514E-1	3.896E+0	9.479E+0
-2.481E-1	3.890E+0	9.453E+0
-2.497E-1	3.825E+0	9.579E+0
-2.546E-1	3.847E+0	9.638E+0
-2.497E-1	3.828E+0	9.583E+0
-2.497E-1	3.789E+0	9.573E+0
-2.514E-1	3.834E+0	9.450E+0
-2.514E-1	3.925E+0	9.648E+0
-2.530E-1	3.851E+0	9.515E+0
-2.530E-1	3.899E+0	9.583E+0
-2.497E-1	3.831E+0	9.492E+0
-2.514E-1	3.870E+0	9.524E+0
-2.530E-1	3.815E+0	9.573E+0
-2.481E-1	3.808E+0	9.463E+0
-2.497E-1	3.903E+0	9.709E+0
-2.514E-1	3.825E+0	9.641E+0
-2.497E-1	3.838E+0	9.492E+0
-2.481E-1	3.812E+0	9.440E+0
-2.497E-1	3.883E+0	9.566E+0
-2.514E-1	3.841E+0	9.615E+0
-2.481E-1	3.838E+0	9.502E+0
-2.514E-1	3.838E+0	9.570E+0
-2.514E-1	3.815E+0	9.560E+0
-2.514E-1	3.880E+0	9.592E+0
-2.514E-1	3.867E+0	9.576E+0
-2.481E-1	3.873E+0	9.547E+0
-2.465E-1	3.831E+0	9.537E+0
-2.514E-1	3.890E+0	9.511E+0
-2.497E-1	3.919E+0	9.573E+0
-2.497E-1	3.922E+0	9.592E+0
-2.497E-1	3.847E+0	9.557E+0
-2.514E-1	3.828E+0	9.482E+0
-2.497E-1	3.893E+0	9.450E+0
-2.481E-1	3.873E+0	9.459E+0
-2.481E-1	3.896E+0	9.563E+0
-2.530E-1	3.844E+0	9.495E+0
-2.481E-1	3.903E+0	9.550E+0
-2.497E-1	3.847E+0	9.502E+0
-2.514E-1	3.935E+0	9.589E+0
-2.514E-1	3.922E+0	9.427E+0
-2.497E-1	3.893E+0	9.648E+0
-2.465E-1	3.770E+0	9.528E+0
-2.497E-1	3.834E+0	9.566E+0
-2.514E-1	3.867E+0	9.625E+0
-2.514E-1	3.906E+0	9.641E+0
-2.481E-1	3.880E+0	9.631E+0
-2.481E-1	3.890E+0	9.612E+0
-2.497E-1	3.948E+0	9.466E+0
-2.497E-1	3.812E+0	9.596E+0
-2.497E-1	3.766E+0	9.560E+0
-2.530E-1	3.890E+0	9.553E+0
-2.514E-1	3.844E+0	9.479E+0
-2.497E-1	3.854E+0	9.550E+0
-2.497E-1	3.916E+0	9.612E+0
-2.497E-1	3.834E+0	9.437E+0
-2.497E-1	3.773E+0	9.550E+0
-2.497E-1	3.860E+0	9.589E+0
-2.481E-1	3.912E+0	9.528E+0
-2.497E-1	3.925E+0	9.375E+0
-2.530E-1	3.919E+0	9.563E+0
-2.497E-1	3.899E+0	9.472E+0
-2.497E-1	3.831E+0	9.596E+0
-2.497E-1	3.857E+0	9.631E+0
-2.546E-1	3.945E+0	9.521E+0
-2.530E-1	3.951E+0	9.544E+0
-2.481E-1	3.802E+0	9.550E+0
-2.481E-1	3.883E+0	9.563E+0
-2.514E-1	3.838E+0	9.612E+0
-2.481E-1	3.841E+0	9.505E+0
-2.481E-1	3.818E+0	9.541E+0
-2.481E-1	3.873E+0	9.566E+0
-2.514E-1	3.928E+0	9.579E+0
-2.514E-1	3.799E+0	9.453E+0
-2.497E-1	3.899E+0	9.515E+0
-2.514E-1	3.812E+0	9.356E+0
-2.530E-1	3.818E+0	9.566E+0
-2.481E-1	3.857E+0	9.515E+0
-2.497E-1	3.821E+0	9.505E+0
-2.497E-1	3.883E+0	9.492E+0
-2.514E-1	3.841E+0	9.576E+0
-2.514E-1	3.795E+0	9.638E+0
-2.481E-1	3.847E+0	9.492E+0
-2.481E-1	3.815E+0	9.563E+0
-2.530E-1	3.880E+0	9.482E+0
-2.514E-1	3.893E+0	9.667E+0
-2.514E-1	3.763E+0	9.557E+0
-2.514E-1	3.857E+0	9.605E+0
-2.514E-1	3.877E+0	9.372E+0
-2.546E-1	3.909E+0	9.502E+0
-2.481E-1	3.896E+0	9.411E+0
-2.481E-1	3.919E+0	9.459E+0
-2.514E-1	3.792E+0	9.541E+0
-2.497E-1	3.838E+0	9.628E+0
-2.481E-1	3.867E+0	9.450E+0
-2.530E-1	3.828E+0	9.408E+0
-2.530E-1	3.877E+0	9.648E+0
-2.546E-1	3.818E+0	9.443E+0
-2.481E-1	3.903E+0	9.534E+0
-2.497E-1	3.890E+0	9.459E+0
-2.530E-1	3.799E+0	9.511E+0
-2.481E-1	3.860E+0	9.511E+0
-2.497E-1	3.867E+0	9.570E+0
-2.497E-1	3.870E+0	9.690E+0
-2.530E-1	3.776E+0	9.505E+0
-2.497E-1	3.844E+0	9.579E+0
-2.481E-1	3.766E+0	9.456E+0
-2.481E-1	3.838E+0	9.602E+0
-2.514E-1	3.857E+0	9.557E+0
-2.497E-1	3.890E+0	9.502E+0
-2.481E-1	3.893E+0	9.560E+0
-2.530E-1	3.844E+0	9.362E+0
-2.514E-1	3.799E+0	9.505E+0
-2.514E-1	3.854E+0	9.456E+0
-2.481E-1	3.877E+0	9.453E+0
-2.530E-1	3.912E+0	9.566E+0
-2.546E-1	3.786E+0	9.443E+0
-2.514E-1	3.808E+0	9.592E+0
-2.514E-1	3.919E+0	9.456E+0
-2.497E-1	3.779E+0	9.651E+0
-2.546E-1	3.841E+0	9.583E+0
-2.497E-1	3.815E+0	9.414E+0
-2.497E-1	3.795E+0	9.469E+0
-2.514E-1	3.773E+0	9.398E+0
-2.514E-1	3.838E+0	9.576E+0
-2.514E-1	3.909E+0	9.563E+0
-2.481E-1	3.870E+0	9.466E+0
-2.514E-1	3.808E+0	9.524E+0
-2.481E-1	3.805E+0	9.502E+0
-2.530E-1	3.860E+0	9.570E+0
-2.465E-1	3.857E+0	9.524E+0
-2.497E-1	3.877E+0	9.622E+0
-2.514E-1	3.880E+0	9.479E+0
-2.481E-1	3.773E+0	9.472E+0
-2.514E-1	3.828E+0	9.433E+0
-2.497E-1	3.802E+0	9.531E+0
-2.530E-1	3.893E+0	9.424E+0
-2.530E-1	3.857E+0	9.570E+0
-2.481E-1	3.899E+0	9.440E+0
-2.497E-1	3.854E+0	9.528E+0
-2.562E-1	3.886E+0	9.560E+0
-2.497E-1	3.867E+0	9.495E+0
-2.481E-1	3.821E+0	9.495E+0
-2.530E-1	3.935E+0	9.596E+0
-2.497E-1	3.916E+0	9.534E+0
-2.481E-1	3.984E+0	9.648E+0
-2.465E-1	3.854E+0	9.498E+0
-2.497E-1	3.903E+0	9.476E+0
-2.514E-1	3.770E+0	9.453E+0
-2.481E-1	3.815E+0	9.508E+0
-2.514E-1	3.941E+0	9.469E+0
-2.530E-1	3.893E+0	9.398E+0
-2.514E-1	3.854E+0	9.531E+0
-2.530E-1	3.854E+0	9.365E+0
-2.465E-1	3.838E+0	9.566E+0
-2.514E-1	3.922E+0	9.495E+0
-2.530E-1	3.776E+0	9.469E+0
-2.497E-1	3.815E+0	9.508E+0
-2.465E-1	3.893E+0	9.388E+0
-2.497E-1	3.770E+0	9.391E+0
-2.514E-1	3.812E+0	9.521E+0
-2.514E-1	3.854E+0	9.446E+0
-2.514E-1	3.864E+0	9.463E+0
-2.497E-1	3.851E+0	9.505E+0
-2.546E-1	3.899E+0	9.492E+0
-2.514E-1	3.841E+0	9.440E+0
-2.465E-1	3.864E+0	9.547E+0
-2.514E-1	3.779E+0	9.391E+0
-2.514E-1	3.834E+0	9.566E+0
-2.514E-1	3.864E+0	9.359E+0
-2.497E-1	3.886E+0	9.508E+0
-2.497E-1	3.799E+0	9.511E+0
-2.546E-1	3.877E+0	9.443E+0
-2.497E-1	3.873E+0	9.560E+0
-2.481E-1	3.880E+0	9.437E+0
-2.497E-1	3.870E+0	9.456E+0
-2.530E-1	3.890E+0	9.433E+0
-2.530E-1	3.860E+0	9.576E+0
-2.465E-1	3.880E+0	9.404E+0
-2.497E-1	3.857E+0	9.456E+0
-2.530E-1	3.854E+0	9.502E+0
-2.514E-1	3.867E+0	9.625E+0
-2.481E-1	3.834E+0	9.485E+0
-2.497E-1	3.877E+0	9.505E+0
-2.514E-1	3.818E+0	9.537E+0
-2.514E-1	3.883E+0	9.404E+0
-2.497E-1	3.928E+0	9.508E+0
-2.497E-1	3.857E+0	9.583E+0
-2.530E-1	3.954E+0	9.463E+0
-2.514E-1	3.867E+0	9.502E+0
-2.514E-1	3.808E+0	9.498E+0
-2.481E-1	3.825E+0	9.541E+0
-2.514E-1	3.860E+0	9.492E+0
-2.497E-1	3.831E+0	9.443E+0
-2.497E-1	3.844E+0	9.472E+0
-2.514E-1	3.851E+0	9.524E+0
-2.514E-1	3.792E+0	9.505E+0
-2.514E-1	3.880E+0	9.420E+0
-2.514E-1	3.877E+0	9.495E+0
-2.497E-1	3.763E+0	9.573E+0
-2.514E-1	3.899E+0	9.430E+0
-2.514E-1	3.883E+0	9.511E+0
-2.497E-1	3.818E+0	9.605E+0
-2.514E-1	3.903E+0	9.482E+0
-2.514E-1	3.870E+0	9.463E+0
-2.530E-1	3.838E+0	9.557E+0
-2.481E-1	3.854E+0	9.524E+0
-2.514E-1	3.860E+0	9.550E+0
-2.530E-1	3.847E+0	9.485E+0
-2.530E-1	3.838E+0	9.489E+0
-2.497E-1	3.808E+0	9.463E+0
-2.497E-1	3.857E+0	9.550E+0
-2.514E-1	3.954E+0	9.443E+0
-2.514E-1	3.789E+0	9.453E+0
-2.497E-1	3.899E+0	9.420E+0
-2.497E-1	3.870E+0	9.443E+0
-2.514E-1	3.821E+0	9.479E+0
-2.530E-1	3.886E+0	9.430E+0
-2.497E-1	3.880E+0	9.437E+0
-2.497E-1	3.792E+0	9.463E+0
-2.530E-1	3.906E+0	9.502E+0
-2.497E-1	3.877E+0	9.365E+0
-2.481E-1	3.864E+0	9.547E+0
-2.497E-1	3.860E+0	9.408E+0
-2.546E-1	3.893E+0	9.463E+0
-2.497E-1	3.886E+0	9.472E+0
-2.481E-1	3.737E+0	9.456E+0
-2.481E-1	3.841E+0	9.573E+0
-2.530E-1	3.831E+0	9.466E+0
-2.514E-1	3.857E+0	9.576E+0
-2.497E-1	3.916E+0	9.521E+0
-2.481E-1	3.854E+0	9.482E+0
-2.514E-1	3.818E+0	9.440E+0
-2.497E-1	3.841E+0	9.356E+0
-2.465E-1	3.773E+0	9.463E+0
-2.481E-1	3.867E+0	9.463E+0
-2.546E-1	3.870E+0	9.411E+0
-2.497E-1	3.844E+0	9.424E+0
-2.481E-1	3.812E+0	9.511E+0
-2.514E-1	3.870E+0	9.427E+0
-2.530E-1	3.851E+0	9.469E+0
-2.514E-1	3.883E+0	9.463E+0
-2.481E-1	3.841E+0	9.544E+0
-2.481E-1	3.812E+0	9.382E+0
-2.546E-1	3.886E+0	9.485E+0
-2.497E-1	3.740E+0	9.521E+0
-2.481E-1	3.844E+0	9.537E+0
-2.481E-1	3.805E+0	9.498E+0
-2.530E-1	3.841E+0	9.359E+0
-2.514E-1	3.890E+0	9.547E+0
-2.481E-1	3.903E+0	9.463E+0
-2.514E-1	3.825E+0	9.566E+0
-2.514E-1	3.886E+0	9.541E+0
-2.497E-1	3.841E+0	9.469E+0
-2.481E-1	3.779E+0	9.433E+0
-2.497E-1	3.789E+0	9.459E+0
-2.514E-1	3.783E+0	9.518E+0
-2.497E-1	3.877E+0	9.476E+0
-2.481E-1	3.838E+0	9.469E+0
-2.530E-1	3.828E+0	9.430E+0
-2.546E-1	3.883E+0	9.518E+0
-2.530E-1	3.883E+0	9.446E+0
-2.497E-1	3.818E+0	9.356E+0
-2.481E-1	3.766E+0	9.641E+0
-2.530E-1	3.825E+0	9.485E+0
-2.530E-1	3.883E+0	9.524E+0
-2.465E-1	3.857E+0	9.472E+0
-2.497E-1	3.857E+0	9.541E+0
-2.546E-1	3.828E+0	9.534E+0
-2.514E-1	3.890E+0	9.388E+0
-2.449E-1	3.844E+0	9.502E+0
-2.465E-1	3.873E+0	9.414E+0
-2.514E-1	3.847E+0	9.492E+0
-2.514E-1	3.877E+0	9.537E+0
-2.497E-1	3.750E+0	9.550E+0
-2.497E-1	3.860E+0	9.518E+0
-2.546E-1	3.886E+0	9.430E+0
-2.514E-1	3.880E+0	9.515E+0
-2.465E-1	3.770E+0	9.450E+0
-2.481E-1	3.890E+0	9.489E+0
-2.530E-1	3.925E+0	9.443E+0
-2.497E-1	3.844E+0	9.450E+0
-2.497E-1	3.877E+0	9.469E+0
-2.514E-1	3.854E+0	9.489E+0
-2.514E-1	3.860E+0	9.443E+0
-2.514E-1	3.792E+0	9.440E+0
-2.481E-1	3.815E+0	9.450E+0
-2.465E-1	3.844E+0	9.453E+0
-2.530E-1	3.857E+0	9.382E+0
-2.530E-1	3.808E+0	9.602E+0
-2.481E-1	3.851E+0	9.502E+0
-2.514E-1	3.818E+0	9.401E+0
-2.514E-1	3.886E+0	9.469E+0
-2.497E-1	3.789E+0	9.443E+0
-2.465E-1	3.808E+0	9.498E+0
-2.497E-1	3.873E+0	9.304E+0
-2.546E-1	3.864E+0	9.375E+0
-2.497E-1	3.818E+0	9.420E+0
-2.481E-1	3.831E+0	9.417E+0
-2.481E-1	3.899E+0	9.469E+0
-2.514E-1	3.808E+0	9.408E+0
-2.530E-1	3.857E+0	9.372E+0
-2.481E-1	3.877E+0	9.459E+0
-2.465E-1	3.873E+0	9.417E+0
-2.530E-1	3.828E+0	9.365E+0
-2.530E-1	3.773E+0	9.430E+0
-2.465E-1	3.825E+0	9.618E+0
-2.514E-1	3.815E+0	9.404E+0
-2.530E-1	3.821E+0	9.398E+0
-2.481E-1	3.786E+0	9.495E+0
-2.497E-1	3.828E+0	9.479E+0
-2.514E-1	3.880E+0	9.359E+0
-2.530E-1	3.896E+0	9.427E+0
-2.530E-1	3.831E+0	9.450E+0
-2.465E-1	3.724E+0	9.433E+0
-2.514E-1	3.825E+0	9.437E+0
-2.530E-1	3.802E+0	9.508E+0
-2.497E-1	3.825E+0	9.479E+0
-2.514E-1	3.873E+0	9.502E+0
-2.481E-1	3.844E+0	9.544E+0
-2.546E-1	3.890E+0	9.495E+0
-2.514E-1	3.847E+0	9.472E+0
-2.481E-1	3.864E+0	9.336E+0
-2.497E-1	3.828E+0	9.391E+0
-2.514E-1	3.854E+0	9.511E+0
-2.497E-1	3.760E+0	9.485E+0
-2.465E-1	3.844E+0	9.323E+0
-2.497E-1	3.919E+0	9.524E+0
-2.514E-1	3.825E+0	9.391E+0
-2.530E-1	3.834E+0	9.563E+0
-2.497E-1	3.890E+0	9.541E+0
-2.514E-1	3.740E+0	9.518E+0
-2.514E-1	3.799E+0	9.463E+0
-2.514E-1	3.802E+0	9.349E+0
-2.514E-1	3.867E+0	9.453E+0
-2.481E-1	3.828E+0	9.404E+0
-2.530E-1	3.805E+0	9.456E+0
-2.514E-1	3.805E+0	9.411E+0
-2.497E-1	3.773E+0	9.443E+0
-2.514E-1	3.828E+0	9.476E+0
-2.530E-1	3.834E+0	9.508E+0
-2.530E-1	3.860E+0	9.411E+0
-2.481E-1	3.815E+0	9.424E+0
-2.497E-1	3.838E+0	9.401E+0
-2.497E-1	3.838E+0	9.469E+0
-2.514E-1	3.831E+0	9.547E+0
-2.497E-1	3.867E+0	9.495E+0
-2.497E-1	3.873E+0	9.492E+0
-2.514E-1	3.786E+0	9.459E+0
-2.530E-1	3.883E+0	9.521E+0
-2.465E-1	3.747E+0	9.437E+0
-2.481E-1	3.844E+0	9.440E+0
-2.546E-1	3.818E+0	9.453E+0
-2.514E-1	3.834E+0	9.330E+0
-2.497E-1	3.825E+0	9.359E+0
-2.465E-1	3.844E+0	9.411E+0
-2.562E-1	3.792E+0	9.472E+0
-2.497E-1	3.844E+0	9.433E+0
-2.481E-1	3.886E+0	9.408E+0
-2.497E-1	3.786E+0	9.596E+0
-2.530E-1	3.779E+0	9.372E+0
-2.514E-1	3.844E+0	9.424E+0
-2.481E-1	3.825E+0	9.463E+0
-2.481E-1	3.903E+0	9.502E+0
-2.497E-1	3.825E+0	9.446E+0
-2.514E-1	3.870E+0	9.388E+0
-2.497E-1	3.860E+0	9.346E+0
-2.481E-1	3.870E+0	9.388E+0
-2.530E-1	3.789E+0	9.424E+0
-2.530E-1	3.847E+0	9.570E+0
-2.465E-1	3.812E+0	9.450E+0
-2.497E-1	3.870E+0	9.492E+0
-2.530E-1	3.799E+0	9.404E+0
-2.497E-1	3.847E+0	9.625E+0
-2.497E-1	3.795E+0	9.372E+0
-2.497E-1	3.841E+0	9.450E+0
-2.514E-1	3.867E+0	9.485E+0
-2.497E-1	3.877E+0	9.557E+0
-2.481E-1	3.873E+0	9.502E+0
-2.481E-1	3.776E+0	9.317E+0
-2.530E-1	3.808E+0	9.375E+0
-2.514E-1	3.795E+0	9.489E+0
-2.497E-1	3.896E+0	9.369E+0
-2.497E-1	3.880E+0	9.508E+0
-2.497E-1	3.815E+0	9.479E+0
-2.514E-1	3.847E+0	9.427E+0
-2.497E-1	3.792E+0	9.362E+0
-2.481E-1	3.812E+0	9.414E+0
-2.530E-1	3.877E+0	9.343E+0
-2.514E-1	3.815E+0	9.489E+0
-2.465E-1	3.818E+0	9.450E+0
-2.465E-1	3.799E+0	9.352E+0
-2.514E-1	3.825E+0	9.372E+0
-2.514E-1	3.886E+0	9.466E+0
-2.481E-1	3.841E+0	9.417E+0
-2.497E-1	3.802E+0	9.550E+0
-2.530E-1	3.844E+0	9.417E+0
-2.514E-1	3.847E+0	9.414E+0
-2.497E-1	3.786E+0	9.401E+0
-2.481E-1	3.899E+0	9.521E+0
-2.497E-1	3.818E+0	9.550E+0
-2.530E-1	3.847E+0	9.317E+0
-2.481E-1	3.805E+0	9.424E+0
-2.497E-1	3.766E+0	9.466E+0
-2.514E-1	3.805E+0	9.427E+0
-2.497E-1	3.789E+0	9.469E+0
-2.514E-1	3.841E+0	9.515E+0
-2.497E-1	3.727E+0	9.482E+0
-2.530E-1	3.789E+0	9.570E+0
-2.514E-1	3.841E+0	9.492E+0
-2.497E-1	3.812E+0	9.456E+0
-2.465E-1	3.753E+0	9.356E+0
-2.530E-1	3.847E+0	9.502E+0
-2.497E-1	3.893E+0	9.352E+0
-2.481E-1	3.825E+0	9.339E+0
-2.514E-1	3.854E+0	9.485E+0
-2.530E-1	3.903E+0	9.463E+0
-2.497E-1	3.867E+0	9.391E+0
-2.481E-1	3.783E+0	9.391E+0
-2.514E-1	3.828E+0	9.343E+0
-2.546E-1	3.818E+0	9.541E+0
-2.530E-1	3.847E+0	9.404E+0
-2.514E-1	3.857E+0	9.414E+0
-2.497E-1	3.763E+0	9.369E+0
-2.514E-1	3.799E+0	9.395E+0
-2.514E-1	3.802E+0	9.482E+0
-2.465E-1	3.776E+0	9.398E+0
-2.481E-1	3.854E+0	9.430E+0
-2.530E-1	3.805E+0	9.492E+0
-2.497E-1	3.873E+0	9.417E+0
-2.465E-1	3.860E+0	9.515E+0
-2.497E-1	3.844E+0	9.437E+0
-2.530E-1	3.786E+0	9.469E+0
-2.530E-1	3.860E+0	9.469E+0
-2.497E-1	3.841E+0	9.391E+0
-2.497E-1	3.903E+0	9.524E+0
-2.514E-1	3.776E+0	9.430E+0
-2.546E-1	3.821E+0	9.485E+0
-2.481E-1	3.727E+0	9.433E+0
-2.497E-1	3.877E+0	9.485E+0
-2.530E-1	3.867E+0	9.437E+0
-2.514E-1	3.851E+0	9.482E+0
-2.514E-1	3.766E+0	9.346E+0
-2.497E-1	3.812E+0	9.382E+0
-2.530E-1	3.847E+0	9.427E+0
-2.514E-1	3.802E+0	9.417E+0
-2.514E-1	3.808E+0	9.466E+0
-2.465E-1	3.779E+0	9.469E+0
-2.497E-1	3.770E+0	9.476E+0
-2.481E-1	3.870E+0	9.395E+0
-2.481E-1	3.864E+0	9.427E+0
-2.514E-1	3.808E+0	9.446E+0
-2.497E-1	3.847E+0	9.456E+0
-2.514E-1	3.828E+0	9.317E+0
-2.481E-1	3.945E+0	9.427E+0
-2.481E-1	3.860E+0	9.456E+0
-2.514E-1	3.779E+0	9.323E+0
-2.514E-1	3.844E+0	9.427E+0
-2.514E-1	3.870E+0	9.424E+0
-2.530E-1	3.776E+0	9.443E+0
-2.514E-1	3.776E+0	9.443E+0
-2.514E-1	3.883E+0	9.459E+0
-2.481E-1	3.805E+0	9.443E+0
-2.481E-1	3.883E+0	9.466E+0
-2.530E-1	3.818E+0	9.336E+0
-2.481E-1	3.747E+0	9.521E+0
-2.497E-1	3.873E+0	9.511E+0
-2.497E-1	3.860E+0	9.463E+0
-2.546E-1	3.821E+0	9.511E+0
-2.497E-1	3.825E+0	9.531E+0
-2.481E-1	3.945E+0	9.553E+0
-2.481E-1	3.841E+0	9.362E+0
-2.514E-1	3.847E+0	9.505E+0
-2.481E-1	3.831E+0	9.395E+0
-2.449E-1	3.799E+0	9.372E+0
-2.481E-1	3.893E+0	9.362E+0
-2.514E-1	3.831E+0	9.255E+0
-2.514E-1	3.815E+0	9.433E+0
-2.497E-1	3.805E+0	9.440E+0
-2.497E-1	3.831E+0	9.427E+0
-2.514E-1	3.867E+0	9.323E+0
-2.514E-1	3.857E+0	9.476E+0
-2.481E-1	3.821E+0	9.437E+0
-2.497E-1	3.838E+0	9.362E+0
-2.514E-1	3.812E+0	9.459E+0
-2.530E-1	3.821E+0	9.508E+0
-2.481E-1	3.825E+0	9.388E+0
-2.481E-1	3.831E+0	9.398E+0
-2.530E-1	3.818E+0	9.453E+0
-2.514E-1	3.838E+0	9.430E+0
-2.481E-1	3.789E+0	9.378E+0
-2.481E-1	3.838E+0	9.424E+0
-2.514E-1	3.821E+0	9.417E+0
-2.530E-1	3.854E+0	9.463E+0
-2.449E-1	3.825E+0	9.424E+0
-2.481E-1	3.802E+0	9.459E+0
-2.530E-1	3.873E+0	9.463E+0
-2.514E-1	3.860E+0	9.466E+0
-2.497E-1	3.870E+0	9.333E+0
-2.465E-1	3.860E+0	9.349E+0
-2.514E-1	3.860E+0	9.476E+0
-2.530E-1	3.828E+0	9.472E+0
-2.481E-1	3.828E+0	9.553E+0
-2.481E-1	3.831E+0	9.476E+0
-2.497E-1	3.812E+0	9.479E+0
-2.497E-1	3.870E+0	9.359E+0
-2.481E-1	3.805E+0	9.411E+0
-2.514E-1	3.838E+0	9.505E+0
-2.514E-1	3.906E+0	9.369E+0
-2.497E-1	3.883E+0	9.382E+0
-2.481E-1	3.873E+0	9.440E+0
-2.481E-1	3.802E+0	9.268E+0
-2.481E-1	3.815E+0	9.408E+0
-2.514E-1	3.838E+0	9.278E+0
-2.481E-1	3.808E+0	9.404E+0
-2.497E-1	3.831E+0	9.446E+0
-2.481E-1	3.795E+0	9.446E+0
-2.514E-1	3.750E+0	9.427E+0
-2.449E-1	3.854E+0	9.369E+0
-2.497E-1	3.860E+0	9.521E+0
-2.530E-1	3.854E+0	9.437E+0
-2.546E-1	3.779E+0	9.505E+0
-2.481E-1	3.808E+0	9.485E+0
-2.481E-1	3.795E+0	9.424E+0
-2.530E-1	3.880E+0	9.550E+0
-2.514E-1	3.779E+0	9.524E+0
-2.514E-1	3.799E+0	9.502E+0
-2.514E-1	3.877E+0	9.440E+0
-2.514E-1	3.786E+0	9.450E+0
-2.497E-1	3.792E+0	9.544E+0
-2.497E-1	3.857E+0	9.382E+0
-2.497E-1	3.740E+0	9.459E+0
-2.530E-1	3.903E+0	9.424E+0
-2.497E-1	3.795E+0	9.466E+0
-2.465E-1	3.753E+0	9.498E+0
-2.481E-1	3.867E+0	9.485E+0
-2.514E-1	3.773E+0	9.427E+0
-2.497E-1	3.841E+0	9.420E+0
-2.497E-1	3.834E+0	9.408E+0
-2.497E-1	3.792E+0	9.453E+0
-2.530E-1	3.747E+0	9.375E+0
-2.530E-1	3.886E+0	9.378E+0
-2.465E-1	3.825E+0	9.472E+0
-2.481E-1	3.831E+0	9.352E+0
-2.530E-1	3.789E+0	9.411E+0
-2.530E-1	3.896E+0	9.408E+0
-2.514E-1	3.763E+0	9.349E+0
-2.514E-1	3.789E+0	9.294E+0
-2.546E-1	3.854E+0	9.443E+0
-2.530E-1	3.805E+0	9.489E+0
-2.465E-1	3.792E+0	9.450E+0
-2.481E-1	3.831E+0	9.472E+0
-2.497E-1	3.828E+0	9.336E+0
-2.497E-1	3.773E+0	9.531E+0
-2.481E-1	3.838E+0	9.469E+0
-2.514E-1	3.779E+0	9.420E+0
-2.514E-1	3.773E+0	9.294E+0
-2.514E-1	3.886E+0	9.515E+0
-2.481E-1	3.838E+0	9.437E+0
-2.481E-1	3.857E+0	9.450E+0
-2.530E-1	3.864E+0	9.450E+0
-2.497E-1	3.808E+0	9.278E+0
-2.514E-1	3.860E+0	9.398E+0
-2.481E-1	3.815E+0	9.352E+0
-2.530E-1	3.773E+0	9.375E+0
-2.530E-1	3.818E+0	9.433E+0
-2.481E-1	3.779E+0	9.489E+0
-2.497E-1	3.805E+0	9.330E+0
-2.546E-1	3.854E+0	9.446E+0
-2.514E-1	3.821E+0	9.395E+0
-2.497E-1	3.757E+0	9.385E+0
-2.481E-1	3.740E+0	9.369E+0
-2.514E-1	3.805E+0	9.482E+0
-2.514E-1	3.818E+0	9.284E+0
-2.497E-1	3.818E+0	9.352E+0
-2.497E-1	3.893E+0	9.446E+0
-2.514E-1	3.799E+0	9.385E+0
-2.497E-1	3.805E+0	9.404E+0
-2.497E-1	3.844E+0	9.417E+0
-2.497E-1	3.821E+0	9.382E+0
-2.530E-1	3.867E+0	9.398E+0
-2.530E-1	3.812E+0	9.482E+0
-2.497E-1	3.873E+0	9.495E+0
-2.481E-1	3.854E+0	9.433E+0
-2.530E-1	3.857E+0	9.401E+0
-2.497E-1	3.795E+0	9.388E+0
-2.481E-1	3.854E+0	9.281E+0
-2.481E-1	3.916E+0	9.469E+0
-2.546E-1	3.841E+0	9.323E+0
-2.514E-1	3.815E+0	9.411E+0
-2.465E-1	3.763E+0	9.463E+0
-2.481E-1	3.821E+0	9.541E+0
-2.497E-1	3.760E+0	9.482E+0
-2.514E-1	3.877E+0	9.489E+0
-2.497E-1	3.812E+0	9.420E+0
-2.497E-1	3.903E+0	9.310E+0
-2.514E-1	3.770E+0	9.372E+0
-2.465E-1	3.841E+0	9.385E+0
-2.497E-1	3.812E+0	9.511E+0
-2.514E-1	3.886E+0	9.349E+0
-2.530E-1	3.773E+0	9.255E+0
-2.514E-1	3.799E+0	9.356E+0
-2.465E-1	3.792E+0	9.466E+0
-2.514E-1	3.870E+0	9.437E+0
-2.530E-1	3.818E+0	9.307E+0
-2.481E-1	3.821E+0	9.378E+0
-2.481E-1	3.818E+0	9.446E+0
-2.497E-1	3.880E+0	9.424E+0
-2.530E-1	3.831E+0	9.463E+0
-2.514E-1	3.812E+0	9.518E+0
-2.465E-1	3.912E+0	9.417E+0
-2.481E-1	3.838E+0	9.310E+0
-2.497E-1	3.783E+0	9.317E+0
-2.530E-1	3.870E+0	9.463E+0
-2.481E-1	3.815E+0	9.521E+0
-2.497E-1	3.818E+0	9.378E+0
-2.481E-1	3.792E+0	9.320E+0
-2.481E-1	3.795E+0	9.388E+0
-2.465E-1	3.721E+0	9.557E+0
-2.481E-1	3.870E+0	9.479E+0
-2.546E-1	3.831E+0	9.352E+0
-2.514E-1	3.903E+0	9.437E+0
-2.465E-1	3.795E+0	9.417E+0
-2.465E-1	3.854E+0	9.456E+0
-2.481E-1	3.766E+0	9.492E+0
-2.514E-1	3.890E+0	9.414E+0
-2.514E-1	3.821E+0	9.547E+0
-2.497E-1	3.870E+0	9.443E+0
-2.530E-1	3.724E+0	9.446E+0
-2.481E-1	3.883E+0	9.427E+0
-2.465E-1	3.838E+0	9.287E+0
-2.497E-1	3.786E+0	9.414E+0
-2.530E-1	3.799E+0	9.508E+0
-2.546E-1	3.831E+0	9.453E+0
-2.481E-1	3.802E+0	9.339E+0
-2.497E-1	3.844E+0	9.388E+0
-2.514E-1	3.873E+0	9.382E+0
-2.497E-1	3.841E+0	9.362E+0
-2.497E-1	3.821E+0	9.401E+0
-2.514E-1	3.834E+0	9.466E+0
-2.514E-1	3.763E+0	9.476E+0
-2.514E-1	3.844E+0	9.359E+0
-2.481E-1	3.802E+0	9.398E+0
-2.481E-1	3.799E+0	9.417E+0
-2.514E-1	3.805E+0	9.362E+0
-2.514E-1	3.857E+0	9.466E+0
-2.465E-1	3.860E+0	9.446E+0
-2.465E-1	3.821E+0	9.508E+0
-2.514E-1	3.841E+0	9.427E+0
-2.514E-1	3.763E+0	9.459E+0
-2.465E-1	3.815E+0	9.424E+0
-2.497E-1	3.786E+0	9.524E+0
-2.514E-1	3.932E+0	9.369E+0
-2.514E-1	3.841E+0	9.271E+0
-2.481E-1	3.834E+0	9.440E+0
-2.497E-1	3.770E+0	9.365E+0
-2.481E-1	3.864E+0	9.482E+0
-2.530E-1	3.792E+0	9.476E+0
-2.481E-1	3.821E+0	9.427E+0
-2.465E-1	3.838E+0	9.472E+0
-2.497E-1	3.877E+0	9.382E+0
-2.497E-1	3.844E+0	9.528E+0
-2.465E-1	3.831E+0	9.404E+0
-2.514E-1	3.844E+0	9.482E+0
-2.514E-1	3.821E+0	9.356E+0
-2.514E-1	3.864E+0	9.395E+0
-2.449E-1	3.851E+0	9.453E+0
-2.481E-1	3.838E+0	9.417E+0
-2.514E-1	3.805E+0	9.369E+0
-2.514E-1	3.841E+0	9.378E+0
-2.465E-1	3.802E+0	9.385E+0
-2.465E-1	3.870E+0	9.495E+0
-2.497E-1	3.841E+0	9.521E+0
-2.514E-1	3.890E+0	9.398E+0
-2.465E-1	3.851E+0	9.385E+0
-2.481E-1	3.789E+0	9.485E+0
-2.514E-1	3.838E+0	9.579E+0
-2.514E-1	3.857E+0	9.320E+0
-2.465E-1	3.834E+0	9.489E+0
-2.481E-1	3.831E+0	9.362E+0
-2.514E-1	3.792E+0	9.291E+0
-2.530E-1	3.734E+0	9.385E+0
-2.497E-1	3.760E+0	9.437E+0
-2.481E-1	3.792E+0	9.469E+0
-2.530E-1	3.854E+0	9.482E+0
-2.530E-1	3.783E+0	9.463E+0
-2.465E-1	3.770E+0	9.382E+0
-2.481E-1	3.880E+0	9.502E+0
-2.514E-1	3.867E+0	9.369E+0
-2.514E-1	3.825E+0	9.404E+0
-2.497E-1	3.750E+0	9.349E+0
-2.481E-1	3.818E+0	9.343E+0
-2.497E-1	3.770E+0	9.531E+0
-2.497E-1	3.860E+0	9.417E+0
-2.497E-1	3.864E+0	9.395E+0
-2.465E-1	3.828E+0	9.304E+0
-2.530E-1	3.802E+0	9.226E+0
-2.497E-1	3.818E+0	9.401E+0
-2.497E-1	3.795E+0	9.466E+0
-2.497E-1	3.860E+0	9.307E+0
-2.514E-1	3.841E+0	9.352E+0
-2.514E-1	3.896E+0	9.313E+0
-2.497E-1	3.783E+0	9.502E+0
-2.481E-1	3.857E+0	9.411E+0
-2.497E-1	3.873E+0	9.433E+0
-2.546E-1	3.802E+0	9.310E+0
-2.497E-1	3.821E+0	9.307E+0
-2.481E-1	3.831E+0	9.459E+0
-2.530E-1	3.812E+0	9.440E+0
-2.514E-1	3.841E+0	9.424E+0
-2.465E-1	3.922E+0	9.440E+0
-2.481E-1	3.873E+0	9.408E+0
-2.514E-1	3.766E+0	9.352E+0
-2.497E-1	3.841E+0	9.463E+0
-2.497E-1	3.844E+0	9.469E+0
-2.497E-1	3.834E+0	9.408E+0
-2.514E-1	3.841E+0	9.414E+0
-2.530E-1	3.818E+0	9.528E+0
-2.497E-1	3.802E+0	9.433E+0
-2.465E-1	3.834E+0	9.339E+0
-2.530E-1	3.799E+0	9.404E+0
-2.514E-1	3.757E+0	9.456E+0
-2.497E-1	3.808E+0	9.424E+0
-2.465E-1	3.841E+0	9.417E+0
-2.514E-1	3.802E+0	9.498E+0
-2.546E-1	3.851E+0	9.398E+0
-2.481E-1	3.844E+0	9.463E+0
-2.497E-1	3.802E+0	9.323E+0
-2.514E-1	3.890E+0	9.391E+0
-2.514E-1	3.828E+0	9.453E+0
-2.514E-1	3.815E+0	9.349E+0
-2.481E-1	3.795E+0	9.456E+0
-2.530E-1	3.753E+0	9.401E+0
-2.514E-1	3.815E+0	9.346E+0
-2.465E-1	3.815E+0	9.485E+0
-2.481E-1	3.883E+0	9.511E+0
-2.530E-1	3.854E+0	9.420E+0
-2.530E-1	3.834E+0	9.427E+0
-2.497E-1	3.841E+0	9.330E+0
-2.497E-1	3.799E+0	9.417E+0
-2.514E-1	3.854E+0	9.463E+0
-2.530E-1	3.815E+0	9.398E+0
-2.481E-1	3.808E+0	9.391E+0
-2.481E-1	3.760E+0	9.369E+0
-2.497E-1	3.841E+0	9.362E+0
-2.530E-1	3.857E+0	9.388E+0
-2.497E-1	3.760E+0	9.395E+0
-2.465E-1	3.860E+0	9.498E+0
-2.497E-1	3.805E+0	9.346E+0
-2.562E-1	3.825E+0	9.310E+0
-2.514E-1	3.834E+0	9.427E+0
-2.497E-1	3.789E+0	9.401E+0
-2.530E-1	3.851E+0	9.408E+0
-2.497E-1	3.802E+0	9.463E+0
-2.449E-1	3.870E+0	9.440E+0
-2.497E-1	3.821E+0	9.352E+0
-2.514E-1	3.789E+0	9.356E+0
-2.530E-1	3.799E+0	9.485E+0
-2.465E-1	3.795E+0	9.339E+0
-2.481E-1	3.880E+0	9.395E+0
-2.514E-1	3.847E+0	9.343E+0
-2.514E-1	3.815E+0	9.576E+0
-2.465E-1	3.805E+0	9.385E+0
-2.497E-1	3.750E+0	9.365E+0
-2.514E-1	3.844E+0	9.307E+0
-2.514E-1	3.795E+0	9.206E+0
-2.497E-1	3.795E+0	9.343E+0
-2.497E-1	3.789E+0	9.446E+0
-2.481E-1	3.857E+0	9.391E+0
-2.514E-1	3.792E+0	9.346E+0
-2.481E-1	3.841E+0	9.408E+0
-2.497E-1	3.750E+0	9.521E+0
-2.530E-1	3.860E+0	9.411E+0
-2.514E-1	3.828E+0	9.271E+0
-2.481E-1	3.896E+0	9.395E+0
-2.449E-1	3.792E+0	9.395E+0
-2.546E-1	3.821E+0	9.443E+0
-2.514E-1	3.783E+0	9.443E+0
-2.465E-1	3.854E+0	9.336E+0
-2.497E-1	3.805E+0	9.343E+0
-2.530E-1	3.870E+0	9.352E+0
-2.562E-1	3.789E+0	9.440E+0
-2.514E-1	3.799E+0	9.489E+0
-2.465E-1	3.805E+0	9.414E+0
-2.514E-1	3.786E+0	9.430E+0
-2.514E-1	3.851E+0	9.388E+0
-2.497E-1	3.799E+0	9.339E+0
-2.465E-1	3.906E+0	9.320E+0
-2.530E-1	3.922E+0	9.446E+0
-2.546E-1	3.860E+0	9.252E+0
-2.465E-1	3.857E+0	9.372E+0
-2.514E-1	3.831E+0	9.430E+0
-2.530E-1	3.847E+0	9.550E+0
-2.514E-1	3.776E+0	9.382E+0
-2.481E-1	3.818E+0	9.453E+0
-2.481E-1	3.766E+0	9.388E+0
-2.514E-1	3.776E+0	9.417E+0
-2.497E-1	3.786E+0	9.411E+0
-2.481E-1	3.821E+0	9.440E+0
-2.481E-1	3.747E+0	9.453E+0
-2.497E-1	3.757E+0	9.388E+0
-2.497E-1	3.805E+0	9.398E+0
-2.514E-1	3.786E+0	9.304E+0
-2.481E-1	3.847E+0	9.424E+0
-2.514E-1	3.834E+0	9.333E+0
-2.530E-1	3.812E+0	9.485E+0
-2.497E-1	3.945E+0	9.450E+0
-2.481E-1	3.821E+0	9.433E+0
-2.530E-1	3.799E+0	9.459E+0
-2.481E-1	3.864E+0	9.456E+0
-2.481E-1	3.883E+0	9.359E+0
-2.514E-1	3.779E+0	9.398E+0
-2.514E-1	3.867E+0	9.459E+0
-2.514E-1	3.877E+0	9.560E+0
-2.497E-1	3.770E+0	9.310E+0
-2.465E-1	3.854E+0	9.466E+0
-2.481E-1	3.896E+0	9.440E+0
-2.514E-1	3.854E+0	9.411E+0
-2.481E-1	3.786E+0	9.378E+0
-2.497E-1	3.864E+0	9.333E+0
-2.497E-1	3.805E+0	9.372E+0
-2.530E-1	3.896E+0	9.430E+0
-2.481E-1	3.844E+0	9.427E+0
-2.497E-1	3.844E+0	9.265E+0
-2.497E-1	3.909E+0	9.424E+0
-2.530E-1	3.799E+0	9.339E+0
-2.530E-1	3.919E+0	9.463E+0
-2.497E-1	3.799E+0	9.498E+0
-2.514E-1	3.893E+0	9.359E+0
-2.497E-1	3.763E+0	9.420E+0
-2.497E-1	3.831E+0	9.430E+0
-2.497E-1	3.870E+0	9.466E+0
-2.514E-1	3.786E+0	9.456E+0
-2.546E-1	3.805E+0	9.401E+0
-2.497E-1	3.860E+0	9.430E+0
-2.481E-1	3.844E+0	9.356E+0
-2.514E-1	3.838E+0	9.440E+0
-2.546E-1	3.893E+0	9.524E+0
-2.481E-1	3.808E+0	9.356E+0
-2.481E-1	3.776E+0	9.427E+0
-2.514E-1	3.786E+0	9.362E+0
-2.497E-1	3.867E+0	9.343E+0
-2.465E-1	3.831E+0	9.346E+0
-2.497E-1	3.880E+0	9.398E+0
-2.530E-1	3.721E+0	9.343E+0
-2.546E-1	3.870E+0	9.339E+0
-2.481E-1	3.864E+0	9.401E+0
-2.465E-1	3.815E+0	9.385E+0
-2.514E-1	3.857E+0	9.382E+0
-2.481E-1	3.799E+0	9.518E+0
-2.497E-1	3.834E+0	9.291E+0
-2.497E-1	3.906E+0	9.375E+0
-2.497E-1	3.860E+0	9.469E+0
-2.530E-1	3.841E+0	9.323E+0
-2.497E-1	3.770E+0	9.433E+0
-2.497E-1	3.886E+0	9.485E+0
-2.514E-1	3.903E+0	9.339E+0
-2.497E-1	3.805E+0	9.349E+0
-2.481E-1	3.760E+0	9.343E+0
-2.481E-1	3.763E+0	9.495E+0
-2.497E-1	3.831E+0	9.411E+0
-2.514E-1	3.802E+0	9.378E+0
-2.481E-1	3.795E+0	9.369E+0
-2.481E-1	3.883E+0	9.326E+0
-2.530E-1	3.903E+0	9.375E+0
-2.530E-1	3.831E+0	9.408E+0
-2.497E-1	3.886E+0	9.456E+0
-2.481E-1	3.825E+0	9.420E+0
-2.497E-1	3.851E+0	9.417E+0
-2.465E-1	3.873E+0	9.437E+0
-2.465E-1	3.773E+0	9.356E+0
-2.481E-1	3.779E+0	9.437E+0
-2.514E-1	3.899E+0	9.437E+0
-2.530E-1	3.828E+0	9.395E+0
-2.497E-1	3.890E+0	9.440E+0
-2.497E-1	3.828E+0	9.404E+0
-2.530E-1	3.886E+0	9.450E+0
-2.530E-1	3.834E+0	9.375E+0
-2.465E-1	3.783E+0	9.330E+0
-2.497E-1	3.786E+0	9.352E+0
-2.481E-1	3.786E+0	9.291E+0
-2.530E-1	3.834E+0	9.534E+0
-2.481E-1	3.721E+0	9.359E+0
-2.497E-1	3.860E+0	9.349E+0
-2.497E-1	3.860E+0	9.372E+0
-2.481E-1	3.760E+0	9.346E+0
-2.465E-1	3.766E+0	9.304E+0
-2.481E-1	3.792E+0	9.252E+0
-2.514E-1	3.786E+0	9.356E+0
-2.546E-1	3.812E+0	9.349E+0
-2.481E-1	3.818E+0	9.424E+0
-2.481E-1	3.867E+0	9.456E+0
-2.497E-1	3.860E+0	9.408E+0
-2.514E-1	3.834E+0	9.433E+0
-2.481E-1	3.857E+0	9.395E+0
-2.497E-1	3.847E+0	9.437E+0
-2.481E-1	3.873E+0	9.391E+0
-2.530E-1	3.886E+0	9.284E+0
-2.514E-1	3.805E+0	9.450E+0
-2.465E-1	3.766E+0	9.466E+0
-2.514E-1	3.808E+0	9.388E+0
-2.546E-1	3.838E+0	9.365E+0
-2.465E-1	3.792E+0	9.505E+0
-2.465E-1	3.825E+0	9.391E+0
-2.514E-1	3.896E+0	9.323E+0
-2.530E-1	3.847E+0	9.391E+0
-2.481E-1	3.783E+0	9.365E+0
-2.497E-1	3.873E+0	9.401E+0
-2.530E-1	3.789E+0	9.281E+0
-2.546E-1	3.753E+0	9.463E+0
-2.497E-1	3.802E+0	9.472E+0
-2.497E-1	3.828E+0	9.378E+0
-2.497E-1	3.792E+0	9.433E+0
-2.514E-1	3.841E+0	9.323E+0
-2.481E-1	3.721E+0	9.401E+0
-2.514E-1	3.802E+0	9.369E+0
-2.514E-1	3.779E+0	9.430E+0
-2.514E-1	3.890E+0	9.271E+0
-2.530E-1	3.834E+0	9.388E+0
-2.465E-1	3.802E+0	9.414E+0
-2.497E-1	3.841E+0	9.433E+0
-2.530E-1	3.903E+0	9.313E+0
-2.481E-1	3.903E+0	9.534E+0
-2.481E-1	3.815E+0	9.420E+0
-2.514E-1	3.896E+0	9.433E+0
-2.481E-1	3.766E+0	9.456E+0
-2.497E-1	3.799E+0	9.385E+0
-2.465E-1	3.828E+0	9.294E+0
-2.481E-1	3.744E+0	9.349E+0
-2.530E-1	3.799E+0	9.479E+0
-2.481E-1	3.779E+0	9.411E+0
-2.465E-1	3.815E+0	9.420E+0
-2.497E-1	3.779E+0	9.349E+0
-2.514E-1	3.912E+0	9.339E+0
-2.514E-1	3.770E+0	9.382E+0
-2.465E-1	3.770E+0	9.349E+0
-2.530E-1	3.821E+0	9.511E+0
-2.497E-1	3.805E+0	9.346E+0
-2.465E-1	3.873E+0	9.382E+0
-2.514E-1	3.799E+0	9.427E+0
-2.514E-1	3.786E+0	9.249E+0
-2.530E-1	3.857E+0	9.472E+0
-2.497E-1	3.838E+0	9.359E+0
-2.465E-1	3.857E+0	9.372E+0
-2.514E-1	3.747E+0	9.268E+0
-2.497E-1	3.886E+0	9.456E+0
-2.449E-1	3.867E+0	9.359E+0
-2.465E-1	3.844E+0	9.401E+0
-2.514E-1	3.779E+0	9.336E+0
-2.497E-1	3.763E+0	9.446E+0
-2.497E-1	3.831E+0	9.343E+0
-2.514E-1	3.812E+0	9.404E+0
-2.497E-1	3.795E+0	9.505E+0
-2.530E-1	3.792E+0	9.278E+0
-2.465E-1	3.831E+0	9.411E+0
-2.481E-1	3.851E+0	9.336E+0
-2.530E-1	3.899E+0	9.317E+0
-2.514E-1	3.841E+0	9.482E+0
-2.481E-1	3.851E+0	9.271E+0
-2.481E-1	3.786E+0	9.395E+0
-2.514E-1	3.831E+0	9.437E+0
-2.514E-1	3.766E+0	9.411E+0
-2.481E-1	3.847E+0	9.424E+0
-2.497E-1	3.789E+0	9.446E+0
-2.514E-1	3.789E+0	9.375E+0
-2.514E-1	3.841E+0	9.258E+0
-2.514E-1	3.789E+0	9.343E+0
-2.497E-1	3.828E+0	9.459E+0
-2.514E-1	3.734E+0	9.424E+0
-2.514E-1	3.799E+0	9.343E+0
-2.465E-1	3.834E+0	9.382E+0
-2.497E-1	3.753E+0	9.433E+0
-2.497E-1	3.818E+0	9.391E+0
-2.530E-1	3.825E+0	9.388E+0
-2.465E-1	3.825E+0	9.388E+0
-2.481E-1	3.795E+0	9.352E+0
-2.481E-1	3.799E+0	9.404E+0
-2.514E-1	3.854E+0	9.401E+0
-2.497E-1	3.770E+0	9.317E+0
-2.465E-1	3.870E+0	9.320E+0
-2.514E-1	3.802E+0	9.437E+0
-2.530E-1	3.786E+0	9.359E+0
-2.514E-1	3.851E+0	9.528E+0
-2.481E-1	3.825E+0	9.271E+0
-2.497E-1	3.854E+0	9.284E+0
-2.514E-1	3.812E+0	9.459E+0
-2.497E-1	3.854E+0	9.362E+0
-2.481E-1	3.766E+0	9.349E+0
-2.514E-1	3.877E+0	9.404E+0
-2.530E-1	3.747E+0	9.310E+0
-2.481E-1	3.838E+0	9.430E+0
-2.481E-1	3.818E+0	9.346E+0
-2.497E-1	3.789E+0	9.404E+0
-2.514E-1	3.867E+0	9.427E+0
-2.514E-1	3.834E+0	9.365E+0
-2.514E-1	3.753E+0	9.229E+0
-2.514E-1	3.795E+0	9.411E+0
-2.530E-1	3.766E+0	9.401E+0
-2.481E-1	3.821E+0	9.498E+0
-2.514E-1	3.860E+0	9.339E+0
-2.514E-1	3.825E+0	9.459E+0
-2.514E-1	3.890E+0	9.443E+0
-2.530E-1	3.795E+0	9.433E+0
-2.497E-1	3.864E+0	9.424E+0
-2.497E-1	3.783E+0	9.408E+0
-2.514E-1	3.825E+0	9.385E+0
-2.497E-1	3.783E+0	9.391E+0
-2.465E-1	3.795E+0	9.258E+0
-2.481E-1	3.776E+0	9.408E+0
-2.514E-1	3.847E+0	9.385E+0
-2.514E-1	3.776E+0	9.395E+0
-2.497E-1	3.812E+0	9.420E+0
-2.497E-1	3.851E+0	9.284E+0
-2.514E-1	3.857E+0	9.294E+0
-2.497E-1	3.802E+0	9.443E+0
-2.514E-1	3.838E+0	9.375E+0
-2.546E-1	3.860E+0	9.375E+0
-2.497E-1	3.773E+0	9.404E+0
-2.497E-1	3.945E+0	9.375E+0
-2.481E-1	3.834E+0	9.420E+0
-2.514E-1	3.838E+0	9.362E+0
-2.514E-1	3.834E+0	9.427E+0
-2.481E-1	3.744E+0	9.450E+0
-2.465E-1	3.834E+0	9.395E+0
-2.497E-1	3.786E+0	9.326E+0
-2.530E-1	3.773E+0	9.378E+0
-2.481E-1	3.857E+0	9.459E+0
-2.481E-1	3.828E+0	9.313E+0
-2.546E-1	3.821E+0	9.372E+0
-2.530E-1	3.854E+0	9.453E+0
-2.497E-1	3.808E+0	9.395E+0
-2.465E-1	3.912E+0	9.359E+0
-2.514E-1	3.802E+0	9.317E+0
-2.497E-1	3.857E+0	9.333E+0
-2.481E-1	3.925E+0	9.443E+0
-2.481E-1	3.757E+0	9.352E+0
-2.514E-1	3.912E+0	9.369E+0
-2.546E-1	3.857E+0	9.304E+0
-2.497E-1	3.808E+0	9.300E+0
-2.465E-1	3.928E+0	9.469E+0
-2.514E-1	3.792E+0	9.440E+0
-2.530E-1	3.808E+0	9.346E+0
-2.497E-1	3.838E+0	9.404E+0
-2.497E-1	3.906E+0	9.492E+0
-2.530E-1	3.821E+0	9.408E+0
-2.514E-1	3.766E+0	9.440E+0
-2.481E-1	3.808E+0	9.430E+0
-2.497E-1	3.779E+0	9.291E+0
-2.514E-1	3.877E+0	9.398E+0
-2.546E-1	3.812E+0	9.317E+0
-2.481E-1	3.763E+0	9.313E+0
-2.465E-1	3.812E+0	9.482E+0
-2.514E-1	3.773E+0	9.382E+0
-2.530E-1	3.783E+0	9.463E+0
-2.497E-1	3.912E+0	9.446E+0
-2.497E-1	3.792E+0	9.242E+0
-2.530E-1	3.828E+0	9.388E+0
-2.514E-1	3.831E+0	9.362E+0
-2.497E-1	3.847E+0	9.262E+0
-2.497E-1	3.776E+0	9.278E+0
-2.481E-1	3.818E+0	9.339E+0
-2.530E-1	3.896E+0	9.395E+0
-2.497E-1	3.818E+0	9.414E+0
-2.481E-1	3.851E+0	9.414E+0
-2.514E-1	3.821E+0	9.417E+0
-2.530E-1	3.877E+0	9.346E+0
-2.497E-1	3.834E+0	9.349E+0
-2.465E-1	3.770E+0	9.417E+0
-2.530E-1	3.851E+0	9.365E+0
-2.481E-1	3.773E+0	9.336E+0
-2.497E-1	3.844E+0	9.382E+0
-2.449E-1	3.770E+0	9.365E+0
-2.514E-1	3.779E+0	9.459E+0
-2.497E-1	3.838E+0	9.502E+0
-2.497E-1	3.776E+0	9.408E+0
-2.497E-1	3.779E+0	9.479E+0
-2.514E-1	3.873E+0	9.408E+0
-2.546E-1	3.870E+0	9.417E+0
-2.497E-1	3.828E+0	9.320E+0
-2.497E-1	3.818E+0	9.372E+0
-2.514E-1	3.773E+0	9.349E+0
-2.530E-1	3.753E+0	9.352E+0
-2.481E-1	3.851E+0	9.359E+0
-2.497E-1	3.844E+0	9.307E+0
-2.530E-1	3.857E+0	9.482E+0
-2.530E-1	3.773E+0	9.430E+0
-2.514E-1	3.821E+0	9.466E+0
-2.465E-1	3.854E+0	9.534E+0
-2.497E-1	3.834E+0	9.378E+0
-2.514E-1	3.838E+0	9.560E+0
-2.481E-1	3.815E+0	9.391E+0
-2.497E-1	3.812E+0	9.323E+0
-2.514E-1	3.916E+0	9.382E+0
-2.514E-1	3.890E+0	9.398E+0
-2.514E-1	3.692E+0	9.369E+0
-2.481E-1	3.857E+0	9.349E+0
-2.514E-1	3.773E+0	9.427E+0
-2.514E-1	3.838E+0	9.417E+0
-2.514E-1	3.776E+0	9.401E+0
-2.481E-1	3.870E+0	9.268E+0
-2.514E-1	3.880E+0	9.375E+0
-2.497E-1	3.808E+0	9.330E+0
-2.481E-1	3.786E+0	9.395E+0
-2.497E-1	3.789E+0	9.284E+0
-2.562E-1	3.886E+0	9.362E+0
-2.514E-1	3.831E+0	9.365E+0
-2.481E-1	3.844E+0	9.297E+0
-2.481E-1	3.854E+0	9.343E+0
-2.497E-1	3.844E+0	9.446E+0
-2.514E-1	3.834E+0	9.404E+0
-2.449E-1	3.831E+0	9.349E+0
-2.514E-1	3.760E+0	9.385E+0
-2.530E-1	3.851E+0	9.401E+0
-2.514E-1	3.786E+0	9.469E+0
-2.497E-1	3.773E+0	9.498E+0
-2.481E-1	3.783E+0	9.414E+0
-2.497E-1	3.779E+0	9.401E+0
-2.530E-1	3.864E+0	9.505E+0
-2.514E-1	3.805E+0	9.349E+0
-2.481E-1	3.857E+0	9.320E+0
-2.514E-1	3.779E+0	9.479E+0
-2.514E-1	3.851E+0	9.317E+0
-2.497E-1	3.799E+0	9.388E+0
-2.465E-1	3.890E+0	9.492E+0
-2.530E-1	3.838E+0	9.307E+0
-2.514E-1	3.854E+0	9.320E+0
-2.465E-1	3.776E+0	9.388E+0
-2.481E-1	3.864E+0	9.385E+0
-2.514E-1	3.808E+0	9.427E+0
-2.530E-1	3.834E+0	9.469E+0
-2.497E-1	3.731E+0	9.362E+0
-2.514E-1	3.776E+0	9.352E+0
-2.514E-1	3.825E+0	9.420E+0
-2.497E-1	3.789E+0	9.304E+0
-2.481E-1	3.896E+0	9.414E+0
-2.514E-1	3.750E+0	9.456E+0
-2.497E-1	3.805E+0	9.333E+0
-2.514E-1	3.802E+0	9.401E+0
-2.497E-1	3.821E+0	9.382E+0
-2.514E-1	3.909E+0	9.378E+0
-2.514E-1	3.847E+0	9.469E+0
-2.546E-1	3.779E+0	9.378E+0
-2.497E-1	3.867E+0	9.404E+0
-2.465E-1	3.841E+0	9.408E+0
-2.465E-1	3.770E+0	9.440E+0
-2.514E-1	3.841E+0	9.459E+0
-2.481E-1	3.808E+0	9.401E+0
-2.497E-1	3.734E+0	9.313E+0
-2.497E-1	3.828E+0	9.443E+0
-2.514E-1	3.851E+0	9.356E+0
-2.497E-1	3.802E+0	9.528E+0
-2.481E-1	3.834E+0	9.359E+0
-2.514E-1	3.802E+0	9.362E+0
-2.546E-1	3.867E+0	9.382E+0
-2.514E-1	3.870E+0	9.476E+0
-2.514E-1	3.747E+0	9.369E+0
-2.497E-1	3.873E+0	9.268E+0
-2.497E-1	3.802E+0	9.443E+0
-2.497E-1	3.831E+0	9.489E+0
-2.481E-1	3.834E+0	9.408E+0
-2.497E-1	3.815E+0	9.440E+0
-2.530E-1	3.831E+0	9.365E+0
-2.481E-1	3.831E+0	9.395E+0
-2.514E-1	3.763E+0	9.275E+0
-2.514E-1	3.786E+0	9.365E+0
-2.514E-1	3.776E+0	9.369E+0
-2.481E-1	3.821E+0	9.372E+0
-2.481E-1	3.792E+0	9.294E+0
-2.514E-1	3.841E+0	9.515E+0
-2.530E-1	3.770E+0	9.398E+0
-2.497E-1	3.786E+0	9.544E+0
-2.497E-1	3.825E+0	9.388E+0
-2.514E-1	3.828E+0	9.378E+0
-2.530E-1	3.808E+0	9.369E+0
-2.530E-1	3.776E+0	9.427E+0
-2.514E-1	3.808E+0	9.333E+0
-2.514E-1	3.821E+0	9.378E+0
-2.562E-1	3.766E+0	9.365E+0
-2.497E-1	3.828E+0	9.511E+0
-2.497E-1	3.841E+0	9.297E+0
-2.514E-1	3.808E+0	9.440E+0
-2.497E-1	3.880E+0	9.411E+0
-2.497E-1	3.860E+0	9.391E+0
-2.481E-1	3.886E+0	9.404E+0
-2.481E-1	3.870E+0	9.317E+0
-2.497E-1	3.864E+0	9.310E+0
-2.481E-1	3.857E+0	9.352E+0
-2.514E-1	3.838E+0	9.433E+0
-2.497E-1	3.877E+0	9.310E+0
-2.514E-1	3.844E+0	9.326E+0
-2.465E-1	3.877E+0	9.323E+0
-2.497E-1	3.818E+0	9.346E+0
-2.497E-1	3.815E+0	9.291E+0
-2.530E-1	3.812E+0	9.437E+0
-2.481E-1	3.873E+0	9.401E+0
-2.514E-1	3.779E+0	9.317E+0
-2.514E-1	3.867E+0	9.349E+0
-2.514E-1	3.821E+0	9.404E+0
-2.497E-1	3.818E+0	9.411E+0
-2.514E-1	3.792E+0	9.359E+0
-2.497E-1	3.841E+0	9.443E+0
-2.514E-1	3.841E+0	9.463E+0
-2.497E-1	3.854E+0	9.281E+0
-2.514E-1	3.737E+0	9.291E+0
-2.497E-1	3.838E+0	9.398E+0
-2.514E-1	3.789E+0	9.463E+0
-2.514E-1	3.799E+0	9.414E+0
-2.481E-1	3.873E+0	9.420E+0
-2.514E-1	3.838E+0	9.388E+0
-2.497E-1	3.795E+0	9.385E+0
-2.497E-1	3.886E+0	9.284E+0
-2.481E-1	3.838E+0	9.427E+0
-2.514E-1	3.847E+0	9.395E+0
-2.530E-1	3.821E+0	9.317E+0
-2.481E-1	3.808E+0	9.333E+0
-2.481E-1	3.795E+0	9.466E+0
-2.497E-1	3.857E+0	9.385E+0
-2.530E-1	3.734E+0	9.336E+0
-2.514E-1	3.893E+0	9.446E+0
-2.481E-1	3.805E+0	9.382E+0
-2.514E-1	3.841E+0	9.408E+0
-2.514E-1	3.864E+0	9.463E+0
-2.497E-1	3.847E+0	9.391E+0
-2.497E-1	3.870E+0	9.414E+0
-2.497E-1	3.857E+0	9.271E+0
-2.514E-1	3.883E+0	9.433E+0
-2.514E-1	3.815E+0	9.287E+0
-2.497E-1	3.776E+0	9.333E+0
-2.530E-1	3.753E+0	9.408E+0
-2.497E-1	3.821E+0	9.310E+0
-2.481E-1	3.903E+0	9.365E+0
-2.514E-1	3.941E+0	9.359E+0
-2.530E-1	3.789E+0	9.382E+0
-2.530E-1	3.786E+0	9.388E+0
-2.497E-1	3.877E+0	9.375E+0
-2.465E-1	3.886E+0	9.485E+0
-2.497E-1	3.805E+0	9.437E+0
-2.546E-1	3.808E+0	9.472E+0
-2.497E-1	3.838E+0	9.404E+0
-2.497E-1	3.870E+0	9.427E+0
-2.530E-1	3.870E+0	9.511E+0
-2.497E-1	3.808E+0	9.505E+0
-2.497E-1	3.828E+0	9.232E+0
-2.497E-1	3.786E+0	9.382E+0
-2.530E-1	3.789E+0	9.401E+0
-2.497E-1	3.818E+0	9.300E+0
-2.497E-1	3.815E+0	9.356E+0
-2.497E-1	3.795E+0	9.388E+0
-2.514E-1	3.779E+0	9.411E+0
-2.530E-1	3.795E+0	9.404E+0
-2.481E-1	3.815E+0	9.271E+0
-2.481E-1	3.818E+0	9.563E+0
-2.497E-1	3.873E+0	9.472E+0
-2.530E-1	3.821E+0	9.378E+0
-2.546E-1	3.763E+0	9.440E+0
-2.481E-1	3.802E+0	9.492E+0
-2.481E-1	3.773E+0	9.359E+0
-2.514E-1	3.812E+0	9.356E+0
-2.497E-1	3.851E+0	9.479E+0
-2.497E-1	3.890E+0	9.414E+0
-2.514E-1	3.789E+0	9.375E+0
-2.514E-1	3.821E+0	9.476E+0
-2.465E-1	3.740E+0	9.382E+0
-2.481E-1	3.789E+0	9.515E+0
-2.497E-1	3.799E+0	9.427E+0
-2.530E-1	3.896E+0	9.398E+0
-2.497E-1	3.805E+0	9.424E+0
-2.514E-1	3.753E+0	9.339E+0
-2.546E-1	3.841E+0	9.375E+0
-2.514E-1	3.831E+0	9.443E+0
-2.514E-1	3.815E+0	9.408E+0
-2.514E-1	3.731E+0	9.427E+0
-2.497E-1	3.828E+0	9.369E+0
-2.514E-1	3.721E+0	9.372E+0
-2.465E-1	3.867E+0	9.482E+0
-2.481E-1	3.818E+0	9.369E+0
-2.497E-1	3.812E+0	9.391E+0
-2.514E-1	3.818E+0	9.453E+0
-2.514E-1	3.812E+0	9.369E+0
-2.481E-1	3.841E+0	9.469E+0
-2.497E-1	3.808E+0	9.349E+0
-2.514E-1	3.841E+0	9.281E+0
-2.497E-1	3.799E+0	9.498E+0
-2.465E-1	3.838E+0	9.356E+0
-2.514E-1	3.870E+0	9.317E+0
-2.546E-1	3.805E+0	9.404E+0
-2.530E-1	3.763E+0	9.326E+0
-2.497E-1	3.805E+0	9.356E+0
-2.497E-1	3.880E+0	9.466E+0
-2.514E-1	3.857E+0	9.557E+0
-2.481E-1	3.812E+0	9.411E+0
-2.449E-1	3.808E+0	9.336E+0
-2.514E-1	3.779E+0	9.424E+0
-2.530E-1	3.890E+0	9.252E+0
-2.514E-1	3.828E+0	9.440E+0
-2.497E-1	3.734E+0	9.310E+0
-2.497E-1	3.860E+0	9.359E+0
-2.497E-1	3.847E+0	9.398E+0
-2.497E-1	3.831E+0	9.284E+0
-2.465E-1	3.841E+0	9.323E+0
-2.497E-1	3.851E+0	9.417E+0
-2.514E-1	3.825E+0	9.343E+0
-2.514E-1	3.893E+0	9.343E+0
-2.514E-1	3.870E+0	9.258E+0
-2.530E-1	3.786E+0	9.459E+0
-2.514E-1	3.770E+0	9.433E+0
-2.497E-1	3.799E+0	9.541E+0
-2.481E-1	3.805E+0	9.310E+0
-2.514E-1	3.795E+0	9.391E+0
-2.546E-1	3.776E+0	9.349E+0
-2.497E-1	3.844E+0	9.463E+0
-2.514E-1	3.805E+0	9.369E+0
-2.514E-1	3.873E+0	9.365E+0
-2.514E-1	3.783E+0	9.401E+0
-2.514E-1	3.757E+0	9.333E+0
-2.514E-1	3.883E+0	9.430E+0
-2.514E-1	3.873E+0	9.401E+0
-2.514E-1	3.831E+0	9.369E+0
-2.497E-1	3.821E+0	9.408E+0
-2.497E-1	3.757E+0	9.450E+0
-2.530E-1	3.854E+0	9.495E+0
-2.546E-1	3.815E+0	9.349E+0
-2.514E-1	3.757E+0	9.326E+0
-2.497E-1	3.786E+0	9.446E+0
-2.514E-1	3.864E+0	9.313E+0
-2.546E-1	3.854E+0	9.401E+0
-2.514E-1	3.792E+0	9.287E+0
-2.481E-1	3.857E+0	9.411E+0
-2.514E-1	3.847E+0	9.375E+0
-2.530E-1	3.799E+0	9.476E+0
-2.530E-1	3.799E+0	9.372E+0
-2.481E-1	3.841E+0	9.359E+0
-2.514E-1	3.776E+0	9.391E+0
-2.546E-1	3.841E+0	9.320E+0
-2.481E-1	3.844E+0	9.472E+0
-2.465E-1	3.805E+0	9.339E+0
-2.514E-1	3.818E+0	9.275E+0
-2.514E-1	3.737E+0	9.365E+0
-2.481E-1	3.847E+0	9.320E+0
-2.481E-1	3.763E+0	9.401E+0
-2.530E-1	3.779E+0	9.333E+0
-2.514E-1	3.753E+0	9.236E+0
-2.481E-1	3.834E+0	9.492E+0
-2.497E-1	3.812E+0	9.372E+0
-2.514E-1	3.792E+0	9.391E+0
-2.562E-1	3.834E+0	9.307E+0
-2.514E-1	3.815E+0	9.310E+0
-2.514E-1	3.795E+0	9.427E+0
-2.497E-1	3.776E+0	9.375E+0
-2.530E-1	3.789E+0	9.453E+0
-2.497E-1	3.922E+0	9.414E+0
-2.481E-1	3.799E+0	9.323E+0
-2.497E-1	3.786E+0	9.317E+0
-2.530E-1	3.838E+0	9.284E+0
-2.514E-1	3.864E+0	9.472E+0
-2.465E-1	3.818E+0	9.375E+0
-2.481E-1	3.841E+0	9.420E+0
-2.514E-1	3.821E+0	9.398E+0
-2.514E-1	3.828E+0	9.382E+0
-2.481E-1	3.893E+0	9.287E+0
-2.497E-1	3.841E+0	9.365E+0
-2.562E-1	3.903E+0	9.385E+0
-2.514E-1	3.783E+0	9.330E+0
-2.481E-1	3.877E+0	9.417E+0
-2.514E-1	3.805E+0	9.310E+0
-2.530E-1	3.857E+0	9.352E+0
-2.514E-1	3.825E+0	9.346E+0
-2.465E-1	3.821E+0	9.365E+0
-2.514E-1	3.857E+0	9.343E+0
-2.497E-1	3.825E+0	9.411E+0
-2.514E-1	3.825E+0	9.476E+0
-2.481E-1	3.841E+0	9.395E+0
-2.497E-1	3.753E+0	9.466E+0
-2.530E-1	3.851E+0	9.326E+0
-2.481E-1	3.808E+0	9.401E+0
-2.481E-1	3.744E+0	9.398E+0
-2.497E-1	3.854E+0	9.359E+0
-2.530E-1	3.864E+0	9.427E+0
-2.497E-1	3.731E+0	9.417E+0
-2.481E-1	3.880E+0	9.333E+0
-2.497E-1	3.799E+0	9.362E+0
-2.514E-1	3.815E+0	9.388E+0
-2.530E-1	3.779E+0	9.362E+0
-2.481E-1	3.857E+0	9.401E+0
-2.514E-1	3.851E+0	9.320E+0
-2.530E-1	3.847E+0	9.378E+0
-2.514E-1	3.760E+0	9.365E+0
-2.530E-1	3.792E+0	9.498E+0
-2.514E-1	3.770E+0	9.382E+0
-2.546E-1	3.867E+0	9.408E+0
-2.530E-1	3.828E+0	9.385E+0
-2.514E-1	3.825E+0	9.339E+0
-2.497E-1	3.808E+0	9.450E+0
-2.514E-1	3.789E+0	9.242E+0
-2.465E-1	3.912E+0	9.375E+0
-2.497E-1	3.808E+0	9.450E+0
-2.497E-1	3.857E+0	9.482E+0
-2.546E-1	3.783E+0	9.482E+0
-2.497E-1	3.828E+0	9.446E+0
-2.514E-1	3.805E+0	9.346E+0
-2.514E-1	3.838E+0	9.369E+0
-2.546E-1	3.812E+0	9.226E+0
-2.514E-1	3.838E+0	9.375E+0
-2.497E-1	3.753E+0	9.372E+0
-2.514E-1	3.834E+0	9.472E+0
-2.530E-1	3.802E+0	9.417E+0
-2.497E-1	3.847E+0	9.362E+0
-2.481E-1	3.844E+0	9.437E+0
-2.530E-1	3.792E+0	9.271E+0
-2.530E-1	3.851E+0	9.365E+0
-2.530E-1	3.812E+0	9.378E+0
-2.514E-1	3.766E+0	9.401E+0
-2.497E-1	3.857E+0	9.307E+0
-2.546E-1	3.825E+0	9.408E+0
-2.497E-1	3.818E+0	9.411E+0
-2.465E-1	3.773E+0	9.528E+0
-2.514E-1	3.873E+0	9.336E+0
-2.530E-1	3.776E+0	9.385E+0
-2.497E-1	3.808E+0	9.492E+0
-2.481E-1	3.864E+0	9.456E+0
-2.514E-1	3.854E+0	9.472E+0
-2.514E-1	3.805E+0	9.304E+0
-2.497E-1	3.922E+0	9.300E+0
-2.449E-1	3.838E+0	9.443E+0
-2.497E-1	3.815E+0	9.395E+0
-2.514E-1	3.834E+0	9.408E+0
-2.514E-1	3.789E+0	9.356E+0
-2.497E-1	3.851E+0	9.502E+0
-2.514E-1	3.808E+0	9.346E+0
-2.546E-1	3.851E+0	9.489E+0
-2.546E-1	3.867E+0	9.443E+0
-2.497E-1	3.734E+0	9.427E+0
-2.497E-1	3.812E+0	9.401E+0
-2.514E-1	3.844E+0	9.356E+0
-2.546E-1	3.776E+0	9.404E+0
-2.481E-1	3.812E+0	9.482E+0
-2.481E-1	3.802E+0	9.339E+0
-2.530E-1	3.825E+0	9.349E+0
-2.530E-1	3.795E+0	9.326E+0
-2.497E-1	3.727E+0	9.472E+0
-2.497E-1	3.773E+0	9.216E+0
-2.530E-1	3.812E+0	9.349E+0
-2.514E-1	3.838E+0	9.511E+0
-2.497E-1	3.766E+0	9.560E+0
-2.530E-1	3.818E+0	9.375E+0
-2.514E-1	3.834E+0	9.362E+0
-2.530E-1	3.890E+0	9.411E+0
-2.514E-1	3.847E+0	9.482E+0
-2.530E-1	3.805E+0	9.284E+0
-2.497E-1	3.870E+0	9.401E+0
-2.514E-1	3.828E+0	9.362E+0
-2.481E-1	3.883E+0	9.395E+0
-2.514E-1	3.721E+0	9.482E+0
-2.546E-1	3.792E+0	9.395E+0
-2.514E-1	3.812E+0	9.333E+0
-2.481E-1	3.838E+0	9.333E+0
-2.514E-1	3.766E+0	9.430E+0
-2.530E-1	3.903E+0	9.385E+0
-2.530E-1	3.805E+0	9.469E+0
-2.514E-1	3.867E+0	9.395E+0
-2.481E-1	3.792E+0	9.249E+0
-2.530E-1	3.818E+0	9.291E+0
-2.497E-1	3.896E+0	9.459E+0
-2.481E-1	3.841E+0	9.320E+0
-2.497E-1	3.789E+0	9.336E+0
-2.530E-1	3.815E+0	9.255E+0
-2.514E-1	3.786E+0	9.330E+0
-2.497E-1	3.783E+0	9.343E+0
-2.497E-1	3.799E+0	9.320E+0
-2.530E-1	3.783E+0	9.320E+0
-2.514E-1	3.834E+0	9.300E+0
-2.514E-1	3.763E+0	9.414E+0
-2.530E-1	3.821E+0	9.430E+0
-2.530E-1	3.886E+0	9.336E+0
-2.497E-1	3.792E+0	9.482E+0
-2.481E-1	3.805E+0	9.430E+0
-2.530E-1	3.770E+0	9.378E+0
-2.514E-1	3.912E+0	9.294E+0
-2.514E-1	3.834E+0	9.343E+0
-2.497E-1	3.812E+0	9.362E+0
-2.514E-1	3.776E+0	9.375E+0
-2.530E-1	3.779E+0	9.450E+0
-2.481E-1	3.734E+0	9.372E+0
-2.497E-1	3.880E+0	9.336E+0
-2.497E-1	3.828E+0	9.401E+0
-2.530E-1	3.841E+0	9.346E+0
-2.497E-1	3.851E+0	9.401E+0
-2.497E-1	3.857E+0	9.372E+0
-2.546E-1	3.854E+0	9.310E+0
-2.514E-1	3.890E+0	9.424E+0
-2.514E-1	3.792E+0	9.320E+0
-2.514E-1	3.815E+0	9.323E+0
-2.514E-1	3.893E+0	9.427E+0
-2.514E-1	3.815E+0	9.395E+0
-2.530E-1	3.831E+0	9.287E+0
-2.497E-1	3.808E+0	9.414E+0
-2.514E-1	3.740E+0	9.482E+0
-2.530E-1	3.851E+0	9.479E+0
-2.514E-1	3.783E+0	9.352E+0
-2.465E-1	3.808E+0	9.388E+0
-2.497E-1	3.825E+0	9.404E+0
-2.530E-1	3.886E+0	9.349E+0
-2.530E-1	3.834E+0	9.330E+0
-2.465E-1	3.828E+0	9.505E+0
-2.497E-1	3.857E+0	9.408E+0
-2.546E-1	3.805E+0	9.362E+0
-2.514E-1	3.847E+0	9.330E+0
-2.481E-1	3.844E+0	9.349E+0
-2.497E-1	3.838E+0	9.326E+0
-2.497E-1	3.896E+0	9.365E+0
-2.530E-1	3.893E+0	9.365E+0
-2.481E-1	3.912E+0	9.346E+0
-2.546E-1	3.757E+0	9.404E+0
-2.514E-1	3.851E+0	9.411E+0
-2.514E-1	3.795E+0	9.469E+0
-2.497E-1	3.815E+0	9.459E+0
-2.514E-1	3.899E+0	9.359E+0
-2.514E-1	3.851E+0	9.326E+0
-2.497E-1	3.854E+0	9.391E+0
-2.514E-1	3.808E+0	9.245E+0
-2.514E-1	3.828E+0	9.304E+0
-2.530E-1	3.770E+0	9.369E+0
-2.497E-1	3.838E+0	9.310E+0
-2.481E-1	3.867E+0	9.333E+0
-2.497E-1	3.831E+0	9.349E+0
-2.514E-1	3.740E+0	9.352E+0
-2.481E-1	3.812E+0	9.369E+0
-2.514E-1	3.805E+0	9.414E+0
-2.465E-1	3.812E+0	9.317E+0
-2.530E-1	3.812E+0	9.433E+0
-2.497E-1	3.841E+0	9.265E+0
-2.481E-1	3.795E+0	9.404E+0
-2.481E-1	3.880E+0	9.343E+0
-2.546E-1	3.831E+0	9.359E+0
-2.514E-1	3.818E+0	9.330E+0
-2.514E-1	3.731E+0	9.258E+0
-2.481E-1	3.890E+0	9.365E+0
-2.546E-1	3.825E+0	9.414E+0
-2.530E-1	3.795E+0	9.401E+0
-2.481E-1	3.805E+0	9.417E+0
-2.514E-1	3.760E+0	9.352E+0
-2.530E-1	3.802E+0	9.414E+0
-2.530E-1	3.750E+0	9.336E+0
-2.497E-1	3.864E+0	9.362E+0
-2.497E-1	3.786E+0	9.356E+0
-2.530E-1	3.831E+0	9.375E+0
-2.514E-1	3.779E+0	9.463E+0
-2.514E-1	3.877E+0	9.424E+0
-2.497E-1	3.864E+0	9.382E+0
-2.546E-1	3.740E+0	9.375E+0
-2.481E-1	3.766E+0	9.437E+0
-2.514E-1	3.838E+0	9.265E+0
-2.481E-1	3.776E+0	9.330E+0
-2.530E-1	3.922E+0	9.401E+0
-2.514E-1	3.831E+0	9.453E+0
-2.497E-1	3.763E+0	9.268E+0
-2.514E-1	3.867E+0	9.443E+0
-2.497E-1	3.851E+0	9.414E+0
-2.546E-1	3.773E+0	9.343E+0
-2.497E-1	3.770E+0	9.242E+0
-2.497E-1	3.847E+0	9.336E+0
-2.530E-1	3.886E+0	9.463E+0
-2.514E-1	3.860E+0	9.424E+0
-2.514E-1	3.815E+0	9.395E+0
-2.530E-1	3.851E+0	9.239E+0
-2.530E-1	3.893E+0	9.349E+0
-2.514E-1	3.851E+0	9.359E+0
-2.514E-1	3.870E+0	9.313E+0
-2.514E-1	3.867E+0	9.391E+0
-2.546E-1	3.818E+0	9.323E+0
-2.530E-1	3.792E+0	9.411E+0
-2.497E-1	3.698E+0	9.343E+0
-2.530E-1	3.834E+0	9.411E+0
-2.530E-1	3.870E+0	9.378E+0
-2.497E-1	3.834E+0	9.333E+0
-2.481E-1	3.834E+0	9.456E+0
-2.546E-1	3.815E+0	9.349E+0
-2.546E-1	3.815E+0	9.420E+0
-2.514E-1	3.805E+0	9.408E+0
-2.465E-1	3.844E+0	9.404E+0
-2.530E-1	3.821E+0	9.417E+0
-2.546E-1	3.860E+0	9.336E+0
-2.546E-1	3.864E+0	9.443E+0
-2.481E-1	3.928E+0	9.466E+0
-2.514E-1	3.838E+0	9.346E+0
-2.530E-1	3.766E+0	9.313E+0
-2.497E-1	3.818E+0	9.372E+0
-2.481E-1	3.799E+0	9.411E+0
-2.514E-1	3.766E+0	9.365E+0
-2.530E-1	3.838E+0	9.427E+0
-2.546E-1	3.854E+0	9.278E+0
-2.497E-1	3.792E+0	9.265E+0
-2.481E-1	3.792E+0	9.333E+0
-2.514E-1	3.828E+0	9.495E+0
-2.514E-1	3.851E+0	9.378E+0
-2.481E-1	3.873E+0	9.245E+0
-2.497E-1	3.838E+0	9.391E+0
-2.497E-1	3.883E+0	9.547E+0
-2.546E-1	3.805E+0	9.398E+0
-2.497E-1	3.818E+0	9.343E+0
-2.497E-1	3.818E+0	9.424E+0
-2.530E-1	3.883E+0	9.404E+0
-2.497E-1	3.886E+0	9.258E+0
-2.481E-1	3.851E+0	9.349E+0
-2.530E-1	3.857E+0	9.291E+0
-2.514E-1	3.880E+0	9.330E+0
-2.497E-1	3.841E+0	9.489E+0
-2.481E-1	3.750E+0	9.343E+0
-2.514E-1	3.867E+0	9.417E+0
-2.530E-1	3.815E+0	9.271E+0
-2.514E-1	3.831E+0	9.427E+0
-2.465E-1	3.828E+0	9.498E+0
-2.497E-1	3.864E+0	9.398E+0
-2.546E-1	3.808E+0	9.446E+0
-2.514E-1	3.786E+0	9.317E+0
-2.497E-1	3.928E+0	9.369E+0
-2.514E-1	3.873E+0	9.310E+0
-2.546E-1	3.825E+0	9.485E+0
-2.497E-1	3.847E+0	9.378E+0
-2.481E-1	3.909E+0	9.307E+0
-2.481E-1	3.841E+0	9.313E+0
-2.530E-1	3.799E+0	9.369E+0
-2.481E-1	3.867E+0	9.333E+0
-2.497E-1	3.808E+0	9.395E+0
-2.514E-1	3.792E+0	9.391E+0
-2.530E-1	3.834E+0	9.382E+0
-2.497E-1	3.851E+0	9.372E+0
-2.514E-1	3.873E+0	9.372E+0
-2.497E-1	3.854E+0	9.255E+0
-2.530E-1	3.825E+0	9.369E+0
-2.514E-1	3.779E+0	9.323E+0
-2.481E-1	3.760E+0	9.164E+0
-2.514E-1	3.893E+0	9.365E+0
-2.546E-1	3.783E+0	9.417E+0
-2.514E-1	3.808E+0	9.420E+0
-2.514E-1	3.828E+0	9.372E+0
-2.465E-1	3.844E+0	9.420E+0
-2.514E-1	3.821E+0	9.420E+0
-2.530E-1	3.821E+0	9.385E+0
-2.481E-1	3.867E+0	9.320E+0
-2.481E-1	3.841E+0	9.437E+0
-2.546E-1	3.854E+0	9.372E+0
-2.530E-1	3.841E+0	9.450E+0
-2.497E-1	3.844E+0	9.427E+0
-2.514E-1	3.847E+0	9.359E+0
-2.530E-1	3.867E+0	9.372E+0
-2.497E-1	3.783E+0	9.515E+0
-2.497E-1	3.864E+0	9.336E+0
-2.514E-1	3.873E+0	9.476E+0
-2.514E-1	3.760E+0	9.294E+0
-2.514E-1	3.870E+0	9.369E+0
-2.497E-1	3.812E+0	9.446E+0
-2.514E-1	3.783E+0	9.304E+0
-2.546E-1	3.818E+0	9.424E+0
-2.514E-1	3.792E+0	9.502E+0
-2.481E-1	3.812E+0	9.333E+0
-2.497E-1	3.825E+0	9.317E+0
-2.546E-1	3.808E+0	9.414E+0
-2.497E-1	3.799E+0	9.505E+0
-2.497E-1	3.799E+0	9.359E+0
-2.514E-1	3.815E+0	9.424E+0
-2.514E-1	3.860E+0	9.476E+0
-2.514E-1	3.828E+0	9.453E+0
-2.514E-1	3.873E+0	9.297E+0
-2.530E-1	3.825E+0	9.388E+0
-2.530E-1	3.854E+0	9.310E+0
-2.497E-1	3.903E+0	9.466E+0
-2.497E-1	3.834E+0	9.307E+0
-2.481E-1	3.821E+0	9.300E+0
-2.562E-1	3.886E+0	9.362E+0
-2.514E-1	3.805E+0	9.216E+0
-2.497E-1	3.753E+0	9.430E+0
-2.514E-1	3.854E+0	9.378E+0
-2.514E-1	3.864E+0	9.323E+0
-2.514E-1	3.795E+0	9.414E+0
-2.465E-1	3.825E+0	9.411E+0
-2.530E-1	3.799E+0	9.359E+0
-2.514E-1	3.847E+0	9.388E+0
-2.530E-1	3.857E+0	9.310E+0
-2.497E-1	3.870E+0	9.275E+0
-2.530E-1	3.847E+0	9.336E+0
-2.546E-1	3.815E+0	9.375E+0
-2.514E-1	3.815E+0	9.557E+0
-2.514E-1	3.773E+0	9.333E+0
-2.497E-1	3.847E+0	9.336E+0
-2.530E-1	3.870E+0	9.375E+0
-2.497E-1	3.789E+0	9.258E+0
-2.497E-1	3.838E+0	9.284E+0
-2.514E-1	3.818E+0	9.369E+0
-2.562E-1	3.795E+0	9.278E+0
-2.497E-1	3.821E+0	9.401E+0
-2.497E-1	3.860E+0	9.430E+0
-2.497E-1	3.847E+0	9.297E+0
-2.530E-1	3.844E+0	9.508E+0
[truncated: 39,973 more rows]
