# Supplementary material for: Improved ANAP incorporation and VCF analysis reveal details of P2X7 current facilitation and a limited conformational interplay between ATP binding and the intracellular ballast domain
Source: eLife. 2023 Jan 4;12:e82479. doi: 10.7554/eLife.82479 (PMC9859053; doi:10.7554/eLife.82479)
Supplement: Figure 6—figure supplement 2—source data 2. [file elife-82479-fig6-figsupp2-data2.zip › Figure-6_figure-supplement-2_source-data-2/P2X7/e05#14.csv]

-4.862E-2	1.330E+1	2.707E+1
-4.538E-2	1.331E+1	2.693E+1
-4.700E-2	1.328E+1	2.686E+1
-5.025E-2	1.316E+1	2.687E+1
-4.862E-2	1.328E+1	2.700E+1
-4.376E-2	1.326E+1	2.687E+1
-4.700E-2	1.327E+1	2.676E+1
-4.862E-2	1.326E+1	2.672E+1
-4.700E-2	1.332E+1	2.682E+1
-4.538E-2	1.330E+1	2.678E+1
-4.376E-2	1.341E+1	2.708E+1
-5.187E-2	1.317E+1	2.686E+1
-4.538E-2	1.340E+1	2.680E+1
-4.700E-2	1.325E+1	2.688E+1
-4.538E-2	1.324E+1	2.699E+1
-5.025E-2	1.325E+1	2.677E+1
-5.025E-2	1.326E+1	2.694E+1
-4.376E-2	1.325E+1	2.697E+1
-4.862E-2	1.319E+1	2.672E+1
-5.025E-2	1.325E+1	2.689E+1
-4.862E-2	1.331E+1	2.697E+1
-4.862E-2	1.329E+1	2.694E+1
-4.862E-2	1.329E+1	2.672E+1
-5.187E-2	1.327E+1	2.684E+1
-4.700E-2	1.337E+1	2.697E+1
-4.700E-2	1.324E+1	2.690E+1
-4.862E-2	1.332E+1	2.681E+1
-5.025E-2	1.319E+1	2.683E+1
-5.025E-2	1.325E+1	2.669E+1
-5.025E-2	1.327E+1	2.686E+1
-4.700E-2	1.316E+1	2.703E+1
-4.862E-2	1.315E+1	2.683E+1
-5.025E-2	1.330E+1	2.703E+1
-4.700E-2	1.311E+1	2.686E+1
-4.700E-2	1.333E+1	2.696E+1
-5.187E-2	1.317E+1	2.693E+1
-4.700E-2	1.323E+1	2.698E+1
-4.538E-2	1.322E+1	2.686E+1
-4.538E-2	1.331E+1	2.696E+1
-5.025E-2	1.324E+1	2.698E+1
-5.025E-2	1.326E+1	2.690E+1
-4.538E-2	1.320E+1	2.678E+1
-4.700E-2	1.319E+1	2.689E+1
-5.187E-2	1.327E+1	2.690E+1
-4.862E-2	1.322E+1	2.693E+1
-4.538E-2	1.316E+1	2.687E+1
-4.700E-2	1.339E+1	2.694E+1
-5.349E-2	1.327E+1	2.682E+1
-4.862E-2	1.322E+1	2.706E+1
-4.538E-2	1.326E+1	2.700E+1
-5.187E-2	1.324E+1	2.665E+1
-4.700E-2	1.337E+1	2.709E+1
-4.862E-2	1.324E+1	2.712E+1
-4.700E-2	1.331E+1	2.691E+1
-4.700E-2	1.332E+1	2.677E+1
-4.862E-2	1.329E+1	2.690E+1
-5.025E-2	1.339E+1	2.689E+1
-4.538E-2	1.331E+1	2.675E+1
-5.025E-2	1.332E+1	2.685E+1
-5.187E-2	1.333E+1	2.691E+1
-4.538E-2	1.330E+1	2.683E+1
-4.700E-2	1.330E+1	2.688E+1
-4.700E-2	1.328E+1	2.680E+1
-5.025E-2	1.339E+1	2.684E+1
-4.538E-2	1.325E+1	2.687E+1
-5.025E-2	1.320E+1	2.683E+1
-4.538E-2	1.325E+1	2.700E+1
-4.862E-2	1.323E+1	2.676E+1
-4.862E-2	1.329E+1	2.711E+1
-4.376E-2	1.325E+1	2.693E+1
-4.538E-2	1.327E+1	2.699E+1
-4.862E-2	1.331E+1	2.675E+1
-4.862E-2	1.332E+1	2.688E+1
-4.700E-2	1.319E+1	2.677E+1
-4.862E-2	1.325E+1	2.689E+1
-5.349E-2	1.327E+1	2.700E+1
-5.025E-2	1.315E+1	2.689E+1
-4.538E-2	1.319E+1	2.689E+1
-4.862E-2	1.314E+1	2.701E+1
-4.862E-2	1.333E+1	2.695E+1
-4.862E-2	1.329E+1	2.701E+1
-4.700E-2	1.326E+1	2.682E+1
-4.862E-2	1.333E+1	2.728E+1
-5.349E-2	1.335E+1	2.688E+1
-4.862E-2	1.328E+1	2.697E+1
-4.538E-2	1.327E+1	2.701E+1
-4.862E-2	1.347E+1	2.705E+1
-5.025E-2	1.322E+1	2.686E+1
-4.862E-2	1.334E+1	2.675E+1
-4.538E-2	1.328E+1	2.674E+1
-4.700E-2	1.330E+1	2.693E+1
-5.025E-2	1.327E+1	2.690E+1
-4.862E-2	1.317E+1	2.688E+1
-4.700E-2	1.331E+1	2.680E+1
-5.025E-2	1.333E+1	2.705E+1
-4.862E-2	1.333E+1	2.684E+1
-5.025E-2	1.327E+1	2.682E+1
-4.376E-2	1.324E+1	2.679E+1
-4.862E-2	1.316E+1	2.704E+1
-5.187E-2	1.334E+1	2.687E+1
-4.700E-2	1.333E+1	2.684E+1
-4.862E-2	1.336E+1	2.686E+1
-4.700E-2	1.329E+1	2.702E+1
-5.025E-2	1.333E+1	2.681E+1
-4.862E-2	1.317E+1	2.707E+1
-4.376E-2	1.324E+1	2.704E+1
-4.862E-2	1.324E+1	2.686E+1
-5.187E-2	1.332E+1	2.683E+1
-4.862E-2	1.337E+1	2.682E+1
-4.538E-2	1.331E+1	2.677E+1
-5.025E-2	1.329E+1	2.680E+1
-4.862E-2	1.321E+1	2.680E+1
-4.862E-2	1.334E+1	2.692E+1
-4.376E-2	1.347E+1	2.697E+1
-4.538E-2	1.326E+1	2.673E+1
-4.862E-2	1.336E+1	2.683E+1
-4.700E-2	1.338E+1	2.699E+1
-4.538E-2	1.322E+1	2.686E+1
-4.862E-2	1.322E+1	2.704E+1
-5.025E-2	1.317E+1	2.694E+1
-5.025E-2	1.320E+1	2.696E+1
-4.700E-2	1.313E+1	2.707E+1
-4.376E-2	1.335E+1	2.687E+1
-5.025E-2	1.315E+1	2.694E+1
-4.862E-2	1.320E+1	2.690E+1
-4.700E-2	1.323E+1	2.693E+1
-4.862E-2	1.321E+1	2.676E+1
-5.187E-2	1.323E+1	2.661E+1
-4.862E-2	1.325E+1	2.693E+1
-4.538E-2	1.330E+1	2.684E+1
-4.862E-2	1.314E+1	2.697E+1
-5.187E-2	1.322E+1	2.704E+1
-4.862E-2	1.314E+1	2.684E+1
-4.376E-2	1.319E+1	2.694E+1
-4.700E-2	1.322E+1	2.678E+1
-5.025E-2	1.329E+1	2.685E+1
-4.862E-2	1.329E+1	2.679E+1
-4.538E-2	1.340E+1	2.694E+1
-4.700E-2	1.321E+1	2.681E+1
-4.700E-2	1.324E+1	2.668E+1
-4.700E-2	1.337E+1	2.683E+1
-4.538E-2	1.331E+1	2.693E+1
-5.025E-2	1.333E+1	2.675E+1
-4.862E-2	1.338E+1	2.699E+1
-5.025E-2	1.335E+1	2.691E+1
-4.538E-2	1.321E+1	2.661E+1
-4.538E-2	1.335E+1	2.684E+1
-5.187E-2	1.326E+1	2.671E+1
-4.862E-2	1.326E+1	2.692E+1
-4.862E-2	1.335E+1	2.707E+1
-4.700E-2	1.334E+1	2.686E+1
-4.862E-2	1.325E+1	2.683E+1
-4.862E-2	1.313E+1	2.686E+1
-4.538E-2	1.325E+1	2.690E+1
-4.700E-2	1.323E+1	2.685E+1
-4.700E-2	1.329E+1	2.692E+1
-4.862E-2	1.336E+1	2.677E+1
-4.376E-2	1.333E+1	2.690E+1
-4.700E-2	1.314E+1	2.687E+1
-4.862E-2	1.312E+1	2.675E+1
-4.862E-2	1.320E+1	2.672E+1
-4.538E-2	1.326E+1	2.683E+1
-4.700E-2	1.342E+1	2.673E+1
-5.025E-2	1.331E+1	2.676E+1
-4.862E-2	1.324E+1	2.697E+1
-4.376E-2	1.329E+1	2.683E+1
-4.862E-2	1.314E+1	2.685E+1
-5.025E-2	1.344E+1	2.666E+1
-4.862E-2	1.336E+1	2.676E+1
-4.538E-2	1.331E+1	2.700E+1
-4.538E-2	1.335E+1	2.678E+1
-5.025E-2	1.305E+1	2.681E+1
-4.700E-2	1.332E+1	2.681E+1
-4.700E-2	1.321E+1	2.683E+1
-4.700E-2	1.328E+1	2.672E+1
-4.862E-2	1.330E+1	2.676E+1
-4.700E-2	1.307E+1	2.671E+1
-4.538E-2	1.328E+1	2.673E+1
-4.700E-2	1.326E+1	2.691E+1
-5.025E-2	1.339E+1	2.699E+1
-5.025E-2	1.333E+1	2.683E+1
-4.700E-2	1.341E+1	2.698E+1
-4.862E-2	1.332E+1	2.704E+1
-5.025E-2	1.316E+1	2.681E+1
-4.862E-2	1.328E+1	2.689E+1
-4.700E-2	1.326E+1	2.684E+1
-4.862E-2	1.337E+1	2.694E+1
-4.862E-2	1.327E+1	2.694E+1
-4.538E-2	1.337E+1	2.696E+1
-4.538E-2	1.333E+1	2.686E+1
-4.538E-2	1.341E+1	2.680E+1
-5.025E-2	1.329E+1	2.685E+1
-4.862E-2	1.338E+1	2.671E+1
-4.538E-2	1.337E+1	2.673E+1
-4.862E-2	1.324E+1	2.682E+1
-5.187E-2	1.317E+1	2.670E+1
-4.538E-2	1.329E+1	2.685E+1
-4.538E-2	1.338E+1	2.710E+1
-4.862E-2	1.322E+1	2.681E+1
-4.862E-2	1.317E+1	2.693E+1
-4.862E-2	1.319E+1	2.702E+1
-4.538E-2	1.326E+1	2.706E+1
-4.700E-2	1.329E+1	2.681E+1
-4.862E-2	1.331E+1	2.683E+1
-5.025E-2	1.320E+1	2.661E+1
-4.700E-2	1.330E+1	2.686E+1
-4.538E-2	1.341E+1	2.685E+1
-4.700E-2	1.323E+1	2.685E+1
-4.700E-2	1.322E+1	2.689E+1
-4.700E-2	1.326E+1	2.663E+1
-4.538E-2	1.327E+1	2.675E+1
-4.376E-2	1.342E+1	2.683E+1
-4.862E-2	1.317E+1	2.669E+1
-4.538E-2	1.328E+1	2.686E+1
-4.538E-2	1.332E+1	2.684E+1
-5.025E-2	1.334E+1	2.682E+1
-4.700E-2	1.320E+1	2.691E+1
-4.376E-2	1.319E+1	2.679E+1
-4.700E-2	1.319E+1	2.693E+1
-5.025E-2	1.330E+1	2.691E+1
-4.538E-2	1.333E+1	2.691E+1
-4.538E-2	1.327E+1	2.698E+1
-4.376E-2	1.330E+1	2.681E+1
-5.025E-2	1.330E+1	2.680E+1
-4.862E-2	1.328E+1	2.697E+1
-4.538E-2	1.338E+1	2.692E+1
-4.862E-2	1.310E+1	2.670E+1
-4.700E-2	1.338E+1	2.684E+1
-4.700E-2	1.327E+1	2.679E+1
-4.862E-2	1.318E+1	2.700E+1
-4.700E-2	1.320E+1	2.683E+1
-5.025E-2	1.310E+1	2.674E+1
-4.538E-2	1.338E+1	2.682E+1
-4.700E-2	1.323E+1	2.692E+1
-4.862E-2	1.339E+1	2.687E+1
-5.349E-2	1.312E+1	2.682E+1
-4.700E-2	1.336E+1	2.699E+1
-4.862E-2	1.338E+1	2.681E+1
-4.700E-2	1.328E+1	2.703E+1
-5.025E-2	1.326E+1	2.668E+1
-4.862E-2	1.316E+1	2.703E+1
-4.538E-2	1.342E+1	2.691E+1
-4.700E-2	1.319E+1	2.692E+1
-5.187E-2	1.324E+1	2.673E+1
-4.862E-2	1.331E+1	2.683E+1
-4.538E-2	1.317E+1	2.676E+1
-4.862E-2	1.330E+1	2.680E+1
-5.187E-2	1.328E+1	2.696E+1
-4.700E-2	1.325E+1	2.699E+1
-4.376E-2	1.333E+1	2.688E+1
-4.700E-2	1.350E+1	2.698E+1
-4.862E-2	1.300E+1	2.710E+1
-4.700E-2	1.317E+1	2.702E+1
-4.376E-2	1.321E+1	2.696E+1
-4.538E-2	1.330E+1	2.691E+1
-4.862E-2	1.322E+1	2.701E+1
-4.862E-2	1.322E+1	2.692E+1
-4.538E-2	1.315E+1	2.688E+1
-4.538E-2	1.318E+1	2.677E+1
-4.700E-2	1.333E+1	2.677E+1
-4.862E-2	1.337E+1	2.691E+1
-4.700E-2	1.336E+1	2.688E+1
-4.862E-2	1.316E+1	2.684E+1
-5.187E-2	1.320E+1	2.678E+1
-4.700E-2	1.334E+1	2.695E+1
-4.538E-2	1.319E+1	2.674E+1
-4.862E-2	1.326E+1	2.682E+1
-5.187E-2	1.326E+1	2.702E+1
-5.025E-2	1.331E+1	2.678E+1
-4.862E-2	1.315E+1	2.679E+1
-4.700E-2	1.347E+1	2.695E+1
-4.862E-2	1.339E+1	2.683E+1
-5.025E-2	1.335E+1	2.697E+1
-4.700E-2	1.331E+1	2.699E+1
-5.187E-2	1.331E+1	2.682E+1
-4.862E-2	1.319E+1	2.679E+1
-4.700E-2	1.335E+1	2.690E+1
-4.700E-2	1.325E+1	2.691E+1
-4.538E-2	1.315E+1	2.681E+1
-5.349E-2	1.339E+1	2.692E+1
-4.538E-2	1.325E+1	2.678E+1
-4.538E-2	1.319E+1	2.697E+1
-4.538E-2	1.315E+1	2.686E+1
-5.025E-2	1.324E+1	2.683E+1
-4.862E-2	1.329E+1	2.691E+1
-4.700E-2	1.319E+1	2.685E+1
-4.862E-2	1.323E+1	2.674E+1
-5.025E-2	1.316E+1	2.680E+1
-4.862E-2	1.325E+1	2.693E+1
-4.700E-2	1.330E+1	2.687E+1
-4.700E-2	1.333E+1	2.689E+1
-5.187E-2	1.317E+1	2.699E+1
-5.025E-2	1.334E+1	2.682E+1
-4.376E-2	1.329E+1	2.685E+1
-4.700E-2	1.322E+1	2.685E+1
-4.862E-2	1.328E+1	2.690E+1
-5.025E-2	1.325E+1	2.678E+1
-4.376E-2	1.336E+1	2.690E+1
-4.862E-2	1.337E+1	2.668E+1
-5.025E-2	1.331E+1	2.685E+1
-4.700E-2	1.328E+1	2.669E+1
-4.700E-2	1.325E+1	2.653E+1
-5.025E-2	1.329E+1	2.666E+1
-5.187E-2	1.335E+1	2.682E+1
-5.025E-2	1.317E+1	2.694E+1
-4.376E-2	1.338E+1	2.684E+1
-4.700E-2	1.335E+1	2.674E+1
-4.700E-2	1.331E+1	2.680E+1
-5.187E-2	1.331E+1	2.695E+1
-4.376E-2	1.330E+1	2.691E+1
-4.700E-2	1.335E+1	2.681E+1
-5.187E-2	1.324E+1	2.699E+1
-5.025E-2	1.330E+1	2.676E+1
-4.376E-2	1.323E+1	2.693E+1
-4.862E-2	1.299E+1	2.680E+1
-4.700E-2	1.310E+1	2.681E+1
-4.700E-2	1.329E+1	2.680E+1
-4.700E-2	1.333E+1	2.678E+1
-4.700E-2	1.334E+1	2.675E+1
-5.025E-2	1.329E+1	2.681E+1
-4.700E-2	1.323E+1	2.672E+1
-4.700E-2	1.330E+1	2.680E+1
-4.700E-2	1.324E+1	2.703E+1
-4.862E-2	1.326E+1	2.692E+1
-5.025E-2	1.313E+1	2.676E+1
-4.862E-2	1.325E+1	2.681E+1
-4.700E-2	1.323E+1	2.659E+1
-5.187E-2	1.314E+1	2.705E+1
-5.025E-2	1.325E+1	2.682E+1
-4.538E-2	1.323E+1	2.672E+1
-4.700E-2	1.319E+1	2.683E+1
-5.349E-2	1.339E+1	2.711E+1
-4.862E-2	1.333E+1	2.688E+1
-4.376E-2	1.325E+1	2.700E+1
-4.862E-2	1.325E+1	2.674E+1
-5.025E-2	1.318E+1	2.693E+1
-5.025E-2	1.323E+1	2.674E+1
-4.700E-2	1.322E+1	2.698E+1
-4.862E-2	1.313E+1	2.683E+1
-5.025E-2	1.316E+1	2.685E+1
-5.025E-2	1.335E+1	2.672E+1
-4.700E-2	1.323E+1	2.663E+1
-4.538E-2	1.333E+1	2.672E+1
-5.025E-2	1.320E+1	2.701E+1
-5.025E-2	1.323E+1	2.668E+1
-4.862E-2	1.325E+1	2.679E+1
-4.538E-2	1.314E+1	2.689E+1
-4.700E-2	1.325E+1	2.677E+1
-5.025E-2	1.319E+1	2.668E+1
-4.700E-2	1.319E+1	2.682E+1
-4.700E-2	1.339E+1	2.688E+1
-5.187E-2	1.312E+1	2.680E+1
-4.862E-2	1.322E+1	2.691E+1
-4.376E-2	1.337E+1	2.681E+1
-4.376E-2	1.322E+1	2.697E+1
-5.025E-2	1.332E+1	2.678E+1
-4.862E-2	1.317E+1	2.688E+1
-4.538E-2	1.308E+1	2.691E+1
-4.700E-2	1.316E+1	2.684E+1
-4.862E-2	1.334E+1	2.656E+1
-5.025E-2	1.319E+1	2.669E+1
-4.538E-2	1.321E+1	2.698E+1
-4.538E-2	1.319E+1	2.674E+1
-5.187E-2	1.318E+1	2.710E+1
-4.862E-2	1.336E+1	2.685E+1
-4.376E-2	1.331E+1	2.682E+1
-4.700E-2	1.325E+1	2.686E+1
-5.025E-2	1.319E+1	2.685E+1
-5.025E-2	1.329E+1	2.674E+1
-4.700E-2	1.337E+1	2.689E+1
-5.025E-2	1.321E+1	2.670E+1
-5.025E-2	1.319E+1	2.682E+1
-4.862E-2	1.328E+1	2.679E+1
-4.862E-2	1.318E+1	2.656E+1
-4.700E-2	1.324E+1	2.674E+1
-5.025E-2	1.345E+1	2.678E+1
-5.025E-2	1.324E+1	2.688E+1
-4.538E-2	1.328E+1	2.690E+1
-4.700E-2	1.335E+1	2.678E+1
-5.025E-2	1.319E+1	2.673E+1
-4.862E-2	1.314E+1	2.676E+1
-4.700E-2	1.329E+1	2.663E+1
-4.862E-2	1.319E+1	2.686E+1
-5.025E-2	1.330E+1	2.700E+1
-4.862E-2	1.324E+1	2.693E+1
-4.538E-2	1.328E+1	2.663E+1
-4.376E-2	1.332E+1	2.670E+1
-5.349E-2	1.317E+1	2.678E+1
-4.862E-2	1.332E+1	2.682E+1
-4.538E-2	1.327E+1	2.683E+1
-4.862E-2	1.331E+1	2.673E+1
-5.025E-2	1.328E+1	2.674E+1
-4.862E-2	1.333E+1	2.679E+1
-4.700E-2	1.323E+1	2.657E+1
-4.700E-2	1.331E+1	2.680E+1
-4.862E-2	1.322E+1	2.683E+1
-4.862E-2	1.321E+1	2.671E+1
-4.376E-2	1.309E+1	2.685E+1
-4.538E-2	1.326E+1	2.676E+1
-5.025E-2	1.325E+1	2.687E+1
-5.025E-2	1.317E+1	2.685E+1
-4.700E-2	1.328E+1	2.666E+1
-4.700E-2	1.319E+1	2.674E+1
-5.025E-2	1.320E+1	2.692E+1
-4.862E-2	1.321E+1	2.689E+1
-4.700E-2	1.320E+1	2.659E+1
-4.862E-2	1.317E+1	2.685E+1
-4.862E-2	1.309E+1	2.658E+1
-4.862E-2	1.331E+1	2.676E+1
-4.862E-2	1.343E+1	2.673E+1
-4.862E-2	1.331E+1	2.683E+1
-4.376E-2	1.323E+1	2.680E+1
-4.862E-2	1.321E+1	2.670E+1
-4.376E-2	1.332E+1	2.660E+1
-4.538E-2	1.309E+1	2.678E+1
-5.187E-2	1.337E+1	2.661E+1
-4.700E-2	1.340E+1	2.701E+1
-4.700E-2	1.318E+1	2.702E+1
-5.025E-2	1.321E+1	2.686E+1
-4.700E-2	1.332E+1	2.673E+1
-4.862E-2	1.332E+1	2.690E+1
-4.214E-2	1.339E+1	2.685E+1
-4.862E-2	1.321E+1	2.683E+1
-4.862E-2	1.326E+1	2.686E+1
-4.862E-2	1.338E+1	2.688E+1
-4.862E-2	1.337E+1	2.694E+1
-4.700E-2	1.313E+1	2.678E+1
-4.862E-2	1.321E+1	2.675E+1
-4.700E-2	1.328E+1	2.706E+1
-4.700E-2	1.311E+1	2.662E+1
-4.700E-2	1.324E+1	2.663E+1
-5.025E-2	1.317E+1	2.681E+1
-5.025E-2	1.332E+1	2.693E+1
-4.700E-2	1.323E+1	2.668E+1
-5.025E-2	1.334E+1	2.686E+1
-5.349E-2	1.325E+1	2.682E+1
-4.700E-2	1.323E+1	2.688E+1
-4.700E-2	1.325E+1	2.661E+1
-4.700E-2	1.319E+1	2.686E+1
-5.025E-2	1.314E+1	2.668E+1
-4.700E-2	1.326E+1	2.685E+1
-4.376E-2	1.322E+1	2.670E+1
-4.376E-2	1.332E+1	2.689E+1
-5.187E-2	1.313E+1	2.673E+1
-4.700E-2	1.327E+1	2.667E+1
-4.538E-2	1.314E+1	2.667E+1
-4.862E-2	1.326E+1	2.672E+1
-4.700E-2	1.336E+1	2.663E+1
-4.862E-2	1.334E+1	2.704E+1
-4.700E-2	1.325E+1	2.683E+1
-4.538E-2	1.331E+1	2.687E+1
-5.349E-2	1.322E+1	2.673E+1
-5.187E-2	1.331E+1	2.684E+1
-4.538E-2	1.330E+1	2.689E+1
-4.700E-2	1.327E+1	2.679E+1
-5.187E-2	1.332E+1	2.687E+1
-5.187E-2	1.324E+1	2.671E+1
-4.376E-2	1.317E+1	2.691E+1
-4.538E-2	1.330E+1	2.677E+1
-5.187E-2	1.338E+1	2.682E+1
-4.862E-2	1.322E+1	2.664E+1
-4.862E-2	1.320E+1	2.677E+1
-4.862E-2	1.314E+1	2.687E+1
-4.862E-2	1.318E+1	2.687E+1
-4.862E-2	1.335E+1	2.662E+1
-4.700E-2	1.335E+1	2.693E+1
-5.187E-2	1.334E+1	2.670E+1
-5.187E-2	1.312E+1	2.672E+1
-5.025E-2	1.326E+1	2.698E+1
-4.376E-2	1.324E+1	2.663E+1
-4.862E-2	1.322E+1	2.672E+1
-5.025E-2	1.333E+1	2.651E+1
-4.862E-2	1.319E+1	2.698E+1
-4.538E-2	1.309E+1	2.673E+1
-4.862E-2	1.326E+1	2.674E+1
-5.025E-2	1.316E+1	2.675E+1
-4.862E-2	1.332E+1	2.692E+1
-4.538E-2	1.322E+1	2.661E+1
-4.862E-2	1.325E+1	2.695E+1
-4.862E-2	1.332E+1	2.677E+1
-4.862E-2	1.332E+1	2.668E+1
-4.538E-2	1.338E+1	2.673E+1
-4.700E-2	1.314E+1	2.694E+1
-5.025E-2	1.323E+1	2.671E+1
-4.862E-2	1.328E+1	2.692E+1
-4.700E-2	1.324E+1	2.654E+1
-4.700E-2	1.310E+1	2.677E+1
-5.025E-2	1.320E+1	2.678E+1
-4.538E-2	1.326E+1	2.668E+1
-4.700E-2	1.329E+1	2.677E+1
-5.025E-2	1.313E+1	2.691E+1
-4.862E-2	1.322E+1	2.668E+1
-5.187E-2	1.319E+1	2.692E+1
-4.376E-2	1.331E+1	2.676E+1
-4.862E-2	1.321E+1	2.665E+1
-5.025E-2	1.323E+1	2.696E+1
-5.025E-2	1.327E+1	2.663E+1
-4.700E-2	1.320E+1	2.679E+1
-5.025E-2	1.320E+1	2.655E+1
-5.187E-2	1.324E+1	2.691E+1
-4.862E-2	1.326E+1	2.697E+1
-4.538E-2	1.320E+1	2.671E+1
-5.025E-2	1.330E+1	2.667E+1
-5.187E-2	1.318E+1	2.686E+1
-5.187E-2	1.313E+1	2.679E+1
-4.700E-2	1.324E+1	2.667E+1
-4.538E-2	1.324E+1	2.689E+1
-5.187E-2	1.325E+1	2.670E+1
-5.025E-2	1.320E+1	2.684E+1
-4.862E-2	1.301E+1	2.695E+1
-5.025E-2	1.323E+1	2.674E+1
-5.025E-2	1.337E+1	2.672E+1
-4.862E-2	1.313E+1	2.680E+1
-4.538E-2	1.300E+1	2.673E+1
-4.538E-2	1.330E+1	2.665E+1
-5.025E-2	1.319E+1	2.653E+1
-4.862E-2	1.319E+1	2.663E+1
-4.538E-2	1.325E+1	2.667E+1
-4.700E-2	1.327E+1	2.706E+1
-5.025E-2	1.315E+1	2.661E+1
-4.862E-2	1.327E+1	2.665E+1
-4.538E-2	1.330E+1	2.686E+1
-5.025E-2	1.329E+1	2.679E+1
-5.025E-2	1.322E+1	2.667E+1
-4.862E-2	1.320E+1	2.670E+1
-4.538E-2	1.315E+1	2.679E+1
-4.700E-2	1.326E+1	2.679E+1
-5.025E-2	1.329E+1	2.667E+1
-5.025E-2	1.333E+1	2.664E+1
-4.700E-2	1.312E+1	2.691E+1
-4.862E-2	1.330E+1	2.689E+1
-5.025E-2	1.314E+1	2.671E+1
-4.700E-2	1.313E+1	2.657E+1
-4.862E-2	1.325E+1	2.681E+1
-4.538E-2	1.317E+1	2.656E+1
-5.025E-2	1.336E+1	2.661E+1
-4.700E-2	1.326E+1	2.677E+1
-4.862E-2	1.341E+1	2.670E+1
-4.862E-2	1.311E+1	2.657E+1
-5.349E-2	1.337E+1	2.667E+1
-4.700E-2	1.333E+1	2.666E+1
-4.700E-2	1.324E+1	2.686E+1
-4.700E-2	1.329E+1	2.685E+1
-5.025E-2	1.326E+1	2.673E+1
-4.862E-2	1.323E+1	2.669E+1
-4.862E-2	1.319E+1	2.673E+1
-5.025E-2	1.328E+1	2.671E+1
-5.025E-2	1.325E+1	2.683E+1
-4.700E-2	1.315E+1	2.680E+1
-4.700E-2	1.321E+1	2.667E+1
-4.700E-2	1.325E+1	2.653E+1
-5.025E-2	1.321E+1	2.674E+1
-4.700E-2	1.326E+1	2.667E+1
-4.376E-2	1.336E+1	2.676E+1
-4.862E-2	1.324E+1	2.657E+1
-5.025E-2	1.323E+1	2.694E+1
-5.025E-2	1.320E+1	2.679E+1
-4.538E-2	1.319E+1	2.676E+1
-4.700E-2	1.309E+1	2.667E+1
-4.862E-2	1.320E+1	2.683E+1
-4.862E-2	1.335E+1	2.680E+1
-4.862E-2	1.316E+1	2.672E+1
-4.700E-2	1.318E+1	2.669E+1
-5.025E-2	1.325E+1	2.691E+1
-4.862E-2	1.327E+1	2.669E+1
-4.700E-2	1.320E+1	2.641E+1
-4.862E-2	1.321E+1	2.674E+1
-4.862E-2	1.340E+1	2.667E+1
-4.862E-2	1.330E+1	2.682E+1
-4.538E-2	1.321E+1	2.666E+1
-4.700E-2	1.326E+1	2.681E+1
-5.025E-2	1.313E+1	2.666E+1
-5.187E-2	1.321E+1	2.661E+1
-4.538E-2	1.310E+1	2.688E+1
-4.700E-2	1.326E+1	2.671E+1
-5.025E-2	1.315E+1	2.667E+1
-4.862E-2	1.329E+1	2.679E+1
-4.538E-2	1.310E+1	2.670E+1
-4.862E-2	1.313E+1	2.664E+1
-5.187E-2	1.328E+1	2.676E+1
-4.700E-2	1.332E+1	2.677E+1
-4.862E-2	1.325E+1	2.708E+1
-5.187E-2	1.310E+1	2.672E+1
-5.187E-2	1.325E+1	2.690E+1
-4.862E-2	1.340E+1	2.675E+1
-4.862E-2	1.325E+1	2.673E+1
-4.700E-2	1.325E+1	2.680E+1
-5.025E-2	1.318E+1	2.662E+1
-5.187E-2	1.326E+1	2.673E+1
-4.700E-2	1.327E+1	2.666E+1
-5.025E-2	1.315E+1	2.672E+1
-4.700E-2	1.314E+1	2.669E+1
-4.862E-2	1.314E+1	2.662E+1
-4.700E-2	1.325E+1	2.651E+1
-4.862E-2	1.323E+1	2.674E+1
-4.862E-2	1.308E+1	2.670E+1
-5.187E-2	1.330E+1	2.688E+1
-4.862E-2	1.319E+1	2.674E+1
-4.862E-2	1.312E+1	2.677E+1
-5.187E-2	1.314E+1	2.644E+1
-4.862E-2	1.340E+1	2.680E+1
-4.376E-2	1.326E+1	2.673E+1
-4.862E-2	1.326E+1	2.678E+1
-4.862E-2	1.325E+1	2.650E+1
-5.025E-2	1.323E+1	2.679E+1
-4.862E-2	1.328E+1	2.666E+1
-5.187E-2	1.324E+1	2.664E+1
-5.349E-2	1.312E+1	2.687E+1
-4.862E-2	1.317E+1	2.681E+1
-4.700E-2	1.316E+1	2.676E+1
-4.700E-2	1.331E+1	2.669E+1
-5.025E-2	1.321E+1	2.676E+1
-4.862E-2	1.322E+1	2.679E+1
-4.376E-2	1.330E+1	2.677E+1
-5.025E-2	1.327E+1	2.676E+1
-5.349E-2	1.325E+1	2.685E+1
-4.700E-2	1.325E+1	2.665E+1
-4.700E-2	1.321E+1	2.658E+1
-4.700E-2	1.329E+1	2.682E+1
-5.025E-2	1.323E+1	2.674E+1
-5.187E-2	1.320E+1	2.689E+1
-4.538E-2	1.309E+1	2.673E+1
-4.862E-2	1.339E+1	2.659E+1
-5.187E-2	1.323E+1	2.686E+1
-5.025E-2	1.333E+1	2.648E+1
-4.376E-2	1.348E+1	2.652E+1
-4.862E-2	1.313E+1	2.692E+1
-5.025E-2	1.319E+1	2.675E+1
-4.862E-2	1.328E+1	2.675E+1
-4.700E-2	1.317E+1	2.675E+1
-4.700E-2	1.319E+1	2.685E+1
-4.862E-2	1.300E+1	2.671E+1
-4.862E-2	1.334E+1	2.676E+1
-4.376E-2	1.319E+1	2.664E+1
-4.862E-2	1.330E+1	2.658E+1
-5.187E-2	1.329E+1	2.679E+1
-5.025E-2	1.317E+1	2.667E+1
-4.700E-2	1.317E+1	2.661E+1
-4.376E-2	1.337E+1	2.695E+1
-5.187E-2	1.309E+1	2.675E+1
-4.862E-2	1.329E+1	2.665E+1
-4.538E-2	1.316E+1	2.660E+1
-5.187E-2	1.325E+1	2.672E+1
-5.025E-2	1.317E+1	2.670E+1
-5.025E-2	1.315E+1	2.669E+1
-4.862E-2	1.321E+1	2.672E+1
-4.538E-2	1.331E+1	2.661E+1
-5.025E-2	1.314E+1	2.670E+1
-4.862E-2	1.326E+1	2.680E+1
-4.538E-2	1.332E+1	2.652E+1
-4.862E-2	1.318E+1	2.665E+1
-5.187E-2	1.302E+1	2.674E+1
-5.025E-2	1.312E+1	2.683E+1
-4.700E-2	1.309E+1	2.660E+1
-4.538E-2	1.318E+1	2.666E+1
-5.025E-2	1.322E+1	2.671E+1
-4.862E-2	1.309E+1	2.673E+1
-4.700E-2	1.319E+1	2.674E+1
-4.700E-2	1.313E+1	2.649E+1
-4.700E-2	1.314E+1	2.680E+1
-4.700E-2	1.332E+1	2.703E+1
-4.700E-2	1.325E+1	2.667E+1
-4.538E-2	1.330E+1	2.679E+1
-5.025E-2	1.330E+1	2.666E+1
-4.862E-2	1.325E+1	2.682E+1
-4.538E-2	1.321E+1	2.677E+1
-4.700E-2	1.316E+1	2.674E+1
-5.025E-2	1.323E+1	2.683E+1
-5.025E-2	1.322E+1	2.671E+1
-4.700E-2	1.313E+1	2.679E+1
-4.862E-2	1.324E+1	2.670E+1
-5.025E-2	1.311E+1	2.670E+1
-5.187E-2	1.322E+1	2.661E+1
-4.700E-2	1.330E+1	2.668E+1
-4.700E-2	1.322E+1	2.668E+1
-5.187E-2	1.325E+1	2.662E+1
-4.700E-2	1.320E+1	2.670E+1
-4.538E-2	1.337E+1	2.680E+1
-4.700E-2	1.319E+1	2.667E+1
-5.025E-2	1.316E+1	2.671E+1
-4.862E-2	1.320E+1	2.680E+1
-4.862E-2	1.322E+1	2.664E+1
-4.862E-2	1.315E+1	2.676E+1
-4.700E-2	1.324E+1	2.680E+1
-5.349E-2	1.328E+1	2.681E+1
-4.538E-2	1.326E+1	2.664E+1
-4.862E-2	1.331E+1	2.665E+1
-4.700E-2	1.313E+1	2.669E+1
-5.025E-2	1.325E+1	2.680E+1
-4.700E-2	1.323E+1	2.656E+1
-4.538E-2	1.313E+1	2.669E+1
-5.673E-2	1.318E+1	2.675E+1
-4.862E-2	1.336E+1	2.669E+1
-4.862E-2	1.336E+1	2.685E+1
-4.862E-2	1.323E+1	2.662E+1
-5.187E-2	1.333E+1	2.663E+1
-4.700E-2	1.317E+1	2.650E+1
-4.700E-2	1.337E+1	2.656E+1
-5.025E-2	1.319E+1	2.671E+1
-5.349E-2	1.328E+1	2.680E+1
-5.025E-2	1.326E+1	2.657E+1
-4.538E-2	1.331E+1	2.673E+1
-4.862E-2	1.320E+1	2.659E+1
-5.025E-2	1.326E+1	2.669E+1
-4.862E-2	1.317E+1	2.667E+1
-5.025E-2	1.327E+1	2.692E+1
-5.025E-2	1.322E+1	2.660E+1
-5.187E-2	1.323E+1	2.693E+1
-4.862E-2	1.313E+1	2.659E+1
-4.700E-2	1.315E+1	2.671E+1
-4.862E-2	1.321E+1	2.676E+1
-5.025E-2	1.324E+1	2.675E+1
-4.862E-2	1.312E+1	2.667E+1
-4.700E-2	1.332E+1	2.661E+1
-4.862E-2	1.337E+1	2.652E+1
-4.862E-2	1.333E+1	2.673E+1
-5.025E-2	1.314E+1	2.657E+1
-4.538E-2	1.313E+1	2.663E+1
-4.538E-2	1.328E+1	2.651E+1
-5.187E-2	1.306E+1	2.674E+1
-4.862E-2	1.330E+1	2.688E+1
-4.700E-2	1.322E+1	2.663E+1
-4.862E-2	1.330E+1	2.663E+1
-5.025E-2	1.311E+1	2.664E+1
-5.025E-2	1.327E+1	2.673E+1
-4.700E-2	1.328E+1	2.655E+1
-4.862E-2	1.308E+1	2.653E+1
-4.700E-2	1.326E+1	2.683E+1
-4.538E-2	1.328E+1	2.671E+1
-4.538E-2	1.335E+1	2.649E+1
-4.862E-2	1.325E+1	2.670E+1
-4.700E-2	1.323E+1	2.665E+1
-5.025E-2	1.320E+1	2.666E+1
-4.538E-2	1.332E+1	2.663E+1
-5.025E-2	1.320E+1	2.671E+1
-5.025E-2	1.321E+1	2.650E+1
-5.025E-2	1.316E+1	2.660E+1
-4.700E-2	1.321E+1	2.668E+1
-4.862E-2	1.319E+1	2.672E+1
-5.187E-2	1.314E+1	2.669E+1
-4.862E-2	1.329E+1	2.661E+1
-4.538E-2	1.329E+1	2.648E+1
-4.862E-2	1.313E+1	2.643E+1
-4.862E-2	1.317E+1	2.668E+1
-4.862E-2	1.318E+1	2.682E+1
-4.700E-2	1.331E+1	2.687E+1
-4.862E-2	1.314E+1	2.675E+1
-5.025E-2	1.326E+1	2.668E+1
-5.025E-2	1.333E+1	2.645E+1
-4.538E-2	1.326E+1	2.675E+1
-4.700E-2	1.315E+1	2.660E+1
-5.025E-2	1.318E+1	2.680E+1
-5.025E-2	1.316E+1	2.676E+1
-5.187E-2	1.334E+1	2.672E+1
-5.025E-2	1.338E+1	2.654E+1
-4.862E-2	1.324E+1	2.671E+1
-5.187E-2	1.333E+1	2.670E+1
-4.376E-2	1.320E+1	2.682E+1
-5.025E-2	1.317E+1	2.687E+1
-4.862E-2	1.318E+1	2.657E+1
-5.025E-2	1.331E+1	2.693E+1
-4.700E-2	1.325E+1	2.671E+1
-4.862E-2	1.330E+1	2.667E+1
-4.862E-2	1.332E+1	2.669E+1
-4.862E-2	1.337E+1	2.662E+1
-4.700E-2	1.326E+1	2.694E+1
-4.700E-2	1.319E+1	2.669E+1
-4.862E-2	1.319E+1	2.656E+1
-4.862E-2	1.323E+1	2.688E+1
-4.700E-2	1.330E+1	2.660E+1
-4.862E-2	1.336E+1	2.667E+1
-5.349E-2	1.315E+1	2.677E+1
-4.862E-2	1.321E+1	2.667E+1
-4.538E-2	1.326E+1	2.664E+1
-4.700E-2	1.324E+1	2.667E+1
-5.187E-2	1.315E+1	2.647E+1
-4.862E-2	1.318E+1	2.684E+1
-4.862E-2	1.308E+1	2.652E+1
-5.025E-2	1.334E+1	2.661E+1
-5.187E-2	1.312E+1	2.674E+1
-5.025E-2	1.318E+1	2.640E+1
-4.700E-2	1.310E+1	2.667E+1
-4.538E-2	1.323E+1	2.673E+1
-5.025E-2	1.330E+1	2.655E+1
-4.700E-2	1.326E+1	2.682E+1
-4.538E-2	1.321E+1	2.662E+1
-4.538E-2	1.315E+1	2.656E+1
-5.187E-2	1.323E+1	2.669E+1
-4.862E-2	1.332E+1	2.690E+1
-4.700E-2	1.324E+1	2.671E+1
-4.862E-2	1.310E+1	2.670E+1
-5.025E-2	1.328E+1	2.652E+1
-4.862E-2	1.314E+1	2.671E+1
-4.700E-2	1.319E+1	2.669E+1
-4.862E-2	1.332E+1	2.662E+1
-4.862E-2	1.333E+1	2.659E+1
-4.862E-2	1.307E+1	2.665E+1
-4.862E-2	1.310E+1	2.655E+1
-4.862E-2	1.322E+1	2.684E+1
-4.862E-2	1.323E+1	2.644E+1
-5.187E-2	1.318E+1	2.678E+1
-4.700E-2	1.305E+1	2.668E+1
-4.700E-2	1.325E+1	2.658E+1
-4.862E-2	1.314E+1	2.671E+1
-4.538E-2	1.330E+1	2.670E+1
-4.538E-2	1.315E+1	2.662E+1
-4.862E-2	1.315E+1	2.657E+1
-5.025E-2	1.329E+1	2.660E+1
-4.862E-2	1.312E+1	2.671E+1
-4.538E-2	1.333E+1	2.667E+1
-4.700E-2	1.316E+1	2.665E+1
-5.349E-2	1.334E+1	2.658E+1
-4.862E-2	1.336E+1	2.677E+1
-4.376E-2	1.325E+1	2.678E+1
-4.862E-2	1.323E+1	2.665E+1
-4.862E-2	1.322E+1	2.674E+1
-5.025E-2	1.322E+1	2.675E+1
-4.538E-2	1.315E+1	2.667E+1
-4.700E-2	1.314E+1	2.668E+1
-5.187E-2	1.302E+1	2.674E+1
-4.700E-2	1.313E+1	2.671E+1
-4.538E-2	1.317E+1	2.646E+1
-4.700E-2	1.324E+1	2.668E+1
-5.187E-2	1.318E+1	2.663E+1
-4.862E-2	1.318E+1	2.662E+1
-4.700E-2	1.323E+1	2.676E+1
-4.700E-2	1.324E+1	2.676E+1
-4.862E-2	1.316E+1	2.636E+1
-4.862E-2	1.330E+1	2.653E+1
-4.700E-2	1.325E+1	2.669E+1
-5.025E-2	1.327E+1	2.664E+1
-4.700E-2	1.334E+1	2.646E+1
-4.538E-2	1.315E+1	2.648E+1
-4.700E-2	1.310E+1	2.660E+1
-4.538E-2	1.331E+1	2.669E+1
-5.025E-2	1.318E+1	2.666E+1
-4.700E-2	1.319E+1	2.667E+1
-4.538E-2	1.318E+1	2.659E+1
-4.376E-2	1.325E+1	2.652E+1
-4.862E-2	1.333E+1	2.673E+1
-5.025E-2	1.324E+1	2.680E+1
-4.538E-2	1.320E+1	2.650E+1
-4.700E-2	1.308E+1	2.660E+1
-5.025E-2	1.327E+1	2.657E+1
-5.025E-2	1.320E+1	2.672E+1
-4.538E-2	1.321E+1	2.650E+1
-4.700E-2	1.324E+1	2.655E+1
-5.187E-2	1.327E+1	2.676E+1
-5.025E-2	1.324E+1	2.686E+1
-4.862E-2	1.324E+1	2.662E+1
-4.700E-2	1.324E+1	2.656E+1
-4.862E-2	1.311E+1	2.675E+1
-4.862E-2	1.322E+1	2.664E+1
-4.700E-2	1.311E+1	2.676E+1
-4.700E-2	1.315E+1	2.660E+1
-4.862E-2	1.328E+1	2.655E+1
-5.025E-2	1.318E+1	2.670E+1
-4.862E-2	1.334E+1	2.658E+1
-5.025E-2	1.321E+1	2.675E+1
-5.025E-2	1.320E+1	2.646E+1
-5.025E-2	1.312E+1	2.681E+1
-4.538E-2	1.313E+1	2.682E+1
-4.700E-2	1.315E+1	2.680E+1
-5.025E-2	1.319E+1	2.675E+1
-4.700E-2	1.313E+1	2.680E+1
-4.700E-2	1.325E+1	2.682E+1
-4.862E-2	1.318E+1	2.669E+1
-5.187E-2	1.318E+1	2.664E+1
-4.862E-2	1.339E+1	2.659E+1
-4.700E-2	1.330E+1	2.670E+1
-4.862E-2	1.316E+1	2.672E+1
-5.187E-2	1.314E+1	2.657E+1
-4.700E-2	1.340E+1	2.685E+1
-4.538E-2	1.313E+1	2.665E+1
-4.862E-2	1.315E+1	2.648E+1
-5.187E-2	1.328E+1	2.654E+1
-4.700E-2	1.310E+1	2.674E+1
-4.700E-2	1.320E+1	2.685E+1
-4.376E-2	1.326E+1	2.674E+1
-5.025E-2	1.326E+1	2.669E+1
-4.862E-2	1.313E+1	2.672E+1
-4.538E-2	1.323E+1	2.684E+1
-5.025E-2	1.330E+1	2.657E+1
-5.025E-2	1.322E+1	2.677E+1
-4.700E-2	1.322E+1	2.660E+1
-4.538E-2	1.324E+1	2.677E+1
-4.862E-2	1.318E+1	2.650E+1
-5.025E-2	1.335E+1	2.689E+1
-4.862E-2	1.314E+1	2.658E+1
-4.700E-2	1.327E+1	2.667E+1
-4.538E-2	1.314E+1	2.663E+1
-5.025E-2	1.330E+1	2.655E+1
-4.862E-2	1.329E+1	2.667E+1
-4.700E-2	1.313E+1	2.674E+1
-4.862E-2	1.318E+1	2.649E+1
-4.862E-2	1.320E+1	2.674E+1
-4.862E-2	1.317E+1	2.655E+1
-4.700E-2	1.324E+1	2.659E+1
-5.025E-2	1.313E+1	2.678E+1
-5.025E-2	1.318E+1	2.685E+1
-4.700E-2	1.335E+1	2.655E+1
-4.538E-2	1.328E+1	2.664E+1
-4.862E-2	1.314E+1	2.669E+1
-5.187E-2	1.324E+1	2.656E+1
-5.025E-2	1.319E+1	2.669E+1
-4.538E-2	1.325E+1	2.674E+1
-4.862E-2	1.318E+1	2.663E+1
-4.700E-2	1.325E+1	2.656E+1
-4.538E-2	1.316E+1	2.666E+1
-4.862E-2	1.317E+1	2.675E+1
-4.700E-2	1.325E+1	2.662E+1
-4.862E-2	1.318E+1	2.653E+1
-4.862E-2	1.315E+1	2.667E+1
-4.700E-2	1.312E+1	2.667E+1
-4.862E-2	1.314E+1	2.662E+1
-5.025E-2	1.316E+1	2.677E+1
-4.862E-2	1.309E+1	2.677E+1
-4.700E-2	1.320E+1	2.654E+1
-4.862E-2	1.298E+1	2.675E+1
-5.025E-2	1.317E+1	2.667E+1
-5.187E-2	1.317E+1	2.667E+1
-5.025E-2	1.313E+1	2.656E+1
-4.700E-2	1.308E+1	2.657E+1
-5.349E-2	1.324E+1	2.656E+1
-4.862E-2	1.314E+1	2.639E+1
-4.538E-2	1.329E+1	2.668E+1
-4.700E-2	1.313E+1	2.659E+1
-5.349E-2	1.317E+1	2.658E+1
-4.700E-2	1.329E+1	2.661E+1
-4.700E-2	1.313E+1	2.684E+1
-4.862E-2	1.312E+1	2.669E+1
-4.862E-2	1.326E+1	2.659E+1
-4.862E-2	1.330E+1	2.660E+1
-4.862E-2	1.319E+1	2.648E+1
-4.700E-2	1.338E+1	2.669E+1
-5.187E-2	1.320E+1	2.686E+1
-4.862E-2	1.319E+1	2.682E+1
-4.700E-2	1.322E+1	2.675E+1
-4.700E-2	1.315E+1	2.658E+1
-5.187E-2	1.323E+1	2.653E+1
-4.700E-2	1.320E+1	2.669E+1
-4.700E-2	1.328E+1	2.662E+1
-4.700E-2	1.319E+1	2.664E+1
-5.025E-2	1.324E+1	2.669E+1
-4.700E-2	1.334E+1	2.652E+1
-4.700E-2	1.316E+1	2.653E+1
-5.187E-2	1.337E+1	2.651E+1
-4.862E-2	1.319E+1	2.645E+1
-4.700E-2	1.321E+1	2.667E+1
-4.538E-2	1.312E+1	2.674E+1
-4.862E-2	1.318E+1	2.670E+1
-4.862E-2	1.309E+1	2.665E+1
-4.700E-2	1.326E+1	2.658E+1
-4.538E-2	1.319E+1	2.672E+1
-4.862E-2	1.329E+1	2.673E+1
-5.511E-2	1.329E+1	2.649E+1
-4.862E-2	1.334E+1	2.666E+1
-4.862E-2	1.314E+1	2.667E+1
-5.025E-2	1.318E+1	2.657E+1
-5.025E-2	1.315E+1	2.652E+1
-4.862E-2	1.335E+1	2.679E+1
-4.700E-2	1.327E+1	2.663E+1
-5.025E-2	1.333E+1	2.661E+1
-5.025E-2	1.305E+1	2.645E+1
-4.862E-2	1.313E+1	2.650E+1
-4.862E-2	1.335E+1	2.653E+1
-4.700E-2	1.323E+1	2.668E+1
-4.862E-2	1.325E+1	2.643E+1
-4.862E-2	1.330E+1	2.663E+1
-4.538E-2	1.325E+1	2.688E+1
-4.700E-2	1.321E+1	2.654E+1
-5.187E-2	1.310E+1	2.674E+1
-4.538E-2	1.333E+1	2.666E+1
-4.700E-2	1.342E+1	2.672E+1
-4.862E-2	1.312E+1	2.683E+1
-4.700E-2	1.310E+1	2.674E+1
-4.700E-2	1.328E+1	2.662E+1
-4.700E-2	1.320E+1	2.674E+1
-4.700E-2	1.317E+1	2.664E+1
-5.187E-2	1.324E+1	2.679E+1
-4.700E-2	1.321E+1	2.659E+1
-4.700E-2	1.311E+1	2.679E+1
-5.025E-2	1.332E+1	2.666E+1
-5.025E-2	1.323E+1	2.645E+1
-5.025E-2	1.315E+1	2.670E+1
-4.376E-2	1.332E+1	2.660E+1
-4.700E-2	1.325E+1	2.658E+1
-5.349E-2	1.329E+1	2.677E+1
-4.538E-2	1.338E+1	2.670E+1
-4.538E-2	1.331E+1	2.656E+1
-5.025E-2	1.324E+1	2.666E+1
-5.025E-2	1.329E+1	2.658E+1
-4.862E-2	1.333E+1	2.652E+1
-4.700E-2	1.335E+1	2.670E+1
-4.862E-2	1.316E+1	2.683E+1
-4.862E-2	1.315E+1	2.670E+1
-4.862E-2	1.314E+1	2.657E+1
-4.538E-2	1.318E+1	2.660E+1
-4.700E-2	1.310E+1	2.679E+1
-5.025E-2	1.330E+1	2.671E+1
-5.025E-2	1.316E+1	2.672E+1
-4.538E-2	1.317E+1	2.666E+1
-4.700E-2	1.337E+1	2.662E+1
-5.187E-2	1.317E+1	2.662E+1
-4.862E-2	1.325E+1	2.670E+1
-4.700E-2	1.317E+1	2.654E+1
-4.862E-2	1.323E+1	2.656E+1
-4.862E-2	1.322E+1	2.662E+1
-4.700E-2	1.332E+1	2.657E+1
-4.538E-2	1.314E+1	2.658E+1
-4.862E-2	1.325E+1	2.656E+1
-4.862E-2	1.314E+1	2.651E+1
-4.862E-2	1.325E+1	2.660E+1
-4.700E-2	1.324E+1	2.655E+1
-4.700E-2	1.327E+1	2.667E+1
-4.862E-2	1.315E+1	2.649E+1
-5.025E-2	1.339E+1	2.658E+1
-4.538E-2	1.316E+1	2.656E+1
-4.700E-2	1.325E+1	2.670E+1
-5.025E-2	1.309E+1	2.654E+1
-5.187E-2	1.323E+1	2.664E+1
-4.700E-2	1.318E+1	2.673E+1
-4.538E-2	1.318E+1	2.661E+1
-5.025E-2	1.325E+1	2.676E+1
-4.862E-2	1.306E+1	2.674E+1
-4.538E-2	1.337E+1	2.642E+1
-4.862E-2	1.327E+1	2.676E+1
-5.187E-2	1.330E+1	2.649E+1
-5.025E-2	1.310E+1	2.662E+1
-4.700E-2	1.314E+1	2.645E+1
-4.538E-2	1.324E+1	2.675E+1
-5.187E-2	1.316E+1	2.682E+1
-4.862E-2	1.317E+1	2.660E+1
-4.700E-2	1.332E+1	2.649E+1
-4.700E-2	1.313E+1	2.663E+1
-5.025E-2	1.336E+1	2.660E+1
-4.700E-2	1.328E+1	2.678E+1
-4.862E-2	1.316E+1	2.668E+1
-4.862E-2	1.322E+1	2.652E+1
-4.862E-2	1.319E+1	2.669E+1
-5.025E-2	1.327E+1	2.662E+1
-4.700E-2	1.319E+1	2.670E+1
-4.862E-2	1.325E+1	2.665E+1
-5.025E-2	1.333E+1	2.670E+1
-4.700E-2	1.321E+1	2.657E+1
-4.700E-2	1.323E+1	2.668E+1
-4.700E-2	1.316E+1	2.665E+1
-5.025E-2	1.316E+1	2.673E+1
-4.862E-2	1.314E+1	2.667E+1
-4.862E-2	1.315E+1	2.661E+1
-4.700E-2	1.311E+1	2.644E+1
-5.187E-2	1.319E+1	2.673E+1
-4.862E-2	1.322E+1	2.675E+1
-4.700E-2	1.318E+1	2.663E+1
-4.700E-2	1.321E+1	2.640E+1
-5.025E-2	1.333E+1	2.656E+1
-4.862E-2	1.319E+1	2.676E+1
-4.700E-2	1.329E+1	2.654E+1
-4.862E-2	1.312E+1	2.660E+1
-5.025E-2	1.318E+1	2.642E+1
-5.187E-2	1.321E+1	2.636E+1
-4.700E-2	1.320E+1	2.677E+1
-4.700E-2	1.321E+1	2.646E+1
-5.349E-2	1.318E+1	2.654E+1
-5.025E-2	1.324E+1	2.662E+1
-4.376E-2	1.325E+1	2.665E+1
-5.025E-2	1.324E+1	2.646E+1
-5.349E-2	1.331E+1	2.662E+1
-4.700E-2	1.326E+1	2.658E+1
-4.862E-2	1.343E+1	2.661E+1
-4.700E-2	1.313E+1	2.656E+1
-5.025E-2	1.338E+1	2.660E+1
-4.862E-2	1.313E+1	2.661E+1
-4.538E-2	1.316E+1	2.663E+1
-4.862E-2	1.326E+1	2.655E+1
-4.862E-2	1.320E+1	2.654E+1
-5.187E-2	1.324E+1	2.671E+1
-4.862E-2	1.317E+1	2.672E+1
-5.025E-2	1.325E+1	2.672E+1
-5.025E-2	1.315E+1	2.686E+1
-4.700E-2	1.320E+1	2.640E+1
-4.538E-2	1.337E+1	2.660E+1
-5.025E-2	1.319E+1	2.660E+1
-5.187E-2	1.313E+1	2.682E+1
-4.862E-2	1.324E+1	2.661E+1
-4.538E-2	1.332E+1	2.675E+1
-4.862E-2	1.327E+1	2.660E+1
-5.025E-2	1.320E+1	2.660E+1
-4.862E-2	1.309E+1	2.662E+1
-4.700E-2	1.315E+1	2.668E+1
-4.862E-2	1.320E+1	2.640E+1
-5.187E-2	1.316E+1	2.668E+1
-4.862E-2	1.327E+1	2.665E+1
-4.538E-2	1.313E+1	2.651E+1
-4.862E-2	1.336E+1	2.668E+1
-4.862E-2	1.310E+1	2.668E+1
-4.862E-2	1.328E+1	2.664E+1
-4.538E-2	1.321E+1	2.667E+1
-4.700E-2	1.314E+1	2.672E+1
-4.862E-2	1.323E+1	2.685E+1
-5.025E-2	1.322E+1	2.687E+1
-4.538E-2	1.310E+1	2.663E+1
-4.862E-2	1.326E+1	2.657E+1
-5.025E-2	1.319E+1	2.683E+1
-5.187E-2	1.319E+1	2.653E+1
-4.700E-2	1.313E+1	2.675E+1
-5.025E-2	1.332E+1	2.664E+1
-4.862E-2	1.318E+1	2.659E+1
-5.187E-2	1.328E+1	2.662E+1
-4.376E-2	1.318E+1	2.650E+1
-4.538E-2	1.326E+1	2.670E+1
-5.187E-2	1.315E+1	2.667E+1
-4.862E-2	1.316E+1	2.673E+1
-4.376E-2	1.323E+1	2.652E+1
-4.862E-2	1.331E+1	2.672E+1
-5.025E-2	1.330E+1	2.677E+1
-4.862E-2	1.326E+1	2.658E+1
-4.700E-2	1.321E+1	2.675E+1
-4.862E-2	1.301E+1	2.668E+1
-5.025E-2	1.312E+1	2.641E+1
-4.700E-2	1.321E+1	2.650E+1
-4.862E-2	1.315E+1	2.657E+1
-4.862E-2	1.310E+1	2.671E+1
-4.862E-2	1.319E+1	2.664E+1
-5.025E-2	1.318E+1	2.666E+1
-4.376E-2	1.325E+1	2.669E+1
-4.862E-2	1.334E+1	2.655E+1
-5.187E-2	1.336E+1	2.662E+1
-4.862E-2	1.318E+1	2.652E+1
-4.538E-2	1.320E+1	2.663E+1
-4.862E-2	1.320E+1	2.654E+1
-5.187E-2	1.313E+1	2.656E+1
-4.862E-2	1.320E+1	2.678E+1
-4.700E-2	1.319E+1	2.670E+1
-4.862E-2	1.320E+1	2.673E+1
-5.025E-2	1.307E+1	2.668E+1
-5.025E-2	1.319E+1	2.686E+1
-4.214E-2	1.328E+1	2.655E+1
-4.862E-2	1.314E+1	2.659E+1
-5.025E-2	1.320E+1	2.675E+1
-4.700E-2	1.315E+1	2.667E+1
-4.862E-2	1.313E+1	2.667E+1
-4.862E-2	1.325E+1	2.679E+1
-5.025E-2	1.318E+1	2.646E+1
-5.025E-2	1.337E+1	2.643E+1
-4.700E-2	1.325E+1	2.650E+1
-4.700E-2	1.308E+1	2.662E+1
-5.187E-2	1.326E+1	2.659E+1
-5.025E-2	1.333E+1	2.660E+1
-4.700E-2	1.316E+1	2.653E+1
-5.025E-2	1.328E+1	2.663E+1
-4.700E-2	1.320E+1	2.639E+1
-5.025E-2	1.327E+1	2.665E+1
-4.700E-2	1.315E+1	2.659E+1
-4.862E-2	1.331E+1	2.658E+1
-4.862E-2	1.324E+1	2.675E+1
-4.700E-2	1.314E+1	2.682E+1
-4.700E-2	1.315E+1	2.664E+1
-5.025E-2	1.331E+1	2.662E+1
-5.511E-2	1.319E+1	2.654E+1
-4.700E-2	1.315E+1	2.655E+1
-4.538E-2	1.313E+1	2.650E+1
-5.025E-2	1.321E+1	2.683E+1
-5.187E-2	1.316E+1	2.668E+1
-4.862E-2	1.316E+1	2.641E+1
-4.862E-2	1.328E+1	2.653E+1
-5.187E-2	1.323E+1	2.656E+1
-5.025E-2	1.335E+1	2.673E+1
-4.700E-2	1.325E+1	2.657E+1
-4.376E-2	1.332E+1	2.656E+1
-5.025E-2	1.325E+1	2.659E+1
-5.187E-2	1.318E+1	2.667E+1
-5.025E-2	1.312E+1	2.665E+1
-4.538E-2	1.324E+1	2.638E+1
-4.862E-2	1.321E+1	2.677E+1
-5.187E-2	1.325E+1	2.680E+1
-4.862E-2	1.325E+1	2.682E+1
-4.538E-2	1.329E+1	2.662E+1
-4.700E-2	1.334E+1	2.663E+1
-5.025E-2	1.320E+1	2.638E+1
-4.862E-2	1.316E+1	2.663E+1
-4.862E-2	1.303E+1	2.664E+1
-4.862E-2	1.320E+1	2.663E+1
-4.862E-2	1.325E+1	2.665E+1
-5.025E-2	1.320E+1	2.669E+1
-4.538E-2	1.317E+1	2.656E+1
-4.862E-2	1.317E+1	2.653E+1
-5.349E-2	1.331E+1	2.668E+1
-4.862E-2	1.320E+1	2.658E+1
-4.700E-2	1.312E+1	2.671E+1
-4.862E-2	1.325E+1	2.650E+1
-5.025E-2	1.307E+1	2.668E+1
-4.862E-2	1.324E+1	2.680E+1
-4.700E-2	1.305E+1	2.674E+1
-5.025E-2	1.324E+1	2.651E+1
-5.187E-2	1.329E+1	2.661E+1
-4.862E-2	1.325E+1	2.667E+1
-4.538E-2	1.311E+1	2.646E+1
-5.187E-2	1.314E+1	2.655E+1
-5.349E-2	1.320E+1	2.687E+1
-4.538E-2	1.313E+1	2.654E+1
-4.700E-2	1.313E+1	2.679E+1
-5.025E-2	1.314E+1	2.656E+1
-4.862E-2	1.315E+1	2.665E+1
-5.025E-2	1.317E+1	2.663E+1
-4.700E-2	1.325E+1	2.656E+1
-4.862E-2	1.320E+1	2.622E+1
-5.025E-2	1.329E+1	2.668E+1
-4.700E-2	1.316E+1	2.664E+1
-4.862E-2	1.326E+1	2.668E+1
-4.700E-2	1.305E+1	2.668E+1
-5.187E-2	1.312E+1	2.684E+1
-4.862E-2	1.324E+1	2.659E+1
-4.862E-2	1.318E+1	2.659E+1
-4.862E-2	1.321E+1	2.656E+1
-5.349E-2	1.322E+1	2.668E+1
-4.862E-2	1.331E+1	2.673E+1
-5.187E-2	1.314E+1	2.647E+1
-4.700E-2	1.305E+1	2.649E+1
-5.187E-2	1.319E+1	2.673E+1
-4.862E-2	1.317E+1	2.658E+1
-4.700E-2	1.329E+1	2.655E+1
-4.700E-2	1.327E+1	2.683E+1
-5.187E-2	1.320E+1	2.658E+1
-5.025E-2	1.329E+1	2.641E+1
-4.862E-2	1.326E+1	2.658E+1
-4.700E-2	1.327E+1	2.645E+1
-4.862E-2	1.320E+1	2.680E+1
-5.025E-2	1.324E+1	2.671E+1
-4.862E-2	1.316E+1	2.665E+1
-4.862E-2	1.315E+1	2.679E+1
-5.187E-2	1.319E+1	2.639E+1
-4.862E-2	1.325E+1	2.677E+1
-4.700E-2	1.321E+1	2.657E+1
-4.700E-2	1.327E+1	2.640E+1
-4.862E-2	1.316E+1	2.643E+1
-4.862E-2	1.331E+1	2.635E+1
-4.538E-2	1.308E+1	2.661E+1
-5.025E-2	1.311E+1	2.661E+1
-5.025E-2	1.308E+1	2.666E+1
-5.187E-2	1.317E+1	2.674E+1
-4.700E-2	1.317E+1	2.673E+1
-4.862E-2	1.325E+1	2.642E+1
-5.187E-2	1.317E+1	2.669E+1
-4.862E-2	1.317E+1	2.655E+1
-4.700E-2	1.327E+1	2.666E+1
-5.025E-2	1.320E+1	2.663E+1
-5.025E-2	1.329E+1	2.666E+1
-5.187E-2	1.327E+1	2.647E+1
-4.862E-2	1.312E+1	2.662E+1
-4.700E-2	1.311E+1	2.653E+1
-5.187E-2	1.313E+1	2.662E+1
-5.025E-2	1.319E+1	2.673E+1
-4.862E-2	1.341E+1	2.663E+1
-4.700E-2	1.323E+1	2.667E+1
-5.025E-2	1.321E+1	2.678E+1
-4.862E-2	1.321E+1	2.674E+1
-4.862E-2	1.312E+1	2.640E+1
-4.538E-2	1.322E+1	2.661E+1
-5.349E-2	1.319E+1	2.666E+1
-4.862E-2	1.332E+1	2.664E+1
-4.700E-2	1.310E+1	2.668E+1
-5.025E-2	1.343E+1	2.657E+1
-5.025E-2	1.315E+1	2.658E+1
-4.862E-2	1.316E+1	2.656E+1
-4.700E-2	1.316E+1	2.667E+1
-5.025E-2	1.320E+1	2.663E+1
-5.025E-2	1.313E+1	2.657E+1
-5.187E-2	1.312E+1	2.691E+1
-4.862E-2	1.323E+1	2.669E+1
-4.862E-2	1.328E+1	2.668E+1
-5.187E-2	1.321E+1	2.652E+1
-5.187E-2	1.312E+1	2.671E+1
-4.538E-2	1.317E+1	2.659E+1
-4.862E-2	1.319E+1	2.667E+1
-5.349E-2	1.330E+1	2.655E+1
-4.862E-2	1.330E+1	2.641E+1
-4.700E-2	1.317E+1	2.661E+1
-4.862E-2	1.327E+1	2.664E+1
-5.025E-2	1.319E+1	2.665E+1
-4.862E-2	1.327E+1	2.648E+1
-4.700E-2	1.323E+1	2.660E+1
-4.862E-2	1.328E+1	2.666E+1
-5.187E-2	1.325E+1	2.650E+1
-4.700E-2	1.314E+1	2.675E+1
-5.025E-2	1.324E+1	2.671E+1
-5.025E-2	1.328E+1	2.667E+1
-5.025E-2	1.317E+1	2.666E+1
-4.862E-2	1.309E+1	2.673E+1
-4.538E-2	1.315E+1	2.660E+1
-4.862E-2	1.313E+1	2.649E+1
-5.187E-2	1.323E+1	2.658E+1
-4.700E-2	1.319E+1	2.657E+1
-4.538E-2	1.342E+1	2.671E+1
-4.700E-2	1.333E+1	2.657E+1
-5.187E-2	1.306E+1	2.652E+1
-5.025E-2	1.325E+1	2.657E+1
-4.700E-2	1.325E+1	2.632E+1
-4.700E-2	1.331E+1	2.674E+1
-5.025E-2	1.313E+1	2.641E+1
-4.862E-2	1.323E+1	2.685E+1
-4.700E-2	1.321E+1	2.654E+1
-4.862E-2	1.323E+1	2.670E+1
-5.187E-2	1.331E+1	2.668E+1
-4.862E-2	1.322E+1	2.653E+1
-5.025E-2	1.334E+1	2.654E+1
-4.862E-2	1.328E+1	2.659E+1
-5.349E-2	1.315E+1	2.656E+1
-5.025E-2	1.319E+1	2.656E+1
-4.862E-2	1.322E+1	2.650E+1
-4.538E-2	1.319E+1	2.663E+1
-5.025E-2	1.323E+1	2.653E+1
-4.862E-2	1.320E+1	2.660E+1
-5.025E-2	1.335E+1	2.651E+1
-4.862E-2	1.321E+1	2.669E+1
-5.187E-2	1.320E+1	2.651E+1
-5.025E-2	1.329E+1	2.658E+1
-4.700E-2	1.320E+1	2.663E+1
-5.025E-2	1.312E+1	2.659E+1
-5.025E-2	1.319E+1	2.660E+1
-5.025E-2	1.331E+1	2.661E+1
-4.538E-2	1.326E+1	2.663E+1
-4.862E-2	1.318E+1	2.681E+1
-5.187E-2	1.328E+1	2.645E+1
-4.862E-2	1.314E+1	2.665E+1
-4.700E-2	1.324E+1	2.641E+1
-4.862E-2	1.319E+1	2.660E+1
-5.025E-2	1.311E+1	2.685E+1
-4.862E-2	1.334E+1	2.682E+1
-4.700E-2	1.331E+1	2.660E+1
-4.700E-2	1.325E+1	2.661E+1
-5.187E-2	1.321E+1	2.670E+1
-5.025E-2	1.322E+1	2.650E+1
-4.700E-2	1.318E+1	2.663E+1
-4.862E-2	1.310E+1	2.652E+1
-5.025E-2	1.317E+1	2.661E+1
-5.349E-2	1.315E+1	2.669E+1
-5.025E-2	1.315E+1	2.664E+1
-5.025E-2	1.320E+1	2.673E+1
-5.349E-2	1.321E+1	2.663E+1
-5.187E-2	1.313E+1	2.657E+1
-5.025E-2	1.317E+1	2.651E+1
-4.538E-2	1.332E+1	2.655E+1
-5.187E-2	1.318E+1	2.663E+1
-4.862E-2	1.313E+1	2.649E+1
-4.700E-2	1.325E+1	2.660E+1
-4.862E-2	1.325E+1	2.666E+1
-5.187E-2	1.312E+1	2.668E+1
-5.187E-2	1.333E+1	2.681E+1
-4.700E-2	1.316E+1	2.655E+1
-5.025E-2	1.319E+1	2.675E+1
-5.187E-2	1.321E+1	2.665E+1
-5.025E-2	1.314E+1	2.667E+1
-4.700E-2	1.324E+1	2.665E+1
-4.862E-2	1.325E+1	2.674E+1
-5.187E-2	1.326E+1	2.670E+1
-4.862E-2	1.333E+1	2.658E+1
-4.538E-2	1.328E+1	2.677E+1
-5.025E-2	1.317E+1	2.665E+1
-5.349E-2	1.318E+1	2.668E+1
-5.187E-2	1.328E+1	2.665E+1
-4.700E-2	1.316E+1	2.664E+1
-4.862E-2	1.321E+1	2.670E+1
-5.187E-2	1.325E+1	2.665E+1
-5.025E-2	1.319E+1	2.681E+1
-4.862E-2	1.320E+1	2.664E+1
-5.025E-2	1.324E+1	2.663E+1
-5.025E-2	1.328E+1	2.664E+1
-5.025E-2	1.316E+1	2.663E+1
-4.700E-2	1.326E+1	2.654E+1
-5.187E-2	1.319E+1	2.653E+1
-5.187E-2	1.333E+1	2.649E+1
-5.025E-2	1.310E+1	2.669E+1
-4.700E-2	1.329E+1	2.635E+1
-5.187E-2	1.325E+1	2.665E+1
-5.349E-2	1.324E+1	2.656E+1
-5.025E-2	1.331E+1	2.643E+1
-4.862E-2	1.314E+1	2.655E+1
-4.862E-2	1.323E+1	2.661E+1
-4.862E-2	1.327E+1	2.664E+1
-5.187E-2	1.328E+1	2.651E+1
-4.538E-2	1.315E+1	2.670E+1
-4.862E-2	1.326E+1	2.670E+1
-5.025E-2	1.321E+1	2.657E+1
-5.349E-2	1.318E+1	2.663E+1
-4.538E-2	1.325E+1	2.653E+1
-5.025E-2	1.329E+1	2.654E+1
-5.349E-2	1.317E+1	2.666E+1
-5.187E-2	1.320E+1	2.663E+1
-4.700E-2	1.332E+1	2.672E+1
-4.862E-2	1.316E+1	2.648E+1
-5.187E-2	1.322E+1	2.673E+1
-4.538E-2	1.323E+1	2.647E+1
-4.700E-2	1.313E+1	2.653E+1
-5.025E-2	1.319E+1	2.635E+1
-5.025E-2	1.324E+1	2.674E+1
-5.187E-2	1.321E+1	2.655E+1
-4.700E-2	1.313E+1	2.661E+1
-5.025E-2	1.314E+1	2.652E+1
-5.025E-2	1.314E+1	2.645E+1
-5.025E-2	1.344E+1	2.652E+1
-4.700E-2	1.325E+1	2.655E+1
-5.025E-2	1.322E+1	2.684E+1
-5.511E-2	1.317E+1	2.672E+1
-4.862E-2	1.323E+1	2.673E+1
-4.862E-2	1.310E+1	2.664E+1
-5.025E-2	1.309E+1	2.655E+1
-4.862E-2	1.319E+1	2.663E+1
-5.187E-2	1.316E+1	2.650E+1
-4.700E-2	1.319E+1	2.666E+1
-4.862E-2	1.325E+1	2.656E+1
-5.025E-2	1.320E+1	2.671E+1
-5.025E-2	1.328E+1	2.655E+1
-4.376E-2	1.321E+1	2.673E+1
-4.862E-2	1.309E+1	2.657E+1
-5.187E-2	1.329E+1	2.688E+1
-5.187E-2	1.319E+1	2.654E+1
-4.538E-2	1.345E+1	2.656E+1
-4.700E-2	1.307E+1	2.679E+1
-5.025E-2	1.332E+1	2.653E+1
-5.025E-2	1.313E+1	2.657E+1
-4.862E-2	1.327E+1	2.659E+1
-4.862E-2	1.329E+1	2.657E+1
-5.025E-2	1.327E+1	2.674E+1
-5.025E-2	1.323E+1	2.639E+1
-4.862E-2	1.324E+1	2.650E+1
-5.025E-2	1.310E+1	2.674E+1
-5.511E-2	1.320E+1	2.651E+1
-5.025E-2	1.330E+1	2.646E+1
-4.862E-2	1.316E+1	2.680E+1
-5.025E-2	1.319E+1	2.649E+1
-5.187E-2	1.327E+1	2.660E+1
-4.862E-2	1.321E+1	2.654E+1
-4.862E-2	1.314E+1	2.662E+1
-5.025E-2	1.312E+1	2.672E+1
-5.349E-2	1.305E+1	2.663E+1
-5.025E-2	1.313E+1	2.672E+1
-4.700E-2	1.324E+1	2.663E+1
-4.700E-2	1.322E+1	2.657E+1
-5.187E-2	1.312E+1	2.661E+1
-4.862E-2	1.313E+1	2.657E+1
-4.700E-2	1.318E+1	2.644E+1
-5.187E-2	1.333E+1	2.674E+1
-5.187E-2	1.322E+1	2.681E+1
-4.862E-2	1.338E+1	2.660E+1
-4.700E-2	1.317E+1	2.647E+1
-5.025E-2	1.320E+1	2.670E+1
-5.187E-2	1.321E+1	2.665E+1
-4.862E-2	1.306E+1	2.686E+1
-4.700E-2	1.311E+1	2.677E+1
-5.025E-2	1.328E+1	2.663E+1
-5.025E-2	1.326E+1	2.671E+1
-4.862E-2	1.325E+1	2.644E+1
-5.025E-2	1.327E+1	2.656E+1
-4.700E-2	1.322E+1	2.649E+1
-5.025E-2	1.332E+1	2.678E+1
-5.025E-2	1.328E+1	2.661E+1
-4.700E-2	1.335E+1	2.672E+1
-5.025E-2	1.305E+1	2.658E+1
-5.187E-2	1.317E+1	2.668E+1
-4.862E-2	1.319E+1	2.689E+1
-4.538E-2	1.326E+1	2.655E+1
-4.700E-2	1.305E+1	2.662E+1
-5.187E-2	1.316E+1	2.662E+1
-4.862E-2	1.313E+1	2.654E+1
-4.538E-2	1.330E+1	2.653E+1
-4.862E-2	1.328E+1	2.673E+1
-5.187E-2	1.324E+1	2.670E+1
-4.862E-2	1.315E+1	2.628E+1
-4.700E-2	1.311E+1	2.662E+1
-5.025E-2	1.330E+1	2.640E+1
-5.349E-2	1.336E+1	2.670E+1
-4.862E-2	1.322E+1	2.661E+1
-4.862E-2	1.324E+1	2.661E+1
-4.862E-2	1.329E+1	2.649E+1
-4.862E-2	1.314E+1	2.668E+1
-5.025E-2	1.317E+1	2.663E+1
-4.862E-2	1.331E+1	2.652E+1
-4.862E-2	1.330E+1	2.647E+1
-5.349E-2	1.319E+1	2.666E+1
-5.025E-2	1.325E+1	2.664E+1
-4.700E-2	1.314E+1	2.648E+1
-5.025E-2	1.313E+1	2.653E+1
-5.025E-2	1.324E+1	2.662E+1
-5.025E-2	1.319E+1	2.673E+1
-4.700E-2	1.310E+1	2.656E+1
-5.025E-2	1.323E+1	2.664E+1
-5.187E-2	1.309E+1	2.676E+1
-4.700E-2	1.323E+1	2.666E+1
-4.862E-2	1.315E+1	2.655E+1
-5.025E-2	1.320E+1	2.660E+1
-5.349E-2	1.300E+1	2.647E+1
-4.862E-2	1.323E+1	2.647E+1
-4.538E-2	1.311E+1	2.660E+1
-5.025E-2	1.315E+1	2.654E+1
-5.673E-2	1.315E+1	2.652E+1
-5.025E-2	1.318E+1	2.665E+1
-4.862E-2	1.325E+1	2.657E+1
-5.025E-2	1.318E+1	2.668E+1
-5.187E-2	1.320E+1	2.659E+1
-4.862E-2	1.328E+1	2.653E+1
-4.700E-2	1.322E+1	2.668E+1
-4.700E-2	1.331E+1	2.653E+1
-5.025E-2	1.327E+1	2.647E+1
-5.025E-2	1.323E+1	2.678E+1
-4.700E-2	1.306E+1	2.669E+1
-4.862E-2	1.334E+1	2.665E+1
-5.187E-2	1.313E+1	2.662E+1
-5.025E-2	1.307E+1	2.683E+1
-5.025E-2	1.316E+1	2.668E+1
-4.700E-2	1.338E+1	2.668E+1
-5.187E-2	1.317E+1	2.671E+1
-5.187E-2	1.324E+1	2.671E+1
-4.538E-2	1.320E+1	2.675E+1
-4.862E-2	1.324E+1	2.660E+1
-5.187E-2	1.313E+1	2.671E+1
-5.349E-2	1.321E+1	2.655E+1
-4.862E-2	1.337E+1	2.647E+1
-4.862E-2	1.319E+1	2.672E+1
-4.862E-2	1.307E+1	2.665E+1
-5.187E-2	1.318E+1	2.657E+1
-4.862E-2	1.333E+1	2.642E+1
-4.862E-2	1.311E+1	2.681E+1
-5.025E-2	1.312E+1	2.656E+1
-5.025E-2	1.304E+1	2.663E+1
-4.700E-2	1.308E+1	2.668E+1
-5.025E-2	1.322E+1	2.672E+1
-5.187E-2	1.322E+1	2.668E+1
-5.025E-2	1.327E+1	2.671E+1
-4.538E-2	1.334E+1	2.655E+1
-4.700E-2	1.317E+1	2.653E+1
-5.187E-2	1.325E+1	2.662E+1
-4.862E-2	1.321E+1	2.656E+1
-4.700E-2	1.322E+1	2.668E+1
-4.862E-2	1.318E+1	2.658E+1
-5.187E-2	1.317E+1	2.677E+1
-5.187E-2	1.327E+1	2.662E+1
-5.025E-2	1.320E+1	2.651E+1
-5.025E-2	1.325E+1	2.654E+1
-5.187E-2	1.318E+1	2.641E+1
-4.862E-2	1.317E+1	2.668E+1
-4.862E-2	1.314E+1	2.679E+1
-5.025E-2	1.337E+1	2.668E+1
-5.349E-2	1.325E+1	2.672E+1
-5.025E-2	1.326E+1	2.677E+1
-4.700E-2	1.336E+1	2.674E+1
-4.862E-2	1.324E+1	2.655E+1
-5.349E-2	1.320E+1	2.659E+1
-5.025E-2	1.313E+1	2.650E+1
-4.862E-2	1.313E+1	2.671E+1
-4.862E-2	1.324E+1	2.657E+1
-4.862E-2	1.311E+1	2.650E+1
-5.025E-2	1.318E+1	2.659E+1
-4.862E-2	1.321E+1	2.660E+1
-4.862E-2	1.324E+1	2.648E+1
-5.349E-2	1.324E+1	2.659E+1
-4.862E-2	1.338E+1	2.667E+1
-5.025E-2	1.324E+1	2.670E+1
-5.025E-2	1.325E+1	2.662E+1
-5.187E-2	1.329E+1	2.672E+1
-4.862E-2	1.314E+1	2.666E+1
-4.862E-2	1.328E+1	2.663E+1
-5.025E-2	1.324E+1	2.662E+1
-5.187E-2	1.328E+1	2.641E+1
-4.862E-2	1.318E+1	2.665E+1
-4.700E-2	1.326E+1	2.675E+1
-5.025E-2	1.304E+1	2.677E+1
-5.187E-2	1.320E+1	2.661E+1
-5.187E-2	1.336E+1	2.657E+1
-5.187E-2	1.320E+1	2.661E+1
-4.862E-2	1.323E+1	2.680E+1
-5.349E-2	1.329E+1	2.659E+1
-4.862E-2	1.328E+1	2.653E+1
-4.538E-2	1.319E+1	2.653E+1
-4.862E-2	1.316E+1	2.672E+1
-5.187E-2	1.313E+1	2.665E+1
-4.862E-2	1.324E+1	2.654E+1
-4.862E-2	1.326E+1	2.667E+1
-5.025E-2	1.312E+1	2.658E+1
-5.187E-2	1.321E+1	2.675E+1
-4.862E-2	1.323E+1	2.654E+1
-4.862E-2	1.318E+1	2.677E+1
-4.862E-2	1.319E+1	2.679E+1
-5.025E-2	1.325E+1	2.663E+1
-5.025E-2	1.315E+1	2.665E+1
-4.538E-2	1.326E+1	2.667E+1
-4.862E-2	1.314E+1	2.652E+1
-5.025E-2	1.315E+1	2.656E+1
-5.025E-2	1.321E+1	2.662E+1
-4.862E-2	1.323E+1	2.667E+1
-4.538E-2	1.310E+1	2.642E+1
-5.187E-2	1.315E+1	2.654E+1
-4.862E-2	1.318E+1	2.657E+1
-4.700E-2	1.315E+1	2.659E+1
-4.700E-2	1.317E+1	2.658E+1
-4.862E-2	1.321E+1	2.657E+1
-5.025E-2	1.315E+1	2.659E+1
-4.700E-2	1.317E+1	2.654E+1
-4.862E-2	1.299E+1	2.668E+1
-4.862E-2	1.320E+1	2.676E+1
-4.862E-2	1.306E+1	2.655E+1
-4.700E-2	1.325E+1	2.675E+1
-4.700E-2	1.324E+1	2.650E+1
-5.349E-2	1.312E+1	2.654E+1
-5.187E-2	1.324E+1	2.664E+1
-4.700E-2	1.317E+1	2.672E+1
-4.862E-2	1.333E+1	2.658E+1
-4.862E-2	1.325E+1	2.662E+1
-4.862E-2	1.325E+1	2.674E+1
-4.700E-2	1.316E+1	2.670E+1
-5.187E-2	1.320E+1	2.653E+1
-5.187E-2	1.310E+1	2.662E+1
-5.187E-2	1.316E+1	2.671E+1
-4.700E-2	1.320E+1	2.668E+1
-4.862E-2	1.309E+1	2.662E+1
-5.349E-2	1.314E+1	2.670E+1
-5.025E-2	1.319E+1	2.682E+1
-4.862E-2	1.313E+1	2.662E+1
-5.025E-2	1.317E+1	2.657E+1
-5.349E-2	1.323E+1	2.670E+1
-4.862E-2	1.320E+1	2.645E+1
-5.025E-2	1.320E+1	2.659E+1
-4.862E-2	1.314E+1	2.658E+1
-5.187E-2	1.325E+1	2.636E+1
-4.700E-2	1.316E+1	2.672E+1
-4.862E-2	1.320E+1	2.669E+1
-4.700E-2	1.321E+1	2.648E+1
-5.187E-2	1.323E+1	2.659E+1
-5.025E-2	1.318E+1	2.655E+1
-4.700E-2	1.318E+1	2.661E+1
-4.376E-2	1.326E+1	2.650E+1
-5.349E-2	1.314E+1	2.656E+1
-5.025E-2	1.329E+1	2.658E+1
-4.538E-2	1.316E+1	2.655E+1
-5.187E-2	1.302E+1	2.654E+1
-5.187E-2	1.328E+1	2.642E+1
-5.025E-2	1.329E+1	2.673E+1
-5.025E-2	1.330E+1	2.667E+1
-5.025E-2	1.321E+1	2.668E+1
-5.025E-2	1.327E+1	2.667E+1
-5.187E-2	1.327E+1	2.667E+1
-4.700E-2	1.322E+1	2.673E+1
-5.187E-2	1.335E+1	2.654E+1
-5.187E-2	1.312E+1	2.660E+1
-5.349E-2	1.330E+1	2.669E+1
-4.538E-2	1.320E+1	2.677E+1
-4.862E-2	1.327E+1	2.671E+1
-5.187E-2	1.313E+1	2.666E+1
-5.187E-2	1.333E+1	2.656E+1
-4.700E-2	1.310E+1	2.666E+1
-4.700E-2	1.315E+1	2.666E+1
-5.025E-2	1.320E+1	2.663E+1
-5.025E-2	1.346E+1	2.669E+1
-4.700E-2	1.308E+1	2.657E+1
-5.187E-2	1.324E+1	2.655E+1
-4.862E-2	1.314E+1	2.670E+1
-5.025E-2	1.323E+1	2.664E+1
-4.700E-2	1.327E+1	2.652E+1
-4.700E-2	1.331E+1	2.650E+1
-5.349E-2	1.327E+1	2.651E+1
-5.187E-2	1.316E+1	2.652E+1
-4.700E-2	1.327E+1	2.655E+1
-5.349E-2	1.307E+1	2.655E+1
-5.025E-2	1.322E+1	2.658E+1
-5.025E-2	1.335E+1	2.673E+1
-4.862E-2	1.329E+1	2.668E+1
-5.187E-2	1.322E+1	2.681E+1
-5.187E-2	1.311E+1	2.680E+1
-5.349E-2	1.329E+1	2.671E+1
-4.700E-2	1.327E+1	2.661E+1
-5.025E-2	1.331E+1	2.662E+1
-5.349E-2	1.313E+1	2.673E+1
-5.187E-2	1.319E+1	2.662E+1
-4.862E-2	1.308E+1	2.658E+1
-5.025E-2	1.327E+1	2.662E+1
-5.025E-2	1.308E+1	2.671E+1
-4.862E-2	1.316E+1	2.680E+1
-4.862E-2	1.332E+1	2.663E+1
-4.862E-2	1.333E+1	2.661E+1
-5.025E-2	1.341E+1	2.651E+1
-5.187E-2	1.333E+1	2.652E+1
-4.700E-2	1.326E+1	2.659E+1
-5.187E-2	1.321E+1	2.663E+1
-5.187E-2	1.318E+1	2.675E+1
-4.862E-2	1.332E+1	2.649E+1
-4.700E-2	1.330E+1	2.679E+1
-4.862E-2	1.329E+1	2.669E+1
-5.349E-2	1.322E+1	2.664E+1
-4.700E-2	1.333E+1	2.654E+1
-4.700E-2	1.305E+1	2.645E+1
-4.700E-2	1.316E+1	2.646E+1
-4.862E-2	1.323E+1	2.665E+1
-5.025E-2	1.322E+1	2.658E+1
-4.862E-2	1.320E+1	2.649E+1
-4.376E-2	1.317E+1	2.666E+1
-5.349E-2	1.327E+1	2.665E+1
-5.025E-2	1.333E+1	2.670E+1
-5.187E-2	1.323E+1	2.661E+1
-5.025E-2	1.325E+1	2.653E+1
-5.187E-2	1.323E+1	2.646E+1
-4.700E-2	1.304E+1	2.653E+1
-4.700E-2	1.317E+1	2.660E+1
-4.700E-2	1.327E+1	2.653E+1
-5.187E-2	1.318E+1	2.667E+1
-5.025E-2	1.329E+1	2.647E+1
-4.700E-2	1.333E+1	2.673E+1
-4.700E-2	1.327E+1	2.669E+1
-5.187E-2	1.318E+1	2.664E+1
-5.187E-2	1.328E+1	2.663E+1
-5.025E-2	1.326E+1	2.659E+1
-4.862E-2	1.323E+1	2.646E+1
-5.025E-2	1.326E+1	2.687E+1
-4.700E-2	1.329E+1	2.652E+1
-4.862E-2	1.326E+1	2.649E+1
-4.700E-2	1.309E+1	2.661E+1
-5.025E-2	1.315E+1	2.654E+1
-5.187E-2	1.311E+1	2.668E+1
-4.862E-2	1.320E+1	2.671E+1
-4.862E-2	1.309E+1	2.666E+1
-5.673E-2	1.322E+1	2.663E+1
-5.025E-2	1.315E+1	2.660E+1
-4.700E-2	1.317E+1	2.653E+1
-4.862E-2	1.327E+1	2.676E+1
-5.025E-2	1.320E+1	2.658E+1
-4.862E-2	1.334E+1	2.675E+1
-4.700E-2	1.320E+1	2.678E+1
-4.862E-2	1.320E+1	2.677E+1
-5.187E-2	1.308E+1	2.677E+1
-5.025E-2	1.337E+1	2.661E+1
-4.700E-2	1.328E+1	2.664E+1
-5.025E-2	1.298E+1	2.675E+1
-4.862E-2	1.342E+1	2.654E+1
-5.187E-2	1.312E+1	2.653E+1
-5.187E-2	1.325E+1	2.662E+1
-5.187E-2	1.319E+1	2.669E+1
-5.349E-2	1.324E+1	2.669E+1
-5.025E-2	1.310E+1	2.664E+1
-4.862E-2	1.304E+1	2.652E+1
-4.862E-2	1.312E+1	2.678E+1
-5.349E-2	1.316E+1	2.631E+1
-4.862E-2	1.320E+1	2.649E+1
-4.700E-2	1.317E+1	2.670E+1
-4.862E-2	1.326E+1	2.655E+1
-5.187E-2	1.310E+1	2.673E+1
-4.862E-2	1.315E+1	2.668E+1
-4.538E-2	1.309E+1	2.664E+1
-4.862E-2	1.330E+1	2.674E+1
-5.025E-2	1.318E+1	2.662E+1
-4.700E-2	1.319E+1	2.680E+1
-4.862E-2	1.325E+1	2.667E+1
-5.025E-2	1.314E+1	2.660E+1
-5.349E-2	1.321E+1	2.655E+1
-5.349E-2	1.325E+1	2.650E+1
-4.700E-2	1.306E+1	2.663E+1
-4.862E-2	1.325E+1	2.670E+1
-5.187E-2	1.312E+1	2.661E+1
-5.187E-2	1.326E+1	2.668E+1
-4.862E-2	1.331E+1	2.649E+1
-4.862E-2	1.320E+1	2.647E+1
-5.187E-2	1.324E+1	2.666E+1
-5.187E-2	1.298E+1	2.665E+1
-4.862E-2	1.327E+1	2.656E+1
-4.862E-2	1.311E+1	2.677E+1
-5.025E-2	1.320E+1	2.663E+1
-5.187E-2	1.319E+1	2.645E+1
-4.700E-2	1.321E+1	2.664E+1
-5.025E-2	1.316E+1	2.653E+1
-5.025E-2	1.336E+1	2.652E+1
-4.862E-2	1.314E+1	2.647E+1
-4.862E-2	1.306E+1	2.650E+1
-5.349E-2	1.333E+1	2.667E+1
-5.349E-2	1.327E+1	2.651E+1
-4.862E-2	1.323E+1	2.640E+1
-4.862E-2	1.317E+1	2.658E+1
-5.025E-2	1.338E+1	2.656E+1
-5.025E-2	1.323E+1	2.672E+1
-5.025E-2	1.318E+1	2.667E+1
-5.025E-2	1.327E+1	2.663E+1
-4.862E-2	1.316E+1	2.658E+1
-5.025E-2	1.320E+1	2.654E+1
-5.187E-2	1.321E+1	2.658E+1
-4.862E-2	1.310E+1	2.665E+1
-5.025E-2	1.311E+1	2.638E+1
-5.349E-2	1.316E+1	2.669E+1
-5.025E-2	1.332E+1	2.665E+1
-4.862E-2	1.331E+1	2.668E+1
-4.700E-2	1.320E+1	2.650E+1
-5.187E-2	1.333E+1	2.662E+1
-4.862E-2	1.322E+1	2.642E+1
-4.700E-2	1.325E+1	2.677E+1
-5.187E-2	1.324E+1	2.665E+1
-5.025E-2	1.324E+1	2.683E+1
-5.187E-2	1.317E+1	2.663E+1
-5.025E-2	1.316E+1	2.644E+1
-5.187E-2	1.327E+1	2.669E+1
-5.187E-2	1.318E+1	2.668E+1
-5.025E-2	1.332E+1	2.661E+1
-4.538E-2	1.337E+1	2.675E+1
-4.862E-2	1.314E+1	2.661E+1
-5.025E-2	1.306E+1	2.646E+1
-5.187E-2	1.330E+1	2.668E+1
-4.862E-2	1.320E+1	2.675E+1
-5.025E-2	1.329E+1	2.650E+1
-5.187E-2	1.320E+1	2.661E+1
-5.025E-2	1.319E+1	2.646E+1
-4.700E-2	1.315E+1	2.668E+1
-4.862E-2	1.321E+1	2.652E+1
-5.349E-2	1.331E+1	2.684E+1
-5.025E-2	1.338E+1	2.666E+1
-4.700E-2	1.335E+1	2.656E+1
-5.025E-2	1.325E+1	2.644E+1
-5.187E-2	1.335E+1	2.658E+1
-5.025E-2	1.299E+1	2.659E+1
-4.862E-2	1.328E+1	2.656E+1
-4.862E-2	1.320E+1	2.661E+1
-5.349E-2	1.317E+1	2.672E+1
-4.862E-2	1.323E+1	2.653E+1
-4.700E-2	1.320E+1	2.680E+1
-4.862E-2	1.304E+1	2.665E+1
-5.187E-2	1.325E+1	2.658E+1
-5.025E-2	1.308E+1	2.661E+1
-4.862E-2	1.321E+1	2.675E+1
-5.025E-2	1.326E+1	2.653E+1
-4.700E-2	1.322E+1	2.649E+1
-5.349E-2	1.326E+1	2.644E+1
-5.025E-2	1.308E+1	2.665E+1
-4.862E-2	1.315E+1	2.665E+1
-5.187E-2	1.319E+1	2.664E+1
-5.187E-2	1.328E+1	2.659E+1
-4.862E-2	1.317E+1	2.634E+1
-4.862E-2	1.323E+1	2.666E+1
-5.349E-2	1.317E+1	2.657E+1
-5.025E-2	1.325E+1	2.673E+1
-4.862E-2	1.321E+1	2.663E+1
-5.025E-2	1.316E+1	2.681E+1
-5.187E-2	1.325E+1	2.649E+1
-5.025E-2	1.311E+1	2.657E+1
-4.862E-2	1.320E+1	2.652E+1
-4.700E-2	1.324E+1	2.680E+1
-5.187E-2	1.320E+1	2.643E+1
-5.025E-2	1.320E+1	2.673E+1
-4.862E-2	1.315E+1	2.652E+1
-5.187E-2	1.320E+1	2.659E+1
-5.187E-2	1.313E+1	2.674E+1
-5.187E-2	1.315E+1	2.680E+1
-4.862E-2	1.328E+1	2.647E+1
-5.025E-2	1.321E+1	2.653E+1
-5.349E-2	1.322E+1	2.663E+1
-5.025E-2	1.326E+1	2.670E+1
-4.862E-2	1.330E+1	2.635E+1
-4.862E-2	1.324E+1	2.670E+1
-5.187E-2	1.314E+1	2.628E+1
-5.025E-2	1.320E+1	2.666E+1
-4.700E-2	1.312E+1	2.649E+1
-5.025E-2	1.330E+1	2.668E+1
-5.025E-2	1.318E+1	2.669E+1
-4.862E-2	1.329E+1	2.661E+1
-4.700E-2	1.319E+1	2.652E+1
-4.862E-2	1.314E+1	2.659E+1
-5.187E-2	1.316E+1	2.643E+1
-5.025E-2	1.325E+1	2.667E+1
-4.700E-2	1.328E+1	2.660E+1
-5.025E-2	1.313E+1	2.675E+1
-5.187E-2	1.331E+1	2.650E+1
-5.025E-2	1.323E+1	2.660E+1
-5.025E-2	1.331E+1	2.663E+1
-5.025E-2	1.333E+1	2.657E+1
-5.187E-2	1.315E+1	2.654E+1
-4.862E-2	1.323E+1	2.662E+1
-4.862E-2	1.325E+1	2.655E+1
-5.025E-2	1.328E+1	2.672E+1
-5.025E-2	1.312E+1	2.688E+1
-5.025E-2	1.317E+1	2.665E+1
-4.862E-2	1.323E+1	2.650E+1
-5.025E-2	1.325E+1	2.676E+1
-5.187E-2	1.333E+1	2.680E+1
-5.025E-2	1.317E+1	2.676E+1
-4.862E-2	1.319E+1	2.672E+1
-5.025E-2	1.321E+1	2.667E+1
-5.187E-2	1.331E+1	2.654E+1
-4.862E-2	1.317E+1	2.665E+1
-4.700E-2	1.307E+1	2.661E+1
-5.025E-2	1.329E+1	2.636E+1
-5.187E-2	1.305E+1	2.674E+1
-4.862E-2	1.322E+1	2.643E+1
-5.025E-2	1.327E+1	2.684E+1
-5.025E-2	1.316E+1	2.669E+1
-5.187E-2	1.315E+1	2.672E+1
-4.862E-2	1.326E+1	2.657E+1
-4.700E-2	1.318E+1	2.648E+1
-5.349E-2	1.323E+1	2.647E+1
-5.187E-2	1.321E+1	2.660E+1
-5.025E-2	1.325E+1	2.664E+1
-4.862E-2	1.332E+1	2.664E+1
-5.025E-2	1.310E+1	2.660E+1
-5.187E-2	1.315E+1	2.665E+1
-4.862E-2	1.318E+1	2.673E+1
-4.538E-2	1.326E+1	2.678E+1
-4.700E-2	1.309E+1	2.650E+1
-5.187E-2	1.326E+1	2.675E+1
-4.862E-2	1.310E+1	2.649E+1
-4.700E-2	1.333E+1	2.682E+1
-4.862E-2	1.323E+1	2.658E+1
-5.349E-2	1.331E+1	2.660E+1
-5.025E-2	1.321E+1	2.656E+1
-4.700E-2	1.321E+1	2.677E+1
-5.187E-2	1.324E+1	2.679E+1
-5.187E-2	1.321E+1	2.673E+1
-4.862E-2	1.331E+1	2.649E+1
-4.700E-2	1.317E+1	2.658E+1
-4.862E-2	1.313E+1	2.684E+1
-5.025E-2	1.337E+1	2.656E+1
-5.025E-2	1.325E+1	2.651E+1
-4.862E-2	1.314E+1	2.650E+1
-5.025E-2	1.323E+1	2.653E+1
-5.025E-2	1.306E+1	2.675E+1
-5.025E-2	1.321E+1	2.668E+1
-4.862E-2	1.326E+1	2.659E+1
-5.025E-2	1.306E+1	2.657E+1
-5.025E-2	1.314E+1	2.668E+1
-4.862E-2	1.345E+1	2.650E+1
-4.862E-2	1.330E+1	2.663E+1
-4.862E-2	1.322E+1	2.671E+1
-5.187E-2	1.328E+1	2.673E+1
-5.187E-2	1.322E+1	2.659E+1
-4.862E-2	1.321E+1	2.661E+1
-4.862E-2	1.314E+1	2.670E+1
-5.187E-2	1.317E+1	2.661E+1
-5.187E-2	1.316E+1	2.683E+1
-4.862E-2	1.325E+1	2.635E+1
-5.187E-2	1.318E+1	2.669E+1
-5.025E-2	1.322E+1	2.671E+1
-4.862E-2	1.313E+1	2.655E+1
-5.025E-2	1.316E+1	2.658E+1
-5.025E-2	1.318E+1	2.649E+1
-5.187E-2	1.326E+1	2.682E+1
-5.025E-2	1.326E+1	2.657E+1
-4.700E-2	1.331E+1	2.655E+1
-4.862E-2	1.328E+1	2.655E+1
-5.187E-2	1.331E+1	2.671E+1
-5.025E-2	1.330E+1	2.679E+1
-4.862E-2	1.324E+1	2.662E+1
-4.700E-2	1.312E+1	2.662E+1
-5.349E-2	1.320E+1	2.672E+1
-5.187E-2	1.314E+1	2.660E+1
-4.862E-2	1.328E+1	2.671E+1
-5.187E-2	1.315E+1	2.645E+1
-5.025E-2	1.328E+1	2.661E+1
-5.187E-2	1.316E+1	2.659E+1
-4.862E-2	1.323E+1	2.668E+1
-4.862E-2	1.327E+1	2.637E+1
-5.349E-2	1.320E+1	2.680E+1
-4.862E-2	1.338E+1	2.661E+1
-4.700E-2	1.329E+1	2.681E+1
-5.187E-2	1.325E+1	2.661E+1
-5.349E-2	1.320E+1	2.657E+1
-5.025E-2	1.322E+1	2.658E+1
-4.862E-2	1.321E+1	2.667E+1
-5.349E-2	1.326E+1	2.661E+1
-5.025E-2	1.311E+1	2.670E+1
-5.025E-2	1.318E+1	2.649E+1
-4.700E-2	1.337E+1	2.673E+1
-4.700E-2	1.325E+1	2.671E+1
-5.349E-2	1.326E+1	2.655E+1
-5.187E-2	1.327E+1	2.652E+1
-4.862E-2	1.324E+1	2.661E+1
-5.025E-2	1.327E+1	2.658E+1
-5.349E-2	1.302E+1	2.670E+1
-5.187E-2	1.322E+1	2.674E+1
-4.700E-2	1.320E+1	2.661E+1
-4.862E-2	1.321E+1	2.644E+1
-5.349E-2	1.320E+1	2.672E+1
-5.025E-2	1.324E+1	2.679E+1
-4.538E-2	1.322E+1	2.678E+1
-5.187E-2	1.313E+1	2.648E+1
-5.025E-2	1.327E+1	2.641E+1
-5.025E-2	1.323E+1	2.658E+1
-4.862E-2	1.325E+1	2.666E+1
-4.862E-2	1.328E+1	2.651E+1
-5.511E-2	1.318E+1	2.668E+1
-4.862E-2	1.328E+1	2.654E+1
-5.025E-2	1.336E+1	2.655E+1
-5.349E-2	1.314E+1	2.649E+1
-5.349E-2	1.321E+1	2.657E+1
-5.025E-2	1.324E+1	2.661E+1
-4.862E-2	1.327E+1	2.650E+1
-4.700E-2	1.316E+1	2.664E+1
-5.187E-2	1.318E+1	2.667E+1
-5.025E-2	1.320E+1	2.656E+1
-4.862E-2	1.335E+1	2.656E+1
-5.025E-2	1.320E+1	2.661E+1
-5.349E-2	1.321E+1	2.644E+1
-5.025E-2	1.319E+1	2.663E+1
-4.700E-2	1.323E+1	2.655E+1
-4.700E-2	1.341E+1	2.671E+1
-5.187E-2	1.325E+1	2.674E+1
-4.862E-2	1.324E+1	2.671E+1
-4.862E-2	1.313E+1	2.662E+1
-5.187E-2	1.325E+1	2.656E+1
-5.025E-2	1.326E+1	2.679E+1
[truncated: 39,986 more rows]
