# Supplementary material for: Improved ANAP incorporation and VCF analysis reveal details of P2X7 current facilitation and a limited conformational interplay between ATP binding and the intracellular ballast domain
Source: eLife. 2023 Jan 4;12:e82479. doi: 10.7554/eLife.82479 (PMC9859053; doi:10.7554/eLife.82479)
Supplement: Figure 6—figure supplement 2—source data 2. [file elife-82479-fig6-figsupp2-data2.zip › Figure-6_figure-supplement-2_source-data-2/P2X7/e14#24.csv]

-3.779E-1	2.676E+1	4.809E+1
-3.779E-1	2.680E+1	4.834E+1
-3.811E-1	2.663E+1	4.840E+1
-3.827E-1	2.657E+1	4.832E+1
-3.779E-1	2.665E+1	4.793E+1
-3.795E-1	2.660E+1	4.824E+1
-3.795E-1	2.680E+1	4.844E+1
-3.811E-1	2.658E+1	4.820E+1
-3.795E-1	2.666E+1	4.820E+1
-3.795E-1	2.667E+1	4.830E+1
-3.779E-1	2.667E+1	4.835E+1
-3.811E-1	2.684E+1	4.830E+1
-3.795E-1	2.679E+1	4.823E+1
-3.779E-1	2.681E+1	4.828E+1
-3.811E-1	2.667E+1	4.800E+1
-3.844E-1	2.666E+1	4.809E+1
-3.779E-1	2.669E+1	4.848E+1
-3.763E-1	2.685E+1	4.842E+1
-3.795E-1	2.687E+1	4.779E+1
-3.860E-1	2.668E+1	4.813E+1
-3.795E-1	2.682E+1	4.811E+1
-3.811E-1	2.666E+1	4.809E+1
-3.779E-1	2.674E+1	4.813E+1
-3.844E-1	2.666E+1	4.819E+1
-3.779E-1	2.684E+1	4.825E+1
-3.763E-1	2.669E+1	4.832E+1
-3.779E-1	2.666E+1	4.794E+1
-3.844E-1	2.675E+1	4.814E+1
-3.811E-1	2.665E+1	4.774E+1
-3.795E-1	2.679E+1	4.837E+1
-3.779E-1	2.669E+1	4.806E+1
-3.844E-1	2.661E+1	4.793E+1
-3.779E-1	2.654E+1	4.817E+1
-3.779E-1	2.670E+1	4.799E+1
-3.795E-1	2.674E+1	4.816E+1
-3.795E-1	2.676E+1	4.832E+1
-3.779E-1	2.692E+1	4.822E+1
-3.811E-1	2.669E+1	4.822E+1
-3.811E-1	2.680E+1	4.832E+1
-3.827E-1	2.673E+1	4.820E+1
-3.779E-1	2.670E+1	4.809E+1
-3.763E-1	2.656E+1	4.819E+1
-3.795E-1	2.648E+1	4.825E+1
-3.811E-1	2.683E+1	4.820E+1
-3.779E-1	2.681E+1	4.813E+1
-3.811E-1	2.672E+1	4.814E+1
-3.779E-1	2.682E+1	4.794E+1
-3.811E-1	2.660E+1	4.813E+1
-3.779E-1	2.667E+1	4.824E+1
-3.779E-1	2.665E+1	4.821E+1
-3.795E-1	2.674E+1	4.841E+1
-3.827E-1	2.673E+1	4.818E+1
-3.779E-1	2.654E+1	4.804E+1
-3.779E-1	2.662E+1	4.800E+1
-3.746E-1	2.667E+1	4.821E+1
-3.827E-1	2.670E+1	4.803E+1
-3.779E-1	2.666E+1	4.843E+1
-3.795E-1	2.667E+1	4.846E+1
-3.811E-1	2.671E+1	4.834E+1
-3.811E-1	2.654E+1	4.839E+1
-3.779E-1	2.676E+1	4.810E+1
-3.779E-1	2.667E+1	4.827E+1
-3.779E-1	2.675E+1	4.829E+1
-3.860E-1	2.658E+1	4.812E+1
-3.811E-1	2.688E+1	4.803E+1
-3.795E-1	2.654E+1	4.821E+1
-3.746E-1	2.668E+1	4.818E+1
-3.827E-1	2.666E+1	4.822E+1
-3.795E-1	2.664E+1	4.796E+1
-3.795E-1	2.655E+1	4.816E+1
-3.779E-1	2.674E+1	4.853E+1
-3.827E-1	2.659E+1	4.820E+1
-3.779E-1	2.676E+1	4.814E+1
-3.779E-1	2.670E+1	4.831E+1
-3.795E-1	2.651E+1	4.828E+1
-3.860E-1	2.676E+1	4.829E+1
-3.763E-1	2.657E+1	4.818E+1
-3.746E-1	2.645E+1	4.851E+1
-3.779E-1	2.674E+1	4.824E+1
-3.811E-1	2.671E+1	4.829E+1
-3.779E-1	2.685E+1	4.814E+1
-3.779E-1	2.673E+1	4.844E+1
-3.795E-1	2.692E+1	4.802E+1
-3.811E-1	2.673E+1	4.799E+1
-3.827E-1	2.675E+1	4.802E+1
-3.763E-1	2.660E+1	4.784E+1
-3.795E-1	2.664E+1	4.827E+1
-3.860E-1	2.665E+1	4.814E+1
-3.811E-1	2.671E+1	4.850E+1
-3.779E-1	2.672E+1	4.809E+1
-3.795E-1	2.665E+1	4.807E+1
-3.827E-1	2.658E+1	4.799E+1
-3.811E-1	2.667E+1	4.807E+1
-3.746E-1	2.671E+1	4.845E+1
-3.779E-1	2.679E+1	4.801E+1
-3.827E-1	2.652E+1	4.819E+1
-3.779E-1	2.668E+1	4.840E+1
-3.779E-1	2.668E+1	4.807E+1
-3.795E-1	2.665E+1	4.809E+1
-3.844E-1	2.669E+1	4.820E+1
-3.779E-1	2.666E+1	4.797E+1
-3.746E-1	2.662E+1	4.813E+1
-3.795E-1	2.664E+1	4.824E+1
-3.811E-1	2.684E+1	4.844E+1
-3.811E-1	2.650E+1	4.827E+1
-3.779E-1	2.664E+1	4.802E+1
-3.811E-1	2.664E+1	4.846E+1
-3.811E-1	2.663E+1	4.807E+1
-3.795E-1	2.656E+1	4.820E+1
-3.779E-1	2.664E+1	4.793E+1
-3.779E-1	2.655E+1	4.827E+1
-3.811E-1	2.652E+1	4.799E+1
-3.795E-1	2.656E+1	4.810E+1
-3.763E-1	2.660E+1	4.840E+1
-3.779E-1	2.685E+1	4.820E+1
-3.779E-1	2.662E+1	4.812E+1
-3.811E-1	2.663E+1	4.821E+1
-3.763E-1	2.662E+1	4.818E+1
-3.795E-1	2.663E+1	4.812E+1
-3.811E-1	2.667E+1	4.788E+1
-3.811E-1	2.645E+1	4.818E+1
-3.763E-1	2.696E+1	4.809E+1
-3.795E-1	2.653E+1	4.821E+1
-3.827E-1	2.651E+1	4.829E+1
-3.811E-1	2.669E+1	4.824E+1
-3.763E-1	2.678E+1	4.819E+1
-3.795E-1	2.677E+1	4.827E+1
-3.795E-1	2.671E+1	4.825E+1
-3.795E-1	2.659E+1	4.797E+1
-3.746E-1	2.670E+1	4.806E+1
-3.779E-1	2.674E+1	4.810E+1
-3.779E-1	2.673E+1	4.807E+1
-3.811E-1	2.669E+1	4.830E+1
-3.779E-1	2.669E+1	4.813E+1
-3.795E-1	2.680E+1	4.843E+1
-3.811E-1	2.668E+1	4.784E+1
-3.827E-1	2.659E+1	4.824E+1
-3.763E-1	2.657E+1	4.837E+1
-3.779E-1	2.667E+1	4.822E+1
-3.795E-1	2.669E+1	4.811E+1
-3.827E-1	2.647E+1	4.790E+1
-3.746E-1	2.674E+1	4.799E+1
-3.811E-1	2.664E+1	4.811E+1
-3.811E-1	2.679E+1	4.809E+1
-3.795E-1	2.688E+1	4.829E+1
-3.779E-1	2.662E+1	4.820E+1
-3.827E-1	2.659E+1	4.793E+1
-3.811E-1	2.656E+1	4.830E+1
-3.763E-1	2.644E+1	4.806E+1
-3.795E-1	2.675E+1	4.833E+1
-3.763E-1	2.664E+1	4.833E+1
-3.779E-1	2.657E+1	4.825E+1
-3.779E-1	2.660E+1	4.825E+1
-3.779E-1	2.679E+1	4.807E+1
-3.779E-1	2.647E+1	4.834E+1
-3.827E-1	2.677E+1	4.812E+1
-3.779E-1	2.668E+1	4.841E+1
-3.763E-1	2.655E+1	4.822E+1
-3.795E-1	2.652E+1	4.809E+1
-3.827E-1	2.670E+1	4.812E+1
-3.795E-1	2.655E+1	4.848E+1
-3.763E-1	2.658E+1	4.829E+1
-3.779E-1	2.678E+1	4.824E+1
-3.827E-1	2.671E+1	4.815E+1
-3.795E-1	2.666E+1	4.807E+1
-3.779E-1	2.654E+1	4.813E+1
-3.746E-1	2.679E+1	4.800E+1
-3.811E-1	2.655E+1	4.820E+1
-3.779E-1	2.675E+1	4.809E+1
-3.763E-1	2.647E+1	4.793E+1
-3.795E-1	2.653E+1	4.814E+1
-3.811E-1	2.689E+1	4.823E+1
-3.779E-1	2.661E+1	4.805E+1
-3.779E-1	2.677E+1	4.820E+1
-3.795E-1	2.672E+1	4.798E+1
-3.811E-1	2.663E+1	4.801E+1
-3.795E-1	2.661E+1	4.813E+1
-3.763E-1	2.654E+1	4.851E+1
-3.763E-1	2.650E+1	4.820E+1
-3.827E-1	2.666E+1	4.805E+1
-3.763E-1	2.655E+1	4.798E+1
-3.779E-1	2.662E+1	4.817E+1
-3.779E-1	2.682E+1	4.798E+1
-3.827E-1	2.664E+1	4.795E+1
-3.779E-1	2.651E+1	4.785E+1
-3.795E-1	2.661E+1	4.844E+1
-3.795E-1	2.674E+1	4.839E+1
-3.795E-1	2.661E+1	4.801E+1
-3.779E-1	2.664E+1	4.804E+1
-3.795E-1	2.654E+1	4.823E+1
-3.779E-1	2.652E+1	4.831E+1
-3.844E-1	2.672E+1	4.826E+1
-3.795E-1	2.674E+1	4.805E+1
-3.763E-1	2.676E+1	4.808E+1
-3.779E-1	2.671E+1	4.812E+1
-3.795E-1	2.661E+1	4.813E+1
-3.795E-1	2.663E+1	4.823E+1
-3.763E-1	2.671E+1	4.824E+1
-3.795E-1	2.659E+1	4.797E+1
-3.811E-1	2.677E+1	4.806E+1
-3.779E-1	2.671E+1	4.806E+1
-3.763E-1	2.670E+1	4.807E+1
-3.811E-1	2.658E+1	4.806E+1
-3.827E-1	2.678E+1	4.798E+1
-3.795E-1	2.651E+1	4.808E+1
-3.779E-1	2.673E+1	4.810E+1
-3.763E-1	2.664E+1	4.786E+1
-3.811E-1	2.665E+1	4.820E+1
-3.730E-1	2.656E+1	4.803E+1
-3.779E-1	2.663E+1	4.815E+1
-3.779E-1	2.678E+1	4.799E+1
-3.827E-1	2.682E+1	4.837E+1
-3.779E-1	2.655E+1	4.807E+1
-3.811E-1	2.678E+1	4.815E+1
-3.779E-1	2.675E+1	4.829E+1
-3.827E-1	2.671E+1	4.834E+1
-3.795E-1	2.663E+1	4.829E+1
-3.795E-1	2.671E+1	4.791E+1
-3.779E-1	2.677E+1	4.833E+1
-3.811E-1	2.666E+1	4.810E+1
-3.779E-1	2.670E+1	4.803E+1
-3.779E-1	2.677E+1	4.815E+1
-3.795E-1	2.676E+1	4.815E+1
-3.827E-1	2.684E+1	4.804E+1
-3.730E-1	2.668E+1	4.816E+1
-3.746E-1	2.670E+1	4.802E+1
-3.763E-1	2.672E+1	4.826E+1
-3.827E-1	2.677E+1	4.821E+1
-3.779E-1	2.646E+1	4.813E+1
-3.779E-1	2.690E+1	4.811E+1
-3.779E-1	2.680E+1	4.832E+1
-3.844E-1	2.668E+1	4.845E+1
-3.779E-1	2.685E+1	4.814E+1
-3.763E-1	2.667E+1	4.803E+1
-3.779E-1	2.654E+1	4.807E+1
-3.827E-1	2.667E+1	4.827E+1
-3.779E-1	2.662E+1	4.816E+1
-3.779E-1	2.664E+1	4.802E+1
-3.795E-1	2.669E+1	4.808E+1
-3.827E-1	2.683E+1	4.819E+1
-3.779E-1	2.657E+1	4.807E+1
-3.779E-1	2.672E+1	4.805E+1
-3.763E-1	2.656E+1	4.824E+1
-3.827E-1	2.682E+1	4.808E+1
-3.779E-1	2.671E+1	4.818E+1
-3.779E-1	2.659E+1	4.816E+1
-3.811E-1	2.679E+1	4.825E+1
-3.827E-1	2.661E+1	4.804E+1
-3.779E-1	2.668E+1	4.825E+1
-3.779E-1	2.678E+1	4.790E+1
-3.779E-1	2.672E+1	4.794E+1
-3.827E-1	2.666E+1	4.816E+1
-3.811E-1	2.659E+1	4.840E+1
-3.763E-1	2.671E+1	4.806E+1
-3.811E-1	2.671E+1	4.833E+1
-3.827E-1	2.647E+1	4.791E+1
-3.795E-1	2.676E+1	4.818E+1
-3.746E-1	2.668E+1	4.803E+1
-3.811E-1	2.676E+1	4.794E+1
-3.811E-1	2.647E+1	4.822E+1
-3.779E-1	2.667E+1	4.788E+1
-3.763E-1	2.682E+1	4.798E+1
-3.795E-1	2.669E+1	4.821E+1
-3.795E-1	2.672E+1	4.807E+1
-3.763E-1	2.655E+1	4.826E+1
-3.763E-1	2.678E+1	4.809E+1
-3.795E-1	2.655E+1	4.819E+1
-3.795E-1	2.674E+1	4.820E+1
-3.811E-1	2.671E+1	4.828E+1
-3.763E-1	2.656E+1	4.814E+1
-3.779E-1	2.669E+1	4.813E+1
-3.795E-1	2.668E+1	4.812E+1
-3.795E-1	2.684E+1	4.801E+1
-3.763E-1	2.675E+1	4.829E+1
-3.827E-1	2.665E+1	4.812E+1
-3.763E-1	2.666E+1	4.817E+1
-3.795E-1	2.663E+1	4.783E+1
-3.763E-1	2.666E+1	4.838E+1
-3.811E-1	2.657E+1	4.813E+1
-3.795E-1	2.667E+1	4.808E+1
-3.795E-1	2.691E+1	4.809E+1
-3.763E-1	2.662E+1	4.808E+1
-3.795E-1	2.662E+1	4.803E+1
-3.795E-1	2.637E+1	4.812E+1
-3.795E-1	2.668E+1	4.804E+1
-3.763E-1	2.658E+1	4.824E+1
-3.763E-1	2.679E+1	4.799E+1
-3.795E-1	2.677E+1	4.824E+1
-3.795E-1	2.685E+1	4.808E+1
-3.763E-1	2.660E+1	4.802E+1
-3.811E-1	2.662E+1	4.813E+1
-3.795E-1	2.681E+1	4.831E+1
-3.779E-1	2.657E+1	4.822E+1
-3.763E-1	2.672E+1	4.811E+1
-3.795E-1	2.674E+1	4.819E+1
-3.779E-1	2.680E+1	4.817E+1
-3.795E-1	2.674E+1	4.792E+1
-3.795E-1	2.652E+1	4.831E+1
-3.795E-1	2.672E+1	4.808E+1
-3.811E-1	2.667E+1	4.809E+1
-3.795E-1	2.665E+1	4.846E+1
-3.779E-1	2.671E+1	4.790E+1
-3.811E-1	2.674E+1	4.812E+1
-3.795E-1	2.677E+1	4.831E+1
-3.763E-1	2.679E+1	4.815E+1
-3.763E-1	2.755E+1	6.031E+1
-3.811E-1	2.667E+1	4.807E+1
-3.779E-1	2.681E+1	4.808E+1
-3.779E-1	2.652E+1	4.813E+1
-3.763E-1	2.675E+1	4.798E+1
-3.779E-1	2.685E+1	4.833E+1
-3.795E-1	2.646E+1	4.811E+1
-3.795E-1	2.665E+1	4.821E+1
-3.779E-1	2.670E+1	4.809E+1
-3.746E-1	2.648E+1	4.799E+1
-3.795E-1	2.665E+1	4.821E+1
-3.795E-1	2.676E+1	4.804E+1
-3.746E-1	2.656E+1	4.819E+1
-3.763E-1	2.693E+1	4.823E+1
-3.795E-1	2.660E+1	4.802E+1
-3.795E-1	2.660E+1	4.808E+1
-3.779E-1	2.670E+1	4.812E+1
-3.779E-1	2.642E+1	4.829E+1
-3.763E-1	2.680E+1	4.808E+1
-3.763E-1	2.666E+1	4.807E+1
-3.779E-1	2.655E+1	4.829E+1
-3.795E-1	2.667E+1	4.840E+1
-3.827E-1	2.650E+1	4.813E+1
-3.795E-1	2.679E+1	4.804E+1
-3.763E-1	2.671E+1	4.816E+1
-3.795E-1	2.651E+1	4.815E+1
-3.779E-1	2.670E+1	4.814E+1
-3.779E-1	2.661E+1	4.831E+1
-3.779E-1	2.636E+1	4.804E+1
-3.811E-1	2.669E+1	4.828E+1
-3.827E-1	2.659E+1	4.815E+1
-3.795E-1	2.655E+1	4.821E+1
-3.763E-1	2.663E+1	4.819E+1
-3.795E-1	2.661E+1	4.799E+1
-3.811E-1	2.706E+1	4.853E+1
-3.779E-1	2.656E+1	4.816E+1
-3.746E-1	2.650E+1	4.812E+1
-3.779E-1	2.662E+1	4.821E+1
-3.779E-1	2.673E+1	4.822E+1
-3.779E-1	2.675E+1	4.796E+1
-3.779E-1	2.670E+1	4.832E+1
-3.779E-1	2.656E+1	4.829E+1
-3.811E-1	2.669E+1	4.814E+1
-3.779E-1	2.667E+1	4.817E+1
-3.763E-1	2.671E+1	4.789E+1
-3.795E-1	2.658E+1	4.810E+1
-3.795E-1	2.686E+1	4.813E+1
-3.779E-1	2.666E+1	4.794E+1
-3.779E-1	2.668E+1	4.812E+1
-3.779E-1	2.653E+1	4.799E+1
-3.827E-1	2.665E+1	4.825E+1
-3.779E-1	2.680E+1	4.804E+1
-3.779E-1	2.659E+1	4.818E+1
-3.795E-1	2.675E+1	4.811E+1
-3.795E-1	2.674E+1	4.824E+1
-3.779E-1	2.666E+1	4.806E+1
-3.779E-1	2.654E+1	4.787E+1
-3.795E-1	2.661E+1	4.824E+1
-3.811E-1	2.661E+1	4.807E+1
-3.763E-1	2.673E+1	4.800E+1
-3.779E-1	2.656E+1	4.815E+1
-3.795E-1	2.646E+1	4.811E+1
-3.827E-1	2.682E+1	4.811E+1
-3.763E-1	2.678E+1	4.822E+1
-3.763E-1	2.636E+1	4.795E+1
-3.795E-1	2.641E+1	4.799E+1
-3.827E-1	2.645E+1	4.812E+1
-3.779E-1	2.676E+1	4.816E+1
-3.779E-1	2.659E+1	4.819E+1
-3.763E-1	2.672E+1	4.805E+1
-3.811E-1	2.675E+1	4.809E+1
-3.779E-1	2.671E+1	4.804E+1
-3.779E-1	2.657E+1	4.812E+1
-3.779E-1	2.658E+1	4.817E+1
-3.811E-1	2.666E+1	4.806E+1
-3.795E-1	2.658E+1	4.819E+1
-3.795E-1	2.663E+1	4.808E+1
-3.795E-1	2.659E+1	4.825E+1
-3.811E-1	2.660E+1	4.810E+1
-3.763E-1	2.653E+1	4.840E+1
-3.779E-1	2.678E+1	4.801E+1
-3.779E-1	2.669E+1	4.814E+1
-3.811E-1	2.659E+1	4.802E+1
-3.779E-1	2.670E+1	4.813E+1
-3.779E-1	2.659E+1	4.818E+1
-3.795E-1	2.678E+1	4.818E+1
-3.827E-1	2.664E+1	4.818E+1
-3.763E-1	2.663E+1	4.806E+1
-3.763E-1	2.657E+1	4.781E+1
-3.779E-1	2.658E+1	4.827E+1
-3.811E-1	2.685E+1	4.799E+1
-3.763E-1	2.664E+1	4.782E+1
-3.779E-1	2.659E+1	4.808E+1
-3.779E-1	2.663E+1	4.830E+1
-3.811E-1	2.673E+1	4.811E+1
-3.779E-1	2.669E+1	4.806E+1
-3.795E-1	2.663E+1	4.816E+1
-3.795E-1	2.668E+1	4.797E+1
-3.811E-1	2.680E+1	4.818E+1
-3.763E-1	2.664E+1	4.801E+1
-3.730E-1	2.662E+1	4.789E+1
-3.779E-1	2.675E+1	4.821E+1
-3.811E-1	2.660E+1	4.786E+1
-3.779E-1	2.657E+1	4.826E+1
-3.763E-1	2.661E+1	4.839E+1
-3.779E-1	2.676E+1	4.819E+1
-3.811E-1	2.676E+1	4.800E+1
-3.779E-1	2.684E+1	4.786E+1
-3.763E-1	2.671E+1	4.811E+1
-3.811E-1	2.668E+1	4.794E+1
-3.811E-1	2.658E+1	4.837E+1
-3.763E-1	2.671E+1	4.821E+1
-3.779E-1	2.653E+1	4.809E+1
-3.779E-1	2.647E+1	4.834E+1
-3.795E-1	2.663E+1	4.803E+1
-3.795E-1	2.680E+1	4.801E+1
-3.763E-1	2.661E+1	4.812E+1
-3.763E-1	2.674E+1	4.815E+1
-3.811E-1	2.650E+1	4.795E+1
-3.795E-1	2.690E+1	4.817E+1
-3.730E-1	2.679E+1	4.780E+1
-3.811E-1	2.665E+1	4.790E+1
-3.811E-1	2.657E+1	4.805E+1
-3.795E-1	2.679E+1	4.809E+1
-3.811E-1	2.670E+1	4.807E+1
-3.811E-1	2.676E+1	4.807E+1
-3.811E-1	2.661E+1	4.825E+1
-3.795E-1	2.677E+1	4.809E+1
-3.730E-1	2.672E+1	4.834E+1
-3.779E-1	2.665E+1	4.790E+1
-3.827E-1	2.672E+1	4.808E+1
-3.811E-1	2.648E+1	4.841E+1
-3.763E-1	2.671E+1	4.802E+1
-3.779E-1	2.644E+1	4.821E+1
-3.811E-1	2.673E+1	4.818E+1
-3.811E-1	2.672E+1	4.824E+1
-3.763E-1	2.651E+1	4.826E+1
-3.795E-1	2.665E+1	4.803E+1
-3.795E-1	2.663E+1	4.804E+1
-3.779E-1	2.674E+1	4.804E+1
-3.746E-1	2.663E+1	4.812E+1
-3.795E-1	2.649E+1	4.804E+1
-3.795E-1	2.665E+1	4.837E+1
-3.763E-1	2.660E+1	4.806E+1
-3.763E-1	2.671E+1	4.786E+1
-3.811E-1	2.672E+1	4.803E+1
-3.795E-1	2.652E+1	4.789E+1
-3.795E-1	2.648E+1	4.797E+1
-3.746E-1	2.659E+1	4.813E+1
-3.795E-1	2.673E+1	4.816E+1
-3.811E-1	2.666E+1	4.784E+1
-3.811E-1	2.663E+1	4.805E+1
-3.763E-1	2.650E+1	4.824E+1
-3.811E-1	2.658E+1	4.779E+1
-3.811E-1	2.675E+1	4.803E+1
-3.779E-1	2.676E+1	4.806E+1
-3.746E-1	2.666E+1	4.809E+1
-3.795E-1	2.651E+1	4.811E+1
-3.795E-1	2.655E+1	4.787E+1
-3.779E-1	2.662E+1	4.781E+1
-3.779E-1	2.644E+1	4.830E+1
-3.779E-1	2.665E+1	4.789E+1
-3.811E-1	2.680E+1	4.804E+1
-3.779E-1	2.662E+1	4.783E+1
-3.779E-1	2.661E+1	4.791E+1
-3.795E-1	2.658E+1	4.803E+1
-3.779E-1	2.675E+1	4.834E+1
-3.763E-1	2.651E+1	4.807E+1
-3.746E-1	2.669E+1	4.821E+1
-3.827E-1	2.676E+1	4.811E+1
-3.811E-1	2.678E+1	4.797E+1
-3.779E-1	2.673E+1	4.803E+1
-3.746E-1	2.657E+1	4.813E+1
-3.779E-1	2.666E+1	4.811E+1
-3.795E-1	2.640E+1	4.806E+1
-3.763E-1	2.663E+1	4.821E+1
-3.795E-1	2.687E+1	4.813E+1
-3.795E-1	2.675E+1	4.825E+1
-3.811E-1	2.671E+1	4.813E+1
-3.779E-1	2.665E+1	4.809E+1
-3.746E-1	2.677E+1	4.833E+1
-3.763E-1	2.673E+1	4.797E+1
-3.795E-1	2.650E+1	4.815E+1
-3.795E-1	2.680E+1	4.791E+1
-3.779E-1	2.656E+1	4.789E+1
-3.795E-1	2.675E+1	4.830E+1
-3.795E-1	2.660E+1	4.797E+1
-3.811E-1	2.669E+1	4.818E+1
-3.746E-1	2.660E+1	4.823E+1
-3.779E-1	2.659E+1	4.801E+1
-3.811E-1	2.659E+1	4.796E+1
-3.779E-1	2.666E+1	4.826E+1
-3.730E-1	2.662E+1	4.806E+1
-3.795E-1	2.670E+1	4.800E+1
-3.779E-1	2.687E+1	4.819E+1
-3.795E-1	2.659E+1	4.795E+1
-3.779E-1	2.687E+1	4.837E+1
-3.795E-1	2.678E+1	4.789E+1
-3.844E-1	2.658E+1	4.836E+1
-3.795E-1	2.659E+1	4.805E+1
-3.763E-1	2.656E+1	4.809E+1
-3.763E-1	2.682E+1	4.815E+1
-3.811E-1	2.661E+1	4.839E+1
-3.779E-1	2.678E+1	4.796E+1
-3.779E-1	2.670E+1	4.819E+1
-3.763E-1	2.678E+1	4.832E+1
-3.811E-1	2.680E+1	4.798E+1
-3.779E-1	2.679E+1	4.787E+1
-3.779E-1	2.660E+1	4.790E+1
-3.779E-1	2.671E+1	4.795E+1
-3.811E-1	2.671E+1	4.788E+1
-3.779E-1	2.658E+1	4.809E+1
-3.746E-1	2.642E+1	4.796E+1
-3.779E-1	2.673E+1	4.793E+1
-3.795E-1	2.677E+1	4.818E+1
-3.763E-1	2.680E+1	4.832E+1
-3.779E-1	2.664E+1	4.818E+1
-3.779E-1	2.664E+1	4.792E+1
-3.844E-1	2.674E+1	4.823E+1
-3.746E-1	2.674E+1	4.799E+1
-3.779E-1	2.675E+1	4.791E+1
-3.779E-1	2.664E+1	4.795E+1
-3.844E-1	2.663E+1	4.805E+1
-3.779E-1	2.653E+1	4.831E+1
-3.779E-1	2.661E+1	4.790E+1
-3.763E-1	2.662E+1	4.801E+1
-3.811E-1	2.655E+1	4.801E+1
-3.763E-1	2.675E+1	4.791E+1
-3.746E-1	2.665E+1	4.807E+1
-3.763E-1	2.666E+1	4.787E+1
-3.827E-1	2.672E+1	4.797E+1
-3.795E-1	2.674E+1	4.796E+1
-3.763E-1	2.680E+1	4.810E+1
-3.763E-1	2.663E+1	4.794E+1
-3.795E-1	2.680E+1	4.813E+1
-3.779E-1	2.657E+1	4.779E+1
-3.763E-1	2.648E+1	4.799E+1
-3.779E-1	2.655E+1	4.807E+1
-3.811E-1	2.659E+1	4.803E+1
-3.763E-1	2.663E+1	4.809E+1
-3.763E-1	2.661E+1	4.816E+1
-3.779E-1	2.669E+1	4.809E+1
-3.827E-1	2.668E+1	4.794E+1
-3.779E-1	2.667E+1	4.830E+1
-3.779E-1	2.645E+1	4.802E+1
-3.795E-1	2.658E+1	4.826E+1
-3.844E-1	2.663E+1	4.830E+1
-3.779E-1	2.669E+1	4.795E+1
-3.746E-1	2.672E+1	4.815E+1
-3.763E-1	2.668E+1	4.799E+1
-3.844E-1	2.667E+1	4.803E+1
-3.795E-1	2.648E+1	4.799E+1
-3.746E-1	2.681E+1	4.818E+1
-3.795E-1	2.659E+1	4.806E+1
-3.827E-1	2.664E+1	4.790E+1
-3.763E-1	2.660E+1	4.817E+1
-3.779E-1	2.671E+1	4.815E+1
-3.795E-1	2.651E+1	4.787E+1
-3.795E-1	2.660E+1	4.819E+1
-3.795E-1	2.676E+1	4.829E+1
-3.763E-1	2.661E+1	4.923E+1
-3.763E-1	2.679E+1	5.009E+1
-3.827E-1	2.649E+1	5.087E+1
-3.746E-1	2.672E+1	5.041E+1
-3.779E-1	2.672E+1	4.941E+1
-3.746E-1	2.678E+1	4.864E+1
-3.779E-1	2.664E+1	4.842E+1
-3.795E-1	2.665E+1	4.829E+1
-3.779E-1	2.670E+1	4.816E+1
-3.763E-1	2.667E+1	4.813E+1
-3.811E-1	2.660E+1	4.814E+1
-3.779E-1	2.671E+1	4.816E+1
-3.763E-1	2.659E+1	4.800E+1
-3.795E-1	2.663E+1	4.798E+1
-3.827E-1	2.662E+1	4.802E+1
-3.746E-1	2.647E+1	4.799E+1
-3.779E-1	2.668E+1	4.813E+1
-3.795E-1	2.661E+1	4.805E+1
-3.827E-1	2.659E+1	4.816E+1
-3.779E-1	2.668E+1	4.800E+1
-3.779E-1	2.667E+1	4.821E+1
-3.779E-1	2.665E+1	4.778E+1
-3.860E-1	2.664E+1	4.794E+1
-3.763E-1	2.636E+1	4.804E+1
-3.779E-1	2.668E+1	4.776E+1
-3.795E-1	2.646E+1	4.776E+1
-3.827E-1	2.651E+1	4.817E+1
-3.779E-1	2.647E+1	4.796E+1
-3.779E-1	2.650E+1	4.793E+1
-3.795E-1	2.670E+1	4.809E+1
-3.811E-1	2.655E+1	4.838E+1
-3.779E-1	2.659E+1	4.820E+1
-3.763E-1	2.648E+1	4.788E+1
-3.779E-1	2.659E+1	4.803E+1
-3.811E-1	2.666E+1	4.801E+1
-3.779E-1	2.671E+1	4.813E+1
-3.779E-1	2.681E+1	4.809E+1
-3.779E-1	2.670E+1	4.794E+1
-3.811E-1	2.655E+1	4.791E+1
-3.763E-1	2.660E+1	4.802E+1
-3.746E-1	2.660E+1	4.818E+1
-3.779E-1	2.677E+1	4.819E+1
-3.811E-1	2.679E+1	4.813E+1
-3.795E-1	2.667E+1	4.808E+1
-3.779E-1	2.666E+1	4.806E+1
-3.779E-1	2.671E+1	4.831E+1
-3.811E-1	2.669E+1	4.809E+1
-3.779E-1	2.665E+1	4.785E+1
-3.763E-1	2.675E+1	4.797E+1
-3.795E-1	2.659E+1	4.806E+1
-3.811E-1	2.654E+1	4.816E+1
-3.779E-1	2.650E+1	4.828E+1
-3.746E-1	2.693E+1	4.818E+1
-3.811E-1	2.640E+1	4.803E+1
-3.795E-1	2.652E+1	4.816E+1
-3.779E-1	2.657E+1	4.824E+1
-3.763E-1	2.670E+1	4.808E+1
-3.795E-1	2.654E+1	4.764E+1
-3.827E-1	2.668E+1	4.806E+1
-3.763E-1	2.653E+1	4.802E+1
-3.746E-1	2.657E+1	4.814E+1
-3.795E-1	2.668E+1	4.816E+1
-3.827E-1	2.675E+1	4.802E+1
-3.763E-1	2.669E+1	4.816E+1
-3.746E-1	2.650E+1	4.803E+1
-3.795E-1	2.673E+1	4.810E+1
-3.795E-1	2.655E+1	4.792E+1
-3.763E-1	2.668E+1	4.813E+1
-3.763E-1	2.673E+1	4.831E+1
-3.811E-1	2.656E+1	4.828E+1
-3.795E-1	2.643E+1	4.808E+1
-3.779E-1	2.669E+1	4.825E+1
-3.746E-1	2.670E+1	4.776E+1
-3.763E-1	2.671E+1	4.837E+1
-3.811E-1	2.671E+1	4.810E+1
-3.779E-1	2.669E+1	4.799E+1
-3.746E-1	2.657E+1	4.811E+1
-3.795E-1	2.649E+1	4.824E+1
-3.811E-1	2.653E+1	4.811E+1
-3.795E-1	2.678E+1	4.783E+1
-3.746E-1	2.659E+1	4.801E+1
-3.779E-1	2.670E+1	4.807E+1
-3.795E-1	2.671E+1	4.821E+1
-3.779E-1	2.653E+1	4.839E+1
-3.730E-1	2.656E+1	4.802E+1
-3.811E-1	2.674E+1	4.823E+1
-3.763E-1	2.663E+1	4.802E+1
-3.795E-1	2.653E+1	4.824E+1
-3.746E-1	2.651E+1	4.829E+1
-3.811E-1	2.635E+1	4.822E+1
-3.795E-1	2.671E+1	4.828E+1
-3.795E-1	2.666E+1	4.788E+1
-3.779E-1	2.655E+1	4.812E+1
-3.779E-1	2.668E+1	4.791E+1
-3.827E-1	2.651E+1	4.806E+1
-3.779E-1	2.665E+1	4.809E+1
-3.746E-1	2.680E+1	4.795E+1
-3.763E-1	2.665E+1	4.804E+1
-3.795E-1	2.669E+1	4.821E+1
-3.763E-1	2.673E+1	4.805E+1
-3.763E-1	2.681E+1	4.804E+1
-3.795E-1	2.656E+1	4.833E+1
-3.795E-1	2.667E+1	4.809E+1
-3.746E-1	2.664E+1	4.804E+1
-3.763E-1	2.661E+1	4.835E+1
-3.779E-1	2.665E+1	4.812E+1
-3.827E-1	2.670E+1	4.791E+1
-3.779E-1	2.655E+1	4.804E+1
-3.746E-1	2.675E+1	4.803E+1
-3.795E-1	2.664E+1	4.807E+1
-3.811E-1	2.671E+1	4.808E+1
-3.795E-1	2.654E+1	4.791E+1
-3.763E-1	2.671E+1	4.792E+1
-3.763E-1	2.664E+1	4.798E+1
-3.795E-1	2.657E+1	4.805E+1
-3.779E-1	2.679E+1	4.816E+1
-3.763E-1	2.661E+1	4.809E+1
-3.779E-1	2.665E+1	4.785E+1
-3.795E-1	2.651E+1	4.795E+1
-3.746E-1	2.676E+1	4.798E+1
-3.746E-1	2.661E+1	4.839E+1
-3.779E-1	2.742E+1	4.851E+1
-3.811E-1	2.678E+1	4.809E+1
-3.779E-1	2.668E+1	4.791E+1
-3.763E-1	2.670E+1	4.816E+1
-3.779E-1	2.666E+1	4.781E+1
-3.795E-1	2.646E+1	4.830E+1
-3.779E-1	2.649E+1	4.800E+1
-3.746E-1	2.661E+1	4.813E+1
-3.763E-1	2.665E+1	4.818E+1
-3.746E-1	2.650E+1	4.803E+1
-3.763E-1	2.664E+1	4.824E+1
-3.779E-1	2.676E+1	4.776E+1
-3.779E-1	2.666E+1	4.816E+1
-3.779E-1	2.667E+1	4.807E+1
-3.763E-1	2.649E+1	4.790E+1
-3.779E-1	2.670E+1	4.806E+1
-3.746E-1	2.658E+1	4.822E+1
-3.795E-1	2.669E+1	4.808E+1
-3.779E-1	2.667E+1	4.804E+1
-3.795E-1	2.662E+1	4.810E+1
-3.795E-1	2.660E+1	4.803E+1
-3.795E-1	2.660E+1	4.824E+1
-3.779E-1	2.664E+1	4.809E+1
-3.746E-1	2.690E+1	4.810E+1
-3.795E-1	2.660E+1	4.784E+1
-3.811E-1	2.665E+1	4.816E+1
-3.763E-1	2.662E+1	4.809E+1
-3.746E-1	2.656E+1	4.838E+1
-3.746E-1	2.665E+1	4.804E+1
-3.795E-1	2.670E+1	4.820E+1
-3.763E-1	2.640E+1	4.808E+1
-3.746E-1	2.669E+1	4.827E+1
-3.795E-1	2.668E+1	4.801E+1
-3.827E-1	2.669E+1	4.824E+1
-3.779E-1	2.653E+1	4.798E+1
-3.779E-1	2.670E+1	4.828E+1
-3.779E-1	2.657E+1	4.802E+1
-3.811E-1	2.660E+1	4.809E+1
-3.746E-1	2.664E+1	4.808E+1
-3.763E-1	2.668E+1	4.801E+1
-3.795E-1	2.669E+1	4.810E+1
-3.795E-1	2.670E+1	4.796E+1
-3.779E-1	2.667E+1	4.785E+1
-3.779E-1	2.659E+1	4.802E+1
-3.779E-1	2.637E+1	4.816E+1
-3.795E-1	2.645E+1	4.810E+1
-3.763E-1	2.671E+1	4.797E+1
-3.779E-1	2.660E+1	4.809E+1
-3.763E-1	2.668E+1	4.786E+1
-3.827E-1	2.661E+1	4.827E+1
-3.746E-1	2.667E+1	4.804E+1
-3.763E-1	2.649E+1	4.797E+1
-3.763E-1	2.666E+1	4.791E+1
-3.779E-1	2.642E+1	4.793E+1
-3.763E-1	2.664E+1	4.781E+1
-3.746E-1	2.664E+1	4.783E+1
-3.746E-1	2.649E+1	4.809E+1
-3.811E-1	2.673E+1	4.800E+1
-3.763E-1	2.677E+1	4.846E+1
-3.746E-1	2.657E+1	4.813E+1
-3.763E-1	2.668E+1	4.802E+1
-3.811E-1	2.665E+1	4.801E+1
-3.763E-1	2.650E+1	4.827E+1
-3.779E-1	2.660E+1	4.795E+1
-3.795E-1	2.660E+1	4.801E+1
-3.844E-1	2.680E+1	4.821E+1
-3.763E-1	2.669E+1	4.802E+1
-3.746E-1	2.673E+1	4.802E+1
-3.779E-1	2.654E+1	4.808E+1
-3.763E-1	2.669E+1	4.827E+1
-3.779E-1	2.686E+1	4.781E+1
-3.763E-1	2.652E+1	4.811E+1
-3.779E-1	2.665E+1	4.803E+1
-3.795E-1	2.656E+1	4.799E+1
-3.763E-1	2.668E+1	4.803E+1
-3.746E-1	2.676E+1	4.826E+1
-3.779E-1	2.660E+1	4.781E+1
-3.811E-1	2.667E+1	4.808E+1
-3.763E-1	2.667E+1	4.814E+1
-3.779E-1	2.666E+1	4.800E+1
-3.779E-1	2.671E+1	4.805E+1
-3.795E-1	2.645E+1	4.801E+1
-3.746E-1	2.667E+1	4.794E+1
-3.795E-1	2.673E+1	4.797E+1
-3.779E-1	2.659E+1	4.790E+1
-3.811E-1	2.648E+1	4.806E+1
-3.763E-1	2.660E+1	4.802E+1
-3.763E-1	2.647E+1	4.808E+1
-3.795E-1	2.670E+1	4.810E+1
-3.811E-1	2.665E+1	4.811E+1
-3.779E-1	2.661E+1	4.795E+1
-3.763E-1	2.661E+1	4.807E+1
-3.763E-1	2.655E+1	4.809E+1
-3.795E-1	2.648E+1	4.782E+1
-3.779E-1	2.660E+1	4.805E+1
-3.746E-1	2.661E+1	4.788E+1
-3.795E-1	2.661E+1	4.799E+1
-3.827E-1	2.648E+1	4.787E+1
-3.779E-1	2.658E+1	4.806E+1
-3.730E-1	2.647E+1	4.789E+1
-3.779E-1	2.649E+1	4.792E+1
-3.763E-1	2.668E+1	4.779E+1
-3.746E-1	2.671E+1	4.795E+1
-3.746E-1	2.653E+1	4.792E+1
-3.779E-1	2.663E+1	4.793E+1
-3.811E-1	2.668E+1	4.802E+1
-3.763E-1	2.651E+1	4.820E+1
-3.763E-1	2.664E+1	4.816E+1
-3.795E-1	2.670E+1	4.821E+1
-3.779E-1	2.658E+1	4.787E+1
-3.763E-1	2.684E+1	4.807E+1
-3.730E-1	2.660E+1	4.809E+1
-3.795E-1	2.666E+1	4.811E+1
-3.827E-1	2.662E+1	4.799E+1
-3.779E-1	2.662E+1	4.828E+1
-3.763E-1	2.662E+1	4.819E+1
-3.763E-1	2.652E+1	4.811E+1
-3.811E-1	2.658E+1	4.804E+1
-3.763E-1	2.657E+1	4.807E+1
-3.730E-1	2.663E+1	4.795E+1
-3.779E-1	2.653E+1	4.799E+1
-3.779E-1	2.664E+1	4.808E+1
-3.763E-1	2.668E+1	4.810E+1
-3.763E-1	2.662E+1	4.798E+1
-3.779E-1	2.673E+1	4.796E+1
-3.795E-1	2.660E+1	4.794E+1
-3.763E-1	2.647E+1	4.793E+1
-3.746E-1	2.663E+1	4.799E+1
-3.763E-1	2.660E+1	4.826E+1
-3.795E-1	2.663E+1	4.804E+1
-3.795E-1	2.652E+1	4.790E+1
-3.714E-1	2.664E+1	4.790E+1
-3.795E-1	2.657E+1	4.812E+1
-3.811E-1	2.653E+1	4.826E+1
-3.779E-1	2.647E+1	4.796E+1
-3.746E-1	2.660E+1	4.814E+1
-3.779E-1	2.647E+1	4.806E+1
-3.779E-1	2.657E+1	4.819E+1
-3.795E-1	2.664E+1	4.797E+1
-3.763E-1	2.673E+1	4.838E+1
-3.811E-1	2.659E+1	4.806E+1
-3.795E-1	2.666E+1	4.814E+1
-3.763E-1	2.669E+1	4.810E+1
-3.730E-1	2.657E+1	4.807E+1
-3.795E-1	2.658E+1	4.795E+1
-3.795E-1	2.657E+1	4.798E+1
-3.827E-1	2.638E+1	4.784E+1
-3.714E-1	2.657E+1	4.787E+1
-3.811E-1	2.654E+1	4.787E+1
-3.779E-1	2.654E+1	4.774E+1
-3.746E-1	2.663E+1	4.805E+1
-3.763E-1	2.646E+1	4.828E+1
-3.795E-1	2.661E+1	4.817E+1
-3.795E-1	2.666E+1	4.768E+1
-3.779E-1	2.643E+1	4.785E+1
-3.746E-1	2.664E+1	4.810E+1
-3.779E-1	2.645E+1	4.807E+1
-3.827E-1	2.642E+1	4.826E+1
-3.746E-1	2.652E+1	4.800E+1
-3.746E-1	2.675E+1	4.835E+1
-3.795E-1	2.654E+1	4.801E+1
-3.795E-1	2.648E+1	4.819E+1
-3.746E-1	2.674E+1	4.806E+1
-3.746E-1	2.664E+1	4.789E+1
-3.779E-1	2.637E+1	4.802E+1
-3.795E-1	2.657E+1	4.799E+1
-3.763E-1	2.660E+1	4.814E+1
-3.746E-1	2.646E+1	4.800E+1
-3.779E-1	2.650E+1	4.797E+1
-3.811E-1	2.690E+1	4.804E+1
-3.746E-1	2.658E+1	4.787E+1
-3.730E-1	2.659E+1	4.817E+1
-3.795E-1	2.647E+1	4.805E+1
-3.811E-1	2.653E+1	4.776E+1
-3.746E-1	2.650E+1	4.805E+1
-3.763E-1	2.657E+1	4.809E+1
-3.763E-1	2.671E+1	4.823E+1
-3.795E-1	2.642E+1	4.822E+1
-3.779E-1	2.655E+1	4.798E+1
-3.746E-1	2.643E+1	4.777E+1
-3.763E-1	2.663E+1	4.820E+1
-3.811E-1	2.661E+1	4.804E+1
-3.763E-1	2.665E+1	4.784E+1
-3.730E-1	2.654E+1	4.809E+1
-3.779E-1	2.660E+1	4.802E+1
-3.811E-1	2.667E+1	4.803E+1
-3.763E-1	2.651E+1	4.754E+1
-3.746E-1	2.672E+1	4.795E+1
-3.746E-1	2.666E+1	4.819E+1
-3.795E-1	2.656E+1	4.804E+1
-3.730E-1	2.656E+1	4.786E+1
-3.746E-1	2.660E+1	4.771E+1
-3.779E-1	2.656E+1	4.794E+1
-3.795E-1	2.650E+1	4.806E+1
-3.746E-1	2.658E+1	4.819E+1
-3.779E-1	2.660E+1	4.798E+1
-3.763E-1	2.660E+1	4.804E+1
-3.795E-1	2.659E+1	4.793E+1
-3.746E-1	2.657E+1	4.795E+1
-3.730E-1	2.656E+1	4.821E+1
-3.763E-1	2.659E+1	4.812E+1
-3.795E-1	2.670E+1	4.797E+1
-3.763E-1	2.641E+1	4.804E+1
-3.746E-1	2.669E+1	4.808E+1
-3.763E-1	2.667E+1	4.807E+1
-3.811E-1	2.660E+1	4.793E+1
-3.763E-1	2.665E+1	4.812E+1
-3.779E-1	2.662E+1	4.819E+1
-3.795E-1	2.654E+1	4.804E+1
-3.795E-1	2.654E+1	4.830E+1
-3.763E-1	2.676E+1	4.789E+1
-3.763E-1	2.646E+1	4.781E+1
-3.779E-1	2.656E+1	4.794E+1
-3.811E-1	2.663E+1	4.797E+1
-3.746E-1	2.646E+1	4.785E+1
-3.763E-1	2.663E+1	4.803E+1
-3.763E-1	2.665E+1	4.798E+1
-3.811E-1	2.657E+1	4.823E+1
-3.714E-1	2.651E+1	4.780E+1
-3.763E-1	2.677E+1	4.797E+1
-3.763E-1	2.668E+1	4.830E+1
-3.795E-1	2.664E+1	4.785E+1
-3.763E-1	2.655E+1	4.821E+1
-3.746E-1	2.673E+1	4.787E+1
-3.763E-1	2.671E+1	4.797E+1
-3.795E-1	2.665E+1	4.801E+1
-3.763E-1	2.674E+1	4.799E+1
-3.763E-1	2.667E+1	4.805E+1
-3.763E-1	2.656E+1	4.793E+1
-3.763E-1	2.645E+1	4.839E+1
-3.730E-1	2.660E+1	4.821E+1
-3.763E-1	2.662E+1	4.812E+1
-3.763E-1	2.660E+1	4.806E+1
-3.795E-1	2.667E+1	4.804E+1
-3.763E-1	2.673E+1	4.809E+1
-3.763E-1	2.655E+1	4.801E+1
-3.763E-1	2.660E+1	4.801E+1
-3.811E-1	2.651E+1	4.781E+1
-3.746E-1	2.678E+1	4.807E+1
-3.746E-1	2.652E+1	4.802E+1
-3.746E-1	2.657E+1	4.815E+1
-3.811E-1	2.653E+1	4.789E+1
-3.795E-1	2.673E+1	4.810E+1
-3.730E-1	2.660E+1	4.799E+1
-3.763E-1	2.652E+1	4.815E+1
-3.795E-1	2.654E+1	4.799E+1
-3.746E-1	2.657E+1	4.825E+1
-3.763E-1	2.637E+1	4.835E+1
-3.763E-1	2.647E+1	4.819E+1
-3.779E-1	2.681E+1	4.804E+1
-3.763E-1	2.646E+1	4.818E+1
-3.746E-1	2.659E+1	4.811E+1
-3.795E-1	2.645E+1	4.801E+1
-3.811E-1	2.683E+1	4.832E+1
-3.746E-1	2.656E+1	4.786E+1
-3.763E-1	2.670E+1	4.794E+1
-3.779E-1	2.672E+1	4.792E+1
-3.779E-1	2.648E+1	4.828E+1
-3.795E-1	2.668E+1	4.787E+1
-3.763E-1	2.668E+1	4.802E+1
-3.779E-1	2.673E+1	4.801E+1
-3.795E-1	2.645E+1	4.787E+1
-3.746E-1	2.643E+1	4.808E+1
-3.746E-1	2.655E+1	4.803E+1
-3.746E-1	2.638E+1	4.784E+1
-3.795E-1	2.650E+1	4.819E+1
-3.763E-1	2.671E+1	4.822E+1
-3.746E-1	2.639E+1	4.812E+1
-3.763E-1	2.649E+1	4.787E+1
-3.795E-1	2.662E+1	4.794E+1
-3.763E-1	2.654E+1	4.802E+1
-3.763E-1	2.670E+1	4.817E+1
-3.795E-1	2.662E+1	4.817E+1
-3.795E-1	2.657E+1	4.819E+1
-3.746E-1	2.657E+1	4.820E+1
-3.730E-1	2.645E+1	4.794E+1
-3.763E-1	2.679E+1	4.821E+1
-3.763E-1	2.644E+1	4.794E+1
-3.746E-1	2.663E+1	4.818E+1
-3.730E-1	2.659E+1	4.757E+1
-3.763E-1	2.665E+1	4.798E+1
-3.795E-1	2.684E+1	4.817E+1
-3.779E-1	2.659E+1	4.809E+1
-3.746E-1	2.647E+1	4.810E+1
-3.763E-1	2.636E+1	4.796E+1
-3.795E-1	2.658E+1	4.809E+1
-3.746E-1	2.638E+1	4.795E+1
-3.746E-1	2.641E+1	4.784E+1
-3.811E-1	2.668E+1	4.819E+1
-3.811E-1	2.671E+1	4.849E+1
-3.763E-1	2.658E+1	4.804E+1
-3.763E-1	2.645E+1	4.783E+1
-3.795E-1	2.657E+1	4.800E+1
-3.779E-1	2.667E+1	4.795E+1
-3.746E-1	2.656E+1	4.803E+1
-3.730E-1	2.643E+1	4.802E+1
-3.779E-1	2.657E+1	4.814E+1
-3.779E-1	2.655E+1	4.792E+1
-3.763E-1	2.673E+1	4.827E+1
-3.746E-1	2.649E+1	4.802E+1
-3.779E-1	2.665E+1	4.801E+1
-3.779E-1	2.658E+1	4.817E+1
-3.746E-1	2.641E+1	4.799E+1
-3.730E-1	2.662E+1	4.794E+1
-3.811E-1	2.637E+1	4.807E+1
-3.763E-1	2.685E+1	4.809E+1
-3.779E-1	2.655E+1	4.799E+1
-3.746E-1	2.652E+1	4.785E+1
-3.779E-1	2.670E+1	4.831E+1
-3.763E-1	2.646E+1	4.787E+1
-3.763E-1	2.653E+1	4.814E+1
-3.714E-1	2.661E+1	4.809E+1
-3.795E-1	2.660E+1	4.790E+1
-3.779E-1	2.658E+1	4.801E+1
-3.795E-1	2.653E+1	4.812E+1
-3.746E-1	2.683E+1	4.808E+1
-3.795E-1	2.655E+1	4.807E+1
-3.779E-1	2.656E+1	4.798E+1
-3.763E-1	2.640E+1	4.784E+1
-3.746E-1	2.650E+1	4.827E+1
-3.779E-1	2.655E+1	4.787E+1
-3.795E-1	2.670E+1	4.796E+1
-3.746E-1	2.664E+1	4.804E+1
-3.714E-1	2.669E+1	4.783E+1
-3.779E-1	2.671E+1	4.802E+1
-3.795E-1	2.662E+1	4.792E+1
-3.779E-1	2.660E+1	4.813E+1
-3.763E-1	2.668E+1	4.810E+1
-3.763E-1	2.646E+1	4.773E+1
-3.795E-1	2.656E+1	4.795E+1
-3.763E-1	2.664E+1	4.785E+1
-3.730E-1	2.663E+1	4.795E+1
-3.795E-1	2.642E+1	4.814E+1
-3.779E-1	2.672E+1	4.813E+1
-3.763E-1	2.653E+1	4.818E+1
-3.730E-1	2.664E+1	4.785E+1
-3.779E-1	2.654E+1	4.801E+1
-3.763E-1	2.664E+1	4.800E+1
-3.763E-1	2.647E+1	4.806E+1
-3.746E-1	2.658E+1	4.780E+1
-3.795E-1	2.650E+1	4.795E+1
-3.763E-1	2.653E+1	4.792E+1
-3.746E-1	2.643E+1	4.790E+1
-3.746E-1	2.664E+1	4.810E+1
-3.763E-1	2.666E+1	4.810E+1
-3.779E-1	2.670E+1	4.789E+1
-3.779E-1	2.658E+1	4.814E+1
-3.714E-1	2.658E+1	4.790E+1
-3.746E-1	2.668E+1	4.825E+1
-3.795E-1	2.656E+1	4.792E+1
-3.746E-1	2.656E+1	4.808E+1
-3.763E-1	2.670E+1	4.794E+1
-3.795E-1	2.647E+1	4.801E+1
-3.779E-1	2.642E+1	4.794E+1
-3.779E-1	2.671E+1	4.811E+1
-3.730E-1	2.622E+1	4.782E+1
-3.763E-1	2.635E+1	4.790E+1
-3.795E-1	2.674E+1	4.789E+1
-3.763E-1	2.665E+1	4.805E+1
-3.730E-1	2.658E+1	4.785E+1
-3.763E-1	2.682E+1	4.812E+1
-3.779E-1	2.654E+1	4.812E+1
-3.746E-1	2.659E+1	4.781E+1
-3.779E-1	2.665E+1	4.807E+1
-3.746E-1	2.676E+1	4.795E+1
-3.779E-1	2.653E+1	4.787E+1
-3.730E-1	2.642E+1	4.789E+1
-3.763E-1	2.659E+1	4.838E+1
-3.779E-1	2.646E+1	4.777E+1
-3.827E-1	2.655E+1	4.823E+1
-3.763E-1	2.646E+1	4.813E+1
-3.746E-1	2.662E+1	4.799E+1
-3.763E-1	2.666E+1	4.795E+1
-3.795E-1	2.651E+1	4.800E+1
-3.730E-1	2.648E+1	4.781E+1
-3.746E-1	2.669E+1	4.788E+1
-3.779E-1	2.659E+1	4.786E+1
-3.795E-1	2.641E+1	4.810E+1
-3.746E-1	2.654E+1	4.788E+1
-3.763E-1	2.668E+1	4.794E+1
-3.746E-1	2.670E+1	4.807E+1
-3.795E-1	2.664E+1	4.794E+1
-3.730E-1	2.668E+1	4.804E+1
-3.763E-1	2.677E+1	4.785E+1
-3.763E-1	2.661E+1	4.785E+1
-3.763E-1	2.656E+1	4.780E+1
-3.730E-1	2.669E+1	4.792E+1
-3.730E-1	2.659E+1	4.783E+1
-3.730E-1	2.652E+1	4.802E+1
-3.779E-1	2.653E+1	4.799E+1
-3.730E-1	2.645E+1	4.765E+1
-3.746E-1	2.663E+1	4.813E+1
-3.746E-1	2.656E+1	4.806E+1
-3.795E-1	2.666E+1	4.806E+1
-3.746E-1	2.668E+1	4.808E+1
-3.730E-1	2.666E+1	4.809E+1
-3.779E-1	2.651E+1	4.792E+1
-3.763E-1	2.656E+1	4.787E+1
-3.714E-1	2.654E+1	4.793E+1
-3.746E-1	2.649E+1	4.818E+1
-3.779E-1	2.655E+1	4.796E+1
-3.795E-1	2.677E+1	4.807E+1
-3.746E-1	2.651E+1	4.780E+1
-3.730E-1	2.654E+1	4.801E+1
-3.763E-1	2.661E+1	4.807E+1
-3.779E-1	2.665E+1	4.825E+1
-3.730E-1	2.675E+1	4.787E+1
-3.779E-1	2.655E+1	4.809E+1
-3.763E-1	2.643E+1	4.790E+1
-3.795E-1	2.658E+1	4.801E+1
-3.779E-1	2.668E+1	4.788E+1
-3.763E-1	2.656E+1	4.762E+1
-3.746E-1	2.650E+1	4.786E+1
-3.795E-1	2.646E+1	4.797E+1
-3.746E-1	2.632E+1	4.783E+1
-3.746E-1	2.659E+1	4.795E+1
-3.763E-1	2.680E+1	4.807E+1
-3.795E-1	2.667E+1	4.812E+1
-3.730E-1	2.671E+1	4.818E+1
-3.763E-1	2.676E+1	4.777E+1
-3.763E-1	2.644E+1	4.807E+1
-3.779E-1	2.665E+1	4.791E+1
-3.746E-1	2.658E+1	4.767E+1
-3.763E-1	2.637E+1	4.813E+1
-3.763E-1	2.665E+1	4.801E+1
-3.811E-1	2.657E+1	4.800E+1
-3.730E-1	2.660E+1	4.796E+1
-3.730E-1	2.656E+1	4.792E+1
-3.763E-1	2.663E+1	4.816E+1
-3.746E-1	2.666E+1	4.795E+1
-3.698E-1	2.662E+1	4.830E+1
-3.763E-1	2.666E+1	4.795E+1
-3.763E-1	2.664E+1	4.803E+1
-3.779E-1	2.649E+1	4.779E+1
-3.746E-1	2.666E+1	4.804E+1
-3.763E-1	2.665E+1	4.799E+1
-3.746E-1	2.644E+1	4.816E+1
-3.779E-1	2.655E+1	4.786E+1
-3.746E-1	2.653E+1	4.805E+1
-3.714E-1	2.668E+1	4.808E+1
-3.763E-1	2.653E+1	4.817E+1
-3.763E-1	2.658E+1	4.813E+1
-3.763E-1	2.662E+1	4.792E+1
-3.730E-1	2.650E+1	4.785E+1
-3.779E-1	2.658E+1	4.793E+1
-3.763E-1	2.646E+1	4.780E+1
-3.746E-1	2.674E+1	4.824E+1
-3.779E-1	2.652E+1	4.781E+1
-3.779E-1	2.662E+1	4.819E+1
-3.763E-1	2.665E+1	4.793E+1
-3.779E-1	2.653E+1	4.790E+1
-3.730E-1	2.624E+1	4.836E+1
-3.795E-1	2.667E+1	4.809E+1
-3.779E-1	2.653E+1	4.781E+1
-3.730E-1	2.687E+1	4.820E+1
-3.714E-1	2.656E+1	4.806E+1
-3.779E-1	2.656E+1	4.800E+1
-3.763E-1	2.661E+1	4.785E+1
-3.730E-1	2.653E+1	4.808E+1
-3.746E-1	2.672E+1	4.818E+1
-3.779E-1	2.670E+1	4.802E+1
-3.730E-1	2.634E+1	4.803E+1
-3.746E-1	2.658E+1	4.788E+1
-3.714E-1	2.656E+1	4.799E+1
-3.730E-1	2.654E+1	4.823E+1
-3.730E-1	2.664E+1	4.807E+1
-3.763E-1	2.655E+1	4.803E+1
-3.730E-1	2.653E+1	4.808E+1
-3.795E-1	2.656E+1	4.802E+1
-3.779E-1	2.647E+1	4.806E+1
-3.730E-1	2.672E+1	4.809E+1
-3.746E-1	2.649E+1	4.807E+1
-3.795E-1	2.674E+1	4.802E+1
-3.763E-1	2.657E+1	4.772E+1
-3.746E-1	2.666E+1	4.801E+1
-3.714E-1	2.675E+1	4.822E+1
-3.779E-1	2.654E+1	4.797E+1
-3.746E-1	2.659E+1	4.821E+1
-3.763E-1	2.659E+1	4.808E+1
-3.682E-1	2.659E+1	4.799E+1
-3.795E-1	2.645E+1	4.821E+1
-3.779E-1	2.656E+1	4.793E+1
-3.746E-1	2.646E+1	4.801E+1
-3.714E-1	2.663E+1	4.795E+1
-3.763E-1	2.668E+1	4.811E+1
-3.795E-1	2.662E+1	4.787E+1
-3.763E-1	2.657E+1	4.776E+1
-3.746E-1	2.661E+1	4.781E+1
-3.779E-1	2.660E+1	4.792E+1
-3.763E-1	2.645E+1	4.790E+1
-3.779E-1	2.668E+1	4.773E+1
-3.714E-1	2.651E+1	4.820E+1
-3.779E-1	2.665E+1	4.794E+1
-3.763E-1	2.657E+1	4.792E+1
-3.746E-1	2.650E+1	4.812E+1
-3.714E-1	2.655E+1	4.789E+1
-3.779E-1	2.657E+1	4.780E+1
-3.779E-1	2.650E+1	4.800E+1
-3.779E-1	2.668E+1	4.806E+1
-3.730E-1	2.649E+1	4.813E+1
-3.746E-1	2.676E+1	4.786E+1
-3.779E-1	2.667E+1	4.826E+1
-3.763E-1	2.653E+1	4.804E+1
-3.714E-1	2.657E+1	4.804E+1
-3.763E-1	2.662E+1	4.800E+1
-3.779E-1	2.657E+1	4.816E+1
-3.746E-1	2.656E+1	4.828E+1
-3.730E-1	2.654E+1	4.811E+1
-3.795E-1	2.653E+1	4.805E+1
-3.795E-1	2.672E+1	4.797E+1
-3.763E-1	2.658E+1	4.791E+1
-3.714E-1	2.658E+1	4.791E+1
-3.779E-1	2.672E+1	4.773E+1
-3.763E-1	2.650E+1	4.796E+1
-3.730E-1	2.653E+1	4.810E+1
-3.746E-1	2.658E+1	4.801E+1
-3.779E-1	2.646E+1	4.792E+1
-3.779E-1	2.657E+1	4.787E+1
-3.730E-1	2.658E+1	4.806E+1
-3.746E-1	2.659E+1	4.786E+1
-3.763E-1	2.641E+1	4.801E+1
-3.763E-1	2.662E+1	4.820E+1
-3.714E-1	2.657E+1	4.809E+1
-3.730E-1	2.669E+1	4.801E+1
-3.779E-1	2.652E+1	4.792E+1
-3.763E-1	2.652E+1	4.816E+1
-3.746E-1	2.653E+1	4.786E+1
-3.730E-1	2.682E+1	4.804E+1
-3.795E-1	2.643E+1	4.796E+1
-3.795E-1	2.651E+1	4.784E+1
-3.730E-1	2.682E+1	4.807E+1
-3.714E-1	2.657E+1	4.819E+1
-3.746E-1	2.671E+1	4.799E+1
-3.779E-1	2.653E+1	4.800E+1
-3.746E-1	2.651E+1	4.797E+1
-3.746E-1	2.659E+1	4.796E+1
-3.763E-1	2.657E+1	4.799E+1
-3.795E-1	2.669E+1	4.805E+1
-3.746E-1	2.637E+1	4.777E+1
-3.730E-1	2.654E+1	4.795E+1
-3.763E-1	2.651E+1	4.788E+1
-3.795E-1	2.668E+1	4.804E+1
-3.763E-1	2.650E+1	4.777E+1
-3.730E-1	2.666E+1	4.801E+1
-3.746E-1	2.655E+1	4.777E+1
-3.779E-1	2.665E+1	4.805E+1
-3.730E-1	2.630E+1	4.821E+1
-3.730E-1	2.640E+1	4.803E+1
-3.746E-1	2.643E+1	4.792E+1
-3.795E-1	2.667E+1	4.822E+1
-3.730E-1	2.654E+1	4.786E+1
-3.746E-1	2.672E+1	4.821E+1
-3.763E-1	2.658E+1	4.809E+1
-3.795E-1	2.646E+1	4.807E+1
-3.682E-1	2.644E+1	4.781E+1
-3.746E-1	2.656E+1	4.798E+1
-3.779E-1	2.680E+1	4.794E+1
-3.779E-1	2.635E+1	4.780E+1
-3.730E-1	2.666E+1	4.794E+1
-3.763E-1	2.642E+1	4.818E+1
-3.746E-1	2.640E+1	4.798E+1
-3.779E-1	2.643E+1	4.814E+1
-3.763E-1	2.658E+1	4.800E+1
-3.779E-1	2.661E+1	4.804E+1
-3.746E-1	2.671E+1	4.793E+1
-3.811E-1	2.656E+1	4.799E+1
-3.746E-1	2.662E+1	4.778E+1
-3.746E-1	2.684E+1	4.803E+1
-3.746E-1	2.647E+1	4.783E+1
-3.795E-1	2.670E+1	4.803E+1
-3.714E-1	2.654E+1	4.806E+1
-3.746E-1	2.655E+1	4.760E+1
-3.746E-1	2.656E+1	4.818E+1
-3.763E-1	2.640E+1	4.782E+1
-3.746E-1	2.661E+1	4.802E+1
-3.779E-1	2.651E+1	4.812E+1
-3.763E-1	2.651E+1	4.786E+1
-3.827E-1	2.650E+1	4.792E+1
-3.730E-1	2.653E+1	4.803E+1
-3.730E-1	2.685E+1	4.797E+1
-3.763E-1	2.645E+1	4.821E+1
-3.763E-1	2.656E+1	4.819E+1
-3.730E-1	2.664E+1	4.843E+1
-3.779E-1	2.657E+1	4.797E+1
-3.730E-1	2.651E+1	4.797E+1
-3.763E-1	2.636E+1	4.811E+1
-3.714E-1	2.661E+1	4.816E+1
-3.746E-1	2.641E+1	4.787E+1
-3.763E-1	2.665E+1	4.792E+1
-3.763E-1	2.656E+1	4.786E+1
-3.746E-1	2.672E+1	4.790E+1
-3.746E-1	2.662E+1	4.821E+1
-3.746E-1	2.646E+1	4.801E+1
-3.779E-1	2.661E+1	4.795E+1
-3.763E-1	2.652E+1	4.790E+1
-3.730E-1	2.665E+1	4.799E+1
-3.763E-1	2.655E+1	4.784E+1
-3.763E-1	2.652E+1	4.796E+1
-3.763E-1	2.660E+1	4.825E+1
-3.730E-1	2.658E+1	4.786E+1
-3.763E-1	2.640E+1	4.814E+1
-3.795E-1	2.660E+1	4.811E+1
-3.714E-1	2.655E+1	4.811E+1
-3.746E-1	2.651E+1	4.796E+1
-3.779E-1	2.651E+1	4.811E+1
-3.779E-1	2.653E+1	4.778E+1
-3.714E-1	2.648E+1	4.794E+1
-3.763E-1	2.648E+1	4.805E+1
-3.714E-1	2.663E+1	4.804E+1
-3.795E-1	2.668E+1	4.806E+1
-3.730E-1	2.673E+1	4.794E+1
-3.746E-1	2.648E+1	4.797E+1
-3.746E-1	2.642E+1	4.815E+1
-3.763E-1	2.641E+1	4.809E+1
-3.763E-1	2.629E+1	4.799E+1
-3.746E-1	2.637E+1	4.787E+1
-3.763E-1	2.634E+1	4.809E+1
-3.763E-1	2.637E+1	4.782E+1
-3.746E-1	2.647E+1	4.793E+1
-3.730E-1	2.647E+1	4.787E+1
-3.763E-1	2.641E+1	4.816E+1
-3.763E-1	2.663E+1	4.808E+1
-3.746E-1	2.644E+1	4.799E+1
-3.746E-1	2.657E+1	4.804E+1
-3.763E-1	2.660E+1	4.795E+1
-3.779E-1	2.664E+1	4.790E+1
-3.730E-1	2.664E+1	4.806E+1
-3.714E-1	2.653E+1	4.797E+1
-3.730E-1	2.654E+1	4.825E+1
-3.763E-1	2.654E+1	4.820E+1
-3.730E-1	2.660E+1	4.776E+1
-3.730E-1	2.635E+1	4.785E+1
-3.779E-1	2.658E+1	4.806E+1
-3.763E-1	2.660E+1	4.804E+1
-3.746E-1	2.656E+1	4.802E+1
-3.746E-1	2.654E+1	4.774E+1
-3.779E-1	2.663E+1	4.816E+1
-3.779E-1	2.635E+1	4.794E+1
-3.763E-1	2.649E+1	4.811E+1
-3.714E-1	2.645E+1	4.795E+1
-3.763E-1	2.655E+1	4.798E+1
-3.779E-1	2.639E+1	4.781E+1
-3.763E-1	2.669E+1	4.789E+1
-3.730E-1	2.659E+1	4.772E+1
-3.763E-1	2.646E+1	4.797E+1
-3.795E-1	2.650E+1	4.789E+1
-3.763E-1	2.648E+1	4.787E+1
-3.714E-1	2.651E+1	4.786E+1
-3.779E-1	2.655E+1	4.760E+1
-3.763E-1	2.660E+1	4.815E+1
-3.746E-1	2.630E+1	4.783E+1
-3.714E-1	2.652E+1	4.805E+1
-3.746E-1	2.656E+1	4.785E+1
-3.763E-1	2.659E+1	4.808E+1
-3.746E-1	2.643E+1	4.798E+1
-3.730E-1	2.664E+1	4.791E+1
-3.795E-1	2.642E+1	4.795E+1
-3.779E-1	2.646E+1	4.797E+1
-3.779E-1	2.650E+1	4.785E+1
-3.730E-1	2.642E+1	4.819E+1
-3.795E-1	2.664E+1	4.819E+1
-3.730E-1	2.659E+1	4.789E+1
-3.763E-1	2.645E+1	4.829E+1
-3.714E-1	2.658E+1	4.815E+1
-3.795E-1	2.661E+1	4.784E+1
-3.730E-1	2.647E+1	4.809E+1
-3.763E-1	2.673E+1	4.802E+1
-3.714E-1	2.669E+1	4.784E+1
-3.763E-1	2.650E+1	4.797E+1
-3.779E-1	2.651E+1	4.799E+1
-3.746E-1	2.643E+1	4.813E+1
-3.746E-1	2.631E+1	4.787E+1
-3.779E-1	2.653E+1	4.804E+1
-3.779E-1	2.654E+1	4.819E+1
-3.730E-1	2.647E+1	4.823E+1
-3.746E-1	2.673E+1	4.818E+1
-3.779E-1	2.647E+1	4.774E+1
-3.746E-1	2.648E+1	4.786E+1
-3.779E-1	2.659E+1	4.791E+1
-3.746E-1	2.638E+1	4.806E+1
-3.763E-1	2.661E+1	4.784E+1
-3.763E-1	2.666E+1	4.829E+1
-3.763E-1	2.661E+1	4.801E+1
-3.730E-1	2.644E+1	4.780E+1
-3.763E-1	2.657E+1	4.790E+1
-3.763E-1	2.670E+1	4.766E+1
-3.763E-1	2.667E+1	4.803E+1
-3.746E-1	2.655E+1	4.818E+1
-3.779E-1	2.664E+1	4.810E+1
-3.779E-1	2.672E+1	4.805E+1
-3.730E-1	2.668E+1	4.799E+1
-3.730E-1	2.641E+1	4.814E+1
-3.779E-1	2.664E+1	4.799E+1
-3.746E-1	2.679E+1	4.791E+1
-3.730E-1	2.663E+1	4.806E+1
-3.730E-1	2.658E+1	4.777E+1
-3.746E-1	2.653E+1	4.793E+1
-3.795E-1	2.663E+1	4.784E+1
-3.746E-1	2.662E+1	4.818E+1
-3.730E-1	2.662E+1	4.810E+1
-3.763E-1	2.651E+1	4.787E+1
-3.763E-1	2.643E+1	4.777E+1
-3.746E-1	2.652E+1	4.793E+1
-3.698E-1	2.674E+1	4.785E+1
-3.746E-1	2.630E+1	4.821E+1
-3.779E-1	2.654E+1	4.776E+1
-3.746E-1	2.678E+1	4.792E+1
-3.730E-1	2.652E+1	4.780E+1
-3.746E-1	2.656E+1	4.796E+1
-3.763E-1	2.661E+1	4.807E+1
-3.730E-1	2.652E+1	4.777E+1
-3.730E-1	2.667E+1	4.810E+1
-3.763E-1	2.660E+1	4.788E+1
-3.779E-1	2.668E+1	4.810E+1
-3.746E-1	2.654E+1	4.787E+1
-3.730E-1	2.648E+1	4.791E+1
-3.763E-1	2.660E+1	4.802E+1
-3.779E-1	2.650E+1	4.817E+1
-3.730E-1	2.669E+1	4.794E+1
-3.746E-1	2.670E+1	4.804E+1
-3.811E-1	2.654E+1	4.796E+1
-3.746E-1	2.655E+1	4.812E+1
-3.730E-1	2.668E+1	4.814E+1
-3.730E-1	2.634E+1	4.762E+1
-3.746E-1	2.652E+1	4.803E+1
-3.779E-1	2.662E+1	4.805E+1
-3.714E-1	2.653E+1	4.776E+1
-3.746E-1	2.654E+1	4.806E+1
-3.746E-1	2.643E+1	4.797E+1
-3.779E-1	2.644E+1	4.767E+1
-3.714E-1	2.661E+1	4.783E+1
-3.763E-1	2.645E+1	4.796E+1
-3.746E-1	2.640E+1	4.799E+1
-3.763E-1	2.639E+1	4.803E+1
-3.714E-1	2.644E+1	4.812E+1
-3.746E-1	2.656E+1	4.786E+1
-3.730E-1	2.655E+1	4.796E+1
-3.795E-1	2.666E+1	4.794E+1
-3.730E-1	2.647E+1	4.814E+1
-3.746E-1	2.644E+1	4.796E+1
-3.779E-1	2.665E+1	4.783E+1
-3.763E-1	2.665E+1	4.819E+1
-3.746E-1	2.643E+1	4.790E+1
-3.763E-1	2.642E+1	4.810E+1
-3.746E-1	2.654E+1	4.812E+1
-3.779E-1	2.644E+1	4.825E+1
-3.730E-1	2.640E+1	4.800E+1
-3.730E-1	2.654E+1	4.789E+1
-3.746E-1	2.645E+1	4.801E+1
-3.795E-1	2.637E+1	4.783E+1
-3.714E-1	2.667E+1	4.803E+1
-3.746E-1	2.649E+1	4.778E+1
-3.746E-1	2.653E+1	4.819E+1
-3.763E-1	2.645E+1	4.816E+1
-3.730E-1	2.656E+1	4.790E+1
-3.730E-1	2.674E+1	4.806E+1
-3.746E-1	2.656E+1	4.775E+1
-3.779E-1	2.655E+1	4.778E+1
-3.730E-1	2.636E+1	4.811E+1
-3.730E-1	2.650E+1	4.806E+1
-3.779E-1	2.674E+1	4.795E+1
-3.779E-1	2.646E+1	4.812E+1
-3.714E-1	2.667E+1	4.794E+1
-3.730E-1	2.677E+1	4.804E+1
-3.746E-1	2.650E+1	4.774E+1
-3.779E-1	2.660E+1	4.816E+1
-3.714E-1	2.652E+1	4.811E+1
-3.714E-1	2.655E+1	4.795E+1
-3.746E-1	2.668E+1	4.804E+1
-3.779E-1	2.668E+1	4.804E+1
-3.763E-1	2.661E+1	4.777E+1
-3.746E-1	2.657E+1	4.811E+1
-3.779E-1	2.645E+1	4.778E+1
-3.779E-1	2.653E+1	4.807E+1
-3.714E-1	2.642E+1	4.799E+1
-3.730E-1	2.655E+1	4.782E+1
-3.779E-1	2.636E+1	4.802E+1
-3.795E-1	2.653E+1	4.794E+1
-3.730E-1	2.662E+1	4.802E+1
-3.746E-1	2.661E+1	4.797E+1
-3.730E-1	2.654E+1	4.794E+1
-3.795E-1	2.649E+1	4.816E+1
-3.746E-1	2.644E+1	4.821E+1
-3.730E-1	2.656E+1	4.797E+1
-3.763E-1	2.647E+1	4.798E+1
-3.779E-1	2.654E+1	4.755E+1
-3.730E-1	2.654E+1	4.819E+1
-3.714E-1	2.648E+1	4.802E+1
-3.763E-1	2.643E+1	4.807E+1
-3.730E-1	2.660E+1	4.803E+1
-3.714E-1	2.648E+1	4.801E+1
-3.714E-1	2.657E+1	4.808E+1
-3.763E-1	2.643E+1	4.806E+1
-3.779E-1	2.650E+1	4.776E+1
-3.730E-1	2.624E+1	4.809E+1
-3.730E-1	2.643E+1	4.817E+1
-3.763E-1	2.637E+1	4.826E+1
-3.779E-1	2.656E+1	4.797E+1
-3.746E-1	2.633E+1	4.788E+1
-3.698E-1	2.667E+1	4.781E+1
-3.746E-1	2.658E+1	4.825E+1
-3.779E-1	2.662E+1	4.779E+1
-3.746E-1	2.653E+1	4.760E+1
-3.698E-1	2.657E+1	4.778E+1
-3.763E-1	2.674E+1	4.788E+1
-3.746E-1	2.653E+1	4.802E+1
-3.714E-1	2.642E+1	4.788E+1
-3.714E-1	2.643E+1	4.809E+1
-3.763E-1	2.667E+1	4.797E+1
-3.795E-1	2.666E+1	4.817E+1
-3.746E-1	2.649E+1	4.802E+1
-3.746E-1	2.635E+1	4.800E+1
-3.763E-1	2.660E+1	4.776E+1
-3.779E-1	2.652E+1	4.818E+1
-3.730E-1	2.657E+1	4.803E+1
-3.714E-1	2.647E+1	4.806E+1
-3.779E-1	2.671E+1	4.789E+1
-3.746E-1	2.652E+1	4.774E+1
-3.746E-1	2.651E+1	4.790E+1
-3.746E-1	2.655E+1	4.786E+1
-3.763E-1	2.680E+1	4.815E+1
-3.763E-1	2.649E+1	4.804E+1
-3.746E-1	2.658E+1	4.809E+1
-3.714E-1	2.658E+1	4.796E+1
-3.746E-1	2.667E+1	4.801E+1
-3.779E-1	2.655E+1	4.791E+1
-3.730E-1	2.661E+1	4.789E+1
-3.730E-1	2.638E+1	4.791E+1
-3.779E-1	2.675E+1	4.769E+1
-3.746E-1	2.657E+1	4.794E+1
-3.746E-1	2.656E+1	4.811E+1
-3.714E-1	2.654E+1	4.783E+1
-3.779E-1	2.663E+1	4.795E+1
-3.746E-1	2.650E+1	4.798E+1
-3.730E-1	2.662E+1	4.810E+1
-3.698E-1	2.646E+1	4.807E+1
-3.779E-1	2.663E+1	4.803E+1
-3.746E-1	2.664E+1	4.793E+1
-3.730E-1	2.623E+1	4.821E+1
-3.714E-1	2.653E+1	4.787E+1
-3.779E-1	2.644E+1	4.807E+1
-3.763E-1	2.661E+1	4.803E+1
-3.746E-1	2.651E+1	4.785E+1
-3.714E-1	2.646E+1	4.804E+1
-3.763E-1	2.662E+1	4.804E+1
-3.730E-1	2.650E+1	4.788E+1
-3.763E-1	2.654E+1	4.788E+1
-3.698E-1	2.657E+1	4.808E+1
-3.763E-1	2.633E+1	4.810E+1
-3.746E-1	2.646E+1	4.772E+1
-3.746E-1	2.635E+1	4.819E+1
-3.698E-1	2.675E+1	4.788E+1
-3.763E-1	2.658E+1	4.813E+1
-3.763E-1	2.659E+1	4.805E+1
-3.746E-1	2.652E+1	4.802E+1
-3.698E-1	2.652E+1	4.800E+1
-3.779E-1	2.659E+1	4.780E+1
-3.746E-1	2.651E+1	4.785E+1
-3.730E-1	2.641E+1	4.797E+1
-3.730E-1	2.632E+1	4.806E+1
-3.763E-1	2.673E+1	4.778E+1
-3.746E-1	2.663E+1	4.811E+1
-3.746E-1	2.642E+1	4.782E+1
-3.730E-1	2.650E+1	4.788E+1
-3.763E-1	2.634E+1	4.799E+1
-3.763E-1	2.648E+1	4.825E+1
-3.763E-1	2.646E+1	4.793E+1
-3.698E-1	2.654E+1	4.813E+1
-3.746E-1	2.667E+1	4.803E+1
-3.779E-1	2.654E+1	4.796E+1
-3.763E-1	2.660E+1	4.821E+1
-3.730E-1	2.666E+1	4.810E+1
-3.763E-1	2.668E+1	4.817E+1
-3.746E-1	2.670E+1	4.826E+1
-3.763E-1	2.655E+1	4.792E+1
-3.730E-1	2.671E+1	4.804E+1
-3.763E-1	2.660E+1	4.783E+1
-3.779E-1	2.650E+1	4.812E+1
-3.730E-1	2.657E+1	4.784E+1
-3.714E-1	2.659E+1	4.785E+1
-3.746E-1	2.659E+1	4.803E+1
-3.795E-1	2.631E+1	4.807E+1
-3.746E-1	2.661E+1	4.785E+1
-3.698E-1	2.659E+1	4.809E+1
-3.746E-1	2.652E+1	4.782E+1
-3.779E-1	2.647E+1	4.788E+1
-3.730E-1	2.631E+1	4.778E+1
-3.730E-1	2.661E+1	4.798E+1
-3.763E-1	2.651E+1	4.788E+1
-3.779E-1	2.659E+1	4.796E+1
-3.730E-1	2.655E+1	4.812E+1
-3.746E-1	2.652E+1	4.795E+1
-3.763E-1	2.634E+1	4.777E+1
-3.746E-1	2.665E+1	4.812E+1
-3.730E-1	2.662E+1	4.797E+1
-3.746E-1	2.653E+1	4.784E+1
-3.763E-1	2.657E+1	4.806E+1
-3.779E-1	2.659E+1	4.817E+1
-3.730E-1	2.645E+1	4.795E+1
-3.746E-1	2.670E+1	4.797E+1
-3.763E-1	2.666E+1	4.800E+1
-3.795E-1	2.641E+1	4.799E+1
-3.714E-1	2.664E+1	4.791E+1
-3.730E-1	2.658E+1	4.804E+1
-3.763E-1	2.646E+1	4.781E+1
-3.763E-1	2.648E+1	4.790E+1
-3.746E-1	2.648E+1	4.817E+1
-3.730E-1	2.645E+1	4.818E+1
-3.730E-1	2.655E+1	4.786E+1
-3.779E-1	2.661E+1	4.801E+1
-3.714E-1	2.643E+1	4.808E+1
-3.730E-1	2.659E+1	4.805E+1
-3.746E-1	2.641E+1	4.773E+1
-3.795E-1	2.638E+1	4.825E+1
-3.698E-1	2.650E+1	4.801E+1
-3.730E-1	2.641E+1	4.823E+1
-3.746E-1	2.651E+1	4.794E+1
-3.763E-1	2.652E+1	4.794E+1
-3.746E-1	2.641E+1	4.792E+1
-3.746E-1	2.659E+1	4.818E+1
-3.763E-1	2.658E+1	4.812E+1
-3.795E-1	2.658E+1	4.783E+1
-3.714E-1	2.649E+1	4.796E+1
-3.714E-1	2.656E+1	4.775E+1
-3.730E-1	2.677E+1	4.791E+1
-3.795E-1	2.672E+1	4.808E+1
-3.714E-1	2.652E+1	4.812E+1
-3.714E-1	2.661E+1	4.797E+1
-3.763E-1	2.662E+1	4.816E+1
-3.779E-1	2.643E+1	4.802E+1
-3.730E-1	2.642E+1	4.781E+1
-3.730E-1	2.632E+1	4.781E+1
-3.763E-1	2.648E+1	4.804E+1
-3.763E-1	2.647E+1	4.797E+1
-3.746E-1	2.665E+1	4.792E+1
-3.730E-1	2.652E+1	4.794E+1
-3.730E-1	2.662E+1	4.803E+1
-3.795E-1	2.649E+1	4.803E+1
-3.714E-1	2.652E+1	4.780E+1
-3.730E-1	2.663E+1	4.783E+1
-3.714E-1	2.650E+1	4.790E+1
-3.779E-1	2.653E+1	4.766E+1
-3.730E-1	2.651E+1	4.818E+1
-3.730E-1	2.660E+1	4.787E+1
-3.763E-1	2.661E+1	4.789E+1
-3.779E-1	2.631E+1	4.797E+1
-3.763E-1	2.648E+1	4.792E+1
-3.730E-1	2.647E+1	4.792E+1
-3.763E-1	2.642E+1	4.797E+1
-3.763E-1	2.643E+1	4.806E+1
-3.714E-1	2.684E+1	4.785E+1
-3.714E-1	2.655E+1	4.766E+1
-3.779E-1	2.657E+1	4.812E+1
-3.779E-1	2.660E+1	4.784E+1
-3.746E-1	2.643E+1	4.781E+1
-3.746E-1	2.671E+1	4.801E+1
-3.746E-1	2.663E+1	4.802E+1
-3.763E-1	2.628E+1	4.773E+1
-3.730E-1	2.653E+1	4.816E+1
-3.730E-1	2.652E+1	4.799E+1
-3.746E-1	2.676E+1	4.784E+1
-3.763E-1	2.651E+1	4.789E+1
-3.730E-1	2.651E+1	4.803E+1
-3.730E-1	2.655E+1	4.769E+1
-3.763E-1	2.644E+1	4.794E+1
-3.746E-1	2.654E+1	4.789E+1
-3.698E-1	2.661E+1	4.812E+1
-3.746E-1	2.660E+1	4.793E+1
-3.746E-1	2.647E+1	4.787E+1
-3.746E-1	2.663E+1	4.766E+1
-3.714E-1	2.635E+1	4.790E+1
-3.730E-1	2.657E+1	4.786E+1
-3.746E-1	2.649E+1	4.803E+1
-3.763E-1	2.662E+1	4.812E+1
-3.746E-1	2.648E+1	4.771E+1
-3.714E-1	2.666E+1	4.785E+1
-3.746E-1	2.661E+1	4.809E+1
-3.779E-1	2.659E+1	4.804E+1
-3.714E-1	2.631E+1	4.821E+1
-3.714E-1	2.647E+1	4.805E+1
-3.746E-1	2.633E+1	4.815E+1
-3.779E-1	2.670E+1	4.802E+1
-3.714E-1	2.632E+1	4.815E+1
-3.730E-1	2.640E+1	4.811E+1
-3.763E-1	2.647E+1	4.798E+1
-3.698E-1	2.675E+1	4.798E+1
-3.730E-1	2.638E+1	4.809E+1
-3.714E-1	2.656E+1	4.796E+1
-3.763E-1	2.645E+1	4.782E+1
-3.746E-1	2.645E+1	4.809E+1
-3.730E-1	2.650E+1	4.789E+1
-3.698E-1	2.654E+1	4.797E+1
-3.746E-1	2.649E+1	4.800E+1
-3.730E-1	2.642E+1	4.825E+1
-3.730E-1	2.652E+1	4.793E+1
-3.714E-1	2.659E+1	4.811E+1
-3.763E-1	2.651E+1	4.771E+1
-3.730E-1	2.619E+1	4.783E+1
-3.746E-1	2.669E+1	4.786E+1
-3.714E-1	2.636E+1	4.790E+1
-3.779E-1	2.670E+1	4.786E+1
-3.746E-1	2.633E+1	4.802E+1
-3.714E-1	2.663E+1	4.777E+1
-3.730E-1	2.638E+1	4.802E+1
-3.763E-1	2.645E+1	4.770E+1
-3.746E-1	2.663E+1	4.781E+1
-3.763E-1	2.649E+1	4.801E+1
-3.730E-1	2.656E+1	4.808E+1
-3.746E-1	2.634E+1	4.806E+1
-3.730E-1	2.653E+1	4.804E+1
-3.763E-1	2.640E+1	4.810E+1
-3.746E-1	2.655E+1	4.780E+1
-3.746E-1	2.662E+1	4.800E+1
-3.730E-1	2.660E+1	4.786E+1
-3.746E-1	2.644E+1	4.796E+1
-3.698E-1	2.671E+1	4.775E+1
-3.763E-1	2.648E+1	4.798E+1
-3.763E-1	2.643E+1	4.783E+1
-3.730E-1	2.644E+1	4.766E+1
-3.714E-1	2.630E+1	4.786E+1
-3.779E-1	2.651E+1	4.794E+1
-3.795E-1	2.644E+1	4.815E+1
-3.730E-1	2.655E+1	4.803E+1
-3.730E-1	2.671E+1	4.814E+1
-3.763E-1	2.641E+1	4.774E+1
-3.763E-1	2.650E+1	4.790E+1
-3.746E-1	2.648E+1	4.798E+1
-3.698E-1	2.667E+1	4.793E+1
-3.746E-1	2.657E+1	4.798E+1
-3.763E-1	2.653E+1	4.780E+1
-3.730E-1	2.646E+1	4.808E+1
-3.698E-1	2.675E+1	4.806E+1
-3.763E-1	2.623E+1	4.788E+1
-3.763E-1	2.651E+1	4.804E+1
-3.763E-1	2.648E+1	4.819E+1
-3.698E-1	2.658E+1	4.793E+1
-3.779E-1	2.642E+1	4.795E+1
-3.763E-1	2.644E+1	4.783E+1
-3.714E-1	2.634E+1	4.803E+1
-3.665E-1	2.641E+1	4.823E+1
-3.746E-1	2.643E+1	4.799E+1
-3.746E-1	2.651E+1	4.771E+1
-3.730E-1	2.626E+1	4.788E+1
-3.730E-1	2.653E+1	4.816E+1
-3.763E-1	2.645E+1	4.790E+1
-3.746E-1	2.659E+1	4.807E+1
-3.730E-1	2.644E+1	4.770E+1
-3.698E-1	2.658E+1	4.792E+1
-3.779E-1	2.656E+1	4.762E+1
-3.746E-1	2.656E+1	4.824E+1
-3.746E-1	2.649E+1	4.796E+1
-3.730E-1	2.645E+1	4.818E+1
-3.746E-1	2.656E+1	4.791E+1
-3.746E-1	2.654E+1	4.799E+1
-3.763E-1	2.659E+1	4.777E+1
-3.730E-1	2.648E+1	4.812E+1
-3.763E-1	2.655E+1	4.809E+1
-3.746E-1	2.672E+1	4.824E+1
-3.698E-1	2.664E+1	4.785E+1
-3.714E-1	2.655E+1	4.797E+1
-3.763E-1	2.646E+1	4.792E+1
-3.746E-1	2.659E+1	4.791E+1
-3.730E-1	2.658E+1	4.772E+1
-3.746E-1	2.643E+1	4.792E+1
-3.795E-1	2.646E+1	4.820E+1
-3.763E-1	2.665E+1	4.788E+1
-3.746E-1	2.671E+1	4.826E+1
-3.746E-1	2.650E+1	4.794E+1
-3.730E-1	2.630E+1	4.805E+1
-3.746E-1	2.652E+1	4.790E+1
-3.746E-1	2.657E+1	4.788E+1
-3.730E-1	2.663E+1	4.784E+1
-3.746E-1	2.647E+1	4.793E+1
-3.763E-1	2.671E+1	4.810E+1
-3.682E-1	2.665E+1	4.792E+1
-3.746E-1	2.644E+1	4.795E+1
-3.779E-1	2.627E+1	4.786E+1
-3.763E-1	2.677E+1	4.803E+1
-3.714E-1	2.674E+1	4.809E+1
-3.746E-1	2.661E+1	4.809E+1
-3.763E-1	2.640E+1	4.813E+1
-3.779E-1	2.665E+1	4.792E+1
-3.714E-1	2.653E+1	4.793E+1
-3.746E-1	2.656E+1	4.828E+1
-3.746E-1	2.647E+1	4.795E+1
-3.746E-1	2.648E+1	4.792E+1
-3.714E-1	2.647E+1	4.783E+1
-3.730E-1	2.655E+1	4.812E+1
-3.746E-1	2.657E+1	4.812E+1
-3.779E-1	2.657E+1	4.788E+1
-3.746E-1	2.652E+1	4.806E+1
-3.730E-1	2.659E+1	4.794E+1
-3.763E-1	2.658E+1	4.800E+1
-3.779E-1	2.653E+1	4.798E+1
-3.714E-1	2.656E+1	4.808E+1
-3.730E-1	2.648E+1	4.810E+1
-3.746E-1	2.658E+1	4.790E+1
-3.779E-1	2.646E+1	4.815E+1
-3.682E-1	2.671E+1	4.800E+1
-3.730E-1	2.656E+1	4.784E+1
-3.779E-1	2.650E+1	4.784E+1
-3.746E-1	2.649E+1	4.795E+1
-3.714E-1	2.662E+1	4.822E+1
-3.714E-1	2.650E+1	4.803E+1
-3.746E-1	2.651E+1	4.784E+1
-3.763E-1	2.655E+1	4.803E+1
-3.714E-1	2.652E+1	4.812E+1
-3.730E-1	2.639E+1	4.789E+1
-3.746E-1	2.660E+1	4.789E+1
-3.763E-1	2.637E+1	4.780E+1
-3.698E-1	2.644E+1	4.809E+1
-3.714E-1	2.637E+1	4.786E+1
-3.746E-1	2.648E+1	4.788E+1
-3.746E-1	2.638E+1	4.826E+1
-3.698E-1	2.665E+1	4.766E+1
-3.714E-1	2.658E+1	4.781E+1
-3.746E-1	2.650E+1	4.803E+1
-3.746E-1	2.655E+1	4.806E+1
-3.714E-1	2.644E+1	4.766E+1
-3.746E-1	2.649E+1	4.792E+1
-3.730E-1	2.655E+1	4.777E+1
-3.763E-1	2.642E+1	4.804E+1
-3.698E-1	2.660E+1	4.806E+1
-3.714E-1	2.639E+1	4.796E+1
-3.730E-1	2.633E+1	4.814E+1
-3.763E-1	2.656E+1	4.816E+1
-3.714E-1	2.640E+1	4.793E+1
-3.714E-1	2.645E+1	4.822E+1
-3.746E-1	2.642E+1	4.769E+1
-3.746E-1	2.646E+1	4.782E+1
-3.682E-1	2.656E+1	4.773E+1
-3.714E-1	2.644E+1	4.817E+1
-3.746E-1	2.647E+1	4.806E+1
-3.746E-1	2.650E+1	4.773E+1
-3.746E-1	2.635E+1	4.814E+1
-3.730E-1	2.648E+1	4.803E+1
-3.730E-1	2.647E+1	4.803E+1
-3.730E-1	2.641E+1	4.747E+1
-3.730E-1	2.639E+1	4.815E+1
-3.714E-1	2.661E+1	4.820E+1
-3.763E-1	2.637E+1	4.792E+1
-3.779E-1	2.659E+1	4.800E+1
-3.730E-1	2.650E+1	4.796E+1
-3.714E-1	2.666E+1	4.773E+1
-3.746E-1	2.660E+1	4.796E+1
-3.730E-1	2.641E+1	4.773E+1
-3.714E-1	2.646E+1	4.791E+1
-3.730E-1	2.641E+1	4.790E+1
-3.763E-1	2.632E+1	4.780E+1
-3.730E-1	2.656E+1	4.792E+1
-3.730E-1	2.621E+1	4.809E+1
-3.698E-1	2.669E+1	4.775E+1
-3.730E-1	2.653E+1	4.790E+1
-3.779E-1	2.656E+1	4.798E+1
-3.714E-1	2.653E+1	4.784E+1
-3.714E-1	2.650E+1	4.785E+1
-3.763E-1	2.658E+1	4.787E+1
-3.746E-1	2.660E+1	4.806E+1
-3.730E-1	2.645E+1	4.792E+1
-3.730E-1	2.654E+1	4.803E+1
-3.763E-1	2.641E+1	4.791E+1
-3.746E-1	2.666E+1	4.807E+1
-3.698E-1	2.652E+1	4.795E+1
-3.714E-1	2.627E+1	4.797E+1
-3.730E-1	2.647E+1	4.802E+1
-3.730E-1	2.675E+1	4.815E+1
-3.714E-1	2.656E+1	4.813E+1
-3.698E-1	2.655E+1	4.798E+1
-3.746E-1	2.661E+1	4.801E+1
-3.730E-1	2.665E+1	4.793E+1
-3.730E-1	2.648E+1	4.778E+1
-3.698E-1	2.644E+1	4.802E+1
-3.763E-1	2.664E+1	4.800E+1
-3.746E-1	2.649E+1	4.787E+1
-3.730E-1	2.651E+1	4.793E+1
-3.714E-1	2.645E+1	4.805E+1
-3.763E-1	2.669E+1	4.777E+1
-3.746E-1	2.648E+1	4.790E+1
-3.714E-1	2.665E+1	4.797E+1
-3.714E-1	2.633E+1	4.798E+1
-3.746E-1	2.640E+1	4.785E+1
-3.746E-1	2.660E+1	4.820E+1
-3.714E-1	2.673E+1	4.799E+1
-3.714E-1	2.654E+1	4.804E+1
-3.763E-1	2.649E+1	4.777E+1
-3.746E-1	2.663E+1	4.795E+1
-3.714E-1	2.649E+1	4.780E+1
-3.698E-1	2.634E+1	4.792E+1
-3.763E-1	2.637E+1	4.804E+1
-3.730E-1	2.651E+1	4.793E+1
-3.746E-1	2.626E+1	4.820E+1
-3.714E-1	2.646E+1	4.803E+1
-3.763E-1	2.647E+1	4.796E+1
-3.746E-1	2.644E+1	4.798E+1
-3.714E-1	2.663E+1	4.798E+1
-3.698E-1	2.643E+1	4.796E+1
-3.779E-1	2.643E+1	4.803E+1
-3.763E-1	2.651E+1	4.793E+1
-3.730E-1	2.656E+1	4.821E+1
-3.698E-1	2.656E+1	4.779E+1
-3.763E-1	2.643E+1	4.811E+1
-3.763E-1	2.677E+1	4.788E+1
-3.730E-1	2.651E+1	4.789E+1
-3.714E-1	2.646E+1	4.773E+1
-3.763E-1	2.642E+1	4.781E+1
-3.746E-1	2.645E+1	4.789E+1
-3.730E-1	2.664E+1	4.805E+1
-3.714E-1	2.661E+1	4.778E+1
-3.746E-1	2.661E+1	4.777E+1
-3.763E-1	2.638E+1	4.797E+1
-3.682E-1	2.629E+1	4.800E+1
-3.730E-1	2.648E+1	4.777E+1
-3.763E-1	2.643E+1	4.776E+1
-3.730E-1	2.653E+1	4.798E+1
-3.730E-1	2.650E+1	4.800E+1
-3.746E-1	2.636E+1	4.789E+1
-3.795E-1	2.632E+1	4.778E+1
-3.730E-1	2.658E+1	4.793E+1
-3.714E-1	2.650E+1	4.781E+1
-3.698E-1	2.665E+1	4.796E+1
-3.730E-1	2.663E+1	4.831E+1
-3.746E-1	2.653E+1	4.804E+1
-3.698E-1	2.650E+1	4.783E+1
-3.698E-1	2.658E+1	4.809E+1
-3.763E-1	2.660E+1	4.774E+1
-3.746E-1	2.678E+1	4.797E+1
-3.714E-1	2.661E+1	4.802E+1
-3.714E-1	2.658E+1	4.789E+1
-3.779E-1	2.653E+1	4.788E+1
-3.763E-1	2.653E+1	4.789E+1
-3.714E-1	2.654E+1	4.803E+1
-3.714E-1	2.681E+1	4.783E+1
-3.746E-1	2.664E+1	4.797E+1
-3.730E-1	2.661E+1	4.802E+1
-3.746E-1	2.652E+1	4.807E+1
-3.714E-1	2.653E+1	4.788E+1
-3.730E-1	2.654E+1	4.802E+1
-3.763E-1	2.658E+1	4.814E+1
-3.698E-1	2.661E+1	4.770E+1
-3.714E-1	2.662E+1	4.803E+1
-3.730E-1	2.654E+1	4.812E+1
-3.795E-1	2.644E+1	4.806E+1
-3.698E-1	2.645E+1	4.787E+1
-3.714E-1	2.667E+1	4.775E+1
-3.714E-1	2.651E+1	4.809E+1
-3.730E-1	2.669E+1	4.814E+1
-3.714E-1	2.659E+1	4.779E+1
-3.714E-1	2.673E+1	4.799E+1
-3.763E-1	2.650E+1	4.807E+1
-3.730E-1	2.662E+1	4.800E+1
-3.730E-1	2.646E+1	4.798E+1
-3.698E-1	2.657E+1	4.791E+1
-3.746E-1	2.640E+1	4.811E+1
-3.730E-1	2.665E+1	4.806E+1
-3.714E-1	2.639E+1	4.795E+1
-3.763E-1	2.670E+1	4.798E+1
-3.746E-1	2.656E+1	4.794E+1
-3.730E-1	2.672E+1	4.793E+1
-3.714E-1	2.640E+1	4.824E+1
-3.714E-1	2.651E+1	4.779E+1
-3.746E-1	2.634E+1	4.801E+1
-3.763E-1	2.632E+1	4.790E+1
-3.682E-1	2.652E+1	4.786E+1
-3.714E-1	2.664E+1	4.781E+1
-3.763E-1	2.652E+1	4.789E+1
-3.763E-1	2.649E+1	4.771E+1
-3.698E-1	2.659E+1	4.770E+1
-3.730E-1	2.646E+1	4.794E+1
-3.730E-1	2.659E+1	4.797E+1
-3.763E-1	2.643E+1	4.791E+1
-3.682E-1	2.680E+1	4.798E+1
-3.698E-1	2.660E+1	4.782E+1
-3.730E-1	2.647E+1	4.807E+1
-3.746E-1	2.648E+1	4.801E+1
-3.714E-1	2.655E+1	4.798E+1
-3.730E-1	2.633E+1	4.778E+1
-3.746E-1	2.649E+1	4.783E+1
-3.763E-1	2.643E+1	4.793E+1
-3.665E-1	2.654E+1	4.795E+1
-3.763E-1	2.638E+1	4.803E+1
-3.763E-1	2.651E+1	4.799E+1
-3.746E-1	2.656E+1	4.793E+1
-3.682E-1	2.669E+1	4.752E+1
-3.714E-1	2.639E+1	4.790E+1
-3.730E-1	2.673E+1	4.817E+1
-3.746E-1	2.656E+1	4.759E+1
-3.682E-1	2.645E+1	4.770E+1
-3.714E-1	2.636E+1	4.783E+1
-3.714E-1	2.635E+1	4.808E+1
-3.746E-1	2.634E+1	4.803E+1
-3.714E-1	2.657E+1	4.791E+1
-3.714E-1	2.652E+1	4.770E+1
-3.730E-1	2.644E+1	4.784E+1
-3.763E-1	2.633E+1	4.797E+1
-3.714E-1	2.647E+1	4.796E+1
-3.730E-1	2.656E+1	4.784E+1
-3.746E-1	2.646E+1	4.783E+1
-3.746E-1	2.660E+1	4.786E+1
-3.714E-1	2.647E+1	4.785E+1
-3.665E-1	2.655E+1	4.809E+1
-3.746E-1	2.646E+1	4.777E+1
-3.763E-1	2.631E+1	4.795E+1
-3.714E-1	2.642E+1	4.804E+1
-3.714E-1	2.644E+1	4.819E+1
-3.730E-1	2.663E+1	4.822E+1
-3.746E-1	2.656E+1	4.779E+1
-3.682E-1	2.632E+1	4.806E+1
-3.730E-1	2.654E+1	4.788E+1
-3.730E-1	2.636E+1	4.810E+1
-3.730E-1	2.664E+1	4.802E+1
-3.714E-1	2.652E+1	4.812E+1
-3.714E-1	2.652E+1	4.813E+1
-3.730E-1	2.666E+1	4.808E+1
-3.746E-1	2.668E+1	4.772E+1
[truncated: 39,970 more rows]
