# Supplementary material for: Improved ANAP incorporation and VCF analysis reveal details of P2X7 current facilitation and a limited conformational interplay between ATP binding and the intracellular ballast domain
Source: eLife. 2023 Jan 4;12:e82479. doi: 10.7554/eLife.82479 (PMC9859053; doi:10.7554/eLife.82479)
Supplement: Figure 6—figure supplement 2—source data 2. [file elife-82479-fig6-figsupp2-data2.zip › Figure-6_figure-supplement-2_source-data-2/P2X7/e19#05.csv]

-5.206E-1	4.480E+0	8.772E+0
-5.206E-1	4.473E+0	8.811E+0
-5.158E-1	4.438E+0	8.739E+0
-5.174E-1	4.516E+0	8.671E+0
-5.190E-1	4.448E+0	8.785E+0
-5.190E-1	4.457E+0	8.700E+0
-5.158E-1	4.425E+0	8.749E+0
-5.190E-1	4.399E+0	8.778E+0
-5.239E-1	4.460E+0	8.736E+0
-5.190E-1	4.415E+0	8.645E+0
-5.190E-1	4.409E+0	8.755E+0
-5.206E-1	4.503E+0	8.759E+0
-5.174E-1	4.399E+0	8.814E+0
-5.190E-1	4.490E+0	8.788E+0
-5.190E-1	4.490E+0	8.843E+0
-5.158E-1	4.483E+0	8.807E+0
-5.222E-1	4.344E+0	8.762E+0
-5.190E-1	4.542E+0	8.749E+0
-5.190E-1	4.431E+0	8.700E+0
-5.174E-1	4.431E+0	8.674E+0
-5.222E-1	4.496E+0	8.791E+0
-5.141E-1	4.431E+0	8.762E+0
-5.190E-1	4.451E+0	8.898E+0
-5.158E-1	4.444E+0	8.755E+0
-5.255E-1	4.451E+0	8.658E+0
-5.174E-1	4.425E+0	8.843E+0
-5.190E-1	4.519E+0	8.694E+0
-5.174E-1	4.451E+0	8.694E+0
-5.222E-1	4.473E+0	8.681E+0
-5.190E-1	4.418E+0	8.866E+0
-5.206E-1	4.483E+0	8.730E+0
-5.158E-1	4.496E+0	8.710E+0
-5.255E-1	4.422E+0	8.739E+0
-5.174E-1	4.402E+0	8.804E+0
-5.174E-1	4.548E+0	8.632E+0
-5.174E-1	4.467E+0	8.713E+0
-5.222E-1	4.350E+0	8.794E+0
-5.206E-1	4.493E+0	8.801E+0
-5.206E-1	4.509E+0	8.827E+0
-5.158E-1	4.464E+0	8.833E+0
-5.222E-1	4.431E+0	8.843E+0
-5.206E-1	4.496E+0	8.820E+0
-5.174E-1	4.574E+0	8.674E+0
-5.174E-1	4.480E+0	8.655E+0
-5.239E-1	4.415E+0	8.720E+0
-5.174E-1	4.467E+0	8.726E+0
-5.206E-1	4.396E+0	8.749E+0
-5.141E-1	4.428E+0	8.681E+0
-5.239E-1	4.392E+0	8.681E+0
-5.190E-1	4.490E+0	8.642E+0
-5.174E-1	4.383E+0	8.791E+0
-5.141E-1	4.451E+0	8.768E+0
-5.255E-1	4.512E+0	8.765E+0
-5.158E-1	4.470E+0	8.691E+0
-5.174E-1	4.535E+0	8.752E+0
-5.158E-1	4.499E+0	8.691E+0
-5.222E-1	4.516E+0	8.846E+0
-5.174E-1	4.376E+0	8.742E+0
-5.222E-1	4.324E+0	8.674E+0
-5.158E-1	4.415E+0	8.681E+0
-5.222E-1	4.389E+0	8.765E+0
-5.174E-1	4.418E+0	8.807E+0
-5.174E-1	4.473E+0	8.645E+0
-5.141E-1	4.428E+0	8.684E+0
-5.239E-1	4.418E+0	8.762E+0
-5.158E-1	4.438E+0	8.775E+0
-5.206E-1	4.561E+0	8.820E+0
-5.141E-1	4.512E+0	8.707E+0
-5.239E-1	4.555E+0	8.801E+0
-5.174E-1	4.480E+0	8.768E+0
-5.158E-1	4.389E+0	8.804E+0
-5.174E-1	4.435E+0	8.749E+0
-5.239E-1	4.415E+0	8.707E+0
-5.190E-1	4.457E+0	8.726E+0
-5.206E-1	4.519E+0	8.840E+0
-5.174E-1	4.418E+0	8.684E+0
-5.239E-1	4.467E+0	8.717E+0
-5.190E-1	4.470E+0	8.684E+0
-5.190E-1	4.457E+0	8.759E+0
-5.125E-1	4.441E+0	8.759E+0
-5.239E-1	4.460E+0	8.726E+0
-5.174E-1	4.460E+0	8.710E+0
-5.206E-1	4.486E+0	8.671E+0
-5.174E-1	4.431E+0	8.814E+0
-5.222E-1	4.428E+0	8.603E+0
-5.174E-1	4.451E+0	8.730E+0
-5.174E-1	4.457E+0	8.739E+0
-5.174E-1	4.470E+0	8.700E+0
-5.239E-1	4.460E+0	8.600E+0
-5.206E-1	4.490E+0	8.785E+0
-5.190E-1	4.477E+0	8.778E+0
-5.174E-1	4.486E+0	8.788E+0
-5.239E-1	4.448E+0	8.798E+0
-5.190E-1	4.441E+0	8.817E+0
-5.174E-1	4.402E+0	8.759E+0
-5.190E-1	4.464E+0	8.707E+0
-5.222E-1	4.409E+0	8.700E+0
-5.222E-1	4.431E+0	8.671E+0
-5.158E-1	4.457E+0	8.830E+0
-5.206E-1	4.451E+0	8.768E+0
-5.222E-1	4.503E+0	8.759E+0
-5.190E-1	4.431E+0	8.765E+0
-5.158E-1	4.509E+0	8.879E+0
-5.190E-1	4.438E+0	8.684E+0
-5.174E-1	4.460E+0	8.639E+0
-5.206E-1	4.506E+0	8.759E+0
-5.190E-1	4.448E+0	8.749E+0
-5.158E-1	4.438E+0	8.759E+0
-5.222E-1	4.470E+0	8.687E+0
-5.239E-1	4.467E+0	8.840E+0
-5.158E-1	4.412E+0	8.733E+0
-5.190E-1	4.542E+0	8.723E+0
-5.206E-1	4.558E+0	8.755E+0
-5.222E-1	4.457E+0	8.700E+0
-5.190E-1	4.396E+0	8.717E+0
-5.206E-1	4.422E+0	8.765E+0
-5.190E-1	4.480E+0	8.765E+0
-5.206E-1	4.522E+0	8.752E+0
-5.174E-1	4.448E+0	8.736E+0
-5.190E-1	4.460E+0	8.837E+0
-5.206E-1	4.519E+0	8.801E+0
-5.222E-1	4.457E+0	8.814E+0
-5.141E-1	4.568E+0	8.710E+0
-5.206E-1	4.435E+0	8.791E+0
-5.174E-1	4.499E+0	8.700E+0
-5.222E-1	4.493E+0	8.691E+0
-5.158E-1	4.373E+0	8.742E+0
-5.222E-1	4.409E+0	8.850E+0
-5.206E-1	4.480E+0	8.778E+0
-5.206E-1	4.473E+0	8.817E+0
-5.141E-1	4.441E+0	8.798E+0
-5.222E-1	4.522E+0	8.840E+0
-5.174E-1	4.399E+0	8.749E+0
-5.222E-1	4.405E+0	8.707E+0
-5.174E-1	4.460E+0	8.733E+0
-5.190E-1	4.444E+0	8.739E+0
-5.174E-1	4.535E+0	8.791E+0
-5.222E-1	4.402E+0	8.762E+0
-5.141E-1	4.386E+0	8.707E+0
-5.222E-1	4.477E+0	8.726E+0
-5.206E-1	4.470E+0	8.791E+0
-5.206E-1	4.538E+0	8.875E+0
-5.141E-1	4.519E+0	8.798E+0
-5.222E-1	4.529E+0	8.742E+0
-5.174E-1	4.483E+0	8.733E+0
-5.239E-1	4.415E+0	8.752E+0
-5.158E-1	4.454E+0	8.775E+0
-5.255E-1	4.464E+0	8.804E+0
-5.190E-1	4.435E+0	8.833E+0
-5.206E-1	4.496E+0	8.775E+0
-5.141E-1	4.373E+0	8.742E+0
-5.222E-1	4.496E+0	8.717E+0
-5.190E-1	4.373E+0	8.707E+0
-5.239E-1	4.448E+0	8.720E+0
-5.141E-1	4.509E+0	8.674E+0
-5.239E-1	4.470E+0	8.704E+0
-5.206E-1	4.441E+0	8.736E+0
-5.158E-1	4.480E+0	8.824E+0
-5.174E-1	4.425E+0	8.723E+0
-5.239E-1	4.396E+0	8.684E+0
-5.174E-1	4.386E+0	8.593E+0
-5.206E-1	4.399E+0	8.730E+0
-5.158E-1	4.324E+0	8.788E+0
-5.206E-1	4.493E+0	8.785E+0
-5.206E-1	4.441E+0	8.713E+0
-5.174E-1	4.470E+0	8.726E+0
-5.158E-1	4.444E+0	8.820E+0
-5.190E-1	4.483E+0	8.772E+0
-5.190E-1	4.496E+0	8.736E+0
-5.206E-1	4.558E+0	8.742E+0
-5.141E-1	4.448E+0	8.742E+0
-5.206E-1	4.506E+0	8.827E+0
-5.174E-1	4.360E+0	8.619E+0
-5.206E-1	4.438E+0	8.726E+0
-5.174E-1	4.509E+0	8.752E+0
-5.190E-1	4.448E+0	8.730E+0
-5.206E-1	4.470E+0	8.755E+0
-5.206E-1	4.480E+0	8.678E+0
-5.174E-1	4.422E+0	8.817E+0
-5.174E-1	4.477E+0	8.733E+0
-5.206E-1	4.402E+0	8.843E+0
-5.190E-1	4.399E+0	8.846E+0
-5.174E-1	4.454E+0	8.704E+0
-5.190E-1	4.444E+0	8.785E+0
-5.190E-1	4.444E+0	8.736E+0
-5.222E-1	4.396E+0	8.694E+0
-5.190E-1	4.425E+0	8.733E+0
-5.190E-1	4.444E+0	8.733E+0
-5.222E-1	4.460E+0	8.671E+0
-5.190E-1	4.399E+0	8.684E+0
-5.190E-1	4.480E+0	8.843E+0
-5.190E-1	4.512E+0	8.772E+0
-5.239E-1	4.509E+0	8.801E+0
-5.206E-1	4.535E+0	8.681E+0
-5.158E-1	4.460E+0	8.853E+0
-5.206E-1	4.444E+0	8.781E+0
-5.222E-1	4.470E+0	8.908E+0
-5.174E-1	4.467E+0	8.765E+0
-5.190E-1	4.415E+0	8.820E+0
-5.174E-1	4.454E+0	8.801E+0
-5.222E-1	4.532E+0	8.700E+0
-5.158E-1	4.451E+0	8.713E+0
-5.174E-1	4.568E+0	8.726E+0
-5.190E-1	4.425E+0	8.739E+0
-5.255E-1	4.451E+0	8.801E+0
-5.174E-1	4.483E+0	8.704E+0
-5.174E-1	4.493E+0	8.707E+0
-5.174E-1	4.519E+0	8.778E+0
-5.222E-1	4.529E+0	8.824E+0
-5.190E-1	4.473E+0	8.817E+0
-5.174E-1	4.493E+0	8.655E+0
-5.174E-1	4.311E+0	8.746E+0
-5.255E-1	4.486E+0	8.827E+0
-5.158E-1	4.379E+0	8.739E+0
-5.174E-1	4.542E+0	8.755E+0
-5.174E-1	4.470E+0	8.820E+0
-5.222E-1	4.483E+0	8.697E+0
-5.174E-1	4.389E+0	8.736E+0
-5.174E-1	4.516E+0	8.856E+0
-5.174E-1	4.425E+0	8.707E+0
-5.255E-1	4.389E+0	8.768E+0
-5.158E-1	4.438E+0	8.788E+0
-5.190E-1	4.399E+0	8.781E+0
-5.158E-1	4.451E+0	8.674E+0
-5.271E-1	4.448E+0	8.924E+0
-5.174E-1	4.448E+0	8.736E+0
-5.190E-1	4.483E+0	8.801E+0
-5.158E-1	4.464E+0	8.794E+0
-5.222E-1	4.457E+0	8.817E+0
-5.190E-1	4.441E+0	8.850E+0
-5.239E-1	4.376E+0	8.895E+0
-5.141E-1	4.402E+0	8.759E+0
-5.239E-1	4.418E+0	8.843E+0
-5.174E-1	4.477E+0	8.762E+0
-5.190E-1	4.496E+0	8.791E+0
-5.174E-1	4.486E+0	8.704E+0
-5.239E-1	4.379E+0	8.717E+0
-5.158E-1	4.483E+0	8.778E+0
-5.206E-1	4.418E+0	8.713E+0
-5.174E-1	4.435E+0	8.710E+0
-5.239E-1	4.499E+0	8.866E+0
-5.190E-1	4.509E+0	8.778E+0
-5.174E-1	4.480E+0	8.788E+0
-5.190E-1	4.431E+0	8.749E+0
-5.239E-1	4.441E+0	8.717E+0
-5.174E-1	4.486E+0	8.684E+0
-5.190E-1	4.532E+0	8.674E+0
-5.158E-1	4.551E+0	8.801E+0
-5.271E-1	4.473E+0	8.762E+0
-5.174E-1	4.396E+0	8.678E+0
-5.206E-1	4.389E+0	8.639E+0
-5.174E-1	4.486E+0	8.775E+0
-5.239E-1	4.477E+0	8.863E+0
-5.190E-1	4.428E+0	8.781E+0
-5.190E-1	4.415E+0	8.658E+0
-5.174E-1	4.402E+0	8.742E+0
-5.239E-1	4.467E+0	8.726E+0
-5.190E-1	4.409E+0	8.768E+0
-5.174E-1	4.483E+0	8.739E+0
-5.174E-1	4.473E+0	8.798E+0
-5.255E-1	4.454E+0	8.898E+0
-5.174E-1	4.405E+0	8.736E+0
-5.174E-1	4.441E+0	8.762E+0
-5.174E-1	4.415E+0	8.772E+0
-5.206E-1	4.454E+0	8.765E+0
-5.174E-1	4.422E+0	8.742E+0
-5.158E-1	4.405E+0	8.853E+0
-5.174E-1	4.473E+0	8.759E+0
-5.222E-1	4.519E+0	8.775E+0
-5.222E-1	4.512E+0	8.746E+0
-5.174E-1	4.428E+0	8.707E+0
-5.190E-1	4.418E+0	8.694E+0
-5.222E-1	4.499E+0	8.645E+0
-5.222E-1	4.509E+0	8.866E+0
-5.158E-1	4.448E+0	8.720E+0
-5.174E-1	4.490E+0	8.697E+0
-5.206E-1	4.337E+0	8.788E+0
-5.190E-1	4.460E+0	8.762E+0
-5.190E-1	4.438E+0	8.684E+0
-5.206E-1	4.441E+0	8.768E+0
-5.206E-1	4.438E+0	8.697E+0
-5.222E-1	4.451E+0	8.684E+0
-5.158E-1	4.473E+0	8.668E+0
-5.206E-1	4.464E+0	8.807E+0
-5.190E-1	4.425E+0	8.733E+0
-5.222E-1	4.480E+0	8.794E+0
-5.158E-1	4.477E+0	8.700E+0
-5.206E-1	4.493E+0	8.794E+0
-5.206E-1	4.331E+0	8.736E+0
-5.222E-1	4.438E+0	8.694E+0
-5.158E-1	4.392E+0	8.697E+0
-5.206E-1	4.467E+0	8.817E+0
-5.206E-1	4.431E+0	8.700E+0
-5.206E-1	4.431E+0	8.827E+0
-5.158E-1	4.431E+0	8.720E+0
-5.206E-1	4.379E+0	8.781E+0
-5.206E-1	4.538E+0	8.814E+0
-5.190E-1	4.483E+0	8.856E+0
-5.158E-1	4.473E+0	8.691E+0
-5.206E-1	4.493E+0	8.759E+0
-5.190E-1	4.480E+0	8.710E+0
-5.255E-1	4.516E+0	8.937E+0
-5.158E-1	4.451E+0	8.798E+0
-5.206E-1	4.464E+0	8.635E+0
-5.206E-1	4.425E+0	8.762E+0
-5.222E-1	4.503E+0	8.772E+0
-5.141E-1	4.506E+0	8.746E+0
-5.190E-1	4.386E+0	8.811E+0
-5.190E-1	4.509E+0	8.684E+0
-5.239E-1	4.473E+0	8.687E+0
-5.174E-1	4.493E+0	8.781E+0
-5.222E-1	4.538E+0	8.739E+0
-5.206E-1	4.558E+0	8.665E+0
-5.206E-1	4.448E+0	8.830E+0
-5.158E-1	4.512E+0	8.794E+0
-5.222E-1	4.545E+0	8.574E+0
-5.222E-1	4.428E+0	8.713E+0
-5.222E-1	4.444E+0	8.726E+0
-5.174E-1	4.383E+0	8.704E+0
-5.206E-1	4.460E+0	8.645E+0
-5.190E-1	4.496E+0	8.704E+0
-5.222E-1	4.383E+0	8.798E+0
-5.125E-1	4.412E+0	8.720E+0
-5.222E-1	4.444E+0	8.801E+0
-5.206E-1	4.503E+0	8.791E+0
-5.239E-1	4.415E+0	8.671E+0
-5.141E-1	4.460E+0	8.733E+0
-5.206E-1	4.561E+0	8.953E+0
-5.206E-1	4.451E+0	8.820E+0
-5.222E-1	4.460E+0	8.856E+0
-5.190E-1	4.396E+0	8.661E+0
-5.190E-1	4.409E+0	8.730E+0
-5.206E-1	4.490E+0	8.697E+0
-5.222E-1	4.467E+0	8.901E+0
-5.174E-1	4.454E+0	8.749E+0
-5.190E-1	4.402E+0	8.635E+0
-5.222E-1	4.428E+0	8.707E+0
-5.239E-1	4.499E+0	8.788E+0
-5.158E-1	4.444E+0	8.820E+0
-5.206E-1	4.435E+0	8.713E+0
-5.206E-1	4.448E+0	8.691E+0
-5.206E-1	4.538E+0	8.772E+0
-5.174E-1	4.473E+0	8.875E+0
-5.206E-1	4.506E+0	8.749E+0
-5.239E-1	4.548E+0	8.723E+0
-5.190E-1	4.415E+0	8.768E+0
-5.125E-1	4.480E+0	8.736E+0
-5.222E-1	4.415E+0	8.733E+0
-5.239E-1	4.493E+0	8.635E+0
-5.222E-1	4.431E+0	8.781E+0
-5.174E-1	4.496E+0	8.691E+0
-5.190E-1	4.435E+0	8.768E+0
-5.239E-1	4.483E+0	8.726E+0
-5.239E-1	4.402E+0	8.778E+0
-5.174E-1	4.477E+0	8.794E+0
-5.222E-1	4.451E+0	8.632E+0
-5.222E-1	4.412E+0	8.775E+0
-5.222E-1	4.399E+0	8.674E+0
-5.174E-1	4.448E+0	8.788E+0
-5.206E-1	4.399E+0	8.661E+0
-5.190E-1	4.451E+0	8.629E+0
-5.239E-1	4.448E+0	8.720E+0
-5.174E-1	4.379E+0	8.700E+0
-5.206E-1	4.467E+0	8.768E+0
-5.190E-1	4.516E+0	8.697E+0
-5.222E-1	4.467E+0	8.794E+0
-5.174E-1	4.428E+0	8.811E+0
-5.206E-1	4.483E+0	8.700E+0
-5.255E-1	4.379E+0	8.742E+0
-5.206E-1	4.451E+0	8.710E+0
-5.190E-1	4.490E+0	8.749E+0
-5.190E-1	4.460E+0	8.788E+0
-5.255E-1	4.405E+0	8.700E+0
-5.190E-1	4.441E+0	8.801E+0
-5.206E-1	4.464E+0	8.687E+0
-5.190E-1	4.451E+0	8.720E+0
-5.222E-1	4.418E+0	8.762E+0
-5.206E-1	4.464E+0	8.768E+0
-5.190E-1	4.490E+0	8.794E+0
-5.174E-1	4.438E+0	8.804E+0
-5.222E-1	4.499E+0	8.700E+0
-5.174E-1	4.428E+0	8.778E+0
-5.190E-1	4.477E+0	8.817E+0
-5.174E-1	4.431E+0	8.717E+0
-5.206E-1	4.448E+0	8.781E+0
-5.190E-1	4.444E+0	8.726E+0
-5.190E-1	4.412E+0	8.580E+0
-5.158E-1	4.467E+0	8.804E+0
-5.255E-1	4.399E+0	8.768E+0
-5.174E-1	4.428E+0	8.778E+0
-5.206E-1	4.431E+0	8.691E+0
-5.190E-1	4.357E+0	8.749E+0
-5.239E-1	4.386E+0	8.726E+0
-5.174E-1	4.457E+0	8.856E+0
-5.174E-1	4.538E+0	8.720E+0
-5.190E-1	4.418E+0	8.820E+0
-5.239E-1	4.506E+0	8.752E+0
-5.158E-1	4.457E+0	8.684E+0
-5.206E-1	4.418E+0	8.875E+0
-5.141E-1	4.344E+0	8.827E+0
-5.271E-1	4.480E+0	8.749E+0
-5.174E-1	4.448E+0	8.801E+0
-5.239E-1	4.392E+0	8.639E+0
-5.190E-1	4.422E+0	8.798E+0
-5.255E-1	4.399E+0	8.736E+0
-5.174E-1	4.405E+0	8.742E+0
-5.239E-1	4.441E+0	8.798E+0
-5.158E-1	4.493E+0	8.833E+0
-5.239E-1	4.431E+0	8.746E+0
-5.190E-1	4.496E+0	8.648E+0
-5.190E-1	4.418E+0	8.652E+0
-5.174E-1	4.506E+0	8.678E+0
-5.271E-1	4.561E+0	8.681E+0
-5.190E-1	4.470E+0	8.908E+0
-5.222E-1	4.405E+0	8.788E+0
-5.174E-1	4.435E+0	8.635E+0
-5.271E-1	4.477E+0	8.668E+0
-5.174E-1	4.454E+0	8.658E+0
-5.222E-1	4.441E+0	8.723E+0
-5.158E-1	4.438E+0	8.632E+0
-5.255E-1	4.460E+0	8.609E+0
-5.158E-1	4.473E+0	8.775E+0
-5.206E-1	4.516E+0	8.788E+0
-5.158E-1	4.448E+0	8.700E+0
-5.271E-1	4.412E+0	8.707E+0
-5.206E-1	4.435E+0	8.746E+0
-5.222E-1	4.425E+0	8.775E+0
-5.190E-1	4.405E+0	8.781E+0
-5.222E-1	4.428E+0	8.697E+0
-5.206E-1	4.457E+0	8.726E+0
-5.174E-1	4.535E+0	8.794E+0
-5.174E-1	4.451E+0	8.687E+0
-5.271E-1	4.460E+0	8.619E+0
-5.222E-1	4.457E+0	8.642E+0
-5.190E-1	4.460E+0	8.671E+0
-5.174E-1	4.464E+0	8.707E+0
-5.239E-1	4.509E+0	8.759E+0
-5.206E-1	4.441E+0	8.837E+0
-5.190E-1	4.525E+0	8.674E+0
-5.190E-1	4.457E+0	8.678E+0
-5.255E-1	4.396E+0	8.713E+0
-5.222E-1	4.441E+0	8.788E+0
-5.206E-1	4.435E+0	8.694E+0
-5.206E-1	4.457E+0	8.762E+0
-5.222E-1	4.496E+0	8.710E+0
-5.222E-1	4.451E+0	8.798E+0
-5.206E-1	4.409E+0	8.678E+0
-5.190E-1	4.470E+0	8.713E+0
-5.206E-1	4.428E+0	8.807E+0
-5.190E-1	4.366E+0	8.739E+0
-5.174E-1	4.486E+0	8.817E+0
-5.206E-1	4.529E+0	8.710E+0
-5.255E-1	4.435E+0	8.736E+0
-5.222E-1	4.509E+0	8.655E+0
-5.174E-1	4.415E+0	8.853E+0
-5.174E-1	4.464E+0	8.691E+0
-5.239E-1	4.422E+0	8.730E+0
-5.222E-1	4.522E+0	8.785E+0
-5.174E-1	4.451E+0	8.707E+0
-5.222E-1	4.396E+0	8.707E+0
-5.222E-1	4.438E+0	8.755E+0
-5.206E-1	4.477E+0	8.814E+0
-5.174E-1	4.464E+0	8.635E+0
-5.206E-1	4.499E+0	8.661E+0
-5.222E-1	4.490E+0	8.853E+0
-5.190E-1	4.396E+0	8.749E+0
-5.190E-1	4.477E+0	8.661E+0
-5.190E-1	4.386E+0	8.733E+0
-5.206E-1	4.457E+0	8.746E+0
-5.174E-1	4.425E+0	8.733E+0
-5.174E-1	4.405E+0	8.807E+0
-5.222E-1	4.460E+0	8.785E+0
-5.222E-1	4.548E+0	8.817E+0
-5.206E-1	4.542E+0	8.674E+0
-5.158E-1	4.467E+0	8.762E+0
-5.190E-1	4.519E+0	8.775E+0
-5.174E-1	4.360E+0	8.830E+0
-5.239E-1	4.441E+0	8.856E+0
-5.174E-1	4.399E+0	8.710E+0
-5.222E-1	4.503E+0	8.768E+0
-5.206E-1	4.340E+0	8.606E+0
-5.239E-1	4.516E+0	8.791E+0
-5.190E-1	4.389E+0	8.720E+0
-5.190E-1	4.506E+0	8.726E+0
-5.190E-1	4.428E+0	8.778E+0
-5.222E-1	4.431E+0	8.814E+0
-5.174E-1	4.448E+0	8.700E+0
-5.206E-1	4.483E+0	8.723E+0
-5.206E-1	4.457E+0	8.794E+0
-5.206E-1	4.451E+0	8.720E+0
-5.174E-1	4.428E+0	8.755E+0
-5.222E-1	4.493E+0	8.765E+0
-5.190E-1	4.496E+0	8.736E+0
-5.206E-1	4.428E+0	8.765E+0
-5.141E-1	4.503E+0	8.736E+0
-5.222E-1	4.467E+0	8.755E+0
-5.222E-1	4.431E+0	8.678E+0
-5.222E-1	4.480E+0	8.759E+0
-5.158E-1	4.448E+0	8.827E+0
-5.206E-1	4.428E+0	8.749E+0
-5.206E-1	4.460E+0	8.600E+0
-5.239E-1	4.470E+0	8.759E+0
-5.158E-1	4.467E+0	8.655E+0
-5.206E-1	4.409E+0	8.778E+0
-5.174E-1	4.467E+0	8.717E+0
-5.222E-1	4.516E+0	8.759E+0
-5.190E-1	4.490E+0	8.830E+0
-5.239E-1	4.431E+0	8.713E+0
-5.206E-1	4.493E+0	8.749E+0
-5.255E-1	4.457E+0	8.778E+0
-5.174E-1	4.392E+0	8.801E+0
-5.239E-1	4.470E+0	8.681E+0
-5.206E-1	4.435E+0	8.603E+0
-5.222E-1	4.392E+0	8.707E+0
-5.174E-1	4.438E+0	8.713E+0
-5.239E-1	4.483E+0	8.730E+0
-5.174E-1	4.409E+0	8.820E+0
-5.222E-1	4.399E+0	8.869E+0
-5.141E-1	4.473E+0	8.749E+0
-5.206E-1	4.409E+0	8.736E+0
-5.222E-1	4.457E+0	8.652E+0
-5.190E-1	4.399E+0	8.694E+0
-5.158E-1	4.448E+0	8.804E+0
-5.206E-1	4.422E+0	8.730E+0
-5.222E-1	4.428E+0	8.687E+0
-5.222E-1	4.435E+0	8.674E+0
-5.158E-1	4.457E+0	8.694E+0
-5.190E-1	4.477E+0	8.687E+0
-5.206E-1	4.467E+0	8.635E+0
-5.239E-1	4.412E+0	8.684E+0
-5.141E-1	4.486E+0	8.697E+0
-5.239E-1	4.506E+0	8.798E+0
-5.239E-1	4.392E+0	8.697E+0
-5.222E-1	4.525E+0	8.755E+0
-5.174E-1	4.460E+0	8.717E+0
-5.190E-1	4.480E+0	8.704E+0
-5.222E-1	4.460E+0	8.665E+0
-5.222E-1	4.431E+0	8.668E+0
-5.158E-1	4.464E+0	8.629E+0
-5.239E-1	4.315E+0	8.759E+0
-5.222E-1	4.473E+0	8.700E+0
-5.222E-1	4.490E+0	8.700E+0
-5.158E-1	4.428E+0	8.658E+0
-5.206E-1	4.409E+0	8.772E+0
-5.206E-1	4.418E+0	8.736E+0
-5.222E-1	4.561E+0	8.687E+0
-5.174E-1	4.460E+0	8.668E+0
-5.222E-1	4.464E+0	8.762E+0
-5.222E-1	4.467E+0	8.720E+0
-5.206E-1	4.415E+0	8.700E+0
-5.158E-1	4.506E+0	8.798E+0
-5.190E-1	4.464E+0	8.749E+0
-5.255E-1	4.435E+0	8.697E+0
-5.190E-1	4.473E+0	8.736E+0
-5.174E-1	4.392E+0	8.875E+0
-5.190E-1	4.373E+0	8.665E+0
-5.239E-1	4.324E+0	8.778E+0
-5.206E-1	4.509E+0	8.827E+0
-5.174E-1	4.448E+0	8.691E+0
-5.206E-1	4.448E+0	8.739E+0
-5.287E-1	4.493E+0	8.697E+0
-5.174E-1	4.451E+0	8.723E+0
-5.190E-1	4.496E+0	8.820E+0
-5.158E-1	4.483E+0	8.733E+0
-5.222E-1	4.460E+0	8.648E+0
-5.206E-1	4.435E+0	8.775E+0
-5.190E-1	4.438E+0	8.730E+0
-5.190E-1	4.470E+0	8.684E+0
-5.255E-1	4.285E+0	8.798E+0
-5.206E-1	4.431E+0	8.723E+0
-5.174E-1	4.486E+0	8.798E+0
-5.174E-1	4.496E+0	8.749E+0
-5.239E-1	4.389E+0	8.801E+0
-5.174E-1	4.438E+0	8.713E+0
-5.206E-1	4.496E+0	8.671E+0
-5.174E-1	4.425E+0	8.762E+0
-5.255E-1	4.473E+0	8.661E+0
-5.190E-1	4.425E+0	8.665E+0
-5.190E-1	4.441E+0	8.772E+0
-5.206E-1	4.392E+0	8.707E+0
-5.239E-1	4.460E+0	8.781E+0
-5.190E-1	4.509E+0	8.778E+0
-5.206E-1	4.483E+0	8.798E+0
-5.190E-1	4.483E+0	8.717E+0
-5.271E-1	4.477E+0	8.687E+0
-5.190E-1	4.412E+0	8.755E+0
-5.190E-1	4.499E+0	8.781E+0
-5.174E-1	4.422E+0	8.755E+0
-5.222E-1	4.412E+0	8.752E+0
-5.190E-1	4.409E+0	8.752E+0
-5.190E-1	4.412E+0	8.681E+0
-5.158E-1	4.425E+0	8.661E+0
-5.222E-1	4.448E+0	8.674E+0
-5.174E-1	4.480E+0	8.778E+0
-5.206E-1	4.431E+0	8.749E+0
-5.190E-1	4.477E+0	8.853E+0
-5.287E-1	4.477E+0	8.739E+0
-5.190E-1	4.444E+0	8.759E+0
-5.190E-1	4.493E+0	8.833E+0
-5.190E-1	4.399E+0	8.752E+0
-5.239E-1	4.467E+0	8.609E+0
-5.174E-1	4.464E+0	8.752E+0
-5.190E-1	4.331E+0	8.655E+0
-5.174E-1	4.418E+0	8.888E+0
-5.271E-1	4.558E+0	8.853E+0
-5.190E-1	4.396E+0	8.746E+0
-5.190E-1	4.405E+0	8.726E+0
-5.174E-1	4.405E+0	8.875E+0
-5.255E-1	4.441E+0	8.837E+0
-5.190E-1	4.386E+0	8.837E+0
-5.174E-1	4.493E+0	8.707E+0
-5.141E-1	4.444E+0	8.717E+0
-5.271E-1	4.451E+0	8.700E+0
-5.206E-1	4.503E+0	8.830E+0
-5.174E-1	4.516E+0	8.833E+0
-5.174E-1	4.370E+0	8.853E+0
-5.255E-1	4.477E+0	8.713E+0
-5.206E-1	4.409E+0	8.752E+0
-5.206E-1	4.435E+0	8.648E+0
-5.190E-1	4.422E+0	8.687E+0
-5.239E-1	4.448E+0	8.746E+0
-5.206E-1	4.480E+0	8.749E+0
-5.206E-1	4.422E+0	8.798E+0
-5.190E-1	4.493E+0	8.749E+0
-5.255E-1	4.558E+0	8.694E+0
-5.222E-1	4.415E+0	8.704E+0
-5.174E-1	4.448E+0	8.710E+0
-5.174E-1	4.435E+0	8.772E+0
-5.239E-1	4.415E+0	8.794E+0
-5.206E-1	4.422E+0	8.726E+0
-5.190E-1	4.477E+0	8.720E+0
-5.190E-1	4.438E+0	8.674E+0
-5.222E-1	4.464E+0	8.720E+0
-5.239E-1	4.480E+0	8.723E+0
-5.174E-1	4.519E+0	8.704E+0
-5.206E-1	4.490E+0	8.807E+0
-5.239E-1	4.431E+0	8.759E+0
-5.222E-1	4.483E+0	8.733E+0
-5.190E-1	4.486E+0	8.798E+0
-5.190E-1	4.496E+0	8.749E+0
-5.222E-1	4.496E+0	8.830E+0
-5.190E-1	4.438E+0	8.707E+0
-5.174E-1	4.396E+0	8.632E+0
-5.206E-1	4.496E+0	8.681E+0
-5.222E-1	4.490E+0	8.759E+0
-5.206E-1	4.480E+0	8.827E+0
-5.190E-1	4.431E+0	8.681E+0
-5.190E-1	4.409E+0	8.752E+0
-5.239E-1	4.538E+0	8.697E+0
-5.222E-1	4.441E+0	8.772E+0
-5.174E-1	4.522E+0	8.733E+0
-5.206E-1	4.435E+0	8.833E+0
-5.206E-1	4.509E+0	8.691E+0
-5.239E-1	4.363E+0	8.730E+0
-5.158E-1	4.558E+0	8.866E+0
-5.190E-1	4.422E+0	8.603E+0
-5.222E-1	4.493E+0	8.807E+0
-5.206E-1	4.499E+0	8.794E+0
-5.190E-1	4.496E+0	8.635E+0
-5.206E-1	4.438E+0	8.713E+0
-5.206E-1	4.509E+0	8.856E+0
-5.255E-1	4.477E+0	8.694E+0
-5.158E-1	4.405E+0	8.785E+0
-5.206E-1	4.519E+0	8.681E+0
-5.206E-1	4.454E+0	8.691E+0
-5.239E-1	4.399E+0	8.626E+0
-5.158E-1	4.435E+0	8.853E+0
-5.206E-1	4.506E+0	8.775E+0
-5.206E-1	4.444E+0	8.717E+0
-5.222E-1	4.399E+0	8.846E+0
-5.125E-1	4.493E+0	8.791E+0
-5.222E-1	4.441E+0	8.759E+0
-5.190E-1	4.448E+0	8.609E+0
-5.239E-1	4.454E+0	8.820E+0
-5.174E-1	4.493E+0	8.687E+0
-5.206E-1	4.454E+0	8.697E+0
-5.174E-1	4.438E+0	8.668E+0
-5.255E-1	4.415E+0	8.820E+0
-5.158E-1	4.444E+0	8.736E+0
-5.206E-1	4.422E+0	8.778E+0
-5.222E-1	4.444E+0	8.710E+0
-5.255E-1	4.454E+0	8.788E+0
-5.141E-1	4.441E+0	8.817E+0
-5.222E-1	4.425E+0	8.778E+0
-5.206E-1	4.519E+0	8.752E+0
-5.271E-1	4.415E+0	8.655E+0
-5.158E-1	4.441E+0	8.652E+0
-5.239E-1	4.409E+0	8.804E+0
-5.206E-1	4.431E+0	8.678E+0
-5.239E-1	4.422E+0	8.730E+0
-5.141E-1	4.509E+0	8.772E+0
-5.222E-1	4.460E+0	8.768E+0
-5.190E-1	4.389E+0	8.866E+0
-5.222E-1	4.415E+0	8.752E+0
-5.158E-1	4.451E+0	8.749E+0
-5.222E-1	4.464E+0	8.739E+0
-5.222E-1	4.457E+0	8.765E+0
-5.239E-1	4.473E+0	8.613E+0
-5.141E-1	4.444E+0	8.749E+0
-5.222E-1	4.457E+0	8.674E+0
-5.190E-1	4.506E+0	8.736E+0
-5.255E-1	4.389E+0	8.655E+0
-5.190E-1	4.396E+0	8.788E+0
-5.190E-1	4.457E+0	8.717E+0
-5.206E-1	4.412E+0	8.687E+0
-5.255E-1	4.467E+0	8.733E+0
-5.174E-1	4.441E+0	8.827E+0
-5.190E-1	4.483E+0	8.674E+0
-5.206E-1	4.425E+0	8.704E+0
-5.239E-1	4.415E+0	8.726E+0
-5.158E-1	4.396E+0	8.713E+0
-5.239E-1	4.422E+0	8.739E+0
-5.190E-1	4.418E+0	8.739E+0
-5.206E-1	4.422E+0	8.755E+0
-5.174E-1	4.435E+0	8.755E+0
-5.222E-1	4.428E+0	8.717E+0
-5.206E-1	4.422E+0	8.707E+0
-5.239E-1	4.506E+0	8.700E+0
-5.158E-1	4.392E+0	8.830E+0
-5.206E-1	4.415E+0	8.914E+0
-5.222E-1	4.392E+0	8.691E+0
-5.222E-1	4.451E+0	8.739E+0
-5.206E-1	4.402E+0	8.661E+0
-5.222E-1	4.405E+0	8.768E+0
-5.206E-1	4.506E+0	8.794E+0
-5.222E-1	4.431E+0	8.755E+0
-5.206E-1	4.512E+0	8.749E+0
-5.206E-1	4.451E+0	8.597E+0
-5.239E-1	4.477E+0	8.794E+0
-5.239E-1	4.347E+0	8.742E+0
-5.190E-1	4.464E+0	8.671E+0
-5.190E-1	4.448E+0	8.759E+0
-5.222E-1	4.444E+0	8.674E+0
-5.190E-1	4.412E+0	8.807E+0
-5.206E-1	4.467E+0	8.755E+0
-5.206E-1	4.525E+0	8.746E+0
-5.239E-1	4.438E+0	8.694E+0
-5.190E-1	4.470E+0	8.775E+0
-5.190E-1	4.490E+0	8.824E+0
-5.158E-1	4.493E+0	8.548E+0
-5.239E-1	4.402E+0	8.762E+0
-5.190E-1	4.522E+0	8.691E+0
-5.190E-1	4.490E+0	8.691E+0
-5.190E-1	4.441E+0	8.687E+0
-5.206E-1	4.431E+0	8.733E+0
-5.222E-1	4.457E+0	8.665E+0
-5.190E-1	4.376E+0	8.817E+0
-5.174E-1	4.509E+0	8.613E+0
-5.255E-1	4.383E+0	8.759E+0
-5.206E-1	4.506E+0	8.866E+0
-5.190E-1	4.460E+0	8.801E+0
-5.174E-1	4.473E+0	8.704E+0
-5.239E-1	4.499E+0	8.665E+0
-5.174E-1	4.464E+0	8.704E+0
-5.190E-1	4.496E+0	8.746E+0
-5.190E-1	4.509E+0	8.717E+0
-5.255E-1	4.499E+0	8.746E+0
-5.206E-1	4.438E+0	8.730E+0
-5.206E-1	4.409E+0	8.830E+0
-5.158E-1	4.441E+0	8.827E+0
-5.255E-1	4.451E+0	8.710E+0
-5.190E-1	4.399E+0	8.684E+0
-5.190E-1	4.499E+0	8.742E+0
-5.190E-1	4.460E+0	8.866E+0
-5.255E-1	4.483E+0	8.739E+0
-5.206E-1	4.366E+0	8.704E+0
-5.206E-1	4.435E+0	8.674E+0
-5.174E-1	4.441E+0	8.765E+0
-5.255E-1	4.457E+0	8.665E+0
-5.174E-1	4.548E+0	8.723E+0
-5.239E-1	4.493E+0	8.746E+0
-5.158E-1	4.473E+0	8.746E+0
-5.239E-1	4.435E+0	8.717E+0
-5.206E-1	4.438E+0	8.665E+0
-5.206E-1	4.360E+0	8.739E+0
-5.190E-1	4.438E+0	8.798E+0
-5.255E-1	4.593E+0	8.577E+0
-5.190E-1	4.441E+0	8.713E+0
-5.222E-1	4.486E+0	8.762E+0
-5.174E-1	4.451E+0	8.720E+0
-5.271E-1	4.444E+0	8.720E+0
-5.158E-1	4.483E+0	8.765E+0
-5.239E-1	4.473E+0	8.694E+0
-5.174E-1	4.473E+0	8.713E+0
-5.255E-1	4.506E+0	8.820E+0
-5.206E-1	4.441E+0	8.885E+0
-5.222E-1	4.480E+0	8.801E+0
-5.174E-1	4.486E+0	8.704E+0
-5.255E-1	4.412E+0	8.772E+0
-5.158E-1	4.431E+0	8.875E+0
-5.222E-1	4.503E+0	8.781E+0
-5.174E-1	4.454E+0	8.697E+0
-5.255E-1	4.422E+0	8.759E+0
-5.206E-1	4.506E+0	8.775E+0
-5.222E-1	4.402E+0	8.645E+0
-5.174E-1	4.454E+0	8.781E+0
-5.255E-1	4.460E+0	8.717E+0
-5.190E-1	4.448E+0	8.778E+0
-5.206E-1	4.473E+0	8.697E+0
-5.174E-1	4.441E+0	8.632E+0
-5.255E-1	4.532E+0	8.717E+0
-5.174E-1	4.451E+0	8.717E+0
-5.222E-1	4.448E+0	8.781E+0
-5.190E-1	4.460E+0	8.759E+0
-5.239E-1	4.383E+0	8.730E+0
-5.222E-1	4.483E+0	8.749E+0
-5.206E-1	4.444E+0	8.788E+0
-5.190E-1	4.405E+0	8.691E+0
-5.239E-1	4.486E+0	8.710E+0
-5.206E-1	4.454E+0	8.726E+0
-5.206E-1	4.538E+0	8.817E+0
-5.206E-1	4.396E+0	8.785E+0
-5.239E-1	4.555E+0	8.746E+0
-5.190E-1	4.396E+0	8.726E+0
-5.206E-1	4.460E+0	8.817E+0
-5.190E-1	4.454E+0	8.687E+0
-5.222E-1	4.422E+0	8.687E+0
-5.206E-1	4.574E+0	8.781E+0
-5.174E-1	4.486E+0	8.658E+0
-5.222E-1	4.435E+0	8.694E+0
-5.222E-1	4.415E+0	8.713E+0
-5.190E-1	4.532E+0	8.668E+0
-5.190E-1	4.444E+0	8.658E+0
-5.222E-1	4.347E+0	8.798E+0
-5.239E-1	4.496E+0	8.697E+0
-5.222E-1	4.379E+0	8.781E+0
-5.174E-1	4.431E+0	8.713E+0
-5.206E-1	4.376E+0	8.723E+0
-5.255E-1	4.444E+0	8.830E+0
-5.206E-1	4.409E+0	8.645E+0
-5.174E-1	4.418E+0	8.814E+0
-5.222E-1	4.454E+0	8.772E+0
-5.206E-1	4.428E+0	8.746E+0
-5.239E-1	4.448E+0	8.768E+0
-5.158E-1	4.467E+0	8.532E+0
-5.222E-1	4.428E+0	8.765E+0
-5.239E-1	4.425E+0	8.626E+0
-5.222E-1	4.512E+0	8.759E+0
-5.174E-1	4.360E+0	8.678E+0
-5.222E-1	4.529E+0	8.684E+0
-5.222E-1	4.506E+0	8.739E+0
-5.222E-1	4.425E+0	8.742E+0
-5.190E-1	4.425E+0	8.811E+0
-5.255E-1	4.496E+0	8.752E+0
-5.206E-1	4.444E+0	8.697E+0
-5.239E-1	4.405E+0	8.671E+0
-5.174E-1	4.470E+0	8.791E+0
-5.239E-1	4.431E+0	8.853E+0
-5.206E-1	4.444E+0	8.733E+0
-5.239E-1	4.438E+0	8.687E+0
-5.158E-1	4.441E+0	8.616E+0
-5.239E-1	4.542E+0	8.642E+0
-5.239E-1	4.581E+0	8.755E+0
-5.239E-1	4.600E+0	8.807E+0
-5.158E-1	4.506E+0	8.733E+0
-5.239E-1	4.457E+0	8.781E+0
-5.190E-1	4.490E+0	8.755E+0
-5.255E-1	4.441E+0	8.635E+0
-5.174E-1	4.448E+0	8.665E+0
-5.239E-1	4.422E+0	8.652E+0
-5.206E-1	4.418E+0	8.665E+0
-5.255E-1	4.503E+0	8.733E+0
-5.158E-1	4.425E+0	8.765E+0
-5.239E-1	4.457E+0	8.613E+0
-5.206E-1	4.460E+0	8.665E+0
-5.222E-1	4.451E+0	8.687E+0
-5.158E-1	4.454E+0	8.736E+0
-5.239E-1	4.460E+0	8.817E+0
-5.206E-1	4.444E+0	8.785E+0
-5.239E-1	4.428E+0	8.700E+0
-5.141E-1	4.399E+0	8.869E+0
-5.239E-1	4.386E+0	8.875E+0
-5.222E-1	4.412E+0	8.749E+0
-5.239E-1	4.431E+0	8.749E+0
-5.174E-1	4.435E+0	8.762E+0
-5.206E-1	4.457E+0	8.687E+0
-5.222E-1	4.464E+0	8.746E+0
-5.239E-1	4.402E+0	8.788E+0
-5.174E-1	4.496E+0	8.704E+0
-5.239E-1	4.493E+0	8.840E+0
-5.206E-1	4.448E+0	8.616E+0
-5.255E-1	4.399E+0	8.665E+0
-5.190E-1	4.448E+0	8.739E+0
-5.239E-1	4.477E+0	8.739E+0
-5.222E-1	4.418E+0	8.827E+0
-5.239E-1	4.477E+0	8.655E+0
-5.190E-1	4.522E+0	8.587E+0
-5.206E-1	4.422E+0	8.632E+0
-5.239E-1	4.422E+0	8.730E+0
-5.239E-1	4.337E+0	8.749E+0
-5.174E-1	4.392E+0	8.768E+0
-5.206E-1	4.431E+0	8.788E+0
-5.190E-1	4.409E+0	8.694E+0
-5.271E-1	4.412E+0	8.742E+0
-5.174E-1	4.363E+0	8.811E+0
-5.222E-1	4.431E+0	8.824E+0
-5.255E-1	4.405E+0	8.655E+0
-5.206E-1	4.486E+0	8.720E+0
-5.206E-1	4.422E+0	8.665E+0
-5.190E-1	4.499E+0	8.730E+0
-5.222E-1	4.454E+0	8.765E+0
-5.206E-1	4.477E+0	8.798E+0
-5.190E-1	4.415E+0	8.684E+0
-5.222E-1	4.467E+0	8.723E+0
-5.271E-1	4.558E+0	8.730E+0
-5.222E-1	4.457E+0	8.759E+0
-5.239E-1	4.425E+0	8.726E+0
-5.206E-1	4.499E+0	8.820E+0
-5.255E-1	4.506E+0	8.762E+0
-5.190E-1	4.366E+0	8.853E+0
-5.190E-1	4.490E+0	8.658E+0
-5.190E-1	4.473E+0	8.665E+0
-5.239E-1	4.464E+0	8.791E+0
-5.222E-1	4.383E+0	8.723E+0
-5.174E-1	4.506E+0	8.648E+0
-5.174E-1	4.509E+0	8.768E+0
-5.271E-1	4.347E+0	8.768E+0
-5.206E-1	4.418E+0	8.684E+0
-5.206E-1	4.480E+0	8.704E+0
-5.190E-1	4.486E+0	8.739E+0
-5.222E-1	4.425E+0	8.723E+0
-5.222E-1	4.425E+0	8.730E+0
-5.206E-1	4.425E+0	8.814E+0
-5.174E-1	4.490E+0	8.720E+0
-5.255E-1	4.470E+0	8.658E+0
-5.190E-1	4.428E+0	8.726E+0
-5.222E-1	4.444E+0	8.749E+0
-5.174E-1	4.480E+0	8.710E+0
-5.255E-1	4.460E+0	8.674E+0
-5.222E-1	4.470E+0	8.746E+0
-5.190E-1	4.490E+0	8.736E+0
-5.206E-1	4.409E+0	8.768E+0
-5.255E-1	4.480E+0	8.652E+0
-5.222E-1	4.412E+0	8.678E+0
-5.222E-1	4.506E+0	8.759E+0
-5.190E-1	4.418E+0	8.723E+0
-5.255E-1	4.441E+0	8.781E+0
-5.190E-1	4.525E+0	8.687E+0
-5.239E-1	4.454E+0	8.859E+0
-5.174E-1	4.470E+0	8.755E+0
-5.287E-1	4.451E+0	8.739E+0
-5.206E-1	4.558E+0	8.639E+0
-5.239E-1	4.460E+0	8.791E+0
-5.158E-1	4.431E+0	8.684E+0
-5.287E-1	4.412E+0	8.717E+0
-5.206E-1	4.441E+0	8.697E+0
-5.190E-1	4.460E+0	8.730E+0
-5.206E-1	4.409E+0	8.798E+0
-5.287E-1	4.464E+0	8.755E+0
-5.206E-1	4.435E+0	8.755E+0
-5.239E-1	4.389E+0	8.707E+0
-5.206E-1	4.425E+0	8.850E+0
-5.271E-1	4.376E+0	8.772E+0
-5.174E-1	4.496E+0	8.733E+0
-5.239E-1	4.425E+0	8.720E+0
-5.141E-1	4.438E+0	8.678E+0
-5.303E-1	4.457E+0	8.730E+0
-5.158E-1	4.389E+0	8.846E+0
-5.255E-1	4.435E+0	8.704E+0
-5.141E-1	4.425E+0	8.720E+0
-5.271E-1	4.412E+0	8.824E+0
-5.190E-1	4.444E+0	8.788E+0
-5.222E-1	4.467E+0	8.710E+0
-5.190E-1	4.470E+0	8.726E+0
-5.271E-1	4.399E+0	8.648E+0
-5.190E-1	4.379E+0	8.697E+0
-5.239E-1	4.460E+0	8.804E+0
-5.190E-1	4.435E+0	8.668E+0
-5.271E-1	4.422E+0	8.713E+0
-5.222E-1	4.464E+0	8.762E+0
-5.206E-1	4.538E+0	8.652E+0
-5.206E-1	4.402E+0	8.678E+0
-5.255E-1	4.392E+0	8.710E+0
-5.206E-1	4.418E+0	8.840E+0
-5.222E-1	4.470E+0	8.850E+0
-5.174E-1	4.460E+0	8.717E+0
-5.255E-1	4.535E+0	8.859E+0
-5.206E-1	4.480E+0	8.707E+0
-5.206E-1	4.441E+0	8.840E+0
-5.174E-1	4.516E+0	8.788E+0
-5.255E-1	4.477E+0	8.801E+0
-5.222E-1	4.486E+0	8.752E+0
-5.239E-1	4.435E+0	8.730E+0
-5.174E-1	4.499E+0	8.730E+0
-5.255E-1	4.441E+0	8.658E+0
-5.206E-1	4.473E+0	8.765E+0
-5.206E-1	4.522E+0	8.837E+0
-5.206E-1	4.480E+0	8.707E+0
-5.239E-1	4.467E+0	8.762E+0
-5.190E-1	4.532E+0	8.759E+0
-5.206E-1	4.564E+0	8.736E+0
-5.206E-1	4.441E+0	8.726E+0
-5.239E-1	4.425E+0	8.700E+0
-5.222E-1	4.464E+0	8.603E+0
-5.190E-1	4.477E+0	8.755E+0
-5.206E-1	4.480E+0	8.717E+0
-5.255E-1	4.435E+0	8.827E+0
-5.239E-1	4.409E+0	8.730E+0
-5.190E-1	4.425E+0	8.850E+0
-5.255E-1	4.409E+0	8.749E+0
-5.239E-1	4.422E+0	8.645E+0
-5.222E-1	4.402E+0	8.726E+0
-5.174E-1	4.542E+0	8.788E+0
-5.190E-1	4.396E+0	8.739E+0
-5.206E-1	4.379E+0	8.798E+0
-5.255E-1	4.464E+0	8.707E+0
-5.206E-1	4.441E+0	8.791E+0
-5.206E-1	4.386E+0	8.720E+0
-5.222E-1	4.519E+0	8.739E+0
-5.239E-1	4.464E+0	8.730E+0
-5.190E-1	4.444E+0	8.704E+0
-5.222E-1	4.522E+0	8.837E+0
-5.239E-1	4.454E+0	8.788E+0
-5.222E-1	4.457E+0	8.681E+0
-5.158E-1	4.412E+0	8.720E+0
-5.222E-1	4.409E+0	8.811E+0
-5.239E-1	4.405E+0	8.746E+0
-5.239E-1	4.457E+0	8.730E+0
-5.190E-1	4.486E+0	8.768E+0
-5.239E-1	4.435E+0	8.687E+0
-5.190E-1	4.454E+0	8.707E+0
-5.255E-1	4.470E+0	8.590E+0
-5.190E-1	4.409E+0	8.648E+0
-5.239E-1	4.448E+0	8.807E+0
-5.222E-1	4.444E+0	8.652E+0
-5.239E-1	4.438E+0	8.739E+0
-5.190E-1	4.366E+0	8.749E+0
-5.239E-1	4.486E+0	8.687E+0
-5.222E-1	4.418E+0	8.684E+0
-5.255E-1	4.464E+0	8.684E+0
-5.174E-1	4.441E+0	8.752E+0
-5.255E-1	4.483E+0	8.684E+0
-5.239E-1	4.451E+0	8.720E+0
-5.271E-1	4.467E+0	8.866E+0
-5.141E-1	4.506E+0	8.840E+0
-5.239E-1	4.431E+0	8.652E+0
-5.190E-1	4.415E+0	8.833E+0
-5.255E-1	4.535E+0	8.730E+0
-5.174E-1	4.506E+0	8.775E+0
-5.271E-1	4.412E+0	8.811E+0
-5.206E-1	4.493E+0	8.794E+0
-5.255E-1	4.467E+0	8.720E+0
-5.174E-1	4.532E+0	8.639E+0
-5.255E-1	4.467E+0	8.755E+0
-5.206E-1	4.435E+0	8.600E+0
-5.271E-1	4.448E+0	8.908E+0
-5.158E-1	4.493E+0	8.700E+0
-5.222E-1	4.418E+0	8.691E+0
-5.239E-1	4.464E+0	8.775E+0
-5.222E-1	4.490E+0	8.785E+0
-5.174E-1	4.470E+0	8.629E+0
-5.222E-1	4.428E+0	8.781E+0
-5.222E-1	4.441E+0	8.775E+0
-5.255E-1	4.389E+0	8.652E+0
-5.174E-1	4.457E+0	8.684E+0
-5.222E-1	4.451E+0	8.678E+0
-5.190E-1	4.431E+0	8.765E+0
-5.271E-1	4.457E+0	8.798E+0
-5.222E-1	4.529E+0	8.746E+0
-5.239E-1	4.457E+0	8.622E+0
-5.239E-1	4.399E+0	8.785E+0
-5.255E-1	4.473E+0	8.749E+0
-5.190E-1	4.441E+0	8.739E+0
-5.222E-1	4.438E+0	8.804E+0
-5.206E-1	4.470E+0	8.661E+0
-5.255E-1	4.344E+0	8.788E+0
-5.206E-1	4.467E+0	8.827E+0
-5.239E-1	4.438E+0	8.597E+0
-5.222E-1	4.486E+0	8.775E+0
-5.239E-1	4.405E+0	8.768E+0
-5.190E-1	4.473E+0	8.824E+0
-5.222E-1	4.451E+0	8.717E+0
-5.239E-1	4.422E+0	8.827E+0
-5.222E-1	4.422E+0	8.804E+0
-5.222E-1	4.473E+0	8.814E+0
-5.206E-1	4.477E+0	8.622E+0
-5.222E-1	4.428E+0	8.746E+0
-5.239E-1	4.438E+0	8.733E+0
-5.206E-1	4.480E+0	8.765E+0
-5.222E-1	4.503E+0	8.752E+0
-5.255E-1	4.535E+0	8.755E+0
-5.206E-1	4.438E+0	8.759E+0
-5.190E-1	4.402E+0	8.733E+0
-5.206E-1	4.477E+0	8.723E+0
-5.222E-1	4.545E+0	8.733E+0
-5.222E-1	4.373E+0	8.726E+0
-5.222E-1	4.444E+0	8.691E+0
-5.222E-1	4.415E+0	8.824E+0
-5.271E-1	4.464E+0	8.762E+0
-5.222E-1	4.405E+0	8.794E+0
-5.190E-1	4.415E+0	8.720E+0
-5.206E-1	4.315E+0	8.807E+0
-5.255E-1	4.486E+0	8.746E+0
-5.206E-1	4.425E+0	8.759E+0
-5.190E-1	4.438E+0	8.875E+0
-5.174E-1	4.496E+0	8.759E+0
-5.287E-1	4.441E+0	8.759E+0
-5.206E-1	4.441E+0	8.804E+0
-5.222E-1	4.483E+0	8.772E+0
-5.190E-1	4.490E+0	8.609E+0
-5.255E-1	4.441E+0	8.700E+0
-5.206E-1	4.441E+0	8.681E+0
-5.206E-1	4.454E+0	8.856E+0
-5.174E-1	4.470E+0	8.668E+0
-5.271E-1	4.441E+0	8.668E+0
-5.190E-1	4.509E+0	8.746E+0
-5.206E-1	4.340E+0	8.687E+0
-5.174E-1	4.496E+0	8.762E+0
-5.255E-1	4.405E+0	8.726E+0
-5.206E-1	4.435E+0	8.872E+0
-5.255E-1	4.366E+0	8.772E+0
-5.174E-1	4.473E+0	8.739E+0
-5.271E-1	4.438E+0	8.694E+0
-5.190E-1	4.402E+0	8.681E+0
-5.239E-1	4.425E+0	8.736E+0
-5.141E-1	4.405E+0	8.590E+0
-5.271E-1	4.493E+0	8.658E+0
-5.206E-1	4.438E+0	8.798E+0
-5.222E-1	4.483E+0	8.801E+0
-5.190E-1	4.409E+0	8.794E+0
-5.271E-1	4.499E+0	8.684E+0
-5.190E-1	4.477E+0	8.736E+0
-5.271E-1	4.379E+0	8.772E+0
-5.158E-1	4.486E+0	8.798E+0
-5.287E-1	4.464E+0	8.768E+0
-5.206E-1	4.409E+0	8.785E+0
-5.206E-1	4.483E+0	8.713E+0
-5.190E-1	4.448E+0	8.781E+0
-5.287E-1	4.418E+0	8.746E+0
-5.206E-1	4.379E+0	8.765E+0
-5.190E-1	4.412E+0	8.704E+0
-5.174E-1	4.467E+0	8.762E+0
-5.271E-1	4.499E+0	8.742E+0
-5.190E-1	4.441E+0	8.781E+0
-5.239E-1	4.473E+0	8.801E+0
-5.190E-1	4.402E+0	8.710E+0
-5.303E-1	4.493E+0	8.733E+0
-5.190E-1	4.399E+0	8.762E+0
-5.222E-1	4.460E+0	8.781E+0
-5.158E-1	4.457E+0	8.704E+0
-5.287E-1	4.467E+0	8.671E+0
-5.222E-1	4.464E+0	8.742E+0
-5.222E-1	4.542E+0	8.668E+0
-5.174E-1	4.370E+0	8.746E+0
-5.271E-1	4.529E+0	8.749E+0
-5.174E-1	4.438E+0	8.765E+0
-5.206E-1	4.451E+0	8.707E+0
-5.206E-1	4.415E+0	8.733E+0
-5.239E-1	4.422E+0	8.736E+0
-5.222E-1	4.519E+0	8.700E+0
-5.239E-1	4.422E+0	8.762E+0
-5.174E-1	4.409E+0	8.713E+0
-5.271E-1	4.503E+0	8.755E+0
-5.222E-1	4.486E+0	8.804E+0
-5.206E-1	4.480E+0	8.772E+0
-5.158E-1	4.451E+0	8.875E+0
-5.255E-1	4.389E+0	8.778E+0
-5.206E-1	4.512E+0	8.733E+0
-5.222E-1	4.399E+0	8.661E+0
-5.222E-1	4.460E+0	8.694E+0
-5.239E-1	4.467E+0	8.807E+0
-5.239E-1	4.350E+0	8.681E+0
-5.206E-1	4.425E+0	8.571E+0
-5.222E-1	4.402E+0	8.742E+0
-5.239E-1	4.418E+0	8.606E+0
-5.239E-1	4.516E+0	8.827E+0
-5.222E-1	4.435E+0	8.590E+0
-5.206E-1	4.418E+0	8.775E+0
-5.239E-1	4.477E+0	8.635E+0
-5.222E-1	4.451E+0	8.687E+0
-5.174E-1	4.464E+0	8.723E+0
-5.239E-1	4.412E+0	8.788E+0
-5.222E-1	4.438E+0	8.687E+0
-5.255E-1	4.577E+0	8.704E+0
-5.190E-1	4.454E+0	8.768E+0
-5.206E-1	4.386E+0	8.726E+0
-5.271E-1	4.415E+0	8.762E+0
-5.255E-1	4.415E+0	8.717E+0
-5.206E-1	4.473E+0	8.850E+0
-5.239E-1	4.444E+0	8.778E+0
-5.239E-1	4.451E+0	8.717E+0
-5.239E-1	4.405E+0	8.713E+0
-5.190E-1	4.525E+0	8.837E+0
-5.222E-1	4.438E+0	8.720E+0
-5.239E-1	4.389E+0	8.781E+0
-5.271E-1	4.415E+0	8.726E+0
-5.206E-1	4.448E+0	8.674E+0
-5.206E-1	4.418E+0	8.788E+0
-5.222E-1	4.451E+0	8.710E+0
-5.271E-1	4.402E+0	8.661E+0
-5.174E-1	4.545E+0	8.733E+0
-5.206E-1	4.496E+0	8.853E+0
-5.222E-1	4.486E+0	8.736E+0
-5.287E-1	4.379E+0	8.584E+0
-5.190E-1	4.370E+0	8.730E+0
-5.206E-1	4.383E+0	8.720E+0
-5.222E-1	4.412E+0	8.739E+0
-5.255E-1	4.379E+0	8.613E+0
-5.222E-1	4.425E+0	8.807E+0
-5.206E-1	4.470E+0	8.658E+0
-5.222E-1	4.422E+0	8.704E+0
-5.287E-1	4.409E+0	8.772E+0
-5.222E-1	4.590E+0	8.736E+0
-5.222E-1	4.457E+0	8.853E+0
-5.190E-1	4.522E+0	8.642E+0
-5.239E-1	4.503E+0	8.742E+0
-5.174E-1	4.509E+0	8.752E+0
-5.222E-1	4.486E+0	8.700E+0
-5.222E-1	4.435E+0	8.655E+0
-5.255E-1	4.480E+0	8.626E+0
-5.174E-1	4.460E+0	8.694E+0
-5.255E-1	4.480E+0	8.697E+0
-5.222E-1	4.441E+0	8.635E+0
-5.255E-1	4.409E+0	8.700E+0
-5.190E-1	4.493E+0	8.807E+0
-5.239E-1	4.464E+0	8.710E+0
-5.190E-1	4.464E+0	8.817E+0
-5.239E-1	4.483E+0	8.733E+0
-5.174E-1	4.483E+0	8.635E+0
-5.239E-1	4.457E+0	8.739E+0
-5.239E-1	4.486E+0	8.665E+0
-5.271E-1	4.448E+0	8.671E+0
-5.174E-1	4.503E+0	8.742E+0
-5.239E-1	4.431E+0	8.642E+0
-5.222E-1	4.376E+0	8.768E+0
-5.271E-1	4.418E+0	8.671E+0
-5.206E-1	4.444E+0	8.671E+0
-5.239E-1	4.470E+0	8.882E+0
-5.222E-1	4.399E+0	8.668E+0
-5.287E-1	4.444E+0	8.733E+0
-5.190E-1	4.389E+0	8.853E+0
-5.255E-1	4.357E+0	8.755E+0
-5.206E-1	4.496E+0	8.791E+0
-5.287E-1	4.451E+0	8.665E+0
-5.239E-1	4.451E+0	8.830E+0
-5.255E-1	4.441E+0	8.687E+0
-5.222E-1	4.480E+0	8.765E+0
-5.255E-1	4.480E+0	8.723E+0
-5.206E-1	4.516E+0	8.759E+0
-5.239E-1	4.460E+0	8.765E+0
-5.206E-1	4.438E+0	8.733E+0
-5.255E-1	4.418E+0	8.687E+0
-5.239E-1	4.519E+0	8.652E+0
-5.222E-1	4.460E+0	8.785E+0
-5.222E-1	4.412E+0	8.843E+0
-5.222E-1	4.435E+0	8.827E+0
-5.239E-1	4.503E+0	8.843E+0
-5.222E-1	4.480E+0	8.762E+0
-5.239E-1	4.499E+0	8.678E+0
-5.239E-1	4.415E+0	8.655E+0
-5.222E-1	4.519E+0	8.723E+0
-5.239E-1	4.383E+0	8.742E+0
-5.222E-1	4.464E+0	8.749E+0
-5.239E-1	4.415E+0	8.746E+0
-5.206E-1	4.496E+0	8.791E+0
-5.255E-1	4.532E+0	8.652E+0
-5.255E-1	4.454E+0	8.752E+0
-5.255E-1	4.438E+0	8.772E+0
-5.206E-1	4.457E+0	8.717E+0
-5.222E-1	4.415E+0	8.726E+0
-5.239E-1	4.496E+0	8.710E+0
-5.255E-1	4.409E+0	8.804E+0
-5.239E-1	4.454E+0	8.843E+0
-5.206E-1	4.431E+0	8.691E+0
-5.239E-1	4.373E+0	8.772E+0
-5.206E-1	4.451E+0	8.833E+0
-5.206E-1	4.422E+0	8.681E+0
-5.206E-1	4.451E+0	8.704E+0
-5.255E-1	4.499E+0	8.869E+0
-5.222E-1	4.396E+0	8.772E+0
-5.222E-1	4.490E+0	8.681E+0
-5.190E-1	4.415E+0	8.811E+0
-5.255E-1	4.568E+0	8.746E+0
-5.255E-1	4.422E+0	8.798E+0
-5.255E-1	4.441E+0	8.794E+0
-5.190E-1	4.376E+0	8.713E+0
-5.271E-1	4.425E+0	8.801E+0
-5.190E-1	4.535E+0	8.723E+0
-5.222E-1	4.525E+0	8.833E+0
-5.174E-1	4.409E+0	8.730E+0
-5.255E-1	4.353E+0	8.869E+0
-5.222E-1	4.435E+0	8.684E+0
-5.271E-1	4.428E+0	8.765E+0
-5.190E-1	4.473E+0	8.746E+0
-5.287E-1	4.555E+0	8.723E+0
-5.222E-1	4.402E+0	8.846E+0
-5.222E-1	4.422E+0	8.768E+0
-5.206E-1	4.405E+0	8.639E+0
-5.271E-1	4.396E+0	8.739E+0
-5.206E-1	4.441E+0	8.619E+0
-5.255E-1	4.512E+0	8.717E+0
-5.190E-1	4.422E+0	8.681E+0
-5.239E-1	4.431E+0	8.717E+0
-5.206E-1	4.441E+0	8.775E+0
-5.239E-1	4.428E+0	8.723E+0
-5.174E-1	4.470E+0	8.762E+0
-5.255E-1	4.512E+0	8.717E+0
-5.206E-1	4.587E+0	8.655E+0
-5.239E-1	4.454E+0	8.674E+0
-5.190E-1	4.503E+0	8.580E+0
-5.239E-1	4.460E+0	8.742E+0
-5.206E-1	4.422E+0	8.772E+0
-5.206E-1	4.392E+0	8.794E+0
-5.174E-1	4.477E+0	8.785E+0
-5.239E-1	4.470E+0	8.655E+0
-5.206E-1	4.516E+0	8.691E+0
-5.239E-1	4.441E+0	8.684E+0
-5.174E-1	4.512E+0	8.704E+0
-5.271E-1	4.467E+0	8.837E+0
-5.222E-1	4.467E+0	8.665E+0
-5.239E-1	4.428E+0	8.892E+0
-5.174E-1	4.448E+0	8.694E+0
-5.271E-1	4.457E+0	8.652E+0
-5.190E-1	4.438E+0	8.723E+0
-5.255E-1	4.470E+0	8.781E+0
-5.190E-1	4.435E+0	8.791E+0
-5.271E-1	4.444E+0	8.733E+0
-5.222E-1	4.428E+0	8.658E+0
-5.222E-1	4.454E+0	8.768E+0
-5.190E-1	4.353E+0	8.759E+0
-5.287E-1	4.454E+0	8.730E+0
-5.206E-1	4.305E+0	8.739E+0
-5.206E-1	4.538E+0	8.674E+0
-5.222E-1	4.415E+0	8.691E+0
-5.255E-1	4.467E+0	8.684E+0
-5.222E-1	4.457E+0	8.678E+0
-5.206E-1	4.499E+0	8.830E+0
-5.174E-1	4.448E+0	8.704E+0
-5.222E-1	4.422E+0	8.665E+0
-5.222E-1	4.467E+0	8.720E+0
-5.239E-1	4.373E+0	8.700E+0
-5.190E-1	4.441E+0	8.700E+0
-5.255E-1	4.422E+0	8.668E+0
-5.222E-1	4.464E+0	8.872E+0
-5.206E-1	4.457E+0	8.720E+0
-5.239E-1	4.464E+0	8.798E+0
-5.287E-1	4.392E+0	8.700E+0
-5.206E-1	4.473E+0	8.710E+0
-5.222E-1	4.425E+0	8.746E+0
-5.206E-1	4.464E+0	8.713E+0
-5.255E-1	4.464E+0	8.827E+0
-5.206E-1	4.399E+0	8.830E+0
-5.206E-1	4.402E+0	8.730E+0
-5.206E-1	4.396E+0	8.681E+0
-5.222E-1	4.331E+0	8.775E+0
-5.222E-1	4.396E+0	8.697E+0
-5.206E-1	4.460E+0	8.635E+0
-5.239E-1	4.324E+0	8.752E+0
-5.255E-1	4.409E+0	8.730E+0
-5.222E-1	4.418E+0	8.704E+0
-5.190E-1	4.464E+0	8.781E+0
-5.206E-1	4.321E+0	8.791E+0
-5.255E-1	4.473E+0	8.707E+0
-5.222E-1	4.392E+0	8.778E+0
-5.190E-1	4.451E+0	8.801E+0
-5.206E-1	4.480E+0	8.613E+0
-5.255E-1	4.389E+0	8.778E+0
-5.255E-1	4.305E+0	8.713E+0
-5.206E-1	4.412E+0	8.739E+0
-5.222E-1	4.415E+0	8.801E+0
-5.255E-1	4.389E+0	8.704E+0
-5.239E-1	4.428E+0	8.697E+0
-5.206E-1	4.422E+0	8.863E+0
-5.206E-1	4.470E+0	8.700E+0
-5.222E-1	4.490E+0	8.691E+0
-5.222E-1	4.542E+0	8.723E+0
-5.190E-1	4.418E+0	8.700E+0
-5.239E-1	4.451E+0	8.710E+0
-5.239E-1	4.548E+0	8.678E+0
-5.255E-1	4.396E+0	8.791E+0
-5.174E-1	4.379E+0	8.684E+0
-5.239E-1	4.405E+0	8.648E+0
-5.222E-1	4.454E+0	8.788E+0
-5.255E-1	4.428E+0	8.713E+0
-5.206E-1	4.480E+0	8.658E+0
-5.255E-1	4.490E+0	8.892E+0
-5.239E-1	4.438E+0	8.720E+0
-5.239E-1	4.444E+0	8.798E+0
-5.190E-1	4.428E+0	8.587E+0
-5.239E-1	4.435E+0	8.726E+0
-5.222E-1	4.493E+0	8.778E+0
-5.255E-1	4.431E+0	8.720E+0
-5.206E-1	4.438E+0	8.778E+0
-5.255E-1	4.379E+0	8.717E+0
-5.239E-1	4.590E+0	8.720E+0
-5.255E-1	4.418E+0	8.733E+0
-5.190E-1	4.383E+0	8.788E+0
-5.255E-1	4.438E+0	8.691E+0
-5.239E-1	4.379E+0	8.875E+0
-5.255E-1	4.467E+0	8.655E+0
-5.158E-1	4.412E+0	8.707E+0
-5.255E-1	4.383E+0	8.726E+0
-5.222E-1	4.415E+0	8.830E+0
-5.255E-1	4.418E+0	8.726E+0
-5.174E-1	4.483E+0	8.843E+0
-5.239E-1	4.516E+0	8.801E+0
-5.239E-1	4.480E+0	8.752E+0
-5.255E-1	4.344E+0	8.739E+0
-5.190E-1	4.516E+0	8.827E+0
-5.255E-1	4.454E+0	8.765E+0
-5.222E-1	4.529E+0	8.684E+0
-5.255E-1	4.448E+0	8.775E+0
-5.174E-1	4.467E+0	8.713E+0
-5.239E-1	4.477E+0	8.645E+0
-5.239E-1	4.457E+0	8.749E+0
-5.255E-1	4.363E+0	8.736E+0
-5.174E-1	4.451E+0	8.665E+0
-5.239E-1	4.460E+0	8.739E+0
-5.239E-1	4.454E+0	8.665E+0
-5.271E-1	4.431E+0	8.704E+0
-5.174E-1	4.435E+0	8.869E+0
-5.222E-1	4.425E+0	8.671E+0
-5.255E-1	4.399E+0	8.707E+0
-5.255E-1	4.473E+0	8.768E+0
-5.206E-1	4.477E+0	8.704E+0
-5.222E-1	4.444E+0	8.781E+0
-5.222E-1	4.460E+0	8.648E+0
-5.239E-1	4.473E+0	8.730E+0
-5.174E-1	4.454E+0	8.772E+0
-5.255E-1	4.435E+0	8.726E+0
-5.206E-1	4.405E+0	8.875E+0
-5.287E-1	4.431E+0	8.736E+0
-5.206E-1	4.431E+0	8.730E+0
-5.255E-1	4.373E+0	8.707E+0
-5.239E-1	4.486E+0	8.755E+0
-5.239E-1	4.438E+0	8.746E+0
-5.206E-1	4.376E+0	8.866E+0
-5.222E-1	4.379E+0	8.798E+0
-5.255E-1	4.428E+0	8.837E+0
-5.239E-1	4.431E+0	8.736E+0
-5.206E-1	4.331E+0	8.733E+0
-5.222E-1	4.438E+0	8.733E+0
-5.239E-1	4.503E+0	8.768E+0
-5.239E-1	4.451E+0	8.590E+0
-5.174E-1	4.438E+0	8.759E+0
-5.222E-1	4.431E+0	8.648E+0
-5.255E-1	4.431E+0	8.642E+0
-5.271E-1	4.470E+0	8.707E+0
-5.190E-1	4.441E+0	8.778E+0
-5.222E-1	4.464E+0	8.781E+0
-5.255E-1	4.467E+0	8.717E+0
-5.239E-1	4.402E+0	8.665E+0
-5.222E-1	4.454E+0	8.765E+0
-5.206E-1	4.503E+0	8.733E+0
-5.271E-1	4.415E+0	8.736E+0
-5.239E-1	4.460E+0	8.645E+0
-5.222E-1	4.457E+0	8.717E+0
-5.174E-1	4.383E+0	8.726E+0
-5.239E-1	4.438E+0	8.801E+0
-5.255E-1	4.499E+0	8.726E+0
-5.222E-1	4.477E+0	8.707E+0
-5.206E-1	4.340E+0	8.846E+0
-5.287E-1	4.486E+0	8.746E+0
-5.239E-1	4.451E+0	8.723E+0
-5.222E-1	4.480E+0	8.775E+0
-5.222E-1	4.415E+0	8.755E+0
-5.255E-1	4.376E+0	8.749E+0
-5.222E-1	4.347E+0	8.752E+0
-5.206E-1	4.422E+0	8.824E+0
-5.206E-1	4.444E+0	8.661E+0
-5.271E-1	4.389E+0	8.785E+0
-5.239E-1	4.470E+0	8.710E+0
-5.239E-1	4.486E+0	8.710E+0
-5.190E-1	4.425E+0	8.658E+0
-5.271E-1	4.428E+0	8.781E+0
-5.222E-1	4.422E+0	8.801E+0
-5.239E-1	4.415E+0	8.717E+0
-5.190E-1	4.360E+0	8.788E+0
-5.271E-1	4.499E+0	8.746E+0
-5.222E-1	4.370E+0	8.733E+0
-5.222E-1	4.473E+0	8.736E+0
-5.222E-1	4.435E+0	8.749E+0
-5.287E-1	4.363E+0	8.781E+0
-5.206E-1	4.512E+0	8.736E+0
-5.255E-1	4.451E+0	8.629E+0
-5.222E-1	4.389E+0	8.746E+0
-5.255E-1	4.363E+0	8.674E+0
-5.239E-1	4.473E+0	8.655E+0
-5.239E-1	4.451E+0	8.791E+0
-5.190E-1	4.457E+0	8.642E+0
-5.255E-1	4.490E+0	8.687E+0
-5.239E-1	4.366E+0	8.687E+0
-5.239E-1	4.477E+0	8.600E+0
-5.190E-1	4.454E+0	8.606E+0
-5.320E-1	4.405E+0	8.843E+0
-5.206E-1	4.473E+0	8.710E+0
-5.271E-1	4.467E+0	8.655E+0
-5.158E-1	4.535E+0	8.778E+0
-5.287E-1	4.370E+0	8.694E+0
-5.239E-1	4.486E+0	8.752E+0
-5.222E-1	4.483E+0	8.801E+0
-5.174E-1	4.448E+0	8.811E+0
-5.303E-1	4.529E+0	8.700E+0
-5.222E-1	4.451E+0	8.859E+0
-5.222E-1	4.425E+0	8.704E+0
-5.206E-1	4.503E+0	8.687E+0
-5.271E-1	4.438E+0	8.765E+0
-5.222E-1	4.448E+0	8.824E+0
-5.239E-1	4.386E+0	8.577E+0
-5.158E-1	4.402E+0	8.788E+0
-5.271E-1	4.448E+0	8.661E+0
-5.239E-1	4.477E+0	8.681E+0
-5.271E-1	4.451E+0	8.704E+0
-5.174E-1	4.451E+0	8.788E+0
-5.271E-1	4.503E+0	8.781E+0
-5.239E-1	4.402E+0	8.768E+0
-5.255E-1	4.379E+0	8.850E+0
-5.222E-1	4.392E+0	8.772E+0
-5.287E-1	4.422E+0	8.652E+0
-5.255E-1	4.486E+0	8.824E+0
-5.239E-1	4.448E+0	8.739E+0
-5.206E-1	4.506E+0	8.710E+0
-5.255E-1	4.499E+0	8.655E+0
-5.239E-1	4.519E+0	8.765E+0
-5.255E-1	4.441E+0	8.794E+0
-5.222E-1	4.490E+0	8.671E+0
-5.271E-1	4.448E+0	8.626E+0
-5.239E-1	4.454E+0	8.742E+0
-5.190E-1	4.435E+0	8.811E+0
-5.222E-1	4.353E+0	8.671E+0
-5.271E-1	4.425E+0	8.707E+0
-5.239E-1	4.467E+0	8.749E+0
-5.239E-1	4.496E+0	8.788E+0
-5.222E-1	4.386E+0	8.726E+0
-5.271E-1	4.386E+0	8.827E+0
-5.222E-1	4.441E+0	8.648E+0
-5.222E-1	4.512E+0	8.704E+0
-5.222E-1	4.460E+0	8.749E+0
-5.287E-1	4.460E+0	8.629E+0
-5.222E-1	4.509E+0	8.710E+0
-5.271E-1	4.405E+0	8.684E+0
-5.239E-1	4.516E+0	8.791E+0
-5.239E-1	4.486E+0	8.726E+0
-5.239E-1	4.435E+0	8.807E+0
-5.206E-1	4.460E+0	8.687E+0
-5.190E-1	4.409E+0	8.726E+0
-5.271E-1	4.441E+0	8.678E+0
-5.222E-1	4.396E+0	8.700E+0
-5.206E-1	4.480E+0	8.733E+0
-5.206E-1	4.444E+0	8.691E+0
-5.239E-1	4.493E+0	8.846E+0
-5.255E-1	4.545E+0	8.736E+0
-5.190E-1	4.460E+0	8.811E+0
-5.255E-1	4.457E+0	8.804E+0
-5.239E-1	4.444E+0	8.820E+0
-5.255E-1	4.402E+0	8.791E+0
-5.206E-1	4.383E+0	8.804E+0
-5.239E-1	4.392E+0	8.730E+0
-5.255E-1	4.467E+0	8.694E+0
-5.271E-1	4.483E+0	8.697E+0
-5.222E-1	4.454E+0	8.671E+0
-5.239E-1	4.457E+0	8.720E+0
-5.239E-1	4.392E+0	8.700E+0
-5.271E-1	4.448E+0	8.755E+0
-5.222E-1	4.480E+0	8.733E+0
-5.239E-1	4.425E+0	8.658E+0
-5.239E-1	4.506E+0	8.755E+0
-5.255E-1	4.516E+0	8.840E+0
-5.206E-1	4.435E+0	8.752E+0
-5.255E-1	4.460E+0	8.739E+0
-5.271E-1	4.389E+0	8.749E+0
-5.287E-1	4.454E+0	8.720E+0
-5.174E-1	4.435E+0	8.671E+0
-5.255E-1	4.473E+0	8.768E+0
-5.255E-1	4.389E+0	8.772E+0
-5.239E-1	4.519E+0	8.648E+0
-5.222E-1	4.425E+0	8.746E+0
-5.239E-1	4.538E+0	8.762E+0
-5.239E-1	4.451E+0	8.755E+0
-5.271E-1	4.506E+0	8.788E+0
-5.190E-1	4.383E+0	8.746E+0
-5.239E-1	4.392E+0	8.798E+0
-5.222E-1	4.438E+0	8.609E+0
-5.287E-1	4.441E+0	8.704E+0
-5.190E-1	4.477E+0	8.762E+0
-5.222E-1	4.460E+0	8.668E+0
-5.222E-1	4.431E+0	8.749E+0
-5.287E-1	4.486E+0	8.671E+0
-5.222E-1	4.431E+0	8.700E+0
-5.255E-1	4.473E+0	8.652E+0
-5.239E-1	4.496E+0	8.781E+0
-5.271E-1	4.428E+0	8.739E+0
-5.174E-1	4.496E+0	8.788E+0
-5.239E-1	4.405E+0	8.713E+0
-5.239E-1	4.483E+0	8.807E+0
-5.255E-1	4.373E+0	8.713E+0
-5.206E-1	4.444E+0	8.778E+0
-5.271E-1	4.448E+0	8.788E+0
-5.222E-1	4.435E+0	8.671E+0
-5.303E-1	4.477E+0	8.749E+0
-5.190E-1	4.451E+0	8.574E+0
-5.239E-1	4.418E+0	8.648E+0
-5.239E-1	4.418E+0	8.768E+0
-5.287E-1	4.571E+0	8.720E+0
-5.222E-1	4.428E+0	8.687E+0
-5.239E-1	4.418E+0	8.671E+0
-5.239E-1	4.454E+0	8.691E+0
-5.222E-1	4.473E+0	8.609E+0
-5.190E-1	4.392E+0	8.775E+0
-5.239E-1	4.428E+0	8.778E+0
-5.222E-1	4.438E+0	8.811E+0
-5.239E-1	4.376E+0	8.759E+0
-5.222E-1	4.493E+0	8.788E+0
-5.255E-1	4.373E+0	8.778E+0
-5.239E-1	4.389E+0	8.619E+0
-5.239E-1	4.451E+0	8.648E+0
-5.206E-1	4.464E+0	8.742E+0
-5.255E-1	4.441E+0	8.752E+0
-5.239E-1	4.444E+0	8.713E+0
-5.222E-1	4.493E+0	8.726E+0
-5.190E-1	4.464E+0	8.661E+0
-5.271E-1	4.425E+0	8.775E+0
-5.239E-1	4.506E+0	8.704E+0
-5.271E-1	4.415E+0	8.778E+0
-5.222E-1	4.379E+0	8.723E+0
-5.239E-1	4.415E+0	8.655E+0
-5.239E-1	4.448E+0	8.597E+0
-5.255E-1	4.444E+0	8.775E+0
-5.222E-1	4.438E+0	8.742E+0
-5.222E-1	4.451E+0	8.733E+0
-5.287E-1	4.412E+0	8.746E+0
-5.255E-1	4.480E+0	8.720E+0
-5.222E-1	4.386E+0	8.684E+0
-5.239E-1	4.535E+0	8.723E+0
-5.255E-1	4.451E+0	8.713E+0
-5.271E-1	4.428E+0	8.707E+0
-5.239E-1	4.389E+0	8.817E+0
-5.222E-1	4.470E+0	8.730E+0
-5.303E-1	4.451E+0	8.726E+0
-5.255E-1	4.574E+0	8.723E+0
-5.222E-1	4.409E+0	8.668E+0
-5.222E-1	4.435E+0	8.717E+0
-5.255E-1	4.457E+0	8.694E+0
-5.255E-1	4.480E+0	8.733E+0
-5.239E-1	4.412E+0	8.733E+0
-5.239E-1	4.538E+0	8.746E+0
-5.287E-1	4.422E+0	8.752E+0
-5.222E-1	4.448E+0	8.684E+0
-5.222E-1	4.324E+0	8.801E+0
-5.222E-1	4.425E+0	8.687E+0
-5.271E-1	4.496E+0	8.684E+0
-5.271E-1	4.464E+0	8.710E+0
-5.271E-1	4.389E+0	8.720E+0
-5.239E-1	4.435E+0	8.691E+0
-5.287E-1	4.415E+0	8.752E+0
-5.255E-1	4.418E+0	8.759E+0
-5.239E-1	4.451E+0	8.781E+0
-5.222E-1	4.422E+0	8.723E+0
-5.287E-1	4.467E+0	8.671E+0
-5.222E-1	4.464E+0	8.648E+0
-5.239E-1	4.480E+0	8.661E+0
-5.239E-1	4.441E+0	8.645E+0
-5.287E-1	4.464E+0	8.717E+0
-5.222E-1	4.490E+0	8.752E+0
-5.255E-1	4.418E+0	8.710E+0
-5.190E-1	4.402E+0	8.658E+0
-5.287E-1	4.428E+0	8.648E+0
-5.222E-1	4.444E+0	8.723E+0
-5.239E-1	4.353E+0	8.804E+0
-5.222E-1	4.435E+0	8.713E+0
-5.287E-1	4.435E+0	8.665E+0
-5.222E-1	4.435E+0	8.781E+0
-5.255E-1	4.428E+0	8.626E+0
-5.206E-1	4.428E+0	8.684E+0
-5.303E-1	4.473E+0	8.713E+0
-5.255E-1	4.412E+0	8.778E+0
-5.271E-1	4.415E+0	8.772E+0
-5.206E-1	4.529E+0	8.723E+0
-5.287E-1	4.386E+0	8.697E+0
-5.222E-1	4.490E+0	8.713E+0
-5.271E-1	4.525E+0	8.762E+0
-5.222E-1	4.473E+0	8.707E+0
-5.287E-1	4.467E+0	8.807E+0
-5.239E-1	4.435E+0	8.817E+0
-5.271E-1	4.457E+0	8.652E+0
-5.190E-1	4.412E+0	8.733E+0
-5.303E-1	4.451E+0	8.746E+0
-5.222E-1	4.467E+0	8.671E+0
-5.287E-1	4.425E+0	8.746E+0
-5.206E-1	4.516E+0	8.843E+0
-5.287E-1	4.470E+0	8.707E+0
-5.222E-1	4.477E+0	8.687E+0
-5.255E-1	4.538E+0	8.603E+0
-5.239E-1	4.415E+0	8.733E+0
-5.303E-1	4.542E+0	8.801E+0
-5.255E-1	4.373E+0	8.768E+0
-5.239E-1	4.441E+0	8.781E+0
-5.206E-1	4.357E+0	8.704E+0
-5.303E-1	4.357E+0	8.791E+0
-5.239E-1	4.451E+0	8.840E+0
-5.255E-1	4.551E+0	8.742E+0
-5.239E-1	4.441E+0	8.765E+0
-5.287E-1	4.503E+0	8.785E+0
-5.222E-1	4.405E+0	8.584E+0
-5.222E-1	4.396E+0	8.674E+0
-5.222E-1	4.428E+0	8.720E+0
-5.303E-1	4.499E+0	8.827E+0
-5.255E-1	4.454E+0	8.707E+0
-5.239E-1	4.418E+0	8.668E+0
-5.239E-1	4.405E+0	8.700E+0
-5.271E-1	4.431E+0	8.739E+0
-5.239E-1	4.486E+0	8.749E+0
-5.222E-1	4.477E+0	8.661E+0
-5.222E-1	4.376E+0	8.742E+0
-5.303E-1	4.441E+0	8.778E+0
-5.239E-1	4.425E+0	8.726E+0
-5.239E-1	4.444E+0	8.746E+0
-5.255E-1	4.405E+0	8.772E+0
-5.287E-1	4.435E+0	8.665E+0
-5.287E-1	4.444E+0	8.791E+0
-5.190E-1	4.460E+0	8.671E+0
-5.255E-1	4.435E+0	8.772E+0
-5.287E-1	4.477E+0	8.833E+0
-5.255E-1	4.444E+0	8.700E+0
-5.206E-1	4.435E+0	8.804E+0
-5.239E-1	4.409E+0	8.772E+0
-5.255E-1	4.438E+0	8.726E+0
-5.287E-1	4.467E+0	8.730E+0
-5.222E-1	4.448E+0	8.684E+0
-5.255E-1	4.438E+0	8.713E+0
-5.287E-1	4.370E+0	8.746E+0
-5.255E-1	4.370E+0	8.642E+0
-5.174E-1	4.386E+0	8.778E+0
-5.271E-1	4.412E+0	8.801E+0
-5.255E-1	4.464E+0	8.697E+0
-5.287E-1	4.425E+0	8.629E+0
-5.222E-1	4.457E+0	8.674E+0
-5.255E-1	4.486E+0	8.755E+0
-5.303E-1	4.396E+0	8.778E+0
-5.255E-1	4.415E+0	8.736E+0
-5.222E-1	4.402E+0	8.684E+0
-5.255E-1	4.451E+0	8.668E+0
-5.287E-1	4.480E+0	8.736E+0
-5.255E-1	4.486E+0	8.752E+0
-5.206E-1	4.493E+0	8.827E+0
-5.222E-1	4.435E+0	8.661E+0
-5.271E-1	4.451E+0	8.694E+0
-5.287E-1	4.464E+0	8.850E+0
-5.222E-1	4.512E+0	8.678E+0
-5.222E-1	4.448E+0	8.713E+0
-5.239E-1	4.409E+0	8.671E+0
-5.287E-1	4.435E+0	8.648E+0
-5.174E-1	4.454E+0	8.814E+0
-5.271E-1	4.493E+0	8.775E+0
-5.222E-1	4.412E+0	8.730E+0
-5.303E-1	4.386E+0	8.768E+0
-5.190E-1	4.477E+0	8.691E+0
-5.255E-1	4.460E+0	8.545E+0
-5.271E-1	4.405E+0	8.726E+0
-5.287E-1	4.516E+0	8.791E+0
-5.222E-1	4.457E+0	8.694E+0
-5.255E-1	4.519E+0	8.723E+0
-5.255E-1	4.460E+0	8.817E+0
-5.320E-1	4.493E+0	8.684E+0
-5.206E-1	4.467E+0	8.639E+0
-5.255E-1	4.379E+0	8.759E+0
-5.255E-1	4.360E+0	8.733E+0
-5.320E-1	4.477E+0	8.762E+0
-5.206E-1	4.340E+0	8.642E+0
-5.239E-1	4.490E+0	8.733E+0
-5.239E-1	4.486E+0	8.762E+0
-5.303E-1	4.470E+0	8.717E+0
-5.222E-1	4.464E+0	8.755E+0
-5.271E-1	4.503E+0	8.850E+0
-5.222E-1	4.467E+0	8.788E+0
-5.303E-1	4.496E+0	8.639E+0
-5.222E-1	4.428E+0	8.739E+0
-5.239E-1	4.405E+0	8.645E+0
-5.255E-1	4.486E+0	8.655E+0
-5.320E-1	4.431E+0	8.768E+0
-5.206E-1	4.327E+0	8.837E+0
-5.255E-1	4.467E+0	8.717E+0
-5.271E-1	4.460E+0	8.655E+0
-5.255E-1	4.399E+0	8.820E+0
-5.206E-1	4.438E+0	8.736E+0
-5.271E-1	4.454E+0	8.759E+0
-5.222E-1	4.486E+0	8.687E+0
-5.287E-1	4.529E+0	8.713E+0
-5.206E-1	4.486E+0	8.707E+0
-5.239E-1	4.470E+0	8.661E+0
-5.271E-1	4.376E+0	8.678E+0
-5.271E-1	4.509E+0	8.678E+0
-5.206E-1	4.525E+0	8.697E+0
-5.287E-1	4.438E+0	8.730E+0
-5.287E-1	4.464E+0	8.726E+0
-5.287E-1	4.428E+0	8.759E+0
-5.239E-1	4.477E+0	8.739E+0
-5.271E-1	4.483E+0	8.752E+0
-5.271E-1	4.392E+0	8.742E+0
-5.303E-1	4.366E+0	8.704E+0
-5.239E-1	4.431E+0	8.765E+0
-5.239E-1	4.454E+0	8.772E+0
-5.271E-1	4.415E+0	8.639E+0
-5.255E-1	4.418E+0	8.749E+0
-5.271E-1	4.435E+0	8.772E+0
-5.222E-1	4.370E+0	8.674E+0
-5.287E-1	4.470E+0	8.778E+0
-5.287E-1	4.473E+0	8.674E+0
-5.255E-1	4.470E+0	8.648E+0
-5.239E-1	4.480E+0	8.609E+0
-5.287E-1	4.451E+0	8.824E+0
-5.287E-1	4.428E+0	8.752E+0
-5.271E-1	4.477E+0	8.837E+0
-5.271E-1	4.392E+0	8.700E+0
-5.271E-1	4.435E+0	8.762E+0
-5.287E-1	4.444E+0	8.687E+0
-5.255E-1	4.454E+0	8.713E+0
-5.255E-1	4.389E+0	8.687E+0
-5.303E-1	4.431E+0	8.704E+0
-5.255E-1	4.441E+0	8.739E+0
-5.255E-1	4.473E+0	8.720E+0
-5.239E-1	4.431E+0	8.655E+0
-5.303E-1	4.337E+0	8.694E+0
-5.239E-1	4.493E+0	8.704E+0
-5.255E-1	4.464E+0	8.717E+0
-5.222E-1	4.470E+0	8.723E+0
-5.303E-1	4.464E+0	8.781E+0
-5.271E-1	4.441E+0	8.752E+0
-5.239E-1	4.454E+0	8.613E+0
-5.222E-1	4.344E+0	8.827E+0
-5.320E-1	4.460E+0	8.668E+0
-5.239E-1	4.431E+0	8.687E+0
-5.271E-1	4.522E+0	8.639E+0
-5.206E-1	4.415E+0	8.746E+0
-5.320E-1	4.473E+0	8.655E+0
-5.239E-1	4.386E+0	8.671E+0
-5.271E-1	4.383E+0	8.739E+0
-5.222E-1	4.477E+0	8.801E+0
-5.303E-1	4.473E+0	8.762E+0
-5.287E-1	4.545E+0	8.720E+0
-5.287E-1	4.454E+0	8.742E+0
-5.206E-1	4.451E+0	8.827E+0
-5.336E-1	4.399E+0	8.820E+0
-5.255E-1	4.499E+0	8.535E+0
-5.271E-1	4.532E+0	8.752E+0
-5.206E-1	4.370E+0	8.648E+0
-5.336E-1	4.418E+0	8.700E+0
-5.239E-1	4.405E+0	8.597E+0
-5.287E-1	4.438E+0	8.645E+0
-5.222E-1	4.431E+0	8.694E+0
-5.336E-1	4.438E+0	8.652E+0
-5.255E-1	4.431E+0	8.775E+0
-5.287E-1	4.438E+0	8.713E+0
-5.255E-1	4.425E+0	8.885E+0
-5.303E-1	4.460E+0	8.778E+0
-5.239E-1	4.431E+0	8.833E+0
-5.287E-1	4.493E+0	8.635E+0
-5.222E-1	4.448E+0	8.746E+0
-5.303E-1	4.428E+0	8.742E+0
-5.222E-1	4.467E+0	8.801E+0
-5.271E-1	4.415E+0	8.684E+0
-5.239E-1	4.438E+0	8.869E+0
-5.336E-1	4.451E+0	8.694E+0
-5.239E-1	4.373E+0	8.752E+0
-5.287E-1	4.412E+0	8.700E+0
-5.255E-1	4.418E+0	8.635E+0
-5.336E-1	4.503E+0	8.801E+0
-5.255E-1	4.376E+0	8.681E+0
-5.271E-1	4.392E+0	8.730E+0
-5.222E-1	4.396E+0	8.807E+0
-5.336E-1	4.389E+0	8.746E+0
-5.271E-1	4.483E+0	8.710E+0
-5.287E-1	4.441E+0	8.707E+0
-5.222E-1	4.493E+0	8.749E+0
-5.303E-1	4.551E+0	8.898E+0
-5.255E-1	4.441E+0	8.768E+0
-5.271E-1	4.373E+0	8.687E+0
-5.239E-1	4.422E+0	8.733E+0
-5.320E-1	4.454E+0	8.742E+0
-5.271E-1	4.431E+0	8.619E+0
-5.287E-1	4.418E+0	8.768E+0
-5.239E-1	4.493E+0	8.755E+0
-5.287E-1	4.409E+0	8.593E+0
-5.255E-1	4.379E+0	8.798E+0
-5.255E-1	4.460E+0	8.723E+0
-5.239E-1	4.363E+0	8.801E+0
-5.303E-1	4.480E+0	8.785E+0
-5.271E-1	4.431E+0	8.788E+0
-5.255E-1	4.454E+0	8.687E+0
-5.255E-1	4.493E+0	8.674E+0
-5.287E-1	4.457E+0	8.720E+0
-5.271E-1	4.454E+0	8.704E+0
-5.271E-1	4.448E+0	8.742E+0
-5.271E-1	4.480E+0	8.694E+0
-5.320E-1	4.418E+0	8.652E+0
-5.320E-1	4.448E+0	8.817E+0
-5.222E-1	4.409E+0	8.752E+0
-5.271E-1	4.525E+0	8.707E+0
-5.320E-1	4.448E+0	8.713E+0
-5.287E-1	4.499E+0	8.739E+0
-5.255E-1	4.396E+0	8.665E+0
-5.255E-1	4.470E+0	8.785E+0
-5.271E-1	4.392E+0	8.752E+0
-5.287E-1	4.460E+0	8.710E+0
-5.271E-1	4.457E+0	8.658E+0
-5.271E-1	4.451E+0	8.707E+0
-5.239E-1	4.370E+0	8.749E+0
-5.303E-1	4.422E+0	8.684E+0
-5.239E-1	4.506E+0	8.762E+0
-5.255E-1	4.363E+0	8.710E+0
-5.255E-1	4.431E+0	8.713E+0
-5.303E-1	4.435E+0	8.726E+0
-5.255E-1	4.477E+0	8.759E+0
-5.271E-1	4.412E+0	8.707E+0
-5.271E-1	4.405E+0	8.668E+0
-5.320E-1	4.503E+0	8.645E+0
-5.239E-1	4.418E+0	8.817E+0
-5.271E-1	4.490E+0	8.765E+0
-5.271E-1	4.389E+0	8.723E+0
-5.303E-1	4.425E+0	8.746E+0
-5.255E-1	4.470E+0	8.635E+0
-5.255E-1	4.386E+0	8.710E+0
-5.239E-1	4.422E+0	8.691E+0
-5.320E-1	4.444E+0	8.755E+0
-5.239E-1	4.503E+0	8.697E+0
-5.271E-1	4.405E+0	8.678E+0
-5.287E-1	4.480E+0	8.687E+0
-5.303E-1	4.483E+0	8.739E+0
-5.239E-1	4.477E+0	8.798E+0
-5.255E-1	4.448E+0	8.684E+0
-5.255E-1	4.538E+0	8.752E+0
-5.303E-1	4.480E+0	8.707E+0
-5.239E-1	4.460E+0	8.635E+0
-5.303E-1	4.516E+0	8.807E+0
-5.287E-1	4.512E+0	8.811E+0
-5.320E-1	4.363E+0	8.752E+0
-5.206E-1	4.428E+0	8.739E+0
-5.287E-1	4.464E+0	8.788E+0
-5.271E-1	4.451E+0	8.794E+0
-5.320E-1	4.516E+0	8.730E+0
-5.222E-1	4.451E+0	8.791E+0
-5.255E-1	4.470E+0	8.648E+0
-5.271E-1	4.493E+0	8.817E+0
-5.336E-1	4.519E+0	8.830E+0
-5.239E-1	4.516E+0	8.720E+0
-5.255E-1	4.441E+0	8.749E+0
-5.255E-1	4.451E+0	8.775E+0
-5.303E-1	4.444E+0	8.704E+0
-5.206E-1	4.457E+0	8.833E+0
-5.271E-1	4.409E+0	8.593E+0
-5.239E-1	4.509E+0	8.704E+0
-5.303E-1	4.405E+0	8.619E+0
-5.239E-1	4.509E+0	8.736E+0
-5.271E-1	4.473E+0	8.678E+0
-5.239E-1	4.483E+0	8.597E+0
-5.303E-1	4.509E+0	8.713E+0
-5.239E-1	4.438E+0	8.684E+0
-5.303E-1	4.370E+0	8.691E+0
-5.271E-1	4.470E+0	8.749E+0
-5.303E-1	4.506E+0	8.749E+0
-5.239E-1	4.454E+0	8.704E+0
-5.287E-1	4.548E+0	8.661E+0
-5.271E-1	4.451E+0	8.730E+0
-5.320E-1	4.438E+0	8.697E+0
-5.222E-1	4.448E+0	8.772E+0
-5.287E-1	4.519E+0	8.707E+0
-5.271E-1	4.473E+0	8.736E+0
-5.320E-1	4.493E+0	8.739E+0
-5.222E-1	4.402E+0	8.707E+0
-5.287E-1	4.441E+0	8.749E+0
-5.271E-1	4.412E+0	8.752E+0
-5.303E-1	4.509E+0	8.668E+0
-5.222E-1	4.402E+0	8.746E+0
-5.271E-1	4.532E+0	8.710E+0
-5.287E-1	4.448E+0	8.710E+0
-5.271E-1	4.444E+0	8.723E+0
-5.239E-1	4.425E+0	8.752E+0
-5.287E-1	4.506E+0	8.733E+0
-5.287E-1	4.444E+0	8.739E+0
-5.303E-1	4.425E+0	8.707E+0
-5.255E-1	4.441E+0	8.775E+0
-5.255E-1	4.503E+0	8.613E+0
-5.271E-1	4.399E+0	8.700E+0
-5.320E-1	4.509E+0	8.668E+0
-5.222E-1	4.480E+0	8.788E+0
-5.255E-1	4.457E+0	8.755E+0
-5.287E-1	4.444E+0	8.678E+0
-5.303E-1	4.457E+0	8.843E+0
-5.239E-1	4.486E+0	8.700E+0
-5.239E-1	4.441E+0	8.814E+0
-5.271E-1	4.451E+0	8.713E+0
-5.336E-1	4.477E+0	8.600E+0
-5.287E-1	4.399E+0	8.717E+0
-5.222E-1	4.503E+0	8.661E+0
-5.303E-1	4.496E+0	8.707E+0
-5.303E-1	4.451E+0	8.785E+0
-5.255E-1	4.415E+0	8.752E+0
-5.255E-1	4.480E+0	8.707E+0
-5.287E-1	4.383E+0	8.658E+0
-5.287E-1	4.379E+0	8.723E+0
-5.271E-1	4.389E+0	8.824E+0
-5.222E-1	4.422E+0	8.752E+0
-5.303E-1	4.392E+0	8.723E+0
-5.271E-1	4.435E+0	8.700E+0
-5.287E-1	4.409E+0	8.736E+0
-5.239E-1	4.467E+0	8.713E+0
-5.303E-1	4.460E+0	8.736E+0
-5.271E-1	4.538E+0	8.794E+0
-5.287E-1	4.470E+0	8.788E+0
-5.239E-1	4.457E+0	8.755E+0
[truncated: 45,987 more rows]
