# Supplementary material for: Improved ANAP incorporation and VCF analysis reveal details of P2X7 current facilitation and a limited conformational interplay between ATP binding and the intracellular ballast domain
Source: eLife. 2023 Jan 4;12:e82479. doi: 10.7554/eLife.82479 (PMC9859053; doi:10.7554/eLife.82479)
Supplement: Figure 6—figure supplement 2—source data 2. [file elife-82479-fig6-figsupp2-data2.zip › Figure-6_figure-supplement-2_source-data-2/P2X7/e20#00.csv]

-5.239E-1	2.624E+0	5.369E+0
-5.271E-1	2.660E+0	5.265E+0
-5.303E-1	2.589E+0	5.323E+0
-5.352E-1	2.637E+0	5.388E+0
-5.255E-1	2.654E+0	5.395E+0
-5.287E-1	2.605E+0	5.382E+0
-5.336E-1	2.628E+0	5.349E+0
-5.303E-1	2.641E+0	5.430E+0
-5.255E-1	2.624E+0	5.333E+0
-5.222E-1	2.615E+0	5.369E+0
-5.303E-1	2.631E+0	5.411E+0
-5.320E-1	2.644E+0	5.443E+0
-5.255E-1	2.647E+0	5.304E+0
-5.271E-1	2.621E+0	5.330E+0
-5.320E-1	2.605E+0	5.447E+0
-5.320E-1	2.582E+0	5.284E+0
-5.239E-1	2.592E+0	5.421E+0
-5.287E-1	2.589E+0	5.291E+0
-5.336E-1	2.702E+0	5.427E+0
-5.303E-1	2.696E+0	5.317E+0
-5.255E-1	2.631E+0	5.362E+0
-5.239E-1	2.598E+0	5.366E+0
-5.303E-1	2.579E+0	5.369E+0
-5.287E-1	2.595E+0	5.340E+0
-5.287E-1	2.654E+0	5.414E+0
-5.287E-1	2.608E+0	5.408E+0
-5.303E-1	2.644E+0	5.291E+0
-5.320E-1	2.611E+0	5.336E+0
-5.271E-1	2.634E+0	5.317E+0
-5.255E-1	2.654E+0	5.417E+0
-5.336E-1	2.615E+0	5.294E+0
-5.320E-1	2.699E+0	5.495E+0
-5.255E-1	2.615E+0	5.404E+0
-5.255E-1	2.673E+0	5.375E+0
-5.303E-1	2.611E+0	5.375E+0
-5.303E-1	2.657E+0	5.349E+0
-5.320E-1	2.673E+0	5.327E+0
-5.255E-1	2.641E+0	5.314E+0
-5.336E-1	2.631E+0	5.401E+0
-5.303E-1	2.624E+0	5.375E+0
-5.255E-1	2.667E+0	5.353E+0
-5.271E-1	2.654E+0	5.359E+0
-5.320E-1	2.637E+0	5.356E+0
-5.303E-1	2.680E+0	5.382E+0
-5.271E-1	2.582E+0	5.421E+0
-5.287E-1	2.657E+0	5.249E+0
-5.336E-1	2.540E+0	5.430E+0
-5.336E-1	2.637E+0	5.346E+0
-5.271E-1	2.667E+0	5.327E+0
-5.255E-1	2.654E+0	5.246E+0
-5.336E-1	2.615E+0	5.366E+0
-5.303E-1	2.573E+0	5.343E+0
-5.287E-1	2.582E+0	5.366E+0
-5.222E-1	2.641E+0	5.427E+0
-5.336E-1	2.615E+0	5.340E+0
-5.255E-1	2.706E+0	5.327E+0
-5.287E-1	2.598E+0	5.388E+0
-5.287E-1	2.608E+0	5.392E+0
-5.336E-1	2.650E+0	5.346E+0
-5.303E-1	2.605E+0	5.466E+0
-5.255E-1	2.650E+0	5.356E+0
-5.271E-1	2.624E+0	5.385E+0
-5.303E-1	2.595E+0	5.427E+0
-5.336E-1	2.637E+0	5.356E+0
-5.271E-1	2.618E+0	5.336E+0
-5.303E-1	2.592E+0	5.343E+0
-5.320E-1	2.576E+0	5.359E+0
-5.336E-1	2.654E+0	5.392E+0
-5.255E-1	2.589E+0	5.330E+0
-5.287E-1	2.644E+0	5.317E+0
-5.336E-1	2.615E+0	5.294E+0
-5.336E-1	2.628E+0	5.291E+0
-5.287E-1	2.624E+0	5.291E+0
-5.271E-1	2.527E+0	5.297E+0
-5.303E-1	2.637E+0	5.349E+0
-5.320E-1	2.637E+0	5.291E+0
-5.255E-1	2.566E+0	5.304E+0
-5.255E-1	2.602E+0	5.421E+0
-5.352E-1	2.637E+0	5.327E+0
-5.287E-1	2.637E+0	5.411E+0
-5.287E-1	2.693E+0	5.369E+0
-5.303E-1	2.598E+0	5.437E+0
-5.352E-1	2.592E+0	5.434E+0
-5.303E-1	2.615E+0	5.343E+0
-5.255E-1	2.637E+0	5.297E+0
-5.255E-1	2.556E+0	5.414E+0
-5.352E-1	2.637E+0	5.359E+0
-5.336E-1	2.611E+0	5.382E+0
-5.320E-1	2.605E+0	5.388E+0
-5.271E-1	2.628E+0	5.395E+0
-5.303E-1	2.673E+0	5.453E+0
-5.336E-1	2.628E+0	5.362E+0
-5.287E-1	2.637E+0	5.395E+0
-5.255E-1	2.637E+0	5.278E+0
-5.336E-1	2.582E+0	5.440E+0
-5.320E-1	2.618E+0	5.327E+0
-5.271E-1	2.654E+0	5.330E+0
-5.271E-1	2.673E+0	5.336E+0
-5.352E-1	2.569E+0	5.430E+0
-5.336E-1	2.602E+0	5.408E+0
-5.287E-1	2.667E+0	5.372E+0
-5.255E-1	2.628E+0	5.356E+0
-5.336E-1	2.615E+0	5.297E+0
-5.336E-1	2.631E+0	5.314E+0
-5.303E-1	2.598E+0	5.398E+0
-5.303E-1	2.663E+0	5.353E+0
-5.303E-1	2.598E+0	5.271E+0
-5.320E-1	2.650E+0	5.388E+0
-5.255E-1	2.618E+0	5.375E+0
-5.287E-1	2.550E+0	5.447E+0
-5.352E-1	2.624E+0	5.395E+0
-5.336E-1	2.660E+0	5.453E+0
-5.255E-1	2.663E+0	5.336E+0
-5.255E-1	2.644E+0	5.320E+0
-5.320E-1	2.611E+0	5.392E+0
-5.336E-1	2.592E+0	5.330E+0
-5.271E-1	2.673E+0	5.430E+0
-5.239E-1	2.699E+0	5.262E+0
-5.320E-1	2.611E+0	5.372E+0
-5.352E-1	2.634E+0	5.369E+0
-5.271E-1	2.641E+0	5.362E+0
-5.303E-1	2.667E+0	5.242E+0
-5.320E-1	2.667E+0	5.395E+0
-5.320E-1	2.628E+0	5.317E+0
-5.271E-1	2.641E+0	5.430E+0
-5.255E-1	2.598E+0	5.275E+0
-5.303E-1	2.543E+0	5.301E+0
-5.303E-1	2.641E+0	5.417E+0
-5.255E-1	2.553E+0	5.398E+0
-5.271E-1	2.673E+0	5.379E+0
-5.352E-1	2.573E+0	5.291E+0
-5.385E-1	2.618E+0	5.314E+0
-5.303E-1	2.611E+0	5.359E+0
-5.271E-1	2.628E+0	5.440E+0
-5.336E-1	2.631E+0	5.259E+0
-5.320E-1	2.621E+0	5.388E+0
-5.239E-1	2.621E+0	5.379E+0
-5.255E-1	2.618E+0	5.288E+0
-5.320E-1	2.706E+0	5.411E+0
-5.352E-1	2.641E+0	5.284E+0
-5.271E-1	2.598E+0	5.353E+0
-5.271E-1	2.676E+0	5.356E+0
-5.320E-1	2.605E+0	5.369E+0
-5.320E-1	2.663E+0	5.388E+0
-5.239E-1	2.624E+0	5.327E+0
-5.271E-1	2.569E+0	5.385E+0
-5.336E-1	2.595E+0	5.353E+0
-5.336E-1	2.693E+0	5.382E+0
-5.271E-1	2.624E+0	5.366E+0
-5.303E-1	2.637E+0	5.460E+0
-5.303E-1	2.650E+0	5.330E+0
-5.336E-1	2.628E+0	5.424E+0
-5.287E-1	2.634E+0	5.336E+0
-5.271E-1	2.641E+0	5.304E+0
-5.303E-1	2.556E+0	5.343E+0
-5.320E-1	2.647E+0	5.369E+0
-5.255E-1	2.589E+0	5.362E+0
-5.303E-1	2.644E+0	5.281E+0
-5.352E-1	2.563E+0	5.411E+0
-5.368E-1	2.654E+0	5.294E+0
-5.303E-1	2.589E+0	5.411E+0
-5.287E-1	2.595E+0	5.323E+0
-5.336E-1	2.592E+0	5.473E+0
-5.320E-1	2.644E+0	5.333E+0
-5.287E-1	2.660E+0	5.356E+0
-5.287E-1	2.595E+0	5.388E+0
-5.352E-1	2.621E+0	5.343E+0
-5.352E-1	2.641E+0	5.521E+0
-5.303E-1	2.631E+0	5.440E+0
-5.255E-1	2.592E+0	5.307E+0
-5.303E-1	2.576E+0	5.447E+0
-5.320E-1	2.654E+0	5.268E+0
-5.271E-1	2.660E+0	5.359E+0
-5.271E-1	2.637E+0	5.291E+0
-5.336E-1	2.693E+0	5.382E+0
-5.320E-1	2.637E+0	5.304E+0
-5.239E-1	2.611E+0	5.304E+0
-5.287E-1	2.693E+0	5.314E+0
-5.352E-1	2.699E+0	5.333E+0
-5.336E-1	2.686E+0	5.317E+0
-5.255E-1	2.592E+0	5.336E+0
-5.239E-1	2.589E+0	5.262E+0
-5.320E-1	2.660E+0	5.411E+0
-5.320E-1	2.624E+0	5.346E+0
-5.303E-1	2.602E+0	5.366E+0
-5.255E-1	2.641E+0	5.385E+0
-5.320E-1	2.696E+0	5.404E+0
-5.320E-1	2.598E+0	5.252E+0
-5.239E-1	2.592E+0	5.411E+0
-5.287E-1	2.624E+0	5.385E+0
-5.320E-1	2.595E+0	5.463E+0
-5.336E-1	2.654E+0	5.414E+0
-5.287E-1	2.556E+0	5.401E+0
-5.271E-1	2.660E+0	5.375E+0
-5.368E-1	2.611E+0	5.346E+0
-5.417E-1	2.611E+0	5.411E+0
-5.255E-1	2.634E+0	5.382E+0
-5.206E-1	2.592E+0	5.317E+0
-5.271E-1	2.663E+0	5.301E+0
-5.271E-1	2.631E+0	5.330E+0
-5.303E-1	2.631E+0	5.404E+0
-5.287E-1	2.699E+0	5.382E+0
-5.401E-1	2.657E+0	5.385E+0
-5.320E-1	2.573E+0	5.437E+0
-5.271E-1	2.654E+0	5.369E+0
-5.287E-1	2.611E+0	5.408E+0
-5.336E-1	2.605E+0	5.385E+0
-5.271E-1	2.667E+0	5.375E+0
-5.239E-1	2.582E+0	5.323E+0
-5.239E-1	2.660E+0	5.408E+0
-5.336E-1	2.563E+0	5.379E+0
-5.336E-1	2.654E+0	5.421E+0
-5.303E-1	2.647E+0	5.427E+0
-5.271E-1	2.595E+0	5.395E+0
-5.336E-1	2.660E+0	5.304E+0
-5.303E-1	2.605E+0	5.401E+0
-5.271E-1	2.608E+0	5.476E+0
-5.255E-1	2.618E+0	5.317E+0
-5.352E-1	2.641E+0	5.320E+0
-5.336E-1	2.667E+0	5.314E+0
-5.336E-1	2.637E+0	5.294E+0
-5.303E-1	2.624E+0	5.366E+0
-5.352E-1	2.602E+0	5.398E+0
-5.303E-1	2.650E+0	5.294E+0
-5.271E-1	2.611E+0	5.275E+0
-5.239E-1	2.589E+0	5.375E+0
-5.303E-1	2.618E+0	5.398E+0
-5.303E-1	2.647E+0	5.356E+0
-5.271E-1	2.615E+0	5.333E+0
-5.271E-1	2.702E+0	5.336E+0
-5.336E-1	2.569E+0	5.359E+0
-5.352E-1	2.634E+0	5.346E+0
-5.287E-1	2.650E+0	5.294E+0
-5.303E-1	2.676E+0	5.346E+0
-5.368E-1	2.566E+0	5.411E+0
-5.303E-1	2.624E+0	5.330E+0
-5.222E-1	2.585E+0	5.417E+0
-5.222E-1	2.589E+0	5.327E+0
-5.287E-1	2.592E+0	5.333E+0
-5.336E-1	2.615E+0	5.297E+0
-5.320E-1	2.608E+0	5.340E+0
-5.303E-1	2.579E+0	5.323E+0
-5.368E-1	2.585E+0	5.340E+0
-5.368E-1	2.634E+0	5.404E+0
-5.271E-1	2.615E+0	5.349E+0
-5.222E-1	2.676E+0	5.304E+0
-5.287E-1	2.621E+0	5.392E+0
-5.320E-1	2.589E+0	5.304E+0
-5.287E-1	2.618E+0	5.385E+0
-5.320E-1	2.650E+0	5.427E+0
-5.368E-1	2.654E+0	5.291E+0
-5.352E-1	2.637E+0	5.372E+0
-5.271E-1	2.644E+0	5.346E+0
-5.271E-1	2.615E+0	5.281E+0
-5.303E-1	2.615E+0	5.297E+0
-5.303E-1	2.618E+0	5.310E+0
-5.239E-1	2.611E+0	5.430E+0
-5.255E-1	2.608E+0	5.414E+0
-5.352E-1	2.660E+0	5.310E+0
-5.401E-1	2.615E+0	5.343E+0
-5.287E-1	2.621E+0	5.437E+0
-5.303E-1	2.585E+0	5.362E+0
-5.336E-1	2.618E+0	5.375E+0
-5.303E-1	2.641E+0	5.417E+0
-5.271E-1	2.602E+0	5.310E+0
-5.271E-1	2.702E+0	5.323E+0
-5.287E-1	2.585E+0	5.469E+0
-5.320E-1	2.696E+0	5.333E+0
-5.287E-1	2.718E+0	5.291E+0
-5.303E-1	2.644E+0	5.447E+0
-5.368E-1	2.618E+0	5.330E+0
-5.385E-1	2.589E+0	5.323E+0
-5.271E-1	2.647E+0	5.366E+0
-5.255E-1	2.621E+0	5.310E+0
-5.271E-1	2.595E+0	5.427E+0
-5.287E-1	2.644E+0	5.408E+0
-5.271E-1	2.650E+0	5.382E+0
-5.271E-1	2.663E+0	5.327E+0
-5.352E-1	2.634E+0	5.320E+0
-5.352E-1	2.602E+0	5.278E+0
-5.255E-1	2.641E+0	5.359E+0
-5.287E-1	2.595E+0	5.242E+0
-5.368E-1	2.667E+0	5.421E+0
-5.320E-1	2.592E+0	5.349E+0
-5.239E-1	2.670E+0	5.333E+0
-5.255E-1	2.683E+0	5.327E+0
-5.352E-1	2.647E+0	5.333E+0
-5.352E-1	2.634E+0	5.330E+0
-5.287E-1	2.657E+0	5.392E+0
-5.320E-1	2.628E+0	5.359E+0
-5.336E-1	2.563E+0	5.336E+0
-5.368E-1	2.573E+0	5.401E+0
-5.255E-1	2.605E+0	5.343E+0
-5.255E-1	2.618E+0	5.314E+0
-5.320E-1	2.624E+0	5.362E+0
-5.320E-1	2.637E+0	5.379E+0
-5.222E-1	2.618E+0	5.375E+0
-5.287E-1	2.585E+0	5.372E+0
-5.352E-1	2.683E+0	5.398E+0
-5.352E-1	2.618E+0	5.271E+0
-5.287E-1	2.605E+0	5.401E+0
-5.287E-1	2.589E+0	5.476E+0
-5.303E-1	2.624E+0	5.323E+0
-5.352E-1	2.566E+0	5.408E+0
-5.271E-1	2.641E+0	5.275E+0
-5.255E-1	2.676E+0	5.317E+0
-5.336E-1	2.602E+0	5.307E+0
-5.368E-1	2.628E+0	5.262E+0
-5.271E-1	2.602E+0	5.385E+0
-5.287E-1	2.582E+0	5.424E+0
-5.352E-1	2.628E+0	5.414E+0
-5.287E-1	2.631E+0	5.372E+0
-5.239E-1	2.608E+0	5.343E+0
-5.287E-1	2.667E+0	5.401E+0
-5.320E-1	2.589E+0	5.327E+0
-5.320E-1	2.657E+0	5.349E+0
-5.255E-1	2.657E+0	5.343E+0
-5.287E-1	2.598E+0	5.388E+0
-5.352E-1	2.615E+0	5.369E+0
-5.352E-1	2.628E+0	5.323E+0
-5.287E-1	2.621E+0	5.366E+0
-5.287E-1	2.673E+0	5.301E+0
-5.271E-1	2.618E+0	5.314E+0
-5.287E-1	2.634E+0	5.372E+0
-5.239E-1	2.585E+0	5.382E+0
-5.287E-1	2.624E+0	5.349E+0
-5.336E-1	2.592E+0	5.275E+0
-5.385E-1	2.560E+0	5.297E+0
-5.287E-1	2.634E+0	5.369E+0
-5.287E-1	2.602E+0	5.366E+0
-5.320E-1	2.628E+0	5.466E+0
-5.320E-1	2.595E+0	5.398E+0
-5.271E-1	2.631E+0	5.349E+0
-5.287E-1	2.563E+0	5.359E+0
-5.320E-1	2.654E+0	5.359E+0
-5.287E-1	2.605E+0	5.372E+0
-5.303E-1	2.576E+0	5.398E+0
-5.320E-1	2.537E+0	5.395E+0
-5.352E-1	2.706E+0	5.382E+0
-5.352E-1	2.602E+0	5.291E+0
-5.287E-1	2.628E+0	5.213E+0
-5.271E-1	2.696E+0	5.343E+0
-5.320E-1	2.615E+0	5.395E+0
-5.303E-1	2.686E+0	5.314E+0
-5.271E-1	2.608E+0	5.385E+0
-5.287E-1	2.647E+0	5.395E+0
-5.336E-1	2.589E+0	5.443E+0
-5.336E-1	2.553E+0	5.379E+0
-5.303E-1	2.628E+0	5.343E+0
-5.271E-1	2.598E+0	5.336E+0
-5.320E-1	2.563E+0	5.388E+0
-5.336E-1	2.680E+0	5.340E+0
-5.287E-1	2.582E+0	5.255E+0
-5.255E-1	2.592E+0	5.314E+0
-5.320E-1	2.573E+0	5.356E+0
-5.303E-1	2.615E+0	5.346E+0
-5.287E-1	2.598E+0	5.294E+0
-5.303E-1	2.615E+0	5.369E+0
-5.352E-1	2.589E+0	5.327E+0
-5.336E-1	2.673E+0	5.310E+0
-5.271E-1	2.576E+0	5.382E+0
-5.271E-1	2.637E+0	5.369E+0
-5.336E-1	2.634E+0	5.288E+0
-5.336E-1	2.605E+0	5.450E+0
-5.271E-1	2.631E+0	5.307E+0
-5.271E-1	2.598E+0	5.297E+0
-5.352E-1	2.605E+0	5.375E+0
-5.336E-1	2.624E+0	5.349E+0
-5.287E-1	2.576E+0	5.340E+0
-5.271E-1	2.660E+0	5.434E+0
-5.336E-1	2.585E+0	5.330E+0
-5.271E-1	2.654E+0	5.362E+0
-5.287E-1	2.628E+0	5.398E+0
-5.287E-1	2.598E+0	5.395E+0
-5.336E-1	2.660E+0	5.353E+0
-5.320E-1	2.686E+0	5.346E+0
-5.287E-1	2.660E+0	5.369E+0
-5.271E-1	2.592E+0	5.392E+0
-5.352E-1	2.634E+0	5.424E+0
-5.449E-1	2.637E+0	5.392E+0
-5.287E-1	2.579E+0	5.359E+0
-5.271E-1	2.624E+0	5.330E+0
-5.271E-1	2.608E+0	5.284E+0
-5.287E-1	2.631E+0	5.411E+0
-5.287E-1	2.608E+0	5.404E+0
-5.336E-1	2.634E+0	5.343E+0
-5.385E-1	2.624E+0	5.382E+0
-5.352E-1	2.560E+0	5.382E+0
-5.303E-1	2.618E+0	5.242E+0
-5.320E-1	2.641E+0	5.388E+0
-5.352E-1	2.631E+0	5.372E+0
-5.303E-1	2.631E+0	5.262E+0
-5.271E-1	2.634E+0	5.268E+0
-5.222E-1	2.631E+0	5.366E+0
-5.336E-1	2.563E+0	5.359E+0
-5.320E-1	2.663E+0	5.294E+0
-5.352E-1	2.605E+0	5.466E+0
-5.303E-1	2.647E+0	5.343E+0
-5.368E-1	2.569E+0	5.333E+0
-5.320E-1	2.634E+0	5.366E+0
-5.239E-1	2.624E+0	5.388E+0
-5.271E-1	2.624E+0	5.362E+0
-5.336E-1	2.644E+0	5.466E+0
-5.368E-1	2.553E+0	5.333E+0
-5.255E-1	2.634E+0	5.343E+0
-5.287E-1	2.650E+0	5.304E+0
-5.385E-1	2.598E+0	5.369E+0
-5.352E-1	2.657E+0	5.460E+0
-5.303E-1	2.615E+0	5.320E+0
-5.287E-1	2.644E+0	5.317E+0
-5.303E-1	2.608E+0	5.421E+0
-5.287E-1	2.582E+0	5.417E+0
-5.271E-1	2.657E+0	5.304E+0
-5.320E-1	2.660E+0	5.392E+0
-5.368E-1	2.631E+0	5.320E+0
-5.336E-1	2.595E+0	5.395E+0
-5.287E-1	2.592E+0	5.333E+0
-5.287E-1	2.615E+0	5.366E+0
-5.385E-1	2.576E+0	5.307E+0
-5.320E-1	2.641E+0	5.346E+0
-5.287E-1	2.657E+0	5.294E+0
-5.255E-1	2.605E+0	5.375E+0
-5.320E-1	2.611E+0	5.479E+0
-5.320E-1	2.611E+0	5.340E+0
-5.287E-1	2.693E+0	5.379E+0
-5.271E-1	2.556E+0	5.323E+0
-5.336E-1	2.602E+0	5.301E+0
-5.303E-1	2.608E+0	5.359E+0
-5.271E-1	2.598E+0	5.424E+0
-5.271E-1	2.598E+0	5.314E+0
-5.368E-1	2.585E+0	5.421E+0
-5.352E-1	2.641E+0	5.314E+0
-5.320E-1	2.589E+0	5.375E+0
-5.271E-1	2.628E+0	5.330E+0
-5.320E-1	2.589E+0	5.330E+0
-5.336E-1	2.602E+0	5.301E+0
-5.287E-1	2.602E+0	5.411E+0
-5.287E-1	2.576E+0	5.343E+0
-5.320E-1	2.631E+0	5.359E+0
-5.303E-1	2.676E+0	5.320E+0
-5.255E-1	2.637E+0	5.401E+0
-5.320E-1	2.618E+0	5.437E+0
-5.368E-1	2.647E+0	5.356E+0
-5.320E-1	2.524E+0	5.356E+0
-5.287E-1	2.628E+0	5.229E+0
-5.287E-1	2.608E+0	5.398E+0
-5.352E-1	2.618E+0	5.414E+0
-5.352E-1	2.621E+0	5.372E+0
-5.287E-1	2.650E+0	5.278E+0
-5.271E-1	2.631E+0	5.385E+0
-5.320E-1	2.637E+0	5.375E+0
-5.336E-1	2.654E+0	5.421E+0
-5.287E-1	2.605E+0	5.372E+0
-5.320E-1	2.605E+0	5.395E+0
-5.336E-1	2.689E+0	5.398E+0
-5.303E-1	2.524E+0	5.349E+0
-5.287E-1	2.615E+0	5.463E+0
-5.271E-1	2.582E+0	5.275E+0
-5.336E-1	2.576E+0	5.427E+0
-5.320E-1	2.618E+0	5.255E+0
-5.255E-1	2.647E+0	5.330E+0
-5.287E-1	2.686E+0	5.343E+0
-5.352E-1	2.602E+0	5.408E+0
-5.368E-1	2.573E+0	5.323E+0
-5.287E-1	2.592E+0	5.453E+0
-5.255E-1	2.579E+0	5.502E+0
-5.336E-1	2.654E+0	5.388E+0
-5.336E-1	2.634E+0	5.382E+0
-5.255E-1	2.637E+0	5.379E+0
-5.287E-1	2.647E+0	5.336E+0
-5.320E-1	2.573E+0	5.268E+0
-5.368E-1	2.618E+0	5.366E+0
-5.271E-1	2.621E+0	5.443E+0
-5.320E-1	2.657E+0	5.359E+0
-5.352E-1	2.621E+0	5.434E+0
-5.352E-1	2.618E+0	5.297E+0
-5.255E-1	2.608E+0	5.443E+0
-5.287E-1	2.582E+0	5.359E+0
-5.336E-1	2.657E+0	5.281E+0
-5.336E-1	2.634E+0	5.236E+0
-5.271E-1	2.683E+0	5.382E+0
-5.271E-1	2.634E+0	5.512E+0
-5.303E-1	2.598E+0	5.385E+0
-5.352E-1	2.637E+0	5.392E+0
-5.303E-1	2.608E+0	5.392E+0
-5.287E-1	2.657E+0	5.304E+0
-5.368E-1	2.667E+0	5.382E+0
-5.320E-1	2.689E+0	5.307E+0
-5.255E-1	2.647E+0	5.382E+0
-5.303E-1	2.657E+0	5.349E+0
-5.352E-1	2.605E+0	5.359E+0
-5.336E-1	2.644E+0	5.281E+0
-5.271E-1	2.582E+0	5.323E+0
-5.255E-1	2.608E+0	5.414E+0
-5.336E-1	2.598E+0	5.359E+0
-5.336E-1	2.582E+0	5.275E+0
-5.303E-1	2.615E+0	5.314E+0
-5.287E-1	2.634E+0	5.443E+0
-5.320E-1	2.696E+0	5.385E+0
-5.336E-1	2.524E+0	5.372E+0
-5.255E-1	2.595E+0	5.307E+0
-5.287E-1	2.628E+0	5.359E+0
-5.368E-1	2.585E+0	5.340E+0
-5.368E-1	2.611E+0	5.356E+0
-5.271E-1	2.660E+0	5.323E+0
-5.287E-1	2.676E+0	5.453E+0
-5.352E-1	2.621E+0	5.333E+0
-5.352E-1	2.647E+0	5.336E+0
-5.287E-1	2.615E+0	5.369E+0
-5.287E-1	2.667E+0	5.294E+0
-5.320E-1	2.644E+0	5.340E+0
-5.320E-1	2.644E+0	5.356E+0
-5.287E-1	2.598E+0	5.382E+0
-5.303E-1	2.602E+0	5.398E+0
-5.352E-1	2.595E+0	5.366E+0
-5.336E-1	2.644E+0	5.359E+0
-5.255E-1	2.553E+0	5.336E+0
-5.287E-1	2.650E+0	5.307E+0
-5.352E-1	2.631E+0	5.327E+0
-5.336E-1	2.644E+0	5.411E+0
-5.287E-1	2.605E+0	5.343E+0
-5.303E-1	2.605E+0	5.349E+0
-5.368E-1	2.608E+0	5.310E+0
-5.352E-1	2.634E+0	5.414E+0
-5.287E-1	2.576E+0	5.388E+0
-5.287E-1	2.598E+0	5.323E+0
-5.336E-1	2.611E+0	5.291E+0
-5.320E-1	2.657E+0	5.310E+0
-5.287E-1	2.699E+0	5.304E+0
-5.255E-1	2.592E+0	5.424E+0
-5.352E-1	2.663E+0	5.307E+0
-5.336E-1	2.654E+0	5.469E+0
-5.271E-1	2.647E+0	5.385E+0
-5.320E-1	2.657E+0	5.411E+0
-5.336E-1	2.624E+0	5.223E+0
-5.320E-1	2.615E+0	5.356E+0
-5.320E-1	2.644E+0	5.323E+0
-5.271E-1	2.673E+0	5.388E+0
-5.352E-1	2.657E+0	5.340E+0
-5.320E-1	2.621E+0	5.375E+0
-5.303E-1	2.605E+0	5.356E+0
-5.287E-1	2.589E+0	5.310E+0
-5.336E-1	2.582E+0	5.301E+0
-5.336E-1	2.631E+0	5.333E+0
-5.287E-1	2.683E+0	5.353E+0
-5.287E-1	2.634E+0	5.382E+0
-5.352E-1	2.641E+0	5.301E+0
-5.320E-1	2.624E+0	5.408E+0
-5.271E-1	2.689E+0	5.343E+0
-5.271E-1	2.647E+0	5.278E+0
-5.336E-1	2.641E+0	5.398E+0
-5.336E-1	2.602E+0	5.382E+0
-5.320E-1	2.615E+0	5.417E+0
-5.303E-1	2.569E+0	5.349E+0
-5.417E-1	2.615E+0	5.265E+0
-5.303E-1	2.608E+0	5.388E+0
-5.287E-1	2.650E+0	5.434E+0
-5.206E-1	2.576E+0	5.369E+0
-5.336E-1	2.615E+0	5.349E+0
-5.336E-1	2.618E+0	5.294E+0
-5.303E-1	2.641E+0	5.411E+0
-5.303E-1	2.654E+0	5.317E+0
-5.336E-1	2.550E+0	5.291E+0
-5.352E-1	2.611E+0	5.323E+0
-5.303E-1	2.644E+0	5.395E+0
-5.255E-1	2.631E+0	5.375E+0
-5.320E-1	2.628E+0	5.317E+0
-5.271E-1	2.634E+0	5.388E+0
-5.271E-1	2.647E+0	5.301E+0
-5.303E-1	2.689E+0	5.301E+0
-5.368E-1	2.650E+0	5.346E+0
-5.368E-1	2.650E+0	5.353E+0
-5.287E-1	2.667E+0	5.330E+0
-5.320E-1	2.663E+0	5.281E+0
-5.320E-1	2.563E+0	5.327E+0
-5.368E-1	2.592E+0	5.239E+0
-5.287E-1	2.654E+0	5.362E+0
-5.255E-1	2.628E+0	5.437E+0
-5.320E-1	2.660E+0	5.447E+0
-5.303E-1	2.634E+0	5.404E+0
-5.320E-1	2.628E+0	5.255E+0
-5.336E-1	2.608E+0	5.398E+0
-5.385E-1	2.605E+0	5.388E+0
-5.352E-1	2.611E+0	5.401E+0
-5.271E-1	2.644E+0	5.265E+0
-5.271E-1	2.589E+0	5.336E+0
-5.352E-1	2.628E+0	5.369E+0
-5.320E-1	2.663E+0	5.294E+0
-5.271E-1	2.563E+0	5.294E+0
-5.271E-1	2.585E+0	5.353E+0
-5.368E-1	2.595E+0	5.388E+0
-5.320E-1	2.634E+0	5.469E+0
-5.336E-1	2.647E+0	5.333E+0
-5.303E-1	2.670E+0	5.379E+0
-5.368E-1	2.560E+0	5.317E+0
-5.336E-1	2.585E+0	5.388E+0
-5.303E-1	2.647E+0	5.327E+0
-5.271E-1	2.566E+0	5.294E+0
-5.385E-1	2.611E+0	5.414E+0
-5.320E-1	2.560E+0	5.307E+0
-5.287E-1	2.563E+0	5.340E+0
-5.271E-1	2.566E+0	5.362E+0
-5.368E-1	2.637E+0	5.353E+0
-5.352E-1	2.605E+0	5.385E+0
-5.303E-1	2.598E+0	5.297E+0
-5.287E-1	2.689E+0	5.479E+0
-5.336E-1	2.605E+0	5.372E+0
-5.320E-1	2.680E+0	5.443E+0
-5.287E-1	2.624E+0	5.294E+0
-5.271E-1	2.598E+0	5.307E+0
-5.368E-1	2.676E+0	5.327E+0
-5.352E-1	2.634E+0	5.379E+0
-5.303E-1	2.624E+0	5.372E+0
-5.303E-1	2.602E+0	5.379E+0
-5.352E-1	2.654E+0	5.307E+0
-5.352E-1	2.598E+0	5.372E+0
-5.287E-1	2.602E+0	5.265E+0
-5.255E-1	2.573E+0	5.333E+0
-5.352E-1	2.628E+0	5.327E+0
-5.320E-1	2.608E+0	5.239E+0
-5.303E-1	2.615E+0	5.417E+0
-5.303E-1	2.670E+0	5.336E+0
-5.368E-1	2.602E+0	5.323E+0
-5.303E-1	2.654E+0	5.356E+0
-5.271E-1	2.641E+0	5.473E+0
-5.271E-1	2.589E+0	5.463E+0
-5.336E-1	2.569E+0	5.349E+0
-5.336E-1	2.673E+0	5.401E+0
-5.320E-1	2.650E+0	5.301E+0
-5.287E-1	2.634E+0	5.333E+0
-5.303E-1	2.624E+0	5.392E+0
-5.336E-1	2.631E+0	5.346E+0
-5.303E-1	2.618E+0	5.359E+0
-5.271E-1	2.663E+0	5.369E+0
-5.352E-1	2.631E+0	5.327E+0
-5.336E-1	2.560E+0	5.398E+0
-5.271E-1	2.582E+0	5.304E+0
-5.320E-1	2.582E+0	5.323E+0
-5.385E-1	2.650E+0	5.421E+0
-5.368E-1	2.537E+0	5.349E+0
-5.287E-1	2.611E+0	5.362E+0
-5.255E-1	2.634E+0	5.333E+0
-5.336E-1	2.644E+0	5.372E+0
-5.352E-1	2.560E+0	5.330E+0
-5.271E-1	2.699E+0	5.281E+0
-5.271E-1	2.582E+0	5.301E+0
-5.352E-1	2.615E+0	5.336E+0
-5.303E-1	2.589E+0	5.343E+0
-5.287E-1	2.608E+0	5.382E+0
-5.303E-1	2.598E+0	5.333E+0
-5.320E-1	2.615E+0	5.395E+0
-5.336E-1	2.637E+0	5.333E+0
-5.287E-1	2.624E+0	5.349E+0
-5.271E-1	2.621E+0	5.288E+0
-5.385E-1	2.611E+0	5.366E+0
-5.352E-1	2.611E+0	5.278E+0
-5.287E-1	2.598E+0	5.330E+0
-5.287E-1	2.641E+0	5.294E+0
-5.320E-1	2.641E+0	5.388E+0
-5.336E-1	2.631E+0	5.310E+0
-5.303E-1	2.624E+0	5.349E+0
-5.352E-1	2.634E+0	5.398E+0
-5.352E-1	2.628E+0	5.323E+0
-5.352E-1	2.667E+0	5.362E+0
-5.239E-1	2.595E+0	5.320E+0
-5.303E-1	2.589E+0	5.307E+0
-5.352E-1	2.579E+0	5.437E+0
-5.336E-1	2.657E+0	5.213E+0
-5.255E-1	2.637E+0	5.346E+0
-5.271E-1	2.585E+0	5.408E+0
-5.320E-1	2.660E+0	5.392E+0
-5.320E-1	2.624E+0	5.437E+0
-5.287E-1	2.641E+0	5.366E+0
-5.303E-1	2.615E+0	5.343E+0
-5.303E-1	2.576E+0	5.288E+0
-5.385E-1	2.618E+0	5.392E+0
-5.271E-1	2.644E+0	5.382E+0
-5.303E-1	2.660E+0	5.330E+0
-5.303E-1	2.585E+0	5.408E+0
-5.287E-1	2.647E+0	5.343E+0
-5.271E-1	2.560E+0	5.372E+0
-5.303E-1	2.602E+0	5.385E+0
-5.385E-1	2.650E+0	5.252E+0
-5.368E-1	2.634E+0	5.294E+0
-5.303E-1	2.605E+0	5.369E+0
-5.320E-1	2.618E+0	5.333E+0
-5.336E-1	2.634E+0	5.336E+0
-5.320E-1	2.650E+0	5.362E+0
-5.271E-1	2.585E+0	5.404E+0
-5.287E-1	2.647E+0	5.395E+0
-5.352E-1	2.634E+0	5.340E+0
-5.320E-1	2.686E+0	5.343E+0
-5.271E-1	2.641E+0	5.456E+0
-5.303E-1	2.660E+0	5.336E+0
-5.336E-1	2.615E+0	5.294E+0
-5.352E-1	2.654E+0	5.333E+0
-5.255E-1	2.631E+0	5.281E+0
-5.287E-1	2.634E+0	5.349E+0
-5.320E-1	2.602E+0	5.239E+0
-5.320E-1	2.667E+0	5.301E+0
-5.287E-1	2.641E+0	5.375E+0
-5.320E-1	2.585E+0	5.401E+0
-5.336E-1	2.611E+0	5.379E+0
-5.336E-1	2.615E+0	5.317E+0
-5.287E-1	2.628E+0	5.310E+0
-5.287E-1	2.634E+0	5.265E+0
-5.320E-1	2.592E+0	5.369E+0
-5.352E-1	2.611E+0	5.359E+0
-5.287E-1	2.611E+0	5.343E+0
-5.303E-1	2.634E+0	5.466E+0
-5.336E-1	2.585E+0	5.356E+0
-5.336E-1	2.631E+0	5.349E+0
-5.303E-1	2.683E+0	5.249E+0
-5.336E-1	2.579E+0	5.349E+0
-5.336E-1	2.598E+0	5.392E+0
-5.352E-1	2.566E+0	5.395E+0
-5.271E-1	2.660E+0	5.366E+0
-5.255E-1	2.660E+0	5.275E+0
-5.336E-1	2.624E+0	5.372E+0
-5.320E-1	2.650E+0	5.317E+0
-5.320E-1	2.598E+0	5.398E+0
-5.303E-1	2.637E+0	5.349E+0
-5.385E-1	2.560E+0	5.359E+0
-5.336E-1	2.683E+0	5.236E+0
-5.303E-1	2.615E+0	5.291E+0
-5.287E-1	2.550E+0	5.372E+0
-5.336E-1	2.621E+0	5.356E+0
-5.352E-1	2.644E+0	5.239E+0
-5.303E-1	2.605E+0	5.323E+0
-5.352E-1	2.673E+0	5.417E+0
-5.336E-1	2.647E+0	5.440E+0
-5.320E-1	2.589E+0	5.372E+0
-5.303E-1	2.537E+0	5.385E+0
-5.303E-1	2.660E+0	5.372E+0
-5.352E-1	2.598E+0	5.427E+0
-5.336E-1	2.634E+0	5.411E+0
-5.303E-1	2.654E+0	5.278E+0
-5.255E-1	2.618E+0	5.343E+0
-5.352E-1	2.686E+0	5.320E+0
-5.352E-1	2.641E+0	5.414E+0
-5.320E-1	2.647E+0	5.395E+0
-5.303E-1	2.680E+0	5.327E+0
-5.352E-1	2.598E+0	5.310E+0
-5.320E-1	2.598E+0	5.404E+0
-5.271E-1	2.624E+0	5.320E+0
-5.271E-1	2.628E+0	5.294E+0
-5.385E-1	2.660E+0	5.395E+0
-5.336E-1	2.605E+0	5.265E+0
-5.287E-1	2.637E+0	5.414E+0
-5.303E-1	2.592E+0	5.340E+0
-5.385E-1	2.667E+0	5.281E+0
-5.320E-1	2.634E+0	5.398E+0
-5.287E-1	2.615E+0	5.392E+0
-5.271E-1	2.650E+0	5.366E+0
-5.336E-1	2.650E+0	5.284E+0
-5.303E-1	2.624E+0	5.408E+0
-5.303E-1	2.615E+0	5.349E+0
-5.303E-1	2.670E+0	5.398E+0
-5.368E-1	2.585E+0	5.366E+0
-5.320E-1	2.631E+0	5.336E+0
-5.287E-1	2.595E+0	5.362E+0
-5.271E-1	2.621E+0	5.401E+0
-5.352E-1	2.709E+0	5.349E+0
-5.320E-1	2.618E+0	5.194E+0
-5.271E-1	2.663E+0	5.294E+0
-5.287E-1	2.615E+0	5.408E+0
-5.368E-1	2.628E+0	5.366E+0
-5.385E-1	2.611E+0	5.411E+0
-5.303E-1	2.657E+0	5.288E+0
-5.287E-1	2.628E+0	5.392E+0
-5.303E-1	2.579E+0	5.359E+0
-5.287E-1	2.618E+0	5.301E+0
-5.271E-1	2.573E+0	5.417E+0
-5.336E-1	2.631E+0	5.304E+0
-5.368E-1	2.618E+0	5.408E+0
-5.336E-1	2.631E+0	5.379E+0
-5.255E-1	2.579E+0	5.307E+0
-5.303E-1	2.618E+0	5.327E+0
-5.368E-1	2.676E+0	5.281E+0
-5.336E-1	2.595E+0	5.317E+0
-5.303E-1	2.641E+0	5.284E+0
-5.271E-1	2.618E+0	5.294E+0
-5.320E-1	2.576E+0	5.288E+0
-5.336E-1	2.654E+0	5.392E+0
-5.303E-1	2.595E+0	5.440E+0
-5.271E-1	2.634E+0	5.385E+0
-5.368E-1	2.582E+0	5.388E+0
-5.352E-1	2.618E+0	5.275E+0
-5.287E-1	2.621E+0	5.385E+0
-5.287E-1	2.563E+0	5.343E+0
-5.368E-1	2.660E+0	5.346E+0
-5.352E-1	2.654E+0	5.259E+0
-5.271E-1	2.608E+0	5.450E+0
-5.303E-1	2.595E+0	5.327E+0
-5.368E-1	2.608E+0	5.336E+0
-5.352E-1	2.615E+0	5.349E+0
-5.303E-1	2.637E+0	5.317E+0
-5.287E-1	2.644E+0	5.333E+0
-5.336E-1	2.608E+0	5.366E+0
-5.336E-1	2.615E+0	5.401E+0
-5.303E-1	2.628E+0	5.398E+0
-5.303E-1	2.595E+0	5.385E+0
-5.320E-1	2.676E+0	5.369E+0
-5.320E-1	2.637E+0	5.369E+0
-5.255E-1	2.654E+0	5.268E+0
-5.320E-1	2.667E+0	5.333E+0
-5.385E-1	2.618E+0	5.343E+0
-5.385E-1	2.624E+0	5.414E+0
-5.287E-1	2.602E+0	5.369E+0
-5.287E-1	2.589E+0	5.327E+0
-5.368E-1	2.628E+0	5.301E+0
-5.336E-1	2.611E+0	5.314E+0
-5.287E-1	2.637E+0	5.330E+0
-5.239E-1	2.634E+0	5.275E+0
-5.303E-1	2.621E+0	5.320E+0
-5.336E-1	2.605E+0	5.281E+0
-5.303E-1	2.605E+0	5.330E+0
-5.336E-1	2.647E+0	5.317E+0
-5.352E-1	2.598E+0	5.340E+0
-5.368E-1	2.621E+0	5.340E+0
-5.255E-1	2.598E+0	5.414E+0
-5.303E-1	2.605E+0	5.346E+0
-5.336E-1	2.621E+0	5.434E+0
-5.352E-1	2.579E+0	5.330E+0
-5.287E-1	2.621E+0	5.246E+0
-5.271E-1	2.618E+0	5.408E+0
-5.320E-1	2.615E+0	5.366E+0
-5.336E-1	2.667E+0	5.314E+0
-5.287E-1	2.631E+0	5.330E+0
-5.287E-1	2.605E+0	5.382E+0
-5.336E-1	2.605E+0	5.333E+0
-5.320E-1	2.644E+0	5.314E+0
-5.255E-1	2.608E+0	5.343E+0
-5.320E-1	2.624E+0	5.246E+0
-5.352E-1	2.673E+0	5.333E+0
-5.368E-1	2.576E+0	5.320E+0
-5.287E-1	2.543E+0	5.414E+0
-5.336E-1	2.621E+0	5.343E+0
-5.320E-1	2.576E+0	5.271E+0
-5.368E-1	2.608E+0	5.307E+0
-5.287E-1	2.634E+0	5.333E+0
-5.271E-1	2.621E+0	5.375E+0
-5.320E-1	2.628E+0	5.304E+0
-5.352E-1	2.689E+0	5.314E+0
-5.320E-1	2.621E+0	5.404E+0
-5.320E-1	2.605E+0	5.301E+0
-5.320E-1	2.663E+0	5.210E+0
-5.336E-1	2.595E+0	5.356E+0
-5.287E-1	2.634E+0	5.323E+0
-5.336E-1	2.621E+0	5.401E+0
-5.385E-1	2.637E+0	5.421E+0
-5.352E-1	2.608E+0	5.340E+0
-5.287E-1	2.585E+0	5.398E+0
-5.287E-1	2.615E+0	5.304E+0
-5.368E-1	2.611E+0	5.346E+0
-5.368E-1	2.644E+0	5.359E+0
-5.271E-1	2.550E+0	5.310E+0
-5.336E-1	2.547E+0	5.372E+0
-5.352E-1	2.595E+0	5.392E+0
-5.336E-1	2.680E+0	5.343E+0
-5.287E-1	2.663E+0	5.392E+0
-5.287E-1	2.624E+0	5.255E+0
-5.320E-1	2.624E+0	5.375E+0
-5.368E-1	2.611E+0	5.372E+0
-5.271E-1	2.556E+0	5.336E+0
-5.320E-1	2.670E+0	5.401E+0
-5.336E-1	2.621E+0	5.349E+0
-5.336E-1	2.637E+0	5.336E+0
-5.255E-1	2.611E+0	5.372E+0
-5.320E-1	2.624E+0	5.353E+0
-5.336E-1	2.650E+0	5.395E+0
-5.336E-1	2.605E+0	5.385E+0
-5.287E-1	2.602E+0	5.353E+0
-5.320E-1	2.611E+0	5.278E+0
-5.352E-1	2.657E+0	5.307E+0
-5.368E-1	2.657E+0	5.307E+0
-5.287E-1	2.689E+0	5.401E+0
-5.320E-1	2.641E+0	5.236E+0
-5.352E-1	2.631E+0	5.336E+0
-5.352E-1	2.569E+0	5.366E+0
-5.239E-1	2.602E+0	5.408E+0
-5.303E-1	2.550E+0	5.281E+0
-5.368E-1	2.605E+0	5.336E+0
-5.336E-1	2.644E+0	5.327E+0
-5.287E-1	2.644E+0	5.346E+0
-5.303E-1	2.582E+0	5.401E+0
-5.336E-1	2.647E+0	5.408E+0
-5.320E-1	2.631E+0	5.379E+0
-5.303E-1	2.605E+0	5.259E+0
-5.287E-1	2.585E+0	5.281E+0
-5.320E-1	2.573E+0	5.385E+0
-5.352E-1	2.582E+0	5.340E+0
-5.287E-1	2.605E+0	5.356E+0
-5.336E-1	2.602E+0	5.294E+0
-5.385E-1	2.605E+0	5.369E+0
-5.368E-1	2.673E+0	5.343E+0
-5.320E-1	2.563E+0	5.411E+0
-5.320E-1	2.689E+0	5.327E+0
-5.385E-1	2.670E+0	5.323E+0
-5.352E-1	2.644E+0	5.353E+0
-5.239E-1	2.524E+0	5.317E+0
-5.287E-1	2.615E+0	5.288E+0
-5.401E-1	2.608E+0	5.388E+0
-5.385E-1	2.579E+0	5.268E+0
-5.368E-1	2.641E+0	5.359E+0
-5.336E-1	2.676E+0	5.323E+0
-5.352E-1	2.650E+0	5.346E+0
-5.287E-1	2.628E+0	5.359E+0
-5.255E-1	2.598E+0	5.356E+0
-5.271E-1	2.634E+0	5.356E+0
-5.368E-1	2.592E+0	5.369E+0
-5.368E-1	2.618E+0	5.353E+0
-5.336E-1	2.624E+0	5.301E+0
-5.303E-1	2.550E+0	5.356E+0
-5.385E-1	2.598E+0	5.343E+0
-5.352E-1	2.592E+0	5.379E+0
-5.320E-1	2.592E+0	5.233E+0
-5.303E-1	2.543E+0	5.353E+0
-5.320E-1	2.673E+0	5.362E+0
-5.271E-1	2.592E+0	5.392E+0
-5.271E-1	2.595E+0	5.401E+0
-5.352E-1	2.618E+0	5.349E+0
-5.368E-1	2.631E+0	5.356E+0
-5.352E-1	2.543E+0	5.340E+0
-5.271E-1	2.650E+0	5.356E+0
-5.287E-1	2.582E+0	5.366E+0
-5.368E-1	2.654E+0	5.333E+0
-5.368E-1	2.657E+0	5.284E+0
-5.320E-1	2.579E+0	5.359E+0
-5.287E-1	2.615E+0	5.288E+0
-5.368E-1	2.598E+0	5.301E+0
-5.336E-1	2.615E+0	5.327E+0
-5.320E-1	2.595E+0	5.275E+0
-5.336E-1	2.621E+0	5.271E+0
-5.385E-1	2.595E+0	5.294E+0
-5.352E-1	2.641E+0	5.271E+0
-5.255E-1	2.576E+0	5.343E+0
-5.255E-1	2.689E+0	5.372E+0
-5.352E-1	2.647E+0	5.362E+0
-5.352E-1	2.598E+0	5.388E+0
-5.320E-1	2.608E+0	5.382E+0
-5.303E-1	2.628E+0	5.284E+0
-5.401E-1	2.650E+0	5.388E+0
-5.385E-1	2.611E+0	5.379E+0
-5.303E-1	2.608E+0	5.301E+0
-5.303E-1	2.611E+0	5.265E+0
-5.352E-1	2.663E+0	5.375E+0
-5.336E-1	2.657E+0	5.375E+0
-5.271E-1	2.647E+0	5.294E+0
-5.287E-1	2.631E+0	5.447E+0
-5.368E-1	2.624E+0	5.382E+0
-5.336E-1	2.618E+0	5.297E+0
-5.287E-1	2.576E+0	5.343E+0
-5.320E-1	2.585E+0	5.404E+0
-5.368E-1	2.602E+0	5.372E+0
-5.320E-1	2.608E+0	5.333E+0
-5.287E-1	2.647E+0	5.411E+0
-5.303E-1	2.621E+0	5.340E+0
-5.336E-1	2.579E+0	5.333E+0
-5.336E-1	2.631E+0	5.369E+0
-5.303E-1	2.611E+0	5.421E+0
-5.287E-1	2.634E+0	5.333E+0
-5.385E-1	2.598E+0	5.366E+0
-5.303E-1	2.644E+0	5.294E+0
-5.336E-1	2.602E+0	5.372E+0
-5.255E-1	2.676E+0	5.453E+0
-5.336E-1	2.641E+0	5.346E+0
-5.320E-1	2.550E+0	5.330E+0
-5.303E-1	2.650E+0	5.262E+0
-5.271E-1	2.618E+0	5.346E+0
-5.368E-1	2.702E+0	5.366E+0
-5.352E-1	2.641E+0	5.275E+0
-5.352E-1	2.657E+0	5.317E+0
-5.303E-1	2.676E+0	5.385E+0
-5.385E-1	2.693E+0	5.359E+0
-5.303E-1	2.582E+0	5.330E+0
-5.239E-1	2.589E+0	5.369E+0
-5.255E-1	2.624E+0	5.356E+0
-5.352E-1	2.566E+0	5.395E+0
-5.320E-1	2.608E+0	5.385E+0
-5.336E-1	2.563E+0	5.327E+0
-5.336E-1	2.595E+0	5.249E+0
-5.401E-1	2.631E+0	5.375E+0
-5.303E-1	2.608E+0	5.255E+0
-5.255E-1	2.569E+0	5.291E+0
-5.287E-1	2.641E+0	5.379E+0
-5.368E-1	2.657E+0	5.327E+0
-5.336E-1	2.660E+0	5.301E+0
-5.287E-1	2.621E+0	5.320E+0
-5.303E-1	2.689E+0	5.460E+0
-5.368E-1	2.592E+0	5.343E+0
-5.401E-1	2.683E+0	5.307E+0
-5.303E-1	2.702E+0	5.369E+0
-5.320E-1	2.829E+0	5.508E+0
-5.320E-1	2.861E+0	5.589E+0
-5.303E-1	2.641E+0	5.651E+0
-5.255E-1	2.579E+0	5.486E+0
-5.303E-1	2.644E+0	5.382E+0
-5.368E-1	2.598E+0	5.333E+0
-5.385E-1	2.579E+0	5.304E+0
-5.287E-1	2.595E+0	5.379E+0
-5.303E-1	2.628E+0	5.327E+0
-5.320E-1	2.585E+0	5.336E+0
-5.352E-1	2.569E+0	5.375E+0
-5.255E-1	2.634E+0	5.301E+0
-5.303E-1	2.615E+0	5.447E+0
-5.352E-1	2.556E+0	5.372E+0
-5.336E-1	2.660E+0	5.427E+0
-5.303E-1	2.631E+0	5.411E+0
-5.336E-1	2.631E+0	5.359E+0
-5.352E-1	2.663E+0	5.265E+0
-5.385E-1	2.585E+0	5.265E+0
-5.303E-1	2.631E+0	5.398E+0
-5.336E-1	2.634E+0	5.411E+0
-5.352E-1	2.631E+0	5.275E+0
-5.352E-1	2.628E+0	5.343E+0
-5.271E-1	2.615E+0	5.307E+0
-5.320E-1	2.611E+0	5.317E+0
-5.352E-1	2.631E+0	5.304E+0
-5.385E-1	2.582E+0	5.359E+0
-5.336E-1	2.585E+0	5.346E+0
-5.336E-1	2.644E+0	5.336E+0
-5.368E-1	2.589E+0	5.343E+0
-5.320E-1	2.602E+0	5.385E+0
-5.287E-1	2.579E+0	5.340E+0
-5.287E-1	2.647E+0	5.343E+0
-5.385E-1	2.611E+0	5.314E+0
-5.352E-1	2.598E+0	5.417E+0
-5.271E-1	2.524E+0	5.359E+0
-5.352E-1	2.641E+0	5.291E+0
-5.368E-1	2.667E+0	5.307E+0
-5.368E-1	2.553E+0	5.340E+0
-5.287E-1	2.592E+0	5.271E+0
-5.320E-1	2.696E+0	5.346E+0
-5.320E-1	2.611E+0	5.265E+0
-5.320E-1	2.667E+0	5.304E+0
-5.303E-1	2.670E+0	5.317E+0
-5.352E-1	2.563E+0	5.346E+0
-5.352E-1	2.624E+0	5.284E+0
-5.401E-1	2.605E+0	5.320E+0
-5.287E-1	2.615E+0	5.398E+0
-5.303E-1	2.511E+0	5.333E+0
-5.336E-1	2.608E+0	5.310E+0
-5.368E-1	2.670E+0	5.301E+0
-5.287E-1	2.657E+0	5.346E+0
-5.336E-1	2.621E+0	5.336E+0
-5.352E-1	2.631E+0	5.320E+0
-5.368E-1	2.602E+0	5.236E+0
-5.271E-1	2.621E+0	5.382E+0
-5.352E-1	2.608E+0	5.343E+0
-5.368E-1	2.605E+0	5.359E+0
-5.385E-1	2.673E+0	5.398E+0
-5.271E-1	2.618E+0	5.288E+0
-5.287E-1	2.644E+0	5.330E+0
-5.271E-1	2.582E+0	5.246E+0
-5.368E-1	2.641E+0	5.323E+0
-5.336E-1	2.598E+0	5.252E+0
-5.368E-1	2.631E+0	5.340E+0
-5.352E-1	2.634E+0	5.336E+0
-5.368E-1	2.650E+0	5.356E+0
-5.320E-1	2.647E+0	5.330E+0
-5.352E-1	2.553E+0	5.323E+0
-5.401E-1	2.634E+0	5.401E+0
-5.320E-1	2.637E+0	5.362E+0
-5.271E-1	2.641E+0	5.356E+0
-5.287E-1	2.631E+0	5.362E+0
-5.320E-1	2.602E+0	5.336E+0
-5.401E-1	2.585E+0	5.375E+0
-5.320E-1	2.631E+0	5.340E+0
-5.336E-1	2.618E+0	5.291E+0
-5.336E-1	2.670E+0	5.320E+0
-5.352E-1	2.573E+0	5.375E+0
-5.303E-1	2.631E+0	5.304E+0
-5.320E-1	2.573E+0	5.401E+0
-5.368E-1	2.589E+0	5.184E+0
-5.303E-1	2.585E+0	5.271E+0
-5.287E-1	2.637E+0	5.297E+0
-5.336E-1	2.608E+0	5.291E+0
-5.401E-1	2.598E+0	5.297E+0
-5.368E-1	2.637E+0	5.310E+0
-5.303E-1	2.611E+0	5.291E+0
-5.303E-1	2.647E+0	5.307E+0
-5.352E-1	2.644E+0	5.336E+0
-5.336E-1	2.608E+0	5.336E+0
-5.303E-1	2.654E+0	5.346E+0
-5.320E-1	2.605E+0	5.346E+0
-5.336E-1	2.637E+0	5.379E+0
-5.352E-1	2.624E+0	5.424E+0
-5.320E-1	2.605E+0	5.366E+0
-5.336E-1	2.615E+0	5.362E+0
-5.401E-1	2.530E+0	5.200E+0
-5.352E-1	2.647E+0	5.336E+0
-5.287E-1	2.608E+0	5.379E+0
-5.255E-1	2.660E+0	5.404E+0
-5.336E-1	2.608E+0	5.450E+0
-5.336E-1	2.605E+0	5.284E+0
-5.336E-1	2.595E+0	5.291E+0
-5.336E-1	2.582E+0	5.278E+0
-5.385E-1	2.621E+0	5.340E+0
-5.320E-1	2.582E+0	5.359E+0
-5.320E-1	2.644E+0	5.291E+0
-5.287E-1	2.621E+0	5.340E+0
-5.368E-1	2.615E+0	5.372E+0
-5.352E-1	2.595E+0	5.297E+0
-5.320E-1	2.605E+0	5.346E+0
-5.287E-1	2.602E+0	5.291E+0
-5.385E-1	2.686E+0	5.323E+0
-5.320E-1	2.592E+0	5.343E+0
-5.352E-1	2.647E+0	5.320E+0
-5.336E-1	2.569E+0	5.375E+0
-5.352E-1	2.611E+0	5.301E+0
-5.336E-1	2.621E+0	5.359E+0
-5.303E-1	2.628E+0	5.246E+0
-5.303E-1	2.595E+0	5.392E+0
-5.401E-1	2.589E+0	5.336E+0
-5.352E-1	2.657E+0	5.307E+0
-5.336E-1	2.654E+0	5.284E+0
-5.320E-1	2.611E+0	5.362E+0
-5.385E-1	2.595E+0	5.314E+0
-5.352E-1	2.608E+0	5.424E+0
-5.303E-1	2.608E+0	5.307E+0
-5.303E-1	2.595E+0	5.320E+0
-5.320E-1	2.641E+0	5.349E+0
-5.336E-1	2.676E+0	5.336E+0
-5.303E-1	2.706E+0	5.174E+0
-5.303E-1	2.615E+0	5.401E+0
-5.368E-1	2.598E+0	5.382E+0
-5.368E-1	2.592E+0	5.356E+0
-5.336E-1	2.699E+0	5.323E+0
-5.287E-1	2.644E+0	5.255E+0
-5.352E-1	2.579E+0	5.291E+0
-5.320E-1	2.611E+0	5.278E+0
-5.271E-1	2.654E+0	5.314E+0
-5.303E-1	2.641E+0	5.297E+0
-5.385E-1	2.556E+0	5.336E+0
-5.368E-1	2.615E+0	5.392E+0
-5.320E-1	2.602E+0	5.437E+0
-5.320E-1	2.598E+0	5.301E+0
-5.417E-1	2.618E+0	5.301E+0
-5.352E-1	2.621E+0	5.323E+0
-5.287E-1	2.641E+0	5.310E+0
-5.287E-1	2.660E+0	5.346E+0
-5.385E-1	2.686E+0	5.330E+0
-5.320E-1	2.631E+0	5.327E+0
-5.320E-1	2.644E+0	5.372E+0
-5.303E-1	2.569E+0	5.411E+0
-5.433E-1	2.585E+0	5.385E+0
-5.320E-1	2.641E+0	5.362E+0
-5.287E-1	2.618E+0	5.336E+0
-5.320E-1	2.582E+0	5.278E+0
-5.385E-1	2.631E+0	5.304E+0
-5.336E-1	2.693E+0	5.294E+0
-5.320E-1	2.605E+0	5.288E+0
-5.303E-1	2.563E+0	5.278E+0
-5.385E-1	2.598E+0	5.333E+0
-5.368E-1	2.560E+0	5.366E+0
-5.336E-1	2.628E+0	5.320E+0
-5.303E-1	2.680E+0	5.385E+0
-5.352E-1	2.696E+0	5.281E+0
-5.368E-1	2.566E+0	5.310E+0
-5.320E-1	2.592E+0	5.375E+0
-5.287E-1	2.676E+0	5.317E+0
-5.417E-1	2.563E+0	5.366E+0
-5.352E-1	2.550E+0	5.304E+0
-5.287E-1	2.621E+0	5.356E+0
-5.287E-1	2.774E+0	5.382E+0
-5.368E-1	2.611E+0	5.349E+0
-5.385E-1	2.560E+0	5.346E+0
-5.320E-1	2.647E+0	5.349E+0
-5.352E-1	2.576E+0	5.330E+0
-5.449E-1	2.670E+0	5.333E+0
-5.320E-1	2.569E+0	5.385E+0
-5.303E-1	2.647E+0	5.336E+0
-5.271E-1	2.647E+0	5.297E+0
-5.352E-1	2.686E+0	5.353E+0
-5.303E-1	2.641E+0	5.320E+0
-5.320E-1	2.650E+0	5.417E+0
-5.336E-1	2.621E+0	5.314E+0
-5.368E-1	2.637E+0	5.297E+0
-5.385E-1	2.663E+0	5.336E+0
-5.303E-1	2.592E+0	5.271E+0
-5.320E-1	2.595E+0	5.353E+0
-5.352E-1	2.608E+0	5.333E+0
-5.336E-1	2.592E+0	5.304E+0
-5.287E-1	2.644E+0	5.336E+0
-5.336E-1	2.579E+0	5.310E+0
-5.401E-1	2.628E+0	5.265E+0
-5.417E-1	2.660E+0	5.271E+0
-5.287E-1	2.566E+0	5.340E+0
-5.303E-1	2.644E+0	5.288E+0
-5.336E-1	2.647E+0	5.395E+0
-5.368E-1	2.647E+0	5.259E+0
-5.287E-1	2.680E+0	5.320E+0
-5.336E-1	2.569E+0	5.294E+0
-5.368E-1	2.680E+0	5.343E+0
-5.385E-1	2.605E+0	5.369E+0
-5.320E-1	2.569E+0	5.372E+0
-5.368E-1	2.608E+0	5.434E+0
-5.385E-1	2.628E+0	5.268E+0
-5.368E-1	2.576E+0	5.304E+0
-5.271E-1	2.618E+0	5.323E+0
-5.336E-1	2.624E+0	5.353E+0
-5.352E-1	2.582E+0	5.359E+0
-5.385E-1	2.566E+0	5.346E+0
-5.303E-1	2.592E+0	5.362E+0
-5.303E-1	2.634E+0	5.307E+0
-5.336E-1	2.667E+0	5.281E+0
-5.385E-1	2.560E+0	5.288E+0
-5.303E-1	2.589E+0	5.340E+0
-5.368E-1	2.647E+0	5.349E+0
-5.368E-1	2.576E+0	5.314E+0
-5.368E-1	2.657E+0	5.346E+0
-5.255E-1	2.566E+0	5.252E+0
-5.303E-1	2.689E+0	5.275E+0
-5.385E-1	2.598E+0	5.369E+0
-5.385E-1	2.585E+0	5.284E+0
-5.303E-1	2.621E+0	5.369E+0
-5.320E-1	2.592E+0	5.343E+0
-5.352E-1	2.527E+0	5.314E+0
-5.352E-1	2.573E+0	5.336E+0
-5.303E-1	2.595E+0	5.291E+0
-5.352E-1	2.566E+0	5.362E+0
-5.352E-1	2.686E+0	5.343E+0
-5.352E-1	2.615E+0	5.310E+0
-5.303E-1	2.647E+0	5.291E+0
-5.352E-1	2.595E+0	5.320E+0
-5.385E-1	2.631E+0	5.310E+0
-5.385E-1	2.702E+0	5.395E+0
-5.303E-1	2.621E+0	5.307E+0
-5.320E-1	2.573E+0	5.310E+0
-5.336E-1	2.660E+0	5.314E+0
-5.368E-1	2.667E+0	5.323E+0
-5.303E-1	2.592E+0	5.275E+0
-5.352E-1	2.573E+0	5.268E+0
-5.368E-1	2.618E+0	5.336E+0
-5.320E-1	2.624E+0	5.304E+0
-5.287E-1	2.582E+0	5.288E+0
-5.303E-1	2.566E+0	5.340E+0
-5.385E-1	2.650E+0	5.307E+0
-5.385E-1	2.654E+0	5.323E+0
-5.303E-1	2.618E+0	5.401E+0
-5.352E-1	2.650E+0	5.301E+0
-5.368E-1	2.618E+0	5.262E+0
-5.368E-1	2.637E+0	5.294E+0
-5.222E-1	2.631E+0	5.314E+0
-5.287E-1	2.589E+0	5.291E+0
-5.368E-1	2.592E+0	5.408E+0
-5.352E-1	2.628E+0	5.356E+0
-5.320E-1	2.689E+0	5.323E+0
-5.320E-1	2.670E+0	5.284E+0
-5.401E-1	2.595E+0	5.353E+0
-5.385E-1	2.563E+0	5.372E+0
-5.303E-1	2.595E+0	5.307E+0
-5.352E-1	2.641E+0	5.336E+0
-5.385E-1	2.543E+0	5.323E+0
-5.320E-1	2.660E+0	5.327E+0
-5.271E-1	2.654E+0	5.346E+0
-5.320E-1	2.608E+0	5.430E+0
-5.385E-1	2.595E+0	5.440E+0
-5.368E-1	2.657E+0	5.340E+0
-5.320E-1	2.573E+0	5.359E+0
-5.271E-1	2.615E+0	5.346E+0
-5.352E-1	2.585E+0	5.317E+0
-5.368E-1	2.624E+0	5.340E+0
-5.320E-1	2.618E+0	5.401E+0
-5.320E-1	2.579E+0	5.382E+0
-5.368E-1	2.657E+0	5.340E+0
-5.336E-1	2.615E+0	5.353E+0
-5.320E-1	2.618E+0	5.401E+0
-5.336E-1	2.611E+0	5.362E+0
-5.401E-1	2.663E+0	5.291E+0
-5.385E-1	2.650E+0	5.314E+0
-5.303E-1	2.602E+0	5.304E+0
-5.271E-1	2.569E+0	5.330E+0
-5.368E-1	2.686E+0	5.229E+0
-5.352E-1	2.618E+0	5.349E+0
-5.320E-1	2.605E+0	5.278E+0
-5.336E-1	2.618E+0	5.320E+0
-5.368E-1	2.608E+0	5.297E+0
-5.352E-1	2.598E+0	5.259E+0
-5.352E-1	2.631E+0	5.307E+0
-5.368E-1	2.621E+0	5.255E+0
-5.352E-1	2.585E+0	5.314E+0
-5.336E-1	2.543E+0	5.271E+0
-5.271E-1	2.673E+0	5.301E+0
-5.320E-1	2.592E+0	5.239E+0
-5.433E-1	2.598E+0	5.271E+0
-5.385E-1	2.566E+0	5.336E+0
-5.336E-1	2.598E+0	5.294E+0
-5.320E-1	2.650E+0	5.275E+0
-5.352E-1	2.621E+0	5.443E+0
-5.352E-1	2.569E+0	5.278E+0
-5.336E-1	2.585E+0	5.194E+0
-5.303E-1	2.634E+0	5.320E+0
-5.385E-1	2.547E+0	5.294E+0
-5.336E-1	2.611E+0	5.356E+0
-5.303E-1	2.585E+0	5.297E+0
-5.320E-1	2.573E+0	5.353E+0
-5.385E-1	2.670E+0	5.278E+0
-5.385E-1	2.624E+0	5.369E+0
-5.320E-1	2.608E+0	5.265E+0
-5.320E-1	2.628E+0	5.262E+0
-5.368E-1	2.602E+0	5.333E+0
-5.320E-1	2.576E+0	5.320E+0
-5.320E-1	2.631E+0	5.223E+0
-5.320E-1	2.598E+0	5.401E+0
-5.401E-1	2.595E+0	5.346E+0
-5.368E-1	2.602E+0	5.382E+0
-5.352E-1	2.631E+0	5.359E+0
-5.320E-1	2.647E+0	5.281E+0
-5.368E-1	2.628E+0	5.327E+0
-5.368E-1	2.667E+0	5.284E+0
-5.287E-1	2.644E+0	5.233E+0
-5.287E-1	2.624E+0	5.401E+0
-5.368E-1	2.628E+0	5.362E+0
-5.336E-1	2.641E+0	5.336E+0
-5.352E-1	2.631E+0	5.366E+0
-5.336E-1	2.611E+0	5.336E+0
-5.401E-1	2.654E+0	5.408E+0
-5.336E-1	2.647E+0	5.356E+0
-5.320E-1	2.621E+0	5.382E+0
-5.320E-1	2.624E+0	5.346E+0
-5.352E-1	2.660E+0	5.223E+0
-5.352E-1	2.573E+0	5.395E+0
-5.352E-1	2.621E+0	5.271E+0
-5.336E-1	2.566E+0	5.233E+0
-5.368E-1	2.631E+0	5.314E+0
-5.368E-1	2.605E+0	5.395E+0
-5.352E-1	2.602E+0	5.372E+0
-5.336E-1	2.624E+0	5.385E+0
-5.401E-1	2.508E+0	5.395E+0
-5.352E-1	2.573E+0	5.346E+0
-5.303E-1	2.605E+0	5.356E+0
-5.303E-1	2.673E+0	5.307E+0
-5.368E-1	2.647E+0	5.255E+0
-5.368E-1	2.592E+0	5.310E+0
-5.352E-1	2.563E+0	5.353E+0
-5.336E-1	2.689E+0	5.301E+0
-5.417E-1	2.592E+0	5.297E+0
-5.385E-1	2.585E+0	5.246E+0
-5.320E-1	2.615E+0	5.385E+0
-5.320E-1	2.576E+0	5.307E+0
-5.368E-1	2.647E+0	5.288E+0
-5.320E-1	2.605E+0	5.304E+0
-5.320E-1	2.647E+0	5.353E+0
-5.336E-1	2.660E+0	5.284E+0
-5.417E-1	2.576E+0	5.404E+0
-5.368E-1	2.680E+0	5.330E+0
-5.336E-1	2.553E+0	5.294E+0
-5.303E-1	2.573E+0	5.297E+0
-5.385E-1	2.598E+0	5.392E+0
-5.303E-1	2.667E+0	5.262E+0
-5.303E-1	2.611E+0	5.437E+0
-5.320E-1	2.654E+0	5.340E+0
-5.401E-1	2.602E+0	5.346E+0
-5.368E-1	2.598E+0	5.330E+0
-5.336E-1	2.641E+0	5.307E+0
-5.352E-1	2.624E+0	5.310E+0
-5.368E-1	2.576E+0	5.385E+0
-5.368E-1	2.602E+0	5.297E+0
-5.287E-1	2.706E+0	5.353E+0
-5.336E-1	2.598E+0	5.233E+0
-5.352E-1	2.673E+0	5.284E+0
-5.385E-1	2.605E+0	5.353E+0
-5.352E-1	2.582E+0	5.252E+0
-5.352E-1	2.676E+0	5.346E+0
-5.401E-1	2.641E+0	5.414E+0
-5.385E-1	2.660E+0	5.317E+0
-5.303E-1	2.657E+0	5.369E+0
-5.320E-1	2.647E+0	5.330E+0
-5.368E-1	2.579E+0	5.356E+0
-5.368E-1	2.589E+0	5.304E+0
-5.287E-1	2.553E+0	5.349E+0
-5.352E-1	2.628E+0	5.353E+0
-5.401E-1	2.550E+0	5.434E+0
-5.449E-1	2.634E+0	5.297E+0
-5.320E-1	2.650E+0	5.284E+0
-5.320E-1	2.624E+0	5.379E+0
-5.320E-1	2.615E+0	5.268E+0
-5.320E-1	2.654E+0	5.388E+0
-5.303E-1	2.605E+0	5.382E+0
-5.368E-1	2.618E+0	5.346E+0
-5.417E-1	2.637E+0	5.304E+0
-5.417E-1	2.624E+0	5.388E+0
-5.320E-1	2.566E+0	5.284E+0
-5.336E-1	2.598E+0	5.372E+0
-5.385E-1	2.628E+0	5.359E+0
-5.368E-1	2.602E+0	5.297E+0
-5.271E-1	2.582E+0	5.291E+0
-5.352E-1	2.595E+0	5.304E+0
-5.368E-1	2.637E+0	5.284E+0
-5.368E-1	2.657E+0	5.362E+0
-5.303E-1	2.608E+0	5.246E+0
-5.368E-1	2.598E+0	5.327E+0
-5.401E-1	2.624E+0	5.317E+0
-5.368E-1	2.540E+0	5.356E+0
-5.287E-1	2.579E+0	5.349E+0
-5.336E-1	2.618E+0	5.353E+0
-5.368E-1	2.602E+0	5.353E+0
-5.368E-1	2.595E+0	5.372E+0
-5.320E-1	2.589E+0	5.417E+0
-5.385E-1	2.611E+0	5.375E+0
-5.368E-1	2.670E+0	5.226E+0
-5.385E-1	2.660E+0	5.340E+0
-5.320E-1	2.524E+0	5.268E+0
-5.336E-1	2.615E+0	5.369E+0
-5.352E-1	2.569E+0	5.385E+0
-5.352E-1	2.602E+0	5.336E+0
-5.287E-1	2.654E+0	5.294E+0
-5.352E-1	2.641E+0	5.275E+0
-5.385E-1	2.621E+0	5.401E+0
-5.368E-1	2.576E+0	5.385E+0
-5.303E-1	2.657E+0	5.388E+0
-5.368E-1	2.598E+0	5.385E+0
-5.368E-1	2.624E+0	5.197E+0
-5.385E-1	2.615E+0	5.288E+0
-5.303E-1	2.615E+0	5.349E+0
-5.320E-1	2.637E+0	5.317E+0
-5.368E-1	2.592E+0	5.362E+0
-5.368E-1	2.654E+0	5.310E+0
-5.303E-1	2.595E+0	5.317E+0
-5.368E-1	2.663E+0	5.366E+0
-5.385E-1	2.650E+0	5.314E+0
-5.368E-1	2.641E+0	5.268E+0
-5.303E-1	2.595E+0	5.304E+0
-5.336E-1	2.608E+0	5.284E+0
-5.401E-1	2.654E+0	5.297E+0
-5.368E-1	2.602E+0	5.398E+0
-5.320E-1	2.592E+0	5.320E+0
-5.320E-1	2.624E+0	5.353E+0
-5.352E-1	2.650E+0	5.304E+0
-5.385E-1	2.631E+0	5.246E+0
-5.336E-1	2.602E+0	5.379E+0
-5.336E-1	2.654E+0	5.255E+0
-5.401E-1	2.641E+0	5.284E+0
-5.368E-1	2.553E+0	5.320E+0
-5.320E-1	2.644E+0	5.362E+0
-5.320E-1	2.670E+0	5.343E+0
-5.401E-1	2.624E+0	5.382E+0
-5.368E-1	2.624E+0	5.255E+0
-5.336E-1	2.628E+0	5.443E+0
-5.352E-1	2.563E+0	5.320E+0
-5.368E-1	2.615E+0	5.359E+0
-5.385E-1	2.644E+0	5.317E+0
-5.271E-1	2.624E+0	5.301E+0
-5.303E-1	2.624E+0	5.213E+0
-5.385E-1	2.628E+0	5.353E+0
-5.352E-1	2.589E+0	5.359E+0
-5.336E-1	2.602E+0	5.356E+0
-5.352E-1	2.550E+0	5.411E+0
-5.401E-1	2.598E+0	5.259E+0
-5.368E-1	2.589E+0	5.343E+0
-5.320E-1	2.660E+0	5.453E+0
-5.320E-1	2.628E+0	5.340E+0
-5.368E-1	2.621E+0	5.401E+0
-5.336E-1	2.608E+0	5.314E+0
-5.287E-1	2.595E+0	5.284E+0
-5.320E-1	2.637E+0	5.278E+0
-5.401E-1	2.576E+0	5.294E+0
-5.368E-1	2.618E+0	5.395E+0
-5.352E-1	2.637E+0	5.479E+0
-5.352E-1	2.589E+0	5.340E+0
-5.417E-1	2.670E+0	5.343E+0
-5.352E-1	2.595E+0	5.294E+0
-5.303E-1	2.530E+0	5.346E+0
-5.303E-1	2.595E+0	5.372E+0
-5.368E-1	2.537E+0	5.388E+0
-5.352E-1	2.644E+0	5.382E+0
-5.320E-1	2.615E+0	5.340E+0
-5.336E-1	2.634E+0	5.359E+0
-5.433E-1	2.654E+0	5.284E+0
-5.368E-1	2.641E+0	5.421E+0
-5.303E-1	2.524E+0	5.408E+0
-5.287E-1	2.631E+0	5.323E+0
-5.368E-1	2.615E+0	5.443E+0
-5.352E-1	2.631E+0	5.255E+0
-5.320E-1	2.628E+0	5.356E+0
-5.368E-1	2.573E+0	5.297E+0
-5.433E-1	2.647E+0	5.408E+0
-5.368E-1	2.650E+0	5.307E+0
-5.303E-1	2.621E+0	5.301E+0
-5.303E-1	2.654E+0	5.362E+0
-5.368E-1	2.576E+0	5.356E+0
-5.368E-1	2.615E+0	5.252E+0
-5.320E-1	2.663E+0	5.284E+0
-5.336E-1	2.631E+0	5.294E+0
-5.401E-1	2.611E+0	5.392E+0
-5.385E-1	2.670E+0	5.275E+0
-5.336E-1	2.654E+0	5.346E+0
-5.320E-1	2.530E+0	5.288E+0
-5.401E-1	2.592E+0	5.437E+0
-5.368E-1	2.657E+0	5.330E+0
-5.303E-1	2.660E+0	5.314E+0
-5.303E-1	2.569E+0	5.307E+0
-5.385E-1	2.556E+0	5.349E+0
-5.368E-1	2.637E+0	5.271E+0
-5.320E-1	2.628E+0	5.414E+0
-5.352E-1	2.618E+0	5.317E+0
-5.401E-1	2.621E+0	5.278E+0
-5.336E-1	2.576E+0	5.356E+0
-5.287E-1	2.573E+0	5.343E+0
-5.303E-1	2.650E+0	5.310E+0
-5.401E-1	2.660E+0	5.249E+0
-5.385E-1	2.686E+0	5.327E+0
-5.336E-1	2.634E+0	5.310E+0
-5.336E-1	2.602E+0	5.515E+0
-5.401E-1	2.595E+0	5.343E+0
-5.401E-1	2.615E+0	5.359E+0
-5.352E-1	2.611E+0	5.362E+0
-5.336E-1	2.624E+0	5.333E+0
-5.368E-1	2.641E+0	5.255E+0
-5.320E-1	2.667E+0	5.323E+0
-5.271E-1	2.605E+0	5.346E+0
-5.336E-1	2.641E+0	5.320E+0
-5.417E-1	2.608E+0	5.281E+0
-5.401E-1	2.573E+0	5.301E+0
-5.385E-1	2.566E+0	5.317E+0
-5.303E-1	2.547E+0	5.327E+0
-5.401E-1	2.585E+0	5.421E+0
-5.385E-1	2.592E+0	5.310E+0
-5.320E-1	2.628E+0	5.353E+0
-5.368E-1	2.576E+0	5.291E+0
-5.352E-1	2.517E+0	5.281E+0
-5.352E-1	2.634E+0	5.281E+0
-5.287E-1	2.657E+0	5.437E+0
-5.352E-1	2.621E+0	5.392E+0
-5.352E-1	2.566E+0	5.323E+0
-5.433E-1	2.644E+0	5.259E+0
-5.320E-1	2.628E+0	5.259E+0
-5.320E-1	2.631E+0	5.294E+0
-5.368E-1	2.631E+0	5.343E+0
-5.336E-1	2.611E+0	5.327E+0
-5.320E-1	2.673E+0	5.304E+0
-5.368E-1	2.618E+0	5.382E+0
-5.401E-1	2.579E+0	5.395E+0
-5.385E-1	2.621E+0	5.275E+0
-5.303E-1	2.683E+0	5.301E+0
-5.320E-1	2.647E+0	5.392E+0
-5.368E-1	2.641E+0	5.346E+0
-5.385E-1	2.628E+0	5.417E+0
-5.287E-1	2.641E+0	5.314E+0
-5.336E-1	2.676E+0	5.366E+0
-5.352E-1	2.689E+0	5.388E+0
-5.385E-1	2.637E+0	5.349E+0
-5.287E-1	2.589E+0	5.375E+0
-5.336E-1	2.657E+0	5.265E+0
-5.385E-1	2.595E+0	5.323E+0
-5.368E-1	2.560E+0	5.330E+0
-5.336E-1	2.624E+0	5.271E+0
-5.352E-1	2.579E+0	5.288E+0
-5.368E-1	2.618E+0	5.343E+0
-5.417E-1	2.543E+0	5.236E+0
-5.303E-1	2.611E+0	5.333E+0
-5.336E-1	2.589E+0	5.284E+0
-5.385E-1	2.660E+0	5.249E+0
-5.352E-1	2.628E+0	5.255E+0
-5.320E-1	2.702E+0	5.307E+0
-5.320E-1	2.706E+0	5.388E+0
-5.401E-1	2.605E+0	5.392E+0
-5.368E-1	2.592E+0	5.404E+0
-5.303E-1	2.569E+0	5.265E+0
-5.368E-1	2.670E+0	5.304E+0
-5.368E-1	2.608E+0	5.353E+0
-5.368E-1	2.560E+0	5.372E+0
-5.303E-1	2.611E+0	5.249E+0
-5.320E-1	2.589E+0	5.320E+0
-5.368E-1	2.621E+0	5.434E+0
-5.401E-1	2.650E+0	5.362E+0
-5.303E-1	2.543E+0	5.392E+0
-5.336E-1	2.602E+0	5.284E+0
-5.385E-1	2.660E+0	5.249E+0
-5.385E-1	2.573E+0	5.340E+0
-5.303E-1	2.602E+0	5.385E+0
-5.336E-1	2.663E+0	5.288E+0
-5.368E-1	2.595E+0	5.447E+0
-5.401E-1	2.592E+0	5.353E+0
-5.320E-1	2.611E+0	5.314E+0
-5.401E-1	2.608E+0	5.246E+0
-5.417E-1	2.621E+0	5.369E+0
-5.368E-1	2.585E+0	5.366E+0
-5.239E-1	2.592E+0	5.294E+0
-5.352E-1	2.673E+0	5.307E+0
-5.368E-1	2.615E+0	5.294E+0
-5.385E-1	2.611E+0	5.401E+0
-5.287E-1	2.657E+0	5.304E+0
-5.336E-1	2.663E+0	5.359E+0
-5.385E-1	2.602E+0	5.278E+0
-5.385E-1	2.579E+0	5.417E+0
-5.336E-1	2.602E+0	5.372E+0
-5.417E-1	2.576E+0	5.356E+0
-5.368E-1	2.660E+0	5.333E+0
-5.368E-1	2.573E+0	5.281E+0
-5.303E-1	2.576E+0	5.262E+0
-5.320E-1	2.621E+0	5.359E+0
-5.417E-1	2.647E+0	5.382E+0
-5.385E-1	2.560E+0	5.417E+0
-5.320E-1	2.582E+0	5.375E+0
-5.368E-1	2.650E+0	5.382E+0
-5.385E-1	2.650E+0	5.307E+0
-5.401E-1	2.641E+0	5.297E+0
-5.352E-1	2.644E+0	5.239E+0
-5.336E-1	2.641E+0	5.440E+0
-5.368E-1	2.602E+0	5.346E+0
-5.368E-1	2.618E+0	5.353E+0
-5.303E-1	2.657E+0	5.336E+0
-5.368E-1	2.560E+0	5.379E+0
-5.417E-1	2.699E+0	5.278E+0
-5.401E-1	2.589E+0	5.359E+0
-5.320E-1	2.615E+0	5.453E+0
-5.320E-1	2.582E+0	5.249E+0
-5.368E-1	2.582E+0	5.346E+0
-5.368E-1	2.589E+0	5.310E+0
-5.352E-1	2.602E+0	5.346E+0
-5.368E-1	2.624E+0	5.314E+0
-5.417E-1	2.563E+0	5.427E+0
-5.401E-1	2.634E+0	5.333E+0
-5.368E-1	2.631E+0	5.346E+0
-5.352E-1	2.628E+0	5.401E+0
-5.385E-1	2.615E+0	5.236E+0
-5.368E-1	2.569E+0	5.346E+0
-5.287E-1	2.634E+0	5.320E+0
-5.320E-1	2.637E+0	5.301E+0
-5.336E-1	2.615E+0	5.320E+0
-5.368E-1	2.621E+0	5.301E+0
-5.336E-1	2.634E+0	5.317E+0
-5.352E-1	2.579E+0	5.398E+0
-5.385E-1	2.683E+0	5.388E+0
-5.401E-1	2.628E+0	5.320E+0
-5.352E-1	2.608E+0	5.395E+0
-5.352E-1	2.634E+0	5.239E+0
-5.352E-1	2.576E+0	5.349E+0
-5.336E-1	2.683E+0	5.362E+0
-5.303E-1	2.582E+0	5.294E+0
-5.336E-1	2.615E+0	5.392E+0
-5.417E-1	2.569E+0	5.346E+0
-5.385E-1	2.576E+0	5.268E+0
-5.385E-1	2.598E+0	5.320E+0
-5.336E-1	2.589E+0	5.346E+0
-5.385E-1	2.595E+0	5.288E+0
-5.417E-1	2.602E+0	5.343E+0
-5.320E-1	2.667E+0	5.404E+0
-5.271E-1	2.644E+0	5.414E+0
-5.336E-1	2.579E+0	5.346E+0
-5.336E-1	2.569E+0	5.301E+0
-5.352E-1	2.611E+0	5.255E+0
-5.385E-1	2.573E+0	5.304E+0
-5.466E-1	2.553E+0	5.434E+0
-5.368E-1	2.615E+0	5.340E+0
-5.336E-1	2.657E+0	5.330E+0
-5.320E-1	2.628E+0	5.233E+0
-5.401E-1	2.624E+0	5.359E+0
-5.352E-1	2.628E+0	5.349E+0
-5.303E-1	2.576E+0	5.333E+0
-5.303E-1	2.657E+0	5.336E+0
-5.401E-1	2.579E+0	5.336E+0
-5.385E-1	2.673E+0	5.359E+0
-5.385E-1	2.563E+0	5.314E+0
-5.401E-1	2.631E+0	5.349E+0
-5.401E-1	2.573E+0	5.356E+0
-5.336E-1	2.563E+0	5.323E+0
-5.271E-1	2.641E+0	5.366E+0
-5.287E-1	2.641E+0	5.294E+0
-5.385E-1	2.644E+0	5.330E+0
-5.401E-1	2.595E+0	5.333E+0
-5.385E-1	2.585E+0	5.434E+0
-5.352E-1	2.712E+0	5.288E+0
-5.417E-1	2.641E+0	5.304E+0
-5.385E-1	2.615E+0	5.398E+0
-5.385E-1	2.615E+0	5.349E+0
-5.336E-1	2.543E+0	5.388E+0
-5.336E-1	2.553E+0	5.343E+0
-5.336E-1	2.582E+0	5.411E+0
-5.303E-1	2.569E+0	5.323E+0
-5.352E-1	2.592E+0	5.385E+0
-5.433E-1	2.595E+0	5.323E+0
-5.417E-1	2.576E+0	5.369E+0
-5.352E-1	2.595E+0	5.239E+0
-5.336E-1	2.598E+0	5.359E+0
-5.385E-1	2.602E+0	5.327E+0
-5.352E-1	2.621E+0	5.408E+0
-5.320E-1	2.634E+0	5.460E+0
-5.336E-1	2.524E+0	5.343E+0
-5.385E-1	2.576E+0	5.359E+0
-5.368E-1	2.611E+0	5.297E+0
-5.368E-1	2.628E+0	5.349E+0
-5.385E-1	2.667E+0	5.336E+0
-5.417E-1	2.582E+0	5.317E+0
-5.352E-1	2.644E+0	5.327E+0
-5.320E-1	2.628E+0	5.343E+0
-5.336E-1	2.598E+0	5.317E+0
-5.352E-1	2.615E+0	5.349E+0
-5.385E-1	2.660E+0	5.284E+0
-5.320E-1	2.589E+0	5.343E+0
-5.352E-1	2.634E+0	5.301E+0
-5.401E-1	2.667E+0	5.346E+0
-5.368E-1	2.631E+0	5.366E+0
-5.368E-1	2.634E+0	5.323E+0
-5.336E-1	2.608E+0	5.343E+0
-5.417E-1	2.660E+0	5.301E+0
-5.401E-1	2.634E+0	5.275E+0
-5.271E-1	2.573E+0	5.336E+0
-5.320E-1	2.615E+0	5.307E+0
-5.352E-1	2.589E+0	5.508E+0
-5.352E-1	2.598E+0	5.294E+0
-5.336E-1	2.592E+0	5.395E+0
-5.368E-1	2.654E+0	5.268E+0
-5.401E-1	2.556E+0	5.336E+0
-5.352E-1	2.631E+0	5.304E+0
-5.368E-1	2.569E+0	5.353E+0
-5.336E-1	2.618E+0	5.362E+0
-5.368E-1	2.553E+0	5.184E+0
-5.336E-1	2.618E+0	5.275E+0
-5.303E-1	2.608E+0	5.268E+0
-5.336E-1	2.634E+0	5.317E+0
-5.401E-1	2.589E+0	5.349E+0
-5.385E-1	2.592E+0	5.349E+0
-5.368E-1	2.650E+0	5.362E+0
-5.368E-1	2.624E+0	5.291E+0
-5.401E-1	2.611E+0	5.304E+0
-5.336E-1	2.676E+0	5.281E+0
-5.303E-1	2.579E+0	5.330E+0
-5.320E-1	2.585E+0	5.379E+0
-5.417E-1	2.611E+0	5.421E+0
-5.368E-1	2.598E+0	5.304E+0
-5.336E-1	2.637E+0	5.330E+0
-5.401E-1	2.602E+0	5.291E+0
-5.401E-1	2.660E+0	5.395E+0
-5.417E-1	2.641E+0	5.349E+0
-5.336E-1	2.641E+0	5.255E+0
-5.336E-1	2.579E+0	5.320E+0
-5.336E-1	2.615E+0	5.320E+0
-5.336E-1	2.624E+0	5.246E+0
-5.287E-1	2.647E+0	5.278E+0
-5.352E-1	2.605E+0	5.330E+0
-5.417E-1	2.624E+0	5.304E+0
-5.401E-1	2.598E+0	5.330E+0
-5.336E-1	2.628E+0	5.343E+0
-5.368E-1	2.654E+0	5.404E+0
-5.385E-1	2.615E+0	5.375E+0
-5.368E-1	2.637E+0	5.359E+0
-5.287E-1	2.715E+0	5.469E+0
-5.303E-1	2.595E+0	5.278E+0
-5.336E-1	2.624E+0	5.242E+0
-5.352E-1	2.569E+0	5.349E+0
-5.287E-1	2.650E+0	5.265E+0
-5.368E-1	2.598E+0	5.411E+0
-5.385E-1	2.621E+0	5.353E+0
-5.401E-1	2.637E+0	5.297E+0
-5.303E-1	2.560E+0	5.249E+0
-5.320E-1	2.644E+0	5.372E+0
-5.385E-1	2.615E+0	5.359E+0
-5.385E-1	2.569E+0	5.379E+0
-5.336E-1	2.605E+0	5.307E+0
-5.368E-1	2.611E+0	5.275E+0
-5.417E-1	2.576E+0	5.259E+0
-5.385E-1	2.569E+0	5.356E+0
-5.336E-1	2.556E+0	5.323E+0
-5.352E-1	2.582E+0	5.392E+0
-5.368E-1	2.579E+0	5.307E+0
-5.401E-1	2.657E+0	5.366E+0
-5.303E-1	2.663E+0	5.288E+0
-5.287E-1	2.598E+0	5.336E+0
-5.368E-1	2.654E+0	5.379E+0
-5.368E-1	2.673E+0	5.284E+0
-5.336E-1	2.637E+0	5.242E+0
-5.417E-1	2.605E+0	5.317E+0
-5.401E-1	2.585E+0	5.349E+0
-5.385E-1	2.595E+0	5.340E+0
-5.320E-1	2.611E+0	5.392E+0
-5.336E-1	2.582E+0	5.317E+0
-5.385E-1	2.628E+0	5.246E+0
-5.368E-1	2.654E+0	5.323E+0
-5.271E-1	2.566E+0	5.369E+0
-5.320E-1	2.637E+0	5.417E+0
-5.368E-1	2.598E+0	5.362E+0
-5.401E-1	2.624E+0	5.262E+0
-5.320E-1	2.641E+0	5.297E+0
-5.385E-1	2.615E+0	5.372E+0
-5.385E-1	2.624E+0	5.340E+0
-5.368E-1	2.644E+0	5.304E+0
-5.303E-1	2.680E+0	5.392E+0
-5.368E-1	2.592E+0	5.343E+0
-5.417E-1	2.595E+0	5.291E+0
-5.385E-1	2.680E+0	5.210E+0
-5.336E-1	2.615E+0	5.372E+0
-5.352E-1	2.628E+0	5.356E+0
-5.385E-1	2.576E+0	5.275E+0
-5.368E-1	2.605E+0	5.327E+0
-5.320E-1	2.637E+0	5.301E+0
-5.320E-1	2.598E+0	5.252E+0
-5.368E-1	2.589E+0	5.275E+0
-5.368E-1	2.654E+0	5.314E+0
-5.303E-1	2.611E+0	5.242E+0
-5.368E-1	2.631E+0	5.265E+0
-5.401E-1	2.624E+0	5.284E+0
-5.417E-1	2.615E+0	5.281E+0
-5.320E-1	2.589E+0	5.307E+0
-5.303E-1	2.592E+0	5.323E+0
-5.385E-1	2.585E+0	5.259E+0
-5.385E-1	2.634E+0	5.401E+0
-5.320E-1	2.615E+0	5.242E+0
-5.320E-1	2.667E+0	5.291E+0
-5.401E-1	2.641E+0	5.317E+0
-5.417E-1	2.624E+0	5.304E+0
-5.320E-1	2.605E+0	5.336E+0
-5.320E-1	2.608E+0	5.372E+0
-5.368E-1	2.644E+0	5.359E+0
-5.368E-1	2.624E+0	5.294E+0
-5.320E-1	2.611E+0	5.343E+0
-5.368E-1	2.602E+0	5.372E+0
-5.417E-1	2.534E+0	5.330E+0
-5.385E-1	2.589E+0	5.288E+0
-5.320E-1	2.660E+0	5.385E+0
-5.303E-1	2.573E+0	5.362E+0
-5.401E-1	2.615E+0	5.343E+0
-5.401E-1	2.654E+0	5.291E+0
-5.303E-1	2.647E+0	5.398E+0
-5.336E-1	2.534E+0	5.323E+0
-5.401E-1	2.631E+0	5.359E+0
-5.385E-1	2.582E+0	5.259E+0
-5.336E-1	2.634E+0	5.314E+0
-5.336E-1	2.647E+0	5.307E+0
-5.433E-1	2.683E+0	5.262E+0
-5.352E-1	2.641E+0	5.291E+0
-5.320E-1	2.618E+0	5.382E+0
-5.336E-1	2.637E+0	5.408E+0
-5.417E-1	2.615E+0	5.281E+0
-5.368E-1	2.634E+0	5.336E+0
-5.352E-1	2.631E+0	5.291E+0
-5.336E-1	2.654E+0	5.284E+0
-5.368E-1	2.634E+0	5.369E+0
-5.368E-1	2.608E+0	5.404E+0
-5.336E-1	2.592E+0	5.330E+0
-5.352E-1	2.589E+0	5.408E+0
-5.352E-1	2.573E+0	5.297E+0
-5.336E-1	2.605E+0	5.336E+0
-5.320E-1	2.696E+0	5.417E+0
-5.368E-1	2.611E+0	5.385E+0
-5.417E-1	2.598E+0	5.297E+0
-5.368E-1	2.654E+0	5.197E+0
-5.352E-1	2.644E+0	5.242E+0
-5.336E-1	2.615E+0	5.297E+0
-5.401E-1	2.621E+0	5.310E+0
-5.368E-1	2.615E+0	5.349E+0
-5.352E-1	2.595E+0	5.346E+0
-5.336E-1	2.693E+0	5.349E+0
-5.401E-1	2.579E+0	5.385E+0
-5.401E-1	2.628E+0	5.346E+0
-5.336E-1	2.641E+0	5.301E+0
-5.385E-1	2.631E+0	5.375E+0
-5.401E-1	2.553E+0	5.288E+0
-5.352E-1	2.644E+0	5.343E+0
-5.336E-1	2.676E+0	5.252E+0
-5.336E-1	2.566E+0	5.323E+0
-5.417E-1	2.654E+0	5.220E+0
-5.385E-1	2.569E+0	5.301E+0
-5.368E-1	2.621E+0	5.375E+0
-5.336E-1	2.608E+0	5.317E+0
-5.401E-1	2.585E+0	5.294E+0
-5.368E-1	2.673E+0	5.330E+0
-5.352E-1	2.621E+0	5.349E+0
-5.320E-1	2.579E+0	5.369E+0
-5.401E-1	2.608E+0	5.356E+0
-5.385E-1	2.641E+0	5.291E+0
-5.336E-1	2.621E+0	5.265E+0
-5.303E-1	2.550E+0	5.265E+0
-5.433E-1	2.605E+0	5.307E+0
-5.401E-1	2.608E+0	5.275E+0
-5.303E-1	2.657E+0	5.372E+0
-5.352E-1	2.618E+0	5.411E+0
-5.401E-1	2.566E+0	5.323E+0
-5.352E-1	2.598E+0	5.336E+0
-5.303E-1	2.657E+0	5.297E+0
-5.352E-1	2.641E+0	5.353E+0
-5.385E-1	2.628E+0	5.382E+0
-5.417E-1	2.582E+0	5.421E+0
-5.320E-1	2.637E+0	5.301E+0
-5.336E-1	2.605E+0	5.278E+0
-5.368E-1	2.592E+0	5.310E+0
-5.368E-1	2.595E+0	5.320E+0
-5.320E-1	2.589E+0	5.314E+0
-5.352E-1	2.624E+0	5.323E+0
-5.401E-1	2.611E+0	5.346E+0
-5.417E-1	2.637E+0	5.320E+0
-5.352E-1	2.683E+0	5.220E+0
-5.320E-1	2.598E+0	5.356E+0
-5.401E-1	2.634E+0	5.327E+0
-5.385E-1	2.615E+0	5.330E+0
-5.320E-1	2.569E+0	5.246E+0
-5.336E-1	2.569E+0	5.330E+0
-5.368E-1	2.543E+0	5.281E+0
-5.401E-1	2.585E+0	5.278E+0
-5.336E-1	2.657E+0	5.392E+0
-5.352E-1	2.592E+0	5.259E+0
-5.385E-1	2.602E+0	5.291E+0
-5.385E-1	2.608E+0	5.327E+0
-5.336E-1	2.598E+0	5.320E+0
-5.352E-1	2.621E+0	5.288E+0
-5.385E-1	2.641E+0	5.281E+0
-5.368E-1	2.641E+0	5.346E+0
-5.320E-1	2.582E+0	5.369E+0
-5.385E-1	2.660E+0	5.226E+0
-5.401E-1	2.602E+0	5.265E+0
-5.401E-1	2.628E+0	5.278E+0
-5.287E-1	2.663E+0	5.336E+0
-5.336E-1	2.647E+0	5.417E+0
-5.368E-1	2.615E+0	5.327E+0
-5.401E-1	2.563E+0	5.310E+0
-5.320E-1	2.547E+0	5.362E+0
-5.385E-1	2.569E+0	5.294E+0
-5.368E-1	2.553E+0	5.401E+0
-5.385E-1	2.615E+0	5.301E+0
-5.336E-1	2.608E+0	5.255E+0
-5.385E-1	2.647E+0	5.291E+0
-5.417E-1	2.641E+0	5.362E+0
-5.368E-1	2.667E+0	5.291E+0
-5.287E-1	2.615E+0	5.369E+0
-5.352E-1	2.573E+0	5.236E+0
-5.385E-1	2.598E+0	5.310E+0
-5.352E-1	2.660E+0	5.262E+0
-5.320E-1	2.637E+0	5.330E+0
-5.336E-1	2.647E+0	5.275E+0
-5.385E-1	2.563E+0	5.255E+0
-5.385E-1	2.618E+0	5.246E+0
-5.336E-1	2.615E+0	5.226E+0
-5.320E-1	2.569E+0	5.265E+0
-5.401E-1	2.550E+0	5.323E+0
-5.401E-1	2.592E+0	5.278E+0
-5.336E-1	2.602E+0	5.294E+0
-5.352E-1	2.631E+0	5.473E+0
-5.401E-1	2.670E+0	5.284E+0
-5.385E-1	2.641E+0	5.346E+0
-5.336E-1	2.589E+0	5.288E+0
-5.385E-1	2.657E+0	5.252E+0
-5.385E-1	2.579E+0	5.340E+0
-5.401E-1	2.634E+0	5.401E+0
-5.385E-1	2.563E+0	5.317E+0
-5.417E-1	2.608E+0	5.333E+0
-5.368E-1	2.644E+0	5.375E+0
-5.352E-1	2.598E+0	5.340E+0
-5.287E-1	2.592E+0	5.310E+0
-5.336E-1	2.582E+0	5.411E+0
-5.385E-1	2.621E+0	5.372E+0
-5.417E-1	2.634E+0	5.346E+0
-5.320E-1	2.650E+0	5.375E+0
-5.368E-1	2.644E+0	5.265E+0
-5.417E-1	2.598E+0	5.340E+0
-5.385E-1	2.680E+0	5.294E+0
-5.271E-1	2.686E+0	5.330E+0
-5.368E-1	2.650E+0	5.284E+0
-5.401E-1	2.608E+0	5.304E+0
-5.417E-1	2.608E+0	5.323E+0
-5.336E-1	2.647E+0	5.323E+0
-5.368E-1	2.563E+0	5.297E+0
-5.401E-1	2.573E+0	5.411E+0
-5.385E-1	2.621E+0	5.417E+0
-5.320E-1	2.595E+0	5.343E+0
-5.336E-1	2.637E+0	5.327E+0
-5.352E-1	2.602E+0	5.323E+0
-5.417E-1	2.712E+0	5.353E+0
-5.320E-1	2.667E+0	5.372E+0
-5.352E-1	2.641E+0	5.255E+0
-5.401E-1	2.589E+0	5.346E+0
-5.368E-1	2.670E+0	5.317E+0
-5.336E-1	2.534E+0	5.327E+0
-5.368E-1	2.615E+0	5.236E+0
-5.385E-1	2.595E+0	5.323E+0
-5.385E-1	2.540E+0	5.281E+0
-5.336E-1	2.641E+0	5.343E+0
-5.368E-1	2.595E+0	5.249E+0
-5.417E-1	2.663E+0	5.323E+0
-5.385E-1	2.598E+0	5.330E+0
-5.352E-1	2.634E+0	5.301E+0
-5.385E-1	2.637E+0	5.304E+0
-5.401E-1	2.628E+0	5.362E+0
-5.401E-1	2.670E+0	5.349E+0
-5.320E-1	2.573E+0	5.294E+0
-5.336E-1	2.647E+0	5.307E+0
-5.385E-1	2.657E+0	5.333E+0
-5.417E-1	2.560E+0	5.369E+0
-5.320E-1	2.605E+0	5.327E+0
-5.352E-1	2.566E+0	5.369E+0
-5.417E-1	2.573E+0	5.398E+0
-5.401E-1	2.608E+0	5.304E+0
-5.303E-1	2.602E+0	5.392E+0
-5.336E-1	2.608E+0	5.268E+0
-5.385E-1	2.644E+0	5.359E+0
-5.385E-1	2.550E+0	5.379E+0
-5.336E-1	2.628E+0	5.388E+0
-5.385E-1	2.650E+0	5.385E+0
-5.417E-1	2.667E+0	5.265E+0
-5.401E-1	2.598E+0	5.375E+0
-5.352E-1	2.615E+0	5.320E+0
-5.352E-1	2.647E+0	5.340E+0
-5.401E-1	2.611E+0	5.304E+0
-5.401E-1	2.605E+0	5.379E+0
-5.336E-1	2.660E+0	5.307E+0
-5.352E-1	2.585E+0	5.343E+0
-5.385E-1	2.628E+0	5.314E+0
-5.352E-1	2.595E+0	5.362E+0
[truncated: 45,977 more rows]
