# Supplementary material for: Improved ANAP incorporation and VCF analysis reveal details of P2X7 current facilitation and a limited conformational interplay between ATP binding and the intracellular ballast domain
Source: eLife. 2023 Jan 4;12:e82479. doi: 10.7554/eLife.82479 (PMC9859053; doi:10.7554/eLife.82479)
Supplement: Figure 6—figure supplement 2—source data 2. [file elife-82479-fig6-figsupp2-data2.zip › Figure-6_figure-supplement-2_source-data-2/P2X7/e20#01.csv]

-1.070E+0	4.704E+0	8.515E+0
-1.069E+0	4.645E+0	8.451E+0
-1.067E+0	4.639E+0	8.506E+0
-1.064E+0	4.629E+0	8.652E+0
-1.067E+0	4.564E+0	8.545E+0
-1.066E+0	4.668E+0	8.467E+0
-1.062E+0	4.584E+0	8.674E+0
-1.064E+0	4.684E+0	8.525E+0
-1.070E+0	4.548E+0	8.561E+0
-1.066E+0	4.658E+0	8.509E+0
-1.059E+0	4.697E+0	8.580E+0
-1.064E+0	4.701E+0	8.506E+0
-1.074E+0	4.623E+0	8.587E+0
-1.067E+0	4.668E+0	8.613E+0
-1.062E+0	4.710E+0	8.606E+0
-1.062E+0	4.671E+0	8.593E+0
-1.070E+0	4.733E+0	8.532E+0
-1.066E+0	4.636E+0	8.554E+0
-1.064E+0	4.684E+0	8.545E+0
-1.062E+0	4.619E+0	8.571E+0
-1.070E+0	4.610E+0	8.489E+0
-1.067E+0	4.720E+0	8.509E+0
-1.064E+0	4.681E+0	8.486E+0
-1.064E+0	4.743E+0	8.639E+0
-1.070E+0	4.636E+0	8.460E+0
-1.069E+0	4.723E+0	8.567E+0
-1.061E+0	4.629E+0	8.580E+0
-1.064E+0	4.639E+0	8.658E+0
-1.069E+0	4.658E+0	8.567E+0
-1.064E+0	4.639E+0	8.483E+0
-1.064E+0	4.639E+0	8.392E+0
-1.067E+0	4.701E+0	8.561E+0
-1.070E+0	4.606E+0	8.561E+0
-1.066E+0	4.668E+0	8.451E+0
-1.057E+0	4.720E+0	8.603E+0
-1.064E+0	4.723E+0	8.525E+0
-1.072E+0	4.590E+0	8.642E+0
-1.069E+0	4.701E+0	8.567E+0
-1.059E+0	4.688E+0	8.532E+0
-1.062E+0	4.610E+0	8.554E+0
-1.067E+0	4.678E+0	8.369E+0
-1.066E+0	4.597E+0	8.600E+0
-1.064E+0	4.658E+0	8.473E+0
-1.067E+0	4.597E+0	8.584E+0
-1.070E+0	4.606E+0	8.587E+0
-1.069E+0	4.581E+0	8.551E+0
-1.061E+0	4.723E+0	8.541E+0
-1.062E+0	4.658E+0	8.609E+0
-1.069E+0	4.597E+0	8.522E+0
-1.067E+0	4.714E+0	8.564E+0
-1.062E+0	4.665E+0	8.512E+0
-1.064E+0	4.739E+0	8.661E+0
-1.072E+0	4.720E+0	8.713E+0
-1.067E+0	4.645E+0	8.496E+0
-1.061E+0	4.717E+0	8.493E+0
-1.064E+0	4.694E+0	8.655E+0
-1.069E+0	4.707E+0	8.730E+0
-1.069E+0	4.671E+0	8.525E+0
-1.061E+0	4.675E+0	8.483E+0
-1.064E+0	4.632E+0	8.635E+0
-1.070E+0	4.704E+0	8.532E+0
-1.067E+0	4.652E+0	8.606E+0
-1.066E+0	4.726E+0	8.567E+0
-1.061E+0	4.743E+0	8.619E+0
-1.070E+0	4.642E+0	8.502E+0
-1.066E+0	4.675E+0	8.626E+0
-1.061E+0	4.613E+0	8.635E+0
-1.059E+0	4.814E+0	8.464E+0
-1.067E+0	4.681E+0	8.467E+0
-1.069E+0	4.658E+0	8.629E+0
-1.061E+0	4.626E+0	8.522E+0
-1.066E+0	4.629E+0	8.499E+0
-1.069E+0	4.587E+0	8.545E+0
-1.067E+0	4.658E+0	8.538E+0
-1.061E+0	4.626E+0	8.574E+0
-1.066E+0	4.623E+0	8.451E+0
-1.072E+0	4.714E+0	8.496E+0
-1.069E+0	4.668E+0	8.538E+0
-1.061E+0	4.658E+0	8.635E+0
-1.066E+0	4.632E+0	8.483E+0
-1.070E+0	4.662E+0	8.515E+0
-1.069E+0	4.655E+0	8.525E+0
-1.064E+0	4.678E+0	8.519E+0
-1.067E+0	4.675E+0	8.603E+0
-1.069E+0	4.619E+0	8.639E+0
-1.067E+0	4.629E+0	8.496E+0
-1.064E+0	4.665E+0	8.512E+0
-1.066E+0	4.668E+0	8.470E+0
-1.074E+0	4.707E+0	8.551E+0
-1.070E+0	4.632E+0	8.538E+0
-1.061E+0	4.736E+0	8.506E+0
-1.066E+0	4.675E+0	8.587E+0
-1.072E+0	4.645E+0	8.538E+0
-1.067E+0	4.726E+0	8.609E+0
-1.064E+0	4.707E+0	8.451E+0
-1.069E+0	4.642E+0	8.489E+0
-1.072E+0	4.675E+0	8.609E+0
-1.069E+0	4.619E+0	8.597E+0
-1.066E+0	4.619E+0	8.609E+0
-1.067E+0	4.678E+0	8.480E+0
-1.070E+0	4.710E+0	8.603E+0
-1.067E+0	4.600E+0	8.538E+0
-1.062E+0	4.752E+0	8.541E+0
-1.067E+0	4.733E+0	8.499E+0
-1.069E+0	4.574E+0	8.512E+0
-1.069E+0	4.632E+0	8.545E+0
-1.064E+0	4.671E+0	8.551E+0
-1.064E+0	4.652E+0	8.519E+0
-1.072E+0	4.671E+0	8.587E+0
-1.067E+0	4.610E+0	8.622E+0
-1.066E+0	4.619E+0	8.554E+0
-1.066E+0	4.642E+0	8.454E+0
-1.070E+0	4.577E+0	8.525E+0
-1.066E+0	4.642E+0	8.528E+0
-1.062E+0	4.645E+0	8.648E+0
-1.062E+0	4.746E+0	8.558E+0
-1.070E+0	4.691E+0	8.554E+0
-1.067E+0	4.616E+0	8.571E+0
-1.061E+0	4.574E+0	8.616E+0
-1.069E+0	4.581E+0	8.548E+0
-1.070E+0	4.623E+0	8.428E+0
-1.067E+0	4.610E+0	8.528E+0
-1.062E+0	4.688E+0	8.567E+0
-1.070E+0	4.610E+0	8.551E+0
-1.070E+0	4.649E+0	8.571E+0
-1.070E+0	4.632E+0	8.515E+0
-1.057E+0	4.704E+0	8.483E+0
-1.064E+0	4.613E+0	8.476E+0
-1.070E+0	4.697E+0	8.561E+0
-1.070E+0	4.590E+0	8.525E+0
-1.066E+0	4.652E+0	8.415E+0
-1.067E+0	4.671E+0	8.671E+0
-1.072E+0	4.645E+0	8.473E+0
-1.069E+0	4.600E+0	8.509E+0
-1.062E+0	4.610E+0	8.567E+0
-1.067E+0	4.665E+0	8.512E+0
-1.069E+0	4.691E+0	8.616E+0
-1.069E+0	4.765E+0	8.574E+0
-1.066E+0	4.691E+0	8.470E+0
-1.067E+0	4.632E+0	8.519E+0
-1.072E+0	4.629E+0	8.535E+0
-1.069E+0	4.619E+0	8.567E+0
-1.064E+0	4.717E+0	8.441E+0
-1.066E+0	4.610E+0	8.561E+0
-1.070E+0	4.723E+0	8.551E+0
-1.070E+0	4.691E+0	8.528E+0
-1.066E+0	4.639E+0	8.509E+0
-1.066E+0	4.707E+0	8.496E+0
-1.069E+0	4.675E+0	8.554E+0
-1.070E+0	4.668E+0	8.622E+0
-1.067E+0	4.606E+0	8.486E+0
-1.067E+0	4.639E+0	8.499E+0
-1.069E+0	4.649E+0	8.467E+0
-1.069E+0	4.649E+0	8.554E+0
-1.061E+0	4.632E+0	8.480E+0
-1.064E+0	4.736E+0	8.545E+0
-1.070E+0	4.587E+0	8.532E+0
-1.069E+0	4.600E+0	8.587E+0
-1.066E+0	4.665E+0	8.431E+0
-1.064E+0	4.681E+0	8.509E+0
-1.074E+0	4.632E+0	8.392E+0
-1.070E+0	4.619E+0	8.506E+0
-1.061E+0	4.616E+0	8.567E+0
-1.067E+0	4.749E+0	8.554E+0
-1.074E+0	4.668E+0	8.655E+0
-1.064E+0	4.658E+0	8.551E+0
-1.062E+0	4.642E+0	8.473E+0
-1.066E+0	4.603E+0	8.532E+0
-1.069E+0	4.681E+0	8.493E+0
-1.072E+0	4.558E+0	8.648E+0
-1.066E+0	4.671E+0	8.489E+0
-1.064E+0	4.655E+0	8.700E+0
-1.067E+0	4.619E+0	8.580E+0
-1.067E+0	4.662E+0	8.493E+0
-1.066E+0	4.619E+0	8.551E+0
-1.067E+0	4.616E+0	8.613E+0
-1.070E+0	4.639E+0	8.613E+0
-1.066E+0	4.714E+0	8.593E+0
-1.061E+0	4.652E+0	8.506E+0
-1.069E+0	4.785E+0	8.619E+0
-1.077E+0	4.678E+0	8.457E+0
-1.069E+0	4.584E+0	8.681E+0
-1.064E+0	4.671E+0	8.499E+0
-1.064E+0	4.756E+0	8.506E+0
-1.070E+0	4.671E+0	8.619E+0
-1.066E+0	4.655E+0	8.554E+0
-1.064E+0	4.652E+0	8.577E+0
-1.067E+0	4.623E+0	8.447E+0
-1.074E+0	4.752E+0	8.541E+0
-1.069E+0	4.658E+0	8.480E+0
-1.064E+0	4.684E+0	8.506E+0
-1.066E+0	4.684E+0	8.519E+0
-1.074E+0	4.558E+0	8.515E+0
-1.072E+0	4.665E+0	8.454E+0
-1.062E+0	4.626E+0	8.496E+0
-1.064E+0	4.668E+0	8.418E+0
-1.070E+0	4.600E+0	8.642E+0
-1.069E+0	4.726E+0	8.548E+0
-1.064E+0	4.642E+0	8.470E+0
-1.066E+0	4.642E+0	8.532E+0
-1.069E+0	4.606E+0	8.622E+0
-1.067E+0	4.652E+0	8.603E+0
-1.064E+0	4.629E+0	8.525E+0
-1.064E+0	4.684E+0	8.512E+0
-1.069E+0	4.694E+0	8.499E+0
-1.066E+0	4.603E+0	8.681E+0
-1.064E+0	4.678E+0	8.580E+0
-1.066E+0	4.739E+0	8.551E+0
-1.072E+0	4.658E+0	8.597E+0
-1.069E+0	4.665E+0	8.454E+0
-1.067E+0	4.645E+0	8.538E+0
-1.066E+0	4.665E+0	8.609E+0
-1.074E+0	4.558E+0	8.441E+0
-1.066E+0	4.610E+0	8.476E+0
-1.066E+0	4.704E+0	8.447E+0
-1.067E+0	4.636E+0	8.428E+0
-1.072E+0	4.704E+0	8.522E+0
-1.067E+0	4.581E+0	8.577E+0
-1.061E+0	4.688E+0	8.476E+0
-1.067E+0	4.639E+0	8.619E+0
-1.072E+0	4.606E+0	8.545E+0
-1.072E+0	4.658E+0	8.545E+0
-1.064E+0	4.626E+0	8.580E+0
-1.069E+0	4.662E+0	8.447E+0
-1.072E+0	4.691E+0	8.483E+0
-1.069E+0	4.658E+0	8.548E+0
-1.064E+0	4.701E+0	8.639E+0
-1.067E+0	4.694E+0	8.600E+0
-1.072E+0	4.639E+0	8.619E+0
-1.070E+0	4.623E+0	8.558E+0
-1.062E+0	4.642E+0	8.515E+0
-1.066E+0	4.639E+0	8.493E+0
-1.072E+0	4.613E+0	8.593E+0
-1.070E+0	4.681E+0	8.483E+0
-1.064E+0	4.655E+0	8.447E+0
-1.067E+0	4.743E+0	8.528E+0
-1.075E+0	4.681E+0	8.571E+0
-1.070E+0	4.684E+0	8.451E+0
-1.064E+0	4.590E+0	8.493E+0
-1.061E+0	4.655E+0	8.528E+0
-1.069E+0	4.613E+0	8.464E+0
-1.066E+0	4.704E+0	8.470E+0
-1.066E+0	4.642E+0	8.483E+0
-1.066E+0	4.691E+0	8.577E+0
-1.074E+0	4.662E+0	8.545E+0
-1.072E+0	4.688E+0	8.476E+0
-1.064E+0	4.636E+0	8.350E+0
-1.064E+0	4.652E+0	8.486E+0
-1.074E+0	4.746E+0	8.574E+0
-1.069E+0	4.626E+0	8.525E+0
-1.062E+0	4.736E+0	8.489E+0
-1.070E+0	4.759E+0	8.470E+0
-1.074E+0	4.684E+0	8.496E+0
-1.070E+0	4.697E+0	8.457E+0
-1.061E+0	4.723E+0	8.525E+0
-1.064E+0	4.590E+0	8.545E+0
-1.074E+0	4.619E+0	8.561E+0
-1.067E+0	4.775E+0	8.499E+0
-1.062E+0	4.730E+0	8.545E+0
-1.066E+0	4.642E+0	8.515E+0
-1.072E+0	4.658E+0	8.519E+0
-1.070E+0	4.697E+0	8.525E+0
-1.064E+0	4.597E+0	8.519E+0
-1.066E+0	4.707E+0	8.548E+0
-1.072E+0	4.639E+0	8.652E+0
-1.070E+0	4.619E+0	8.554E+0
-1.062E+0	4.610E+0	8.554E+0
-1.067E+0	4.655E+0	8.600E+0
-1.072E+0	4.697E+0	8.512E+0
-1.070E+0	4.743E+0	8.483E+0
-1.067E+0	4.581E+0	8.451E+0
-1.066E+0	4.726E+0	8.431E+0
-1.072E+0	4.613E+0	8.460E+0
-1.070E+0	4.603E+0	8.434E+0
-1.066E+0	4.623E+0	8.395E+0
-1.067E+0	4.671E+0	8.587E+0
-1.072E+0	4.675E+0	8.538E+0
-1.069E+0	4.665E+0	8.558E+0
-1.061E+0	4.714E+0	8.483E+0
-1.066E+0	4.675E+0	8.515E+0
-1.074E+0	4.665E+0	8.467E+0
-1.069E+0	4.675E+0	8.545E+0
-1.062E+0	4.613E+0	8.574E+0
-1.067E+0	4.626E+0	8.606E+0
-1.070E+0	4.636E+0	8.723E+0
-1.067E+0	4.723E+0	8.454E+0
-1.066E+0	4.623E+0	8.525E+0
-1.069E+0	4.701E+0	8.444E+0
-1.075E+0	4.681E+0	8.473E+0
-1.069E+0	4.610E+0	8.489E+0
-1.061E+0	4.645E+0	8.509E+0
-1.066E+0	4.658E+0	8.441E+0
-1.072E+0	4.694E+0	8.535E+0
-1.070E+0	4.581E+0	8.564E+0
-1.064E+0	4.668E+0	8.496E+0
-1.069E+0	4.655E+0	8.590E+0
-1.074E+0	4.600E+0	8.567E+0
-1.069E+0	4.555E+0	8.425E+0
-1.064E+0	4.600E+0	8.512E+0
-1.066E+0	4.668E+0	8.558E+0
-1.074E+0	4.681E+0	8.587E+0
-1.070E+0	4.671E+0	8.499E+0
-1.066E+0	4.678E+0	8.554E+0
-1.069E+0	4.545E+0	8.532E+0
-1.072E+0	4.600E+0	8.451E+0
-1.070E+0	4.610E+0	8.447E+0
-1.066E+0	4.678E+0	8.499E+0
-1.069E+0	4.613E+0	8.561E+0
-1.069E+0	4.714E+0	8.496E+0
-1.069E+0	4.668E+0	8.457E+0
-1.064E+0	4.642E+0	8.457E+0
-1.069E+0	4.616E+0	8.532E+0
-1.077E+0	4.662E+0	8.486E+0
-1.072E+0	4.671E+0	8.431E+0
-1.067E+0	4.684E+0	8.574E+0
-1.067E+0	4.707E+0	8.483E+0
-1.074E+0	4.684E+0	8.580E+0
-1.072E+0	4.636E+0	8.567E+0
-1.066E+0	4.665E+0	8.515E+0
-1.067E+0	4.639E+0	8.525E+0
-1.074E+0	4.655E+0	8.538E+0
-1.070E+0	4.629E+0	8.645E+0
-1.066E+0	4.590E+0	8.451E+0
-1.067E+0	4.665E+0	8.499E+0
-1.075E+0	4.636E+0	8.528E+0
-1.070E+0	4.600E+0	8.522E+0
-1.064E+0	4.697E+0	8.486E+0
-1.067E+0	4.642E+0	8.470E+0
-1.074E+0	4.632E+0	8.528E+0
-1.070E+0	4.756E+0	8.441E+0
-1.064E+0	4.636E+0	8.343E+0
-1.069E+0	4.681E+0	8.532E+0
-1.074E+0	4.717E+0	8.509E+0
-1.074E+0	4.655E+0	8.486E+0
-1.069E+0	4.613E+0	8.538E+0
-1.066E+0	4.548E+0	8.558E+0
-1.074E+0	4.778E+0	8.528E+0
-1.064E+0	4.642E+0	8.444E+0
-1.064E+0	4.649E+0	8.522E+0
-1.070E+0	4.688E+0	8.441E+0
-1.075E+0	4.652E+0	8.519E+0
-1.074E+0	4.645E+0	8.464E+0
-1.067E+0	4.587E+0	8.438E+0
-1.070E+0	4.590E+0	8.525E+0
-1.072E+0	4.675E+0	8.554E+0
-1.070E+0	4.584E+0	8.486E+0
-1.069E+0	4.600E+0	8.525E+0
-1.067E+0	4.749E+0	8.467E+0
-1.070E+0	4.658E+0	8.353E+0
-1.072E+0	4.775E+0	8.496E+0
-1.067E+0	4.561E+0	8.499E+0
-1.072E+0	4.749E+0	8.606E+0
-1.072E+0	4.671E+0	8.441E+0
-1.066E+0	4.675E+0	8.554E+0
-1.064E+0	4.642E+0	8.486E+0
-1.069E+0	4.632E+0	8.519E+0
-1.077E+0	4.681E+0	8.386E+0
-1.072E+0	4.636E+0	8.587E+0
-1.066E+0	4.584E+0	8.460E+0
-1.072E+0	4.623E+0	8.548E+0
-1.074E+0	4.629E+0	8.476E+0
-1.069E+0	4.684E+0	8.506E+0
-1.061E+0	4.645E+0	8.480E+0
-1.064E+0	4.717E+0	8.470E+0
-1.072E+0	4.756E+0	8.629E+0
-1.070E+0	4.681E+0	8.522E+0
-1.070E+0	4.707E+0	8.597E+0
-1.074E+0	4.649E+0	8.522E+0
-1.077E+0	4.665E+0	8.538E+0
-1.070E+0	4.649E+0	8.525E+0
-1.070E+0	4.619E+0	8.548E+0
-1.067E+0	4.581E+0	8.483E+0
-1.072E+0	4.645E+0	8.408E+0
-1.069E+0	4.642E+0	8.499E+0
-1.062E+0	4.564E+0	8.279E+0
-1.066E+0	4.636E+0	8.532E+0
-1.075E+0	4.655E+0	8.499E+0
-1.075E+0	4.717E+0	8.606E+0
-1.067E+0	4.668E+0	8.535E+0
-1.067E+0	4.610E+0	8.470E+0
-1.074E+0	4.652E+0	8.382E+0
-1.074E+0	4.665E+0	8.464E+0
-1.067E+0	4.649E+0	8.558E+0
-1.067E+0	4.623E+0	8.558E+0
-1.075E+0	4.662E+0	8.464E+0
-1.074E+0	4.616E+0	8.454E+0
-1.066E+0	4.636E+0	8.441E+0
-1.070E+0	4.632E+0	8.700E+0
-1.075E+0	4.684E+0	8.379E+0
-1.074E+0	4.632E+0	8.457E+0
-1.067E+0	4.577E+0	8.512E+0
-1.067E+0	4.678E+0	8.486E+0
-1.072E+0	4.626E+0	8.554E+0
-1.069E+0	4.600E+0	8.502E+0
-1.069E+0	4.665E+0	8.395E+0
-1.067E+0	4.619E+0	8.425E+0
-1.072E+0	4.629E+0	8.421E+0
-1.072E+0	4.649E+0	8.506E+0
-1.067E+0	4.623E+0	8.648E+0
-1.070E+0	4.746E+0	8.525E+0
-1.080E+0	4.623E+0	8.519E+0
-1.075E+0	4.765E+0	8.554E+0
-1.061E+0	4.655E+0	8.467E+0
-1.062E+0	4.662E+0	8.506E+0
-1.069E+0	4.623E+0	8.532E+0
-1.072E+0	4.681E+0	8.434E+0
-1.067E+0	4.701E+0	8.597E+0
-1.074E+0	4.629E+0	8.483E+0
-1.075E+0	4.603E+0	8.509E+0
-1.070E+0	4.726E+0	8.541E+0
-1.069E+0	4.629E+0	8.574E+0
-1.070E+0	4.665E+0	8.473E+0
-1.075E+0	4.710E+0	8.600E+0
-1.072E+0	4.736E+0	8.483E+0
-1.061E+0	4.639E+0	8.480E+0
-1.066E+0	4.639E+0	8.412E+0
-1.079E+0	4.675E+0	8.538E+0
-1.074E+0	4.619E+0	8.483E+0
-1.070E+0	4.665E+0	8.515E+0
-1.069E+0	4.603E+0	8.476E+0
-1.070E+0	4.652E+0	8.538E+0
-1.069E+0	4.639E+0	8.571E+0
-1.067E+0	4.623E+0	8.464E+0
-1.070E+0	4.671E+0	8.584E+0
-1.072E+0	4.723E+0	8.506E+0
-1.070E+0	4.626E+0	8.499E+0
-1.070E+0	4.665E+0	8.541E+0
-1.070E+0	4.626E+0	8.379E+0
-1.074E+0	4.684E+0	8.509E+0
-1.075E+0	4.681E+0	8.457E+0
-1.066E+0	4.613E+0	8.483E+0
-1.066E+0	4.619E+0	8.489E+0
-1.072E+0	4.649E+0	8.558E+0
-1.069E+0	4.629E+0	8.541E+0
-1.066E+0	4.619E+0	8.489E+0
-1.069E+0	4.665E+0	8.609E+0
-1.079E+0	4.581E+0	8.402E+0
-1.077E+0	4.662E+0	8.502E+0
-1.072E+0	4.714E+0	8.460E+0
-1.070E+0	4.619E+0	8.451E+0
-1.074E+0	4.623E+0	8.590E+0
-1.066E+0	4.632E+0	8.567E+0
-1.067E+0	4.658E+0	8.473E+0
-1.069E+0	4.655E+0	8.405E+0
-1.079E+0	4.610E+0	8.554E+0
-1.074E+0	4.668E+0	8.528E+0
-1.072E+0	4.610E+0	8.493E+0
-1.067E+0	4.665E+0	8.444E+0
-1.077E+0	4.616E+0	8.470E+0
-1.072E+0	4.697E+0	8.532E+0
-1.064E+0	4.649E+0	8.558E+0
-1.067E+0	4.704E+0	8.545E+0
-1.074E+0	4.726E+0	8.597E+0
-1.074E+0	4.603E+0	8.509E+0
-1.064E+0	4.600E+0	8.574E+0
-1.070E+0	4.636E+0	8.512E+0
-1.077E+0	4.671E+0	8.363E+0
-1.074E+0	4.668E+0	8.464E+0
-1.074E+0	4.704E+0	8.512E+0
-1.070E+0	4.649E+0	8.597E+0
-1.070E+0	4.600E+0	8.509E+0
-1.069E+0	4.714E+0	8.428E+0
-1.066E+0	4.691E+0	8.395E+0
-1.072E+0	4.704E+0	8.428E+0
-1.074E+0	4.616E+0	8.483E+0
-1.079E+0	4.704E+0	8.460E+0
-1.070E+0	4.681E+0	8.470E+0
-1.069E+0	4.619E+0	8.464E+0
-1.075E+0	4.671E+0	8.538E+0
-1.075E+0	4.616E+0	8.525E+0
-1.069E+0	4.623E+0	8.470E+0
-1.064E+0	4.649E+0	8.509E+0
-1.069E+0	4.684E+0	8.389E+0
-1.072E+0	4.710E+0	8.412E+0
-1.070E+0	4.593E+0	8.564E+0
-1.075E+0	4.665E+0	8.580E+0
-1.079E+0	4.655E+0	8.548E+0
-1.080E+0	4.610E+0	8.532E+0
-1.066E+0	4.697E+0	8.574E+0
-1.070E+0	4.587E+0	8.405E+0
-1.074E+0	4.600E+0	8.334E+0
-1.070E+0	4.642E+0	8.496E+0
-1.066E+0	4.652E+0	8.473E+0
-1.067E+0	4.509E+0	8.535E+0
-1.077E+0	4.606E+0	8.483E+0
-1.072E+0	4.701E+0	8.473E+0
-1.070E+0	4.704E+0	8.541E+0
-1.074E+0	4.626E+0	8.457E+0
-1.075E+0	4.603E+0	8.567E+0
-1.069E+0	4.626E+0	8.561E+0
-1.062E+0	4.665E+0	8.438E+0
-1.066E+0	4.629E+0	8.438E+0
-1.072E+0	4.697E+0	8.545E+0
-1.079E+0	4.772E+0	8.535E+0
-1.070E+0	4.688E+0	8.532E+0
-1.072E+0	4.606E+0	8.587E+0
-1.074E+0	4.619E+0	8.519E+0
-1.074E+0	4.574E+0	8.366E+0
-1.067E+0	4.684E+0	8.464E+0
-1.070E+0	4.603E+0	8.415E+0
-1.075E+0	4.600E+0	8.408E+0
-1.074E+0	4.671E+0	8.431E+0
-1.067E+0	4.636E+0	8.425E+0
-1.070E+0	4.606E+0	8.457E+0
-1.079E+0	4.639E+0	8.545E+0
-1.079E+0	4.626E+0	8.379E+0
-1.070E+0	4.684E+0	8.515E+0
-1.069E+0	4.642E+0	8.551E+0
-1.074E+0	4.717E+0	8.473E+0
-1.070E+0	4.606E+0	8.528E+0
-1.067E+0	4.645E+0	8.509E+0
-1.067E+0	4.639E+0	8.386E+0
-1.080E+0	4.662E+0	8.467E+0
-1.075E+0	4.675E+0	8.473E+0
-1.070E+0	4.555E+0	8.464E+0
-1.074E+0	4.593E+0	8.395E+0
-1.075E+0	4.639E+0	8.541E+0
-1.072E+0	4.710E+0	8.515E+0
-1.067E+0	4.610E+0	8.522E+0
-1.070E+0	4.658E+0	8.360E+0
-1.079E+0	4.704E+0	8.548E+0
-1.077E+0	4.704E+0	8.454E+0
-1.070E+0	4.678E+0	8.408E+0
-1.070E+0	4.668E+0	8.408E+0
-1.072E+0	4.649E+0	8.574E+0
-1.074E+0	4.619E+0	8.512E+0
-1.067E+0	4.642E+0	8.665E+0
-1.072E+0	4.613E+0	8.496E+0
-1.075E+0	4.684E+0	8.525E+0
-1.077E+0	4.684E+0	8.434E+0
-1.070E+0	4.678E+0	8.535E+0
-1.074E+0	4.752E+0	8.548E+0
-1.077E+0	4.629E+0	8.658E+0
-1.069E+0	4.636E+0	8.574E+0
-1.067E+0	4.587E+0	8.464E+0
-1.067E+0	4.597E+0	8.476E+0
-1.075E+0	4.658E+0	8.431E+0
-1.075E+0	4.545E+0	8.535E+0
-1.069E+0	4.613E+0	8.395E+0
-1.072E+0	4.632E+0	8.532E+0
-1.082E+0	4.658E+0	8.395E+0
-1.077E+0	4.658E+0	8.421E+0
-1.070E+0	4.642E+0	8.548E+0
-1.067E+0	4.688E+0	8.574E+0
-1.074E+0	4.733E+0	8.408E+0
-1.072E+0	4.636E+0	8.438E+0
-1.072E+0	4.671E+0	8.548E+0
-1.072E+0	4.720E+0	8.525E+0
-1.082E+0	4.704E+0	8.467E+0
-1.077E+0	4.649E+0	8.483E+0
-1.070E+0	4.623E+0	8.457E+0
-1.070E+0	4.652E+0	8.447E+0
-1.074E+0	4.649E+0	8.392E+0
-1.074E+0	4.681E+0	8.574E+0
-1.069E+0	4.639E+0	8.480E+0
-1.069E+0	4.613E+0	8.470E+0
-1.075E+0	4.632E+0	8.444E+0
-1.075E+0	4.587E+0	8.476E+0
-1.072E+0	4.649E+0	8.499E+0
-1.072E+0	4.645E+0	8.493E+0
-1.080E+0	4.632E+0	8.558E+0
-1.074E+0	4.759E+0	8.418E+0
-1.067E+0	4.574E+0	8.405E+0
-1.070E+0	4.626E+0	8.515E+0
-1.079E+0	4.626E+0	8.392E+0
-1.075E+0	4.587E+0	8.428E+0
-1.070E+0	4.564E+0	8.428E+0
-1.070E+0	4.645E+0	8.561E+0
-1.079E+0	4.765E+0	8.347E+0
-1.075E+0	4.691E+0	8.425E+0
-1.070E+0	4.678E+0	8.425E+0
-1.069E+0	4.668E+0	8.399E+0
-1.077E+0	4.616E+0	8.486E+0
-1.072E+0	4.688E+0	8.480E+0
-1.070E+0	4.655E+0	8.522E+0
-1.074E+0	4.642E+0	8.395E+0
-1.079E+0	4.704E+0	8.551E+0
-1.077E+0	4.610E+0	8.528E+0
-1.072E+0	4.658E+0	8.512E+0
-1.072E+0	4.619E+0	8.619E+0
-1.077E+0	4.665E+0	8.528E+0
-1.074E+0	4.645E+0	8.457E+0
-1.072E+0	4.645E+0	8.567E+0
-1.070E+0	4.600E+0	8.489E+0
-1.079E+0	4.632E+0	8.486E+0
-1.077E+0	4.626E+0	8.454E+0
-1.072E+0	4.616E+0	8.535E+0
-1.069E+0	4.542E+0	8.483E+0
-1.075E+0	4.606E+0	8.496E+0
-1.072E+0	4.733E+0	8.522E+0
-1.072E+0	4.613E+0	8.606E+0
-1.075E+0	4.658E+0	8.548E+0
-1.077E+0	4.564E+0	8.548E+0
-1.077E+0	4.558E+0	8.538E+0
-1.067E+0	4.655E+0	8.519E+0
-1.072E+0	4.691E+0	8.418E+0
-1.080E+0	4.688E+0	8.431E+0
-1.072E+0	4.568E+0	8.373E+0
-1.067E+0	4.600E+0	8.473E+0
-1.069E+0	4.610E+0	8.460E+0
-1.079E+0	4.671E+0	8.473E+0
-1.079E+0	4.636E+0	8.538E+0
-1.074E+0	4.639E+0	8.483E+0
-1.070E+0	4.649E+0	8.554E+0
-1.074E+0	4.684E+0	8.551E+0
-1.077E+0	4.678E+0	8.431E+0
-1.067E+0	4.665E+0	8.476E+0
-1.074E+0	4.665E+0	8.489E+0
-1.077E+0	4.652E+0	8.493E+0
-1.074E+0	4.658E+0	8.480E+0
-1.069E+0	4.590E+0	8.480E+0
-1.072E+0	4.665E+0	8.412E+0
-1.079E+0	4.610E+0	8.467E+0
-1.075E+0	4.668E+0	8.480E+0
-1.069E+0	4.707E+0	8.486E+0
-1.072E+0	4.671E+0	8.506E+0
-1.074E+0	4.577E+0	8.334E+0
-1.075E+0	4.707E+0	8.431E+0
-1.070E+0	4.619E+0	8.382E+0
-1.072E+0	4.629E+0	8.506E+0
-1.079E+0	4.655E+0	8.502E+0
-1.075E+0	4.665E+0	8.418E+0
-1.069E+0	4.593E+0	8.541E+0
-1.072E+0	4.691E+0	8.408E+0
-1.079E+0	4.642E+0	8.493E+0
-1.075E+0	4.577E+0	8.580E+0
-1.067E+0	4.684E+0	8.415E+0
-1.070E+0	4.759E+0	8.541E+0
-1.077E+0	4.691E+0	8.467E+0
-1.074E+0	4.649E+0	8.571E+0
-1.069E+0	4.590E+0	8.464E+0
-1.074E+0	4.597E+0	8.515E+0
-1.075E+0	4.726E+0	8.642E+0
-1.075E+0	4.558E+0	8.464E+0
-1.070E+0	4.665E+0	8.434E+0
-1.074E+0	4.603E+0	8.408E+0
-1.080E+0	4.681E+0	8.460E+0
-1.079E+0	4.623E+0	8.464E+0
-1.066E+0	4.694E+0	8.509E+0
-1.067E+0	4.639E+0	8.519E+0
-1.074E+0	4.662E+0	8.493E+0
-1.077E+0	4.652E+0	8.476E+0
-1.072E+0	4.561E+0	8.486E+0
-1.074E+0	4.733E+0	8.515E+0
-1.079E+0	4.671E+0	8.535E+0
-1.079E+0	4.665E+0	8.545E+0
-1.070E+0	4.723E+0	8.532E+0
-1.070E+0	4.720E+0	8.360E+0
-1.074E+0	4.629E+0	8.454E+0
-1.074E+0	4.717E+0	8.567E+0
-1.069E+0	4.662E+0	8.668E+0
-1.074E+0	4.632E+0	8.405E+0
-1.080E+0	4.600E+0	8.528E+0
-1.080E+0	4.626E+0	8.382E+0
-1.070E+0	4.671E+0	8.421E+0
-1.070E+0	4.600E+0	8.545E+0
-1.077E+0	4.655E+0	8.515E+0
-1.070E+0	4.665E+0	8.389E+0
-1.066E+0	4.561E+0	8.421E+0
-1.070E+0	4.658E+0	8.502E+0
-1.080E+0	4.590E+0	8.451E+0
-1.077E+0	4.587E+0	8.528E+0
-1.072E+0	4.626E+0	8.425E+0
-1.072E+0	4.597E+0	8.425E+0
-1.075E+0	4.555E+0	8.577E+0
-1.074E+0	4.542E+0	8.473E+0
-1.066E+0	4.642E+0	8.412E+0
-1.072E+0	4.694E+0	8.447E+0
-1.077E+0	4.632E+0	8.418E+0
-1.082E+0	4.629E+0	8.616E+0
-1.074E+0	4.701E+0	8.564E+0
-1.074E+0	4.590E+0	8.476E+0
-1.080E+0	4.629E+0	8.548E+0
-1.080E+0	4.600E+0	8.467E+0
-1.070E+0	4.619E+0	8.447E+0
-1.070E+0	4.590E+0	8.457E+0
-1.075E+0	4.678E+0	8.486E+0
-1.074E+0	4.593E+0	8.373E+0
-1.069E+0	4.701E+0	8.545E+0
-1.074E+0	4.636E+0	8.382E+0
-1.080E+0	4.678E+0	8.428E+0
-1.080E+0	4.649E+0	8.428E+0
-1.070E+0	4.639E+0	8.532E+0
-1.072E+0	4.610E+0	8.493E+0
-1.075E+0	4.542E+0	8.363E+0
-1.074E+0	4.655E+0	8.499E+0
-1.069E+0	4.707E+0	8.415E+0
-1.072E+0	4.610E+0	8.476E+0
-1.080E+0	4.555E+0	8.454E+0
-1.077E+0	4.619E+0	8.447E+0
-1.070E+0	4.671E+0	8.522E+0
-1.074E+0	4.681E+0	8.580E+0
-1.079E+0	4.629E+0	8.467E+0
-1.074E+0	4.697E+0	8.519E+0
-1.066E+0	4.668E+0	8.285E+0
-1.070E+0	4.613E+0	8.502E+0
-1.077E+0	4.665E+0	8.457E+0
-1.077E+0	4.658E+0	8.548E+0
-1.072E+0	4.584E+0	8.464E+0
-1.072E+0	4.639E+0	8.584E+0
-1.082E+0	4.632E+0	8.467E+0
-1.075E+0	4.639E+0	8.399E+0
-1.074E+0	4.668E+0	8.567E+0
-1.072E+0	4.642E+0	8.421E+0
-1.075E+0	4.769E+0	8.548E+0
-1.074E+0	4.655E+0	8.473E+0
-1.069E+0	4.616E+0	8.395E+0
-1.070E+0	4.649E+0	8.408E+0
-1.083E+0	4.665E+0	8.382E+0
-1.075E+0	4.662E+0	8.282E+0
-1.070E+0	4.691E+0	8.538E+0
-1.074E+0	4.629E+0	8.522E+0
-1.079E+0	4.629E+0	8.493E+0
-1.079E+0	4.542E+0	8.412E+0
-1.072E+0	4.593E+0	8.438E+0
-1.074E+0	4.642E+0	8.496E+0
-1.080E+0	4.658E+0	8.470E+0
-1.075E+0	4.681E+0	8.431E+0
-1.074E+0	4.649E+0	8.405E+0
-1.070E+0	4.662E+0	8.425E+0
-1.080E+0	4.684E+0	8.350E+0
-1.077E+0	4.658E+0	8.444E+0
-1.070E+0	4.590E+0	8.454E+0
-1.072E+0	4.590E+0	8.515E+0
-1.080E+0	4.623E+0	8.622E+0
-1.079E+0	4.636E+0	8.447E+0
-1.069E+0	4.645E+0	8.470E+0
-1.072E+0	4.645E+0	8.402E+0
-1.082E+0	4.730E+0	8.528E+0
-1.075E+0	4.616E+0	8.451E+0
-1.074E+0	4.658E+0	8.421E+0
-1.074E+0	4.652E+0	8.428E+0
-1.079E+0	4.645E+0	8.379E+0
-1.077E+0	4.603E+0	8.584E+0
-1.070E+0	4.606E+0	8.298E+0
-1.072E+0	4.726E+0	8.405E+0
-1.080E+0	4.587E+0	8.431E+0
-1.080E+0	4.652E+0	8.464E+0
-1.070E+0	4.684E+0	8.522E+0
-1.072E+0	4.581E+0	8.366E+0
-1.077E+0	4.688E+0	8.438E+0
-1.079E+0	4.632E+0	8.405E+0
-1.075E+0	4.636E+0	8.412E+0
-1.074E+0	4.710E+0	8.366E+0
-1.080E+0	4.626E+0	8.318E+0
-1.077E+0	4.642E+0	8.502E+0
-1.072E+0	4.671E+0	8.480E+0
-1.074E+0	4.613E+0	8.438E+0
-1.080E+0	4.610E+0	8.434E+0
-1.077E+0	4.626E+0	8.301E+0
-1.072E+0	4.642E+0	8.541E+0
-1.075E+0	4.636E+0	8.441E+0
-1.080E+0	4.665E+0	8.483E+0
-1.079E+0	4.606E+0	8.642E+0
-1.072E+0	4.603E+0	8.567E+0
-1.070E+0	4.704E+0	8.577E+0
-1.082E+0	4.639E+0	8.486E+0
-1.079E+0	4.606E+0	8.600E+0
-1.072E+0	4.671E+0	8.425E+0
-1.075E+0	4.649E+0	8.425E+0
-1.079E+0	4.739E+0	8.460E+0
-1.074E+0	4.636E+0	8.405E+0
-1.070E+0	4.629E+0	8.376E+0
-1.074E+0	4.658E+0	8.441E+0
-1.080E+0	4.658E+0	8.522E+0
-1.077E+0	4.538E+0	8.464E+0
-1.070E+0	4.626E+0	8.405E+0
-1.072E+0	4.678E+0	8.483E+0
-1.079E+0	4.655E+0	8.444E+0
-1.080E+0	4.587E+0	8.454E+0
-1.074E+0	4.642E+0	8.532E+0
-1.074E+0	4.616E+0	8.386E+0
-1.080E+0	4.571E+0	8.502E+0
-1.077E+0	4.645E+0	8.447E+0
-1.074E+0	4.564E+0	8.441E+0
-1.072E+0	4.593E+0	8.451E+0
-1.080E+0	4.610E+0	8.395E+0
-1.077E+0	4.629E+0	8.425E+0
-1.072E+0	4.714E+0	8.460E+0
-1.074E+0	4.581E+0	8.493E+0
-1.080E+0	4.668E+0	8.369E+0
-1.077E+0	4.606E+0	8.470E+0
-1.074E+0	4.632E+0	8.476E+0
-1.077E+0	4.626E+0	8.506E+0
-1.082E+0	4.668E+0	8.444E+0
-1.074E+0	4.642E+0	8.486E+0
-1.066E+0	4.564E+0	8.399E+0
-1.074E+0	4.632E+0	8.415E+0
-1.080E+0	4.658E+0	8.425E+0
-1.082E+0	4.652E+0	8.415E+0
-1.074E+0	4.645E+0	8.379E+0
-1.077E+0	4.577E+0	8.418E+0
-1.079E+0	4.639E+0	8.418E+0
-1.080E+0	4.726E+0	8.512E+0
-1.072E+0	4.655E+0	8.541E+0
-1.074E+0	4.632E+0	8.496E+0
-1.079E+0	4.629E+0	8.447E+0
-1.077E+0	4.574E+0	8.392E+0
-1.067E+0	4.613E+0	8.382E+0
-1.075E+0	4.658E+0	8.412E+0
-1.082E+0	4.639E+0	8.464E+0
-1.082E+0	4.649E+0	8.444E+0
-1.070E+0	4.613E+0	8.512E+0
-1.077E+0	4.593E+0	8.512E+0
-1.082E+0	4.665E+0	8.480E+0
-1.080E+0	4.662E+0	8.525E+0
-1.075E+0	4.545E+0	8.476E+0
-1.072E+0	4.665E+0	8.551E+0
-1.077E+0	4.593E+0	8.434E+0
-1.077E+0	4.590E+0	8.561E+0
-1.077E+0	4.701E+0	8.509E+0
-1.079E+0	4.655E+0	8.373E+0
-1.085E+0	4.639E+0	8.483E+0
-1.080E+0	4.636E+0	8.538E+0
-1.072E+0	4.707E+0	8.493E+0
-1.072E+0	4.717E+0	8.489E+0
-1.080E+0	4.600E+0	8.486E+0
-1.077E+0	4.665E+0	8.454E+0
-1.070E+0	4.564E+0	8.444E+0
-1.072E+0	4.626E+0	8.395E+0
-1.082E+0	4.655E+0	8.353E+0
-1.079E+0	4.616E+0	8.574E+0
-1.077E+0	4.662E+0	8.438E+0
-1.079E+0	4.671E+0	8.343E+0
-1.080E+0	4.717E+0	8.373E+0
-1.079E+0	4.619E+0	8.473E+0
-1.070E+0	4.675E+0	8.535E+0
-1.075E+0	4.593E+0	8.421E+0
-1.080E+0	4.593E+0	8.395E+0
-1.080E+0	4.542E+0	8.428E+0
-1.075E+0	4.636E+0	8.476E+0
-1.074E+0	4.675E+0	8.431E+0
-1.083E+0	4.616E+0	8.502E+0
-1.077E+0	4.610E+0	8.438E+0
-1.074E+0	4.707E+0	8.661E+0
-1.075E+0	4.665E+0	8.373E+0
-1.080E+0	4.584E+0	8.438E+0
-1.075E+0	4.616E+0	8.402E+0
-1.070E+0	4.619E+0	8.418E+0
-1.075E+0	4.681E+0	8.538E+0
-1.083E+0	4.561E+0	8.499E+0
-1.079E+0	4.675E+0	8.457E+0
-1.075E+0	4.571E+0	8.515E+0
-1.070E+0	4.555E+0	8.590E+0
-1.079E+0	4.649E+0	8.405E+0
-1.077E+0	4.626E+0	8.353E+0
-1.072E+0	4.675E+0	8.512E+0
-1.077E+0	4.788E+0	8.441E+0
-1.083E+0	4.675E+0	8.483E+0
-1.080E+0	4.671E+0	8.395E+0
-1.075E+0	4.626E+0	8.363E+0
-1.074E+0	4.577E+0	8.392E+0
-1.082E+0	4.655E+0	8.476E+0
-1.077E+0	4.642E+0	8.515E+0
-1.070E+0	4.597E+0	8.408E+0
-1.072E+0	4.775E+0	8.528E+0
-1.082E+0	4.590E+0	8.541E+0
-1.080E+0	4.658E+0	8.444E+0
-1.075E+0	4.697E+0	8.525E+0
-1.077E+0	4.590E+0	8.392E+0
-1.082E+0	4.600E+0	8.486E+0
-1.077E+0	4.688E+0	8.476E+0
-1.074E+0	4.720E+0	8.457E+0
-1.074E+0	4.658E+0	8.412E+0
-1.080E+0	4.639E+0	8.421E+0
-1.079E+0	4.623E+0	8.486E+0
-1.074E+0	4.691E+0	8.506E+0
-1.077E+0	4.626E+0	8.480E+0
-1.082E+0	4.571E+0	8.541E+0
-1.082E+0	4.619E+0	8.389E+0
-1.075E+0	4.619E+0	8.347E+0
-1.075E+0	4.688E+0	8.464E+0
-1.079E+0	4.707E+0	8.324E+0
-1.080E+0	4.691E+0	8.418E+0
-1.074E+0	4.619E+0	8.441E+0
-1.077E+0	4.662E+0	8.382E+0
-1.080E+0	4.652E+0	8.447E+0
-1.075E+0	4.616E+0	8.525E+0
-1.074E+0	4.691E+0	8.457E+0
-1.080E+0	4.681E+0	8.395E+0
-1.083E+0	4.707E+0	8.476E+0
-1.082E+0	4.678E+0	8.515E+0
-1.077E+0	4.606E+0	8.447E+0
-1.077E+0	4.649E+0	8.444E+0
-1.082E+0	4.626E+0	8.447E+0
-1.075E+0	4.678E+0	8.506E+0
-1.072E+0	4.626E+0	8.405E+0
-1.074E+0	4.658E+0	8.509E+0
-1.080E+0	4.726E+0	8.376E+0
-1.082E+0	4.548E+0	8.483E+0
-1.077E+0	4.658E+0	8.425E+0
-1.077E+0	4.636E+0	8.470E+0
-1.087E+0	4.681E+0	8.535E+0
-1.079E+0	4.665E+0	8.525E+0
-1.075E+0	4.593E+0	8.512E+0
-1.074E+0	4.707E+0	8.405E+0
-1.082E+0	4.684E+0	8.434E+0
-1.080E+0	4.681E+0	8.441E+0
-1.077E+0	4.584E+0	8.447E+0
-1.074E+0	4.662E+0	8.464E+0
-1.083E+0	4.668E+0	8.405E+0
-1.082E+0	4.606E+0	8.415E+0
-1.075E+0	4.584E+0	8.399E+0
-1.077E+0	4.639E+0	8.483E+0
-1.082E+0	4.658E+0	8.356E+0
-1.077E+0	4.678E+0	8.389E+0
-1.072E+0	4.600E+0	8.350E+0
-1.077E+0	4.701E+0	8.545E+0
-1.087E+0	4.681E+0	8.470E+0
-1.083E+0	4.600E+0	8.470E+0
-1.080E+0	4.639E+0	8.451E+0
-1.075E+0	4.616E+0	8.548E+0
-1.085E+0	4.684E+0	8.522E+0
-1.080E+0	4.639E+0	8.356E+0
-1.075E+0	4.619E+0	8.395E+0
-1.074E+0	4.678E+0	8.519E+0
-1.082E+0	4.671E+0	8.415E+0
-1.080E+0	4.636E+0	8.288E+0
-1.075E+0	4.691E+0	8.486E+0
-1.075E+0	4.626E+0	8.347E+0
-1.085E+0	4.636E+0	8.438E+0
-1.079E+0	4.606E+0	8.515E+0
-1.072E+0	4.645E+0	8.535E+0
-1.077E+0	4.632E+0	8.551E+0
-1.083E+0	4.616E+0	8.415E+0
-1.079E+0	4.600E+0	8.464E+0
-1.075E+0	4.645E+0	8.454E+0
-1.074E+0	4.639E+0	8.415E+0
-1.085E+0	4.629E+0	8.438E+0
-1.082E+0	4.701E+0	8.577E+0
-1.074E+0	4.561E+0	8.489E+0
-1.079E+0	4.726E+0	8.444E+0
-1.085E+0	4.639E+0	8.366E+0
-1.080E+0	4.720E+0	8.545E+0
-1.075E+0	4.623E+0	8.457E+0
-1.075E+0	4.739E+0	8.464E+0
-1.083E+0	4.808E+0	8.350E+0
-1.083E+0	4.613E+0	8.483E+0
-1.077E+0	4.681E+0	8.454E+0
-1.075E+0	4.564E+0	8.470E+0
-1.082E+0	4.600E+0	8.509E+0
-1.082E+0	4.684E+0	8.434E+0
-1.077E+0	4.658E+0	8.493E+0
-1.077E+0	4.675E+0	8.470E+0
-1.079E+0	4.590E+0	8.467E+0
-1.080E+0	4.736E+0	8.467E+0
-1.075E+0	4.726E+0	8.483E+0
-1.077E+0	4.636E+0	8.399E+0
-1.088E+0	4.642E+0	8.438E+0
-1.082E+0	4.688E+0	8.441E+0
-1.075E+0	4.623E+0	8.597E+0
-1.074E+0	4.649E+0	8.418E+0
-1.083E+0	4.613E+0	8.337E+0
-1.080E+0	4.665E+0	8.522E+0
-1.082E+0	4.649E+0	8.447E+0
-1.075E+0	4.675E+0	8.415E+0
-1.083E+0	4.649E+0	8.499E+0
-1.080E+0	4.649E+0	8.551E+0
-1.075E+0	4.652E+0	8.438E+0
-1.079E+0	4.658E+0	8.360E+0
-1.085E+0	4.662E+0	8.519E+0
-1.082E+0	4.662E+0	8.428E+0
-1.075E+0	4.645E+0	8.577E+0
-1.079E+0	4.564E+0	8.509E+0
-1.085E+0	4.636E+0	8.532E+0
-1.080E+0	4.662E+0	8.454E+0
-1.074E+0	4.701E+0	8.464E+0
-1.074E+0	4.629E+0	8.402E+0
-1.082E+0	4.649E+0	8.470E+0
-1.080E+0	4.739E+0	8.366E+0
-1.079E+0	4.606E+0	8.373E+0
-1.080E+0	4.662E+0	8.363E+0
-1.085E+0	4.710E+0	8.431E+0
-1.080E+0	4.616E+0	8.506E+0
-1.074E+0	4.616E+0	8.464E+0
-1.079E+0	4.678E+0	8.519E+0
-1.087E+0	4.593E+0	8.454E+0
-1.082E+0	4.632E+0	8.369E+0
-1.077E+0	4.571E+0	8.441E+0
-1.074E+0	4.548E+0	8.421E+0
-1.085E+0	4.597E+0	8.431E+0
-1.082E+0	4.726E+0	8.438E+0
-1.074E+0	4.701E+0	8.564E+0
-1.070E+0	4.662E+0	8.428E+0
-1.083E+0	4.688E+0	8.415E+0
-1.082E+0	4.717E+0	8.421E+0
-1.075E+0	4.649E+0	8.441E+0
-1.080E+0	4.662E+0	8.421E+0
-1.083E+0	4.564E+0	8.489E+0
-1.085E+0	4.645E+0	8.486E+0
-1.077E+0	4.593E+0	8.343E+0
-1.075E+0	4.658E+0	8.428E+0
-1.082E+0	4.610E+0	8.441E+0
-1.083E+0	4.632E+0	8.496E+0
-1.079E+0	4.610E+0	8.428E+0
-1.080E+0	4.616E+0	8.541E+0
-1.082E+0	4.597E+0	8.470E+0
-1.077E+0	4.623E+0	8.571E+0
-1.074E+0	4.610E+0	8.327E+0
-1.080E+0	4.626E+0	8.451E+0
-1.085E+0	4.675E+0	8.405E+0
-1.087E+0	4.581E+0	8.236E+0
-1.077E+0	4.613E+0	8.366E+0
-1.079E+0	4.616E+0	8.447E+0
-1.080E+0	4.652E+0	8.363E+0
-1.082E+0	4.613E+0	8.415E+0
-1.077E+0	4.665E+0	8.392E+0
-1.080E+0	4.743E+0	8.331E+0
-1.080E+0	4.584E+0	8.499E+0
-1.082E+0	4.652E+0	8.438E+0
-1.075E+0	4.645E+0	8.389E+0
-1.080E+0	4.652E+0	8.444E+0
-1.085E+0	4.678E+0	8.408E+0
-1.085E+0	4.574E+0	8.525E+0
-1.077E+0	4.597E+0	8.483E+0
-1.079E+0	4.649E+0	8.441E+0
-1.083E+0	4.649E+0	8.483E+0
-1.083E+0	4.701E+0	8.340E+0
-1.077E+0	4.710E+0	8.382E+0
-1.075E+0	4.606E+0	8.412E+0
-1.083E+0	4.691E+0	8.515E+0
-1.083E+0	4.662E+0	8.454E+0
-1.079E+0	4.587E+0	8.389E+0
-1.079E+0	4.707E+0	8.473E+0
-1.082E+0	4.616E+0	8.483E+0
-1.082E+0	4.577E+0	8.473E+0
-1.075E+0	4.701E+0	8.460E+0
-1.077E+0	4.632E+0	8.392E+0
-1.083E+0	4.752E+0	8.464E+0
-1.083E+0	4.639E+0	8.363E+0
-1.080E+0	4.678E+0	8.564E+0
-1.080E+0	4.694E+0	8.545E+0
-1.085E+0	4.681E+0	8.441E+0
-1.083E+0	4.681E+0	8.509E+0
-1.075E+0	4.626E+0	8.467E+0
-1.077E+0	4.603E+0	8.493E+0
-1.082E+0	4.684E+0	8.522E+0
-1.082E+0	4.548E+0	8.379E+0
-1.077E+0	4.623E+0	8.337E+0
-1.083E+0	4.639E+0	8.408E+0
-1.085E+0	4.616E+0	8.382E+0
-1.082E+0	4.655E+0	8.457E+0
-1.077E+0	4.610E+0	8.434E+0
-1.075E+0	4.691E+0	8.538E+0
-1.082E+0	4.632E+0	8.402E+0
-1.083E+0	4.688E+0	8.587E+0
-1.083E+0	4.593E+0	8.431E+0
-1.075E+0	4.597E+0	8.470E+0
-1.082E+0	4.626E+0	8.512E+0
-1.085E+0	4.613E+0	8.441E+0
-1.077E+0	4.642E+0	8.399E+0
-1.082E+0	4.749E+0	8.571E+0
-1.087E+0	4.564E+0	8.473E+0
-1.083E+0	4.649E+0	8.499E+0
-1.074E+0	4.681E+0	8.389E+0
-1.075E+0	4.597E+0	8.386E+0
-1.083E+0	4.730E+0	8.389E+0
-1.085E+0	4.671E+0	8.486E+0
-1.082E+0	4.668E+0	8.447E+0
-1.079E+0	4.636E+0	8.415E+0
-1.080E+0	4.642E+0	8.535E+0
-1.082E+0	4.577E+0	8.460E+0
-1.080E+0	4.616E+0	8.512E+0
-1.080E+0	4.590E+0	8.571E+0
-1.085E+0	4.733E+0	8.476E+0
-1.083E+0	4.668E+0	8.379E+0
-1.075E+0	4.564E+0	8.467E+0
-1.079E+0	4.636E+0	8.418E+0
-1.085E+0	4.587E+0	8.535E+0
-1.083E+0	4.574E+0	8.522E+0
-1.080E+0	4.681E+0	8.499E+0
-1.074E+0	4.665E+0	8.522E+0
-1.083E+0	4.697E+0	8.415E+0
-1.083E+0	4.639E+0	8.418E+0
-1.082E+0	4.652E+0	8.584E+0
-1.082E+0	4.639E+0	8.590E+0
-1.085E+0	4.668E+0	8.564E+0
-1.077E+0	4.662E+0	8.444E+0
-1.074E+0	4.535E+0	8.360E+0
-1.077E+0	4.649E+0	8.483E+0
-1.087E+0	4.639E+0	8.457E+0
-1.087E+0	4.639E+0	8.454E+0
-1.080E+0	4.619E+0	8.408E+0
-1.077E+0	4.720E+0	8.415E+0
-1.082E+0	4.662E+0	8.376E+0
-1.082E+0	4.671E+0	8.373E+0
-1.080E+0	4.542E+0	8.428E+0
-1.079E+0	4.584E+0	8.418E+0
-1.082E+0	4.668E+0	8.386E+0
-1.080E+0	4.587E+0	8.470E+0
-1.077E+0	4.665E+0	8.476E+0
-1.083E+0	4.623E+0	8.324E+0
-1.088E+0	4.626E+0	8.373E+0
-1.085E+0	4.616E+0	8.535E+0
-1.077E+0	4.671E+0	8.476E+0
-1.075E+0	4.645E+0	8.480E+0
-1.080E+0	4.587E+0	8.275E+0
-1.082E+0	4.636E+0	8.353E+0
-1.077E+0	4.600E+0	8.408E+0
-1.080E+0	4.626E+0	8.489E+0
-1.085E+0	4.714E+0	8.418E+0
-1.085E+0	4.655E+0	8.431E+0
-1.079E+0	4.675E+0	8.441E+0
-1.079E+0	4.629E+0	8.473E+0
-1.088E+0	4.626E+0	8.535E+0
-1.083E+0	4.645E+0	8.408E+0
-1.074E+0	4.600E+0	8.489E+0
-1.079E+0	4.665E+0	8.292E+0
-1.083E+0	4.704E+0	8.603E+0
-1.087E+0	4.652E+0	8.444E+0
-1.085E+0	4.610E+0	8.434E+0
-1.079E+0	4.613E+0	8.318E+0
-1.082E+0	4.561E+0	8.522E+0
-1.079E+0	4.610E+0	8.334E+0
-1.077E+0	4.606E+0	8.451E+0
-1.080E+0	4.704E+0	8.376E+0
-1.085E+0	4.743E+0	8.535E+0
-1.083E+0	4.639E+0	8.405E+0
-1.079E+0	4.662E+0	8.434E+0
-1.079E+0	4.665E+0	8.451E+0
-1.085E+0	4.655E+0	8.499E+0
-1.083E+0	4.694E+0	8.363E+0
-1.075E+0	4.577E+0	8.438E+0
-1.079E+0	4.649E+0	8.447E+0
-1.080E+0	4.636E+0	8.464E+0
-1.085E+0	4.645E+0	8.509E+0
-1.079E+0	4.616E+0	8.464E+0
-1.085E+0	4.684E+0	8.421E+0
-1.090E+0	4.593E+0	8.360E+0
-1.085E+0	4.619E+0	8.512E+0
-1.079E+0	4.603E+0	8.434E+0
-1.083E+0	4.571E+0	8.392E+0
-1.085E+0	4.606E+0	8.438E+0
-1.085E+0	4.671E+0	8.405E+0
-1.077E+0	4.610E+0	8.493E+0
-1.077E+0	4.678E+0	8.441E+0
-1.083E+0	4.671E+0	8.379E+0
-1.083E+0	4.626E+0	8.496E+0
-1.087E+0	4.542E+0	8.541E+0
-1.080E+0	4.668E+0	8.457E+0
-1.085E+0	4.613E+0	8.395E+0
-1.083E+0	4.678E+0	8.389E+0
-1.080E+0	4.639E+0	8.441E+0
-1.082E+0	4.697E+0	8.428E+0
-1.087E+0	4.675E+0	8.356E+0
-1.083E+0	4.600E+0	8.515E+0
-1.075E+0	4.649E+0	8.379E+0
-1.080E+0	4.581E+0	8.399E+0
-1.088E+0	4.636E+0	8.515E+0
-1.088E+0	4.671E+0	8.369E+0
-1.079E+0	4.707E+0	8.483E+0
-1.080E+0	4.610E+0	8.395E+0
-1.083E+0	4.603E+0	8.369E+0
-1.085E+0	4.655E+0	8.522E+0
-1.079E+0	4.639E+0	8.369E+0
-1.082E+0	4.726E+0	8.405E+0
-1.087E+0	4.636E+0	8.366E+0
-1.085E+0	4.597E+0	8.457E+0
-1.079E+0	4.655E+0	8.353E+0
-1.083E+0	4.684E+0	8.438E+0
-1.088E+0	4.632E+0	8.444E+0
-1.087E+0	4.587E+0	8.382E+0
-1.075E+0	4.658E+0	8.464E+0
-1.077E+0	4.655E+0	8.421E+0
-1.082E+0	4.645E+0	8.428E+0
-1.087E+0	4.710E+0	8.428E+0
-1.082E+0	4.645E+0	8.467E+0
-1.083E+0	4.707E+0	8.438E+0
-1.090E+0	4.610E+0	8.408E+0
-1.083E+0	4.619E+0	8.408E+0
-1.077E+0	4.581E+0	8.421E+0
-1.074E+0	4.642E+0	8.360E+0
-1.083E+0	4.681E+0	8.389E+0
-1.083E+0	4.613E+0	8.425E+0
-1.077E+0	4.645E+0	8.489E+0
-1.080E+0	4.707E+0	8.476E+0
-1.087E+0	4.574E+0	8.421E+0
-1.092E+0	4.610E+0	8.421E+0
-1.080E+0	4.668E+0	8.480E+0
-1.082E+0	4.632E+0	8.486E+0
-1.085E+0	4.655E+0	8.535E+0
-1.083E+0	4.675E+0	8.311E+0
-1.075E+0	4.668E+0	8.457E+0
-1.080E+0	4.632E+0	8.412E+0
-1.088E+0	4.613E+0	8.493E+0
-1.083E+0	4.619E+0	8.434E+0
-1.082E+0	4.723E+0	8.373E+0
-1.079E+0	4.714E+0	8.373E+0
-1.087E+0	4.671E+0	8.486E+0
-1.083E+0	4.655E+0	8.519E+0
-1.079E+0	4.610E+0	8.564E+0
-1.079E+0	4.675E+0	8.295E+0
-1.083E+0	4.701E+0	8.408E+0
-1.082E+0	4.681E+0	8.356E+0
-1.079E+0	4.610E+0	8.447E+0
-1.082E+0	4.649E+0	8.314E+0
-1.090E+0	4.801E+0	8.373E+0
-1.085E+0	4.649E+0	8.415E+0
-1.077E+0	4.668E+0	8.454E+0
-1.077E+0	4.555E+0	8.431E+0
-1.087E+0	4.613E+0	8.506E+0
-1.083E+0	4.616E+0	8.386E+0
-1.077E+0	4.593E+0	8.340E+0
-1.074E+0	4.593E+0	8.337E+0
-1.087E+0	4.626E+0	8.379E+0
-1.087E+0	4.658E+0	8.421E+0
-1.082E+0	4.613E+0	8.369E+0
-1.080E+0	4.649E+0	8.285E+0
-1.087E+0	4.629E+0	8.402E+0
-1.085E+0	4.584E+0	8.480E+0
-1.077E+0	4.658E+0	8.444E+0
-1.077E+0	4.593E+0	8.483E+0
-1.090E+0	4.587E+0	8.470E+0
-1.090E+0	4.639E+0	8.451E+0
-1.080E+0	4.626E+0	8.525E+0
-1.080E+0	4.606E+0	8.532E+0
-1.083E+0	4.613E+0	8.519E+0
-1.082E+0	4.584E+0	8.434E+0
-1.079E+0	4.571E+0	8.421E+0
-1.083E+0	4.642E+0	8.421E+0
-1.090E+0	4.619E+0	8.447E+0
-1.088E+0	4.571E+0	8.376E+0
-1.082E+0	4.639E+0	8.447E+0
-1.083E+0	4.636E+0	8.451E+0
-1.092E+0	4.649E+0	8.493E+0
-1.090E+0	4.645E+0	8.454E+0
-1.079E+0	4.704E+0	8.473E+0
-1.079E+0	4.587E+0	8.447E+0
-1.085E+0	4.639E+0	8.457E+0
-1.085E+0	4.590E+0	8.421E+0
-1.082E+0	4.600E+0	8.454E+0
-1.085E+0	4.639E+0	8.454E+0
-1.088E+0	4.610E+0	8.561E+0
-1.082E+0	4.743E+0	8.405E+0
-1.080E+0	4.649E+0	8.447E+0
-1.083E+0	4.636E+0	8.548E+0
-1.090E+0	4.535E+0	8.425E+0
-1.083E+0	4.639E+0	8.399E+0
-1.080E+0	4.629E+0	8.493E+0
-1.080E+0	4.561E+0	8.483E+0
-1.088E+0	4.619E+0	8.421E+0
-1.087E+0	4.707E+0	8.321E+0
-1.080E+0	4.668E+0	8.262E+0
-1.080E+0	4.555E+0	8.522E+0
-1.087E+0	4.574E+0	8.522E+0
-1.087E+0	4.671E+0	8.305E+0
-1.082E+0	4.597E+0	8.421E+0
-1.083E+0	4.574E+0	8.473E+0
-1.087E+0	4.577E+0	8.337E+0
-1.083E+0	4.616E+0	8.451E+0
-1.083E+0	4.581E+0	8.412E+0
-1.082E+0	4.606E+0	8.382E+0
-1.092E+0	4.626E+0	8.428E+0
-1.088E+0	4.555E+0	8.519E+0
-1.080E+0	4.613E+0	8.470E+0
-1.079E+0	4.733E+0	8.434E+0
-1.087E+0	4.568E+0	8.451E+0
-1.088E+0	4.652E+0	8.428E+0
-1.082E+0	4.542E+0	8.538E+0
-1.079E+0	4.681E+0	8.509E+0
-1.090E+0	4.616E+0	8.493E+0
-1.082E+0	4.665E+0	8.473E+0
-1.082E+0	4.587E+0	8.425E+0
-1.080E+0	4.694E+0	8.408E+0
-1.088E+0	4.577E+0	8.434E+0
-1.085E+0	4.655E+0	8.431E+0
-1.083E+0	4.655E+0	8.412E+0
-1.083E+0	4.688E+0	8.460E+0
-1.092E+0	4.535E+0	8.438E+0
-1.083E+0	4.577E+0	8.457E+0
-1.080E+0	4.571E+0	8.567E+0
-1.080E+0	4.645E+0	8.340E+0
-1.088E+0	4.613E+0	8.564E+0
-1.088E+0	4.587E+0	8.489E+0
-1.082E+0	4.613E+0	8.438E+0
-1.082E+0	4.629E+0	8.389E+0
-1.087E+0	4.606E+0	8.447E+0
-1.087E+0	4.649E+0	8.382E+0
-1.080E+0	4.603E+0	8.580E+0
-1.079E+0	4.626E+0	8.441E+0
-1.088E+0	4.593E+0	8.415E+0
-1.085E+0	4.678E+0	8.421E+0
-1.079E+0	4.697E+0	8.499E+0
-1.083E+0	4.649E+0	8.402E+0
-1.090E+0	4.639E+0	8.464E+0
-1.085E+0	4.707E+0	8.431E+0
-1.082E+0	4.564E+0	8.525E+0
-1.085E+0	4.665E+0	8.493E+0
-1.093E+0	4.746E+0	8.444E+0
-1.087E+0	4.701E+0	8.431E+0
-1.079E+0	4.694E+0	8.502E+0
-1.079E+0	4.593E+0	8.360E+0
-1.088E+0	4.629E+0	8.535E+0
-1.087E+0	4.639E+0	8.441E+0
-1.085E+0	4.577E+0	8.405E+0
-1.082E+0	4.714E+0	8.519E+0
-1.087E+0	4.603E+0	8.535E+0
-1.088E+0	4.678E+0	8.405E+0
-1.080E+0	4.655E+0	8.369E+0
-1.080E+0	4.645E+0	8.392E+0
-1.088E+0	4.610E+0	8.561E+0
-1.087E+0	4.694E+0	8.379E+0
-1.080E+0	4.665E+0	8.356E+0
-1.080E+0	4.632E+0	8.402E+0
-1.092E+0	4.678E+0	8.532E+0
-1.088E+0	4.600E+0	8.382E+0
-1.087E+0	4.616E+0	8.454E+0
-1.083E+0	4.636E+0	8.473E+0
-1.085E+0	4.616E+0	8.408E+0
-1.079E+0	4.610E+0	8.438E+0
-1.075E+0	4.629E+0	8.486E+0
-1.080E+0	4.626E+0	8.340E+0
-1.092E+0	4.671E+0	8.496E+0
-1.088E+0	4.691E+0	8.386E+0
-1.082E+0	4.623E+0	8.489E+0
-1.083E+0	4.681E+0	8.418E+0
-1.093E+0	4.701E+0	8.405E+0
-1.088E+0	4.555E+0	8.444E+0
-1.080E+0	4.584E+0	8.545E+0
-1.077E+0	4.791E+0	8.480E+0
-1.083E+0	4.603E+0	8.447E+0
-1.083E+0	4.613E+0	8.408E+0
-1.082E+0	4.736E+0	8.470E+0
-1.087E+0	4.626E+0	8.415E+0
-1.088E+0	4.561E+0	8.489E+0
-1.090E+0	4.636E+0	8.389E+0
-1.080E+0	4.658E+0	8.470E+0
-1.080E+0	4.697E+0	8.425E+0
-1.087E+0	4.642E+0	8.496E+0
-1.085E+0	4.626E+0	8.460E+0
-1.082E+0	4.623E+0	8.493E+0
-1.080E+0	4.542E+0	8.441E+0
-1.087E+0	4.600E+0	8.545E+0
-1.092E+0	4.606E+0	8.451E+0
-1.083E+0	4.606E+0	8.532E+0
-1.085E+0	4.655E+0	8.460E+0
-1.088E+0	4.629E+0	8.405E+0
-1.090E+0	4.649E+0	8.331E+0
-1.077E+0	4.649E+0	8.321E+0
-1.077E+0	4.629E+0	8.421E+0
-1.087E+0	4.571E+0	8.457E+0
-1.087E+0	4.606E+0	8.428E+0
-1.083E+0	4.632E+0	8.464E+0
-1.085E+0	4.636E+0	8.350E+0
-1.093E+0	4.561E+0	8.418E+0
-1.090E+0	4.564E+0	8.376E+0
-1.082E+0	4.626E+0	8.431E+0
-1.082E+0	4.587E+0	8.327E+0
-1.085E+0	4.655E+0	8.373E+0
-1.082E+0	4.587E+0	8.369E+0
-1.079E+0	4.645E+0	8.412E+0
-1.080E+0	4.535E+0	8.470E+0
-1.088E+0	4.694E+0	8.337E+0
-1.093E+0	4.652E+0	8.496E+0
-1.085E+0	4.600E+0	8.421E+0
-1.083E+0	4.623E+0	8.473E+0
-1.085E+0	4.629E+0	8.412E+0
-1.082E+0	4.645E+0	8.402E+0
-1.075E+0	4.600E+0	8.431E+0
-1.082E+0	4.568E+0	8.593E+0
-1.090E+0	4.639E+0	8.340E+0
-1.090E+0	4.610E+0	8.499E+0
-1.085E+0	4.610E+0	8.470E+0
-1.083E+0	4.626E+0	8.395E+0
-1.088E+0	4.636E+0	8.392E+0
-1.087E+0	4.623E+0	8.502E+0
-1.079E+0	4.613E+0	8.373E+0
-1.077E+0	4.558E+0	8.541E+0
-1.082E+0	4.568E+0	8.428E+0
-1.085E+0	4.606E+0	8.483E+0
-1.082E+0	4.587E+0	8.512E+0
-1.085E+0	4.681E+0	8.489E+0
-1.090E+0	4.688E+0	8.408E+0
-1.090E+0	4.571E+0	8.451E+0
-1.082E+0	4.574E+0	8.275E+0
-1.080E+0	4.616E+0	8.486E+0
-1.088E+0	4.632E+0	8.318E+0
-1.087E+0	4.697E+0	8.360E+0
-1.083E+0	4.655E+0	8.489E+0
-1.083E+0	4.564E+0	8.451E+0
-1.088E+0	4.688E+0	8.493E+0
-1.085E+0	4.649E+0	8.382E+0
-1.082E+0	4.707E+0	8.496E+0
-1.085E+0	4.610E+0	8.356E+0
-1.090E+0	4.603E+0	8.321E+0
-1.085E+0	4.720E+0	8.318E+0
-1.079E+0	4.645E+0	8.464E+0
-1.080E+0	4.632E+0	8.373E+0
-1.090E+0	4.730E+0	8.382E+0
-1.090E+0	4.639E+0	8.418E+0
-1.082E+0	4.652E+0	8.412E+0
-1.082E+0	4.561E+0	8.425E+0
-1.090E+0	4.623E+0	8.493E+0
-1.085E+0	4.532E+0	8.464E+0
-1.083E+0	4.691E+0	8.428E+0
-1.082E+0	4.639E+0	8.347E+0
-1.090E+0	4.593E+0	8.447E+0
-1.088E+0	4.662E+0	8.282E+0
-1.082E+0	4.655E+0	8.402E+0
-1.085E+0	4.606E+0	8.311E+0
-1.092E+0	4.655E+0	8.464E+0
-1.090E+0	4.639E+0	8.460E+0
-1.079E+0	4.636E+0	8.418E+0
-1.083E+0	4.655E+0	8.402E+0
-1.092E+0	4.649E+0	8.327E+0
-1.090E+0	4.593E+0	8.483E+0
-1.082E+0	4.571E+0	8.444E+0
-1.080E+0	4.600E+0	8.350E+0
-1.088E+0	4.626E+0	8.509E+0
-1.090E+0	4.662E+0	8.467E+0
-1.087E+0	4.691E+0	8.535E+0
-1.085E+0	4.581E+0	8.408E+0
-1.088E+0	4.684E+0	8.343E+0
-1.087E+0	4.593E+0	8.476E+0
-1.080E+0	4.623E+0	8.493E+0
-1.083E+0	4.691E+0	8.483E+0
-1.092E+0	4.600E+0	8.434E+0
-1.090E+0	4.668E+0	8.386E+0
-1.083E+0	4.529E+0	8.486E+0
-1.082E+0	4.629E+0	8.321E+0
-1.088E+0	4.697E+0	8.444E+0
-1.090E+0	4.571E+0	8.499E+0
-1.087E+0	4.668E+0	8.288E+0
-1.082E+0	4.681E+0	8.363E+0
-1.093E+0	4.581E+0	8.451E+0
-1.088E+0	4.610E+0	8.421E+0
-1.083E+0	4.636E+0	8.470E+0
-1.077E+0	4.649E+0	8.499E+0
-1.088E+0	4.639E+0	8.356E+0
-1.090E+0	4.619E+0	8.464E+0
-1.090E+0	4.597E+0	8.347E+0
-1.087E+0	4.652E+0	8.451E+0
-1.095E+0	4.532E+0	8.438E+0
-1.087E+0	4.587E+0	8.295E+0
-1.085E+0	4.600E+0	8.382E+0
-1.083E+0	4.632E+0	8.441E+0
-1.090E+0	4.610E+0	8.548E+0
-1.087E+0	4.720E+0	8.418E+0
-1.079E+0	4.655E+0	8.402E+0
-1.082E+0	4.529E+0	8.389E+0
-1.090E+0	4.623E+0	8.324E+0
-1.090E+0	4.610E+0	8.519E+0
-1.088E+0	4.574E+0	8.412E+0
-1.085E+0	4.590E+0	8.493E+0
-1.090E+0	4.613E+0	8.382E+0
-1.088E+0	4.636E+0	8.493E+0
-1.083E+0	4.655E+0	8.444E+0
-1.082E+0	4.710E+0	8.353E+0
-1.093E+0	4.561E+0	8.382E+0
-1.087E+0	4.694E+0	8.395E+0
-1.082E+0	4.658E+0	8.522E+0
-1.082E+0	4.603E+0	8.353E+0
-1.092E+0	4.619E+0	8.438E+0
-1.093E+0	4.636E+0	8.489E+0
-1.083E+0	4.584E+0	8.282E+0
-1.082E+0	4.665E+0	8.506E+0
-1.088E+0	4.597E+0	8.353E+0
-1.087E+0	4.574E+0	8.285E+0
-1.082E+0	4.671E+0	8.558E+0
-1.085E+0	4.619E+0	8.408E+0
-1.093E+0	4.600E+0	8.425E+0
-1.092E+0	4.603E+0	8.480E+0
-1.085E+0	4.658E+0	8.438E+0
-1.087E+0	4.626E+0	8.412E+0
-1.090E+0	4.684E+0	8.451E+0
-1.087E+0	4.636E+0	8.467E+0
-1.080E+0	4.610E+0	8.431E+0
-1.082E+0	4.623E+0	8.389E+0
-1.090E+0	4.590E+0	8.412E+0
-1.092E+0	4.707E+0	8.415E+0
-1.088E+0	4.568E+0	8.266E+0
-1.083E+0	4.603E+0	8.441E+0
-1.093E+0	4.597E+0	8.447E+0
-1.095E+0	4.652E+0	8.360E+0
-1.083E+0	4.756E+0	8.379E+0
-1.079E+0	4.619E+0	8.464E+0
-1.083E+0	4.626E+0	8.483E+0
-1.087E+0	4.645E+0	8.379E+0
-1.083E+0	4.600E+0	8.389E+0
-1.088E+0	4.652E+0	8.408E+0
-1.096E+0	4.665E+0	8.408E+0
-1.093E+0	4.593E+0	8.431E+0
-1.083E+0	4.555E+0	8.288E+0
-1.083E+0	4.606E+0	8.519E+0
-1.093E+0	4.684E+0	8.519E+0
-1.087E+0	4.668E+0	8.340E+0
-1.082E+0	4.571E+0	8.525E+0
-1.082E+0	4.561E+0	8.366E+0
-1.087E+0	4.652E+0	8.311E+0
-1.088E+0	4.555E+0	8.447E+0
-1.088E+0	4.668E+0	8.564E+0
-1.090E+0	4.619E+0	8.353E+0
-1.095E+0	4.636E+0	8.386E+0
-1.087E+0	4.668E+0	8.356E+0
-1.082E+0	4.561E+0	8.408E+0
-1.083E+0	4.697E+0	8.343E+0
-1.088E+0	4.642E+0	8.473E+0
-1.090E+0	4.626E+0	8.502E+0
-1.080E+0	4.645E+0	8.428E+0
-1.085E+0	4.636E+0	8.402E+0
-1.090E+0	4.512E+0	8.356E+0
-1.092E+0	4.600E+0	8.447E+0
-1.085E+0	4.668E+0	8.363E+0
-1.083E+0	4.587E+0	8.444E+0
-1.088E+0	4.610E+0	8.308E+0
-1.090E+0	4.662E+0	8.373E+0
-1.082E+0	4.626E+0	8.438E+0
-1.087E+0	4.658E+0	8.493E+0
-1.092E+0	4.619E+0	8.249E+0
-1.093E+0	4.564E+0	8.369E+0
-1.088E+0	4.600E+0	8.528E+0
-1.090E+0	4.691E+0	8.447E+0
-1.085E+0	4.688E+0	8.412E+0
-1.087E+0	4.603E+0	8.392E+0
-1.080E+0	4.606E+0	8.535E+0
-1.085E+0	4.655E+0	8.412E+0
-1.090E+0	4.626E+0	8.460E+0
-1.092E+0	4.626E+0	8.506E+0
-1.085E+0	4.639E+0	8.425E+0
-1.090E+0	4.671E+0	8.415E+0
-1.093E+0	4.665E+0	8.360E+0
-1.090E+0	4.704E+0	8.473E+0
-1.082E+0	4.629E+0	8.457E+0
-1.082E+0	4.613E+0	8.298E+0
-1.088E+0	4.581E+0	8.489E+0
-1.088E+0	4.658E+0	8.444E+0
-1.085E+0	4.590E+0	8.421E+0
-1.085E+0	4.603E+0	8.486E+0
-1.092E+0	4.652E+0	8.321E+0
-1.092E+0	4.603E+0	8.554E+0
-1.085E+0	4.639E+0	8.464E+0
-1.083E+0	4.626E+0	8.415E+0
-1.092E+0	4.733E+0	8.438E+0
-1.090E+0	4.681E+0	8.454E+0
-1.082E+0	4.593E+0	8.444E+0
-1.085E+0	4.629E+0	8.311E+0
-1.092E+0	4.642E+0	8.392E+0
-1.092E+0	4.610E+0	8.347E+0
-1.083E+0	4.606E+0	8.402E+0
-1.083E+0	4.645E+0	8.343E+0
-1.090E+0	4.658E+0	8.470E+0
-1.088E+0	4.652E+0	8.470E+0
-1.083E+0	4.587E+0	8.467E+0
-1.087E+0	4.613E+0	8.360E+0
-1.096E+0	4.616E+0	8.489E+0
-1.090E+0	4.619E+0	8.451E+0
-1.082E+0	4.668E+0	8.412E+0
-1.087E+0	4.561E+0	8.425E+0
-1.090E+0	4.613E+0	8.493E+0
-1.096E+0	4.606E+0	8.308E+0
-1.087E+0	4.684E+0	8.392E+0
-1.085E+0	4.558E+0	8.382E+0
-1.088E+0	4.629E+0	8.405E+0
-1.088E+0	4.535E+0	8.356E+0
-1.082E+0	4.597E+0	8.489E+0
-1.092E+0	4.606E+0	8.451E+0
-1.095E+0	4.645E+0	8.476E+0
-1.095E+0	4.629E+0	8.360E+0
-1.085E+0	4.642E+0	8.402E+0
-1.083E+0	4.658E+0	8.292E+0
-1.092E+0	4.629E+0	8.408E+0
-1.090E+0	4.645E+0	8.311E+0
-1.080E+0	4.584E+0	8.360E+0
-1.083E+0	4.606E+0	8.535E+0
-1.088E+0	4.632E+0	8.467E+0
-1.088E+0	4.564E+0	8.431E+0
-1.090E+0	4.548E+0	8.395E+0
-1.093E+0	4.597E+0	8.444E+0
-1.095E+0	4.746E+0	8.350E+0
-1.090E+0	4.613E+0	8.382E+0
-1.077E+0	4.610E+0	8.434E+0
-1.080E+0	4.610E+0	8.386E+0
-1.093E+0	4.597E+0	8.512E+0
-1.092E+0	4.606E+0	8.386E+0
-1.085E+0	4.577E+0	8.447E+0
-1.088E+0	4.645E+0	8.399E+0
-1.092E+0	4.730E+0	8.493E+0
-1.092E+0	4.616E+0	8.519E+0
-1.090E+0	4.694E+0	8.486E+0
-1.087E+0	4.632E+0	8.369E+0
-1.088E+0	4.623E+0	8.399E+0
-1.085E+0	4.665E+0	8.405E+0
-1.083E+0	4.632E+0	8.389E+0
-1.088E+0	4.610E+0	8.525E+0
-1.095E+0	4.606E+0	8.405E+0
-1.093E+0	4.610E+0	8.412E+0
-1.085E+0	4.568E+0	8.639E+0
-1.087E+0	4.678E+0	8.441E+0
-1.093E+0	4.642E+0	8.408E+0
-1.096E+0	4.678E+0	8.447E+0
-1.088E+0	4.516E+0	8.415E+0
-1.083E+0	4.668E+0	8.376E+0
-1.085E+0	4.649E+0	8.467E+0
-1.087E+0	4.581E+0	8.415E+0
-1.085E+0	4.649E+0	8.386E+0
-1.090E+0	4.619E+0	8.428E+0
-1.093E+0	4.603E+0	8.343E+0
-1.095E+0	4.616E+0	8.373E+0
-1.083E+0	4.623E+0	8.408E+0
-1.082E+0	4.629E+0	8.366E+0
-1.090E+0	4.629E+0	8.373E+0
-1.090E+0	4.574E+0	8.412E+0
-1.083E+0	4.571E+0	8.454E+0
-1.080E+0	4.639E+0	8.408E+0
-1.092E+0	4.668E+0	8.496E+0
-1.090E+0	4.610E+0	8.467E+0
-1.090E+0	4.704E+0	8.480E+0
-1.088E+0	4.629E+0	8.389E+0
-1.093E+0	4.555E+0	8.379E+0
-1.090E+0	4.597E+0	8.292E+0
-1.083E+0	4.681E+0	8.382E+0
-1.083E+0	4.681E+0	8.412E+0
-1.092E+0	4.730E+0	8.399E+0
-1.090E+0	4.655E+0	8.457E+0
-1.085E+0	4.584E+0	8.444E+0
-1.088E+0	4.681E+0	8.382E+0
-1.092E+0	4.681E+0	8.464E+0
-1.095E+0	4.632E+0	8.318E+0
-1.087E+0	4.587E+0	8.395E+0
-1.083E+0	4.619E+0	8.373E+0
-1.093E+0	4.697E+0	8.418E+0
-1.087E+0	4.619E+0	8.405E+0
-1.085E+0	4.675E+0	8.350E+0
-1.087E+0	4.587E+0	8.483E+0
-1.095E+0	4.606E+0	8.369E+0
-1.093E+0	4.600E+0	8.444E+0
-1.088E+0	4.603E+0	8.486E+0
-1.088E+0	4.710E+0	8.412E+0
-1.096E+0	4.606E+0	8.421E+0
-1.090E+0	4.645E+0	8.551E+0
-1.083E+0	4.645E+0	8.457E+0
-1.080E+0	4.619E+0	8.561E+0
-1.092E+0	4.723E+0	8.334E+0
-1.090E+0	4.652E+0	8.454E+0
-1.088E+0	4.632E+0	8.402E+0
-1.083E+0	4.655E+0	8.418E+0
-1.095E+0	4.668E+0	8.379E+0
-1.090E+0	4.678E+0	8.360E+0
-1.087E+0	4.613E+0	8.486E+0
-1.085E+0	4.593E+0	8.577E+0
-1.095E+0	4.691E+0	8.220E+0
-1.087E+0	4.658E+0	8.399E+0
-1.082E+0	4.684E+0	8.447E+0
-1.082E+0	4.655E+0	8.415E+0
-1.095E+0	4.538E+0	8.460E+0
-1.092E+0	4.668E+0	8.405E+0
-1.088E+0	4.568E+0	8.399E+0
-1.088E+0	4.655E+0	8.548E+0
-1.093E+0	4.561E+0	8.470E+0
-1.087E+0	4.626E+0	8.538E+0
-1.085E+0	4.697E+0	8.285E+0
-1.085E+0	4.649E+0	8.421E+0
-1.093E+0	4.577E+0	8.434E+0
-1.087E+0	4.603E+0	8.347E+0
-1.088E+0	4.642E+0	8.318E+0
-1.088E+0	4.665E+0	8.454E+0
-1.093E+0	4.658E+0	8.454E+0
-1.093E+0	4.671E+0	8.486E+0
-1.087E+0	4.616E+0	8.580E+0
-1.085E+0	4.574E+0	8.425E+0
-1.092E+0	4.639E+0	8.467E+0
-1.087E+0	4.535E+0	8.314E+0
-1.082E+0	4.707E+0	8.392E+0
-1.085E+0	4.736E+0	8.447E+0
-1.093E+0	4.649E+0	8.451E+0
-1.096E+0	4.593E+0	8.532E+0
-1.087E+0	4.662E+0	8.457E+0
-1.085E+0	4.668E+0	8.311E+0
-1.093E+0	4.581E+0	8.379E+0
-1.093E+0	4.593E+0	8.379E+0
-1.087E+0	4.603E+0	8.418E+0
-1.080E+0	4.613E+0	8.464E+0
-1.092E+0	4.623E+0	8.392E+0
-1.093E+0	4.623E+0	8.434E+0
-1.085E+0	4.564E+0	8.382E+0
-1.087E+0	4.681E+0	8.454E+0
-1.092E+0	4.619E+0	8.438E+0
-1.090E+0	4.577E+0	8.464E+0
-1.088E+0	4.681E+0	8.399E+0
-1.087E+0	4.649E+0	8.434E+0
-1.087E+0	4.694E+0	8.457E+0
-1.090E+0	4.616E+0	8.418E+0
-1.083E+0	4.636E+0	8.473E+0
-1.088E+0	4.535E+0	8.441E+0
-1.096E+0	4.665E+0	8.353E+0
-1.095E+0	4.561E+0	8.389E+0
-1.085E+0	4.639E+0	8.493E+0
-1.085E+0	4.600E+0	8.493E+0
-1.090E+0	4.717E+0	8.376E+0
-1.088E+0	4.652E+0	8.353E+0
-1.083E+0	4.626E+0	8.467E+0
-1.087E+0	4.626E+0	8.421E+0
-1.093E+0	4.714E+0	8.389E+0
-1.090E+0	4.619E+0	8.457E+0
-1.085E+0	4.584E+0	8.476E+0
-1.088E+0	4.610E+0	8.496E+0
-1.090E+0	4.600E+0	8.467E+0
-1.088E+0	4.571E+0	8.519E+0
-1.082E+0	4.668E+0	8.392E+0
-1.082E+0	4.662E+0	8.425E+0
-1.090E+0	4.568E+0	8.441E+0
-1.092E+0	4.636E+0	8.386E+0
-1.087E+0	4.600E+0	8.311E+0
-1.088E+0	4.632E+0	8.502E+0
-1.092E+0	4.636E+0	8.431E+0
-1.088E+0	4.555E+0	8.373E+0
-1.080E+0	4.652E+0	8.311E+0
-1.085E+0	4.678E+0	8.460E+0
-1.090E+0	4.568E+0	8.457E+0
-1.092E+0	4.636E+0	8.470E+0
-1.085E+0	4.662E+0	8.347E+0
-1.083E+0	4.632E+0	8.473E+0
-1.093E+0	4.555E+0	8.379E+0
-1.093E+0	4.610E+0	8.418E+0
-1.087E+0	4.623E+0	8.541E+0
-1.085E+0	4.668E+0	8.418E+0
-1.088E+0	4.730E+0	8.431E+0
-1.088E+0	4.655E+0	8.454E+0
-1.082E+0	4.613E+0	8.392E+0
-1.083E+0	4.619E+0	8.480E+0
-1.093E+0	4.632E+0	8.311E+0
-1.095E+0	4.597E+0	8.395E+0
-1.082E+0	4.555E+0	8.476E+0
-1.083E+0	4.662E+0	8.434E+0
-1.090E+0	4.639E+0	8.438E+0
-1.092E+0	4.639E+0	8.412E+0
-1.087E+0	4.613E+0	8.515E+0
-1.085E+0	4.619E+0	8.408E+0
-1.090E+0	4.626E+0	8.399E+0
-1.090E+0	4.551E+0	8.395E+0
-1.085E+0	4.720E+0	8.389E+0
-1.088E+0	4.691E+0	8.506E+0
-1.093E+0	4.626E+0	8.395E+0
-1.093E+0	4.697E+0	8.373E+0
-1.079E+0	4.730E+0	8.444E+0
-1.085E+0	4.649E+0	8.392E+0
-1.090E+0	4.675E+0	8.454E+0
-1.093E+0	4.571E+0	8.454E+0
-1.083E+0	4.639E+0	8.399E+0
-1.087E+0	4.739E+0	8.366E+0
-1.092E+0	4.613E+0	8.483E+0
-1.092E+0	4.581E+0	8.522E+0
-1.088E+0	4.584E+0	8.489E+0
-1.087E+0	4.613E+0	8.428E+0
-1.090E+0	4.590E+0	8.551E+0
-1.085E+0	4.555E+0	8.454E+0
-1.082E+0	4.639E+0	8.451E+0
-1.080E+0	4.636E+0	8.512E+0
-1.098E+0	4.658E+0	8.431E+0
-1.095E+0	4.678E+0	8.470E+0
-1.090E+0	4.616E+0	8.379E+0
-1.087E+0	4.688E+0	8.369E+0
-1.088E+0	4.593E+0	8.223E+0
-1.092E+0	4.655E+0	8.489E+0
-1.085E+0	4.645E+0	8.421E+0
-1.083E+0	4.571E+0	8.382E+0
-1.088E+0	4.558E+0	8.369E+0
-1.090E+0	4.603E+0	8.314E+0
-1.082E+0	4.632E+0	8.382E+0
-1.083E+0	4.581E+0	8.386E+0
-1.096E+0	4.593E+0	8.418E+0
-1.092E+0	4.655E+0	8.285E+0
-1.085E+0	4.714E+0	8.489E+0
-1.085E+0	4.694E+0	8.444E+0
-1.093E+0	4.623E+0	8.428E+0
-1.098E+0	4.623E+0	8.457E+0
-1.087E+0	4.571E+0	8.509E+0
-1.085E+0	4.697E+0	8.392E+0
-1.087E+0	4.662E+0	8.421E+0
-1.087E+0	4.606E+0	8.493E+0
-1.083E+0	4.538E+0	8.467E+0
-1.088E+0	4.606E+0	8.415E+0
-1.095E+0	4.597E+0	8.386E+0
-1.092E+0	4.597E+0	8.389E+0
-1.083E+0	4.561E+0	8.457E+0
-1.083E+0	4.574E+0	8.366E+0
-1.092E+0	4.662E+0	8.480E+0
-1.093E+0	4.551E+0	8.447E+0
-1.087E+0	4.593E+0	8.415E+0
-1.083E+0	4.542E+0	8.460E+0
-1.093E+0	4.632E+0	8.447E+0
-1.092E+0	4.642E+0	8.444E+0
-1.087E+0	4.655E+0	8.451E+0
-1.085E+0	4.678E+0	8.444E+0
-1.093E+0	4.545E+0	8.379E+0
-1.087E+0	4.697E+0	8.554E+0
-1.083E+0	4.616E+0	8.483E+0
-1.085E+0	4.691E+0	8.412E+0
-1.093E+0	4.606E+0	8.425E+0
-1.096E+0	4.610E+0	8.434E+0
-1.088E+0	4.665E+0	8.548E+0
-1.087E+0	4.645E+0	8.428E+0
-1.093E+0	4.555E+0	8.321E+0
-1.095E+0	4.577E+0	8.476E+0
-1.085E+0	4.642E+0	8.415E+0
-1.085E+0	4.649E+0	8.379E+0
-1.092E+0	4.590E+0	8.399E+0
-1.090E+0	4.629E+0	8.425E+0
-1.085E+0	4.603E+0	8.366E+0
-1.085E+0	4.603E+0	8.421E+0
-1.096E+0	4.564E+0	8.337E+0
-1.090E+0	4.739E+0	8.395E+0
-1.083E+0	4.655E+0	8.438E+0
-1.085E+0	4.574E+0	8.451E+0
-1.093E+0	4.658E+0	8.457E+0
-1.092E+0	4.665E+0	8.444E+0
-1.090E+0	4.649E+0	8.369E+0
-1.088E+0	4.577E+0	8.379E+0
-1.093E+0	4.684E+0	8.376E+0
-1.092E+0	4.652E+0	8.434E+0
-1.087E+0	4.587E+0	8.480E+0
-1.085E+0	4.714E+0	8.392E+0
-1.093E+0	4.593E+0	8.373E+0
-1.090E+0	4.675E+0	8.343E+0
-1.085E+0	4.678E+0	8.408E+0
-1.085E+0	4.668E+0	8.360E+0
-1.096E+0	4.658E+0	8.376E+0
-1.092E+0	4.662E+0	8.415E+0
-1.087E+0	4.675E+0	8.464E+0
-1.085E+0	4.603E+0	8.438E+0
-1.095E+0	4.658E+0	8.473E+0
-1.092E+0	4.581E+0	8.382E+0
-1.085E+0	4.636E+0	8.438E+0
-1.087E+0	4.720E+0	8.493E+0
-1.098E+0	4.636E+0	8.438E+0
-1.092E+0	4.752E+0	8.438E+0
-1.087E+0	4.577E+0	8.499E+0
-1.085E+0	4.551E+0	8.454E+0
-1.092E+0	4.600E+0	8.502E+0
-1.088E+0	4.574E+0	8.376E+0
-1.087E+0	4.590E+0	8.457E+0
-1.087E+0	4.649E+0	8.438E+0
-1.092E+0	4.688E+0	8.350E+0
-1.092E+0	4.639E+0	8.467E+0
-1.085E+0	4.597E+0	8.558E+0
-1.085E+0	4.593E+0	8.457E+0
-1.093E+0	4.593E+0	8.301E+0
-1.093E+0	4.545E+0	8.506E+0
-1.085E+0	4.613E+0	8.525E+0
-1.087E+0	4.597E+0	8.376E+0
-1.093E+0	4.597E+0	8.421E+0
-1.090E+0	4.714E+0	8.353E+0
-1.085E+0	4.623E+0	8.473E+0
-1.087E+0	4.678E+0	8.425E+0
-1.092E+0	4.616E+0	8.457E+0
-1.090E+0	4.606E+0	8.369E+0
-1.087E+0	4.613E+0	8.551E+0
-1.087E+0	4.581E+0	8.454E+0
-1.093E+0	4.593E+0	8.431E+0
-1.090E+0	4.587E+0	8.483E+0
-1.090E+0	4.597E+0	8.376E+0
-1.092E+0	4.671E+0	8.360E+0
-1.096E+0	4.649E+0	8.451E+0
-1.092E+0	4.577E+0	8.415E+0
-1.083E+0	4.584E+0	8.434E+0
-1.083E+0	4.574E+0	8.412E+0
-1.095E+0	4.623E+0	8.373E+0
-1.095E+0	4.626E+0	8.464E+0
-1.087E+0	4.623E+0	8.360E+0
-1.090E+0	4.597E+0	8.519E+0
-1.096E+0	4.652E+0	8.259E+0
-1.093E+0	4.603E+0	8.412E+0
-1.087E+0	4.525E+0	8.392E+0
-1.085E+0	4.600E+0	8.340E+0
-1.090E+0	4.629E+0	8.438E+0
-1.088E+0	4.652E+0	8.441E+0
-1.085E+0	4.603E+0	8.360E+0
-1.090E+0	4.606E+0	8.311E+0
-1.096E+0	4.665E+0	8.444E+0
-1.095E+0	4.678E+0	8.324E+0
-1.088E+0	4.577E+0	8.340E+0
-1.087E+0	4.701E+0	8.489E+0
-1.093E+0	4.603E+0	8.454E+0
-1.090E+0	4.558E+0	8.399E+0
-1.087E+0	4.642E+0	8.467E+0
-1.088E+0	4.564E+0	8.451E+0
-1.092E+0	4.623E+0	8.460E+0
-1.093E+0	4.626E+0	8.408E+0
-1.087E+0	4.538E+0	8.395E+0
-1.088E+0	4.555E+0	8.499E+0
-1.093E+0	4.610E+0	8.343E+0
-1.093E+0	4.616E+0	8.454E+0
-1.085E+0	4.691E+0	8.451E+0
-1.087E+0	4.649E+0	8.360E+0
-1.096E+0	4.616E+0	8.285E+0
-1.096E+0	4.691E+0	8.447E+0
-1.085E+0	4.593E+0	8.399E+0
-1.088E+0	4.665E+0	8.464E+0
-1.096E+0	4.606E+0	8.473E+0
-1.095E+0	4.668E+0	8.356E+0
-1.085E+0	4.652E+0	8.528E+0
-1.088E+0	4.584E+0	8.285E+0
-1.093E+0	4.613E+0	8.279E+0
-1.090E+0	4.619E+0	8.460E+0
-1.083E+0	4.558E+0	8.512E+0
-1.085E+0	4.658E+0	8.541E+0
-1.096E+0	4.623E+0	8.421E+0
-1.095E+0	4.636E+0	8.425E+0
-1.088E+0	4.642E+0	8.428E+0
-1.087E+0	4.581E+0	8.379E+0
-1.090E+0	4.616E+0	8.347E+0
-1.090E+0	4.616E+0	8.480E+0
-1.085E+0	4.662E+0	8.295E+0
-1.088E+0	4.619E+0	8.460E+0
-1.093E+0	4.652E+0	8.447E+0
-1.095E+0	4.606E+0	8.353E+0
-1.085E+0	4.619E+0	8.454E+0
-1.087E+0	4.642E+0	8.457E+0
-1.092E+0	4.542E+0	8.438E+0
-1.095E+0	4.613E+0	8.318E+0
-1.087E+0	4.655E+0	8.470E+0
-1.085E+0	4.701E+0	8.425E+0
-1.096E+0	4.665E+0	8.447E+0
-1.092E+0	4.616E+0	8.331E+0
-1.082E+0	4.636E+0	8.470E+0
-1.085E+0	4.649E+0	8.480E+0
-1.095E+0	4.710E+0	8.431E+0
-1.096E+0	4.616E+0	8.399E+0
-1.087E+0	4.600E+0	8.444E+0
-1.088E+0	4.577E+0	8.438E+0
-1.096E+0	4.613E+0	8.408E+0
-1.092E+0	4.629E+0	8.305E+0
-1.083E+0	4.564E+0	8.428E+0
-1.085E+0	4.561E+0	8.389E+0
-1.092E+0	4.610E+0	8.356E+0
-1.092E+0	4.701E+0	8.412E+0
-1.087E+0	4.568E+0	8.438E+0
-1.092E+0	4.658E+0	8.444E+0
-1.098E+0	4.597E+0	8.395E+0
-1.095E+0	4.697E+0	8.360E+0
-1.087E+0	4.665E+0	8.483E+0
-1.085E+0	4.668E+0	8.418E+0
-1.093E+0	4.574E+0	8.382E+0
-1.093E+0	4.645E+0	8.308E+0
-1.087E+0	4.645E+0	8.318E+0
-1.088E+0	4.581E+0	8.486E+0
-1.095E+0	4.603E+0	8.496E+0
-1.093E+0	4.688E+0	8.405E+0
-1.085E+0	4.555E+0	8.441E+0
-1.087E+0	4.642E+0	8.379E+0
-1.095E+0	4.535E+0	8.356E+0
-1.093E+0	4.697E+0	8.360E+0
-1.083E+0	4.548E+0	8.376E+0
-1.087E+0	4.675E+0	8.292E+0
-1.095E+0	4.600E+0	8.405E+0
-1.096E+0	4.645E+0	8.434E+0
-1.087E+0	4.655E+0	8.525E+0
-1.092E+0	4.577E+0	8.327E+0
-1.093E+0	4.652E+0	8.454E+0
-1.088E+0	4.512E+0	8.285E+0
-1.085E+0	4.558E+0	8.431E+0
-1.088E+0	4.642E+0	8.298E+0
-1.095E+0	4.626E+0	8.295E+0
-1.093E+0	4.593E+0	8.379E+0
-1.085E+0	4.639E+0	8.279E+0
-1.087E+0	4.720E+0	8.470E+0
-1.093E+0	4.597E+0	8.373E+0
-1.096E+0	4.645E+0	8.373E+0
-1.087E+0	4.613E+0	8.392E+0
-1.082E+0	4.561E+0	8.434E+0
-1.090E+0	4.619E+0	8.428E+0
-1.093E+0	4.623E+0	8.496E+0
-1.085E+0	4.671E+0	8.386E+0
-1.088E+0	4.584E+0	8.473E+0
-1.096E+0	4.662E+0	8.331E+0
-1.093E+0	4.717E+0	8.493E+0
-1.088E+0	4.636E+0	8.434E+0
-1.085E+0	4.678E+0	8.441E+0
-1.093E+0	4.642E+0	8.343E+0
-1.095E+0	4.574E+0	8.389E+0
-1.088E+0	4.555E+0	8.473E+0
-1.085E+0	4.632E+0	8.366E+0
-1.093E+0	4.616E+0	8.353E+0
-1.092E+0	4.681E+0	8.470E+0
-1.090E+0	4.626E+0	8.415E+0
-1.092E+0	4.632E+0	8.386E+0
-1.096E+0	4.691E+0	8.493E+0
-1.093E+0	4.675E+0	8.431E+0
-1.083E+0	4.623E+0	8.369E+0
-1.090E+0	4.642E+0	8.464E+0
-1.095E+0	4.577E+0	8.496E+0
-1.096E+0	4.610E+0	8.327E+0
-1.090E+0	4.571E+0	8.334E+0
-1.092E+0	4.616E+0	8.425E+0
-1.093E+0	4.623E+0	8.447E+0
-1.092E+0	4.548E+0	8.441E+0
-1.085E+0	4.639E+0	8.425E+0
-1.088E+0	4.616E+0	8.376E+0
-1.098E+0	4.652E+0	8.428E+0
-1.100E+0	4.603E+0	8.486E+0
-1.090E+0	4.571E+0	8.402E+0
-1.088E+0	4.606E+0	8.467E+0
-1.098E+0	4.649E+0	8.502E+0
-1.095E+0	4.606E+0	8.486E+0
-1.087E+0	4.688E+0	8.493E+0
-1.083E+0	4.616E+0	8.389E+0
-1.092E+0	4.577E+0	8.447E+0
-1.092E+0	4.616E+0	8.331E+0
-1.088E+0	4.681E+0	8.327E+0
-1.090E+0	4.626E+0	8.486E+0
[truncated: 45,975 more rows]
