# Supplementary material for: Improved ANAP incorporation and VCF analysis reveal details of P2X7 current facilitation and a limited conformational interplay between ATP binding and the intracellular ballast domain
Source: eLife. 2023 Jan 4;12:e82479. doi: 10.7554/eLife.82479 (PMC9859053; doi:10.7554/eLife.82479)
Supplement: Figure 6—figure supplement 2—source data 2. [file elife-82479-fig6-figsupp2-data2.zip › Figure-6_figure-supplement-2_source-data-2/P2X7/e20#11.csv]

-7.295E-2	3.010E+0	6.131E+0
-7.133E-2	3.046E+0	6.154E+0
-6.971E-2	3.004E+0	6.241E+0
-7.133E-2	3.030E+0	6.196E+0
-7.133E-2	3.043E+0	6.177E+0
-6.809E-2	3.020E+0	6.222E+0
-6.809E-2	3.040E+0	6.199E+0
-7.133E-2	3.108E+0	6.206E+0
-7.620E-2	2.991E+0	6.196E+0
-7.295E-2	3.027E+0	6.235E+0
-6.809E-2	3.017E+0	6.066E+0
-7.133E-2	2.997E+0	6.167E+0
-7.457E-2	2.991E+0	6.190E+0
-7.295E-2	3.069E+0	6.274E+0
-6.971E-2	3.027E+0	6.196E+0
-6.971E-2	3.046E+0	6.125E+0
-7.295E-2	2.997E+0	6.258E+0
-6.971E-2	3.007E+0	6.086E+0
-6.809E-2	3.043E+0	6.232E+0
-6.646E-2	2.991E+0	6.212E+0
-7.133E-2	3.072E+0	6.157E+0
-7.295E-2	3.014E+0	6.089E+0
-6.646E-2	3.040E+0	6.280E+0
-7.133E-2	3.040E+0	6.219E+0
-7.457E-2	2.988E+0	6.186E+0
-6.971E-2	3.036E+0	6.066E+0
-6.809E-2	3.014E+0	6.303E+0
-6.809E-2	2.972E+0	6.225E+0
-7.295E-2	3.001E+0	6.235E+0
-6.971E-2	3.004E+0	6.241E+0
-6.971E-2	3.046E+0	6.134E+0
-6.971E-2	3.020E+0	6.125E+0
-7.620E-2	3.023E+0	6.293E+0
-6.809E-2	2.984E+0	6.222E+0
-6.646E-2	2.991E+0	6.232E+0
-6.971E-2	3.010E+0	6.164E+0
-7.457E-2	2.968E+0	6.144E+0
-7.133E-2	3.007E+0	6.099E+0
-7.133E-2	3.007E+0	6.164E+0
-6.646E-2	3.088E+0	6.125E+0
-7.457E-2	3.014E+0	6.154E+0
-6.971E-2	2.975E+0	6.157E+0
-6.971E-2	3.059E+0	6.112E+0
-6.646E-2	3.098E+0	6.193E+0
-7.457E-2	3.017E+0	6.219E+0
-7.133E-2	2.926E+0	6.180E+0
-7.133E-2	3.049E+0	6.141E+0
-6.971E-2	3.027E+0	6.248E+0
-7.457E-2	2.994E+0	6.115E+0
-7.295E-2	3.049E+0	6.108E+0
-6.971E-2	2.981E+0	6.186E+0
-6.809E-2	3.027E+0	6.219E+0
-7.457E-2	3.004E+0	6.228E+0
-7.295E-2	3.062E+0	6.118E+0
-6.809E-2	2.949E+0	6.151E+0
-6.809E-2	3.004E+0	6.167E+0
-7.295E-2	3.036E+0	6.108E+0
-6.809E-2	2.988E+0	6.199E+0
-6.646E-2	2.988E+0	6.076E+0
-6.971E-2	3.027E+0	6.196E+0
-7.295E-2	2.997E+0	6.177E+0
-6.971E-2	3.010E+0	6.167E+0
-6.646E-2	3.040E+0	6.147E+0
-6.809E-2	3.033E+0	6.261E+0
-7.457E-2	3.043E+0	6.121E+0
-6.971E-2	3.046E+0	6.125E+0
-6.809E-2	3.066E+0	6.086E+0
-6.971E-2	2.984E+0	6.219E+0
-7.295E-2	3.030E+0	6.164E+0
-6.971E-2	3.043E+0	6.241E+0
-6.809E-2	3.062E+0	6.248E+0
-7.133E-2	3.004E+0	6.219E+0
-7.133E-2	3.027E+0	6.147E+0
-6.971E-2	2.910E+0	6.157E+0
-6.809E-2	3.010E+0	6.196E+0
-7.133E-2	2.965E+0	6.209E+0
-7.620E-2	3.020E+0	6.209E+0
-6.809E-2	3.014E+0	6.183E+0
-6.809E-2	3.075E+0	6.300E+0
-6.809E-2	3.036E+0	6.193E+0
-7.295E-2	2.965E+0	6.271E+0
-7.295E-2	3.027E+0	6.196E+0
-6.809E-2	2.991E+0	6.186E+0
-6.971E-2	2.975E+0	6.164E+0
-7.295E-2	3.001E+0	6.196E+0
-7.133E-2	2.997E+0	6.261E+0
-6.971E-2	3.033E+0	6.141E+0
-6.646E-2	3.007E+0	6.271E+0
-7.457E-2	3.001E+0	6.151E+0
-7.457E-2	3.053E+0	6.258E+0
-6.971E-2	3.049E+0	6.167E+0
-7.295E-2	3.010E+0	6.258E+0
-7.295E-2	3.004E+0	6.215E+0
-7.295E-2	3.088E+0	6.082E+0
-6.971E-2	3.066E+0	6.164E+0
-6.809E-2	2.978E+0	6.141E+0
-6.971E-2	3.017E+0	6.186E+0
-7.457E-2	3.010E+0	6.193E+0
-6.809E-2	2.965E+0	6.151E+0
-6.971E-2	3.017E+0	6.108E+0
-7.457E-2	3.059E+0	6.118E+0
-7.457E-2	3.049E+0	6.232E+0
-7.133E-2	3.114E+0	6.134E+0
-6.809E-2	3.056E+0	6.154E+0
-7.295E-2	3.066E+0	6.138E+0
-7.457E-2	2.959E+0	6.245E+0
-7.133E-2	3.079E+0	6.183E+0
-6.809E-2	3.059E+0	6.241E+0
-7.295E-2	3.004E+0	6.183E+0
-6.971E-2	3.014E+0	6.264E+0
-6.646E-2	3.046E+0	6.157E+0
-6.646E-2	3.027E+0	6.037E+0
-7.620E-2	3.043E+0	6.261E+0
-7.133E-2	2.981E+0	6.219E+0
-6.646E-2	3.010E+0	6.209E+0
-6.971E-2	3.127E+0	6.108E+0
-6.971E-2	3.069E+0	6.147E+0
-7.133E-2	3.017E+0	6.154E+0
-6.971E-2	3.020E+0	6.073E+0
-6.809E-2	2.981E+0	6.238E+0
-7.295E-2	3.101E+0	6.125E+0
-7.133E-2	3.095E+0	6.095E+0
-6.484E-2	3.027E+0	6.271E+0
-7.133E-2	2.988E+0	6.160E+0
-7.295E-2	3.082E+0	6.131E+0
-6.971E-2	2.984E+0	6.173E+0
-6.646E-2	3.027E+0	6.235E+0
-6.646E-2	3.023E+0	6.089E+0
-7.457E-2	2.972E+0	6.193E+0
-7.457E-2	3.027E+0	6.125E+0
-6.809E-2	3.079E+0	6.151E+0
-6.809E-2	3.014E+0	6.196E+0
-7.133E-2	3.059E+0	6.264E+0
-7.295E-2	3.056E+0	6.190E+0
-6.484E-2	3.023E+0	6.193E+0
-6.971E-2	3.001E+0	6.245E+0
-7.133E-2	3.053E+0	6.225E+0
-7.295E-2	3.036E+0	6.222E+0
-6.322E-2	3.056E+0	6.241E+0
-7.295E-2	3.004E+0	6.125E+0
-7.457E-2	2.991E+0	6.050E+0
-6.971E-2	3.010E+0	6.154E+0
-6.971E-2	3.007E+0	6.241E+0
-6.646E-2	3.118E+0	6.313E+0
-7.295E-2	3.007E+0	6.173E+0
-7.133E-2	3.027E+0	6.245E+0
-6.484E-2	3.001E+0	6.202E+0
-6.809E-2	3.023E+0	6.170E+0
-7.295E-2	3.030E+0	6.238E+0
-7.133E-2	3.014E+0	6.219E+0
-6.809E-2	3.046E+0	6.141E+0
-6.971E-2	3.053E+0	6.209E+0
-7.295E-2	3.069E+0	6.222E+0
-7.133E-2	3.004E+0	6.251E+0
-6.809E-2	3.023E+0	6.245E+0
-6.646E-2	3.049E+0	6.248E+0
-7.133E-2	3.007E+0	6.290E+0
-7.133E-2	3.072E+0	6.206E+0
-6.484E-2	3.059E+0	6.258E+0
-6.971E-2	3.059E+0	6.141E+0
-7.295E-2	3.010E+0	6.099E+0
-7.457E-2	3.030E+0	6.209E+0
-6.646E-2	3.023E+0	6.215E+0
-6.646E-2	3.001E+0	6.180E+0
-7.457E-2	2.959E+0	6.173E+0
-6.809E-2	3.010E+0	6.170E+0
-6.484E-2	3.053E+0	6.199E+0
-6.971E-2	3.075E+0	6.157E+0
-7.295E-2	3.085E+0	6.138E+0
-7.457E-2	3.049E+0	6.228E+0
-6.809E-2	3.036E+0	6.173E+0
-6.809E-2	3.121E+0	6.151E+0
-7.133E-2	3.046E+0	6.147E+0
-7.295E-2	3.072E+0	6.209E+0
-6.809E-2	3.017E+0	6.202E+0
-6.971E-2	3.053E+0	6.134E+0
-7.295E-2	3.014E+0	6.199E+0
-7.133E-2	3.098E+0	6.228E+0
-6.484E-2	3.023E+0	6.232E+0
-6.971E-2	3.079E+0	6.154E+0
-7.457E-2	3.027E+0	6.215E+0
-6.971E-2	3.017E+0	6.245E+0
-6.809E-2	3.043E+0	6.151E+0
-6.809E-2	3.010E+0	6.173E+0
-7.457E-2	3.020E+0	6.128E+0
-6.971E-2	3.017E+0	6.196E+0
-6.809E-2	2.962E+0	6.151E+0
-6.971E-2	3.053E+0	6.274E+0
-7.457E-2	2.991E+0	6.271E+0
-6.971E-2	3.049E+0	6.138E+0
-6.809E-2	2.997E+0	6.151E+0
-6.971E-2	3.046E+0	6.202E+0
-7.295E-2	2.994E+0	6.183E+0
-6.646E-2	3.007E+0	6.144E+0
-6.646E-2	3.030E+0	6.141E+0
-6.971E-2	2.988E+0	6.134E+0
-7.457E-2	3.023E+0	6.183E+0
-7.133E-2	3.040E+0	6.219E+0
-6.971E-2	3.020E+0	6.131E+0
-7.133E-2	3.017E+0	6.144E+0
-7.782E-2	3.030E+0	6.151E+0
-7.133E-2	3.033E+0	6.254E+0
-6.809E-2	2.981E+0	6.326E+0
-6.484E-2	3.017E+0	6.160E+0
-7.133E-2	3.001E+0	6.228E+0
-6.971E-2	3.082E+0	6.258E+0
-6.971E-2	2.972E+0	6.232E+0
-6.809E-2	3.092E+0	6.196E+0
-7.295E-2	3.007E+0	6.115E+0
-7.295E-2	3.033E+0	6.264E+0
-6.809E-2	3.101E+0	6.193E+0
-6.809E-2	3.033E+0	6.177E+0
-7.295E-2	3.085E+0	6.186E+0
-6.971E-2	3.040E+0	6.138E+0
-6.971E-2	2.975E+0	6.125E+0
-6.809E-2	3.007E+0	6.219E+0
-7.295E-2	2.926E+0	6.212E+0
-7.133E-2	3.072E+0	6.193E+0
-6.809E-2	3.049E+0	6.089E+0
-6.809E-2	3.072E+0	6.196E+0
-7.620E-2	3.053E+0	6.180E+0
-6.971E-2	3.040E+0	6.222E+0
-7.133E-2	2.988E+0	6.212E+0
-6.971E-2	2.959E+0	6.277E+0
-7.457E-2	3.056E+0	6.151E+0
-7.133E-2	2.978E+0	6.235E+0
-6.646E-2	3.014E+0	6.209E+0
-6.809E-2	3.056E+0	6.164E+0
-7.620E-2	3.092E+0	6.199E+0
-7.133E-2	3.046E+0	6.202E+0
-6.809E-2	3.017E+0	6.267E+0
-6.971E-2	3.095E+0	6.154E+0
-7.457E-2	2.988E+0	6.209E+0
-6.971E-2	3.049E+0	6.157E+0
-6.809E-2	3.049E+0	6.157E+0
-7.133E-2	3.030E+0	6.245E+0
-7.133E-2	3.027E+0	6.147E+0
-7.133E-2	3.105E+0	6.206E+0
-6.809E-2	3.092E+0	6.199E+0
-7.133E-2	3.023E+0	6.186E+0
-7.295E-2	3.056E+0	6.238E+0
-7.133E-2	3.014E+0	6.115E+0
-6.809E-2	3.043E+0	6.141E+0
-6.809E-2	2.981E+0	6.297E+0
-6.971E-2	3.007E+0	6.186E+0
-7.457E-2	2.991E+0	6.186E+0
-6.809E-2	3.030E+0	6.209E+0
-6.646E-2	3.014E+0	6.170E+0
-7.295E-2	3.020E+0	6.209E+0
-6.971E-2	3.023E+0	6.138E+0
-6.809E-2	2.955E+0	6.202E+0
-6.484E-2	3.118E+0	6.134E+0
-7.295E-2	3.023E+0	6.248E+0
-7.295E-2	3.014E+0	6.219E+0
-6.646E-2	3.053E+0	6.144E+0
-6.809E-2	3.046E+0	6.086E+0
-7.457E-2	3.017E+0	6.251E+0
-6.971E-2	3.040E+0	6.202E+0
-6.971E-2	3.001E+0	6.138E+0
-6.971E-2	2.952E+0	6.199E+0
-7.295E-2	3.049E+0	6.190E+0
-7.133E-2	3.014E+0	6.151E+0
-6.809E-2	3.010E+0	6.125E+0
-6.971E-2	3.092E+0	6.245E+0
-7.295E-2	3.023E+0	6.222E+0
-7.133E-2	3.007E+0	6.141E+0
-6.971E-2	2.955E+0	6.157E+0
-6.646E-2	2.997E+0	6.151E+0
-7.295E-2	3.014E+0	6.138E+0
-7.295E-2	3.046E+0	6.144E+0
-7.133E-2	2.994E+0	6.121E+0
-6.971E-2	3.033E+0	6.199E+0
-7.782E-2	3.033E+0	6.254E+0
-7.133E-2	3.075E+0	6.225E+0
-6.646E-2	2.942E+0	6.173E+0
-6.971E-2	3.049E+0	6.284E+0
-7.295E-2	3.017E+0	6.300E+0
-7.295E-2	3.046E+0	6.290E+0
-6.484E-2	2.997E+0	6.147E+0
-6.646E-2	3.108E+0	6.193E+0
-7.295E-2	2.981E+0	6.196E+0
-7.133E-2	3.023E+0	6.144E+0
-7.133E-2	2.991E+0	6.164E+0
-7.133E-2	3.075E+0	6.138E+0
-7.133E-2	2.978E+0	6.248E+0
-6.971E-2	3.036E+0	6.264E+0
-6.809E-2	3.033E+0	6.222E+0
-6.971E-2	3.004E+0	6.183E+0
-7.295E-2	3.023E+0	6.280E+0
-6.971E-2	2.965E+0	6.102E+0
-6.809E-2	3.053E+0	6.199E+0
-6.971E-2	3.033E+0	6.167E+0
-7.295E-2	3.059E+0	6.154E+0
-7.133E-2	2.997E+0	6.287E+0
-6.809E-2	3.043E+0	6.066E+0
-6.809E-2	2.949E+0	6.105E+0
-7.295E-2	3.004E+0	6.219E+0
-7.295E-2	3.014E+0	6.157E+0
-6.809E-2	3.001E+0	6.248E+0
-7.133E-2	3.004E+0	6.258E+0
-7.457E-2	3.033E+0	6.154E+0
-6.971E-2	2.929E+0	6.160E+0
-6.484E-2	3.056E+0	6.069E+0
-6.809E-2	3.007E+0	6.180E+0
-7.457E-2	3.030E+0	6.193E+0
-7.457E-2	2.997E+0	6.219E+0
-6.809E-2	3.027E+0	6.134E+0
-6.971E-2	3.069E+0	6.180E+0
-6.809E-2	3.066E+0	6.241E+0
-7.295E-2	3.046E+0	6.193E+0
-6.809E-2	2.988E+0	6.151E+0
-6.971E-2	2.994E+0	6.225E+0
-7.295E-2	2.981E+0	6.225E+0
-7.295E-2	3.036E+0	6.151E+0
-6.809E-2	3.088E+0	6.170E+0
-7.133E-2	3.040E+0	6.202E+0
-7.133E-2	3.046E+0	6.157E+0
-7.133E-2	3.033E+0	6.209E+0
-6.646E-2	3.066E+0	6.095E+0
-6.809E-2	3.066E+0	6.245E+0
-7.133E-2	3.043E+0	6.170E+0
-7.133E-2	3.046E+0	6.212E+0
-6.971E-2	2.939E+0	6.154E+0
-6.971E-2	3.079E+0	6.277E+0
-7.133E-2	3.036E+0	6.222E+0
-7.295E-2	3.043E+0	6.238E+0
-6.646E-2	3.049E+0	6.160E+0
-6.971E-2	2.975E+0	6.144E+0
-7.295E-2	3.020E+0	6.228E+0
-6.971E-2	3.043E+0	6.160E+0
-6.809E-2	3.072E+0	6.151E+0
-7.133E-2	3.062E+0	6.177E+0
-6.971E-2	3.095E+0	6.238E+0
-7.295E-2	3.101E+0	6.177E+0
-6.646E-2	3.043E+0	6.177E+0
-6.646E-2	2.972E+0	6.313E+0
-7.133E-2	2.975E+0	6.121E+0
-7.133E-2	3.020E+0	6.235E+0
-6.646E-2	3.082E+0	6.264E+0
-6.971E-2	3.072E+0	6.212E+0
-7.457E-2	3.004E+0	6.144E+0
-7.457E-2	3.033E+0	6.138E+0
-6.809E-2	3.046E+0	6.238E+0
-6.809E-2	2.997E+0	6.245E+0
-7.133E-2	3.014E+0	6.206E+0
-7.133E-2	3.036E+0	6.128E+0
-6.809E-2	2.997E+0	6.287E+0
-6.646E-2	2.955E+0	6.183E+0
-7.133E-2	2.962E+0	6.154E+0
-7.295E-2	3.014E+0	6.173E+0
-6.809E-2	2.991E+0	6.186E+0
-6.809E-2	3.017E+0	6.076E+0
-7.620E-2	2.946E+0	6.186E+0
-6.971E-2	3.007E+0	6.199E+0
-6.809E-2	2.955E+0	6.186E+0
-6.809E-2	3.004E+0	6.099E+0
-7.295E-2	2.991E+0	6.125E+0
-6.971E-2	3.017E+0	6.138E+0
-6.809E-2	2.975E+0	6.141E+0
-6.809E-2	3.030E+0	6.251E+0
-7.620E-2	2.994E+0	6.164E+0
-7.133E-2	3.095E+0	6.086E+0
-6.809E-2	3.036E+0	6.206E+0
-6.971E-2	3.017E+0	6.222E+0
-7.133E-2	3.072E+0	6.157E+0
-7.295E-2	3.020E+0	6.215E+0
-6.809E-2	3.033E+0	6.167E+0
-6.809E-2	3.079E+0	6.151E+0
-7.133E-2	3.030E+0	6.219E+0
-7.133E-2	3.062E+0	6.154E+0
-6.809E-2	2.972E+0	6.134E+0
-6.971E-2	2.962E+0	6.112E+0
-7.457E-2	3.046E+0	6.128E+0
-7.133E-2	3.036E+0	6.173E+0
-6.971E-2	2.991E+0	6.112E+0
-6.809E-2	2.978E+0	6.069E+0
-7.295E-2	3.059E+0	6.202E+0
-7.295E-2	3.056E+0	6.277E+0
-6.809E-2	3.030E+0	6.160E+0
-7.133E-2	3.062E+0	6.160E+0
-7.620E-2	2.994E+0	6.196E+0
-6.971E-2	3.040E+0	6.047E+0
-6.809E-2	3.062E+0	6.115E+0
-7.133E-2	2.997E+0	6.199E+0
-7.457E-2	3.033E+0	6.193E+0
-7.133E-2	2.972E+0	6.235E+0
-6.971E-2	3.004E+0	6.235E+0
-6.809E-2	3.027E+0	6.170E+0
-6.971E-2	3.020E+0	6.108E+0
-6.809E-2	3.056E+0	6.232E+0
-6.809E-2	3.059E+0	6.267E+0
-7.133E-2	3.043E+0	6.138E+0
-7.457E-2	3.066E+0	6.183E+0
-7.457E-2	3.004E+0	6.267E+0
-6.646E-2	2.981E+0	6.144E+0
-6.646E-2	3.056E+0	6.202E+0
-7.133E-2	3.010E+0	6.144E+0
-7.457E-2	3.036E+0	6.138E+0
-6.809E-2	3.010E+0	6.293E+0
-6.809E-2	3.020E+0	6.190E+0
-7.457E-2	2.972E+0	6.196E+0
-7.620E-2	3.059E+0	6.167E+0
-7.133E-2	3.017E+0	6.134E+0
-6.809E-2	3.108E+0	6.245E+0
-7.133E-2	3.066E+0	6.183E+0
-7.133E-2	3.030E+0	6.196E+0
-6.646E-2	3.030E+0	6.173E+0
-7.133E-2	2.981E+0	6.202E+0
-7.295E-2	3.020E+0	6.112E+0
-7.457E-2	3.082E+0	6.219E+0
-6.809E-2	3.030E+0	6.047E+0
-6.971E-2	3.046E+0	6.147E+0
-7.295E-2	3.017E+0	6.157E+0
-7.133E-2	3.072E+0	6.141E+0
-6.809E-2	3.004E+0	6.209E+0
-6.646E-2	3.082E+0	6.177E+0
-7.133E-2	2.994E+0	6.232E+0
-7.295E-2	3.020E+0	6.193E+0
-6.809E-2	3.010E+0	6.157E+0
-6.809E-2	3.007E+0	6.147E+0
-7.295E-2	3.066E+0	6.167E+0
-7.457E-2	3.030E+0	6.212E+0
-6.971E-2	3.095E+0	6.206E+0
-6.971E-2	3.027E+0	6.099E+0
-7.133E-2	3.014E+0	6.183E+0
-7.133E-2	2.981E+0	6.160E+0
-6.809E-2	3.072E+0	6.232E+0
-6.971E-2	3.092E+0	6.167E+0
-7.133E-2	3.030E+0	6.112E+0
-7.133E-2	3.020E+0	6.141E+0
-6.809E-2	3.001E+0	6.215E+0
-6.809E-2	3.001E+0	6.157E+0
-6.809E-2	3.072E+0	6.170E+0
-7.133E-2	3.017E+0	6.254E+0
-6.646E-2	2.949E+0	6.219E+0
-6.809E-2	3.046E+0	6.118E+0
-7.457E-2	3.040E+0	6.190E+0
-7.133E-2	2.939E+0	6.199E+0
-6.809E-2	2.965E+0	6.147E+0
-7.133E-2	3.043E+0	6.251E+0
-7.133E-2	2.975E+0	6.183E+0
-7.133E-2	3.046E+0	6.141E+0
-6.809E-2	3.027E+0	6.151E+0
-6.971E-2	3.079E+0	6.212E+0
-7.457E-2	2.968E+0	6.186E+0
-6.971E-2	3.036E+0	6.134E+0
-6.971E-2	3.056E+0	6.202E+0
-6.971E-2	3.072E+0	6.167E+0
-7.295E-2	3.079E+0	6.180E+0
-7.133E-2	3.027E+0	6.095E+0
-6.971E-2	3.053E+0	6.202E+0
-6.809E-2	3.027E+0	6.248E+0
-7.620E-2	3.114E+0	6.170E+0
-7.133E-2	2.981E+0	6.021E+0
-6.646E-2	2.988E+0	6.193E+0
-6.809E-2	3.088E+0	6.215E+0
-7.133E-2	3.007E+0	6.134E+0
-6.971E-2	2.991E+0	6.154E+0
-6.809E-2	3.036E+0	6.141E+0
-6.971E-2	3.049E+0	6.186E+0
-7.295E-2	2.994E+0	6.131E+0
-7.133E-2	3.004E+0	6.180E+0
-6.484E-2	3.030E+0	6.196E+0
-6.971E-2	2.968E+0	6.105E+0
-7.133E-2	3.114E+0	6.238E+0
-6.971E-2	3.075E+0	6.261E+0
-6.809E-2	2.949E+0	6.073E+0
-6.809E-2	3.010E+0	6.121E+0
-7.457E-2	3.027E+0	6.180E+0
-7.133E-2	3.010E+0	6.157E+0
-6.484E-2	3.108E+0	6.183E+0
-6.971E-2	2.959E+0	6.095E+0
-7.133E-2	3.030E+0	6.173E+0
-7.457E-2	3.053E+0	6.209E+0
-6.809E-2	2.968E+0	6.209E+0
-6.646E-2	3.033E+0	6.264E+0
-7.133E-2	3.023E+0	6.238E+0
-7.133E-2	2.952E+0	6.115E+0
-6.646E-2	3.040E+0	6.180E+0
-6.971E-2	3.027E+0	6.134E+0
-7.295E-2	3.033E+0	6.164E+0
-7.295E-2	2.978E+0	6.112E+0
-6.646E-2	3.036E+0	6.151E+0
-6.971E-2	2.997E+0	6.202E+0
-7.295E-2	3.020E+0	6.160E+0
-7.133E-2	3.059E+0	6.053E+0
-6.322E-2	3.030E+0	6.160E+0
-6.809E-2	2.955E+0	6.128E+0
-6.971E-2	3.007E+0	6.186E+0
-7.295E-2	3.040E+0	6.108E+0
-6.971E-2	2.994E+0	6.335E+0
-6.971E-2	3.053E+0	6.118E+0
-7.133E-2	3.010E+0	6.082E+0
-7.133E-2	2.991E+0	6.228E+0
-6.809E-2	3.023E+0	6.196E+0
-6.971E-2	3.010E+0	6.105E+0
-7.133E-2	3.043E+0	6.238E+0
-7.295E-2	2.975E+0	6.206E+0
-6.484E-2	3.040E+0	6.131E+0
-6.646E-2	3.007E+0	6.219E+0
-7.620E-2	3.040E+0	6.151E+0
-7.133E-2	3.101E+0	6.206E+0
-6.971E-2	2.933E+0	6.199E+0
-6.646E-2	3.004E+0	6.151E+0
-6.971E-2	3.027E+0	6.190E+0
-7.133E-2	3.023E+0	6.125E+0
-7.133E-2	3.062E+0	6.128E+0
-7.133E-2	3.046E+0	6.199E+0
-7.295E-2	2.981E+0	6.293E+0
-7.620E-2	3.004E+0	6.193E+0
-7.133E-2	3.020E+0	6.105E+0
-6.809E-2	3.004E+0	6.138E+0
-7.133E-2	2.984E+0	6.170E+0
-7.133E-2	3.030E+0	6.228E+0
-6.646E-2	3.040E+0	6.154E+0
-6.646E-2	2.968E+0	6.173E+0
-7.133E-2	3.030E+0	6.170E+0
-7.295E-2	2.984E+0	6.202E+0
-7.133E-2	3.020E+0	6.157E+0
-6.971E-2	2.959E+0	6.095E+0
-7.457E-2	3.030E+0	6.186E+0
-7.295E-2	3.043E+0	6.066E+0
-6.484E-2	3.023E+0	6.180E+0
-6.809E-2	3.030E+0	6.215E+0
-7.295E-2	3.001E+0	6.138E+0
-7.133E-2	2.997E+0	6.215E+0
-6.971E-2	3.049E+0	6.131E+0
-7.133E-2	3.014E+0	6.069E+0
-7.133E-2	3.040E+0	6.151E+0
-7.133E-2	3.023E+0	6.180E+0
-6.809E-2	3.001E+0	6.235E+0
-6.809E-2	2.994E+0	6.138E+0
-7.457E-2	3.023E+0	6.199E+0
-7.295E-2	3.056E+0	6.128E+0
-6.971E-2	3.040E+0	6.160E+0
-6.646E-2	3.053E+0	6.173E+0
-7.133E-2	3.017E+0	6.215E+0
-7.133E-2	2.978E+0	6.086E+0
-6.646E-2	3.017E+0	6.138E+0
-6.971E-2	3.040E+0	6.196E+0
-7.620E-2	3.059E+0	6.271E+0
-7.133E-2	3.023E+0	6.215E+0
-6.646E-2	3.027E+0	6.219E+0
-6.646E-2	3.010E+0	6.173E+0
-7.133E-2	2.981E+0	6.095E+0
-6.971E-2	2.997E+0	6.196E+0
-6.971E-2	2.975E+0	6.121E+0
-6.809E-2	3.069E+0	6.141E+0
-7.295E-2	3.079E+0	6.261E+0
-7.295E-2	3.049E+0	6.157E+0
-6.809E-2	3.082E+0	6.193E+0
-6.809E-2	2.978E+0	6.196E+0
-7.133E-2	2.991E+0	6.151E+0
-6.971E-2	2.968E+0	6.215E+0
-6.809E-2	3.053E+0	6.193E+0
-6.971E-2	2.991E+0	6.199E+0
-7.295E-2	3.092E+0	6.167E+0
-7.133E-2	3.033E+0	6.264E+0
-6.971E-2	3.017E+0	6.173E+0
-6.971E-2	3.049E+0	6.193E+0
-7.620E-2	3.014E+0	6.183E+0
-6.971E-2	3.030E+0	6.183E+0
-6.971E-2	3.010E+0	6.193E+0
-6.809E-2	3.040E+0	6.222E+0
-7.133E-2	3.004E+0	6.086E+0
-7.133E-2	2.949E+0	6.154E+0
-6.646E-2	3.046E+0	6.144E+0
-6.971E-2	3.049E+0	6.177E+0
-6.809E-2	3.079E+0	6.157E+0
-7.295E-2	3.043E+0	6.190E+0
-6.646E-2	3.062E+0	6.219E+0
-6.484E-2	3.010E+0	6.202E+0
-7.133E-2	3.010E+0	6.215E+0
-7.620E-2	3.049E+0	6.079E+0
-6.646E-2	2.988E+0	6.128E+0
-6.809E-2	2.972E+0	6.241E+0
-7.457E-2	3.023E+0	6.154E+0
-7.457E-2	2.994E+0	6.108E+0
-6.809E-2	3.095E+0	6.261E+0
-6.809E-2	2.981E+0	6.160E+0
-7.295E-2	2.997E+0	6.099E+0
-7.133E-2	3.053E+0	6.219E+0
-6.971E-2	2.984E+0	6.206E+0
-6.809E-2	2.946E+0	6.186E+0
-7.133E-2	3.010E+0	6.157E+0
-7.295E-2	3.092E+0	6.173E+0
-6.484E-2	3.049E+0	6.183E+0
-6.646E-2	2.952E+0	6.157E+0
-6.971E-2	3.059E+0	6.060E+0
-7.457E-2	3.014E+0	6.167E+0
-6.809E-2	2.991E+0	6.044E+0
-6.809E-2	2.991E+0	6.134E+0
-7.133E-2	2.955E+0	6.154E+0
-7.133E-2	3.020E+0	6.238E+0
-6.809E-2	3.066E+0	6.186E+0
-7.133E-2	3.046E+0	6.209E+0
-6.971E-2	3.027E+0	6.141E+0
-6.971E-2	3.027E+0	6.157E+0
-6.646E-2	3.040E+0	6.251E+0
-6.809E-2	3.066E+0	6.031E+0
-7.133E-2	3.027E+0	6.277E+0
-7.295E-2	2.991E+0	6.151E+0
-6.809E-2	3.040E+0	6.027E+0
-6.646E-2	3.036E+0	6.147E+0
-7.133E-2	3.033E+0	6.079E+0
-7.295E-2	2.997E+0	6.099E+0
-6.809E-2	3.023E+0	6.160E+0
-6.646E-2	3.001E+0	6.164E+0
-7.295E-2	3.023E+0	6.118E+0
-7.133E-2	3.053E+0	6.121E+0
-6.809E-2	3.023E+0	6.138E+0
-6.971E-2	3.056E+0	6.147E+0
-7.295E-2	3.004E+0	6.190E+0
-7.133E-2	2.965E+0	6.264E+0
-6.484E-2	3.043E+0	6.183E+0
-6.809E-2	3.027E+0	6.193E+0
-7.295E-2	3.017E+0	6.167E+0
-7.133E-2	3.049E+0	6.076E+0
-6.809E-2	2.959E+0	6.128E+0
-6.646E-2	3.033E+0	6.131E+0
-7.133E-2	3.043E+0	6.160E+0
-7.457E-2	3.017E+0	6.112E+0
-6.971E-2	3.059E+0	6.147E+0
-6.809E-2	3.030E+0	6.147E+0
-7.133E-2	3.007E+0	6.170E+0
-6.646E-2	3.066E+0	6.186E+0
-6.484E-2	3.010E+0	6.157E+0
-7.133E-2	3.023E+0	6.186E+0
-7.620E-2	3.049E+0	6.086E+0
-7.295E-2	2.988E+0	6.235E+0
-6.484E-2	3.033E+0	6.157E+0
-6.809E-2	2.952E+0	6.095E+0
-7.295E-2	2.994E+0	6.173E+0
-7.133E-2	3.075E+0	6.108E+0
-6.646E-2	2.978E+0	6.167E+0
-6.809E-2	3.014E+0	6.063E+0
-7.133E-2	3.040E+0	6.082E+0
-7.457E-2	3.001E+0	6.102E+0
-6.971E-2	3.082E+0	6.225E+0
-7.295E-2	3.085E+0	6.196E+0
-7.620E-2	2.959E+0	6.134E+0
-7.295E-2	3.053E+0	6.180E+0
-6.646E-2	3.062E+0	6.138E+0
-6.646E-2	3.014E+0	6.167E+0
-7.133E-2	2.994E+0	6.186E+0
-7.133E-2	3.004E+0	6.167E+0
-6.809E-2	2.984E+0	6.180E+0
-6.809E-2	2.978E+0	6.180E+0
-7.295E-2	2.955E+0	6.167E+0
-7.457E-2	2.994E+0	6.102E+0
-6.809E-2	3.023E+0	6.157E+0
-6.646E-2	2.984E+0	6.144E+0
-6.971E-2	3.010E+0	6.196E+0
-6.809E-2	3.030E+0	6.209E+0
-6.646E-2	3.066E+0	6.160E+0
-6.809E-2	2.972E+0	6.141E+0
-7.133E-2	3.004E+0	6.102E+0
-7.457E-2	2.997E+0	6.177E+0
-7.133E-2	3.046E+0	6.167E+0
-6.809E-2	3.049E+0	6.086E+0
-6.971E-2	3.004E+0	6.183E+0
-6.971E-2	3.023E+0	6.186E+0
-6.646E-2	3.007E+0	6.118E+0
-6.809E-2	3.066E+0	6.212E+0
-7.457E-2	3.007E+0	6.215E+0
-7.133E-2	3.069E+0	6.151E+0
-6.484E-2	3.014E+0	6.264E+0
-6.971E-2	3.023E+0	6.232E+0
-7.620E-2	2.997E+0	6.060E+0
-7.457E-2	2.984E+0	6.173E+0
-6.971E-2	3.007E+0	6.141E+0
-6.809E-2	3.043E+0	6.180E+0
-7.133E-2	3.036E+0	6.099E+0
-7.457E-2	3.114E+0	6.164E+0
-6.809E-2	3.036E+0	6.202E+0
-6.971E-2	2.991E+0	6.164E+0
-7.133E-2	3.017E+0	6.112E+0
-6.971E-2	3.043E+0	6.134E+0
-6.646E-2	3.082E+0	6.202E+0
-6.809E-2	3.014E+0	6.115E+0
-7.457E-2	3.059E+0	6.277E+0
-6.971E-2	2.994E+0	6.138E+0
-6.646E-2	2.991E+0	6.160E+0
-6.971E-2	2.959E+0	6.193E+0
-6.971E-2	3.030E+0	6.121E+0
-7.295E-2	3.066E+0	6.125E+0
-7.133E-2	3.023E+0	6.089E+0
-6.971E-2	3.036E+0	6.173E+0
-7.295E-2	3.027E+0	6.170E+0
-7.295E-2	2.981E+0	6.160E+0
-6.971E-2	3.007E+0	6.170E+0
-6.646E-2	3.043E+0	6.251E+0
-7.133E-2	2.968E+0	6.160E+0
-7.295E-2	3.082E+0	6.190E+0
-6.809E-2	3.043E+0	6.092E+0
-6.484E-2	3.017E+0	6.193E+0
-6.971E-2	2.988E+0	6.147E+0
-7.457E-2	2.972E+0	6.186E+0
-6.646E-2	3.062E+0	6.086E+0
-6.971E-2	2.965E+0	6.173E+0
-7.133E-2	2.933E+0	6.125E+0
-6.971E-2	3.059E+0	6.167E+0
-6.646E-2	3.014E+0	6.102E+0
-7.133E-2	2.975E+0	6.173E+0
-7.457E-2	2.997E+0	6.177E+0
-7.133E-2	3.001E+0	6.170E+0
-6.809E-2	3.062E+0	6.167E+0
-6.646E-2	2.988E+0	6.193E+0
-7.295E-2	3.062E+0	6.082E+0
-7.133E-2	2.991E+0	6.277E+0
-6.809E-2	3.085E+0	6.092E+0
-6.809E-2	3.004E+0	6.160E+0
-7.457E-2	3.053E+0	6.099E+0
-7.295E-2	2.991E+0	6.173E+0
-6.971E-2	3.023E+0	6.141E+0
-6.971E-2	2.981E+0	6.160E+0
-7.295E-2	3.062E+0	6.193E+0
-6.971E-2	3.043E+0	6.160E+0
-6.809E-2	3.075E+0	6.069E+0
-6.809E-2	3.027E+0	6.206E+0
-7.133E-2	3.023E+0	6.073E+0
-6.971E-2	3.059E+0	6.251E+0
-6.971E-2	2.962E+0	6.121E+0
-6.809E-2	3.033E+0	6.235E+0
-7.620E-2	3.092E+0	6.193E+0
-7.457E-2	3.023E+0	6.306E+0
-6.809E-2	3.079E+0	6.076E+0
-6.809E-2	3.056E+0	6.222E+0
-7.295E-2	2.952E+0	6.069E+0
-7.295E-2	3.075E+0	6.196E+0
-6.646E-2	3.036E+0	6.021E+0
-6.646E-2	3.004E+0	6.138E+0
-7.295E-2	3.036E+0	6.199E+0
-7.295E-2	3.010E+0	6.167E+0
-6.646E-2	2.936E+0	6.177E+0
-6.971E-2	2.942E+0	6.095E+0
-7.295E-2	3.017E+0	6.180E+0
-7.133E-2	3.036E+0	6.095E+0
-6.484E-2	3.049E+0	6.254E+0
-6.971E-2	2.984E+0	6.209E+0
-6.971E-2	2.997E+0	6.118E+0
-7.295E-2	2.994E+0	6.141E+0
-6.809E-2	3.027E+0	6.128E+0
-6.809E-2	2.972E+0	6.118E+0
-7.133E-2	2.991E+0	6.144E+0
-7.133E-2	3.017E+0	6.066E+0
-6.809E-2	2.994E+0	6.076E+0
-6.809E-2	3.027E+0	6.076E+0
-7.295E-2	3.023E+0	6.047E+0
-7.295E-2	3.062E+0	6.232E+0
-6.971E-2	2.942E+0	6.125E+0
-6.809E-2	3.092E+0	6.099E+0
-7.457E-2	3.010E+0	6.125E+0
-7.133E-2	3.004E+0	6.183E+0
-6.809E-2	3.027E+0	6.118E+0
-6.809E-2	3.088E+0	6.069E+0
-7.457E-2	2.984E+0	6.190E+0
-6.971E-2	2.991E+0	6.241E+0
-6.646E-2	3.001E+0	6.134E+0
-6.646E-2	3.049E+0	6.209E+0
-7.295E-2	2.955E+0	6.141E+0
-7.295E-2	3.092E+0	6.280E+0
-6.809E-2	3.069E+0	6.121E+0
-6.809E-2	3.010E+0	6.144E+0
-7.295E-2	2.981E+0	6.196E+0
-7.620E-2	3.095E+0	6.177E+0
-6.322E-2	3.004E+0	6.190E+0
-6.484E-2	3.085E+0	6.232E+0
-6.809E-2	2.994E+0	6.316E+0
-7.620E-2	3.059E+0	6.115E+0
-6.809E-2	3.069E+0	6.160E+0
-6.971E-2	3.010E+0	6.134E+0
-7.295E-2	3.059E+0	6.069E+0
-7.133E-2	3.001E+0	6.102E+0
-6.646E-2	3.023E+0	6.138E+0
-7.133E-2	2.981E+0	6.160E+0
-7.133E-2	2.959E+0	6.121E+0
-7.295E-2	3.014E+0	6.066E+0
-6.646E-2	3.059E+0	6.193E+0
-6.971E-2	3.046E+0	6.173E+0
-7.133E-2	2.965E+0	6.066E+0
-7.620E-2	3.027E+0	6.102E+0
-6.971E-2	3.020E+0	6.180E+0
-6.809E-2	2.968E+0	6.154E+0
-6.971E-2	3.040E+0	6.193E+0
-7.133E-2	3.079E+0	6.193E+0
-6.809E-2	3.030E+0	6.212E+0
-6.809E-2	3.030E+0	6.125E+0
-7.133E-2	3.046E+0	6.105E+0
-7.457E-2	3.069E+0	6.147E+0
-6.809E-2	3.017E+0	6.313E+0
-6.971E-2	3.036E+0	6.131E+0
-6.971E-2	2.972E+0	6.160E+0
-7.295E-2	2.959E+0	6.196E+0
-6.646E-2	3.043E+0	6.092E+0
-6.809E-2	3.040E+0	6.177E+0
-7.133E-2	3.007E+0	6.112E+0
-7.457E-2	3.014E+0	6.154E+0
-6.646E-2	3.056E+0	6.128E+0
-7.133E-2	2.975E+0	6.108E+0
-7.457E-2	2.952E+0	6.167E+0
-7.133E-2	3.085E+0	6.196E+0
-6.646E-2	3.056E+0	6.102E+0
-6.971E-2	3.069E+0	6.290E+0
-6.971E-2	3.033E+0	6.128E+0
-7.295E-2	2.994E+0	6.128E+0
-6.809E-2	3.036E+0	6.183E+0
-6.809E-2	3.053E+0	6.099E+0
-7.295E-2	3.062E+0	6.125E+0
-7.295E-2	2.965E+0	6.125E+0
-6.809E-2	3.069E+0	6.212E+0
-6.809E-2	2.942E+0	6.222E+0
-7.133E-2	3.027E+0	6.238E+0
-7.295E-2	3.017E+0	6.115E+0
-6.646E-2	3.023E+0	6.112E+0
-6.809E-2	3.023E+0	6.235E+0
-7.133E-2	2.955E+0	6.144E+0
-7.295E-2	3.030E+0	6.092E+0
-7.133E-2	2.991E+0	6.134E+0
-6.971E-2	3.049E+0	6.144E+0
-6.971E-2	3.027E+0	6.128E+0
-7.295E-2	3.075E+0	6.131E+0
-6.646E-2	3.017E+0	6.144E+0
-6.646E-2	3.010E+0	6.199E+0
-7.295E-2	3.053E+0	6.293E+0
-7.457E-2	3.053E+0	6.144E+0
-6.971E-2	3.004E+0	6.066E+0
-6.646E-2	2.952E+0	6.167E+0
-7.295E-2	3.088E+0	6.215E+0
-7.295E-2	3.075E+0	6.202E+0
-6.971E-2	3.027E+0	6.206E+0
-6.809E-2	2.981E+0	6.225E+0
-7.295E-2	3.036E+0	6.131E+0
-7.295E-2	2.955E+0	6.225E+0
-6.646E-2	3.049E+0	6.063E+0
-6.646E-2	2.988E+0	6.057E+0
-7.457E-2	2.965E+0	6.118E+0
-7.133E-2	3.069E+0	6.076E+0
-6.809E-2	3.027E+0	6.147E+0
-6.809E-2	2.962E+0	6.079E+0
-7.133E-2	3.010E+0	6.160E+0
-7.133E-2	3.007E+0	6.063E+0
-6.971E-2	3.082E+0	6.170E+0
-6.971E-2	3.014E+0	6.151E+0
-7.295E-2	3.036E+0	6.209E+0
-7.295E-2	3.014E+0	6.115E+0
-6.809E-2	3.030E+0	6.235E+0
-6.971E-2	3.075E+0	6.144E+0
-7.295E-2	3.033E+0	6.157E+0
-7.133E-2	3.014E+0	6.092E+0
-7.133E-2	3.020E+0	6.170E+0
-6.322E-2	2.997E+0	6.144E+0
-7.133E-2	3.001E+0	6.082E+0
-7.133E-2	3.036E+0	6.011E+0
-6.809E-2	3.033E+0	6.151E+0
-6.646E-2	3.062E+0	6.112E+0
-7.620E-2	2.949E+0	6.186E+0
-7.295E-2	3.095E+0	6.193E+0
-7.133E-2	3.111E+0	6.131E+0
-6.809E-2	3.033E+0	6.089E+0
-7.133E-2	3.014E+0	6.138E+0
-6.809E-2	2.978E+0	6.202E+0
-6.646E-2	3.053E+0	6.138E+0
-7.133E-2	3.017E+0	6.115E+0
-7.295E-2	3.043E+0	6.141E+0
-7.133E-2	2.975E+0	6.125E+0
-6.809E-2	3.040E+0	6.138E+0
-6.646E-2	2.981E+0	6.141E+0
-7.295E-2	3.014E+0	6.108E+0
-7.133E-2	3.053E+0	6.228E+0
-6.971E-2	3.004E+0	6.154E+0
-6.484E-2	3.030E+0	6.177E+0
-7.295E-2	3.056E+0	6.190E+0
-7.295E-2	2.946E+0	6.196E+0
-6.971E-2	2.975E+0	6.193E+0
-6.809E-2	2.994E+0	6.193E+0
-7.457E-2	3.023E+0	6.082E+0
-7.133E-2	3.043E+0	6.121E+0
-6.646E-2	3.010E+0	6.121E+0
-6.971E-2	2.984E+0	6.105E+0
-7.295E-2	3.053E+0	6.144E+0
-7.457E-2	3.036E+0	6.151E+0
-6.809E-2	2.952E+0	6.034E+0
-6.809E-2	3.030E+0	6.215E+0
-7.457E-2	2.997E+0	6.183E+0
-7.295E-2	3.043E+0	6.177E+0
-6.971E-2	3.072E+0	6.154E+0
-6.484E-2	3.079E+0	6.186E+0
-7.133E-2	3.023E+0	6.024E+0
-7.133E-2	3.053E+0	6.177E+0
-6.971E-2	2.942E+0	6.157E+0
-6.809E-2	3.030E+0	6.228E+0
-7.295E-2	3.001E+0	6.121E+0
-7.133E-2	3.020E+0	6.108E+0
-6.971E-2	3.010E+0	6.157E+0
-6.971E-2	3.010E+0	6.128E+0
-7.133E-2	2.942E+0	6.154E+0
-7.295E-2	3.053E+0	6.258E+0
-6.484E-2	3.027E+0	6.128E+0
-6.646E-2	3.023E+0	6.066E+0
-6.809E-2	2.997E+0	6.147E+0
-7.133E-2	3.017E+0	6.212E+0
-6.646E-2	3.004E+0	6.190E+0
-6.646E-2	3.059E+0	6.196E+0
-7.133E-2	3.092E+0	6.167E+0
-6.971E-2	3.001E+0	6.167E+0
-6.809E-2	2.975E+0	6.157E+0
-7.133E-2	3.053E+0	6.160E+0
-7.133E-2	3.046E+0	6.131E+0
-7.620E-2	3.079E+0	6.202E+0
-6.809E-2	3.066E+0	6.105E+0
-6.809E-2	3.053E+0	6.095E+0
-7.457E-2	3.056E+0	6.167E+0
-7.620E-2	3.079E+0	6.144E+0
-6.971E-2	3.046E+0	6.112E+0
-6.809E-2	3.059E+0	6.254E+0
-6.971E-2	2.972E+0	6.196E+0
-7.457E-2	3.010E+0	6.125E+0
-6.809E-2	3.014E+0	6.225E+0
-6.646E-2	2.965E+0	6.199E+0
-7.133E-2	2.978E+0	6.118E+0
-7.133E-2	3.017E+0	6.170E+0
-6.809E-2	3.043E+0	6.095E+0
-6.809E-2	3.033E+0	6.160E+0
-7.295E-2	3.059E+0	6.209E+0
-7.295E-2	2.972E+0	6.154E+0
-7.133E-2	3.079E+0	6.147E+0
-6.646E-2	3.075E+0	6.251E+0
-6.971E-2	3.056E+0	6.157E+0
-7.133E-2	3.027E+0	6.102E+0
-6.809E-2	3.085E+0	6.138E+0
-6.971E-2	3.056E+0	6.076E+0
-6.971E-2	3.023E+0	6.261E+0
-7.457E-2	3.043E+0	6.099E+0
-6.971E-2	3.010E+0	6.066E+0
-6.971E-2	2.981E+0	6.128E+0
-6.971E-2	3.020E+0	6.186E+0
-7.133E-2	2.994E+0	6.134E+0
-6.971E-2	3.033E+0	6.193E+0
-6.809E-2	3.036E+0	6.164E+0
-7.295E-2	3.101E+0	6.125E+0
-7.295E-2	3.046E+0	6.219E+0
-6.809E-2	3.023E+0	6.183E+0
-7.133E-2	3.043E+0	6.102E+0
-6.971E-2	3.049E+0	6.121E+0
-7.295E-2	3.033E+0	6.190E+0
-6.971E-2	3.014E+0	6.057E+0
-6.971E-2	3.040E+0	6.066E+0
-7.133E-2	2.981E+0	6.164E+0
-7.133E-2	3.017E+0	6.121E+0
-6.646E-2	3.017E+0	6.044E+0
-6.809E-2	2.988E+0	6.112E+0
-7.295E-2	3.066E+0	6.160E+0
-7.295E-2	3.114E+0	6.196E+0
-6.809E-2	3.010E+0	6.144E+0
-6.646E-2	3.004E+0	6.086E+0
-7.133E-2	2.952E+0	6.157E+0
-7.295E-2	3.062E+0	6.147E+0
-6.971E-2	2.926E+0	6.066E+0
-7.295E-2	2.968E+0	6.108E+0
-7.620E-2	2.981E+0	6.164E+0
-7.295E-2	3.053E+0	6.212E+0
-6.971E-2	3.040E+0	6.193E+0
-6.809E-2	3.049E+0	6.141E+0
-7.457E-2	3.075E+0	6.125E+0
-7.457E-2	3.033E+0	6.086E+0
-6.484E-2	3.023E+0	6.099E+0
-6.646E-2	2.972E+0	6.066E+0
-6.971E-2	2.981E+0	6.121E+0
-7.295E-2	3.007E+0	6.232E+0
-6.971E-2	3.020E+0	6.206E+0
-6.809E-2	3.072E+0	6.215E+0
-7.295E-2	3.040E+0	6.157E+0
-7.295E-2	2.988E+0	6.082E+0
-6.971E-2	3.004E+0	6.164E+0
-6.971E-2	3.085E+0	6.102E+0
-7.133E-2	2.994E+0	6.177E+0
-7.133E-2	3.020E+0	6.108E+0
-6.809E-2	3.014E+0	6.167E+0
-6.484E-2	2.965E+0	6.121E+0
-7.457E-2	3.033E+0	6.177E+0
-7.295E-2	3.098E+0	6.121E+0
-6.809E-2	2.978E+0	6.112E+0
-6.971E-2	3.004E+0	6.076E+0
-7.133E-2	3.030E+0	6.141E+0
-7.295E-2	2.936E+0	6.115E+0
-6.646E-2	3.027E+0	6.115E+0
-6.809E-2	3.046E+0	6.147E+0
-7.133E-2	2.994E+0	6.228E+0
-7.620E-2	3.121E+0	6.151E+0
-7.133E-2	2.994E+0	6.160E+0
-6.809E-2	2.955E+0	6.131E+0
-7.133E-2	3.049E+0	6.154E+0
-7.133E-2	3.027E+0	6.092E+0
-6.646E-2	3.040E+0	6.225E+0
-6.809E-2	3.030E+0	6.180E+0
-7.133E-2	3.062E+0	6.160E+0
-7.133E-2	3.085E+0	6.073E+0
-6.484E-2	2.988E+0	6.254E+0
-7.295E-2	3.040E+0	6.076E+0
-7.620E-2	2.972E+0	6.157E+0
-7.457E-2	3.010E+0	6.115E+0
-6.646E-2	3.069E+0	6.160E+0
-6.809E-2	3.023E+0	6.238E+0
-7.295E-2	3.095E+0	6.095E+0
-7.457E-2	3.017E+0	6.212E+0
-6.809E-2	3.027E+0	6.076E+0
-6.809E-2	3.046E+0	6.115E+0
-7.133E-2	3.053E+0	6.057E+0
-7.295E-2	3.030E+0	6.147E+0
-6.971E-2	3.043E+0	6.141E+0
-6.809E-2	3.027E+0	6.183E+0
-7.295E-2	3.004E+0	6.082E+0
-7.457E-2	2.978E+0	6.193E+0
-6.809E-2	2.997E+0	6.141E+0
-6.809E-2	3.059E+0	6.066E+0
-7.457E-2	3.023E+0	6.063E+0
-7.295E-2	3.030E+0	6.199E+0
-6.809E-2	3.046E+0	6.128E+0
-6.809E-2	2.991E+0	6.095E+0
-7.295E-2	3.079E+0	6.248E+0
-7.457E-2	3.036E+0	6.118E+0
-6.809E-2	3.072E+0	6.147E+0
-6.646E-2	3.040E+0	6.115E+0
-7.295E-2	3.027E+0	6.108E+0
-7.133E-2	3.010E+0	6.112E+0
-6.809E-2	3.023E+0	6.199E+0
-6.809E-2	3.036E+0	6.170E+0
-7.295E-2	2.981E+0	6.092E+0
-7.457E-2	3.001E+0	6.082E+0
-6.971E-2	3.049E+0	6.138E+0
-6.646E-2	3.049E+0	6.076E+0
-7.295E-2	3.088E+0	6.121E+0
-7.295E-2	3.001E+0	6.183E+0
-6.646E-2	3.043E+0	6.105E+0
-7.133E-2	3.072E+0	6.154E+0
-6.971E-2	3.027E+0	6.219E+0
-7.295E-2	2.994E+0	6.160E+0
-6.971E-2	3.017E+0	6.225E+0
-6.809E-2	3.056E+0	6.144E+0
-7.295E-2	3.023E+0	6.186E+0
-7.295E-2	3.030E+0	6.177E+0
-6.809E-2	2.959E+0	6.102E+0
-6.809E-2	3.056E+0	6.183E+0
-6.971E-2	3.046E+0	6.138E+0
-7.295E-2	3.079E+0	6.115E+0
-6.809E-2	2.997E+0	6.177E+0
-6.646E-2	3.043E+0	6.121E+0
-7.295E-2	2.946E+0	6.069E+0
-7.295E-2	3.046E+0	6.112E+0
-7.133E-2	3.092E+0	6.138E+0
-6.646E-2	2.988E+0	6.128E+0
-6.971E-2	3.049E+0	6.215E+0
-7.295E-2	3.036E+0	6.154E+0
-6.971E-2	2.988E+0	6.167E+0
-6.646E-2	2.988E+0	6.157E+0
-7.457E-2	3.092E+0	6.199E+0
-7.457E-2	3.059E+0	6.183E+0
-6.646E-2	3.043E+0	6.160E+0
-6.646E-2	3.030E+0	6.170E+0
-7.133E-2	3.066E+0	6.206E+0
-7.457E-2	3.020E+0	6.164E+0
-6.809E-2	2.910E+0	6.069E+0
-6.809E-2	2.988E+0	6.170E+0
-6.971E-2	2.959E+0	6.219E+0
-7.295E-2	3.020E+0	6.112E+0
-6.809E-2	3.023E+0	6.157E+0
-6.809E-2	3.049E+0	6.219E+0
-7.295E-2	2.981E+0	6.102E+0
-7.457E-2	3.007E+0	6.248E+0
-6.809E-2	3.036E+0	6.206E+0
-6.971E-2	3.017E+0	6.121E+0
-7.133E-2	2.968E+0	6.086E+0
-7.295E-2	3.001E+0	6.144E+0
-6.809E-2	3.062E+0	6.232E+0
-6.809E-2	3.053E+0	6.167E+0
-7.133E-2	3.023E+0	6.095E+0
-7.620E-2	3.014E+0	6.202E+0
-6.809E-2	3.056E+0	6.202E+0
-6.971E-2	3.046E+0	6.144E+0
-6.971E-2	3.014E+0	6.115E+0
-7.133E-2	3.014E+0	6.121E+0
-7.133E-2	3.043E+0	6.131E+0
-6.809E-2	2.959E+0	6.206E+0
-6.971E-2	2.997E+0	6.154E+0
-7.133E-2	3.056E+0	6.235E+0
-6.809E-2	2.972E+0	6.167E+0
-6.971E-2	3.023E+0	6.212E+0
-6.809E-2	3.007E+0	6.167E+0
-7.133E-2	3.004E+0	6.199E+0
-6.971E-2	3.020E+0	6.209E+0
-6.809E-2	3.056E+0	6.086E+0
-7.457E-2	3.049E+0	6.180E+0
-7.620E-2	2.988E+0	6.105E+0
-6.646E-2	3.023E+0	6.034E+0
-6.809E-2	3.017E+0	6.040E+0
-7.620E-2	3.040E+0	6.118E+0
-7.457E-2	2.933E+0	6.147E+0
-6.646E-2	3.017E+0	6.177E+0
-6.971E-2	2.997E+0	6.157E+0
-6.971E-2	3.027E+0	6.099E+0
-7.295E-2	3.040E+0	6.079E+0
-6.809E-2	3.079E+0	6.089E+0
-6.971E-2	3.020E+0	6.118E+0
-7.295E-2	3.066E+0	6.099E+0
-7.295E-2	2.968E+0	6.215E+0
-6.484E-2	3.023E+0	6.177E+0
-6.809E-2	3.023E+0	6.164E+0
-7.295E-2	3.010E+0	6.222E+0
-7.782E-2	3.040E+0	6.225E+0
-7.133E-2	2.991E+0	6.180E+0
-6.809E-2	3.001E+0	6.115E+0
-7.133E-2	3.053E+0	6.141E+0
-7.133E-2	2.933E+0	6.131E+0
-6.971E-2	3.030E+0	6.206E+0
-6.809E-2	3.033E+0	6.209E+0
-7.133E-2	3.030E+0	6.177E+0
-7.457E-2	2.959E+0	6.079E+0
-6.971E-2	2.991E+0	6.160E+0
-6.809E-2	3.033E+0	6.060E+0
-7.133E-2	3.004E+0	6.151E+0
-7.133E-2	3.105E+0	6.076E+0
-6.646E-2	3.053E+0	6.099E+0
-6.646E-2	3.014E+0	6.209E+0
-7.295E-2	2.975E+0	6.202E+0
-7.133E-2	3.010E+0	6.190E+0
-6.971E-2	3.053E+0	5.962E+0
-6.971E-2	3.023E+0	6.063E+0
-7.133E-2	3.036E+0	6.177E+0
-7.295E-2	2.972E+0	6.215E+0
-6.809E-2	3.023E+0	6.044E+0
-7.295E-2	3.036E+0	6.157E+0
-6.971E-2	3.007E+0	6.180E+0
-7.620E-2	3.062E+0	6.092E+0
-6.646E-2	2.978E+0	6.069E+0
-6.646E-2	3.059E+0	6.089E+0
-7.295E-2	3.040E+0	6.228E+0
-7.457E-2	2.994E+0	6.144E+0
-6.646E-2	3.098E+0	6.206E+0
-6.971E-2	2.991E+0	6.125E+0
-6.809E-2	3.062E+0	6.180E+0
-7.457E-2	3.010E+0	6.128E+0
-6.971E-2	3.036E+0	6.190E+0
-7.295E-2	2.997E+0	6.202E+0
-7.295E-2	2.997E+0	6.254E+0
-6.971E-2	3.020E+0	6.202E+0
-6.809E-2	3.101E+0	6.193E+0
-7.133E-2	3.030E+0	6.193E+0
-7.457E-2	3.027E+0	6.238E+0
-7.457E-2	3.053E+0	6.228E+0
-6.971E-2	3.082E+0	6.251E+0
-6.646E-2	3.069E+0	6.089E+0
-6.971E-2	2.955E+0	6.102E+0
-7.457E-2	3.046E+0	6.196E+0
-6.971E-2	3.079E+0	6.186E+0
-6.809E-2	3.017E+0	6.053E+0
-6.971E-2	2.972E+0	6.186E+0
-6.971E-2	2.994E+0	6.177E+0
-6.646E-2	3.014E+0	6.082E+0
-6.809E-2	3.017E+0	6.170E+0
-7.457E-2	3.001E+0	6.202E+0
-7.133E-2	3.007E+0	6.105E+0
-6.809E-2	3.020E+0	6.170E+0
-6.809E-2	2.949E+0	6.089E+0
-6.971E-2	3.004E+0	6.118E+0
-7.457E-2	3.010E+0	6.225E+0
-7.133E-2	2.988E+0	6.170E+0
-6.971E-2	3.033E+0	6.167E+0
-7.133E-2	3.014E+0	6.105E+0
-7.457E-2	3.007E+0	6.060E+0
-7.133E-2	3.007E+0	6.151E+0
-7.133E-2	3.049E+0	6.215E+0
-7.133E-2	2.975E+0	6.183E+0
-7.295E-2	3.004E+0	6.177E+0
-6.646E-2	2.978E+0	6.154E+0
-6.809E-2	3.036E+0	6.164E+0
-7.620E-2	3.049E+0	6.261E+0
-7.620E-2	2.984E+0	6.180E+0
-6.971E-2	3.040E+0	6.138E+0
-6.646E-2	2.988E+0	6.118E+0
-7.457E-2	3.053E+0	6.228E+0
-7.620E-2	3.095E+0	6.170E+0
-7.133E-2	3.092E+0	6.170E+0
-6.971E-2	3.020E+0	6.144E+0
-7.133E-2	3.040E+0	6.138E+0
-7.133E-2	2.984E+0	6.248E+0
-6.809E-2	3.062E+0	6.173E+0
-6.971E-2	2.949E+0	6.086E+0
-7.295E-2	3.036E+0	6.167E+0
-7.295E-2	3.007E+0	6.225E+0
-6.809E-2	3.053E+0	6.151E+0
-6.971E-2	3.004E+0	6.157E+0
-7.133E-2	2.981E+0	6.238E+0
-7.457E-2	3.033E+0	6.118E+0
-7.133E-2	3.056E+0	6.089E+0
-6.971E-2	3.040E+0	6.095E+0
-7.295E-2	3.001E+0	6.196E+0
-7.133E-2	3.027E+0	6.170E+0
-6.971E-2	2.991E+0	6.196E+0
-6.809E-2	2.991E+0	6.225E+0
-7.133E-2	3.001E+0	6.115E+0
-7.133E-2	2.978E+0	6.069E+0
-6.809E-2	3.017E+0	6.241E+0
-6.809E-2	3.010E+0	6.144E+0
-7.133E-2	3.004E+0	6.180E+0
-7.620E-2	3.072E+0	6.177E+0
-7.133E-2	2.959E+0	6.232E+0
-6.971E-2	3.040E+0	6.167E+0
-7.457E-2	3.023E+0	6.173E+0
-7.133E-2	3.017E+0	6.173E+0
-6.971E-2	2.955E+0	6.095E+0
-6.646E-2	3.030E+0	6.138E+0
-7.133E-2	2.936E+0	6.144E+0
-7.457E-2	3.088E+0	6.154E+0
-7.295E-2	3.014E+0	6.193E+0
-7.133E-2	3.033E+0	6.099E+0
-7.133E-2	3.046E+0	6.151E+0
-7.133E-2	3.036E+0	6.031E+0
-7.133E-2	3.017E+0	6.086E+0
-6.809E-2	3.017E+0	6.160E+0
-7.295E-2	3.030E+0	6.190E+0
-7.133E-2	3.040E+0	6.076E+0
-6.971E-2	3.004E+0	6.164E+0
-6.971E-2	3.066E+0	6.147E+0
-7.295E-2	3.059E+0	6.235E+0
-7.457E-2	3.017E+0	6.147E+0
-7.133E-2	3.056E+0	6.099E+0
-6.971E-2	3.072E+0	6.186E+0
-7.295E-2	3.049E+0	6.177E+0
-7.133E-2	3.046E+0	6.118E+0
-6.809E-2	3.023E+0	6.228E+0
-7.133E-2	2.978E+0	6.235E+0
-6.971E-2	3.020E+0	6.112E+0
-7.457E-2	3.004E+0	6.128E+0
-6.971E-2	3.033E+0	6.138E+0
-6.809E-2	3.004E+0	6.095E+0
-7.457E-2	2.988E+0	6.215E+0
-7.295E-2	3.017E+0	6.190E+0
-6.971E-2	2.997E+0	6.190E+0
-6.809E-2	3.049E+0	6.095E+0
-7.133E-2	3.088E+0	6.128E+0
-7.295E-2	3.053E+0	6.196E+0
-6.646E-2	2.988E+0	6.141E+0
-6.646E-2	3.004E+0	6.057E+0
-7.133E-2	2.959E+0	6.160E+0
-7.295E-2	2.991E+0	6.128E+0
-6.971E-2	3.030E+0	6.151E+0
-6.646E-2	3.017E+0	6.144E+0
-7.295E-2	3.075E+0	6.164E+0
-7.620E-2	3.030E+0	6.105E+0
-6.809E-2	3.088E+0	6.069E+0
-6.809E-2	2.968E+0	6.183E+0
-7.133E-2	2.981E+0	6.222E+0
-7.620E-2	3.014E+0	6.112E+0
-6.971E-2	3.085E+0	6.180E+0
-6.809E-2	3.059E+0	6.108E+0
-6.971E-2	3.075E+0	6.157E+0
-7.457E-2	3.020E+0	6.144E+0
-6.809E-2	3.027E+0	6.138E+0
-7.295E-2	3.053E+0	6.186E+0
-6.971E-2	3.030E+0	6.238E+0
-7.133E-2	2.988E+0	6.199E+0
-7.295E-2	3.075E+0	6.215E+0
-6.971E-2	2.997E+0	6.251E+0
-7.295E-2	3.004E+0	6.190E+0
-7.457E-2	2.972E+0	6.034E+0
-6.809E-2	2.972E+0	6.024E+0
-6.809E-2	3.004E+0	6.245E+0
-7.295E-2	2.991E+0	6.154E+0
-7.457E-2	3.046E+0	6.167E+0
-6.809E-2	3.082E+0	6.057E+0
-6.971E-2	3.004E+0	6.199E+0
-6.809E-2	3.010E+0	6.131E+0
-7.133E-2	3.056E+0	6.073E+0
-6.971E-2	3.010E+0	6.141E+0
-6.971E-2	2.929E+0	6.164E+0
-7.457E-2	3.072E+0	6.125E+0
-7.782E-2	2.975E+0	6.128E+0
-6.971E-2	3.004E+0	6.215E+0
-6.971E-2	3.014E+0	6.173E+0
-7.295E-2	3.056E+0	6.228E+0
-7.295E-2	3.053E+0	6.073E+0
-7.133E-2	2.997E+0	6.115E+0
-6.809E-2	3.043E+0	6.018E+0
-6.971E-2	3.040E+0	6.164E+0
-7.782E-2	3.053E+0	6.118E+0
-6.809E-2	2.988E+0	6.154E+0
-6.809E-2	3.007E+0	6.173E+0
-7.133E-2	3.036E+0	6.089E+0
-7.620E-2	2.929E+0	6.261E+0
-6.809E-2	3.030E+0	6.164E+0
-6.809E-2	3.105E+0	6.108E+0
-7.295E-2	2.988E+0	6.128E+0
-7.620E-2	2.988E+0	6.089E+0
-6.809E-2	3.140E+0	6.193E+0
-6.809E-2	3.095E+0	6.199E+0
-7.133E-2	2.984E+0	6.186E+0
-7.620E-2	2.978E+0	6.151E+0
-6.646E-2	2.978E+0	6.212E+0
-6.971E-2	3.014E+0	6.095E+0
-7.295E-2	3.007E+0	6.024E+0
-7.295E-2	3.092E+0	6.173E+0
-6.809E-2	2.965E+0	6.183E+0
-6.809E-2	3.079E+0	6.151E+0
-7.133E-2	3.062E+0	6.112E+0
-7.620E-2	3.004E+0	6.079E+0
-7.133E-2	2.978E+0	6.186E+0
-6.971E-2	2.975E+0	6.173E+0
-6.971E-2	3.017E+0	6.215E+0
-7.133E-2	3.066E+0	6.118E+0
-6.971E-2	2.988E+0	6.092E+0
-7.133E-2	3.043E+0	6.193E+0
-6.971E-2	2.981E+0	6.170E+0
-6.809E-2	3.043E+0	6.232E+0
-7.133E-2	3.036E+0	6.167E+0
-6.809E-2	2.920E+0	6.154E+0
-7.295E-2	3.017E+0	6.177E+0
-7.620E-2	3.072E+0	6.284E+0
-6.971E-2	3.085E+0	6.222E+0
-6.646E-2	2.903E+0	6.112E+0
-6.809E-2	2.981E+0	6.151E+0
-7.295E-2	3.023E+0	6.212E+0
-7.133E-2	3.040E+0	6.099E+0
-7.295E-2	2.994E+0	6.202E+0
-6.971E-2	2.978E+0	6.112E+0
-7.457E-2	3.023E+0	6.151E+0
-6.971E-2	3.046E+0	6.180E+0
-6.809E-2	2.988E+0	6.092E+0
-7.295E-2	2.984E+0	6.238E+0
-7.620E-2	3.059E+0	6.186E+0
-6.809E-2	3.049E+0	6.183E+0
-6.646E-2	3.023E+0	6.274E+0
-7.295E-2	2.972E+0	6.082E+0
-7.782E-2	3.053E+0	6.034E+0
-7.295E-2	2.968E+0	6.099E+0
-7.133E-2	2.975E+0	6.102E+0
-7.295E-2	3.046E+0	6.095E+0
-6.971E-2	3.049E+0	6.131E+0
-6.809E-2	3.014E+0	6.154E+0
-6.971E-2	3.040E+0	6.105E+0
-7.457E-2	3.027E+0	6.196E+0
-7.457E-2	3.049E+0	6.099E+0
-6.646E-2	2.965E+0	6.280E+0
-6.809E-2	3.040E+0	6.238E+0
-7.133E-2	2.994E+0	6.186E+0
-7.295E-2	3.007E+0	6.215E+0
-6.971E-2	2.968E+0	6.180E+0
-6.646E-2	3.040E+0	6.069E+0
-6.971E-2	2.978E+0	6.167E+0
-7.295E-2	3.043E+0	6.079E+0
-7.295E-2	3.001E+0	6.105E+0
-6.809E-2	3.023E+0	6.082E+0
-7.295E-2	3.033E+0	6.258E+0
-7.295E-2	2.988E+0	6.128E+0
-6.971E-2	3.001E+0	6.190E+0
-6.809E-2	3.020E+0	6.164E+0
-7.133E-2	3.033E+0	6.079E+0
-7.457E-2	2.984E+0	6.202E+0
-6.971E-2	2.991E+0	6.190E+0
-6.646E-2	2.988E+0	6.167E+0
-7.133E-2	3.017E+0	6.154E+0
-7.133E-2	3.007E+0	6.131E+0
-6.646E-2	3.007E+0	6.105E+0
-6.971E-2	3.017E+0	6.151E+0
-7.133E-2	2.968E+0	6.082E+0
-7.133E-2	3.010E+0	6.215E+0
-6.809E-2	3.017E+0	6.105E+0
-6.646E-2	3.040E+0	6.082E+0
-7.295E-2	3.020E+0	6.164E+0
-7.620E-2	3.017E+0	6.105E+0
-6.809E-2	3.010E+0	6.154E+0
-6.809E-2	2.949E+0	6.232E+0
-7.133E-2	2.972E+0	6.228E+0
-7.295E-2	3.049E+0	6.238E+0
-7.133E-2	3.030E+0	6.082E+0
-6.971E-2	3.020E+0	6.118E+0
-7.295E-2	2.972E+0	6.154E+0
-7.133E-2	3.049E+0	6.066E+0
-6.809E-2	3.124E+0	6.095E+0
-6.646E-2	3.020E+0	6.170E+0
-7.295E-2	2.962E+0	6.258E+0
-7.295E-2	3.010E+0	6.151E+0
-6.809E-2	3.023E+0	6.134E+0
-6.971E-2	2.972E+0	6.225E+0
-6.971E-2	2.981E+0	6.173E+0
-7.295E-2	3.007E+0	6.011E+0
-7.295E-2	3.010E+0	6.066E+0
-6.646E-2	3.004E+0	6.157E+0
-7.295E-2	3.014E+0	6.102E+0
-7.295E-2	2.981E+0	6.209E+0
-6.809E-2	3.118E+0	6.193E+0
-6.971E-2	2.991E+0	6.235E+0
-7.133E-2	2.933E+0	6.177E+0
-7.133E-2	3.017E+0	6.089E+0
-6.809E-2	3.062E+0	6.190E+0
-6.971E-2	3.030E+0	6.186E+0
-7.133E-2	2.939E+0	6.209E+0
-7.295E-2	3.033E+0	6.164E+0
-6.971E-2	3.033E+0	6.014E+0
-6.809E-2	3.072E+0	6.183E+0
-7.133E-2	3.105E+0	6.160E+0
-7.295E-2	3.036E+0	6.144E+0
-7.133E-2	2.955E+0	6.199E+0
-6.971E-2	3.046E+0	6.057E+0
-7.133E-2	2.981E+0	6.095E+0
-7.295E-2	2.994E+0	6.099E+0
-6.809E-2	3.053E+0	6.167E+0
-7.133E-2	3.059E+0	6.167E+0
-7.457E-2	3.105E+0	6.177E+0
-7.295E-2	2.984E+0	6.232E+0
-6.971E-2	2.929E+0	6.196E+0
-6.809E-2	2.981E+0	6.154E+0
-7.133E-2	2.929E+0	6.115E+0
-7.620E-2	3.020E+0	6.173E+0
-7.133E-2	2.991E+0	6.024E+0
-6.809E-2	3.043E+0	6.063E+0
-7.133E-2	3.036E+0	6.141E+0
-7.295E-2	2.997E+0	6.167E+0
-7.133E-2	2.991E+0	6.154E+0
-7.133E-2	3.020E+0	6.018E+0
-7.295E-2	3.036E+0	6.118E+0
-7.133E-2	2.942E+0	6.141E+0
-6.971E-2	3.030E+0	6.102E+0
-6.971E-2	3.069E+0	6.069E+0
-7.295E-2	3.053E+0	6.105E+0
-7.295E-2	2.955E+0	6.134E+0
-7.133E-2	3.043E+0	6.128E+0
-6.484E-2	3.004E+0	6.193E+0
-7.133E-2	3.027E+0	6.180E+0
-7.133E-2	3.092E+0	6.199E+0
-6.809E-2	3.004E+0	6.190E+0
-6.809E-2	3.014E+0	6.115E+0
-7.457E-2	3.020E+0	6.215E+0
-7.295E-2	3.023E+0	6.141E+0
-6.971E-2	3.023E+0	6.212E+0
-6.809E-2	3.105E+0	6.105E+0
-7.133E-2	3.010E+0	6.215E+0
-7.295E-2	2.968E+0	6.157E+0
-6.971E-2	2.959E+0	6.102E+0
-6.971E-2	3.056E+0	6.147E+0
-6.971E-2	2.975E+0	6.108E+0
-7.457E-2	3.059E+0	6.099E+0
-6.809E-2	3.049E+0	6.138E+0
-7.133E-2	3.053E+0	6.053E+0
-6.971E-2	2.975E+0	6.177E+0
-7.457E-2	3.020E+0	6.099E+0
-7.133E-2	2.991E+0	6.206E+0
-6.809E-2	2.975E+0	6.108E+0
-7.295E-2	3.043E+0	6.112E+0
-7.620E-2	3.085E+0	6.222E+0
-6.971E-2	3.007E+0	6.121E+0
-6.809E-2	3.010E+0	6.157E+0
-7.133E-2	3.036E+0	6.164E+0
-7.457E-2	2.984E+0	6.138E+0
-7.133E-2	3.040E+0	6.112E+0
-7.133E-2	3.004E+0	6.160E+0
-7.133E-2	3.033E+0	6.086E+0
-7.295E-2	2.994E+0	6.147E+0
-6.809E-2	3.046E+0	6.095E+0
-6.809E-2	3.017E+0	6.147E+0
-7.133E-2	3.098E+0	6.147E+0
-7.620E-2	2.984E+0	6.225E+0
-6.809E-2	2.965E+0	6.180E+0
-7.295E-2	3.020E+0	6.183E+0
-6.809E-2	2.949E+0	6.095E+0
-7.457E-2	2.984E+0	6.245E+0
-6.809E-2	3.056E+0	6.144E+0
-6.971E-2	2.965E+0	6.238E+0
-6.971E-2	2.913E+0	6.066E+0
-7.295E-2	2.965E+0	6.151E+0
-6.809E-2	3.046E+0	6.108E+0
-6.809E-2	3.030E+0	6.190E+0
-7.295E-2	3.007E+0	6.112E+0
-7.295E-2	3.023E+0	6.079E+0
-6.809E-2	2.959E+0	6.079E+0
-6.809E-2	3.046E+0	6.225E+0
-6.971E-2	3.004E+0	6.196E+0
-7.620E-2	3.004E+0	6.160E+0
-7.133E-2	2.997E+0	6.196E+0
-6.646E-2	3.027E+0	6.134E+0
-7.295E-2	3.049E+0	6.154E+0
-7.457E-2	3.049E+0	6.131E+0
-6.809E-2	3.004E+0	6.057E+0
-7.133E-2	3.004E+0	6.186E+0
-7.133E-2	3.014E+0	6.157E+0
-7.457E-2	3.056E+0	6.228E+0
-7.133E-2	2.997E+0	6.105E+0
-6.484E-2	3.001E+0	6.164E+0
-7.457E-2	3.010E+0	6.128E+0
-7.133E-2	3.027E+0	6.183E+0
-7.457E-2	2.962E+0	6.151E+0
-7.295E-2	2.997E+0	6.134E+0
-7.295E-2	3.020E+0	6.115E+0
-7.133E-2	2.997E+0	6.141E+0
-6.809E-2	3.040E+0	6.044E+0
-6.809E-2	3.033E+0	6.180E+0
-7.457E-2	3.040E+0	6.082E+0
-7.457E-2	2.991E+0	6.196E+0
-6.971E-2	3.020E+0	6.125E+0
-6.809E-2	3.020E+0	6.147E+0
-7.133E-2	3.014E+0	6.115E+0
-7.620E-2	3.079E+0	6.066E+0
-7.133E-2	2.952E+0	6.089E+0
-7.133E-2	3.004E+0	6.138E+0
-6.646E-2	3.066E+0	6.128E+0
-7.457E-2	3.053E+0	6.112E+0
-6.809E-2	3.036E+0	6.251E+0
-6.971E-2	3.027E+0	6.164E+0
-6.646E-2	2.988E+0	6.069E+0
-7.295E-2	3.053E+0	6.089E+0
-6.971E-2	3.017E+0	6.141E+0
-6.646E-2	3.020E+0	6.183E+0
-7.133E-2	3.079E+0	6.073E+0
-7.620E-2	3.049E+0	6.160E+0
-7.133E-2	3.079E+0	6.131E+0
-6.971E-2	3.027E+0	6.212E+0
-6.971E-2	2.981E+0	6.147E+0
-7.295E-2	3.004E+0	6.014E+0
-7.133E-2	3.043E+0	6.121E+0
-6.809E-2	2.972E+0	6.121E+0
-7.133E-2	3.001E+0	6.196E+0
-7.457E-2	2.959E+0	6.112E+0
-7.295E-2	3.049E+0	6.202E+0
-6.971E-2	2.988E+0	6.095E+0
-7.295E-2	2.955E+0	6.193E+0
-7.295E-2	2.942E+0	6.177E+0
-6.646E-2	3.072E+0	6.089E+0
-6.809E-2	3.069E+0	6.092E+0
-7.457E-2	3.046E+0	6.177E+0
-7.295E-2	3.030E+0	6.164E+0
-7.133E-2	3.062E+0	6.108E+0
-6.809E-2	3.010E+0	6.138E+0
-7.457E-2	2.952E+0	6.118E+0
-7.620E-2	3.004E+0	6.186E+0
-7.133E-2	3.017E+0	6.167E+0
-6.646E-2	3.046E+0	6.099E+0
-7.295E-2	3.030E+0	6.180E+0
-7.295E-2	2.926E+0	6.144E+0
-6.809E-2	2.978E+0	6.102E+0
-7.133E-2	3.017E+0	6.131E+0
-6.971E-2	2.975E+0	6.108E+0
-7.295E-2	3.069E+0	6.079E+0
-6.971E-2	3.079E+0	6.186E+0
-6.809E-2	3.010E+0	6.108E+0
-7.133E-2	3.062E+0	6.121E+0
-7.782E-2	3.014E+0	6.144E+0
-6.971E-2	2.997E+0	6.235E+0
-6.971E-2	3.036E+0	6.063E+0
-7.295E-2	2.959E+0	6.108E+0
-6.971E-2	3.023E+0	6.157E+0
-6.971E-2	2.975E+0	6.089E+0
-6.971E-2	3.014E+0	6.157E+0
-7.295E-2	3.085E+0	6.018E+0
-7.295E-2	3.072E+0	6.108E+0
-6.971E-2	3.017E+0	6.177E+0
-6.809E-2	3.075E+0	6.222E+0
-7.133E-2	3.017E+0	6.199E+0
-7.295E-2	3.101E+0	6.183E+0
-6.971E-2	3.014E+0	6.193E+0
-6.484E-2	3.014E+0	6.001E+0
-7.133E-2	3.020E+0	6.144E+0
-7.620E-2	3.007E+0	6.167E+0
-7.133E-2	3.004E+0	6.131E+0
-6.809E-2	2.978E+0	6.186E+0
-7.133E-2	3.023E+0	6.138E+0
-7.295E-2	3.027E+0	6.154E+0
-7.133E-2	3.004E+0	6.105E+0
-6.646E-2	2.968E+0	6.047E+0
-7.295E-2	3.033E+0	6.134E+0
-7.782E-2	2.962E+0	6.209E+0
-6.971E-2	3.111E+0	6.095E+0
-6.646E-2	3.007E+0	6.125E+0
-7.295E-2	3.014E+0	6.186E+0
-7.620E-2	2.991E+0	6.099E+0
-6.971E-2	2.975E+0	6.034E+0
-6.809E-2	3.062E+0	6.193E+0
-7.133E-2	3.059E+0	6.170E+0
-7.295E-2	3.020E+0	6.164E+0
-7.133E-2	3.049E+0	6.206E+0
-6.809E-2	3.079E+0	6.095E+0
-7.133E-2	3.007E+0	6.141E+0
-6.971E-2	3.053E+0	6.134E+0
-6.971E-2	2.959E+0	6.190E+0
-6.646E-2	3.066E+0	6.183E+0
-6.971E-2	3.001E+0	6.274E+0
-7.457E-2	3.053E+0	6.112E+0
-6.971E-2	3.053E+0	6.183E+0
-6.971E-2	3.030E+0	6.183E+0
-7.133E-2	2.994E+0	6.134E+0
-7.295E-2	3.004E+0	6.160E+0
-7.133E-2	3.020E+0	6.121E+0
-6.646E-2	3.069E+0	6.154E+0
-7.133E-2	3.062E+0	6.144E+0
-7.295E-2	3.017E+0	6.151E+0
-7.133E-2	3.001E+0	6.193E+0
-6.809E-2	3.036E+0	6.167E+0
-6.971E-2	3.053E+0	6.115E+0
-7.620E-2	3.033E+0	6.167E+0
-6.646E-2	2.981E+0	6.066E+0
-6.646E-2	2.991E+0	6.069E+0
-6.971E-2	3.017E+0	6.173E+0
-7.620E-2	2.988E+0	6.082E+0
-6.971E-2	3.066E+0	6.095E+0
-6.971E-2	3.040E+0	6.115E+0
-6.971E-2	2.988E+0	6.173E+0
-7.295E-2	2.978E+0	6.206E+0
-7.133E-2	3.020E+0	6.170E+0
-7.133E-2	2.991E+0	6.160E+0
-6.971E-2	3.007E+0	6.164E+0
-7.295E-2	3.043E+0	6.063E+0
-6.646E-2	3.036E+0	6.112E+0
-6.809E-2	2.975E+0	6.232E+0
-7.133E-2	3.043E+0	6.066E+0
-7.295E-2	3.062E+0	6.180E+0
-6.971E-2	2.978E+0	6.138E+0
-6.646E-2	3.056E+0	6.232E+0
-6.971E-2	3.053E+0	6.034E+0
-7.457E-2	2.978E+0	6.076E+0
-6.971E-2	2.997E+0	6.258E+0
-6.971E-2	3.010E+0	6.105E+0
-7.295E-2	3.105E+0	6.147E+0
-7.295E-2	3.079E+0	6.238E+0
-7.133E-2	3.023E+0	6.099E+0
-6.646E-2	3.049E+0	6.125E+0
-7.133E-2	2.959E+0	6.177E+0
-7.295E-2	2.991E+0	6.212E+0
-6.809E-2	3.040E+0	6.186E+0
-7.133E-2	3.033E+0	6.193E+0
-7.295E-2	3.033E+0	6.190E+0
-7.457E-2	3.027E+0	6.089E+0
-6.971E-2	3.033E+0	6.154E+0
-6.809E-2	3.017E+0	6.180E+0
-7.133E-2	3.030E+0	6.063E+0
-7.620E-2	2.972E+0	6.151E+0
-6.971E-2	3.043E+0	6.105E+0
-6.971E-2	3.001E+0	6.060E+0
-7.133E-2	2.991E+0	6.154E+0
-7.457E-2	3.020E+0	6.232E+0
-6.971E-2	3.095E+0	6.076E+0
-6.809E-2	2.994E+0	6.212E+0
-6.809E-2	2.952E+0	6.212E+0
-7.457E-2	3.023E+0	6.215E+0
-6.971E-2	3.033E+0	6.102E+0
-6.646E-2	3.027E+0	6.057E+0
-7.133E-2	3.014E+0	6.102E+0
-7.457E-2	3.059E+0	6.160E+0
-6.971E-2	3.010E+0	6.164E+0
-6.809E-2	3.101E+0	6.108E+0
-6.971E-2	2.978E+0	6.131E+0
-7.620E-2	2.984E+0	6.212E+0
-6.809E-2	2.975E+0	6.147E+0
-6.646E-2	3.079E+0	6.141E+0
-7.133E-2	3.049E+0	6.251E+0
-7.620E-2	3.023E+0	6.209E+0
-7.133E-2	3.036E+0	6.254E+0
-6.809E-2	3.007E+0	6.125E+0
-7.295E-2	3.020E+0	6.108E+0
-7.295E-2	3.053E+0	6.131E+0
-7.133E-2	3.033E+0	6.095E+0
-6.646E-2	2.991E+0	6.134E+0
-7.133E-2	3.043E+0	6.076E+0
-7.457E-2	3.043E+0	6.031E+0
-6.809E-2	3.043E+0	6.108E+0
-6.971E-2	2.988E+0	6.215E+0
-7.133E-2	3.020E+0	6.157E+0
-7.457E-2	2.975E+0	6.141E+0
-6.971E-2	3.040E+0	6.170E+0
-6.809E-2	3.033E+0	6.131E+0
-7.295E-2	3.066E+0	6.154E+0
-7.295E-2	3.053E+0	6.144E+0
-6.971E-2	3.069E+0	6.134E+0
-6.646E-2	2.968E+0	6.193E+0
-7.133E-2	3.092E+0	6.095E+0
-7.457E-2	3.020E+0	6.167E+0
-6.971E-2	3.010E+0	6.190E+0
-7.133E-2	3.017E+0	6.134E+0
-6.971E-2	3.072E+0	6.086E+0
-7.457E-2	2.942E+0	6.141E+0
-6.971E-2	2.997E+0	6.196E+0
-6.809E-2	3.056E+0	6.164E+0
-7.457E-2	3.007E+0	6.170E+0
-7.457E-2	3.046E+0	6.099E+0
-7.133E-2	2.991E+0	6.147E+0
-6.809E-2	3.007E+0	6.157E+0
-7.133E-2	2.942E+0	6.160E+0
-7.457E-2	3.075E+0	6.060E+0
-6.971E-2	3.001E+0	6.232E+0
-6.484E-2	2.984E+0	6.180E+0
-7.133E-2	2.988E+0	6.095E+0
-7.295E-2	3.020E+0	6.280E+0
-6.971E-2	3.062E+0	6.102E+0
-6.971E-2	2.959E+0	6.144E+0
-7.620E-2	3.030E+0	6.115E+0
-6.971E-2	3.027E+0	6.160E+0
-6.971E-2	2.981E+0	6.180E+0
-7.133E-2	2.981E+0	6.076E+0
-7.133E-2	3.072E+0	6.066E+0
-7.295E-2	3.049E+0	6.183E+0
-7.295E-2	2.997E+0	6.190E+0
-6.484E-2	3.004E+0	6.151E+0
-7.133E-2	2.991E+0	6.141E+0
-7.133E-2	3.062E+0	6.121E+0
-7.295E-2	2.994E+0	6.118E+0
-6.971E-2	3.017E+0	6.222E+0
-7.133E-2	2.942E+0	6.190E+0
-7.457E-2	2.997E+0	6.092E+0
-6.971E-2	3.040E+0	6.089E+0
-6.646E-2	3.066E+0	6.112E+0
-7.295E-2	3.046E+0	6.128E+0
-7.457E-2	2.939E+0	6.199E+0
-7.133E-2	2.997E+0	6.173E+0
-6.809E-2	2.991E+0	6.115E+0
-6.971E-2	3.040E+0	6.108E+0
-7.457E-2	3.007E+0	6.222E+0
-6.484E-2	2.988E+0	6.089E+0
-6.971E-2	3.069E+0	6.092E+0
-7.295E-2	3.004E+0	6.011E+0
-7.295E-2	2.981E+0	6.121E+0
-7.133E-2	3.007E+0	6.261E+0
-6.971E-2	3.023E+0	6.212E+0
-7.133E-2	3.007E+0	6.157E+0
-7.620E-2	2.988E+0	6.167E+0
-7.295E-2	3.030E+0	6.219E+0
-6.484E-2	3.049E+0	6.099E+0
-6.971E-2	3.053E+0	6.128E+0
-7.457E-2	2.991E+0	6.121E+0
-6.971E-2	3.001E+0	6.082E+0
-7.133E-2	3.033E+0	6.222E+0
-7.295E-2	3.001E+0	6.128E+0
-7.620E-2	3.046E+0	6.144E+0
-7.133E-2	3.001E+0	6.173E+0
-7.133E-2	3.056E+0	6.170E+0
-6.971E-2	2.965E+0	6.164E+0
-7.620E-2	3.085E+0	6.095E+0
-6.971E-2	3.014E+0	6.157E+0
-6.646E-2	3.053E+0	6.235E+0
-7.295E-2	3.007E+0	6.105E+0
-7.133E-2	3.020E+0	6.167E+0
-6.971E-2	3.105E+0	6.180E+0
-6.809E-2	3.062E+0	6.018E+0
-7.295E-2	3.043E+0	6.154E+0
-7.295E-2	2.933E+0	6.092E+0
-6.971E-2	3.053E+0	6.206E+0
-6.971E-2	2.975E+0	6.232E+0
-7.133E-2	3.079E+0	6.108E+0
-7.133E-2	3.033E+0	6.073E+0
-7.295E-2	3.001E+0	6.190E+0
-6.809E-2	3.023E+0	6.138E+0
-6.971E-2	3.056E+0	6.131E+0
-6.971E-2	3.036E+0	6.073E+0
-6.809E-2	3.010E+0	6.173E+0
-6.646E-2	3.004E+0	6.202E+0
-6.971E-2	2.975E+0	6.115E+0
-7.295E-2	2.920E+0	6.209E+0
-6.971E-2	2.965E+0	6.225E+0
-6.809E-2	3.046E+0	6.115E+0
-7.133E-2	3.049E+0	6.147E+0
-7.620E-2	3.043E+0	6.102E+0
-7.133E-2	3.069E+0	6.057E+0
-6.809E-2	3.033E+0	6.147E+0
-7.133E-2	2.984E+0	6.086E+0
-7.782E-2	2.978E+0	6.190E+0
-6.809E-2	3.007E+0	6.060E+0
-6.646E-2	2.962E+0	6.134E+0
-6.809E-2	2.955E+0	6.095E+0
-7.295E-2	2.991E+0	6.082E+0
-6.971E-2	3.017E+0	6.125E+0
-6.971E-2	3.033E+0	6.157E+0
-7.295E-2	3.059E+0	6.131E+0
-7.457E-2	3.017E+0	6.118E+0
-6.646E-2	3.020E+0	6.254E+0
-6.809E-2	3.046E+0	6.235E+0
-7.133E-2	3.075E+0	6.125E+0
-7.457E-2	2.965E+0	6.206E+0
-6.971E-2	3.023E+0	6.177E+0
-6.809E-2	3.007E+0	6.047E+0
-7.133E-2	3.033E+0	6.193E+0
-7.457E-2	3.059E+0	6.060E+0
-7.133E-2	3.027E+0	6.167E+0
-6.646E-2	3.036E+0	6.082E+0
-7.133E-2	3.023E+0	6.108E+0
-7.457E-2	3.053E+0	6.112E+0
-6.971E-2	3.108E+0	6.082E+0
-6.646E-2	3.023E+0	5.995E+0
-7.133E-2	2.975E+0	6.160E+0
-7.620E-2	2.981E+0	6.190E+0
-6.971E-2	3.040E+0	6.144E+0
-6.971E-2	3.014E+0	6.245E+0
-7.133E-2	3.020E+0	6.138E+0
-7.620E-2	3.043E+0	6.199E+0
-6.646E-2	2.997E+0	6.215E+0
-7.133E-2	3.027E+0	6.128E+0
-6.809E-2	3.027E+0	6.115E+0
-7.620E-2	3.053E+0	6.154E+0
-6.646E-2	3.010E+0	6.134E+0
-6.646E-2	3.046E+0	6.206E+0
-6.971E-2	2.933E+0	6.128E+0
-7.782E-2	3.007E+0	6.287E+0
-7.133E-2	3.001E+0	6.160E+0
-6.646E-2	3.059E+0	6.099E+0
-6.971E-2	2.981E+0	6.076E+0
-7.457E-2	3.049E+0	6.177E+0
-6.646E-2	2.997E+0	6.027E+0
-6.809E-2	3.027E+0	6.183E+0
-7.133E-2	3.030E+0	6.202E+0
-7.295E-2	2.949E+0	6.141E+0
-6.809E-2	3.010E+0	6.173E+0
-6.809E-2	3.030E+0	6.099E+0
-7.133E-2	3.027E+0	6.164E+0
-7.133E-2	3.020E+0	6.173E+0
-6.971E-2	2.997E+0	6.115E+0
-6.809E-2	2.920E+0	6.118E+0
-6.971E-2	3.030E+0	6.190E+0
-7.295E-2	2.984E+0	6.121E+0
-6.809E-2	2.997E+0	6.138E+0
-6.484E-2	3.036E+0	6.008E+0
-7.133E-2	2.972E+0	6.157E+0
-7.457E-2	3.053E+0	6.151E+0
-6.809E-2	2.991E+0	6.170E+0
-6.809E-2	2.991E+0	6.112E+0
-6.971E-2	3.017E+0	6.222E+0
-7.457E-2	3.043E+0	6.108E+0
-6.971E-2	3.092E+0	6.222E+0
-6.809E-2	3.056E+0	6.190E+0
-7.133E-2	3.049E+0	6.112E+0
-7.457E-2	3.127E+0	6.177E+0
-6.971E-2	2.978E+0	6.021E+0
-6.971E-2	3.069E+0	6.138E+0
-6.971E-2	2.984E+0	6.095E+0
-7.295E-2	3.069E+0	6.112E+0
-7.295E-2	3.030E+0	6.164E+0
-6.809E-2	2.991E+0	6.105E+0
-7.133E-2	3.010E+0	6.063E+0
-7.620E-2	3.014E+0	6.190E+0
-7.133E-2	2.939E+0	6.177E+0
-6.646E-2	3.027E+0	6.073E+0
-7.133E-2	3.040E+0	6.066E+0
-7.620E-2	3.085E+0	6.209E+0
-6.646E-2	2.984E+0	6.173E+0
-6.646E-2	3.007E+0	6.108E+0
-7.133E-2	2.994E+0	6.180E+0
-7.295E-2	3.098E+0	6.160E+0
-6.809E-2	3.033E+0	6.196E+0
-6.646E-2	3.010E+0	6.157E+0
-6.971E-2	3.020E+0	6.177E+0
-7.944E-2	3.056E+0	6.141E+0
-6.971E-2	3.036E+0	6.157E+0
-6.971E-2	3.075E+0	6.186E+0
-6.971E-2	3.007E+0	6.177E+0
-7.295E-2	3.082E+0	6.141E+0
-7.133E-2	2.968E+0	6.125E+0
-6.646E-2	2.981E+0	6.121E+0
-6.971E-2	3.040E+0	6.066E+0
-7.457E-2	3.004E+0	6.177E+0
-7.133E-2	3.014E+0	6.131E+0
-6.646E-2	3.030E+0	6.125E+0
-7.295E-2	3.066E+0	6.086E+0
-7.295E-2	3.001E+0	6.170E+0
-6.646E-2	3.053E+0	6.164E+0
-6.809E-2	3.020E+0	6.222E+0
-7.133E-2	3.066E+0	6.225E+0
-7.295E-2	3.033E+0	6.154E+0
-6.971E-2	3.085E+0	6.232E+0
-6.809E-2	3.007E+0	6.131E+0
-7.295E-2	2.978E+0	6.225E+0
-7.457E-2	3.007E+0	6.138E+0
-7.295E-2	3.007E+0	6.131E+0
-6.646E-2	3.027E+0	6.118E+0
-7.133E-2	2.994E+0	6.157E+0
-7.620E-2	3.004E+0	6.164E+0
-7.295E-2	3.075E+0	6.196E+0
-6.971E-2	2.972E+0	6.092E+0
-7.295E-2	2.994E+0	6.186E+0
-7.295E-2	3.069E+0	6.196E+0
-7.295E-2	3.056E+0	6.112E+0
-6.971E-2	2.972E+0	6.196E+0
-6.971E-2	2.981E+0	6.251E+0
-7.620E-2	3.066E+0	6.108E+0
-6.971E-2	3.004E+0	6.138E+0
-6.484E-2	2.946E+0	6.151E+0
-7.133E-2	2.991E+0	6.238E+0
-7.620E-2	3.033E+0	6.147E+0
-6.971E-2	3.059E+0	6.167E+0
-6.646E-2	3.072E+0	6.151E+0
-7.295E-2	3.020E+0	6.108E+0
-7.457E-2	2.991E+0	6.157E+0
-6.971E-2	3.027E+0	6.082E+0
-6.971E-2	3.027E+0	6.102E+0
-7.133E-2	3.007E+0	6.193E+0
-7.457E-2	3.033E+0	6.089E+0
-6.971E-2	3.004E+0	6.177E+0
-6.484E-2	3.056E+0	6.057E+0
-6.809E-2	2.972E+0	6.108E+0
-7.133E-2	3.040E+0	6.108E+0
-6.971E-2	3.020E+0	6.131E+0
-6.484E-2	3.027E+0	6.154E+0
-7.295E-2	3.007E+0	6.095E+0
-7.457E-2	3.059E+0	6.125E+0
-6.971E-2	3.030E+0	6.167E+0
-6.484E-2	2.994E+0	6.248E+0
-7.133E-2	3.007E+0	6.144E+0
-6.971E-2	3.046E+0	6.092E+0
-7.133E-2	3.007E+0	6.154E+0
-6.484E-2	3.046E+0	6.069E+0
-7.133E-2	3.030E+0	6.108E+0
-7.457E-2	3.020E+0	6.128E+0
-6.971E-2	3.082E+0	6.066E+0
-6.809E-2	2.949E+0	6.112E+0
-7.295E-2	2.955E+0	6.092E+0
-6.971E-2	2.984E+0	6.225E+0
-7.457E-2	2.991E+0	6.134E+0
-7.133E-2	2.981E+0	6.076E+0
-7.133E-2	3.056E+0	6.173E+0
-7.457E-2	2.962E+0	6.092E+0
-7.133E-2	3.023E+0	6.066E+0
-6.809E-2	3.069E+0	6.141E+0
-7.457E-2	2.988E+0	6.066E+0
-7.620E-2	3.069E+0	6.222E+0
-6.971E-2	3.004E+0	6.151E+0
-6.484E-2	2.994E+0	6.144E+0
-7.133E-2	3.111E+0	6.128E+0
-7.457E-2	3.017E+0	6.121E+0
-7.620E-2	2.923E+0	6.154E+0
-6.809E-2	3.062E+0	6.160E+0
-6.971E-2	2.991E+0	6.154E+0
-7.457E-2	3.098E+0	6.215E+0
-6.971E-2	3.111E+0	6.063E+0
-6.971E-2	3.098E+0	6.274E+0
-7.295E-2	3.010E+0	6.160E+0
-7.457E-2	3.004E+0	6.147E+0
-6.809E-2	2.984E+0	6.193E+0
-6.971E-2	3.030E+0	6.102E+0
-7.295E-2	3.036E+0	6.108E+0
-7.457E-2	3.001E+0	6.112E+0
-7.133E-2	3.027E+0	6.167E+0
-6.809E-2	3.059E+0	6.073E+0
-7.133E-2	3.020E+0	6.050E+0
-7.457E-2	2.975E+0	6.170E+0
-7.133E-2	2.991E+0	6.193E+0
-6.971E-2	3.004E+0	6.151E+0
-7.295E-2	3.036E+0	6.076E+0
-7.620E-2	2.991E+0	6.057E+0
-6.809E-2	3.023E+0	6.180E+0
-6.646E-2	2.978E+0	6.134E+0
-7.295E-2	2.984E+0	6.147E+0
-7.782E-2	3.075E+0	6.034E+0
-6.809E-2	3.004E+0	6.131E+0
-6.646E-2	3.040E+0	6.060E+0
-7.133E-2	3.010E+0	6.112E+0
-7.295E-2	2.939E+0	6.138E+0
-6.809E-2	3.111E+0	6.190E+0
-6.809E-2	3.010E+0	6.141E+0
-7.295E-2	3.075E+0	6.053E+0
-7.457E-2	3.072E+0	6.199E+0
-6.971E-2	2.955E+0	6.105E+0
-6.809E-2	3.056E+0	6.232E+0
-6.809E-2	3.066E+0	6.190E+0
-7.295E-2	2.991E+0	6.063E+0
-6.809E-2	3.007E+0	6.121E+0
-6.809E-2	2.972E+0	6.060E+0
-6.971E-2	3.007E+0	6.151E+0
-7.620E-2	3.004E+0	6.180E+0
-7.133E-2	2.981E+0	6.199E+0
-6.971E-2	3.014E+0	6.144E+0
-7.133E-2	3.023E+0	6.186E+0
-7.457E-2	3.059E+0	6.108E+0
-7.133E-2	3.079E+0	6.280E+0
-6.809E-2	3.095E+0	6.095E+0
-7.133E-2	2.984E+0	6.108E+0
-7.457E-2	3.030E+0	6.076E+0
-7.295E-2	3.085E+0	6.118E+0
-6.971E-2	2.968E+0	6.144E+0
-7.133E-2	3.010E+0	6.027E+0
-7.295E-2	2.936E+0	6.037E+0
-6.971E-2	3.046E+0	6.063E+0
-6.971E-2	2.972E+0	6.199E+0
-6.971E-2	3.004E+0	6.105E+0
-7.295E-2	3.056E+0	6.196E+0
-6.809E-2	3.043E+0	6.196E+0
-6.809E-2	3.046E+0	6.092E+0
-7.133E-2	3.108E+0	6.066E+0
-7.457E-2	3.010E+0	6.112E+0
-7.133E-2	3.095E+0	6.173E+0
-6.809E-2	3.023E+0	6.141E+0
-6.971E-2	3.046E+0	6.105E+0
-7.133E-2	2.975E+0	6.102E+0
-7.133E-2	3.023E+0	6.089E+0
-6.646E-2	3.004E+0	6.108E+0
-7.133E-2	2.975E+0	6.108E+0
-7.782E-2	3.049E+0	6.157E+0
-7.295E-2	3.036E+0	6.222E+0
-6.646E-2	3.036E+0	6.154E+0
-6.971E-2	3.010E+0	6.128E+0
-7.133E-2	3.014E+0	6.024E+0
-7.133E-2	3.033E+0	6.121E+0
-6.809E-2	2.984E+0	6.170E+0
-6.971E-2	3.020E+0	6.245E+0
-7.457E-2	2.975E+0	6.131E+0
-7.133E-2	3.007E+0	6.073E+0
-6.809E-2	3.027E+0	6.196E+0
[truncated: 46,005 more rows]
