# Supplementary material for: Improved ANAP incorporation and VCF analysis reveal details of P2X7 current facilitation and a limited conformational interplay between ATP binding and the intracellular ballast domain
Source: eLife. 2023 Jan 4;12:e82479. doi: 10.7554/eLife.82479 (PMC9859053; doi:10.7554/eLife.82479)
Supplement: Figure 6—figure supplement 2—source data 2. [file elife-82479-fig6-figsupp2-data2.zip › Figure-6_figure-supplement-2_source-data-2/P2X7/e20#15.csv]

-3.892E-1	5.443E+0	1.085E+1
-3.844E-1	5.482E+0	1.083E+1
-3.876E-1	5.495E+0	1.096E+1
-3.860E-1	5.453E+0	1.100E+1
-3.876E-1	5.521E+0	1.080E+1
-3.827E-1	5.537E+0	1.074E+1
-3.876E-1	5.525E+0	1.088E+1
-3.860E-1	5.641E+0	1.080E+1
-3.844E-1	5.482E+0	1.086E+1
-3.811E-1	5.573E+0	1.083E+1
-3.860E-1	5.476E+0	1.071E+1
-3.892E-1	5.502E+0	1.086E+1
-3.909E-1	5.408E+0	1.076E+1
-3.795E-1	5.596E+0	1.087E+1
-3.860E-1	5.505E+0	1.085E+1
-3.876E-1	5.499E+0	1.078E+1
-3.860E-1	5.388E+0	1.076E+1
-3.827E-1	5.518E+0	1.088E+1
-3.876E-1	5.560E+0	1.095E+1
-3.892E-1	5.518E+0	1.089E+1
-3.844E-1	5.541E+0	1.081E+1
-3.827E-1	5.550E+0	1.079E+1
-3.860E-1	5.576E+0	1.083E+1
-3.892E-1	5.521E+0	1.091E+1
-3.844E-1	5.638E+0	1.074E+1
-3.811E-1	5.541E+0	1.070E+1
-3.860E-1	5.508E+0	1.089E+1
-3.844E-1	5.537E+0	1.074E+1
-3.892E-1	5.576E+0	1.085E+1
-3.811E-1	5.599E+0	1.082E+1
-3.860E-1	5.638E+0	1.083E+1
-3.876E-1	5.580E+0	1.085E+1
-3.827E-1	5.492E+0	1.082E+1
-3.795E-1	5.479E+0	1.080E+1
-3.844E-1	5.518E+0	1.071E+1
-3.892E-1	5.602E+0	1.088E+1
-3.844E-1	5.502E+0	1.079E+1
-3.827E-1	5.531E+0	1.086E+1
-3.860E-1	5.440E+0	1.079E+1
-3.892E-1	5.375E+0	1.086E+1
-3.827E-1	5.541E+0	1.086E+1
-3.844E-1	5.567E+0	1.088E+1
-3.860E-1	5.544E+0	1.081E+1
-3.860E-1	5.531E+0	1.076E+1
-3.844E-1	5.502E+0	1.080E+1
-3.811E-1	5.589E+0	1.086E+1
-3.827E-1	5.495E+0	1.084E+1
-3.876E-1	5.499E+0	1.089E+1
-3.811E-1	5.544E+0	1.083E+1
-3.860E-1	5.505E+0	1.082E+1
-3.860E-1	5.557E+0	1.089E+1
-3.892E-1	5.421E+0	1.080E+1
-3.827E-1	5.463E+0	1.092E+1
-3.827E-1	5.554E+0	1.093E+1
-3.844E-1	5.411E+0	1.086E+1
-3.876E-1	5.476E+0	1.089E+1
-3.860E-1	5.469E+0	1.094E+1
-3.811E-1	5.521E+0	1.095E+1
-3.844E-1	5.463E+0	1.076E+1
-3.892E-1	5.599E+0	1.097E+1
-3.844E-1	5.398E+0	1.080E+1
-3.811E-1	5.489E+0	1.090E+1
-3.844E-1	5.583E+0	1.086E+1
-3.892E-1	5.437E+0	1.087E+1
-3.827E-1	5.560E+0	1.094E+1
-3.827E-1	5.453E+0	1.081E+1
-3.844E-1	5.411E+0	1.081E+1
-3.909E-1	5.593E+0	1.074E+1
-3.811E-1	5.492E+0	1.080E+1
-3.844E-1	5.583E+0	1.089E+1
-3.860E-1	5.460E+0	1.088E+1
-3.876E-1	5.443E+0	1.090E+1
-3.860E-1	5.554E+0	1.089E+1
-3.827E-1	5.521E+0	1.077E+1
-3.844E-1	5.482E+0	1.094E+1
-3.876E-1	5.596E+0	1.086E+1
-3.860E-1	5.466E+0	1.071E+1
-3.827E-1	5.596E+0	1.086E+1
-3.827E-1	5.486E+0	1.091E+1
-3.892E-1	5.563E+0	1.074E+1
-3.811E-1	5.541E+0	1.097E+1
-3.827E-1	5.482E+0	1.081E+1
-3.827E-1	5.469E+0	1.076E+1
-3.892E-1	5.508E+0	1.081E+1
-3.827E-1	5.466E+0	1.080E+1
-3.844E-1	5.473E+0	1.083E+1
-3.811E-1	5.567E+0	1.093E+1
-3.892E-1	5.518E+0	1.084E+1
-3.827E-1	5.473E+0	1.087E+1
-3.844E-1	5.596E+0	1.074E+1
-3.795E-1	5.466E+0	1.089E+1
-3.876E-1	5.537E+0	1.071E+1
-3.827E-1	5.521E+0	1.094E+1
-3.811E-1	5.463E+0	1.080E+1
-3.827E-1	5.489E+0	1.096E+1
-3.892E-1	5.525E+0	1.075E+1
-3.827E-1	5.460E+0	1.080E+1
-3.795E-1	5.518E+0	1.078E+1
-3.844E-1	5.515E+0	1.087E+1
-3.876E-1	5.508E+0	1.079E+1
-3.827E-1	5.589E+0	1.094E+1
-3.827E-1	5.502E+0	1.077E+1
-3.827E-1	5.437E+0	1.080E+1
-3.860E-1	5.505E+0	1.087E+1
-3.844E-1	5.534E+0	1.082E+1
-3.827E-1	5.583E+0	1.074E+1
-3.860E-1	5.531E+0	1.090E+1
-3.876E-1	5.460E+0	1.083E+1
-3.844E-1	5.392E+0	1.102E+1
-3.844E-1	5.437E+0	1.087E+1
-3.844E-1	5.502E+0	1.072E+1
-3.892E-1	5.534E+0	1.085E+1
-3.811E-1	5.531E+0	1.084E+1
-3.811E-1	5.479E+0	1.075E+1
-3.795E-1	5.505E+0	1.095E+1
-3.860E-1	5.482E+0	1.087E+1
-3.844E-1	5.602E+0	1.091E+1
-3.827E-1	5.473E+0	1.087E+1
-3.844E-1	5.443E+0	1.088E+1
-3.892E-1	5.505E+0	1.085E+1
-3.860E-1	5.576E+0	1.084E+1
-3.811E-1	5.424E+0	1.095E+1
-3.795E-1	5.541E+0	1.065E+1
-3.860E-1	5.557E+0	1.081E+1
-3.811E-1	5.521E+0	1.081E+1
-3.811E-1	5.525E+0	1.076E+1
-3.860E-1	5.463E+0	1.082E+1
-3.909E-1	5.486E+0	1.078E+1
-3.811E-1	5.495E+0	1.084E+1
-3.844E-1	5.518E+0	1.093E+1
-3.827E-1	5.563E+0	1.079E+1
-3.860E-1	5.544E+0	1.087E+1
-3.827E-1	5.502E+0	1.082E+1
-3.811E-1	5.495E+0	1.079E+1
-3.827E-1	5.489E+0	1.073E+1
-3.892E-1	5.531E+0	1.085E+1
-3.844E-1	5.476E+0	1.092E+1
-3.795E-1	5.476E+0	1.079E+1
-3.844E-1	5.482E+0	1.078E+1
-3.909E-1	5.505E+0	1.078E+1
-3.827E-1	5.567E+0	1.086E+1
-3.811E-1	5.515E+0	1.077E+1
-3.811E-1	5.456E+0	1.081E+1
-3.844E-1	5.528E+0	1.083E+1
-3.860E-1	5.521E+0	1.078E+1
-3.811E-1	5.518E+0	1.077E+1
-3.860E-1	5.466E+0	1.081E+1
-3.811E-1	5.456E+0	1.076E+1
-3.844E-1	5.505E+0	1.085E+1
-3.827E-1	5.525E+0	1.076E+1
-3.827E-1	5.563E+0	1.076E+1
-3.860E-1	5.560E+0	1.077E+1
-3.860E-1	5.560E+0	1.082E+1
-3.779E-1	5.531E+0	1.088E+1
-3.844E-1	5.489E+0	1.083E+1
-3.876E-1	5.492E+0	1.071E+1
-3.827E-1	5.508E+0	1.076E+1
-3.795E-1	5.447E+0	1.086E+1
-3.860E-1	5.586E+0	1.086E+1
-3.860E-1	5.502E+0	1.085E+1
-3.844E-1	5.466E+0	1.077E+1
-3.811E-1	5.404E+0	1.084E+1
-3.827E-1	5.593E+0	1.070E+1
-3.860E-1	5.505E+0	1.083E+1
-3.827E-1	5.443E+0	1.089E+1
-3.827E-1	5.466E+0	1.081E+1
-3.827E-1	5.408E+0	1.091E+1
-3.844E-1	5.505E+0	1.077E+1
-3.860E-1	5.512E+0	1.092E+1
-3.795E-1	5.473E+0	1.084E+1
-3.844E-1	5.560E+0	1.098E+1
-3.860E-1	5.489E+0	1.080E+1
-3.892E-1	5.427E+0	1.096E+1
-3.795E-1	5.502E+0	1.083E+1
-3.811E-1	5.583E+0	1.088E+1
-3.844E-1	5.550E+0	1.073E+1
-3.844E-1	5.492E+0	1.080E+1
-3.779E-1	5.554E+0	1.072E+1
-3.844E-1	5.502E+0	1.077E+1
-3.827E-1	5.560E+0	1.087E+1
-3.844E-1	5.505E+0	1.074E+1
-3.811E-1	5.674E+0	1.081E+1
-3.844E-1	5.492E+0	1.087E+1
-3.844E-1	5.661E+0	1.087E+1
-3.827E-1	5.515E+0	1.079E+1
-3.811E-1	5.443E+0	1.088E+1
-3.860E-1	5.544E+0	1.080E+1
-3.827E-1	5.531E+0	1.079E+1
-3.844E-1	5.473E+0	1.089E+1
-3.811E-1	5.508E+0	1.085E+1
-3.844E-1	5.560E+0	1.082E+1
-3.909E-1	5.557E+0	1.080E+1
-3.827E-1	5.447E+0	1.080E+1
-3.779E-1	5.521E+0	1.074E+1
-3.827E-1	5.508E+0	1.082E+1
-3.844E-1	5.550E+0	1.090E+1
-3.827E-1	5.460E+0	1.071E+1
-3.827E-1	5.453E+0	1.092E+1
-3.892E-1	5.589E+0	1.074E+1
-3.892E-1	5.450E+0	1.091E+1
-3.844E-1	5.437E+0	1.072E+1
-3.795E-1	5.499E+0	1.081E+1
-3.811E-1	5.544E+0	1.083E+1
-3.844E-1	5.437E+0	1.077E+1
-3.860E-1	5.609E+0	1.070E+1
-3.811E-1	5.518E+0	1.083E+1
-3.860E-1	5.560E+0	1.071E+1
-3.844E-1	5.499E+0	1.083E+1
-3.827E-1	5.667E+0	1.077E+1
-3.811E-1	5.547E+0	1.074E+1
-3.844E-1	5.473E+0	1.092E+1
-3.860E-1	5.521E+0	1.073E+1
-3.795E-1	5.518E+0	1.067E+1
-3.795E-1	5.486E+0	1.083E+1
-3.827E-1	5.440E+0	1.079E+1
-3.860E-1	5.453E+0	1.071E+1
-3.844E-1	5.508E+0	1.085E+1
-3.811E-1	5.495E+0	1.075E+1
-3.811E-1	5.518E+0	1.093E+1
-3.876E-1	5.534E+0	1.087E+1
-3.827E-1	5.476E+0	1.091E+1
-3.795E-1	5.528E+0	1.080E+1
-3.827E-1	5.479E+0	1.068E+1
-3.844E-1	5.576E+0	1.068E+1
-3.844E-1	5.554E+0	1.091E+1
-3.827E-1	5.505E+0	1.094E+1
-3.827E-1	5.492E+0	1.084E+1
-3.860E-1	5.583E+0	1.087E+1
-3.827E-1	5.466E+0	1.083E+1
-3.811E-1	5.531E+0	1.079E+1
-3.827E-1	5.512E+0	1.084E+1
-3.860E-1	5.463E+0	1.079E+1
-3.811E-1	5.508E+0	1.074E+1
-3.795E-1	5.557E+0	1.088E+1
-3.811E-1	5.550E+0	1.083E+1
-3.876E-1	5.537E+0	1.072E+1
-3.844E-1	5.518E+0	1.077E+1
-3.795E-1	5.544E+0	1.087E+1
-3.844E-1	5.589E+0	1.078E+1
-3.876E-1	5.544E+0	1.076E+1
-3.844E-1	5.476E+0	1.078E+1
-3.811E-1	5.573E+0	1.085E+1
-3.811E-1	5.489E+0	1.076E+1
-3.860E-1	5.486E+0	1.074E+1
-3.795E-1	5.427E+0	1.084E+1
-3.779E-1	5.492E+0	1.077E+1
-3.811E-1	5.541E+0	1.085E+1
-3.876E-1	5.531E+0	1.077E+1
-3.827E-1	5.476E+0	1.090E+1
-3.795E-1	5.528E+0	1.089E+1
-3.827E-1	5.573E+0	1.084E+1
-3.892E-1	5.502E+0	1.080E+1
-3.811E-1	5.544E+0	1.073E+1
-3.795E-1	5.469E+0	1.067E+1
-3.811E-1	5.576E+0	1.082E+1
-3.844E-1	5.528E+0	1.080E+1
-3.827E-1	5.525E+0	1.079E+1
-3.827E-1	5.427E+0	1.079E+1
-3.795E-1	5.502E+0	1.073E+1
-3.860E-1	5.534E+0	1.078E+1
-3.827E-1	5.508E+0	1.078E+1
-3.811E-1	5.518E+0	1.088E+1
-3.795E-1	5.525E+0	1.083E+1
-3.860E-1	5.460E+0	1.074E+1
-3.811E-1	5.492E+0	1.088E+1
-3.795E-1	5.554E+0	1.070E+1
-3.827E-1	5.482E+0	1.088E+1
-3.892E-1	5.521E+0	1.073E+1
-3.827E-1	5.473E+0	1.077E+1
-3.860E-1	5.466E+0	1.079E+1
-3.827E-1	5.563E+0	1.080E+1
-3.860E-1	5.460E+0	1.087E+1
-3.811E-1	5.502E+0	1.085E+1
-3.795E-1	5.515E+0	1.080E+1
-3.860E-1	5.567E+0	1.082E+1
-3.860E-1	5.531E+0	1.087E+1
-3.827E-1	5.499E+0	1.073E+1
-3.779E-1	5.456E+0	1.088E+1
-3.844E-1	5.437E+0	1.077E+1
-3.876E-1	5.492E+0	1.074E+1
-3.827E-1	5.473E+0	1.081E+1
-3.811E-1	5.534E+0	1.076E+1
-3.795E-1	5.463E+0	1.081E+1
-3.827E-1	5.473E+0	1.076E+1
-3.827E-1	5.521E+0	1.090E+1
-3.795E-1	5.518E+0	1.087E+1
-3.827E-1	5.434E+0	1.073E+1
-3.876E-1	5.476E+0	1.083E+1
-3.811E-1	5.596E+0	1.075E+1
-3.779E-1	5.427E+0	1.080E+1
-3.844E-1	5.460E+0	1.072E+1
-3.860E-1	5.537E+0	1.063E+1
-3.795E-1	5.440E+0	1.066E+1
-3.811E-1	5.531E+0	1.077E+1
-3.811E-1	5.560E+0	1.083E+1
-3.860E-1	5.554E+0	1.076E+1
-3.811E-1	5.486E+0	1.090E+1
-3.795E-1	5.447E+0	1.082E+1
-3.827E-1	5.512E+0	1.072E+1
-3.827E-1	5.456E+0	1.068E+1
-3.811E-1	5.512E+0	1.088E+1
-3.811E-1	5.537E+0	1.089E+1
-3.811E-1	5.528E+0	1.086E+1
-3.827E-1	5.489E+0	1.080E+1
-3.827E-1	5.359E+0	1.095E+1
-3.795E-1	5.482E+0	1.078E+1
-3.844E-1	5.427E+0	1.071E+1
-3.876E-1	5.486E+0	1.073E+1
-3.811E-1	5.547E+0	1.067E+1
-3.844E-1	5.463E+0	1.078E+1
-3.811E-1	5.547E+0	1.081E+1
-3.844E-1	5.521E+0	1.083E+1
-3.811E-1	5.430E+0	1.078E+1
-3.795E-1	5.525E+0	1.072E+1
-3.844E-1	5.417E+0	1.084E+1
-3.827E-1	5.508E+0	1.094E+1
-3.860E-1	5.583E+0	1.085E+1
-3.795E-1	5.505E+0	1.073E+1
-3.811E-1	5.508E+0	1.068E+1
-3.827E-1	5.404E+0	1.078E+1
-3.811E-1	5.576E+0	1.070E+1
-3.779E-1	5.512E+0	1.078E+1
-3.811E-1	5.521E+0	1.085E+1
-3.844E-1	5.443E+0	1.081E+1
-3.811E-1	5.505E+0	1.071E+1
-3.795E-1	5.573E+0	1.076E+1
-3.827E-1	5.505E+0	1.081E+1
-3.811E-1	5.521E+0	1.086E+1
-3.811E-1	5.495E+0	1.073E+1
-3.795E-1	5.486E+0	1.076E+1
-3.844E-1	5.593E+0	1.084E+1
-3.811E-1	5.495E+0	1.075E+1
-3.844E-1	5.550E+0	1.071E+1
-3.779E-1	5.525E+0	1.080E+1
-3.827E-1	5.515E+0	1.084E+1
-3.811E-1	5.469E+0	1.076E+1
-3.827E-1	5.518E+0	1.074E+1
-3.746E-1	5.560E+0	1.070E+1
-3.827E-1	5.482E+0	1.071E+1
-3.795E-1	5.547E+0	1.081E+1
-3.811E-1	5.502E+0	1.076E+1
-3.763E-1	5.492E+0	1.081E+1
-3.860E-1	5.521E+0	1.070E+1
-3.827E-1	5.521E+0	1.082E+1
-3.811E-1	5.521E+0	1.073E+1
-3.763E-1	5.512E+0	1.073E+1
-3.779E-1	5.473E+0	1.077E+1
-3.844E-1	5.515E+0	1.078E+1
-3.844E-1	5.547E+0	1.076E+1
-3.779E-1	5.411E+0	1.073E+1
-3.811E-1	5.534E+0	1.071E+1
-3.779E-1	5.453E+0	1.061E+1
-3.827E-1	5.567E+0	1.087E+1
-3.763E-1	5.505E+0	1.071E+1
-3.827E-1	5.512E+0	1.069E+1
-3.844E-1	5.606E+0	1.076E+1
-3.795E-1	5.440E+0	1.070E+1
-3.779E-1	5.541E+0	1.061E+1
-3.811E-1	5.521E+0	1.064E+1
-3.811E-1	5.466E+0	1.076E+1
-3.844E-1	5.567E+0	1.077E+1
-3.779E-1	5.430E+0	1.072E+1
-3.811E-1	5.528E+0	1.084E+1
-3.811E-1	5.521E+0	1.084E+1
-3.795E-1	5.518E+0	1.073E+1
-3.811E-1	5.486E+0	1.078E+1
-3.827E-1	5.492E+0	1.075E+1
-3.827E-1	5.489E+0	1.078E+1
-3.763E-1	5.479E+0	1.069E+1
-3.746E-1	5.456E+0	1.074E+1
-3.811E-1	5.499E+0	1.080E+1
-3.827E-1	5.528E+0	1.085E+1
-3.779E-1	5.528E+0	1.088E+1
-3.779E-1	5.492E+0	1.085E+1
-3.795E-1	5.479E+0	1.082E+1
-3.844E-1	5.502E+0	1.057E+1
-3.779E-1	5.525E+0	1.065E+1
-3.779E-1	5.440E+0	1.082E+1
-3.811E-1	5.531E+0	1.081E+1
-3.795E-1	5.512E+0	1.080E+1
-3.779E-1	5.473E+0	1.070E+1
-3.763E-1	5.398E+0	1.078E+1
-3.811E-1	5.550E+0	1.074E+1
-3.876E-1	5.567E+0	1.075E+1
-3.811E-1	5.518E+0	1.089E+1
-3.779E-1	5.541E+0	1.082E+1
-3.795E-1	5.473E+0	1.070E+1
-3.827E-1	5.531E+0	1.072E+1
-3.811E-1	5.443E+0	1.070E+1
-3.795E-1	5.382E+0	1.076E+1
-3.795E-1	5.537E+0	1.083E+1
-3.827E-1	5.447E+0	1.081E+1
-3.811E-1	5.541E+0	1.069E+1
-3.779E-1	5.596E+0	1.074E+1
-3.811E-1	5.512E+0	1.068E+1
-3.844E-1	5.401E+0	1.069E+1
-3.795E-1	5.456E+0	1.080E+1
-3.779E-1	5.424E+0	1.067E+1
-3.795E-1	5.460E+0	1.078E+1
-3.844E-1	5.482E+0	1.062E+1
-3.779E-1	5.443E+0	1.075E+1
-3.795E-1	5.489E+0	1.059E+1
-3.811E-1	5.495E+0	1.083E+1
-3.811E-1	5.573E+0	1.071E+1
-3.811E-1	5.525E+0	1.073E+1
-3.746E-1	5.550E+0	1.077E+1
-3.763E-1	5.544E+0	1.068E+1
-3.827E-1	5.521E+0	1.086E+1
-3.779E-1	5.537E+0	1.078E+1
-3.730E-1	5.521E+0	1.068E+1
-3.795E-1	5.560E+0	1.073E+1
-3.844E-1	5.541E+0	1.062E+1
-3.795E-1	5.482E+0	1.070E+1
-3.811E-1	5.453E+0	1.080E+1
-3.795E-1	5.512E+0	1.070E+1
-3.827E-1	5.589E+0	1.063E+1
-3.763E-1	5.502E+0	1.077E+1
-3.779E-1	5.482E+0	1.076E+1
-3.811E-1	5.408E+0	1.078E+1
-3.860E-1	5.440E+0	1.065E+1
-3.779E-1	5.411E+0	1.082E+1
-3.779E-1	5.518E+0	1.072E+1
-3.779E-1	5.434E+0	1.078E+1
-3.844E-1	5.547E+0	1.079E+1
-3.811E-1	5.518E+0	1.075E+1
-3.795E-1	5.512E+0	1.068E+1
-3.811E-1	5.531E+0	1.070E+1
-3.811E-1	5.525E+0	1.066E+1
-3.763E-1	5.547E+0	1.073E+1
-3.827E-1	5.437E+0	1.084E+1
-3.779E-1	5.486E+0	1.081E+1
-3.811E-1	5.547E+0	1.080E+1
-3.763E-1	5.434E+0	1.075E+1
-3.811E-1	5.512E+0	1.071E+1
-3.811E-1	5.463E+0	1.061E+1
-3.876E-1	5.456E+0	1.071E+1
-3.795E-1	5.580E+0	1.080E+1
-3.779E-1	5.473E+0	1.068E+1
-3.779E-1	5.482E+0	1.073E+1
-3.795E-1	5.505E+0	1.069E+1
-3.827E-1	5.499E+0	1.078E+1
-3.779E-1	5.414E+0	1.071E+1
-3.811E-1	5.518E+0	1.071E+1
-3.827E-1	5.534E+0	1.077E+1
-3.746E-1	5.544E+0	1.069E+1
-3.763E-1	5.512E+0	1.066E+1
-3.795E-1	5.447E+0	1.083E+1
-3.844E-1	5.447E+0	1.069E+1
-3.746E-1	5.469E+0	1.068E+1
-3.779E-1	5.518E+0	1.069E+1
-3.795E-1	5.469E+0	1.078E+1
-3.811E-1	5.453E+0	1.077E+1
-3.795E-1	5.560E+0	1.078E+1
-3.795E-1	5.557E+0	1.059E+1
-3.795E-1	5.521E+0	1.073E+1
-3.779E-1	5.515E+0	1.084E+1
-3.795E-1	5.473E+0	1.084E+1
-3.763E-1	5.560E+0	1.072E+1
-3.779E-1	5.492E+0	1.066E+1
-3.827E-1	5.492E+0	1.069E+1
-3.795E-1	5.479E+0	1.074E+1
-3.746E-1	5.404E+0	1.076E+1
-3.811E-1	5.521E+0	1.069E+1
-3.827E-1	5.489E+0	1.072E+1
-3.763E-1	5.541E+0	1.066E+1
-3.779E-1	5.515E+0	1.066E+1
-3.811E-1	5.447E+0	1.067E+1
-3.811E-1	5.463E+0	1.064E+1
-3.795E-1	5.456E+0	1.068E+1
-3.763E-1	5.502E+0	1.079E+1
-3.795E-1	5.408E+0	1.077E+1
-3.844E-1	5.554E+0	1.068E+1
-3.795E-1	5.411E+0	1.067E+1
-3.763E-1	5.547E+0	1.073E+1
-3.779E-1	5.473E+0	1.068E+1
-3.779E-1	5.424E+0	1.074E+1
-3.779E-1	5.417E+0	1.069E+1
-3.763E-1	5.466E+0	1.068E+1
-3.811E-1	5.547E+0	1.074E+1
-3.811E-1	5.541E+0	1.082E+1
-3.795E-1	5.463E+0	1.074E+1
-3.763E-1	5.482E+0	1.063E+1
-3.811E-1	5.573E+0	1.059E+1
-3.795E-1	5.427E+0	1.067E+1
-3.746E-1	5.453E+0	1.066E+1
-3.746E-1	5.670E+0	1.072E+1
-3.763E-1	5.531E+0	1.073E+1
-3.844E-1	5.482E+0	1.068E+1
-3.811E-1	5.427E+0	1.080E+1
-3.779E-1	5.489E+0	1.079E+1
-3.811E-1	5.375E+0	1.065E+1
-3.779E-1	5.492E+0	1.072E+1
-3.779E-1	5.479E+0	1.068E+1
-3.763E-1	5.411E+0	1.084E+1
-3.795E-1	5.437E+0	1.078E+1
-3.811E-1	5.411E+0	1.064E+1
-3.795E-1	5.434E+0	1.080E+1
-3.779E-1	5.492E+0	1.079E+1
-3.811E-1	5.515E+0	1.084E+1
-3.811E-1	5.411E+0	1.074E+1
-3.779E-1	5.502E+0	1.060E+1
-3.763E-1	5.512E+0	1.056E+1
-3.779E-1	5.486E+0	1.083E+1
-3.779E-1	5.395E+0	1.060E+1
-3.795E-1	5.615E+0	1.065E+1
-3.779E-1	5.447E+0	1.075E+1
-3.779E-1	5.502E+0	1.064E+1
-3.811E-1	5.521E+0	1.073E+1
-3.811E-1	5.447E+0	1.081E+1
-3.763E-1	5.508E+0	1.065E+1
-3.763E-1	5.463E+0	1.074E+1
-3.779E-1	5.515E+0	1.079E+1
-3.763E-1	5.466E+0	1.084E+1
-3.746E-1	5.502E+0	1.073E+1
-3.795E-1	5.495E+0	1.063E+1
-3.827E-1	5.515E+0	1.071E+1
-3.779E-1	5.512E+0	1.068E+1
-3.746E-1	5.479E+0	1.072E+1
-3.795E-1	5.492E+0	1.059E+1
-3.795E-1	5.489E+0	1.072E+1
-3.763E-1	5.427E+0	1.067E+1
-3.730E-1	5.473E+0	1.071E+1
-3.779E-1	5.550E+0	1.064E+1
-3.827E-1	5.463E+0	1.075E+1
-3.779E-1	5.362E+0	1.079E+1
-3.779E-1	5.366E+0	1.069E+1
-3.811E-1	5.479E+0	1.058E+1
-3.795E-1	5.489E+0	1.081E+1
-3.779E-1	5.534E+0	1.068E+1
-3.730E-1	5.479E+0	1.070E+1
-3.795E-1	5.505E+0	1.055E+1
-3.763E-1	5.560E+0	1.077E+1
-3.795E-1	5.515E+0	1.072E+1
-3.730E-1	5.466E+0	1.071E+1
-3.795E-1	5.499E+0	1.080E+1
-3.811E-1	5.534E+0	1.074E+1
-3.795E-1	5.417E+0	1.063E+1
-3.763E-1	5.482E+0	1.069E+1
-3.811E-1	5.463E+0	1.077E+1
-3.795E-1	5.492E+0	1.069E+1
-3.795E-1	5.508E+0	1.067E+1
-3.763E-1	5.502E+0	1.076E+1
-3.779E-1	5.453E+0	1.066E+1
-3.779E-1	5.486E+0	1.058E+1
-3.795E-1	5.408E+0	1.054E+1
-3.763E-1	5.447E+0	1.065E+1
-3.795E-1	5.450E+0	1.075E+1
-3.795E-1	5.401E+0	1.067E+1
-3.779E-1	5.537E+0	1.076E+1
-3.714E-1	5.531E+0	1.081E+1
-3.795E-1	5.541E+0	1.053E+1
-3.779E-1	5.401E+0	1.071E+1
-3.779E-1	5.492E+0	1.062E+1
-3.746E-1	5.414E+0	1.082E+1
-3.811E-1	5.489E+0	1.069E+1
-3.779E-1	5.534E+0	1.064E+1
-3.795E-1	5.392E+0	1.071E+1
-3.730E-1	5.486E+0	1.071E+1
-3.763E-1	5.476E+0	1.064E+1
-3.795E-1	5.463E+0	1.063E+1
-3.763E-1	5.499E+0	1.069E+1
-3.714E-1	5.479E+0	1.062E+1
-3.779E-1	5.544E+0	1.065E+1
-3.795E-1	5.333E+0	1.059E+1
-3.779E-1	5.515E+0	1.076E+1
-3.763E-1	5.495E+0	1.081E+1
-3.795E-1	5.430E+0	1.075E+1
-3.795E-1	5.447E+0	1.073E+1
-3.763E-1	5.541E+0	1.070E+1
-3.746E-1	5.417E+0	1.061E+1
-3.795E-1	5.557E+0	1.079E+1
-3.811E-1	5.518E+0	1.085E+1
-3.763E-1	5.486E+0	1.078E+1
-3.763E-1	5.525E+0	1.067E+1
-3.763E-1	5.469E+0	1.064E+1
-3.811E-1	5.473E+0	1.070E+1
-3.730E-1	5.499E+0	1.074E+1
-3.779E-1	5.479E+0	1.075E+1
-3.779E-1	5.492E+0	1.065E+1
-3.795E-1	5.427E+0	1.076E+1
-3.763E-1	5.489E+0	1.067E+1
-3.746E-1	5.593E+0	1.064E+1
-3.779E-1	5.349E+0	1.072E+1
-3.795E-1	5.541E+0	1.075E+1
-3.746E-1	5.492E+0	1.077E+1
-3.746E-1	5.525E+0	1.076E+1
-3.795E-1	5.482E+0	1.071E+1
-3.779E-1	5.440E+0	1.066E+1
-3.746E-1	5.505E+0	1.077E+1
-3.746E-1	5.456E+0	1.072E+1
-3.763E-1	5.408E+0	1.078E+1
-3.795E-1	5.502E+0	1.069E+1
-3.746E-1	5.508E+0	1.063E+1
-3.714E-1	5.495E+0	1.070E+1
-3.779E-1	5.417E+0	1.064E+1
-3.795E-1	5.437E+0	1.066E+1
-3.746E-1	5.460E+0	1.081E+1
-3.763E-1	5.469E+0	1.064E+1
-3.779E-1	5.525E+0	1.081E+1
-3.779E-1	5.554E+0	1.047E+1
-3.746E-1	5.482E+0	1.067E+1
-3.763E-1	5.573E+0	1.059E+1
-3.746E-1	5.401E+0	1.062E+1
-3.795E-1	5.505E+0	1.073E+1
-3.714E-1	5.379E+0	1.079E+1
-3.746E-1	5.625E+0	1.085E+1
-3.779E-1	5.482E+0	1.080E+1
-3.811E-1	5.489E+0	1.069E+1
-3.730E-1	5.395E+0	1.074E+1
-3.746E-1	5.473E+0	1.075E+1
-3.730E-1	5.479E+0	1.063E+1
-3.811E-1	5.492E+0	1.056E+1
-3.746E-1	5.463E+0	1.055E+1
-3.763E-1	5.515E+0	1.070E+1
-3.730E-1	5.421E+0	1.068E+1
-3.795E-1	5.434E+0	1.087E+1
-3.763E-1	5.456E+0	1.071E+1
-3.763E-1	5.421E+0	1.071E+1
-3.730E-1	5.466E+0	1.072E+1
-3.795E-1	5.404E+0	1.067E+1
-3.730E-1	5.476E+0	1.077E+1
-3.714E-1	5.534E+0	1.054E+1
-3.746E-1	5.502E+0	1.069E+1
-3.795E-1	5.476E+0	1.081E+1
-3.714E-1	5.495E+0	1.059E+1
-3.746E-1	5.502E+0	1.074E+1
-3.746E-1	5.476E+0	1.063E+1
-3.779E-1	5.427E+0	1.073E+1
-3.746E-1	5.479E+0	1.071E+1
-3.714E-1	5.476E+0	1.076E+1
-3.763E-1	5.512E+0	1.068E+1
-3.763E-1	5.427E+0	1.067E+1
-3.746E-1	5.469E+0	1.058E+1
-3.730E-1	5.505E+0	1.060E+1
-3.811E-1	5.505E+0	1.065E+1
-3.763E-1	5.460E+0	1.062E+1
-3.746E-1	5.518E+0	1.074E+1
-3.730E-1	5.525E+0	1.054E+1
-3.746E-1	5.537E+0	1.066E+1
-3.795E-1	5.489E+0	1.064E+1
-3.746E-1	5.404E+0	1.075E+1
-3.746E-1	5.404E+0	1.074E+1
-3.779E-1	5.427E+0	1.061E+1
-3.779E-1	5.417E+0	1.072E+1
-3.746E-1	5.333E+0	1.065E+1
-3.746E-1	5.502E+0	1.070E+1
-3.746E-1	5.453E+0	1.062E+1
-3.763E-1	5.469E+0	1.064E+1
-3.746E-1	5.482E+0	1.067E+1
-3.746E-1	5.443E+0	1.061E+1
-3.795E-1	5.453E+0	1.062E+1
-3.795E-1	5.453E+0	1.069E+1
-3.763E-1	5.528E+0	1.066E+1
-3.746E-1	5.353E+0	1.063E+1
-3.763E-1	5.382E+0	1.068E+1
-3.795E-1	5.430E+0	1.068E+1
-3.746E-1	5.586E+0	1.077E+1
-3.730E-1	5.606E+0	1.075E+1
-3.746E-1	5.460E+0	1.070E+1
-3.795E-1	5.417E+0	1.074E+1
-3.730E-1	5.486E+0	1.061E+1
-3.730E-1	5.434E+0	1.069E+1
-3.779E-1	5.469E+0	1.063E+1
-3.795E-1	5.443E+0	1.077E+1
-3.746E-1	5.424E+0	1.052E+1
-3.746E-1	5.421E+0	1.072E+1
-3.730E-1	5.482E+0	1.064E+1
-3.795E-1	5.525E+0	1.067E+1
-3.730E-1	5.560E+0	1.068E+1
-3.730E-1	5.502E+0	1.065E+1
-3.730E-1	5.515E+0	1.068E+1
-3.746E-1	5.427E+0	1.069E+1
-3.746E-1	5.534E+0	1.059E+1
-3.779E-1	5.508E+0	1.057E+1
-3.795E-1	5.453E+0	1.070E+1
-3.730E-1	5.460E+0	1.059E+1
-3.730E-1	5.466E+0	1.063E+1
-3.714E-1	5.505E+0	1.056E+1
-3.730E-1	5.479E+0	1.068E+1
-3.763E-1	5.489E+0	1.066E+1
-3.763E-1	5.424E+0	1.055E+1
-3.714E-1	5.427E+0	1.074E+1
-3.746E-1	5.421E+0	1.069E+1
-3.746E-1	5.404E+0	1.066E+1
-3.746E-1	5.489E+0	1.075E+1
-3.682E-1	5.495E+0	1.062E+1
-3.779E-1	5.469E+0	1.073E+1
-3.763E-1	5.521E+0	1.064E+1
-3.730E-1	5.499E+0	1.059E+1
-3.714E-1	5.463E+0	1.068E+1
-3.779E-1	5.466E+0	1.072E+1
-3.763E-1	5.489E+0	1.071E+1
-3.795E-1	5.388E+0	1.079E+1
-3.746E-1	5.476E+0	1.079E+1
-3.779E-1	5.414E+0	1.066E+1
-3.779E-1	5.453E+0	1.060E+1
-3.763E-1	5.479E+0	1.064E+1
-3.746E-1	5.443E+0	1.061E+1
-3.746E-1	5.440E+0	1.059E+1
-3.746E-1	5.489E+0	1.074E+1
-3.763E-1	5.414E+0	1.057E+1
-3.730E-1	5.408E+0	1.070E+1
-3.763E-1	5.547E+0	1.062E+1
-3.763E-1	5.492E+0	1.073E+1
-3.779E-1	5.489E+0	1.077E+1
-3.714E-1	5.492E+0	1.071E+1
-3.746E-1	5.401E+0	1.067E+1
-3.779E-1	5.473E+0	1.062E+1
-3.746E-1	5.369E+0	1.065E+1
-3.714E-1	5.479E+0	1.062E+1
-3.746E-1	5.495E+0	1.056E+1
-3.763E-1	5.424E+0	1.050E+1
-3.779E-1	5.460E+0	1.056E+1
-3.730E-1	5.424E+0	1.073E+1
-3.763E-1	5.482E+0	1.060E+1
-3.779E-1	5.525E+0	1.064E+1
-3.730E-1	5.437E+0	1.062E+1
-3.730E-1	5.505E+0	1.059E+1
-3.730E-1	5.576E+0	1.072E+1
-3.779E-1	5.528E+0	1.078E+1
-3.763E-1	5.495E+0	1.070E+1
-3.714E-1	5.486E+0	1.069E+1
-3.746E-1	5.563E+0	1.068E+1
-3.779E-1	5.417E+0	1.072E+1
-3.746E-1	5.450E+0	1.069E+1
-3.730E-1	5.525E+0	1.063E+1
-3.779E-1	5.473E+0	1.058E+1
-3.763E-1	5.453E+0	1.070E+1
-3.763E-1	5.424E+0	1.063E+1
-3.714E-1	5.463E+0	1.080E+1
-3.763E-1	5.456E+0	1.059E+1
-3.746E-1	5.515E+0	1.058E+1
-3.746E-1	5.430E+0	1.063E+1
-3.714E-1	5.492E+0	1.069E+1
-3.746E-1	5.469E+0	1.053E+1
-3.795E-1	5.499E+0	1.072E+1
-3.730E-1	5.512E+0	1.065E+1
-3.698E-1	5.450E+0	1.060E+1
-3.730E-1	5.482E+0	1.070E+1
-3.714E-1	5.518E+0	1.071E+1
-3.698E-1	5.502E+0	1.069E+1
-3.714E-1	5.430E+0	1.070E+1
-3.779E-1	5.469E+0	1.062E+1
-3.795E-1	5.456E+0	1.077E+1
-3.714E-1	5.463E+0	1.071E+1
-3.730E-1	5.495E+0	1.062E+1
-3.714E-1	5.550E+0	1.069E+1
-3.730E-1	5.492E+0	1.069E+1
-3.698E-1	5.476E+0	1.056E+1
-3.714E-1	5.427E+0	1.063E+1
-3.730E-1	5.456E+0	1.070E+1
-3.763E-1	5.353E+0	1.062E+1
-3.763E-1	5.512E+0	1.069E+1
-3.714E-1	5.476E+0	1.063E+1
-3.746E-1	5.430E+0	1.061E+1
-3.763E-1	5.473E+0	1.070E+1
-3.698E-1	5.440E+0	1.074E+1
-3.714E-1	5.476E+0	1.070E+1
-3.763E-1	5.453E+0	1.059E+1
-3.795E-1	5.398E+0	1.052E+1
-3.698E-1	5.450E+0	1.064E+1
-3.698E-1	5.353E+0	1.051E+1
-3.730E-1	5.466E+0	1.066E+1
-3.779E-1	5.489E+0	1.052E+1
-3.714E-1	5.518E+0	1.071E+1
-3.714E-1	5.421E+0	1.061E+1
-3.730E-1	5.450E+0	1.053E+1
-3.746E-1	5.508E+0	1.064E+1
-3.714E-1	5.469E+0	1.074E+1
-3.746E-1	5.502E+0	1.046E+1
-3.763E-1	5.421E+0	1.060E+1
-3.779E-1	5.482E+0	1.062E+1
-3.698E-1	5.447E+0	1.065E+1
-3.714E-1	5.505E+0	1.069E+1
-3.714E-1	5.580E+0	1.060E+1
-3.811E-1	5.502E+0	1.059E+1
-3.730E-1	5.489E+0	1.060E+1
-3.682E-1	5.576E+0	1.065E+1
-3.714E-1	5.453E+0	1.069E+1
-3.795E-1	5.421E+0	1.052E+1
-3.698E-1	5.563E+0	1.067E+1
-3.714E-1	5.518E+0	1.053E+1
-3.763E-1	5.443E+0	1.062E+1
-3.746E-1	5.505E+0	1.057E+1
-3.714E-1	5.489E+0	1.060E+1
-3.730E-1	5.489E+0	1.060E+1
-3.698E-1	5.398E+0	1.063E+1
-3.746E-1	5.408E+0	1.075E+1
-3.698E-1	5.550E+0	1.077E+1
-3.714E-1	5.508E+0	1.058E+1
-3.730E-1	5.453E+0	1.066E+1
-3.779E-1	5.479E+0	1.066E+1
-3.714E-1	5.593E+0	1.062E+1
-3.714E-1	5.456E+0	1.061E+1
-3.714E-1	5.486E+0	1.058E+1
-3.763E-1	5.521E+0	1.073E+1
-3.714E-1	5.479E+0	1.067E+1
-3.730E-1	5.456E+0	1.056E+1
-3.714E-1	5.447E+0	1.054E+1
-3.763E-1	5.473E+0	1.058E+1
-3.682E-1	5.505E+0	1.053E+1
-3.714E-1	5.508E+0	1.074E+1
-3.714E-1	5.417E+0	1.063E+1
-3.763E-1	5.453E+0	1.064E+1
-3.698E-1	5.508E+0	1.058E+1
-3.682E-1	5.447E+0	1.075E+1
-3.714E-1	5.411E+0	1.058E+1
-3.730E-1	5.427E+0	1.071E+1
-3.714E-1	5.479E+0	1.056E+1
-3.714E-1	5.443E+0	1.066E+1
-3.730E-1	5.463E+0	1.063E+1
-3.746E-1	5.473E+0	1.061E+1
-3.698E-1	5.479E+0	1.064E+1
-3.698E-1	5.404E+0	1.057E+1
-3.698E-1	5.437E+0	1.057E+1
-3.730E-1	5.430E+0	1.054E+1
-3.665E-1	5.417E+0	1.062E+1
-3.698E-1	5.495E+0	1.064E+1
-3.714E-1	5.476E+0	1.077E+1
-3.763E-1	5.421E+0	1.062E+1
-3.714E-1	5.375E+0	1.077E+1
-3.714E-1	5.463E+0	1.063E+1
-3.682E-1	5.395E+0	1.070E+1
-3.763E-1	5.495E+0	1.049E+1
-3.714E-1	5.463E+0	1.061E+1
-3.682E-1	5.499E+0	1.063E+1
-3.746E-1	5.482E+0	1.058E+1
-3.779E-1	5.492E+0	1.066E+1
-3.698E-1	5.401E+0	1.072E+1
-3.682E-1	5.460E+0	1.056E+1
-3.698E-1	5.512E+0	1.063E+1
-3.746E-1	5.486E+0	1.057E+1
-3.682E-1	5.469E+0	1.068E+1
-3.714E-1	5.456E+0	1.064E+1
-3.730E-1	5.456E+0	1.065E+1
-3.714E-1	5.495E+0	1.061E+1
-3.714E-1	5.541E+0	1.059E+1
-3.682E-1	5.508E+0	1.052E+1
-3.730E-1	5.489E+0	1.058E+1
-3.763E-1	5.541E+0	1.057E+1
-3.682E-1	5.440E+0	1.056E+1
-3.698E-1	5.489E+0	1.061E+1
-3.698E-1	5.417E+0	1.076E+1
-3.763E-1	5.476E+0	1.061E+1
-3.714E-1	5.424E+0	1.074E+1
-3.698E-1	5.580E+0	1.076E+1
-3.714E-1	5.463E+0	1.076E+1
-3.714E-1	5.508E+0	1.059E+1
-3.714E-1	5.560E+0	1.065E+1
-3.698E-1	5.424E+0	1.068E+1
-3.714E-1	5.479E+0	1.065E+1
-3.763E-1	5.476E+0	1.068E+1
-3.698E-1	5.473E+0	1.062E+1
-3.714E-1	5.554E+0	1.051E+1
-3.714E-1	5.424E+0	1.075E+1
-3.763E-1	5.508E+0	1.059E+1
-3.682E-1	5.505E+0	1.072E+1
-3.649E-1	5.404E+0	1.059E+1
-3.730E-1	5.453E+0	1.058E+1
-3.795E-1	5.463E+0	1.065E+1
-3.730E-1	5.424E+0	1.075E+1
-3.698E-1	5.450E+0	1.075E+1
-3.746E-1	5.482E+0	1.060E+1
-3.746E-1	5.528E+0	1.057E+1
-3.698E-1	5.492E+0	1.054E+1
-3.665E-1	5.521E+0	1.059E+1
-3.730E-1	5.414E+0	1.063E+1
-3.714E-1	5.489E+0	1.059E+1
-3.698E-1	5.528E+0	1.063E+1
-3.682E-1	5.440E+0	1.059E+1
-3.698E-1	5.382E+0	1.057E+1
-3.730E-1	5.414E+0	1.056E+1
-3.714E-1	5.427E+0	1.068E+1
-3.682E-1	5.463E+0	1.056E+1
-3.698E-1	5.460E+0	1.067E+1
-3.714E-1	5.466E+0	1.054E+1
-3.714E-1	5.456E+0	1.064E+1
-3.714E-1	5.372E+0	1.060E+1
-3.714E-1	5.456E+0	1.065E+1
-3.714E-1	5.323E+0	1.069E+1
-3.682E-1	5.447E+0	1.060E+1
-3.698E-1	5.417E+0	1.067E+1
-3.682E-1	5.460E+0	1.063E+1
-3.714E-1	5.466E+0	1.071E+1
-3.682E-1	5.518E+0	1.055E+1
-3.714E-1	5.453E+0	1.057E+1
-3.714E-1	5.424E+0	1.058E+1
-3.730E-1	5.505E+0	1.069E+1
-3.698E-1	5.427E+0	1.059E+1
-3.698E-1	5.460E+0	1.058E+1
-3.730E-1	5.489E+0	1.069E+1
-3.698E-1	5.430E+0	1.059E+1
-3.698E-1	5.385E+0	1.058E+1
-3.665E-1	5.434E+0	1.054E+1
-3.714E-1	5.450E+0	1.064E+1
-3.730E-1	5.414E+0	1.069E+1
-3.698E-1	5.411E+0	1.068E+1
-3.698E-1	5.440E+0	1.070E+1
-3.714E-1	5.560E+0	1.059E+1
-3.730E-1	5.515E+0	1.049E+1
-3.665E-1	5.414E+0	1.049E+1
-3.714E-1	5.554E+0	1.062E+1
-3.730E-1	5.417E+0	1.061E+1
-3.698E-1	5.466E+0	1.046E+1
-3.698E-1	5.392E+0	1.058E+1
-3.649E-1	5.453E+0	1.073E+1
-3.714E-1	5.372E+0	1.073E+1
-3.698E-1	5.456E+0	1.062E+1
-3.714E-1	5.456E+0	1.066E+1
-3.682E-1	5.346E+0	1.054E+1
-3.698E-1	5.537E+0	1.062E+1
-3.698E-1	5.479E+0	1.071E+1
-3.714E-1	5.473E+0	1.073E+1
-3.730E-1	5.411E+0	1.069E+1
-3.730E-1	5.521E+0	1.066E+1
-3.714E-1	5.460E+0	1.062E+1
-3.682E-1	5.505E+0	1.072E+1
-3.698E-1	5.450E+0	1.058E+1
-3.714E-1	5.541E+0	1.056E+1
-3.746E-1	5.495E+0	1.064E+1
-3.698E-1	5.476E+0	1.069E+1
-3.698E-1	5.424E+0	1.064E+1
-3.682E-1	5.443E+0	1.054E+1
-3.698E-1	5.476E+0	1.071E+1
-3.698E-1	5.554E+0	1.061E+1
-3.698E-1	5.379E+0	1.050E+1
-3.714E-1	5.492E+0	1.069E+1
-3.698E-1	5.447E+0	1.066E+1
-3.682E-1	5.537E+0	1.064E+1
-3.682E-1	5.482E+0	1.061E+1
-3.714E-1	5.463E+0	1.062E+1
-3.730E-1	5.521E+0	1.067E+1
-3.714E-1	5.382E+0	1.068E+1
-3.665E-1	5.417E+0	1.070E+1
-3.714E-1	5.421E+0	1.060E+1
-3.714E-1	5.443E+0	1.065E+1
-3.682E-1	5.437E+0	1.059E+1
-3.682E-1	5.336E+0	1.046E+1
-3.698E-1	5.515E+0	1.048E+1
-3.714E-1	5.479E+0	1.053E+1
-3.682E-1	5.388E+0	1.060E+1
-3.698E-1	5.447E+0	1.064E+1
-3.682E-1	5.492E+0	1.067E+1
-3.714E-1	5.453E+0	1.059E+1
-3.714E-1	5.395E+0	1.054E+1
-3.665E-1	5.411E+0	1.059E+1
-3.682E-1	5.469E+0	1.060E+1
-3.698E-1	5.502E+0	1.073E+1
-3.682E-1	5.525E+0	1.060E+1
-3.682E-1	5.392E+0	1.048E+1
-3.682E-1	5.541E+0	1.061E+1
-3.714E-1	5.417E+0	1.067E+1
-3.682E-1	5.463E+0	1.068E+1
-3.649E-1	5.476E+0	1.063E+1
-3.698E-1	5.366E+0	1.063E+1
-3.730E-1	5.495E+0	1.059E+1
-3.665E-1	5.473E+0	1.065E+1
-3.682E-1	5.469E+0	1.050E+1
-3.714E-1	5.392E+0	1.067E+1
-3.698E-1	5.492E+0	1.053E+1
-3.649E-1	5.450E+0	1.067E+1
-3.698E-1	5.495E+0	1.062E+1
-3.682E-1	5.417E+0	1.066E+1
-3.698E-1	5.476E+0	1.065E+1
-3.665E-1	5.515E+0	1.059E+1
-3.665E-1	5.440E+0	1.068E+1
-3.698E-1	5.440E+0	1.054E+1
-3.714E-1	5.466E+0	1.061E+1
-3.665E-1	5.443E+0	1.062E+1
-3.698E-1	5.388E+0	1.060E+1
-3.682E-1	5.492E+0	1.065E+1
-3.714E-1	5.411E+0	1.059E+1
-3.682E-1	5.456E+0	1.057E+1
-3.698E-1	5.369E+0	1.053E+1
-3.698E-1	5.401E+0	1.063E+1
-3.714E-1	5.460E+0	1.073E+1
-3.649E-1	5.469E+0	1.065E+1
-3.665E-1	5.456E+0	1.057E+1
-3.665E-1	5.482E+0	1.058E+1
-3.698E-1	5.495E+0	1.067E+1
-3.649E-1	5.414E+0	1.058E+1
-3.698E-1	5.398E+0	1.067E+1
-3.714E-1	5.434E+0	1.064E+1
-3.682E-1	5.395E+0	1.062E+1
-3.633E-1	5.460E+0	1.066E+1
-3.682E-1	5.453E+0	1.067E+1
-3.665E-1	5.515E+0	1.058E+1
-3.730E-1	5.512E+0	1.058E+1
-3.665E-1	5.518E+0	1.052E+1
-3.682E-1	5.417E+0	1.054E+1
-3.682E-1	5.437E+0	1.059E+1
-3.714E-1	5.508E+0	1.056E+1
-3.665E-1	5.398E+0	1.081E+1
-3.665E-1	5.388E+0	1.058E+1
-3.665E-1	5.349E+0	1.061E+1
-3.698E-1	5.479E+0	1.063E+1
-3.649E-1	5.473E+0	1.070E+1
-3.682E-1	5.417E+0	1.060E+1
-3.698E-1	5.398E+0	1.063E+1
-3.698E-1	5.343E+0	1.067E+1
-3.665E-1	5.453E+0	1.066E+1
-3.665E-1	5.417E+0	1.070E+1
-3.682E-1	5.518E+0	1.062E+1
-3.730E-1	5.414E+0	1.061E+1
-3.682E-1	5.512E+0	1.066E+1
-3.649E-1	5.544E+0	1.056E+1
-3.714E-1	5.417E+0	1.076E+1
-3.730E-1	5.544E+0	1.061E+1
-3.665E-1	5.385E+0	1.052E+1
-3.665E-1	5.473E+0	1.055E+1
-3.714E-1	5.430E+0	1.051E+1
-3.714E-1	5.366E+0	1.069E+1
-3.665E-1	5.460E+0	1.065E+1
-3.665E-1	5.473E+0	1.064E+1
-3.698E-1	5.430E+0	1.070E+1
-3.698E-1	5.421E+0	1.059E+1
-3.665E-1	5.466E+0	1.065E+1
-3.682E-1	5.427E+0	1.067E+1
-3.714E-1	5.372E+0	1.077E+1
-3.698E-1	5.486E+0	1.067E+1
-3.665E-1	5.372E+0	1.067E+1
-3.649E-1	5.440E+0	1.070E+1
-3.698E-1	5.385E+0	1.059E+1
-3.682E-1	5.573E+0	1.066E+1
-3.649E-1	5.437E+0	1.055E+1
-3.665E-1	5.437E+0	1.060E+1
-3.714E-1	5.489E+0	1.056E+1
-3.698E-1	5.486E+0	1.066E+1
-3.665E-1	5.508E+0	1.062E+1
-3.649E-1	5.486E+0	1.057E+1
-3.730E-1	5.570E+0	1.055E+1
-3.682E-1	5.447E+0	1.069E+1
-3.682E-1	5.395E+0	1.058E+1
-3.600E-1	5.473E+0	1.053E+1
-3.682E-1	5.463E+0	1.061E+1
-3.698E-1	5.430E+0	1.060E+1
-3.682E-1	5.476E+0	1.059E+1
-3.698E-1	5.456E+0	1.062E+1
-3.698E-1	5.482E+0	1.058E+1
-3.682E-1	5.469E+0	1.062E+1
-3.649E-1	5.421E+0	1.068E+1
-3.649E-1	5.366E+0	1.068E+1
-3.698E-1	5.525E+0	1.057E+1
-3.714E-1	5.372E+0	1.066E+1
-3.665E-1	5.473E+0	1.050E+1
-3.649E-1	5.385E+0	1.068E+1
-3.698E-1	5.385E+0	1.065E+1
-3.714E-1	5.518E+0	1.066E+1
-3.665E-1	5.541E+0	1.053E+1
-3.649E-1	5.489E+0	1.057E+1
-3.665E-1	5.447E+0	1.047E+1
-3.665E-1	5.508E+0	1.063E+1
-3.698E-1	5.424E+0	1.044E+1
-3.649E-1	5.453E+0	1.064E+1
-3.714E-1	5.343E+0	1.042E+1
-3.698E-1	5.534E+0	1.071E+1
-3.665E-1	5.443E+0	1.057E+1
-3.617E-1	5.417E+0	1.062E+1
-3.698E-1	5.450E+0	1.063E+1
-3.698E-1	5.447E+0	1.054E+1
-3.682E-1	5.473E+0	1.071E+1
-3.617E-1	5.499E+0	1.047E+1
-3.665E-1	5.385E+0	1.053E+1
-3.665E-1	5.508E+0	1.063E+1
-3.649E-1	5.518E+0	1.055E+1
-3.682E-1	5.427E+0	1.065E+1
-3.698E-1	5.417E+0	1.059E+1
-3.682E-1	5.434E+0	1.057E+1
-3.698E-1	5.453E+0	1.058E+1
-3.617E-1	5.495E+0	1.069E+1
-3.665E-1	5.414E+0	1.057E+1
-3.682E-1	5.531E+0	1.062E+1
-3.649E-1	5.502E+0	1.058E+1
-3.617E-1	5.443E+0	1.062E+1
-3.714E-1	5.417E+0	1.052E+1
-3.698E-1	5.466E+0	1.063E+1
-3.682E-1	5.469E+0	1.073E+1
-3.633E-1	5.398E+0	1.062E+1
-3.698E-1	5.372E+0	1.060E+1
-3.682E-1	5.495E+0	1.059E+1
-3.633E-1	5.417E+0	1.062E+1
-3.617E-1	5.534E+0	1.063E+1
-3.665E-1	5.453E+0	1.071E+1
-3.682E-1	5.460E+0	1.059E+1
-3.698E-1	5.395E+0	1.064E+1
-3.617E-1	5.586E+0	1.063E+1
-3.682E-1	5.486E+0	1.056E+1
-3.649E-1	5.460E+0	1.059E+1
-3.665E-1	5.473E+0	1.090E+1
-3.584E-1	5.437E+0	1.051E+1
-3.714E-1	5.495E+0	1.063E+1
-3.698E-1	5.450E+0	1.065E+1
-3.633E-1	5.502E+0	1.072E+1
-3.633E-1	5.427E+0	1.060E+1
-3.682E-1	5.330E+0	1.058E+1
-3.698E-1	5.518E+0	1.053E+1
-3.649E-1	5.434E+0	1.058E+1
-3.633E-1	5.372E+0	1.062E+1
-3.682E-1	5.408E+0	1.056E+1
-3.665E-1	5.602E+0	1.068E+1
-3.649E-1	5.518E+0	1.056E+1
-3.649E-1	5.430E+0	1.060E+1
-3.665E-1	5.375E+0	1.068E+1
-3.714E-1	5.492E+0	1.057E+1
-3.633E-1	5.434E+0	1.057E+1
-3.665E-1	5.502E+0	1.061E+1
-3.682E-1	5.372E+0	1.053E+1
-3.649E-1	5.411E+0	1.069E+1
-3.665E-1	5.567E+0	1.056E+1
-3.633E-1	5.515E+0	1.046E+1
-3.682E-1	5.486E+0	1.071E+1
-3.698E-1	5.479E+0	1.055E+1
-3.682E-1	5.330E+0	1.064E+1
-3.633E-1	5.466E+0	1.058E+1
-3.665E-1	5.499E+0	1.067E+1
-3.682E-1	5.586E+0	1.064E+1
-3.665E-1	5.447E+0	1.044E+1
-3.682E-1	5.502E+0	1.053E+1
-3.649E-1	5.447E+0	1.059E+1
-3.698E-1	5.424E+0	1.059E+1
-3.649E-1	5.499E+0	1.054E+1
-3.682E-1	5.479E+0	1.061E+1
-3.682E-1	5.437E+0	1.069E+1
-3.698E-1	5.531E+0	1.060E+1
-3.649E-1	5.495E+0	1.059E+1
-3.649E-1	5.473E+0	1.071E+1
-3.682E-1	5.372E+0	1.063E+1
-3.682E-1	5.469E+0	1.064E+1
-3.665E-1	5.463E+0	1.051E+1
-3.617E-1	5.469E+0	1.077E+1
-3.665E-1	5.453E+0	1.072E+1
-3.698E-1	5.479E+0	1.061E+1
-3.617E-1	5.450E+0	1.067E+1
-3.633E-1	5.473E+0	1.068E+1
-3.682E-1	5.440E+0	1.056E+1
-3.665E-1	5.541E+0	1.063E+1
-3.617E-1	5.596E+0	1.065E+1
-3.649E-1	5.453E+0	1.066E+1
-3.665E-1	5.434E+0	1.070E+1
-3.730E-1	5.404E+0	1.056E+1
-3.649E-1	5.521E+0	1.066E+1
-3.649E-1	5.466E+0	1.062E+1
-3.649E-1	5.424E+0	1.055E+1
-3.698E-1	5.466E+0	1.069E+1
-3.633E-1	5.512E+0	1.062E+1
-3.665E-1	5.479E+0	1.058E+1
-3.649E-1	5.505E+0	1.058E+1
-3.682E-1	5.434E+0	1.073E+1
-3.649E-1	5.570E+0	1.073E+1
-3.649E-1	5.385E+0	1.063E+1
-3.682E-1	5.486E+0	1.064E+1
-3.698E-1	5.463E+0	1.060E+1
-3.633E-1	5.401E+0	1.055E+1
-3.649E-1	5.414E+0	1.045E+1
-3.649E-1	5.443E+0	1.056E+1
-3.698E-1	5.528E+0	1.055E+1
-3.633E-1	5.466E+0	1.056E+1
-3.665E-1	5.437E+0	1.058E+1
-3.665E-1	5.502E+0	1.069E+1
-3.665E-1	5.476E+0	1.057E+1
-3.649E-1	5.404E+0	1.054E+1
-3.633E-1	5.466E+0	1.041E+1
-3.649E-1	5.476E+0	1.070E+1
-3.682E-1	5.372E+0	1.050E+1
-3.649E-1	5.492E+0	1.071E+1
-3.665E-1	5.437E+0	1.065E+1
-3.698E-1	5.489E+0	1.074E+1
-3.682E-1	5.473E+0	1.059E+1
-3.649E-1	5.424E+0	1.061E+1
-3.649E-1	5.424E+0	1.058E+1
-3.649E-1	5.492E+0	1.066E+1
-3.714E-1	5.473E+0	1.069E+1
-3.649E-1	5.427E+0	1.066E+1
-3.665E-1	5.417E+0	1.058E+1
-3.665E-1	5.515E+0	1.058E+1
-3.698E-1	5.379E+0	1.057E+1
-3.633E-1	5.417E+0	1.058E+1
-3.633E-1	5.495E+0	1.064E+1
-3.649E-1	5.593E+0	1.062E+1
-3.665E-1	5.489E+0	1.070E+1
-3.617E-1	5.505E+0	1.067E+1
-3.633E-1	5.437E+0	1.058E+1
-3.649E-1	5.466E+0	1.073E+1
-3.665E-1	5.440E+0	1.051E+1
-3.633E-1	5.512E+0	1.049E+1
-3.649E-1	5.521E+0	1.050E+1
-3.649E-1	5.499E+0	1.066E+1
-3.665E-1	5.375E+0	1.057E+1
-3.633E-1	5.479E+0	1.056E+1
-3.633E-1	5.531E+0	1.055E+1
-3.617E-1	5.401E+0	1.068E+1
-3.665E-1	5.453E+0	1.061E+1
-3.617E-1	5.408E+0	1.067E+1
-3.649E-1	5.486E+0	1.058E+1
-3.665E-1	5.469E+0	1.050E+1
-3.665E-1	5.395E+0	1.075E+1
-3.617E-1	5.440E+0	1.067E+1
-3.617E-1	5.502E+0	1.064E+1
-3.617E-1	5.547E+0	1.071E+1
-3.682E-1	5.437E+0	1.052E+1
-3.649E-1	5.534E+0	1.061E+1
-3.633E-1	5.424E+0	1.053E+1
-3.665E-1	5.492E+0	1.050E+1
-3.682E-1	5.586E+0	1.059E+1
-3.617E-1	5.482E+0	1.062E+1
-3.633E-1	5.456E+0	1.062E+1
-3.633E-1	5.443E+0	1.046E+1
-3.665E-1	5.401E+0	1.061E+1
-3.649E-1	5.469E+0	1.070E+1
-3.600E-1	5.382E+0	1.062E+1
-3.714E-1	5.460E+0	1.057E+1
-3.665E-1	5.482E+0	1.057E+1
-3.617E-1	5.515E+0	1.065E+1
-3.584E-1	5.489E+0	1.054E+1
-3.633E-1	5.447E+0	1.058E+1
-3.665E-1	5.518E+0	1.052E+1
-3.633E-1	5.411E+0	1.061E+1
-3.617E-1	5.508E+0	1.052E+1
-3.682E-1	5.541E+0	1.071E+1
-3.698E-1	5.544E+0	1.046E+1
-3.649E-1	5.343E+0	1.047E+1
-3.617E-1	5.531E+0	1.058E+1
-3.649E-1	5.450E+0	1.064E+1
-3.665E-1	5.453E+0	1.062E+1
-3.617E-1	5.359E+0	1.066E+1
-3.617E-1	5.404E+0	1.076E+1
-3.665E-1	5.489E+0	1.054E+1
-3.665E-1	5.427E+0	1.052E+1
-3.665E-1	5.466E+0	1.069E+1
-3.617E-1	5.437E+0	1.067E+1
-3.665E-1	5.424E+0	1.057E+1
-3.633E-1	5.460E+0	1.069E+1
-3.617E-1	5.570E+0	1.070E+1
-3.600E-1	5.437E+0	1.062E+1
-3.649E-1	5.489E+0	1.063E+1
-3.682E-1	5.515E+0	1.059E+1
-3.633E-1	5.537E+0	1.064E+1
-3.633E-1	5.440E+0	1.059E+1
-3.617E-1	5.453E+0	1.070E+1
-3.649E-1	5.469E+0	1.053E+1
-3.649E-1	5.495E+0	1.066E+1
-3.617E-1	5.411E+0	1.058E+1
-3.665E-1	5.414E+0	1.060E+1
-3.649E-1	5.401E+0	1.080E+1
-3.633E-1	5.460E+0	1.060E+1
-3.617E-1	5.411E+0	1.065E+1
-3.649E-1	5.434E+0	1.058E+1
-3.665E-1	5.411E+0	1.070E+1
-3.617E-1	5.463E+0	1.064E+1
-3.584E-1	5.557E+0	1.058E+1
-3.682E-1	5.450E+0	1.065E+1
-3.665E-1	5.460E+0	1.062E+1
-3.633E-1	5.453E+0	1.056E+1
-3.600E-1	5.424E+0	1.064E+1
-3.649E-1	5.515E+0	1.061E+1
-3.649E-1	5.499E+0	1.073E+1
-3.649E-1	5.414E+0	1.063E+1
-3.600E-1	5.434E+0	1.059E+1
-3.649E-1	5.417E+0	1.051E+1
-3.633E-1	5.424E+0	1.061E+1
-3.633E-1	5.453E+0	1.052E+1
-3.600E-1	5.518E+0	1.079E+1
-3.682E-1	5.521E+0	1.064E+1
-3.649E-1	5.469E+0	1.058E+1
-3.665E-1	5.466E+0	1.060E+1
-3.600E-1	5.499E+0	1.059E+1
-3.649E-1	5.479E+0	1.053E+1
-3.633E-1	5.460E+0	1.067E+1
-3.665E-1	5.518E+0	1.055E+1
-3.617E-1	5.447E+0	1.072E+1
-3.682E-1	5.427E+0	1.055E+1
-3.600E-1	5.492E+0	1.061E+1
-3.617E-1	5.417E+0	1.059E+1
-3.633E-1	5.515E+0	1.069E+1
-3.665E-1	5.518E+0	1.059E+1
-3.665E-1	5.508E+0	1.065E+1
-3.649E-1	5.443E+0	1.060E+1
-3.600E-1	5.495E+0	1.064E+1
-3.633E-1	5.466E+0	1.077E+1
-3.617E-1	5.534E+0	1.074E+1
-3.617E-1	5.495E+0	1.054E+1
-3.633E-1	5.385E+0	1.056E+1
-3.649E-1	5.557E+0	1.064E+1
-3.665E-1	5.502E+0	1.059E+1
-3.649E-1	5.421E+0	1.064E+1
-3.633E-1	5.486E+0	1.055E+1
-3.665E-1	5.463E+0	1.062E+1
-3.665E-1	5.479E+0	1.057E+1
-3.633E-1	5.456E+0	1.057E+1
-3.617E-1	5.547E+0	1.060E+1
-3.633E-1	5.482E+0	1.046E+1
-3.649E-1	5.408E+0	1.060E+1
-3.633E-1	5.382E+0	1.070E+1
-3.633E-1	5.602E+0	1.072E+1
-3.665E-1	5.486E+0	1.054E+1
-3.633E-1	5.460E+0	1.071E+1
-3.633E-1	5.404E+0	1.064E+1
-3.600E-1	5.437E+0	1.053E+1
-3.633E-1	5.437E+0	1.068E+1
-3.633E-1	5.492E+0	1.059E+1
-3.584E-1	5.531E+0	1.062E+1
-3.617E-1	5.430E+0	1.079E+1
-3.682E-1	5.492E+0	1.050E+1
-3.665E-1	5.453E+0	1.059E+1
-3.649E-1	5.567E+0	1.057E+1
-3.617E-1	5.417E+0	1.060E+1
-3.633E-1	5.502E+0	1.059E+1
-3.649E-1	5.414E+0	1.052E+1
-3.617E-1	5.525E+0	1.049E+1
-3.600E-1	5.447E+0	1.060E+1
-3.633E-1	5.434E+0	1.054E+1
-3.649E-1	5.372E+0	1.080E+1
-3.633E-1	5.447E+0	1.060E+1
-3.600E-1	5.499E+0	1.071E+1
-3.649E-1	5.443E+0	1.065E+1
-3.714E-1	5.369E+0	1.051E+1
-3.617E-1	5.388E+0	1.051E+1
-3.633E-1	5.486E+0	1.074E+1
-3.649E-1	5.512E+0	1.053E+1
-3.682E-1	5.395E+0	1.065E+1
-3.633E-1	5.486E+0	1.072E+1
-3.633E-1	5.411E+0	1.070E+1
-3.617E-1	5.589E+0	1.061E+1
-3.665E-1	5.521E+0	1.054E+1
-3.633E-1	5.434E+0	1.055E+1
-3.584E-1	5.414E+0	1.059E+1
-3.617E-1	5.395E+0	1.058E+1
-3.633E-1	5.404E+0	1.059E+1
-3.584E-1	5.473E+0	1.064E+1
-3.649E-1	5.466E+0	1.068E+1
-3.649E-1	5.460E+0	1.046E+1
-3.633E-1	5.450E+0	1.068E+1
-3.600E-1	5.482E+0	1.049E+1
-3.617E-1	5.521E+0	1.060E+1
-3.649E-1	5.430E+0	1.057E+1
-3.698E-1	5.443E+0	1.059E+1
-3.600E-1	5.463E+0	1.053E+1
-3.600E-1	5.382E+0	1.065E+1
-3.600E-1	5.534E+0	1.051E+1
-3.649E-1	5.463E+0	1.061E+1
-3.584E-1	5.466E+0	1.067E+1
-3.617E-1	5.356E+0	1.067E+1
-3.633E-1	5.447E+0	1.068E+1
-3.665E-1	5.453E+0	1.060E+1
-3.600E-1	5.534E+0	1.060E+1
-3.617E-1	5.417E+0	1.060E+1
-3.617E-1	5.495E+0	1.060E+1
-3.633E-1	5.473E+0	1.064E+1
-3.600E-1	5.505E+0	1.065E+1
-3.617E-1	5.443E+0	1.058E+1
-3.633E-1	5.453E+0	1.044E+1
-3.665E-1	5.395E+0	1.068E+1
-3.649E-1	5.395E+0	1.049E+1
-3.600E-1	5.554E+0	1.060E+1
-3.633E-1	5.473E+0	1.057E+1
-3.649E-1	5.469E+0	1.068E+1
-3.584E-1	5.489E+0	1.058E+1
-3.633E-1	5.473E+0	1.063E+1
-3.649E-1	5.450E+0	1.046E+1
-3.649E-1	5.502E+0	1.066E+1
-3.600E-1	5.489E+0	1.059E+1
-3.665E-1	5.417E+0	1.058E+1
-3.617E-1	5.414E+0	1.063E+1
-3.649E-1	5.466E+0	1.065E+1
-3.617E-1	5.427E+0	1.065E+1
-3.633E-1	5.567E+0	1.048E+1
-3.617E-1	5.398E+0	1.067E+1
-3.633E-1	5.398E+0	1.064E+1
-3.617E-1	5.463E+0	1.063E+1
-3.617E-1	5.518E+0	1.053E+1
-3.649E-1	5.495E+0	1.055E+1
-3.649E-1	5.502E+0	1.069E+1
-3.617E-1	5.482E+0	1.054E+1
-3.617E-1	5.421E+0	1.071E+1
-3.633E-1	5.505E+0	1.065E+1
-3.617E-1	5.479E+0	1.067E+1
-3.600E-1	5.537E+0	1.067E+1
-3.600E-1	5.443E+0	1.065E+1
-3.617E-1	5.443E+0	1.076E+1
-3.633E-1	5.443E+0	1.058E+1
-3.617E-1	5.495E+0	1.063E+1
-3.633E-1	5.525E+0	1.061E+1
-3.649E-1	5.479E+0	1.068E+1
-3.617E-1	5.460E+0	1.070E+1
-3.568E-1	5.502E+0	1.052E+1
-3.617E-1	5.456E+0	1.053E+1
-3.633E-1	5.521E+0	1.047E+1
-3.649E-1	5.482E+0	1.068E+1
-3.600E-1	5.440E+0	1.066E+1
-3.617E-1	5.469E+0	1.057E+1
-3.649E-1	5.479E+0	1.059E+1
-3.649E-1	5.379E+0	1.055E+1
-3.633E-1	5.395E+0	1.072E+1
-3.600E-1	5.362E+0	1.055E+1
-3.617E-1	5.502E+0	1.067E+1
-3.633E-1	5.554E+0	1.060E+1
-3.600E-1	5.476E+0	1.068E+1
-3.568E-1	5.437E+0	1.046E+1
-3.633E-1	5.466E+0	1.071E+1
-3.633E-1	5.437E+0	1.061E+1
-3.600E-1	5.372E+0	1.054E+1
-3.633E-1	5.544E+0	1.057E+1
-3.649E-1	5.476E+0	1.071E+1
-3.617E-1	5.492E+0	1.065E+1
-3.584E-1	5.466E+0	1.065E+1
-3.584E-1	5.392E+0	1.049E+1
-3.633E-1	5.473E+0	1.058E+1
-3.617E-1	5.401E+0	1.059E+1
-3.600E-1	5.518E+0	1.051E+1
-3.600E-1	5.466E+0	1.040E+1
-3.649E-1	5.424E+0	1.065E+1
-3.649E-1	5.469E+0	1.052E+1
-3.649E-1	5.476E+0	1.065E+1
-3.633E-1	5.550E+0	1.074E+1
-3.617E-1	5.547E+0	1.062E+1
-3.633E-1	5.476E+0	1.062E+1
-3.584E-1	5.479E+0	1.070E+1
-3.568E-1	5.486E+0	1.054E+1
-3.633E-1	5.440E+0	1.063E+1
-3.665E-1	5.489E+0	1.055E+1
-3.600E-1	5.479E+0	1.061E+1
-3.552E-1	5.463E+0	1.067E+1
-3.633E-1	5.512E+0	1.047E+1
-3.617E-1	5.486E+0	1.075E+1
-3.600E-1	5.443E+0	1.066E+1
-3.600E-1	5.534E+0	1.058E+1
-3.600E-1	5.424E+0	1.054E+1
-3.617E-1	5.395E+0	1.059E+1
-3.617E-1	5.473E+0	1.061E+1
-3.600E-1	5.518E+0	1.068E+1
-3.649E-1	5.492E+0	1.056E+1
-3.600E-1	5.473E+0	1.057E+1
-3.600E-1	5.327E+0	1.053E+1
-3.568E-1	5.421E+0	1.062E+1
-3.633E-1	5.492E+0	1.069E+1
-3.633E-1	5.525E+0	1.061E+1
-3.617E-1	5.469E+0	1.061E+1
-3.600E-1	5.466E+0	1.067E+1
-3.617E-1	5.476E+0	1.062E+1
-3.600E-1	5.492E+0	1.070E+1
-3.600E-1	5.492E+0	1.065E+1
-3.552E-1	5.469E+0	1.042E+1
-3.649E-1	5.398E+0	1.050E+1
-3.649E-1	5.437E+0	1.058E+1
-3.584E-1	5.505E+0	1.060E+1
-3.568E-1	5.476E+0	1.053E+1
-3.617E-1	5.447E+0	1.049E+1
-3.633E-1	5.437E+0	1.058E+1
-3.600E-1	5.392E+0	1.057E+1
-3.552E-1	5.531E+0	1.071E+1
-3.633E-1	5.495E+0	1.060E+1
-3.600E-1	5.495E+0	1.066E+1
-3.617E-1	5.515E+0	1.061E+1
-3.600E-1	5.456E+0	1.064E+1
-3.665E-1	5.495E+0	1.060E+1
-3.600E-1	5.466E+0	1.057E+1
-3.584E-1	5.424E+0	1.068E+1
-3.584E-1	5.550E+0	1.053E+1
-3.649E-1	5.440E+0	1.056E+1
-3.617E-1	5.547E+0	1.050E+1
-3.584E-1	5.466E+0	1.065E+1
-3.568E-1	5.495E+0	1.064E+1
-3.649E-1	5.427E+0	1.066E+1
-3.633E-1	5.508E+0	1.065E+1
-3.584E-1	5.430E+0	1.071E+1
-3.633E-1	5.450E+0	1.064E+1
-3.649E-1	5.469E+0	1.060E+1
-3.649E-1	5.518E+0	1.062E+1
-3.568E-1	5.534E+0	1.055E+1
-3.600E-1	5.424E+0	1.064E+1
-3.617E-1	5.414E+0	1.050E+1
-3.600E-1	5.534E+0	1.068E+1
-3.568E-1	5.456E+0	1.055E+1
-3.600E-1	5.534E+0	1.052E+1
-3.600E-1	5.421E+0	1.061E+1
-3.633E-1	5.450E+0	1.043E+1
-3.600E-1	5.479E+0	1.068E+1
-3.552E-1	5.450E+0	1.068E+1
-3.633E-1	5.482E+0	1.059E+1
-3.649E-1	5.408E+0	1.057E+1
-3.584E-1	5.499E+0	1.058E+1
-3.568E-1	5.443E+0	1.062E+1
-3.617E-1	5.476E+0	1.066E+1
-3.617E-1	5.414E+0	1.063E+1
-3.584E-1	5.508E+0	1.061E+1
-3.617E-1	5.466E+0	1.067E+1
-3.633E-1	5.479E+0	1.065E+1
-3.649E-1	5.366E+0	1.054E+1
-3.584E-1	5.447E+0	1.061E+1
-3.568E-1	5.437E+0	1.063E+1
-3.600E-1	5.447E+0	1.054E+1
-3.617E-1	5.434E+0	1.057E+1
-3.536E-1	5.411E+0	1.063E+1
-3.600E-1	5.537E+0	1.068E+1
-3.617E-1	5.414E+0	1.062E+1
-3.617E-1	5.469E+0	1.072E+1
-3.584E-1	5.525E+0	1.053E+1
-3.617E-1	5.466E+0	1.062E+1
-3.633E-1	5.401E+0	1.061E+1
-3.633E-1	5.427E+0	1.063E+1
-3.584E-1	5.486E+0	1.063E+1
-3.617E-1	5.430E+0	1.067E+1
-3.600E-1	5.469E+0	1.068E+1
-3.617E-1	5.427E+0	1.047E+1
-3.568E-1	5.486E+0	1.056E+1
-3.600E-1	5.430E+0	1.061E+1
-3.600E-1	5.401E+0	1.056E+1
-3.633E-1	5.525E+0	1.066E+1
-3.584E-1	5.450E+0	1.058E+1
-3.552E-1	5.521E+0	1.074E+1
-3.584E-1	5.398E+0	1.050E+1
-3.600E-1	5.502E+0	1.039E+1
-3.568E-1	5.456E+0	1.058E+1
-3.584E-1	5.414E+0	1.069E+1
-3.633E-1	5.469E+0	1.062E+1
-3.649E-1	5.486E+0	1.067E+1
-3.584E-1	5.463E+0	1.060E+1
-3.617E-1	5.443E+0	1.071E+1
-3.584E-1	5.463E+0	1.063E+1
-3.617E-1	5.456E+0	1.065E+1
-3.568E-1	5.443E+0	1.063E+1
-3.600E-1	5.430E+0	1.072E+1
-3.617E-1	5.440E+0	1.065E+1
-3.633E-1	5.447E+0	1.069E+1
-3.600E-1	5.508E+0	1.058E+1
-3.584E-1	5.505E+0	1.047E+1
-3.633E-1	5.469E+0	1.057E+1
-3.633E-1	5.385E+0	1.060E+1
-3.568E-1	5.427E+0	1.064E+1
-3.584E-1	5.502E+0	1.059E+1
-3.617E-1	5.479E+0	1.060E+1
-3.600E-1	5.404E+0	1.074E+1
-3.584E-1	5.570E+0	1.065E+1
-3.617E-1	5.489E+0	1.056E+1
-3.600E-1	5.502E+0	1.063E+1
-3.633E-1	5.447E+0	1.063E+1
-3.568E-1	5.398E+0	1.064E+1
-3.584E-1	5.469E+0	1.057E+1
-3.633E-1	5.473E+0	1.067E+1
-3.633E-1	5.476E+0	1.056E+1
-3.568E-1	5.440E+0	1.062E+1
-3.584E-1	5.437E+0	1.073E+1
-3.600E-1	5.463E+0	1.062E+1
-3.649E-1	5.525E+0	1.063E+1
-3.552E-1	5.460E+0	1.069E+1
-3.568E-1	5.427E+0	1.053E+1
-3.568E-1	5.466E+0	1.056E+1
-3.568E-1	5.440E+0	1.061E+1
-3.568E-1	5.440E+0	1.057E+1
-3.600E-1	5.537E+0	1.057E+1
-3.633E-1	5.453E+0	1.059E+1
-3.633E-1	5.482E+0	1.059E+1
-3.584E-1	5.430E+0	1.055E+1
-3.568E-1	5.430E+0	1.060E+1
-3.584E-1	5.486E+0	1.058E+1
-3.617E-1	5.515E+0	1.066E+1
-3.584E-1	5.469E+0	1.062E+1
-3.552E-1	5.473E+0	1.064E+1
-3.600E-1	5.550E+0	1.065E+1
-3.600E-1	5.479E+0	1.056E+1
-3.584E-1	5.424E+0	1.065E+1
-3.600E-1	5.359E+0	1.048E+1
-3.617E-1	5.550E+0	1.068E+1
-3.584E-1	5.463E+0	1.053E+1
-3.568E-1	5.489E+0	1.051E+1
-3.600E-1	5.401E+0	1.059E+1
-3.617E-1	5.534E+0	1.064E+1
-3.617E-1	5.440E+0	1.066E+1
-3.568E-1	5.518E+0	1.068E+1
-3.552E-1	5.398E+0	1.071E+1
-3.617E-1	5.479E+0	1.064E+1
-3.633E-1	5.492E+0	1.064E+1
-3.568E-1	5.550E+0	1.059E+1
-3.552E-1	5.495E+0	1.058E+1
-3.584E-1	5.547E+0	1.063E+1
-3.600E-1	5.427E+0	1.057E+1
-3.552E-1	5.414E+0	1.054E+1
-3.584E-1	5.443E+0	1.062E+1
-3.600E-1	5.583E+0	1.059E+1
-3.600E-1	5.512E+0	1.061E+1
-3.600E-1	5.443E+0	1.058E+1
-3.584E-1	5.411E+0	1.057E+1
-3.584E-1	5.544E+0	1.054E+1
-3.600E-1	5.499E+0	1.059E+1
-3.568E-1	5.550E+0	1.067E+1
-3.600E-1	5.340E+0	1.050E+1
-3.617E-1	5.437E+0	1.057E+1
-3.600E-1	5.430E+0	1.063E+1
-3.568E-1	5.469E+0	1.067E+1
-3.552E-1	5.495E+0	1.068E+1
-3.584E-1	5.414E+0	1.074E+1
-3.600E-1	5.534E+0	1.053E+1
-3.568E-1	5.515E+0	1.052E+1
-3.552E-1	5.434E+0	1.062E+1
-3.633E-1	5.427E+0	1.062E+1
-3.617E-1	5.499E+0	1.060E+1
-3.584E-1	5.440E+0	1.079E+1
-3.568E-1	5.589E+0	1.066E+1
-3.600E-1	5.443E+0	1.064E+1
-3.584E-1	5.427E+0	1.051E+1
-3.584E-1	5.525E+0	1.055E+1
-3.552E-1	5.525E+0	1.057E+1
-3.649E-1	5.499E+0	1.059E+1
-3.617E-1	5.531E+0	1.057E+1
-3.584E-1	5.547E+0	1.058E+1
-3.519E-1	5.469E+0	1.059E+1
-3.600E-1	5.466E+0	1.071E+1
-3.600E-1	5.453E+0	1.067E+1
-3.584E-1	5.499E+0	1.068E+1
-3.552E-1	5.460E+0	1.063E+1
-3.633E-1	5.479E+0	1.060E+1
-3.617E-1	5.476E+0	1.064E+1
-3.600E-1	5.388E+0	1.064E+1
-3.536E-1	5.469E+0	1.050E+1
-3.633E-1	5.408E+0	1.052E+1
-3.584E-1	5.589E+0	1.062E+1
-3.552E-1	5.534E+0	1.061E+1
-3.552E-1	5.495E+0	1.066E+1
-3.617E-1	5.476E+0	1.055E+1
-3.617E-1	5.440E+0	1.060E+1
-3.568E-1	5.414E+0	1.056E+1
-3.568E-1	5.437E+0	1.058E+1
-3.584E-1	5.508E+0	1.072E+1
-3.584E-1	5.515E+0	1.066E+1
-3.568E-1	5.589E+0	1.055E+1
-3.568E-1	5.421E+0	1.059E+1
-3.617E-1	5.463E+0	1.058E+1
-3.552E-1	5.476E+0	1.059E+1
-3.568E-1	5.534E+0	1.069E+1
-3.552E-1	5.492E+0	1.062E+1
-3.633E-1	5.414E+0	1.065E+1
-3.617E-1	5.469E+0	1.063E+1
-3.584E-1	5.427E+0	1.061E+1
-3.536E-1	5.473E+0	1.071E+1
-3.600E-1	5.447E+0	1.058E+1
-3.600E-1	5.531E+0	1.078E+1
-3.552E-1	5.453E+0	1.064E+1
-3.552E-1	5.508E+0	1.068E+1
-3.584E-1	5.473E+0	1.064E+1
-3.600E-1	5.508E+0	1.049E+1
-3.568E-1	5.447E+0	1.059E+1
-3.600E-1	5.544E+0	1.056E+1
-3.584E-1	5.463E+0	1.058E+1
-3.617E-1	5.460E+0	1.063E+1
-3.584E-1	5.505E+0	1.055E+1
-3.552E-1	5.479E+0	1.055E+1
-3.617E-1	5.489E+0	1.052E+1
-3.600E-1	5.525E+0	1.054E+1
-3.568E-1	5.495E+0	1.063E+1
-3.584E-1	5.453E+0	1.062E+1
-3.633E-1	5.528E+0	1.065E+1
-3.584E-1	5.567E+0	1.038E+1
-3.584E-1	5.463E+0	1.057E+1
-3.584E-1	5.512E+0	1.059E+1
-3.584E-1	5.469E+0	1.057E+1
-3.552E-1	5.460E+0	1.060E+1
-3.568E-1	5.528E+0	1.062E+1
-3.584E-1	5.515E+0	1.057E+1
-3.584E-1	5.430E+0	1.062E+1
-3.649E-1	5.463E+0	1.066E+1
-3.552E-1	5.450E+0	1.065E+1
-3.568E-1	5.495E+0	1.056E+1
-3.600E-1	5.408E+0	1.063E+1
-3.568E-1	5.479E+0	1.050E+1
-3.552E-1	5.476E+0	1.066E+1
-3.568E-1	5.502E+0	1.066E+1
-3.584E-1	5.508E+0	1.063E+1
-3.617E-1	5.460E+0	1.059E+1
-3.536E-1	5.570E+0	1.055E+1
-3.568E-1	5.447E+0	1.062E+1
-3.584E-1	5.495E+0	1.068E+1
-3.617E-1	5.392E+0	1.066E+1
-3.568E-1	5.489E+0	1.067E+1
-3.552E-1	5.489E+0	1.073E+1
-3.568E-1	5.489E+0	1.065E+1
-3.617E-1	5.385E+0	1.074E+1
-3.536E-1	5.518E+0	1.070E+1
-3.568E-1	5.518E+0	1.071E+1
-3.600E-1	5.476E+0	1.057E+1
-3.617E-1	5.576E+0	1.073E+1
-3.519E-1	5.495E+0	1.051E+1
-3.552E-1	5.440E+0	1.064E+1
-3.584E-1	5.515E+0	1.066E+1
-3.617E-1	5.447E+0	1.059E+1
-3.552E-1	5.401E+0	1.044E+1
-3.568E-1	5.460E+0	1.056E+1
-3.600E-1	5.476E+0	1.055E+1
-3.600E-1	5.499E+0	1.058E+1
-3.568E-1	5.343E+0	1.056E+1
-3.519E-1	5.512E+0	1.066E+1
-3.568E-1	5.580E+0	1.067E+1
-3.617E-1	5.453E+0	1.064E+1
-3.519E-1	5.508E+0	1.083E+1
-3.600E-1	5.408E+0	1.071E+1
-3.584E-1	5.450E+0	1.053E+1
-3.617E-1	5.430E+0	1.047E+1
-3.568E-1	5.437E+0	1.059E+1
-3.552E-1	5.580E+0	1.056E+1
-3.617E-1	5.379E+0	1.062E+1
-3.617E-1	5.404E+0	1.058E+1
-3.536E-1	5.469E+0	1.057E+1
-3.552E-1	5.473E+0	1.060E+1
-3.568E-1	5.502E+0	1.067E+1
-3.617E-1	5.528E+0	1.066E+1
-3.568E-1	5.421E+0	1.060E+1
-3.552E-1	5.417E+0	1.067E+1
-3.617E-1	5.486E+0	1.055E+1
-3.584E-1	5.525E+0	1.078E+1
-3.519E-1	5.508E+0	1.063E+1
-3.568E-1	5.537E+0	1.055E+1
-3.600E-1	5.411E+0	1.054E+1
-3.600E-1	5.440E+0	1.062E+1
-3.552E-1	5.537E+0	1.055E+1
-3.600E-1	5.411E+0	1.047E+1
-3.584E-1	5.486E+0	1.049E+1
-3.617E-1	5.541E+0	1.065E+1
-3.568E-1	5.482E+0	1.060E+1
-3.584E-1	5.544E+0	1.057E+1
-3.584E-1	5.392E+0	1.065E+1
-3.584E-1	5.476E+0	1.054E+1
-3.552E-1	5.401E+0	1.062E+1
-3.568E-1	5.518E+0	1.063E+1
-3.584E-1	5.476E+0	1.054E+1
-3.600E-1	5.476E+0	1.068E+1
-3.552E-1	5.460E+0	1.070E+1
-3.568E-1	5.372E+0	1.074E+1
-3.617E-1	5.463E+0	1.065E+1
-3.600E-1	5.495E+0	1.067E+1
-3.568E-1	5.508E+0	1.072E+1
-3.568E-1	5.512E+0	1.063E+1
-3.617E-1	5.443E+0	1.063E+1
-3.568E-1	5.499E+0	1.066E+1
-3.568E-1	5.414E+0	1.063E+1
-3.584E-1	5.508E+0	1.066E+1
-3.633E-1	5.469E+0	1.074E+1
-3.584E-1	5.359E+0	1.058E+1
-3.536E-1	5.486E+0	1.055E+1
-3.568E-1	5.518E+0	1.069E+1
-3.600E-1	5.482E+0	1.057E+1
-3.568E-1	5.450E+0	1.059E+1
-3.600E-1	5.456E+0	1.071E+1
-3.552E-1	5.437E+0	1.050E+1
-3.600E-1	5.434E+0	1.057E+1
-3.584E-1	5.476E+0	1.060E+1
-3.552E-1	5.544E+0	1.071E+1
-3.536E-1	5.547E+0	1.057E+1
-3.584E-1	5.460E+0	1.058E+1
-3.584E-1	5.466E+0	1.068E+1
-3.536E-1	5.525E+0	1.066E+1
-3.552E-1	5.469E+0	1.076E+1
-3.617E-1	5.508E+0	1.066E+1
-3.600E-1	5.479E+0	1.051E+1
-3.552E-1	5.437E+0	1.068E+1
-3.519E-1	5.440E+0	1.071E+1
-3.552E-1	5.440E+0	1.064E+1
-3.584E-1	5.495E+0	1.050E+1
-3.536E-1	5.424E+0	1.069E+1
-3.552E-1	5.443E+0	1.059E+1
-3.600E-1	5.421E+0	1.084E+1
-3.584E-1	5.479E+0	1.063E+1
-3.536E-1	5.460E+0	1.068E+1
-3.552E-1	5.450E+0	1.057E+1
-3.617E-1	5.414E+0	1.054E+1
-3.584E-1	5.505E+0	1.061E+1
-3.536E-1	5.447E+0	1.072E+1
-3.536E-1	5.440E+0	1.066E+1
-3.552E-1	5.427E+0	1.046E+1
-3.568E-1	5.434E+0	1.074E+1
-3.552E-1	5.450E+0	1.070E+1
-3.536E-1	5.515E+0	1.063E+1
-3.584E-1	5.473E+0	1.065E+1
-3.568E-1	5.508E+0	1.061E+1
-3.536E-1	5.476E+0	1.054E+1
-3.536E-1	5.473E+0	1.069E+1
-3.600E-1	5.379E+0	1.051E+1
-3.568E-1	5.596E+0	1.049E+1
-3.552E-1	5.563E+0	1.056E+1
-3.552E-1	5.499E+0	1.064E+1
-3.600E-1	5.414E+0	1.065E+1
-3.584E-1	5.466E+0	1.065E+1
-3.568E-1	5.505E+0	1.063E+1
-3.503E-1	5.385E+0	1.049E+1
-3.600E-1	5.466E+0	1.063E+1
-3.568E-1	5.447E+0	1.072E+1
-3.536E-1	5.366E+0	1.074E+1
-3.519E-1	5.508E+0	1.073E+1
-3.568E-1	5.450E+0	1.071E+1
-3.552E-1	5.521E+0	1.051E+1
-3.552E-1	5.382E+0	1.062E+1
-3.552E-1	5.466E+0	1.071E+1
-3.617E-1	5.534E+0	1.058E+1
-3.617E-1	5.398E+0	1.067E+1
-3.568E-1	5.440E+0	1.068E+1
-3.536E-1	5.388E+0	1.070E+1
-3.600E-1	5.469E+0	1.059E+1
-3.552E-1	5.541E+0	1.078E+1
-3.568E-1	5.417E+0	1.064E+1
-3.552E-1	5.356E+0	1.080E+1
-3.584E-1	5.486E+0	1.073E+1
-3.584E-1	5.515E+0	1.062E+1
-3.568E-1	5.489E+0	1.061E+1
-3.568E-1	5.443E+0	1.057E+1
-3.584E-1	5.521E+0	1.056E+1
-3.584E-1	5.434E+0	1.061E+1
-3.552E-1	5.421E+0	1.066E+1
-3.552E-1	5.450E+0	1.061E+1
-3.584E-1	5.434E+0	1.066E+1
-3.568E-1	5.466E+0	1.061E+1
-3.552E-1	5.427E+0	1.058E+1
-3.536E-1	5.382E+0	1.074E+1
-3.584E-1	5.434E+0	1.057E+1
-3.552E-1	5.512E+0	1.059E+1
-3.568E-1	5.567E+0	1.059E+1
-3.519E-1	5.453E+0	1.059E+1
-3.584E-1	5.460E+0	1.059E+1
-3.552E-1	5.508E+0	1.073E+1
-3.568E-1	5.486E+0	1.071E+1
-3.536E-1	5.554E+0	1.051E+1
-3.600E-1	5.411E+0	1.059E+1
-3.568E-1	5.460E+0	1.064E+1
-3.552E-1	5.456E+0	1.061E+1
-3.536E-1	5.476E+0	1.056E+1
-3.600E-1	5.557E+0	1.060E+1
-3.584E-1	5.508E+0	1.073E+1
-3.536E-1	5.434E+0	1.072E+1
-3.536E-1	5.547E+0	1.072E+1
-3.584E-1	5.379E+0	1.062E+1
-3.552E-1	5.502E+0	1.062E+1
-3.568E-1	5.385E+0	1.057E+1
-3.584E-1	5.401E+0	1.066E+1
-3.584E-1	5.482E+0	1.057E+1
-3.568E-1	5.521E+0	1.075E+1
-3.552E-1	5.515E+0	1.066E+1
-3.536E-1	5.473E+0	1.055E+1
-3.600E-1	5.440E+0	1.047E+1
-3.584E-1	5.557E+0	1.071E+1
-3.552E-1	5.463E+0	1.057E+1
-3.552E-1	5.531E+0	1.047E+1
-3.584E-1	5.463E+0	1.059E+1
-3.584E-1	5.443E+0	1.059E+1
-3.536E-1	5.447E+0	1.060E+1
-3.552E-1	5.450E+0	1.066E+1
-3.568E-1	5.544E+0	1.063E+1
-3.600E-1	5.505E+0	1.063E+1
-3.536E-1	5.447E+0	1.066E+1
-3.584E-1	5.499E+0	1.063E+1
-3.568E-1	5.463E+0	1.057E+1
-3.584E-1	5.541E+0	1.072E+1
-3.519E-1	5.427E+0	1.060E+1
-3.519E-1	5.541E+0	1.065E+1
-3.568E-1	5.489E+0	1.053E+1
-3.600E-1	5.450E+0	1.055E+1
-3.536E-1	5.502E+0	1.067E+1
-3.503E-1	5.469E+0	1.055E+1
-3.536E-1	5.456E+0	1.064E+1
-3.600E-1	5.408E+0	1.058E+1
-3.552E-1	5.447E+0	1.068E+1
-3.552E-1	5.479E+0	1.058E+1
-3.552E-1	5.528E+0	1.060E+1
-3.600E-1	5.482E+0	1.062E+1
-3.536E-1	5.440E+0	1.067E+1
-3.503E-1	5.395E+0	1.058E+1
-3.584E-1	5.366E+0	1.068E+1
-3.584E-1	5.479E+0	1.066E+1
-3.536E-1	5.453E+0	1.065E+1
-3.536E-1	5.456E+0	1.066E+1
-3.584E-1	5.521E+0	1.052E+1
-3.600E-1	5.421E+0	1.070E+1
-3.568E-1	5.372E+0	1.056E+1
-3.536E-1	5.424E+0	1.061E+1
-3.568E-1	5.486E+0	1.065E+1
-3.552E-1	5.518E+0	1.053E+1
-3.536E-1	5.463E+0	1.056E+1
-3.552E-1	5.440E+0	1.054E+1
-3.568E-1	5.456E+0	1.051E+1
-3.600E-1	5.515E+0	1.057E+1
-3.552E-1	5.495E+0	1.055E+1
-3.519E-1	5.486E+0	1.066E+1
-3.552E-1	5.443E+0	1.066E+1
-3.552E-1	5.525E+0	1.078E+1
-3.503E-1	5.512E+0	1.069E+1
-3.552E-1	5.440E+0	1.061E+1
-3.536E-1	5.434E+0	1.071E+1
-3.617E-1	5.479E+0	1.056E+1
-3.536E-1	5.544E+0	1.055E+1
-3.568E-1	5.392E+0	1.061E+1
-3.568E-1	5.437E+0	1.070E+1
-3.600E-1	5.544E+0	1.069E+1
-3.519E-1	5.424E+0	1.052E+1
-3.519E-1	5.437E+0	1.063E+1
-3.536E-1	5.508E+0	1.066E+1
-3.568E-1	5.479E+0	1.056E+1
-3.519E-1	5.463E+0	1.067E+1
-3.536E-1	5.557E+0	1.069E+1
-3.568E-1	5.521E+0	1.059E+1
-3.568E-1	5.453E+0	1.062E+1
-3.519E-1	5.534E+0	1.062E+1
-3.503E-1	5.473E+0	1.075E+1
-3.568E-1	5.411E+0	1.062E+1
-3.600E-1	5.469E+0	1.056E+1
-3.519E-1	5.440E+0	1.057E+1
-3.552E-1	5.499E+0	1.066E+1
-3.584E-1	5.518E+0	1.051E+1
-3.584E-1	5.460E+0	1.066E+1
-3.552E-1	5.359E+0	1.072E+1
-3.536E-1	5.515E+0	1.068E+1
-3.552E-1	5.518E+0	1.055E+1
-3.600E-1	5.463E+0	1.065E+1
-3.552E-1	5.453E+0	1.066E+1
-3.536E-1	5.463E+0	1.068E+1
-3.552E-1	5.392E+0	1.065E+1
-3.568E-1	5.392E+0	1.068E+1
-3.536E-1	5.469E+0	1.063E+1
-3.503E-1	5.499E+0	1.068E+1
-3.584E-1	5.476E+0	1.058E+1
-3.568E-1	5.453E+0	1.052E+1
-3.519E-1	5.609E+0	1.056E+1
-3.568E-1	5.499E+0	1.076E+1
-3.600E-1	5.473E+0	1.052E+1
-3.568E-1	5.447E+0	1.060E+1
-3.536E-1	5.476E+0	1.075E+1
-3.552E-1	5.466E+0	1.060E+1
-3.600E-1	5.531E+0	1.060E+1
-3.600E-1	5.404E+0	1.060E+1
-3.568E-1	5.450E+0	1.058E+1
-3.519E-1	5.469E+0	1.056E+1
-3.584E-1	5.534E+0	1.068E+1
-3.552E-1	5.544E+0	1.078E+1
-3.552E-1	5.427E+0	1.063E+1
-3.536E-1	5.479E+0	1.056E+1
-3.600E-1	5.385E+0	1.045E+1
-3.568E-1	5.505E+0	1.074E+1
-3.552E-1	5.443E+0	1.061E+1
-3.536E-1	5.463E+0	1.063E+1
-3.600E-1	5.456E+0	1.051E+1
-3.584E-1	5.550E+0	1.061E+1
-3.536E-1	5.499E+0	1.057E+1
-3.536E-1	5.615E+0	1.055E+1
-3.584E-1	5.398E+0	1.055E+1
-3.552E-1	5.463E+0	1.063E+1
-3.552E-1	5.437E+0	1.064E+1
-3.487E-1	5.440E+0	1.050E+1
-3.552E-1	5.424E+0	1.071E+1
-3.568E-1	5.427E+0	1.056E+1
-3.536E-1	5.567E+0	1.059E+1
-3.503E-1	5.437E+0	1.066E+1
-3.568E-1	5.508E+0	1.059E+1
-3.552E-1	5.440E+0	1.068E+1
-3.519E-1	5.460E+0	1.065E+1
-3.519E-1	5.486E+0	1.055E+1
-3.584E-1	5.421E+0	1.063E+1
-3.536E-1	5.466E+0	1.070E+1
-3.552E-1	5.473E+0	1.057E+1
-3.552E-1	5.421E+0	1.057E+1
-3.568E-1	5.440E+0	1.065E+1
-3.584E-1	5.537E+0	1.062E+1
-3.536E-1	5.434E+0	1.065E+1
-3.519E-1	5.515E+0	1.063E+1
-3.584E-1	5.479E+0	1.062E+1
-3.568E-1	5.443E+0	1.069E+1
-3.552E-1	5.401E+0	1.068E+1
-3.503E-1	5.408E+0	1.058E+1
-3.600E-1	5.408E+0	1.071E+1
-3.568E-1	5.476E+0	1.073E+1
-3.519E-1	5.479E+0	1.067E+1
-3.519E-1	5.414E+0	1.059E+1
-3.568E-1	5.518E+0	1.068E+1
-3.552E-1	5.450E+0	1.060E+1
-3.536E-1	5.404E+0	1.070E+1
-3.536E-1	5.443E+0	1.071E+1
-3.617E-1	5.541E+0	1.057E+1
-3.552E-1	5.560E+0	1.058E+1
-3.536E-1	5.534E+0	1.060E+1
-3.536E-1	5.518E+0	1.067E+1
-3.584E-1	5.544E+0	1.069E+1
-3.568E-1	5.482E+0	1.057E+1
-3.536E-1	5.427E+0	1.067E+1
-3.552E-1	5.385E+0	1.060E+1
-3.568E-1	5.427E+0	1.058E+1
-3.552E-1	5.430E+0	1.065E+1
-3.552E-1	5.479E+0	1.066E+1
-3.536E-1	5.479E+0	1.090E+1
-3.584E-1	5.430E+0	1.069E+1
-3.568E-1	5.583E+0	1.058E+1
-3.536E-1	5.395E+0	1.063E+1
-3.503E-1	5.486E+0	1.060E+1
-3.568E-1	5.505E+0	1.064E+1
-3.568E-1	5.382E+0	1.063E+1
-3.536E-1	5.476E+0	1.056E+1
-3.503E-1	5.489E+0	1.057E+1
-3.584E-1	5.463E+0	1.076E+1
-3.584E-1	5.460E+0	1.065E+1
-3.536E-1	5.456E+0	1.050E+1
-3.536E-1	5.482E+0	1.067E+1
-3.536E-1	5.573E+0	1.058E+1
-3.552E-1	5.492E+0	1.059E+1
-3.519E-1	5.502E+0	1.058E+1
-3.536E-1	5.408E+0	1.055E+1
-3.568E-1	5.424E+0	1.058E+1
-3.552E-1	5.421E+0	1.061E+1
[truncated: 45,989 more rows]
