# Supplementary material for: Improved ANAP incorporation and VCF analysis reveal details of P2X7 current facilitation and a limited conformational interplay between ATP binding and the intracellular ballast domain
Source: eLife. 2023 Jan 4;12:e82479. doi: 10.7554/eLife.82479 (PMC9859053; doi:10.7554/eLife.82479)
Supplement: Figure 6—figure supplement 2—source data 2. [file elife-82479-fig6-figsupp2-data2.zip › Figure-6_figure-supplement-2_source-data-2/P2X7(Y595anap)/e25#04.csv]

-1.800E-1	9.294E+0	2.134E+1
-1.784E-1	9.265E+0	2.137E+1
-1.816E-1	9.291E+0	2.138E+1
-1.832E-1	9.167E+0	2.143E+1
-1.768E-1	9.385E+0	2.147E+1
-1.816E-1	9.411E+0	2.125E+1
-1.800E-1	9.226E+0	2.137E+1
-1.832E-1	9.268E+0	2.139E+1
-1.784E-1	9.232E+0	2.142E+1
-1.784E-1	9.177E+0	2.127E+1
-1.784E-1	9.239E+0	2.110E+1
-1.816E-1	9.180E+0	2.121E+1
-1.816E-1	9.245E+0	2.131E+1
-1.800E-1	9.268E+0	2.134E+1
-1.800E-1	9.158E+0	2.144E+1
-1.784E-1	9.180E+0	2.135E+1
-1.816E-1	9.307E+0	2.146E+1
-1.768E-1	9.161E+0	2.132E+1
-1.800E-1	9.232E+0	2.147E+1
-1.816E-1	9.164E+0	2.127E+1
-1.784E-1	9.177E+0	2.120E+1
-1.800E-1	9.275E+0	2.155E+1
-1.800E-1	9.278E+0	2.127E+1
-1.832E-1	9.378E+0	2.127E+1
-1.784E-1	9.203E+0	2.130E+1
-1.784E-1	9.239E+0	2.136E+1
-1.800E-1	9.197E+0	2.124E+1
-1.816E-1	9.255E+0	2.129E+1
-1.816E-1	9.281E+0	2.097E+1
-1.784E-1	9.203E+0	2.128E+1
-1.800E-1	9.151E+0	2.147E+1
-1.832E-1	9.310E+0	2.108E+1
-1.816E-1	9.284E+0	2.124E+1
-1.768E-1	9.200E+0	2.131E+1
-1.816E-1	9.151E+0	2.133E+1
-1.832E-1	9.190E+0	2.128E+1
-1.751E-1	9.158E+0	2.129E+1
-1.800E-1	9.161E+0	2.129E+1
-1.816E-1	9.187E+0	2.142E+1
-1.816E-1	9.167E+0	2.113E+1
-1.800E-1	9.255E+0	2.109E+1
-1.784E-1	9.167E+0	2.138E+1
-1.800E-1	9.223E+0	2.127E+1
-1.832E-1	9.236E+0	2.131E+1
-1.800E-1	9.372E+0	2.133E+1
-1.768E-1	9.219E+0	2.138E+1
-1.816E-1	9.278E+0	2.135E+1
-1.816E-1	9.216E+0	2.116E+1
-1.800E-1	9.174E+0	2.122E+1
-1.784E-1	9.326E+0	2.127E+1
-1.832E-1	9.294E+0	2.148E+1
-1.816E-1	9.190E+0	2.124E+1
-1.800E-1	9.398E+0	2.142E+1
-1.784E-1	9.151E+0	2.144E+1
-1.816E-1	9.197E+0	2.115E+1
-1.800E-1	9.203E+0	2.140E+1
-1.800E-1	9.304E+0	2.131E+1
-1.800E-1	9.245E+0	2.123E+1
-1.832E-1	9.271E+0	2.138E+1
-1.832E-1	9.300E+0	2.134E+1
-1.784E-1	9.161E+0	2.142E+1
-1.768E-1	9.203E+0	2.146E+1
-1.832E-1	9.356E+0	2.134E+1
-1.832E-1	9.297E+0	2.148E+1
-1.816E-1	9.307E+0	2.131E+1
-1.768E-1	9.242E+0	2.124E+1
-1.816E-1	9.232E+0	2.123E+1
-1.800E-1	9.197E+0	2.126E+1
-1.832E-1	9.213E+0	2.135E+1
-1.768E-1	9.255E+0	2.153E+1
-1.832E-1	9.278E+0	2.120E+1
-1.832E-1	9.343E+0	2.126E+1
-1.800E-1	9.281E+0	2.122E+1
-1.768E-1	9.210E+0	2.134E+1
-1.784E-1	9.223E+0	2.127E+1
-1.800E-1	9.148E+0	2.150E+1
-1.800E-1	9.320E+0	2.124E+1
-1.768E-1	9.242E+0	2.132E+1
-1.816E-1	9.219E+0	2.128E+1
-1.816E-1	9.343E+0	2.135E+1
-1.800E-1	9.145E+0	2.138E+1
-1.800E-1	9.119E+0	2.129E+1
-1.832E-1	9.307E+0	2.152E+1
-1.816E-1	9.245E+0	2.133E+1
-1.832E-1	9.180E+0	2.132E+1
-1.800E-1	9.239E+0	2.150E+1
-1.832E-1	9.177E+0	2.120E+1
-1.832E-1	9.300E+0	2.124E+1
-1.816E-1	9.216E+0	2.141E+1
-1.800E-1	9.232E+0	2.150E+1
-1.816E-1	9.151E+0	2.115E+1
-1.816E-1	9.216E+0	2.142E+1
-1.816E-1	9.252E+0	2.122E+1
-1.784E-1	9.323E+0	2.132E+1
-1.816E-1	9.158E+0	2.134E+1
-1.832E-1	9.330E+0	2.118E+1
-1.784E-1	9.284E+0	2.129E+1
-1.768E-1	9.180E+0	2.135E+1
-1.800E-1	9.382E+0	2.137E+1
-1.832E-1	9.313E+0	2.120E+1
-1.800E-1	9.210E+0	2.117E+1
-1.784E-1	9.258E+0	2.128E+1
-1.816E-1	9.164E+0	2.143E+1
-1.816E-1	9.252E+0	2.135E+1
-1.800E-1	9.226E+0	2.137E+1
-1.800E-1	9.255E+0	2.138E+1
-1.816E-1	9.275E+0	2.138E+1
-1.832E-1	9.142E+0	2.147E+1
-1.800E-1	9.275E+0	2.140E+1
-1.784E-1	9.294E+0	2.136E+1
-1.849E-1	9.216E+0	2.120E+1
-1.800E-1	9.229E+0	2.136E+1
-1.784E-1	9.213E+0	2.126E+1
-1.768E-1	9.177E+0	2.129E+1
-1.800E-1	9.229E+0	2.140E+1
-1.816E-1	9.294E+0	2.122E+1
-1.816E-1	9.158E+0	2.119E+1
-1.751E-1	9.349E+0	2.118E+1
-1.816E-1	9.310E+0	2.134E+1
-1.849E-1	9.271E+0	2.121E+1
-1.832E-1	9.262E+0	2.138E+1
-1.784E-1	9.219E+0	2.139E+1
-1.784E-1	9.291E+0	2.111E+1
-1.832E-1	9.203E+0	2.131E+1
-1.800E-1	9.203E+0	2.135E+1
-1.784E-1	9.171E+0	2.152E+1
-1.800E-1	9.262E+0	2.133E+1
-1.800E-1	9.213E+0	2.118E+1
-1.800E-1	9.190E+0	2.151E+1
-1.800E-1	9.330E+0	2.125E+1
-1.849E-1	9.349E+0	2.136E+1
-1.816E-1	9.265E+0	2.123E+1
-1.800E-1	9.210E+0	2.134E+1
-1.784E-1	9.300E+0	2.121E+1
-1.832E-1	9.252E+0	2.119E+1
-1.800E-1	9.206E+0	2.117E+1
-1.800E-1	9.236E+0	2.131E+1
-1.800E-1	9.213E+0	2.144E+1
-1.800E-1	9.138E+0	2.139E+1
-1.816E-1	9.291E+0	2.117E+1
-1.816E-1	9.271E+0	2.128E+1
-1.784E-1	9.148E+0	2.127E+1
-1.800E-1	9.310E+0	2.121E+1
-1.816E-1	9.138E+0	2.135E+1
-1.784E-1	9.320E+0	2.126E+1
-1.784E-1	9.219E+0	2.131E+1
-1.832E-1	9.281E+0	2.114E+1
-1.832E-1	9.255E+0	2.136E+1
-1.768E-1	9.229E+0	2.123E+1
-1.784E-1	9.239E+0	2.121E+1
-1.816E-1	9.213E+0	2.126E+1
-1.832E-1	9.236E+0	2.156E+1
-1.784E-1	9.236E+0	2.139E+1
-1.800E-1	9.265E+0	2.121E+1
-1.816E-1	9.193E+0	2.128E+1
-1.816E-1	9.271E+0	2.119E+1
-1.800E-1	9.210E+0	2.124E+1
-1.784E-1	9.219E+0	2.137E+1
-1.832E-1	9.090E+0	2.134E+1
-1.816E-1	9.171E+0	2.125E+1
-1.784E-1	9.232E+0	2.152E+1
-1.751E-1	9.320E+0	2.125E+1
-1.832E-1	9.242E+0	2.129E+1
-1.865E-1	9.320E+0	2.128E+1
-1.800E-1	9.122E+0	2.124E+1
-1.784E-1	9.271E+0	2.139E+1
-1.784E-1	9.249E+0	2.132E+1
-1.832E-1	9.164E+0	2.143E+1
-1.784E-1	9.262E+0	2.146E+1
-1.751E-1	9.219E+0	2.123E+1
-1.816E-1	9.284E+0	2.102E+1
-1.832E-1	9.219E+0	2.154E+1
-1.768E-1	9.210E+0	2.137E+1
-1.800E-1	9.258E+0	2.149E+1
-1.800E-1	9.310E+0	2.141E+1
-1.816E-1	9.262E+0	2.122E+1
-1.784E-1	9.200E+0	2.126E+1
-1.768E-1	9.258E+0	2.144E+1
-1.800E-1	9.320E+0	2.119E+1
-1.800E-1	9.229E+0	2.156E+1
-1.768E-1	9.129E+0	2.127E+1
-1.784E-1	9.287E+0	2.119E+1
-1.849E-1	9.304E+0	2.146E+1
-1.816E-1	9.206E+0	2.135E+1
-1.800E-1	9.138E+0	2.126E+1
-1.800E-1	9.278E+0	2.114E+1
-1.816E-1	9.200E+0	2.120E+1
-1.800E-1	9.349E+0	2.141E+1
-1.784E-1	9.265E+0	2.138E+1
-1.784E-1	9.158E+0	2.138E+1
-1.816E-1	9.307E+0	2.118E+1
-1.816E-1	9.323E+0	2.118E+1
-1.800E-1	9.232E+0	2.129E+1
-1.768E-1	9.307E+0	2.127E+1
-1.800E-1	9.343E+0	2.136E+1
-1.816E-1	9.219E+0	2.116E+1
-1.816E-1	9.258E+0	2.122E+1
-1.800E-1	9.330E+0	2.149E+1
-1.800E-1	9.193E+0	2.135E+1
-1.816E-1	9.300E+0	2.128E+1
-1.784E-1	9.323E+0	2.145E+1
-1.800E-1	9.148E+0	2.118E+1
-1.832E-1	9.245E+0	2.125E+1
-1.816E-1	9.271E+0	2.127E+1
-1.816E-1	9.271E+0	2.138E+1
-1.768E-1	9.206E+0	2.121E+1
-1.816E-1	9.210E+0	2.121E+1
-1.832E-1	9.171E+0	2.123E+1
-1.784E-1	9.203E+0	2.142E+1
-1.800E-1	9.223E+0	2.123E+1
-1.832E-1	9.278E+0	2.119E+1
-1.800E-1	9.229E+0	2.136E+1
-1.768E-1	9.164E+0	2.129E+1
-1.784E-1	9.060E+0	2.130E+1
-1.832E-1	9.232E+0	2.134E+1
-1.849E-1	9.294E+0	2.133E+1
-1.832E-1	9.223E+0	2.124E+1
-1.768E-1	9.187E+0	2.126E+1
-1.800E-1	9.271E+0	2.127E+1
-1.832E-1	9.187E+0	2.137E+1
-1.832E-1	9.317E+0	2.122E+1
-1.784E-1	9.291E+0	2.137E+1
-1.816E-1	9.229E+0	2.133E+1
-1.784E-1	9.210E+0	2.113E+1
-1.800E-1	9.265E+0	2.130E+1
-1.768E-1	9.310E+0	2.137E+1
-1.832E-1	9.271E+0	2.136E+1
-1.849E-1	9.109E+0	2.130E+1
-1.784E-1	9.239E+0	2.129E+1
-1.784E-1	9.129E+0	2.144E+1
-1.832E-1	9.271E+0	2.137E+1
-1.816E-1	9.242E+0	2.112E+1
-1.816E-1	9.385E+0	2.118E+1
-1.800E-1	9.323E+0	2.130E+1
-1.800E-1	9.154E+0	2.119E+1
-1.816E-1	9.323E+0	2.132E+1
-1.800E-1	9.232E+0	2.127E+1
-1.784E-1	9.158E+0	2.127E+1
-1.816E-1	9.210E+0	2.128E+1
-1.832E-1	9.164E+0	2.121E+1
-1.784E-1	9.258E+0	2.117E+1
-1.784E-1	9.187E+0	2.134E+1
-1.816E-1	9.210E+0	2.123E+1
-1.849E-1	9.125E+0	2.111E+1
-1.800E-1	9.200E+0	2.115E+1
-1.784E-1	9.284E+0	2.119E+1
-1.816E-1	9.109E+0	2.123E+1
-1.832E-1	9.307E+0	2.118E+1
-1.800E-1	9.281E+0	2.119E+1
-1.816E-1	9.333E+0	2.117E+1
-1.800E-1	9.197E+0	2.135E+1
-1.816E-1	9.203E+0	2.112E+1
-1.784E-1	9.265E+0	2.137E+1
-1.768E-1	9.255E+0	2.158E+1
-1.800E-1	9.284E+0	2.120E+1
-1.832E-1	9.219E+0	2.117E+1
-1.800E-1	9.232E+0	2.101E+1
-1.784E-1	9.268E+0	2.125E+1
-1.816E-1	9.287E+0	2.134E+1
-1.816E-1	9.284E+0	2.135E+1
-1.800E-1	9.281E+0	2.133E+1
-1.800E-1	9.132E+0	2.123E+1
-1.832E-1	9.151E+0	2.129E+1
-1.832E-1	9.174E+0	2.144E+1
-1.816E-1	9.206E+0	2.124E+1
-1.784E-1	9.190E+0	2.121E+1
-1.816E-1	9.262E+0	2.122E+1
-1.832E-1	9.184E+0	2.139E+1
-1.784E-1	9.187E+0	2.123E+1
-1.768E-1	9.317E+0	2.145E+1
-1.816E-1	9.226E+0	2.120E+1
-1.816E-1	9.317E+0	2.140E+1
-1.800E-1	9.310E+0	2.118E+1
-1.784E-1	9.161E+0	2.128E+1
-1.832E-1	9.252E+0	2.136E+1
-1.849E-1	9.184E+0	2.137E+1
-1.784E-1	9.206E+0	2.118E+1
-1.768E-1	9.164E+0	2.106E+1
-1.800E-1	9.317E+0	2.118E+1
-1.849E-1	9.239E+0	2.113E+1
-1.784E-1	9.229E+0	2.118E+1
-1.768E-1	9.180E+0	2.120E+1
-1.832E-1	9.271E+0	2.139E+1
-1.849E-1	9.229E+0	2.109E+1
-1.832E-1	9.099E+0	2.120E+1
-1.784E-1	9.336E+0	2.134E+1
-1.800E-1	9.245E+0	2.131E+1
-1.816E-1	9.219E+0	2.135E+1
-1.784E-1	9.190E+0	2.115E+1
-1.784E-1	9.190E+0	2.127E+1
-1.800E-1	9.330E+0	2.134E+1
-1.832E-1	9.258E+0	2.115E+1
-1.784E-1	9.304E+0	2.117E+1
-1.784E-1	9.291E+0	2.117E+1
-1.816E-1	9.203E+0	2.121E+1
-1.832E-1	9.313E+0	2.135E+1
-1.784E-1	9.249E+0	2.128E+1
-1.800E-1	9.275E+0	2.112E+1
-1.816E-1	9.232E+0	2.127E+1
-1.832E-1	9.391E+0	2.123E+1
-1.784E-1	9.219E+0	2.130E+1
-1.768E-1	9.294E+0	2.134E+1
-1.832E-1	9.242E+0	2.132E+1
-1.800E-1	9.284E+0	2.126E+1
-1.816E-1	9.151E+0	2.121E+1
-1.768E-1	9.249E+0	2.116E+1
-1.800E-1	9.323E+0	2.120E+1
-1.816E-1	9.268E+0	2.113E+1
-1.816E-1	9.300E+0	2.117E+1
-1.800E-1	9.300E+0	2.128E+1
-1.784E-1	9.300E+0	2.112E+1
-1.832E-1	9.268E+0	2.113E+1
-1.751E-1	9.161E+0	2.137E+1
-1.784E-1	9.197E+0	2.100E+1
-1.865E-1	9.161E+0	2.112E+1
-1.832E-1	9.213E+0	2.125E+1
-1.800E-1	9.197E+0	2.138E+1
-1.768E-1	9.265E+0	2.124E+1
-1.816E-1	9.236E+0	2.129E+1
-1.816E-1	9.161E+0	2.117E+1
-1.768E-1	9.236E+0	2.127E+1
-1.768E-1	9.197E+0	2.125E+1
-1.800E-1	9.281E+0	2.125E+1
-1.800E-1	9.294E+0	2.119E+1
-1.832E-1	9.252E+0	2.115E+1
-1.784E-1	9.349E+0	2.108E+1
-1.816E-1	9.304E+0	2.127E+1
-1.832E-1	9.197E+0	2.130E+1
-1.784E-1	9.294E+0	2.122E+1
-1.784E-1	9.200E+0	2.118E+1
-1.784E-1	9.297E+0	2.135E+1
-1.816E-1	9.317E+0	2.111E+1
-1.816E-1	9.278E+0	2.131E+1
-1.816E-1	9.109E+0	2.125E+1
-1.816E-1	9.216E+0	2.117E+1
-1.816E-1	9.158E+0	2.120E+1
-1.800E-1	9.239E+0	2.121E+1
-1.816E-1	9.275E+0	2.126E+1
-1.784E-1	9.375E+0	2.119E+1
-1.832E-1	9.326E+0	2.132E+1
-1.784E-1	9.093E+0	2.121E+1
-1.784E-1	9.252E+0	2.103E+1
-1.816E-1	9.142E+0	2.120E+1
-1.832E-1	9.070E+0	2.127E+1
-1.816E-1	9.119E+0	2.130E+1
-1.784E-1	9.275E+0	2.118E+1
-1.800E-1	9.226E+0	2.129E+1
-1.832E-1	9.284E+0	2.119E+1
-1.800E-1	9.151E+0	2.124E+1
-1.784E-1	9.180E+0	2.117E+1
-1.800E-1	9.138E+0	2.123E+1
-1.800E-1	9.307E+0	2.126E+1
-1.800E-1	9.291E+0	2.139E+1
-1.800E-1	9.323E+0	2.127E+1
-1.816E-1	9.255E+0	2.108E+1
-1.816E-1	9.210E+0	2.139E+1
-1.800E-1	9.278E+0	2.128E+1
-1.784E-1	9.190E+0	2.139E+1
-1.832E-1	9.232E+0	2.128E+1
-1.816E-1	9.213E+0	2.129E+1
-1.800E-1	9.275E+0	2.143E+1
-1.784E-1	9.177E+0	2.113E+1
-1.784E-1	9.197E+0	2.125E+1
-1.832E-1	9.268E+0	2.123E+1
-1.800E-1	9.142E+0	2.127E+1
-1.816E-1	9.271E+0	2.137E+1
-1.816E-1	9.229E+0	2.115E+1
-1.816E-1	9.164E+0	2.124E+1
-1.784E-1	9.245E+0	2.139E+1
-1.768E-1	9.223E+0	2.118E+1
-1.800E-1	9.200E+0	2.122E+1
-1.816E-1	9.304E+0	2.133E+1
-1.784E-1	9.197E+0	2.127E+1
-1.800E-1	9.255E+0	2.138E+1
-1.800E-1	9.223E+0	2.103E+1
-1.849E-1	9.255E+0	2.133E+1
-1.816E-1	9.129E+0	2.135E+1
-1.784E-1	9.116E+0	2.143E+1
-1.849E-1	9.161E+0	2.110E+1
-1.784E-1	9.219E+0	2.113E+1
-1.784E-1	9.021E+0	2.128E+1
-1.768E-1	9.216E+0	2.120E+1
-1.784E-1	9.142E+0	2.121E+1
-1.849E-1	9.151E+0	2.122E+1
-1.800E-1	9.203E+0	2.125E+1
-1.768E-1	9.164E+0	2.123E+1
-1.816E-1	9.356E+0	2.120E+1
-1.800E-1	9.258E+0	2.115E+1
-1.751E-1	9.258E+0	2.118E+1
-1.768E-1	9.333E+0	2.110E+1
-1.784E-1	9.145E+0	2.123E+1
-1.849E-1	9.281E+0	2.112E+1
-1.800E-1	9.258E+0	2.105E+1
-1.768E-1	9.219E+0	2.124E+1
-1.816E-1	9.116E+0	2.115E+1
-1.816E-1	9.129E+0	2.124E+1
-1.784E-1	9.258E+0	2.108E+1
-1.768E-1	9.275E+0	2.123E+1
-1.784E-1	9.281E+0	2.130E+1
-1.816E-1	9.271E+0	2.140E+1
-1.800E-1	9.203E+0	2.118E+1
-1.784E-1	9.297E+0	2.120E+1
-1.816E-1	9.275E+0	2.126E+1
-1.816E-1	9.174E+0	2.142E+1
-1.800E-1	9.138E+0	2.132E+1
-1.768E-1	9.213E+0	2.129E+1
-1.800E-1	9.174E+0	2.120E+1
-1.832E-1	9.310E+0	2.125E+1
-1.800E-1	9.258E+0	2.119E+1
-1.784E-1	9.242E+0	2.116E+1
-1.816E-1	9.258E+0	2.119E+1
-1.816E-1	9.232E+0	2.119E+1
-1.784E-1	9.190E+0	2.130E+1
-1.768E-1	9.180E+0	2.123E+1
-1.800E-1	9.229E+0	2.138E+1
-1.816E-1	9.252E+0	2.130E+1
-1.784E-1	9.271E+0	2.126E+1
-1.784E-1	9.291E+0	2.096E+1
-1.800E-1	9.232E+0	2.116E+1
-1.832E-1	9.197E+0	2.132E+1
-1.784E-1	9.245E+0	2.125E+1
-1.816E-1	9.287E+0	2.123E+1
-1.800E-1	9.164E+0	2.133E+1
-1.800E-1	9.200E+0	2.117E+1
-1.751E-1	9.297E+0	2.126E+1
-1.768E-1	9.249E+0	2.113E+1
-1.784E-1	9.262E+0	2.107E+1
-1.849E-1	9.420E+0	2.120E+1
-1.768E-1	9.119E+0	2.123E+1
-1.800E-1	9.323E+0	2.126E+1
-1.816E-1	9.154E+0	2.112E+1
-1.849E-1	9.154E+0	2.113E+1
-1.768E-1	9.203E+0	2.129E+1
-1.751E-1	9.245E+0	2.145E+1
-1.800E-1	9.219E+0	2.111E+1
-1.816E-1	9.219E+0	2.105E+1
-1.784E-1	9.307E+0	2.121E+1
-1.784E-1	9.125E+0	2.125E+1
-1.816E-1	9.382E+0	2.113E+1
-1.816E-1	9.135E+0	2.127E+1
-1.800E-1	9.229E+0	2.109E+1
-1.800E-1	9.258E+0	2.117E+1
-1.800E-1	9.278E+0	2.131E+1
-1.832E-1	9.326E+0	2.135E+1
-1.784E-1	9.203E+0	2.132E+1
-1.800E-1	9.223E+0	2.120E+1
-1.800E-1	9.177E+0	2.125E+1
-1.849E-1	9.116E+0	2.113E+1
-1.768E-1	9.255E+0	2.122E+1
-1.784E-1	9.177E+0	2.121E+1
-1.800E-1	9.041E+0	2.138E+1
-1.832E-1	9.171E+0	2.111E+1
-1.768E-1	9.249E+0	2.136E+1
-1.784E-1	9.320E+0	2.114E+1
-1.800E-1	9.349E+0	2.135E+1
-1.832E-1	9.219E+0	2.129E+1
-1.768E-1	9.278E+0	2.129E+1
-1.784E-1	9.258E+0	2.106E+1
-1.784E-1	9.229E+0	2.117E+1
-1.832E-1	9.125E+0	2.123E+1
-1.816E-1	9.096E+0	2.117E+1
-1.768E-1	9.158E+0	2.097E+1
-1.800E-1	9.249E+0	2.122E+1
-1.816E-1	9.086E+0	2.107E+1
-1.768E-1	9.180E+0	2.121E+1
-1.768E-1	9.184E+0	2.119E+1
-1.800E-1	9.229E+0	2.116E+1
-1.800E-1	9.255E+0	2.120E+1
-1.784E-1	9.219E+0	2.126E+1
-1.800E-1	9.180E+0	2.123E+1
-1.784E-1	9.281E+0	2.129E+1
-1.832E-1	9.142E+0	2.119E+1
-1.784E-1	9.339E+0	2.129E+1
-1.800E-1	9.388E+0	2.129E+1
-1.816E-1	9.193E+0	2.121E+1
-1.816E-1	9.281E+0	2.129E+1
-1.735E-1	9.161E+0	2.119E+1
-1.784E-1	9.213E+0	2.140E+1
-1.816E-1	9.385E+0	2.127E+1
-1.832E-1	9.262E+0	2.108E+1
-1.784E-1	9.249E+0	2.117E+1
-1.784E-1	9.252E+0	2.130E+1
-1.816E-1	9.258E+0	2.118E+1
-1.816E-1	9.232E+0	2.120E+1
-1.768E-1	9.142E+0	2.123E+1
-1.768E-1	9.125E+0	2.116E+1
-1.816E-1	9.236E+0	2.128E+1
-1.800E-1	9.278E+0	2.122E+1
-1.800E-1	9.203E+0	2.112E+1
-1.768E-1	9.252E+0	2.131E+1
-1.800E-1	9.255E+0	2.129E+1
-1.832E-1	9.226E+0	2.136E+1
-1.784E-1	9.177E+0	2.125E+1
-1.784E-1	9.297E+0	2.117E+1
-1.816E-1	9.239E+0	2.118E+1
-1.800E-1	9.190E+0	2.115E+1
-1.832E-1	9.291E+0	2.121E+1
-1.800E-1	9.206E+0	2.117E+1
-1.816E-1	9.262E+0	2.136E+1
-1.832E-1	9.200E+0	2.129E+1
-1.784E-1	9.200E+0	2.113E+1
-1.784E-1	9.229E+0	2.119E+1
-1.832E-1	9.323E+0	2.125E+1
-1.816E-1	9.232E+0	2.115E+1
-1.784E-1	9.284E+0	2.131E+1
-1.768E-1	9.197E+0	2.121E+1
-1.832E-1	9.258E+0	2.131E+1
-1.816E-1	9.203E+0	2.122E+1
-1.768E-1	9.200E+0	2.126E+1
-1.768E-1	9.275E+0	2.126E+1
-1.832E-1	9.300E+0	2.107E+1
-1.881E-1	9.294E+0	2.103E+1
-1.768E-1	9.245E+0	2.126E+1
-1.816E-1	9.258E+0	2.133E+1
-1.800E-1	9.167E+0	2.123E+1
-1.816E-1	9.359E+0	2.115E+1
-1.800E-1	9.197E+0	2.123E+1
-1.784E-1	9.245E+0	2.102E+1
-1.816E-1	9.171E+0	2.107E+1
-1.832E-1	9.200E+0	2.103E+1
-1.784E-1	9.103E+0	2.113E+1
-1.800E-1	9.223E+0	2.117E+1
-1.816E-1	9.223E+0	2.106E+1
-1.800E-1	9.206E+0	2.117E+1
-1.800E-1	9.310E+0	2.119E+1
-1.800E-1	9.216E+0	2.112E+1
-1.768E-1	9.216E+0	2.122E+1
-1.816E-1	9.265E+0	2.096E+1
-1.800E-1	9.245E+0	2.119E+1
-1.768E-1	9.200E+0	2.144E+1
-1.800E-1	9.262E+0	2.119E+1
-1.800E-1	9.323E+0	2.122E+1
-1.800E-1	9.245E+0	2.121E+1
-1.768E-1	9.343E+0	2.111E+1
-1.800E-1	9.242E+0	2.132E+1
-1.816E-1	9.294E+0	2.125E+1
-1.800E-1	9.326E+0	2.124E+1
-1.784E-1	9.187E+0	2.101E+1
-1.816E-1	9.262E+0	2.123E+1
-1.800E-1	9.281E+0	2.120E+1
-1.784E-1	9.284E+0	2.141E+1
-1.751E-1	9.229E+0	2.108E+1
-1.800E-1	9.265E+0	2.128E+1
-1.784E-1	9.112E+0	2.123E+1
-1.784E-1	9.310E+0	2.116E+1
-1.800E-1	9.200E+0	2.120E+1
-1.800E-1	9.177E+0	2.129E+1
-1.832E-1	9.262E+0	2.108E+1
-1.784E-1	9.346E+0	2.126E+1
-1.768E-1	9.187E+0	2.120E+1
-1.784E-1	9.193E+0	2.120E+1
-1.832E-1	9.213E+0	2.108E+1
-1.784E-1	9.080E+0	2.125E+1
-1.768E-1	9.307E+0	2.139E+1
-1.784E-1	9.132E+0	2.105E+1
-1.832E-1	9.275E+0	2.117E+1
-1.784E-1	9.203E+0	2.130E+1
-1.784E-1	9.103E+0	2.126E+1
-1.816E-1	9.287E+0	2.126E+1
-1.816E-1	9.200E+0	2.122E+1
-1.768E-1	9.119E+0	2.121E+1
-1.768E-1	9.219E+0	2.134E+1
-1.816E-1	9.203E+0	2.117E+1
-1.800E-1	9.239E+0	2.106E+1
-1.784E-1	9.193E+0	2.107E+1
-1.784E-1	9.258E+0	2.111E+1
-1.800E-1	9.262E+0	2.112E+1
-1.816E-1	9.206E+0	2.113E+1
-1.784E-1	9.223E+0	2.120E+1
-1.800E-1	9.255E+0	2.109E+1
-1.832E-1	9.200E+0	2.115E+1
-1.832E-1	9.249E+0	2.118E+1
-1.816E-1	9.213E+0	2.137E+1
-1.784E-1	9.132E+0	2.127E+1
-1.800E-1	9.184E+0	2.133E+1
-1.816E-1	9.125E+0	2.119E+1
-1.784E-1	9.129E+0	2.125E+1
-1.768E-1	9.177E+0	2.107E+1
-1.832E-1	9.216E+0	2.147E+1
-1.849E-1	9.232E+0	2.112E+1
-1.784E-1	9.184E+0	2.126E+1
-1.768E-1	9.236E+0	2.102E+1
-1.816E-1	9.236E+0	2.142E+1
-1.816E-1	9.223E+0	2.138E+1
-1.784E-1	9.229E+0	2.129E+1
-1.768E-1	9.265E+0	2.110E+1
-1.800E-1	9.226E+0	2.108E+1
-1.816E-1	9.197E+0	2.103E+1
-1.816E-1	9.245E+0	2.120E+1
-1.800E-1	9.219E+0	2.129E+1
-1.816E-1	9.200E+0	2.107E+1
-1.784E-1	9.158E+0	2.116E+1
-1.784E-1	9.255E+0	2.112E+1
-1.784E-1	9.138E+0	2.111E+1
-1.800E-1	9.190E+0	2.132E+1
-1.832E-1	9.190E+0	2.130E+1
-1.784E-1	9.138E+0	2.116E+1
-1.816E-1	9.236E+0	2.130E+1
-1.800E-1	9.073E+0	2.136E+1
-1.832E-1	9.239E+0	2.125E+1
-1.784E-1	9.310E+0	2.127E+1
-1.784E-1	9.313E+0	2.117E+1
-1.800E-1	9.174E+0	2.129E+1
-1.816E-1	9.219E+0	2.135E+1
-1.784E-1	9.106E+0	2.120E+1
-1.816E-1	9.268E+0	2.125E+1
-1.816E-1	9.287E+0	2.132E+1
-1.816E-1	9.125E+0	2.118E+1
-1.768E-1	9.232E+0	2.135E+1
-1.800E-1	9.151E+0	2.111E+1
-1.800E-1	9.151E+0	2.116E+1
-1.816E-1	9.232E+0	2.119E+1
-1.784E-1	9.219E+0	2.135E+1
-1.816E-1	9.375E+0	2.133E+1
-1.784E-1	9.239E+0	2.111E+1
-1.832E-1	9.297E+0	2.093E+1
-1.768E-1	9.229E+0	2.117E+1
-1.800E-1	9.297E+0	2.126E+1
-1.800E-1	9.161E+0	2.136E+1
-1.800E-1	9.307E+0	2.113E+1
-1.784E-1	9.346E+0	2.110E+1
-1.800E-1	9.297E+0	2.130E+1
-1.832E-1	9.262E+0	2.122E+1
-1.816E-1	9.297E+0	2.119E+1
-1.816E-1	9.148E+0	2.115E+1
-1.784E-1	9.346E+0	2.123E+1
-1.800E-1	9.164E+0	2.109E+1
-1.832E-1	9.291E+0	2.105E+1
-1.800E-1	9.372E+0	2.123E+1
-1.800E-1	9.142E+0	2.104E+1
-1.800E-1	9.242E+0	2.113E+1
-1.832E-1	9.177E+0	2.126E+1
-1.768E-1	9.210E+0	2.116E+1
-1.768E-1	9.197E+0	2.123E+1
-1.816E-1	9.145E+0	2.111E+1
-1.816E-1	9.197E+0	2.123E+1
-1.784E-1	9.103E+0	2.121E+1
-1.784E-1	9.297E+0	2.103E+1
-1.816E-1	9.187E+0	2.124E+1
-1.800E-1	9.291E+0	2.113E+1
-1.784E-1	9.164E+0	2.106E+1
-1.784E-1	9.320E+0	2.117E+1
-1.816E-1	9.291E+0	2.112E+1
-1.816E-1	9.213E+0	2.120E+1
-1.832E-1	9.193E+0	2.120E+1
-1.800E-1	9.213E+0	2.131E+1
-1.816E-1	9.132E+0	2.119E+1
-1.849E-1	9.229E+0	2.107E+1
-1.784E-1	9.252E+0	2.143E+1
-1.784E-1	9.275E+0	2.109E+1
-1.800E-1	9.070E+0	2.113E+1
-1.816E-1	9.177E+0	2.096E+1
-1.768E-1	9.236E+0	2.137E+1
-1.784E-1	9.275E+0	2.106E+1
-1.784E-1	9.200E+0	2.115E+1
-1.832E-1	9.232E+0	2.114E+1
-1.800E-1	9.300E+0	2.138E+1
-1.784E-1	9.300E+0	2.145E+1
-1.832E-1	9.200E+0	2.104E+1
-1.865E-1	9.151E+0	2.123E+1
-1.784E-1	9.229E+0	2.101E+1
-1.800E-1	9.200E+0	2.112E+1
-1.816E-1	9.158E+0	2.109E+1
-1.816E-1	9.265E+0	2.111E+1
-1.784E-1	9.249E+0	2.140E+1
-1.784E-1	9.249E+0	2.123E+1
-1.800E-1	9.190E+0	2.113E+1
-1.800E-1	9.326E+0	2.111E+1
-1.800E-1	9.151E+0	2.119E+1
-1.784E-1	9.287E+0	2.109E+1
-1.816E-1	9.291E+0	2.111E+1
-1.832E-1	9.210E+0	2.121E+1
-1.784E-1	9.245E+0	2.111E+1
-1.800E-1	9.210E+0	2.114E+1
-1.816E-1	9.291E+0	2.122E+1
-1.800E-1	9.187E+0	2.104E+1
-1.784E-1	9.223E+0	2.114E+1
-1.800E-1	9.287E+0	2.107E+1
-1.849E-1	9.116E+0	2.107E+1
-1.832E-1	9.236E+0	2.111E+1
-1.784E-1	9.164E+0	2.104E+1
-1.768E-1	9.164E+0	2.116E+1
-1.784E-1	9.262E+0	2.125E+1
-1.816E-1	9.294E+0	2.105E+1
-1.768E-1	9.336E+0	2.108E+1
-1.735E-1	9.193E+0	2.115E+1
-1.816E-1	9.232E+0	2.105E+1
-1.816E-1	9.174E+0	2.110E+1
-1.800E-1	9.281E+0	2.121E+1
-1.768E-1	9.158E+0	2.119E+1
-1.784E-1	9.317E+0	2.105E+1
-1.832E-1	9.145E+0	2.117E+1
-1.768E-1	9.291E+0	2.129E+1
-1.768E-1	9.216E+0	2.099E+1
-1.832E-1	9.313E+0	2.118E+1
-1.800E-1	9.281E+0	2.111E+1
-1.751E-1	9.167E+0	2.115E+1
-1.768E-1	9.278E+0	2.112E+1
-1.816E-1	9.099E+0	2.119E+1
-1.816E-1	9.333E+0	2.118E+1
-1.800E-1	9.119E+0	2.108E+1
-1.800E-1	9.073E+0	2.118E+1
-1.832E-1	9.190E+0	2.116E+1
-1.816E-1	9.116E+0	2.122E+1
-1.768E-1	9.268E+0	2.121E+1
-1.800E-1	9.249E+0	2.117E+1
-1.816E-1	9.294E+0	2.107E+1
-1.832E-1	9.304E+0	2.096E+1
-1.784E-1	9.219E+0	2.131E+1
-1.800E-1	9.216E+0	2.100E+1
-1.849E-1	9.213E+0	2.117E+1
-1.816E-1	9.278E+0	2.123E+1
-1.784E-1	9.206E+0	2.110E+1
-1.784E-1	9.255E+0	2.122E+1
-1.832E-1	9.070E+0	2.104E+1
-1.800E-1	9.096E+0	2.117E+1
-1.768E-1	9.236E+0	2.114E+1
-1.816E-1	9.190E+0	2.100E+1
-1.784E-1	9.398E+0	2.137E+1
-1.832E-1	9.171E+0	2.122E+1
-1.784E-1	9.352E+0	2.111E+1
-1.800E-1	9.239E+0	2.124E+1
-1.832E-1	9.112E+0	2.111E+1
-1.800E-1	9.236E+0	2.106E+1
-1.768E-1	9.255E+0	2.126E+1
-1.800E-1	9.223E+0	2.117E+1
-1.816E-1	9.210E+0	2.106E+1
-1.832E-1	9.187E+0	2.105E+1
-1.784E-1	9.197E+0	2.110E+1
-1.784E-1	9.352E+0	2.123E+1
-1.832E-1	9.142E+0	2.123E+1
-1.816E-1	9.219E+0	2.118E+1
-1.784E-1	9.291E+0	2.113E+1
-1.800E-1	9.187E+0	2.109E+1
-1.816E-1	9.258E+0	2.103E+1
-1.832E-1	9.190E+0	2.109E+1
-1.784E-1	9.333E+0	2.108E+1
-1.800E-1	9.177E+0	2.106E+1
-1.816E-1	9.330E+0	2.121E+1
-1.816E-1	9.323E+0	2.131E+1
-1.768E-1	9.184E+0	2.101E+1
-1.784E-1	9.129E+0	2.121E+1
-1.800E-1	9.154E+0	2.101E+1
-1.816E-1	9.216E+0	2.119E+1
-1.768E-1	9.210E+0	2.108E+1
-1.816E-1	9.193E+0	2.118E+1
-1.832E-1	9.268E+0	2.102E+1
-1.832E-1	9.119E+0	2.121E+1
-1.784E-1	9.167E+0	2.107E+1
-1.800E-1	9.197E+0	2.129E+1
-1.849E-1	9.187E+0	2.104E+1
-1.800E-1	9.313E+0	2.099E+1
-1.800E-1	9.281E+0	2.114E+1
-1.816E-1	9.177E+0	2.107E+1
-1.816E-1	9.304E+0	2.121E+1
-1.832E-1	9.080E+0	2.118E+1
-1.784E-1	9.284E+0	2.125E+1
-1.784E-1	9.193E+0	2.099E+1
-1.816E-1	9.236E+0	2.129E+1
-1.832E-1	9.369E+0	2.119E+1
-1.816E-1	9.200E+0	2.120E+1
-1.784E-1	9.236E+0	2.135E+1
-1.816E-1	9.073E+0	2.122E+1
-1.832E-1	9.242E+0	2.117E+1
-1.784E-1	9.242E+0	2.114E+1
-1.784E-1	9.219E+0	2.116E+1
-1.816E-1	9.278E+0	2.105E+1
-1.832E-1	9.258E+0	2.107E+1
-1.816E-1	9.154E+0	2.106E+1
-1.800E-1	9.210E+0	2.121E+1
-1.816E-1	9.320E+0	2.133E+1
-1.832E-1	9.158E+0	2.119E+1
-1.800E-1	9.177E+0	2.124E+1
-1.735E-1	9.190E+0	2.121E+1
-1.800E-1	9.206E+0	2.098E+1
-1.816E-1	9.297E+0	2.123E+1
-1.800E-1	9.180E+0	2.118E+1
-1.784E-1	9.119E+0	2.110E+1
-1.832E-1	9.294E+0	2.112E+1
-1.832E-1	9.278E+0	2.120E+1
-1.816E-1	9.275E+0	2.122E+1
-1.816E-1	9.213E+0	2.116E+1
-1.816E-1	9.206E+0	2.125E+1
-1.816E-1	9.346E+0	2.119E+1
-1.784E-1	9.148E+0	2.114E+1
-1.800E-1	9.268E+0	2.116E+1
-1.784E-1	9.187E+0	2.118E+1
-1.816E-1	9.203E+0	2.102E+1
-1.800E-1	9.206E+0	2.120E+1
-1.768E-1	9.271E+0	2.112E+1
-1.800E-1	9.229E+0	2.112E+1
-1.800E-1	9.203E+0	2.129E+1
-1.768E-1	9.275E+0	2.106E+1
-1.800E-1	9.232E+0	2.112E+1
-1.816E-1	9.258E+0	2.115E+1
-1.832E-1	9.242E+0	2.115E+1
-1.816E-1	9.193E+0	2.121E+1
-1.800E-1	9.229E+0	2.128E+1
-1.832E-1	9.216E+0	2.127E+1
-1.816E-1	9.287E+0	2.141E+1
-1.784E-1	9.271E+0	2.120E+1
-1.816E-1	9.249E+0	2.089E+1
-1.800E-1	9.229E+0	2.115E+1
-1.816E-1	9.161E+0	2.119E+1
-1.800E-1	9.142E+0	2.115E+1
-1.768E-1	9.336E+0	2.137E+1
-1.800E-1	9.268E+0	2.122E+1
-1.816E-1	9.132E+0	2.113E+1
-1.800E-1	9.187E+0	2.112E+1
-1.800E-1	9.265E+0	2.112E+1
-1.849E-1	9.291E+0	2.111E+1
-1.800E-1	9.180E+0	2.110E+1
-1.800E-1	9.268E+0	2.117E+1
-1.784E-1	9.245E+0	2.109E+1
-1.800E-1	9.109E+0	2.131E+1
-1.800E-1	9.249E+0	2.112E+1
-1.816E-1	9.278E+0	2.125E+1
-1.784E-1	9.229E+0	2.119E+1
-1.816E-1	9.197E+0	2.122E+1
-1.832E-1	9.249E+0	2.117E+1
-1.768E-1	9.190E+0	2.103E+1
-1.800E-1	9.174E+0	2.109E+1
-1.816E-1	9.245E+0	2.114E+1
-1.832E-1	9.213E+0	2.104E+1
-1.784E-1	9.268E+0	2.114E+1
-1.816E-1	9.206E+0	2.109E+1
-1.800E-1	9.112E+0	2.126E+1
-1.832E-1	9.242E+0	2.110E+1
-1.800E-1	9.103E+0	2.131E+1
-1.784E-1	9.054E+0	2.122E+1
-1.832E-1	9.326E+0	2.121E+1
-1.784E-1	9.203E+0	2.112E+1
-1.800E-1	9.300E+0	2.105E+1
-1.800E-1	9.132E+0	2.103E+1
-1.816E-1	9.177E+0	2.117E+1
-1.832E-1	9.148E+0	2.117E+1
-1.768E-1	9.203E+0	2.116E+1
-1.800E-1	9.154E+0	2.109E+1
-1.832E-1	9.206E+0	2.100E+1
-1.784E-1	9.255E+0	2.105E+1
-1.800E-1	9.275E+0	2.116E+1
-1.800E-1	9.125E+0	2.132E+1
-1.832E-1	9.323E+0	2.096E+1
-1.816E-1	9.229E+0	2.105E+1
-1.768E-1	9.336E+0	2.121E+1
-1.768E-1	9.236E+0	2.119E+1
-1.832E-1	9.206E+0	2.121E+1
-1.832E-1	9.213E+0	2.105E+1
-1.800E-1	9.284E+0	2.119E+1
-1.816E-1	9.099E+0	2.097E+1
-1.784E-1	9.142E+0	2.130E+1
-1.816E-1	9.232E+0	2.107E+1
-1.784E-1	9.164E+0	2.130E+1
-1.800E-1	9.203E+0	2.103E+1
-1.832E-1	9.135E+0	2.108E+1
-1.865E-1	9.219E+0	2.112E+1
-1.800E-1	9.271E+0	2.095E+1
-1.800E-1	9.249E+0	2.100E+1
-1.816E-1	9.226E+0	2.117E+1
-1.832E-1	9.226E+0	2.125E+1
-1.816E-1	9.125E+0	2.122E+1
-1.768E-1	9.197E+0	2.115E+1
-1.832E-1	9.174E+0	2.116E+1
-1.800E-1	9.262E+0	2.111E+1
-1.768E-1	9.258E+0	2.121E+1
-1.784E-1	9.200E+0	2.110E+1
-1.800E-1	9.164E+0	2.100E+1
-1.816E-1	9.145E+0	2.117E+1
-1.800E-1	9.138E+0	2.106E+1
-1.816E-1	9.291E+0	2.111E+1
-1.784E-1	9.210E+0	2.104E+1
-1.816E-1	9.284E+0	2.107E+1
-1.800E-1	9.200E+0	2.113E+1
-1.800E-1	9.138E+0	2.117E+1
-1.800E-1	9.129E+0	2.107E+1
-1.800E-1	9.223E+0	2.123E+1
-1.800E-1	9.317E+0	2.125E+1
-1.784E-1	9.223E+0	2.117E+1
-1.832E-1	9.265E+0	2.091E+1
-1.816E-1	9.148E+0	2.105E+1
-1.784E-1	9.320E+0	2.137E+1
-1.784E-1	9.122E+0	2.094E+1
-1.816E-1	9.145E+0	2.119E+1
-1.816E-1	9.236E+0	2.110E+1
-1.816E-1	9.197E+0	2.111E+1
-1.784E-1	9.226E+0	2.101E+1
-1.768E-1	9.154E+0	2.114E+1
-1.832E-1	9.229E+0	2.101E+1
-1.800E-1	9.167E+0	2.102E+1
-1.784E-1	9.232E+0	2.126E+1
-1.832E-1	9.219E+0	2.107E+1
-1.800E-1	9.154E+0	2.107E+1
-1.784E-1	9.099E+0	2.098E+1
-1.784E-1	9.151E+0	2.108E+1
-1.816E-1	9.145E+0	2.118E+1
-1.816E-1	9.132E+0	2.123E+1
-1.784E-1	9.213E+0	2.126E+1
-1.800E-1	9.362E+0	2.096E+1
-1.816E-1	9.310E+0	2.118E+1
-1.800E-1	9.180E+0	2.099E+1
-1.768E-1	9.154E+0	2.118E+1
-1.784E-1	9.200E+0	2.111E+1
-1.832E-1	9.219E+0	2.110E+1
-1.800E-1	9.174E+0	2.117E+1
-1.768E-1	9.236E+0	2.119E+1
-1.800E-1	9.236E+0	2.118E+1
-1.832E-1	9.200E+0	2.115E+1
-1.832E-1	9.310E+0	2.111E+1
-1.768E-1	9.187E+0	2.114E+1
-1.784E-1	9.167E+0	2.110E+1
-1.800E-1	9.271E+0	2.114E+1
-1.832E-1	9.262E+0	2.118E+1
-1.800E-1	9.142E+0	2.099E+1
-1.816E-1	9.177E+0	2.109E+1
-1.800E-1	9.177E+0	2.105E+1
-1.832E-1	9.252E+0	2.112E+1
-1.800E-1	9.330E+0	2.120E+1
-1.800E-1	9.317E+0	2.112E+1
-1.832E-1	9.226E+0	2.128E+1
-1.816E-1	9.245E+0	2.111E+1
-1.768E-1	9.210E+0	2.100E+1
-1.784E-1	9.242E+0	2.098E+1
-1.816E-1	9.382E+0	2.103E+1
-1.832E-1	9.112E+0	2.114E+1
-1.800E-1	9.193E+0	2.119E+1
-1.800E-1	9.190E+0	2.122E+1
-1.832E-1	9.174E+0	2.114E+1
-1.816E-1	9.177E+0	2.103E+1
-1.800E-1	9.239E+0	2.108E+1
-1.784E-1	9.313E+0	2.123E+1
-1.816E-1	9.171E+0	2.107E+1
-1.800E-1	9.083E+0	2.123E+1
-1.784E-1	9.356E+0	2.111E+1
-1.784E-1	9.158E+0	2.123E+1
-1.816E-1	9.362E+0	2.089E+1
-1.849E-1	9.206E+0	2.119E+1
-1.784E-1	9.388E+0	2.129E+1
-1.784E-1	9.190E+0	2.112E+1
-1.832E-1	9.184E+0	2.113E+1
-1.832E-1	9.129E+0	2.114E+1
-1.784E-1	9.229E+0	2.131E+1
-1.832E-1	9.210E+0	2.131E+1
-1.816E-1	9.142E+0	2.122E+1
-1.816E-1	9.281E+0	2.107E+1
-1.800E-1	9.142E+0	2.122E+1
-1.800E-1	9.275E+0	2.123E+1
-1.800E-1	9.142E+0	2.105E+1
-1.832E-1	9.213E+0	2.111E+1
-1.784E-1	9.249E+0	2.097E+1
-1.800E-1	9.219E+0	2.102E+1
-1.800E-1	9.320E+0	2.106E+1
-1.832E-1	9.077E+0	2.111E+1
-1.800E-1	9.151E+0	2.112E+1
-1.800E-1	9.242E+0	2.128E+1
-1.816E-1	9.210E+0	2.103E+1
-1.800E-1	9.219E+0	2.109E+1
-1.751E-1	9.174E+0	2.125E+1
-1.768E-1	9.236E+0	2.133E+1
-1.816E-1	9.213E+0	2.114E+1
-1.816E-1	9.184E+0	2.122E+1
-1.784E-1	9.129E+0	2.100E+1
-1.800E-1	9.190E+0	2.108E+1
-1.816E-1	9.125E+0	2.113E+1
-1.816E-1	9.232E+0	2.127E+1
-1.784E-1	9.145E+0	2.126E+1
-1.784E-1	9.333E+0	2.092E+1
-1.832E-1	9.197E+0	2.116E+1
-1.832E-1	9.210E+0	2.105E+1
-1.800E-1	9.275E+0	2.119E+1
-1.768E-1	9.164E+0	2.112E+1
-1.832E-1	9.291E+0	2.122E+1
-1.832E-1	9.129E+0	2.120E+1
-1.800E-1	9.145E+0	2.100E+1
-1.832E-1	9.213E+0	2.127E+1
-1.816E-1	9.336E+0	2.116E+1
-1.816E-1	9.161E+0	2.118E+1
-1.784E-1	9.229E+0	2.122E+1
-1.800E-1	9.287E+0	2.089E+1
-1.849E-1	9.313E+0	2.134E+1
-1.800E-1	9.138E+0	2.120E+1
-1.784E-1	9.122E+0	2.112E+1
-1.816E-1	9.284E+0	2.117E+1
-1.849E-1	9.073E+0	2.106E+1
-1.816E-1	9.151E+0	2.109E+1
-1.800E-1	9.132E+0	2.127E+1
-1.816E-1	9.232E+0	2.110E+1
-1.832E-1	9.255E+0	2.104E+1
-1.832E-1	9.249E+0	2.114E+1
-1.768E-1	9.132E+0	2.118E+1
-1.784E-1	9.142E+0	2.116E+1
-1.832E-1	9.164E+0	2.116E+1
-1.800E-1	9.242E+0	2.123E+1
-1.800E-1	9.265E+0	2.101E+1
-1.816E-1	9.184E+0	2.121E+1
-1.832E-1	9.200E+0	2.125E+1
-1.832E-1	9.216E+0	2.110E+1
-1.800E-1	9.323E+0	2.101E+1
-1.816E-1	9.122E+0	2.125E+1
-1.816E-1	9.232E+0	2.130E+1
-1.832E-1	9.229E+0	2.104E+1
-1.784E-1	9.226E+0	2.107E+1
-1.784E-1	9.106E+0	2.113E+1
-1.816E-1	9.112E+0	2.116E+1
-1.832E-1	9.103E+0	2.112E+1
-1.784E-1	9.129E+0	2.124E+1
-1.816E-1	9.216E+0	2.133E+1
-1.849E-1	9.190E+0	2.106E+1
-1.816E-1	9.236E+0	2.105E+1
-1.800E-1	9.164E+0	2.101E+1
-1.816E-1	9.210E+0	2.127E+1
-1.832E-1	9.223E+0	2.104E+1
-1.816E-1	9.313E+0	2.093E+1
-1.832E-1	9.278E+0	2.128E+1
-1.816E-1	9.132E+0	2.121E+1
-1.832E-1	9.210E+0	2.107E+1
-1.832E-1	9.099E+0	2.091E+1
-1.800E-1	9.187E+0	2.106E+1
-1.784E-1	9.206E+0	2.116E+1
-1.849E-1	9.401E+0	2.109E+1
-1.832E-1	9.275E+0	2.097E+1
-1.800E-1	9.197E+0	2.112E+1
-1.832E-1	9.317E+0	2.086E+1
-1.800E-1	9.206E+0	2.110E+1
-1.816E-1	9.206E+0	2.105E+1
-1.816E-1	9.258E+0	2.096E+1
-1.800E-1	9.262E+0	2.103E+1
-1.849E-1	9.112E+0	2.118E+1
-1.800E-1	9.297E+0	2.122E+1
-1.800E-1	9.190E+0	2.102E+1
-1.800E-1	9.284E+0	2.105E+1
-1.832E-1	9.125E+0	2.101E+1
-1.849E-1	9.304E+0	2.103E+1
-1.816E-1	9.161E+0	2.107E+1
-1.816E-1	9.226E+0	2.102E+1
-1.849E-1	9.255E+0	2.098E+1
-1.816E-1	9.278E+0	2.105E+1
-1.800E-1	9.249E+0	2.112E+1
-1.816E-1	9.167E+0	2.133E+1
-1.816E-1	9.291E+0	2.100E+1
-1.832E-1	9.268E+0	2.110E+1
-1.832E-1	9.203E+0	2.110E+1
-1.800E-1	9.158E+0	2.107E+1
-1.849E-1	9.125E+0	2.126E+1
-1.816E-1	9.304E+0	2.112E+1
-1.849E-1	9.203E+0	2.120E+1
-1.800E-1	9.145E+0	2.115E+1
-1.800E-1	9.258E+0	2.104E+1
-1.832E-1	9.158E+0	2.124E+1
-1.832E-1	9.161E+0	2.110E+1
-1.800E-1	9.164E+0	2.116E+1
-1.849E-1	9.281E+0	2.103E+1
-1.816E-1	9.291E+0	2.108E+1
-1.784E-1	9.349E+0	2.108E+1
-1.816E-1	9.184E+0	2.122E+1
-1.816E-1	9.236E+0	2.110E+1
-1.816E-1	9.090E+0	2.110E+1
-1.800E-1	9.148E+0	2.106E+1
-1.816E-1	9.135E+0	2.103E+1
-1.816E-1	9.145E+0	2.118E+1
-1.832E-1	9.193E+0	2.123E+1
-1.800E-1	9.229E+0	2.102E+1
-1.816E-1	9.197E+0	2.102E+1
-1.832E-1	9.164E+0	2.115E+1
-1.865E-1	9.265E+0	2.110E+1
-1.800E-1	9.031E+0	2.108E+1
-1.800E-1	9.190E+0	2.135E+1
-1.816E-1	9.236E+0	2.105E+1
-1.816E-1	9.232E+0	2.111E+1
-1.784E-1	9.132E+0	2.109E+1
-1.816E-1	9.044E+0	2.088E+1
-1.816E-1	9.229E+0	2.081E+1
-1.800E-1	9.313E+0	2.104E+1
-1.832E-1	9.271E+0	2.125E+1
-1.800E-1	9.142E+0	2.114E+1
-1.816E-1	9.148E+0	2.111E+1
-1.832E-1	9.151E+0	2.113E+1
-1.784E-1	9.226E+0	2.117E+1
-1.784E-1	9.382E+0	2.104E+1
-1.832E-1	9.190E+0	2.109E+1
-1.816E-1	9.249E+0	2.101E+1
-1.800E-1	9.245E+0	2.114E+1
-1.800E-1	9.216E+0	2.124E+1
-1.832E-1	9.242E+0	2.119E+1
-1.849E-1	9.138E+0	2.112E+1
-1.784E-1	9.112E+0	2.108E+1
-1.816E-1	9.200E+0	2.116E+1
-1.832E-1	9.187E+0	2.109E+1
-1.816E-1	9.148E+0	2.100E+1
-1.816E-1	9.258E+0	2.120E+1
-1.832E-1	9.132E+0	2.130E+1
-1.832E-1	9.193E+0	2.111E+1
-1.832E-1	9.197E+0	2.120E+1
-1.800E-1	9.145E+0	2.119E+1
-1.816E-1	9.210E+0	2.114E+1
-1.849E-1	9.187E+0	2.094E+1
-1.849E-1	9.142E+0	2.112E+1
-1.800E-1	9.190E+0	2.120E+1
-1.816E-1	9.193E+0	2.104E+1
-1.832E-1	9.158E+0	2.124E+1
-1.832E-1	9.145E+0	2.106E+1
-1.800E-1	9.216E+0	2.102E+1
-1.800E-1	9.307E+0	2.086E+1
-1.865E-1	9.119E+0	2.116E+1
-1.849E-1	9.232E+0	2.114E+1
-1.800E-1	9.223E+0	2.114E+1
-1.816E-1	9.174E+0	2.118E+1
-1.849E-1	9.164E+0	2.096E+1
-1.832E-1	9.200E+0	2.102E+1
-1.800E-1	9.193E+0	2.108E+1
-1.784E-1	9.096E+0	2.122E+1
-1.816E-1	9.236E+0	2.116E+1
-1.816E-1	9.151E+0	2.106E+1
-1.832E-1	9.210E+0	2.121E+1
-1.800E-1	9.210E+0	2.110E+1
-1.865E-1	9.167E+0	2.110E+1
-1.832E-1	9.219E+0	2.123E+1
-1.784E-1	9.210E+0	2.099E+1
-1.800E-1	9.258E+0	2.119E+1
-1.849E-1	9.304E+0	2.104E+1
-1.816E-1	9.119E+0	2.106E+1
-1.784E-1	9.145E+0	2.101E+1
-1.832E-1	9.167E+0	2.102E+1
-1.849E-1	9.177E+0	2.116E+1
-1.849E-1	9.145E+0	2.109E+1
-1.816E-1	9.090E+0	2.110E+1
-1.768E-1	9.223E+0	2.124E+1
-1.800E-1	9.138E+0	2.110E+1
-1.816E-1	9.197E+0	2.100E+1
-1.800E-1	9.184E+0	2.113E+1
-1.832E-1	9.310E+0	2.114E+1
-1.849E-1	9.307E+0	2.119E+1
-1.849E-1	9.219E+0	2.117E+1
-1.784E-1	9.184E+0	2.113E+1
-1.816E-1	9.275E+0	2.104E+1
-1.849E-1	9.129E+0	2.107E+1
-1.832E-1	9.226E+0	2.108E+1
-1.800E-1	9.249E+0	2.113E+1
-1.816E-1	9.038E+0	2.102E+1
-1.849E-1	9.164E+0	2.109E+1
-1.865E-1	9.226E+0	2.117E+1
-1.800E-1	9.132E+0	2.113E+1
-1.816E-1	9.096E+0	2.094E+1
-1.816E-1	9.213E+0	2.111E+1
-1.816E-1	9.271E+0	2.121E+1
-1.800E-1	9.132E+0	2.108E+1
-1.849E-1	9.125E+0	2.107E+1
-1.832E-1	9.174E+0	2.114E+1
-1.849E-1	9.171E+0	2.105E+1
-1.800E-1	9.232E+0	2.106E+1
-1.816E-1	9.287E+0	2.117E+1
-1.865E-1	9.099E+0	2.095E+1
-1.849E-1	9.096E+0	2.098E+1
-1.816E-1	9.151E+0	2.110E+1
-1.800E-1	9.239E+0	2.131E+1
-1.816E-1	9.187E+0	2.112E+1
-1.816E-1	9.326E+0	2.114E+1
-1.784E-1	9.278E+0	2.111E+1
-1.832E-1	9.300E+0	2.085E+1
-1.849E-1	9.174E+0	2.112E+1
-1.832E-1	9.171E+0	2.095E+1
-1.816E-1	9.284E+0	2.117E+1
-1.784E-1	9.064E+0	2.117E+1
-1.816E-1	9.070E+0	2.095E+1
-1.849E-1	9.129E+0	2.094E+1
-1.816E-1	9.382E+0	2.097E+1
-1.800E-1	9.239E+0	2.109E+1
-1.865E-1	9.187E+0	2.108E+1
-1.832E-1	9.174E+0	2.103E+1
-1.768E-1	9.080E+0	2.115E+1
-1.816E-1	9.187E+0	2.099E+1
-1.832E-1	9.229E+0	2.105E+1
-1.849E-1	9.158E+0	2.112E+1
-1.832E-1	9.151E+0	2.127E+1
-1.816E-1	9.265E+0	2.104E+1
-1.832E-1	9.145E+0	2.112E+1
-1.865E-1	9.174E+0	2.100E+1
-1.800E-1	9.167E+0	2.097E+1
-1.784E-1	9.262E+0	2.116E+1
-1.849E-1	9.177E+0	2.113E+1
-1.816E-1	9.320E+0	2.110E+1
-1.816E-1	9.197E+0	2.103E+1
-1.800E-1	9.330E+0	2.120E+1
-1.849E-1	9.216E+0	2.124E+1
-1.816E-1	9.090E+0	2.120E+1
-1.800E-1	9.203E+0	2.109E+1
-1.816E-1	9.135E+0	2.099E+1
-1.816E-1	9.213E+0	2.129E+1
-1.816E-1	9.174E+0	2.110E+1
-1.816E-1	9.148E+0	2.098E+1
-1.832E-1	9.125E+0	2.110E+1
-1.832E-1	9.219E+0	2.114E+1
-1.849E-1	9.135E+0	2.103E+1
-1.816E-1	9.213E+0	2.116E+1
-1.800E-1	9.187E+0	2.115E+1
-1.865E-1	9.158E+0	2.100E+1
-1.849E-1	9.300E+0	2.128E+1
-1.800E-1	9.177E+0	2.106E+1
-1.816E-1	9.226E+0	2.107E+1
-1.849E-1	9.151E+0	2.124E+1
-1.832E-1	9.297E+0	2.104E+1
-1.816E-1	9.258E+0	2.106E+1
-1.816E-1	9.249E+0	2.099E+1
-1.800E-1	9.239E+0	2.096E+1
-1.849E-1	9.193E+0	2.106E+1
-1.816E-1	9.171E+0	2.118E+1
-1.832E-1	9.223E+0	2.102E+1
-1.849E-1	9.164E+0	2.114E+1
-1.816E-1	9.304E+0	2.100E+1
-1.800E-1	9.044E+0	2.118E+1
-1.832E-1	9.239E+0	2.113E+1
-1.849E-1	9.086E+0	2.093E+1
-1.849E-1	9.265E+0	2.089E+1
-1.800E-1	9.320E+0	2.113E+1
-1.816E-1	9.252E+0	2.107E+1
-1.832E-1	9.090E+0	2.097E+1
-1.832E-1	9.116E+0	2.118E+1
-1.800E-1	9.258E+0	2.129E+1
-1.816E-1	9.200E+0	2.108E+1
-1.849E-1	9.255E+0	2.124E+1
-1.849E-1	9.148E+0	2.094E+1
-1.800E-1	9.171E+0	2.098E+1
-1.832E-1	9.265E+0	2.088E+1
-1.849E-1	9.177E+0	2.119E+1
-1.816E-1	9.151E+0	2.116E+1
-1.800E-1	9.236E+0	2.095E+1
-1.800E-1	9.216E+0	2.112E+1
-1.832E-1	9.083E+0	2.105E+1
-1.849E-1	9.278E+0	2.103E+1
-1.832E-1	9.278E+0	2.112E+1
-1.816E-1	9.064E+0	2.115E+1
-1.832E-1	9.291E+0	2.103E+1
-1.816E-1	9.174E+0	2.116E+1
-1.800E-1	9.281E+0	2.100E+1
-1.800E-1	9.232E+0	2.116E+1
-1.832E-1	9.034E+0	2.093E+1
-1.832E-1	9.206E+0	2.112E+1
-1.800E-1	9.158E+0	2.103E+1
-1.816E-1	9.249E+0	2.087E+1
-1.865E-1	9.223E+0	2.112E+1
-1.849E-1	9.138E+0	2.097E+1
-1.816E-1	9.271E+0	2.115E+1
-1.816E-1	9.216E+0	2.108E+1
-1.849E-1	9.232E+0	2.097E+1
-1.816E-1	9.145E+0	2.101E+1
-1.800E-1	9.210E+0	2.113E+1
-1.800E-1	9.180E+0	2.122E+1
-1.832E-1	9.346E+0	2.101E+1
-1.881E-1	9.206E+0	2.098E+1
-1.832E-1	9.232E+0	2.118E+1
-1.832E-1	9.219E+0	2.104E+1
-1.849E-1	9.200E+0	2.102E+1
-1.800E-1	9.193E+0	2.111E+1
-1.800E-1	9.206E+0	2.092E+1
-1.800E-1	9.060E+0	2.108E+1
-1.865E-1	9.125E+0	2.104E+1
-1.832E-1	9.187E+0	2.114E+1
-1.816E-1	9.252E+0	2.113E+1
-1.800E-1	9.190E+0	2.083E+1
-1.849E-1	9.112E+0	2.099E+1
-1.881E-1	9.203E+0	2.097E+1
-1.800E-1	9.184E+0	2.095E+1
-1.816E-1	9.184E+0	2.118E+1
-1.849E-1	9.268E+0	2.118E+1
-1.816E-1	9.109E+0	2.107E+1
-1.800E-1	9.148E+0	2.120E+1
-1.816E-1	9.213E+0	2.109E+1
-1.865E-1	9.255E+0	2.096E+1
-1.832E-1	9.210E+0	2.106E+1
-1.784E-1	9.054E+0	2.108E+1
-1.800E-1	9.223E+0	2.109E+1
-1.865E-1	9.245E+0	2.098E+1
-1.849E-1	9.232E+0	2.110E+1
-1.800E-1	9.138E+0	2.107E+1
-1.816E-1	9.132E+0	2.103E+1
-1.816E-1	9.242E+0	2.102E+1
-1.816E-1	9.138E+0	2.097E+1
-1.800E-1	9.216E+0	2.106E+1
-1.816E-1	9.252E+0	2.108E+1
-1.865E-1	9.184E+0	2.107E+1
-1.849E-1	9.197E+0	2.095E+1
-1.800E-1	9.226E+0	2.126E+1
-1.832E-1	9.116E+0	2.086E+1
-1.816E-1	9.203E+0	2.113E+1
-1.849E-1	9.129E+0	2.091E+1
-1.816E-1	9.142E+0	2.095E+1
-1.800E-1	9.268E+0	2.099E+1
-1.865E-1	9.223E+0	2.109E+1
-1.816E-1	9.229E+0	2.109E+1
-1.784E-1	9.239E+0	2.116E+1
-1.816E-1	9.258E+0	2.091E+1
-1.849E-1	9.177E+0	2.111E+1
-1.832E-1	9.158E+0	2.110E+1
-1.832E-1	9.142E+0	2.112E+1
-1.832E-1	9.278E+0	2.100E+1
-1.865E-1	9.122E+0	2.102E+1
-1.832E-1	9.122E+0	2.108E+1
-1.816E-1	9.206E+0	2.112E+1
-1.784E-1	9.161E+0	2.089E+1
-1.865E-1	9.135E+0	2.099E+1
-1.832E-1	9.154E+0	2.104E+1
-1.832E-1	9.164E+0	2.108E+1
-1.784E-1	9.190E+0	2.106E+1
-1.865E-1	9.180E+0	2.100E+1
-1.865E-1	9.154E+0	2.116E+1
-1.784E-1	9.148E+0	2.100E+1
-1.832E-1	9.197E+0	2.094E+1
-1.865E-1	9.219E+0	2.109E+1
-1.800E-1	9.116E+0	2.116E+1
-1.800E-1	9.154E+0	2.110E+1
-1.800E-1	9.193E+0	2.105E+1
-1.849E-1	9.184E+0	2.124E+1
-1.881E-1	9.213E+0	2.120E+1
-1.816E-1	9.135E+0	2.103E+1
-1.816E-1	9.154E+0	2.112E+1
-1.832E-1	9.164E+0	2.118E+1
-1.832E-1	9.148E+0	2.111E+1
-1.800E-1	9.145E+0	2.105E+1
-1.832E-1	9.223E+0	2.100E+1
-1.849E-1	9.180E+0	2.112E+1
-1.832E-1	9.174E+0	2.099E+1
-1.800E-1	9.278E+0	2.123E+1
-1.816E-1	9.219E+0	2.094E+1
-1.816E-1	9.187E+0	2.094E+1
-1.832E-1	9.275E+0	2.111E+1
-1.800E-1	9.242E+0	2.103E+1
-1.816E-1	9.164E+0	2.118E+1
-1.832E-1	9.167E+0	2.111E+1
-1.832E-1	9.190E+0	2.110E+1
-1.816E-1	9.216E+0	2.083E+1
-1.816E-1	9.245E+0	2.098E+1
-1.865E-1	9.203E+0	2.111E+1
-1.865E-1	9.223E+0	2.131E+1
-1.784E-1	9.219E+0	2.094E+1
-1.816E-1	9.206E+0	2.102E+1
-1.832E-1	9.164E+0	2.092E+1
-1.816E-1	9.203E+0	2.117E+1
-1.832E-1	9.184E+0	2.106E+1
-1.832E-1	9.297E+0	2.115E+1
-1.865E-1	9.265E+0	2.116E+1
-1.865E-1	9.142E+0	2.124E+1
-1.816E-1	9.167E+0	2.111E+1
-1.832E-1	9.077E+0	2.104E+1
-1.816E-1	9.278E+0	2.104E+1
-1.849E-1	9.132E+0	2.106E+1
-1.865E-1	9.229E+0	2.094E+1
-1.832E-1	9.116E+0	2.099E+1
-1.816E-1	9.219E+0	2.116E+1
-1.849E-1	9.154E+0	2.114E+1
-1.800E-1	9.229E+0	2.112E+1
-1.849E-1	9.223E+0	2.109E+1
-1.816E-1	9.184E+0	2.111E+1
-1.849E-1	9.216E+0	2.132E+1
-1.816E-1	9.200E+0	2.116E+1
-1.816E-1	9.193E+0	2.102E+1
-1.832E-1	9.177E+0	2.098E+1
-1.849E-1	9.281E+0	2.100E+1
-1.816E-1	9.184E+0	2.099E+1
-1.832E-1	9.236E+0	2.094E+1
-1.849E-1	9.180E+0	2.109E+1
-1.849E-1	9.265E+0	2.087E+1
-1.800E-1	9.109E+0	2.103E+1
-1.800E-1	9.187E+0	2.086E+1
-1.800E-1	9.268E+0	2.109E+1
-1.816E-1	9.216E+0	2.100E+1
-1.816E-1	9.236E+0	2.103E+1
-1.816E-1	9.154E+0	2.098E+1
-1.849E-1	9.265E+0	2.111E+1
-1.849E-1	9.090E+0	2.095E+1
-1.832E-1	9.083E+0	2.085E+1
-1.816E-1	9.184E+0	2.113E+1
-1.832E-1	9.096E+0	2.111E+1
-1.849E-1	9.287E+0	2.104E+1
-1.816E-1	9.109E+0	2.095E+1
-1.800E-1	9.135E+0	2.107E+1
-1.849E-1	9.333E+0	2.122E+1
-1.832E-1	9.287E+0	2.114E+1
-1.816E-1	9.148E+0	2.096E+1
-1.800E-1	9.258E+0	2.103E+1
-1.816E-1	9.294E+0	2.112E+1
-1.849E-1	9.203E+0	2.101E+1
-1.800E-1	9.252E+0	2.113E+1
-1.816E-1	9.226E+0	2.106E+1
-1.865E-1	9.164E+0	2.104E+1
-1.816E-1	9.077E+0	2.112E+1
-1.832E-1	9.216E+0	2.118E+1
-1.849E-1	9.275E+0	2.100E+1
-1.849E-1	9.216E+0	2.092E+1
-1.849E-1	9.122E+0	2.107E+1
-1.800E-1	9.187E+0	2.121E+1
-1.816E-1	9.323E+0	2.103E+1
-1.849E-1	9.099E+0	2.106E+1
-1.849E-1	9.145E+0	2.099E+1
-1.832E-1	9.284E+0	2.107E+1
-1.832E-1	9.187E+0	2.122E+1
-1.816E-1	9.060E+0	2.099E+1
-1.849E-1	9.265E+0	2.103E+1
-1.800E-1	9.258E+0	2.111E+1
-1.832E-1	9.281E+0	2.121E+1
-1.865E-1	9.252E+0	2.102E+1
-1.832E-1	9.226E+0	2.090E+1
-1.832E-1	9.057E+0	2.103E+1
-1.832E-1	9.236E+0	2.102E+1
-1.849E-1	9.210E+0	2.113E+1
-1.865E-1	9.119E+0	2.123E+1
-1.800E-1	9.249E+0	2.113E+1
-1.816E-1	9.223E+0	2.099E+1
-1.865E-1	9.148E+0	2.111E+1
-1.865E-1	9.239E+0	2.090E+1
-1.816E-1	9.249E+0	2.099E+1
-1.784E-1	9.232E+0	2.119E+1
-1.881E-1	9.167E+0	2.115E+1
-1.849E-1	9.275E+0	2.102E+1
-1.832E-1	9.219E+0	2.100E+1
-1.816E-1	9.216E+0	2.109E+1
-1.849E-1	9.219E+0	2.107E+1
-1.849E-1	9.177E+0	2.103E+1
-1.832E-1	9.291E+0	2.109E+1
-1.849E-1	9.167E+0	2.107E+1
-1.832E-1	9.142E+0	2.099E+1
-1.832E-1	9.265E+0	2.107E+1
-1.800E-1	9.064E+0	2.107E+1
-1.800E-1	9.177E+0	2.118E+1
-1.832E-1	9.245E+0	2.121E+1
-1.849E-1	9.145E+0	2.100E+1
-1.800E-1	9.151E+0	2.101E+1
-1.832E-1	9.034E+0	2.101E+1
-1.865E-1	9.109E+0	2.084E+1
-1.865E-1	9.138E+0	2.108E+1
-1.800E-1	9.184E+0	2.099E+1
-1.865E-1	9.271E+0	2.123E+1
-1.849E-1	9.275E+0	2.092E+1
-1.816E-1	9.249E+0	2.109E+1
-1.832E-1	9.119E+0	2.115E+1
-1.816E-1	9.070E+0	2.103E+1
-1.816E-1	9.093E+0	2.120E+1
-1.832E-1	9.148E+0	2.107E+1
-1.800E-1	9.252E+0	2.101E+1
-1.800E-1	9.171E+0	2.101E+1
-1.865E-1	9.096E+0	2.097E+1
-1.849E-1	9.116E+0	2.103E+1
-1.800E-1	9.206E+0	2.099E+1
-1.832E-1	9.151E+0	2.121E+1
-1.881E-1	9.174E+0	2.116E+1
-1.832E-1	9.262E+0	2.100E+1
-1.832E-1	9.164E+0	2.101E+1
-1.816E-1	9.154E+0	2.103E+1
-1.849E-1	9.294E+0	2.109E+1
-1.816E-1	9.164E+0	2.094E+1
-1.800E-1	9.242E+0	2.088E+1
-1.816E-1	9.190E+0	2.104E+1
-1.849E-1	9.258E+0	2.108E+1
-1.832E-1	9.203E+0	2.109E+1
-1.832E-1	9.106E+0	2.122E+1
-1.832E-1	9.304E+0	2.122E+1
-1.881E-1	9.197E+0	2.095E+1
-1.849E-1	9.281E+0	2.102E+1
-1.800E-1	9.148E+0	2.099E+1
-1.800E-1	9.197E+0	2.095E+1
-1.849E-1	9.125E+0	2.105E+1
-1.865E-1	9.119E+0	2.108E+1
-1.800E-1	9.132E+0	2.114E+1
-1.832E-1	9.203E+0	2.112E+1
-1.865E-1	9.077E+0	2.110E+1
-1.832E-1	9.025E+0	2.108E+1
-1.800E-1	9.158E+0	2.105E+1
-1.832E-1	9.200E+0	2.110E+1
-1.849E-1	9.239E+0	2.104E+1
-1.832E-1	9.219E+0	2.097E+1
-1.800E-1	9.203E+0	2.106E+1
-1.816E-1	9.054E+0	2.109E+1
-1.832E-1	9.161E+0	2.125E+1
-1.832E-1	9.167E+0	2.103E+1
-1.800E-1	9.249E+0	2.117E+1
-1.832E-1	9.291E+0	2.107E+1
-1.832E-1	9.142E+0	2.103E+1
-1.865E-1	9.206E+0	2.110E+1
-1.832E-1	9.119E+0	2.115E+1
-1.832E-1	9.135E+0	2.102E+1
-1.849E-1	9.206E+0	2.107E+1
-1.800E-1	9.099E+0	2.110E+1
-1.800E-1	9.278E+0	2.109E+1
-1.816E-1	9.213E+0	2.092E+1
-1.849E-1	9.116E+0	2.107E+1
-1.849E-1	9.138E+0	2.115E+1
-1.800E-1	9.112E+0	2.090E+1
-1.849E-1	9.184E+0	2.093E+1
-1.897E-1	9.197E+0	2.128E+1
-1.849E-1	9.129E+0	2.103E+1
-1.816E-1	9.180E+0	2.103E+1
-1.849E-1	9.239E+0	2.108E+1
-1.849E-1	9.210E+0	2.116E+1
-1.832E-1	9.291E+0	2.118E+1
-1.832E-1	9.239E+0	2.093E+1
-1.832E-1	9.148E+0	2.115E+1
-1.849E-1	9.093E+0	2.105E+1
-1.832E-1	9.255E+0	2.114E+1
-1.816E-1	9.258E+0	2.100E+1
-1.832E-1	9.255E+0	2.093E+1
-1.897E-1	9.206E+0	2.100E+1
-1.832E-1	9.187E+0	2.108E+1
-1.800E-1	9.232E+0	2.111E+1
-1.832E-1	9.300E+0	2.116E+1
-1.849E-1	9.119E+0	2.111E+1
-1.849E-1	9.067E+0	2.097E+1
-1.832E-1	9.252E+0	2.113E+1
-1.816E-1	9.180E+0	2.100E+1
-1.849E-1	9.060E+0	2.096E+1
-1.800E-1	9.223E+0	2.093E+1
-1.816E-1	9.242E+0	2.103E+1
-1.832E-1	9.135E+0	2.096E+1
-1.881E-1	9.232E+0	2.102E+1
-1.816E-1	9.193E+0	2.103E+1
-1.816E-1	9.226E+0	2.108E+1
-1.832E-1	9.265E+0	2.109E+1
-1.881E-1	9.200E+0	2.093E+1
-1.865E-1	9.138E+0	2.107E+1
-1.832E-1	9.258E+0	2.100E+1
-1.800E-1	9.232E+0	2.098E+1
-1.865E-1	9.216E+0	2.104E+1
-1.816E-1	9.080E+0	2.093E+1
-1.816E-1	9.213E+0	2.099E+1
-1.816E-1	9.151E+0	2.099E+1
-1.865E-1	9.197E+0	2.104E+1
-1.816E-1	9.226E+0	2.109E+1
-1.816E-1	9.135E+0	2.118E+1
-1.800E-1	9.112E+0	2.107E+1
-1.816E-1	9.213E+0	2.100E+1
-1.865E-1	9.275E+0	2.103E+1
-1.832E-1	9.236E+0	2.094E+1
-1.849E-1	9.184E+0	2.108E+1
-1.849E-1	9.291E+0	2.114E+1
-1.881E-1	9.330E+0	2.101E+1
-1.832E-1	9.307E+0	2.111E+1
-1.800E-1	9.083E+0	2.107E+1
-1.849E-1	9.219E+0	2.095E+1
-1.816E-1	9.116E+0	2.110E+1
-1.816E-1	9.096E+0	2.097E+1
-1.832E-1	9.096E+0	2.096E+1
-1.865E-1	9.226E+0	2.110E+1
-1.849E-1	9.135E+0	2.099E+1
-1.800E-1	9.080E+0	2.113E+1
-1.849E-1	9.161E+0	2.115E+1
-1.865E-1	9.103E+0	2.101E+1
-1.832E-1	9.190E+0	2.099E+1
-1.832E-1	9.281E+0	2.094E+1
-1.849E-1	9.145E+0	2.106E+1
-1.865E-1	9.070E+0	2.083E+1
-1.865E-1	9.184E+0	2.099E+1
-1.832E-1	9.223E+0	2.092E+1
-1.849E-1	9.268E+0	2.092E+1
-1.865E-1	9.148E+0	2.105E+1
-1.816E-1	9.086E+0	2.083E+1
-1.784E-1	9.154E+0	2.117E+1
-1.816E-1	9.180E+0	2.094E+1
-1.849E-1	9.187E+0	2.099E+1
-1.816E-1	9.103E+0	2.104E+1
-1.784E-1	9.021E+0	2.113E+1
-1.816E-1	9.200E+0	2.103E+1
-1.865E-1	9.317E+0	2.100E+1
-1.849E-1	9.145E+0	2.097E+1
-1.832E-1	9.116E+0	2.108E+1
-1.832E-1	9.232E+0	2.106E+1
-1.849E-1	9.177E+0	2.108E+1
-1.849E-1	9.171E+0	2.095E+1
-1.816E-1	9.219E+0	2.100E+1
-1.816E-1	9.229E+0	2.106E+1
-1.865E-1	9.180E+0	2.108E+1
-1.849E-1	9.310E+0	2.099E+1
-1.832E-1	9.223E+0	2.111E+1
-1.800E-1	9.252E+0	2.093E+1
-1.849E-1	9.200E+0	2.087E+1
-1.816E-1	9.197E+0	2.110E+1
-1.800E-1	9.151E+0	2.100E+1
-1.816E-1	9.190E+0	2.088E+1
-1.865E-1	9.203E+0	2.093E+1
-1.865E-1	9.252E+0	2.099E+1
-1.849E-1	9.151E+0	2.098E+1
-1.784E-1	9.252E+0	2.085E+1
-1.849E-1	9.060E+0	2.088E+1
-1.832E-1	9.177E+0	2.088E+1
-1.816E-1	9.265E+0	2.093E+1
-1.816E-1	9.255E+0	2.085E+1
-1.865E-1	9.034E+0	2.105E+1
-1.849E-1	9.210E+0	2.115E+1
-1.816E-1	9.077E+0	2.111E+1
-1.816E-1	9.158E+0	2.108E+1
-1.832E-1	9.278E+0	2.126E+1
-1.832E-1	9.268E+0	2.095E+1
-1.816E-1	9.281E+0	2.093E+1
-1.784E-1	9.232E+0	2.065E+1
-1.865E-1	9.116E+0	2.093E+1
-1.849E-1	9.154E+0	2.095E+1
-1.816E-1	9.184E+0	2.095E+1
-1.832E-1	9.161E+0	2.112E+1
-1.832E-1	9.239E+0	2.103E+1
-1.816E-1	9.258E+0	2.098E+1
-1.800E-1	9.258E+0	2.112E+1
-1.816E-1	9.275E+0	2.103E+1
-1.865E-1	9.151E+0	2.114E+1
-1.832E-1	9.112E+0	2.093E+1
-1.816E-1	9.132E+0	2.110E+1
-1.832E-1	9.197E+0	2.100E+1
-1.881E-1	9.219E+0	2.098E+1
-1.865E-1	9.226E+0	2.109E+1
-1.800E-1	9.151E+0	2.094E+1
-1.816E-1	9.210E+0	2.110E+1
-1.849E-1	9.206E+0	2.106E+1
-1.849E-1	9.154E+0	2.111E+1
-1.800E-1	9.077E+0	2.124E+1
-1.816E-1	9.109E+0	2.108E+1
-1.849E-1	9.161E+0	2.092E+1
-1.832E-1	9.255E+0	2.101E+1
-1.816E-1	9.167E+0	2.088E+1
-1.816E-1	9.171E+0	2.088E+1
-1.849E-1	9.148E+0	2.123E+1
-1.816E-1	9.148E+0	2.116E+1
-1.800E-1	9.154E+0	2.104E+1
-1.832E-1	9.070E+0	2.111E+1
-1.832E-1	9.187E+0	2.088E+1
-1.849E-1	9.180E+0	2.095E+1
-1.800E-1	9.135E+0	2.097E+1
-1.832E-1	9.145E+0	2.083E+1
-1.849E-1	9.275E+0	2.099E+1
-1.832E-1	9.015E+0	2.105E+1
-1.832E-1	9.187E+0	2.098E+1
-1.800E-1	9.229E+0	2.103E+1
-1.849E-1	9.174E+0	2.103E+1
-1.816E-1	9.174E+0	2.079E+1
-1.800E-1	9.135E+0	2.112E+1
-1.832E-1	9.206E+0	2.105E+1
-1.865E-1	9.213E+0	2.114E+1
-1.865E-1	9.109E+0	2.105E+1
-1.816E-1	9.161E+0	2.111E+1
-1.816E-1	9.184E+0	2.107E+1
-1.832E-1	9.142E+0	2.131E+1
-1.800E-1	9.210E+0	2.096E+1
-1.800E-1	9.232E+0	2.113E+1
-1.816E-1	9.255E+0	2.099E+1
-1.832E-1	9.252E+0	2.096E+1
-1.816E-1	9.167E+0	2.106E+1
-1.800E-1	9.284E+0	2.090E+1
-1.816E-1	9.258E+0	2.090E+1
-1.865E-1	9.171E+0	2.102E+1
-1.832E-1	9.167E+0	2.085E+1
-1.784E-1	9.109E+0	2.102E+1
-1.816E-1	9.242E+0	2.112E+1
-1.849E-1	9.184E+0	2.095E+1
-1.832E-1	9.388E+0	2.105E+1
-1.849E-1	9.167E+0	2.097E+1
-1.800E-1	9.096E+0	2.099E+1
-1.849E-1	9.213E+0	2.101E+1
-1.832E-1	9.313E+0	2.116E+1
-1.800E-1	9.229E+0	2.114E+1
-1.832E-1	9.125E+0	2.112E+1
-1.832E-1	9.262E+0	2.098E+1
-1.832E-1	9.184E+0	2.111E+1
-1.800E-1	9.219E+0	2.111E+1
-1.816E-1	9.132E+0	2.114E+1
-1.832E-1	9.278E+0	2.087E+1
-1.865E-1	9.148E+0	2.099E+1
-1.849E-1	9.190E+0	2.101E+1
-1.832E-1	9.164E+0	2.108E+1
-1.832E-1	9.200E+0	2.095E+1
-1.832E-1	9.268E+0	2.098E+1
-1.800E-1	9.326E+0	2.089E+1
-1.784E-1	9.145E+0	2.091E+1
-1.849E-1	9.297E+0	2.094E+1
-1.816E-1	9.200E+0	2.103E+1
-1.832E-1	9.197E+0	2.092E+1
-1.832E-1	9.180E+0	2.092E+1
-1.881E-1	9.154E+0	2.100E+1
-1.800E-1	9.239E+0	2.100E+1
-1.800E-1	9.375E+0	2.098E+1
-1.816E-1	9.242E+0	2.100E+1
-1.816E-1	9.249E+0	2.092E+1
-1.849E-1	9.187E+0	2.093E+1
-1.832E-1	9.213E+0	2.099E+1
-1.849E-1	9.109E+0	2.095E+1
-1.849E-1	9.236E+0	2.092E+1
-1.832E-1	9.180E+0	2.099E+1
-1.816E-1	9.245E+0	2.078E+1
-1.832E-1	9.151E+0	2.100E+1
-1.849E-1	9.119E+0	2.103E+1
-1.816E-1	9.232E+0	2.090E+1
-1.768E-1	9.135E+0	2.097E+1
-1.816E-1	9.184E+0	2.111E+1
-1.849E-1	9.093E+0	2.101E+1
-1.832E-1	9.119E+0	2.093E+1
-1.816E-1	9.232E+0	2.105E+1
-1.849E-1	9.138E+0	2.075E+1
-1.832E-1	9.206E+0	2.100E+1
-1.832E-1	9.184E+0	2.101E+1
-1.800E-1	9.271E+0	2.102E+1
-1.800E-1	9.138E+0	2.102E+1
-1.865E-1	9.116E+0	2.094E+1
-1.816E-1	9.154E+0	2.082E+1
-1.784E-1	9.073E+0	2.101E+1
-1.816E-1	9.145E+0	2.090E+1
-1.832E-1	9.200E+0	2.090E+1
-1.832E-1	9.060E+0	2.116E+1
-1.768E-1	9.262E+0	2.114E+1
-1.816E-1	9.197E+0	2.099E+1
-1.849E-1	9.245E+0	2.099E+1
-1.832E-1	9.142E+0	2.097E+1
-1.816E-1	9.164E+0	2.086E+1
-1.800E-1	9.103E+0	2.115E+1
-1.849E-1	9.210E+0	2.103E+1
-1.816E-1	9.116E+0	2.113E+1
-1.816E-1	9.138E+0	2.110E+1
-1.816E-1	9.239E+0	2.100E+1
-1.816E-1	9.184E+0	2.101E+1
-1.800E-1	9.158E+0	2.101E+1
-1.800E-1	9.210E+0	2.110E+1
-1.832E-1	9.210E+0	2.100E+1
-1.816E-1	9.216E+0	2.097E+1
-1.800E-1	9.171E+0	2.103E+1
-1.832E-1	9.148E+0	2.092E+1
-1.800E-1	9.219E+0	2.099E+1
-1.849E-1	9.265E+0	2.090E+1
-1.832E-1	9.112E+0	2.095E+1
-1.768E-1	9.125E+0	2.095E+1
-1.849E-1	9.138E+0	2.111E+1
-1.865E-1	9.093E+0	2.107E+1
-1.849E-1	9.164E+0	2.097E+1
-1.800E-1	9.200E+0	2.099E+1
-1.816E-1	9.200E+0	2.110E+1
-1.832E-1	9.129E+0	2.092E+1
-1.800E-1	9.210E+0	2.101E+1
-1.784E-1	9.177E+0	2.095E+1
-1.816E-1	9.200E+0	2.111E+1
-1.816E-1	9.112E+0	2.104E+1
-1.832E-1	9.184E+0	2.094E+1
-1.849E-1	9.129E+0	2.106E+1
-1.800E-1	9.106E+0	2.094E+1
-1.832E-1	9.119E+0	2.098E+1
-1.832E-1	9.317E+0	2.095E+1
-1.800E-1	9.116E+0	2.096E+1
-1.816E-1	9.083E+0	2.118E+1
-1.832E-1	9.200E+0	2.097E+1
-1.816E-1	9.226E+0	2.096E+1
-1.751E-1	9.304E+0	2.099E+1
-1.816E-1	9.132E+0	2.094E+1
-1.832E-1	9.180E+0	2.099E+1
-1.832E-1	9.190E+0	2.096E+1
-1.816E-1	9.193E+0	2.113E+1
-1.832E-1	9.148E+0	2.102E+1
-1.832E-1	9.236E+0	2.116E+1
-1.849E-1	9.294E+0	2.112E+1
-1.800E-1	9.320E+0	2.088E+1
-1.816E-1	9.193E+0	2.088E+1
-1.832E-1	9.249E+0	2.097E+1
-1.849E-1	9.216E+0	2.100E+1
-1.816E-1	9.239E+0	2.102E+1
-1.849E-1	9.291E+0	2.091E+1
-1.865E-1	9.142E+0	2.120E+1
-1.832E-1	9.047E+0	2.097E+1
-1.784E-1	9.210E+0	2.118E+1
-1.800E-1	9.154E+0	2.104E+1
-1.849E-1	9.242E+0	2.085E+1
-1.816E-1	9.200E+0	2.089E+1
-1.800E-1	9.216E+0	2.101E+1
-1.849E-1	9.291E+0	2.104E+1
-1.849E-1	9.148E+0	2.103E+1
-1.849E-1	9.271E+0	2.105E+1
-1.751E-1	9.116E+0	2.110E+1
-1.800E-1	9.281E+0	2.102E+1
-1.832E-1	9.275E+0	2.099E+1
-1.832E-1	9.242E+0	2.099E+1
-1.816E-1	9.132E+0	2.099E+1
-1.849E-1	9.232E+0	2.089E+1
-1.865E-1	9.265E+0	2.113E+1
-1.849E-1	9.193E+0	2.091E+1
-1.849E-1	9.164E+0	2.100E+1
-1.816E-1	9.216E+0	2.105E+1
-1.832E-1	9.148E+0	2.105E+1
-1.865E-1	9.281E+0	2.079E+1
-1.784E-1	9.226E+0	2.092E+1
-1.816E-1	9.278E+0	2.110E+1
-1.849E-1	9.109E+0	2.107E+1
-1.816E-1	9.129E+0	2.093E+1
-1.816E-1	9.158E+0	2.102E+1
-1.816E-1	9.129E+0	2.107E+1
-1.849E-1	9.177E+0	2.100E+1
-1.881E-1	9.184E+0	2.108E+1
-1.816E-1	9.151E+0	2.115E+1
-1.849E-1	9.171E+0	2.083E+1
-1.849E-1	9.200E+0	2.093E+1
-1.832E-1	9.174E+0	2.103E+1
-1.800E-1	9.275E+0	2.101E+1
-1.816E-1	9.187E+0	2.087E+1
-1.849E-1	9.193E+0	2.091E+1
-1.832E-1	9.142E+0	2.103E+1
-1.816E-1	9.171E+0	2.109E+1
-1.816E-1	9.190E+0	2.117E+1
-1.849E-1	9.161E+0	2.097E+1
-1.881E-1	9.278E+0	2.109E+1
-1.800E-1	9.223E+0	2.098E+1
-1.816E-1	9.187E+0	2.093E+1
-1.849E-1	9.135E+0	2.103E+1
-1.832E-1	9.167E+0	2.114E+1
-1.800E-1	9.057E+0	2.095E+1
-1.849E-1	9.099E+0	2.100E+1
-1.865E-1	9.223E+0	2.082E+1
-1.800E-1	9.106E+0	2.106E+1
-1.800E-1	9.239E+0	2.091E+1
-1.816E-1	9.077E+0	2.077E+1
-1.849E-1	9.184E+0	2.099E+1
-1.865E-1	9.265E+0	2.102E+1
-1.800E-1	9.262E+0	2.098E+1
-1.800E-1	9.219E+0	2.107E+1
-1.865E-1	9.177E+0	2.093E+1
-1.816E-1	9.119E+0	2.109E+1
-1.816E-1	9.216E+0	2.103E+1
-1.816E-1	9.229E+0	2.083E+1
-1.832E-1	9.184E+0	2.107E+1
-1.832E-1	9.093E+0	2.117E+1
-1.832E-1	9.103E+0	2.094E+1
-1.832E-1	9.287E+0	2.098E+1
-1.832E-1	9.129E+0	2.092E+1
-1.849E-1	9.125E+0	2.095E+1
-1.816E-1	9.047E+0	2.107E+1
-1.832E-1	9.142E+0	2.093E+1
-1.832E-1	9.287E+0	2.097E+1
-1.816E-1	9.122E+0	2.095E+1
-1.800E-1	9.216E+0	2.118E+1
-1.800E-1	9.148E+0	2.088E+1
-1.849E-1	9.167E+0	2.103E+1
-1.849E-1	9.258E+0	2.108E+1
-1.816E-1	9.174E+0	2.093E+1
-1.784E-1	9.258E+0	2.122E+1
-1.832E-1	9.223E+0	2.094E+1
-1.832E-1	9.197E+0	2.085E+1
-1.800E-1	9.174E+0	2.091E+1
-1.832E-1	9.197E+0	2.099E+1
-1.832E-1	9.129E+0	2.106E+1
-1.849E-1	9.103E+0	2.091E+1
-1.800E-1	9.151E+0	2.111E+1
-1.816E-1	9.180E+0	2.097E+1
-1.865E-1	9.210E+0	2.093E+1
-1.832E-1	9.044E+0	2.120E+1
-1.832E-1	9.268E+0	2.096E+1
-1.816E-1	9.106E+0	2.096E+1
-1.849E-1	9.125E+0	2.108E+1
-1.832E-1	9.297E+0	2.084E+1
-1.832E-1	9.142E+0	2.114E+1
-1.800E-1	9.174E+0	2.085E+1
-1.849E-1	9.206E+0	2.119E+1
-1.849E-1	9.135E+0	2.115E+1
-1.816E-1	9.132E+0	2.106E+1
-1.816E-1	9.067E+0	2.096E+1
-1.865E-1	9.148E+0	2.101E+1
-1.816E-1	9.106E+0	2.106E+1
-1.816E-1	9.096E+0	2.106E+1
-1.832E-1	9.083E+0	2.101E+1
-1.849E-1	9.213E+0	2.100E+1
-1.832E-1	9.129E+0	2.087E+1
-1.784E-1	9.190E+0	2.103E+1
-1.832E-1	9.275E+0	2.108E+1
-1.865E-1	9.258E+0	2.087E+1
-1.816E-1	9.219E+0	2.083E+1
-1.800E-1	9.135E+0	2.096E+1
-1.816E-1	9.158E+0	2.111E+1
-1.865E-1	9.210E+0	2.103E+1
-1.881E-1	9.109E+0	2.106E+1
-1.800E-1	9.271E+0	2.108E+1
-1.832E-1	9.116E+0	2.091E+1
-1.865E-1	9.086E+0	2.100E+1
-1.832E-1	9.278E+0	2.091E+1
-1.800E-1	9.112E+0	2.106E+1
-1.800E-1	9.197E+0	2.114E+1
-1.849E-1	9.167E+0	2.076E+1
-1.832E-1	9.132E+0	2.100E+1
-1.816E-1	9.112E+0	2.115E+1
-1.816E-1	9.129E+0	2.101E+1
-1.849E-1	9.060E+0	2.094E+1
-1.816E-1	9.164E+0	2.089E+1
-1.816E-1	9.142E+0	2.093E+1
-1.800E-1	9.151E+0	2.107E+1
-1.832E-1	9.216E+0	2.096E+1
-1.865E-1	9.060E+0	2.106E+1
-1.832E-1	9.203E+0	2.099E+1
-1.800E-1	9.112E+0	2.096E+1
-1.849E-1	9.206E+0	2.097E+1
-1.816E-1	9.193E+0	2.100E+1
-1.816E-1	9.216E+0	2.096E+1
-1.816E-1	9.031E+0	2.094E+1
-1.849E-1	9.271E+0	2.100E+1
-1.849E-1	9.242E+0	2.105E+1
-1.816E-1	9.119E+0	2.089E+1
-1.816E-1	9.232E+0	2.099E+1
-1.849E-1	9.125E+0	2.094E+1
-1.832E-1	9.245E+0	2.102E+1
-1.816E-1	9.080E+0	2.087E+1
-1.816E-1	9.242E+0	2.099E+1
-1.849E-1	9.197E+0	2.081E+1
-1.832E-1	9.138E+0	2.079E+1
-1.800E-1	9.158E+0	2.108E+1
-1.816E-1	9.096E+0	2.089E+1
-1.897E-1	9.103E+0	2.105E+1
-1.832E-1	9.151E+0	2.085E+1
-1.800E-1	9.047E+0	2.116E+1
-1.832E-1	9.193E+0	2.110E+1
-1.816E-1	9.180E+0	2.090E+1
-1.849E-1	9.070E+0	2.107E+1
-1.816E-1	9.112E+0	2.084E+1
-1.832E-1	9.038E+0	2.083E+1
-1.832E-1	9.187E+0	2.075E+1
-1.832E-1	9.161E+0	2.093E+1
-1.849E-1	9.206E+0	2.095E+1
-1.849E-1	9.190E+0	2.099E+1
-1.832E-1	9.164E+0	2.090E+1
-1.816E-1	9.154E+0	2.080E+1
-1.800E-1	9.239E+0	2.113E+1
-1.832E-1	9.067E+0	2.103E+1
-1.865E-1	9.200E+0	2.101E+1
-1.816E-1	9.151E+0	2.101E+1
-1.784E-1	9.096E+0	2.092E+1
-1.800E-1	9.268E+0	2.116E+1
-1.832E-1	9.219E+0	2.105E+1
-1.816E-1	9.226E+0	2.092E+1
-1.816E-1	9.161E+0	2.109E+1
-1.849E-1	9.200E+0	2.075E+1
-1.832E-1	9.174E+0	2.107E+1
-1.832E-1	9.132E+0	2.091E+1
-1.800E-1	9.112E+0	2.080E+1
-1.849E-1	9.135E+0	2.089E+1
-1.865E-1	9.232E+0	2.090E+1
-1.849E-1	9.164E+0	2.109E+1
-1.849E-1	9.116E+0	2.114E+1
-1.832E-1	9.090E+0	2.078E+1
-1.865E-1	9.057E+0	2.104E+1
-1.865E-1	9.223E+0	2.095E+1
-1.816E-1	9.216E+0	2.096E+1
-1.849E-1	9.177E+0	2.084E+1
-1.832E-1	9.135E+0	2.102E+1
-1.832E-1	9.184E+0	2.112E+1
-1.784E-1	9.197E+0	2.101E+1
-1.816E-1	9.275E+0	2.109E+1
-1.849E-1	9.135E+0	2.102E+1
-1.800E-1	9.271E+0	2.098E+1
-1.816E-1	9.226E+0	2.105E+1
-1.832E-1	9.268E+0	2.089E+1
-1.849E-1	9.258E+0	2.092E+1
-1.816E-1	9.184E+0	2.109E+1
-1.816E-1	9.112E+0	2.101E+1
-1.816E-1	9.294E+0	2.090E+1
-1.865E-1	9.184E+0	2.084E+1
-1.832E-1	9.200E+0	2.096E+1
-1.816E-1	9.135E+0	2.119E+1
-1.816E-1	9.210E+0	2.095E+1
-1.849E-1	9.148E+0	2.109E+1
-1.849E-1	9.258E+0	2.106E+1
-1.800E-1	9.099E+0	2.099E+1
-1.849E-1	9.226E+0	2.086E+1
-1.849E-1	9.252E+0	2.080E+1
-1.816E-1	9.271E+0	2.102E+1
-1.816E-1	9.317E+0	2.087E+1
-1.832E-1	9.145E+0	2.099E+1
-1.832E-1	9.164E+0	2.089E+1
-1.816E-1	9.099E+0	2.096E+1
-1.849E-1	9.193E+0	2.098E+1
-1.816E-1	9.281E+0	2.081E+1
-1.832E-1	9.044E+0	2.111E+1
-1.832E-1	9.041E+0	2.125E+1
-1.784E-1	9.132E+0	2.110E+1
-1.816E-1	9.229E+0	2.095E+1
-1.865E-1	9.135E+0	2.093E+1
-1.832E-1	9.174E+0	2.107E+1
-1.816E-1	9.278E+0	2.108E+1
-1.816E-1	9.129E+0	2.109E+1
-1.881E-1	9.310E+0	2.105E+1
-1.832E-1	9.109E+0	2.108E+1
-1.816E-1	9.200E+0	2.114E+1
-1.849E-1	9.171E+0	2.096E+1
-1.865E-1	9.154E+0	2.112E+1
-1.832E-1	9.083E+0	2.106E+1
-1.832E-1	9.154E+0	2.090E+1
-1.800E-1	9.080E+0	2.091E+1
-1.849E-1	9.142E+0	2.080E+1
-1.849E-1	9.161E+0	2.104E+1
-1.832E-1	9.242E+0	2.099E+1
-1.849E-1	9.275E+0	2.094E+1
-1.865E-1	9.203E+0	2.104E+1
-1.832E-1	9.106E+0	2.110E+1
-1.832E-1	9.219E+0	2.123E+1
-1.832E-1	9.184E+0	2.094E+1
-1.865E-1	9.034E+0	2.102E+1
-1.849E-1	9.142E+0	2.092E+1
-1.816E-1	9.077E+0	2.119E+1
-1.849E-1	9.177E+0	2.115E+1
-1.865E-1	9.216E+0	2.106E+1
-1.849E-1	9.161E+0	2.099E+1
-1.800E-1	9.112E+0	2.098E+1
-1.865E-1	9.210E+0	2.091E+1
-1.865E-1	9.122E+0	2.109E+1
-1.849E-1	9.190E+0	2.073E+1
-1.816E-1	9.223E+0	2.095E+1
-1.832E-1	9.171E+0	2.094E+1
-1.897E-1	9.177E+0	2.116E+1
-1.849E-1	9.171E+0	2.098E+1
[truncated: 54,967 more rows]
