# Supplementary material for: Improved ANAP incorporation and VCF analysis reveal details of P2X7 current facilitation and a limited conformational interplay between ATP binding and the intracellular ballast domain
Source: eLife. 2023 Jan 4;12:e82479. doi: 10.7554/eLife.82479 (PMC9859053; doi:10.7554/eLife.82479)
Supplement: Figure 6—figure supplement 2—source data 2. [file elife-82479-fig6-figsupp2-data2.zip › Figure-6_figure-supplement-2_source-data-2/P2X7(Y595anap)/e25#05.csv]

-4.862E-2	6.426E+0	1.382E+1
-5.025E-2	6.326E+0	1.375E+1
-5.025E-2	6.378E+0	1.377E+1
-5.673E-2	6.394E+0	1.375E+1
-5.025E-2	6.381E+0	1.377E+1
-5.349E-2	6.384E+0	1.362E+1
-5.349E-2	6.391E+0	1.388E+1
-5.673E-2	6.352E+0	1.383E+1
-4.700E-2	6.381E+0	1.370E+1
-5.025E-2	6.310E+0	1.366E+1
-5.349E-2	6.297E+0	1.381E+1
-5.511E-2	6.426E+0	1.373E+1
-5.187E-2	6.472E+0	1.389E+1
-5.187E-2	6.404E+0	1.392E+1
-4.862E-2	6.342E+0	1.381E+1
-5.511E-2	6.439E+0	1.382E+1
-5.187E-2	6.430E+0	1.374E+1
-5.025E-2	6.446E+0	1.382E+1
-5.349E-2	6.290E+0	1.382E+1
-5.025E-2	6.219E+0	1.385E+1
-5.025E-2	6.323E+0	1.376E+1
-5.187E-2	6.365E+0	1.365E+1
-5.187E-2	6.368E+0	1.378E+1
-5.349E-2	6.316E+0	1.381E+1
-5.025E-2	6.280E+0	1.373E+1
-5.187E-2	6.397E+0	1.374E+1
-5.349E-2	6.520E+0	1.389E+1
-5.511E-2	6.303E+0	1.385E+1
-5.187E-2	6.326E+0	1.377E+1
-4.862E-2	6.326E+0	1.373E+1
-5.349E-2	6.436E+0	1.372E+1
-5.511E-2	6.316E+0	1.392E+1
-5.025E-2	6.365E+0	1.385E+1
-5.187E-2	6.400E+0	1.370E+1
-5.511E-2	6.361E+0	1.379E+1
-5.187E-2	6.585E+0	1.384E+1
-5.025E-2	6.394E+0	1.373E+1
-5.187E-2	6.348E+0	1.385E+1
-5.349E-2	6.293E+0	1.378E+1
-5.673E-2	6.478E+0	1.371E+1
-5.025E-2	6.329E+0	1.372E+1
-5.187E-2	6.400E+0	1.398E+1
-5.025E-2	6.355E+0	1.380E+1
-5.511E-2	6.378E+0	1.385E+1
-5.187E-2	6.381E+0	1.377E+1
-5.025E-2	6.404E+0	1.367E+1
-5.349E-2	6.371E+0	1.375E+1
-5.025E-2	6.368E+0	1.381E+1
-5.187E-2	6.323E+0	1.377E+1
-5.187E-2	6.323E+0	1.379E+1
-5.511E-2	6.524E+0	1.377E+1
-5.511E-2	6.381E+0	1.368E+1
-5.025E-2	6.365E+0	1.377E+1
-5.187E-2	6.365E+0	1.388E+1
-5.511E-2	6.368E+0	1.389E+1
-5.349E-2	6.404E+0	1.388E+1
-4.862E-2	6.326E+0	1.371E+1
-4.700E-2	6.443E+0	1.368E+1
-5.511E-2	6.407E+0	1.385E+1
-5.511E-2	6.404E+0	1.381E+1
-5.187E-2	6.310E+0	1.370E+1
-5.187E-2	6.339E+0	1.377E+1
-5.025E-2	6.420E+0	1.376E+1
-5.187E-2	6.420E+0	1.385E+1
-4.862E-2	6.413E+0	1.382E+1
-5.025E-2	6.335E+0	1.385E+1
-5.511E-2	6.452E+0	1.375E+1
-5.511E-2	6.339E+0	1.390E+1
-5.187E-2	6.443E+0	1.387E+1
-4.862E-2	6.361E+0	1.385E+1
-5.349E-2	6.423E+0	1.384E+1
-5.349E-2	6.407E+0	1.380E+1
-5.187E-2	6.381E+0	1.374E+1
-5.025E-2	6.345E+0	1.379E+1
-5.187E-2	6.378E+0	1.387E+1
-5.349E-2	6.488E+0	1.383E+1
-5.187E-2	6.313E+0	1.391E+1
-4.862E-2	6.300E+0	1.375E+1
-5.511E-2	6.410E+0	1.391E+1
-5.511E-2	6.481E+0	1.374E+1
-5.349E-2	6.316E+0	1.388E+1
-4.862E-2	6.332E+0	1.369E+1
-5.349E-2	6.407E+0	1.385E+1
-5.187E-2	6.339E+0	1.378E+1
-5.349E-2	6.384E+0	1.392E+1
-4.700E-2	6.355E+0	1.388E+1
-5.349E-2	6.397E+0	1.370E+1
-5.187E-2	6.358E+0	1.379E+1
-5.187E-2	6.345E+0	1.372E+1
-5.025E-2	6.355E+0	1.383E+1
-5.511E-2	6.400E+0	1.390E+1
-5.349E-2	6.420E+0	1.387E+1
-5.025E-2	6.371E+0	1.355E+1
-5.349E-2	6.459E+0	1.374E+1
-5.025E-2	6.293E+0	1.379E+1
-5.349E-2	6.446E+0	1.386E+1
-5.349E-2	6.342E+0	1.386E+1
-5.187E-2	6.290E+0	1.384E+1
-5.187E-2	6.394E+0	1.383E+1
-5.187E-2	6.384E+0	1.382E+1
-5.187E-2	6.381E+0	1.395E+1
-4.862E-2	6.391E+0	1.372E+1
-5.511E-2	6.433E+0	1.387E+1
-5.187E-2	6.400E+0	1.360E+1
-5.187E-2	6.446E+0	1.368E+1
-5.025E-2	6.423E+0	1.376E+1
-5.511E-2	6.423E+0	1.380E+1
-5.187E-2	6.400E+0	1.379E+1
-4.862E-2	6.426E+0	1.385E+1
-4.862E-2	6.368E+0	1.381E+1
-5.673E-2	6.361E+0	1.395E+1
-5.673E-2	6.300E+0	1.386E+1
-5.187E-2	6.397E+0	1.372E+1
-5.025E-2	6.323E+0	1.383E+1
-5.025E-2	6.332E+0	1.387E+1
-5.511E-2	6.417E+0	1.381E+1
-5.187E-2	6.446E+0	1.369E+1
-5.025E-2	6.384E+0	1.373E+1
-5.349E-2	6.439E+0	1.383E+1
-5.187E-2	6.381E+0	1.372E+1
-4.862E-2	6.374E+0	1.379E+1
-5.025E-2	6.423E+0	1.373E+1
-5.025E-2	6.358E+0	1.379E+1
-5.511E-2	6.365E+0	1.366E+1
-5.187E-2	6.394E+0	1.377E+1
-5.025E-2	6.394E+0	1.374E+1
-5.025E-2	6.368E+0	1.372E+1
-5.673E-2	6.316E+0	1.383E+1
-4.862E-2	6.407E+0	1.387E+1
-4.862E-2	6.446E+0	1.372E+1
-5.349E-2	6.439E+0	1.400E+1
-5.025E-2	6.439E+0	1.384E+1
-4.862E-2	6.332E+0	1.387E+1
-5.349E-2	6.400E+0	1.381E+1
-5.187E-2	6.436E+0	1.385E+1
-5.511E-2	6.404E+0	1.391E+1
-4.862E-2	6.319E+0	1.375E+1
-4.862E-2	6.326E+0	1.379E+1
-4.862E-2	6.358E+0	1.386E+1
-5.349E-2	6.355E+0	1.374E+1
-4.700E-2	6.300E+0	1.374E+1
-5.025E-2	6.511E+0	1.361E+1
-5.025E-2	6.306E+0	1.385E+1
-5.673E-2	6.306E+0	1.385E+1
-4.700E-2	6.391E+0	1.382E+1
-5.187E-2	6.358E+0	1.395E+1
-5.349E-2	6.303E+0	1.383E+1
-5.511E-2	6.287E+0	1.363E+1
-5.187E-2	6.417E+0	1.394E+1
-5.187E-2	6.485E+0	1.371E+1
-5.025E-2	6.348E+0	1.388E+1
-5.673E-2	6.439E+0	1.380E+1
-4.862E-2	6.303E+0	1.361E+1
-5.187E-2	6.342E+0	1.370E+1
-5.349E-2	6.310E+0	1.385E+1
-5.349E-2	6.371E+0	1.378E+1
-5.187E-2	6.387E+0	1.384E+1
-5.187E-2	6.465E+0	1.378E+1
-5.187E-2	6.361E+0	1.373E+1
-5.349E-2	6.365E+0	1.396E+1
-5.025E-2	6.436E+0	1.379E+1
-5.349E-2	6.355E+0	1.382E+1
-5.187E-2	6.410E+0	1.382E+1
-5.349E-2	6.478E+0	1.382E+1
-5.187E-2	6.374E+0	1.377E+1
-5.187E-2	6.423E+0	1.380E+1
-5.187E-2	6.381E+0	1.357E+1
-5.187E-2	6.378E+0	1.377E+1
-5.025E-2	6.478E+0	1.380E+1
-5.025E-2	6.407E+0	1.379E+1
-5.025E-2	6.374E+0	1.366E+1
-5.511E-2	6.443E+0	1.381E+1
-5.025E-2	6.358E+0	1.375E+1
-5.349E-2	6.517E+0	1.369E+1
-5.025E-2	6.374E+0	1.374E+1
-5.511E-2	6.335E+0	1.370E+1
-5.187E-2	6.423E+0	1.392E+1
-5.187E-2	6.300E+0	1.365E+1
-5.187E-2	6.345E+0	1.383E+1
-5.835E-2	6.329E+0	1.370E+1
-5.025E-2	6.430E+0	1.383E+1
-5.349E-2	6.394E+0	1.399E+1
-5.187E-2	6.355E+0	1.385E+1
-5.673E-2	6.332E+0	1.376E+1
-4.862E-2	6.316E+0	1.378E+1
-5.187E-2	6.404E+0	1.351E+1
-5.025E-2	6.374E+0	1.377E+1
-5.349E-2	6.306E+0	1.381E+1
-5.187E-2	6.397E+0	1.373E+1
-5.349E-2	6.271E+0	1.397E+1
-5.511E-2	6.342E+0	1.376E+1
-5.349E-2	6.475E+0	1.374E+1
-5.187E-2	6.345E+0	1.382E+1
-5.187E-2	6.400E+0	1.367E+1
-5.187E-2	6.329E+0	1.373E+1
-5.673E-2	6.368E+0	1.372E+1
-5.025E-2	6.361E+0	1.374E+1
-4.862E-2	6.345E+0	1.382E+1
-5.187E-2	6.310E+0	1.383E+1
-5.187E-2	6.443E+0	1.382E+1
-5.349E-2	6.352E+0	1.376E+1
-4.700E-2	6.397E+0	1.375E+1
-5.349E-2	6.310E+0	1.380E+1
-5.187E-2	6.313E+0	1.381E+1
-5.025E-2	6.514E+0	1.381E+1
-4.862E-2	6.251E+0	1.375E+1
-5.349E-2	6.410E+0	1.372E+1
-5.025E-2	6.358E+0	1.380E+1
-5.025E-2	6.368E+0	1.361E+1
-5.025E-2	6.358E+0	1.364E+1
-5.349E-2	6.426E+0	1.392E+1
-5.187E-2	6.423E+0	1.391E+1
-5.187E-2	6.361E+0	1.386E+1
-5.187E-2	6.381E+0	1.385E+1
-5.511E-2	6.374E+0	1.377E+1
-5.187E-2	6.371E+0	1.375E+1
-5.187E-2	6.371E+0	1.368E+1
-4.862E-2	6.417E+0	1.396E+1
-5.349E-2	6.316E+0	1.379E+1
-5.025E-2	6.394E+0	1.379E+1
-5.349E-2	6.436E+0	1.380E+1
-5.187E-2	6.368E+0	1.376E+1
-5.349E-2	6.297E+0	1.378E+1
-5.025E-2	6.274E+0	1.375E+1
-5.349E-2	6.456E+0	1.370E+1
-5.025E-2	6.400E+0	1.389E+1
-5.349E-2	6.368E+0	1.370E+1
-5.349E-2	6.491E+0	1.373E+1
-5.187E-2	6.306E+0	1.381E+1
-5.187E-2	6.348E+0	1.366E+1
-5.349E-2	6.423E+0	1.388E+1
-5.187E-2	6.329E+0	1.384E+1
-5.025E-2	6.459E+0	1.365E+1
-4.862E-2	6.400E+0	1.385E+1
-5.187E-2	6.404E+0	1.374E+1
-5.349E-2	6.287E+0	1.375E+1
-4.862E-2	6.300E+0	1.382E+1
-4.700E-2	6.361E+0	1.375E+1
-5.349E-2	6.381E+0	1.374E+1
-5.025E-2	6.271E+0	1.371E+1
-5.349E-2	6.397E+0	1.378E+1
-4.862E-2	6.417E+0	1.368E+1
-5.349E-2	6.297E+0	1.373E+1
-5.349E-2	6.310E+0	1.379E+1
-5.187E-2	6.410E+0	1.369E+1
-5.187E-2	6.394E+0	1.374E+1
-5.025E-2	6.326E+0	1.387E+1
-5.673E-2	6.410E+0	1.377E+1
-5.187E-2	6.329E+0	1.364E+1
-4.700E-2	6.475E+0	1.392E+1
-5.349E-2	6.452E+0	1.374E+1
-5.511E-2	6.345E+0	1.379E+1
-5.025E-2	6.284E+0	1.373E+1
-5.025E-2	6.439E+0	1.385E+1
-5.349E-2	6.430E+0	1.384E+1
-5.187E-2	6.355E+0	1.386E+1
-5.025E-2	6.374E+0	1.373E+1
-4.700E-2	6.310E+0	1.382E+1
-5.511E-2	6.323E+0	1.361E+1
-5.187E-2	6.365E+0	1.375E+1
-5.025E-2	6.387E+0	1.389E+1
-4.862E-2	6.423E+0	1.369E+1
-5.187E-2	6.481E+0	1.371E+1
-5.349E-2	6.410E+0	1.375E+1
-5.025E-2	6.335E+0	1.389E+1
-4.700E-2	6.410E+0	1.382E+1
-5.349E-2	6.413E+0	1.375E+1
-5.187E-2	6.397E+0	1.376E+1
-5.025E-2	6.472E+0	1.365E+1
-5.025E-2	6.293E+0	1.373E+1
-5.349E-2	6.381E+0	1.370E+1
-5.349E-2	6.436E+0	1.386E+1
-5.025E-2	6.374E+0	1.385E+1
-5.025E-2	6.326E+0	1.388E+1
-5.511E-2	6.563E+0	1.373E+1
-5.349E-2	6.329E+0	1.370E+1
-5.187E-2	6.504E+0	1.377E+1
-5.025E-2	6.465E+0	1.375E+1
-5.025E-2	6.374E+0	1.374E+1
-5.349E-2	6.374E+0	1.373E+1
-4.862E-2	6.358E+0	1.359E+1
-5.025E-2	6.374E+0	1.378E+1
-5.187E-2	6.287E+0	1.371E+1
-5.673E-2	6.423E+0	1.379E+1
-5.025E-2	6.446E+0	1.382E+1
-5.025E-2	6.436E+0	1.373E+1
-5.025E-2	6.384E+0	1.378E+1
-5.025E-2	6.397E+0	1.368E+1
-4.862E-2	6.452E+0	1.375E+1
-5.025E-2	6.378E+0	1.378E+1
-5.025E-2	6.407E+0	1.379E+1
-5.673E-2	6.306E+0	1.373E+1
-4.862E-2	6.348E+0	1.379E+1
-5.025E-2	6.436E+0	1.382E+1
-5.187E-2	6.491E+0	1.380E+1
-5.025E-2	6.491E+0	1.380E+1
-4.862E-2	6.319E+0	1.379E+1
-5.187E-2	6.446E+0	1.373E+1
-5.187E-2	6.339E+0	1.382E+1
-5.187E-2	6.400E+0	1.379E+1
-5.025E-2	6.481E+0	1.389E+1
-5.025E-2	6.316E+0	1.374E+1
-4.862E-2	6.491E+0	1.371E+1
-5.511E-2	6.413E+0	1.378E+1
-4.700E-2	6.417E+0	1.379E+1
-5.025E-2	6.384E+0	1.360E+1
-5.025E-2	6.339E+0	1.373E+1
-5.511E-2	6.316E+0	1.383E+1
-5.349E-2	6.378E+0	1.381E+1
-5.187E-2	6.391E+0	1.366E+1
-5.187E-2	6.342E+0	1.375E+1
-5.349E-2	6.449E+0	1.371E+1
-4.700E-2	6.332E+0	1.377E+1
-4.862E-2	6.472E+0	1.378E+1
-5.187E-2	6.352E+0	1.378E+1
-5.187E-2	6.491E+0	1.363E+1
-5.025E-2	6.368E+0	1.375E+1
-5.187E-2	6.313E+0	1.373E+1
-5.349E-2	6.384E+0	1.381E+1
-5.673E-2	6.426E+0	1.377E+1
-4.862E-2	6.391E+0	1.370E+1
-5.187E-2	6.365E+0	1.377E+1
-5.187E-2	6.400E+0	1.378E+1
-5.349E-2	6.507E+0	1.383E+1
-4.700E-2	6.423E+0	1.354E+1
-4.862E-2	6.358E+0	1.368E+1
-5.025E-2	6.300E+0	1.391E+1
-5.511E-2	6.472E+0	1.386E+1
-5.025E-2	6.323E+0	1.377E+1
-5.511E-2	6.462E+0	1.373E+1
-5.187E-2	6.374E+0	1.374E+1
-5.511E-2	6.358E+0	1.381E+1
-4.700E-2	6.374E+0	1.380E+1
-4.700E-2	6.407E+0	1.372E+1
-5.187E-2	6.326E+0	1.377E+1
-5.187E-2	6.381E+0	1.364E+1
-4.862E-2	6.439E+0	1.396E+1
-4.862E-2	6.397E+0	1.367E+1
-5.187E-2	6.404E+0	1.376E+1
-5.349E-2	6.345E+0	1.376E+1
-5.025E-2	6.365E+0	1.389E+1
-4.862E-2	6.420E+0	1.372E+1
-5.025E-2	6.378E+0	1.376E+1
-5.349E-2	6.391E+0	1.373E+1
-4.862E-2	6.277E+0	1.363E+1
-5.349E-2	6.462E+0	1.397E+1
-4.862E-2	6.374E+0	1.376E+1
-5.349E-2	6.423E+0	1.375E+1
-4.862E-2	6.433E+0	1.374E+1
-5.025E-2	6.423E+0	1.366E+1
-5.025E-2	6.358E+0	1.377E+1
-5.511E-2	6.501E+0	1.383E+1
-5.025E-2	6.381E+0	1.371E+1
-5.025E-2	6.352E+0	1.371E+1
-5.187E-2	6.394E+0	1.370E+1
-5.349E-2	6.323E+0	1.386E+1
-5.025E-2	6.397E+0	1.387E+1
-5.025E-2	6.371E+0	1.375E+1
-5.025E-2	6.430E+0	1.371E+1
-5.187E-2	6.381E+0	1.375E+1
-5.187E-2	6.436E+0	1.374E+1
-5.025E-2	6.423E+0	1.374E+1
-5.349E-2	6.468E+0	1.380E+1
-5.349E-2	6.404E+0	1.362E+1
-5.025E-2	6.332E+0	1.381E+1
-4.862E-2	6.374E+0	1.380E+1
-5.349E-2	6.361E+0	1.381E+1
-5.187E-2	6.264E+0	1.365E+1
-5.187E-2	6.329E+0	1.380E+1
-4.862E-2	6.400E+0	1.373E+1
-5.349E-2	6.345E+0	1.373E+1
-5.511E-2	6.407E+0	1.386E+1
-5.025E-2	6.374E+0	1.374E+1
-4.700E-2	6.452E+0	1.380E+1
-5.349E-2	6.417E+0	1.386E+1
-4.862E-2	6.361E+0	1.371E+1
-4.862E-2	6.335E+0	1.371E+1
-4.700E-2	6.481E+0	1.376E+1
-5.349E-2	6.378E+0	1.389E+1
-5.511E-2	6.391E+0	1.366E+1
-5.349E-2	6.316E+0	1.370E+1
-4.862E-2	6.361E+0	1.370E+1
-5.349E-2	6.378E+0	1.382E+1
-5.349E-2	6.407E+0	1.362E+1
-5.187E-2	6.413E+0	1.390E+1
-4.700E-2	6.355E+0	1.385E+1
-5.187E-2	6.368E+0	1.385E+1
-5.349E-2	6.478E+0	1.383E+1
-4.862E-2	6.316E+0	1.368E+1
-4.862E-2	6.319E+0	1.392E+1
-5.511E-2	6.303E+0	1.374E+1
-5.349E-2	6.381E+0	1.369E+1
-5.349E-2	6.378E+0	1.384E+1
-5.025E-2	6.381E+0	1.396E+1
-5.511E-2	6.303E+0	1.382E+1
-5.187E-2	6.397E+0	1.384E+1
-5.025E-2	6.335E+0	1.370E+1
-4.862E-2	6.345E+0	1.376E+1
-5.511E-2	6.339E+0	1.384E+1
-5.025E-2	6.342E+0	1.369E+1
-5.187E-2	6.384E+0	1.374E+1
-4.862E-2	6.394E+0	1.369E+1
-5.187E-2	6.300E+0	1.375E+1
-5.187E-2	6.352E+0	1.378E+1
-4.862E-2	6.426E+0	1.372E+1
-4.862E-2	6.365E+0	1.380E+1
-5.349E-2	6.371E+0	1.380E+1
-5.025E-2	6.456E+0	1.380E+1
-5.187E-2	6.465E+0	1.380E+1
-4.862E-2	6.329E+0	1.378E+1
-5.673E-2	6.365E+0	1.373E+1
-5.349E-2	6.391E+0	1.375E+1
-5.025E-2	6.394E+0	1.381E+1
-4.700E-2	6.290E+0	1.390E+1
-5.349E-2	6.407E+0	1.385E+1
-5.511E-2	6.481E+0	1.372E+1
-5.025E-2	6.355E+0	1.375E+1
-4.700E-2	6.381E+0	1.381E+1
-5.349E-2	6.436E+0	1.369E+1
-5.187E-2	6.391E+0	1.380E+1
-4.862E-2	6.316E+0	1.357E+1
-4.862E-2	6.319E+0	1.373E+1
-5.187E-2	6.514E+0	1.375E+1
-5.511E-2	6.303E+0	1.385E+1
-4.862E-2	6.371E+0	1.385E+1
-4.862E-2	6.342E+0	1.372E+1
-5.349E-2	6.368E+0	1.380E+1
-5.349E-2	6.391E+0	1.374E+1
-5.025E-2	6.378E+0	1.367E+1
-4.862E-2	6.436E+0	1.382E+1
-5.187E-2	6.430E+0	1.366E+1
-5.187E-2	6.348E+0	1.375E+1
-4.862E-2	6.443E+0	1.374E+1
-5.025E-2	6.394E+0	1.369E+1
-5.187E-2	6.391E+0	1.364E+1
-5.187E-2	6.348E+0	1.391E+1
-5.025E-2	6.345E+0	1.370E+1
-5.025E-2	6.368E+0	1.382E+1
-5.187E-2	6.361E+0	1.372E+1
-5.349E-2	6.394E+0	1.380E+1
-5.025E-2	6.358E+0	1.379E+1
-5.025E-2	6.293E+0	1.379E+1
-5.349E-2	6.378E+0	1.373E+1
-5.349E-2	6.378E+0	1.370E+1
-4.862E-2	6.540E+0	1.379E+1
-5.025E-2	6.332E+0	1.372E+1
-5.187E-2	6.387E+0	1.374E+1
-5.349E-2	6.287E+0	1.382E+1
-4.862E-2	6.348E+0	1.373E+1
-5.025E-2	6.319E+0	1.363E+1
-5.187E-2	6.381E+0	1.372E+1
-5.511E-2	6.374E+0	1.367E+1
-5.025E-2	6.358E+0	1.371E+1
-4.862E-2	6.335E+0	1.364E+1
-5.187E-2	6.329E+0	1.381E+1
-5.511E-2	6.397E+0	1.368E+1
-5.025E-2	6.387E+0	1.372E+1
-4.862E-2	6.371E+0	1.355E+1
-5.187E-2	6.361E+0	1.370E+1
-5.511E-2	6.368E+0	1.380E+1
-4.862E-2	6.365E+0	1.374E+1
-5.187E-2	6.452E+0	1.368E+1
-5.025E-2	6.339E+0	1.377E+1
-5.511E-2	6.452E+0	1.385E+1
-5.025E-2	6.387E+0	1.370E+1
-5.187E-2	6.410E+0	1.372E+1
-5.187E-2	6.378E+0	1.391E+1
-5.187E-2	6.407E+0	1.371E+1
-5.025E-2	6.400E+0	1.376E+1
-5.025E-2	6.293E+0	1.381E+1
-5.187E-2	6.410E+0	1.384E+1
-5.511E-2	6.410E+0	1.388E+1
-4.862E-2	6.293E+0	1.382E+1
-4.538E-2	6.335E+0	1.368E+1
-5.025E-2	6.361E+0	1.373E+1
-5.349E-2	6.387E+0	1.372E+1
-5.025E-2	6.394E+0	1.378E+1
-5.025E-2	6.381E+0	1.380E+1
-5.187E-2	6.316E+0	1.384E+1
-5.349E-2	6.352E+0	1.375E+1
-4.700E-2	6.371E+0	1.367E+1
-5.187E-2	6.456E+0	1.382E+1
-5.187E-2	6.358E+0	1.382E+1
-5.349E-2	6.417E+0	1.382E+1
-4.862E-2	6.339E+0	1.381E+1
-4.862E-2	6.332E+0	1.373E+1
-4.862E-2	6.319E+0	1.375E+1
-5.511E-2	6.423E+0	1.373E+1
-4.700E-2	6.472E+0	1.374E+1
-5.025E-2	6.358E+0	1.374E+1
-5.187E-2	6.436E+0	1.373E+1
-5.025E-2	6.384E+0	1.370E+1
-4.862E-2	6.297E+0	1.381E+1
-5.025E-2	6.439E+0	1.393E+1
-5.025E-2	6.345E+0	1.380E+1
-5.511E-2	6.472E+0	1.372E+1
-5.025E-2	6.417E+0	1.380E+1
-5.187E-2	6.384E+0	1.377E+1
-5.187E-2	6.491E+0	1.367E+1
-5.511E-2	6.368E+0	1.372E+1
-4.700E-2	6.371E+0	1.382E+1
-4.862E-2	6.290E+0	1.386E+1
-5.025E-2	6.326E+0	1.370E+1
-5.349E-2	6.430E+0	1.389E+1
-5.025E-2	6.436E+0	1.384E+1
-5.187E-2	6.417E+0	1.356E+1
-5.511E-2	6.306E+0	1.376E+1
-5.673E-2	6.443E+0	1.390E+1
-4.700E-2	6.326E+0	1.376E+1
-4.862E-2	6.387E+0	1.366E+1
-5.349E-2	6.404E+0	1.383E+1
-5.349E-2	6.394E+0	1.373E+1
-5.025E-2	6.397E+0	1.375E+1
-4.862E-2	6.404E+0	1.379E+1
-5.511E-2	6.413E+0	1.369E+1
-5.187E-2	6.371E+0	1.373E+1
-5.025E-2	6.287E+0	1.375E+1
-4.862E-2	6.310E+0	1.380E+1
-5.187E-2	6.400E+0	1.377E+1
-5.025E-2	6.391E+0	1.385E+1
-5.187E-2	6.284E+0	1.368E+1
-4.862E-2	6.342E+0	1.373E+1
-5.349E-2	6.404E+0	1.392E+1
-5.025E-2	6.277E+0	1.370E+1
-5.025E-2	6.361E+0	1.383E+1
-4.862E-2	6.365E+0	1.367E+1
-5.511E-2	6.358E+0	1.383E+1
-5.349E-2	6.387E+0	1.374E+1
-4.862E-2	6.323E+0	1.370E+1
-4.700E-2	6.387E+0	1.372E+1
-5.349E-2	6.397E+0	1.366E+1
-4.862E-2	6.345E+0	1.382E+1
-5.187E-2	6.391E+0	1.380E+1
-4.862E-2	6.384E+0	1.383E+1
-5.511E-2	6.300E+0	1.370E+1
-5.187E-2	6.348E+0	1.379E+1
-5.349E-2	6.381E+0	1.382E+1
-4.862E-2	6.245E+0	1.374E+1
-5.349E-2	6.391E+0	1.376E+1
-5.187E-2	6.319E+0	1.385E+1
-5.187E-2	6.394E+0	1.375E+1
-5.187E-2	6.446E+0	1.375E+1
-5.025E-2	6.413E+0	1.379E+1
-5.187E-2	6.426E+0	1.374E+1
-4.862E-2	6.381E+0	1.376E+1
-4.700E-2	6.293E+0	1.378E+1
-5.673E-2	6.316E+0	1.387E+1
-5.187E-2	6.371E+0	1.373E+1
-5.025E-2	6.472E+0	1.388E+1
-4.862E-2	6.358E+0	1.370E+1
-5.187E-2	6.423E+0	1.375E+1
-5.187E-2	6.355E+0	1.379E+1
-4.700E-2	6.355E+0	1.367E+1
-5.025E-2	6.498E+0	1.365E+1
-5.349E-2	6.313E+0	1.374E+1
-5.187E-2	6.443E+0	1.380E+1
-4.700E-2	6.468E+0	1.370E+1
-4.862E-2	6.358E+0	1.373E+1
-5.349E-2	6.371E+0	1.371E+1
-5.025E-2	6.488E+0	1.374E+1
-5.187E-2	6.355E+0	1.366E+1
-4.862E-2	6.430E+0	1.364E+1
-5.349E-2	6.326E+0	1.389E+1
-5.349E-2	6.397E+0	1.367E+1
-5.349E-2	6.430E+0	1.387E+1
-4.700E-2	6.345E+0	1.374E+1
-5.349E-2	6.358E+0	1.367E+1
-5.025E-2	6.267E+0	1.371E+1
-5.025E-2	6.436E+0	1.390E+1
-4.700E-2	6.335E+0	1.379E+1
-5.511E-2	6.345E+0	1.366E+1
-5.025E-2	6.417E+0	1.377E+1
-5.187E-2	6.387E+0	1.371E+1
-4.862E-2	6.387E+0	1.373E+1
-5.349E-2	6.316E+0	1.379E+1
-5.025E-2	6.374E+0	1.371E+1
-4.862E-2	6.433E+0	1.387E+1
-4.700E-2	6.400E+0	1.378E+1
-5.187E-2	6.420E+0	1.377E+1
-5.187E-2	6.456E+0	1.380E+1
-5.187E-2	6.323E+0	1.387E+1
-5.349E-2	6.365E+0	1.371E+1
-5.187E-2	6.397E+0	1.371E+1
-5.349E-2	6.420E+0	1.376E+1
-5.025E-2	6.355E+0	1.392E+1
-5.187E-2	6.384E+0	1.381E+1
-5.187E-2	6.374E+0	1.384E+1
-5.025E-2	6.228E+0	1.363E+1
-4.862E-2	6.365E+0	1.363E+1
-5.025E-2	6.397E+0	1.378E+1
-5.187E-2	6.417E+0	1.387E+1
-5.187E-2	6.449E+0	1.373E+1
-5.025E-2	6.264E+0	1.373E+1
-5.187E-2	6.430E+0	1.373E+1
-5.187E-2	6.352E+0	1.365E+1
-5.511E-2	6.391E+0	1.390E+1
-5.187E-2	6.384E+0	1.369E+1
-5.349E-2	6.348E+0	1.384E+1
-5.349E-2	6.361E+0	1.382E+1
-5.025E-2	6.303E+0	1.367E+1
-5.025E-2	6.420E+0	1.374E+1
-4.862E-2	6.342E+0	1.367E+1
-5.187E-2	6.446E+0	1.368E+1
-5.187E-2	6.443E+0	1.376E+1
-4.700E-2	6.339E+0	1.372E+1
-5.025E-2	6.352E+0	1.373E+1
-4.862E-2	6.355E+0	1.383E+1
-5.349E-2	6.365E+0	1.365E+1
-4.862E-2	6.410E+0	1.368E+1
-5.349E-2	6.284E+0	1.385E+1
-4.862E-2	6.329E+0	1.377E+1
-5.187E-2	6.290E+0	1.378E+1
-4.862E-2	6.391E+0	1.382E+1
-5.025E-2	6.439E+0	1.391E+1
-5.187E-2	6.361E+0	1.371E+1
-5.187E-2	6.293E+0	1.388E+1
-4.862E-2	6.397E+0	1.379E+1
-5.187E-2	6.391E+0	1.353E+1
-5.187E-2	6.371E+0	1.378E+1
-5.673E-2	6.335E+0	1.392E+1
-4.862E-2	6.251E+0	1.362E+1
-5.025E-2	6.355E+0	1.375E+1
-5.187E-2	6.439E+0	1.379E+1
-5.349E-2	6.459E+0	1.371E+1
-4.862E-2	6.368E+0	1.385E+1
-4.700E-2	6.368E+0	1.361E+1
-5.025E-2	6.400E+0	1.394E+1
-5.187E-2	6.348E+0	1.360E+1
-4.862E-2	6.352E+0	1.380E+1
-5.025E-2	6.374E+0	1.366E+1
-5.187E-2	6.394E+0	1.374E+1
-5.511E-2	6.316E+0	1.380E+1
-4.862E-2	6.332E+0	1.366E+1
-4.862E-2	6.387E+0	1.378E+1
-5.025E-2	6.501E+0	1.373E+1
-5.511E-2	6.371E+0	1.386E+1
-4.700E-2	6.352E+0	1.372E+1
-5.349E-2	6.504E+0	1.374E+1
-5.025E-2	6.280E+0	1.379E+1
-5.349E-2	6.365E+0	1.367E+1
-4.862E-2	6.365E+0	1.372E+1
-4.862E-2	6.306E+0	1.376E+1
-5.025E-2	6.371E+0	1.372E+1
-5.025E-2	6.300E+0	1.365E+1
-4.700E-2	6.449E+0	1.379E+1
-5.025E-2	6.374E+0	1.366E+1
-5.349E-2	6.335E+0	1.379E+1
-5.511E-2	6.365E+0	1.367E+1
-4.862E-2	6.345E+0	1.374E+1
-5.025E-2	6.361E+0	1.377E+1
-5.025E-2	6.430E+0	1.379E+1
-5.187E-2	6.319E+0	1.378E+1
-4.862E-2	6.332E+0	1.362E+1
-5.187E-2	6.462E+0	1.375E+1
-5.511E-2	6.326E+0	1.373E+1
-5.511E-2	6.404E+0	1.363E+1
-4.700E-2	6.452E+0	1.372E+1
-5.025E-2	6.397E+0	1.380E+1
-5.025E-2	6.446E+0	1.386E+1
-5.025E-2	6.355E+0	1.391E+1
-4.700E-2	6.368E+0	1.378E+1
-5.187E-2	6.345E+0	1.372E+1
-5.511E-2	6.384E+0	1.374E+1
-5.349E-2	6.342E+0	1.373E+1
-4.862E-2	6.345E+0	1.382E+1
-5.187E-2	6.378E+0	1.371E+1
-5.025E-2	6.423E+0	1.362E+1
-5.349E-2	6.371E+0	1.388E+1
-5.025E-2	6.374E+0	1.361E+1
-5.025E-2	6.284E+0	1.378E+1
-5.187E-2	6.394E+0	1.360E+1
-5.349E-2	6.436E+0	1.375E+1
-4.862E-2	6.436E+0	1.380E+1
-4.862E-2	6.329E+0	1.372E+1
-5.187E-2	6.348E+0	1.384E+1
-5.187E-2	6.355E+0	1.382E+1
-4.862E-2	6.439E+0	1.377E+1
-4.862E-2	6.368E+0	1.359E+1
-5.349E-2	6.443E+0	1.369E+1
-5.187E-2	6.306E+0	1.393E+1
-4.862E-2	6.345E+0	1.385E+1
-4.862E-2	6.300E+0	1.373E+1
-5.025E-2	6.397E+0	1.374E+1
-5.187E-2	6.426E+0	1.376E+1
-5.187E-2	6.274E+0	1.378E+1
-5.025E-2	6.443E+0	1.376E+1
-5.511E-2	6.361E+0	1.381E+1
-5.349E-2	6.361E+0	1.371E+1
-5.025E-2	6.361E+0	1.376E+1
-4.700E-2	6.365E+0	1.380E+1
-5.187E-2	6.365E+0	1.381E+1
-5.187E-2	6.407E+0	1.377E+1
-5.025E-2	6.433E+0	1.360E+1
-4.700E-2	6.365E+0	1.381E+1
-5.349E-2	6.342E+0	1.370E+1
-5.025E-2	6.423E+0	1.365E+1
-5.187E-2	6.397E+0	1.382E+1
-4.700E-2	6.358E+0	1.375E+1
-5.349E-2	6.413E+0	1.363E+1
-5.187E-2	6.374E+0	1.372E+1
-4.862E-2	6.378E+0	1.374E+1
-4.862E-2	6.436E+0	1.375E+1
-5.025E-2	6.358E+0	1.369E+1
-5.349E-2	6.371E+0	1.381E+1
-5.187E-2	6.384E+0	1.375E+1
-4.700E-2	6.387E+0	1.377E+1
-5.511E-2	6.404E+0	1.391E+1
-5.025E-2	6.468E+0	1.370E+1
-4.862E-2	6.368E+0	1.370E+1
-4.538E-2	6.465E+0	1.373E+1
-5.673E-2	6.378E+0	1.362E+1
-5.349E-2	6.517E+0	1.382E+1
-4.862E-2	6.404E+0	1.378E+1
-4.862E-2	6.452E+0	1.373E+1
-5.187E-2	6.267E+0	1.387E+1
-5.349E-2	6.332E+0	1.378E+1
-5.025E-2	6.410E+0	1.373E+1
-4.862E-2	6.381E+0	1.375E+1
-5.349E-2	6.459E+0	1.381E+1
-5.025E-2	6.280E+0	1.374E+1
-5.025E-2	6.423E+0	1.384E+1
-4.538E-2	6.368E+0	1.379E+1
-5.349E-2	6.446E+0	1.378E+1
-4.862E-2	6.381E+0	1.375E+1
-5.025E-2	6.316E+0	1.383E+1
-4.700E-2	6.452E+0	1.363E+1
-5.511E-2	6.410E+0	1.375E+1
-5.349E-2	6.420E+0	1.380E+1
-5.025E-2	6.417E+0	1.366E+1
-4.862E-2	6.407E+0	1.373E+1
-5.511E-2	6.459E+0	1.361E+1
-5.025E-2	6.371E+0	1.375E+1
-5.349E-2	6.475E+0	1.374E+1
-5.025E-2	6.241E+0	1.375E+1
-5.025E-2	6.413E+0	1.365E+1
-5.187E-2	6.394E+0	1.370E+1
-4.862E-2	6.426E+0	1.348E+1
-5.187E-2	6.323E+0	1.374E+1
-5.187E-2	6.300E+0	1.381E+1
-5.187E-2	6.352E+0	1.369E+1
-5.025E-2	6.439E+0	1.370E+1
-4.862E-2	6.342E+0	1.376E+1
-5.673E-2	6.430E+0	1.378E+1
-5.349E-2	6.446E+0	1.378E+1
-4.862E-2	6.384E+0	1.365E+1
-5.025E-2	6.313E+0	1.370E+1
-5.349E-2	6.358E+0	1.373E+1
-5.349E-2	6.339E+0	1.368E+1
-4.862E-2	6.443E+0	1.377E+1
-5.025E-2	6.313E+0	1.364E+1
-5.025E-2	6.404E+0	1.379E+1
-5.349E-2	6.407E+0	1.375E+1
-5.187E-2	6.271E+0	1.385E+1
-5.187E-2	6.465E+0	1.368E+1
-5.187E-2	6.355E+0	1.380E+1
-5.511E-2	6.381E+0	1.365E+1
-4.700E-2	6.420E+0	1.368E+1
-5.025E-2	6.329E+0	1.360E+1
-5.187E-2	6.274E+0	1.377E+1
-5.673E-2	6.300E+0	1.381E+1
-5.187E-2	6.355E+0	1.378E+1
-5.025E-2	6.384E+0	1.366E+1
-5.187E-2	6.277E+0	1.382E+1
-5.511E-2	6.491E+0	1.373E+1
-5.025E-2	6.420E+0	1.356E+1
-5.025E-2	6.335E+0	1.379E+1
-5.511E-2	6.407E+0	1.369E+1
-5.025E-2	6.316E+0	1.378E+1
-5.025E-2	6.374E+0	1.367E+1
-4.862E-2	6.339E+0	1.376E+1
-5.511E-2	6.319E+0	1.377E+1
-5.187E-2	6.387E+0	1.370E+1
-5.025E-2	6.387E+0	1.375E+1
-5.187E-2	6.371E+0	1.376E+1
-5.025E-2	6.404E+0	1.362E+1
-5.511E-2	6.332E+0	1.369E+1
-4.700E-2	6.348E+0	1.386E+1
-5.349E-2	6.426E+0	1.379E+1
-5.025E-2	6.342E+0	1.368E+1
-5.349E-2	6.319E+0	1.374E+1
-5.025E-2	6.391E+0	1.379E+1
-5.025E-2	6.319E+0	1.374E+1
-5.187E-2	6.491E+0	1.367E+1
-5.998E-2	6.313E+0	1.375E+1
-4.700E-2	6.468E+0	1.375E+1
-5.187E-2	6.345E+0	1.370E+1
-4.862E-2	6.488E+0	1.356E+1
-5.187E-2	6.397E+0	1.379E+1
-4.700E-2	6.384E+0	1.365E+1
-4.862E-2	6.452E+0	1.373E+1
-5.187E-2	6.348E+0	1.366E+1
-5.349E-2	6.374E+0	1.371E+1
-4.862E-2	6.462E+0	1.368E+1
-5.025E-2	6.400E+0	1.392E+1
-5.025E-2	6.355E+0	1.376E+1
-5.349E-2	6.361E+0	1.384E+1
-4.862E-2	6.348E+0	1.358E+1
-5.025E-2	6.329E+0	1.375E+1
-5.187E-2	6.300E+0	1.366E+1
-5.187E-2	6.436E+0	1.354E+1
-4.700E-2	6.361E+0	1.374E+1
-4.700E-2	6.478E+0	1.373E+1
-5.025E-2	6.449E+0	1.373E+1
-5.511E-2	6.228E+0	1.376E+1
-4.700E-2	6.329E+0	1.376E+1
-5.187E-2	6.342E+0	1.369E+1
-5.187E-2	6.374E+0	1.376E+1
-5.187E-2	6.348E+0	1.381E+1
-5.187E-2	6.306E+0	1.366E+1
-4.862E-2	6.329E+0	1.377E+1
-5.025E-2	6.423E+0	1.387E+1
-5.025E-2	6.452E+0	1.381E+1
-5.187E-2	6.323E+0	1.373E+1
-5.349E-2	6.481E+0	1.379E+1
-5.349E-2	6.391E+0	1.365E+1
-5.349E-2	6.355E+0	1.368E+1
-5.187E-2	6.316E+0	1.373E+1
-4.862E-2	6.381E+0	1.377E+1
-5.349E-2	6.335E+0	1.368E+1
-5.187E-2	6.306E+0	1.354E+1
-5.025E-2	6.371E+0	1.379E+1
-4.862E-2	6.361E+0	1.390E+1
-5.349E-2	6.381E+0	1.361E+1
-5.349E-2	6.436E+0	1.374E+1
-4.862E-2	6.433E+0	1.374E+1
-4.700E-2	6.348E+0	1.373E+1
-5.511E-2	6.319E+0	1.371E+1
-5.349E-2	6.443E+0	1.365E+1
-4.862E-2	6.426E+0	1.361E+1
-5.025E-2	6.332E+0	1.353E+1
-5.187E-2	6.335E+0	1.372E+1
-5.025E-2	6.394E+0	1.383E+1
-4.862E-2	6.352E+0	1.369E+1
-5.025E-2	6.323E+0	1.371E+1
-4.862E-2	6.397E+0	1.363E+1
-5.187E-2	6.417E+0	1.361E+1
-4.862E-2	6.355E+0	1.359E+1
-4.862E-2	6.290E+0	1.350E+1
-5.349E-2	6.400E+0	1.388E+1
-5.511E-2	6.293E+0	1.363E+1
-5.187E-2	6.310E+0	1.355E+1
-4.862E-2	6.303E+0	1.377E+1
-5.349E-2	6.339E+0	1.375E+1
-5.511E-2	6.413E+0	1.372E+1
-5.187E-2	6.501E+0	1.375E+1
-4.862E-2	6.332E+0	1.391E+1
-5.349E-2	6.348E+0	1.363E+1
-5.187E-2	6.267E+0	1.376E+1
-5.187E-2	6.397E+0	1.364E+1
-5.025E-2	6.391E+0	1.383E+1
-5.187E-2	6.303E+0	1.381E+1
-5.187E-2	6.368E+0	1.354E+1
-4.862E-2	6.368E+0	1.345E+1
-4.862E-2	6.404E+0	1.359E+1
-5.349E-2	6.355E+0	1.368E+1
-5.025E-2	6.384E+0	1.381E+1
-5.187E-2	6.254E+0	1.374E+1
-5.025E-2	6.410E+0	1.376E+1
-5.349E-2	6.374E+0	1.371E+1
-5.511E-2	6.436E+0	1.369E+1
-5.025E-2	6.417E+0	1.374E+1
-4.862E-2	6.378E+0	1.369E+1
-5.349E-2	6.378E+0	1.356E+1
-5.187E-2	6.297E+0	1.379E+1
-5.025E-2	6.417E+0	1.362E+1
-4.862E-2	6.410E+0	1.367E+1
-5.349E-2	6.413E+0	1.376E+1
-5.025E-2	6.335E+0	1.390E+1
-4.862E-2	6.394E+0	1.371E+1
-5.025E-2	6.371E+0	1.355E+1
-5.349E-2	6.368E+0	1.371E+1
-5.025E-2	6.371E+0	1.376E+1
-5.187E-2	6.352E+0	1.375E+1
-4.862E-2	6.326E+0	1.375E+1
-5.025E-2	6.368E+0	1.382E+1
-5.187E-2	6.426E+0	1.375E+1
-4.862E-2	6.303E+0	1.380E+1
-4.700E-2	6.228E+0	1.369E+1
-5.511E-2	6.514E+0	1.377E+1
-5.187E-2	6.374E+0	1.377E+1
-4.862E-2	6.310E+0	1.373E+1
-5.025E-2	6.361E+0	1.390E+1
-5.349E-2	6.352E+0	1.379E+1
-5.187E-2	6.387E+0	1.376E+1
-5.349E-2	6.345E+0	1.377E+1
-4.700E-2	6.287E+0	1.366E+1
-5.187E-2	6.329E+0	1.372E+1
-5.349E-2	6.319E+0	1.370E+1
-5.025E-2	6.456E+0	1.372E+1
-4.862E-2	6.413E+0	1.372E+1
-5.349E-2	6.374E+0	1.368E+1
-5.349E-2	6.339E+0	1.385E+1
-5.025E-2	6.384E+0	1.370E+1
-4.862E-2	6.387E+0	1.388E+1
-5.349E-2	6.384E+0	1.382E+1
-5.187E-2	6.378E+0	1.374E+1
-5.025E-2	6.374E+0	1.382E+1
-5.187E-2	6.329E+0	1.378E+1
-5.349E-2	6.306E+0	1.386E+1
-5.349E-2	6.423E+0	1.372E+1
-4.862E-2	6.358E+0	1.373E+1
-5.025E-2	6.449E+0	1.373E+1
-5.349E-2	6.407E+0	1.373E+1
-5.349E-2	6.387E+0	1.375E+1
-4.700E-2	6.462E+0	1.368E+1
-5.025E-2	6.384E+0	1.373E+1
-5.349E-2	6.277E+0	1.377E+1
-5.349E-2	6.430E+0	1.375E+1
-4.862E-2	6.420E+0	1.352E+1
-5.187E-2	6.413E+0	1.380E+1
-5.187E-2	6.404E+0	1.390E+1
-5.349E-2	6.397E+0	1.377E+1
-4.862E-2	6.394E+0	1.370E+1
-5.025E-2	6.404E+0	1.383E+1
-5.187E-2	6.371E+0	1.381E+1
-5.025E-2	6.332E+0	1.367E+1
-4.700E-2	6.352E+0	1.376E+1
-5.187E-2	6.400E+0	1.372E+1
-5.511E-2	6.394E+0	1.364E+1
-5.349E-2	6.323E+0	1.360E+1
-5.349E-2	6.381E+0	1.374E+1
-4.862E-2	6.394E+0	1.377E+1
-5.187E-2	6.345E+0	1.365E+1
-5.349E-2	6.271E+0	1.360E+1
-4.862E-2	6.423E+0	1.376E+1
-5.187E-2	6.524E+0	1.383E+1
-5.187E-2	6.261E+0	1.381E+1
-5.349E-2	6.332E+0	1.370E+1
-5.025E-2	6.456E+0	1.397E+1
-5.025E-2	6.417E+0	1.382E+1
-5.187E-2	6.443E+0	1.376E+1
-5.187E-2	6.420E+0	1.360E+1
-4.700E-2	6.465E+0	1.368E+1
-5.187E-2	6.384E+0	1.380E+1
-5.025E-2	6.378E+0	1.371E+1
-5.187E-2	6.433E+0	1.370E+1
-5.025E-2	6.443E+0	1.376E+1
-5.187E-2	6.306E+0	1.373E+1
-5.187E-2	6.264E+0	1.372E+1
-5.511E-2	6.368E+0	1.373E+1
-4.700E-2	6.391E+0	1.369E+1
-5.187E-2	6.365E+0	1.361E+1
-5.187E-2	6.456E+0	1.363E+1
-5.025E-2	6.287E+0	1.370E+1
-5.025E-2	6.452E+0	1.356E+1
-5.349E-2	6.413E+0	1.371E+1
-5.187E-2	6.456E+0	1.374E+1
-5.511E-2	6.381E+0	1.375E+1
-4.700E-2	6.400E+0	1.380E+1
-5.187E-2	6.326E+0	1.369E+1
-5.187E-2	6.297E+0	1.365E+1
-5.349E-2	6.449E+0	1.373E+1
-4.700E-2	6.430E+0	1.385E+1
-5.187E-2	6.339E+0	1.391E+1
-4.862E-2	6.485E+0	1.366E+1
-5.025E-2	6.271E+0	1.362E+1
-4.862E-2	6.394E+0	1.374E+1
-5.349E-2	6.404E+0	1.368E+1
-5.187E-2	6.323E+0	1.372E+1
-5.349E-2	6.348E+0	1.379E+1
-4.862E-2	6.342E+0	1.377E+1
-5.025E-2	6.404E+0	1.362E+1
-5.187E-2	6.345E+0	1.371E+1
-5.349E-2	6.391E+0	1.371E+1
-4.700E-2	6.391E+0	1.372E+1
-5.349E-2	6.423E+0	1.373E+1
-5.349E-2	6.417E+0	1.378E+1
-5.511E-2	6.342E+0	1.366E+1
-5.025E-2	6.339E+0	1.371E+1
-5.349E-2	6.413E+0	1.368E+1
-5.511E-2	6.313E+0	1.377E+1
-5.187E-2	6.537E+0	1.373E+1
-4.700E-2	6.267E+0	1.361E+1
-5.025E-2	6.413E+0	1.383E+1
-5.025E-2	6.430E+0	1.376E+1
-5.349E-2	6.391E+0	1.369E+1
-5.025E-2	6.404E+0	1.360E+1
-5.025E-2	6.404E+0	1.372E+1
-5.187E-2	6.433E+0	1.384E+1
-5.349E-2	6.361E+0	1.375E+1
-4.700E-2	6.297E+0	1.366E+1
-5.025E-2	6.387E+0	1.365E+1
-5.187E-2	6.293E+0	1.378E+1
-5.511E-2	6.303E+0	1.384E+1
-4.862E-2	6.280E+0	1.366E+1
-5.187E-2	6.274E+0	1.369E+1
-5.187E-2	6.404E+0	1.374E+1
-5.187E-2	6.394E+0	1.365E+1
-5.025E-2	6.368E+0	1.372E+1
-4.700E-2	6.468E+0	1.375E+1
-5.025E-2	6.297E+0	1.359E+1
-5.187E-2	6.462E+0	1.364E+1
-5.025E-2	6.465E+0	1.365E+1
-5.187E-2	6.293E+0	1.387E+1
-5.511E-2	6.306E+0	1.369E+1
-5.025E-2	6.358E+0	1.368E+1
-4.700E-2	6.319E+0	1.381E+1
-4.862E-2	6.313E+0	1.373E+1
-5.349E-2	6.271E+0	1.357E+1
-5.349E-2	6.277E+0	1.381E+1
-5.187E-2	6.436E+0	1.389E+1
-5.187E-2	6.452E+0	1.378E+1
-5.349E-2	6.332E+0	1.373E+1
-5.187E-2	6.462E+0	1.366E+1
-5.025E-2	6.407E+0	1.360E+1
-4.376E-2	6.371E+0	1.363E+1
-5.025E-2	6.417E+0	1.358E+1
-5.511E-2	6.332E+0	1.366E+1
-4.862E-2	6.430E+0	1.372E+1
-4.862E-2	6.361E+0	1.378E+1
-5.349E-2	6.465E+0	1.377E+1
-4.700E-2	6.472E+0	1.371E+1
-4.862E-2	6.371E+0	1.372E+1
-4.700E-2	6.348E+0	1.366E+1
-5.349E-2	6.394E+0	1.378E+1
-5.349E-2	6.384E+0	1.368E+1
-5.025E-2	6.478E+0	1.375E+1
-4.862E-2	6.410E+0	1.362E+1
-5.349E-2	6.481E+0	1.380E+1
-5.025E-2	6.339E+0	1.368E+1
-5.025E-2	6.407E+0	1.378E+1
-4.862E-2	6.404E+0	1.375E+1
-5.349E-2	6.342E+0	1.370E+1
-5.187E-2	6.423E+0	1.372E+1
-4.700E-2	6.303E+0	1.372E+1
-4.538E-2	6.303E+0	1.372E+1
-5.187E-2	6.391E+0	1.357E+1
-5.349E-2	6.404E+0	1.375E+1
-5.187E-2	6.387E+0	1.374E+1
-5.187E-2	6.459E+0	1.356E+1
-5.349E-2	6.381E+0	1.381E+1
-5.025E-2	6.397E+0	1.370E+1
-5.025E-2	6.329E+0	1.381E+1
-4.862E-2	6.365E+0	1.368E+1
-5.187E-2	6.407E+0	1.368E+1
-4.862E-2	6.374E+0	1.378E+1
-5.025E-2	6.365E+0	1.379E+1
-5.025E-2	6.368E+0	1.377E+1
-5.673E-2	6.358E+0	1.369E+1
-5.187E-2	6.371E+0	1.380E+1
-5.349E-2	6.433E+0	1.367E+1
-4.862E-2	6.436E+0	1.382E+1
-5.349E-2	6.449E+0	1.364E+1
-5.025E-2	6.323E+0	1.379E+1
-4.862E-2	6.423E+0	1.372E+1
-4.700E-2	6.287E+0	1.382E+1
-5.511E-2	6.358E+0	1.372E+1
-5.349E-2	6.394E+0	1.373E+1
-5.187E-2	6.394E+0	1.376E+1
-5.187E-2	6.329E+0	1.377E+1
-5.349E-2	6.323E+0	1.359E+1
-5.349E-2	6.339E+0	1.367E+1
-5.187E-2	6.407E+0	1.381E+1
-4.862E-2	6.371E+0	1.378E+1
-5.187E-2	6.381E+0	1.373E+1
-5.025E-2	6.384E+0	1.357E+1
-5.187E-2	6.420E+0	1.376E+1
-4.862E-2	6.456E+0	1.371E+1
-5.349E-2	6.446E+0	1.373E+1
-5.349E-2	6.290E+0	1.378E+1
-5.025E-2	6.335E+0	1.383E+1
-5.025E-2	6.339E+0	1.385E+1
-5.187E-2	6.465E+0	1.384E+1
-5.673E-2	6.371E+0	1.375E+1
-4.538E-2	6.374E+0	1.380E+1
-4.700E-2	6.374E+0	1.373E+1
-5.025E-2	6.264E+0	1.374E+1
-5.349E-2	6.407E+0	1.375E+1
-4.862E-2	6.404E+0	1.372E+1
-5.025E-2	6.365E+0	1.368E+1
-5.511E-2	6.374E+0	1.383E+1
-5.187E-2	6.456E+0	1.373E+1
-4.862E-2	6.485E+0	1.365E+1
-4.862E-2	6.361E+0	1.364E+1
-5.025E-2	6.348E+0	1.370E+1
-5.025E-2	6.361E+0	1.385E+1
-4.862E-2	6.374E+0	1.362E+1
-4.862E-2	6.306E+0	1.373E+1
-5.025E-2	6.355E+0	1.375E+1
-5.673E-2	6.374E+0	1.364E+1
-4.862E-2	6.452E+0	1.364E+1
-5.349E-2	6.371E+0	1.357E+1
-5.025E-2	6.374E+0	1.367E+1
-5.349E-2	6.443E+0	1.378E+1
-4.862E-2	6.300E+0	1.386E+1
-5.349E-2	6.478E+0	1.377E+1
-5.349E-2	6.287E+0	1.372E+1
-5.187E-2	6.426E+0	1.364E+1
-4.862E-2	6.374E+0	1.367E+1
-5.349E-2	6.365E+0	1.371E+1
-5.187E-2	6.436E+0	1.366E+1
-5.187E-2	6.339E+0	1.363E+1
-4.700E-2	6.342E+0	1.371E+1
-5.025E-2	6.417E+0	1.390E+1
-5.187E-2	6.358E+0	1.382E+1
-5.349E-2	6.316E+0	1.370E+1
-4.862E-2	6.365E+0	1.369E+1
-5.187E-2	6.491E+0	1.365E+1
-5.349E-2	6.511E+0	1.363E+1
-5.187E-2	6.426E+0	1.364E+1
-4.700E-2	6.342E+0	1.365E+1
-5.025E-2	6.290E+0	1.369E+1
-5.349E-2	6.387E+0	1.373E+1
-5.349E-2	6.374E+0	1.365E+1
-4.700E-2	6.352E+0	1.373E+1
-4.862E-2	6.345E+0	1.371E+1
-5.349E-2	6.355E+0	1.363E+1
-5.673E-2	6.297E+0	1.362E+1
-4.700E-2	6.420E+0	1.374E+1
-5.187E-2	6.319E+0	1.369E+1
-5.187E-2	6.339E+0	1.366E+1
-5.511E-2	6.368E+0	1.367E+1
-5.187E-2	6.426E+0	1.370E+1
-4.700E-2	6.319E+0	1.364E+1
-5.025E-2	6.368E+0	1.361E+1
-5.349E-2	6.378E+0	1.380E+1
-4.376E-2	6.339E+0	1.382E+1
-4.862E-2	6.371E+0	1.370E+1
-5.673E-2	6.300E+0	1.382E+1
-5.511E-2	6.397E+0	1.371E+1
-4.862E-2	6.264E+0	1.377E+1
-5.025E-2	6.417E+0	1.363E+1
-5.187E-2	6.365E+0	1.379E+1
-5.025E-2	6.358E+0	1.380E+1
-5.025E-2	6.374E+0	1.381E+1
-5.025E-2	6.348E+0	1.384E+1
-5.349E-2	6.352E+0	1.382E+1
-5.511E-2	6.345E+0	1.380E+1
-4.862E-2	6.374E+0	1.368E+1
-5.025E-2	6.261E+0	1.360E+1
-5.349E-2	6.316E+0	1.369E+1
-5.349E-2	6.355E+0	1.385E+1
-5.025E-2	6.339E+0	1.380E+1
-5.025E-2	6.361E+0	1.374E+1
-5.187E-2	6.355E+0	1.363E+1
-5.349E-2	6.407E+0	1.374E+1
-4.862E-2	6.413E+0	1.376E+1
-5.025E-2	6.456E+0	1.366E+1
-5.025E-2	6.407E+0	1.356E+1
-5.025E-2	6.378E+0	1.377E+1
-4.700E-2	6.387E+0	1.373E+1
-5.349E-2	6.335E+0	1.371E+1
-5.349E-2	6.329E+0	1.368E+1
-5.349E-2	6.384E+0	1.383E+1
-4.700E-2	6.323E+0	1.370E+1
-4.862E-2	6.329E+0	1.378E+1
-5.349E-2	6.478E+0	1.385E+1
-5.025E-2	6.410E+0	1.371E+1
-5.025E-2	6.261E+0	1.359E+1
-4.862E-2	6.290E+0	1.373E+1
-5.025E-2	6.459E+0	1.371E+1
-5.187E-2	6.465E+0	1.377E+1
-4.700E-2	6.413E+0	1.361E+1
-5.349E-2	6.342E+0	1.373E+1
-5.349E-2	6.290E+0	1.371E+1
-5.025E-2	6.449E+0	1.362E+1
-4.862E-2	6.323E+0	1.385E+1
-4.862E-2	6.352E+0	1.363E+1
-5.187E-2	6.332E+0	1.375E+1
-5.187E-2	6.323E+0	1.384E+1
-5.025E-2	6.293E+0	1.376E+1
-4.862E-2	6.319E+0	1.366E+1
-5.349E-2	6.368E+0	1.373E+1
-5.349E-2	6.426E+0	1.369E+1
-5.025E-2	6.358E+0	1.380E+1
-4.862E-2	6.368E+0	1.374E+1
-5.187E-2	6.443E+0	1.359E+1
-5.187E-2	6.371E+0	1.369E+1
-5.025E-2	6.300E+0	1.382E+1
-4.862E-2	6.329E+0	1.364E+1
-5.187E-2	6.384E+0	1.369E+1
-5.025E-2	6.400E+0	1.376E+1
-4.700E-2	6.319E+0	1.375E+1
-4.700E-2	6.339E+0	1.369E+1
-5.511E-2	6.335E+0	1.370E+1
-5.187E-2	6.397E+0	1.369E+1
-5.025E-2	6.394E+0	1.355E+1
-4.700E-2	6.342E+0	1.375E+1
-5.349E-2	6.384E+0	1.380E+1
-5.025E-2	6.423E+0	1.373E+1
-5.187E-2	6.430E+0	1.380E+1
-4.862E-2	6.410E+0	1.370E+1
-5.349E-2	6.323E+0	1.361E+1
-5.349E-2	6.384E+0	1.376E+1
-4.700E-2	6.352E+0	1.363E+1
-4.862E-2	6.397E+0	1.371E+1
-5.511E-2	6.371E+0	1.379E+1
-4.862E-2	6.274E+0	1.366E+1
-4.862E-2	6.400E+0	1.373E+1
-5.025E-2	6.313E+0	1.364E+1
-5.349E-2	6.323E+0	1.370E+1
-5.025E-2	6.446E+0	1.365E+1
-5.025E-2	6.313E+0	1.377E+1
-4.700E-2	6.355E+0	1.389E+1
-5.511E-2	6.449E+0	1.369E+1
-5.349E-2	6.335E+0	1.378E+1
-5.187E-2	6.462E+0	1.362E+1
-4.700E-2	6.498E+0	1.370E+1
-5.511E-2	6.352E+0	1.371E+1
-5.025E-2	6.329E+0	1.368E+1
-4.862E-2	6.410E+0	1.361E+1
-4.862E-2	6.400E+0	1.366E+1
-5.349E-2	6.374E+0	1.359E+1
-5.349E-2	6.391E+0	1.373E+1
-5.025E-2	6.313E+0	1.378E+1
-4.862E-2	6.361E+0	1.373E+1
-5.349E-2	6.361E+0	1.367E+1
-4.862E-2	6.527E+0	1.380E+1
-5.025E-2	6.345E+0	1.368E+1
-5.025E-2	6.280E+0	1.375E+1
-5.025E-2	6.449E+0	1.383E+1
-5.187E-2	6.417E+0	1.371E+1
-4.700E-2	6.355E+0	1.375E+1
-4.862E-2	6.310E+0	1.378E+1
-5.187E-2	6.300E+0	1.369E+1
-5.187E-2	6.485E+0	1.364E+1
-4.862E-2	6.381E+0	1.381E+1
-4.862E-2	6.352E+0	1.373E+1
-5.187E-2	6.348E+0	1.375E+1
-5.025E-2	6.371E+0	1.379E+1
-4.700E-2	6.374E+0	1.368E+1
-5.187E-2	6.342E+0	1.374E+1
-5.187E-2	6.423E+0	1.382E+1
-5.349E-2	6.504E+0	1.371E+1
-5.025E-2	6.310E+0	1.378E+1
-5.025E-2	6.413E+0	1.370E+1
-5.187E-2	6.417E+0	1.371E+1
-5.511E-2	6.417E+0	1.367E+1
-4.700E-2	6.394E+0	1.362E+1
-5.187E-2	6.339E+0	1.384E+1
-5.025E-2	6.417E+0	1.368E+1
-5.349E-2	6.394E+0	1.361E+1
-5.025E-2	6.407E+0	1.373E+1
-5.025E-2	6.365E+0	1.378E+1
-5.025E-2	6.446E+0	1.374E+1
-5.187E-2	6.507E+0	1.372E+1
-4.538E-2	6.423E+0	1.385E+1
-5.025E-2	6.348E+0	1.374E+1
-5.187E-2	6.326E+0	1.384E+1
-5.511E-2	6.323E+0	1.380E+1
-4.862E-2	6.417E+0	1.372E+1
-4.700E-2	6.371E+0	1.371E+1
-5.025E-2	6.394E+0	1.373E+1
-5.025E-2	6.433E+0	1.371E+1
-4.700E-2	6.381E+0	1.378E+1
-5.025E-2	6.323E+0	1.364E+1
-5.025E-2	6.358E+0	1.363E+1
-5.025E-2	6.456E+0	1.363E+1
-4.538E-2	6.332E+0	1.380E+1
-5.187E-2	6.417E+0	1.365E+1
-5.187E-2	6.332E+0	1.364E+1
-5.349E-2	6.420E+0	1.362E+1
-4.862E-2	6.284E+0	1.365E+1
-5.187E-2	6.319E+0	1.366E+1
-4.862E-2	6.332E+0	1.358E+1
-5.349E-2	6.400E+0	1.360E+1
-4.862E-2	6.456E+0	1.366E+1
-4.700E-2	6.426E+0	1.372E+1
-5.025E-2	6.371E+0	1.372E+1
-5.349E-2	6.316E+0	1.366E+1
-4.862E-2	6.310E+0	1.374E+1
-5.025E-2	6.433E+0	1.385E+1
-5.025E-2	6.413E+0	1.382E+1
-5.187E-2	6.284E+0	1.367E+1
-4.862E-2	6.277E+0	1.368E+1
-5.187E-2	6.332E+0	1.373E+1
-5.349E-2	6.413E+0	1.370E+1
-5.025E-2	6.332E+0	1.370E+1
-4.538E-2	6.394E+0	1.387E+1
-5.025E-2	6.439E+0	1.365E+1
-5.025E-2	6.306E+0	1.358E+1
-5.187E-2	6.368E+0	1.364E+1
-4.862E-2	6.378E+0	1.365E+1
-5.025E-2	6.326E+0	1.378E+1
-5.025E-2	6.413E+0	1.377E+1
-5.025E-2	6.436E+0	1.372E+1
-4.700E-2	6.310E+0	1.365E+1
-5.187E-2	6.423E+0	1.370E+1
-5.187E-2	6.472E+0	1.353E+1
-5.349E-2	6.400E+0	1.363E+1
-4.862E-2	6.342E+0	1.368E+1
-4.862E-2	6.374E+0	1.373E+1
-5.187E-2	6.342E+0	1.372E+1
-5.349E-2	6.335E+0	1.385E+1
-5.025E-2	6.329E+0	1.362E+1
-4.538E-2	6.404E+0	1.361E+1
-5.025E-2	6.323E+0	1.378E+1
-5.187E-2	6.384E+0	1.368E+1
-4.862E-2	6.335E+0	1.374E+1
-5.025E-2	6.348E+0	1.372E+1
-5.511E-2	6.361E+0	1.368E+1
-5.187E-2	6.303E+0	1.380E+1
-4.700E-2	6.462E+0	1.373E+1
-4.862E-2	6.436E+0	1.381E+1
-5.025E-2	6.436E+0	1.370E+1
-5.187E-2	6.439E+0	1.367E+1
-4.862E-2	6.394E+0	1.381E+1
-4.862E-2	6.420E+0	1.384E+1
-5.511E-2	6.391E+0	1.376E+1
-5.349E-2	6.274E+0	1.381E+1
-5.025E-2	6.358E+0	1.368E+1
-4.862E-2	6.400E+0	1.372E+1
-5.511E-2	6.394E+0	1.373E+1
-5.025E-2	6.400E+0	1.381E+1
-4.862E-2	6.417E+0	1.367E+1
-4.862E-2	6.397E+0	1.377E+1
-5.187E-2	6.371E+0	1.369E+1
-5.187E-2	6.404E+0	1.377E+1
-4.700E-2	6.378E+0	1.359E+1
-4.700E-2	6.446E+0	1.364E+1
-5.187E-2	6.358E+0	1.378E+1
-5.349E-2	6.310E+0	1.371E+1
-4.862E-2	6.452E+0	1.367E+1
-4.862E-2	6.475E+0	1.375E+1
-5.349E-2	6.293E+0	1.366E+1
-5.025E-2	6.387E+0	1.370E+1
-5.025E-2	6.430E+0	1.379E+1
-4.538E-2	6.420E+0	1.379E+1
-5.187E-2	6.384E+0	1.373E+1
-4.862E-2	6.290E+0	1.370E+1
-5.187E-2	6.339E+0	1.367E+1
-4.862E-2	6.404E+0	1.371E+1
-5.349E-2	6.297E+0	1.381E+1
-5.025E-2	6.358E+0	1.354E+1
-4.862E-2	6.332E+0	1.381E+1
-4.862E-2	6.475E+0	1.369E+1
-5.187E-2	6.374E+0	1.377E+1
-5.025E-2	6.284E+0	1.377E+1
-5.025E-2	6.468E+0	1.374E+1
-4.862E-2	6.293E+0	1.361E+1
-5.673E-2	6.443E+0	1.361E+1
-5.025E-2	6.329E+0	1.372E+1
-5.349E-2	6.423E+0	1.368E+1
-4.862E-2	6.332E+0	1.368E+1
-5.349E-2	6.348E+0	1.381E+1
-5.025E-2	6.264E+0	1.378E+1
-4.862E-2	6.355E+0	1.373E+1
-4.700E-2	6.452E+0	1.384E+1
-5.349E-2	6.303E+0	1.363E+1
-5.187E-2	6.413E+0	1.359E+1
-5.025E-2	6.436E+0	1.366E+1
-5.025E-2	6.287E+0	1.359E+1
-5.187E-2	6.381E+0	1.360E+1
-5.187E-2	6.436E+0	1.364E+1
-4.862E-2	6.352E+0	1.380E+1
-5.187E-2	6.248E+0	1.369E+1
-5.349E-2	6.459E+0	1.369E+1
-5.349E-2	6.335E+0	1.370E+1
-5.025E-2	6.400E+0	1.360E+1
-4.538E-2	6.394E+0	1.366E+1
-5.187E-2	6.277E+0	1.382E+1
-5.349E-2	6.371E+0	1.366E+1
-4.862E-2	6.342E+0	1.365E+1
-4.700E-2	6.371E+0	1.363E+1
-5.673E-2	6.381E+0	1.370E+1
-5.349E-2	6.371E+0	1.370E+1
-5.025E-2	6.319E+0	1.371E+1
-5.187E-2	6.417E+0	1.366E+1
-5.187E-2	6.381E+0	1.370E+1
-5.187E-2	6.404E+0	1.375E+1
-4.862E-2	6.407E+0	1.376E+1
-4.862E-2	6.361E+0	1.373E+1
-5.511E-2	6.407E+0	1.377E+1
-5.025E-2	6.352E+0	1.367E+1
-5.025E-2	6.475E+0	1.385E+1
-4.700E-2	6.397E+0	1.374E+1
-5.187E-2	6.287E+0	1.376E+1
-5.187E-2	6.339E+0	1.376E+1
-4.538E-2	6.446E+0	1.361E+1
-4.862E-2	6.345E+0	1.376E+1
-5.187E-2	6.342E+0	1.364E+1
-5.187E-2	6.407E+0	1.363E+1
-5.025E-2	6.384E+0	1.363E+1
-4.700E-2	6.387E+0	1.360E+1
-5.349E-2	6.345E+0	1.374E+1
-5.025E-2	6.374E+0	1.367E+1
-5.187E-2	6.446E+0	1.385E+1
-5.025E-2	6.443E+0	1.350E+1
-5.187E-2	6.361E+0	1.376E+1
-5.349E-2	6.339E+0	1.374E+1
-4.862E-2	6.306E+0	1.361E+1
-5.025E-2	6.436E+0	1.369E+1
-5.187E-2	6.335E+0	1.369E+1
-5.511E-2	6.290E+0	1.366E+1
-4.862E-2	6.352E+0	1.384E+1
-4.538E-2	6.358E+0	1.357E+1
-5.349E-2	6.404E+0	1.377E+1
-5.025E-2	6.391E+0	1.366E+1
-5.025E-2	6.394E+0	1.369E+1
-4.700E-2	6.397E+0	1.365E+1
-5.187E-2	6.436E+0	1.373E+1
-5.349E-2	6.348E+0	1.376E+1
-4.700E-2	6.284E+0	1.373E+1
-4.862E-2	6.374E+0	1.378E+1
-5.349E-2	6.456E+0	1.369E+1
-5.349E-2	6.258E+0	1.358E+1
-4.700E-2	6.404E+0	1.373E+1
-5.025E-2	6.397E+0	1.386E+1
-5.349E-2	6.407E+0	1.367E+1
-5.187E-2	6.339E+0	1.369E+1
-5.025E-2	6.404E+0	1.362E+1
-4.700E-2	6.446E+0	1.365E+1
-5.511E-2	6.339E+0	1.384E+1
-5.349E-2	6.313E+0	1.374E+1
-4.862E-2	6.310E+0	1.361E+1
-5.025E-2	6.459E+0	1.383E+1
-5.187E-2	6.439E+0	1.378E+1
-5.025E-2	6.345E+0	1.362E+1
-5.187E-2	6.413E+0	1.362E+1
-5.025E-2	6.358E+0	1.379E+1
-5.025E-2	6.439E+0	1.364E+1
-5.025E-2	6.443E+0	1.380E+1
-4.862E-2	6.374E+0	1.362E+1
-5.187E-2	6.374E+0	1.382E+1
-5.349E-2	6.387E+0	1.366E+1
-5.511E-2	6.264E+0	1.375E+1
-4.862E-2	6.345E+0	1.363E+1
-5.025E-2	6.381E+0	1.375E+1
-5.349E-2	6.342E+0	1.365E+1
-5.187E-2	6.371E+0	1.373E+1
-4.862E-2	6.391E+0	1.374E+1
-5.025E-2	6.413E+0	1.371E+1
-5.187E-2	6.358E+0	1.368E+1
-5.349E-2	6.352E+0	1.377E+1
-5.025E-2	6.397E+0	1.372E+1
-4.862E-2	6.449E+0	1.366E+1
-5.025E-2	6.368E+0	1.351E+1
-5.187E-2	6.397E+0	1.367E+1
-4.538E-2	6.335E+0	1.373E+1
-4.700E-2	6.449E+0	1.377E+1
-5.511E-2	6.303E+0	1.370E+1
-5.025E-2	6.439E+0	1.366E+1
-4.862E-2	6.413E+0	1.385E+1
-5.187E-2	6.449E+0	1.370E+1
-4.862E-2	6.381E+0	1.371E+1
-5.349E-2	6.394E+0	1.371E+1
-4.700E-2	6.430E+0	1.373E+1
-5.025E-2	6.384E+0	1.367E+1
-5.025E-2	6.394E+0	1.378E+1
-5.187E-2	6.384E+0	1.373E+1
-4.700E-2	6.439E+0	1.376E+1
-5.025E-2	6.332E+0	1.362E+1
-5.511E-2	6.274E+0	1.368E+1
-5.187E-2	6.355E+0	1.360E+1
-5.025E-2	6.300E+0	1.374E+1
-5.025E-2	6.410E+0	1.373E+1
-5.349E-2	6.459E+0	1.385E+1
-5.025E-2	6.352E+0	1.373E+1
-4.862E-2	6.238E+0	1.362E+1
-5.187E-2	6.494E+0	1.376E+1
-5.187E-2	6.329E+0	1.366E+1
-5.349E-2	6.271E+0	1.361E+1
-4.700E-2	6.352E+0	1.379E+1
-5.187E-2	6.365E+0	1.378E+1
-5.187E-2	6.300E+0	1.383E+1
-5.349E-2	6.358E+0	1.378E+1
-5.025E-2	6.433E+0	1.379E+1
-4.862E-2	6.339E+0	1.380E+1
-5.349E-2	6.358E+0	1.365E+1
-5.025E-2	6.394E+0	1.367E+1
-5.025E-2	6.368E+0	1.362E+1
-4.862E-2	6.394E+0	1.364E+1
-5.511E-2	6.384E+0	1.370E+1
-4.862E-2	6.300E+0	1.378E+1
-4.538E-2	6.465E+0	1.369E+1
-4.862E-2	6.368E+0	1.359E+1
-5.349E-2	6.387E+0	1.367E+1
-5.025E-2	6.342E+0	1.362E+1
-5.025E-2	6.358E+0	1.366E+1
-4.862E-2	6.316E+0	1.369E+1
-5.511E-2	6.391E+0	1.365E+1
-5.187E-2	6.381E+0	1.363E+1
-4.862E-2	6.426E+0	1.368E+1
-5.025E-2	6.361E+0	1.382E+1
-5.349E-2	6.342E+0	1.380E+1
-5.187E-2	6.365E+0	1.377E+1
-4.700E-2	6.365E+0	1.370E+1
-4.862E-2	6.300E+0	1.364E+1
-5.349E-2	6.335E+0	1.372E+1
-5.025E-2	6.381E+0	1.379E+1
-4.700E-2	6.381E+0	1.377E+1
-5.025E-2	6.397E+0	1.363E+1
-5.349E-2	6.326E+0	1.374E+1
-4.862E-2	6.426E+0	1.370E+1
-5.025E-2	6.310E+0	1.378E+1
-4.862E-2	6.387E+0	1.367E+1
-5.349E-2	6.271E+0	1.370E+1
-5.025E-2	6.323E+0	1.362E+1
-5.187E-2	6.394E+0	1.371E+1
-4.862E-2	6.397E+0	1.367E+1
-5.187E-2	6.251E+0	1.373E+1
-5.025E-2	6.423E+0	1.363E+1
-5.025E-2	6.361E+0	1.374E+1
-4.862E-2	6.365E+0	1.378E+1
-5.673E-2	6.329E+0	1.376E+1
-5.187E-2	6.374E+0	1.375E+1
-5.025E-2	6.358E+0	1.363E+1
-4.862E-2	6.410E+0	1.385E+1
-5.187E-2	6.374E+0	1.370E+1
-5.025E-2	6.358E+0	1.374E+1
-5.187E-2	6.413E+0	1.372E+1
-5.025E-2	6.371E+0	1.372E+1
-5.187E-2	6.452E+0	1.365E+1
-5.025E-2	6.404E+0	1.354E+1
-5.349E-2	6.394E+0	1.370E+1
-5.187E-2	6.274E+0	1.369E+1
-5.349E-2	6.387E+0	1.367E+1
-5.025E-2	6.293E+0	1.372E+1
-5.025E-2	6.407E+0	1.377E+1
-5.025E-2	6.371E+0	1.368E+1
-5.187E-2	6.384E+0	1.379E+1
-5.025E-2	6.348E+0	1.361E+1
-4.862E-2	6.426E+0	1.380E+1
-5.187E-2	6.241E+0	1.373E+1
-5.187E-2	6.468E+0	1.382E+1
-5.187E-2	6.323E+0	1.373E+1
-5.025E-2	6.306E+0	1.361E+1
-5.025E-2	6.361E+0	1.377E+1
-5.349E-2	6.348E+0	1.367E+1
-5.187E-2	6.371E+0	1.375E+1
-4.700E-2	6.303E+0	1.370E+1
-5.025E-2	6.394E+0	1.374E+1
-5.187E-2	6.407E+0	1.375E+1
-5.025E-2	6.241E+0	1.377E+1
-4.862E-2	6.433E+0	1.368E+1
-5.187E-2	6.404E+0	1.362E+1
-5.187E-2	6.413E+0	1.368E+1
-5.025E-2	6.316E+0	1.362E+1
-5.025E-2	6.287E+0	1.375E+1
-5.025E-2	6.339E+0	1.363E+1
-5.511E-2	6.446E+0	1.359E+1
-5.511E-2	6.303E+0	1.361E+1
-4.700E-2	6.452E+0	1.369E+1
-4.700E-2	6.400E+0	1.362E+1
-5.187E-2	6.361E+0	1.359E+1
-5.187E-2	6.297E+0	1.385E+1
-4.538E-2	6.436E+0	1.380E+1
-5.025E-2	6.323E+0	1.373E+1
-5.187E-2	6.378E+0	1.374E+1
-5.187E-2	6.319E+0	1.360E+1
-4.862E-2	6.348E+0	1.363E+1
-5.025E-2	6.378E+0	1.368E+1
-5.187E-2	6.384E+0	1.374E+1
-5.349E-2	6.459E+0	1.366E+1
-4.862E-2	6.358E+0	1.361E+1
-5.187E-2	6.407E+0	1.363E+1
-5.349E-2	6.378E+0	1.371E+1
-5.187E-2	6.481E+0	1.376E+1
-5.025E-2	6.374E+0	1.375E+1
-5.025E-2	6.404E+0	1.362E+1
-5.187E-2	6.355E+0	1.377E+1
-5.349E-2	6.410E+0	1.357E+1
-4.862E-2	6.462E+0	1.372E+1
-5.025E-2	6.358E+0	1.366E+1
-5.349E-2	6.468E+0	1.379E+1
-5.349E-2	6.287E+0	1.371E+1
-4.538E-2	6.387E+0	1.362E+1
-5.025E-2	6.323E+0	1.365E+1
-5.349E-2	6.374E+0	1.374E+1
-5.349E-2	6.345E+0	1.381E+1
-4.862E-2	6.348E+0	1.369E+1
-5.187E-2	6.277E+0	1.382E+1
-5.025E-2	6.319E+0	1.376E+1
-5.349E-2	6.391E+0	1.386E+1
-5.025E-2	6.384E+0	1.374E+1
-5.187E-2	6.352E+0	1.365E+1
-5.349E-2	6.352E+0	1.367E+1
-5.349E-2	6.323E+0	1.379E+1
-4.862E-2	6.348E+0	1.366E+1
-5.511E-2	6.436E+0	1.359E+1
-5.187E-2	6.339E+0	1.373E+1
-5.349E-2	6.439E+0	1.371E+1
-4.700E-2	6.420E+0	1.373E+1
-5.025E-2	6.306E+0	1.355E+1
-5.349E-2	6.391E+0	1.361E+1
-5.511E-2	6.446E+0	1.369E+1
-4.862E-2	6.332E+0	1.367E+1
-5.025E-2	6.394E+0	1.354E+1
-5.187E-2	6.404E+0	1.372E+1
-5.187E-2	6.371E+0	1.374E+1
-4.862E-2	6.446E+0	1.372E+1
-5.025E-2	6.358E+0	1.377E+1
-5.025E-2	6.397E+0	1.371E+1
-5.349E-2	6.397E+0	1.372E+1
-5.025E-2	6.468E+0	1.372E+1
-5.187E-2	6.378E+0	1.363E+1
-5.187E-2	6.339E+0	1.368E+1
-5.349E-2	6.413E+0	1.371E+1
-4.862E-2	6.365E+0	1.363E+1
-5.025E-2	6.345E+0	1.370E+1
-5.349E-2	6.410E+0	1.367E+1
-5.511E-2	6.410E+0	1.365E+1
-4.538E-2	6.478E+0	1.370E+1
-5.187E-2	6.443E+0	1.364E+1
-5.187E-2	6.326E+0	1.378E+1
-5.349E-2	6.420E+0	1.375E+1
-4.862E-2	6.215E+0	1.374E+1
-5.349E-2	6.374E+0	1.370E+1
-5.349E-2	6.342E+0	1.363E+1
-5.511E-2	6.387E+0	1.372E+1
-4.538E-2	6.468E+0	1.366E+1
-5.025E-2	6.417E+0	1.361E+1
-5.349E-2	6.368E+0	1.374E+1
-5.349E-2	6.413E+0	1.358E+1
-4.862E-2	6.335E+0	1.374E+1
-5.025E-2	6.313E+0	1.386E+1
-5.349E-2	6.329E+0	1.376E+1
-5.187E-2	6.374E+0	1.385E+1
-4.700E-2	6.335E+0	1.374E+1
-5.025E-2	6.378E+0	1.379E+1
-5.349E-2	6.319E+0	1.373E+1
-5.349E-2	6.323E+0	1.377E+1
-5.025E-2	6.410E+0	1.371E+1
-4.862E-2	6.287E+0	1.364E+1
-5.187E-2	6.452E+0	1.369E+1
-5.187E-2	6.335E+0	1.355E+1
-5.025E-2	6.332E+0	1.383E+1
-5.025E-2	6.407E+0	1.369E+1
-5.349E-2	6.222E+0	1.361E+1
-5.511E-2	6.355E+0	1.377E+1
-5.187E-2	6.371E+0	1.370E+1
-5.187E-2	6.381E+0	1.376E+1
-5.349E-2	6.417E+0	1.366E+1
-5.187E-2	6.400E+0	1.369E+1
-4.700E-2	6.355E+0	1.380E+1
-5.187E-2	6.384E+0	1.374E+1
-5.349E-2	6.355E+0	1.375E+1
-5.187E-2	6.481E+0	1.364E+1
-4.862E-2	6.378E+0	1.368E+1
-5.025E-2	6.348E+0	1.364E+1
-5.349E-2	6.387E+0	1.363E+1
-5.025E-2	6.329E+0	1.380E+1
-4.862E-2	6.387E+0	1.366E+1
-5.187E-2	6.391E+0	1.365E+1
-5.511E-2	6.394E+0	1.371E+1
-5.511E-2	6.400E+0	1.373E+1
-4.862E-2	6.290E+0	1.369E+1
-5.025E-2	6.384E+0	1.362E+1
-5.511E-2	6.413E+0	1.379E+1
-5.025E-2	6.332E+0	1.354E+1
-4.862E-2	6.374E+0	1.374E+1
-5.187E-2	6.456E+0	1.384E+1
-5.349E-2	6.342E+0	1.366E+1
-5.349E-2	6.323E+0	1.363E+1
-5.187E-2	6.310E+0	1.371E+1
-5.187E-2	6.280E+0	1.365E+1
-5.187E-2	6.297E+0	1.368E+1
-5.187E-2	6.436E+0	1.361E+1
-5.349E-2	6.297E+0	1.369E+1
-4.862E-2	6.355E+0	1.361E+1
-5.511E-2	6.449E+0	1.378E+1
-5.025E-2	6.368E+0	1.367E+1
-4.862E-2	6.348E+0	1.363E+1
-4.700E-2	6.326E+0	1.355E+1
-5.673E-2	6.355E+0	1.358E+1
-5.511E-2	6.413E+0	1.380E+1
-5.025E-2	6.290E+0	1.366E+1
-5.025E-2	6.365E+0	1.377E+1
-5.673E-2	6.417E+0	1.367E+1
-4.862E-2	6.394E+0	1.371E+1
-5.349E-2	6.452E+0	1.375E+1
-4.862E-2	6.456E+0	1.368E+1
-5.673E-2	6.478E+0	1.373E+1
-5.187E-2	6.404E+0	1.357E+1
-5.025E-2	6.410E+0	1.353E+1
-4.862E-2	6.300E+0	1.363E+1
-5.349E-2	6.443E+0	1.367E+1
-5.025E-2	6.352E+0	1.367E+1
-4.862E-2	6.417E+0	1.359E+1
-5.025E-2	6.335E+0	1.373E+1
-5.511E-2	6.358E+0	1.361E+1
-5.187E-2	6.400E+0	1.381E+1
-5.025E-2	6.335E+0	1.374E+1
-5.025E-2	6.371E+0	1.357E+1
-5.511E-2	6.468E+0	1.367E+1
-5.187E-2	6.417E+0	1.366E+1
-5.349E-2	6.443E+0	1.379E+1
-5.187E-2	6.180E+0	1.359E+1
-5.511E-2	6.391E+0	1.366E+1
-5.511E-2	6.316E+0	1.370E+1
-5.025E-2	6.420E+0	1.385E+1
-5.025E-2	6.365E+0	1.371E+1
-5.835E-2	6.345E+0	1.377E+1
-5.511E-2	6.524E+0	1.372E+1
-5.025E-2	6.323E+0	1.369E+1
-4.862E-2	6.462E+0	1.370E+1
-5.511E-2	6.394E+0	1.374E+1
-5.349E-2	6.387E+0	1.373E+1
-5.187E-2	6.345E+0	1.351E+1
-5.187E-2	6.430E+0	1.385E+1
-5.511E-2	6.329E+0	1.384E+1
-4.862E-2	6.335E+0	1.379E+1
-5.187E-2	6.400E+0	1.378E+1
-5.025E-2	6.361E+0	1.359E+1
-5.511E-2	6.335E+0	1.371E+1
-5.349E-2	6.417E+0	1.378E+1
-4.862E-2	6.365E+0	1.361E+1
-4.862E-2	6.404E+0	1.361E+1
-5.187E-2	6.417E+0	1.361E+1
-5.349E-2	6.345E+0	1.374E+1
-4.700E-2	6.417E+0	1.364E+1
-5.187E-2	6.323E+0	1.358E+1
-5.511E-2	6.391E+0	1.369E+1
-5.025E-2	6.310E+0	1.357E+1
-5.025E-2	6.310E+0	1.391E+1
-5.187E-2	6.267E+0	1.357E+1
-5.511E-2	6.332E+0	1.350E+1
-5.025E-2	6.319E+0	1.372E+1
-4.862E-2	6.361E+0	1.364E+1
-5.187E-2	6.313E+0	1.377E+1
-5.349E-2	6.361E+0	1.360E+1
-5.349E-2	6.384E+0	1.358E+1
-4.700E-2	6.400E+0	1.369E+1
-5.187E-2	6.426E+0	1.371E+1
-5.511E-2	6.319E+0	1.361E+1
-5.187E-2	6.310E+0	1.374E+1
-4.862E-2	6.465E+0	1.367E+1
-5.025E-2	6.404E+0	1.367E+1
-5.187E-2	6.400E+0	1.357E+1
-5.187E-2	6.374E+0	1.375E+1
-5.187E-2	6.371E+0	1.368E+1
-5.187E-2	6.319E+0	1.367E+1
-5.349E-2	6.352E+0	1.377E+1
-5.349E-2	6.306E+0	1.369E+1
-5.187E-2	6.400E+0	1.373E+1
-5.025E-2	6.404E+0	1.372E+1
-5.187E-2	6.368E+0	1.377E+1
-5.349E-2	6.306E+0	1.376E+1
-4.862E-2	6.339E+0	1.368E+1
-5.187E-2	6.352E+0	1.371E+1
-5.349E-2	6.468E+0	1.386E+1
-5.349E-2	6.348E+0	1.377E+1
-4.862E-2	6.410E+0	1.372E+1
-5.349E-2	6.371E+0	1.358E+1
-5.511E-2	6.342E+0	1.342E+1
-5.349E-2	6.404E+0	1.375E+1
-4.700E-2	6.413E+0	1.362E+1
-5.349E-2	6.446E+0	1.377E+1
-5.511E-2	6.488E+0	1.373E+1
-5.511E-2	6.410E+0	1.368E+1
-4.862E-2	6.348E+0	1.375E+1
-5.187E-2	6.326E+0	1.365E+1
-5.025E-2	6.303E+0	1.369E+1
-5.349E-2	6.335E+0	1.371E+1
-5.025E-2	6.430E+0	1.366E+1
-5.187E-2	6.475E+0	1.375E+1
-5.187E-2	6.326E+0	1.372E+1
-5.511E-2	6.420E+0	1.376E+1
-4.538E-2	6.371E+0	1.371E+1
-5.025E-2	6.326E+0	1.378E+1
-5.349E-2	6.261E+0	1.370E+1
-5.511E-2	6.348E+0	1.384E+1
-4.700E-2	6.371E+0	1.365E+1
-5.025E-2	6.352E+0	1.377E+1
-5.511E-2	6.361E+0	1.347E+1
-5.349E-2	6.443E+0	1.383E+1
-5.025E-2	6.368E+0	1.370E+1
-5.349E-2	6.472E+0	1.366E+1
-5.187E-2	6.387E+0	1.376E+1
-5.349E-2	6.443E+0	1.358E+1
-5.025E-2	6.287E+0	1.367E+1
-5.187E-2	6.332E+0	1.354E+1
-5.349E-2	6.284E+0	1.373E+1
-5.349E-2	6.384E+0	1.369E+1
-4.862E-2	6.430E+0	1.377E+1
-5.187E-2	6.329E+0	1.379E+1
-5.511E-2	6.355E+0	1.367E+1
-5.349E-2	6.267E+0	1.378E+1
-5.025E-2	6.387E+0	1.374E+1
-5.025E-2	6.342E+0	1.373E+1
-5.349E-2	6.423E+0	1.370E+1
-5.187E-2	6.342E+0	1.380E+1
-5.025E-2	6.417E+0	1.362E+1
-5.025E-2	6.491E+0	1.378E+1
-5.187E-2	6.404E+0	1.364E+1
-5.025E-2	6.430E+0	1.362E+1
-5.025E-2	6.446E+0	1.380E+1
-5.025E-2	6.475E+0	1.359E+1
-5.511E-2	6.456E+0	1.360E+1
-5.511E-2	6.297E+0	1.360E+1
-4.700E-2	6.323E+0	1.379E+1
-5.025E-2	6.400E+0	1.368E+1
-5.349E-2	6.329E+0	1.361E+1
-5.511E-2	6.378E+0	1.376E+1
-5.349E-2	6.316E+0	1.357E+1
-5.187E-2	6.345E+0	1.352E+1
-5.187E-2	6.329E+0	1.373E+1
-5.187E-2	6.323E+0	1.362E+1
-4.862E-2	6.271E+0	1.350E+1
-5.187E-2	6.420E+0	1.363E+1
-5.511E-2	6.413E+0	1.367E+1
-5.349E-2	6.339E+0	1.361E+1
-5.025E-2	6.397E+0	1.368E+1
-5.025E-2	6.426E+0	1.359E+1
-5.349E-2	6.381E+0	1.378E+1
-5.187E-2	6.374E+0	1.369E+1
-5.187E-2	6.394E+0	1.376E+1
-5.025E-2	6.417E+0	1.362E+1
-5.349E-2	6.352E+0	1.369E+1
-5.025E-2	6.404E+0	1.359E+1
-5.025E-2	6.329E+0	1.361E+1
-4.862E-2	6.254E+0	1.381E+1
-5.349E-2	6.323E+0	1.370E+1
-5.025E-2	6.420E+0	1.383E+1
-5.025E-2	6.335E+0	1.362E+1
-5.025E-2	6.423E+0	1.369E+1
-5.187E-2	6.449E+0	1.362E+1
-5.025E-2	6.417E+0	1.359E+1
-5.025E-2	6.326E+0	1.366E+1
-5.025E-2	6.413E+0	1.366E+1
-5.349E-2	6.481E+0	1.366E+1
-5.187E-2	6.290E+0	1.363E+1
-5.025E-2	6.413E+0	1.366E+1
-5.025E-2	6.472E+0	1.370E+1
-5.349E-2	6.329E+0	1.371E+1
-5.187E-2	6.407E+0	1.363E+1
-5.025E-2	6.381E+0	1.387E+1
-5.025E-2	6.456E+0	1.371E+1
-5.673E-2	6.417E+0	1.361E+1
-5.349E-2	6.456E+0	1.372E+1
-5.349E-2	6.368E+0	1.370E+1
-4.862E-2	6.433E+0	1.373E+1
-5.349E-2	6.371E+0	1.369E+1
-5.187E-2	6.413E+0	1.378E+1
-5.187E-2	6.397E+0	1.378E+1
-5.349E-2	6.433E+0	1.380E+1
-5.511E-2	6.423E+0	1.369E+1
-5.349E-2	6.267E+0	1.366E+1
-5.187E-2	6.303E+0	1.366E+1
-5.025E-2	6.306E+0	1.364E+1
-5.835E-2	6.371E+0	1.363E+1
-5.187E-2	6.319E+0	1.382E+1
-5.025E-2	6.443E+0	1.360E+1
-4.862E-2	6.433E+0	1.369E+1
-5.187E-2	6.472E+0	1.366E+1
-5.187E-2	6.452E+0	1.379E+1
-5.349E-2	6.352E+0	1.366E+1
-4.862E-2	6.426E+0	1.381E+1
-5.673E-2	6.342E+0	1.368E+1
-4.862E-2	6.443E+0	1.377E+1
-5.187E-2	6.443E+0	1.356E+1
-4.862E-2	6.310E+0	1.378E+1
-5.349E-2	6.368E+0	1.364E+1
-5.349E-2	6.361E+0	1.362E+1
-5.349E-2	6.426E+0	1.392E+1
-5.025E-2	6.300E+0	1.364E+1
-5.511E-2	6.319E+0	1.359E+1
-5.187E-2	6.387E+0	1.371E+1
-5.187E-2	6.352E+0	1.375E+1
-5.025E-2	6.361E+0	1.358E+1
-5.673E-2	6.355E+0	1.371E+1
-5.187E-2	6.271E+0	1.370E+1
-5.349E-2	6.348E+0	1.372E+1
-5.187E-2	6.400E+0	1.374E+1
-5.025E-2	6.410E+0	1.355E+1
-5.511E-2	6.339E+0	1.377E+1
-5.025E-2	6.449E+0	1.375E+1
-5.025E-2	6.410E+0	1.374E+1
-5.187E-2	6.358E+0	1.367E+1
-5.025E-2	6.342E+0	1.365E+1
-5.187E-2	6.391E+0	1.379E+1
-5.187E-2	6.452E+0	1.372E+1
-5.349E-2	6.446E+0	1.364E+1
-5.511E-2	6.339E+0	1.359E+1
-5.025E-2	6.381E+0	1.366E+1
-5.187E-2	6.426E+0	1.362E+1
-5.349E-2	6.319E+0	1.369E+1
-5.187E-2	6.339E+0	1.361E+1
-4.862E-2	6.374E+0	1.353E+1
-5.025E-2	6.439E+0	1.382E+1
-5.349E-2	6.355E+0	1.360E+1
-5.349E-2	6.310E+0	1.361E+1
-5.025E-2	6.384E+0	1.369E+1
-5.025E-2	6.313E+0	1.369E+1
-5.349E-2	6.430E+0	1.369E+1
-5.349E-2	6.456E+0	1.361E+1
-5.025E-2	6.355E+0	1.359E+1
-5.025E-2	6.352E+0	1.359E+1
-5.187E-2	6.371E+0	1.372E+1
-5.187E-2	6.397E+0	1.353E+1
-4.862E-2	6.423E+0	1.376E+1
-5.187E-2	6.443E+0	1.370E+1
-5.349E-2	6.394E+0	1.373E+1
-5.187E-2	6.326E+0	1.365E+1
-4.700E-2	6.404E+0	1.371E+1
-5.349E-2	6.365E+0	1.372E+1
-5.349E-2	6.339E+0	1.370E+1
-5.349E-2	6.339E+0	1.364E+1
-4.862E-2	6.368E+0	1.357E+1
-5.187E-2	6.371E+0	1.366E+1
-5.025E-2	6.378E+0	1.371E+1
-5.511E-2	6.368E+0	1.370E+1
-4.700E-2	6.310E+0	1.359E+1
-5.673E-2	6.326E+0	1.371E+1
-5.511E-2	6.391E+0	1.363E+1
-5.187E-2	6.430E+0	1.384E+1
-4.700E-2	6.365E+0	1.382E+1
-5.673E-2	6.297E+0	1.372E+1
-5.349E-2	6.339E+0	1.382E+1
-5.511E-2	6.420E+0	1.379E+1
-4.862E-2	6.345E+0	1.369E+1
-5.187E-2	6.352E+0	1.375E+1
-5.349E-2	6.313E+0	1.368E+1
-5.187E-2	6.387E+0	1.378E+1
-5.025E-2	6.378E+0	1.368E+1
-5.025E-2	6.384E+0	1.366E+1
-5.187E-2	6.514E+0	1.353E+1
-5.187E-2	6.374E+0	1.370E+1
-4.700E-2	6.407E+0	1.378E+1
-5.025E-2	6.407E+0	1.371E+1
-5.025E-2	6.543E+0	1.372E+1
-5.349E-2	6.352E+0	1.376E+1
-5.025E-2	6.391E+0	1.371E+1
-5.187E-2	6.323E+0	1.374E+1
-5.349E-2	6.423E+0	1.377E+1
-5.349E-2	6.352E+0	1.367E+1
-4.700E-2	6.371E+0	1.383E+1
-5.187E-2	6.436E+0	1.381E+1
-5.187E-2	6.323E+0	1.368E+1
-5.349E-2	6.374E+0	1.378E+1
-5.187E-2	6.342E+0	1.361E+1
-5.025E-2	6.365E+0	1.377E+1
-5.349E-2	6.475E+0	1.388E+1
-5.511E-2	6.264E+0	1.368E+1
-5.025E-2	6.310E+0	1.359E+1
-5.025E-2	6.439E+0	1.376E+1
-5.025E-2	6.410E+0	1.376E+1
-5.349E-2	6.387E+0	1.361E+1
-4.700E-2	6.452E+0	1.367E+1
-5.025E-2	6.446E+0	1.369E+1
-5.187E-2	6.313E+0	1.362E+1
-5.187E-2	6.348E+0	1.366E+1
-4.862E-2	6.306E+0	1.374E+1
-5.025E-2	6.436E+0	1.373E+1
-5.511E-2	6.339E+0	1.371E+1
-5.187E-2	6.313E+0	1.357E+1
-5.025E-2	6.339E+0	1.363E+1
-5.025E-2	6.313E+0	1.367E+1
-5.511E-2	6.381E+0	1.380E+1
-5.511E-2	6.426E+0	1.370E+1
-5.025E-2	6.413E+0	1.382E+1
-4.862E-2	6.277E+0	1.366E+1
-5.187E-2	6.332E+0	1.364E+1
-5.187E-2	6.361E+0	1.380E+1
-5.349E-2	6.300E+0	1.361E+1
-5.187E-2	6.462E+0	1.355E+1
-5.349E-2	6.485E+0	1.368E+1
-5.349E-2	6.371E+0	1.362E+1
-5.025E-2	6.365E+0	1.373E+1
-5.025E-2	6.391E+0	1.381E+1
-5.349E-2	6.420E+0	1.371E+1
-5.187E-2	6.433E+0	1.380E+1
-5.187E-2	6.332E+0	1.367E+1
-4.700E-2	6.410E+0	1.370E+1
-5.673E-2	6.368E+0	1.361E+1
-5.511E-2	6.348E+0	1.371E+1
-5.187E-2	6.361E+0	1.371E+1
-4.862E-2	6.462E+0	1.374E+1
-5.511E-2	6.391E+0	1.364E+1
-5.025E-2	6.348E+0	1.371E+1
-5.025E-2	6.374E+0	1.369E+1
-5.187E-2	6.426E+0	1.360E+1
-5.349E-2	6.352E+0	1.357E+1
-5.511E-2	6.326E+0	1.381E+1
-5.187E-2	6.352E+0	1.377E+1
-5.349E-2	6.443E+0	1.370E+1
-5.349E-2	6.280E+0	1.359E+1
-5.349E-2	6.332E+0	1.375E+1
-4.862E-2	6.410E+0	1.367E+1
-5.025E-2	6.452E+0	1.362E+1
-5.349E-2	6.407E+0	1.363E+1
-5.187E-2	6.361E+0	1.380E+1
-5.025E-2	6.433E+0	1.369E+1
-5.025E-2	6.313E+0	1.371E+1
-5.511E-2	6.391E+0	1.368E+1
-5.187E-2	6.365E+0	1.359E+1
-5.349E-2	6.352E+0	1.366E+1
-5.187E-2	6.358E+0	1.362E+1
-5.511E-2	6.410E+0	1.362E+1
-5.025E-2	6.491E+0	1.379E+1
-4.862E-2	6.348E+0	1.368E+1
-5.187E-2	6.355E+0	1.363E+1
-5.511E-2	6.316E+0	1.365E+1
-5.349E-2	6.297E+0	1.374E+1
-5.025E-2	6.326E+0	1.377E+1
-4.862E-2	6.332E+0	1.365E+1
-5.349E-2	6.293E+0	1.367E+1
-5.187E-2	6.387E+0	1.378E+1
-4.862E-2	6.374E+0	1.372E+1
-5.187E-2	6.485E+0	1.359E+1
-5.835E-2	6.407E+0	1.371E+1
-5.187E-2	6.400E+0	1.363E+1
-5.187E-2	6.378E+0	1.366E+1
-5.025E-2	6.335E+0	1.385E+1
-5.998E-2	6.293E+0	1.370E+1
-5.673E-2	6.335E+0	1.360E+1
-5.349E-2	6.332E+0	1.380E+1
-5.349E-2	6.407E+0	1.370E+1
-5.673E-2	6.342E+0	1.364E+1
-5.025E-2	6.374E+0	1.376E+1
[truncated: 54,977 more rows]
