# Supplementary material for: Improved ANAP incorporation and VCF analysis reveal details of P2X7 current facilitation and a limited conformational interplay between ATP binding and the intracellular ballast domain
Source: eLife. 2023 Jan 4;12:e82479. doi: 10.7554/eLife.82479 (PMC9859053; doi:10.7554/eLife.82479)
Supplement: Figure 6—figure supplement 2—source data 2. [file elife-82479-fig6-figsupp2-data2.zip › Figure-6_figure-supplement-2_source-data-2/P2X7(Y595anap)/e25#06.csv]

-1.816E-1	7.289E+0	1.594E+1
-1.865E-1	7.254E+0	1.578E+1
-1.914E-1	7.315E+0	1.579E+1
-1.881E-1	7.322E+0	1.601E+1
-1.832E-1	7.260E+0	1.587E+1
-1.881E-1	7.267E+0	1.590E+1
-1.881E-1	7.267E+0	1.590E+1
-1.832E-1	7.254E+0	1.583E+1
-1.800E-1	7.338E+0	1.586E+1
-1.865E-1	7.325E+0	1.584E+1
-1.881E-1	7.237E+0	1.597E+1
-1.865E-1	7.208E+0	1.597E+1
-1.832E-1	7.299E+0	1.577E+1
-1.832E-1	7.312E+0	1.589E+1
-1.914E-1	7.237E+0	1.588E+1
-1.849E-1	7.247E+0	1.605E+1
-1.849E-1	7.231E+0	1.592E+1
-1.865E-1	7.228E+0	1.587E+1
-1.865E-1	7.211E+0	1.580E+1
-1.832E-1	7.208E+0	1.584E+1
-1.849E-1	7.247E+0	1.585E+1
-1.849E-1	7.361E+0	1.587E+1
-1.881E-1	7.338E+0	1.596E+1
-1.865E-1	7.215E+0	1.595E+1
-1.832E-1	7.387E+0	1.576E+1
-1.865E-1	7.257E+0	1.579E+1
-1.914E-1	7.312E+0	1.594E+1
-1.865E-1	7.325E+0	1.589E+1
-1.816E-1	7.179E+0	1.589E+1
-1.865E-1	7.244E+0	1.574E+1
-1.881E-1	7.247E+0	1.594E+1
-1.865E-1	7.221E+0	1.587E+1
-1.849E-1	7.351E+0	1.587E+1
-1.865E-1	7.198E+0	1.599E+1
-1.849E-1	7.351E+0	1.595E+1
-1.849E-1	7.263E+0	1.586E+1
-1.816E-1	7.237E+0	1.585E+1
-1.897E-1	7.224E+0	1.593E+1
-1.865E-1	7.211E+0	1.579E+1
-1.865E-1	7.299E+0	1.595E+1
-1.832E-1	7.195E+0	1.584E+1
-1.865E-1	7.289E+0	1.567E+1
-1.881E-1	7.234E+0	1.584E+1
-1.832E-1	7.296E+0	1.588E+1
-1.800E-1	7.328E+0	1.587E+1
-1.849E-1	7.283E+0	1.596E+1
-1.881E-1	7.185E+0	1.598E+1
-1.832E-1	7.192E+0	1.582E+1
-1.832E-1	7.189E+0	1.583E+1
-1.865E-1	7.390E+0	1.581E+1
-1.865E-1	7.257E+0	1.572E+1
-1.865E-1	7.224E+0	1.592E+1
-1.849E-1	7.185E+0	1.590E+1
-1.849E-1	7.289E+0	1.593E+1
-1.849E-1	7.283E+0	1.584E+1
-1.849E-1	7.237E+0	1.580E+1
-1.832E-1	7.279E+0	1.596E+1
-1.881E-1	7.234E+0	1.586E+1
-1.881E-1	7.341E+0	1.587E+1
-1.865E-1	7.215E+0	1.590E+1
-1.816E-1	7.234E+0	1.586E+1
-1.865E-1	7.244E+0	1.594E+1
-1.865E-1	7.309E+0	1.594E+1
-1.849E-1	7.299E+0	1.585E+1
-1.816E-1	7.111E+0	1.608E+1
-1.849E-1	7.341E+0	1.602E+1
-1.881E-1	7.211E+0	1.580E+1
-1.865E-1	7.260E+0	1.594E+1
-1.800E-1	7.302E+0	1.582E+1
-1.832E-1	7.322E+0	1.589E+1
-1.865E-1	7.224E+0	1.600E+1
-1.881E-1	7.257E+0	1.573E+1
-1.832E-1	7.237E+0	1.593E+1
-1.849E-1	7.205E+0	1.605E+1
-1.881E-1	7.335E+0	1.576E+1
-1.865E-1	7.273E+0	1.590E+1
-1.865E-1	7.231E+0	1.590E+1
-1.865E-1	7.198E+0	1.600E+1
-1.897E-1	7.267E+0	1.590E+1
-1.865E-1	7.354E+0	1.587E+1
-1.849E-1	7.299E+0	1.594E+1
-1.849E-1	7.296E+0	1.586E+1
-1.881E-1	7.231E+0	1.599E+1
-1.832E-1	7.215E+0	1.595E+1
-1.832E-1	7.361E+0	1.590E+1
-1.881E-1	7.179E+0	1.590E+1
-1.881E-1	7.202E+0	1.591E+1
-1.865E-1	7.228E+0	1.584E+1
-1.832E-1	7.224E+0	1.591E+1
-1.832E-1	7.172E+0	1.590E+1
-1.881E-1	7.302E+0	1.588E+1
-1.849E-1	7.305E+0	1.582E+1
-1.849E-1	7.247E+0	1.575E+1
-1.881E-1	7.185E+0	1.590E+1
-1.914E-1	7.234E+0	1.590E+1
-1.832E-1	7.228E+0	1.591E+1
-1.832E-1	7.302E+0	1.580E+1
-1.849E-1	7.250E+0	1.583E+1
-1.881E-1	7.322E+0	1.584E+1
-1.816E-1	7.393E+0	1.586E+1
-1.849E-1	7.273E+0	1.591E+1
-1.832E-1	7.218E+0	1.578E+1
-1.849E-1	7.374E+0	1.588E+1
-1.849E-1	7.185E+0	1.577E+1
-1.832E-1	7.224E+0	1.580E+1
-1.816E-1	7.270E+0	1.581E+1
-1.881E-1	7.211E+0	1.588E+1
-1.849E-1	7.137E+0	1.580E+1
-1.800E-1	7.344E+0	1.595E+1
-1.849E-1	7.289E+0	1.570E+1
-1.881E-1	7.166E+0	1.603E+1
-1.849E-1	7.221E+0	1.593E+1
-1.832E-1	7.344E+0	1.586E+1
-1.865E-1	7.231E+0	1.587E+1
-1.897E-1	7.198E+0	1.581E+1
-1.865E-1	7.208E+0	1.577E+1
-1.800E-1	7.176E+0	1.583E+1
-1.881E-1	7.312E+0	1.600E+1
-1.849E-1	7.234E+0	1.579E+1
-1.832E-1	7.195E+0	1.579E+1
-1.832E-1	7.198E+0	1.599E+1
-1.849E-1	7.286E+0	1.593E+1
-1.881E-1	7.270E+0	1.609E+1
-1.832E-1	7.218E+0	1.585E+1
-1.849E-1	7.237E+0	1.579E+1
-1.881E-1	7.153E+0	1.589E+1
-1.865E-1	7.234E+0	1.601E+1
-1.832E-1	7.228E+0	1.597E+1
-1.816E-1	7.250E+0	1.585E+1
-1.849E-1	7.315E+0	1.594E+1
-1.881E-1	7.202E+0	1.570E+1
-1.832E-1	7.254E+0	1.577E+1
-1.816E-1	7.302E+0	1.574E+1
-1.849E-1	7.244E+0	1.576E+1
-1.865E-1	7.153E+0	1.594E+1
-1.832E-1	7.224E+0	1.592E+1
-1.800E-1	7.318E+0	1.574E+1
-1.849E-1	7.270E+0	1.596E+1
-1.914E-1	7.254E+0	1.589E+1
-1.832E-1	7.241E+0	1.600E+1
-1.849E-1	7.289E+0	1.589E+1
-1.865E-1	7.403E+0	1.606E+1
-1.897E-1	7.325E+0	1.591E+1
-1.832E-1	7.182E+0	1.607E+1
-1.849E-1	7.254E+0	1.574E+1
-1.865E-1	7.228E+0	1.592E+1
-1.849E-1	7.328E+0	1.587E+1
-1.865E-1	7.270E+0	1.593E+1
-1.800E-1	7.250E+0	1.580E+1
-1.849E-1	7.270E+0	1.600E+1
-1.865E-1	7.325E+0	1.591E+1
-1.832E-1	7.286E+0	1.609E+1
-1.832E-1	7.267E+0	1.587E+1
-1.849E-1	7.341E+0	1.587E+1
-1.897E-1	7.254E+0	1.584E+1
-1.849E-1	7.241E+0	1.586E+1
-1.784E-1	7.257E+0	1.586E+1
-1.832E-1	7.361E+0	1.591E+1
-1.865E-1	7.370E+0	1.591E+1
-1.849E-1	7.146E+0	1.577E+1
-1.800E-1	7.172E+0	1.586E+1
-1.881E-1	7.296E+0	1.580E+1
-1.865E-1	7.305E+0	1.586E+1
-1.849E-1	7.257E+0	1.586E+1
-1.816E-1	7.244E+0	1.593E+1
-1.865E-1	7.279E+0	1.583E+1
-1.897E-1	7.318E+0	1.577E+1
-1.832E-1	7.279E+0	1.585E+1
-1.800E-1	7.179E+0	1.580E+1
-1.865E-1	7.299E+0	1.584E+1
-1.849E-1	7.218E+0	1.589E+1
-1.832E-1	7.312E+0	1.578E+1
-1.832E-1	7.331E+0	1.578E+1
-1.881E-1	7.250E+0	1.596E+1
-1.865E-1	7.267E+0	1.591E+1
-1.849E-1	7.221E+0	1.594E+1
-1.800E-1	7.250E+0	1.593E+1
-1.865E-1	7.273E+0	1.598E+1
-1.832E-1	7.121E+0	1.583E+1
-1.849E-1	7.338E+0	1.587E+1
-1.816E-1	7.292E+0	1.590E+1
-1.832E-1	7.276E+0	1.596E+1
-1.881E-1	7.283E+0	1.579E+1
-1.865E-1	7.166E+0	1.581E+1
-1.832E-1	7.328E+0	1.603E+1
-1.849E-1	7.276E+0	1.593E+1
-1.865E-1	7.338E+0	1.591E+1
-1.849E-1	7.221E+0	1.597E+1
-1.832E-1	7.127E+0	1.595E+1
-1.832E-1	7.143E+0	1.602E+1
-1.865E-1	7.215E+0	1.591E+1
-1.849E-1	7.273E+0	1.576E+1
-1.832E-1	7.438E+0	1.603E+1
-1.881E-1	7.244E+0	1.575E+1
-1.849E-1	7.260E+0	1.591E+1
-1.865E-1	7.211E+0	1.580E+1
-1.816E-1	7.192E+0	1.599E+1
-1.849E-1	7.289E+0	1.586E+1
-1.897E-1	7.237E+0	1.579E+1
-1.832E-1	7.361E+0	1.568E+1
-1.800E-1	7.361E+0	1.584E+1
-1.849E-1	7.276E+0	1.574E+1
-1.881E-1	7.215E+0	1.582E+1
-1.832E-1	7.254E+0	1.577E+1
-1.849E-1	7.137E+0	1.583E+1
-1.865E-1	7.286E+0	1.586E+1
-1.865E-1	7.283E+0	1.591E+1
-1.800E-1	7.260E+0	1.596E+1
-1.816E-1	7.247E+0	1.577E+1
-1.849E-1	7.286E+0	1.591E+1
-1.897E-1	7.286E+0	1.591E+1
-1.849E-1	7.224E+0	1.598E+1
-1.849E-1	7.309E+0	1.580E+1
-1.849E-1	7.322E+0	1.584E+1
-1.865E-1	7.267E+0	1.603E+1
-1.832E-1	7.134E+0	1.596E+1
-1.816E-1	7.263E+0	1.583E+1
-1.849E-1	7.224E+0	1.598E+1
-1.865E-1	7.367E+0	1.584E+1
-1.832E-1	7.260E+0	1.591E+1
-1.832E-1	7.218E+0	1.581E+1
-1.881E-1	7.218E+0	1.604E+1
-1.865E-1	7.276E+0	1.599E+1
-1.865E-1	7.228E+0	1.588E+1
-1.816E-1	7.172E+0	1.598E+1
-1.800E-1	7.205E+0	1.575E+1
-1.865E-1	7.260E+0	1.582E+1
-1.832E-1	7.260E+0	1.578E+1
-1.832E-1	7.241E+0	1.604E+1
-1.865E-1	7.273E+0	1.599E+1
-1.897E-1	7.224E+0	1.581E+1
-1.849E-1	7.331E+0	1.579E+1
-1.832E-1	7.231E+0	1.592E+1
-1.865E-1	7.270E+0	1.586E+1
-1.832E-1	7.163E+0	1.582E+1
-1.816E-1	7.312E+0	1.565E+1
-1.800E-1	7.273E+0	1.590E+1
-1.832E-1	7.250E+0	1.595E+1
-1.849E-1	7.325E+0	1.583E+1
-1.849E-1	7.218E+0	1.596E+1
-1.800E-1	7.208E+0	1.595E+1
-1.849E-1	7.254E+0	1.583E+1
-1.881E-1	7.169E+0	1.601E+1
-1.849E-1	7.215E+0	1.590E+1
-1.832E-1	7.185E+0	1.583E+1
-1.832E-1	7.244E+0	1.599E+1
-1.849E-1	7.299E+0	1.586E+1
-1.832E-1	7.267E+0	1.590E+1
-1.849E-1	7.318E+0	1.582E+1
-1.849E-1	7.283E+0	1.583E+1
-1.881E-1	7.250E+0	1.589E+1
-1.800E-1	7.098E+0	1.579E+1
-1.816E-1	7.202E+0	1.579E+1
-1.849E-1	7.237E+0	1.581E+1
-1.865E-1	7.286E+0	1.598E+1
-1.816E-1	7.198E+0	1.573E+1
-1.832E-1	7.237E+0	1.585E+1
-1.816E-1	7.270E+0	1.570E+1
-1.849E-1	7.283E+0	1.579E+1
-1.849E-1	7.195E+0	1.590E+1
-1.832E-1	7.263E+0	1.589E+1
-1.849E-1	7.383E+0	1.590E+1
-1.881E-1	7.283E+0	1.587E+1
-1.849E-1	7.254E+0	1.572E+1
-1.816E-1	7.205E+0	1.575E+1
-1.865E-1	7.208E+0	1.577E+1
-1.849E-1	7.241E+0	1.578E+1
-1.832E-1	7.390E+0	1.603E+1
-1.832E-1	7.218E+0	1.589E+1
-1.832E-1	7.228E+0	1.591E+1
-1.881E-1	7.237E+0	1.584E+1
-1.881E-1	7.302E+0	1.584E+1
-1.832E-1	7.247E+0	1.588E+1
-1.849E-1	7.228E+0	1.585E+1
-1.832E-1	7.185E+0	1.581E+1
-1.849E-1	7.234E+0	1.584E+1
-1.800E-1	7.250E+0	1.569E+1
-1.849E-1	7.198E+0	1.585E+1
-1.865E-1	7.283E+0	1.577E+1
-1.800E-1	7.283E+0	1.579E+1
-1.849E-1	7.305E+0	1.583E+1
-1.832E-1	7.156E+0	1.581E+1
-1.832E-1	7.163E+0	1.593E+1
-1.816E-1	7.351E+0	1.586E+1
-1.832E-1	7.341E+0	1.577E+1
-1.849E-1	7.202E+0	1.579E+1
-1.897E-1	7.276E+0	1.577E+1
-1.865E-1	7.299E+0	1.580E+1
-1.849E-1	7.302E+0	1.587E+1
-1.849E-1	7.257E+0	1.586E+1
-1.865E-1	7.335E+0	1.572E+1
-1.832E-1	7.292E+0	1.574E+1
-1.800E-1	7.195E+0	1.581E+1
-1.832E-1	7.159E+0	1.575E+1
-1.881E-1	7.224E+0	1.589E+1
-1.832E-1	7.296E+0	1.601E+1
-1.832E-1	7.254E+0	1.591E+1
-1.865E-1	7.208E+0	1.571E+1
-1.897E-1	7.221E+0	1.574E+1
-1.816E-1	7.325E+0	1.588E+1
-1.800E-1	7.357E+0	1.566E+1
-1.849E-1	7.263E+0	1.579E+1
-1.849E-1	7.254E+0	1.581E+1
-1.865E-1	7.215E+0	1.596E+1
-1.849E-1	7.286E+0	1.587E+1
-1.849E-1	7.341E+0	1.606E+1
-1.897E-1	7.309E+0	1.599E+1
-1.832E-1	7.205E+0	1.597E+1
-1.816E-1	7.380E+0	1.591E+1
-1.832E-1	7.331E+0	1.585E+1
-1.865E-1	7.247E+0	1.574E+1
-1.832E-1	7.172E+0	1.578E+1
-1.832E-1	7.224E+0	1.597E+1
-1.832E-1	7.176E+0	1.596E+1
-1.865E-1	7.283E+0	1.579E+1
-1.832E-1	7.231E+0	1.582E+1
-1.832E-1	7.273E+0	1.591E+1
-1.849E-1	7.309E+0	1.597E+1
-1.881E-1	7.198E+0	1.591E+1
-1.832E-1	7.296E+0	1.603E+1
-1.800E-1	7.335E+0	1.588E+1
-1.849E-1	7.296E+0	1.584E+1
-1.881E-1	7.296E+0	1.585E+1
-1.865E-1	7.250E+0	1.590E+1
-1.816E-1	7.228E+0	1.587E+1
-1.865E-1	7.383E+0	1.587E+1
-1.865E-1	7.331E+0	1.582E+1
-1.832E-1	7.325E+0	1.583E+1
-1.849E-1	7.250E+0	1.588E+1
-1.816E-1	7.228E+0	1.583E+1
-1.832E-1	7.312E+0	1.570E+1
-1.832E-1	7.312E+0	1.575E+1
-1.832E-1	7.134E+0	1.579E+1
-1.849E-1	7.218E+0	1.569E+1
-1.865E-1	7.247E+0	1.585E+1
-1.849E-1	7.318E+0	1.581E+1
-1.816E-1	7.134E+0	1.588E+1
-1.865E-1	7.315E+0	1.568E+1
-1.865E-1	7.208E+0	1.592E+1
-1.816E-1	7.257E+0	1.577E+1
-1.800E-1	7.215E+0	1.570E+1
-1.800E-1	7.328E+0	1.588E+1
-1.897E-1	7.228E+0	1.583E+1
-1.849E-1	7.292E+0	1.579E+1
-1.849E-1	7.305E+0	1.602E+1
-1.849E-1	7.234E+0	1.582E+1
-1.849E-1	7.318E+0	1.581E+1
-1.816E-1	7.241E+0	1.590E+1
-1.800E-1	7.273E+0	1.584E+1
-1.849E-1	7.273E+0	1.579E+1
-1.865E-1	7.254E+0	1.582E+1
-1.816E-1	7.263E+0	1.580E+1
-1.832E-1	7.263E+0	1.574E+1
-1.849E-1	7.348E+0	1.573E+1
-1.865E-1	7.267E+0	1.587E+1
-1.849E-1	7.273E+0	1.582E+1
-1.849E-1	7.218E+0	1.589E+1
-1.865E-1	7.270E+0	1.578E+1
-1.865E-1	7.328E+0	1.579E+1
-1.849E-1	7.205E+0	1.581E+1
-1.800E-1	7.276E+0	1.573E+1
-1.865E-1	7.254E+0	1.572E+1
-1.881E-1	7.231E+0	1.588E+1
-1.816E-1	7.205E+0	1.591E+1
-1.800E-1	7.283E+0	1.576E+1
-1.849E-1	7.279E+0	1.581E+1
-1.881E-1	7.286E+0	1.602E+1
-1.849E-1	7.302E+0	1.575E+1
-1.816E-1	7.292E+0	1.567E+1
-1.832E-1	7.335E+0	1.591E+1
-1.881E-1	7.215E+0	1.581E+1
-1.832E-1	7.247E+0	1.577E+1
-1.816E-1	7.237E+0	1.584E+1
-1.865E-1	7.305E+0	1.584E+1
-1.865E-1	7.283E+0	1.585E+1
-1.865E-1	7.257E+0	1.577E+1
-1.816E-1	7.202E+0	1.576E+1
-1.849E-1	7.137E+0	1.594E+1
-1.881E-1	7.237E+0	1.587E+1
-1.849E-1	7.247E+0	1.589E+1
-1.816E-1	7.250E+0	1.588E+1
-1.849E-1	7.202E+0	1.586E+1
-1.865E-1	7.211E+0	1.579E+1
-1.849E-1	7.237E+0	1.598E+1
-1.849E-1	7.257E+0	1.587E+1
-1.849E-1	7.176E+0	1.579E+1
-1.865E-1	7.195E+0	1.590E+1
-1.849E-1	7.241E+0	1.580E+1
-1.816E-1	7.211E+0	1.570E+1
-1.849E-1	7.176E+0	1.583E+1
-1.832E-1	7.387E+0	1.582E+1
-1.849E-1	7.286E+0	1.575E+1
-1.849E-1	7.224E+0	1.577E+1
-1.800E-1	7.299E+0	1.584E+1
-1.865E-1	7.260E+0	1.572E+1
-1.816E-1	7.292E+0	1.591E+1
-1.832E-1	7.296E+0	1.578E+1
-1.832E-1	7.202E+0	1.590E+1
-1.865E-1	7.257E+0	1.591E+1
-1.865E-1	7.221E+0	1.581E+1
-1.800E-1	7.279E+0	1.578E+1
-1.865E-1	7.218E+0	1.571E+1
-1.849E-1	7.315E+0	1.584E+1
-1.832E-1	7.267E+0	1.573E+1
-1.832E-1	7.322E+0	1.587E+1
-1.865E-1	7.348E+0	1.587E+1
-1.865E-1	7.309E+0	1.573E+1
-1.832E-1	7.153E+0	1.594E+1
-1.832E-1	7.182E+0	1.584E+1
-1.849E-1	7.289E+0	1.600E+1
-1.832E-1	7.211E+0	1.597E+1
-1.816E-1	7.270E+0	1.588E+1
-1.800E-1	7.270E+0	1.576E+1
-1.849E-1	7.257E+0	1.582E+1
-1.865E-1	7.231E+0	1.583E+1
-1.849E-1	7.159E+0	1.586E+1
-1.865E-1	7.370E+0	1.556E+1
-1.849E-1	7.247E+0	1.578E+1
-1.865E-1	7.202E+0	1.588E+1
-1.816E-1	7.237E+0	1.582E+1
-1.800E-1	7.260E+0	1.574E+1
-1.849E-1	7.318E+0	1.580E+1
-1.832E-1	7.267E+0	1.589E+1
-1.849E-1	7.176E+0	1.589E+1
-1.832E-1	7.279E+0	1.582E+1
-1.832E-1	7.228E+0	1.564E+1
-1.897E-1	7.176E+0	1.577E+1
-1.849E-1	7.254E+0	1.577E+1
-1.832E-1	7.270E+0	1.578E+1
-1.832E-1	7.169E+0	1.594E+1
-1.865E-1	7.241E+0	1.583E+1
-1.849E-1	7.192E+0	1.588E+1
-1.832E-1	7.263E+0	1.587E+1
-1.865E-1	7.254E+0	1.585E+1
-1.865E-1	7.192E+0	1.592E+1
-1.832E-1	7.292E+0	1.568E+1
-1.816E-1	7.208E+0	1.583E+1
-1.832E-1	7.208E+0	1.564E+1
-1.832E-1	7.150E+0	1.579E+1
-1.849E-1	7.179E+0	1.584E+1
-1.816E-1	7.241E+0	1.586E+1
-1.849E-1	7.318E+0	1.583E+1
-1.832E-1	7.309E+0	1.584E+1
-1.800E-1	7.241E+0	1.580E+1
-1.832E-1	7.267E+0	1.568E+1
-1.832E-1	7.176E+0	1.582E+1
-1.849E-1	7.309E+0	1.583E+1
-1.816E-1	7.318E+0	1.583E+1
-1.816E-1	7.208E+0	1.598E+1
-1.800E-1	7.302E+0	1.571E+1
-1.865E-1	7.172E+0	1.582E+1
-1.832E-1	7.198E+0	1.579E+1
-1.832E-1	7.121E+0	1.585E+1
-1.832E-1	7.276E+0	1.583E+1
-1.897E-1	7.276E+0	1.570E+1
-1.849E-1	7.250E+0	1.587E+1
-1.816E-1	7.221E+0	1.569E+1
-1.800E-1	7.241E+0	1.584E+1
-1.881E-1	7.176E+0	1.586E+1
-1.800E-1	7.159E+0	1.577E+1
-1.816E-1	7.331E+0	1.573E+1
-1.832E-1	7.279E+0	1.586E+1
-1.849E-1	7.108E+0	1.582E+1
-1.832E-1	7.179E+0	1.579E+1
-1.816E-1	7.163E+0	1.575E+1
-1.849E-1	7.101E+0	1.566E+1
-1.849E-1	7.224E+0	1.572E+1
-1.832E-1	7.241E+0	1.579E+1
-1.816E-1	7.383E+0	1.595E+1
-1.832E-1	7.166E+0	1.576E+1
-1.865E-1	7.198E+0	1.587E+1
-1.832E-1	7.270E+0	1.582E+1
-1.832E-1	7.254E+0	1.577E+1
-1.865E-1	7.315E+0	1.582E+1
-1.849E-1	7.247E+0	1.581E+1
-1.832E-1	7.354E+0	1.584E+1
-1.816E-1	7.159E+0	1.587E+1
-1.881E-1	7.228E+0	1.592E+1
-1.865E-1	7.292E+0	1.594E+1
-1.816E-1	7.273E+0	1.583E+1
-1.832E-1	7.273E+0	1.577E+1
-1.865E-1	7.302E+0	1.593E+1
-1.865E-1	7.257E+0	1.588E+1
-1.849E-1	7.263E+0	1.587E+1
-1.816E-1	7.215E+0	1.590E+1
-1.832E-1	7.159E+0	1.566E+1
-1.865E-1	7.208E+0	1.583E+1
-1.816E-1	7.211E+0	1.558E+1
-1.832E-1	7.241E+0	1.582E+1
-1.849E-1	7.254E+0	1.578E+1
-1.865E-1	7.130E+0	1.583E+1
-1.816E-1	7.279E+0	1.580E+1
-1.816E-1	7.254E+0	1.589E+1
-1.849E-1	7.338E+0	1.570E+1
-1.849E-1	7.124E+0	1.583E+1
-1.832E-1	7.234E+0	1.575E+1
-1.816E-1	7.257E+0	1.594E+1
-1.832E-1	7.254E+0	1.586E+1
-1.865E-1	7.299E+0	1.587E+1
-1.849E-1	7.254E+0	1.586E+1
-1.832E-1	7.205E+0	1.574E+1
-1.849E-1	7.121E+0	1.580E+1
-1.849E-1	7.250E+0	1.592E+1
-1.816E-1	7.296E+0	1.584E+1
-1.800E-1	7.221E+0	1.576E+1
-1.865E-1	7.169E+0	1.578E+1
-1.865E-1	7.270E+0	1.574E+1
-1.832E-1	7.338E+0	1.584E+1
-1.832E-1	7.176E+0	1.576E+1
-1.832E-1	7.127E+0	1.596E+1
-1.832E-1	7.348E+0	1.592E+1
-1.832E-1	7.270E+0	1.578E+1
-1.800E-1	7.289E+0	1.604E+1
-1.832E-1	7.292E+0	1.590E+1
-1.849E-1	7.189E+0	1.569E+1
-1.816E-1	7.237E+0	1.581E+1
-1.816E-1	7.098E+0	1.576E+1
-1.849E-1	7.202E+0	1.583E+1
-1.832E-1	7.331E+0	1.571E+1
-1.800E-1	7.221E+0	1.583E+1
-1.784E-1	7.205E+0	1.591E+1
-1.816E-1	7.263E+0	1.582E+1
-1.865E-1	7.279E+0	1.592E+1
-1.849E-1	7.153E+0	1.590E+1
-1.832E-1	7.361E+0	1.573E+1
-1.832E-1	7.267E+0	1.564E+1
-1.881E-1	7.260E+0	1.589E+1
-1.816E-1	7.302E+0	1.577E+1
-1.832E-1	7.202E+0	1.581E+1
-1.832E-1	7.286E+0	1.593E+1
-1.881E-1	7.072E+0	1.580E+1
-1.800E-1	7.244E+0	1.576E+1
-1.800E-1	7.309E+0	1.583E+1
-1.849E-1	7.270E+0	1.588E+1
-1.881E-1	7.302E+0	1.566E+1
-1.849E-1	7.344E+0	1.582E+1
-1.800E-1	7.198E+0	1.579E+1
-1.816E-1	7.305E+0	1.585E+1
-1.865E-1	7.302E+0	1.574E+1
-1.816E-1	7.124E+0	1.587E+1
-1.832E-1	7.172E+0	1.583E+1
-1.849E-1	7.254E+0	1.575E+1
-1.849E-1	7.312E+0	1.593E+1
-1.816E-1	7.325E+0	1.583E+1
-1.816E-1	7.231E+0	1.587E+1
-1.832E-1	7.257E+0	1.586E+1
-1.865E-1	7.172E+0	1.573E+1
-1.800E-1	7.302E+0	1.575E+1
-1.816E-1	7.315E+0	1.581E+1
-1.881E-1	7.263E+0	1.588E+1
-1.832E-1	7.192E+0	1.580E+1
-1.849E-1	7.374E+0	1.579E+1
-1.816E-1	7.267E+0	1.588E+1
-1.849E-1	7.260E+0	1.599E+1
-1.865E-1	7.296E+0	1.578E+1
-1.865E-1	7.315E+0	1.577E+1
-1.816E-1	7.270E+0	1.578E+1
-1.832E-1	7.312E+0	1.574E+1
-1.865E-1	7.273E+0	1.574E+1
-1.849E-1	7.254E+0	1.575E+1
-1.816E-1	7.237E+0	1.578E+1
-1.816E-1	7.273E+0	1.571E+1
-1.865E-1	7.195E+0	1.564E+1
-1.800E-1	7.182E+0	1.588E+1
-1.816E-1	7.315E+0	1.559E+1
-1.849E-1	7.189E+0	1.593E+1
-1.832E-1	7.241E+0	1.591E+1
-1.816E-1	7.341E+0	1.577E+1
-1.784E-1	7.198E+0	1.570E+1
-1.800E-1	7.273E+0	1.575E+1
-1.832E-1	7.224E+0	1.600E+1
-1.832E-1	7.169E+0	1.579E+1
-1.816E-1	7.150E+0	1.580E+1
-1.832E-1	7.215E+0	1.579E+1
-1.865E-1	7.267E+0	1.570E+1
-1.832E-1	7.211E+0	1.578E+1
-1.865E-1	7.270E+0	1.578E+1
-1.849E-1	7.179E+0	1.573E+1
-1.849E-1	7.292E+0	1.574E+1
-1.800E-1	7.267E+0	1.580E+1
-1.832E-1	7.283E+0	1.595E+1
-1.832E-1	7.176E+0	1.581E+1
-1.865E-1	7.260E+0	1.577E+1
-1.816E-1	7.195E+0	1.583E+1
-1.784E-1	7.286E+0	1.583E+1
-1.832E-1	7.296E+0	1.578E+1
-1.849E-1	7.231E+0	1.593E+1
-1.816E-1	7.286E+0	1.575E+1
-1.816E-1	7.267E+0	1.580E+1
-1.865E-1	7.322E+0	1.576E+1
-1.849E-1	7.289E+0	1.579E+1
-1.832E-1	7.221E+0	1.582E+1
-1.800E-1	7.296E+0	1.581E+1
-1.865E-1	7.211E+0	1.589E+1
-1.865E-1	7.108E+0	1.572E+1
-1.832E-1	7.156E+0	1.572E+1
-1.816E-1	7.289E+0	1.579E+1
-1.832E-1	7.322E+0	1.589E+1
-1.865E-1	7.211E+0	1.589E+1
-1.816E-1	7.228E+0	1.590E+1
-1.800E-1	7.315E+0	1.585E+1
-1.849E-1	7.241E+0	1.576E+1
-1.865E-1	7.215E+0	1.572E+1
-1.832E-1	7.195E+0	1.591E+1
-1.816E-1	7.263E+0	1.562E+1
-1.832E-1	7.228E+0	1.580E+1
-1.849E-1	7.250E+0	1.576E+1
-1.832E-1	7.218E+0	1.592E+1
-1.800E-1	7.250E+0	1.586E+1
-1.832E-1	7.244E+0	1.588E+1
-1.881E-1	7.231E+0	1.579E+1
-1.816E-1	7.234E+0	1.574E+1
-1.800E-1	7.260E+0	1.577E+1
-1.849E-1	7.185E+0	1.576E+1
-1.849E-1	7.344E+0	1.588E+1
-1.800E-1	7.185E+0	1.583E+1
-1.800E-1	7.263E+0	1.583E+1
-1.832E-1	7.276E+0	1.589E+1
-1.865E-1	7.267E+0	1.594E+1
-1.832E-1	7.185E+0	1.567E+1
-1.816E-1	7.182E+0	1.587E+1
-1.816E-1	7.338E+0	1.591E+1
-1.897E-1	7.250E+0	1.571E+1
-1.800E-1	7.250E+0	1.586E+1
-1.816E-1	7.254E+0	1.564E+1
-1.849E-1	7.296E+0	1.578E+1
-1.832E-1	7.176E+0	1.590E+1
-1.816E-1	7.176E+0	1.584E+1
-1.816E-1	7.231E+0	1.573E+1
-1.832E-1	7.195E+0	1.588E+1
-1.865E-1	7.250E+0	1.592E+1
-1.800E-1	7.292E+0	1.577E+1
-1.816E-1	7.215E+0	1.593E+1
-1.832E-1	7.234E+0	1.590E+1
-1.849E-1	7.195E+0	1.575E+1
-1.800E-1	7.117E+0	1.570E+1
-1.800E-1	7.260E+0	1.586E+1
-1.816E-1	7.211E+0	1.579E+1
-1.865E-1	7.296E+0	1.594E+1
-1.832E-1	7.237E+0	1.586E+1
-1.800E-1	7.231E+0	1.580E+1
-1.832E-1	7.257E+0	1.587E+1
-1.865E-1	7.215E+0	1.569E+1
-1.816E-1	7.211E+0	1.587E+1
-1.784E-1	7.237E+0	1.583E+1
-1.816E-1	7.341E+0	1.589E+1
-1.849E-1	7.121E+0	1.583E+1
-1.832E-1	7.289E+0	1.587E+1
-1.816E-1	7.302E+0	1.583E+1
-1.849E-1	7.279E+0	1.587E+1
-1.832E-1	7.322E+0	1.571E+1
-1.832E-1	7.289E+0	1.575E+1
-1.832E-1	7.357E+0	1.572E+1
-1.832E-1	7.318E+0	1.583E+1
-1.849E-1	7.318E+0	1.582E+1
-1.800E-1	7.263E+0	1.560E+1
-1.768E-1	7.195E+0	1.577E+1
-1.816E-1	7.283E+0	1.558E+1
-1.849E-1	7.257E+0	1.583E+1
-1.816E-1	7.260E+0	1.587E+1
-1.800E-1	7.309E+0	1.590E+1
-1.849E-1	7.195E+0	1.571E+1
-1.881E-1	7.254E+0	1.565E+1
-1.784E-1	7.231E+0	1.570E+1
-1.800E-1	7.309E+0	1.582E+1
-1.832E-1	7.273E+0	1.581E+1
-1.849E-1	7.254E+0	1.578E+1
-1.816E-1	7.215E+0	1.569E+1
-1.800E-1	7.250E+0	1.579E+1
-1.832E-1	7.257E+0	1.569E+1
-1.849E-1	7.202E+0	1.576E+1
-1.816E-1	7.179E+0	1.588E+1
-1.784E-1	7.237E+0	1.582E+1
-1.849E-1	7.185E+0	1.565E+1
-1.849E-1	7.254E+0	1.571E+1
-1.816E-1	7.228E+0	1.588E+1
-1.784E-1	7.244E+0	1.585E+1
-1.832E-1	7.267E+0	1.584E+1
-1.832E-1	7.357E+0	1.587E+1
-1.816E-1	7.312E+0	1.580E+1
-1.768E-1	7.166E+0	1.579E+1
-1.832E-1	7.260E+0	1.576E+1
-1.832E-1	7.292E+0	1.586E+1
-1.816E-1	7.241E+0	1.566E+1
-1.800E-1	7.172E+0	1.568E+1
-1.800E-1	7.117E+0	1.583E+1
-1.832E-1	7.237E+0	1.577E+1
-1.816E-1	7.286E+0	1.584E+1
-1.816E-1	7.289E+0	1.572E+1
-1.832E-1	7.279E+0	1.577E+1
-1.832E-1	7.182E+0	1.577E+1
-1.832E-1	7.273E+0	1.573E+1
-1.800E-1	7.244E+0	1.578E+1
-1.816E-1	7.241E+0	1.588E+1
-1.832E-1	7.276E+0	1.574E+1
-1.816E-1	7.156E+0	1.581E+1
-1.800E-1	7.224E+0	1.575E+1
-1.849E-1	7.228E+0	1.572E+1
-1.816E-1	7.237E+0	1.592E+1
-1.832E-1	7.163E+0	1.573E+1
-1.800E-1	7.244E+0	1.581E+1
-1.816E-1	7.241E+0	1.583E+1
-1.849E-1	7.234E+0	1.560E+1
-1.768E-1	7.309E+0	1.582E+1
-1.784E-1	7.254E+0	1.584E+1
-1.865E-1	7.273E+0	1.567E+1
-1.865E-1	7.315E+0	1.574E+1
-1.816E-1	7.276E+0	1.574E+1
-1.784E-1	7.260E+0	1.584E+1
-1.832E-1	7.273E+0	1.587E+1
-1.816E-1	7.224E+0	1.583E+1
-1.832E-1	7.153E+0	1.581E+1
-1.832E-1	7.257E+0	1.576E+1
-1.800E-1	7.312E+0	1.583E+1
-1.832E-1	7.331E+0	1.589E+1
-1.800E-1	7.234E+0	1.579E+1
-1.816E-1	7.159E+0	1.587E+1
-1.832E-1	7.279E+0	1.582E+1
-1.832E-1	7.228E+0	1.582E+1
-1.816E-1	7.211E+0	1.586E+1
-1.784E-1	7.163E+0	1.591E+1
-1.816E-1	7.309E+0	1.601E+1
-1.800E-1	7.121E+0	1.578E+1
-1.816E-1	7.234E+0	1.578E+1
-1.816E-1	7.143E+0	1.574E+1
-1.784E-1	7.318E+0	1.579E+1
-1.816E-1	7.296E+0	1.577E+1
-1.816E-1	7.247E+0	1.579E+1
-1.784E-1	7.257E+0	1.569E+1
-1.800E-1	7.179E+0	1.591E+1
-1.849E-1	7.221E+0	1.582E+1
-1.832E-1	7.244E+0	1.577E+1
-1.800E-1	7.305E+0	1.584E+1
-1.816E-1	7.237E+0	1.578E+1
-1.849E-1	7.289E+0	1.584E+1
-1.816E-1	7.412E+0	1.563E+1
-1.800E-1	7.250E+0	1.586E+1
-1.832E-1	7.231E+0	1.576E+1
-1.849E-1	7.322E+0	1.574E+1
-1.784E-1	7.224E+0	1.579E+1
-1.800E-1	7.364E+0	1.577E+1
-1.800E-1	7.172E+0	1.575E+1
-1.849E-1	7.153E+0	1.594E+1
-1.800E-1	7.069E+0	1.587E+1
-1.784E-1	7.127E+0	1.586E+1
-1.800E-1	7.289E+0	1.589E+1
-1.849E-1	7.318E+0	1.583E+1
-1.816E-1	7.241E+0	1.583E+1
-1.800E-1	7.292E+0	1.583E+1
-1.816E-1	7.335E+0	1.582E+1
-1.865E-1	7.299E+0	1.572E+1
-1.800E-1	7.185E+0	1.569E+1
-1.784E-1	7.108E+0	1.568E+1
-1.800E-1	7.205E+0	1.578E+1
-1.832E-1	7.267E+0	1.595E+1
-1.800E-1	7.289E+0	1.591E+1
-1.800E-1	7.221E+0	1.577E+1
-1.800E-1	7.296E+0	1.574E+1
-1.832E-1	7.221E+0	1.582E+1
-1.800E-1	7.364E+0	1.577E+1
-1.816E-1	7.289E+0	1.571E+1
-1.784E-1	7.215E+0	1.584E+1
-1.832E-1	7.351E+0	1.585E+1
-1.816E-1	7.267E+0	1.571E+1
-1.800E-1	7.322E+0	1.582E+1
-1.800E-1	7.244E+0	1.568E+1
-1.849E-1	7.276E+0	1.588E+1
-1.800E-1	7.237E+0	1.569E+1
-1.800E-1	7.159E+0	1.558E+1
-1.816E-1	7.279E+0	1.574E+1
-1.832E-1	7.267E+0	1.576E+1
-1.800E-1	7.182E+0	1.594E+1
-1.800E-1	7.296E+0	1.596E+1
-1.816E-1	7.169E+0	1.582E+1
-1.816E-1	7.325E+0	1.577E+1
-1.784E-1	7.254E+0	1.581E+1
-1.816E-1	7.179E+0	1.583E+1
-1.800E-1	7.218E+0	1.582E+1
-1.816E-1	7.137E+0	1.589E+1
-1.800E-1	7.315E+0	1.574E+1
-1.800E-1	7.182E+0	1.580E+1
-1.800E-1	7.218E+0	1.581E+1
-1.816E-1	7.185E+0	1.591E+1
-1.800E-1	7.228E+0	1.588E+1
-1.784E-1	7.302E+0	1.571E+1
-1.816E-1	7.202E+0	1.583E+1
-1.849E-1	7.221E+0	1.588E+1
-1.800E-1	7.286E+0	1.591E+1
-1.784E-1	7.283E+0	1.581E+1
-1.832E-1	7.292E+0	1.580E+1
-1.816E-1	7.241E+0	1.586E+1
-1.800E-1	7.289E+0	1.577E+1
-1.800E-1	7.289E+0	1.583E+1
-1.816E-1	7.315E+0	1.579E+1
-1.816E-1	7.205E+0	1.586E+1
-1.816E-1	7.312E+0	1.565E+1
-1.768E-1	7.234E+0	1.582E+1
-1.800E-1	7.296E+0	1.580E+1
-1.832E-1	7.318E+0	1.573E+1
-1.832E-1	7.224E+0	1.588E+1
-1.800E-1	7.228E+0	1.588E+1
-1.800E-1	7.318E+0	1.567E+1
-1.832E-1	7.198E+0	1.594E+1
-1.800E-1	7.322E+0	1.570E+1
-1.800E-1	7.250E+0	1.574E+1
-1.832E-1	7.328E+0	1.589E+1
-1.849E-1	7.231E+0	1.572E+1
-1.800E-1	7.218E+0	1.571E+1
-1.784E-1	7.263E+0	1.589E+1
-1.849E-1	7.377E+0	1.569E+1
-1.849E-1	7.302E+0	1.596E+1
-1.784E-1	7.153E+0	1.591E+1
-1.784E-1	7.257E+0	1.572E+1
-1.816E-1	7.241E+0	1.584E+1
-1.816E-1	7.198E+0	1.578E+1
-1.784E-1	7.224E+0	1.582E+1
-1.816E-1	7.276E+0	1.594E+1
-1.816E-1	7.263E+0	1.584E+1
-1.849E-1	7.237E+0	1.565E+1
-1.800E-1	7.185E+0	1.575E+1
-1.784E-1	7.263E+0	1.575E+1
-1.832E-1	7.169E+0	1.582E+1
-1.816E-1	7.195E+0	1.571E+1
-1.816E-1	7.273E+0	1.588E+1
-1.800E-1	7.283E+0	1.585E+1
-1.816E-1	7.234E+0	1.572E+1
-1.816E-1	7.250E+0	1.585E+1
-1.800E-1	7.241E+0	1.576E+1
-1.784E-1	7.224E+0	1.572E+1
-1.832E-1	7.228E+0	1.596E+1
-1.832E-1	7.370E+0	1.578E+1
-1.784E-1	7.198E+0	1.603E+1
-1.800E-1	7.163E+0	1.578E+1
-1.784E-1	7.354E+0	1.577E+1
-1.800E-1	7.241E+0	1.569E+1
-1.784E-1	7.198E+0	1.582E+1
-1.751E-1	7.305E+0	1.578E+1
-1.800E-1	7.231E+0	1.582E+1
-1.832E-1	7.250E+0	1.573E+1
-1.816E-1	7.305E+0	1.571E+1
-1.751E-1	7.299E+0	1.593E+1
-1.832E-1	7.279E+0	1.586E+1
-1.800E-1	7.192E+0	1.591E+1
-1.816E-1	7.283E+0	1.568E+1
-1.800E-1	7.315E+0	1.584E+1
-1.832E-1	7.176E+0	1.569E+1
-1.816E-1	7.247E+0	1.572E+1
-1.800E-1	7.185E+0	1.578E+1
-1.784E-1	7.283E+0	1.574E+1
-1.800E-1	7.146E+0	1.575E+1
-1.832E-1	7.286E+0	1.583E+1
-1.800E-1	7.215E+0	1.581E+1
-1.784E-1	7.257E+0	1.569E+1
-1.816E-1	7.088E+0	1.574E+1
-1.800E-1	7.348E+0	1.571E+1
-1.800E-1	7.195E+0	1.588E+1
-1.751E-1	7.215E+0	1.563E+1
-1.832E-1	7.195E+0	1.584E+1
-1.800E-1	7.202E+0	1.581E+1
-1.800E-1	7.338E+0	1.589E+1
-1.784E-1	7.172E+0	1.568E+1
-1.800E-1	7.338E+0	1.573E+1
-1.832E-1	7.228E+0	1.573E+1
-1.816E-1	7.292E+0	1.562E+1
-1.784E-1	7.150E+0	1.582E+1
-1.800E-1	7.224E+0	1.579E+1
-1.832E-1	7.247E+0	1.564E+1
-1.800E-1	7.331E+0	1.574E+1
-1.784E-1	7.289E+0	1.584E+1
-1.832E-1	7.134E+0	1.586E+1
-1.816E-1	7.241E+0	1.571E+1
-1.784E-1	7.228E+0	1.575E+1
-1.800E-1	7.361E+0	1.565E+1
-1.816E-1	7.198E+0	1.570E+1
-1.849E-1	7.270E+0	1.587E+1
-1.800E-1	7.166E+0	1.584E+1
-1.751E-1	7.257E+0	1.565E+1
-1.816E-1	7.286E+0	1.590E+1
-1.832E-1	7.221E+0	1.578E+1
-1.768E-1	7.276E+0	1.570E+1
-1.800E-1	7.241E+0	1.575E+1
-1.800E-1	7.289E+0	1.567E+1
-1.800E-1	7.182E+0	1.577E+1
-1.784E-1	7.257E+0	1.586E+1
-1.800E-1	7.224E+0	1.571E+1
-1.816E-1	7.241E+0	1.574E+1
-1.816E-1	7.292E+0	1.569E+1
-1.800E-1	7.305E+0	1.576E+1
-1.784E-1	7.244E+0	1.575E+1
-1.784E-1	7.163E+0	1.574E+1
-1.832E-1	7.208E+0	1.585E+1
-1.768E-1	7.367E+0	1.589E+1
-1.784E-1	7.231E+0	1.589E+1
-1.816E-1	7.276E+0	1.575E+1
-1.816E-1	7.247E+0	1.590E+1
-1.784E-1	7.286E+0	1.580E+1
-1.816E-1	7.241E+0	1.571E+1
-1.816E-1	7.218E+0	1.573E+1
-1.816E-1	7.286E+0	1.575E+1
-1.784E-1	7.361E+0	1.582E+1
-1.768E-1	7.263E+0	1.580E+1
-1.816E-1	7.351E+0	1.584E+1
-1.816E-1	7.309E+0	1.568E+1
-1.800E-1	7.241E+0	1.590E+1
-1.768E-1	7.286E+0	1.574E+1
-1.816E-1	7.146E+0	1.583E+1
-1.832E-1	7.182E+0	1.571E+1
-1.784E-1	7.257E+0	1.573E+1
-1.800E-1	7.211E+0	1.565E+1
-1.816E-1	7.234E+0	1.591E+1
-1.800E-1	7.166E+0	1.575E+1
-1.800E-1	7.221E+0	1.574E+1
-1.768E-1	7.267E+0	1.591E+1
-1.800E-1	7.263E+0	1.596E+1
-1.816E-1	7.179E+0	1.571E+1
-1.800E-1	7.117E+0	1.579E+1
-1.800E-1	7.247E+0	1.577E+1
-1.816E-1	7.254E+0	1.568E+1
-1.816E-1	7.156E+0	1.581E+1
-1.800E-1	7.279E+0	1.578E+1
-1.784E-1	7.237E+0	1.574E+1
-1.784E-1	7.279E+0	1.569E+1
-1.784E-1	7.273E+0	1.579E+1
-1.784E-1	7.228E+0	1.569E+1
-1.784E-1	7.257E+0	1.579E+1
-1.784E-1	7.344E+0	1.575E+1
-1.816E-1	7.215E+0	1.568E+1
-1.816E-1	7.263E+0	1.565E+1
-1.784E-1	7.344E+0	1.569E+1
-1.816E-1	7.263E+0	1.570E+1
-1.800E-1	7.270E+0	1.583E+1
-1.800E-1	7.098E+0	1.578E+1
-1.800E-1	7.202E+0	1.568E+1
-1.816E-1	7.172E+0	1.573E+1
-1.865E-1	7.237E+0	1.578E+1
-1.784E-1	7.150E+0	1.573E+1
-1.768E-1	7.211E+0	1.569E+1
-1.800E-1	7.283E+0	1.575E+1
-1.832E-1	7.221E+0	1.578E+1
-1.784E-1	7.286E+0	1.582E+1
-1.784E-1	7.374E+0	1.571E+1
-1.800E-1	7.283E+0	1.582E+1
-1.816E-1	7.218E+0	1.573E+1
-1.800E-1	7.260E+0	1.578E+1
-1.832E-1	7.127E+0	1.579E+1
-1.784E-1	7.296E+0	1.571E+1
-1.816E-1	7.270E+0	1.580E+1
-1.784E-1	7.221E+0	1.580E+1
-1.800E-1	7.357E+0	1.559E+1
-1.800E-1	7.172E+0	1.584E+1
-1.816E-1	7.241E+0	1.585E+1
-1.800E-1	7.231E+0	1.593E+1
-1.816E-1	7.315E+0	1.573E+1
-1.800E-1	7.176E+0	1.577E+1
-1.816E-1	7.208E+0	1.581E+1
-1.800E-1	7.276E+0	1.561E+1
-1.751E-1	7.185E+0	1.592E+1
-1.816E-1	7.182E+0	1.597E+1
-1.849E-1	7.195E+0	1.574E+1
-1.768E-1	7.192E+0	1.571E+1
-1.768E-1	7.150E+0	1.577E+1
-1.832E-1	7.257E+0	1.570E+1
-1.816E-1	7.104E+0	1.576E+1
-1.800E-1	7.156E+0	1.589E+1
-1.768E-1	7.231E+0	1.573E+1
-1.784E-1	7.318E+0	1.556E+1
-1.816E-1	7.302E+0	1.579E+1
-1.768E-1	7.211E+0	1.576E+1
-1.784E-1	7.260E+0	1.590E+1
-1.800E-1	7.221E+0	1.570E+1
-1.816E-1	7.218E+0	1.569E+1
-1.800E-1	7.267E+0	1.580E+1
-1.800E-1	7.354E+0	1.567E+1
-1.816E-1	7.254E+0	1.585E+1
-1.832E-1	7.218E+0	1.577E+1
-1.784E-1	7.250E+0	1.564E+1
-1.768E-1	7.205E+0	1.583E+1
-1.800E-1	7.195E+0	1.582E+1
-1.849E-1	7.241E+0	1.573E+1
-1.816E-1	7.267E+0	1.581E+1
-1.784E-1	7.169E+0	1.584E+1
-1.800E-1	7.241E+0	1.583E+1
-1.832E-1	7.208E+0	1.584E+1
-1.784E-1	7.305E+0	1.583E+1
-1.768E-1	7.247E+0	1.582E+1
-1.784E-1	7.215E+0	1.573E+1
-1.816E-1	7.234E+0	1.575E+1
-1.800E-1	7.247E+0	1.560E+1
-1.784E-1	7.111E+0	1.573E+1
-1.800E-1	7.182E+0	1.578E+1
-1.865E-1	7.198E+0	1.578E+1
-1.800E-1	7.257E+0	1.570E+1
-1.784E-1	7.309E+0	1.575E+1
-1.784E-1	7.299E+0	1.582E+1
-1.849E-1	7.322E+0	1.586E+1
-1.784E-1	7.354E+0	1.582E+1
-1.784E-1	7.182E+0	1.581E+1
-1.832E-1	7.270E+0	1.581E+1
-1.849E-1	7.273E+0	1.585E+1
-1.784E-1	7.114E+0	1.569E+1
-1.768E-1	7.292E+0	1.587E+1
-1.800E-1	7.185E+0	1.579E+1
-1.800E-1	7.276E+0	1.587E+1
-1.784E-1	7.279E+0	1.567E+1
-1.768E-1	7.276E+0	1.574E+1
-1.800E-1	7.260E+0	1.586E+1
-1.849E-1	7.208E+0	1.564E+1
-1.800E-1	7.325E+0	1.576E+1
-1.784E-1	7.276E+0	1.563E+1
-1.800E-1	7.198E+0	1.584E+1
-1.832E-1	7.250E+0	1.560E+1
-1.800E-1	7.179E+0	1.569E+1
-1.768E-1	7.208E+0	1.597E+1
-1.784E-1	7.224E+0	1.575E+1
-1.784E-1	7.244E+0	1.572E+1
-1.800E-1	7.030E+0	1.572E+1
-1.800E-1	7.270E+0	1.587E+1
-1.800E-1	7.289E+0	1.585E+1
-1.816E-1	7.344E+0	1.568E+1
-1.784E-1	7.189E+0	1.581E+1
-1.768E-1	7.279E+0	1.568E+1
-1.784E-1	7.237E+0	1.571E+1
-1.816E-1	7.231E+0	1.569E+1
-1.784E-1	7.247E+0	1.561E+1
-1.735E-1	7.335E+0	1.567E+1
-1.816E-1	7.156E+0	1.575E+1
-1.784E-1	7.237E+0	1.584E+1
-1.784E-1	7.263E+0	1.564E+1
-1.768E-1	7.117E+0	1.570E+1
-1.800E-1	7.302E+0	1.587E+1
-1.816E-1	7.260E+0	1.572E+1
-1.784E-1	7.231E+0	1.577E+1
-1.768E-1	7.309E+0	1.561E+1
-1.800E-1	7.257E+0	1.578E+1
-1.816E-1	7.276E+0	1.567E+1
-1.768E-1	7.257E+0	1.586E+1
-1.784E-1	7.263E+0	1.587E+1
-1.800E-1	7.250E+0	1.568E+1
-1.784E-1	7.234E+0	1.586E+1
-1.816E-1	7.176E+0	1.572E+1
-1.768E-1	7.254E+0	1.576E+1
-1.816E-1	7.289E+0	1.560E+1
-1.816E-1	7.146E+0	1.576E+1
-1.784E-1	7.315E+0	1.570E+1
-1.751E-1	7.146E+0	1.568E+1
-1.816E-1	7.205E+0	1.583E+1
-1.816E-1	7.182E+0	1.579E+1
-1.800E-1	7.195E+0	1.564E+1
-1.784E-1	7.335E+0	1.569E+1
-1.800E-1	7.195E+0	1.568E+1
-1.800E-1	7.244E+0	1.576E+1
-1.800E-1	7.364E+0	1.577E+1
-1.768E-1	7.208E+0	1.583E+1
-1.800E-1	7.159E+0	1.581E+1
-1.816E-1	7.211E+0	1.567E+1
-1.784E-1	7.234E+0	1.568E+1
-1.800E-1	7.325E+0	1.591E+1
-1.784E-1	7.215E+0	1.589E+1
-1.816E-1	7.182E+0	1.570E+1
-1.784E-1	7.257E+0	1.565E+1
-1.768E-1	7.263E+0	1.567E+1
-1.800E-1	7.140E+0	1.571E+1
-1.816E-1	7.351E+0	1.575E+1
-1.784E-1	7.279E+0	1.556E+1
-1.816E-1	7.195E+0	1.581E+1
-1.800E-1	7.198E+0	1.564E+1
-1.816E-1	7.101E+0	1.587E+1
-1.784E-1	7.250E+0	1.591E+1
-1.784E-1	7.127E+0	1.563E+1
-1.800E-1	7.305E+0	1.564E+1
-1.816E-1	7.348E+0	1.577E+1
-1.784E-1	7.263E+0	1.568E+1
-1.768E-1	7.231E+0	1.572E+1
-1.784E-1	7.221E+0	1.571E+1
-1.849E-1	7.192E+0	1.576E+1
-1.784E-1	7.237E+0	1.563E+1
-1.784E-1	7.247E+0	1.567E+1
-1.784E-1	7.224E+0	1.557E+1
-1.800E-1	7.328E+0	1.586E+1
-1.784E-1	7.244E+0	1.572E+1
-1.768E-1	7.263E+0	1.574E+1
-1.800E-1	7.338E+0	1.557E+1
-1.816E-1	7.221E+0	1.565E+1
-1.768E-1	7.211E+0	1.574E+1
-1.800E-1	7.156E+0	1.574E+1
-1.784E-1	7.159E+0	1.591E+1
-1.816E-1	7.202E+0	1.577E+1
-1.784E-1	7.163E+0	1.571E+1
-1.735E-1	7.263E+0	1.559E+1
-1.768E-1	7.250E+0	1.569E+1
-1.784E-1	7.114E+0	1.574E+1
-1.784E-1	7.195E+0	1.565E+1
-1.768E-1	7.221E+0	1.600E+1
-1.816E-1	7.322E+0	1.582E+1
-1.816E-1	7.172E+0	1.560E+1
-1.768E-1	7.218E+0	1.588E+1
-1.784E-1	7.224E+0	1.579E+1
-1.816E-1	7.289E+0	1.568E+1
-1.849E-1	7.211E+0	1.572E+1
-1.800E-1	7.205E+0	1.575E+1
-1.768E-1	7.318E+0	1.572E+1
-1.768E-1	7.254E+0	1.578E+1
-1.816E-1	7.192E+0	1.582E+1
-1.768E-1	7.241E+0	1.574E+1
-1.784E-1	7.215E+0	1.578E+1
-1.816E-1	7.305E+0	1.571E+1
-1.832E-1	7.296E+0	1.567E+1
-1.768E-1	7.257E+0	1.580E+1
-1.751E-1	7.279E+0	1.567E+1
-1.784E-1	7.276E+0	1.570E+1
-1.800E-1	7.179E+0	1.565E+1
-1.784E-1	7.205E+0	1.575E+1
-1.784E-1	7.234E+0	1.579E+1
-1.784E-1	7.267E+0	1.585E+1
-1.800E-1	7.237E+0	1.595E+1
-1.768E-1	7.273E+0	1.574E+1
-1.768E-1	7.241E+0	1.571E+1
-1.800E-1	7.189E+0	1.576E+1
-1.816E-1	7.257E+0	1.563E+1
-1.768E-1	7.351E+0	1.572E+1
-1.768E-1	7.315E+0	1.571E+1
-1.784E-1	7.250E+0	1.560E+1
-1.800E-1	7.179E+0	1.580E+1
-1.784E-1	7.224E+0	1.567E+1
-1.751E-1	7.289E+0	1.570E+1
-1.800E-1	7.111E+0	1.578E+1
-1.800E-1	7.263E+0	1.584E+1
-1.800E-1	7.276E+0	1.567E+1
-1.768E-1	7.218E+0	1.561E+1
-1.784E-1	7.208E+0	1.587E+1
-1.784E-1	7.211E+0	1.573E+1
-1.800E-1	7.318E+0	1.587E+1
-1.768E-1	7.241E+0	1.572E+1
-1.784E-1	7.166E+0	1.587E+1
-1.816E-1	7.211E+0	1.573E+1
-1.800E-1	7.286E+0	1.574E+1
-1.768E-1	7.237E+0	1.559E+1
-1.800E-1	7.215E+0	1.576E+1
-1.816E-1	7.270E+0	1.579E+1
-1.784E-1	7.279E+0	1.573E+1
-1.768E-1	7.195E+0	1.574E+1
-1.784E-1	7.260E+0	1.585E+1
-1.800E-1	7.172E+0	1.587E+1
-1.784E-1	7.179E+0	1.580E+1
-1.768E-1	7.195E+0	1.579E+1
-1.800E-1	7.046E+0	1.574E+1
-1.816E-1	7.296E+0	1.586E+1
-1.735E-1	7.143E+0	1.571E+1
-1.800E-1	7.234E+0	1.566E+1
-1.751E-1	7.146E+0	1.561E+1
-1.800E-1	7.283E+0	1.572E+1
-1.784E-1	7.254E+0	1.582E+1
-1.768E-1	7.241E+0	1.563E+1
-1.816E-1	7.215E+0	1.578E+1
-1.816E-1	7.182E+0	1.588E+1
-1.768E-1	7.276E+0	1.566E+1
-1.768E-1	7.254E+0	1.576E+1
-1.800E-1	7.305E+0	1.582E+1
-1.816E-1	7.156E+0	1.576E+1
-1.784E-1	7.296E+0	1.585E+1
-1.751E-1	7.309E+0	1.571E+1
-1.800E-1	7.208E+0	1.580E+1
-1.816E-1	7.205E+0	1.564E+1
-1.768E-1	7.267E+0	1.577E+1
-1.768E-1	7.351E+0	1.571E+1
-1.816E-1	7.172E+0	1.570E+1
-1.816E-1	7.250E+0	1.592E+1
-1.816E-1	7.273E+0	1.580E+1
-1.784E-1	7.195E+0	1.587E+1
-1.768E-1	7.189E+0	1.582E+1
-1.784E-1	7.166E+0	1.579E+1
-1.751E-1	7.260E+0	1.582E+1
-1.735E-1	7.289E+0	1.581E+1
-1.768E-1	7.247E+0	1.564E+1
-1.816E-1	7.289E+0	1.566E+1
-1.816E-1	7.247E+0	1.581E+1
-1.751E-1	7.331E+0	1.572E+1
-1.800E-1	7.318E+0	1.588E+1
-1.832E-1	7.276E+0	1.591E+1
-1.768E-1	7.205E+0	1.575E+1
-1.784E-1	7.254E+0	1.588E+1
-1.800E-1	7.286E+0	1.565E+1
-1.816E-1	7.228E+0	1.570E+1
-1.784E-1	7.270E+0	1.570E+1
-1.768E-1	7.208E+0	1.576E+1
-1.768E-1	7.208E+0	1.574E+1
-1.800E-1	7.218E+0	1.565E+1
-1.784E-1	7.241E+0	1.564E+1
-1.719E-1	7.182E+0	1.579E+1
-1.800E-1	7.176E+0	1.571E+1
-1.800E-1	7.283E+0	1.578E+1
-1.751E-1	7.279E+0	1.583E+1
-1.784E-1	7.309E+0	1.582E+1
-1.800E-1	7.185E+0	1.566E+1
-1.800E-1	7.254E+0	1.565E+1
-1.800E-1	7.305E+0	1.585E+1
-1.751E-1	7.276E+0	1.591E+1
-1.800E-1	7.137E+0	1.574E+1
-1.832E-1	7.059E+0	1.581E+1
-1.800E-1	7.254E+0	1.576E+1
-1.768E-1	7.234E+0	1.557E+1
-1.816E-1	7.176E+0	1.601E+1
-1.832E-1	7.325E+0	1.580E+1
-1.768E-1	7.150E+0	1.570E+1
-1.768E-1	7.234E+0	1.586E+1
-1.784E-1	7.205E+0	1.577E+1
-1.816E-1	7.318E+0	1.570E+1
-1.784E-1	7.257E+0	1.568E+1
-1.784E-1	7.361E+0	1.578E+1
-1.784E-1	7.250E+0	1.567E+1
-1.768E-1	7.267E+0	1.583E+1
-1.751E-1	7.205E+0	1.557E+1
-1.751E-1	7.185E+0	1.576E+1
-1.784E-1	7.289E+0	1.585E+1
-1.849E-1	7.260E+0	1.588E+1
-1.768E-1	7.121E+0	1.574E+1
-1.751E-1	7.260E+0	1.564E+1
-1.784E-1	7.231E+0	1.567E+1
-1.800E-1	7.150E+0	1.573E+1
-1.800E-1	7.348E+0	1.580E+1
-1.784E-1	7.270E+0	1.579E+1
-1.800E-1	7.237E+0	1.568E+1
-1.800E-1	7.257E+0	1.592E+1
-1.784E-1	7.234E+0	1.588E+1
-1.751E-1	7.361E+0	1.579E+1
-1.768E-1	7.192E+0	1.585E+1
-1.832E-1	7.357E+0	1.581E+1
-1.751E-1	7.224E+0	1.568E+1
-1.768E-1	7.273E+0	1.563E+1
-1.768E-1	7.218E+0	1.583E+1
-1.800E-1	7.312E+0	1.567E+1
-1.784E-1	7.273E+0	1.571E+1
-1.751E-1	7.211E+0	1.575E+1
-1.784E-1	7.302E+0	1.578E+1
-1.784E-1	7.156E+0	1.565E+1
-1.784E-1	7.185E+0	1.561E+1
-1.784E-1	7.305E+0	1.582E+1
-1.768E-1	7.182E+0	1.572E+1
-1.816E-1	7.137E+0	1.580E+1
-1.784E-1	7.328E+0	1.582E+1
-1.751E-1	7.159E+0	1.572E+1
-1.832E-1	7.224E+0	1.573E+1
-1.800E-1	7.247E+0	1.572E+1
-1.784E-1	7.270E+0	1.578E+1
-1.751E-1	7.121E+0	1.566E+1
-1.784E-1	7.176E+0	1.578E+1
-1.816E-1	7.292E+0	1.573E+1
-1.800E-1	7.276E+0	1.566E+1
-1.800E-1	7.228E+0	1.576E+1
-1.768E-1	7.231E+0	1.563E+1
-1.816E-1	7.224E+0	1.579E+1
-1.800E-1	7.185E+0	1.576E+1
-1.751E-1	7.234E+0	1.571E+1
-1.784E-1	7.169E+0	1.577E+1
-1.800E-1	7.289E+0	1.576E+1
-1.768E-1	7.237E+0	1.563E+1
-1.751E-1	7.276E+0	1.578E+1
-1.816E-1	7.231E+0	1.573E+1
-1.800E-1	7.130E+0	1.570E+1
-1.816E-1	7.062E+0	1.573E+1
-1.784E-1	7.205E+0	1.577E+1
-1.768E-1	7.286E+0	1.573E+1
-1.768E-1	7.283E+0	1.591E+1
-1.751E-1	7.279E+0	1.581E+1
-1.751E-1	7.318E+0	1.572E+1
-1.784E-1	7.185E+0	1.586E+1
-1.800E-1	7.250E+0	1.578E+1
-1.768E-1	7.279E+0	1.580E+1
-1.768E-1	7.241E+0	1.580E+1
-1.784E-1	7.260E+0	1.578E+1
-1.832E-1	7.241E+0	1.572E+1
-1.768E-1	7.302E+0	1.568E+1
-1.768E-1	7.309E+0	1.586E+1
-1.784E-1	7.198E+0	1.569E+1
-1.768E-1	7.289E+0	1.568E+1
-1.784E-1	7.231E+0	1.589E+1
-1.768E-1	7.198E+0	1.570E+1
-1.800E-1	7.292E+0	1.577E+1
-1.816E-1	7.202E+0	1.567E+1
-1.751E-1	7.257E+0	1.575E+1
-1.751E-1	7.302E+0	1.586E+1
-1.784E-1	7.425E+0	1.566E+1
-1.816E-1	7.299E+0	1.586E+1
-1.768E-1	7.202E+0	1.572E+1
-1.735E-1	7.189E+0	1.567E+1
-1.768E-1	7.185E+0	1.575E+1
-1.800E-1	7.254E+0	1.572E+1
-1.751E-1	7.292E+0	1.567E+1
-1.751E-1	7.146E+0	1.584E+1
-1.751E-1	7.283E+0	1.586E+1
-1.816E-1	7.215E+0	1.564E+1
-1.768E-1	7.234E+0	1.567E+1
-1.768E-1	7.205E+0	1.574E+1
-1.800E-1	7.215E+0	1.567E+1
-1.784E-1	7.114E+0	1.554E+1
-1.768E-1	7.192E+0	1.578E+1
-1.735E-1	7.318E+0	1.583E+1
-1.768E-1	7.286E+0	1.570E+1
-1.800E-1	7.150E+0	1.569E+1
-1.784E-1	7.263E+0	1.573E+1
-1.768E-1	7.205E+0	1.575E+1
-1.816E-1	7.279E+0	1.567E+1
-1.784E-1	7.211E+0	1.567E+1
-1.784E-1	7.335E+0	1.569E+1
-1.751E-1	7.309E+0	1.563E+1
-1.800E-1	7.211E+0	1.572E+1
-1.832E-1	7.254E+0	1.586E+1
-1.784E-1	7.159E+0	1.573E+1
-1.800E-1	7.318E+0	1.559E+1
-1.784E-1	7.289E+0	1.571E+1
-1.832E-1	7.111E+0	1.581E+1
-1.784E-1	7.124E+0	1.561E+1
-1.784E-1	7.104E+0	1.579E+1
-1.784E-1	7.140E+0	1.573E+1
-1.800E-1	7.273E+0	1.579E+1
-1.800E-1	7.257E+0	1.568E+1
-1.768E-1	7.273E+0	1.583E+1
-1.768E-1	7.309E+0	1.574E+1
-1.816E-1	7.224E+0	1.581E+1
-1.768E-1	7.305E+0	1.568E+1
-1.768E-1	7.234E+0	1.574E+1
-1.751E-1	7.312E+0	1.582E+1
-1.784E-1	7.260E+0	1.578E+1
-1.768E-1	7.130E+0	1.589E+1
-1.735E-1	7.153E+0	1.551E+1
-1.768E-1	7.338E+0	1.577E+1
-1.816E-1	7.228E+0	1.567E+1
-1.800E-1	7.257E+0	1.579E+1
-1.751E-1	7.195E+0	1.567E+1
-1.832E-1	7.234E+0	1.572E+1
-1.784E-1	7.267E+0	1.563E+1
-1.784E-1	7.108E+0	1.573E+1
-1.784E-1	7.302E+0	1.591E+1
-1.800E-1	7.172E+0	1.563E+1
-1.800E-1	7.172E+0	1.582E+1
-1.784E-1	7.325E+0	1.576E+1
-1.751E-1	7.156E+0	1.591E+1
-1.784E-1	7.299E+0	1.598E+1
-1.800E-1	7.455E+0	1.574E+1
-1.800E-1	7.254E+0	1.578E+1
-1.768E-1	7.328E+0	1.578E+1
-1.800E-1	7.104E+0	1.584E+1
-1.816E-1	7.309E+0	1.586E+1
-1.800E-1	7.185E+0	1.565E+1
-1.768E-1	7.250E+0	1.583E+1
-1.800E-1	7.302E+0	1.569E+1
-1.800E-1	7.205E+0	1.582E+1
-1.800E-1	7.254E+0	1.573E+1
-1.751E-1	7.176E+0	1.589E+1
-1.768E-1	7.205E+0	1.573E+1
-1.816E-1	7.328E+0	1.575E+1
-1.751E-1	7.234E+0	1.571E+1
-1.751E-1	7.208E+0	1.571E+1
-1.800E-1	7.208E+0	1.568E+1
-1.800E-1	7.247E+0	1.573E+1
-1.784E-1	7.257E+0	1.587E+1
-1.768E-1	7.150E+0	1.576E+1
-1.800E-1	7.176E+0	1.558E+1
-1.816E-1	7.056E+0	1.583E+1
-1.768E-1	7.189E+0	1.579E+1
-1.751E-1	7.234E+0	1.569E+1
-1.768E-1	7.263E+0	1.571E+1
-1.784E-1	7.247E+0	1.581E+1
-1.816E-1	7.211E+0	1.563E+1
-1.751E-1	7.241E+0	1.568E+1
-1.800E-1	7.302E+0	1.562E+1
-1.816E-1	7.192E+0	1.569E+1
-1.784E-1	7.179E+0	1.579E+1
-1.768E-1	7.205E+0	1.568E+1
-1.800E-1	7.182E+0	1.584E+1
-1.800E-1	7.267E+0	1.582E+1
-1.768E-1	7.228E+0	1.560E+1
-1.735E-1	7.322E+0	1.566E+1
-1.784E-1	7.202E+0	1.565E+1
-1.816E-1	7.322E+0	1.571E+1
-1.768E-1	7.231E+0	1.590E+1
-1.768E-1	7.273E+0	1.568E+1
-1.784E-1	7.241E+0	1.576E+1
-1.784E-1	7.315E+0	1.578E+1
-1.784E-1	7.322E+0	1.567E+1
-1.751E-1	7.312E+0	1.579E+1
-1.768E-1	7.221E+0	1.590E+1
-1.800E-1	7.250E+0	1.579E+1
-1.784E-1	7.192E+0	1.571E+1
-1.768E-1	7.296E+0	1.576E+1
-1.800E-1	7.124E+0	1.559E+1
-1.816E-1	7.221E+0	1.565E+1
-1.768E-1	7.224E+0	1.575E+1
-1.735E-1	7.211E+0	1.575E+1
-1.784E-1	7.228E+0	1.578E+1
-1.768E-1	7.182E+0	1.575E+1
-1.768E-1	7.299E+0	1.584E+1
-1.751E-1	7.289E+0	1.577E+1
-1.784E-1	7.254E+0	1.564E+1
-1.816E-1	7.202E+0	1.582E+1
-1.784E-1	7.211E+0	1.585E+1
-1.751E-1	7.182E+0	1.579E+1
-1.800E-1	7.228E+0	1.571E+1
-1.800E-1	7.221E+0	1.562E+1
-1.751E-1	7.098E+0	1.584E+1
-1.751E-1	7.231E+0	1.569E+1
-1.800E-1	7.224E+0	1.576E+1
-1.800E-1	7.312E+0	1.572E+1
-1.784E-1	7.267E+0	1.575E+1
-1.768E-1	7.247E+0	1.575E+1
-1.816E-1	7.270E+0	1.590E+1
-1.832E-1	7.254E+0	1.580E+1
-1.751E-1	7.234E+0	1.561E+1
-1.784E-1	7.257E+0	1.589E+1
-1.768E-1	7.228E+0	1.567E+1
-1.800E-1	7.354E+0	1.587E+1
-1.784E-1	7.159E+0	1.573E+1
-1.735E-1	7.156E+0	1.571E+1
-1.800E-1	7.211E+0	1.571E+1
-1.849E-1	7.257E+0	1.576E+1
-1.800E-1	7.215E+0	1.579E+1
-1.768E-1	7.166E+0	1.578E+1
-1.784E-1	7.299E+0	1.585E+1
-1.816E-1	7.309E+0	1.563E+1
-1.735E-1	7.244E+0	1.567E+1
-1.768E-1	7.357E+0	1.570E+1
-1.768E-1	7.270E+0	1.564E+1
-1.800E-1	7.257E+0	1.556E+1
-1.800E-1	7.322E+0	1.565E+1
-1.784E-1	7.312E+0	1.572E+1
-1.816E-1	7.234E+0	1.581E+1
-1.800E-1	7.198E+0	1.569E+1
-1.768E-1	7.231E+0	1.573E+1
-1.751E-1	7.305E+0	1.563E+1
-1.784E-1	7.260E+0	1.575E+1
-1.816E-1	7.257E+0	1.565E+1
-1.735E-1	7.257E+0	1.567E+1
-1.768E-1	7.322E+0	1.567E+1
-1.751E-1	7.143E+0	1.567E+1
-1.800E-1	7.182E+0	1.586E+1
-1.784E-1	7.270E+0	1.585E+1
-1.751E-1	7.179E+0	1.563E+1
-1.735E-1	7.250E+0	1.574E+1
-1.784E-1	7.354E+0	1.561E+1
-1.768E-1	7.179E+0	1.586E+1
-1.768E-1	7.137E+0	1.568E+1
-1.784E-1	7.260E+0	1.574E+1
-1.816E-1	7.241E+0	1.569E+1
-1.784E-1	7.218E+0	1.570E+1
-1.751E-1	7.172E+0	1.576E+1
-1.784E-1	7.134E+0	1.570E+1
-1.800E-1	7.322E+0	1.579E+1
-1.768E-1	7.354E+0	1.576E+1
-1.784E-1	7.228E+0	1.571E+1
-1.768E-1	7.195E+0	1.580E+1
-1.784E-1	7.172E+0	1.574E+1
-1.800E-1	7.169E+0	1.570E+1
-1.751E-1	7.257E+0	1.585E+1
-1.784E-1	7.192E+0	1.571E+1
-1.816E-1	7.124E+0	1.572E+1
-1.735E-1	7.130E+0	1.564E+1
-1.751E-1	7.143E+0	1.588E+1
-1.800E-1	7.156E+0	1.586E+1
-1.800E-1	7.231E+0	1.570E+1
-1.751E-1	7.273E+0	1.565E+1
-1.768E-1	7.270E+0	1.571E+1
-1.784E-1	7.211E+0	1.587E+1
-1.816E-1	7.241E+0	1.584E+1
-1.768E-1	7.224E+0	1.579E+1
-1.768E-1	7.370E+0	1.582E+1
-1.768E-1	7.228E+0	1.585E+1
-1.784E-1	7.250E+0	1.571E+1
-1.784E-1	7.159E+0	1.577E+1
-1.751E-1	7.224E+0	1.573E+1
-1.751E-1	7.163E+0	1.578E+1
-1.784E-1	7.202E+0	1.565E+1
-1.784E-1	7.254E+0	1.588E+1
-1.751E-1	7.267E+0	1.570E+1
-1.800E-1	7.247E+0	1.584E+1
-1.800E-1	7.215E+0	1.583E+1
-1.784E-1	7.279E+0	1.579E+1
-1.751E-1	7.241E+0	1.565E+1
-1.800E-1	7.224E+0	1.574E+1
-1.784E-1	7.192E+0	1.569E+1
-1.784E-1	7.289E+0	1.579E+1
-1.768E-1	7.237E+0	1.572E+1
-1.784E-1	7.354E+0	1.551E+1
-1.816E-1	7.215E+0	1.584E+1
-1.751E-1	7.250E+0	1.582E+1
-1.735E-1	7.205E+0	1.583E+1
-1.751E-1	7.250E+0	1.568E+1
-1.800E-1	7.273E+0	1.568E+1
-1.800E-1	7.361E+0	1.569E+1
-1.784E-1	7.237E+0	1.581E+1
-1.768E-1	7.134E+0	1.590E+1
-1.800E-1	7.283E+0	1.556E+1
-1.800E-1	7.257E+0	1.558E+1
-1.784E-1	7.299E+0	1.577E+1
-1.751E-1	7.273E+0	1.581E+1
-1.832E-1	7.361E+0	1.569E+1
-1.768E-1	7.299E+0	1.586E+1
-1.751E-1	7.221E+0	1.574E+1
-1.768E-1	7.121E+0	1.567E+1
-1.816E-1	7.344E+0	1.579E+1
-1.800E-1	7.182E+0	1.568E+1
-1.751E-1	7.322E+0	1.577E+1
-1.768E-1	7.254E+0	1.567E+1
-1.800E-1	7.234E+0	1.565E+1
-1.784E-1	7.237E+0	1.566E+1
-1.751E-1	7.296E+0	1.577E+1
-1.768E-1	7.247E+0	1.586E+1
-1.800E-1	7.309E+0	1.570E+1
-1.784E-1	7.302E+0	1.572E+1
-1.784E-1	7.267E+0	1.577E+1
-1.784E-1	7.205E+0	1.561E+1
-1.784E-1	7.250E+0	1.570E+1
-1.784E-1	7.292E+0	1.581E+1
-1.751E-1	7.237E+0	1.579E+1
-1.800E-1	7.224E+0	1.571E+1
-1.816E-1	7.231E+0	1.580E+1
-1.800E-1	7.228E+0	1.575E+1
-1.751E-1	7.263E+0	1.578E+1
-1.800E-1	7.182E+0	1.588E+1
-1.800E-1	7.270E+0	1.603E+1
-1.751E-1	7.257E+0	1.586E+1
-1.751E-1	7.169E+0	1.575E+1
-1.784E-1	7.292E+0	1.576E+1
-1.768E-1	7.215E+0	1.579E+1
-1.751E-1	7.192E+0	1.567E+1
-1.800E-1	7.276E+0	1.570E+1
-1.784E-1	7.263E+0	1.571E+1
-1.832E-1	7.296E+0	1.586E+1
-1.784E-1	7.244E+0	1.568E+1
-1.768E-1	7.292E+0	1.573E+1
-1.800E-1	7.244E+0	1.565E+1
-1.816E-1	7.231E+0	1.577E+1
-1.784E-1	7.224E+0	1.569E+1
-1.735E-1	7.361E+0	1.587E+1
-1.784E-1	7.283E+0	1.591E+1
-1.800E-1	7.257E+0	1.565E+1
-1.800E-1	7.244E+0	1.565E+1
-1.768E-1	7.176E+0	1.557E+1
-1.784E-1	7.205E+0	1.575E+1
-1.784E-1	7.237E+0	1.576E+1
-1.784E-1	7.260E+0	1.583E+1
-1.768E-1	7.241E+0	1.572E+1
-1.784E-1	7.263E+0	1.575E+1
-1.816E-1	7.263E+0	1.583E+1
-1.768E-1	7.370E+0	1.563E+1
-1.768E-1	7.292E+0	1.569E+1
-1.784E-1	7.315E+0	1.564E+1
-1.800E-1	7.146E+0	1.584E+1
-1.784E-1	7.195E+0	1.575E+1
-1.768E-1	7.202E+0	1.578E+1
-1.800E-1	7.328E+0	1.574E+1
-1.816E-1	7.254E+0	1.569E+1
-1.768E-1	7.318E+0	1.579E+1
-1.768E-1	7.231E+0	1.590E+1
-1.751E-1	7.202E+0	1.568E+1
-1.784E-1	7.215E+0	1.586E+1
-1.800E-1	7.224E+0	1.573E+1
-1.768E-1	7.156E+0	1.578E+1
-1.816E-1	7.179E+0	1.564E+1
-1.832E-1	7.234E+0	1.592E+1
-1.800E-1	7.215E+0	1.592E+1
-1.751E-1	7.241E+0	1.580E+1
-1.784E-1	7.189E+0	1.582E+1
-1.784E-1	7.127E+0	1.556E+1
-1.768E-1	7.218E+0	1.578E+1
-1.768E-1	7.263E+0	1.566E+1
-1.800E-1	7.218E+0	1.573E+1
-1.800E-1	7.156E+0	1.596E+1
-1.751E-1	7.241E+0	1.593E+1
-1.751E-1	7.270E+0	1.577E+1
-1.784E-1	7.218E+0	1.572E+1
-1.816E-1	7.202E+0	1.571E+1
-1.751E-1	7.205E+0	1.575E+1
-1.768E-1	7.234E+0	1.573E+1
-1.768E-1	7.192E+0	1.569E+1
-1.800E-1	7.273E+0	1.561E+1
-1.768E-1	7.257E+0	1.577E+1
-1.800E-1	7.267E+0	1.574E+1
-1.768E-1	7.202E+0	1.573E+1
-1.784E-1	7.247E+0	1.582E+1
-1.784E-1	7.211E+0	1.589E+1
-1.751E-1	7.195E+0	1.569E+1
-1.784E-1	7.221E+0	1.562E+1
-1.800E-1	7.163E+0	1.566E+1
-1.768E-1	7.228E+0	1.579E+1
-1.768E-1	7.202E+0	1.578E+1
-1.800E-1	7.218E+0	1.579E+1
-1.768E-1	7.244E+0	1.564E+1
-1.784E-1	7.189E+0	1.570E+1
-1.751E-1	7.241E+0	1.579E+1
-1.768E-1	7.234E+0	1.562E+1
-1.800E-1	7.257E+0	1.567E+1
-1.768E-1	7.390E+0	1.586E+1
-1.751E-1	7.189E+0	1.576E+1
-1.800E-1	7.159E+0	1.579E+1
-1.784E-1	7.276E+0	1.582E+1
-1.768E-1	7.283E+0	1.579E+1
-1.751E-1	7.195E+0	1.580E+1
-1.768E-1	7.247E+0	1.567E+1
-1.800E-1	7.198E+0	1.571E+1
-1.768E-1	7.263E+0	1.572E+1
-1.751E-1	7.273E+0	1.574E+1
-1.784E-1	7.241E+0	1.579E+1
-1.816E-1	7.182E+0	1.568E+1
-1.735E-1	7.205E+0	1.566E+1
-1.784E-1	7.140E+0	1.557E+1
-1.784E-1	7.283E+0	1.574E+1
-1.832E-1	7.182E+0	1.567E+1
-1.751E-1	7.250E+0	1.576E+1
-1.735E-1	7.185E+0	1.578E+1
-1.751E-1	7.247E+0	1.578E+1
-1.832E-1	7.176E+0	1.570E+1
-1.751E-1	7.169E+0	1.575E+1
-1.768E-1	7.292E+0	1.584E+1
-1.816E-1	7.202E+0	1.562E+1
-1.816E-1	7.234E+0	1.572E+1
-1.719E-1	7.292E+0	1.587E+1
-1.735E-1	7.221E+0	1.568E+1
-1.768E-1	7.221E+0	1.563E+1
-1.832E-1	7.292E+0	1.591E+1
-1.800E-1	7.146E+0	1.586E+1
-1.784E-1	7.302E+0	1.578E+1
-1.784E-1	7.309E+0	1.563E+1
-1.800E-1	7.289E+0	1.568E+1
-1.784E-1	7.189E+0	1.579E+1
-1.768E-1	7.237E+0	1.574E+1
-1.784E-1	7.185E+0	1.578E+1
-1.816E-1	7.305E+0	1.555E+1
-1.768E-1	7.325E+0	1.582E+1
-1.800E-1	7.228E+0	1.580E+1
-1.784E-1	7.182E+0	1.579E+1
-1.849E-1	7.267E+0	1.582E+1
-1.784E-1	7.267E+0	1.572E+1
-1.784E-1	7.283E+0	1.563E+1
-1.751E-1	7.276E+0	1.580E+1
-1.800E-1	7.260E+0	1.577E+1
-1.751E-1	7.244E+0	1.576E+1
-1.735E-1	7.224E+0	1.583E+1
-1.768E-1	7.163E+0	1.580E+1
-1.832E-1	7.143E+0	1.580E+1
-1.784E-1	7.211E+0	1.574E+1
-1.751E-1	7.156E+0	1.572E+1
-1.800E-1	7.338E+0	1.571E+1
-1.800E-1	7.127E+0	1.583E+1
-1.768E-1	7.263E+0	1.572E+1
-1.768E-1	7.254E+0	1.591E+1
-1.784E-1	7.283E+0	1.565E+1
-1.816E-1	7.267E+0	1.574E+1
-1.751E-1	7.260E+0	1.566E+1
-1.751E-1	7.322E+0	1.582E+1
-1.784E-1	7.325E+0	1.558E+1
-1.751E-1	7.263E+0	1.570E+1
-1.784E-1	7.159E+0	1.555E+1
-1.719E-1	7.260E+0	1.584E+1
-1.800E-1	7.348E+0	1.586E+1
-1.784E-1	7.159E+0	1.581E+1
-1.751E-1	7.169E+0	1.573E+1
-1.751E-1	7.176E+0	1.591E+1
-1.816E-1	7.228E+0	1.575E+1
-1.784E-1	7.202E+0	1.582E+1
-1.768E-1	7.137E+0	1.575E+1
-1.768E-1	7.215E+0	1.566E+1
-1.768E-1	7.195E+0	1.563E+1
-1.800E-1	7.241E+0	1.572E+1
-1.768E-1	7.254E+0	1.566E+1
-1.751E-1	7.302E+0	1.570E+1
-1.784E-1	7.305E+0	1.583E+1
-1.816E-1	7.267E+0	1.569E+1
-1.768E-1	7.296E+0	1.561E+1
-1.784E-1	7.241E+0	1.567E+1
-1.784E-1	7.104E+0	1.573E+1
-1.816E-1	7.205E+0	1.570E+1
-1.784E-1	7.215E+0	1.579E+1
-1.751E-1	7.331E+0	1.565E+1
-1.751E-1	7.286E+0	1.574E+1
-1.784E-1	7.270E+0	1.587E+1
-1.784E-1	7.305E+0	1.573E+1
-1.751E-1	7.218E+0	1.576E+1
-1.800E-1	7.156E+0	1.577E+1
-1.800E-1	7.176E+0	1.583E+1
-1.768E-1	7.143E+0	1.584E+1
-1.751E-1	7.185E+0	1.567E+1
-1.816E-1	7.146E+0	1.578E+1
-1.800E-1	7.179E+0	1.562E+1
-1.768E-1	7.121E+0	1.587E+1
-1.751E-1	7.254E+0	1.576E+1
-1.768E-1	7.176E+0	1.583E+1
-1.784E-1	7.270E+0	1.576E+1
-1.768E-1	7.302E+0	1.575E+1
-1.768E-1	7.315E+0	1.582E+1
-1.751E-1	7.370E+0	1.563E+1
-1.800E-1	7.182E+0	1.588E+1
-1.784E-1	7.228E+0	1.588E+1
-1.768E-1	7.208E+0	1.574E+1
-1.784E-1	7.241E+0	1.573E+1
-1.784E-1	7.134E+0	1.588E+1
-1.768E-1	7.215E+0	1.560E+1
-1.751E-1	7.390E+0	1.561E+1
-1.800E-1	7.166E+0	1.579E+1
-1.816E-1	7.273E+0	1.570E+1
-1.768E-1	7.279E+0	1.564E+1
-1.751E-1	7.276E+0	1.577E+1
-1.768E-1	7.237E+0	1.575E+1
-1.800E-1	7.247E+0	1.564E+1
-1.768E-1	7.325E+0	1.582E+1
-1.751E-1	7.247E+0	1.577E+1
-1.751E-1	7.189E+0	1.587E+1
-1.800E-1	7.257E+0	1.582E+1
-1.751E-1	7.276E+0	1.570E+1
-1.768E-1	7.218E+0	1.568E+1
-1.784E-1	7.237E+0	1.577E+1
-1.816E-1	7.292E+0	1.574E+1
-1.768E-1	7.250E+0	1.577E+1
-1.768E-1	7.124E+0	1.579E+1
-1.784E-1	7.267E+0	1.582E+1
-1.784E-1	7.276E+0	1.584E+1
-1.784E-1	7.218E+0	1.582E+1
-1.751E-1	7.289E+0	1.585E+1
-1.768E-1	7.370E+0	1.572E+1
-1.816E-1	7.244E+0	1.572E+1
-1.768E-1	7.198E+0	1.560E+1
-1.751E-1	7.169E+0	1.589E+1
-1.784E-1	7.215E+0	1.577E+1
-1.816E-1	7.202E+0	1.573E+1
-1.768E-1	7.202E+0	1.579E+1
-1.784E-1	7.331E+0	1.571E+1
-1.800E-1	7.198E+0	1.560E+1
-1.784E-1	7.328E+0	1.581E+1
-1.735E-1	7.286E+0	1.571E+1
-1.768E-1	7.179E+0	1.573E+1
-1.784E-1	7.263E+0	1.569E+1
-1.784E-1	7.257E+0	1.550E+1
-1.784E-1	7.221E+0	1.583E+1
-1.751E-1	7.166E+0	1.580E+1
-1.751E-1	7.318E+0	1.578E+1
-1.784E-1	7.309E+0	1.583E+1
-1.784E-1	7.163E+0	1.583E+1
-1.735E-1	7.283E+0	1.572E+1
-1.784E-1	7.325E+0	1.571E+1
-1.784E-1	7.146E+0	1.576E+1
-1.768E-1	7.273E+0	1.577E+1
-1.735E-1	7.202E+0	1.566E+1
-1.784E-1	7.146E+0	1.575E+1
-1.784E-1	7.169E+0	1.572E+1
-1.784E-1	7.176E+0	1.574E+1
-1.768E-1	7.315E+0	1.573E+1
-1.800E-1	7.215E+0	1.589E+1
-1.800E-1	7.302E+0	1.570E+1
-1.768E-1	7.150E+0	1.566E+1
-1.751E-1	7.234E+0	1.557E+1
-1.784E-1	7.244E+0	1.565E+1
-1.800E-1	7.215E+0	1.585E+1
-1.768E-1	7.179E+0	1.571E+1
-1.751E-1	7.231E+0	1.564E+1
-1.735E-1	7.237E+0	1.576E+1
-1.800E-1	7.121E+0	1.577E+1
-1.784E-1	7.234E+0	1.571E+1
-1.751E-1	7.241E+0	1.572E+1
-1.784E-1	7.228E+0	1.557E+1
-1.816E-1	7.302E+0	1.577E+1
-1.735E-1	7.292E+0	1.578E+1
-1.751E-1	7.179E+0	1.576E+1
-1.800E-1	7.257E+0	1.567E+1
-1.800E-1	7.185E+0	1.560E+1
-1.751E-1	7.228E+0	1.562E+1
-1.751E-1	7.302E+0	1.572E+1
-1.768E-1	7.146E+0	1.568E+1
-1.784E-1	7.276E+0	1.577E+1
-1.768E-1	7.185E+0	1.576E+1
-1.751E-1	7.296E+0	1.573E+1
-1.784E-1	7.250E+0	1.569E+1
-1.800E-1	7.179E+0	1.575E+1
-1.768E-1	7.254E+0	1.565E+1
-1.751E-1	7.267E+0	1.564E+1
-1.768E-1	7.312E+0	1.568E+1
-1.800E-1	7.215E+0	1.579E+1
-1.768E-1	7.247E+0	1.582E+1
-1.751E-1	7.211E+0	1.561E+1
-1.768E-1	7.211E+0	1.583E+1
-1.800E-1	7.140E+0	1.571E+1
-1.768E-1	7.279E+0	1.569E+1
-1.751E-1	7.137E+0	1.584E+1
-1.768E-1	7.250E+0	1.577E+1
-1.832E-1	7.215E+0	1.577E+1
-1.768E-1	7.211E+0	1.576E+1
-1.751E-1	7.254E+0	1.558E+1
-1.751E-1	7.198E+0	1.580E+1
-1.784E-1	7.224E+0	1.571E+1
-1.768E-1	7.244E+0	1.577E+1
-1.768E-1	7.189E+0	1.570E+1
-1.784E-1	7.283E+0	1.588E+1
-1.800E-1	7.218E+0	1.581E+1
-1.768E-1	7.137E+0	1.572E+1
-1.751E-1	7.166E+0	1.583E+1
-1.768E-1	7.182E+0	1.582E+1
-1.832E-1	7.143E+0	1.576E+1
-1.751E-1	7.325E+0	1.564E+1
-1.751E-1	7.221E+0	1.570E+1
-1.751E-1	7.283E+0	1.570E+1
-1.800E-1	7.260E+0	1.579E+1
-1.768E-1	7.283E+0	1.578E+1
-1.735E-1	7.218E+0	1.573E+1
-1.784E-1	7.221E+0	1.564E+1
-1.816E-1	7.254E+0	1.568E+1
-1.751E-1	7.195E+0	1.573E+1
-1.735E-1	7.283E+0	1.572E+1
-1.735E-1	7.143E+0	1.569E+1
-1.800E-1	7.137E+0	1.584E+1
-1.784E-1	7.260E+0	1.590E+1
-1.735E-1	7.273E+0	1.564E+1
-1.768E-1	7.231E+0	1.585E+1
-1.800E-1	7.211E+0	1.583E+1
-1.751E-1	7.111E+0	1.582E+1
-1.784E-1	7.276E+0	1.574E+1
-1.768E-1	7.215E+0	1.561E+1
-1.800E-1	7.156E+0	1.561E+1
-1.768E-1	7.305E+0	1.572E+1
-1.768E-1	7.166E+0	1.592E+1
-1.784E-1	7.228E+0	1.586E+1
-1.800E-1	7.195E+0	1.570E+1
-1.751E-1	7.146E+0	1.579E+1
-1.751E-1	7.263E+0	1.572E+1
-1.800E-1	7.344E+0	1.574E+1
-1.800E-1	7.237E+0	1.575E+1
-1.768E-1	7.221E+0	1.571E+1
-1.751E-1	7.208E+0	1.571E+1
-1.768E-1	7.276E+0	1.578E+1
-1.784E-1	7.221E+0	1.581E+1
-1.784E-1	7.221E+0	1.571E+1
-1.751E-1	7.279E+0	1.572E+1
-1.784E-1	7.344E+0	1.568E+1
-1.800E-1	7.286E+0	1.581E+1
-1.751E-1	7.276E+0	1.583E+1
-1.751E-1	7.202E+0	1.566E+1
-1.768E-1	7.292E+0	1.562E+1
-1.800E-1	7.121E+0	1.580E+1
-1.768E-1	7.241E+0	1.587E+1
-1.751E-1	7.192E+0	1.556E+1
-1.784E-1	7.234E+0	1.575E+1
-1.784E-1	7.221E+0	1.558E+1
-1.784E-1	7.228E+0	1.570E+1
-1.751E-1	7.198E+0	1.577E+1
-1.784E-1	7.283E+0	1.579E+1
-1.800E-1	7.189E+0	1.572E+1
-1.768E-1	7.185E+0	1.570E+1
-1.751E-1	7.302E+0	1.562E+1
-1.768E-1	7.241E+0	1.568E+1
-1.768E-1	7.283E+0	1.579E+1
-1.768E-1	7.176E+0	1.563E+1
-1.735E-1	7.179E+0	1.567E+1
-1.768E-1	7.231E+0	1.573E+1
-1.784E-1	7.263E+0	1.578E+1
-1.768E-1	7.189E+0	1.581E+1
-1.768E-1	7.270E+0	1.573E+1
-1.751E-1	7.354E+0	1.562E+1
-1.800E-1	7.215E+0	1.574E+1
-1.751E-1	7.104E+0	1.567E+1
-1.719E-1	7.416E+0	1.563E+1
-1.800E-1	7.176E+0	1.569E+1
-1.784E-1	7.179E+0	1.569E+1
-1.784E-1	7.273E+0	1.559E+1
-1.735E-1	7.104E+0	1.577E+1
-1.832E-1	7.202E+0	1.574E+1
-1.768E-1	7.224E+0	1.566E+1
-1.768E-1	7.176E+0	1.578E+1
-1.751E-1	7.312E+0	1.571E+1
-1.784E-1	7.322E+0	1.567E+1
-1.800E-1	7.263E+0	1.573E+1
-1.768E-1	7.198E+0	1.571E+1
-1.751E-1	7.273E+0	1.581E+1
-1.768E-1	7.302E+0	1.564E+1
-1.800E-1	7.296E+0	1.574E+1
-1.751E-1	7.273E+0	1.569E+1
-1.768E-1	7.172E+0	1.564E+1
-1.784E-1	7.182E+0	1.577E+1
-1.768E-1	7.134E+0	1.576E+1
-1.751E-1	7.156E+0	1.588E+1
-1.735E-1	7.127E+0	1.564E+1
-1.784E-1	7.208E+0	1.562E+1
-1.816E-1	7.279E+0	1.567E+1
-1.784E-1	7.244E+0	1.565E+1
-1.784E-1	7.312E+0	1.566E+1
-1.784E-1	7.286E+0	1.583E+1
-1.784E-1	7.273E+0	1.574E+1
-1.768E-1	7.224E+0	1.579E+1
-1.751E-1	7.250E+0	1.589E+1
-1.768E-1	7.215E+0	1.561E+1
-1.800E-1	7.263E+0	1.570E+1
-1.768E-1	7.273E+0	1.571E+1
-1.751E-1	7.179E+0	1.565E+1
-1.784E-1	7.211E+0	1.551E+1
-1.800E-1	7.305E+0	1.567E+1
-1.768E-1	7.338E+0	1.574E+1
-1.751E-1	7.208E+0	1.572E+1
-1.784E-1	7.273E+0	1.565E+1
-1.800E-1	7.224E+0	1.567E+1
-1.768E-1	7.231E+0	1.560E+1
-1.768E-1	7.198E+0	1.586E+1
-1.751E-1	7.185E+0	1.566E+1
-1.784E-1	7.192E+0	1.576E+1
-1.735E-1	7.163E+0	1.573E+1
-1.735E-1	7.179E+0	1.565E+1
-1.784E-1	7.218E+0	1.578E+1
-1.800E-1	7.351E+0	1.564E+1
-1.784E-1	7.237E+0	1.575E+1
-1.751E-1	7.286E+0	1.577E+1
-1.784E-1	7.292E+0	1.574E+1
-1.784E-1	7.146E+0	1.573E+1
-1.784E-1	7.254E+0	1.580E+1
-1.719E-1	7.309E+0	1.583E+1
-1.784E-1	7.286E+0	1.577E+1
-1.784E-1	7.224E+0	1.573E+1
-1.751E-1	7.146E+0	1.565E+1
-1.768E-1	7.169E+0	1.580E+1
-1.751E-1	7.182E+0	1.561E+1
-1.784E-1	7.205E+0	1.578E+1
-1.751E-1	7.305E+0	1.576E+1
-1.751E-1	7.198E+0	1.579E+1
-1.784E-1	7.276E+0	1.568E+1
-1.800E-1	7.195E+0	1.566E+1
-1.751E-1	7.254E+0	1.574E+1
-1.735E-1	7.244E+0	1.576E+1
-1.768E-1	7.270E+0	1.587E+1
-1.800E-1	7.276E+0	1.564E+1
-1.768E-1	7.211E+0	1.593E+1
-1.768E-1	7.121E+0	1.569E+1
-1.784E-1	7.318E+0	1.580E+1
-1.832E-1	7.273E+0	1.585E+1
-1.768E-1	7.270E+0	1.570E+1
-1.735E-1	7.250E+0	1.582E+1
-1.768E-1	7.263E+0	1.582E+1
-1.784E-1	7.198E+0	1.579E+1
-1.768E-1	7.250E+0	1.573E+1
-1.735E-1	7.211E+0	1.578E+1
-1.768E-1	7.231E+0	1.563E+1
-1.784E-1	7.247E+0	1.563E+1
-1.768E-1	7.377E+0	1.557E+1
-1.768E-1	7.328E+0	1.567E+1
-1.768E-1	7.176E+0	1.581E+1
-1.784E-1	7.331E+0	1.559E+1
-1.751E-1	7.231E+0	1.571E+1
-1.784E-1	7.205E+0	1.583E+1
-1.768E-1	7.260E+0	1.569E+1
-1.800E-1	7.189E+0	1.558E+1
-1.768E-1	7.244E+0	1.559E+1
-1.751E-1	7.276E+0	1.575E+1
-1.784E-1	7.192E+0	1.577E+1
-1.816E-1	7.257E+0	1.583E+1
-1.751E-1	7.228E+0	1.569E+1
-1.751E-1	7.309E+0	1.573E+1
-1.784E-1	7.325E+0	1.567E+1
-1.784E-1	7.221E+0	1.565E+1
-1.784E-1	7.156E+0	1.563E+1
-1.768E-1	7.241E+0	1.581E+1
-1.768E-1	7.185E+0	1.567E+1
-1.784E-1	7.134E+0	1.575E+1
-1.784E-1	7.228E+0	1.579E+1
-1.751E-1	7.250E+0	1.569E+1
-1.751E-1	7.169E+0	1.566E+1
-1.800E-1	7.218E+0	1.575E+1
-1.784E-1	7.215E+0	1.581E+1
-1.735E-1	7.296E+0	1.587E+1
-1.784E-1	7.234E+0	1.571E+1
-1.784E-1	7.241E+0	1.569E+1
-1.751E-1	7.292E+0	1.575E+1
-1.735E-1	7.254E+0	1.579E+1
-1.784E-1	7.195E+0	1.575E+1
-1.784E-1	7.202E+0	1.579E+1
-1.735E-1	7.231E+0	1.575E+1
-1.751E-1	7.254E+0	1.587E+1
-1.751E-1	7.228E+0	1.562E+1
-1.800E-1	7.202E+0	1.569E+1
-1.768E-1	7.312E+0	1.573E+1
-1.735E-1	7.189E+0	1.563E+1
-1.800E-1	7.286E+0	1.553E+1
-1.784E-1	7.198E+0	1.596E+1
-1.751E-1	7.270E+0	1.581E+1
-1.735E-1	7.182E+0	1.570E+1
-1.800E-1	7.195E+0	1.579E+1
-1.751E-1	7.169E+0	1.572E+1
-1.784E-1	7.189E+0	1.576E+1
-1.768E-1	7.273E+0	1.553E+1
-1.784E-1	7.121E+0	1.581E+1
-1.800E-1	7.250E+0	1.578E+1
-1.784E-1	7.137E+0	1.579E+1
-1.751E-1	7.111E+0	1.569E+1
-1.768E-1	7.224E+0	1.566E+1
-1.784E-1	7.254E+0	1.578E+1
-1.751E-1	7.208E+0	1.567E+1
-1.751E-1	7.124E+0	1.578E+1
-1.800E-1	7.270E+0	1.555E+1
-1.800E-1	7.247E+0	1.575E+1
-1.784E-1	7.260E+0	1.576E+1
-1.735E-1	7.221E+0	1.572E+1
-1.784E-1	7.108E+0	1.571E+1
-1.800E-1	7.224E+0	1.578E+1
-1.768E-1	7.380E+0	1.579E+1
-1.751E-1	7.263E+0	1.565E+1
-1.768E-1	7.224E+0	1.575E+1
-1.768E-1	7.273E+0	1.573E+1
-1.768E-1	7.205E+0	1.584E+1
[truncated: 54,972 more rows]
