# Supplementary material for: Improved ANAP incorporation and VCF analysis reveal details of P2X7 current facilitation and a limited conformational interplay between ATP binding and the intracellular ballast domain
Source: eLife. 2023 Jan 4;12:e82479. doi: 10.7554/eLife.82479 (PMC9859053; doi:10.7554/eLife.82479)
Supplement: Figure 6—figure supplement 2—source data 2. [file elife-82479-fig6-figsupp2-data2.zip › Figure-6_figure-supplement-2_source-data-2/P2X7(Y595anap)-CaM-M13/e14#02.csv]

-1.930E-1	1.747E+1	3.678E+1
-1.914E-1	1.740E+1	3.679E+1
-1.865E-1	1.746E+1	3.660E+1
-1.881E-1	1.748E+1	3.650E+1
-1.897E-1	1.756E+1	3.646E+1
-1.914E-1	1.742E+1	3.625E+1
-1.897E-1	1.742E+1	3.677E+1
-1.897E-1	1.732E+1	3.654E+1
-1.897E-1	1.746E+1	3.671E+1
-1.881E-1	1.741E+1	3.641E+1
-1.881E-1	1.746E+1	3.649E+1
-1.865E-1	1.728E+1	3.660E+1
-1.865E-1	1.748E+1	3.636E+1
-1.914E-1	1.749E+1	3.686E+1
-1.881E-1	1.751E+1	3.664E+1
-1.865E-1	1.736E+1	3.658E+1
-1.914E-1	1.760E+1	3.668E+1
-1.881E-1	1.752E+1	3.642E+1
-1.865E-1	1.744E+1	3.668E+1
-1.849E-1	1.749E+1	3.660E+1
-1.897E-1	1.748E+1	3.663E+1
-1.897E-1	1.749E+1	3.656E+1
-1.865E-1	1.752E+1	3.670E+1
-1.914E-1	1.748E+1	3.670E+1
-1.914E-1	1.750E+1	3.647E+1
-1.897E-1	1.752E+1	3.673E+1
-1.865E-1	1.740E+1	3.640E+1
-1.914E-1	1.746E+1	3.657E+1
-1.897E-1	1.743E+1	3.662E+1
-1.897E-1	1.745E+1	3.663E+1
-1.881E-1	1.770E+1	3.669E+1
-1.897E-1	1.730E+1	3.652E+1
-1.897E-1	1.753E+1	3.657E+1
-1.897E-1	1.759E+1	3.673E+1
-1.897E-1	1.741E+1	3.661E+1
-1.914E-1	1.745E+1	3.665E+1
-1.881E-1	1.754E+1	3.676E+1
-1.897E-1	1.750E+1	3.656E+1
-1.881E-1	1.728E+1	3.678E+1
-1.914E-1	1.762E+1	3.663E+1
-1.914E-1	1.745E+1	3.670E+1
-1.881E-1	1.738E+1	3.648E+1
-1.881E-1	1.739E+1	3.665E+1
-1.881E-1	1.749E+1	3.660E+1
-1.946E-1	1.737E+1	3.652E+1
-1.881E-1	1.730E+1	3.703E+1
-1.881E-1	1.745E+1	3.654E+1
-1.881E-1	1.740E+1	3.665E+1
-1.897E-1	1.747E+1	3.633E+1
-1.865E-1	1.746E+1	3.664E+1
-1.881E-1	1.741E+1	3.652E+1
-1.897E-1	1.750E+1	3.641E+1
-1.914E-1	1.741E+1	3.650E+1
-1.914E-1	1.739E+1	3.657E+1
-1.881E-1	1.749E+1	3.656E+1
-1.914E-1	1.748E+1	3.652E+1
-1.897E-1	1.719E+1	3.676E+1
-1.881E-1	1.749E+1	3.652E+1
-1.881E-1	1.738E+1	3.672E+1
-1.865E-1	1.737E+1	3.660E+1
-1.930E-1	1.738E+1	3.645E+1
-1.881E-1	1.746E+1	3.634E+1
-1.897E-1	1.744E+1	3.627E+1
-1.897E-1	1.745E+1	3.644E+1
-1.914E-1	1.736E+1	3.645E+1
-1.881E-1	1.737E+1	3.667E+1
-1.897E-1	1.754E+1	3.661E+1
-1.881E-1	1.737E+1	3.654E+1
-1.897E-1	1.743E+1	3.654E+1
-1.897E-1	1.746E+1	3.654E+1
-1.897E-1	1.753E+1	3.648E+1
-1.881E-1	1.746E+1	3.637E+1
-1.897E-1	1.765E+1	3.677E+1
-1.865E-1	1.750E+1	3.658E+1
-1.881E-1	1.759E+1	3.652E+1
-1.914E-1	1.728E+1	3.658E+1
-1.930E-1	1.744E+1	3.661E+1
-1.881E-1	1.740E+1	3.672E+1
-1.865E-1	1.739E+1	3.676E+1
-1.897E-1	1.759E+1	3.642E+1
-1.897E-1	1.727E+1	3.648E+1
-1.897E-1	1.749E+1	3.677E+1
-1.865E-1	1.751E+1	3.651E+1
-1.881E-1	1.743E+1	3.659E+1
-1.897E-1	1.750E+1	3.664E+1
-1.881E-1	1.749E+1	3.647E+1
-1.881E-1	1.741E+1	3.650E+1
-1.897E-1	1.752E+1	3.670E+1
-1.897E-1	1.743E+1	3.649E+1
-1.930E-1	1.759E+1	3.658E+1
-1.897E-1	1.744E+1	3.673E+1
-1.914E-1	1.728E+1	3.649E+1
-1.881E-1	1.755E+1	3.642E+1
-1.914E-1	1.744E+1	3.650E+1
-1.881E-1	1.743E+1	3.647E+1
-1.865E-1	1.742E+1	3.660E+1
-1.897E-1	1.734E+1	3.658E+1
-1.865E-1	1.743E+1	3.664E+1
-1.881E-1	1.743E+1	3.656E+1
-1.897E-1	1.732E+1	3.656E+1
-1.897E-1	1.754E+1	3.682E+1
-1.865E-1	1.752E+1	3.646E+1
-1.914E-1	1.738E+1	3.661E+1
-1.914E-1	1.728E+1	3.649E+1
-1.897E-1	1.744E+1	3.641E+1
-1.897E-1	1.749E+1	3.645E+1
-1.914E-1	1.748E+1	3.655E+1
-1.897E-1	1.752E+1	3.677E+1
-1.897E-1	1.748E+1	3.647E+1
-1.897E-1	1.734E+1	3.675E+1
-1.881E-1	1.756E+1	3.648E+1
-1.897E-1	1.742E+1	3.672E+1
-1.897E-1	1.736E+1	3.651E+1
-1.881E-1	1.739E+1	3.689E+1
-1.881E-1	1.740E+1	3.653E+1
-1.881E-1	1.738E+1	3.635E+1
-1.914E-1	1.752E+1	3.683E+1
-1.865E-1	1.736E+1	3.653E+1
-1.897E-1	1.753E+1	3.639E+1
-1.897E-1	1.740E+1	3.646E+1
-1.897E-1	1.727E+1	3.642E+1
-1.914E-1	1.738E+1	3.662E+1
-1.865E-1	1.751E+1	3.668E+1
-1.865E-1	1.748E+1	3.658E+1
-1.897E-1	1.749E+1	3.636E+1
-1.897E-1	1.738E+1	3.668E+1
-1.832E-1	1.748E+1	3.662E+1
-1.881E-1	1.727E+1	3.647E+1
-1.914E-1	1.747E+1	3.639E+1
-1.832E-1	1.744E+1	3.642E+1
-1.881E-1	1.745E+1	3.633E+1
-1.897E-1	1.738E+1	3.640E+1
-1.881E-1	1.733E+1	3.650E+1
-1.865E-1	1.746E+1	3.650E+1
-1.881E-1	1.739E+1	3.642E+1
-1.897E-1	1.746E+1	3.624E+1
-1.930E-1	1.731E+1	3.652E+1
-1.881E-1	1.749E+1	3.645E+1
-1.897E-1	1.752E+1	3.668E+1
-1.865E-1	1.741E+1	3.666E+1
-1.897E-1	1.743E+1	3.656E+1
-1.865E-1	1.730E+1	3.639E+1
-1.865E-1	1.739E+1	3.654E+1
-1.881E-1	1.757E+1	3.656E+1
-1.881E-1	1.745E+1	3.634E+1
-1.881E-1	1.732E+1	3.652E+1
-1.865E-1	1.755E+1	3.659E+1
-1.897E-1	1.746E+1	3.679E+1
-1.897E-1	1.745E+1	3.661E+1
-1.865E-1	1.754E+1	3.648E+1
-1.865E-1	1.729E+1	3.662E+1
-1.897E-1	1.739E+1	3.668E+1
-1.914E-1	1.752E+1	3.660E+1
-1.897E-1	1.753E+1	3.678E+1
-1.881E-1	1.743E+1	3.656E+1
-1.865E-1	1.741E+1	3.663E+1
-1.897E-1	1.747E+1	3.665E+1
-1.914E-1	1.745E+1	3.649E+1
-1.865E-1	1.732E+1	3.640E+1
-1.914E-1	1.750E+1	3.656E+1
-1.897E-1	1.747E+1	3.659E+1
-1.865E-1	1.740E+1	3.633E+1
-1.832E-1	1.735E+1	3.655E+1
-1.897E-1	1.744E+1	3.663E+1
-1.881E-1	1.733E+1	3.660E+1
-1.881E-1	1.751E+1	3.669E+1
-1.881E-1	1.744E+1	3.659E+1
-1.881E-1	1.746E+1	3.657E+1
-1.897E-1	1.738E+1	3.642E+1
-1.897E-1	1.732E+1	3.647E+1
-1.897E-1	1.742E+1	3.646E+1
-1.881E-1	1.740E+1	3.653E+1
-1.897E-1	1.746E+1	3.642E+1
-1.865E-1	1.742E+1	3.654E+1
-1.865E-1	1.735E+1	3.666E+1
-1.881E-1	1.754E+1	3.652E+1
-1.897E-1	1.744E+1	3.650E+1
-1.881E-1	1.750E+1	3.670E+1
-1.881E-1	1.742E+1	3.667E+1
-1.881E-1	1.744E+1	3.652E+1
-1.914E-1	1.742E+1	3.631E+1
-1.897E-1	1.735E+1	3.672E+1
-1.881E-1	1.745E+1	3.667E+1
-1.881E-1	1.741E+1	3.642E+1
-1.914E-1	1.747E+1	3.647E+1
-1.881E-1	1.748E+1	3.657E+1
-1.881E-1	1.735E+1	3.649E+1
-1.865E-1	1.749E+1	3.658E+1
-1.914E-1	1.735E+1	3.646E+1
-1.865E-1	1.735E+1	3.682E+1
-1.865E-1	1.765E+1	3.663E+1
-1.881E-1	1.737E+1	3.642E+1
-1.897E-1	1.733E+1	3.645E+1
-1.881E-1	1.741E+1	3.652E+1
-1.865E-1	1.736E+1	3.653E+1
-1.865E-1	1.750E+1	3.657E+1
-1.881E-1	1.746E+1	3.648E+1
-1.881E-1	1.747E+1	3.658E+1
-1.832E-1	1.749E+1	3.663E+1
-1.865E-1	1.760E+1	3.674E+1
-1.881E-1	1.741E+1	3.668E+1
-1.865E-1	1.738E+1	3.658E+1
-1.881E-1	1.742E+1	3.643E+1
-1.865E-1	1.743E+1	3.670E+1
-1.897E-1	1.732E+1	3.618E+1
-1.865E-1	1.737E+1	3.645E+1
-1.849E-1	1.749E+1	3.663E+1
-1.897E-1	1.734E+1	3.640E+1
-1.914E-1	1.735E+1	3.663E+1
-1.914E-1	1.740E+1	3.638E+1
-1.914E-1	1.748E+1	3.649E+1
-1.865E-1	1.735E+1	3.647E+1
-1.881E-1	1.725E+1	3.646E+1
-1.897E-1	1.736E+1	3.667E+1
-1.865E-1	1.736E+1	3.655E+1
-1.897E-1	1.742E+1	3.665E+1
-1.914E-1	1.726E+1	3.661E+1
-1.865E-1	1.745E+1	3.667E+1
-1.897E-1	1.744E+1	3.651E+1
-1.897E-1	1.752E+1	3.667E+1
-1.881E-1	1.738E+1	3.637E+1
-1.881E-1	1.762E+1	3.646E+1
-1.897E-1	1.748E+1	3.660E+1
-1.832E-1	1.729E+1	3.672E+1
-1.881E-1	1.732E+1	3.647E+1
-1.881E-1	1.745E+1	3.657E+1
-1.881E-1	1.741E+1	3.662E+1
-1.897E-1	1.733E+1	3.632E+1
-1.897E-1	1.746E+1	3.627E+1
-1.881E-1	1.735E+1	3.652E+1
-1.881E-1	1.747E+1	3.665E+1
-1.881E-1	1.752E+1	3.654E+1
-1.914E-1	1.742E+1	3.629E+1
-1.897E-1	1.738E+1	3.631E+1
-1.897E-1	1.739E+1	3.648E+1
-1.865E-1	1.737E+1	3.644E+1
-1.881E-1	1.761E+1	3.653E+1
-1.897E-1	1.741E+1	3.665E+1
-1.865E-1	1.746E+1	3.664E+1
-1.881E-1	1.725E+1	3.650E+1
-1.881E-1	1.736E+1	3.648E+1
-1.897E-1	1.746E+1	3.667E+1
-1.881E-1	1.730E+1	3.657E+1
-1.849E-1	1.741E+1	3.642E+1
-1.897E-1	1.734E+1	3.641E+1
-1.865E-1	1.742E+1	3.625E+1
-1.865E-1	1.739E+1	3.672E+1
-1.881E-1	1.719E+1	3.649E+1
-1.897E-1	1.748E+1	3.641E+1
-1.897E-1	1.741E+1	3.651E+1
-1.881E-1	1.754E+1	3.651E+1
-1.881E-1	1.747E+1	3.667E+1
-1.897E-1	1.749E+1	3.641E+1
-1.897E-1	1.745E+1	3.662E+1
-1.865E-1	1.748E+1	3.654E+1
-1.865E-1	1.723E+1	3.666E+1
-1.914E-1	1.726E+1	3.664E+1
-1.914E-1	1.760E+1	3.642E+1
-1.881E-1	1.728E+1	3.653E+1
-1.865E-1	1.738E+1	3.647E+1
-1.897E-1	1.739E+1	3.650E+1
-1.881E-1	1.729E+1	3.661E+1
-1.881E-1	1.734E+1	3.660E+1
-1.865E-1	1.746E+1	3.671E+1
-1.897E-1	1.738E+1	3.649E+1
-1.897E-1	1.745E+1	3.642E+1
-1.897E-1	1.739E+1	3.653E+1
-1.865E-1	1.748E+1	3.630E+1
-1.914E-1	1.724E+1	3.658E+1
-1.881E-1	1.750E+1	3.637E+1
-1.865E-1	1.737E+1	3.639E+1
-1.881E-1	1.732E+1	3.639E+1
-1.897E-1	1.731E+1	3.644E+1
-1.881E-1	1.724E+1	3.640E+1
-1.897E-1	1.736E+1	3.664E+1
-1.849E-1	1.738E+1	3.663E+1
-1.897E-1	1.744E+1	3.667E+1
-1.897E-1	1.755E+1	3.631E+1
-1.881E-1	1.725E+1	3.662E+1
-1.881E-1	1.730E+1	3.644E+1
-1.881E-1	1.744E+1	3.659E+1
-1.865E-1	1.731E+1	3.644E+1
-1.865E-1	1.748E+1	3.642E+1
-1.849E-1	1.731E+1	3.646E+1
-1.865E-1	1.740E+1	3.632E+1
-1.881E-1	1.739E+1	3.638E+1
-1.897E-1	1.743E+1	3.650E+1
-1.881E-1	1.734E+1	3.632E+1
-1.914E-1	1.740E+1	3.650E+1
-1.865E-1	1.736E+1	3.652E+1
-1.897E-1	1.737E+1	3.645E+1
-1.897E-1	1.758E+1	3.644E+1
-1.881E-1	1.751E+1	3.643E+1
-1.865E-1	1.733E+1	3.630E+1
-1.849E-1	1.748E+1	3.648E+1
-1.881E-1	1.751E+1	3.659E+1
-1.897E-1	1.743E+1	3.638E+1
-1.865E-1	1.758E+1	3.628E+1
-1.881E-1	1.738E+1	3.641E+1
-1.881E-1	1.752E+1	3.666E+1
-1.897E-1	1.733E+1	3.658E+1
-1.881E-1	1.751E+1	3.677E+1
-1.865E-1	1.731E+1	3.667E+1
-1.881E-1	1.728E+1	3.672E+1
-1.897E-1	1.716E+1	3.664E+1
-1.897E-1	1.735E+1	3.656E+1
-1.881E-1	1.736E+1	3.645E+1
-1.865E-1	1.747E+1	3.640E+1
-1.914E-1	1.736E+1	3.672E+1
-1.881E-1	1.722E+1	3.660E+1
-1.865E-1	1.741E+1	3.646E+1
-1.881E-1	1.747E+1	3.659E+1
-1.897E-1	1.735E+1	3.664E+1
-1.914E-1	1.742E+1	3.636E+1
-1.832E-1	1.728E+1	3.664E+1
-1.865E-1	1.737E+1	3.660E+1
-1.897E-1	1.754E+1	3.656E+1
-1.865E-1	1.741E+1	3.639E+1
-1.865E-1	1.743E+1	3.645E+1
-1.881E-1	1.739E+1	3.641E+1
-1.881E-1	1.752E+1	3.671E+1
-1.881E-1	1.756E+1	3.642E+1
-1.881E-1	1.748E+1	3.640E+1
-1.881E-1	1.737E+1	3.679E+1
-1.914E-1	1.742E+1	3.680E+1
-1.897E-1	1.743E+1	3.656E+1
-1.897E-1	1.738E+1	3.632E+1
-1.897E-1	1.732E+1	3.646E+1
-1.849E-1	1.760E+1	3.648E+1
-1.881E-1	1.744E+1	3.652E+1
-1.865E-1	1.745E+1	3.645E+1
-1.881E-1	1.742E+1	3.627E+1
-1.881E-1	1.725E+1	3.653E+1
-1.897E-1	1.747E+1	3.651E+1
-1.865E-1	1.736E+1	3.636E+1
-1.865E-1	1.744E+1	3.631E+1
-1.881E-1	1.739E+1	3.669E+1
-1.897E-1	1.746E+1	3.664E+1
-1.881E-1	1.734E+1	3.657E+1
-1.881E-1	1.738E+1	3.640E+1
-1.897E-1	1.736E+1	3.652E+1
-1.865E-1	1.744E+1	3.660E+1
-1.881E-1	1.734E+1	3.653E+1
-1.881E-1	1.742E+1	3.627E+1
-1.881E-1	1.746E+1	3.631E+1
-1.849E-1	1.745E+1	3.667E+1
-1.865E-1	1.741E+1	3.644E+1
-1.881E-1	1.749E+1	3.646E+1
-1.881E-1	1.727E+1	3.650E+1
-1.881E-1	1.746E+1	3.655E+1
-1.865E-1	1.742E+1	3.632E+1
-1.881E-1	1.755E+1	3.679E+1
-1.865E-1	1.727E+1	3.686E+1
-1.897E-1	1.743E+1	3.643E+1
-1.849E-1	1.733E+1	3.661E+1
-1.865E-1	1.722E+1	3.645E+1
-1.881E-1	1.731E+1	3.669E+1
-1.865E-1	1.737E+1	3.656E+1
-1.897E-1	1.741E+1	3.649E+1
-1.865E-1	1.747E+1	3.649E+1
-1.881E-1	1.742E+1	3.655E+1
-1.881E-1	1.716E+1	3.629E+1
-1.881E-1	1.727E+1	3.674E+1
-1.849E-1	1.742E+1	3.681E+1
-1.897E-1	1.755E+1	3.653E+1
-1.881E-1	1.731E+1	3.678E+1
-1.865E-1	1.749E+1	3.662E+1
-1.881E-1	1.739E+1	3.659E+1
-1.897E-1	1.723E+1	3.666E+1
-1.881E-1	1.738E+1	3.642E+1
-1.865E-1	1.739E+1	3.645E+1
-1.881E-1	1.723E+1	3.658E+1
-1.897E-1	1.738E+1	3.652E+1
-1.865E-1	1.744E+1	3.643E+1
-1.865E-1	1.737E+1	3.648E+1
-1.849E-1	1.740E+1	3.649E+1
-1.881E-1	1.747E+1	3.618E+1
-1.881E-1	1.724E+1	3.659E+1
-1.849E-1	1.747E+1	3.667E+1
-1.865E-1	1.733E+1	3.653E+1
-1.881E-1	1.753E+1	3.657E+1
-1.849E-1	1.729E+1	3.679E+1
-1.832E-1	1.747E+1	3.688E+1
-1.865E-1	1.736E+1	3.650E+1
-1.881E-1	1.747E+1	3.661E+1
-1.897E-1	1.731E+1	3.652E+1
-1.865E-1	1.752E+1	3.671E+1
-1.881E-1	1.751E+1	3.638E+1
-1.914E-1	1.739E+1	3.643E+1
-1.897E-1	1.744E+1	3.646E+1
-1.897E-1	1.739E+1	3.662E+1
-1.849E-1	1.748E+1	3.647E+1
-1.881E-1	1.740E+1	3.623E+1
-1.897E-1	1.740E+1	3.664E+1
-1.849E-1	1.743E+1	3.657E+1
-1.897E-1	1.733E+1	3.650E+1
-1.881E-1	1.748E+1	3.637E+1
-1.865E-1	1.748E+1	3.650E+1
-1.881E-1	1.736E+1	3.653E+1
-1.865E-1	1.738E+1	3.649E+1
-1.849E-1	1.753E+1	3.647E+1
-1.865E-1	1.731E+1	3.646E+1
-1.881E-1	1.735E+1	3.653E+1
-1.849E-1	1.739E+1	3.646E+1
-1.865E-1	1.736E+1	3.657E+1
-1.865E-1	1.728E+1	3.663E+1
-1.865E-1	1.743E+1	3.655E+1
-1.865E-1	1.731E+1	3.651E+1
-1.865E-1	1.754E+1	3.658E+1
-1.897E-1	1.737E+1	3.644E+1
-1.865E-1	1.758E+1	3.647E+1
-1.897E-1	1.752E+1	3.647E+1
-1.881E-1	1.744E+1	3.656E+1
-1.865E-1	1.741E+1	3.642E+1
-1.881E-1	1.747E+1	3.641E+1
-1.865E-1	1.730E+1	3.676E+1
-1.881E-1	1.742E+1	3.640E+1
-1.897E-1	1.740E+1	3.652E+1
-1.849E-1	1.741E+1	3.641E+1
-1.881E-1	1.734E+1	3.684E+1
-1.865E-1	1.740E+1	3.659E+1
-1.881E-1	1.729E+1	3.645E+1
-1.881E-1	1.753E+1	3.661E+1
-1.865E-1	1.748E+1	3.633E+1
-1.865E-1	1.739E+1	3.652E+1
-1.849E-1	1.728E+1	3.630E+1
-1.849E-1	1.733E+1	3.663E+1
-1.865E-1	1.746E+1	3.648E+1
-1.897E-1	1.729E+1	3.641E+1
-1.881E-1	1.748E+1	3.643E+1
-1.881E-1	1.743E+1	3.649E+1
-1.849E-1	1.738E+1	3.641E+1
-1.849E-1	1.749E+1	3.642E+1
-1.881E-1	1.745E+1	3.656E+1
-1.881E-1	1.739E+1	3.646E+1
-1.865E-1	1.745E+1	3.653E+1
-1.881E-1	1.735E+1	3.669E+1
-1.881E-1	1.760E+1	3.644E+1
-1.881E-1	1.743E+1	3.654E+1
-1.849E-1	1.731E+1	3.653E+1
-1.849E-1	1.744E+1	3.652E+1
-1.897E-1	1.734E+1	3.634E+1
-1.849E-1	1.743E+1	3.657E+1
-1.849E-1	1.759E+1	3.660E+1
-1.881E-1	1.740E+1	3.632E+1
-1.849E-1	1.731E+1	3.624E+1
-1.881E-1	1.734E+1	3.669E+1
-1.849E-1	1.739E+1	3.647E+1
-1.849E-1	1.728E+1	3.657E+1
-1.930E-1	1.719E+1	3.636E+1
-1.816E-1	1.745E+1	3.647E+1
-1.865E-1	1.737E+1	3.645E+1
-1.881E-1	1.750E+1	3.665E+1
-1.881E-1	1.740E+1	3.668E+1
-1.832E-1	1.726E+1	3.640E+1
-1.881E-1	1.729E+1	3.657E+1
-1.897E-1	1.739E+1	3.633E+1
-1.897E-1	1.746E+1	3.636E+1
-1.849E-1	1.738E+1	3.670E+1
-1.865E-1	1.740E+1	3.645E+1
-1.881E-1	1.738E+1	3.655E+1
-1.865E-1	1.742E+1	3.655E+1
-1.849E-1	1.747E+1	3.624E+1
-1.865E-1	1.742E+1	3.632E+1
-1.865E-1	1.746E+1	3.652E+1
-1.865E-1	1.735E+1	3.632E+1
-1.897E-1	1.741E+1	3.630E+1
-1.865E-1	1.745E+1	3.624E+1
-1.897E-1	1.750E+1	3.632E+1
-1.865E-1	1.747E+1	3.648E+1
-1.832E-1	1.740E+1	3.642E+1
-1.897E-1	1.738E+1	3.673E+1
-1.865E-1	1.735E+1	3.649E+1
-1.881E-1	1.743E+1	3.647E+1
-1.881E-1	1.744E+1	3.645E+1
-1.865E-1	1.730E+1	3.643E+1
-1.865E-1	1.743E+1	3.661E+1
-1.849E-1	1.744E+1	3.647E+1
-1.832E-1	1.743E+1	3.635E+1
-1.849E-1	1.737E+1	3.663E+1
-1.881E-1	1.750E+1	3.665E+1
-1.881E-1	1.746E+1	3.652E+1
-1.881E-1	1.732E+1	3.634E+1
-1.897E-1	1.718E+1	3.662E+1
-1.881E-1	1.750E+1	3.631E+1
-1.881E-1	1.731E+1	3.635E+1
-1.849E-1	1.746E+1	3.642E+1
-1.865E-1	1.750E+1	3.628E+1
-1.897E-1	1.743E+1	3.652E+1
-1.881E-1	1.723E+1	3.655E+1
-1.865E-1	1.742E+1	3.658E+1
-1.881E-1	1.750E+1	3.646E+1
-1.881E-1	1.747E+1	3.656E+1
-1.881E-1	1.734E+1	3.638E+1
-1.865E-1	1.747E+1	3.619E+1
-1.865E-1	1.734E+1	3.635E+1
-1.897E-1	1.745E+1	3.633E+1
-1.897E-1	1.737E+1	3.652E+1
-1.881E-1	1.736E+1	3.682E+1
-1.849E-1	1.740E+1	3.641E+1
-1.865E-1	1.757E+1	3.659E+1
-1.897E-1	1.745E+1	3.632E+1
-1.881E-1	1.738E+1	3.629E+1
-1.865E-1	1.737E+1	3.662E+1
-1.881E-1	1.752E+1	3.655E+1
-1.865E-1	1.730E+1	3.649E+1
-1.849E-1	1.735E+1	3.642E+1
-1.865E-1	1.747E+1	3.658E+1
-1.865E-1	1.736E+1	3.673E+1
-1.881E-1	1.727E+1	3.649E+1
-1.865E-1	1.745E+1	3.660E+1
-1.865E-1	1.745E+1	3.639E+1
-1.881E-1	1.738E+1	3.648E+1
-1.865E-1	1.733E+1	3.649E+1
-1.865E-1	1.738E+1	3.658E+1
-1.865E-1	1.717E+1	3.652E+1
-1.914E-1	1.744E+1	3.658E+1
-1.849E-1	1.737E+1	3.647E+1
-1.865E-1	1.740E+1	3.628E+1
-1.849E-1	1.733E+1	3.643E+1
-1.881E-1	1.748E+1	3.634E+1
-1.849E-1	1.743E+1	3.622E+1
-1.881E-1	1.749E+1	3.651E+1
-1.881E-1	1.771E+1	3.636E+1
-1.865E-1	1.751E+1	3.644E+1
-1.881E-1	1.728E+1	3.647E+1
-1.881E-1	1.737E+1	3.655E+1
-1.881E-1	1.746E+1	3.639E+1
-1.865E-1	1.749E+1	3.644E+1
-1.881E-1	1.737E+1	3.646E+1
-1.865E-1	1.730E+1	3.646E+1
-1.881E-1	1.730E+1	3.654E+1
-1.865E-1	1.743E+1	3.642E+1
-1.881E-1	1.739E+1	3.623E+1
-1.881E-1	1.740E+1	3.636E+1
-1.865E-1	1.726E+1	3.653E+1
-1.865E-1	1.726E+1	3.657E+1
-1.897E-1	1.742E+1	3.647E+1
-1.881E-1	1.753E+1	3.645E+1
-1.865E-1	1.736E+1	3.648E+1
-1.865E-1	1.759E+1	3.625E+1
-1.881E-1	1.736E+1	3.653E+1
-1.865E-1	1.746E+1	3.637E+1
-1.849E-1	1.745E+1	3.679E+1
-1.881E-1	1.744E+1	3.651E+1
-1.865E-1	1.762E+1	3.657E+1
-1.865E-1	1.756E+1	3.658E+1
-1.816E-1	1.738E+1	3.659E+1
-1.881E-1	1.743E+1	3.659E+1
-1.881E-1	1.729E+1	3.647E+1
-1.849E-1	1.732E+1	3.641E+1
-1.881E-1	1.741E+1	3.661E+1
-1.881E-1	1.754E+1	3.643E+1
-1.849E-1	1.736E+1	3.641E+1
-1.849E-1	1.749E+1	3.662E+1
-1.865E-1	1.722E+1	3.647E+1
-1.865E-1	1.741E+1	3.640E+1
-1.865E-1	1.742E+1	3.640E+1
-1.865E-1	1.749E+1	3.644E+1
-1.849E-1	1.740E+1	3.639E+1
-1.881E-1	1.740E+1	3.630E+1
-1.865E-1	1.726E+1	3.628E+1
-1.849E-1	1.750E+1	3.635E+1
-1.865E-1	1.724E+1	3.634E+1
-1.849E-1	1.735E+1	3.627E+1
-1.865E-1	1.737E+1	3.630E+1
-1.832E-1	1.750E+1	3.640E+1
-1.881E-1	1.734E+1	3.643E+1
-1.881E-1	1.732E+1	3.656E+1
-1.865E-1	1.755E+1	3.643E+1
-1.865E-1	1.754E+1	3.625E+1
-1.865E-1	1.732E+1	3.636E+1
-1.881E-1	1.744E+1	3.645E+1
-1.897E-1	1.748E+1	3.660E+1
-1.849E-1	1.733E+1	3.657E+1
-1.865E-1	1.732E+1	3.627E+1
-1.881E-1	1.729E+1	3.657E+1
-1.865E-1	1.730E+1	3.647E+1
-1.849E-1	1.731E+1	3.645E+1
-1.832E-1	1.759E+1	3.637E+1
-1.865E-1	1.747E+1	3.666E+1
-1.849E-1	1.744E+1	3.665E+1
-1.897E-1	1.734E+1	3.648E+1
-1.881E-1	1.735E+1	3.668E+1
-1.881E-1	1.736E+1	3.639E+1
-1.849E-1	1.735E+1	3.658E+1
-1.849E-1	1.747E+1	3.633E+1
-1.881E-1	1.722E+1	3.645E+1
-1.881E-1	1.741E+1	3.648E+1
-1.865E-1	1.735E+1	3.647E+1
-1.816E-1	1.738E+1	3.651E+1
-1.881E-1	1.744E+1	3.654E+1
-1.849E-1	1.757E+1	3.640E+1
-1.849E-1	1.738E+1	3.642E+1
-1.816E-1	1.741E+1	3.642E+1
-1.865E-1	1.733E+1	3.655E+1
-1.865E-1	1.749E+1	3.640E+1
-1.881E-1	1.739E+1	3.644E+1
-1.849E-1	1.733E+1	3.641E+1
-1.849E-1	1.738E+1	3.648E+1
-1.881E-1	1.736E+1	3.643E+1
-1.865E-1	1.736E+1	3.653E+1
-1.865E-1	1.741E+1	3.654E+1
-1.865E-1	1.731E+1	3.648E+1
-1.849E-1	1.749E+1	3.653E+1
-1.865E-1	1.732E+1	3.622E+1
-1.832E-1	1.756E+1	3.644E+1
-1.849E-1	1.748E+1	3.665E+1
-1.865E-1	1.734E+1	3.653E+1
-1.897E-1	1.746E+1	3.617E+1
-1.832E-1	1.736E+1	3.643E+1
-1.832E-1	1.727E+1	3.654E+1
-1.832E-1	1.734E+1	3.630E+1
-1.849E-1	1.750E+1	3.645E+1
-1.849E-1	1.738E+1	3.655E+1
-1.865E-1	1.740E+1	3.635E+1
-1.865E-1	1.734E+1	3.643E+1
-1.865E-1	1.735E+1	3.672E+1
-1.849E-1	1.732E+1	3.655E+1
-1.865E-1	1.746E+1	3.655E+1
-1.865E-1	1.737E+1	3.611E+1
-1.865E-1	1.754E+1	3.655E+1
-1.849E-1	1.741E+1	3.621E+1
-1.832E-1	1.741E+1	3.635E+1
-1.881E-1	1.732E+1	3.645E+1
-1.881E-1	1.734E+1	3.644E+1
-1.832E-1	1.733E+1	3.645E+1
-1.832E-1	1.731E+1	3.642E+1
-1.849E-1	1.742E+1	3.663E+1
-1.881E-1	1.741E+1	3.661E+1
-1.832E-1	1.741E+1	3.631E+1
-1.865E-1	1.743E+1	3.645E+1
-1.865E-1	1.737E+1	3.647E+1
-1.849E-1	1.719E+1	3.642E+1
-1.865E-1	1.754E+1	3.652E+1
-1.865E-1	1.745E+1	3.641E+1
-1.865E-1	1.752E+1	3.647E+1
-1.897E-1	1.726E+1	3.643E+1
-1.816E-1	1.741E+1	3.662E+1
-1.849E-1	1.739E+1	3.644E+1
-1.865E-1	1.744E+1	3.636E+1
-1.849E-1	1.743E+1	3.675E+1
-1.865E-1	1.742E+1	3.643E+1
-1.865E-1	1.742E+1	3.646E+1
-1.849E-1	1.733E+1	3.650E+1
-1.897E-1	1.747E+1	3.667E+1
-1.832E-1	1.738E+1	3.661E+1
-1.849E-1	1.747E+1	3.630E+1
-1.849E-1	1.739E+1	3.631E+1
-1.865E-1	1.733E+1	3.669E+1
-1.849E-1	1.736E+1	3.653E+1
-1.849E-1	1.742E+1	3.648E+1
-1.881E-1	1.731E+1	3.647E+1
-1.832E-1	1.742E+1	3.660E+1
-1.865E-1	1.736E+1	3.664E+1
-1.849E-1	1.721E+1	3.649E+1
-1.865E-1	1.738E+1	3.653E+1
-1.849E-1	1.740E+1	3.641E+1
-1.832E-1	1.737E+1	3.640E+1
-1.849E-1	1.733E+1	3.645E+1
-1.881E-1	1.740E+1	3.639E+1
-1.881E-1	1.730E+1	3.668E+1
-1.849E-1	1.727E+1	3.631E+1
-1.849E-1	1.759E+1	3.634E+1
-1.881E-1	1.733E+1	3.644E+1
-1.832E-1	1.750E+1	3.625E+1
-1.832E-1	1.747E+1	3.646E+1
-1.865E-1	1.743E+1	3.658E+1
-1.865E-1	1.734E+1	3.644E+1
-1.849E-1	1.751E+1	3.637E+1
-1.849E-1	1.724E+1	3.640E+1
-1.832E-1	1.743E+1	3.642E+1
-1.881E-1	1.742E+1	3.641E+1
-1.849E-1	1.753E+1	3.641E+1
-1.865E-1	1.751E+1	3.647E+1
-1.849E-1	1.743E+1	3.647E+1
-1.865E-1	1.742E+1	3.661E+1
-1.865E-1	1.730E+1	3.668E+1
-1.865E-1	1.736E+1	3.644E+1
-1.832E-1	1.748E+1	3.651E+1
-1.865E-1	1.745E+1	3.660E+1
-1.849E-1	1.741E+1	3.644E+1
-1.881E-1	1.741E+1	3.648E+1
-1.849E-1	1.743E+1	3.646E+1
-1.881E-1	1.730E+1	3.641E+1
-1.832E-1	1.736E+1	3.649E+1
-1.816E-1	1.741E+1	3.641E+1
-1.832E-1	1.739E+1	3.641E+1
-1.849E-1	1.736E+1	3.631E+1
-1.849E-1	1.726E+1	3.656E+1
-1.832E-1	1.727E+1	3.629E+1
-1.832E-1	1.753E+1	3.643E+1
-1.881E-1	1.727E+1	3.625E+1
-1.849E-1	1.726E+1	3.634E+1
-1.816E-1	1.745E+1	3.650E+1
-1.832E-1	1.741E+1	3.635E+1
-1.865E-1	1.744E+1	3.639E+1
-1.849E-1	1.745E+1	3.644E+1
-1.816E-1	1.740E+1	3.664E+1
-1.849E-1	1.736E+1	3.635E+1
-1.865E-1	1.733E+1	3.644E+1
-1.881E-1	1.747E+1	3.632E+1
-1.865E-1	1.727E+1	3.653E+1
-1.865E-1	1.755E+1	3.660E+1
-1.865E-1	1.750E+1	3.644E+1
-1.865E-1	1.727E+1	3.654E+1
-1.849E-1	1.732E+1	3.637E+1
-1.849E-1	1.738E+1	3.618E+1
-1.849E-1	1.730E+1	3.643E+1
-1.865E-1	1.726E+1	3.639E+1
-1.816E-1	1.730E+1	3.641E+1
-1.832E-1	1.734E+1	3.638E+1
-1.849E-1	1.741E+1	3.653E+1
-1.849E-1	1.720E+1	3.644E+1
-1.849E-1	1.737E+1	3.622E+1
-1.865E-1	1.752E+1	3.626E+1
-1.865E-1	1.738E+1	3.652E+1
-1.832E-1	1.750E+1	3.660E+1
-1.832E-1	1.745E+1	3.662E+1
-1.849E-1	1.747E+1	3.670E+1
-1.849E-1	1.744E+1	3.674E+1
-1.832E-1	1.727E+1	3.654E+1
-1.849E-1	1.719E+1	3.649E+1
-1.849E-1	1.733E+1	3.666E+1
-1.849E-1	1.743E+1	3.651E+1
-1.816E-1	1.744E+1	3.627E+1
-1.849E-1	1.747E+1	3.650E+1
-1.865E-1	1.732E+1	3.629E+1
-1.849E-1	1.745E+1	3.644E+1
-1.881E-1	1.746E+1	3.637E+1
-1.849E-1	1.727E+1	3.671E+1
-1.865E-1	1.738E+1	3.627E+1
-1.849E-1	1.717E+1	3.656E+1
-1.865E-1	1.733E+1	3.645E+1
-1.832E-1	1.747E+1	3.624E+1
-1.816E-1	1.743E+1	3.660E+1
-1.849E-1	1.728E+1	3.662E+1
-1.865E-1	1.724E+1	3.647E+1
-1.849E-1	1.730E+1	3.631E+1
-1.832E-1	1.756E+1	3.635E+1
-1.881E-1	1.730E+1	3.645E+1
-1.865E-1	1.724E+1	3.653E+1
-1.832E-1	1.738E+1	3.652E+1
-1.832E-1	1.744E+1	3.676E+1
-1.865E-1	1.731E+1	3.641E+1
-1.865E-1	1.741E+1	3.650E+1
-1.816E-1	1.756E+1	3.620E+1
-1.865E-1	1.761E+1	3.634E+1
-1.881E-1	1.748E+1	3.666E+1
-1.832E-1	1.737E+1	3.614E+1
-1.832E-1	1.749E+1	3.635E+1
-1.865E-1	1.754E+1	3.653E+1
-1.897E-1	1.752E+1	3.670E+1
-1.849E-1	1.749E+1	3.644E+1
-1.849E-1	1.723E+1	3.654E+1
-1.816E-1	1.744E+1	3.637E+1
-1.849E-1	1.737E+1	3.638E+1
-1.832E-1	1.741E+1	3.638E+1
-1.865E-1	1.738E+1	3.636E+1
-1.832E-1	1.730E+1	3.626E+1
-1.881E-1	1.729E+1	3.640E+1
-1.865E-1	1.743E+1	3.661E+1
-1.832E-1	1.745E+1	3.653E+1
-1.800E-1	1.743E+1	3.648E+1
-1.865E-1	1.736E+1	3.654E+1
-1.832E-1	1.746E+1	3.659E+1
-1.816E-1	1.744E+1	3.627E+1
-1.849E-1	1.756E+1	3.638E+1
-1.865E-1	1.735E+1	3.653E+1
-1.865E-1	1.735E+1	3.642E+1
-1.849E-1	1.740E+1	3.641E+1
-1.849E-1	1.744E+1	3.653E+1
-1.865E-1	1.738E+1	3.635E+1
-1.865E-1	1.744E+1	3.642E+1
-1.832E-1	1.733E+1	3.659E+1
-1.849E-1	1.752E+1	3.641E+1
-1.865E-1	1.732E+1	3.657E+1
-1.849E-1	1.724E+1	3.633E+1
-1.816E-1	1.736E+1	3.649E+1
-1.849E-1	1.747E+1	3.639E+1
-1.849E-1	1.744E+1	3.635E+1
-1.849E-1	1.744E+1	3.654E+1
-1.849E-1	1.751E+1	3.629E+1
-1.816E-1	1.738E+1	3.623E+1
-1.865E-1	1.738E+1	3.678E+1
-1.881E-1	1.735E+1	3.621E+1
-1.832E-1	1.731E+1	3.632E+1
-1.865E-1	1.739E+1	3.650E+1
-1.881E-1	1.734E+1	3.646E+1
-1.865E-1	1.721E+1	3.633E+1
-1.816E-1	1.749E+1	3.661E+1
-1.816E-1	1.736E+1	3.637E+1
-1.832E-1	1.744E+1	3.643E+1
-1.849E-1	1.734E+1	3.641E+1
-1.849E-1	1.715E+1	3.635E+1
-1.832E-1	1.729E+1	3.635E+1
-1.865E-1	1.726E+1	3.655E+1
-1.849E-1	1.744E+1	3.660E+1
-1.832E-1	1.723E+1	3.636E+1
-1.832E-1	1.733E+1	3.636E+1
-1.849E-1	1.728E+1	3.653E+1
-1.881E-1	1.732E+1	3.646E+1
-1.849E-1	1.728E+1	3.621E+1
-1.849E-1	1.739E+1	3.638E+1
-1.865E-1	1.734E+1	3.640E+1
-1.832E-1	1.744E+1	3.648E+1
-1.832E-1	1.731E+1	3.650E+1
-1.832E-1	1.729E+1	3.657E+1
-1.832E-1	1.746E+1	3.644E+1
-1.816E-1	1.727E+1	3.639E+1
-1.832E-1	1.736E+1	3.656E+1
-1.832E-1	1.740E+1	3.649E+1
-1.849E-1	1.727E+1	3.663E+1
-1.865E-1	1.747E+1	3.636E+1
-1.849E-1	1.724E+1	3.654E+1
-1.849E-1	1.745E+1	3.646E+1
-1.865E-1	1.752E+1	3.640E+1
-1.849E-1	1.751E+1	3.653E+1
-1.849E-1	1.724E+1	3.634E+1
-1.832E-1	1.730E+1	3.641E+1
-1.849E-1	1.733E+1	3.643E+1
-1.849E-1	1.731E+1	3.647E+1
-1.832E-1	1.722E+1	3.640E+1
-1.816E-1	1.724E+1	3.658E+1
-1.832E-1	1.753E+1	3.632E+1
-1.865E-1	1.733E+1	3.650E+1
-1.832E-1	1.715E+1	3.620E+1
-1.832E-1	1.736E+1	3.634E+1
-1.865E-1	1.743E+1	3.658E+1
-1.832E-1	1.733E+1	3.630E+1
-1.832E-1	1.747E+1	3.651E+1
-1.832E-1	1.738E+1	3.655E+1
-1.865E-1	1.737E+1	3.638E+1
-1.849E-1	1.732E+1	3.629E+1
-1.816E-1	1.744E+1	3.639E+1
-1.832E-1	1.728E+1	3.640E+1
-1.881E-1	1.756E+1	3.646E+1
-1.865E-1	1.744E+1	3.639E+1
-1.849E-1	1.731E+1	3.611E+1
-1.832E-1	1.717E+1	3.645E+1
-1.865E-1	1.735E+1	3.643E+1
-1.832E-1	1.743E+1	3.664E+1
-1.849E-1	1.735E+1	3.653E+1
-1.865E-1	1.722E+1	3.656E+1
-1.849E-1	1.738E+1	3.666E+1
-1.832E-1	1.748E+1	3.612E+1
-1.816E-1	1.744E+1	3.640E+1
-1.816E-1	1.734E+1	3.618E+1
-1.849E-1	1.725E+1	3.657E+1
-1.849E-1	1.749E+1	3.638E+1
-1.832E-1	1.742E+1	3.649E+1
-1.865E-1	1.750E+1	3.625E+1
-1.865E-1	1.739E+1	3.651E+1
-1.865E-1	1.740E+1	3.623E+1
-1.816E-1	1.741E+1	3.628E+1
-1.849E-1	1.736E+1	3.644E+1
-1.865E-1	1.747E+1	3.643E+1
-1.881E-1	1.750E+1	3.660E+1
-1.832E-1	1.736E+1	3.661E+1
-1.832E-1	1.739E+1	3.651E+1
-1.849E-1	1.725E+1	3.665E+1
-1.849E-1	1.738E+1	3.642E+1
-1.865E-1	1.745E+1	3.650E+1
-1.832E-1	1.753E+1	3.652E+1
-1.832E-1	1.739E+1	3.637E+1
-1.849E-1	1.753E+1	3.628E+1
-1.816E-1	1.748E+1	3.664E+1
-1.849E-1	1.741E+1	3.643E+1
-1.881E-1	1.742E+1	3.633E+1
-1.849E-1	1.738E+1	3.635E+1
-1.832E-1	1.736E+1	3.628E+1
-1.832E-1	1.744E+1	3.649E+1
-1.849E-1	1.729E+1	3.647E+1
-1.816E-1	1.744E+1	3.646E+1
-1.832E-1	1.731E+1	3.644E+1
-1.832E-1	1.739E+1	3.655E+1
-1.832E-1	1.757E+1	3.644E+1
-1.832E-1	1.730E+1	3.629E+1
-1.816E-1	1.748E+1	3.660E+1
-1.816E-1	1.745E+1	3.665E+1
-1.832E-1	1.752E+1	3.632E+1
-1.849E-1	1.740E+1	3.653E+1
-1.832E-1	1.743E+1	3.655E+1
-1.832E-1	1.743E+1	3.650E+1
-1.816E-1	1.714E+1	3.650E+1
-1.832E-1	1.741E+1	3.641E+1
-1.832E-1	1.731E+1	3.658E+1
-1.816E-1	1.728E+1	3.654E+1
-1.881E-1	1.723E+1	3.648E+1
-1.849E-1	1.734E+1	3.643E+1
-1.800E-1	1.717E+1	3.626E+1
-1.816E-1	1.734E+1	3.641E+1
-1.865E-1	1.738E+1	3.648E+1
-1.832E-1	1.746E+1	3.645E+1
-1.832E-1	1.737E+1	3.651E+1
-1.816E-1	1.734E+1	3.654E+1
-1.849E-1	1.731E+1	3.644E+1
-1.832E-1	1.731E+1	3.643E+1
-1.849E-1	1.742E+1	3.649E+1
-1.849E-1	1.732E+1	3.628E+1
-1.832E-1	1.748E+1	3.660E+1
-1.849E-1	1.734E+1	3.643E+1
-1.800E-1	1.734E+1	3.633E+1
-1.849E-1	1.722E+1	3.645E+1
-1.865E-1	1.739E+1	3.622E+1
-1.832E-1	1.746E+1	3.641E+1
-1.849E-1	1.755E+1	3.639E+1
-1.816E-1	1.744E+1	3.616E+1
-1.832E-1	1.740E+1	3.636E+1
-1.832E-1	1.734E+1	3.660E+1
-1.800E-1	1.735E+1	3.650E+1
-1.849E-1	1.732E+1	3.643E+1
-1.800E-1	1.737E+1	3.639E+1
-1.832E-1	1.748E+1	3.656E+1
-1.816E-1	1.739E+1	3.640E+1
-1.849E-1	1.735E+1	3.622E+1
-1.849E-1	1.740E+1	3.634E+1
-1.816E-1	1.725E+1	3.648E+1
-1.832E-1	1.736E+1	3.640E+1
-1.832E-1	1.734E+1	3.628E+1
-1.816E-1	1.730E+1	3.632E+1
-1.849E-1	1.728E+1	3.671E+1
-1.816E-1	1.743E+1	3.625E+1
-1.832E-1	1.738E+1	3.632E+1
-1.816E-1	1.743E+1	3.640E+1
-1.816E-1	1.750E+1	3.610E+1
-1.816E-1	1.730E+1	3.634E+1
-1.816E-1	1.737E+1	3.643E+1
-1.832E-1	1.748E+1	3.648E+1
-1.816E-1	1.734E+1	3.655E+1
-1.832E-1	1.741E+1	3.631E+1
-1.832E-1	1.743E+1	3.639E+1
-1.832E-1	1.735E+1	3.640E+1
-1.832E-1	1.738E+1	3.651E+1
-1.832E-1	1.735E+1	3.636E+1
-1.816E-1	1.724E+1	3.640E+1
-1.832E-1	1.740E+1	3.651E+1
-1.849E-1	1.729E+1	3.630E+1
-1.832E-1	1.733E+1	3.628E+1
-1.816E-1	1.739E+1	3.628E+1
-1.832E-1	1.731E+1	3.644E+1
-1.832E-1	1.738E+1	3.641E+1
-1.800E-1	1.736E+1	3.643E+1
-1.800E-1	1.753E+1	3.644E+1
-1.849E-1	1.745E+1	3.635E+1
-1.832E-1	1.727E+1	3.646E+1
-1.832E-1	1.744E+1	3.637E+1
-1.816E-1	1.739E+1	3.629E+1
-1.832E-1	1.732E+1	3.639E+1
-1.832E-1	1.722E+1	3.651E+1
-1.816E-1	1.744E+1	3.671E+1
-1.816E-1	1.736E+1	3.642E+1
-1.832E-1	1.733E+1	3.661E+1
-1.832E-1	1.740E+1	3.651E+1
-1.800E-1	1.743E+1	3.627E+1
-1.832E-1	1.725E+1	3.639E+1
-1.832E-1	1.746E+1	3.635E+1
-1.816E-1	1.733E+1	3.637E+1
-1.784E-1	1.736E+1	3.656E+1
-1.784E-1	1.740E+1	3.648E+1
-1.800E-1	1.722E+1	3.668E+1
-1.816E-1	1.748E+1	3.649E+1
-1.800E-1	1.723E+1	3.658E+1
-1.832E-1	1.727E+1	3.630E+1
-1.816E-1	1.739E+1	3.643E+1
-1.800E-1	1.742E+1	3.639E+1
-1.816E-1	1.742E+1	3.622E+1
-1.800E-1	1.729E+1	3.631E+1
-1.865E-1	1.732E+1	3.615E+1
-1.832E-1	1.726E+1	3.623E+1
-1.800E-1	1.730E+1	3.621E+1
-1.816E-1	1.747E+1	3.639E+1
-1.816E-1	1.722E+1	3.643E+1
-1.849E-1	1.715E+1	3.644E+1
-1.832E-1	1.731E+1	3.653E+1
-1.832E-1	1.724E+1	3.647E+1
-1.816E-1	1.728E+1	3.640E+1
-1.816E-1	1.745E+1	3.653E+1
-1.832E-1	1.727E+1	3.648E+1
-1.800E-1	1.727E+1	3.637E+1
-1.800E-1	1.727E+1	3.633E+1
-1.832E-1	1.742E+1	3.648E+1
-1.816E-1	1.739E+1	3.630E+1
-1.800E-1	1.739E+1	3.647E+1
-1.800E-1	1.724E+1	3.641E+1
-1.816E-1	1.734E+1	3.632E+1
-1.800E-1	1.720E+1	3.637E+1
-1.832E-1	1.730E+1	3.647E+1
-1.816E-1	1.740E+1	3.648E+1
-1.832E-1	1.698E+1	3.662E+1
-1.800E-1	1.752E+1	3.632E+1
-1.832E-1	1.727E+1	3.648E+1
-1.832E-1	1.727E+1	3.648E+1
-1.832E-1	1.751E+1	3.643E+1
-1.832E-1	1.732E+1	3.659E+1
-1.832E-1	1.737E+1	3.652E+1
-1.800E-1	1.735E+1	3.637E+1
-1.832E-1	1.735E+1	3.652E+1
-1.800E-1	1.739E+1	3.634E+1
-1.832E-1	1.740E+1	3.644E+1
-1.832E-1	1.724E+1	3.641E+1
-1.832E-1	1.723E+1	3.650E+1
-1.816E-1	1.733E+1	3.631E+1
-1.784E-1	1.732E+1	3.640E+1
-1.832E-1	1.738E+1	3.639E+1
-1.832E-1	1.754E+1	3.619E+1
-1.816E-1	1.736E+1	3.633E+1
-1.816E-1	1.728E+1	3.646E+1
-1.832E-1	1.741E+1	3.633E+1
-1.832E-1	1.730E+1	3.628E+1
-1.800E-1	1.734E+1	3.639E+1
-1.816E-1	1.732E+1	3.624E+1
-1.816E-1	1.752E+1	3.650E+1
-1.816E-1	1.745E+1	3.643E+1
-1.800E-1	1.734E+1	3.637E+1
-1.816E-1	1.728E+1	3.661E+1
-1.816E-1	1.703E+1	3.608E+1
-1.800E-1	1.728E+1	3.614E+1
-1.816E-1	1.747E+1	3.643E+1
-1.816E-1	1.743E+1	3.636E+1
-1.849E-1	1.730E+1	3.642E+1
-1.816E-1	1.736E+1	3.654E+1
-1.816E-1	1.729E+1	3.642E+1
-1.816E-1	1.755E+1	3.654E+1
-1.849E-1	1.731E+1	3.660E+1
-1.849E-1	1.738E+1	3.651E+1
-1.832E-1	1.724E+1	3.647E+1
-1.832E-1	1.731E+1	3.624E+1
-1.832E-1	1.754E+1	3.634E+1
-1.816E-1	1.722E+1	3.648E+1
-1.816E-1	1.720E+1	3.616E+1
-1.816E-1	1.724E+1	3.639E+1
-1.832E-1	1.717E+1	3.648E+1
-1.816E-1	1.724E+1	3.617E+1
-1.816E-1	1.734E+1	3.651E+1
-1.784E-1	1.735E+1	3.642E+1
-1.849E-1	1.739E+1	3.641E+1
-1.816E-1	1.740E+1	3.623E+1
-1.800E-1	1.730E+1	3.630E+1
-1.832E-1	1.726E+1	3.629E+1
-1.816E-1	1.734E+1	3.678E+1
-1.816E-1	1.731E+1	3.643E+1
-1.832E-1	1.752E+1	3.641E+1
-1.816E-1	1.728E+1	3.649E+1
-1.832E-1	1.738E+1	3.633E+1
-1.800E-1	1.719E+1	3.647E+1
-1.816E-1	1.726E+1	3.656E+1
-1.832E-1	1.738E+1	3.632E+1
-1.800E-1	1.736E+1	3.647E+1
-1.832E-1	1.753E+1	3.648E+1
-1.800E-1	1.731E+1	3.638E+1
-1.800E-1	1.746E+1	3.627E+1
-1.832E-1	1.733E+1	3.653E+1
-1.800E-1	1.740E+1	3.646E+1
-1.816E-1	1.724E+1	3.636E+1
-1.800E-1	1.737E+1	3.616E+1
-1.832E-1	1.750E+1	3.650E+1
-1.816E-1	1.734E+1	3.645E+1
-1.816E-1	1.740E+1	3.659E+1
-1.800E-1	1.724E+1	3.624E+1
-1.832E-1	1.733E+1	3.629E+1
-1.832E-1	1.723E+1	3.640E+1
-1.832E-1	1.753E+1	3.635E+1
-1.816E-1	1.737E+1	3.659E+1
-1.832E-1	1.730E+1	3.620E+1
-1.849E-1	1.743E+1	3.617E+1
-1.816E-1	1.728E+1	3.632E+1
-1.832E-1	1.748E+1	3.638E+1
-1.816E-1	1.744E+1	3.630E+1
-1.816E-1	1.733E+1	3.648E+1
-1.800E-1	1.728E+1	3.668E+1
-1.816E-1	1.738E+1	3.639E+1
-1.832E-1	1.746E+1	3.637E+1
-1.800E-1	1.732E+1	3.635E+1
-1.800E-1	1.733E+1	3.647E+1
-1.816E-1	1.735E+1	3.641E+1
-1.816E-1	1.741E+1	3.653E+1
-1.816E-1	1.724E+1	3.629E+1
-1.832E-1	1.737E+1	3.647E+1
-1.832E-1	1.741E+1	3.628E+1
-1.832E-1	1.724E+1	3.636E+1
-1.816E-1	1.733E+1	3.635E+1
-1.816E-1	1.739E+1	3.641E+1
-1.800E-1	1.738E+1	3.641E+1
-1.832E-1	1.725E+1	3.633E+1
-1.816E-1	1.739E+1	3.640E+1
-1.816E-1	1.728E+1	3.648E+1
-1.816E-1	1.731E+1	3.630E+1
-1.816E-1	1.740E+1	3.631E+1
-1.816E-1	1.750E+1	3.643E+1
-1.800E-1	1.724E+1	3.639E+1
-1.800E-1	1.735E+1	3.630E+1
-1.816E-1	1.731E+1	3.628E+1
-1.784E-1	1.747E+1	3.653E+1
-1.800E-1	1.723E+1	3.646E+1
-1.816E-1	1.734E+1	3.631E+1
-1.816E-1	1.747E+1	3.611E+1
-1.832E-1	1.743E+1	3.608E+1
-1.800E-1	1.732E+1	3.625E+1
-1.816E-1	1.731E+1	3.644E+1
-1.832E-1	1.737E+1	3.635E+1
-1.832E-1	1.731E+1	3.645E+1
-1.816E-1	1.732E+1	3.639E+1
-1.832E-1	1.715E+1	3.613E+1
-1.832E-1	1.740E+1	3.656E+1
-1.832E-1	1.723E+1	3.626E+1
-1.800E-1	1.712E+1	3.631E+1
-1.816E-1	1.733E+1	3.652E+1
-1.816E-1	1.734E+1	3.640E+1
-1.816E-1	1.733E+1	3.622E+1
-1.832E-1	1.734E+1	3.629E+1
-1.800E-1	1.732E+1	3.625E+1
-1.800E-1	1.732E+1	3.631E+1
-1.849E-1	1.726E+1	3.633E+1
-1.816E-1	1.740E+1	3.635E+1
-1.832E-1	1.751E+1	3.651E+1
-1.816E-1	1.744E+1	3.636E+1
-1.832E-1	1.710E+1	3.644E+1
-1.849E-1	1.728E+1	3.655E+1
-1.816E-1	1.746E+1	3.649E+1
-1.832E-1	1.738E+1	3.639E+1
-1.832E-1	1.721E+1	3.611E+1
-1.816E-1	1.743E+1	3.636E+1
-1.816E-1	1.719E+1	3.657E+1
-1.832E-1	1.731E+1	3.645E+1
-1.849E-1	1.744E+1	3.635E+1
-1.832E-1	1.736E+1	3.624E+1
-1.816E-1	1.747E+1	3.648E+1
-1.832E-1	1.719E+1	3.635E+1
-1.816E-1	1.724E+1	3.644E+1
-1.816E-1	1.731E+1	3.617E+1
-1.832E-1	1.751E+1	3.663E+1
-1.832E-1	1.737E+1	3.663E+1
-1.832E-1	1.745E+1	3.635E+1
-1.832E-1	1.727E+1	3.644E+1
-1.816E-1	1.735E+1	3.641E+1
-1.832E-1	1.724E+1	3.647E+1
-1.849E-1	1.734E+1	3.647E+1
-1.800E-1	1.725E+1	3.624E+1
-1.816E-1	1.724E+1	3.632E+1
-1.832E-1	1.716E+1	3.642E+1
-1.816E-1	1.732E+1	3.642E+1
-1.784E-1	1.749E+1	3.643E+1
-1.816E-1	1.735E+1	3.654E+1
-1.816E-1	1.734E+1	3.620E+1
-1.832E-1	1.735E+1	3.653E+1
-1.784E-1	1.732E+1	3.649E+1
-1.816E-1	1.720E+1	3.645E+1
-1.816E-1	1.748E+1	3.619E+1
-1.832E-1	1.741E+1	3.635E+1
-1.816E-1	1.755E+1	3.637E+1
-1.816E-1	1.744E+1	3.616E+1
-1.816E-1	1.731E+1	3.648E+1
-1.816E-1	1.729E+1	3.653E+1
-1.800E-1	1.720E+1	3.662E+1
-1.800E-1	1.737E+1	3.646E+1
-1.832E-1	1.743E+1	3.646E+1
-1.816E-1	1.718E+1	3.641E+1
-1.800E-1	1.735E+1	3.634E+1
-1.800E-1	1.721E+1	3.613E+1
-1.816E-1	1.729E+1	3.643E+1
-1.816E-1	1.719E+1	3.630E+1
-1.816E-1	1.737E+1	3.627E+1
-1.800E-1	1.724E+1	3.656E+1
-1.832E-1	1.740E+1	3.644E+1
-1.816E-1	1.728E+1	3.620E+1
-1.832E-1	1.746E+1	3.654E+1
-1.816E-1	1.746E+1	3.615E+1
-1.832E-1	1.742E+1	3.629E+1
-1.849E-1	1.734E+1	3.638E+1
-1.800E-1	1.732E+1	3.624E+1
-1.816E-1	1.737E+1	3.631E+1
-1.832E-1	1.739E+1	3.631E+1
-1.816E-1	1.733E+1	3.630E+1
-1.816E-1	1.740E+1	3.623E+1
-1.832E-1	1.734E+1	3.634E+1
-1.800E-1	1.727E+1	3.658E+1
-1.832E-1	1.742E+1	3.643E+1
-1.800E-1	1.742E+1	3.641E+1
-1.816E-1	1.735E+1	3.631E+1
-1.832E-1	1.734E+1	3.643E+1
-1.816E-1	1.722E+1	3.643E+1
-1.832E-1	1.733E+1	3.640E+1
-1.816E-1	1.737E+1	3.656E+1
-1.800E-1	1.729E+1	3.642E+1
-1.784E-1	1.732E+1	3.647E+1
-1.816E-1	1.727E+1	3.651E+1
-1.800E-1	1.736E+1	3.637E+1
-1.816E-1	1.735E+1	3.636E+1
-1.832E-1	1.723E+1	3.611E+1
-1.800E-1	1.741E+1	3.646E+1
-1.832E-1	1.749E+1	3.637E+1
-1.832E-1	1.727E+1	3.647E+1
-1.832E-1	1.731E+1	3.663E+1
-1.784E-1	1.726E+1	3.642E+1
-1.800E-1	1.725E+1	3.637E+1
-1.816E-1	1.718E+1	3.620E+1
-1.832E-1	1.743E+1	3.623E+1
-1.768E-1	1.736E+1	3.634E+1
-1.816E-1	1.731E+1	3.619E+1
-1.832E-1	1.739E+1	3.644E+1
-1.816E-1	1.735E+1	3.624E+1
-1.784E-1	1.745E+1	3.606E+1
-1.800E-1	1.727E+1	3.647E+1
-1.816E-1	1.726E+1	3.638E+1
-1.832E-1	1.723E+1	3.661E+1
-1.800E-1	1.737E+1	3.637E+1
-1.800E-1	1.740E+1	3.640E+1
-1.816E-1	1.738E+1	3.614E+1
-1.832E-1	1.736E+1	3.652E+1
-1.800E-1	1.732E+1	3.628E+1
-1.800E-1	1.745E+1	3.638E+1
-1.832E-1	1.736E+1	3.629E+1
-1.832E-1	1.746E+1	3.631E+1
-1.784E-1	1.730E+1	3.641E+1
-1.816E-1	1.731E+1	3.652E+1
-1.800E-1	1.739E+1	3.627E+1
-1.816E-1	1.715E+1	3.652E+1
-1.816E-1	1.738E+1	3.640E+1
-1.816E-1	1.727E+1	3.647E+1
-1.832E-1	1.725E+1	3.652E+1
-1.816E-1	1.739E+1	3.660E+1
-1.800E-1	1.731E+1	3.635E+1
-1.816E-1	1.745E+1	3.652E+1
-1.832E-1	1.748E+1	3.644E+1
-1.816E-1	1.739E+1	3.654E+1
-1.800E-1	1.748E+1	3.635E+1
-1.816E-1	1.725E+1	3.635E+1
-1.800E-1	1.735E+1	3.636E+1
-1.816E-1	1.743E+1	3.648E+1
-1.784E-1	1.738E+1	3.633E+1
-1.800E-1	1.739E+1	3.635E+1
-1.800E-1	1.742E+1	3.638E+1
-1.816E-1	1.724E+1	3.637E+1
-1.816E-1	1.745E+1	3.643E+1
-1.784E-1	1.750E+1	3.639E+1
-1.800E-1	1.742E+1	3.640E+1
-1.832E-1	1.724E+1	3.615E+1
-1.800E-1	1.736E+1	3.633E+1
-1.832E-1	1.714E+1	3.635E+1
-1.832E-1	1.748E+1	3.620E+1
-1.816E-1	1.736E+1	3.619E+1
-1.800E-1	1.744E+1	3.640E+1
-1.800E-1	1.733E+1	3.630E+1
-1.816E-1	1.731E+1	3.618E+1
-1.816E-1	1.734E+1	3.627E+1
-1.832E-1	1.748E+1	3.646E+1
-1.800E-1	1.735E+1	3.631E+1
-1.816E-1	1.727E+1	3.634E+1
-1.832E-1	1.736E+1	3.644E+1
-1.800E-1	1.729E+1	3.642E+1
-1.816E-1	1.723E+1	3.634E+1
-1.816E-1	1.732E+1	3.621E+1
-1.832E-1	1.729E+1	3.652E+1
-1.816E-1	1.730E+1	3.632E+1
-1.784E-1	1.733E+1	3.629E+1
-1.800E-1	1.735E+1	3.660E+1
-1.816E-1	1.734E+1	3.649E+1
-1.816E-1	1.748E+1	3.623E+1
-1.800E-1	1.728E+1	3.646E+1
-1.832E-1	1.730E+1	3.613E+1
-1.800E-1	1.729E+1	3.641E+1
-1.800E-1	1.733E+1	3.632E+1
-1.800E-1	1.731E+1	3.654E+1
-1.816E-1	1.739E+1	3.664E+1
-1.816E-1	1.719E+1	3.638E+1
-1.800E-1	1.724E+1	3.629E+1
-1.800E-1	1.732E+1	3.621E+1
-1.832E-1	1.734E+1	3.634E+1
-1.816E-1	1.733E+1	3.641E+1
-1.784E-1	1.735E+1	3.642E+1
-1.800E-1	1.725E+1	3.633E+1
-1.784E-1	1.735E+1	3.637E+1
-1.800E-1	1.721E+1	3.620E+1
-1.784E-1	1.729E+1	3.636E+1
-1.800E-1	1.717E+1	3.606E+1
-1.832E-1	1.737E+1	3.639E+1
-1.800E-1	1.729E+1	3.646E+1
-1.800E-1	1.736E+1	3.607E+1
-1.800E-1	1.742E+1	3.648E+1
-1.816E-1	1.726E+1	3.636E+1
-1.800E-1	1.731E+1	3.635E+1
-1.800E-1	1.729E+1	3.627E+1
-1.816E-1	1.718E+1	3.634E+1
-1.832E-1	1.741E+1	3.638E+1
-1.832E-1	1.748E+1	3.637E+1
-1.832E-1	1.737E+1	3.643E+1
-1.816E-1	1.729E+1	3.624E+1
-1.816E-1	1.723E+1	3.635E+1
-1.800E-1	1.739E+1	3.629E+1
-1.800E-1	1.740E+1	3.623E+1
-1.816E-1	1.717E+1	3.650E+1
-1.816E-1	1.735E+1	3.613E+1
-1.849E-1	1.744E+1	3.619E+1
-1.800E-1	1.736E+1	3.647E+1
-1.816E-1	1.729E+1	3.626E+1
-1.800E-1	1.738E+1	3.614E+1
-1.832E-1	1.742E+1	3.629E+1
-1.800E-1	1.740E+1	3.623E+1
-1.816E-1	1.732E+1	3.606E+1
-1.784E-1	1.725E+1	3.637E+1
-1.816E-1	1.718E+1	3.641E+1
-1.800E-1	1.744E+1	3.631E+1
-1.800E-1	1.740E+1	3.651E+1
-1.832E-1	1.746E+1	3.627E+1
-1.832E-1	1.737E+1	3.647E+1
-1.832E-1	1.744E+1	3.630E+1
-1.784E-1	1.724E+1	3.646E+1
-1.816E-1	1.723E+1	3.624E+1
-1.832E-1	1.731E+1	3.633E+1
-1.832E-1	1.729E+1	3.648E+1
-1.800E-1	1.730E+1	3.645E+1
-1.832E-1	1.731E+1	3.631E+1
-1.784E-1	1.731E+1	3.640E+1
-1.800E-1	1.719E+1	3.654E+1
-1.784E-1	1.722E+1	3.618E+1
-1.849E-1	1.730E+1	3.641E+1
-1.800E-1	1.732E+1	3.634E+1
-1.816E-1	1.733E+1	3.629E+1
-1.832E-1	1.719E+1	3.630E+1
-1.784E-1	1.731E+1	3.634E+1
-1.832E-1	1.732E+1	3.632E+1
-1.816E-1	1.714E+1	3.630E+1
-1.816E-1	1.752E+1	3.634E+1
-1.800E-1	1.733E+1	3.646E+1
-1.832E-1	1.703E+1	3.613E+1
-1.800E-1	1.725E+1	3.641E+1
-1.816E-1	1.728E+1	3.640E+1
-1.832E-1	1.718E+1	3.628E+1
-1.832E-1	1.746E+1	3.630E+1
-1.800E-1	1.721E+1	3.625E+1
-1.816E-1	1.733E+1	3.624E+1
-1.832E-1	1.737E+1	3.635E+1
-1.832E-1	1.731E+1	3.620E+1
-1.784E-1	1.740E+1	3.654E+1
-1.800E-1	1.743E+1	3.635E+1
-1.816E-1	1.726E+1	3.631E+1
-1.800E-1	1.732E+1	3.643E+1
-1.800E-1	1.750E+1	3.630E+1
-1.816E-1	1.745E+1	3.655E+1
-1.832E-1	1.730E+1	3.646E+1
-1.832E-1	1.728E+1	3.623E+1
-1.800E-1	1.725E+1	3.633E+1
-1.784E-1	1.727E+1	3.639E+1
-1.832E-1	1.725E+1	3.637E+1
-1.832E-1	1.731E+1	3.619E+1
-1.800E-1	1.733E+1	3.627E+1
-1.800E-1	1.729E+1	3.649E+1
-1.832E-1	1.729E+1	3.612E+1
-1.800E-1	1.721E+1	3.615E+1
-1.832E-1	1.746E+1	3.633E+1
-1.849E-1	1.743E+1	3.624E+1
-1.800E-1	1.739E+1	3.609E+1
-1.816E-1	1.736E+1	3.614E+1
-1.816E-1	1.724E+1	3.618E+1
-1.800E-1	1.734E+1	3.640E+1
-1.832E-1	1.725E+1	3.633E+1
-1.816E-1	1.734E+1	3.658E+1
-1.832E-1	1.735E+1	3.613E+1
-1.832E-1	1.743E+1	3.623E+1
-1.816E-1	1.739E+1	3.644E+1
-1.832E-1	1.736E+1	3.631E+1
-1.816E-1	1.751E+1	3.608E+1
-1.832E-1	1.730E+1	3.653E+1
-1.816E-1	1.740E+1	3.629E+1
-1.816E-1	1.742E+1	3.634E+1
-1.800E-1	1.728E+1	3.625E+1
-1.784E-1	1.748E+1	3.615E+1
-1.800E-1	1.744E+1	3.623E+1
-1.832E-1	1.735E+1	3.623E+1
-1.816E-1	1.735E+1	3.630E+1
-1.816E-1	1.740E+1	3.632E+1
-1.816E-1	1.758E+1	3.640E+1
-1.800E-1	1.736E+1	3.630E+1
-1.832E-1	1.725E+1	3.648E+1
-1.800E-1	1.727E+1	3.632E+1
-1.784E-1	1.730E+1	3.632E+1
-1.800E-1	1.736E+1	3.602E+1
-1.800E-1	1.734E+1	3.659E+1
-1.849E-1	1.734E+1	3.625E+1
-1.832E-1	1.748E+1	3.626E+1
-1.816E-1	1.734E+1	3.644E+1
-1.768E-1	1.719E+1	3.629E+1
-1.832E-1	1.737E+1	3.638E+1
-1.832E-1	1.738E+1	3.603E+1
-1.816E-1	1.722E+1	3.652E+1
-1.800E-1	1.734E+1	3.599E+1
-1.816E-1	1.725E+1	3.658E+1
-1.816E-1	1.732E+1	3.629E+1
-1.832E-1	1.742E+1	3.659E+1
-1.784E-1	1.740E+1	3.638E+1
-1.784E-1	1.730E+1	3.640E+1
-1.832E-1	1.742E+1	3.627E+1
-1.816E-1	1.728E+1	3.603E+1
-1.800E-1	1.724E+1	3.633E+1
-1.800E-1	1.737E+1	3.630E+1
-1.800E-1	1.727E+1	3.634E+1
-1.816E-1	1.734E+1	3.635E+1
-1.800E-1	1.744E+1	3.624E+1
-1.800E-1	1.732E+1	3.626E+1
-1.832E-1	1.718E+1	3.639E+1
-1.784E-1	1.739E+1	3.610E+1
-1.800E-1	1.739E+1	3.605E+1
-1.816E-1	1.730E+1	3.653E+1
-1.816E-1	1.748E+1	3.646E+1
-1.832E-1	1.726E+1	3.648E+1
-1.832E-1	1.728E+1	3.642E+1
-1.800E-1	1.723E+1	3.621E+1
-1.816E-1	1.738E+1	3.641E+1
-1.832E-1	1.746E+1	3.655E+1
-1.816E-1	1.732E+1	3.596E+1
-1.800E-1	1.716E+1	3.639E+1
-1.816E-1	1.737E+1	3.617E+1
-1.784E-1	1.729E+1	3.637E+1
-1.816E-1	1.728E+1	3.629E+1
-1.784E-1	1.735E+1	3.625E+1
-1.800E-1	1.740E+1	3.617E+1
-1.816E-1	1.721E+1	3.600E+1
-1.800E-1	1.738E+1	3.607E+1
-1.800E-1	1.732E+1	3.644E+1
-1.800E-1	1.735E+1	3.627E+1
-1.816E-1	1.747E+1	3.636E+1
-1.784E-1	1.729E+1	3.634E+1
-1.800E-1	1.728E+1	3.630E+1
-1.784E-1	1.740E+1	3.630E+1
-1.800E-1	1.728E+1	3.615E+1
-1.816E-1	1.732E+1	3.626E+1
-1.816E-1	1.743E+1	3.610E+1
-1.832E-1	1.728E+1	3.631E+1
-1.800E-1	1.733E+1	3.633E+1
-1.816E-1	1.726E+1	3.625E+1
-1.816E-1	1.725E+1	3.625E+1
-1.816E-1	1.740E+1	3.648E+1
-1.816E-1	1.740E+1	3.626E+1
-1.816E-1	1.733E+1	3.640E+1
-1.800E-1	1.733E+1	3.623E+1
-1.832E-1	1.731E+1	3.653E+1
-1.849E-1	1.736E+1	3.640E+1
-1.784E-1	1.724E+1	3.624E+1
-1.816E-1	1.737E+1	3.637E+1
-1.800E-1	1.723E+1	3.652E+1
-1.784E-1	1.727E+1	3.637E+1
-1.784E-1	1.743E+1	3.634E+1
-1.784E-1	1.724E+1	3.639E+1
-1.816E-1	1.742E+1	3.637E+1
-1.816E-1	1.728E+1	3.623E+1
-1.800E-1	1.725E+1	3.623E+1
-1.816E-1	1.724E+1	3.648E+1
-1.816E-1	1.745E+1	3.630E+1
-1.832E-1	1.731E+1	3.629E+1
-1.800E-1	1.716E+1	3.615E+1
-1.800E-1	1.714E+1	3.642E+1
-1.832E-1	1.734E+1	3.622E+1
-1.816E-1	1.717E+1	3.641E+1
-1.816E-1	1.724E+1	3.623E+1
-1.816E-1	1.726E+1	3.643E+1
-1.816E-1	1.736E+1	3.644E+1
-1.816E-1	1.734E+1	3.620E+1
-1.816E-1	1.731E+1	3.623E+1
-1.800E-1	1.723E+1	3.615E+1
-1.784E-1	1.704E+1	3.630E+1
-1.816E-1	1.725E+1	3.630E+1
-1.800E-1	1.734E+1	3.628E+1
-1.816E-1	1.734E+1	3.620E+1
-1.832E-1	1.727E+1	3.613E+1
-1.784E-1	1.734E+1	3.636E+1
-1.800E-1	1.742E+1	3.631E+1
-1.784E-1	1.728E+1	3.613E+1
-1.784E-1	1.741E+1	3.629E+1
-1.816E-1	1.727E+1	3.638E+1
-1.800E-1	1.731E+1	3.629E+1
-1.800E-1	1.724E+1	3.638E+1
-1.800E-1	1.736E+1	3.622E+1
-1.832E-1	1.730E+1	3.626E+1
-1.800E-1	1.736E+1	3.661E+1
-1.784E-1	1.734E+1	3.617E+1
-1.800E-1	1.745E+1	3.628E+1
-1.800E-1	1.729E+1	3.627E+1
-1.800E-1	1.727E+1	3.609E+1
-1.832E-1	1.736E+1	3.628E+1
-1.816E-1	1.737E+1	3.630E+1
-1.832E-1	1.736E+1	3.619E+1
-1.768E-1	1.735E+1	3.614E+1
-1.816E-1	1.714E+1	3.642E+1
-1.816E-1	1.731E+1	3.637E+1
-1.800E-1	1.724E+1	3.621E+1
-1.800E-1	1.732E+1	3.631E+1
-1.800E-1	1.732E+1	3.633E+1
-1.832E-1	1.729E+1	3.638E+1
-1.816E-1	1.745E+1	3.663E+1
-1.816E-1	1.716E+1	3.628E+1
-1.784E-1	1.723E+1	3.628E+1
-1.800E-1	1.725E+1	3.631E+1
-1.832E-1	1.739E+1	3.639E+1
-1.784E-1	1.735E+1	3.629E+1
-1.816E-1	1.741E+1	3.616E+1
-1.816E-1	1.733E+1	3.637E+1
-1.800E-1	1.722E+1	3.637E+1
-1.800E-1	1.730E+1	3.606E+1
-1.816E-1	1.730E+1	3.652E+1
-1.849E-1	1.743E+1	3.628E+1
-1.800E-1	1.727E+1	3.615E+1
-1.784E-1	1.734E+1	3.644E+1
-1.784E-1	1.716E+1	3.631E+1
-1.816E-1	1.713E+1	3.626E+1
-1.800E-1	1.730E+1	3.646E+1
-1.816E-1	1.731E+1	3.645E+1
-1.800E-1	1.722E+1	3.625E+1
-1.816E-1	1.732E+1	3.643E+1
-1.816E-1	1.734E+1	3.632E+1
-1.800E-1	1.726E+1	3.623E+1
-1.816E-1	1.736E+1	3.625E+1
-1.800E-1	1.720E+1	3.651E+1
-1.816E-1	1.727E+1	3.622E+1
-1.832E-1	1.727E+1	3.625E+1
-1.800E-1	1.734E+1	3.625E+1
-1.800E-1	1.736E+1	3.628E+1
-1.784E-1	1.740E+1	3.632E+1
-1.816E-1	1.727E+1	3.635E+1
-1.816E-1	1.736E+1	3.641E+1
-1.816E-1	1.725E+1	3.620E+1
-1.800E-1	1.736E+1	3.633E+1
-1.816E-1	1.733E+1	3.617E+1
-1.800E-1	1.734E+1	3.613E+1
-1.800E-1	1.732E+1	3.635E+1
-1.800E-1	1.749E+1	3.632E+1
-1.800E-1	1.734E+1	3.635E+1
-1.784E-1	1.734E+1	3.627E+1
-1.784E-1	1.739E+1	3.640E+1
-1.832E-1	1.737E+1	3.636E+1
-1.800E-1	1.743E+1	3.610E+1
-1.784E-1	1.741E+1	3.632E+1
-1.800E-1	1.734E+1	3.622E+1
-1.800E-1	1.735E+1	3.646E+1
-1.800E-1	1.726E+1	3.610E+1
-1.784E-1	1.741E+1	3.612E+1
-1.800E-1	1.745E+1	3.635E+1
-1.816E-1	1.742E+1	3.622E+1
-1.800E-1	1.727E+1	3.621E+1
-1.784E-1	1.738E+1	3.623E+1
-1.816E-1	1.732E+1	3.643E+1
-1.800E-1	1.732E+1	3.630E+1
-1.784E-1	1.716E+1	3.627E+1
-1.800E-1	1.722E+1	3.634E+1
-1.800E-1	1.750E+1	3.612E+1
-1.800E-1	1.736E+1	3.629E+1
-1.784E-1	1.745E+1	3.623E+1
-1.816E-1	1.742E+1	3.635E+1
-1.768E-1	1.738E+1	3.597E+1
-1.832E-1	1.740E+1	3.633E+1
-1.816E-1	1.738E+1	3.646E+1
-1.800E-1	1.732E+1	3.639E+1
-1.816E-1	1.734E+1	3.625E+1
-1.816E-1	1.730E+1	3.623E+1
-1.784E-1	1.703E+1	3.628E+1
-1.800E-1	1.713E+1	3.631E+1
-1.784E-1	1.737E+1	3.630E+1
-1.784E-1	1.729E+1	3.643E+1
-1.832E-1	1.745E+1	3.620E+1
-1.800E-1	1.738E+1	3.638E+1
-1.832E-1	1.725E+1	3.633E+1
-1.800E-1	1.724E+1	3.612E+1
-1.784E-1	1.736E+1	3.633E+1
-1.784E-1	1.740E+1	3.633E+1
-1.832E-1	1.721E+1	3.643E+1
-1.800E-1	1.703E+1	3.638E+1
-1.800E-1	1.734E+1	3.634E+1
-1.768E-1	1.745E+1	3.624E+1
-1.784E-1	1.725E+1	3.634E+1
-1.784E-1	1.734E+1	3.625E+1
-1.816E-1	1.736E+1	3.617E+1
-1.800E-1	1.738E+1	3.636E+1
-1.784E-1	1.736E+1	3.642E+1
-1.816E-1	1.737E+1	3.642E+1
-1.784E-1	1.734E+1	3.619E+1
-1.784E-1	1.732E+1	3.632E+1
-1.800E-1	1.738E+1	3.616E+1
-1.800E-1	1.735E+1	3.621E+1
-1.800E-1	1.727E+1	3.624E+1
-1.800E-1	1.726E+1	3.619E+1
-1.800E-1	1.723E+1	3.635E+1
-1.800E-1	1.739E+1	3.620E+1
-1.800E-1	1.726E+1	3.635E+1
-1.800E-1	1.714E+1	3.594E+1
-1.800E-1	1.742E+1	3.619E+1
-1.816E-1	1.738E+1	3.635E+1
-1.784E-1	1.739E+1	3.629E+1
-1.800E-1	1.733E+1	3.615E+1
-1.816E-1	1.740E+1	3.633E+1
-1.816E-1	1.735E+1	3.628E+1
-1.800E-1	1.728E+1	3.633E+1
-1.800E-1	1.730E+1	3.633E+1
-1.816E-1	1.733E+1	3.623E+1
-1.816E-1	1.737E+1	3.626E+1
-1.800E-1	1.721E+1	3.644E+1
-1.784E-1	1.744E+1	3.623E+1
-1.816E-1	1.727E+1	3.628E+1
-1.816E-1	1.735E+1	3.626E+1
-1.800E-1	1.739E+1	3.617E+1
-1.816E-1	1.728E+1	3.628E+1
-1.816E-1	1.727E+1	3.639E+1
-1.800E-1	1.729E+1	3.614E+1
-1.800E-1	1.710E+1	3.631E+1
-1.800E-1	1.733E+1	3.640E+1
-1.849E-1	1.719E+1	3.625E+1
-1.816E-1	1.737E+1	3.650E+1
-1.768E-1	1.727E+1	3.633E+1
-1.784E-1	1.724E+1	3.637E+1
-1.784E-1	1.741E+1	3.630E+1
-1.800E-1	1.727E+1	3.610E+1
-1.800E-1	1.723E+1	3.614E+1
-1.832E-1	1.724E+1	3.640E+1
-1.800E-1	1.734E+1	3.603E+1
-1.800E-1	1.725E+1	3.636E+1
-1.800E-1	1.740E+1	3.621E+1
-1.816E-1	1.747E+1	3.618E+1
-1.816E-1	1.731E+1	3.643E+1
-1.832E-1	1.712E+1	3.622E+1
-1.800E-1	1.722E+1	3.643E+1
-1.816E-1	1.733E+1	3.635E+1
-1.800E-1	1.727E+1	3.618E+1
-1.800E-1	1.734E+1	3.609E+1
-1.800E-1	1.717E+1	3.601E+1
-1.800E-1	1.737E+1	3.632E+1
-1.800E-1	1.728E+1	3.649E+1
-1.816E-1	1.730E+1	3.607E+1
-1.784E-1	1.728E+1	3.617E+1
-1.816E-1	1.728E+1	3.622E+1
-1.816E-1	1.741E+1	3.613E+1
-1.800E-1	1.727E+1	3.632E+1
-1.800E-1	1.723E+1	3.648E+1
-1.800E-1	1.735E+1	3.628E+1
-1.832E-1	1.726E+1	3.625E+1
-1.816E-1	1.754E+1	3.613E+1
-1.800E-1	1.730E+1	3.625E+1
-1.816E-1	1.719E+1	3.623E+1
-1.816E-1	1.730E+1	3.634E+1
-1.800E-1	1.725E+1	3.602E+1
-1.784E-1	1.722E+1	3.630E+1
-1.800E-1	1.729E+1	3.639E+1
-1.816E-1	1.715E+1	3.639E+1
-1.816E-1	1.725E+1	3.637E+1
-1.784E-1	1.741E+1	3.651E+1
-1.832E-1	1.745E+1	3.614E+1
-1.800E-1	1.718E+1	3.644E+1
-1.800E-1	1.722E+1	3.629E+1
-1.800E-1	1.733E+1	3.627E+1
-1.800E-1	1.721E+1	3.622E+1
-1.832E-1	1.718E+1	3.646E+1
-1.832E-1	1.722E+1	3.615E+1
-1.816E-1	1.716E+1	3.634E+1
-1.816E-1	1.721E+1	3.641E+1
-1.800E-1	1.729E+1	3.614E+1
-1.800E-1	1.727E+1	3.611E+1
-1.800E-1	1.731E+1	3.629E+1
-1.800E-1	1.726E+1	3.626E+1
-1.816E-1	1.732E+1	3.633E+1
-1.816E-1	1.743E+1	3.601E+1
-1.816E-1	1.730E+1	3.608E+1
-1.816E-1	1.740E+1	3.604E+1
-1.816E-1	1.740E+1	3.608E+1
-1.784E-1	1.722E+1	3.627E+1
-1.784E-1	1.728E+1	3.620E+1
-1.784E-1	1.733E+1	3.649E+1
-1.816E-1	1.716E+1	3.636E+1
-1.800E-1	1.736E+1	3.638E+1
-1.784E-1	1.714E+1	3.631E+1
-1.800E-1	1.741E+1	3.616E+1
-1.800E-1	1.735E+1	3.632E+1
-1.800E-1	1.726E+1	3.622E+1
-1.784E-1	1.725E+1	3.666E+1
-1.800E-1	1.727E+1	3.614E+1
-1.816E-1	1.720E+1	3.611E+1
-1.816E-1	1.742E+1	3.622E+1
-1.816E-1	1.735E+1	3.639E+1
-1.800E-1	1.734E+1	3.646E+1
-1.800E-1	1.731E+1	3.626E+1
-1.832E-1	1.729E+1	3.629E+1
-1.800E-1	1.730E+1	3.626E+1
-1.784E-1	1.723E+1	3.611E+1
-1.800E-1	1.727E+1	3.632E+1
-1.800E-1	1.740E+1	3.604E+1
-1.784E-1	1.721E+1	3.635E+1
-1.800E-1	1.736E+1	3.600E+1
-1.816E-1	1.728E+1	3.644E+1
-1.800E-1	1.740E+1	3.618E+1
-1.816E-1	1.724E+1	3.621E+1
-1.768E-1	1.723E+1	3.638E+1
-1.800E-1	1.736E+1	3.599E+1
-1.800E-1	1.737E+1	3.629E+1
-1.784E-1	1.719E+1	3.638E+1
-1.768E-1	1.742E+1	3.617E+1
-1.800E-1	1.736E+1	3.598E+1
-1.784E-1	1.731E+1	3.629E+1
-1.784E-1	1.730E+1	3.622E+1
-1.784E-1	1.739E+1	3.615E+1
-1.816E-1	1.735E+1	3.623E+1
-1.816E-1	1.738E+1	3.614E+1
-1.784E-1	1.735E+1	3.622E+1
-1.800E-1	1.732E+1	3.604E+1
-1.800E-1	1.721E+1	3.601E+1
-1.800E-1	1.733E+1	3.622E+1
-1.784E-1	1.731E+1	3.634E+1
-1.768E-1	1.729E+1	3.638E+1
-1.800E-1	1.733E+1	3.642E+1
-1.800E-1	1.708E+1	3.607E+1
-1.768E-1	1.730E+1	3.610E+1
-1.784E-1	1.716E+1	3.631E+1
-1.784E-1	1.735E+1	3.613E+1
-1.816E-1	1.737E+1	3.624E+1
-1.800E-1	1.736E+1	3.622E+1
-1.768E-1	1.722E+1	3.630E+1
-1.816E-1	1.729E+1	3.647E+1
-1.784E-1	1.726E+1	3.599E+1
-1.784E-1	1.731E+1	3.622E+1
-1.768E-1	1.734E+1	3.627E+1
-1.800E-1	1.724E+1	3.624E+1
-1.816E-1	1.717E+1	3.640E+1
-1.816E-1	1.733E+1	3.633E+1
-1.768E-1	1.738E+1	3.610E+1
-1.816E-1	1.727E+1	3.633E+1
-1.784E-1	1.733E+1	3.647E+1
-1.800E-1	1.742E+1	3.655E+1
-1.800E-1	1.736E+1	3.623E+1
-1.800E-1	1.736E+1	3.647E+1
-1.800E-1	1.745E+1	3.629E+1
-1.816E-1	1.725E+1	3.622E+1
-1.800E-1	1.732E+1	3.627E+1
-1.816E-1	1.741E+1	3.628E+1
-1.816E-1	1.726E+1	3.602E+1
-1.816E-1	1.722E+1	3.632E+1
-1.800E-1	1.722E+1	3.635E+1
-1.832E-1	1.720E+1	3.633E+1
-1.800E-1	1.731E+1	3.626E+1
-1.784E-1	1.720E+1	3.615E+1
-1.800E-1	1.734E+1	3.608E+1
-1.832E-1	1.736E+1	3.631E+1
-1.800E-1	1.739E+1	3.639E+1
-1.784E-1	1.736E+1	3.615E+1
-1.800E-1	1.733E+1	3.630E+1
-1.816E-1	1.730E+1	3.652E+1
-1.816E-1	1.725E+1	3.610E+1
-1.784E-1	1.723E+1	3.627E+1
-1.800E-1	1.722E+1	3.626E+1
-1.800E-1	1.727E+1	3.647E+1
-1.784E-1	1.720E+1	3.637E+1
-1.800E-1	1.726E+1	3.640E+1
-1.784E-1	1.725E+1	3.629E+1
-1.816E-1	1.737E+1	3.641E+1
-1.800E-1	1.739E+1	3.634E+1
-1.800E-1	1.735E+1	3.650E+1
-1.800E-1	1.739E+1	3.610E+1
-1.816E-1	1.726E+1	3.600E+1
-1.800E-1	1.733E+1	3.618E+1
-1.784E-1	1.735E+1	3.642E+1
-1.768E-1	1.722E+1	3.640E+1
-1.784E-1	1.730E+1	3.602E+1
-1.784E-1	1.719E+1	3.642E+1
-1.784E-1	1.722E+1	3.634E+1
-1.832E-1	1.725E+1	3.623E+1
-1.816E-1	1.731E+1	3.632E+1
-1.784E-1	1.730E+1	3.630E+1
-1.800E-1	1.729E+1	3.610E+1
-1.768E-1	1.730E+1	3.644E+1
-1.816E-1	1.727E+1	3.608E+1
-1.816E-1	1.761E+1	3.635E+1
-1.784E-1	1.736E+1	3.624E+1
-1.768E-1	1.717E+1	3.652E+1
-1.784E-1	1.726E+1	3.619E+1
-1.816E-1	1.721E+1	3.620E+1
-1.784E-1	1.720E+1	3.640E+1
-1.800E-1	1.725E+1	3.643E+1
-1.768E-1	1.738E+1	3.605E+1
-1.816E-1	1.732E+1	3.630E+1
-1.784E-1	1.736E+1	3.615E+1
-1.784E-1	1.720E+1	3.621E+1
-1.784E-1	1.717E+1	3.617E+1
-1.800E-1	1.715E+1	3.621E+1
-1.784E-1	1.747E+1	3.628E+1
-1.800E-1	1.732E+1	3.625E+1
-1.816E-1	1.737E+1	3.629E+1
-1.800E-1	1.721E+1	3.642E+1
-1.800E-1	1.736E+1	3.632E+1
-1.800E-1	1.734E+1	3.612E+1
-1.816E-1	1.723E+1	3.604E+1
-1.816E-1	1.712E+1	3.616E+1
-1.800E-1	1.737E+1	3.609E+1
-1.816E-1	1.731E+1	3.641E+1
-1.768E-1	1.737E+1	3.627E+1
-1.816E-1	1.724E+1	3.639E+1
-1.784E-1	1.716E+1	3.585E+1
-1.784E-1	1.735E+1	3.604E+1
-1.816E-1	1.724E+1	3.627E+1
-1.784E-1	1.737E+1	3.608E+1
-1.800E-1	1.725E+1	3.599E+1
-1.800E-1	1.735E+1	3.608E+1
-1.816E-1	1.730E+1	3.627E+1
-1.800E-1	1.724E+1	3.649E+1
-1.800E-1	1.730E+1	3.635E+1
-1.800E-1	1.720E+1	3.610E+1
-1.800E-1	1.736E+1	3.620E+1
-1.800E-1	1.740E+1	3.617E+1
-1.784E-1	1.730E+1	3.623E+1
-1.800E-1	1.719E+1	3.652E+1
-1.800E-1	1.706E+1	3.648E+1
-1.800E-1	1.728E+1	3.621E+1
-1.784E-1	1.744E+1	3.604E+1
-1.800E-1	1.730E+1	3.623E+1
-1.849E-1	1.723E+1	3.632E+1
-1.816E-1	1.736E+1	3.632E+1
-1.784E-1	1.716E+1	3.624E+1
-1.800E-1	1.725E+1	3.595E+1
-1.816E-1	1.727E+1	3.625E+1
-1.800E-1	1.717E+1	3.633E+1
-1.768E-1	1.729E+1	3.615E+1
-1.784E-1	1.740E+1	3.623E+1
-1.800E-1	1.715E+1	3.623E+1
-1.800E-1	1.721E+1	3.610E+1
-1.816E-1	1.740E+1	3.620E+1
-1.768E-1	1.727E+1	3.618E+1
-1.784E-1	1.724E+1	3.631E+1
-1.816E-1	1.735E+1	3.622E+1
-1.800E-1	1.730E+1	3.615E+1
-1.784E-1	1.715E+1	3.619E+1
-1.800E-1	1.745E+1	3.625E+1
-1.800E-1	1.734E+1	3.614E+1
-1.768E-1	1.730E+1	3.641E+1
-1.768E-1	1.724E+1	3.631E+1
-1.816E-1	1.718E+1	3.641E+1
-1.784E-1	1.732E+1	3.602E+1
-1.784E-1	1.728E+1	3.629E+1
-1.800E-1	1.737E+1	3.635E+1
-1.784E-1	1.732E+1	3.619E+1
-1.800E-1	1.734E+1	3.647E+1
-1.784E-1	1.709E+1	3.621E+1
-1.784E-1	1.726E+1	3.631E+1
-1.800E-1	1.728E+1	3.622E+1
-1.816E-1	1.725E+1	3.619E+1
-1.800E-1	1.723E+1	3.635E+1
-1.816E-1	1.726E+1	3.629E+1
-1.784E-1	1.727E+1	3.639E+1
-1.800E-1	1.720E+1	3.622E+1
-1.768E-1	1.721E+1	3.629E+1
-1.800E-1	1.701E+1	3.635E+1
-1.832E-1	1.710E+1	3.630E+1
-1.784E-1	1.721E+1	3.635E+1
-1.800E-1	1.720E+1	3.622E+1
-1.816E-1	1.722E+1	3.607E+1
-1.800E-1	1.727E+1	3.637E+1
-1.800E-1	1.734E+1	3.617E+1
-1.768E-1	1.721E+1	3.639E+1
-1.800E-1	1.728E+1	3.637E+1
-1.816E-1	1.723E+1	3.611E+1
-1.784E-1	1.734E+1	3.619E+1
-1.768E-1	1.726E+1	3.611E+1
-1.800E-1	1.718E+1	3.609E+1
-1.800E-1	1.728E+1	3.616E+1
-1.784E-1	1.726E+1	3.632E+1
-1.800E-1	1.721E+1	3.607E+1
-1.784E-1	1.724E+1	3.635E+1
-1.784E-1	1.720E+1	3.641E+1
-1.816E-1	1.734E+1	3.609E+1
-1.768E-1	1.728E+1	3.624E+1
-1.768E-1	1.735E+1	3.606E+1
-1.816E-1	1.718E+1	3.616E+1
-1.784E-1	1.735E+1	3.639E+1
-1.800E-1	1.719E+1	3.623E+1
-1.784E-1	1.723E+1	3.647E+1
-1.816E-1	1.728E+1	3.628E+1
-1.832E-1	1.731E+1	3.614E+1
-1.800E-1	1.739E+1	3.609E+1
-1.768E-1	1.724E+1	3.617E+1
-1.800E-1	1.742E+1	3.621E+1
-1.816E-1	1.727E+1	3.616E+1
-1.784E-1	1.720E+1	3.643E+1
-1.784E-1	1.719E+1	3.632E+1
-1.816E-1	1.724E+1	3.631E+1
-1.816E-1	1.728E+1	3.616E+1
-1.800E-1	1.722E+1	3.628E+1
-1.784E-1	1.748E+1	3.629E+1
-1.784E-1	1.730E+1	3.627E+1
-1.800E-1	1.723E+1	3.637E+1
-1.784E-1	1.716E+1	3.631E+1
-1.784E-1	1.730E+1	3.627E+1
-1.816E-1	1.733E+1	3.625E+1
-1.800E-1	1.724E+1	3.616E+1
-1.784E-1	1.727E+1	3.646E+1
-1.768E-1	1.731E+1	3.632E+1
-1.816E-1	1.719E+1	3.631E+1
-1.800E-1	1.725E+1	3.628E+1
-1.784E-1	1.712E+1	3.601E+1
-1.784E-1	1.732E+1	3.631E+1
-1.800E-1	1.717E+1	3.618E+1
-1.832E-1	1.733E+1	3.599E+1
-1.784E-1	1.719E+1	3.629E+1
-1.800E-1	1.725E+1	3.619E+1
-1.800E-1	1.733E+1	3.644E+1
-1.800E-1	1.731E+1	3.607E+1
-1.800E-1	1.722E+1	3.629E+1
-1.800E-1	1.740E+1	3.619E+1
-1.784E-1	1.716E+1	3.633E+1
-1.800E-1	1.732E+1	3.627E+1
-1.800E-1	1.728E+1	3.635E+1
-1.751E-1	1.722E+1	3.621E+1
-1.784E-1	1.712E+1	3.623E+1
-1.800E-1	1.726E+1	3.634E+1
-1.800E-1	1.741E+1	3.624E+1
-1.800E-1	1.730E+1	3.633E+1
-1.800E-1	1.723E+1	3.633E+1
-1.800E-1	1.747E+1	3.615E+1
-1.751E-1	1.724E+1	3.613E+1
-1.784E-1	1.724E+1	3.622E+1
-1.784E-1	1.736E+1	3.629E+1
-1.800E-1	1.741E+1	3.636E+1
-1.784E-1	1.724E+1	3.612E+1
-1.800E-1	1.730E+1	3.647E+1
-1.800E-1	1.725E+1	3.638E+1
-1.784E-1	1.734E+1	3.637E+1
-1.768E-1	1.731E+1	3.637E+1
-1.768E-1	1.733E+1	3.599E+1
-1.800E-1	1.734E+1	3.638E+1
-1.784E-1	1.724E+1	3.639E+1
-1.768E-1	1.730E+1	3.635E+1
-1.784E-1	1.734E+1	3.613E+1
-1.832E-1	1.727E+1	3.625E+1
-1.784E-1	1.721E+1	3.627E+1
-1.784E-1	1.727E+1	3.641E+1
-1.784E-1	1.708E+1	3.653E+1
-1.816E-1	1.709E+1	3.611E+1
-1.816E-1	1.737E+1	3.625E+1
-1.768E-1	1.740E+1	3.610E+1
-1.768E-1	1.743E+1	3.615E+1
-1.751E-1	1.729E+1	3.612E+1
-1.800E-1	1.716E+1	3.595E+1
-1.800E-1	1.726E+1	3.622E+1
-1.800E-1	1.720E+1	3.625E+1
-1.800E-1	1.735E+1	3.617E+1
-1.816E-1	1.735E+1	3.627E+1
-1.800E-1	1.739E+1	3.621E+1
-1.784E-1	1.726E+1	3.615E+1
-1.816E-1	1.722E+1	3.633E+1
-1.784E-1	1.714E+1	3.624E+1
-1.800E-1	1.729E+1	3.609E+1
-1.784E-1	1.712E+1	3.624E+1
-1.800E-1	1.742E+1	3.622E+1
-1.816E-1	1.739E+1	3.618E+1
-1.800E-1	1.733E+1	3.598E+1
-1.768E-1	1.725E+1	3.611E+1
-1.800E-1	1.733E+1	3.602E+1
-1.800E-1	1.720E+1	3.611E+1
-1.768E-1	1.718E+1	3.637E+1
-1.784E-1	1.729E+1	3.640E+1
-1.816E-1	1.720E+1	3.616E+1
-1.800E-1	1.724E+1	3.621E+1
-1.768E-1	1.725E+1	3.634E+1
-1.751E-1	1.729E+1	3.616E+1
-1.800E-1	1.712E+1	3.633E+1
-1.800E-1	1.730E+1	3.639E+1
-1.800E-1	1.726E+1	3.646E+1
-1.800E-1	1.732E+1	3.618E+1
-1.800E-1	1.721E+1	3.624E+1
-1.800E-1	1.732E+1	3.633E+1
-1.784E-1	1.726E+1	3.608E+1
-1.816E-1	1.727E+1	3.637E+1
-1.784E-1	1.732E+1	3.636E+1
-1.784E-1	1.741E+1	3.614E+1
-1.768E-1	1.720E+1	3.617E+1
-1.816E-1	1.713E+1	3.601E+1
-1.800E-1	1.731E+1	3.630E+1
-1.784E-1	1.717E+1	3.641E+1
-1.784E-1	1.726E+1	3.612E+1
-1.800E-1	1.724E+1	3.625E+1
-1.832E-1	1.730E+1	3.609E+1
-1.768E-1	1.720E+1	3.601E+1
-1.768E-1	1.721E+1	3.623E+1
-1.784E-1	1.736E+1	3.616E+1
-1.784E-1	1.719E+1	3.607E+1
-1.768E-1	1.725E+1	3.625E+1
-1.768E-1	1.727E+1	3.623E+1
-1.784E-1	1.724E+1	3.609E+1
-1.800E-1	1.726E+1	3.623E+1
-1.800E-1	1.742E+1	3.632E+1
-1.751E-1	1.720E+1	3.615E+1
-1.800E-1	1.720E+1	3.608E+1
-1.784E-1	1.731E+1	3.606E+1
-1.800E-1	1.734E+1	3.622E+1
-1.768E-1	1.722E+1	3.611E+1
-1.800E-1	1.727E+1	3.631E+1
-1.784E-1	1.716E+1	3.613E+1
-1.800E-1	1.727E+1	3.611E+1
-1.800E-1	1.720E+1	3.613E+1
-1.784E-1	1.728E+1	3.607E+1
-1.832E-1	1.727E+1	3.641E+1
-1.816E-1	1.726E+1	3.618E+1
-1.784E-1	1.709E+1	3.640E+1
-1.800E-1	1.735E+1	3.623E+1
-1.784E-1	1.741E+1	3.614E+1
-1.768E-1	1.726E+1	3.616E+1
-1.768E-1	1.730E+1	3.635E+1
-1.768E-1	1.741E+1	3.623E+1
[truncated: 39,968 more rows]
