# Supplementary material for: Improved ANAP incorporation and VCF analysis reveal details of P2X7 current facilitation and a limited conformational interplay between ATP binding and the intracellular ballast domain
Source: eLife. 2023 Jan 4;12:e82479. doi: 10.7554/eLife.82479 (PMC9859053; doi:10.7554/eLife.82479)
Supplement: Figure 6—figure supplement 2—source data 2. [file elife-82479-fig6-figsupp2-data2.zip › Figure-6_figure-supplement-2_source-data-2/P2X7(Y595anap)-CaM-M13/e14#03.csv]

-2.660E-1	2.182E+1	3.839E+1
-2.692E-1	2.168E+1	3.832E+1
-2.692E-1	2.188E+1	3.838E+1
-2.676E-1	2.180E+1	3.828E+1
-2.708E-1	2.173E+1	3.840E+1
-2.725E-1	2.165E+1	3.848E+1
-2.708E-1	2.175E+1	3.848E+1
-2.692E-1	2.174E+1	3.829E+1
-2.676E-1	2.174E+1	3.844E+1
-2.708E-1	2.165E+1	3.839E+1
-2.725E-1	2.181E+1	3.846E+1
-2.692E-1	2.172E+1	3.828E+1
-2.660E-1	2.180E+1	3.824E+1
-2.708E-1	2.182E+1	3.844E+1
-2.725E-1	2.167E+1	3.830E+1
-2.692E-1	2.172E+1	3.824E+1
-2.708E-1	2.179E+1	3.835E+1
-2.692E-1	2.172E+1	3.821E+1
-2.708E-1	2.178E+1	3.850E+1
-2.676E-1	2.185E+1	3.844E+1
-2.676E-1	2.172E+1	3.848E+1
-2.692E-1	2.165E+1	3.841E+1
-2.708E-1	2.174E+1	3.830E+1
-2.692E-1	2.189E+1	3.829E+1
-2.676E-1	2.168E+1	3.844E+1
-2.725E-1	2.169E+1	3.834E+1
-2.708E-1	2.184E+1	3.831E+1
-2.692E-1	2.184E+1	3.851E+1
-2.692E-1	2.165E+1	3.824E+1
-2.708E-1	2.169E+1	3.850E+1
-2.725E-1	2.161E+1	3.831E+1
-2.676E-1	2.176E+1	3.822E+1
-2.676E-1	2.168E+1	3.823E+1
-2.692E-1	2.181E+1	3.835E+1
-2.708E-1	2.179E+1	3.823E+1
-2.676E-1	2.163E+1	3.833E+1
-2.676E-1	2.177E+1	3.858E+1
-2.725E-1	2.190E+1	3.849E+1
-2.708E-1	2.174E+1	3.817E+1
-2.676E-1	2.164E+1	3.813E+1
-2.692E-1	2.181E+1	3.832E+1
-2.676E-1	2.174E+1	3.842E+1
-2.692E-1	2.170E+1	3.853E+1
-2.676E-1	2.175E+1	3.817E+1
-2.692E-1	2.174E+1	3.833E+1
-2.676E-1	2.185E+1	3.830E+1
-2.692E-1	2.176E+1	3.842E+1
-2.676E-1	2.173E+1	3.816E+1
-2.708E-1	2.173E+1	3.828E+1
-2.692E-1	2.201E+1	3.838E+1
-2.692E-1	2.162E+1	3.846E+1
-2.692E-1	2.181E+1	3.825E+1
-2.692E-1	2.180E+1	3.840E+1
-2.692E-1	2.180E+1	3.812E+1
-2.676E-1	2.169E+1	3.843E+1
-2.692E-1	2.174E+1	3.835E+1
-2.692E-1	2.193E+1	3.840E+1
-2.676E-1	2.179E+1	3.810E+1
-2.741E-1	2.176E+1	3.808E+1
-2.676E-1	2.180E+1	3.840E+1
-2.660E-1	2.161E+1	3.849E+1
-2.692E-1	2.162E+1	3.840E+1
-2.692E-1	2.181E+1	3.830E+1
-2.676E-1	2.159E+1	3.846E+1
-2.676E-1	2.152E+1	3.836E+1
-2.692E-1	2.191E+1	3.836E+1
-2.692E-1	2.175E+1	3.833E+1
-2.676E-1	2.189E+1	3.867E+1
-2.676E-1	2.160E+1	3.833E+1
-2.708E-1	2.170E+1	3.841E+1
-2.725E-1	2.160E+1	3.837E+1
-2.643E-1	2.169E+1	3.809E+1
-2.676E-1	2.172E+1	3.842E+1
-2.692E-1	2.165E+1	3.845E+1
-2.692E-1	2.164E+1	3.824E+1
-2.692E-1	2.158E+1	3.824E+1
-2.660E-1	2.173E+1	3.847E+1
-2.692E-1	2.160E+1	3.835E+1
-2.676E-1	2.181E+1	3.827E+1
-2.676E-1	2.161E+1	3.827E+1
-2.676E-1	2.175E+1	3.839E+1
-2.708E-1	2.174E+1	3.830E+1
-2.692E-1	2.194E+1	3.838E+1
-2.676E-1	2.178E+1	3.829E+1
-2.676E-1	2.163E+1	3.801E+1
-2.692E-1	2.190E+1	3.828E+1
-2.692E-1	2.158E+1	3.819E+1
-2.692E-1	2.183E+1	3.815E+1
-2.643E-1	2.172E+1	3.832E+1
-2.692E-1	2.165E+1	3.844E+1
-2.708E-1	2.179E+1	3.836E+1
-2.660E-1	2.166E+1	3.808E+1
-2.676E-1	2.177E+1	3.836E+1
-2.692E-1	2.157E+1	3.823E+1
-2.725E-1	2.189E+1	3.816E+1
-2.676E-1	2.170E+1	3.861E+1
-2.660E-1	2.175E+1	3.835E+1
-2.692E-1	2.176E+1	3.830E+1
-2.708E-1	2.169E+1	3.844E+1
-2.676E-1	2.154E+1	3.831E+1
-2.660E-1	2.166E+1	3.851E+1
-2.692E-1	2.174E+1	3.834E+1
-2.692E-1	2.172E+1	3.825E+1
-2.692E-1	2.166E+1	3.820E+1
-2.676E-1	2.162E+1	3.818E+1
-2.660E-1	2.180E+1	3.839E+1
-2.725E-1	2.173E+1	3.842E+1
-2.692E-1	2.172E+1	3.828E+1
-2.676E-1	2.172E+1	3.830E+1
-2.708E-1	2.148E+1	3.833E+1
-2.708E-1	2.174E+1	3.818E+1
-2.660E-1	2.180E+1	3.814E+1
-2.660E-1	2.163E+1	3.823E+1
-2.692E-1	2.191E+1	3.828E+1
-2.692E-1	2.170E+1	3.837E+1
-2.692E-1	2.164E+1	3.843E+1
-2.692E-1	2.162E+1	3.842E+1
-2.692E-1	2.168E+1	3.824E+1
-2.708E-1	2.162E+1	3.835E+1
-2.692E-1	2.148E+1	3.814E+1
-2.692E-1	2.187E+1	3.828E+1
-2.676E-1	2.158E+1	3.828E+1
-2.676E-1	2.167E+1	3.842E+1
-2.676E-1	2.158E+1	3.814E+1
-2.660E-1	2.183E+1	3.832E+1
-2.725E-1	2.155E+1	3.810E+1
-2.692E-1	2.160E+1	3.822E+1
-2.660E-1	2.174E+1	3.820E+1
-2.676E-1	2.170E+1	3.816E+1
-2.692E-1	2.167E+1	3.835E+1
-2.676E-1	2.176E+1	3.829E+1
-2.643E-1	2.155E+1	3.851E+1
-2.676E-1	2.166E+1	3.842E+1
-2.676E-1	2.168E+1	3.805E+1
-2.708E-1	2.175E+1	3.831E+1
-2.692E-1	2.155E+1	3.847E+1
-2.660E-1	2.178E+1	3.846E+1
-2.660E-1	2.179E+1	3.830E+1
-2.708E-1	2.175E+1	3.819E+1
-2.708E-1	2.181E+1	3.806E+1
-2.676E-1	2.166E+1	3.845E+1
-2.692E-1	2.168E+1	3.815E+1
-2.692E-1	2.169E+1	3.824E+1
-2.676E-1	2.180E+1	3.832E+1
-2.660E-1	2.169E+1	3.837E+1
-2.692E-1	2.162E+1	3.824E+1
-2.708E-1	2.164E+1	3.836E+1
-2.660E-1	2.165E+1	3.830E+1
-2.692E-1	2.155E+1	3.824E+1
-2.676E-1	2.163E+1	3.824E+1
-2.692E-1	2.162E+1	3.833E+1
-2.676E-1	2.164E+1	3.812E+1
-2.643E-1	2.166E+1	3.805E+1
-2.660E-1	2.157E+1	3.829E+1
-2.692E-1	2.178E+1	3.827E+1
-2.660E-1	2.156E+1	3.809E+1
-2.676E-1	2.165E+1	3.824E+1
-2.692E-1	2.164E+1	3.808E+1
-2.692E-1	2.178E+1	3.828E+1
-2.676E-1	2.160E+1	3.820E+1
-2.676E-1	2.155E+1	3.828E+1
-2.692E-1	2.177E+1	3.851E+1
-2.692E-1	2.163E+1	3.832E+1
-2.676E-1	2.176E+1	3.836E+1
-2.643E-1	2.147E+1	3.829E+1
-2.660E-1	2.174E+1	3.830E+1
-2.708E-1	2.171E+1	3.813E+1
-2.676E-1	2.188E+1	3.843E+1
-2.660E-1	2.159E+1	3.828E+1
-2.676E-1	2.162E+1	3.840E+1
-2.692E-1	2.184E+1	3.825E+1
-2.676E-1	2.172E+1	3.827E+1
-2.660E-1	2.178E+1	3.819E+1
-2.676E-1	2.168E+1	3.821E+1
-2.676E-1	2.162E+1	3.821E+1
-2.676E-1	2.164E+1	3.839E+1
-2.676E-1	2.152E+1	3.831E+1
-2.676E-1	2.169E+1	3.814E+1
-2.708E-1	2.179E+1	3.823E+1
-2.660E-1	2.171E+1	3.829E+1
-2.676E-1	2.159E+1	3.840E+1
-2.692E-1	2.162E+1	3.828E+1
-2.676E-1	2.175E+1	3.830E+1
-2.660E-1	2.154E+1	3.819E+1
-2.692E-1	2.176E+1	3.834E+1
-2.660E-1	2.149E+1	3.801E+1
-2.708E-1	2.162E+1	3.853E+1
-2.660E-1	2.176E+1	3.832E+1
-2.643E-1	2.167E+1	3.843E+1
-2.708E-1	2.174E+1	3.818E+1
-2.692E-1	2.150E+1	3.819E+1
-2.692E-1	2.157E+1	3.809E+1
-2.643E-1	2.171E+1	3.830E+1
-2.676E-1	2.162E+1	3.821E+1
-2.676E-1	2.154E+1	3.815E+1
-2.643E-1	2.158E+1	3.819E+1
-2.676E-1	2.160E+1	3.849E+1
-2.692E-1	2.172E+1	3.836E+1
-2.708E-1	2.166E+1	3.819E+1
-2.660E-1	2.168E+1	3.840E+1
-2.660E-1	2.156E+1	3.829E+1
-2.676E-1	2.172E+1	3.824E+1
-2.708E-1	2.178E+1	3.820E+1
-2.692E-1	2.176E+1	3.845E+1
-2.627E-1	2.163E+1	3.829E+1
-2.676E-1	2.157E+1	3.824E+1
-2.676E-1	2.171E+1	3.820E+1
-2.660E-1	2.168E+1	3.817E+1
-2.692E-1	2.194E+1	3.846E+1
-2.676E-1	2.170E+1	3.814E+1
-2.692E-1	2.167E+1	3.838E+1
-2.676E-1	2.182E+1	3.815E+1
-2.660E-1	2.171E+1	3.839E+1
-2.676E-1	2.183E+1	3.828E+1
-2.660E-1	2.159E+1	3.836E+1
-2.676E-1	2.175E+1	3.845E+1
-2.643E-1	2.172E+1	3.812E+1
-2.660E-1	2.163E+1	3.825E+1
-2.692E-1	2.154E+1	3.825E+1
-2.692E-1	2.184E+1	3.832E+1
-2.676E-1	2.175E+1	3.833E+1
-2.676E-1	2.164E+1	3.838E+1
-2.660E-1	2.186E+1	3.816E+1
-2.676E-1	2.169E+1	3.839E+1
-2.643E-1	2.170E+1	3.827E+1
-2.676E-1	2.160E+1	3.833E+1
-2.692E-1	2.157E+1	3.828E+1
-2.676E-1	2.167E+1	3.821E+1
-2.660E-1	2.166E+1	3.819E+1
-2.676E-1	2.165E+1	3.836E+1
-2.708E-1	2.169E+1	3.850E+1
-2.676E-1	2.177E+1	3.818E+1
-2.660E-1	2.160E+1	3.799E+1
-2.660E-1	2.161E+1	3.828E+1
-2.676E-1	2.179E+1	3.820E+1
-2.660E-1	2.160E+1	3.833E+1
-2.643E-1	2.150E+1	3.827E+1
-2.676E-1	2.159E+1	3.826E+1
-2.692E-1	2.172E+1	3.831E+1
-2.660E-1	2.158E+1	3.818E+1
-2.660E-1	2.160E+1	3.836E+1
-2.676E-1	2.166E+1	3.812E+1
-2.660E-1	2.173E+1	3.834E+1
-2.676E-1	2.160E+1	3.835E+1
-2.676E-1	2.172E+1	3.837E+1
-2.676E-1	2.177E+1	3.826E+1
-2.692E-1	2.188E+1	3.825E+1
-2.676E-1	2.181E+1	3.813E+1
-2.676E-1	2.170E+1	3.810E+1
-2.692E-1	2.172E+1	3.805E+1
-2.660E-1	2.157E+1	3.801E+1
-2.643E-1	2.185E+1	3.838E+1
-2.660E-1	2.171E+1	3.845E+1
-2.692E-1	2.178E+1	3.846E+1
-2.692E-1	2.192E+1	3.819E+1
-2.676E-1	2.157E+1	3.818E+1
-2.643E-1	2.172E+1	3.814E+1
-2.660E-1	2.173E+1	3.822E+1
-2.660E-1	2.170E+1	3.831E+1
-2.660E-1	2.168E+1	3.817E+1
-2.627E-1	2.178E+1	3.806E+1
-2.676E-1	2.182E+1	3.814E+1
-2.676E-1	2.190E+1	3.818E+1
-2.660E-1	2.159E+1	3.837E+1
-2.692E-1	2.178E+1	3.813E+1
-2.692E-1	2.169E+1	3.837E+1
-2.708E-1	2.173E+1	3.804E+1
-2.676E-1	2.162E+1	3.820E+1
-2.643E-1	2.166E+1	3.817E+1
-2.660E-1	2.172E+1	3.805E+1
-2.692E-1	2.174E+1	3.821E+1
-2.676E-1	2.165E+1	3.836E+1
-2.676E-1	2.181E+1	3.820E+1
-2.660E-1	2.168E+1	3.801E+1
-2.676E-1	2.172E+1	3.829E+1
-2.643E-1	2.160E+1	3.813E+1
-2.643E-1	2.170E+1	3.829E+1
-2.676E-1	2.160E+1	3.808E+1
-2.676E-1	2.177E+1	3.833E+1
-2.660E-1	2.167E+1	3.825E+1
-2.676E-1	2.175E+1	3.838E+1
-2.660E-1	2.165E+1	3.796E+1
-2.708E-1	2.167E+1	3.821E+1
-2.643E-1	2.158E+1	3.824E+1
-2.643E-1	2.165E+1	3.818E+1
-2.643E-1	2.170E+1	3.845E+1
-2.676E-1	2.167E+1	3.832E+1
-2.660E-1	2.172E+1	3.843E+1
-2.676E-1	2.167E+1	3.825E+1
-2.676E-1	2.169E+1	3.837E+1
-2.676E-1	2.163E+1	3.839E+1
-2.643E-1	2.170E+1	3.838E+1
-2.627E-1	2.153E+1	3.845E+1
-2.676E-1	2.155E+1	3.829E+1
-2.692E-1	2.205E+1	3.822E+1
-2.676E-1	2.154E+1	3.794E+1
-2.660E-1	2.173E+1	3.826E+1
-2.676E-1	2.161E+1	3.817E+1
-2.676E-1	2.151E+1	3.844E+1
-2.627E-1	2.168E+1	3.808E+1
-2.660E-1	2.177E+1	3.841E+1
-2.643E-1	2.143E+1	3.833E+1
-2.676E-1	2.165E+1	3.806E+1
-2.692E-1	2.158E+1	3.838E+1
-2.660E-1	2.174E+1	3.805E+1
-2.643E-1	2.170E+1	3.830E+1
-2.676E-1	2.164E+1	3.817E+1
-2.676E-1	2.177E+1	3.841E+1
-2.676E-1	2.177E+1	3.822E+1
-2.676E-1	2.165E+1	3.831E+1
-2.708E-1	2.161E+1	3.812E+1
-2.660E-1	2.164E+1	3.820E+1
-2.643E-1	2.182E+1	3.831E+1
-2.643E-1	2.166E+1	3.841E+1
-2.676E-1	2.175E+1	3.840E+1
-2.692E-1	2.165E+1	3.833E+1
-2.643E-1	2.173E+1	3.824E+1
-2.692E-1	2.159E+1	3.828E+1
-2.676E-1	2.172E+1	3.836E+1
-2.676E-1	2.167E+1	3.833E+1
-2.660E-1	2.169E+1	3.833E+1
-2.660E-1	2.187E+1	3.812E+1
-2.676E-1	2.161E+1	3.819E+1
-2.643E-1	2.176E+1	3.849E+1
-2.627E-1	2.181E+1	3.821E+1
-2.676E-1	2.145E+1	3.839E+1
-2.676E-1	2.168E+1	3.841E+1
-2.643E-1	2.164E+1	3.807E+1
-2.660E-1	2.164E+1	3.824E+1
-2.643E-1	2.155E+1	3.825E+1
-2.692E-1	2.188E+1	3.844E+1
-2.643E-1	2.172E+1	3.791E+1
-2.611E-1	2.164E+1	3.830E+1
-2.676E-1	2.169E+1	3.833E+1
-2.660E-1	2.177E+1	3.834E+1
-2.643E-1	2.191E+1	3.836E+1
-2.676E-1	2.169E+1	3.848E+1
-2.660E-1	2.172E+1	3.826E+1
-2.676E-1	2.176E+1	3.822E+1
-2.627E-1	2.164E+1	3.817E+1
-2.660E-1	2.169E+1	3.812E+1
-2.627E-1	2.169E+1	3.839E+1
-2.660E-1	2.133E+1	3.819E+1
-2.660E-1	2.177E+1	3.810E+1
-2.643E-1	2.168E+1	3.824E+1
-2.660E-1	2.174E+1	3.816E+1
-2.676E-1	2.152E+1	3.825E+1
-2.660E-1	2.184E+1	3.823E+1
-2.660E-1	2.181E+1	3.824E+1
-2.676E-1	2.156E+1	3.818E+1
-2.676E-1	2.177E+1	3.814E+1
-2.660E-1	2.173E+1	3.814E+1
-2.627E-1	2.167E+1	3.839E+1
-2.676E-1	2.169E+1	3.830E+1
-2.660E-1	2.147E+1	3.812E+1
-2.692E-1	2.171E+1	3.842E+1
-2.627E-1	2.173E+1	3.834E+1
-2.660E-1	2.183E+1	3.855E+1
-2.660E-1	2.147E+1	3.841E+1
-2.643E-1	2.171E+1	3.841E+1
-2.627E-1	2.172E+1	3.821E+1
-2.660E-1	2.183E+1	3.823E+1
-2.692E-1	2.163E+1	3.841E+1
-2.627E-1	2.173E+1	3.840E+1
-2.643E-1	2.181E+1	3.811E+1
-2.676E-1	2.158E+1	3.825E+1
-2.692E-1	2.188E+1	3.820E+1
-2.643E-1	2.175E+1	3.820E+1
-2.660E-1	2.172E+1	3.855E+1
-2.660E-1	2.163E+1	3.809E+1
-2.660E-1	2.176E+1	3.829E+1
-2.660E-1	2.176E+1	3.838E+1
-2.643E-1	2.157E+1	3.813E+1
-2.643E-1	2.184E+1	3.815E+1
-2.660E-1	2.167E+1	3.831E+1
-2.676E-1	2.172E+1	3.842E+1
-2.611E-1	2.171E+1	3.809E+1
-2.676E-1	2.153E+1	3.827E+1
-2.643E-1	2.173E+1	3.837E+1
-2.627E-1	2.178E+1	3.841E+1
-2.676E-1	2.172E+1	3.823E+1
-2.643E-1	2.154E+1	3.815E+1
-2.676E-1	2.173E+1	3.819E+1
-2.627E-1	2.181E+1	3.816E+1
-2.643E-1	2.169E+1	3.811E+1
-2.660E-1	2.169E+1	3.821E+1
-2.660E-1	2.178E+1	3.841E+1
-2.627E-1	2.168E+1	3.845E+1
-2.643E-1	2.170E+1	3.820E+1
-2.643E-1	2.166E+1	3.829E+1
-2.643E-1	2.179E+1	3.844E+1
-2.643E-1	2.165E+1	3.801E+1
-2.611E-1	2.176E+1	3.819E+1
-2.643E-1	2.175E+1	3.827E+1
-2.660E-1	2.166E+1	3.811E+1
-2.643E-1	2.162E+1	3.820E+1
-2.627E-1	2.178E+1	3.831E+1
-2.660E-1	2.180E+1	3.829E+1
-2.676E-1	2.159E+1	3.820E+1
-2.643E-1	2.153E+1	3.836E+1
-2.627E-1	2.175E+1	3.809E+1
-2.643E-1	2.166E+1	3.817E+1
-2.643E-1	2.169E+1	3.821E+1
-2.643E-1	2.153E+1	3.841E+1
-2.643E-1	2.169E+1	3.816E+1
-2.660E-1	2.177E+1	3.811E+1
-2.692E-1	2.164E+1	3.807E+1
-2.660E-1	2.158E+1	3.831E+1
-2.660E-1	2.168E+1	3.819E+1
-2.643E-1	2.174E+1	3.831E+1
-2.643E-1	2.174E+1	3.833E+1
-2.627E-1	2.181E+1	3.818E+1
-2.627E-1	2.177E+1	3.836E+1
-2.627E-1	2.160E+1	3.807E+1
-2.643E-1	2.157E+1	3.821E+1
-2.611E-1	2.171E+1	3.818E+1
-2.627E-1	2.183E+1	3.822E+1
-2.643E-1	2.183E+1	3.821E+1
-2.643E-1	2.158E+1	3.828E+1
-2.643E-1	2.163E+1	3.817E+1
-2.627E-1	2.155E+1	3.842E+1
-2.676E-1	2.176E+1	3.821E+1
-2.676E-1	2.165E+1	3.838E+1
-2.611E-1	2.167E+1	3.824E+1
-2.643E-1	2.159E+1	3.838E+1
-2.611E-1	2.158E+1	3.820E+1
-2.643E-1	2.165E+1	3.827E+1
-2.643E-1	2.170E+1	3.826E+1
-2.627E-1	2.167E+1	3.836E+1
-2.643E-1	2.156E+1	3.850E+1
-2.660E-1	2.169E+1	3.817E+1
-2.660E-1	2.167E+1	3.832E+1
-2.611E-1	2.154E+1	3.850E+1
-2.627E-1	2.189E+1	3.814E+1
-2.676E-1	2.163E+1	3.831E+1
-2.611E-1	2.159E+1	3.828E+1
-2.643E-1	2.157E+1	3.828E+1
-2.643E-1	2.163E+1	3.839E+1
-2.627E-1	2.159E+1	3.824E+1
-2.627E-1	2.165E+1	3.832E+1
-2.627E-1	2.179E+1	3.801E+1
-2.627E-1	2.184E+1	3.818E+1
-2.676E-1	2.172E+1	3.838E+1
-2.643E-1	2.170E+1	3.826E+1
-2.611E-1	2.174E+1	3.832E+1
-2.660E-1	2.162E+1	3.818E+1
-2.627E-1	2.167E+1	3.824E+1
-2.643E-1	2.170E+1	3.827E+1
-2.627E-1	2.166E+1	3.826E+1
-2.643E-1	2.175E+1	3.807E+1
-2.643E-1	2.187E+1	3.829E+1
-2.627E-1	2.174E+1	3.833E+1
-2.611E-1	2.164E+1	3.834E+1
-2.643E-1	2.170E+1	3.813E+1
-2.676E-1	2.166E+1	3.875E+1
-2.611E-1	2.154E+1	3.831E+1
-2.627E-1	2.173E+1	3.844E+1
-2.660E-1	2.168E+1	3.805E+1
-2.676E-1	2.182E+1	3.829E+1
-2.627E-1	2.160E+1	3.816E+1
-2.627E-1	2.146E+1	3.835E+1
-2.627E-1	2.173E+1	3.822E+1
-2.627E-1	2.160E+1	3.818E+1
-2.627E-1	2.164E+1	3.811E+1
-2.627E-1	2.153E+1	3.816E+1
-2.643E-1	2.171E+1	3.840E+1
-2.643E-1	2.156E+1	3.830E+1
-2.611E-1	2.167E+1	3.839E+1
-2.611E-1	2.172E+1	3.835E+1
-2.643E-1	2.162E+1	3.824E+1
-2.643E-1	2.162E+1	3.818E+1
-2.579E-1	2.185E+1	3.821E+1
-2.611E-1	2.165E+1	3.832E+1
-2.627E-1	2.164E+1	3.813E+1
-2.643E-1	2.161E+1	3.833E+1
-2.643E-1	2.177E+1	3.836E+1
-2.611E-1	2.177E+1	3.826E+1
-2.627E-1	2.159E+1	3.822E+1
-2.643E-1	2.165E+1	3.809E+1
-2.611E-1	2.159E+1	3.829E+1
-2.611E-1	2.164E+1	3.811E+1
-2.611E-1	2.154E+1	3.827E+1
-2.643E-1	2.167E+1	3.814E+1
-2.643E-1	2.181E+1	3.821E+1
-2.627E-1	2.164E+1	3.837E+1
-2.611E-1	2.174E+1	3.815E+1
-2.643E-1	2.173E+1	3.823E+1
-2.627E-1	2.156E+1	3.825E+1
-2.660E-1	2.150E+1	3.814E+1
-2.643E-1	2.173E+1	3.806E+1
-2.643E-1	2.176E+1	3.848E+1
-2.611E-1	2.157E+1	3.848E+1
-2.579E-1	2.161E+1	3.844E+1
-2.611E-1	2.169E+1	3.813E+1
-2.643E-1	2.189E+1	3.823E+1
-2.643E-1	2.163E+1	3.811E+1
-2.611E-1	2.169E+1	3.865E+1
-2.611E-1	2.166E+1	3.840E+1
-2.627E-1	2.161E+1	3.822E+1
-2.611E-1	2.158E+1	3.829E+1
-2.611E-1	2.151E+1	3.823E+1
-2.627E-1	2.147E+1	3.833E+1
-2.643E-1	2.192E+1	3.841E+1
-2.611E-1	2.168E+1	3.822E+1
-2.611E-1	2.168E+1	3.800E+1
-2.627E-1	2.167E+1	3.815E+1
-2.643E-1	2.160E+1	3.830E+1
-2.627E-1	2.162E+1	3.853E+1
-2.579E-1	2.178E+1	3.827E+1
-2.611E-1	2.181E+1	3.841E+1
-2.611E-1	2.171E+1	3.845E+1
-2.627E-1	2.176E+1	3.834E+1
-2.595E-1	2.155E+1	3.814E+1
-2.643E-1	2.143E+1	3.792E+1
-2.643E-1	2.173E+1	3.828E+1
-2.611E-1	2.149E+1	3.805E+1
-2.579E-1	2.164E+1	3.810E+1
-2.627E-1	2.169E+1	3.838E+1
-2.660E-1	2.187E+1	3.832E+1
-2.643E-1	2.156E+1	3.817E+1
-2.595E-1	2.185E+1	3.830E+1
-2.643E-1	2.177E+1	3.820E+1
-2.676E-1	2.149E+1	3.827E+1
-2.627E-1	2.164E+1	3.847E+1
-2.595E-1	2.178E+1	3.818E+1
-2.627E-1	2.146E+1	3.823E+1
-2.611E-1	2.176E+1	3.838E+1
-2.611E-1	2.162E+1	3.848E+1
-2.611E-1	2.188E+1	3.839E+1
-2.643E-1	2.181E+1	3.833E+1
-2.660E-1	2.164E+1	3.838E+1
-2.627E-1	2.180E+1	3.822E+1
-2.579E-1	2.162E+1	3.826E+1
-2.611E-1	2.155E+1	3.825E+1
-2.643E-1	2.152E+1	3.813E+1
-2.611E-1	2.168E+1	3.818E+1
-2.611E-1	2.168E+1	3.835E+1
-2.627E-1	2.170E+1	3.837E+1
-2.611E-1	2.162E+1	3.826E+1
-2.627E-1	2.175E+1	3.816E+1
-2.595E-1	2.186E+1	3.819E+1
-2.627E-1	2.168E+1	3.827E+1
-2.627E-1	2.147E+1	3.829E+1
-2.611E-1	2.173E+1	3.839E+1
-2.595E-1	2.173E+1	3.812E+1
-2.611E-1	2.188E+1	3.851E+1
-2.643E-1	2.179E+1	3.840E+1
-2.611E-1	2.169E+1	3.853E+1
-2.595E-1	2.168E+1	3.821E+1
-2.643E-1	2.166E+1	3.807E+1
-2.611E-1	2.169E+1	3.801E+1
-2.595E-1	2.156E+1	3.816E+1
-2.627E-1	2.172E+1	3.828E+1
-2.611E-1	2.169E+1	3.825E+1
-2.611E-1	2.159E+1	3.844E+1
-2.627E-1	2.166E+1	3.837E+1
-2.562E-1	2.154E+1	3.845E+1
-2.627E-1	2.186E+1	3.837E+1
-2.643E-1	2.159E+1	3.837E+1
-2.611E-1	2.168E+1	3.839E+1
-2.595E-1	2.154E+1	3.810E+1
-2.595E-1	2.177E+1	3.812E+1
-2.611E-1	2.155E+1	3.837E+1
-2.611E-1	2.177E+1	3.847E+1
-2.595E-1	2.167E+1	3.829E+1
-2.595E-1	2.170E+1	3.853E+1
-2.643E-1	2.180E+1	3.836E+1
-2.595E-1	2.167E+1	3.837E+1
-2.611E-1	2.183E+1	3.819E+1
-2.611E-1	2.155E+1	3.821E+1
-2.643E-1	2.163E+1	3.812E+1
-2.611E-1	2.184E+1	3.827E+1
-2.595E-1	2.159E+1	3.826E+1
-2.595E-1	2.194E+1	3.825E+1
-2.627E-1	2.159E+1	3.826E+1
-2.627E-1	2.157E+1	3.825E+1
-2.611E-1	2.170E+1	3.820E+1
-2.611E-1	2.167E+1	3.809E+1
-2.627E-1	2.173E+1	3.821E+1
-2.611E-1	2.180E+1	3.836E+1
-2.611E-1	2.153E+1	3.833E+1
-2.627E-1	2.171E+1	3.828E+1
-2.611E-1	2.162E+1	3.804E+1
-2.627E-1	2.174E+1	3.827E+1
-2.579E-1	2.159E+1	3.822E+1
-2.595E-1	2.166E+1	3.817E+1
-2.643E-1	2.165E+1	3.846E+1
-2.595E-1	2.148E+1	3.826E+1
-2.611E-1	2.165E+1	3.821E+1
-2.627E-1	2.178E+1	3.817E+1
-2.611E-1	2.184E+1	3.823E+1
-2.611E-1	2.159E+1	3.817E+1
-2.595E-1	2.176E+1	3.808E+1
-2.627E-1	2.159E+1	3.832E+1
-2.627E-1	2.172E+1	3.838E+1
-2.611E-1	2.177E+1	3.820E+1
-2.611E-1	2.169E+1	3.809E+1
-2.627E-1	2.164E+1	3.819E+1
-2.643E-1	2.177E+1	3.826E+1
-2.595E-1	2.172E+1	3.844E+1
-2.627E-1	2.165E+1	3.831E+1
-2.579E-1	2.178E+1	3.829E+1
-2.611E-1	2.157E+1	3.823E+1
-2.595E-1	2.166E+1	3.823E+1
-2.611E-1	2.177E+1	3.822E+1
-2.611E-1	2.165E+1	3.830E+1
-2.643E-1	2.166E+1	3.830E+1
-2.611E-1	2.182E+1	3.838E+1
-2.611E-1	2.177E+1	3.829E+1
-2.595E-1	2.161E+1	3.835E+1
-2.643E-1	2.164E+1	3.835E+1
-2.611E-1	2.152E+1	3.805E+1
-2.595E-1	2.171E+1	3.814E+1
-2.643E-1	2.161E+1	3.835E+1
-2.627E-1	2.165E+1	3.834E+1
-2.611E-1	2.156E+1	3.841E+1
-2.595E-1	2.174E+1	3.825E+1
-2.611E-1	2.168E+1	3.835E+1
-2.611E-1	2.164E+1	3.838E+1
-2.627E-1	2.149E+1	3.817E+1
-2.627E-1	2.171E+1	3.842E+1
-2.611E-1	2.159E+1	3.812E+1
-2.627E-1	2.179E+1	3.822E+1
-2.611E-1	2.165E+1	3.825E+1
-2.611E-1	2.194E+1	3.854E+1
-2.595E-1	2.161E+1	3.812E+1
-2.611E-1	2.151E+1	3.827E+1
-2.643E-1	2.165E+1	3.845E+1
-2.611E-1	2.173E+1	3.821E+1
-2.562E-1	2.144E+1	3.810E+1
-2.643E-1	2.175E+1	3.820E+1
-2.579E-1	2.162E+1	3.816E+1
-2.562E-1	2.177E+1	3.823E+1
-2.611E-1	2.164E+1	3.807E+1
-2.595E-1	2.159E+1	3.830E+1
-2.611E-1	2.166E+1	3.819E+1
-2.579E-1	2.171E+1	3.853E+1
-2.595E-1	2.156E+1	3.827E+1
-2.595E-1	2.164E+1	3.823E+1
-2.595E-1	2.135E+1	3.834E+1
-2.627E-1	2.163E+1	3.831E+1
-2.611E-1	2.174E+1	3.828E+1
-2.627E-1	2.162E+1	3.839E+1
-2.611E-1	2.168E+1	3.813E+1
-2.579E-1	2.185E+1	3.833E+1
-2.627E-1	2.149E+1	3.812E+1
-2.643E-1	2.175E+1	3.827E+1
-2.595E-1	2.181E+1	3.817E+1
-2.627E-1	2.158E+1	3.813E+1
-2.595E-1	2.175E+1	3.840E+1
-2.611E-1	2.172E+1	3.831E+1
-2.595E-1	2.165E+1	3.821E+1
-2.595E-1	2.166E+1	3.834E+1
-2.611E-1	2.160E+1	3.818E+1
-2.611E-1	2.168E+1	3.839E+1
-2.627E-1	2.161E+1	3.834E+1
-2.595E-1	2.166E+1	3.840E+1
-2.611E-1	2.180E+1	3.805E+1
-2.627E-1	2.154E+1	3.820E+1
-2.627E-1	2.168E+1	3.820E+1
-2.595E-1	2.164E+1	3.838E+1
-2.611E-1	2.162E+1	3.811E+1
-2.660E-1	2.172E+1	3.817E+1
-2.627E-1	2.175E+1	3.853E+1
-2.595E-1	2.159E+1	3.821E+1
-2.611E-1	2.171E+1	3.825E+1
-2.627E-1	2.160E+1	3.822E+1
-2.611E-1	2.158E+1	3.805E+1
-2.611E-1	2.160E+1	3.838E+1
-2.595E-1	2.170E+1	3.818E+1
-2.643E-1	2.165E+1	3.836E+1
-2.611E-1	2.150E+1	3.829E+1
-2.579E-1	2.163E+1	3.826E+1
-2.595E-1	2.164E+1	3.814E+1
-2.627E-1	2.138E+1	3.831E+1
-2.579E-1	2.162E+1	3.823E+1
-2.611E-1	2.162E+1	3.837E+1
-2.595E-1	2.172E+1	3.824E+1
-2.611E-1	2.160E+1	3.827E+1
-2.595E-1	2.153E+1	3.817E+1
-2.579E-1	2.158E+1	3.800E+1
-2.627E-1	2.180E+1	3.829E+1
-2.643E-1	2.161E+1	3.801E+1
-2.595E-1	2.175E+1	3.805E+1
-2.579E-1	2.185E+1	3.825E+1
-2.627E-1	2.157E+1	3.844E+1
-2.627E-1	2.147E+1	3.824E+1
-2.562E-1	2.163E+1	3.844E+1
-2.595E-1	2.155E+1	3.834E+1
-2.611E-1	2.161E+1	3.837E+1
-2.643E-1	2.162E+1	3.806E+1
-2.595E-1	2.170E+1	3.839E+1
-2.595E-1	2.166E+1	3.815E+1
-2.627E-1	2.181E+1	3.854E+1
-2.611E-1	2.154E+1	3.833E+1
-2.611E-1	2.174E+1	3.834E+1
-2.595E-1	2.174E+1	3.835E+1
-2.611E-1	2.171E+1	3.798E+1
-2.611E-1	2.152E+1	3.823E+1
-2.611E-1	2.169E+1	3.856E+1
-2.579E-1	2.147E+1	3.824E+1
-2.611E-1	2.173E+1	3.837E+1
-2.627E-1	2.160E+1	3.810E+1
-2.643E-1	2.171E+1	3.853E+1
-2.579E-1	2.156E+1	3.817E+1
-2.579E-1	2.161E+1	3.837E+1
-2.579E-1	2.170E+1	3.843E+1
-2.611E-1	2.166E+1	3.813E+1
-2.579E-1	2.154E+1	3.830E+1
-2.611E-1	2.172E+1	3.818E+1
-2.611E-1	2.172E+1	3.828E+1
-2.595E-1	2.147E+1	3.829E+1
-2.595E-1	2.162E+1	3.814E+1
-2.611E-1	2.160E+1	3.773E+1
-2.611E-1	2.180E+1	3.841E+1
-2.579E-1	2.175E+1	3.820E+1
-2.595E-1	2.158E+1	3.821E+1
-2.595E-1	2.169E+1	3.823E+1
-2.627E-1	2.166E+1	3.840E+1
-2.595E-1	2.182E+1	3.841E+1
-2.562E-1	2.165E+1	3.819E+1
-2.627E-1	2.169E+1	3.817E+1
-2.595E-1	2.176E+1	3.817E+1
-2.595E-1	2.161E+1	3.836E+1
-2.611E-1	2.175E+1	3.813E+1
-2.579E-1	2.162E+1	3.817E+1
-2.579E-1	2.159E+1	3.847E+1
-2.627E-1	2.158E+1	3.804E+1
-2.611E-1	2.153E+1	3.812E+1
-2.627E-1	2.160E+1	3.814E+1
-2.627E-1	2.166E+1	3.795E+1
-2.611E-1	2.166E+1	3.840E+1
-2.595E-1	2.153E+1	3.802E+1
-2.611E-1	2.159E+1	3.826E+1
-2.627E-1	2.175E+1	3.823E+1
-2.627E-1	2.172E+1	3.831E+1
-2.595E-1	2.151E+1	3.814E+1
-2.562E-1	2.161E+1	3.832E+1
-2.627E-1	2.175E+1	3.820E+1
-2.595E-1	2.151E+1	3.822E+1
-2.595E-1	2.149E+1	3.830E+1
-2.595E-1	2.174E+1	3.828E+1
-2.595E-1	2.158E+1	3.839E+1
-2.611E-1	2.159E+1	3.812E+1
-2.579E-1	2.168E+1	3.851E+1
-2.627E-1	2.153E+1	3.833E+1
-2.643E-1	2.149E+1	3.836E+1
-2.611E-1	2.161E+1	3.838E+1
-2.595E-1	2.176E+1	3.829E+1
-2.595E-1	2.164E+1	3.848E+1
-2.627E-1	2.172E+1	3.826E+1
-2.611E-1	2.167E+1	3.820E+1
-2.611E-1	2.155E+1	3.836E+1
-2.611E-1	2.166E+1	3.841E+1
-2.579E-1	2.189E+1	3.833E+1
-2.595E-1	2.159E+1	3.844E+1
-2.562E-1	2.163E+1	3.839E+1
-2.595E-1	2.180E+1	3.810E+1
-2.595E-1	2.149E+1	3.822E+1
-2.595E-1	2.165E+1	3.820E+1
-2.595E-1	2.172E+1	3.810E+1
-2.611E-1	2.175E+1	3.810E+1
-2.643E-1	2.160E+1	3.841E+1
-2.595E-1	2.180E+1	3.810E+1
-2.595E-1	2.160E+1	3.835E+1
-2.595E-1	2.166E+1	3.831E+1
-2.627E-1	2.172E+1	3.829E+1
-2.579E-1	2.170E+1	3.815E+1
-2.579E-1	2.164E+1	3.827E+1
-2.611E-1	2.181E+1	3.805E+1
-2.660E-1	2.163E+1	3.800E+1
-2.595E-1	2.174E+1	3.830E+1
-2.562E-1	2.169E+1	3.816E+1
-2.595E-1	2.146E+1	3.819E+1
-2.611E-1	2.166E+1	3.825E+1
-2.595E-1	2.160E+1	3.824E+1
-2.579E-1	2.160E+1	3.844E+1
-2.579E-1	2.168E+1	3.842E+1
-2.627E-1	2.182E+1	3.822E+1
-2.627E-1	2.169E+1	3.805E+1
-2.611E-1	2.166E+1	3.826E+1
-2.595E-1	2.150E+1	3.817E+1
-2.611E-1	2.161E+1	3.857E+1
-2.611E-1	2.166E+1	3.811E+1
-2.611E-1	2.162E+1	3.841E+1
-2.627E-1	2.154E+1	3.842E+1
-2.595E-1	2.153E+1	3.803E+1
-2.611E-1	2.155E+1	3.827E+1
-2.595E-1	2.165E+1	3.830E+1
-2.595E-1	2.154E+1	3.808E+1
-2.627E-1	2.148E+1	3.808E+1
-2.579E-1	2.172E+1	3.823E+1
-2.562E-1	2.177E+1	3.810E+1
-2.611E-1	2.154E+1	3.829E+1
-2.627E-1	2.177E+1	3.843E+1
-2.611E-1	2.160E+1	3.827E+1
-2.579E-1	2.161E+1	3.803E+1
-2.611E-1	2.170E+1	3.842E+1
-2.627E-1	2.156E+1	3.836E+1
-2.611E-1	2.161E+1	3.806E+1
-2.595E-1	2.170E+1	3.847E+1
-2.579E-1	2.166E+1	3.838E+1
-2.611E-1	2.179E+1	3.825E+1
-2.611E-1	2.147E+1	3.853E+1
-2.611E-1	2.179E+1	3.830E+1
-2.595E-1	2.159E+1	3.823E+1
-2.611E-1	2.159E+1	3.812E+1
-2.595E-1	2.173E+1	3.811E+1
-2.579E-1	2.171E+1	3.851E+1
-2.579E-1	2.164E+1	3.819E+1
-2.643E-1	2.160E+1	3.806E+1
-2.611E-1	2.169E+1	3.817E+1
-2.595E-1	2.160E+1	3.809E+1
-2.611E-1	2.176E+1	3.808E+1
-2.595E-1	2.185E+1	3.822E+1
-2.595E-1	2.183E+1	3.837E+1
-2.579E-1	2.137E+1	3.838E+1
-2.595E-1	2.176E+1	3.830E+1
-2.595E-1	2.173E+1	3.817E+1
-2.595E-1	2.168E+1	3.827E+1
-2.595E-1	2.171E+1	3.818E+1
-2.579E-1	2.168E+1	3.827E+1
-2.611E-1	2.158E+1	3.822E+1
-2.611E-1	2.167E+1	3.804E+1
-2.595E-1	2.167E+1	3.812E+1
-2.562E-1	2.155E+1	3.817E+1
-2.595E-1	2.178E+1	3.830E+1
-2.611E-1	2.175E+1	3.816E+1
-2.579E-1	2.167E+1	3.812E+1
-2.562E-1	2.155E+1	3.829E+1
-2.595E-1	2.159E+1	3.822E+1
-2.611E-1	2.173E+1	3.817E+1
-2.562E-1	2.161E+1	3.802E+1
-2.595E-1	2.168E+1	3.815E+1
-2.643E-1	2.171E+1	3.851E+1
-2.595E-1	2.164E+1	3.811E+1
-2.579E-1	2.162E+1	3.818E+1
-2.562E-1	2.170E+1	3.813E+1
-2.595E-1	2.176E+1	3.821E+1
-2.595E-1	2.181E+1	3.837E+1
-2.579E-1	2.152E+1	3.825E+1
-2.579E-1	2.177E+1	3.827E+1
-2.643E-1	2.173E+1	3.816E+1
-2.643E-1	2.163E+1	3.831E+1
-2.579E-1	2.161E+1	3.831E+1
-2.595E-1	2.167E+1	3.821E+1
-2.611E-1	2.152E+1	3.822E+1
-2.579E-1	2.163E+1	3.830E+1
-2.611E-1	2.160E+1	3.831E+1
-2.611E-1	2.155E+1	3.832E+1
-2.595E-1	2.166E+1	3.804E+1
-2.611E-1	2.167E+1	3.811E+1
-2.595E-1	2.166E+1	3.802E+1
-2.595E-1	2.172E+1	3.836E+1
-2.627E-1	2.154E+1	3.821E+1
-2.562E-1	2.186E+1	3.828E+1
-2.579E-1	2.159E+1	3.813E+1
-2.579E-1	2.159E+1	3.811E+1
-2.579E-1	2.168E+1	3.841E+1
-2.595E-1	2.162E+1	3.839E+1
-2.546E-1	2.159E+1	3.802E+1
-2.579E-1	2.147E+1	3.839E+1
-2.579E-1	2.170E+1	3.820E+1
-2.611E-1	2.163E+1	3.820E+1
-2.611E-1	2.147E+1	3.817E+1
-2.579E-1	2.171E+1	3.823E+1
-2.579E-1	2.179E+1	3.808E+1
-2.595E-1	2.156E+1	3.828E+1
-2.595E-1	2.168E+1	3.826E+1
-2.579E-1	2.179E+1	3.832E+1
-2.579E-1	2.171E+1	3.840E+1
-2.562E-1	2.173E+1	3.829E+1
-2.579E-1	2.177E+1	3.814E+1
-2.595E-1	2.148E+1	3.794E+1
-2.611E-1	2.174E+1	3.830E+1
-2.595E-1	2.169E+1	3.828E+1
-2.546E-1	2.168E+1	3.817E+1
-2.562E-1	2.173E+1	3.822E+1
-2.627E-1	2.165E+1	3.832E+1
-2.627E-1	2.166E+1	3.818E+1
-2.579E-1	2.142E+1	3.809E+1
-2.579E-1	2.157E+1	3.821E+1
-2.611E-1	2.172E+1	3.828E+1
-2.611E-1	2.162E+1	3.809E+1
-2.595E-1	2.163E+1	3.831E+1
-2.579E-1	2.173E+1	3.841E+1
-2.595E-1	2.158E+1	3.809E+1
-2.579E-1	2.171E+1	3.811E+1
-2.562E-1	2.160E+1	3.828E+1
-2.562E-1	2.160E+1	3.831E+1
-2.611E-1	2.175E+1	3.798E+1
-2.611E-1	2.160E+1	3.809E+1
-2.562E-1	2.155E+1	3.817E+1
-2.595E-1	2.175E+1	3.812E+1
-2.595E-1	2.149E+1	3.826E+1
-2.595E-1	2.154E+1	3.815E+1
-2.595E-1	2.167E+1	3.823E+1
-2.611E-1	2.175E+1	3.827E+1
-2.611E-1	2.172E+1	3.800E+1
-2.579E-1	2.171E+1	3.823E+1
-2.579E-1	2.170E+1	3.821E+1
-2.595E-1	2.167E+1	3.810E+1
-2.595E-1	2.180E+1	3.808E+1
-2.595E-1	2.181E+1	3.828E+1
-2.562E-1	2.169E+1	3.818E+1
-2.595E-1	2.157E+1	3.839E+1
-2.595E-1	2.157E+1	3.829E+1
-2.595E-1	2.155E+1	3.814E+1
-2.595E-1	2.176E+1	3.813E+1
-2.611E-1	2.154E+1	3.826E+1
-2.595E-1	2.180E+1	3.832E+1
-2.579E-1	2.173E+1	3.834E+1
-2.595E-1	2.187E+1	3.823E+1
-2.579E-1	2.170E+1	3.824E+1
-2.579E-1	2.177E+1	3.817E+1
-2.611E-1	2.161E+1	3.827E+1
-2.579E-1	2.157E+1	3.842E+1
-2.546E-1	2.164E+1	3.808E+1
-2.579E-1	2.153E+1	3.805E+1
-2.579E-1	2.179E+1	3.841E+1
-2.595E-1	2.169E+1	3.830E+1
-2.579E-1	2.170E+1	3.814E+1
-2.595E-1	2.166E+1	3.834E+1
-2.579E-1	2.149E+1	3.786E+1
-2.579E-1	2.176E+1	3.828E+1
-2.579E-1	2.154E+1	3.829E+1
-2.595E-1	2.165E+1	3.823E+1
-2.595E-1	2.156E+1	3.819E+1
-2.579E-1	2.160E+1	3.821E+1
-2.611E-1	2.150E+1	3.829E+1
-2.627E-1	2.173E+1	3.818E+1
-2.595E-1	2.154E+1	3.824E+1
-2.611E-1	2.155E+1	3.804E+1
-2.546E-1	2.161E+1	3.817E+1
-2.627E-1	2.165E+1	3.853E+1
-2.595E-1	2.158E+1	3.830E+1
-2.595E-1	2.163E+1	3.831E+1
-2.595E-1	2.160E+1	3.816E+1
-2.611E-1	2.154E+1	3.825E+1
-2.611E-1	2.152E+1	3.817E+1
-2.579E-1	2.169E+1	3.820E+1
-2.579E-1	2.171E+1	3.825E+1
-2.611E-1	2.176E+1	3.811E+1
-2.611E-1	2.167E+1	3.819E+1
-2.579E-1	2.157E+1	3.816E+1
-2.579E-1	2.150E+1	3.823E+1
-2.627E-1	2.168E+1	3.836E+1
-2.611E-1	2.154E+1	3.820E+1
-2.562E-1	2.164E+1	3.807E+1
-2.579E-1	2.156E+1	3.822E+1
-2.611E-1	2.167E+1	3.846E+1
-2.595E-1	2.153E+1	3.825E+1
-2.579E-1	2.161E+1	3.823E+1
-2.562E-1	2.162E+1	3.816E+1
-2.595E-1	2.175E+1	3.788E+1
-2.562E-1	2.173E+1	3.815E+1
-2.562E-1	2.158E+1	3.813E+1
-2.595E-1	2.166E+1	3.829E+1
-2.579E-1	2.178E+1	3.817E+1
-2.562E-1	2.167E+1	3.835E+1
-2.546E-1	2.143E+1	3.821E+1
-2.611E-1	2.170E+1	3.826E+1
-2.579E-1	2.161E+1	3.811E+1
-2.579E-1	2.153E+1	3.822E+1
-2.595E-1	2.164E+1	3.810E+1
-2.562E-1	2.180E+1	3.823E+1
-2.611E-1	2.148E+1	3.834E+1
-2.595E-1	2.168E+1	3.840E+1
-2.579E-1	2.149E+1	3.805E+1
-2.579E-1	2.149E+1	3.825E+1
-2.579E-1	2.166E+1	3.835E+1
-2.579E-1	2.175E+1	3.802E+1
-2.562E-1	2.187E+1	3.838E+1
-2.595E-1	2.162E+1	3.823E+1
-2.579E-1	2.143E+1	3.822E+1
-2.546E-1	2.162E+1	3.811E+1
-2.562E-1	2.168E+1	3.812E+1
-2.595E-1	2.165E+1	3.833E+1
-2.595E-1	2.160E+1	3.817E+1
-2.579E-1	2.171E+1	3.816E+1
-2.546E-1	2.164E+1	3.832E+1
-2.579E-1	2.179E+1	3.833E+1
-2.611E-1	2.157E+1	3.834E+1
-2.562E-1	2.170E+1	3.834E+1
-2.579E-1	2.168E+1	3.816E+1
-2.579E-1	2.160E+1	3.813E+1
-2.579E-1	2.174E+1	3.821E+1
-2.595E-1	2.166E+1	3.827E+1
-2.562E-1	2.183E+1	3.835E+1
-2.579E-1	2.170E+1	3.830E+1
-2.579E-1	2.163E+1	3.818E+1
-2.579E-1	2.157E+1	3.813E+1
-2.579E-1	2.175E+1	3.819E+1
-2.562E-1	2.141E+1	3.803E+1
-2.611E-1	2.171E+1	3.834E+1
-2.595E-1	2.155E+1	3.853E+1
-2.546E-1	2.159E+1	3.838E+1
-2.546E-1	2.147E+1	3.828E+1
-2.595E-1	2.172E+1	3.809E+1
-2.595E-1	2.158E+1	3.799E+1
-2.546E-1	2.157E+1	3.837E+1
-2.579E-1	2.171E+1	3.806E+1
-2.579E-1	2.163E+1	3.817E+1
-2.595E-1	2.176E+1	3.815E+1
-2.595E-1	2.164E+1	3.811E+1
-2.579E-1	2.192E+1	3.817E+1
-2.611E-1	2.142E+1	3.824E+1
-2.595E-1	2.160E+1	3.826E+1
-2.562E-1	2.170E+1	3.837E+1
-2.595E-1	2.154E+1	3.831E+1
-2.627E-1	2.162E+1	3.824E+1
-2.595E-1	2.140E+1	3.810E+1
-2.562E-1	2.167E+1	3.829E+1
-2.562E-1	2.154E+1	3.814E+1
-2.595E-1	2.157E+1	3.803E+1
-2.562E-1	2.155E+1	3.837E+1
-2.562E-1	2.156E+1	3.805E+1
-2.579E-1	2.175E+1	3.837E+1
-2.595E-1	2.175E+1	3.822E+1
-2.611E-1	2.165E+1	3.803E+1
-2.562E-1	2.165E+1	3.814E+1
-2.595E-1	2.169E+1	3.828E+1
-2.595E-1	2.158E+1	3.806E+1
-2.595E-1	2.166E+1	3.811E+1
-2.579E-1	2.153E+1	3.838E+1
-2.579E-1	2.174E+1	3.799E+1
-2.595E-1	2.162E+1	3.834E+1
-2.579E-1	2.175E+1	3.818E+1
-2.579E-1	2.161E+1	3.846E+1
-2.546E-1	2.158E+1	3.803E+1
-2.562E-1	2.166E+1	3.805E+1
-2.579E-1	2.158E+1	3.835E+1
-2.546E-1	2.160E+1	3.827E+1
-2.562E-1	2.144E+1	3.804E+1
-2.595E-1	2.142E+1	3.821E+1
-2.595E-1	2.157E+1	3.817E+1
-2.562E-1	2.143E+1	3.822E+1
-2.562E-1	2.144E+1	3.821E+1
-2.611E-1	2.162E+1	3.794E+1
-2.595E-1	2.160E+1	3.789E+1
-2.562E-1	2.162E+1	3.813E+1
-2.579E-1	2.168E+1	3.845E+1
-2.579E-1	2.159E+1	3.830E+1
-2.595E-1	2.152E+1	3.809E+1
-2.546E-1	2.157E+1	3.819E+1
-2.595E-1	2.186E+1	3.794E+1
-2.595E-1	2.161E+1	3.824E+1
-2.562E-1	2.184E+1	3.831E+1
-2.579E-1	2.176E+1	3.821E+1
-2.579E-1	2.158E+1	3.832E+1
-2.595E-1	2.162E+1	3.809E+1
-2.562E-1	2.148E+1	3.803E+1
-2.579E-1	2.159E+1	3.843E+1
-2.579E-1	2.167E+1	3.809E+1
-2.562E-1	2.148E+1	3.828E+1
-2.579E-1	2.164E+1	3.819E+1
-2.562E-1	2.156E+1	3.824E+1
-2.546E-1	2.163E+1	3.803E+1
-2.579E-1	2.174E+1	3.837E+1
-2.562E-1	2.165E+1	3.810E+1
-2.546E-1	2.160E+1	3.821E+1
-2.579E-1	2.171E+1	3.808E+1
-2.595E-1	2.142E+1	3.828E+1
-2.611E-1	2.157E+1	3.838E+1
-2.579E-1	2.150E+1	3.824E+1
-2.562E-1	2.177E+1	3.838E+1
-2.546E-1	2.165E+1	3.800E+1
-2.579E-1	2.163E+1	3.816E+1
-2.562E-1	2.176E+1	3.836E+1
-2.562E-1	2.153E+1	3.821E+1
-2.595E-1	2.162E+1	3.824E+1
-2.579E-1	2.167E+1	3.817E+1
-2.546E-1	2.167E+1	3.833E+1
-2.562E-1	2.172E+1	3.800E+1
-2.595E-1	2.157E+1	3.813E+1
-2.579E-1	2.155E+1	3.807E+1
-2.562E-1	2.170E+1	3.832E+1
-2.530E-1	2.165E+1	3.823E+1
-2.595E-1	2.145E+1	3.817E+1
-2.546E-1	2.156E+1	3.835E+1
-2.562E-1	2.151E+1	3.823E+1
-2.562E-1	2.163E+1	3.824E+1
-2.579E-1	2.166E+1	3.800E+1
-2.562E-1	2.163E+1	3.822E+1
-2.579E-1	2.168E+1	3.815E+1
-2.579E-1	2.168E+1	3.814E+1
-2.611E-1	2.154E+1	3.829E+1
-2.579E-1	2.155E+1	3.821E+1
-2.546E-1	2.152E+1	3.837E+1
-2.546E-1	2.168E+1	3.835E+1
-2.595E-1	2.180E+1	3.816E+1
-2.562E-1	2.156E+1	3.832E+1
-2.562E-1	2.172E+1	3.811E+1
-2.562E-1	2.160E+1	3.821E+1
-2.562E-1	2.163E+1	3.803E+1
-2.579E-1	2.154E+1	3.830E+1
-2.562E-1	2.164E+1	3.834E+1
-2.579E-1	2.159E+1	3.803E+1
-2.562E-1	2.158E+1	3.841E+1
-2.611E-1	2.172E+1	3.817E+1
-2.562E-1	2.168E+1	3.827E+1
-2.562E-1	2.157E+1	3.827E+1
-2.595E-1	2.159E+1	3.811E+1
-2.562E-1	2.166E+1	3.812E+1
-2.595E-1	2.184E+1	3.829E+1
-2.562E-1	2.158E+1	3.835E+1
-2.579E-1	2.140E+1	3.800E+1
-2.562E-1	2.180E+1	3.826E+1
-2.562E-1	2.148E+1	3.822E+1
-2.562E-1	2.169E+1	3.817E+1
-2.595E-1	2.171E+1	3.814E+1
-2.595E-1	2.161E+1	3.796E+1
-2.546E-1	2.160E+1	3.821E+1
-2.530E-1	2.158E+1	3.810E+1
-2.562E-1	2.155E+1	3.831E+1
-2.546E-1	2.149E+1	3.811E+1
-2.546E-1	2.165E+1	3.823E+1
-2.546E-1	2.148E+1	3.807E+1
-2.546E-1	2.166E+1	3.821E+1
-2.595E-1	2.178E+1	3.815E+1
-2.514E-1	2.152E+1	3.802E+1
-2.579E-1	2.168E+1	3.815E+1
-2.611E-1	2.177E+1	3.825E+1
-2.595E-1	2.162E+1	3.814E+1
-2.530E-1	2.157E+1	3.808E+1
-2.562E-1	2.172E+1	3.816E+1
-2.562E-1	2.169E+1	3.806E+1
-2.562E-1	2.158E+1	3.802E+1
-2.530E-1	2.164E+1	3.804E+1
-2.562E-1	2.161E+1	3.803E+1
-2.562E-1	2.172E+1	3.829E+1
-2.579E-1	2.146E+1	3.830E+1
-2.562E-1	2.160E+1	3.819E+1
-2.595E-1	2.166E+1	3.834E+1
-2.595E-1	2.179E+1	3.823E+1
-2.562E-1	2.156E+1	3.823E+1
-2.530E-1	2.156E+1	3.811E+1
-2.546E-1	2.156E+1	3.818E+1
-2.562E-1	2.150E+1	3.821E+1
-2.579E-1	2.162E+1	3.805E+1
-2.579E-1	2.150E+1	3.823E+1
-2.546E-1	2.152E+1	3.822E+1
-2.595E-1	2.157E+1	3.811E+1
-2.595E-1	2.160E+1	3.828E+1
-2.562E-1	2.153E+1	3.827E+1
-2.546E-1	2.165E+1	3.835E+1
-2.562E-1	2.160E+1	3.838E+1
-2.611E-1	2.169E+1	3.833E+1
-2.546E-1	2.173E+1	3.815E+1
-2.546E-1	2.150E+1	3.825E+1
-2.546E-1	2.155E+1	3.810E+1
-2.579E-1	2.170E+1	3.789E+1
-2.530E-1	2.174E+1	3.827E+1
-2.562E-1	2.160E+1	3.834E+1
-2.579E-1	2.165E+1	3.831E+1
-2.595E-1	2.163E+1	3.831E+1
-2.562E-1	2.167E+1	3.826E+1
-2.530E-1	2.162E+1	3.834E+1
-2.562E-1	2.150E+1	3.830E+1
-2.562E-1	2.157E+1	3.824E+1
-2.546E-1	2.164E+1	3.821E+1
-2.546E-1	2.161E+1	3.799E+1
-2.595E-1	2.178E+1	3.810E+1
-2.562E-1	2.166E+1	3.823E+1
-2.546E-1	2.162E+1	3.820E+1
-2.562E-1	2.164E+1	3.822E+1
-2.579E-1	2.166E+1	3.829E+1
-2.546E-1	2.154E+1	3.814E+1
-2.546E-1	2.164E+1	3.812E+1
-2.562E-1	2.165E+1	3.819E+1
-2.579E-1	2.148E+1	3.842E+1
-2.546E-1	2.164E+1	3.846E+1
-2.579E-1	2.166E+1	3.818E+1
-2.562E-1	2.172E+1	3.828E+1
-2.579E-1	2.172E+1	3.829E+1
-2.579E-1	2.146E+1	3.800E+1
-2.562E-1	2.150E+1	3.835E+1
-2.562E-1	2.173E+1	3.817E+1
-2.579E-1	2.154E+1	3.804E+1
-2.562E-1	2.162E+1	3.829E+1
-2.579E-1	2.156E+1	3.821E+1
-2.546E-1	2.160E+1	3.829E+1
-2.579E-1	2.144E+1	3.823E+1
-2.562E-1	2.157E+1	3.836E+1
-2.530E-1	2.151E+1	3.832E+1
-2.530E-1	2.163E+1	3.828E+1
-2.579E-1	2.174E+1	3.825E+1
-2.579E-1	2.184E+1	3.822E+1
-2.546E-1	2.155E+1	3.842E+1
-2.530E-1	2.160E+1	3.817E+1
-2.562E-1	2.154E+1	3.828E+1
-2.562E-1	2.154E+1	3.822E+1
-2.530E-1	2.153E+1	3.815E+1
-2.562E-1	2.142E+1	3.825E+1
-2.579E-1	2.161E+1	3.837E+1
-2.595E-1	2.173E+1	3.813E+1
-2.530E-1	2.150E+1	3.817E+1
-2.530E-1	2.170E+1	3.823E+1
-2.546E-1	2.170E+1	3.827E+1
-2.562E-1	2.154E+1	3.794E+1
-2.546E-1	2.156E+1	3.820E+1
-2.562E-1	2.155E+1	3.818E+1
-2.562E-1	2.162E+1	3.813E+1
-2.562E-1	2.177E+1	3.825E+1
-2.546E-1	2.139E+1	3.829E+1
-2.530E-1	2.167E+1	3.817E+1
-2.546E-1	2.153E+1	3.797E+1
-2.595E-1	2.179E+1	3.797E+1
-2.514E-1	2.146E+1	3.823E+1
-2.530E-1	2.160E+1	3.838E+1
-2.579E-1	2.164E+1	3.823E+1
-2.562E-1	2.171E+1	3.842E+1
-2.530E-1	2.157E+1	3.810E+1
-2.546E-1	2.161E+1	3.810E+1
-2.562E-1	2.160E+1	3.834E+1
-2.546E-1	2.170E+1	3.826E+1
-2.546E-1	2.158E+1	3.825E+1
-2.546E-1	2.156E+1	3.800E+1
-2.579E-1	2.147E+1	3.823E+1
-2.562E-1	2.160E+1	3.826E+1
-2.546E-1	2.162E+1	3.827E+1
-2.530E-1	2.148E+1	3.793E+1
-2.546E-1	2.170E+1	3.817E+1
-2.562E-1	2.158E+1	3.819E+1
-2.546E-1	2.165E+1	3.802E+1
-2.546E-1	2.169E+1	3.841E+1
-2.562E-1	2.175E+1	3.831E+1
-2.530E-1	2.157E+1	3.809E+1
-2.546E-1	2.168E+1	3.811E+1
-2.562E-1	2.150E+1	3.798E+1
-2.562E-1	2.167E+1	3.826E+1
-2.546E-1	2.161E+1	3.809E+1
-2.530E-1	2.153E+1	3.798E+1
-2.562E-1	2.154E+1	3.810E+1
-2.562E-1	2.143E+1	3.829E+1
-2.546E-1	2.158E+1	3.840E+1
-2.530E-1	2.155E+1	3.812E+1
-2.546E-1	2.146E+1	3.794E+1
-2.579E-1	2.153E+1	3.837E+1
-2.562E-1	2.162E+1	3.814E+1
-2.546E-1	2.163E+1	3.856E+1
-2.562E-1	2.166E+1	3.819E+1
-2.579E-1	2.178E+1	3.822E+1
-2.579E-1	2.164E+1	3.837E+1
-2.530E-1	2.143E+1	3.822E+1
-2.562E-1	2.153E+1	3.844E+1
-2.562E-1	2.151E+1	3.818E+1
-2.562E-1	2.169E+1	3.823E+1
-2.530E-1	2.174E+1	3.801E+1
-2.514E-1	2.175E+1	3.816E+1
-2.562E-1	2.149E+1	3.811E+1
-2.579E-1	2.144E+1	3.803E+1
-2.530E-1	2.181E+1	3.841E+1
-2.546E-1	2.173E+1	3.796E+1
-2.579E-1	2.153E+1	3.825E+1
-2.562E-1	2.162E+1	3.812E+1
-2.530E-1	2.152E+1	3.796E+1
-2.546E-1	2.166E+1	3.835E+1
-2.562E-1	2.166E+1	3.833E+1
-2.562E-1	2.147E+1	3.824E+1
-2.546E-1	2.159E+1	3.818E+1
-2.562E-1	2.159E+1	3.838E+1
-2.546E-1	2.165E+1	3.835E+1
-2.562E-1	2.158E+1	3.805E+1
-2.514E-1	2.165E+1	3.808E+1
-2.546E-1	2.137E+1	3.811E+1
-2.562E-1	2.160E+1	3.834E+1
-2.546E-1	2.161E+1	3.827E+1
-2.546E-1	2.161E+1	3.827E+1
-2.546E-1	2.168E+1	3.828E+1
-2.546E-1	2.142E+1	3.827E+1
-2.562E-1	2.161E+1	3.812E+1
-2.546E-1	2.188E+1	3.808E+1
-2.546E-1	2.156E+1	3.811E+1
-2.530E-1	2.160E+1	3.813E+1
-2.595E-1	2.158E+1	3.781E+1
-2.562E-1	2.184E+1	3.834E+1
-2.546E-1	2.139E+1	3.839E+1
-2.546E-1	2.150E+1	3.813E+1
-2.562E-1	2.161E+1	3.829E+1
-2.562E-1	2.162E+1	3.817E+1
-2.546E-1	2.174E+1	3.812E+1
-2.562E-1	2.173E+1	3.834E+1
-2.562E-1	2.163E+1	3.818E+1
-2.530E-1	2.180E+1	3.814E+1
-2.562E-1	2.158E+1	3.827E+1
-2.579E-1	2.155E+1	3.813E+1
-2.562E-1	2.152E+1	3.818E+1
-2.530E-1	2.176E+1	3.839E+1
-2.530E-1	2.162E+1	3.818E+1
-2.546E-1	2.170E+1	3.799E+1
-2.579E-1	2.160E+1	3.833E+1
-2.514E-1	2.178E+1	3.826E+1
-2.530E-1	2.163E+1	3.821E+1
-2.562E-1	2.172E+1	3.816E+1
-2.530E-1	2.173E+1	3.817E+1
-2.530E-1	2.146E+1	3.852E+1
-2.530E-1	2.159E+1	3.795E+1
-2.562E-1	2.168E+1	3.807E+1
-2.579E-1	2.156E+1	3.829E+1
-2.514E-1	2.170E+1	3.813E+1
-2.530E-1	2.139E+1	3.827E+1
-2.579E-1	2.157E+1	3.818E+1
-2.546E-1	2.169E+1	3.822E+1
-2.530E-1	2.161E+1	3.794E+1
-2.546E-1	2.167E+1	3.819E+1
-2.562E-1	2.160E+1	3.819E+1
-2.562E-1	2.154E+1	3.801E+1
-2.514E-1	2.157E+1	3.815E+1
-2.530E-1	2.157E+1	3.806E+1
-2.579E-1	2.157E+1	3.800E+1
-2.530E-1	2.153E+1	3.814E+1
-2.546E-1	2.155E+1	3.837E+1
-2.546E-1	2.149E+1	3.811E+1
-2.514E-1	2.162E+1	3.816E+1
-2.530E-1	2.160E+1	3.816E+1
-2.562E-1	2.177E+1	3.833E+1
-2.514E-1	2.151E+1	3.797E+1
-2.546E-1	2.158E+1	3.801E+1
-2.530E-1	2.167E+1	3.811E+1
-2.514E-1	2.159E+1	3.790E+1
-2.514E-1	2.175E+1	3.821E+1
-2.562E-1	2.159E+1	3.812E+1
-2.579E-1	2.139E+1	3.812E+1
-2.546E-1	2.176E+1	3.809E+1
-2.530E-1	2.151E+1	3.818E+1
-2.546E-1	2.147E+1	3.829E+1
-2.595E-1	2.170E+1	3.833E+1
-2.546E-1	2.170E+1	3.826E+1
-2.530E-1	2.166E+1	3.831E+1
-2.546E-1	2.175E+1	3.840E+1
-2.546E-1	2.168E+1	3.804E+1
-2.546E-1	2.147E+1	3.823E+1
-2.530E-1	2.153E+1	3.803E+1
-2.530E-1	2.167E+1	3.836E+1
-2.562E-1	2.170E+1	3.813E+1
-2.546E-1	2.154E+1	3.818E+1
-2.514E-1	2.163E+1	3.831E+1
-2.546E-1	2.149E+1	3.804E+1
-2.546E-1	2.158E+1	3.824E+1
-2.530E-1	2.169E+1	3.822E+1
-2.530E-1	2.164E+1	3.817E+1
-2.546E-1	2.163E+1	3.808E+1
-2.546E-1	2.173E+1	3.817E+1
-2.514E-1	2.151E+1	3.825E+1
-2.546E-1	2.153E+1	3.823E+1
-2.530E-1	2.153E+1	3.830E+1
-2.546E-1	2.165E+1	3.829E+1
-2.546E-1	2.164E+1	3.813E+1
-2.530E-1	2.160E+1	3.817E+1
-2.579E-1	2.154E+1	3.817E+1
-2.530E-1	2.170E+1	3.819E+1
-2.514E-1	2.142E+1	3.813E+1
-2.546E-1	2.162E+1	3.825E+1
-2.562E-1	2.157E+1	3.815E+1
-2.579E-1	2.150E+1	3.816E+1
-2.546E-1	2.141E+1	3.805E+1
-2.530E-1	2.145E+1	3.822E+1
-2.546E-1	2.163E+1	3.823E+1
-2.546E-1	2.169E+1	3.817E+1
-2.530E-1	2.139E+1	3.825E+1
-2.481E-1	2.164E+1	3.803E+1
-2.546E-1	2.158E+1	3.819E+1
-2.579E-1	2.171E+1	3.789E+1
-2.514E-1	2.170E+1	3.820E+1
-2.514E-1	2.158E+1	3.805E+1
-2.530E-1	2.160E+1	3.821E+1
-2.546E-1	2.163E+1	3.830E+1
-2.562E-1	2.172E+1	3.809E+1
-2.514E-1	2.157E+1	3.812E+1
-2.562E-1	2.150E+1	3.811E+1
-2.562E-1	2.159E+1	3.802E+1
-2.530E-1	2.153E+1	3.829E+1
-2.514E-1	2.169E+1	3.818E+1
-2.562E-1	2.157E+1	3.820E+1
-2.562E-1	2.169E+1	3.821E+1
-2.530E-1	2.168E+1	3.799E+1
-2.546E-1	2.158E+1	3.833E+1
-2.546E-1	2.151E+1	3.828E+1
-2.546E-1	2.173E+1	3.820E+1
-2.514E-1	2.151E+1	3.808E+1
-2.530E-1	2.160E+1	3.809E+1
-2.530E-1	2.167E+1	3.820E+1
-2.579E-1	2.154E+1	3.847E+1
-2.514E-1	2.175E+1	3.804E+1
-2.497E-1	2.163E+1	3.793E+1
-2.546E-1	2.148E+1	3.821E+1
-2.562E-1	2.166E+1	3.796E+1
-2.514E-1	2.177E+1	3.834E+1
-2.546E-1	2.156E+1	3.826E+1
-2.530E-1	2.146E+1	3.790E+1
-2.497E-1	2.154E+1	3.830E+1
-2.514E-1	2.168E+1	3.818E+1
-2.530E-1	2.140E+1	3.829E+1
-2.546E-1	2.149E+1	3.835E+1
-2.546E-1	2.167E+1	3.821E+1
-2.514E-1	2.161E+1	3.827E+1
-2.546E-1	2.172E+1	3.807E+1
-2.546E-1	2.159E+1	3.816E+1
-2.562E-1	2.145E+1	3.835E+1
-2.546E-1	2.160E+1	3.807E+1
-2.514E-1	2.155E+1	3.803E+1
-2.562E-1	2.165E+1	3.822E+1
-2.546E-1	2.164E+1	3.807E+1
-2.514E-1	2.170E+1	3.818E+1
-2.530E-1	2.160E+1	3.814E+1
-2.579E-1	2.154E+1	3.823E+1
-2.546E-1	2.160E+1	3.800E+1
-2.530E-1	2.135E+1	3.838E+1
-2.514E-1	2.147E+1	3.845E+1
-2.546E-1	2.164E+1	3.829E+1
-2.530E-1	2.162E+1	3.808E+1
-2.546E-1	2.159E+1	3.826E+1
-2.562E-1	2.164E+1	3.807E+1
-2.530E-1	2.152E+1	3.817E+1
-2.546E-1	2.157E+1	3.796E+1
-2.530E-1	2.168E+1	3.836E+1
-2.514E-1	2.158E+1	3.835E+1
-2.546E-1	2.151E+1	3.822E+1
-2.530E-1	2.160E+1	3.809E+1
-2.546E-1	2.169E+1	3.812E+1
-2.514E-1	2.141E+1	3.813E+1
-2.514E-1	2.150E+1	3.823E+1
-2.546E-1	2.155E+1	3.825E+1
-2.497E-1	2.137E+1	3.833E+1
-2.530E-1	2.150E+1	3.807E+1
-2.530E-1	2.160E+1	3.837E+1
-2.530E-1	2.154E+1	3.831E+1
-2.546E-1	2.166E+1	3.812E+1
-2.530E-1	2.161E+1	3.791E+1
-2.579E-1	2.157E+1	3.816E+1
-2.530E-1	2.150E+1	3.801E+1
-2.546E-1	2.171E+1	3.825E+1
-2.514E-1	2.165E+1	3.814E+1
-2.562E-1	2.151E+1	3.794E+1
-2.546E-1	2.151E+1	3.818E+1
-2.514E-1	2.177E+1	3.822E+1
-2.546E-1	2.153E+1	3.817E+1
-2.530E-1	2.171E+1	3.819E+1
-2.562E-1	2.159E+1	3.823E+1
-2.530E-1	2.162E+1	3.841E+1
-2.530E-1	2.165E+1	3.839E+1
-2.514E-1	2.158E+1	3.815E+1
-2.562E-1	2.143E+1	3.820E+1
-2.514E-1	2.133E+1	3.813E+1
-2.497E-1	2.154E+1	3.821E+1
-2.579E-1	2.147E+1	3.817E+1
-2.514E-1	2.155E+1	3.846E+1
-2.497E-1	2.166E+1	3.811E+1
-2.514E-1	2.155E+1	3.808E+1
-2.530E-1	2.155E+1	3.825E+1
-2.546E-1	2.159E+1	3.815E+1
-2.530E-1	2.156E+1	3.826E+1
-2.514E-1	2.149E+1	3.817E+1
-2.546E-1	2.161E+1	3.830E+1
-2.514E-1	2.164E+1	3.809E+1
-2.530E-1	2.138E+1	3.820E+1
-2.530E-1	2.146E+1	3.807E+1
-2.546E-1	2.165E+1	3.786E+1
-2.546E-1	2.163E+1	3.810E+1
-2.514E-1	2.173E+1	3.827E+1
-2.514E-1	2.164E+1	3.803E+1
-2.546E-1	2.148E+1	3.821E+1
-2.546E-1	2.161E+1	3.806E+1
-2.514E-1	2.161E+1	3.823E+1
-2.497E-1	2.147E+1	3.793E+1
-2.546E-1	2.157E+1	3.832E+1
-2.546E-1	2.169E+1	3.800E+1
-2.546E-1	2.163E+1	3.837E+1
-2.514E-1	2.152E+1	3.806E+1
-2.562E-1	2.157E+1	3.810E+1
-2.546E-1	2.161E+1	3.843E+1
-2.514E-1	2.154E+1	3.818E+1
-2.530E-1	2.152E+1	3.819E+1
-2.530E-1	2.155E+1	3.816E+1
-2.530E-1	2.158E+1	3.838E+1
-2.546E-1	2.153E+1	3.813E+1
-2.546E-1	2.155E+1	3.815E+1
-2.546E-1	2.155E+1	3.815E+1
-2.546E-1	2.144E+1	3.835E+1
-2.514E-1	2.163E+1	3.803E+1
-2.530E-1	2.171E+1	3.833E+1
-2.514E-1	2.165E+1	3.832E+1
-2.562E-1	2.159E+1	3.792E+1
-2.530E-1	2.160E+1	3.816E+1
-2.514E-1	2.150E+1	3.824E+1
-2.530E-1	2.157E+1	3.814E+1
-2.546E-1	2.158E+1	3.827E+1
-2.546E-1	2.158E+1	3.810E+1
-2.530E-1	2.159E+1	3.808E+1
-2.514E-1	2.181E+1	3.808E+1
-2.546E-1	2.162E+1	3.831E+1
-2.530E-1	2.144E+1	3.814E+1
-2.497E-1	2.168E+1	3.826E+1
-2.530E-1	2.165E+1	3.806E+1
-2.546E-1	2.149E+1	3.834E+1
-2.530E-1	2.158E+1	3.820E+1
-2.514E-1	2.151E+1	3.815E+1
-2.530E-1	2.157E+1	3.810E+1
-2.530E-1	2.167E+1	3.831E+1
-2.530E-1	2.148E+1	3.829E+1
-2.514E-1	2.153E+1	3.819E+1
-2.546E-1	2.163E+1	3.810E+1
-2.514E-1	2.164E+1	3.814E+1
-2.530E-1	2.153E+1	3.828E+1
-2.497E-1	2.136E+1	3.823E+1
-2.530E-1	2.157E+1	3.822E+1
-2.530E-1	2.165E+1	3.827E+1
-2.497E-1	2.158E+1	3.826E+1
-2.514E-1	2.168E+1	3.821E+1
-2.530E-1	2.160E+1	3.840E+1
-2.530E-1	2.151E+1	3.825E+1
-2.514E-1	2.150E+1	3.805E+1
-2.497E-1	2.157E+1	3.823E+1
-2.497E-1	2.158E+1	3.817E+1
-2.562E-1	2.155E+1	3.824E+1
-2.514E-1	2.162E+1	3.816E+1
-2.514E-1	2.151E+1	3.811E+1
-2.514E-1	2.150E+1	3.814E+1
-2.530E-1	2.162E+1	3.824E+1
-2.514E-1	2.155E+1	3.799E+1
-2.546E-1	2.151E+1	3.819E+1
-2.514E-1	2.161E+1	3.846E+1
-2.530E-1	2.160E+1	3.818E+1
-2.497E-1	2.147E+1	3.788E+1
-2.514E-1	2.155E+1	3.819E+1
-2.530E-1	2.151E+1	3.823E+1
-2.562E-1	2.146E+1	3.822E+1
-2.497E-1	2.158E+1	3.813E+1
-2.497E-1	2.157E+1	3.817E+1
-2.514E-1	2.157E+1	3.808E+1
-2.546E-1	2.153E+1	3.793E+1
-2.530E-1	2.176E+1	3.812E+1
-2.465E-1	2.142E+1	3.830E+1
-2.497E-1	2.147E+1	3.807E+1
-2.562E-1	2.152E+1	3.797E+1
-2.562E-1	2.170E+1	3.815E+1
-2.514E-1	2.155E+1	3.819E+1
-2.546E-1	2.164E+1	3.805E+1
-2.546E-1	2.160E+1	3.805E+1
-2.514E-1	2.160E+1	3.791E+1
-2.514E-1	2.154E+1	3.813E+1
-2.497E-1	2.143E+1	3.818E+1
-2.530E-1	2.173E+1	3.800E+1
-2.514E-1	2.173E+1	3.813E+1
-2.514E-1	2.156E+1	3.794E+1
-2.514E-1	2.156E+1	3.800E+1
-2.530E-1	2.159E+1	3.807E+1
-2.514E-1	2.172E+1	3.831E+1
-2.497E-1	2.149E+1	3.804E+1
-2.546E-1	2.164E+1	3.820E+1
-2.530E-1	2.181E+1	3.817E+1
-2.514E-1	2.161E+1	3.796E+1
-2.497E-1	2.170E+1	3.818E+1
-2.530E-1	2.149E+1	3.802E+1
-2.546E-1	2.133E+1	3.808E+1
-2.497E-1	2.161E+1	3.821E+1
-2.497E-1	2.149E+1	3.837E+1
-2.530E-1	2.151E+1	3.803E+1
-2.562E-1	2.148E+1	3.814E+1
-2.514E-1	2.165E+1	3.805E+1
-2.514E-1	2.147E+1	3.800E+1
-2.514E-1	2.154E+1	3.796E+1
-2.546E-1	2.156E+1	3.792E+1
-2.530E-1	2.160E+1	3.824E+1
-2.514E-1	2.149E+1	3.804E+1
-2.530E-1	2.172E+1	3.818E+1
-2.530E-1	2.160E+1	3.837E+1
-2.497E-1	2.143E+1	3.788E+1
-2.481E-1	2.162E+1	3.814E+1
-2.514E-1	2.178E+1	3.841E+1
-2.562E-1	2.160E+1	3.812E+1
-2.514E-1	2.138E+1	3.831E+1
-2.465E-1	2.159E+1	3.819E+1
-2.514E-1	2.141E+1	3.814E+1
-2.546E-1	2.147E+1	3.830E+1
-2.514E-1	2.155E+1	3.829E+1
-2.497E-1	2.162E+1	3.815E+1
-2.546E-1	2.151E+1	3.822E+1
-2.514E-1	2.150E+1	3.814E+1
-2.514E-1	2.154E+1	3.804E+1
-2.497E-1	2.159E+1	3.815E+1
-2.530E-1	2.148E+1	3.799E+1
-2.530E-1	2.157E+1	3.805E+1
-2.497E-1	2.155E+1	3.839E+1
-2.514E-1	2.168E+1	3.780E+1
-2.514E-1	2.150E+1	3.812E+1
-2.530E-1	2.159E+1	3.808E+1
-2.546E-1	2.135E+1	3.833E+1
-2.497E-1	2.139E+1	3.831E+1
-2.546E-1	2.145E+1	3.815E+1
-2.514E-1	2.129E+1	3.801E+1
-2.530E-1	2.157E+1	3.815E+1
-2.497E-1	2.157E+1	3.801E+1
-2.514E-1	2.167E+1	3.815E+1
-2.530E-1	2.138E+1	3.839E+1
-2.514E-1	2.155E+1	3.829E+1
-2.497E-1	2.164E+1	3.805E+1
-2.530E-1	2.155E+1	3.798E+1
-2.530E-1	2.163E+1	3.797E+1
-2.497E-1	2.172E+1	3.789E+1
-2.497E-1	2.144E+1	3.798E+1
-2.514E-1	2.158E+1	3.814E+1
-2.514E-1	2.154E+1	3.782E+1
-2.530E-1	2.174E+1	3.827E+1
-2.514E-1	2.162E+1	3.824E+1
-2.514E-1	2.155E+1	3.805E+1
-2.530E-1	2.150E+1	3.813E+1
-2.497E-1	2.141E+1	3.830E+1
-2.514E-1	2.155E+1	3.824E+1
-2.546E-1	2.156E+1	3.825E+1
-2.514E-1	2.156E+1	3.802E+1
-2.530E-1	2.159E+1	3.814E+1
-2.497E-1	2.163E+1	3.816E+1
-2.530E-1	2.153E+1	3.801E+1
-2.546E-1	2.153E+1	3.823E+1
-2.514E-1	2.152E+1	3.813E+1
-2.514E-1	2.155E+1	3.824E+1
-2.530E-1	2.154E+1	3.798E+1
-2.514E-1	2.157E+1	3.815E+1
-2.497E-1	2.166E+1	3.829E+1
-2.497E-1	2.158E+1	3.798E+1
-2.530E-1	2.149E+1	3.829E+1
-2.546E-1	2.153E+1	3.821E+1
-2.530E-1	2.170E+1	3.830E+1
-2.497E-1	2.168E+1	3.799E+1
-2.546E-1	2.167E+1	3.830E+1
-2.514E-1	2.150E+1	3.818E+1
-2.514E-1	2.162E+1	3.808E+1
-2.497E-1	2.159E+1	3.831E+1
-2.514E-1	2.160E+1	3.827E+1
-2.530E-1	2.143E+1	3.801E+1
-2.546E-1	2.165E+1	3.820E+1
-2.514E-1	2.152E+1	3.812E+1
-2.546E-1	2.163E+1	3.805E+1
-2.530E-1	2.156E+1	3.813E+1
-2.530E-1	2.147E+1	3.801E+1
-2.497E-1	2.158E+1	3.815E+1
-2.546E-1	2.145E+1	3.823E+1
-2.546E-1	2.150E+1	3.794E+1
-2.514E-1	2.156E+1	3.794E+1
-2.530E-1	2.141E+1	3.822E+1
-2.530E-1	2.167E+1	3.836E+1
-2.497E-1	2.150E+1	3.807E+1
-2.530E-1	2.155E+1	3.790E+1
-2.514E-1	2.168E+1	3.823E+1
-2.562E-1	2.170E+1	3.804E+1
-2.562E-1	2.147E+1	3.838E+1
-2.497E-1	2.139E+1	3.812E+1
-2.514E-1	2.166E+1	3.826E+1
-2.514E-1	2.165E+1	3.826E+1
-2.530E-1	2.164E+1	3.803E+1
-2.530E-1	2.152E+1	3.822E+1
-2.530E-1	2.148E+1	3.814E+1
-2.514E-1	2.154E+1	3.809E+1
-2.546E-1	2.168E+1	3.823E+1
-2.514E-1	2.147E+1	3.814E+1
-2.497E-1	2.172E+1	3.807E+1
-2.546E-1	2.169E+1	3.817E+1
-2.530E-1	2.153E+1	3.800E+1
-2.514E-1	2.149E+1	3.817E+1
-2.514E-1	2.160E+1	3.811E+1
-2.530E-1	2.146E+1	3.803E+1
-2.562E-1	2.154E+1	3.798E+1
-2.514E-1	2.173E+1	3.808E+1
-2.481E-1	2.156E+1	3.802E+1
-2.530E-1	2.151E+1	3.800E+1
-2.530E-1	2.163E+1	3.830E+1
-2.546E-1	2.156E+1	3.822E+1
-2.465E-1	2.157E+1	3.806E+1
-2.530E-1	2.168E+1	3.783E+1
-2.530E-1	2.153E+1	3.815E+1
-2.481E-1	2.172E+1	3.799E+1
-2.497E-1	2.149E+1	3.823E+1
-2.530E-1	2.152E+1	3.811E+1
-2.546E-1	2.151E+1	3.816E+1
-2.481E-1	2.135E+1	3.832E+1
-2.497E-1	2.152E+1	3.812E+1
-2.497E-1	2.164E+1	3.801E+1
-2.514E-1	2.168E+1	3.812E+1
-2.481E-1	2.155E+1	3.778E+1
-2.514E-1	2.152E+1	3.824E+1
-2.530E-1	2.159E+1	3.817E+1
-2.530E-1	2.155E+1	3.833E+1
-2.514E-1	2.159E+1	3.817E+1
-2.514E-1	2.166E+1	3.809E+1
-2.546E-1	2.136E+1	3.813E+1
-2.530E-1	2.160E+1	3.805E+1
-2.514E-1	2.155E+1	3.812E+1
-2.497E-1	2.157E+1	3.821E+1
-2.530E-1	2.166E+1	3.821E+1
-2.514E-1	2.156E+1	3.806E+1
-2.514E-1	2.140E+1	3.806E+1
-2.530E-1	2.149E+1	3.808E+1
-2.530E-1	2.153E+1	3.810E+1
-2.546E-1	2.153E+1	3.830E+1
-2.514E-1	2.162E+1	3.824E+1
-2.514E-1	2.147E+1	3.816E+1
-2.497E-1	2.157E+1	3.819E+1
-2.562E-1	2.147E+1	3.814E+1
-2.514E-1	2.164E+1	3.839E+1
-2.497E-1	2.130E+1	3.810E+1
-2.514E-1	2.147E+1	3.803E+1
-2.546E-1	2.139E+1	3.817E+1
-2.497E-1	2.141E+1	3.819E+1
-2.514E-1	2.150E+1	3.829E+1
-2.530E-1	2.179E+1	3.802E+1
-2.514E-1	2.153E+1	3.786E+1
-2.514E-1	2.159E+1	3.826E+1
-2.497E-1	2.156E+1	3.801E+1
-2.546E-1	2.158E+1	3.826E+1
-2.497E-1	2.157E+1	3.804E+1
-2.514E-1	2.160E+1	3.815E+1
-2.530E-1	2.176E+1	3.826E+1
-2.514E-1	2.175E+1	3.820E+1
-2.530E-1	2.155E+1	3.791E+1
-2.514E-1	2.151E+1	3.826E+1
-2.514E-1	2.157E+1	3.828E+1
-2.514E-1	2.159E+1	3.814E+1
-2.497E-1	2.151E+1	3.807E+1
-2.530E-1	2.147E+1	3.814E+1
-2.497E-1	2.154E+1	3.818E+1
-2.497E-1	2.161E+1	3.804E+1
-2.546E-1	2.147E+1	3.801E+1
-2.530E-1	2.160E+1	3.812E+1
-2.514E-1	2.175E+1	3.799E+1
-2.530E-1	2.158E+1	3.811E+1
-2.514E-1	2.169E+1	3.818E+1
-2.514E-1	2.172E+1	3.820E+1
-2.497E-1	2.168E+1	3.816E+1
-2.497E-1	2.156E+1	3.816E+1
-2.514E-1	2.172E+1	3.817E+1
-2.530E-1	2.156E+1	3.808E+1
-2.514E-1	2.163E+1	3.801E+1
-2.497E-1	2.164E+1	3.810E+1
-2.546E-1	2.148E+1	3.817E+1
-2.514E-1	2.157E+1	3.803E+1
-2.465E-1	2.157E+1	3.816E+1
-2.514E-1	2.153E+1	3.832E+1
-2.497E-1	2.174E+1	3.795E+1
-2.530E-1	2.144E+1	3.796E+1
-2.481E-1	2.147E+1	3.788E+1
-2.514E-1	2.147E+1	3.788E+1
-2.514E-1	2.154E+1	3.839E+1
-2.481E-1	2.148E+1	3.822E+1
-2.514E-1	2.155E+1	3.819E+1
-2.497E-1	2.173E+1	3.803E+1
-2.497E-1	2.171E+1	3.816E+1
-2.546E-1	2.164E+1	3.817E+1
-2.497E-1	2.160E+1	3.809E+1
-2.514E-1	2.151E+1	3.791E+1
-2.546E-1	2.157E+1	3.827E+1
-2.514E-1	2.160E+1	3.823E+1
-2.497E-1	2.160E+1	3.806E+1
-2.497E-1	2.143E+1	3.811E+1
-2.546E-1	2.157E+1	3.815E+1
-2.514E-1	2.145E+1	3.783E+1
-2.497E-1	2.159E+1	3.786E+1
-2.514E-1	2.160E+1	3.802E+1
-2.530E-1	2.160E+1	3.811E+1
-2.497E-1	2.160E+1	3.828E+1
-2.481E-1	2.158E+1	3.805E+1
-2.530E-1	2.163E+1	3.836E+1
-2.562E-1	2.167E+1	3.819E+1
-2.514E-1	2.148E+1	3.827E+1
-2.497E-1	2.163E+1	3.805E+1
-2.530E-1	2.165E+1	3.822E+1
-2.546E-1	2.160E+1	3.827E+1
-2.497E-1	2.166E+1	3.803E+1
-2.497E-1	2.155E+1	3.811E+1
-2.514E-1	2.158E+1	3.821E+1
-2.530E-1	2.152E+1	3.794E+1
-2.497E-1	2.165E+1	3.824E+1
-2.481E-1	2.150E+1	3.801E+1
-2.530E-1	2.152E+1	3.800E+1
-2.514E-1	2.158E+1	3.793E+1
-2.530E-1	2.149E+1	3.804E+1
-2.514E-1	2.147E+1	3.798E+1
-2.530E-1	2.136E+1	3.814E+1
-2.497E-1	2.147E+1	3.793E+1
-2.481E-1	2.145E+1	3.812E+1
-2.465E-1	2.146E+1	3.797E+1
-2.514E-1	2.169E+1	3.813E+1
-2.514E-1	2.158E+1	3.801E+1
-2.497E-1	2.163E+1	3.825E+1
-2.481E-1	2.137E+1	3.804E+1
-2.514E-1	2.155E+1	3.834E+1
-2.514E-1	2.142E+1	3.819E+1
-2.514E-1	2.165E+1	3.821E+1
-2.497E-1	2.149E+1	3.827E+1
-2.514E-1	2.164E+1	3.830E+1
-2.546E-1	2.147E+1	3.810E+1
-2.481E-1	2.146E+1	3.819E+1
-2.497E-1	2.157E+1	3.815E+1
-2.530E-1	2.160E+1	3.817E+1
-2.530E-1	2.145E+1	3.825E+1
-2.530E-1	2.163E+1	3.812E+1
-2.481E-1	2.170E+1	3.799E+1
-2.497E-1	2.148E+1	3.793E+1
-2.530E-1	2.154E+1	3.815E+1
-2.514E-1	2.163E+1	3.838E+1
-2.481E-1	2.145E+1	3.809E+1
-2.514E-1	2.135E+1	3.805E+1
-2.530E-1	2.137E+1	3.843E+1
-2.514E-1	2.168E+1	3.803E+1
-2.497E-1	2.161E+1	3.824E+1
-2.497E-1	2.146E+1	3.819E+1
-2.546E-1	2.155E+1	3.783E+1
-2.497E-1	2.141E+1	3.812E+1
-2.497E-1	2.150E+1	3.816E+1
-2.497E-1	2.152E+1	3.808E+1
-2.514E-1	2.148E+1	3.815E+1
-2.481E-1	2.161E+1	3.812E+1
-2.514E-1	2.151E+1	3.830E+1
-2.481E-1	2.157E+1	3.798E+1
-2.530E-1	2.151E+1	3.795E+1
-2.514E-1	2.158E+1	3.809E+1
-2.497E-1	2.160E+1	3.799E+1
-2.514E-1	2.144E+1	3.803E+1
-2.514E-1	2.145E+1	3.839E+1
-2.514E-1	2.142E+1	3.817E+1
-2.481E-1	2.154E+1	3.812E+1
-2.514E-1	2.176E+1	3.808E+1
-2.514E-1	2.164E+1	3.814E+1
-2.530E-1	2.160E+1	3.817E+1
-2.497E-1	2.144E+1	3.801E+1
-2.497E-1	2.155E+1	3.812E+1
-2.530E-1	2.143E+1	3.800E+1
-2.481E-1	2.167E+1	3.818E+1
-2.514E-1	2.152E+1	3.819E+1
-2.497E-1	2.160E+1	3.810E+1
-2.514E-1	2.149E+1	3.809E+1
-2.514E-1	2.144E+1	3.789E+1
-2.481E-1	2.154E+1	3.805E+1
-2.514E-1	2.166E+1	3.786E+1
-2.514E-1	2.177E+1	3.800E+1
-2.465E-1	2.141E+1	3.805E+1
-2.481E-1	2.171E+1	3.821E+1
-2.514E-1	2.167E+1	3.812E+1
-2.546E-1	2.151E+1	3.814E+1
-2.497E-1	2.157E+1	3.806E+1
-2.465E-1	2.157E+1	3.818E+1
-2.514E-1	2.141E+1	3.799E+1
-2.530E-1	2.163E+1	3.794E+1
-2.497E-1	2.163E+1	3.826E+1
-2.497E-1	2.148E+1	3.838E+1
-2.465E-1	2.169E+1	3.824E+1
-2.514E-1	2.146E+1	3.829E+1
-2.497E-1	2.163E+1	3.819E+1
-2.497E-1	2.154E+1	3.830E+1
-2.497E-1	2.162E+1	3.827E+1
-2.514E-1	2.144E+1	3.812E+1
-2.497E-1	2.139E+1	3.837E+1
-2.497E-1	2.172E+1	3.826E+1
-2.481E-1	2.148E+1	3.815E+1
-2.530E-1	2.154E+1	3.830E+1
-2.497E-1	2.168E+1	3.807E+1
-2.514E-1	2.159E+1	3.819E+1
-2.497E-1	2.152E+1	3.806E+1
-2.514E-1	2.150E+1	3.822E+1
-2.514E-1	2.175E+1	3.814E+1
-2.514E-1	2.145E+1	3.806E+1
-2.514E-1	2.158E+1	3.815E+1
-2.514E-1	2.158E+1	3.812E+1
-2.497E-1	2.150E+1	3.815E+1
-2.514E-1	2.162E+1	3.812E+1
-2.497E-1	2.142E+1	3.815E+1
-2.546E-1	2.142E+1	3.796E+1
-2.514E-1	2.158E+1	3.814E+1
-2.497E-1	2.160E+1	3.823E+1
-2.514E-1	2.150E+1	3.811E+1
-2.514E-1	2.160E+1	3.802E+1
-2.514E-1	2.149E+1	3.800E+1
-2.514E-1	2.167E+1	3.810E+1
-2.497E-1	2.160E+1	3.837E+1
-2.481E-1	2.163E+1	3.825E+1
-2.530E-1	2.144E+1	3.817E+1
-2.481E-1	2.162E+1	3.804E+1
-2.514E-1	2.151E+1	3.824E+1
-2.514E-1	2.158E+1	3.817E+1
-2.514E-1	2.159E+1	3.831E+1
-2.481E-1	2.156E+1	3.829E+1
-2.481E-1	2.154E+1	3.813E+1
-2.481E-1	2.135E+1	3.787E+1
-2.497E-1	2.154E+1	3.799E+1
-2.497E-1	2.155E+1	3.797E+1
-2.497E-1	2.161E+1	3.817E+1
-2.514E-1	2.150E+1	3.824E+1
-2.514E-1	2.158E+1	3.794E+1
-2.481E-1	2.151E+1	3.782E+1
-2.497E-1	2.150E+1	3.826E+1
-2.497E-1	2.154E+1	3.817E+1
-2.481E-1	2.164E+1	3.820E+1
-2.481E-1	2.162E+1	3.824E+1
-2.497E-1	2.165E+1	3.803E+1
-2.497E-1	2.152E+1	3.805E+1
-2.530E-1	2.141E+1	3.805E+1
-2.497E-1	2.157E+1	3.813E+1
-2.514E-1	2.153E+1	3.794E+1
-2.497E-1	2.148E+1	3.821E+1
-2.497E-1	2.170E+1	3.806E+1
-2.530E-1	2.143E+1	3.821E+1
-2.497E-1	2.165E+1	3.798E+1
-2.514E-1	2.147E+1	3.816E+1
-2.514E-1	2.163E+1	3.810E+1
-2.497E-1	2.159E+1	3.806E+1
-2.497E-1	2.160E+1	3.817E+1
-2.514E-1	2.168E+1	3.795E+1
-2.481E-1	2.157E+1	3.800E+1
-2.497E-1	2.142E+1	3.795E+1
-2.497E-1	2.141E+1	3.811E+1
-2.497E-1	2.149E+1	3.818E+1
-2.497E-1	2.145E+1	3.796E+1
-2.481E-1	2.144E+1	3.814E+1
-2.497E-1	2.167E+1	3.826E+1
-2.514E-1	2.152E+1	3.805E+1
-2.514E-1	2.172E+1	3.821E+1
-2.497E-1	2.152E+1	3.813E+1
-2.481E-1	2.146E+1	3.813E+1
-2.497E-1	2.149E+1	3.802E+1
-2.465E-1	2.152E+1	3.828E+1
-2.497E-1	2.149E+1	3.801E+1
-2.481E-1	2.157E+1	3.820E+1
-2.514E-1	2.145E+1	3.808E+1
-2.497E-1	2.157E+1	3.822E+1
-2.497E-1	2.165E+1	3.820E+1
-2.514E-1	2.153E+1	3.821E+1
-2.546E-1	2.155E+1	3.781E+1
-2.481E-1	2.149E+1	3.806E+1
-2.465E-1	2.148E+1	3.797E+1
-2.530E-1	2.147E+1	3.790E+1
-2.514E-1	2.159E+1	3.793E+1
-2.497E-1	2.166E+1	3.805E+1
-2.497E-1	2.174E+1	3.806E+1
-2.497E-1	2.155E+1	3.814E+1
-2.497E-1	2.154E+1	3.824E+1
-2.530E-1	2.168E+1	3.817E+1
-2.497E-1	2.147E+1	3.820E+1
-2.497E-1	2.154E+1	3.814E+1
-2.514E-1	2.175E+1	3.824E+1
-2.481E-1	2.160E+1	3.830E+1
-2.497E-1	2.144E+1	3.810E+1
-2.514E-1	2.136E+1	3.827E+1
-2.530E-1	2.161E+1	3.803E+1
-2.497E-1	2.138E+1	3.831E+1
-2.514E-1	2.152E+1	3.797E+1
-2.497E-1	2.144E+1	3.821E+1
-2.514E-1	2.147E+1	3.804E+1
-2.514E-1	2.162E+1	3.803E+1
-2.465E-1	2.129E+1	3.815E+1
-2.481E-1	2.166E+1	3.800E+1
-2.514E-1	2.146E+1	3.808E+1
-2.530E-1	2.150E+1	3.809E+1
-2.497E-1	2.165E+1	3.816E+1
-2.497E-1	2.153E+1	3.822E+1
-2.514E-1	2.140E+1	3.830E+1
-2.497E-1	2.150E+1	3.816E+1
-2.465E-1	2.167E+1	3.818E+1
-2.514E-1	2.161E+1	3.802E+1
-2.514E-1	2.162E+1	3.819E+1
-2.465E-1	2.175E+1	3.812E+1
-2.465E-1	2.153E+1	3.818E+1
-2.497E-1	2.158E+1	3.822E+1
-2.514E-1	2.161E+1	3.810E+1
-2.514E-1	2.148E+1	3.816E+1
-2.481E-1	2.146E+1	3.805E+1
-2.497E-1	2.169E+1	3.795E+1
-2.514E-1	2.155E+1	3.814E+1
-2.514E-1	2.167E+1	3.817E+1
-2.514E-1	2.163E+1	3.817E+1
-2.514E-1	2.152E+1	3.811E+1
-2.514E-1	2.144E+1	3.814E+1
-2.530E-1	2.150E+1	3.797E+1
-2.481E-1	2.135E+1	3.823E+1
-2.497E-1	2.154E+1	3.801E+1
-2.546E-1	2.157E+1	3.830E+1
-2.530E-1	2.137E+1	3.834E+1
-2.465E-1	2.144E+1	3.819E+1
-2.481E-1	2.161E+1	3.808E+1
-2.497E-1	2.144E+1	3.791E+1
-2.481E-1	2.147E+1	3.826E+1
-2.497E-1	2.173E+1	3.813E+1
-2.481E-1	2.167E+1	3.790E+1
-2.514E-1	2.171E+1	3.814E+1
-2.497E-1	2.162E+1	3.814E+1
-2.481E-1	2.158E+1	3.798E+1
-2.497E-1	2.159E+1	3.841E+1
-2.530E-1	2.158E+1	3.811E+1
-2.514E-1	2.158E+1	3.826E+1
-2.481E-1	2.147E+1	3.799E+1
-2.481E-1	2.153E+1	3.798E+1
-2.497E-1	2.156E+1	3.805E+1
-2.497E-1	2.164E+1	3.788E+1
-2.481E-1	2.144E+1	3.816E+1
-2.497E-1	2.137E+1	3.771E+1
-2.530E-1	2.139E+1	3.787E+1
-2.497E-1	2.143E+1	3.813E+1
-2.449E-1	2.158E+1	3.797E+1
-2.481E-1	2.152E+1	3.811E+1
-2.514E-1	2.173E+1	3.807E+1
[truncated: 39,981 more rows]
