# Supplementary material for: Improved ANAP incorporation and VCF analysis reveal details of P2X7 current facilitation and a limited conformational interplay between ATP binding and the intracellular ballast domain
Source: eLife. 2023 Jan 4;12:e82479. doi: 10.7554/eLife.82479 (PMC9859053; doi:10.7554/eLife.82479)
Supplement: Figure 6—figure supplement 2—source data 2. [file elife-82479-fig6-figsupp2-data2.zip › Figure-6_figure-supplement-2_source-data-2/P2X7(Y595anap)-CaM-M13/e14#21.csv]

-2.676E-1	3.051E+1	5.312E+1
-2.627E-1	3.043E+1	5.281E+1
-2.660E-1	3.046E+1	5.287E+1
-2.627E-1	3.060E+1	5.243E+1
-2.660E-1	3.056E+1	5.279E+1
-2.595E-1	3.060E+1	5.261E+1
-2.611E-1	3.067E+1	5.283E+1
-2.676E-1	3.040E+1	5.307E+1
-2.643E-1	3.046E+1	5.289E+1
-2.611E-1	3.052E+1	5.274E+1
-2.643E-1	3.083E+1	5.292E+1
-2.676E-1	3.081E+1	5.280E+1
-2.611E-1	3.038E+1	5.262E+1
-2.627E-1	3.058E+1	5.276E+1
-2.660E-1	3.054E+1	5.291E+1
-2.643E-1	3.031E+1	5.284E+1
-2.643E-1	3.052E+1	5.292E+1
-2.627E-1	3.054E+1	5.267E+1
-2.660E-1	3.046E+1	5.299E+1
-2.643E-1	3.060E+1	5.265E+1
-2.660E-1	3.059E+1	5.281E+1
-2.595E-1	3.054E+1	5.265E+1
-2.643E-1	3.046E+1	5.268E+1
-2.643E-1	3.041E+1	5.280E+1
-2.660E-1	3.050E+1	5.263E+1
-2.611E-1	3.032E+1	5.286E+1
-2.643E-1	3.044E+1	5.275E+1
-2.692E-1	3.057E+1	5.277E+1
-2.643E-1	3.031E+1	5.319E+1
-2.643E-1	3.051E+1	5.243E+1
-2.611E-1	3.034E+1	5.278E+1
-2.660E-1	3.059E+1	5.267E+1
-2.660E-1	3.062E+1	5.285E+1
-2.627E-1	3.062E+1	5.259E+1
-2.627E-1	3.056E+1	5.288E+1
-2.676E-1	3.038E+1	5.280E+1
-2.611E-1	3.042E+1	5.260E+1
-2.611E-1	3.050E+1	5.310E+1
-2.643E-1	3.039E+1	5.280E+1
-2.676E-1	3.057E+1	5.295E+1
-2.627E-1	3.074E+1	5.271E+1
-2.611E-1	3.053E+1	5.285E+1
-2.643E-1	3.035E+1	5.259E+1
-2.676E-1	3.048E+1	5.282E+1
-2.660E-1	3.066E+1	5.299E+1
-2.611E-1	3.043E+1	5.272E+1
-2.611E-1	3.032E+1	5.280E+1
-2.660E-1	3.056E+1	5.283E+1
-2.660E-1	3.055E+1	5.275E+1
-2.611E-1	3.048E+1	5.287E+1
-2.660E-1	3.084E+1	5.267E+1
-2.676E-1	3.049E+1	5.297E+1
-2.660E-1	3.051E+1	5.269E+1
-2.627E-1	3.041E+1	5.264E+1
-2.627E-1	3.053E+1	5.264E+1
-2.692E-1	3.064E+1	5.279E+1
-2.643E-1	3.062E+1	5.258E+1
-2.627E-1	3.043E+1	5.279E+1
-2.643E-1	3.037E+1	5.294E+1
-2.643E-1	3.037E+1	5.326E+1
-2.643E-1	3.053E+1	5.273E+1
-2.595E-1	3.043E+1	5.294E+1
-2.627E-1	3.063E+1	5.269E+1
-2.660E-1	3.067E+1	5.303E+1
-2.660E-1	3.075E+1	5.270E+1
-2.627E-1	3.045E+1	5.293E+1
-2.627E-1	3.059E+1	5.256E+1
-2.660E-1	3.046E+1	5.305E+1
-2.643E-1	3.049E+1	5.259E+1
-2.627E-1	3.067E+1	5.286E+1
-2.643E-1	3.059E+1	5.269E+1
-2.643E-1	3.044E+1	5.282E+1
-2.643E-1	3.054E+1	5.302E+1
-2.643E-1	3.057E+1	5.282E+1
-2.627E-1	3.055E+1	5.275E+1
-2.676E-1	3.044E+1	5.313E+1
-2.627E-1	3.045E+1	5.305E+1
-2.643E-1	3.045E+1	5.269E+1
-2.643E-1	3.062E+1	5.273E+1
-2.676E-1	3.069E+1	5.261E+1
-2.660E-1	3.046E+1	5.277E+1
-2.643E-1	3.062E+1	5.294E+1
-2.643E-1	3.052E+1	5.292E+1
-2.643E-1	3.056E+1	5.310E+1
-2.660E-1	3.069E+1	5.290E+1
-2.611E-1	3.054E+1	5.302E+1
-2.627E-1	3.076E+1	5.303E+1
-2.660E-1	3.037E+1	5.286E+1
-2.660E-1	3.038E+1	5.265E+1
-2.611E-1	3.060E+1	5.264E+1
-2.643E-1	3.072E+1	5.298E+1
-2.676E-1	3.051E+1	5.291E+1
-2.660E-1	3.070E+1	5.280E+1
-2.627E-1	3.060E+1	5.272E+1
-2.627E-1	3.040E+1	5.294E+1
-2.692E-1	3.058E+1	5.262E+1
-2.643E-1	3.051E+1	5.283E+1
-2.595E-1	3.060E+1	5.291E+1
-2.627E-1	3.041E+1	5.280E+1
-2.676E-1	3.053E+1	5.269E+1
-2.643E-1	3.033E+1	5.301E+1
-2.611E-1	3.052E+1	5.303E+1
-2.627E-1	3.063E+1	5.287E+1
-2.660E-1	3.055E+1	5.249E+1
-2.692E-1	3.038E+1	5.269E+1
-2.660E-1	3.067E+1	5.295E+1
-2.627E-1	3.045E+1	5.269E+1
-2.660E-1	3.059E+1	5.276E+1
-2.643E-1	3.059E+1	5.285E+1
-2.579E-1	3.047E+1	5.312E+1
-2.660E-1	3.043E+1	5.281E+1
-2.627E-1	3.057E+1	5.274E+1
-2.643E-1	3.049E+1	5.297E+1
-2.627E-1	3.034E+1	5.302E+1
-2.627E-1	3.065E+1	5.285E+1
-2.676E-1	3.057E+1	5.294E+1
-2.643E-1	3.072E+1	5.306E+1
-2.611E-1	3.021E+1	5.269E+1
-2.660E-1	3.041E+1	5.298E+1
-2.660E-1	3.059E+1	5.283E+1
-2.660E-1	3.042E+1	5.279E+1
-2.627E-1	3.045E+1	5.279E+1
-2.643E-1	3.058E+1	5.291E+1
-2.660E-1	3.047E+1	5.314E+1
-2.660E-1	3.063E+1	5.267E+1
-2.643E-1	3.051E+1	5.269E+1
-2.660E-1	3.065E+1	5.281E+1
-2.660E-1	3.047E+1	5.284E+1
-2.627E-1	3.042E+1	5.275E+1
-2.643E-1	3.051E+1	5.286E+1
-2.611E-1	3.064E+1	5.260E+1
-2.676E-1	3.060E+1	5.273E+1
-2.611E-1	3.042E+1	5.281E+1
-2.627E-1	3.042E+1	5.265E+1
-2.627E-1	3.045E+1	5.278E+1
-2.660E-1	3.045E+1	5.300E+1
-2.643E-1	3.059E+1	5.269E+1
-2.595E-1	3.036E+1	5.293E+1
-2.627E-1	3.059E+1	5.275E+1
-2.676E-1	3.045E+1	5.269E+1
-2.627E-1	3.058E+1	5.307E+1
-2.595E-1	3.053E+1	5.268E+1
-2.627E-1	3.048E+1	5.256E+1
-2.643E-1	3.069E+1	5.250E+1
-2.627E-1	3.056E+1	5.310E+1
-2.643E-1	3.048E+1	5.274E+1
-2.643E-1	3.064E+1	5.294E+1
-2.643E-1	3.028E+1	5.273E+1
-2.643E-1	3.041E+1	5.277E+1
-2.595E-1	3.061E+1	5.265E+1
-2.627E-1	3.069E+1	5.313E+1
-2.643E-1	3.059E+1	5.277E+1
-2.660E-1	3.053E+1	5.291E+1
-2.627E-1	3.030E+1	5.281E+1
-2.627E-1	3.046E+1	5.281E+1
-2.660E-1	3.049E+1	5.275E+1
-2.643E-1	3.040E+1	5.291E+1
-2.627E-1	3.049E+1	5.278E+1
-2.643E-1	3.073E+1	5.276E+1
-2.676E-1	3.041E+1	5.274E+1
-2.611E-1	3.038E+1	5.291E+1
-2.627E-1	3.029E+1	5.257E+1
-2.627E-1	3.028E+1	5.283E+1
-2.676E-1	3.071E+1	5.263E+1
-2.627E-1	3.057E+1	5.294E+1
-2.627E-1	3.042E+1	5.253E+1
-2.660E-1	3.068E+1	5.301E+1
-2.660E-1	3.041E+1	5.273E+1
-2.676E-1	3.047E+1	5.269E+1
-2.643E-1	3.051E+1	5.301E+1
-2.643E-1	3.045E+1	5.270E+1
-2.643E-1	3.055E+1	5.277E+1
-2.660E-1	3.065E+1	5.271E+1
-2.611E-1	3.028E+1	5.271E+1
-2.627E-1	3.050E+1	5.298E+1
-2.676E-1	3.033E+1	5.273E+1
-2.643E-1	3.044E+1	5.298E+1
-2.611E-1	3.041E+1	5.275E+1
-2.643E-1	3.046E+1	5.290E+1
-2.676E-1	3.051E+1	5.286E+1
-2.627E-1	3.055E+1	5.302E+1
-2.611E-1	3.055E+1	5.295E+1
-2.627E-1	3.056E+1	5.280E+1
-2.643E-1	3.055E+1	5.275E+1
-2.643E-1	3.053E+1	5.262E+1
-2.627E-1	3.052E+1	5.297E+1
-2.643E-1	3.072E+1	5.269E+1
-2.643E-1	3.057E+1	5.277E+1
-2.660E-1	3.066E+1	5.279E+1
-2.611E-1	3.064E+1	5.282E+1
-2.643E-1	3.055E+1	5.289E+1
-2.660E-1	3.062E+1	5.286E+1
-2.660E-1	3.062E+1	5.294E+1
-2.611E-1	3.080E+1	5.275E+1
-2.627E-1	3.072E+1	5.287E+1
-2.660E-1	3.067E+1	5.289E+1
-2.660E-1	3.036E+1	5.273E+1
-2.627E-1	3.071E+1	5.290E+1
-2.643E-1	3.049E+1	5.289E+1
-2.643E-1	3.046E+1	5.297E+1
-2.660E-1	3.030E+1	5.288E+1
-2.627E-1	3.061E+1	5.281E+1
-2.643E-1	3.042E+1	5.291E+1
-2.643E-1	3.057E+1	5.298E+1
-2.660E-1	3.053E+1	5.303E+1
-2.627E-1	3.049E+1	5.262E+1
-2.627E-1	3.055E+1	5.265E+1
-2.676E-1	3.059E+1	5.269E+1
-2.643E-1	3.050E+1	5.281E+1
-2.660E-1	3.084E+1	5.276E+1
-2.627E-1	3.057E+1	5.266E+1
-2.660E-1	3.055E+1	5.281E+1
-2.643E-1	3.045E+1	5.290E+1
-2.611E-1	3.056E+1	5.307E+1
-2.643E-1	3.052E+1	5.255E+1
-2.676E-1	3.029E+1	5.297E+1
-2.627E-1	3.075E+1	5.260E+1
-2.643E-1	3.065E+1	5.292E+1
-2.627E-1	3.049E+1	5.283E+1
-2.676E-1	3.070E+1	5.296E+1
-2.611E-1	3.039E+1	5.280E+1
-2.643E-1	3.033E+1	5.277E+1
-2.643E-1	3.041E+1	5.247E+1
-2.692E-1	3.043E+1	5.273E+1
-2.660E-1	3.054E+1	5.268E+1
-2.611E-1	3.059E+1	5.269E+1
-2.643E-1	3.050E+1	5.254E+1
-2.643E-1	3.046E+1	5.268E+1
-2.611E-1	3.056E+1	5.244E+1
-2.611E-1	3.050E+1	5.287E+1
-2.643E-1	3.055E+1	5.252E+1
-2.643E-1	3.024E+1	5.265E+1
-2.676E-1	3.026E+1	5.284E+1
-2.611E-1	3.036E+1	5.293E+1
-2.627E-1	3.031E+1	5.272E+1
-2.660E-1	3.052E+1	5.253E+1
-2.643E-1	3.037E+1	5.298E+1
-2.627E-1	3.044E+1	5.269E+1
-2.660E-1	3.045E+1	5.296E+1
-2.643E-1	3.059E+1	5.294E+1
-2.660E-1	3.072E+1	5.281E+1
-2.627E-1	3.058E+1	5.270E+1
-2.643E-1	3.029E+1	5.273E+1
-2.660E-1	3.046E+1	5.275E+1
-2.643E-1	3.061E+1	5.257E+1
-2.643E-1	3.041E+1	5.273E+1
-2.643E-1	3.039E+1	5.265E+1
-2.660E-1	3.034E+1	5.273E+1
-2.643E-1	3.041E+1	5.253E+1
-2.627E-1	3.032E+1	5.271E+1
-2.627E-1	3.048E+1	5.251E+1
-2.660E-1	3.043E+1	5.274E+1
-2.660E-1	3.036E+1	5.254E+1
-2.611E-1	3.023E+1	5.251E+1
-2.643E-1	3.043E+1	5.240E+1
-2.660E-1	3.052E+1	5.272E+1
-2.627E-1	3.046E+1	5.256E+1
-2.643E-1	3.028E+1	5.259E+1
-2.660E-1	3.047E+1	5.252E+1
-2.660E-1	3.021E+1	5.256E+1
-2.660E-1	3.047E+1	5.248E+1
-2.627E-1	3.034E+1	5.250E+1
-2.643E-1	3.061E+1	5.266E+1
-2.643E-1	3.061E+1	5.276E+1
-2.643E-1	3.051E+1	5.262E+1
-2.627E-1	3.028E+1	5.241E+1
-2.643E-1	3.066E+1	5.252E+1
-2.676E-1	3.026E+1	5.253E+1
-2.660E-1	3.024E+1	5.264E+1
-2.627E-1	3.027E+1	5.246E+1
-2.643E-1	3.040E+1	5.267E+1
-2.660E-1	3.036E+1	5.265E+1
-2.627E-1	3.025E+1	5.266E+1
-2.595E-1	3.027E+1	5.260E+1
-2.627E-1	3.043E+1	5.241E+1
-2.643E-1	3.045E+1	5.264E+1
-2.660E-1	3.049E+1	5.237E+1
-2.611E-1	3.044E+1	5.255E+1
-2.660E-1	3.022E+1	5.239E+1
-2.643E-1	3.051E+1	5.277E+1
-2.627E-1	3.051E+1	5.235E+1
-2.627E-1	3.036E+1	5.220E+1
-2.660E-1	3.052E+1	5.249E+1
-2.676E-1	3.048E+1	5.252E+1
-2.643E-1	3.019E+1	5.259E+1
-2.643E-1	3.043E+1	5.250E+1
-2.627E-1	3.032E+1	5.273E+1
-2.676E-1	3.057E+1	5.260E+1
-2.643E-1	3.020E+1	5.247E+1
-2.643E-1	3.038E+1	5.249E+1
-2.660E-1	3.037E+1	5.261E+1
-2.660E-1	3.039E+1	5.275E+1
-2.660E-1	3.048E+1	5.274E+1
-2.627E-1	3.032E+1	5.268E+1
-2.676E-1	3.027E+1	5.271E+1
-2.676E-1	3.052E+1	5.267E+1
-2.643E-1	3.070E+1	5.267E+1
-2.643E-1	3.030E+1	5.256E+1
-2.595E-1	3.033E+1	5.275E+1
-2.676E-1	3.034E+1	5.261E+1
-2.627E-1	3.061E+1	5.258E+1
-2.643E-1	3.034E+1	5.236E+1
-2.611E-1	3.027E+1	5.239E+1
-2.643E-1	3.047E+1	5.256E+1
-2.692E-1	3.038E+1	5.254E+1
-2.627E-1	3.026E+1	5.240E+1
-2.627E-1	3.044E+1	5.286E+1
-2.676E-1	3.037E+1	5.261E+1
-2.660E-1	3.055E+1	5.258E+1
-2.627E-1	3.039E+1	5.220E+1
-2.660E-1	3.022E+1	5.259E+1
-2.660E-1	3.025E+1	5.267E+1
-2.643E-1	3.048E+1	5.250E+1
-2.611E-1	3.040E+1	5.251E+1
-2.627E-1	3.037E+1	5.258E+1
-2.676E-1	3.046E+1	5.276E+1
-2.660E-1	3.046E+1	5.277E+1
-2.611E-1	3.032E+1	5.277E+1
-2.627E-1	3.051E+1	5.235E+1
-2.660E-1	3.037E+1	5.257E+1
-2.660E-1	3.037E+1	5.262E+1
-2.595E-1	3.037E+1	5.279E+1
-2.643E-1	3.036E+1	5.276E+1
-2.660E-1	3.031E+1	5.252E+1
-2.643E-1	3.052E+1	5.275E+1
-2.611E-1	3.042E+1	5.220E+1
-2.643E-1	3.033E+1	5.239E+1
-2.660E-1	3.058E+1	5.263E+1
-2.643E-1	3.030E+1	5.283E+1
-2.627E-1	3.042E+1	5.256E+1
-2.643E-1	3.043E+1	5.245E+1
-2.692E-1	3.024E+1	5.256E+1
-2.660E-1	3.045E+1	5.250E+1
-2.611E-1	3.026E+1	5.240E+1
-2.627E-1	3.044E+1	5.248E+1
-2.643E-1	3.052E+1	5.243E+1
-2.676E-1	3.016E+1	5.261E+1
-2.627E-1	3.028E+1	5.239E+1
-2.643E-1	3.030E+1	5.255E+1
-2.660E-1	3.038E+1	5.230E+1
-2.627E-1	3.045E+1	5.249E+1
-2.627E-1	3.043E+1	5.257E+1
-2.627E-1	3.020E+1	5.263E+1
-2.660E-1	3.038E+1	5.246E+1
-2.627E-1	3.037E+1	5.266E+1
-2.627E-1	3.034E+1	5.263E+1
-2.627E-1	3.060E+1	5.266E+1
-2.676E-1	3.034E+1	5.239E+1
-2.627E-1	3.043E+1	5.250E+1
-2.627E-1	3.044E+1	5.279E+1
-2.611E-1	3.060E+1	5.226E+1
-2.660E-1	3.045E+1	5.271E+1
-2.643E-1	3.040E+1	5.275E+1
-2.611E-1	3.017E+1	5.272E+1
-2.643E-1	3.050E+1	5.260E+1
-2.643E-1	3.051E+1	5.283E+1
-2.627E-1	3.075E+1	5.278E+1
-2.643E-1	3.040E+1	5.273E+1
-2.660E-1	3.041E+1	5.218E+1
-2.708E-1	3.031E+1	5.251E+1
-2.660E-1	3.030E+1	5.268E+1
-2.611E-1	3.027E+1	5.260E+1
-2.611E-1	3.003E+1	5.242E+1
-2.643E-1	3.009E+1	5.225E+1
-2.643E-1	3.053E+1	5.234E+1
-2.627E-1	3.025E+1	5.267E+1
-2.643E-1	3.048E+1	5.260E+1
-2.643E-1	3.050E+1	5.245E+1
-2.643E-1	3.036E+1	5.273E+1
-2.660E-1	3.042E+1	5.255E+1
-2.643E-1	3.035E+1	5.211E+1
-2.692E-1	3.018E+1	5.229E+1
-2.643E-1	3.035E+1	5.249E+1
-2.627E-1	3.046E+1	5.226E+1
-2.660E-1	3.028E+1	5.282E+1
-2.660E-1	3.068E+1	5.289E+1
-2.611E-1	3.052E+1	5.273E+1
-2.595E-1	3.051E+1	5.255E+1
-2.643E-1	3.026E+1	5.281E+1
-2.676E-1	3.027E+1	5.250E+1
-2.676E-1	3.049E+1	5.254E+1
-2.611E-1	3.043E+1	5.248E+1
-2.643E-1	3.027E+1	5.260E+1
-2.660E-1	3.029E+1	5.260E+1
-2.660E-1	3.041E+1	5.286E+1
-2.643E-1	3.054E+1	5.287E+1
-2.627E-1	3.041E+1	5.276E+1
-2.660E-1	3.017E+1	5.249E+1
-2.660E-1	3.035E+1	5.237E+1
-2.643E-1	3.030E+1	5.228E+1
-2.643E-1	3.011E+1	5.227E+1
-2.660E-1	3.047E+1	5.219E+1
-2.643E-1	3.021E+1	5.246E+1
-2.627E-1	3.034E+1	5.250E+1
-2.660E-1	3.041E+1	5.238E+1
-2.660E-1	3.047E+1	5.251E+1
-2.643E-1	3.034E+1	5.234E+1
-2.643E-1	3.023E+1	5.256E+1
-2.643E-1	3.028E+1	5.243E+1
-2.643E-1	3.034E+1	5.253E+1
-2.643E-1	3.018E+1	5.249E+1
-2.643E-1	3.035E+1	5.267E+1
-2.643E-1	3.047E+1	5.245E+1
-2.676E-1	3.034E+1	5.248E+1
-2.627E-1	3.032E+1	5.233E+1
-2.643E-1	3.040E+1	5.269E+1
-2.643E-1	3.036E+1	5.267E+1
-2.643E-1	3.044E+1	5.236E+1
-2.660E-1	3.034E+1	5.226E+1
-2.627E-1	3.028E+1	5.281E+1
-2.627E-1	3.011E+1	5.240E+1
-2.676E-1	3.027E+1	5.248E+1
-2.660E-1	3.029E+1	5.217E+1
-2.643E-1	3.030E+1	5.248E+1
-2.643E-1	3.012E+1	5.246E+1
-2.676E-1	3.023E+1	5.238E+1
-2.660E-1	3.037E+1	5.240E+1
-2.611E-1	3.020E+1	5.241E+1
-2.643E-1	3.029E+1	5.258E+1
-2.643E-1	3.038E+1	5.249E+1
-2.643E-1	3.033E+1	5.241E+1
-2.643E-1	3.021E+1	5.275E+1
-2.627E-1	3.035E+1	5.251E+1
-2.643E-1	3.026E+1	5.241E+1
-2.676E-1	3.017E+1	5.214E+1
-2.643E-1	3.033E+1	5.218E+1
-2.627E-1	3.045E+1	5.238E+1
-2.660E-1	3.043E+1	5.248E+1
-2.676E-1	3.031E+1	5.262E+1
-2.611E-1	3.035E+1	5.248E+1
-2.627E-1	3.060E+1	5.238E+1
-2.676E-1	3.053E+1	5.252E+1
-2.676E-1	3.018E+1	5.230E+1
-2.643E-1	3.042E+1	5.221E+1
-2.643E-1	3.020E+1	5.215E+1
-2.676E-1	3.026E+1	5.221E+1
-2.660E-1	3.035E+1	5.238E+1
-2.643E-1	3.026E+1	5.238E+1
-2.627E-1	3.035E+1	5.257E+1
-2.676E-1	3.036E+1	5.271E+1
-2.660E-1	3.025E+1	5.235E+1
-2.660E-1	3.047E+1	5.268E+1
-2.660E-1	3.038E+1	5.236E+1
-2.692E-1	3.009E+1	5.247E+1
-2.627E-1	3.025E+1	5.261E+1
-2.660E-1	3.036E+1	5.290E+1
-2.627E-1	3.022E+1	5.264E+1
-2.676E-1	3.056E+1	5.257E+1
-2.643E-1	3.043E+1	5.250E+1
-2.627E-1	3.066E+1	5.274E+1
-2.627E-1	3.034E+1	5.276E+1
-2.676E-1	3.066E+1	5.258E+1
-2.676E-1	3.048E+1	5.258E+1
-2.660E-1	3.022E+1	5.269E+1
-2.595E-1	3.030E+1	5.252E+1
-2.676E-1	3.043E+1	5.263E+1
-2.643E-1	3.043E+1	5.278E+1
-2.627E-1	3.036E+1	5.251E+1
-2.660E-1	3.053E+1	5.271E+1
-2.676E-1	3.034E+1	5.252E+1
-2.627E-1	3.046E+1	5.269E+1
-2.643E-1	3.040E+1	5.252E+1
-2.627E-1	3.061E+1	5.274E+1
-2.660E-1	3.032E+1	5.237E+1
-2.627E-1	3.030E+1	5.272E+1
-2.611E-1	3.045E+1	5.253E+1
-2.660E-1	3.055E+1	5.274E+1
-2.676E-1	3.047E+1	5.285E+1
-2.660E-1	3.046E+1	5.268E+1
-2.611E-1	3.035E+1	5.250E+1
-2.643E-1	3.027E+1	5.262E+1
-2.692E-1	3.032E+1	5.229E+1
-2.643E-1	3.036E+1	5.259E+1
-2.627E-1	3.040E+1	5.234E+1
-2.643E-1	3.036E+1	5.243E+1
-2.692E-1	3.053E+1	5.268E+1
-2.676E-1	3.044E+1	5.290E+1
-2.660E-1	3.047E+1	5.244E+1
-2.627E-1	3.046E+1	5.270E+1
-2.676E-1	3.039E+1	5.281E+1
-2.676E-1	3.050E+1	5.279E+1
-2.643E-1	3.037E+1	5.259E+1
-2.660E-1	3.046E+1	5.247E+1
-2.692E-1	3.028E+1	5.266E+1
-2.660E-1	3.028E+1	5.279E+1
-2.611E-1	3.037E+1	5.255E+1
-2.660E-1	3.070E+1	5.263E+1
-2.676E-1	3.049E+1	5.267E+1
-2.676E-1	3.047E+1	5.288E+1
-2.627E-1	3.028E+1	5.263E+1
-2.627E-1	3.053E+1	5.262E+1
-2.692E-1	3.039E+1	5.236E+1
-2.676E-1	3.035E+1	5.255E+1
-2.627E-1	3.023E+1	5.275E+1
-2.643E-1	3.043E+1	5.290E+1
-2.676E-1	3.029E+1	5.262E+1
-2.676E-1	3.037E+1	5.268E+1
-2.660E-1	3.054E+1	5.253E+1
-2.660E-1	3.022E+1	5.255E+1
-2.692E-1	3.034E+1	5.283E+1
-2.676E-1	3.041E+1	5.233E+1
-2.611E-1	3.037E+1	5.263E+1
-2.643E-1	3.054E+1	5.265E+1
-2.660E-1	3.056E+1	5.241E+1
-2.676E-1	3.034E+1	5.294E+1
-2.643E-1	3.031E+1	5.277E+1
-2.660E-1	3.048E+1	5.261E+1
-2.660E-1	3.040E+1	5.254E+1
-2.676E-1	3.027E+1	5.281E+1
-2.627E-1	3.038E+1	5.256E+1
-2.611E-1	3.048E+1	5.242E+1
-2.692E-1	3.057E+1	5.248E+1
-2.660E-1	3.055E+1	5.259E+1
-2.627E-1	3.053E+1	5.243E+1
-2.643E-1	3.049E+1	5.285E+1
-2.676E-1	3.040E+1	5.250E+1
-2.660E-1	3.050E+1	5.246E+1
-2.643E-1	3.041E+1	5.257E+1
-2.643E-1	3.036E+1	5.253E+1
-2.660E-1	3.050E+1	5.259E+1
-2.660E-1	3.033E+1	5.272E+1
-2.627E-1	3.052E+1	5.299E+1
-2.660E-1	3.026E+1	5.254E+1
-2.660E-1	3.045E+1	5.256E+1
-2.643E-1	3.020E+1	5.247E+1
-2.627E-1	3.056E+1	5.257E+1
-2.660E-1	3.036E+1	5.252E+1
-2.692E-1	3.041E+1	5.272E+1
-2.660E-1	3.067E+1	5.259E+1
-2.627E-1	3.050E+1	5.257E+1
-2.643E-1	3.033E+1	5.265E+1
-2.660E-1	3.022E+1	5.251E+1
-2.660E-1	3.056E+1	5.245E+1
-2.660E-1	3.042E+1	5.285E+1
-2.643E-1	3.028E+1	5.257E+1
-2.692E-1	3.053E+1	5.273E+1
-2.676E-1	3.046E+1	5.258E+1
-2.627E-1	3.056E+1	5.279E+1
-2.660E-1	3.055E+1	5.275E+1
-2.660E-1	3.026E+1	5.243E+1
-2.643E-1	3.026E+1	5.235E+1
-2.627E-1	3.015E+1	5.290E+1
-2.643E-1	3.041E+1	5.255E+1
-2.660E-1	3.040E+1	5.255E+1
-2.676E-1	3.041E+1	5.272E+1
-2.643E-1	3.027E+1	5.241E+1
-2.660E-1	3.045E+1	5.250E+1
-2.676E-1	3.038E+1	5.269E+1
-2.660E-1	3.018E+1	5.267E+1
-2.643E-1	3.076E+1	5.257E+1
-2.643E-1	3.026E+1	5.262E+1
-2.676E-1	3.052E+1	5.262E+1
-2.643E-1	3.019E+1	5.269E+1
-2.643E-1	3.041E+1	5.256E+1
-2.643E-1	3.037E+1	5.244E+1
-2.676E-1	3.044E+1	5.244E+1
-2.627E-1	3.055E+1	5.255E+1
-2.660E-1	3.040E+1	5.272E+1
-2.627E-1	3.026E+1	5.255E+1
-2.676E-1	3.044E+1	5.262E+1
-2.643E-1	3.037E+1	5.235E+1
-2.643E-1	3.039E+1	5.279E+1
-2.660E-1	3.015E+1	5.269E+1
-2.676E-1	3.009E+1	5.280E+1
-2.676E-1	3.048E+1	5.253E+1
-2.627E-1	3.043E+1	5.256E+1
-2.627E-1	3.050E+1	5.252E+1
-2.676E-1	3.047E+1	5.260E+1
-2.660E-1	3.058E+1	5.260E+1
-2.627E-1	3.060E+1	5.277E+1
-2.627E-1	3.036E+1	5.269E+1
-2.708E-1	3.022E+1	5.252E+1
-2.627E-1	3.042E+1	5.220E+1
-2.643E-1	3.048E+1	5.250E+1
-2.627E-1	3.047E+1	5.244E+1
-2.660E-1	3.042E+1	5.270E+1
-2.676E-1	3.046E+1	5.249E+1
-2.611E-1	3.048E+1	5.269E+1
-2.627E-1	3.030E+1	5.238E+1
-2.708E-1	3.044E+1	5.260E+1
-2.660E-1	3.041E+1	5.238E+1
-2.627E-1	3.064E+1	5.282E+1
-2.643E-1	3.048E+1	5.244E+1
-2.660E-1	3.052E+1	5.287E+1
-2.660E-1	3.040E+1	5.279E+1
-2.660E-1	3.032E+1	5.247E+1
-2.643E-1	3.043E+1	5.247E+1
-2.676E-1	3.056E+1	5.280E+1
-2.627E-1	3.045E+1	5.233E+1
-2.611E-1	3.032E+1	5.274E+1
-2.627E-1	3.037E+1	5.253E+1
-2.692E-1	3.039E+1	5.255E+1
-2.676E-1	3.043E+1	5.231E+1
-2.643E-1	3.045E+1	5.256E+1
-2.643E-1	3.028E+1	5.248E+1
-2.676E-1	3.048E+1	5.243E+1
-2.643E-1	3.043E+1	5.246E+1
-2.643E-1	3.047E+1	5.260E+1
-2.627E-1	3.030E+1	5.220E+1
-2.692E-1	3.047E+1	5.259E+1
-2.660E-1	3.055E+1	5.259E+1
-2.611E-1	3.044E+1	5.264E+1
-2.611E-1	3.039E+1	5.257E+1
-2.692E-1	3.042E+1	5.252E+1
-2.660E-1	3.040E+1	5.259E+1
-2.643E-1	3.039E+1	5.249E+1
-2.643E-1	3.047E+1	5.254E+1
-2.676E-1	3.035E+1	5.248E+1
-2.660E-1	3.033E+1	5.281E+1
-2.643E-1	3.073E+1	5.262E+1
-2.643E-1	3.044E+1	5.265E+1
-2.676E-1	3.042E+1	5.247E+1
-2.660E-1	3.038E+1	5.244E+1
-2.611E-1	3.048E+1	5.274E+1
-2.627E-1	3.065E+1	5.243E+1
-2.660E-1	3.046E+1	5.247E+1
-2.660E-1	3.041E+1	5.237E+1
-2.676E-1	3.041E+1	5.257E+1
-2.643E-1	3.021E+1	5.255E+1
-2.692E-1	3.057E+1	5.245E+1
-2.660E-1	3.029E+1	5.261E+1
-2.627E-1	3.047E+1	5.269E+1
-2.660E-1	3.030E+1	5.230E+1
-2.676E-1	3.033E+1	5.269E+1
-2.660E-1	3.043E+1	5.283E+1
-2.627E-1	3.046E+1	5.242E+1
-2.676E-1	3.038E+1	5.255E+1
-2.692E-1	3.039E+1	5.252E+1
-2.643E-1	3.053E+1	5.278E+1
-2.611E-1	3.042E+1	5.243E+1
-2.660E-1	3.040E+1	5.247E+1
-2.692E-1	3.067E+1	5.288E+1
-2.676E-1	3.051E+1	5.261E+1
-2.643E-1	3.024E+1	5.236E+1
-2.660E-1	3.028E+1	5.257E+1
-2.660E-1	3.024E+1	5.242E+1
-2.627E-1	3.046E+1	5.259E+1
-2.660E-1	3.032E+1	5.266E+1
-2.660E-1	3.030E+1	5.272E+1
-2.660E-1	3.034E+1	5.245E+1
-2.643E-1	3.038E+1	5.257E+1
-2.643E-1	3.028E+1	5.251E+1
-2.643E-1	3.040E+1	5.270E+1
-2.676E-1	3.038E+1	5.229E+1
-2.660E-1	3.041E+1	5.245E+1
-2.627E-1	3.040E+1	5.272E+1
-2.660E-1	3.026E+1	5.246E+1
-2.643E-1	3.050E+1	5.245E+1
-2.660E-1	3.045E+1	5.264E+1
-2.611E-1	3.043E+1	5.259E+1
-2.627E-1	3.032E+1	5.267E+1
-2.660E-1	3.029E+1	5.258E+1
-2.692E-1	3.041E+1	5.253E+1
-2.627E-1	3.037E+1	5.255E+1
-2.643E-1	3.056E+1	5.277E+1
-2.676E-1	3.039E+1	5.244E+1
-2.660E-1	3.045E+1	5.250E+1
-2.627E-1	3.031E+1	5.260E+1
-2.660E-1	3.043E+1	5.265E+1
-2.676E-1	3.028E+1	5.277E+1
-2.643E-1	3.038E+1	5.279E+1
-2.643E-1	3.038E+1	5.257E+1
-2.643E-1	3.033E+1	5.241E+1
-2.708E-1	3.049E+1	5.245E+1
-2.676E-1	3.051E+1	5.268E+1
-2.627E-1	3.026E+1	5.248E+1
-2.676E-1	3.059E+1	5.255E+1
-2.660E-1	3.035E+1	5.253E+1
-2.660E-1	3.047E+1	5.269E+1
-2.660E-1	3.031E+1	5.237E+1
-2.660E-1	3.026E+1	5.227E+1
-2.692E-1	3.043E+1	5.237E+1
-2.660E-1	3.023E+1	5.227E+1
-2.660E-1	3.051E+1	5.267E+1
-2.627E-1	3.057E+1	5.273E+1
-2.692E-1	3.029E+1	5.247E+1
-2.660E-1	3.023E+1	5.253E+1
-2.611E-1	3.035E+1	5.246E+1
-2.676E-1	3.036E+1	5.268E+1
-2.660E-1	3.036E+1	5.254E+1
-2.676E-1	3.036E+1	5.266E+1
-2.643E-1	3.026E+1	5.273E+1
-2.643E-1	3.026E+1	5.262E+1
-2.676E-1	3.040E+1	5.256E+1
-2.676E-1	3.052E+1	5.250E+1
-2.611E-1	3.054E+1	5.273E+1
-2.643E-1	3.046E+1	5.228E+1
-2.676E-1	3.035E+1	5.252E+1
-2.676E-1	3.021E+1	5.242E+1
-2.643E-1	3.034E+1	5.248E+1
-2.627E-1	3.031E+1	5.256E+1
-2.692E-1	3.031E+1	5.237E+1
-2.676E-1	3.044E+1	5.247E+1
-2.627E-1	3.024E+1	5.284E+1
-2.643E-1	3.043E+1	5.255E+1
-2.692E-1	3.029E+1	5.234E+1
-2.692E-1	3.017E+1	5.249E+1
-2.676E-1	3.044E+1	5.253E+1
-2.676E-1	3.031E+1	5.232E+1
-2.660E-1	3.025E+1	5.228E+1
-2.643E-1	3.019E+1	5.255E+1
-2.660E-1	3.038E+1	5.238E+1
-2.660E-1	3.038E+1	5.271E+1
-2.692E-1	3.018E+1	5.236E+1
-2.692E-1	3.061E+1	5.248E+1
-2.660E-1	3.033E+1	5.241E+1
-2.676E-1	3.054E+1	5.247E+1
-2.676E-1	3.032E+1	5.257E+1
-2.676E-1	3.027E+1	5.246E+1
-2.627E-1	3.039E+1	5.266E+1
-2.676E-1	3.030E+1	5.251E+1
-2.708E-1	3.039E+1	5.267E+1
-2.676E-1	3.058E+1	5.258E+1
-2.643E-1	3.027E+1	5.256E+1
-2.627E-1	3.021E+1	5.280E+1
-2.676E-1	3.044E+1	5.250E+1
-2.660E-1	3.029E+1	5.269E+1
-2.660E-1	3.045E+1	5.265E+1
-2.643E-1	3.055E+1	5.256E+1
-2.676E-1	3.021E+1	5.241E+1
-2.660E-1	3.032E+1	5.224E+1
-2.660E-1	3.042E+1	5.256E+1
-2.643E-1	3.039E+1	5.230E+1
-2.708E-1	3.043E+1	5.273E+1
-2.692E-1	3.055E+1	5.236E+1
-2.660E-1	3.055E+1	5.245E+1
-2.660E-1	3.035E+1	5.244E+1
-2.676E-1	3.044E+1	5.252E+1
-2.660E-1	3.049E+1	5.273E+1
-2.643E-1	3.038E+1	5.235E+1
-2.660E-1	3.029E+1	5.227E+1
-2.692E-1	3.037E+1	5.267E+1
-2.676E-1	3.032E+1	5.222E+1
-2.627E-1	3.035E+1	5.264E+1
-2.660E-1	3.038E+1	5.251E+1
-2.692E-1	3.053E+1	5.263E+1
-2.708E-1	3.050E+1	5.248E+1
-2.643E-1	3.038E+1	5.265E+1
-2.692E-1	3.043E+1	5.241E+1
-2.676E-1	3.052E+1	5.238E+1
-2.660E-1	3.036E+1	5.250E+1
-2.627E-1	3.028E+1	5.248E+1
-2.660E-1	3.048E+1	5.257E+1
-2.692E-1	3.026E+1	5.243E+1
-2.643E-1	3.017E+1	5.251E+1
-2.660E-1	3.055E+1	5.261E+1
-2.627E-1	3.034E+1	5.245E+1
-2.708E-1	3.045E+1	5.248E+1
-2.660E-1	3.040E+1	5.258E+1
-2.643E-1	3.035E+1	5.240E+1
-2.643E-1	3.036E+1	5.234E+1
-2.708E-1	3.039E+1	5.248E+1
-2.660E-1	3.033E+1	5.243E+1
-2.676E-1	3.028E+1	5.269E+1
-2.643E-1	3.025E+1	5.266E+1
-2.692E-1	3.027E+1	5.260E+1
-2.676E-1	3.037E+1	5.241E+1
-2.643E-1	3.038E+1	5.269E+1
-2.676E-1	3.044E+1	5.271E+1
-2.676E-1	3.054E+1	5.239E+1
-2.692E-1	3.030E+1	5.262E+1
-2.643E-1	3.043E+1	5.262E+1
-2.660E-1	3.027E+1	5.273E+1
-2.660E-1	3.025E+1	5.268E+1
-2.676E-1	3.027E+1	5.260E+1
-2.643E-1	3.034E+1	5.227E+1
-2.692E-1	3.034E+1	5.234E+1
-2.660E-1	3.043E+1	5.244E+1
-2.676E-1	3.050E+1	5.255E+1
-2.643E-1	3.019E+1	5.237E+1
-2.660E-1	3.026E+1	5.257E+1
-2.708E-1	3.048E+1	5.249E+1
-2.660E-1	3.027E+1	5.252E+1
-2.643E-1	3.057E+1	5.244E+1
-2.660E-1	3.039E+1	5.257E+1
-2.676E-1	3.029E+1	5.227E+1
-2.660E-1	3.035E+1	5.216E+1
-2.660E-1	3.048E+1	5.248E+1
-2.660E-1	3.030E+1	5.269E+1
-2.676E-1	3.032E+1	5.237E+1
-2.676E-1	3.045E+1	5.251E+1
-2.611E-1	3.020E+1	5.272E+1
-2.660E-1	3.024E+1	5.257E+1
-2.692E-1	3.051E+1	5.237E+1
-2.676E-1	3.026E+1	5.260E+1
-2.676E-1	3.036E+1	5.249E+1
-2.676E-1	3.043E+1	5.256E+1
-2.692E-1	3.031E+1	5.247E+1
-2.643E-1	3.021E+1	5.267E+1
-2.643E-1	3.022E+1	5.237E+1
-2.676E-1	3.041E+1	5.263E+1
-2.676E-1	3.040E+1	5.208E+1
-2.660E-1	3.030E+1	5.251E+1
-2.627E-1	3.046E+1	5.236E+1
-2.643E-1	3.024E+1	5.243E+1
-2.676E-1	3.015E+1	5.242E+1
-2.676E-1	3.015E+1	5.243E+1
-2.627E-1	3.029E+1	5.258E+1
-2.660E-1	3.027E+1	5.245E+1
-2.676E-1	3.027E+1	5.249E+1
-2.676E-1	3.036E+1	5.247E+1
-2.643E-1	3.023E+1	5.242E+1
-2.627E-1	3.048E+1	5.218E+1
-2.660E-1	3.027E+1	5.247E+1
-2.660E-1	3.045E+1	5.241E+1
-2.660E-1	3.049E+1	5.229E+1
-2.676E-1	3.058E+1	5.246E+1
-2.692E-1	3.041E+1	5.239E+1
-2.660E-1	3.037E+1	5.264E+1
-2.627E-1	3.032E+1	5.239E+1
-2.643E-1	3.029E+1	5.255E+1
-2.692E-1	3.023E+1	5.232E+1
-2.660E-1	3.044E+1	5.234E+1
-2.643E-1	3.045E+1	5.235E+1
-2.676E-1	3.035E+1	5.242E+1
-2.708E-1	3.049E+1	5.277E+1
-2.660E-1	3.043E+1	5.256E+1
-2.643E-1	3.027E+1	5.230E+1
-2.660E-1	3.037E+1	5.262E+1
-2.692E-1	3.003E+1	5.235E+1
-2.660E-1	3.040E+1	5.272E+1
-2.643E-1	3.017E+1	5.233E+1
-2.676E-1	3.043E+1	5.278E+1
-2.708E-1	3.022E+1	5.253E+1
-2.676E-1	3.046E+1	5.257E+1
-2.660E-1	3.038E+1	5.225E+1
-2.643E-1	3.046E+1	5.232E+1
-2.692E-1	3.036E+1	5.237E+1
-2.676E-1	3.043E+1	5.237E+1
-2.676E-1	3.005E+1	5.223E+1
-2.660E-1	3.043E+1	5.245E+1
-2.692E-1	3.023E+1	5.211E+1
-2.676E-1	3.044E+1	5.254E+1
-2.660E-1	3.020E+1	5.213E+1
-2.643E-1	3.042E+1	5.246E+1
-2.692E-1	3.034E+1	5.254E+1
-2.676E-1	3.030E+1	5.260E+1
-2.660E-1	3.034E+1	5.238E+1
-2.660E-1	3.016E+1	5.244E+1
-2.660E-1	3.021E+1	5.234E+1
-2.676E-1	3.016E+1	5.237E+1
-2.627E-1	3.050E+1	5.238E+1
-2.627E-1	3.020E+1	5.239E+1
-2.676E-1	3.049E+1	5.228E+1
-2.676E-1	3.037E+1	5.265E+1
-2.660E-1	3.047E+1	5.224E+1
-2.643E-1	3.062E+1	5.230E+1
-2.676E-1	3.013E+1	5.257E+1
-2.643E-1	3.031E+1	5.262E+1
-2.627E-1	3.032E+1	5.237E+1
-2.660E-1	3.033E+1	5.247E+1
-2.692E-1	3.025E+1	5.240E+1
-2.692E-1	3.038E+1	5.244E+1
-2.627E-1	3.034E+1	5.211E+1
-2.676E-1	3.037E+1	5.253E+1
-2.660E-1	3.032E+1	5.244E+1
-2.676E-1	3.030E+1	5.238E+1
-2.643E-1	3.026E+1	5.258E+1
-2.692E-1	3.034E+1	5.255E+1
-2.692E-1	3.043E+1	5.233E+1
-2.660E-1	3.014E+1	5.239E+1
-2.660E-1	3.023E+1	5.235E+1
-2.660E-1	3.033E+1	5.232E+1
-2.692E-1	3.019E+1	5.256E+1
-2.676E-1	3.026E+1	5.257E+1
-2.660E-1	3.036E+1	5.240E+1
-2.676E-1	3.031E+1	5.229E+1
-2.692E-1	3.057E+1	5.265E+1
-2.676E-1	3.033E+1	5.238E+1
-2.660E-1	3.037E+1	5.272E+1
-2.660E-1	3.030E+1	5.230E+1
-2.676E-1	3.026E+1	5.238E+1
-2.692E-1	3.009E+1	5.215E+1
-2.643E-1	3.040E+1	5.255E+1
-2.660E-1	3.025E+1	5.257E+1
-2.708E-1	3.015E+1	5.244E+1
-2.692E-1	3.022E+1	5.224E+1
-2.676E-1	3.031E+1	5.240E+1
-2.627E-1	3.037E+1	5.269E+1
-2.660E-1	3.030E+1	5.261E+1
-2.676E-1	3.036E+1	5.243E+1
-2.643E-1	3.031E+1	5.220E+1
-2.660E-1	3.031E+1	5.211E+1
-2.692E-1	3.010E+1	5.260E+1
-2.676E-1	3.044E+1	5.251E+1
-2.643E-1	3.059E+1	5.245E+1
-2.660E-1	3.018E+1	5.261E+1
-2.692E-1	3.021E+1	5.260E+1
-2.692E-1	3.018E+1	5.265E+1
-2.692E-1	3.052E+1	5.254E+1
-2.627E-1	3.022E+1	5.216E+1
-2.692E-1	3.035E+1	5.264E+1
-2.692E-1	3.038E+1	5.221E+1
-2.643E-1	3.031E+1	5.247E+1
-2.643E-1	3.027E+1	5.232E+1
-2.692E-1	3.032E+1	5.234E+1
-2.708E-1	3.017E+1	5.259E+1
-2.643E-1	3.023E+1	5.237E+1
-2.676E-1	3.036E+1	5.214E+1
-2.692E-1	3.054E+1	5.253E+1
-2.660E-1	3.038E+1	5.236E+1
-2.627E-1	3.037E+1	5.232E+1
-2.643E-1	3.032E+1	5.221E+1
-2.708E-1	3.018E+1	5.234E+1
-2.676E-1	3.040E+1	5.223E+1
-2.660E-1	3.031E+1	5.239E+1
-2.660E-1	3.027E+1	5.222E+1
-2.660E-1	3.036E+1	5.230E+1
-2.708E-1	3.022E+1	5.224E+1
-2.660E-1	3.026E+1	5.237E+1
-2.643E-1	3.006E+1	5.241E+1
-2.708E-1	3.020E+1	5.244E+1
-2.676E-1	3.023E+1	5.258E+1
-2.643E-1	3.036E+1	5.228E+1
-2.660E-1	3.033E+1	5.227E+1
-2.692E-1	3.034E+1	5.263E+1
-2.692E-1	3.034E+1	5.216E+1
-2.643E-1	3.037E+1	5.260E+1
-2.676E-1	3.045E+1	5.247E+1
-2.676E-1	3.019E+1	5.266E+1
-2.660E-1	3.026E+1	5.230E+1
-2.660E-1	3.039E+1	5.259E+1
-2.627E-1	3.023E+1	5.244E+1
-2.692E-1	3.028E+1	5.237E+1
-2.692E-1	3.040E+1	5.237E+1
-2.643E-1	3.046E+1	5.250E+1
-2.660E-1	3.017E+1	5.228E+1
-2.692E-1	3.039E+1	5.271E+1
-2.660E-1	3.021E+1	5.228E+1
-2.643E-1	3.017E+1	5.240E+1
-2.660E-1	3.027E+1	5.212E+1
-2.676E-1	3.028E+1	5.254E+1
-2.676E-1	3.026E+1	5.217E+1
-2.643E-1	3.029E+1	5.240E+1
-2.692E-1	3.004E+1	5.252E+1
-2.692E-1	3.024E+1	5.256E+1
-2.660E-1	3.019E+1	5.262E+1
-2.627E-1	3.022E+1	5.227E+1
-2.643E-1	3.031E+1	5.240E+1
-2.692E-1	3.027E+1	5.232E+1
-2.676E-1	3.054E+1	5.232E+1
-2.660E-1	3.030E+1	5.247E+1
-2.643E-1	3.028E+1	5.217E+1
-2.660E-1	3.020E+1	5.253E+1
-2.676E-1	3.043E+1	5.240E+1
-2.660E-1	3.040E+1	5.221E+1
-2.708E-1	3.016E+1	5.232E+1
-2.676E-1	3.028E+1	5.259E+1
-2.627E-1	3.028E+1	5.215E+1
-2.643E-1	3.033E+1	5.228E+1
-2.660E-1	3.023E+1	5.241E+1
-2.676E-1	3.030E+1	5.254E+1
-2.643E-1	3.033E+1	5.225E+1
-2.660E-1	3.047E+1	5.242E+1
-2.643E-1	3.044E+1	5.238E+1
-2.692E-1	3.046E+1	5.234E+1
-2.676E-1	3.043E+1	5.248E+1
-2.643E-1	3.020E+1	5.210E+1
-2.676E-1	3.038E+1	5.252E+1
-2.692E-1	3.018E+1	5.254E+1
-2.676E-1	3.026E+1	5.219E+1
-2.627E-1	3.037E+1	5.241E+1
-2.643E-1	3.021E+1	5.237E+1
-2.660E-1	3.022E+1	5.261E+1
-2.692E-1	3.036E+1	5.240E+1
-2.660E-1	3.020E+1	5.200E+1
-2.660E-1	3.012E+1	5.217E+1
-2.708E-1	3.031E+1	5.239E+1
-2.692E-1	3.045E+1	5.253E+1
-2.692E-1	3.033E+1	5.196E+1
-2.660E-1	3.031E+1	5.230E+1
-2.692E-1	3.022E+1	5.232E+1
-2.660E-1	3.036E+1	5.241E+1
-2.676E-1	3.053E+1	5.218E+1
-2.692E-1	3.032E+1	5.259E+1
-2.692E-1	3.037E+1	5.229E+1
-2.676E-1	3.019E+1	5.233E+1
-2.643E-1	2.997E+1	5.244E+1
-2.660E-1	3.014E+1	5.242E+1
-2.676E-1	3.021E+1	5.239E+1
-2.676E-1	3.051E+1	5.200E+1
-2.643E-1	3.034E+1	5.247E+1
-2.660E-1	3.013E+1	5.281E+1
-2.692E-1	3.028E+1	5.249E+1
-2.676E-1	3.038E+1	5.226E+1
-2.643E-1	3.011E+1	5.266E+1
-2.660E-1	3.033E+1	5.225E+1
-2.676E-1	3.034E+1	5.218E+1
-2.676E-1	3.040E+1	5.227E+1
-2.643E-1	3.031E+1	5.236E+1
-2.660E-1	3.041E+1	5.211E+1
-2.676E-1	3.011E+1	5.235E+1
-2.676E-1	3.043E+1	5.250E+1
-2.676E-1	3.025E+1	5.240E+1
-2.660E-1	3.053E+1	5.221E+1
-2.692E-1	3.023E+1	5.249E+1
-2.676E-1	3.015E+1	5.243E+1
-2.627E-1	3.030E+1	5.218E+1
-2.643E-1	3.026E+1	5.230E+1
-2.708E-1	3.009E+1	5.255E+1
-2.692E-1	3.015E+1	5.244E+1
-2.643E-1	3.019E+1	5.198E+1
-2.676E-1	3.005E+1	5.239E+1
-2.676E-1	3.011E+1	5.220E+1
-2.660E-1	3.045E+1	5.244E+1
-2.643E-1	3.035E+1	5.258E+1
-2.660E-1	3.031E+1	5.255E+1
-2.692E-1	3.024E+1	5.231E+1
-2.643E-1	3.041E+1	5.222E+1
-2.643E-1	3.020E+1	5.270E+1
-2.643E-1	3.026E+1	5.259E+1
-2.725E-1	3.049E+1	5.213E+1
-2.660E-1	3.029E+1	5.240E+1
-2.660E-1	3.028E+1	5.210E+1
-2.676E-1	3.018E+1	5.220E+1
-2.692E-1	3.046E+1	5.236E+1
-2.660E-1	3.017E+1	5.232E+1
-2.660E-1	3.023E+1	5.247E+1
-2.643E-1	3.049E+1	5.240E+1
-2.692E-1	3.035E+1	5.211E+1
-2.708E-1	3.018E+1	5.281E+1
-2.643E-1	3.032E+1	5.222E+1
-2.692E-1	3.032E+1	5.241E+1
-2.660E-1	3.028E+1	5.216E+1
-2.708E-1	3.022E+1	5.244E+1
-2.660E-1	3.031E+1	5.235E+1
-2.643E-1	3.037E+1	5.239E+1
-2.676E-1	3.026E+1	5.227E+1
-2.692E-1	3.028E+1	5.243E+1
-2.627E-1	3.031E+1	5.228E+1
-2.676E-1	3.028E+1	5.226E+1
-2.692E-1	3.040E+1	5.269E+1
-2.676E-1	3.027E+1	5.213E+1
-2.643E-1	3.041E+1	5.236E+1
-2.676E-1	3.023E+1	5.219E+1
-2.660E-1	3.033E+1	5.243E+1
-2.708E-1	3.025E+1	5.218E+1
-2.643E-1	3.029E+1	5.244E+1
-2.660E-1	3.028E+1	5.210E+1
-2.692E-1	3.038E+1	5.229E+1
-2.676E-1	3.035E+1	5.271E+1
-2.643E-1	3.019E+1	5.259E+1
-2.660E-1	3.012E+1	5.231E+1
-2.676E-1	3.039E+1	5.242E+1
-2.676E-1	3.018E+1	5.223E+1
-2.660E-1	3.010E+1	5.215E+1
-2.660E-1	3.025E+1	5.245E+1
-2.676E-1	3.031E+1	5.244E+1
-2.676E-1	3.025E+1	5.255E+1
-2.643E-1	3.038E+1	5.250E+1
-2.676E-1	3.029E+1	5.261E+1
-2.708E-1	3.034E+1	5.220E+1
-2.676E-1	3.018E+1	5.241E+1
-2.627E-1	3.034E+1	5.236E+1
-2.676E-1	3.046E+1	5.242E+1
-2.692E-1	3.043E+1	5.238E+1
-2.676E-1	3.011E+1	5.236E+1
-2.643E-1	3.008E+1	5.233E+1
-2.660E-1	3.035E+1	5.231E+1
-2.692E-1	3.030E+1	5.245E+1
-2.676E-1	3.011E+1	5.247E+1
-2.611E-1	3.028E+1	5.244E+1
-2.676E-1	3.019E+1	5.229E+1
-2.660E-1	3.020E+1	5.235E+1
-2.660E-1	3.035E+1	5.226E+1
-2.660E-1	3.025E+1	5.231E+1
-2.676E-1	3.028E+1	5.235E+1
-2.692E-1	3.014E+1	5.208E+1
-2.692E-1	3.022E+1	5.219E+1
-2.643E-1	3.026E+1	5.232E+1
-2.676E-1	3.021E+1	5.222E+1
-2.692E-1	3.018E+1	5.208E+1
-2.676E-1	3.034E+1	5.191E+1
-2.660E-1	3.039E+1	5.246E+1
-2.676E-1	3.010E+1	5.219E+1
-2.676E-1	3.040E+1	5.233E+1
-2.692E-1	3.023E+1	5.227E+1
-2.643E-1	3.018E+1	5.266E+1
-2.676E-1	3.031E+1	5.201E+1
-2.692E-1	3.025E+1	5.235E+1
-2.676E-1	3.039E+1	5.260E+1
-2.660E-1	3.034E+1	5.233E+1
-2.660E-1	3.010E+1	5.231E+1
-2.708E-1	3.040E+1	5.203E+1
-2.676E-1	3.021E+1	5.244E+1
-2.692E-1	3.023E+1	5.224E+1
-2.660E-1	3.016E+1	5.205E+1
-2.692E-1	3.029E+1	5.247E+1
-2.725E-1	3.022E+1	5.224E+1
-2.660E-1	3.031E+1	5.235E+1
-2.643E-1	3.018E+1	5.208E+1
-2.676E-1	3.030E+1	5.230E+1
-2.692E-1	3.015E+1	5.235E+1
-2.660E-1	3.024E+1	5.240E+1
-2.643E-1	3.045E+1	5.235E+1
-2.692E-1	3.030E+1	5.220E+1
-2.676E-1	3.045E+1	5.214E+1
-2.627E-1	3.031E+1	5.216E+1
-2.660E-1	3.018E+1	5.243E+1
-2.708E-1	3.030E+1	5.237E+1
-2.660E-1	3.035E+1	5.230E+1
-2.627E-1	3.027E+1	5.231E+1
-2.676E-1	3.065E+1	5.239E+1
-2.660E-1	3.050E+1	5.247E+1
-2.643E-1	3.006E+1	5.223E+1
-2.627E-1	3.041E+1	5.243E+1
-2.660E-1	3.028E+1	5.216E+1
-2.692E-1	3.029E+1	5.252E+1
-2.643E-1	2.999E+1	5.232E+1
-2.643E-1	3.021E+1	5.219E+1
-2.643E-1	3.015E+1	5.221E+1
-2.708E-1	3.018E+1	5.220E+1
-2.692E-1	3.026E+1	5.222E+1
-2.643E-1	3.048E+1	5.251E+1
-2.643E-1	3.014E+1	5.223E+1
-2.692E-1	3.039E+1	5.243E+1
-2.676E-1	3.030E+1	5.199E+1
-2.643E-1	3.044E+1	5.220E+1
-2.643E-1	3.012E+1	5.231E+1
-2.692E-1	3.008E+1	5.248E+1
-2.660E-1	3.028E+1	5.233E+1
-2.660E-1	3.024E+1	5.263E+1
-2.660E-1	3.015E+1	5.226E+1
-2.660E-1	3.009E+1	5.224E+1
-2.676E-1	3.012E+1	5.235E+1
-2.643E-1	3.019E+1	5.237E+1
-2.643E-1	3.010E+1	5.225E+1
-2.676E-1	3.034E+1	5.230E+1
-2.676E-1	3.012E+1	5.219E+1
-2.643E-1	3.032E+1	5.229E+1
-2.660E-1	3.037E+1	5.233E+1
-2.676E-1	3.027E+1	5.235E+1
-2.692E-1	3.013E+1	5.218E+1
-2.660E-1	3.020E+1	5.238E+1
-2.676E-1	3.010E+1	5.242E+1
-2.660E-1	3.020E+1	5.253E+1
-2.692E-1	3.020E+1	5.234E+1
-2.676E-1	3.023E+1	5.232E+1
-2.660E-1	3.014E+1	5.242E+1
-2.708E-1	3.015E+1	5.208E+1
-2.692E-1	3.010E+1	5.243E+1
-2.660E-1	3.005E+1	5.210E+1
-2.676E-1	3.021E+1	5.224E+1
-2.676E-1	3.032E+1	5.216E+1
-2.676E-1	3.041E+1	5.233E+1
-2.660E-1	3.041E+1	5.238E+1
-2.643E-1	3.015E+1	5.224E+1
-2.692E-1	3.012E+1	5.200E+1
-2.660E-1	3.004E+1	5.244E+1
-2.676E-1	3.032E+1	5.230E+1
-2.643E-1	3.023E+1	5.238E+1
-2.692E-1	3.018E+1	5.247E+1
-2.708E-1	3.039E+1	5.258E+1
-2.660E-1	3.026E+1	5.242E+1
-2.660E-1	3.020E+1	5.183E+1
-2.676E-1	3.028E+1	5.266E+1
-2.676E-1	3.021E+1	5.216E+1
-2.660E-1	2.996E+1	5.259E+1
-2.660E-1	3.017E+1	5.240E+1
-2.676E-1	3.026E+1	5.204E+1
-2.660E-1	3.018E+1	5.232E+1
-2.643E-1	3.018E+1	5.226E+1
-2.643E-1	3.043E+1	5.221E+1
-2.692E-1	3.014E+1	5.230E+1
-2.676E-1	3.040E+1	5.234E+1
-2.660E-1	2.999E+1	5.197E+1
-2.660E-1	3.018E+1	5.221E+1
-2.660E-1	3.014E+1	5.227E+1
-2.692E-1	3.034E+1	5.227E+1
-2.627E-1	3.053E+1	5.245E+1
-2.660E-1	3.017E+1	5.224E+1
-2.660E-1	3.021E+1	5.221E+1
-2.627E-1	3.030E+1	5.261E+1
-2.627E-1	3.044E+1	5.236E+1
-2.643E-1	3.027E+1	5.245E+1
-2.676E-1	3.019E+1	5.212E+1
-2.660E-1	3.014E+1	5.223E+1
-2.643E-1	3.011E+1	5.231E+1
-2.643E-1	3.035E+1	5.239E+1
-2.676E-1	3.022E+1	5.253E+1
-2.676E-1	3.015E+1	5.218E+1
-2.643E-1	3.013E+1	5.225E+1
-2.660E-1	3.029E+1	5.221E+1
-2.676E-1	3.019E+1	5.220E+1
-2.708E-1	3.031E+1	5.257E+1
-2.660E-1	3.030E+1	5.220E+1
-2.676E-1	3.041E+1	5.271E+1
-2.676E-1	3.025E+1	5.232E+1
-2.676E-1	3.041E+1	5.233E+1
-2.660E-1	3.017E+1	5.244E+1
-2.660E-1	3.015E+1	5.229E+1
-2.725E-1	3.018E+1	5.216E+1
-2.660E-1	3.040E+1	5.242E+1
-2.660E-1	3.009E+1	5.235E+1
-2.643E-1	3.012E+1	5.211E+1
-2.660E-1	3.035E+1	5.183E+1
-2.660E-1	3.022E+1	5.226E+1
-2.643E-1	3.025E+1	5.202E+1
-2.676E-1	3.031E+1	5.224E+1
-2.660E-1	3.024E+1	5.252E+1
-2.660E-1	3.030E+1	5.243E+1
-2.643E-1	3.038E+1	5.213E+1
-2.660E-1	3.023E+1	5.213E+1
-2.676E-1	3.031E+1	5.186E+1
-2.676E-1	3.031E+1	5.214E+1
-2.627E-1	3.014E+1	5.207E+1
-2.692E-1	3.028E+1	5.233E+1
-2.660E-1	3.031E+1	5.225E+1
-2.676E-1	3.027E+1	5.234E+1
-2.643E-1	3.003E+1	5.247E+1
-2.643E-1	3.010E+1	5.224E+1
-2.692E-1	3.047E+1	5.234E+1
-2.676E-1	3.045E+1	5.238E+1
-2.660E-1	3.019E+1	5.224E+1
-2.660E-1	3.031E+1	5.239E+1
-2.676E-1	3.035E+1	5.233E+1
-2.676E-1	3.045E+1	5.228E+1
-2.660E-1	3.004E+1	5.222E+1
-2.660E-1	3.027E+1	5.218E+1
-2.676E-1	3.002E+1	5.212E+1
-2.692E-1	3.016E+1	5.206E+1
-2.643E-1	3.028E+1	5.217E+1
-2.660E-1	3.034E+1	5.218E+1
-2.676E-1	3.022E+1	5.233E+1
-2.660E-1	3.007E+1	5.206E+1
-2.676E-1	3.030E+1	5.225E+1
-2.660E-1	3.035E+1	5.230E+1
-2.708E-1	3.035E+1	5.235E+1
-2.676E-1	3.014E+1	5.204E+1
-2.643E-1	3.022E+1	5.206E+1
-2.676E-1	3.019E+1	5.202E+1
-2.692E-1	2.988E+1	5.239E+1
-2.660E-1	3.034E+1	5.253E+1
-2.643E-1	3.046E+1	5.257E+1
-2.643E-1	3.012E+1	5.221E+1
-2.676E-1	3.011E+1	5.234E+1
-2.676E-1	3.020E+1	5.203E+1
-2.643E-1	3.016E+1	5.239E+1
-2.643E-1	3.029E+1	5.206E+1
-2.676E-1	3.041E+1	5.233E+1
-2.676E-1	3.053E+1	5.214E+1
-2.643E-1	3.012E+1	5.217E+1
-2.627E-1	3.024E+1	5.227E+1
-2.676E-1	2.993E+1	5.223E+1
-2.692E-1	3.028E+1	5.223E+1
-2.643E-1	3.017E+1	5.241E+1
-2.660E-1	3.015E+1	5.210E+1
-2.676E-1	3.034E+1	5.231E+1
-2.660E-1	3.015E+1	5.208E+1
-2.643E-1	3.021E+1	5.211E+1
-2.643E-1	3.016E+1	5.215E+1
-2.660E-1	2.999E+1	5.249E+1
-2.660E-1	3.011E+1	5.239E+1
-2.627E-1	3.012E+1	5.217E+1
-2.660E-1	3.036E+1	5.241E+1
-2.692E-1	3.036E+1	5.211E+1
-2.676E-1	3.013E+1	5.242E+1
-2.660E-1	3.006E+1	5.225E+1
-2.660E-1	3.009E+1	5.230E+1
-2.660E-1	3.010E+1	5.252E+1
-2.643E-1	3.024E+1	5.223E+1
-2.627E-1	3.006E+1	5.224E+1
-2.660E-1	3.003E+1	5.233E+1
-2.676E-1	2.996E+1	5.252E+1
-2.660E-1	3.009E+1	5.203E+1
-2.643E-1	3.044E+1	5.235E+1
-2.643E-1	3.019E+1	5.191E+1
-2.692E-1	3.006E+1	5.208E+1
-2.676E-1	3.027E+1	5.230E+1
-2.676E-1	3.034E+1	5.230E+1
-2.676E-1	3.017E+1	5.220E+1
-2.692E-1	3.027E+1	5.210E+1
-2.676E-1	3.015E+1	5.228E+1
-2.660E-1	3.020E+1	5.221E+1
-2.627E-1	3.019E+1	5.223E+1
-2.660E-1	3.036E+1	5.234E+1
-2.692E-1	3.017E+1	5.210E+1
-2.627E-1	3.022E+1	5.229E+1
-2.708E-1	3.026E+1	5.217E+1
-2.708E-1	3.016E+1	5.227E+1
-2.676E-1	3.013E+1	5.195E+1
-2.660E-1	3.034E+1	5.220E+1
-2.660E-1	2.999E+1	5.205E+1
-2.708E-1	3.018E+1	5.239E+1
-2.660E-1	3.016E+1	5.219E+1
-2.660E-1	3.031E+1	5.228E+1
-2.676E-1	3.015E+1	5.210E+1
-2.708E-1	3.020E+1	5.208E+1
-2.660E-1	3.016E+1	5.255E+1
-2.627E-1	3.016E+1	5.239E+1
-2.643E-1	3.015E+1	5.204E+1
-2.692E-1	3.016E+1	5.238E+1
-2.660E-1	3.010E+1	5.232E+1
-2.660E-1	3.002E+1	5.230E+1
-2.660E-1	2.997E+1	5.220E+1
-2.676E-1	3.033E+1	5.189E+1
-2.660E-1	3.014E+1	5.227E+1
-2.611E-1	3.020E+1	5.204E+1
-2.643E-1	3.020E+1	5.249E+1
-2.676E-1	3.027E+1	5.219E+1
-2.676E-1	3.031E+1	5.186E+1
-2.611E-1	3.040E+1	5.227E+1
-2.643E-1	3.012E+1	5.225E+1
-2.660E-1	3.012E+1	5.220E+1
-2.676E-1	3.009E+1	5.242E+1
-2.643E-1	3.020E+1	5.223E+1
-2.643E-1	2.997E+1	5.187E+1
-2.692E-1	3.021E+1	5.219E+1
-2.676E-1	3.010E+1	5.226E+1
-2.611E-1	3.002E+1	5.211E+1
-2.643E-1	3.027E+1	5.211E+1
-2.676E-1	3.007E+1	5.247E+1
-2.676E-1	3.017E+1	5.234E+1
-2.627E-1	3.015E+1	5.194E+1
-2.660E-1	3.021E+1	5.206E+1
-2.676E-1	3.011E+1	5.219E+1
-2.676E-1	3.018E+1	5.203E+1
-2.660E-1	3.009E+1	5.243E+1
-2.643E-1	3.015E+1	5.245E+1
-2.692E-1	3.002E+1	5.203E+1
-2.692E-1	3.017E+1	5.236E+1
-2.660E-1	3.018E+1	5.227E+1
-2.643E-1	3.022E+1	5.211E+1
-2.692E-1	3.024E+1	5.216E+1
-2.692E-1	3.017E+1	5.251E+1
-2.660E-1	3.017E+1	5.242E+1
-2.643E-1	3.028E+1	5.209E+1
-2.692E-1	3.024E+1	5.241E+1
-2.676E-1	3.029E+1	5.236E+1
-2.676E-1	3.024E+1	5.224E+1
-2.660E-1	3.023E+1	5.189E+1
-2.676E-1	3.028E+1	5.207E+1
-2.692E-1	3.027E+1	5.237E+1
-2.660E-1	3.019E+1	5.209E+1
-2.643E-1	3.018E+1	5.212E+1
-2.692E-1	3.011E+1	5.192E+1
-2.692E-1	3.024E+1	5.225E+1
-2.660E-1	3.040E+1	5.227E+1
-2.660E-1	3.021E+1	5.213E+1
-2.708E-1	3.015E+1	5.224E+1
-2.643E-1	3.008E+1	5.221E+1
-2.643E-1	3.011E+1	5.195E+1
-2.660E-1	3.016E+1	5.225E+1
-2.708E-1	3.009E+1	5.234E+1
-2.660E-1	3.007E+1	5.228E+1
-2.627E-1	3.005E+1	5.231E+1
-2.660E-1	3.023E+1	5.219E+1
-2.708E-1	3.037E+1	5.210E+1
-2.676E-1	3.035E+1	5.233E+1
-2.643E-1	3.010E+1	5.211E+1
-2.643E-1	3.032E+1	5.236E+1
-2.692E-1	2.989E+1	5.228E+1
-2.676E-1	3.021E+1	5.244E+1
-2.643E-1	3.020E+1	5.189E+1
-2.660E-1	3.003E+1	5.215E+1
-2.725E-1	3.015E+1	5.194E+1
-2.676E-1	3.012E+1	5.205E+1
-2.676E-1	3.028E+1	5.237E+1
-2.676E-1	3.008E+1	5.216E+1
-2.692E-1	3.013E+1	5.233E+1
-2.660E-1	3.021E+1	5.218E+1
-2.643E-1	3.015E+1	5.211E+1
-2.660E-1	3.031E+1	5.215E+1
-2.692E-1	3.029E+1	5.217E+1
-2.676E-1	3.005E+1	5.214E+1
-2.643E-1	3.020E+1	5.226E+1
-2.660E-1	3.030E+1	5.216E+1
-2.676E-1	3.020E+1	5.228E+1
-2.692E-1	3.016E+1	5.230E+1
-2.676E-1	2.987E+1	5.209E+1
-2.660E-1	3.035E+1	5.228E+1
-2.660E-1	3.035E+1	5.208E+1
-2.676E-1	3.018E+1	5.203E+1
-2.643E-1	3.007E+1	5.228E+1
-2.660E-1	3.015E+1	5.215E+1
-2.692E-1	3.008E+1	5.213E+1
-2.660E-1	3.023E+1	5.220E+1
-2.643E-1	3.023E+1	5.206E+1
-2.643E-1	3.006E+1	5.237E+1
-2.676E-1	2.999E+1	5.178E+1
-2.676E-1	3.018E+1	5.218E+1
-2.676E-1	3.020E+1	5.231E+1
-2.643E-1	3.001E+1	5.180E+1
-2.692E-1	3.025E+1	5.219E+1
-2.708E-1	2.996E+1	5.208E+1
-2.660E-1	3.010E+1	5.209E+1
-2.643E-1	3.012E+1	5.213E+1
-2.725E-1	3.010E+1	5.220E+1
-2.676E-1	3.012E+1	5.198E+1
-2.627E-1	3.007E+1	5.192E+1
-2.676E-1	2.999E+1	5.218E+1
-2.660E-1	3.007E+1	5.208E+1
-2.692E-1	3.013E+1	5.223E+1
-2.643E-1	3.016E+1	5.212E+1
-2.643E-1	3.008E+1	5.218E+1
-2.708E-1	3.040E+1	5.221E+1
-2.692E-1	3.024E+1	5.208E+1
-2.643E-1	3.017E+1	5.220E+1
-2.660E-1	3.016E+1	5.208E+1
-2.692E-1	3.029E+1	5.213E+1
-2.708E-1	3.011E+1	5.208E+1
-2.660E-1	3.012E+1	5.209E+1
-2.643E-1	3.016E+1	5.200E+1
-2.692E-1	3.020E+1	5.164E+1
-2.660E-1	3.011E+1	5.208E+1
-2.643E-1	3.003E+1	5.221E+1
-2.643E-1	3.023E+1	5.237E+1
-2.676E-1	3.011E+1	5.204E+1
-2.692E-1	3.011E+1	5.215E+1
-2.611E-1	3.016E+1	5.226E+1
-2.676E-1	3.028E+1	5.233E+1
-2.725E-1	3.038E+1	5.203E+1
-2.692E-1	3.001E+1	5.210E+1
-2.643E-1	3.027E+1	5.195E+1
-2.643E-1	3.013E+1	5.215E+1
-2.692E-1	3.010E+1	5.209E+1
-2.692E-1	3.002E+1	5.219E+1
-2.676E-1	3.019E+1	5.226E+1
-2.643E-1	3.018E+1	5.234E+1
-2.676E-1	3.000E+1	5.209E+1
-2.676E-1	3.032E+1	5.222E+1
-2.643E-1	3.022E+1	5.213E+1
-2.660E-1	3.012E+1	5.192E+1
-2.708E-1	3.015E+1	5.217E+1
-2.692E-1	3.021E+1	5.224E+1
-2.611E-1	3.001E+1	5.200E+1
-2.660E-1	3.016E+1	5.209E+1
-2.692E-1	3.016E+1	5.196E+1
-2.692E-1	3.026E+1	5.225E+1
-2.643E-1	3.018E+1	5.209E+1
-2.660E-1	3.014E+1	5.188E+1
-2.692E-1	3.016E+1	5.216E+1
-2.692E-1	2.997E+1	5.244E+1
-2.660E-1	3.029E+1	5.255E+1
-2.660E-1	3.010E+1	5.214E+1
-2.692E-1	3.016E+1	5.197E+1
-2.692E-1	2.998E+1	5.198E+1
-2.627E-1	3.033E+1	5.221E+1
-2.660E-1	2.999E+1	5.194E+1
-2.676E-1	3.002E+1	5.213E+1
-2.676E-1	3.008E+1	5.204E+1
-2.692E-1	3.014E+1	5.207E+1
-2.660E-1	3.008E+1	5.198E+1
-2.676E-1	3.009E+1	5.205E+1
-2.692E-1	3.009E+1	5.220E+1
-2.660E-1	3.012E+1	5.227E+1
-2.660E-1	3.012E+1	5.217E+1
-2.692E-1	3.015E+1	5.222E+1
-2.708E-1	2.996E+1	5.227E+1
-2.643E-1	3.022E+1	5.252E+1
-2.660E-1	3.006E+1	5.200E+1
-2.692E-1	2.999E+1	5.220E+1
-2.676E-1	3.027E+1	5.240E+1
-2.627E-1	3.005E+1	5.223E+1
-2.643E-1	3.004E+1	5.222E+1
-2.676E-1	3.017E+1	5.228E+1
-2.676E-1	3.017E+1	5.218E+1
-2.660E-1	3.017E+1	5.196E+1
-2.660E-1	3.011E+1	5.220E+1
-2.708E-1	3.018E+1	5.199E+1
-2.692E-1	3.018E+1	5.205E+1
-2.660E-1	3.024E+1	5.218E+1
-2.643E-1	3.003E+1	5.226E+1
-2.708E-1	3.022E+1	5.218E+1
-2.660E-1	3.017E+1	5.176E+1
-2.660E-1	3.018E+1	5.223E+1
-2.676E-1	3.033E+1	5.252E+1
-2.676E-1	3.008E+1	5.194E+1
-2.676E-1	3.006E+1	5.222E+1
-2.660E-1	3.017E+1	5.241E+1
-2.660E-1	3.020E+1	5.221E+1
-2.692E-1	2.998E+1	5.208E+1
-2.692E-1	3.020E+1	5.210E+1
-2.676E-1	3.027E+1	5.186E+1
-2.643E-1	3.015E+1	5.204E+1
-2.692E-1	3.015E+1	5.192E+1
-2.692E-1	3.021E+1	5.211E+1
-2.627E-1	3.005E+1	5.253E+1
-2.643E-1	3.021E+1	5.237E+1
-2.692E-1	3.012E+1	5.171E+1
-2.676E-1	3.015E+1	5.209E+1
-2.643E-1	2.987E+1	5.219E+1
-2.643E-1	3.016E+1	5.204E+1
-2.692E-1	3.013E+1	5.199E+1
-2.660E-1	3.003E+1	5.198E+1
-2.660E-1	3.004E+1	5.230E+1
-2.676E-1	3.013E+1	5.205E+1
-2.708E-1	3.021E+1	5.214E+1
-2.692E-1	3.017E+1	5.208E+1
-2.676E-1	3.021E+1	5.210E+1
-2.660E-1	3.011E+1	5.214E+1
-2.708E-1	3.026E+1	5.193E+1
-2.692E-1	3.027E+1	5.221E+1
-2.643E-1	3.018E+1	5.217E+1
-2.660E-1	2.991E+1	5.194E+1
-2.708E-1	2.997E+1	5.218E+1
-2.708E-1	3.015E+1	5.244E+1
-2.627E-1	3.041E+1	5.192E+1
-2.643E-1	3.024E+1	5.233E+1
-2.676E-1	3.024E+1	5.220E+1
-2.676E-1	3.042E+1	5.201E+1
-2.643E-1	3.027E+1	5.223E+1
-2.676E-1	3.030E+1	5.240E+1
-2.692E-1	2.993E+1	5.189E+1
-2.692E-1	3.008E+1	5.223E+1
-2.676E-1	3.009E+1	5.207E+1
-2.660E-1	3.008E+1	5.246E+1
-2.708E-1	3.015E+1	5.213E+1
-2.692E-1	2.997E+1	5.225E+1
-2.660E-1	3.012E+1	5.228E+1
-2.676E-1	2.994E+1	5.209E+1
-2.676E-1	3.003E+1	5.203E+1
-2.692E-1	3.037E+1	5.187E+1
-2.643E-1	3.016E+1	5.206E+1
-2.643E-1	3.014E+1	5.202E+1
-2.676E-1	3.006E+1	5.214E+1
-2.692E-1	3.008E+1	5.241E+1
-2.643E-1	3.015E+1	5.180E+1
-2.660E-1	3.015E+1	5.205E+1
-2.692E-1	3.025E+1	5.219E+1
-2.676E-1	2.987E+1	5.225E+1
-2.643E-1	2.997E+1	5.230E+1
-2.643E-1	3.042E+1	5.224E+1
-2.692E-1	3.030E+1	5.196E+1
-2.692E-1	3.006E+1	5.191E+1
-2.627E-1	3.033E+1	5.206E+1
-2.660E-1	2.984E+1	5.216E+1
-2.708E-1	3.021E+1	5.197E+1
-2.660E-1	2.980E+1	5.202E+1
-2.643E-1	3.026E+1	5.199E+1
-2.660E-1	3.021E+1	5.218E+1
-2.676E-1	3.007E+1	5.239E+1
-2.692E-1	3.021E+1	5.227E+1
-2.643E-1	3.028E+1	5.213E+1
-2.660E-1	3.030E+1	5.230E+1
-2.676E-1	3.018E+1	5.227E+1
-2.676E-1	3.020E+1	5.193E+1
-2.643E-1	3.015E+1	5.200E+1
-2.676E-1	3.014E+1	5.208E+1
-2.692E-1	3.008E+1	5.200E+1
-2.692E-1	3.020E+1	5.211E+1
-2.676E-1	3.025E+1	5.228E+1
-2.660E-1	3.014E+1	5.205E+1
-2.708E-1	2.994E+1	5.182E+1
-2.708E-1	3.032E+1	5.201E+1
-2.643E-1	3.017E+1	5.194E+1
-2.676E-1	3.021E+1	5.216E+1
-2.692E-1	3.026E+1	5.207E+1
-2.676E-1	3.022E+1	5.213E+1
-2.643E-1	3.030E+1	5.211E+1
-2.676E-1	2.996E+1	5.205E+1
-2.692E-1	3.024E+1	5.193E+1
-2.627E-1	3.031E+1	5.206E+1
-2.643E-1	3.020E+1	5.197E+1
-2.643E-1	3.030E+1	5.187E+1
-2.676E-1	3.010E+1	5.202E+1
-2.725E-1	2.988E+1	5.199E+1
-2.676E-1	3.007E+1	5.223E+1
-2.676E-1	3.018E+1	5.190E+1
-2.676E-1	3.016E+1	5.213E+1
-2.692E-1	3.001E+1	5.229E+1
-2.627E-1	3.034E+1	5.190E+1
-2.692E-1	3.009E+1	5.206E+1
-2.692E-1	3.005E+1	5.174E+1
-2.692E-1	2.992E+1	5.188E+1
-2.627E-1	3.030E+1	5.224E+1
-2.692E-1	3.031E+1	5.199E+1
-2.692E-1	3.024E+1	5.225E+1
-2.692E-1	3.004E+1	5.199E+1
-2.676E-1	3.024E+1	5.230E+1
-2.676E-1	3.018E+1	5.228E+1
-2.692E-1	3.010E+1	5.219E+1
-2.692E-1	3.007E+1	5.205E+1
-2.643E-1	3.026E+1	5.197E+1
-2.660E-1	3.009E+1	5.216E+1
-2.692E-1	3.016E+1	5.229E+1
-2.692E-1	2.991E+1	5.201E+1
-2.643E-1	3.013E+1	5.215E+1
-2.660E-1	2.997E+1	5.230E+1
-2.676E-1	3.006E+1	5.213E+1
-2.725E-1	3.010E+1	5.208E+1
-2.660E-1	3.008E+1	5.184E+1
-2.676E-1	3.006E+1	5.220E+1
-2.708E-1	3.006E+1	5.215E+1
-2.692E-1	3.026E+1	5.204E+1
-2.676E-1	3.024E+1	5.237E+1
-2.643E-1	3.019E+1	5.202E+1
-2.708E-1	3.023E+1	5.188E+1
-2.692E-1	3.033E+1	5.186E+1
-2.660E-1	3.013E+1	5.217E+1
-2.692E-1	2.999E+1	5.202E+1
-2.692E-1	3.015E+1	5.232E+1
-2.708E-1	2.996E+1	5.191E+1
-2.660E-1	3.011E+1	5.236E+1
-2.643E-1	3.004E+1	5.198E+1
-2.725E-1	3.027E+1	5.195E+1
-2.676E-1	3.028E+1	5.216E+1
-2.676E-1	3.021E+1	5.208E+1
-2.692E-1	2.992E+1	5.219E+1
-2.708E-1	3.006E+1	5.196E+1
-2.692E-1	3.014E+1	5.215E+1
-2.643E-1	3.020E+1	5.216E+1
-2.676E-1	3.020E+1	5.212E+1
-2.660E-1	3.025E+1	5.189E+1
-2.692E-1	3.004E+1	5.216E+1
-2.660E-1	3.018E+1	5.215E+1
-2.660E-1	3.021E+1	5.191E+1
-2.676E-1	3.018E+1	5.215E+1
-2.676E-1	3.009E+1	5.196E+1
-2.660E-1	2.990E+1	5.175E+1
-2.643E-1	3.009E+1	5.236E+1
-2.708E-1	3.003E+1	5.202E+1
-2.660E-1	3.000E+1	5.206E+1
-2.660E-1	3.030E+1	5.192E+1
-2.676E-1	3.032E+1	5.198E+1
-2.676E-1	3.009E+1	5.201E+1
-2.692E-1	3.010E+1	5.204E+1
-2.660E-1	3.011E+1	5.208E+1
-2.660E-1	2.997E+1	5.219E+1
-2.708E-1	2.993E+1	5.216E+1
-2.692E-1	3.013E+1	5.225E+1
-2.660E-1	3.001E+1	5.230E+1
-2.676E-1	3.036E+1	5.191E+1
-2.708E-1	3.012E+1	5.199E+1
-2.708E-1	3.007E+1	5.235E+1
-2.692E-1	2.999E+1	5.204E+1
-2.660E-1	2.994E+1	5.187E+1
-2.692E-1	3.023E+1	5.207E+1
-2.676E-1	3.006E+1	5.206E+1
-2.660E-1	3.009E+1	5.226E+1
-2.676E-1	3.013E+1	5.196E+1
-2.708E-1	3.008E+1	5.179E+1
-2.708E-1	3.022E+1	5.195E+1
-2.676E-1	3.007E+1	5.213E+1
-2.676E-1	3.009E+1	5.228E+1
-2.676E-1	2.997E+1	5.184E+1
-2.708E-1	3.012E+1	5.216E+1
-2.676E-1	3.026E+1	5.206E+1
-2.660E-1	3.009E+1	5.190E+1
-2.708E-1	3.009E+1	5.185E+1
-2.708E-1	3.021E+1	5.204E+1
-2.643E-1	3.012E+1	5.203E+1
-2.676E-1	3.005E+1	5.227E+1
-2.692E-1	2.998E+1	5.198E+1
-2.692E-1	3.014E+1	5.208E+1
-2.676E-1	3.009E+1	5.210E+1
-2.660E-1	3.008E+1	5.206E+1
-2.692E-1	3.017E+1	5.221E+1
-2.708E-1	3.011E+1	5.212E+1
-2.660E-1	3.010E+1	5.210E+1
-2.676E-1	3.039E+1	5.241E+1
-2.725E-1	2.997E+1	5.202E+1
-2.676E-1	3.034E+1	5.232E+1
-2.692E-1	3.019E+1	5.209E+1
-2.660E-1	3.027E+1	5.219E+1
-2.708E-1	3.017E+1	5.182E+1
-2.725E-1	3.005E+1	5.199E+1
-2.692E-1	3.017E+1	5.195E+1
-2.660E-1	2.999E+1	5.226E+1
-2.692E-1	2.997E+1	5.205E+1
-2.660E-1	2.999E+1	5.211E+1
-2.676E-1	3.023E+1	5.195E+1
-2.692E-1	3.019E+1	5.197E+1
-2.708E-1	2.992E+1	5.205E+1
-2.692E-1	3.027E+1	5.188E+1
-2.643E-1	2.992E+1	5.210E+1
-2.660E-1	3.017E+1	5.205E+1
-2.692E-1	3.009E+1	5.244E+1
-2.708E-1	3.032E+1	5.203E+1
-2.660E-1	3.013E+1	5.197E+1
-2.643E-1	3.018E+1	5.183E+1
-2.741E-1	3.021E+1	5.225E+1
-2.676E-1	3.034E+1	5.207E+1
-2.676E-1	3.011E+1	5.204E+1
-2.676E-1	3.004E+1	5.210E+1
-2.708E-1	2.997E+1	5.187E+1
-2.692E-1	3.008E+1	5.215E+1
-2.660E-1	2.997E+1	5.176E+1
-2.643E-1	3.012E+1	5.200E+1
-2.692E-1	3.004E+1	5.202E+1
-2.676E-1	3.021E+1	5.233E+1
-2.643E-1	3.018E+1	5.191E+1
-2.660E-1	3.011E+1	5.228E+1
-2.692E-1	3.003E+1	5.199E+1
-2.708E-1	3.007E+1	5.211E+1
-2.643E-1	3.004E+1	5.188E+1
-2.643E-1	3.015E+1	5.210E+1
-2.692E-1	3.014E+1	5.206E+1
-2.708E-1	2.997E+1	5.211E+1
-2.660E-1	3.016E+1	5.216E+1
-2.660E-1	3.025E+1	5.198E+1
-2.692E-1	3.013E+1	5.190E+1
-2.692E-1	3.008E+1	5.227E+1
-2.643E-1	3.009E+1	5.208E+1
-2.676E-1	3.008E+1	5.217E+1
-2.692E-1	2.996E+1	5.207E+1
-2.692E-1	3.002E+1	5.209E+1
-2.676E-1	3.003E+1	5.193E+1
-2.643E-1	2.996E+1	5.220E+1
-2.692E-1	3.013E+1	5.208E+1
-2.676E-1	3.010E+1	5.202E+1
-2.660E-1	3.019E+1	5.199E+1
-2.692E-1	3.002E+1	5.200E+1
-2.708E-1	3.024E+1	5.207E+1
-2.725E-1	3.008E+1	5.229E+1
-2.692E-1	2.999E+1	5.215E+1
-2.660E-1	2.999E+1	5.222E+1
-2.676E-1	3.030E+1	5.201E+1
-2.692E-1	3.004E+1	5.212E+1
-2.660E-1	3.028E+1	5.191E+1
-2.676E-1	3.025E+1	5.220E+1
-2.725E-1	3.018E+1	5.184E+1
-2.692E-1	3.029E+1	5.218E+1
-2.676E-1	3.014E+1	5.208E+1
-2.660E-1	2.989E+1	5.202E+1
-2.708E-1	3.014E+1	5.191E+1
-2.708E-1	3.036E+1	5.178E+1
-2.643E-1	3.010E+1	5.197E+1
-2.676E-1	3.028E+1	5.189E+1
-2.692E-1	2.995E+1	5.197E+1
-2.676E-1	3.024E+1	5.220E+1
-2.676E-1	3.005E+1	5.205E+1
-2.692E-1	3.011E+1	5.182E+1
-2.725E-1	3.010E+1	5.241E+1
-2.708E-1	3.030E+1	5.205E+1
-2.676E-1	3.010E+1	5.208E+1
-2.643E-1	3.003E+1	5.194E+1
-2.676E-1	3.014E+1	5.198E+1
-2.692E-1	3.021E+1	5.200E+1
-2.676E-1	3.028E+1	5.170E+1
-2.660E-1	3.002E+1	5.196E+1
-2.708E-1	3.017E+1	5.186E+1
-2.708E-1	3.006E+1	5.199E+1
-2.676E-1	3.019E+1	5.198E+1
-2.676E-1	2.977E+1	5.176E+1
-2.708E-1	2.994E+1	5.213E+1
-2.708E-1	3.001E+1	5.197E+1
-2.627E-1	3.013E+1	5.212E+1
-2.692E-1	3.010E+1	5.196E+1
-2.676E-1	3.015E+1	5.208E+1
-2.708E-1	3.009E+1	5.185E+1
-2.692E-1	3.006E+1	5.183E+1
-2.643E-1	2.985E+1	5.195E+1
-2.692E-1	3.023E+1	5.184E+1
-2.676E-1	3.011E+1	5.201E+1
-2.676E-1	3.013E+1	5.217E+1
-2.643E-1	2.978E+1	5.190E+1
-2.741E-1	3.025E+1	5.206E+1
-2.676E-1	2.999E+1	5.188E+1
-2.660E-1	3.017E+1	5.225E+1
-2.660E-1	3.014E+1	5.200E+1
-2.708E-1	3.006E+1	5.221E+1
-2.660E-1	3.022E+1	5.178E+1
-2.660E-1	3.006E+1	5.192E+1
-2.660E-1	2.999E+1	5.187E+1
-2.708E-1	3.027E+1	5.191E+1
-2.692E-1	3.014E+1	5.214E+1
-2.660E-1	3.017E+1	5.198E+1
-2.692E-1	3.002E+1	5.180E+1
-2.708E-1	3.001E+1	5.218E+1
-2.692E-1	3.018E+1	5.230E+1
-2.627E-1	2.994E+1	5.209E+1
-2.676E-1	3.018E+1	5.202E+1
-2.708E-1	3.028E+1	5.212E+1
-2.692E-1	3.014E+1	5.188E+1
-2.643E-1	3.032E+1	5.199E+1
-2.708E-1	2.998E+1	5.218E+1
-2.692E-1	3.003E+1	5.196E+1
-2.692E-1	2.998E+1	5.183E+1
-2.660E-1	2.998E+1	5.202E+1
-2.676E-1	3.014E+1	5.184E+1
-2.708E-1	3.006E+1	5.196E+1
-2.708E-1	3.009E+1	5.196E+1
-2.660E-1	2.999E+1	5.184E+1
-2.692E-1	2.989E+1	5.196E+1
-2.692E-1	3.002E+1	5.201E+1
-2.676E-1	3.014E+1	5.195E+1
-2.660E-1	3.002E+1	5.220E+1
-2.676E-1	3.036E+1	5.169E+1
-2.725E-1	3.001E+1	5.202E+1
-2.676E-1	3.003E+1	5.186E+1
-2.660E-1	2.994E+1	5.196E+1
-2.660E-1	3.015E+1	5.189E+1
-2.725E-1	3.006E+1	5.217E+1
-2.676E-1	3.008E+1	5.191E+1
-2.643E-1	3.024E+1	5.217E+1
-2.692E-1	2.991E+1	5.212E+1
-2.708E-1	3.005E+1	5.196E+1
-2.676E-1	3.014E+1	5.199E+1
-2.676E-1	2.999E+1	5.218E+1
-2.692E-1	3.018E+1	5.207E+1
-2.708E-1	2.998E+1	5.187E+1
-2.692E-1	2.987E+1	5.207E+1
-2.660E-1	3.014E+1	5.200E+1
-2.676E-1	3.002E+1	5.188E+1
-2.692E-1	3.003E+1	5.205E+1
-2.708E-1	3.007E+1	5.211E+1
-2.643E-1	3.013E+1	5.203E+1
-2.676E-1	3.006E+1	5.192E+1
-2.708E-1	3.012E+1	5.202E+1
-2.708E-1	3.009E+1	5.189E+1
-2.660E-1	3.000E+1	5.202E+1
-2.627E-1	3.016E+1	5.197E+1
-2.692E-1	3.008E+1	5.210E+1
-2.676E-1	3.000E+1	5.204E+1
-2.676E-1	2.997E+1	5.207E+1
-2.676E-1	3.014E+1	5.205E+1
-2.692E-1	2.998E+1	5.214E+1
-2.676E-1	3.009E+1	5.187E+1
-2.660E-1	3.011E+1	5.209E+1
-2.676E-1	3.011E+1	5.193E+1
-2.692E-1	2.996E+1	5.186E+1
-2.708E-1	3.018E+1	5.212E+1
-2.676E-1	3.001E+1	5.184E+1
-2.692E-1	3.004E+1	5.211E+1
-2.708E-1	2.971E+1	5.195E+1
-2.692E-1	3.009E+1	5.192E+1
-2.676E-1	3.010E+1	5.187E+1
-2.660E-1	3.020E+1	5.204E+1
-2.692E-1	2.985E+1	5.213E+1
-2.708E-1	3.004E+1	5.208E+1
-2.660E-1	3.004E+1	5.211E+1
-2.692E-1	2.995E+1	5.213E+1
-2.692E-1	2.993E+1	5.183E+1
-2.692E-1	3.007E+1	5.212E+1
-2.676E-1	3.016E+1	5.224E+1
-2.676E-1	2.996E+1	5.206E+1
-2.692E-1	3.017E+1	5.215E+1
-2.692E-1	3.005E+1	5.205E+1
-2.660E-1	2.991E+1	5.195E+1
-2.692E-1	3.010E+1	5.200E+1
-2.725E-1	2.996E+1	5.194E+1
-2.708E-1	3.024E+1	5.185E+1
-2.660E-1	3.013E+1	5.205E+1
-2.660E-1	3.031E+1	5.203E+1
-2.692E-1	2.999E+1	5.202E+1
-2.676E-1	3.013E+1	5.203E+1
-2.660E-1	2.988E+1	5.205E+1
-2.660E-1	3.028E+1	5.211E+1
-2.692E-1	3.010E+1	5.168E+1
-2.708E-1	2.996E+1	5.197E+1
-2.660E-1	3.023E+1	5.197E+1
-2.660E-1	2.993E+1	5.195E+1
-2.692E-1	3.000E+1	5.198E+1
-2.692E-1	3.012E+1	5.205E+1
-2.660E-1	2.998E+1	5.202E+1
-2.660E-1	2.985E+1	5.220E+1
-2.708E-1	3.005E+1	5.200E+1
-2.692E-1	3.021E+1	5.197E+1
-2.676E-1	3.019E+1	5.186E+1
-2.660E-1	3.003E+1	5.202E+1
-2.676E-1	2.989E+1	5.197E+1
-2.676E-1	3.000E+1	5.222E+1
-2.660E-1	3.006E+1	5.198E+1
-2.676E-1	2.991E+1	5.192E+1
-2.692E-1	3.000E+1	5.180E+1
-2.692E-1	3.014E+1	5.193E+1
-2.676E-1	3.009E+1	5.156E+1
-2.676E-1	3.006E+1	5.176E+1
-2.692E-1	3.005E+1	5.185E+1
-2.708E-1	3.010E+1	5.202E+1
-2.692E-1	2.998E+1	5.229E+1
-2.676E-1	3.004E+1	5.205E+1
-2.692E-1	2.988E+1	5.193E+1
-2.708E-1	3.004E+1	5.197E+1
-2.660E-1	2.999E+1	5.187E+1
-2.643E-1	3.014E+1	5.198E+1
-2.692E-1	2.993E+1	5.193E+1
-2.708E-1	3.005E+1	5.225E+1
-2.676E-1	2.994E+1	5.205E+1
-2.660E-1	2.986E+1	5.196E+1
-2.692E-1	3.010E+1	5.191E+1
-2.708E-1	2.977E+1	5.182E+1
-2.660E-1	3.008E+1	5.182E+1
-2.692E-1	3.006E+1	5.189E+1
-2.692E-1	3.012E+1	5.185E+1
-2.660E-1	3.000E+1	5.211E+1
-2.643E-1	3.016E+1	5.183E+1
-2.660E-1	3.010E+1	5.196E+1
-2.741E-1	3.017E+1	5.193E+1
-2.708E-1	3.016E+1	5.213E+1
-2.660E-1	3.007E+1	5.187E+1
-2.676E-1	3.009E+1	5.188E+1
-2.708E-1	3.005E+1	5.198E+1
-2.708E-1	2.994E+1	5.210E+1
-2.660E-1	3.024E+1	5.159E+1
-2.692E-1	2.984E+1	5.189E+1
-2.708E-1	3.020E+1	5.187E+1
-2.708E-1	2.995E+1	5.220E+1
-2.643E-1	3.003E+1	5.196E+1
-2.676E-1	2.990E+1	5.210E+1
-2.708E-1	2.998E+1	5.165E+1
-2.708E-1	2.979E+1	5.202E+1
-2.676E-1	2.970E+1	5.187E+1
-2.660E-1	2.998E+1	5.217E+1
-2.676E-1	3.012E+1	5.197E+1
-2.692E-1	3.012E+1	5.184E+1
-2.660E-1	3.024E+1	5.193E+1
-2.676E-1	3.020E+1	5.225E+1
-2.692E-1	2.991E+1	5.195E+1
-2.692E-1	2.994E+1	5.204E+1
-2.692E-1	3.018E+1	5.187E+1
-2.676E-1	2.997E+1	5.172E+1
-2.676E-1	3.021E+1	5.206E+1
-2.708E-1	3.000E+1	5.196E+1
-2.643E-1	2.997E+1	5.209E+1
-2.676E-1	3.017E+1	5.208E+1
-2.692E-1	3.011E+1	5.186E+1
-2.692E-1	2.993E+1	5.191E+1
-2.660E-1	3.008E+1	5.178E+1
-2.676E-1	2.982E+1	5.188E+1
-2.692E-1	2.996E+1	5.214E+1
-2.676E-1	2.983E+1	5.203E+1
-2.660E-1	3.005E+1	5.180E+1
-2.692E-1	3.005E+1	5.193E+1
-2.676E-1	3.011E+1	5.217E+1
-2.692E-1	3.016E+1	5.186E+1
-2.660E-1	3.012E+1	5.198E+1
-2.676E-1	2.998E+1	5.191E+1
-2.708E-1	3.020E+1	5.210E+1
-2.692E-1	3.002E+1	5.185E+1
-2.643E-1	3.013E+1	5.228E+1
-2.676E-1	3.017E+1	5.181E+1
-2.676E-1	2.998E+1	5.217E+1
-2.692E-1	3.006E+1	5.181E+1
-2.643E-1	2.981E+1	5.199E+1
-2.676E-1	2.983E+1	5.167E+1
-2.676E-1	3.016E+1	5.192E+1
-2.692E-1	3.006E+1	5.193E+1
-2.643E-1	3.008E+1	5.205E+1
-2.660E-1	3.005E+1	5.189E+1
-2.725E-1	2.998E+1	5.176E+1
-2.676E-1	3.019E+1	5.191E+1
-2.660E-1	3.011E+1	5.205E+1
-2.692E-1	3.011E+1	5.188E+1
-2.708E-1	3.015E+1	5.218E+1
-2.676E-1	2.993E+1	5.192E+1
-2.660E-1	3.015E+1	5.196E+1
-2.676E-1	3.003E+1	5.173E+1
-2.725E-1	3.002E+1	5.196E+1
-2.692E-1	3.016E+1	5.187E+1
-2.643E-1	3.000E+1	5.198E+1
-2.708E-1	2.987E+1	5.189E+1
-2.725E-1	2.993E+1	5.170E+1
-2.708E-1	2.994E+1	5.194E+1
-2.643E-1	3.018E+1	5.186E+1
-2.692E-1	3.020E+1	5.198E+1
-2.692E-1	3.013E+1	5.168E+1
-2.708E-1	3.002E+1	5.199E+1
-2.676E-1	3.006E+1	5.191E+1
-2.676E-1	3.006E+1	5.201E+1
-2.692E-1	3.024E+1	5.174E+1
-2.708E-1	3.000E+1	5.184E+1
-2.660E-1	3.003E+1	5.181E+1
-2.676E-1	3.000E+1	5.175E+1
-2.676E-1	2.984E+1	5.200E+1
-2.708E-1	3.010E+1	5.190E+1
-2.660E-1	2.997E+1	5.216E+1
-2.692E-1	3.002E+1	5.201E+1
-2.725E-1	2.997E+1	5.189E+1
-2.708E-1	3.011E+1	5.193E+1
-2.660E-1	3.018E+1	5.194E+1
-2.692E-1	2.995E+1	5.182E+1
-2.708E-1	3.002E+1	5.190E+1
-2.692E-1	3.005E+1	5.201E+1
-2.660E-1	3.023E+1	5.225E+1
-2.676E-1	3.020E+1	5.179E+1
-2.692E-1	2.992E+1	5.188E+1
-2.676E-1	3.009E+1	5.176E+1
-2.660E-1	3.002E+1	5.210E+1
-2.692E-1	2.992E+1	5.203E+1
-2.725E-1	3.002E+1	5.173E+1
-2.692E-1	3.004E+1	5.204E+1
-2.660E-1	2.991E+1	5.200E+1
-2.643E-1	2.985E+1	5.200E+1
-2.692E-1	2.999E+1	5.207E+1
-2.708E-1	2.990E+1	5.216E+1
-2.660E-1	2.989E+1	5.202E+1
-2.676E-1	3.016E+1	5.173E+1
-2.676E-1	2.988E+1	5.208E+1
-2.676E-1	3.006E+1	5.181E+1
-2.660E-1	2.983E+1	5.172E+1
-2.676E-1	3.013E+1	5.196E+1
-2.725E-1	2.973E+1	5.205E+1
-2.692E-1	3.020E+1	5.177E+1
-2.708E-1	3.003E+1	5.160E+1
-2.692E-1	3.013E+1	5.206E+1
-2.692E-1	3.011E+1	5.195E+1
-2.692E-1	2.995E+1	5.190E+1
-2.676E-1	3.012E+1	5.207E+1
-2.660E-1	2.993E+1	5.171E+1
-2.725E-1	2.988E+1	5.176E+1
-2.692E-1	3.009E+1	5.192E+1
-2.660E-1	2.999E+1	5.184E+1
-2.676E-1	3.005E+1	5.191E+1
-2.741E-1	3.000E+1	5.185E+1
-2.692E-1	2.998E+1	5.216E+1
-2.676E-1	2.977E+1	5.174E+1
-2.660E-1	2.993E+1	5.183E+1
-2.708E-1	2.978E+1	5.175E+1
[truncated: 40,011 more rows]
