# Supplementary material for: Improved ANAP incorporation and VCF analysis reveal details of P2X7 current facilitation and a limited conformational interplay between ATP binding and the intracellular ballast domain
Source: eLife. 2023 Jan 4;12:e82479. doi: 10.7554/eLife.82479 (PMC9859053; doi:10.7554/eLife.82479)
Supplement: Figure 6—figure supplement 2—source data 2. [file elife-82479-fig6-figsupp2-data2.zip › Figure-6_figure-supplement-2_source-data-2/P2X7(Y595anap)-CaM-M13/e14#23.csv]

-2.351E-1	2.263E+1	4.245E+1
-2.384E-1	2.264E+1	4.250E+1
-2.433E-1	2.272E+1	4.267E+1
-2.351E-1	2.256E+1	4.235E+1
-2.351E-1	2.268E+1	4.240E+1
-2.400E-1	2.259E+1	4.223E+1
-2.400E-1	2.262E+1	4.242E+1
-2.335E-1	2.247E+1	4.241E+1
-2.368E-1	2.273E+1	4.235E+1
-2.368E-1	2.277E+1	4.244E+1
-2.400E-1	2.292E+1	4.241E+1
-2.351E-1	2.287E+1	4.228E+1
-2.351E-1	2.248E+1	4.259E+1
-2.368E-1	2.280E+1	4.248E+1
-2.400E-1	2.289E+1	4.221E+1
-2.335E-1	2.271E+1	4.242E+1
-2.368E-1	2.264E+1	4.258E+1
-2.351E-1	2.265E+1	4.213E+1
-2.384E-1	2.268E+1	4.240E+1
-2.384E-1	2.278E+1	4.254E+1
-2.368E-1	2.265E+1	4.240E+1
-2.416E-1	2.268E+1	4.230E+1
-2.416E-1	2.277E+1	4.231E+1
-2.351E-1	2.257E+1	4.243E+1
-2.351E-1	2.269E+1	4.221E+1
-2.384E-1	2.267E+1	4.247E+1
-2.416E-1	2.278E+1	4.227E+1
-2.351E-1	2.266E+1	4.253E+1
-2.351E-1	2.278E+1	4.218E+1
-2.400E-1	2.267E+1	4.247E+1
-2.384E-1	2.264E+1	4.242E+1
-2.351E-1	2.293E+1	4.224E+1
-2.335E-1	2.270E+1	4.254E+1
-2.384E-1	2.274E+1	4.250E+1
-2.400E-1	2.267E+1	4.247E+1
-2.351E-1	2.269E+1	4.227E+1
-2.368E-1	2.253E+1	4.254E+1
-2.368E-1	2.272E+1	4.244E+1
-2.400E-1	2.275E+1	4.260E+1
-2.335E-1	2.263E+1	4.252E+1
-2.351E-1	2.263E+1	4.238E+1
-2.384E-1	2.274E+1	4.221E+1
-2.416E-1	2.277E+1	4.251E+1
-2.351E-1	2.269E+1	4.251E+1
-2.368E-1	2.271E+1	4.249E+1
-2.400E-1	2.270E+1	4.231E+1
-2.384E-1	2.265E+1	4.230E+1
-2.368E-1	2.250E+1	4.242E+1
-2.335E-1	2.255E+1	4.241E+1
-2.400E-1	2.263E+1	4.269E+1
-2.433E-1	2.250E+1	4.226E+1
-2.351E-1	2.263E+1	4.244E+1
-2.351E-1	2.268E+1	4.240E+1
-2.368E-1	2.272E+1	4.247E+1
-2.400E-1	2.259E+1	4.241E+1
-2.335E-1	2.253E+1	4.226E+1
-2.351E-1	2.283E+1	4.230E+1
-2.384E-1	2.264E+1	4.252E+1
-2.400E-1	2.266E+1	4.243E+1
-2.351E-1	2.264E+1	4.223E+1
-2.351E-1	2.263E+1	4.238E+1
-2.351E-1	2.262E+1	4.252E+1
-2.400E-1	2.263E+1	4.259E+1
-2.335E-1	2.245E+1	4.255E+1
-2.368E-1	2.258E+1	4.232E+1
-2.384E-1	2.285E+1	4.234E+1
-2.368E-1	2.272E+1	4.255E+1
-2.351E-1	2.254E+1	4.253E+1
-2.351E-1	2.262E+1	4.263E+1
-2.400E-1	2.268E+1	4.255E+1
-2.368E-1	2.263E+1	4.238E+1
-2.319E-1	2.266E+1	4.250E+1
-2.351E-1	2.268E+1	4.264E+1
-2.384E-1	2.263E+1	4.244E+1
-2.384E-1	2.270E+1	4.261E+1
-2.335E-1	2.257E+1	4.237E+1
-2.351E-1	2.259E+1	4.256E+1
-2.400E-1	2.262E+1	4.232E+1
-2.400E-1	2.272E+1	4.247E+1
-2.368E-1	2.261E+1	4.243E+1
-2.368E-1	2.247E+1	4.257E+1
-2.384E-1	2.280E+1	4.253E+1
-2.368E-1	2.265E+1	4.245E+1
-2.384E-1	2.255E+1	4.228E+1
-2.368E-1	2.276E+1	4.262E+1
-2.368E-1	2.266E+1	4.222E+1
-2.368E-1	2.259E+1	4.242E+1
-2.368E-1	2.257E+1	4.244E+1
-2.351E-1	2.259E+1	4.260E+1
-2.384E-1	2.263E+1	4.223E+1
-2.400E-1	2.261E+1	4.255E+1
-2.351E-1	2.268E+1	4.281E+1
-2.351E-1	2.265E+1	4.254E+1
-2.400E-1	2.260E+1	4.246E+1
-2.384E-1	2.283E+1	4.263E+1
-2.368E-1	2.271E+1	4.244E+1
-2.351E-1	2.276E+1	4.244E+1
-2.384E-1	2.277E+1	4.259E+1
-2.384E-1	2.270E+1	4.212E+1
-2.368E-1	2.268E+1	4.249E+1
-2.368E-1	2.262E+1	4.258E+1
-2.384E-1	2.240E+1	4.236E+1
-2.400E-1	2.267E+1	4.242E+1
-2.351E-1	2.263E+1	4.239E+1
-2.351E-1	2.255E+1	4.252E+1
-2.368E-1	2.264E+1	4.244E+1
-2.351E-1	2.270E+1	4.281E+1
-2.384E-1	2.265E+1	4.226E+1
-2.351E-1	2.248E+1	4.248E+1
-2.384E-1	2.269E+1	4.242E+1
-2.384E-1	2.280E+1	4.223E+1
-2.368E-1	2.266E+1	4.246E+1
-2.351E-1	2.262E+1	4.248E+1
-2.400E-1	2.246E+1	4.249E+1
-2.416E-1	2.266E+1	4.226E+1
-2.368E-1	2.277E+1	4.232E+1
-2.368E-1	2.262E+1	4.241E+1
-2.384E-1	2.254E+1	4.235E+1
-2.384E-1	2.261E+1	4.243E+1
-2.335E-1	2.289E+1	4.241E+1
-2.368E-1	2.270E+1	4.233E+1
-2.384E-1	2.267E+1	4.233E+1
-2.368E-1	2.266E+1	4.244E+1
-2.351E-1	2.280E+1	4.244E+1
-2.335E-1	2.254E+1	4.247E+1
-2.400E-1	2.271E+1	4.245E+1
-2.368E-1	2.269E+1	4.282E+1
-2.351E-1	2.262E+1	4.246E+1
-2.368E-1	2.243E+1	4.238E+1
-2.384E-1	2.282E+1	4.244E+1
-2.368E-1	2.255E+1	4.238E+1
-2.368E-1	2.263E+1	4.217E+1
-2.384E-1	2.250E+1	4.247E+1
-2.400E-1	2.272E+1	4.227E+1
-2.400E-1	2.258E+1	4.261E+1
-2.351E-1	2.257E+1	4.242E+1
-2.335E-1	2.268E+1	4.220E+1
-2.384E-1	2.243E+1	4.229E+1
-2.384E-1	2.270E+1	4.264E+1
-2.368E-1	2.271E+1	4.266E+1
-2.351E-1	2.248E+1	4.224E+1
-2.416E-1	2.249E+1	4.245E+1
-2.368E-1	2.265E+1	4.227E+1
-2.368E-1	2.276E+1	4.246E+1
-2.319E-1	2.268E+1	4.245E+1
-2.351E-1	2.270E+1	4.243E+1
-2.384E-1	2.275E+1	4.238E+1
-2.335E-1	2.269E+1	4.222E+1
-2.351E-1	2.262E+1	4.247E+1
-2.368E-1	2.254E+1	4.256E+1
-2.384E-1	2.276E+1	4.224E+1
-2.351E-1	2.255E+1	4.249E+1
-2.335E-1	2.247E+1	4.226E+1
-2.384E-1	2.271E+1	4.214E+1
-2.400E-1	2.266E+1	4.229E+1
-2.335E-1	2.263E+1	4.230E+1
-2.368E-1	2.257E+1	4.235E+1
-2.400E-1	2.266E+1	4.238E+1
-2.400E-1	2.292E+1	4.207E+1
-2.368E-1	2.259E+1	4.256E+1
-2.335E-1	2.268E+1	4.236E+1
-2.384E-1	2.271E+1	4.229E+1
-2.400E-1	2.268E+1	4.244E+1
-2.351E-1	2.261E+1	4.236E+1
-2.351E-1	2.252E+1	4.254E+1
-2.416E-1	2.269E+1	4.235E+1
-2.384E-1	2.268E+1	4.249E+1
-2.351E-1	2.256E+1	4.242E+1
-2.368E-1	2.256E+1	4.233E+1
-2.384E-1	2.254E+1	4.242E+1
-2.400E-1	2.244E+1	4.238E+1
-2.335E-1	2.272E+1	4.231E+1
-2.351E-1	2.254E+1	4.245E+1
-2.384E-1	2.268E+1	4.255E+1
-2.384E-1	2.255E+1	4.232E+1
-2.351E-1	2.274E+1	4.227E+1
-2.335E-1	2.244E+1	4.222E+1
-2.368E-1	2.274E+1	4.264E+1
-2.384E-1	2.258E+1	4.227E+1
-2.368E-1	2.268E+1	4.255E+1
-2.351E-1	2.253E+1	4.234E+1
-2.368E-1	2.251E+1	4.238E+1
-2.384E-1	2.265E+1	4.222E+1
-2.351E-1	2.249E+1	4.239E+1
-2.351E-1	2.256E+1	4.240E+1
-2.384E-1	2.284E+1	4.234E+1
-2.384E-1	2.267E+1	4.264E+1
-2.335E-1	2.279E+1	4.242E+1
-2.351E-1	2.276E+1	4.262E+1
-2.384E-1	2.281E+1	4.249E+1
-2.368E-1	2.256E+1	4.223E+1
-2.351E-1	2.280E+1	4.252E+1
-2.368E-1	2.281E+1	4.247E+1
-2.400E-1	2.253E+1	4.246E+1
-2.384E-1	2.249E+1	4.263E+1
-2.335E-1	2.275E+1	4.243E+1
-2.335E-1	2.253E+1	4.237E+1
-2.400E-1	2.268E+1	4.249E+1
-2.384E-1	2.261E+1	4.229E+1
-2.368E-1	2.256E+1	4.235E+1
-2.368E-1	2.258E+1	4.223E+1
-2.368E-1	2.250E+1	4.215E+1
-2.384E-1	2.253E+1	4.224E+1
-2.368E-1	2.281E+1	4.226E+1
-2.335E-1	2.257E+1	4.261E+1
-2.384E-1	2.259E+1	4.248E+1
-2.384E-1	2.270E+1	4.246E+1
-2.351E-1	2.283E+1	4.223E+1
-2.351E-1	2.260E+1	4.246E+1
-2.368E-1	2.263E+1	4.226E+1
-2.384E-1	2.265E+1	4.240E+1
-2.351E-1	2.275E+1	4.247E+1
-2.351E-1	2.264E+1	4.236E+1
-2.368E-1	2.260E+1	4.226E+1
-2.368E-1	2.269E+1	4.243E+1
-2.368E-1	2.261E+1	4.272E+1
-2.384E-1	2.276E+1	4.271E+1
-2.368E-1	2.267E+1	4.255E+1
-2.400E-1	2.260E+1	4.237E+1
-2.351E-1	2.262E+1	4.251E+1
-2.368E-1	2.276E+1	4.247E+1
-2.384E-1	2.257E+1	4.229E+1
-2.384E-1	2.281E+1	4.229E+1
-2.335E-1	2.267E+1	4.260E+1
-2.303E-1	2.261E+1	4.238E+1
-2.384E-1	2.288E+1	4.215E+1
-2.368E-1	2.261E+1	4.233E+1
-2.335E-1	2.265E+1	4.240E+1
-2.368E-1	2.277E+1	4.267E+1
-2.368E-1	2.246E+1	4.222E+1
-2.368E-1	2.272E+1	4.264E+1
-2.351E-1	2.275E+1	4.235E+1
-2.335E-1	2.250E+1	4.256E+1
-2.384E-1	2.274E+1	4.226E+1
-2.368E-1	2.263E+1	4.239E+1
-2.351E-1	2.261E+1	4.238E+1
-2.384E-1	2.261E+1	4.225E+1
-2.416E-1	2.266E+1	4.249E+1
-2.400E-1	2.262E+1	4.265E+1
-2.384E-1	2.267E+1	4.248E+1
-2.335E-1	2.276E+1	4.257E+1
-2.368E-1	2.270E+1	4.240E+1
-2.368E-1	2.261E+1	4.233E+1
-2.351E-1	2.259E+1	4.238E+1
-2.351E-1	2.266E+1	4.239E+1
-2.384E-1	2.252E+1	4.238E+1
-2.384E-1	2.256E+1	4.214E+1
-2.351E-1	2.271E+1	4.238E+1
-2.335E-1	2.272E+1	4.259E+1
-2.368E-1	2.259E+1	4.238E+1
-2.416E-1	2.259E+1	4.244E+1
-2.335E-1	2.271E+1	4.254E+1
-2.351E-1	2.276E+1	4.248E+1
-2.384E-1	2.268E+1	4.241E+1
-2.384E-1	2.260E+1	4.245E+1
-2.335E-1	2.273E+1	4.241E+1
-2.351E-1	2.267E+1	4.248E+1
-2.351E-1	2.274E+1	4.230E+1
-2.368E-1	2.248E+1	4.267E+1
-2.351E-1	2.262E+1	4.225E+1
-2.351E-1	2.270E+1	4.243E+1
-2.400E-1	2.283E+1	4.256E+1
-2.400E-1	2.253E+1	4.232E+1
-2.351E-1	2.276E+1	4.245E+1
-2.351E-1	2.282E+1	4.240E+1
-2.368E-1	2.258E+1	4.220E+1
-2.416E-1	2.262E+1	4.227E+1
-2.368E-1	2.241E+1	4.237E+1
-2.351E-1	2.265E+1	4.223E+1
-2.368E-1	2.263E+1	4.227E+1
-2.384E-1	2.288E+1	4.239E+1
-2.335E-1	2.257E+1	4.244E+1
-2.384E-1	2.254E+1	4.271E+1
-2.384E-1	2.264E+1	4.229E+1
-2.384E-1	2.267E+1	4.254E+1
-2.335E-1	2.261E+1	4.233E+1
-2.351E-1	2.280E+1	4.234E+1
-2.368E-1	2.271E+1	4.244E+1
-2.368E-1	2.265E+1	4.229E+1
-2.368E-1	2.280E+1	4.230E+1
-2.319E-1	2.268E+1	4.242E+1
-2.384E-1	2.261E+1	4.231E+1
-2.384E-1	2.257E+1	4.239E+1
-2.335E-1	2.266E+1	4.246E+1
-2.351E-1	2.262E+1	4.248E+1
-2.351E-1	2.268E+1	4.230E+1
-2.416E-1	2.254E+1	4.232E+1
-2.351E-1	2.262E+1	4.236E+1
-2.384E-1	2.268E+1	4.229E+1
-2.368E-1	2.269E+1	4.228E+1
-2.384E-1	2.255E+1	4.237E+1
-2.368E-1	2.257E+1	4.247E+1
-2.368E-1	2.272E+1	4.225E+1
-2.368E-1	2.270E+1	4.231E+1
-2.351E-1	2.279E+1	4.244E+1
-2.368E-1	2.253E+1	4.245E+1
-2.335E-1	2.268E+1	4.218E+1
-2.416E-1	2.260E+1	4.249E+1
-2.400E-1	2.267E+1	4.239E+1
-2.351E-1	2.262E+1	4.241E+1
-2.368E-1	2.268E+1	4.229E+1
-2.384E-1	2.260E+1	4.238E+1
-2.400E-1	2.262E+1	4.249E+1
-2.384E-1	2.249E+1	4.231E+1
-2.319E-1	2.268E+1	4.237E+1
-2.416E-1	2.267E+1	4.225E+1
-2.384E-1	2.262E+1	4.244E+1
-2.335E-1	2.255E+1	4.235E+1
-2.368E-1	2.251E+1	4.254E+1
-2.351E-1	2.266E+1	4.243E+1
-2.384E-1	2.260E+1	4.251E+1
-2.351E-1	2.259E+1	4.234E+1
-2.368E-1	2.264E+1	4.233E+1
-2.368E-1	2.262E+1	4.223E+1
-2.384E-1	2.271E+1	4.215E+1
-2.335E-1	2.264E+1	4.223E+1
-2.335E-1	2.264E+1	4.230E+1
-2.400E-1	2.244E+1	4.226E+1
-2.368E-1	2.272E+1	4.230E+1
-2.368E-1	2.252E+1	4.232E+1
-2.335E-1	2.269E+1	4.222E+1
-2.384E-1	2.259E+1	4.241E+1
-2.400E-1	2.249E+1	4.249E+1
-2.335E-1	2.260E+1	4.239E+1
-2.351E-1	2.270E+1	4.223E+1
-2.384E-1	2.267E+1	4.240E+1
-2.368E-1	2.269E+1	4.217E+1
-2.335E-1	2.281E+1	4.228E+1
-2.335E-1	2.265E+1	4.224E+1
-2.368E-1	2.264E+1	4.227E+1
-2.384E-1	2.260E+1	4.224E+1
-2.335E-1	2.281E+1	4.253E+1
-2.335E-1	2.250E+1	4.250E+1
-2.368E-1	2.273E+1	4.242E+1
-2.368E-1	2.257E+1	4.229E+1
-2.335E-1	2.257E+1	4.246E+1
-2.368E-1	2.262E+1	4.237E+1
-2.384E-1	2.256E+1	4.236E+1
-2.351E-1	2.270E+1	4.231E+1
-2.351E-1	2.280E+1	4.240E+1
-2.351E-1	2.260E+1	4.235E+1
-2.384E-1	2.253E+1	4.252E+1
-2.384E-1	2.255E+1	4.243E+1
-2.335E-1	2.258E+1	4.234E+1
-2.351E-1	2.249E+1	4.228E+1
-2.400E-1	2.242E+1	4.234E+1
-2.384E-1	2.257E+1	4.241E+1
-2.335E-1	2.247E+1	4.207E+1
-2.351E-1	2.271E+1	4.232E+1
-2.384E-1	2.249E+1	4.272E+1
-2.384E-1	2.273E+1	4.252E+1
-2.335E-1	2.270E+1	4.233E+1
-2.368E-1	2.274E+1	4.244E+1
-2.400E-1	2.256E+1	4.246E+1
-2.368E-1	2.266E+1	4.226E+1
-2.351E-1	2.265E+1	4.260E+1
-2.335E-1	2.263E+1	4.215E+1
-2.384E-1	2.267E+1	4.259E+1
-2.351E-1	2.279E+1	4.242E+1
-2.319E-1	2.271E+1	4.235E+1
-2.351E-1	2.271E+1	4.248E+1
-2.384E-1	2.269E+1	4.242E+1
-2.384E-1	2.232E+1	4.232E+1
-2.335E-1	2.263E+1	4.249E+1
-2.335E-1	2.252E+1	4.240E+1
-2.351E-1	2.261E+1	4.256E+1
-2.351E-1	2.266E+1	4.241E+1
-2.319E-1	2.258E+1	4.249E+1
-2.351E-1	2.252E+1	4.242E+1
-2.384E-1	2.265E+1	4.234E+1
-2.351E-1	2.249E+1	4.239E+1
-2.351E-1	2.258E+1	4.232E+1
-2.351E-1	2.274E+1	4.264E+1
-2.400E-1	2.262E+1	4.241E+1
-2.368E-1	2.245E+1	4.256E+1
-2.368E-1	2.257E+1	4.240E+1
-2.319E-1	2.270E+1	4.227E+1
-2.368E-1	2.251E+1	4.224E+1
-2.384E-1	2.258E+1	4.255E+1
-2.303E-1	2.276E+1	4.248E+1
-2.351E-1	2.256E+1	4.254E+1
-2.351E-1	2.252E+1	4.228E+1
-2.351E-1	2.261E+1	4.238E+1
-2.335E-1	2.270E+1	4.235E+1
-2.351E-1	2.262E+1	4.226E+1
-2.384E-1	2.253E+1	4.245E+1
-2.384E-1	2.265E+1	4.225E+1
-2.335E-1	2.257E+1	4.234E+1
-2.351E-1	2.258E+1	4.216E+1
-2.384E-1	2.254E+1	4.233E+1
-2.400E-1	2.256E+1	4.251E+1
-2.335E-1	2.282E+1	4.240E+1
-2.319E-1	2.264E+1	4.248E+1
-2.368E-1	2.251E+1	4.253E+1
-2.400E-1	2.284E+1	4.251E+1
-2.335E-1	2.255E+1	4.225E+1
-2.351E-1	2.281E+1	4.266E+1
-2.368E-1	2.276E+1	4.224E+1
-2.351E-1	2.246E+1	4.240E+1
-2.351E-1	2.256E+1	4.208E+1
-2.368E-1	2.273E+1	4.240E+1
-2.368E-1	2.267E+1	4.226E+1
-2.384E-1	2.263E+1	4.235E+1
-2.303E-1	2.259E+1	4.258E+1
-2.335E-1	2.258E+1	4.261E+1
-2.368E-1	2.261E+1	4.202E+1
-2.351E-1	2.259E+1	4.251E+1
-2.351E-1	2.281E+1	4.231E+1
-2.351E-1	2.275E+1	4.238E+1
-2.416E-1	2.284E+1	4.237E+1
-2.351E-1	2.256E+1	4.230E+1
-2.351E-1	2.267E+1	4.244E+1
-2.335E-1	2.255E+1	4.258E+1
-2.368E-1	2.253E+1	4.247E+1
-2.368E-1	2.264E+1	4.240E+1
-2.303E-1	2.258E+1	4.229E+1
-2.319E-1	2.267E+1	4.225E+1
-2.400E-1	2.256E+1	4.260E+1
-2.384E-1	2.294E+1	4.264E+1
-2.335E-1	2.246E+1	4.231E+1
-2.319E-1	2.251E+1	4.243E+1
-2.368E-1	2.290E+1	4.248E+1
-2.335E-1	2.247E+1	4.236E+1
-2.351E-1	2.260E+1	4.248E+1
-2.368E-1	2.269E+1	4.216E+1
-2.351E-1	2.261E+1	4.237E+1
-2.384E-1	2.251E+1	4.234E+1
-2.287E-1	2.269E+1	4.229E+1
-2.335E-1	2.254E+1	4.228E+1
-2.368E-1	2.255E+1	4.238E+1
-2.351E-1	2.256E+1	4.237E+1
-2.303E-1	2.281E+1	4.225E+1
-2.335E-1	2.262E+1	4.225E+1
-2.368E-1	2.262E+1	4.210E+1
-2.368E-1	2.265E+1	4.239E+1
-2.319E-1	2.273E+1	4.246E+1
-2.351E-1	2.256E+1	4.269E+1
-2.368E-1	2.260E+1	4.239E+1
-2.384E-1	2.257E+1	4.217E+1
-2.351E-1	2.286E+1	4.226E+1
-2.319E-1	2.247E+1	4.258E+1
-2.400E-1	2.281E+1	4.244E+1
-2.384E-1	2.267E+1	4.230E+1
-2.319E-1	2.260E+1	4.202E+1
-2.319E-1	2.257E+1	4.217E+1
-2.368E-1	2.248E+1	4.232E+1
-2.368E-1	2.277E+1	4.248E+1
-2.351E-1	2.265E+1	4.256E+1
-2.319E-1	2.247E+1	4.230E+1
-2.384E-1	2.258E+1	4.236E+1
-2.351E-1	2.262E+1	4.243E+1
-2.303E-1	2.249E+1	4.226E+1
-2.303E-1	2.262E+1	4.229E+1
-2.384E-1	2.266E+1	4.240E+1
-2.368E-1	2.252E+1	4.210E+1
-2.319E-1	2.255E+1	4.214E+1
-2.351E-1	2.276E+1	4.228E+1
-2.351E-1	2.265E+1	4.236E+1
-2.384E-1	2.261E+1	4.238E+1
-2.351E-1	2.259E+1	4.260E+1
-2.335E-1	2.254E+1	4.238E+1
-2.351E-1	2.286E+1	4.235E+1
-2.335E-1	2.267E+1	4.248E+1
-2.351E-1	2.264E+1	4.226E+1
-2.335E-1	2.260E+1	4.244E+1
-2.351E-1	2.248E+1	4.243E+1
-2.368E-1	2.273E+1	4.240E+1
-2.351E-1	2.264E+1	4.225E+1
-2.335E-1	2.241E+1	4.238E+1
-2.384E-1	2.256E+1	4.245E+1
-2.351E-1	2.259E+1	4.246E+1
-2.351E-1	2.263E+1	4.234E+1
-2.303E-1	2.265E+1	4.232E+1
-2.368E-1	2.266E+1	4.208E+1
-2.368E-1	2.277E+1	4.206E+1
-2.319E-1	2.286E+1	4.216E+1
-2.335E-1	2.281E+1	4.238E+1
-2.384E-1	2.253E+1	4.247E+1
-2.384E-1	2.254E+1	4.252E+1
-2.319E-1	2.254E+1	4.242E+1
-2.335E-1	2.261E+1	4.231E+1
-2.368E-1	2.273E+1	4.244E+1
-2.351E-1	2.263E+1	4.268E+1
-2.335E-1	2.257E+1	4.224E+1
-2.335E-1	2.271E+1	4.248E+1
-2.384E-1	2.275E+1	4.203E+1
-2.368E-1	2.254E+1	4.237E+1
-2.351E-1	2.250E+1	4.255E+1
-2.335E-1	2.260E+1	4.241E+1
-2.368E-1	2.264E+1	4.246E+1
-2.351E-1	2.261E+1	4.252E+1
-2.319E-1	2.258E+1	4.229E+1
-2.335E-1	2.271E+1	4.235E+1
-2.351E-1	2.248E+1	4.242E+1
-2.368E-1	2.272E+1	4.237E+1
-2.351E-1	2.253E+1	4.207E+1
-2.335E-1	2.274E+1	4.263E+1
-2.368E-1	2.270E+1	4.243E+1
-2.368E-1	2.267E+1	4.233E+1
-2.319E-1	2.257E+1	4.223E+1
-2.335E-1	2.260E+1	4.239E+1
-2.368E-1	2.280E+1	4.258E+1
-2.368E-1	2.265E+1	4.237E+1
-2.319E-1	2.260E+1	4.223E+1
-2.335E-1	2.276E+1	4.247E+1
-2.368E-1	2.267E+1	4.232E+1
-2.351E-1	2.243E+1	4.255E+1
-2.319E-1	2.257E+1	4.251E+1
-2.335E-1	2.282E+1	4.240E+1
-2.351E-1	2.249E+1	4.235E+1
-2.351E-1	2.258E+1	4.240E+1
-2.335E-1	2.253E+1	4.253E+1
-2.351E-1	2.266E+1	4.236E+1
-2.351E-1	2.279E+1	4.215E+1
-2.368E-1	2.256E+1	4.235E+1
-2.319E-1	2.264E+1	4.233E+1
-2.368E-1	2.259E+1	4.234E+1
-2.384E-1	2.261E+1	4.248E+1
-2.335E-1	2.256E+1	4.207E+1
-2.335E-1	2.258E+1	4.234E+1
-2.319E-1	2.263E+1	4.246E+1
-2.351E-1	2.260E+1	4.252E+1
-2.368E-1	2.262E+1	4.206E+1
-2.319E-1	2.276E+1	4.232E+1
-2.351E-1	2.262E+1	4.237E+1
-2.384E-1	2.271E+1	4.254E+1
-2.351E-1	2.251E+1	4.228E+1
-2.368E-1	2.246E+1	4.240E+1
-2.351E-1	2.266E+1	4.263E+1
-2.368E-1	2.267E+1	4.225E+1
-2.368E-1	2.262E+1	4.234E+1
-2.351E-1	2.253E+1	4.234E+1
-2.351E-1	2.260E+1	4.229E+1
-2.368E-1	2.261E+1	4.231E+1
-2.368E-1	2.271E+1	4.250E+1
-2.351E-1	2.266E+1	4.240E+1
-2.319E-1	2.256E+1	4.228E+1
-2.351E-1	2.267E+1	4.247E+1
-2.368E-1	2.266E+1	4.239E+1
-2.319E-1	2.287E+1	4.236E+1
-2.319E-1	2.261E+1	4.225E+1
-2.368E-1	2.279E+1	4.250E+1
-2.351E-1	2.263E+1	4.229E+1
-2.351E-1	2.252E+1	4.246E+1
-2.319E-1	2.238E+1	4.245E+1
-2.368E-1	2.265E+1	4.237E+1
-2.351E-1	2.268E+1	4.220E+1
-2.303E-1	2.262E+1	4.226E+1
-2.335E-1	2.265E+1	4.251E+1
-2.384E-1	2.265E+1	4.249E+1
-2.351E-1	2.258E+1	4.229E+1
-2.303E-1	2.267E+1	4.224E+1
-2.319E-1	2.258E+1	4.224E+1
-2.351E-1	2.262E+1	4.220E+1
-2.335E-1	2.267E+1	4.228E+1
-2.335E-1	2.251E+1	4.221E+1
-2.335E-1	2.256E+1	4.213E+1
-2.368E-1	2.261E+1	4.224E+1
-2.351E-1	2.243E+1	4.235E+1
-2.335E-1	2.268E+1	4.238E+1
-2.368E-1	2.254E+1	4.234E+1
-2.351E-1	2.262E+1	4.230E+1
-2.351E-1	2.271E+1	4.239E+1
-2.319E-1	2.267E+1	4.232E+1
-2.287E-1	2.258E+1	4.240E+1
-2.319E-1	2.266E+1	4.242E+1
-2.368E-1	2.265E+1	4.217E+1
-2.335E-1	2.257E+1	4.264E+1
-2.351E-1	2.282E+1	4.262E+1
-2.351E-1	2.242E+1	4.237E+1
-2.335E-1	2.279E+1	4.226E+1
-2.319E-1	2.279E+1	4.224E+1
-2.319E-1	2.241E+1	4.241E+1
-2.368E-1	2.271E+1	4.229E+1
-2.368E-1	2.263E+1	4.216E+1
-2.303E-1	2.238E+1	4.245E+1
-2.351E-1	2.254E+1	4.235E+1
-2.384E-1	2.288E+1	4.224E+1
-2.384E-1	2.250E+1	4.211E+1
-2.335E-1	2.262E+1	4.244E+1
-2.351E-1	2.249E+1	4.218E+1
-2.335E-1	2.265E+1	4.225E+1
-2.368E-1	2.258E+1	4.209E+1
-2.384E-1	2.268E+1	4.222E+1
-2.319E-1	2.244E+1	4.242E+1
-2.368E-1	2.258E+1	4.241E+1
-2.368E-1	2.249E+1	4.252E+1
-2.303E-1	2.259E+1	4.258E+1
-2.351E-1	2.255E+1	4.254E+1
-2.351E-1	2.255E+1	4.234E+1
-2.335E-1	2.266E+1	4.228E+1
-2.335E-1	2.259E+1	4.218E+1
-2.319E-1	2.269E+1	4.245E+1
-2.368E-1	2.262E+1	4.236E+1
-2.351E-1	2.268E+1	4.236E+1
-2.351E-1	2.244E+1	4.236E+1
-2.335E-1	2.256E+1	4.229E+1
-2.368E-1	2.249E+1	4.249E+1
-2.368E-1	2.267E+1	4.228E+1
-2.335E-1	2.267E+1	4.238E+1
-2.335E-1	2.262E+1	4.242E+1
-2.351E-1	2.272E+1	4.235E+1
-2.335E-1	2.253E+1	4.248E+1
-2.303E-1	2.253E+1	4.247E+1
-2.319E-1	2.269E+1	4.234E+1
-2.335E-1	2.276E+1	4.231E+1
-2.351E-1	2.265E+1	4.217E+1
-2.335E-1	2.262E+1	4.254E+1
-2.335E-1	2.236E+1	4.259E+1
-2.368E-1	2.261E+1	4.233E+1
-2.335E-1	2.271E+1	4.252E+1
-2.319E-1	2.269E+1	4.232E+1
-2.351E-1	2.255E+1	4.233E+1
-2.384E-1	2.260E+1	4.222E+1
-2.351E-1	2.272E+1	4.229E+1
-2.319E-1	2.278E+1	4.218E+1
-2.319E-1	2.252E+1	4.243E+1
-2.368E-1	2.259E+1	4.250E+1
-2.351E-1	2.262E+1	4.256E+1
-2.351E-1	2.241E+1	4.244E+1
-2.335E-1	2.243E+1	4.256E+1
-2.351E-1	2.251E+1	4.226E+1
-2.368E-1	2.257E+1	4.248E+1
-2.335E-1	2.252E+1	4.230E+1
-2.319E-1	2.255E+1	4.238E+1
-2.368E-1	2.272E+1	4.217E+1
-2.335E-1	2.254E+1	4.254E+1
-2.335E-1	2.258E+1	4.228E+1
-2.319E-1	2.279E+1	4.231E+1
-2.351E-1	2.275E+1	4.232E+1
-2.368E-1	2.258E+1	4.215E+1
-2.335E-1	2.262E+1	4.242E+1
-2.319E-1	2.257E+1	4.231E+1
-2.368E-1	2.277E+1	4.228E+1
-2.368E-1	2.262E+1	4.237E+1
-2.319E-1	2.266E+1	4.219E+1
-2.351E-1	2.272E+1	4.231E+1
-2.368E-1	2.268E+1	4.249E+1
-2.351E-1	2.271E+1	4.232E+1
-2.335E-1	2.252E+1	4.236E+1
-2.335E-1	2.259E+1	4.233E+1
-2.351E-1	2.263E+1	4.235E+1
-2.335E-1	2.274E+1	4.254E+1
-2.335E-1	2.266E+1	4.238E+1
-2.319E-1	2.269E+1	4.236E+1
-2.351E-1	2.239E+1	4.232E+1
-2.351E-1	2.259E+1	4.244E+1
-2.303E-1	2.281E+1	4.209E+1
-2.351E-1	2.256E+1	4.232E+1
-2.351E-1	2.268E+1	4.231E+1
-2.351E-1	2.265E+1	4.214E+1
-2.319E-1	2.248E+1	4.244E+1
-2.335E-1	2.260E+1	4.240E+1
-2.351E-1	2.269E+1	4.230E+1
-2.351E-1	2.275E+1	4.241E+1
-2.319E-1	2.256E+1	4.212E+1
-2.287E-1	2.257E+1	4.247E+1
-2.335E-1	2.269E+1	4.224E+1
-2.335E-1	2.264E+1	4.243E+1
-2.303E-1	2.249E+1	4.249E+1
-2.319E-1	2.248E+1	4.238E+1
-2.368E-1	2.266E+1	4.241E+1
-2.335E-1	2.267E+1	4.239E+1
-2.335E-1	2.248E+1	4.232E+1
-2.351E-1	2.255E+1	4.221E+1
-2.368E-1	2.259E+1	4.235E+1
-2.351E-1	2.265E+1	4.252E+1
-2.303E-1	2.244E+1	4.226E+1
-2.303E-1	2.269E+1	4.250E+1
-2.335E-1	2.251E+1	4.235E+1
-2.368E-1	2.265E+1	4.232E+1
-2.319E-1	2.252E+1	4.276E+1
-2.335E-1	2.257E+1	4.236E+1
-2.351E-1	2.262E+1	4.224E+1
-2.319E-1	2.252E+1	4.238E+1
-2.319E-1	2.262E+1	4.255E+1
-2.335E-1	2.274E+1	4.207E+1
-2.368E-1	2.256E+1	4.232E+1
-2.368E-1	2.262E+1	4.233E+1
-2.319E-1	2.273E+1	4.241E+1
-2.335E-1	2.273E+1	4.240E+1
-2.351E-1	2.268E+1	4.237E+1
-2.368E-1	2.262E+1	4.223E+1
-2.319E-1	2.263E+1	4.237E+1
-2.335E-1	2.255E+1	4.250E+1
-2.368E-1	2.265E+1	4.232E+1
-2.351E-1	2.261E+1	4.245E+1
-2.335E-1	2.267E+1	4.244E+1
-2.319E-1	2.284E+1	4.232E+1
-2.351E-1	2.267E+1	4.239E+1
-2.368E-1	2.258E+1	4.222E+1
-2.335E-1	2.256E+1	4.251E+1
-2.368E-1	2.257E+1	4.235E+1
-2.351E-1	2.260E+1	4.226E+1
-2.400E-1	2.269E+1	4.244E+1
-2.319E-1	2.260E+1	4.209E+1
-2.335E-1	2.258E+1	4.216E+1
-2.368E-1	2.265E+1	4.215E+1
-2.335E-1	2.284E+1	4.233E+1
-2.319E-1	2.249E+1	4.220E+1
-2.335E-1	2.263E+1	4.210E+1
-2.335E-1	2.240E+1	4.251E+1
-2.351E-1	2.253E+1	4.228E+1
-2.335E-1	2.261E+1	4.228E+1
-2.335E-1	2.262E+1	4.241E+1
-2.335E-1	2.253E+1	4.235E+1
-2.368E-1	2.267E+1	4.226E+1
-2.319E-1	2.269E+1	4.233E+1
-2.335E-1	2.265E+1	4.220E+1
-2.335E-1	2.247E+1	4.240E+1
-2.368E-1	2.251E+1	4.229E+1
-2.319E-1	2.264E+1	4.221E+1
-2.335E-1	2.271E+1	4.248E+1
-2.384E-1	2.279E+1	4.223E+1
-2.335E-1	2.255E+1	4.246E+1
-2.351E-1	2.257E+1	4.250E+1
-2.335E-1	2.262E+1	4.215E+1
-2.351E-1	2.245E+1	4.256E+1
-2.335E-1	2.254E+1	4.214E+1
-2.319E-1	2.260E+1	4.238E+1
-2.351E-1	2.258E+1	4.230E+1
-2.351E-1	2.270E+1	4.224E+1
-2.335E-1	2.277E+1	4.224E+1
-2.335E-1	2.274E+1	4.223E+1
-2.351E-1	2.244E+1	4.219E+1
-2.335E-1	2.237E+1	4.255E+1
-2.319E-1	2.249E+1	4.233E+1
-2.319E-1	2.245E+1	4.237E+1
-2.303E-1	2.256E+1	4.244E+1
-2.368E-1	2.302E+1	4.259E+1
-2.384E-1	2.277E+1	4.228E+1
-2.319E-1	2.257E+1	4.233E+1
-2.335E-1	2.267E+1	4.240E+1
-2.351E-1	2.264E+1	4.241E+1
-2.351E-1	2.275E+1	4.248E+1
-2.319E-1	2.254E+1	4.226E+1
-2.319E-1	2.259E+1	4.234E+1
-2.368E-1	2.266E+1	4.231E+1
-2.351E-1	2.264E+1	4.229E+1
-2.303E-1	2.252E+1	4.237E+1
-2.335E-1	2.256E+1	4.221E+1
-2.351E-1	2.248E+1	4.226E+1
-2.400E-1	2.262E+1	4.221E+1
-2.319E-1	2.265E+1	4.240E+1
-2.319E-1	2.261E+1	4.234E+1
-2.351E-1	2.274E+1	4.242E+1
-2.319E-1	2.247E+1	4.230E+1
-2.335E-1	2.245E+1	4.228E+1
-2.319E-1	2.262E+1	4.237E+1
-2.335E-1	2.254E+1	4.220E+1
-2.335E-1	2.250E+1	4.216E+1
-2.319E-1	2.277E+1	4.269E+1
-2.319E-1	2.256E+1	4.225E+1
-2.384E-1	2.266E+1	4.216E+1
-2.368E-1	2.256E+1	4.243E+1
-2.303E-1	2.271E+1	4.245E+1
-2.335E-1	2.270E+1	4.244E+1
-2.368E-1	2.277E+1	4.238E+1
-2.351E-1	2.269E+1	4.235E+1
-2.287E-1	2.258E+1	4.219E+1
-2.319E-1	2.265E+1	4.236E+1
-2.351E-1	2.256E+1	4.246E+1
-2.351E-1	2.259E+1	4.225E+1
-2.303E-1	2.264E+1	4.232E+1
-2.368E-1	2.261E+1	4.237E+1
-2.351E-1	2.288E+1	4.204E+1
-2.335E-1	2.267E+1	4.269E+1
-2.335E-1	2.260E+1	4.229E+1
-2.319E-1	2.252E+1	4.211E+1
-2.351E-1	2.269E+1	4.231E+1
-2.351E-1	2.239E+1	4.229E+1
-2.319E-1	2.260E+1	4.250E+1
-2.335E-1	2.256E+1	4.233E+1
-2.351E-1	2.252E+1	4.245E+1
-2.335E-1	2.277E+1	4.234E+1
-2.319E-1	2.253E+1	4.247E+1
-2.303E-1	2.265E+1	4.226E+1
-2.368E-1	2.261E+1	4.237E+1
-2.319E-1	2.269E+1	4.260E+1
-2.335E-1	2.265E+1	4.247E+1
-2.287E-1	2.261E+1	4.232E+1
-2.368E-1	2.260E+1	4.220E+1
-2.335E-1	2.252E+1	4.235E+1
-2.303E-1	2.262E+1	4.224E+1
-2.319E-1	2.264E+1	4.251E+1
-2.368E-1	2.279E+1	4.228E+1
-2.351E-1	2.261E+1	4.248E+1
-2.319E-1	2.250E+1	4.230E+1
-2.335E-1	2.256E+1	4.239E+1
-2.335E-1	2.248E+1	4.219E+1
-2.335E-1	2.274E+1	4.230E+1
-2.303E-1	2.240E+1	4.262E+1
-2.319E-1	2.270E+1	4.222E+1
-2.335E-1	2.259E+1	4.255E+1
-2.335E-1	2.277E+1	4.236E+1
-2.319E-1	2.263E+1	4.257E+1
-2.351E-1	2.263E+1	4.235E+1
-2.351E-1	2.244E+1	4.218E+1
-2.335E-1	2.261E+1	4.239E+1
-2.319E-1	2.279E+1	4.251E+1
-2.335E-1	2.268E+1	4.215E+1
-2.351E-1	2.256E+1	4.230E+1
-2.319E-1	2.249E+1	4.242E+1
-2.303E-1	2.261E+1	4.241E+1
-2.351E-1	2.252E+1	4.240E+1
-2.368E-1	2.264E+1	4.225E+1
-2.319E-1	2.260E+1	4.249E+1
-2.319E-1	2.273E+1	4.227E+1
-2.335E-1	2.243E+1	4.230E+1
-2.368E-1	2.259E+1	4.224E+1
-2.319E-1	2.256E+1	4.220E+1
-2.335E-1	2.267E+1	4.232E+1
-2.335E-1	2.264E+1	4.226E+1
-2.351E-1	2.256E+1	4.258E+1
-2.335E-1	2.263E+1	4.258E+1
-2.303E-1	2.252E+1	4.240E+1
-2.319E-1	2.262E+1	4.226E+1
-2.351E-1	2.247E+1	4.251E+1
-2.368E-1	2.268E+1	4.231E+1
-2.303E-1	2.263E+1	4.233E+1
-2.335E-1	2.254E+1	4.217E+1
-2.368E-1	2.260E+1	4.228E+1
-2.335E-1	2.252E+1	4.247E+1
-2.319E-1	2.266E+1	4.230E+1
-2.319E-1	2.267E+1	4.225E+1
-2.351E-1	2.270E+1	4.244E+1
-2.319E-1	2.241E+1	4.250E+1
-2.335E-1	2.252E+1	4.208E+1
-2.335E-1	2.257E+1	4.248E+1
-2.335E-1	2.263E+1	4.243E+1
-2.351E-1	2.268E+1	4.236E+1
-2.319E-1	2.249E+1	4.225E+1
-2.335E-1	2.252E+1	4.208E+1
-2.335E-1	2.274E+1	4.232E+1
-2.351E-1	2.259E+1	4.221E+1
-2.335E-1	2.278E+1	4.221E+1
-2.319E-1	2.239E+1	4.235E+1
-2.351E-1	2.255E+1	4.231E+1
-2.319E-1	2.271E+1	4.195E+1
-2.287E-1	2.244E+1	4.228E+1
-2.319E-1	2.269E+1	4.236E+1
-2.335E-1	2.262E+1	4.244E+1
-2.335E-1	2.249E+1	4.243E+1
-2.335E-1	2.273E+1	4.224E+1
-2.319E-1	2.250E+1	4.218E+1
-2.368E-1	2.258E+1	4.216E+1
-2.319E-1	2.279E+1	4.202E+1
-2.319E-1	2.258E+1	4.250E+1
-2.335E-1	2.256E+1	4.247E+1
-2.368E-1	2.262E+1	4.208E+1
-2.351E-1	2.243E+1	4.229E+1
-2.319E-1	2.270E+1	4.210E+1
-2.335E-1	2.269E+1	4.236E+1
-2.368E-1	2.262E+1	4.221E+1
-2.351E-1	2.256E+1	4.240E+1
-2.303E-1	2.277E+1	4.227E+1
-2.351E-1	2.255E+1	4.223E+1
-2.384E-1	2.267E+1	4.246E+1
-2.335E-1	2.260E+1	4.218E+1
-2.319E-1	2.261E+1	4.225E+1
-2.335E-1	2.265E+1	4.236E+1
-2.335E-1	2.249E+1	4.262E+1
-2.287E-1	2.259E+1	4.220E+1
-2.303E-1	2.254E+1	4.211E+1
-2.335E-1	2.258E+1	4.245E+1
-2.351E-1	2.251E+1	4.232E+1
-2.351E-1	2.253E+1	4.246E+1
-2.303E-1	2.263E+1	4.247E+1
-2.335E-1	2.253E+1	4.219E+1
-2.368E-1	2.254E+1	4.232E+1
-2.351E-1	2.254E+1	4.229E+1
-2.319E-1	2.252E+1	4.247E+1
-2.319E-1	2.262E+1	4.216E+1
-2.384E-1	2.248E+1	4.236E+1
-2.303E-1	2.263E+1	4.250E+1
-2.319E-1	2.268E+1	4.229E+1
-2.335E-1	2.268E+1	4.252E+1
-2.351E-1	2.275E+1	4.229E+1
-2.351E-1	2.249E+1	4.228E+1
-2.335E-1	2.258E+1	4.226E+1
-2.319E-1	2.278E+1	4.241E+1
-2.351E-1	2.265E+1	4.259E+1
-2.319E-1	2.263E+1	4.232E+1
-2.335E-1	2.259E+1	4.245E+1
-2.335E-1	2.258E+1	4.230E+1
-2.351E-1	2.269E+1	4.227E+1
-2.335E-1	2.271E+1	4.211E+1
-2.319E-1	2.263E+1	4.240E+1
-2.335E-1	2.259E+1	4.237E+1
-2.351E-1	2.267E+1	4.235E+1
-2.351E-1	2.278E+1	4.230E+1
-2.303E-1	2.265E+1	4.225E+1
-2.335E-1	2.256E+1	4.214E+1
-2.335E-1	2.266E+1	4.263E+1
-2.335E-1	2.261E+1	4.249E+1
-2.303E-1	2.253E+1	4.244E+1
-2.335E-1	2.260E+1	4.228E+1
-2.368E-1	2.270E+1	4.248E+1
-2.335E-1	2.261E+1	4.248E+1
-2.303E-1	2.263E+1	4.239E+1
-2.319E-1	2.265E+1	4.214E+1
-2.335E-1	2.260E+1	4.237E+1
-2.319E-1	2.257E+1	4.245E+1
-2.335E-1	2.283E+1	4.223E+1
-2.319E-1	2.254E+1	4.213E+1
-2.335E-1	2.250E+1	4.240E+1
-2.335E-1	2.249E+1	4.236E+1
-2.319E-1	2.266E+1	4.233E+1
-2.319E-1	2.271E+1	4.242E+1
-2.351E-1	2.252E+1	4.252E+1
-2.303E-1	2.261E+1	4.228E+1
-2.303E-1	2.271E+1	4.232E+1
-2.319E-1	2.258E+1	4.239E+1
-2.368E-1	2.270E+1	4.248E+1
-2.335E-1	2.265E+1	4.238E+1
-2.287E-1	2.248E+1	4.219E+1
-2.319E-1	2.256E+1	4.217E+1
-2.368E-1	2.262E+1	4.225E+1
-2.335E-1	2.251E+1	4.253E+1
-2.319E-1	2.244E+1	4.251E+1
-2.335E-1	2.259E+1	4.262E+1
-2.351E-1	2.258E+1	4.228E+1
-2.319E-1	2.242E+1	4.235E+1
-2.335E-1	2.249E+1	4.233E+1
-2.319E-1	2.233E+1	4.264E+1
-2.335E-1	2.249E+1	4.235E+1
-2.351E-1	2.265E+1	4.238E+1
-2.303E-1	2.260E+1	4.222E+1
-2.319E-1	2.252E+1	4.222E+1
-2.351E-1	2.279E+1	4.231E+1
-2.351E-1	2.259E+1	4.252E+1
-2.319E-1	2.259E+1	4.228E+1
-2.319E-1	2.264E+1	4.222E+1
-2.319E-1	2.267E+1	4.237E+1
-2.351E-1	2.252E+1	4.251E+1
-2.303E-1	2.262E+1	4.222E+1
-2.335E-1	2.267E+1	4.216E+1
-2.335E-1	2.257E+1	4.222E+1
-2.351E-1	2.258E+1	4.232E+1
-2.287E-1	2.248E+1	4.243E+1
-2.319E-1	2.276E+1	4.247E+1
-2.384E-1	2.262E+1	4.209E+1
-2.335E-1	2.246E+1	4.229E+1
-2.287E-1	2.256E+1	4.251E+1
-2.335E-1	2.280E+1	4.234E+1
-2.351E-1	2.256E+1	4.224E+1
-2.351E-1	2.247E+1	4.234E+1
-2.319E-1	2.273E+1	4.244E+1
-2.303E-1	2.265E+1	4.248E+1
-2.351E-1	2.254E+1	4.224E+1
-2.351E-1	2.258E+1	4.211E+1
-2.319E-1	2.252E+1	4.241E+1
-2.319E-1	2.262E+1	4.218E+1
-2.368E-1	2.244E+1	4.232E+1
-2.335E-1	2.250E+1	4.240E+1
-2.303E-1	2.248E+1	4.232E+1
-2.335E-1	2.247E+1	4.218E+1
-2.368E-1	2.236E+1	4.239E+1
-2.351E-1	2.251E+1	4.256E+1
-2.287E-1	2.259E+1	4.241E+1
-2.319E-1	2.251E+1	4.210E+1
-2.368E-1	2.244E+1	4.224E+1
-2.351E-1	2.255E+1	4.230E+1
-2.303E-1	2.273E+1	4.217E+1
-2.319E-1	2.256E+1	4.227E+1
-2.319E-1	2.250E+1	4.241E+1
-2.319E-1	2.249E+1	4.225E+1
-2.319E-1	2.254E+1	4.234E+1
-2.335E-1	2.268E+1	4.244E+1
-2.368E-1	2.262E+1	4.250E+1
-2.319E-1	2.263E+1	4.247E+1
-2.303E-1	2.252E+1	4.216E+1
-2.351E-1	2.251E+1	4.237E+1
-2.351E-1	2.269E+1	4.252E+1
-2.335E-1	2.256E+1	4.217E+1
-2.319E-1	2.265E+1	4.239E+1
-2.319E-1	2.262E+1	4.238E+1
-2.368E-1	2.257E+1	4.257E+1
-2.319E-1	2.267E+1	4.262E+1
-2.303E-1	2.268E+1	4.216E+1
-2.303E-1	2.265E+1	4.245E+1
-2.351E-1	2.268E+1	4.229E+1
-2.319E-1	2.251E+1	4.235E+1
-2.303E-1	2.274E+1	4.241E+1
-2.319E-1	2.256E+1	4.226E+1
-2.351E-1	2.262E+1	4.241E+1
-2.351E-1	2.261E+1	4.207E+1
-2.303E-1	2.254E+1	4.222E+1
-2.303E-1	2.268E+1	4.240E+1
-2.351E-1	2.267E+1	4.227E+1
-2.351E-1	2.285E+1	4.240E+1
-2.270E-1	2.263E+1	4.234E+1
-2.303E-1	2.247E+1	4.222E+1
-2.351E-1	2.262E+1	4.216E+1
-2.303E-1	2.249E+1	4.246E+1
-2.335E-1	2.259E+1	4.247E+1
-2.319E-1	2.250E+1	4.238E+1
-2.351E-1	2.269E+1	4.222E+1
-2.335E-1	2.261E+1	4.240E+1
-2.303E-1	2.265E+1	4.213E+1
-2.319E-1	2.268E+1	4.230E+1
-2.351E-1	2.265E+1	4.217E+1
-2.335E-1	2.270E+1	4.235E+1
-2.319E-1	2.263E+1	4.249E+1
-2.303E-1	2.250E+1	4.241E+1
-2.319E-1	2.250E+1	4.228E+1
-2.319E-1	2.274E+1	4.233E+1
-2.303E-1	2.236E+1	4.245E+1
-2.335E-1	2.257E+1	4.265E+1
-2.351E-1	2.269E+1	4.234E+1
-2.335E-1	2.277E+1	4.206E+1
-2.287E-1	2.253E+1	4.220E+1
-2.303E-1	2.264E+1	4.239E+1
-2.351E-1	2.263E+1	4.231E+1
-2.351E-1	2.273E+1	4.237E+1
-2.319E-1	2.278E+1	4.207E+1
-2.351E-1	2.280E+1	4.223E+1
-2.319E-1	2.254E+1	4.228E+1
-2.335E-1	2.276E+1	4.215E+1
-2.335E-1	2.273E+1	4.237E+1
-2.335E-1	2.266E+1	4.217E+1
-2.351E-1	2.279E+1	4.270E+1
-2.351E-1	2.258E+1	4.214E+1
-2.287E-1	2.257E+1	4.249E+1
-2.319E-1	2.266E+1	4.226E+1
-2.319E-1	2.269E+1	4.245E+1
-2.335E-1	2.268E+1	4.231E+1
-2.303E-1	2.260E+1	4.250E+1
-2.351E-1	2.265E+1	4.244E+1
-2.335E-1	2.265E+1	4.217E+1
-2.335E-1	2.255E+1	4.237E+1
-2.303E-1	2.256E+1	4.260E+1
-2.368E-1	2.258E+1	4.228E+1
-2.335E-1	2.264E+1	4.214E+1
-2.335E-1	2.271E+1	4.236E+1
-2.303E-1	2.261E+1	4.214E+1
-2.335E-1	2.258E+1	4.233E+1
-2.351E-1	2.276E+1	4.245E+1
-2.319E-1	2.269E+1	4.255E+1
-2.287E-1	2.260E+1	4.228E+1
-2.303E-1	2.251E+1	4.225E+1
-2.351E-1	2.253E+1	4.226E+1
-2.319E-1	2.259E+1	4.215E+1
-2.287E-1	2.257E+1	4.242E+1
-2.319E-1	2.265E+1	4.223E+1
-2.303E-1	2.265E+1	4.232E+1
-2.335E-1	2.245E+1	4.238E+1
-2.303E-1	2.267E+1	4.240E+1
-2.335E-1	2.240E+1	4.223E+1
-2.335E-1	2.256E+1	4.224E+1
-2.319E-1	2.244E+1	4.222E+1
-2.303E-1	2.268E+1	4.230E+1
-2.319E-1	2.258E+1	4.236E+1
-2.368E-1	2.252E+1	4.231E+1
-2.303E-1	2.258E+1	4.240E+1
-2.303E-1	2.254E+1	4.246E+1
-2.319E-1	2.251E+1	4.224E+1
-2.335E-1	2.253E+1	4.237E+1
-2.335E-1	2.257E+1	4.226E+1
-2.287E-1	2.255E+1	4.216E+1
-2.335E-1	2.253E+1	4.217E+1
-2.351E-1	2.255E+1	4.254E+1
-2.319E-1	2.242E+1	4.217E+1
-2.303E-1	2.266E+1	4.219E+1
-2.319E-1	2.258E+1	4.227E+1
-2.351E-1	2.252E+1	4.196E+1
-2.335E-1	2.266E+1	4.216E+1
-2.303E-1	2.257E+1	4.228E+1
-2.335E-1	2.272E+1	4.231E+1
-2.303E-1	2.246E+1	4.231E+1
-2.319E-1	2.256E+1	4.221E+1
-2.319E-1	2.262E+1	4.239E+1
-2.335E-1	2.252E+1	4.217E+1
-2.335E-1	2.252E+1	4.229E+1
-2.303E-1	2.264E+1	4.223E+1
-2.287E-1	2.255E+1	4.236E+1
-2.319E-1	2.260E+1	4.227E+1
-2.351E-1	2.267E+1	4.226E+1
-2.319E-1	2.272E+1	4.237E+1
-2.303E-1	2.265E+1	4.229E+1
-2.303E-1	2.263E+1	4.227E+1
-2.351E-1	2.274E+1	4.246E+1
-2.335E-1	2.246E+1	4.228E+1
-2.287E-1	2.249E+1	4.259E+1
-2.319E-1	2.256E+1	4.227E+1
-2.351E-1	2.268E+1	4.216E+1
-2.351E-1	2.240E+1	4.247E+1
-2.335E-1	2.257E+1	4.233E+1
-2.303E-1	2.243E+1	4.248E+1
-2.351E-1	2.268E+1	4.225E+1
-2.319E-1	2.252E+1	4.229E+1
-2.319E-1	2.253E+1	4.225E+1
-2.319E-1	2.248E+1	4.215E+1
-2.335E-1	2.257E+1	4.204E+1
-2.287E-1	2.270E+1	4.237E+1
-2.319E-1	2.251E+1	4.226E+1
-2.319E-1	2.265E+1	4.210E+1
-2.335E-1	2.256E+1	4.211E+1
-2.335E-1	2.240E+1	4.242E+1
-2.287E-1	2.253E+1	4.235E+1
-2.303E-1	2.279E+1	4.213E+1
-2.351E-1	2.249E+1	4.213E+1
-2.319E-1	2.252E+1	4.247E+1
-2.287E-1	2.243E+1	4.224E+1
-2.335E-1	2.263E+1	4.236E+1
-2.335E-1	2.271E+1	4.230E+1
-2.303E-1	2.269E+1	4.256E+1
-2.303E-1	2.256E+1	4.213E+1
-2.319E-1	2.262E+1	4.228E+1
-2.368E-1	2.254E+1	4.240E+1
-2.335E-1	2.249E+1	4.223E+1
-2.287E-1	2.270E+1	4.231E+1
-2.287E-1	2.250E+1	4.241E+1
-2.335E-1	2.269E+1	4.221E+1
-2.335E-1	2.284E+1	4.232E+1
-2.303E-1	2.251E+1	4.231E+1
-2.303E-1	2.256E+1	4.224E+1
-2.335E-1	2.254E+1	4.232E+1
-2.319E-1	2.259E+1	4.236E+1
-2.319E-1	2.250E+1	4.237E+1
-2.287E-1	2.264E+1	4.217E+1
-2.351E-1	2.257E+1	4.261E+1
-2.319E-1	2.269E+1	4.230E+1
-2.319E-1	2.243E+1	4.222E+1
-2.303E-1	2.252E+1	4.233E+1
-2.351E-1	2.274E+1	4.228E+1
-2.319E-1	2.262E+1	4.236E+1
-2.303E-1	2.254E+1	4.240E+1
-2.335E-1	2.261E+1	4.237E+1
-2.335E-1	2.251E+1	4.233E+1
-2.319E-1	2.254E+1	4.232E+1
-2.303E-1	2.240E+1	4.234E+1
-2.303E-1	2.256E+1	4.227E+1
-2.351E-1	2.252E+1	4.231E+1
-2.319E-1	2.264E+1	4.234E+1
-2.303E-1	2.254E+1	4.235E+1
-2.303E-1	2.263E+1	4.247E+1
-2.335E-1	2.253E+1	4.215E+1
-2.351E-1	2.268E+1	4.242E+1
-2.303E-1	2.254E+1	4.242E+1
-2.319E-1	2.265E+1	4.240E+1
-2.351E-1	2.278E+1	4.247E+1
-2.335E-1	2.252E+1	4.242E+1
-2.303E-1	2.270E+1	4.231E+1
-2.303E-1	2.267E+1	4.232E+1
-2.351E-1	2.245E+1	4.259E+1
-2.319E-1	2.264E+1	4.198E+1
-2.335E-1	2.252E+1	4.223E+1
-2.319E-1	2.268E+1	4.241E+1
-2.351E-1	2.260E+1	4.259E+1
-2.319E-1	2.249E+1	4.233E+1
-2.303E-1	2.254E+1	4.237E+1
-2.303E-1	2.269E+1	4.222E+1
-2.351E-1	2.268E+1	4.226E+1
-2.351E-1	2.249E+1	4.230E+1
-2.319E-1	2.252E+1	4.237E+1
-2.287E-1	2.268E+1	4.249E+1
-2.335E-1	2.271E+1	4.251E+1
-2.351E-1	2.265E+1	4.245E+1
-2.303E-1	2.257E+1	4.228E+1
-2.303E-1	2.268E+1	4.228E+1
-2.351E-1	2.264E+1	4.209E+1
-2.335E-1	2.265E+1	4.233E+1
-2.303E-1	2.256E+1	4.217E+1
-2.319E-1	2.248E+1	4.224E+1
-2.368E-1	2.251E+1	4.242E+1
-2.335E-1	2.253E+1	4.219E+1
-2.287E-1	2.255E+1	4.250E+1
-2.303E-1	2.254E+1	4.216E+1
-2.351E-1	2.269E+1	4.246E+1
-2.303E-1	2.269E+1	4.228E+1
-2.303E-1	2.251E+1	4.224E+1
-2.319E-1	2.265E+1	4.205E+1
-2.319E-1	2.260E+1	4.223E+1
-2.319E-1	2.256E+1	4.225E+1
-2.287E-1	2.264E+1	4.248E+1
-2.287E-1	2.254E+1	4.212E+1
-2.335E-1	2.270E+1	4.237E+1
-2.319E-1	2.292E+1	4.212E+1
-2.303E-1	2.266E+1	4.244E+1
-2.303E-1	2.239E+1	4.222E+1
-2.335E-1	2.254E+1	4.225E+1
-2.351E-1	2.246E+1	4.229E+1
-2.287E-1	2.248E+1	4.243E+1
-2.319E-1	2.270E+1	4.237E+1
-2.335E-1	2.258E+1	4.235E+1
-2.319E-1	2.272E+1	4.240E+1
-2.287E-1	2.259E+1	4.261E+1
-2.319E-1	2.256E+1	4.231E+1
-2.319E-1	2.241E+1	4.221E+1
-2.303E-1	2.247E+1	4.214E+1
-2.303E-1	2.258E+1	4.221E+1
-2.303E-1	2.247E+1	4.240E+1
-2.303E-1	2.243E+1	4.230E+1
-2.319E-1	2.247E+1	4.255E+1
-2.303E-1	2.261E+1	4.238E+1
-2.368E-1	2.266E+1	4.215E+1
-2.351E-1	2.259E+1	4.212E+1
-2.351E-1	2.245E+1	4.235E+1
-2.287E-1	2.243E+1	4.223E+1
-2.319E-1	2.258E+1	4.210E+1
-2.335E-1	2.264E+1	4.233E+1
-2.335E-1	2.241E+1	4.225E+1
-2.319E-1	2.253E+1	4.235E+1
-2.287E-1	2.256E+1	4.248E+1
-2.351E-1	2.275E+1	4.235E+1
-2.319E-1	2.255E+1	4.218E+1
-2.287E-1	2.257E+1	4.204E+1
-2.335E-1	2.249E+1	4.236E+1
-2.335E-1	2.245E+1	4.231E+1
-2.335E-1	2.241E+1	4.240E+1
-2.303E-1	2.238E+1	4.218E+1
-2.319E-1	2.256E+1	4.231E+1
-2.335E-1	2.255E+1	4.233E+1
-2.303E-1	2.252E+1	4.226E+1
-2.303E-1	2.266E+1	4.256E+1
-2.319E-1	2.249E+1	4.217E+1
-2.351E-1	2.249E+1	4.222E+1
-2.303E-1	2.251E+1	4.234E+1
-2.303E-1	2.255E+1	4.235E+1
-2.319E-1	2.276E+1	4.224E+1
-2.335E-1	2.250E+1	4.206E+1
-2.335E-1	2.279E+1	4.259E+1
-2.319E-1	2.262E+1	4.240E+1
-2.303E-1	2.259E+1	4.241E+1
-2.351E-1	2.259E+1	4.233E+1
-2.335E-1	2.244E+1	4.204E+1
-2.270E-1	2.270E+1	4.225E+1
-2.303E-1	2.276E+1	4.242E+1
-2.351E-1	2.265E+1	4.236E+1
-2.303E-1	2.256E+1	4.258E+1
-2.319E-1	2.259E+1	4.255E+1
-2.303E-1	2.274E+1	4.213E+1
-2.319E-1	2.254E+1	4.247E+1
-2.303E-1	2.257E+1	4.231E+1
-2.335E-1	2.256E+1	4.227E+1
-2.303E-1	2.258E+1	4.224E+1
-2.335E-1	2.272E+1	4.241E+1
-2.319E-1	2.246E+1	4.231E+1
-2.287E-1	2.254E+1	4.213E+1
-2.335E-1	2.267E+1	4.226E+1
-2.351E-1	2.238E+1	4.252E+1
-2.335E-1	2.251E+1	4.234E+1
-2.303E-1	2.265E+1	4.217E+1
-2.319E-1	2.263E+1	4.241E+1
-2.351E-1	2.269E+1	4.232E+1
-2.319E-1	2.259E+1	4.241E+1
-2.270E-1	2.260E+1	4.237E+1
-2.287E-1	2.256E+1	4.232E+1
-2.319E-1	2.263E+1	4.235E+1
-2.335E-1	2.241E+1	4.236E+1
-2.287E-1	2.266E+1	4.226E+1
-2.335E-1	2.270E+1	4.231E+1
-2.335E-1	2.267E+1	4.219E+1
-2.351E-1	2.262E+1	4.236E+1
-2.287E-1	2.248E+1	4.230E+1
-2.303E-1	2.245E+1	4.213E+1
-2.335E-1	2.256E+1	4.233E+1
-2.287E-1	2.269E+1	4.232E+1
-2.270E-1	2.254E+1	4.233E+1
-2.303E-1	2.250E+1	4.228E+1
-2.303E-1	2.255E+1	4.228E+1
-2.335E-1	2.241E+1	4.224E+1
-2.303E-1	2.250E+1	4.223E+1
-2.303E-1	2.265E+1	4.236E+1
-2.368E-1	2.264E+1	4.225E+1
-2.319E-1	2.244E+1	4.237E+1
-2.303E-1	2.268E+1	4.229E+1
-2.303E-1	2.273E+1	4.212E+1
-2.368E-1	2.265E+1	4.232E+1
-2.319E-1	2.267E+1	4.244E+1
-2.287E-1	2.258E+1	4.223E+1
-2.319E-1	2.260E+1	4.240E+1
-2.368E-1	2.245E+1	4.254E+1
-2.335E-1	2.259E+1	4.230E+1
-2.303E-1	2.256E+1	4.225E+1
-2.319E-1	2.246E+1	4.227E+1
-2.335E-1	2.269E+1	4.229E+1
-2.303E-1	2.269E+1	4.229E+1
-2.303E-1	2.272E+1	4.237E+1
-2.319E-1	2.259E+1	4.231E+1
-2.319E-1	2.262E+1	4.223E+1
-2.303E-1	2.248E+1	4.210E+1
-2.303E-1	2.257E+1	4.235E+1
-2.335E-1	2.256E+1	4.211E+1
-2.319E-1	2.242E+1	4.245E+1
-2.319E-1	2.266E+1	4.214E+1
-2.287E-1	2.250E+1	4.231E+1
-2.335E-1	2.249E+1	4.212E+1
-2.351E-1	2.231E+1	4.231E+1
-2.335E-1	2.251E+1	4.217E+1
-2.287E-1	2.239E+1	4.233E+1
-2.303E-1	2.260E+1	4.213E+1
-2.335E-1	2.263E+1	4.221E+1
-2.319E-1	2.263E+1	4.245E+1
-2.303E-1	2.256E+1	4.218E+1
-2.303E-1	2.278E+1	4.240E+1
-2.368E-1	2.255E+1	4.243E+1
-2.303E-1	2.239E+1	4.226E+1
-2.287E-1	2.246E+1	4.226E+1
-2.319E-1	2.249E+1	4.223E+1
-2.319E-1	2.251E+1	4.233E+1
-2.319E-1	2.254E+1	4.217E+1
-2.303E-1	2.253E+1	4.248E+1
-2.335E-1	2.248E+1	4.203E+1
-2.335E-1	2.251E+1	4.246E+1
-2.303E-1	2.269E+1	4.224E+1
-2.287E-1	2.253E+1	4.250E+1
-2.319E-1	2.266E+1	4.211E+1
-2.335E-1	2.242E+1	4.220E+1
-2.335E-1	2.238E+1	4.236E+1
-2.303E-1	2.246E+1	4.214E+1
-2.319E-1	2.265E+1	4.224E+1
-2.335E-1	2.249E+1	4.219E+1
-2.303E-1	2.262E+1	4.216E+1
-2.303E-1	2.272E+1	4.248E+1
-2.319E-1	2.268E+1	4.228E+1
-2.351E-1	2.251E+1	4.215E+1
-2.335E-1	2.256E+1	4.233E+1
-2.303E-1	2.249E+1	4.230E+1
-2.319E-1	2.254E+1	4.222E+1
-2.335E-1	2.247E+1	4.236E+1
-2.319E-1	2.274E+1	4.243E+1
-2.303E-1	2.238E+1	4.256E+1
-2.303E-1	2.240E+1	4.241E+1
-2.335E-1	2.247E+1	4.227E+1
-2.319E-1	2.257E+1	4.256E+1
-2.287E-1	2.247E+1	4.237E+1
-2.319E-1	2.259E+1	4.225E+1
-2.335E-1	2.258E+1	4.235E+1
-2.287E-1	2.271E+1	4.212E+1
-2.303E-1	2.257E+1	4.222E+1
-2.303E-1	2.248E+1	4.233E+1
-2.368E-1	2.287E+1	4.196E+1
-2.303E-1	2.269E+1	4.240E+1
-2.287E-1	2.263E+1	4.247E+1
-2.319E-1	2.247E+1	4.199E+1
-2.335E-1	2.243E+1	4.220E+1
-2.319E-1	2.258E+1	4.212E+1
-2.303E-1	2.259E+1	4.254E+1
-2.303E-1	2.279E+1	4.238E+1
-2.351E-1	2.252E+1	4.232E+1
-2.351E-1	2.256E+1	4.234E+1
-2.303E-1	2.264E+1	4.217E+1
-2.335E-1	2.251E+1	4.226E+1
-2.351E-1	2.257E+1	4.228E+1
-2.270E-1	2.288E+1	4.228E+1
-2.287E-1	2.287E+1	4.212E+1
-2.303E-1	2.232E+1	4.237E+1
-2.335E-1	2.253E+1	4.249E+1
-2.319E-1	2.270E+1	4.220E+1
-2.303E-1	2.288E+1	4.222E+1
-2.303E-1	2.257E+1	4.235E+1
-2.335E-1	2.251E+1	4.239E+1
-2.335E-1	2.255E+1	4.228E+1
-2.270E-1	2.272E+1	4.251E+1
-2.335E-1	2.255E+1	4.224E+1
-2.351E-1	2.268E+1	4.217E+1
-2.303E-1	2.258E+1	4.202E+1
-2.270E-1	2.252E+1	4.229E+1
-2.319E-1	2.254E+1	4.222E+1
-2.319E-1	2.245E+1	4.248E+1
-2.303E-1	2.264E+1	4.217E+1
-2.319E-1	2.251E+1	4.245E+1
-2.303E-1	2.263E+1	4.220E+1
-2.335E-1	2.246E+1	4.240E+1
-2.319E-1	2.254E+1	4.220E+1
-2.287E-1	2.257E+1	4.221E+1
-2.319E-1	2.247E+1	4.205E+1
-2.335E-1	2.249E+1	4.217E+1
-2.319E-1	2.242E+1	4.225E+1
-2.303E-1	2.257E+1	4.212E+1
-2.319E-1	2.253E+1	4.219E+1
-2.335E-1	2.251E+1	4.227E+1
-2.319E-1	2.258E+1	4.235E+1
-2.287E-1	2.268E+1	4.251E+1
-2.319E-1	2.247E+1	4.218E+1
-2.351E-1	2.240E+1	4.216E+1
-2.319E-1	2.241E+1	4.228E+1
-2.270E-1	2.269E+1	4.237E+1
-2.335E-1	2.235E+1	4.209E+1
-2.319E-1	2.242E+1	4.235E+1
-2.319E-1	2.258E+1	4.234E+1
-2.303E-1	2.242E+1	4.224E+1
-2.303E-1	2.251E+1	4.213E+1
-2.335E-1	2.260E+1	4.218E+1
-2.303E-1	2.239E+1	4.230E+1
-2.287E-1	2.274E+1	4.238E+1
-2.287E-1	2.252E+1	4.209E+1
-2.335E-1	2.259E+1	4.223E+1
-2.303E-1	2.270E+1	4.220E+1
-2.287E-1	2.249E+1	4.256E+1
-2.303E-1	2.251E+1	4.233E+1
-2.351E-1	2.264E+1	4.245E+1
-2.319E-1	2.274E+1	4.221E+1
-2.319E-1	2.243E+1	4.235E+1
-2.287E-1	2.259E+1	4.229E+1
-2.319E-1	2.260E+1	4.232E+1
-2.303E-1	2.246E+1	4.250E+1
-2.287E-1	2.256E+1	4.246E+1
-2.287E-1	2.270E+1	4.225E+1
-2.351E-1	2.263E+1	4.201E+1
-2.319E-1	2.255E+1	4.246E+1
-2.303E-1	2.268E+1	4.247E+1
-2.319E-1	2.256E+1	4.235E+1
-2.351E-1	2.262E+1	4.254E+1
-2.319E-1	2.252E+1	4.190E+1
-2.303E-1	2.263E+1	4.243E+1
-2.303E-1	2.247E+1	4.217E+1
-2.351E-1	2.260E+1	4.215E+1
-2.335E-1	2.255E+1	4.238E+1
-2.287E-1	2.251E+1	4.215E+1
-2.303E-1	2.250E+1	4.202E+1
-2.319E-1	2.244E+1	4.248E+1
-2.303E-1	2.271E+1	4.227E+1
-2.270E-1	2.256E+1	4.221E+1
-2.287E-1	2.241E+1	4.229E+1
-2.368E-1	2.258E+1	4.238E+1
-2.303E-1	2.260E+1	4.227E+1
-2.335E-1	2.269E+1	4.227E+1
-2.303E-1	2.247E+1	4.243E+1
-2.319E-1	2.259E+1	4.253E+1
-2.303E-1	2.261E+1	4.258E+1
-2.319E-1	2.248E+1	4.241E+1
-2.303E-1	2.256E+1	4.204E+1
-2.335E-1	2.251E+1	4.249E+1
-2.303E-1	2.247E+1	4.218E+1
-2.287E-1	2.250E+1	4.214E+1
-2.319E-1	2.269E+1	4.228E+1
-2.335E-1	2.254E+1	4.231E+1
-2.319E-1	2.228E+1	4.241E+1
-2.270E-1	2.268E+1	4.220E+1
-2.303E-1	2.248E+1	4.233E+1
-2.351E-1	2.245E+1	4.227E+1
-2.319E-1	2.263E+1	4.242E+1
-2.287E-1	2.248E+1	4.259E+1
-2.303E-1	2.250E+1	4.221E+1
-2.319E-1	2.247E+1	4.234E+1
-2.319E-1	2.247E+1	4.225E+1
-2.303E-1	2.258E+1	4.231E+1
-2.319E-1	2.263E+1	4.233E+1
-2.335E-1	2.249E+1	4.231E+1
-2.303E-1	2.258E+1	4.215E+1
-2.303E-1	2.259E+1	4.227E+1
-2.319E-1	2.250E+1	4.230E+1
-2.335E-1	2.263E+1	4.224E+1
-2.319E-1	2.256E+1	4.250E+1
-2.287E-1	2.246E+1	4.238E+1
-2.287E-1	2.248E+1	4.247E+1
-2.335E-1	2.259E+1	4.224E+1
-2.319E-1	2.269E+1	4.237E+1
-2.287E-1	2.252E+1	4.221E+1
-2.287E-1	2.253E+1	4.220E+1
-2.335E-1	2.251E+1	4.210E+1
-2.303E-1	2.246E+1	4.245E+1
-2.287E-1	2.236E+1	4.229E+1
-2.303E-1	2.264E+1	4.223E+1
-2.351E-1	2.261E+1	4.218E+1
-2.303E-1	2.257E+1	4.250E+1
-2.270E-1	2.261E+1	4.229E+1
-2.287E-1	2.256E+1	4.235E+1
-2.335E-1	2.245E+1	4.200E+1
-2.319E-1	2.275E+1	4.232E+1
-2.287E-1	2.266E+1	4.238E+1
-2.319E-1	2.274E+1	4.251E+1
-2.351E-1	2.242E+1	4.224E+1
-2.303E-1	2.247E+1	4.241E+1
-2.319E-1	2.244E+1	4.235E+1
-2.287E-1	2.244E+1	4.239E+1
-2.319E-1	2.272E+1	4.224E+1
-2.319E-1	2.248E+1	4.230E+1
-2.303E-1	2.243E+1	4.238E+1
-2.287E-1	2.274E+1	4.230E+1
-2.303E-1	2.252E+1	4.231E+1
-2.287E-1	2.269E+1	4.230E+1
-2.303E-1	2.255E+1	4.225E+1
-2.319E-1	2.247E+1	4.231E+1
-2.287E-1	2.267E+1	4.240E+1
-2.319E-1	2.245E+1	4.204E+1
-2.319E-1	2.236E+1	4.233E+1
-2.319E-1	2.245E+1	4.232E+1
-2.335E-1	2.241E+1	4.228E+1
-2.303E-1	2.239E+1	4.258E+1
-2.287E-1	2.262E+1	4.246E+1
-2.287E-1	2.255E+1	4.214E+1
-2.335E-1	2.240E+1	4.235E+1
-2.287E-1	2.253E+1	4.228E+1
-2.303E-1	2.250E+1	4.247E+1
-2.303E-1	2.249E+1	4.232E+1
-2.335E-1	2.247E+1	4.221E+1
-2.303E-1	2.259E+1	4.220E+1
-2.303E-1	2.255E+1	4.228E+1
-2.335E-1	2.267E+1	4.246E+1
-2.335E-1	2.257E+1	4.211E+1
-2.319E-1	2.262E+1	4.214E+1
-2.270E-1	2.246E+1	4.244E+1
-2.303E-1	2.253E+1	4.232E+1
-2.335E-1	2.250E+1	4.240E+1
-2.319E-1	2.256E+1	4.236E+1
-2.303E-1	2.242E+1	4.223E+1
-2.319E-1	2.258E+1	4.226E+1
-2.319E-1	2.270E+1	4.245E+1
-2.319E-1	2.253E+1	4.234E+1
-2.303E-1	2.247E+1	4.222E+1
-2.287E-1	2.249E+1	4.208E+1
-2.335E-1	2.255E+1	4.228E+1
-2.335E-1	2.255E+1	4.236E+1
-2.303E-1	2.276E+1	4.228E+1
-2.319E-1	2.251E+1	4.209E+1
-2.303E-1	2.262E+1	4.232E+1
-2.303E-1	2.262E+1	4.228E+1
-2.287E-1	2.252E+1	4.205E+1
-2.319E-1	2.241E+1	4.224E+1
-2.335E-1	2.248E+1	4.209E+1
-2.287E-1	2.255E+1	4.241E+1
-2.270E-1	2.258E+1	4.231E+1
-2.303E-1	2.261E+1	4.212E+1
-2.319E-1	2.251E+1	4.237E+1
-2.335E-1	2.256E+1	4.228E+1
-2.270E-1	2.257E+1	4.220E+1
-2.287E-1	2.263E+1	4.236E+1
-2.319E-1	2.264E+1	4.227E+1
-2.319E-1	2.254E+1	4.249E+1
-2.303E-1	2.239E+1	4.231E+1
-2.303E-1	2.266E+1	4.233E+1
-2.303E-1	2.250E+1	4.232E+1
-2.319E-1	2.252E+1	4.226E+1
-2.303E-1	2.252E+1	4.214E+1
-2.303E-1	2.229E+1	4.220E+1
-2.335E-1	2.261E+1	4.214E+1
-2.303E-1	2.262E+1	4.220E+1
-2.287E-1	2.256E+1	4.231E+1
-2.319E-1	2.250E+1	4.215E+1
-2.335E-1	2.262E+1	4.221E+1
-2.303E-1	2.269E+1	4.234E+1
-2.254E-1	2.253E+1	4.221E+1
-2.287E-1	2.238E+1	4.222E+1
-2.303E-1	2.260E+1	4.208E+1
-2.319E-1	2.255E+1	4.259E+1
-2.319E-1	2.268E+1	4.237E+1
-2.335E-1	2.258E+1	4.215E+1
-2.335E-1	2.261E+1	4.220E+1
-2.287E-1	2.242E+1	4.249E+1
-2.287E-1	2.254E+1	4.219E+1
-2.303E-1	2.261E+1	4.214E+1
-2.335E-1	2.251E+1	4.241E+1
-2.303E-1	2.260E+1	4.225E+1
-2.303E-1	2.261E+1	4.235E+1
-2.303E-1	2.259E+1	4.237E+1
-2.287E-1	2.261E+1	4.239E+1
-2.335E-1	2.271E+1	4.234E+1
-2.287E-1	2.251E+1	4.204E+1
-2.319E-1	2.263E+1	4.202E+1
-2.351E-1	2.259E+1	4.222E+1
-2.335E-1	2.265E+1	4.221E+1
-2.287E-1	2.255E+1	4.246E+1
-2.335E-1	2.259E+1	4.223E+1
-2.319E-1	2.252E+1	4.219E+1
-2.319E-1	2.256E+1	4.217E+1
-2.270E-1	2.270E+1	4.216E+1
-2.319E-1	2.242E+1	4.226E+1
-2.335E-1	2.256E+1	4.222E+1
-2.351E-1	2.243E+1	4.252E+1
-2.270E-1	2.275E+1	4.223E+1
-2.303E-1	2.258E+1	4.218E+1
-2.335E-1	2.250E+1	4.231E+1
-2.303E-1	2.259E+1	4.237E+1
-2.303E-1	2.255E+1	4.232E+1
-2.319E-1	2.248E+1	4.230E+1
-2.351E-1	2.246E+1	4.232E+1
-2.319E-1	2.256E+1	4.259E+1
-2.254E-1	2.265E+1	4.229E+1
-2.319E-1	2.250E+1	4.241E+1
-2.319E-1	2.232E+1	4.222E+1
-2.335E-1	2.256E+1	4.215E+1
-2.303E-1	2.260E+1	4.240E+1
-2.303E-1	2.241E+1	4.220E+1
-2.335E-1	2.262E+1	4.221E+1
-2.319E-1	2.256E+1	4.228E+1
-2.303E-1	2.246E+1	4.240E+1
-2.319E-1	2.247E+1	4.200E+1
-2.319E-1	2.260E+1	4.230E+1
-2.335E-1	2.258E+1	4.245E+1
-2.287E-1	2.261E+1	4.247E+1
-2.287E-1	2.263E+1	4.258E+1
-2.319E-1	2.255E+1	4.230E+1
-2.319E-1	2.258E+1	4.230E+1
-2.287E-1	2.264E+1	4.234E+1
-2.303E-1	2.257E+1	4.210E+1
-2.319E-1	2.248E+1	4.224E+1
-2.319E-1	2.243E+1	4.246E+1
-2.287E-1	2.264E+1	4.217E+1
-2.287E-1	2.241E+1	4.249E+1
-2.319E-1	2.260E+1	4.222E+1
-2.319E-1	2.254E+1	4.240E+1
-2.303E-1	2.253E+1	4.221E+1
-2.319E-1	2.272E+1	4.224E+1
-2.351E-1	2.271E+1	4.245E+1
-2.319E-1	2.264E+1	4.224E+1
-2.287E-1	2.261E+1	4.228E+1
-2.287E-1	2.255E+1	4.234E+1
-2.335E-1	2.276E+1	4.237E+1
-2.319E-1	2.245E+1	4.253E+1
-2.287E-1	2.256E+1	4.223E+1
-2.287E-1	2.247E+1	4.205E+1
-2.319E-1	2.263E+1	4.249E+1
-2.319E-1	2.239E+1	4.208E+1
-2.303E-1	2.264E+1	4.239E+1
-2.319E-1	2.261E+1	4.232E+1
-2.303E-1	2.259E+1	4.239E+1
-2.303E-1	2.244E+1	4.226E+1
-2.303E-1	2.242E+1	4.245E+1
-2.319E-1	2.258E+1	4.234E+1
-2.303E-1	2.240E+1	4.204E+1
-2.303E-1	2.265E+1	4.245E+1
-2.287E-1	2.253E+1	4.243E+1
-2.287E-1	2.251E+1	4.218E+1
-2.319E-1	2.261E+1	4.233E+1
-2.319E-1	2.256E+1	4.209E+1
-2.270E-1	2.245E+1	4.239E+1
-2.303E-1	2.244E+1	4.239E+1
-2.335E-1	2.256E+1	4.249E+1
-2.303E-1	2.252E+1	4.247E+1
-2.303E-1	2.270E+1	4.222E+1
-2.287E-1	2.259E+1	4.235E+1
-2.303E-1	2.264E+1	4.242E+1
-2.303E-1	2.254E+1	4.226E+1
-2.319E-1	2.266E+1	4.238E+1
-2.319E-1	2.257E+1	4.232E+1
-2.335E-1	2.256E+1	4.235E+1
-2.303E-1	2.249E+1	4.229E+1
-2.270E-1	2.265E+1	4.230E+1
-2.303E-1	2.256E+1	4.246E+1
-2.335E-1	2.274E+1	4.226E+1
-2.303E-1	2.286E+1	4.227E+1
-2.303E-1	2.255E+1	4.236E+1
-2.303E-1	2.250E+1	4.225E+1
-2.303E-1	2.257E+1	4.223E+1
-2.319E-1	2.244E+1	4.224E+1
-2.303E-1	2.254E+1	4.246E+1
-2.287E-1	2.252E+1	4.228E+1
-2.319E-1	2.269E+1	4.216E+1
-2.319E-1	2.242E+1	4.222E+1
-2.270E-1	2.260E+1	4.219E+1
-2.270E-1	2.275E+1	4.248E+1
-2.335E-1	2.254E+1	4.224E+1
-2.303E-1	2.250E+1	4.232E+1
-2.303E-1	2.237E+1	4.241E+1
-2.303E-1	2.253E+1	4.215E+1
-2.335E-1	2.278E+1	4.218E+1
-2.303E-1	2.257E+1	4.231E+1
-2.287E-1	2.270E+1	4.243E+1
-2.270E-1	2.266E+1	4.231E+1
-2.319E-1	2.237E+1	4.221E+1
-2.319E-1	2.245E+1	4.241E+1
-2.287E-1	2.244E+1	4.231E+1
-2.303E-1	2.248E+1	4.229E+1
-2.319E-1	2.259E+1	4.219E+1
-2.319E-1	2.247E+1	4.248E+1
-2.287E-1	2.257E+1	4.212E+1
-2.303E-1	2.257E+1	4.242E+1
-2.319E-1	2.255E+1	4.225E+1
-2.319E-1	2.236E+1	4.229E+1
-2.270E-1	2.265E+1	4.216E+1
-2.303E-1	2.261E+1	4.221E+1
-2.335E-1	2.267E+1	4.211E+1
-2.303E-1	2.251E+1	4.238E+1
-2.287E-1	2.255E+1	4.222E+1
-2.303E-1	2.255E+1	4.244E+1
-2.335E-1	2.264E+1	4.216E+1
-2.319E-1	2.238E+1	4.230E+1
-2.270E-1	2.256E+1	4.209E+1
-2.303E-1	2.246E+1	4.222E+1
-2.335E-1	2.250E+1	4.216E+1
-2.303E-1	2.267E+1	4.241E+1
-2.270E-1	2.261E+1	4.253E+1
-2.335E-1	2.233E+1	4.233E+1
-2.319E-1	2.254E+1	4.222E+1
-2.303E-1	2.255E+1	4.240E+1
-2.270E-1	2.279E+1	4.208E+1
-2.335E-1	2.257E+1	4.236E+1
-2.319E-1	2.268E+1	4.228E+1
-2.303E-1	2.268E+1	4.238E+1
-2.270E-1	2.253E+1	4.218E+1
-2.287E-1	2.254E+1	4.205E+1
-2.319E-1	2.258E+1	4.240E+1
-2.319E-1	2.256E+1	4.220E+1
-2.303E-1	2.266E+1	4.234E+1
-2.287E-1	2.243E+1	4.255E+1
-2.335E-1	2.258E+1	4.237E+1
-2.335E-1	2.245E+1	4.232E+1
-2.303E-1	2.268E+1	4.226E+1
-2.303E-1	2.249E+1	4.233E+1
-2.335E-1	2.254E+1	4.232E+1
-2.319E-1	2.268E+1	4.228E+1
-2.270E-1	2.245E+1	4.223E+1
-2.287E-1	2.260E+1	4.223E+1
-2.319E-1	2.246E+1	4.217E+1
-2.303E-1	2.259E+1	4.242E+1
-2.303E-1	2.262E+1	4.233E+1
-2.303E-1	2.270E+1	4.223E+1
-2.319E-1	2.253E+1	4.217E+1
-2.319E-1	2.266E+1	4.242E+1
-2.303E-1	2.265E+1	4.223E+1
-2.287E-1	2.250E+1	4.224E+1
-2.351E-1	2.255E+1	4.203E+1
-2.335E-1	2.265E+1	4.222E+1
-2.303E-1	2.257E+1	4.232E+1
-2.287E-1	2.255E+1	4.253E+1
-2.351E-1	2.250E+1	4.217E+1
-2.287E-1	2.274E+1	4.219E+1
-2.303E-1	2.253E+1	4.241E+1
-2.303E-1	2.240E+1	4.239E+1
-2.335E-1	2.252E+1	4.223E+1
-2.303E-1	2.256E+1	4.239E+1
-2.254E-1	2.257E+1	4.262E+1
-2.303E-1	2.246E+1	4.230E+1
-2.319E-1	2.268E+1	4.216E+1
-2.303E-1	2.262E+1	4.209E+1
-2.319E-1	2.271E+1	4.238E+1
-2.287E-1	2.256E+1	4.224E+1
-2.319E-1	2.253E+1	4.237E+1
-2.303E-1	2.252E+1	4.240E+1
-2.254E-1	2.263E+1	4.238E+1
-2.303E-1	2.269E+1	4.253E+1
-2.368E-1	2.257E+1	4.217E+1
-2.303E-1	2.266E+1	4.249E+1
-2.270E-1	2.255E+1	4.233E+1
-2.287E-1	2.258E+1	4.226E+1
-2.319E-1	2.247E+1	4.223E+1
-2.319E-1	2.251E+1	4.216E+1
-2.319E-1	2.265E+1	4.227E+1
-2.319E-1	2.268E+1	4.225E+1
-2.335E-1	2.251E+1	4.234E+1
-2.287E-1	2.245E+1	4.234E+1
-2.287E-1	2.244E+1	4.224E+1
-2.303E-1	2.244E+1	4.233E+1
-2.303E-1	2.260E+1	4.218E+1
-2.287E-1	2.258E+1	4.225E+1
-2.303E-1	2.248E+1	4.227E+1
-2.319E-1	2.250E+1	4.238E+1
-2.335E-1	2.262E+1	4.243E+1
-2.319E-1	2.266E+1	4.195E+1
-2.287E-1	2.262E+1	4.252E+1
-2.303E-1	2.264E+1	4.271E+1
-2.335E-1	2.266E+1	4.220E+1
-2.303E-1	2.254E+1	4.222E+1
-2.287E-1	2.242E+1	4.232E+1
-2.303E-1	2.250E+1	4.220E+1
-2.303E-1	2.250E+1	4.218E+1
-2.303E-1	2.254E+1	4.237E+1
-2.303E-1	2.255E+1	4.228E+1
-2.319E-1	2.256E+1	4.258E+1
-2.335E-1	2.281E+1	4.261E+1
-2.287E-1	2.242E+1	4.220E+1
-2.270E-1	2.267E+1	4.241E+1
-2.319E-1	2.237E+1	4.235E+1
-2.303E-1	2.237E+1	4.231E+1
-2.303E-1	2.245E+1	4.207E+1
-2.303E-1	2.269E+1	4.247E+1
-2.287E-1	2.262E+1	4.205E+1
-2.303E-1	2.232E+1	4.237E+1
-2.319E-1	2.246E+1	4.226E+1
-2.254E-1	2.239E+1	4.222E+1
-2.319E-1	2.254E+1	4.251E+1
-2.335E-1	2.248E+1	4.213E+1
-2.303E-1	2.252E+1	4.230E+1
-2.287E-1	2.227E+1	4.211E+1
-2.303E-1	2.257E+1	4.204E+1
-2.335E-1	2.259E+1	4.240E+1
-2.335E-1	2.277E+1	4.224E+1
-2.303E-1	2.267E+1	4.226E+1
-2.319E-1	2.258E+1	4.220E+1
-2.351E-1	2.250E+1	4.235E+1
-2.335E-1	2.262E+1	4.245E+1
-2.287E-1	2.267E+1	4.214E+1
-2.303E-1	2.240E+1	4.206E+1
-2.351E-1	2.250E+1	4.211E+1
-2.303E-1	2.268E+1	4.204E+1
-2.270E-1	2.256E+1	4.201E+1
-2.303E-1	2.274E+1	4.220E+1
-2.335E-1	2.253E+1	4.224E+1
-2.303E-1	2.238E+1	4.243E+1
-2.287E-1	2.256E+1	4.233E+1
-2.287E-1	2.274E+1	4.238E+1
-2.335E-1	2.226E+1	4.221E+1
-2.287E-1	2.243E+1	4.221E+1
-2.287E-1	2.273E+1	4.256E+1
-2.303E-1	2.251E+1	4.238E+1
-2.319E-1	2.245E+1	4.223E+1
-2.319E-1	2.241E+1	4.258E+1
-2.287E-1	2.269E+1	4.217E+1
-2.303E-1	2.258E+1	4.204E+1
-2.319E-1	2.246E+1	4.250E+1
-2.319E-1	2.232E+1	4.229E+1
-2.287E-1	2.266E+1	4.212E+1
-2.287E-1	2.262E+1	4.244E+1
-2.335E-1	2.258E+1	4.235E+1
-2.270E-1	2.264E+1	4.224E+1
-2.287E-1	2.246E+1	4.239E+1
-2.303E-1	2.252E+1	4.225E+1
-2.351E-1	2.249E+1	4.270E+1
-2.319E-1	2.253E+1	4.236E+1
-2.270E-1	2.243E+1	4.222E+1
-2.303E-1	2.266E+1	4.243E+1
-2.335E-1	2.258E+1	4.227E+1
-2.319E-1	2.254E+1	4.239E+1
-2.270E-1	2.241E+1	4.235E+1
-2.303E-1	2.257E+1	4.240E+1
-2.335E-1	2.265E+1	4.221E+1
-2.287E-1	2.260E+1	4.232E+1
-2.270E-1	2.258E+1	4.230E+1
-2.287E-1	2.257E+1	4.224E+1
-2.335E-1	2.254E+1	4.205E+1
-2.287E-1	2.263E+1	4.234E+1
-2.319E-1	2.252E+1	4.220E+1
-2.287E-1	2.229E+1	4.230E+1
-2.335E-1	2.239E+1	4.224E+1
-2.303E-1	2.270E+1	4.227E+1
-2.287E-1	2.248E+1	4.206E+1
-2.319E-1	2.259E+1	4.225E+1
-2.335E-1	2.251E+1	4.220E+1
-2.303E-1	2.257E+1	4.200E+1
-2.319E-1	2.240E+1	4.231E+1
-2.270E-1	2.262E+1	4.228E+1
-2.335E-1	2.244E+1	4.220E+1
-2.303E-1	2.255E+1	4.208E+1
-2.303E-1	2.256E+1	4.220E+1
-2.319E-1	2.266E+1	4.215E+1
-2.351E-1	2.247E+1	4.228E+1
-2.303E-1	2.259E+1	4.215E+1
-2.254E-1	2.261E+1	4.224E+1
-2.303E-1	2.258E+1	4.248E+1
-2.335E-1	2.249E+1	4.223E+1
-2.319E-1	2.269E+1	4.240E+1
-2.270E-1	2.267E+1	4.237E+1
-2.319E-1	2.255E+1	4.204E+1
-2.335E-1	2.270E+1	4.250E+1
-2.303E-1	2.254E+1	4.239E+1
-2.287E-1	2.245E+1	4.240E+1
-2.319E-1	2.262E+1	4.219E+1
-2.335E-1	2.271E+1	4.236E+1
-2.287E-1	2.250E+1	4.227E+1
-2.270E-1	2.258E+1	4.225E+1
-2.303E-1	2.248E+1	4.219E+1
-2.335E-1	2.243E+1	4.217E+1
-2.303E-1	2.251E+1	4.209E+1
-2.254E-1	2.241E+1	4.250E+1
-2.303E-1	2.243E+1	4.238E+1
-2.335E-1	2.237E+1	4.218E+1
-2.287E-1	2.250E+1	4.227E+1
-2.303E-1	2.257E+1	4.227E+1
-2.335E-1	2.250E+1	4.217E+1
-2.335E-1	2.262E+1	4.228E+1
-2.287E-1	2.257E+1	4.229E+1
-2.287E-1	2.262E+1	4.214E+1
-2.303E-1	2.267E+1	4.239E+1
-2.303E-1	2.252E+1	4.220E+1
-2.303E-1	2.271E+1	4.223E+1
-2.270E-1	2.247E+1	4.228E+1
-2.303E-1	2.232E+1	4.248E+1
-2.319E-1	2.259E+1	4.232E+1
-2.303E-1	2.261E+1	4.235E+1
-2.287E-1	2.254E+1	4.242E+1
-2.303E-1	2.245E+1	4.236E+1
-2.319E-1	2.266E+1	4.231E+1
-2.319E-1	2.240E+1	4.212E+1
-2.270E-1	2.250E+1	4.234E+1
-2.303E-1	2.257E+1	4.223E+1
-2.351E-1	2.247E+1	4.203E+1
-2.287E-1	2.269E+1	4.238E+1
-2.287E-1	2.249E+1	4.258E+1
-2.303E-1	2.245E+1	4.232E+1
-2.303E-1	2.260E+1	4.212E+1
-2.303E-1	2.253E+1	4.237E+1
-2.270E-1	2.249E+1	4.214E+1
-2.319E-1	2.272E+1	4.227E+1
-2.319E-1	2.257E+1	4.211E+1
-2.319E-1	2.246E+1	4.228E+1
-2.287E-1	2.248E+1	4.232E+1
-2.319E-1	2.259E+1	4.235E+1
-2.319E-1	2.243E+1	4.239E+1
-2.287E-1	2.253E+1	4.228E+1
-2.287E-1	2.244E+1	4.253E+1
-2.287E-1	2.259E+1	4.243E+1
-2.319E-1	2.248E+1	4.230E+1
-2.270E-1	2.266E+1	4.211E+1
-2.270E-1	2.249E+1	4.225E+1
-2.335E-1	2.272E+1	4.220E+1
-2.335E-1	2.254E+1	4.211E+1
-2.303E-1	2.261E+1	4.236E+1
-2.270E-1	2.250E+1	4.209E+1
-2.287E-1	2.240E+1	4.232E+1
-2.319E-1	2.255E+1	4.220E+1
-2.287E-1	2.238E+1	4.240E+1
-2.303E-1	2.261E+1	4.216E+1
-2.303E-1	2.264E+1	4.230E+1
-2.303E-1	2.255E+1	4.212E+1
-2.270E-1	2.245E+1	4.223E+1
-2.254E-1	2.252E+1	4.227E+1
-2.303E-1	2.238E+1	4.254E+1
-2.335E-1	2.256E+1	4.229E+1
-2.303E-1	2.261E+1	4.230E+1
-2.303E-1	2.251E+1	4.210E+1
-2.303E-1	2.257E+1	4.233E+1
-2.303E-1	2.268E+1	4.210E+1
-2.319E-1	2.249E+1	4.226E+1
-2.254E-1	2.265E+1	4.234E+1
-2.335E-1	2.258E+1	4.228E+1
-2.335E-1	2.262E+1	4.198E+1
-2.303E-1	2.253E+1	4.230E+1
-2.270E-1	2.253E+1	4.227E+1
-2.319E-1	2.265E+1	4.220E+1
-2.303E-1	2.252E+1	4.229E+1
-2.303E-1	2.246E+1	4.226E+1
-2.287E-1	2.241E+1	4.213E+1
-2.335E-1	2.253E+1	4.207E+1
-2.319E-1	2.242E+1	4.218E+1
-2.287E-1	2.257E+1	4.200E+1
-2.287E-1	2.246E+1	4.220E+1
-2.287E-1	2.246E+1	4.223E+1
-2.319E-1	2.259E+1	4.227E+1
-2.319E-1	2.261E+1	4.217E+1
-2.287E-1	2.244E+1	4.234E+1
-2.319E-1	2.260E+1	4.249E+1
-2.303E-1	2.247E+1	4.241E+1
-2.303E-1	2.261E+1	4.211E+1
-2.270E-1	2.260E+1	4.251E+1
-2.303E-1	2.254E+1	4.228E+1
-2.319E-1	2.263E+1	4.233E+1
-2.303E-1	2.263E+1	4.235E+1
-2.287E-1	2.246E+1	4.223E+1
-2.303E-1	2.240E+1	4.202E+1
-2.319E-1	2.260E+1	4.226E+1
-2.303E-1	2.254E+1	4.208E+1
-2.287E-1	2.261E+1	4.246E+1
-2.287E-1	2.241E+1	4.227E+1
-2.319E-1	2.246E+1	4.230E+1
-2.319E-1	2.267E+1	4.241E+1
-2.287E-1	2.238E+1	4.196E+1
-2.287E-1	2.261E+1	4.240E+1
-2.303E-1	2.259E+1	4.213E+1
-2.254E-1	2.253E+1	4.230E+1
-2.254E-1	2.242E+1	4.222E+1
-2.319E-1	2.253E+1	4.252E+1
-2.287E-1	2.262E+1	4.267E+1
-2.287E-1	2.244E+1	4.239E+1
-2.287E-1	2.256E+1	4.220E+1
-2.303E-1	2.265E+1	4.239E+1
-2.319E-1	2.256E+1	4.202E+1
-2.303E-1	2.235E+1	4.237E+1
-2.270E-1	2.253E+1	4.204E+1
-2.303E-1	2.239E+1	4.230E+1
-2.335E-1	2.251E+1	4.226E+1
-2.319E-1	2.262E+1	4.219E+1
-2.270E-1	2.250E+1	4.225E+1
-2.319E-1	2.243E+1	4.229E+1
-2.319E-1	2.242E+1	4.209E+1
-2.270E-1	2.254E+1	4.224E+1
-2.287E-1	2.235E+1	4.236E+1
-2.303E-1	2.255E+1	4.229E+1
-2.319E-1	2.242E+1	4.225E+1
-2.303E-1	2.246E+1	4.237E+1
-2.254E-1	2.249E+1	4.250E+1
-2.303E-1	2.250E+1	4.230E+1
-2.319E-1	2.257E+1	4.243E+1
-2.287E-1	2.253E+1	4.228E+1
-2.287E-1	2.260E+1	4.228E+1
-2.319E-1	2.268E+1	4.233E+1
-2.319E-1	2.241E+1	4.208E+1
-2.319E-1	2.243E+1	4.222E+1
-2.287E-1	2.240E+1	4.218E+1
-2.303E-1	2.265E+1	4.228E+1
-2.351E-1	2.263E+1	4.225E+1
-2.335E-1	2.245E+1	4.238E+1
-2.270E-1	2.249E+1	4.233E+1
-2.303E-1	2.263E+1	4.220E+1
-2.303E-1	2.268E+1	4.241E+1
-2.303E-1	2.252E+1	4.208E+1
-2.270E-1	2.265E+1	4.237E+1
-2.303E-1	2.258E+1	4.219E+1
-2.319E-1	2.276E+1	4.235E+1
-2.287E-1	2.252E+1	4.246E+1
-2.303E-1	2.249E+1	4.223E+1
-2.303E-1	2.253E+1	4.229E+1
-2.303E-1	2.244E+1	4.226E+1
-2.287E-1	2.255E+1	4.224E+1
-2.254E-1	2.221E+1	4.217E+1
-2.303E-1	2.265E+1	4.247E+1
-2.335E-1	2.262E+1	4.242E+1
-2.303E-1	2.260E+1	4.253E+1
-2.303E-1	2.271E+1	4.247E+1
-2.287E-1	2.255E+1	4.231E+1
-2.351E-1	2.243E+1	4.231E+1
-2.287E-1	2.253E+1	4.198E+1
-2.303E-1	2.257E+1	4.206E+1
-2.287E-1	2.265E+1	4.222E+1
-2.303E-1	2.260E+1	4.240E+1
-2.303E-1	2.249E+1	4.241E+1
-2.270E-1	2.257E+1	4.235E+1
[truncated: 39,972 more rows]
