# Supplementary material for: Improved ANAP incorporation and VCF analysis reveal details of P2X7 current facilitation and a limited conformational interplay between ATP binding and the intracellular ballast domain
Source: eLife. 2023 Jan 4;12:e82479. doi: 10.7554/eLife.82479 (PMC9859053; doi:10.7554/eLife.82479)
Supplement: Figure 6—figure supplement 2—source data 2. [file elife-82479-fig6-figsupp2-data2.zip › Figure-6_figure-supplement-2_source-data-2/P2X7(Y595anap)-CaM-M13-mNeonGreen/e04#19.csv]

-3.568E-1	2.710E+1	4.464E+1
-3.568E-1	2.745E+1	4.508E+1
-3.584E-1	2.704E+1	4.492E+1
-3.584E-1	2.711E+1	4.500E+1
-3.617E-1	2.716E+1	4.478E+1
-3.536E-1	2.724E+1	4.512E+1
-3.584E-1	2.724E+1	4.480E+1
-3.584E-1	2.724E+1	4.508E+1
-3.568E-1	2.724E+1	4.486E+1
-3.568E-1	2.736E+1	4.460E+1
-3.568E-1	2.726E+1	4.505E+1
-3.584E-1	2.695E+1	4.479E+1
-3.568E-1	2.726E+1	4.477E+1
-3.584E-1	2.717E+1	4.492E+1
-3.584E-1	2.726E+1	4.474E+1
-3.584E-1	2.716E+1	4.483E+1
-3.568E-1	2.716E+1	4.513E+1
-3.568E-1	2.720E+1	4.504E+1
-3.568E-1	2.721E+1	4.500E+1
-3.552E-1	2.716E+1	4.511E+1
-3.552E-1	2.719E+1	4.488E+1
-3.552E-1	2.733E+1	4.496E+1
-3.584E-1	2.709E+1	4.489E+1
-3.584E-1	2.712E+1	4.484E+1
-3.584E-1	2.724E+1	4.507E+1
-3.552E-1	2.705E+1	4.507E+1
-3.584E-1	2.724E+1	4.480E+1
-3.552E-1	2.716E+1	4.497E+1
-3.568E-1	2.719E+1	4.506E+1
-3.568E-1	2.739E+1	4.474E+1
-3.568E-1	2.695E+1	4.506E+1
-3.552E-1	2.715E+1	4.488E+1
-3.552E-1	2.722E+1	4.482E+1
-3.552E-1	2.725E+1	4.498E+1
-3.568E-1	2.701E+1	4.517E+1
-3.568E-1	2.716E+1	4.487E+1
-3.568E-1	2.707E+1	4.486E+1
-3.568E-1	2.737E+1	4.497E+1
-3.617E-1	2.711E+1	4.503E+1
-3.568E-1	2.724E+1	4.511E+1
-3.568E-1	2.714E+1	4.504E+1
-3.552E-1	2.714E+1	4.494E+1
-3.600E-1	2.699E+1	4.506E+1
-3.568E-1	2.730E+1	4.470E+1
-3.584E-1	2.721E+1	4.498E+1
-3.536E-1	2.735E+1	4.478E+1
-3.552E-1	2.711E+1	4.483E+1
-3.584E-1	2.716E+1	4.491E+1
-3.584E-1	2.736E+1	4.499E+1
-3.584E-1	2.723E+1	4.494E+1
-3.584E-1	2.712E+1	4.476E+1
-3.600E-1	2.739E+1	4.511E+1
-3.552E-1	2.721E+1	4.494E+1
-3.552E-1	2.722E+1	4.488E+1
-3.568E-1	2.726E+1	4.493E+1
-3.584E-1	2.717E+1	4.494E+1
-3.552E-1	2.713E+1	4.501E+1
-3.568E-1	2.721E+1	4.490E+1
-3.568E-1	2.718E+1	4.497E+1
-3.584E-1	2.717E+1	4.502E+1
-3.568E-1	2.710E+1	4.510E+1
-3.552E-1	2.718E+1	4.509E+1
-3.584E-1	2.696E+1	4.486E+1
-3.584E-1	2.732E+1	4.496E+1
-3.536E-1	2.736E+1	4.493E+1
-3.568E-1	2.722E+1	4.499E+1
-3.568E-1	2.707E+1	4.477E+1
-3.584E-1	2.730E+1	4.477E+1
-3.568E-1	2.727E+1	4.496E+1
-3.568E-1	2.710E+1	4.500E+1
-3.568E-1	2.734E+1	4.497E+1
-3.600E-1	2.716E+1	4.481E+1
-3.536E-1	2.733E+1	4.480E+1
-3.552E-1	2.709E+1	4.502E+1
-3.552E-1	2.720E+1	4.485E+1
-3.584E-1	2.720E+1	4.494E+1
-3.568E-1	2.707E+1	4.500E+1
-3.584E-1	2.718E+1	4.509E+1
-3.568E-1	2.716E+1	4.484E+1
-3.600E-1	2.727E+1	4.490E+1
-3.568E-1	2.715E+1	4.505E+1
-3.552E-1	2.719E+1	4.483E+1
-3.568E-1	2.705E+1	4.485E+1
-3.600E-1	2.712E+1	4.499E+1
-3.568E-1	2.723E+1	4.536E+1
-3.568E-1	2.740E+1	4.494E+1
-3.584E-1	2.723E+1	4.498E+1
-3.600E-1	2.717E+1	4.503E+1
-3.552E-1	2.723E+1	4.506E+1
-3.552E-1	2.723E+1	4.472E+1
-3.600E-1	2.731E+1	4.487E+1
-3.568E-1	2.716E+1	4.507E+1
-3.536E-1	2.722E+1	4.518E+1
-3.568E-1	2.707E+1	4.508E+1
-3.600E-1	2.728E+1	4.488E+1
-3.568E-1	2.724E+1	4.486E+1
-3.568E-1	2.698E+1	4.487E+1
-3.552E-1	2.710E+1	4.487E+1
-3.568E-1	2.724E+1	4.467E+1
-3.552E-1	2.726E+1	4.472E+1
-3.568E-1	2.708E+1	4.491E+1
-3.568E-1	2.725E+1	4.494E+1
-3.584E-1	2.714E+1	4.489E+1
-3.568E-1	2.715E+1	4.484E+1
-3.568E-1	2.713E+1	4.500E+1
-3.568E-1	2.709E+1	4.477E+1
-3.552E-1	2.702E+1	4.461E+1
-3.600E-1	2.716E+1	4.507E+1
-3.552E-1	2.740E+1	4.522E+1
-3.600E-1	2.708E+1	4.494E+1
-3.536E-1	2.725E+1	4.482E+1
-3.584E-1	2.716E+1	4.496E+1
-3.584E-1	2.716E+1	4.500E+1
-3.568E-1	2.708E+1	4.468E+1
-3.568E-1	2.715E+1	4.498E+1
-3.600E-1	2.713E+1	4.486E+1
-3.552E-1	2.709E+1	4.500E+1
-3.568E-1	2.693E+1	4.509E+1
-3.584E-1	2.716E+1	4.488E+1
-3.568E-1	2.718E+1	4.502E+1
-3.552E-1	2.716E+1	4.491E+1
-3.536E-1	2.716E+1	4.490E+1
-3.568E-1	2.721E+1	4.476E+1
-3.568E-1	2.708E+1	4.489E+1
-3.552E-1	2.710E+1	4.471E+1
-3.584E-1	2.727E+1	4.477E+1
-3.552E-1	2.718E+1	4.489E+1
-3.617E-1	2.740E+1	4.481E+1
-3.568E-1	2.708E+1	4.514E+1
-3.568E-1	2.717E+1	4.510E+1
-3.568E-1	2.709E+1	4.506E+1
-3.584E-1	2.711E+1	4.493E+1
-3.552E-1	2.704E+1	4.493E+1
-3.568E-1	2.716E+1	4.500E+1
-3.552E-1	2.709E+1	4.496E+1
-3.568E-1	2.728E+1	4.495E+1
-3.536E-1	2.732E+1	4.499E+1
-3.536E-1	2.728E+1	4.485E+1
-3.568E-1	2.718E+1	4.506E+1
-3.584E-1	2.702E+1	4.474E+1
-3.552E-1	2.708E+1	4.477E+1
-3.552E-1	2.719E+1	4.502E+1
-3.552E-1	2.743E+1	4.497E+1
-3.584E-1	2.712E+1	4.497E+1
-3.552E-1	2.704E+1	4.500E+1
-3.568E-1	2.722E+1	4.475E+1
-3.568E-1	2.717E+1	4.500E+1
-3.617E-1	2.726E+1	4.489E+1
-3.536E-1	2.723E+1	4.490E+1
-3.552E-1	2.726E+1	4.510E+1
-3.568E-1	2.717E+1	4.502E+1
-3.552E-1	2.719E+1	4.511E+1
-3.568E-1	2.703E+1	4.489E+1
-3.552E-1	2.700E+1	4.495E+1
-3.584E-1	2.719E+1	4.500E+1
-3.584E-1	2.718E+1	4.477E+1
-3.568E-1	2.714E+1	4.457E+1
-3.568E-1	2.724E+1	4.486E+1
-3.568E-1	2.708E+1	4.490E+1
-3.584E-1	2.728E+1	4.504E+1
-3.584E-1	2.721E+1	4.471E+1
-3.568E-1	2.696E+1	4.503E+1
-3.568E-1	2.716E+1	4.484E+1
-3.584E-1	2.719E+1	4.510E+1
-3.584E-1	2.722E+1	4.493E+1
-3.568E-1	2.728E+1	4.495E+1
-3.600E-1	2.757E+1	4.467E+1
-3.568E-1	2.715E+1	4.484E+1
-3.552E-1	2.705E+1	4.504E+1
-3.552E-1	2.717E+1	4.496E+1
-3.584E-1	2.700E+1	4.485E+1
-3.568E-1	2.713E+1	4.519E+1
-3.568E-1	2.713E+1	4.508E+1
-3.536E-1	2.730E+1	4.497E+1
-3.584E-1	2.706E+1	4.493E+1
-3.552E-1	2.732E+1	4.506E+1
-3.600E-1	2.729E+1	4.482E+1
-3.536E-1	2.723E+1	4.489E+1
-3.568E-1	2.729E+1	4.472E+1
-3.584E-1	2.704E+1	4.494E+1
-3.568E-1	2.724E+1	4.502E+1
-3.536E-1	2.717E+1	4.508E+1
-3.552E-1	2.713E+1	4.517E+1
-3.568E-1	2.718E+1	4.518E+1
-3.568E-1	2.716E+1	4.494E+1
-3.584E-1	2.708E+1	4.511E+1
-3.552E-1	2.718E+1	4.520E+1
-3.536E-1	2.715E+1	4.494E+1
-3.552E-1	2.705E+1	4.505E+1
-3.568E-1	2.699E+1	4.496E+1
-3.584E-1	2.701E+1	4.481E+1
-3.568E-1	2.714E+1	4.508E+1
-3.552E-1	2.712E+1	4.484E+1
-3.552E-1	2.717E+1	4.488E+1
-3.584E-1	2.711E+1	4.502E+1
-3.584E-1	2.733E+1	4.472E+1
-3.552E-1	2.707E+1	4.493E+1
-3.568E-1	2.704E+1	4.510E+1
-3.584E-1	2.716E+1	4.501E+1
-3.568E-1	2.702E+1	4.475E+1
-3.568E-1	2.724E+1	4.468E+1
-3.536E-1	2.722E+1	4.486E+1
-3.568E-1	2.735E+1	4.513E+1
-3.600E-1	2.733E+1	4.476E+1
-3.536E-1	2.712E+1	4.493E+1
-3.568E-1	2.728E+1	4.493E+1
-3.568E-1	2.707E+1	4.483E+1
-3.568E-1	2.733E+1	4.503E+1
-3.536E-1	2.724E+1	4.498E+1
-3.536E-1	2.715E+1	4.462E+1
-3.584E-1	2.728E+1	4.502E+1
-3.568E-1	2.720E+1	4.494E+1
-3.552E-1	2.723E+1	4.470E+1
-3.536E-1	2.714E+1	4.513E+1
-3.584E-1	2.716E+1	4.490E+1
-3.568E-1	2.720E+1	4.497E+1
-3.568E-1	2.726E+1	4.477E+1
-3.568E-1	2.703E+1	4.513E+1
-3.584E-1	2.713E+1	4.498E+1
-3.584E-1	2.706E+1	4.516E+1
-3.552E-1	2.727E+1	4.489E+1
-3.568E-1	2.715E+1	4.504E+1
-3.584E-1	2.704E+1	4.491E+1
-3.584E-1	2.711E+1	4.499E+1
-3.552E-1	2.724E+1	4.500E+1
-3.552E-1	2.707E+1	4.501E+1
-3.584E-1	2.715E+1	4.485E+1
-3.568E-1	2.698E+1	4.493E+1
-3.552E-1	2.719E+1	4.508E+1
-3.552E-1	2.718E+1	4.517E+1
-3.552E-1	2.730E+1	4.477E+1
-3.600E-1	2.712E+1	4.506E+1
-3.552E-1	2.713E+1	4.496E+1
-3.584E-1	2.730E+1	4.496E+1
-3.568E-1	2.723E+1	4.512E+1
-3.600E-1	2.718E+1	4.528E+1
-3.552E-1	2.707E+1	4.490E+1
-3.584E-1	2.690E+1	4.500E+1
-3.568E-1	2.699E+1	4.510E+1
-3.600E-1	2.722E+1	4.523E+1
-3.568E-1	2.714E+1	4.494E+1
-3.568E-1	2.702E+1	4.506E+1
-3.552E-1	2.736E+1	4.465E+1
-3.552E-1	2.708E+1	4.484E+1
-3.552E-1	2.728E+1	4.531E+1
-3.568E-1	2.718E+1	4.491E+1
-3.552E-1	2.732E+1	4.486E+1
-3.584E-1	2.729E+1	4.476E+1
-3.552E-1	2.709E+1	4.479E+1
-3.552E-1	2.710E+1	4.493E+1
-3.568E-1	2.713E+1	4.478E+1
-3.584E-1	2.718E+1	4.499E+1
-3.536E-1	2.724E+1	4.504E+1
-3.536E-1	2.707E+1	4.490E+1
-3.584E-1	2.704E+1	4.481E+1
-3.600E-1	2.715E+1	4.513E+1
-3.584E-1	2.719E+1	4.500E+1
-3.536E-1	2.707E+1	4.472E+1
-3.568E-1	2.722E+1	4.524E+1
-3.584E-1	2.713E+1	4.503E+1
-3.552E-1	2.723E+1	4.486E+1
-3.568E-1	2.720E+1	4.506E+1
-3.584E-1	2.709E+1	4.489E+1
-3.600E-1	2.735E+1	4.490E+1
-3.552E-1	2.722E+1	4.497E+1
-3.552E-1	2.713E+1	4.495E+1
-3.568E-1	2.703E+1	4.529E+1
-3.617E-1	2.729E+1	4.486E+1
-3.552E-1	2.711E+1	4.484E+1
-3.536E-1	2.733E+1	4.494E+1
-3.568E-1	2.744E+1	4.488E+1
-3.584E-1	2.716E+1	4.491E+1
-3.552E-1	2.704E+1	4.491E+1
-3.552E-1	2.717E+1	4.508E+1
-3.568E-1	2.724E+1	4.494E+1
-3.600E-1	2.711E+1	4.493E+1
-3.536E-1	2.701E+1	4.501E+1
-3.568E-1	2.710E+1	4.470E+1
-3.536E-1	2.719E+1	4.516E+1
-3.600E-1	2.723E+1	4.498E+1
-3.568E-1	2.729E+1	4.476E+1
-3.536E-1	2.715E+1	4.496E+1
-3.568E-1	2.722E+1	4.507E+1
-3.568E-1	2.724E+1	4.507E+1
-3.584E-1	2.713E+1	4.505E+1
-3.568E-1	2.708E+1	4.479E+1
-3.568E-1	2.697E+1	4.504E+1
-3.600E-1	2.707E+1	4.493E+1
-3.536E-1	2.710E+1	4.487E+1
-3.568E-1	2.732E+1	4.493E+1
-3.552E-1	2.703E+1	4.505E+1
-3.568E-1	2.743E+1	4.497E+1
-3.568E-1	2.723E+1	4.519E+1
-3.552E-1	2.724E+1	4.504E+1
-3.584E-1	2.717E+1	4.508E+1
-3.600E-1	2.696E+1	4.499E+1
-3.568E-1	2.702E+1	4.485E+1
-3.552E-1	2.719E+1	4.490E+1
-3.584E-1	2.718E+1	4.487E+1
-3.568E-1	2.715E+1	4.507E+1
-3.552E-1	2.726E+1	4.504E+1
-3.552E-1	2.725E+1	4.476E+1
-3.552E-1	2.724E+1	4.506E+1
-3.584E-1	2.731E+1	4.489E+1
-3.552E-1	2.720E+1	4.482E+1
-3.552E-1	2.737E+1	4.492E+1
-3.568E-1	2.722E+1	4.518E+1
-3.584E-1	2.704E+1	4.506E+1
-3.568E-1	2.721E+1	4.495E+1
-3.536E-1	2.733E+1	4.477E+1
-3.568E-1	2.721E+1	4.496E+1
-3.568E-1	2.738E+1	4.499E+1
-3.552E-1	2.705E+1	4.491E+1
-3.552E-1	2.706E+1	4.480E+1
-3.568E-1	2.722E+1	4.500E+1
-3.584E-1	2.698E+1	4.494E+1
-3.536E-1	2.713E+1	4.512E+1
-3.568E-1	2.707E+1	4.494E+1
-3.568E-1	2.712E+1	4.505E+1
-3.584E-1	2.727E+1	4.505E+1
-3.568E-1	2.726E+1	4.490E+1
-3.552E-1	2.723E+1	4.510E+1
-3.568E-1	2.711E+1	4.500E+1
-3.584E-1	2.713E+1	4.494E+1
-3.536E-1	2.718E+1	4.483E+1
-3.552E-1	2.721E+1	4.499E+1
-3.600E-1	2.714E+1	4.503E+1
-3.568E-1	2.703E+1	4.503E+1
-3.552E-1	2.710E+1	4.511E+1
-3.519E-1	2.724E+1	4.503E+1
-3.568E-1	2.707E+1	4.507E+1
-3.552E-1	2.727E+1	4.487E+1
-3.584E-1	2.716E+1	4.505E+1
-3.568E-1	2.722E+1	4.481E+1
-3.552E-1	2.724E+1	4.478E+1
-3.568E-1	2.721E+1	4.492E+1
-3.568E-1	2.716E+1	4.487E+1
-3.536E-1	2.718E+1	4.519E+1
-3.568E-1	2.724E+1	4.498E+1
-3.600E-1	2.725E+1	4.483E+1
-3.552E-1	2.719E+1	4.484E+1
-3.536E-1	2.719E+1	4.523E+1
-3.568E-1	2.719E+1	4.499E+1
-3.568E-1	2.725E+1	4.503E+1
-3.584E-1	2.715E+1	4.530E+1
-3.552E-1	2.715E+1	4.459E+1
-3.600E-1	2.707E+1	4.470E+1
-3.568E-1	2.724E+1	4.502E+1
-3.552E-1	2.700E+1	4.501E+1
-3.519E-1	2.726E+1	4.481E+1
-3.552E-1	2.730E+1	4.501E+1
-3.600E-1	2.706E+1	4.508E+1
-3.552E-1	2.722E+1	4.492E+1
-3.536E-1	2.730E+1	4.487E+1
-3.584E-1	2.709E+1	4.476E+1
-3.552E-1	2.716E+1	4.500E+1
-3.552E-1	2.702E+1	4.491E+1
-3.536E-1	2.719E+1	4.506E+1
-3.568E-1	2.703E+1	4.499E+1
-3.552E-1	2.730E+1	4.482E+1
-3.568E-1	2.706E+1	4.488E+1
-3.536E-1	2.711E+1	4.507E+1
-3.552E-1	2.720E+1	4.468E+1
-3.552E-1	2.708E+1	4.508E+1
-3.536E-1	2.713E+1	4.502E+1
-3.552E-1	2.698E+1	4.508E+1
-3.600E-1	2.716E+1	4.490E+1
-3.584E-1	2.721E+1	4.485E+1
-3.552E-1	2.715E+1	4.470E+1
-3.536E-1	2.720E+1	4.486E+1
-3.568E-1	2.709E+1	4.500E+1
-3.584E-1	2.704E+1	4.495E+1
-3.568E-1	2.730E+1	4.482E+1
-3.568E-1	2.694E+1	4.494E+1
-3.552E-1	2.716E+1	4.494E+1
-3.584E-1	2.704E+1	4.502E+1
-3.552E-1	2.713E+1	4.470E+1
-3.552E-1	2.715E+1	4.497E+1
-3.568E-1	2.703E+1	4.486E+1
-3.552E-1	2.717E+1	4.501E+1
-3.552E-1	2.709E+1	4.501E+1
-3.552E-1	2.687E+1	4.495E+1
-3.568E-1	2.712E+1	4.471E+1
-3.584E-1	2.723E+1	4.501E+1
-3.568E-1	2.703E+1	4.495E+1
-3.552E-1	2.746E+1	4.467E+1
-3.568E-1	2.717E+1	4.497E+1
-3.568E-1	2.713E+1	4.481E+1
-3.568E-1	2.714E+1	4.500E+1
-3.519E-1	2.720E+1	4.481E+1
-3.568E-1	2.726E+1	4.462E+1
-3.536E-1	2.723E+1	4.499E+1
-3.536E-1	2.705E+1	4.479E+1
-3.568E-1	2.704E+1	4.478E+1
-3.584E-1	2.733E+1	4.481E+1
-3.568E-1	2.729E+1	4.499E+1
-3.536E-1	2.725E+1	4.494E+1
-3.536E-1	2.750E+1	4.492E+1
-3.552E-1	2.721E+1	4.505E+1
-3.584E-1	2.730E+1	4.476E+1
-3.568E-1	2.730E+1	4.525E+1
-3.552E-1	2.730E+1	4.511E+1
-3.568E-1	2.711E+1	4.485E+1
-3.584E-1	2.735E+1	4.507E+1
-3.584E-1	2.705E+1	4.487E+1
-3.536E-1	2.730E+1	4.480E+1
-3.536E-1	2.710E+1	4.513E+1
-3.568E-1	2.719E+1	4.473E+1
-3.568E-1	2.736E+1	4.491E+1
-3.568E-1	2.737E+1	4.497E+1
-3.536E-1	2.716E+1	4.478E+1
-3.584E-1	2.715E+1	4.515E+1
-3.552E-1	2.723E+1	4.504E+1
-3.536E-1	2.704E+1	4.491E+1
-3.568E-1	2.725E+1	4.498E+1
-3.568E-1	2.719E+1	4.484E+1
-3.552E-1	2.720E+1	4.490E+1
-3.568E-1	2.734E+1	4.480E+1
-3.568E-1	2.725E+1	4.478E+1
-3.568E-1	2.717E+1	4.460E+1
-3.552E-1	2.707E+1	4.505E+1
-3.568E-1	2.717E+1	4.481E+1
-3.568E-1	2.706E+1	4.482E+1
-3.584E-1	2.702E+1	4.498E+1
-3.552E-1	2.721E+1	4.486E+1
-3.568E-1	2.695E+1	4.478E+1
-3.552E-1	2.719E+1	4.490E+1
-3.568E-1	2.703E+1	4.470E+1
-3.552E-1	2.704E+1	4.513E+1
-3.568E-1	2.724E+1	4.491E+1
-3.536E-1	2.730E+1	4.484E+1
-3.584E-1	2.722E+1	4.487E+1
-3.536E-1	2.735E+1	4.481E+1
-3.552E-1	2.718E+1	4.498E+1
-3.568E-1	2.721E+1	4.483E+1
-3.552E-1	2.723E+1	4.482E+1
-3.568E-1	2.726E+1	4.526E+1
-3.552E-1	2.721E+1	4.499E+1
-3.552E-1	2.717E+1	4.506E+1
-3.568E-1	2.718E+1	4.465E+1
-3.568E-1	2.727E+1	4.497E+1
-3.536E-1	2.703E+1	4.493E+1
-3.552E-1	2.715E+1	4.498E+1
-3.600E-1	2.721E+1	4.477E+1
-3.568E-1	2.701E+1	4.498E+1
-3.552E-1	2.719E+1	4.498E+1
-3.568E-1	2.726E+1	4.502E+1
-3.568E-1	2.725E+1	4.495E+1
-3.519E-1	2.709E+1	4.516E+1
-3.536E-1	2.713E+1	4.475E+1
-3.568E-1	2.705E+1	4.482E+1
-3.568E-1	2.721E+1	4.501E+1
-3.568E-1	2.720E+1	4.511E+1
-3.552E-1	2.707E+1	4.492E+1
-3.568E-1	2.751E+1	4.478E+1
-3.600E-1	2.714E+1	4.471E+1
-3.568E-1	2.727E+1	4.512E+1
-3.552E-1	2.725E+1	4.477E+1
-3.568E-1	2.733E+1	4.492E+1
-3.568E-1	2.726E+1	4.478E+1
-3.552E-1	2.733E+1	4.498E+1
-3.536E-1	2.722E+1	4.512E+1
-3.552E-1	2.711E+1	4.495E+1
-3.600E-1	2.716E+1	4.483E+1
-3.552E-1	2.723E+1	4.485E+1
-3.568E-1	2.731E+1	4.478E+1
-3.568E-1	2.688E+1	4.486E+1
-3.584E-1	2.718E+1	4.476E+1
-3.536E-1	2.733E+1	4.503E+1
-3.568E-1	2.705E+1	4.514E+1
-3.552E-1	2.716E+1	4.498E+1
-3.552E-1	2.724E+1	4.479E+1
-3.536E-1	2.715E+1	4.484E+1
-3.552E-1	2.725E+1	4.481E+1
-3.552E-1	2.732E+1	4.505E+1
-3.568E-1	2.724E+1	4.504E+1
-3.552E-1	2.705E+1	4.479E+1
-3.552E-1	2.710E+1	4.508E+1
-3.552E-1	2.724E+1	4.485E+1
-3.584E-1	2.715E+1	4.505E+1
-3.568E-1	2.723E+1	4.506E+1
-3.552E-1	2.713E+1	4.509E+1
-3.568E-1	2.715E+1	4.498E+1
-3.568E-1	2.716E+1	4.488E+1
-3.552E-1	2.702E+1	4.487E+1
-3.519E-1	2.733E+1	4.470E+1
-3.536E-1	2.718E+1	4.498E+1
-3.584E-1	2.722E+1	4.483E+1
-3.568E-1	2.730E+1	4.485E+1
-3.552E-1	2.716E+1	4.495E+1
-3.568E-1	2.708E+1	4.495E+1
-3.568E-1	2.716E+1	4.519E+1
-3.568E-1	2.691E+1	4.475E+1
-3.536E-1	2.719E+1	4.483E+1
-3.552E-1	2.719E+1	4.493E+1
-3.552E-1	2.704E+1	4.495E+1
-3.536E-1	2.724E+1	4.491E+1
-3.519E-1	2.726E+1	4.478E+1
-3.536E-1	2.717E+1	4.484E+1
-3.600E-1	2.704E+1	4.489E+1
-3.552E-1	2.734E+1	4.494E+1
-3.503E-1	2.731E+1	4.519E+1
-3.568E-1	2.723E+1	4.496E+1
-3.584E-1	2.724E+1	4.451E+1
-3.568E-1	2.702E+1	4.473E+1
-3.552E-1	2.731E+1	4.479E+1
-3.584E-1	2.721E+1	4.489E+1
-3.584E-1	2.720E+1	4.478E+1
-3.568E-1	2.711E+1	4.481E+1
-3.568E-1	2.715E+1	4.503E+1
-3.552E-1	2.714E+1	4.494E+1
-3.584E-1	2.710E+1	4.489E+1
-3.568E-1	2.706E+1	4.501E+1
-3.552E-1	2.723E+1	4.484E+1
-3.584E-1	2.730E+1	4.506E+1
-3.568E-1	2.707E+1	4.483E+1
-3.568E-1	2.704E+1	4.484E+1
-3.519E-1	2.733E+1	4.493E+1
-3.568E-1	2.726E+1	4.490E+1
-3.552E-1	2.734E+1	4.497E+1
-3.536E-1	2.706E+1	4.475E+1
-3.552E-1	2.724E+1	4.490E+1
-3.552E-1	2.712E+1	4.482E+1
-3.552E-1	2.727E+1	4.496E+1
-3.552E-1	2.720E+1	4.478E+1
-3.536E-1	2.733E+1	4.491E+1
-3.600E-1	2.708E+1	4.482E+1
-3.568E-1	2.713E+1	4.491E+1
-3.552E-1	2.725E+1	4.482E+1
-3.568E-1	2.720E+1	4.495E+1
-3.552E-1	2.725E+1	4.500E+1
-3.600E-1	2.713E+1	4.506E+1
-3.552E-1	2.708E+1	4.491E+1
-3.536E-1	2.721E+1	4.515E+1
-3.568E-1	2.715E+1	4.487E+1
-3.568E-1	2.712E+1	4.482E+1
-3.536E-1	2.707E+1	4.479E+1
-3.552E-1	2.721E+1	4.487E+1
-3.584E-1	2.733E+1	4.471E+1
-3.552E-1	2.712E+1	4.514E+1
-3.552E-1	2.714E+1	4.498E+1
-3.552E-1	2.713E+1	4.502E+1
-3.600E-1	2.720E+1	4.474E+1
-3.600E-1	2.707E+1	4.481E+1
-3.536E-1	2.721E+1	4.495E+1
-3.536E-1	2.720E+1	4.505E+1
-3.552E-1	2.713E+1	4.498E+1
-3.552E-1	2.727E+1	4.484E+1
-3.536E-1	2.730E+1	4.484E+1
-3.552E-1	2.739E+1	4.494E+1
-3.552E-1	2.709E+1	4.518E+1
-3.552E-1	2.710E+1	4.495E+1
-3.552E-1	2.716E+1	4.485E+1
-3.552E-1	2.726E+1	4.465E+1
-3.584E-1	2.711E+1	4.485E+1
-3.568E-1	2.725E+1	4.490E+1
-3.568E-1	2.709E+1	4.487E+1
-3.552E-1	2.701E+1	4.500E+1
-3.552E-1	2.727E+1	4.492E+1
-3.552E-1	2.717E+1	4.507E+1
-3.568E-1	2.717E+1	4.500E+1
-3.519E-1	2.709E+1	4.490E+1
-3.584E-1	2.726E+1	4.514E+1
-3.536E-1	2.724E+1	4.485E+1
-3.552E-1	2.736E+1	4.500E+1
-3.536E-1	2.711E+1	4.470E+1
-3.552E-1	2.727E+1	4.484E+1
-3.552E-1	2.718E+1	4.502E+1
-3.568E-1	2.728E+1	4.505E+1
-3.519E-1	2.700E+1	4.522E+1
-3.568E-1	2.724E+1	4.482E+1
-3.568E-1	2.724E+1	4.475E+1
-3.568E-1	2.706E+1	4.474E+1
-3.552E-1	2.709E+1	4.484E+1
-3.568E-1	2.713E+1	4.488E+1
-3.568E-1	2.697E+1	4.494E+1
-3.552E-1	2.732E+1	4.485E+1
-3.552E-1	2.725E+1	4.494E+1
-3.584E-1	2.707E+1	4.482E+1
-3.617E-1	2.708E+1	4.480E+1
-3.536E-1	2.731E+1	4.485E+1
-3.568E-1	2.703E+1	4.506E+1
-3.568E-1	2.701E+1	4.492E+1
-3.584E-1	2.711E+1	4.495E+1
-3.568E-1	2.718E+1	4.477E+1
-3.552E-1	2.725E+1	4.480E+1
-3.536E-1	2.701E+1	4.494E+1
-3.584E-1	2.724E+1	4.518E+1
-3.568E-1	2.714E+1	4.483E+1
-3.552E-1	2.700E+1	4.516E+1
-3.552E-1	2.745E+1	4.480E+1
-3.600E-1	2.707E+1	4.491E+1
-3.552E-1	2.711E+1	4.486E+1
-3.552E-1	2.705E+1	4.506E+1
-3.568E-1	2.719E+1	4.484E+1
-3.584E-1	2.723E+1	4.487E+1
-3.536E-1	2.721E+1	4.492E+1
-3.536E-1	2.689E+1	4.475E+1
-3.536E-1	2.717E+1	4.474E+1
-3.568E-1	2.722E+1	4.488E+1
-3.568E-1	2.703E+1	4.499E+1
-3.552E-1	2.718E+1	4.492E+1
-3.552E-1	2.703E+1	4.500E+1
-3.584E-1	2.724E+1	4.497E+1
-3.536E-1	2.715E+1	4.461E+1
-3.552E-1	2.715E+1	4.490E+1
-3.536E-1	2.718E+1	4.504E+1
-3.600E-1	2.714E+1	4.502E+1
-3.536E-1	2.717E+1	4.517E+1
-3.536E-1	2.717E+1	4.484E+1
-3.552E-1	2.703E+1	4.506E+1
-3.568E-1	2.708E+1	4.504E+1
-3.536E-1	2.714E+1	4.475E+1
-3.584E-1	2.712E+1	4.507E+1
-3.552E-1	2.715E+1	4.491E+1
-3.600E-1	2.723E+1	4.530E+1
-3.503E-1	2.721E+1	4.460E+1
-3.536E-1	2.738E+1	4.479E+1
-3.552E-1	2.710E+1	4.487E+1
-3.600E-1	2.718E+1	4.494E+1
-3.568E-1	2.713E+1	4.510E+1
-3.536E-1	2.714E+1	4.490E+1
-3.568E-1	2.692E+1	4.485E+1
-3.568E-1	2.721E+1	4.511E+1
-3.552E-1	2.709E+1	4.492E+1
-3.568E-1	2.731E+1	4.478E+1
-3.552E-1	2.708E+1	4.460E+1
-3.584E-1	2.731E+1	4.514E+1
-3.536E-1	2.724E+1	4.474E+1
-3.552E-1	2.720E+1	4.480E+1
-3.536E-1	2.719E+1	4.487E+1
-3.584E-1	2.707E+1	4.469E+1
-3.536E-1	2.721E+1	4.506E+1
-3.552E-1	2.719E+1	4.495E+1
-3.568E-1	2.697E+1	4.480E+1
-3.584E-1	2.705E+1	4.454E+1
-3.568E-1	2.714E+1	4.479E+1
-3.552E-1	2.712E+1	4.493E+1
-3.536E-1	2.723E+1	4.500E+1
-3.600E-1	2.719E+1	4.505E+1
-3.536E-1	2.711E+1	4.499E+1
-3.568E-1	2.720E+1	4.492E+1
-3.568E-1	2.720E+1	4.483E+1
-3.600E-1	2.718E+1	4.497E+1
-3.584E-1	2.734E+1	4.484E+1
-3.552E-1	2.723E+1	4.508E+1
-3.584E-1	2.725E+1	4.491E+1
-3.568E-1	2.718E+1	4.510E+1
-3.536E-1	2.705E+1	4.496E+1
-3.536E-1	2.715E+1	4.500E+1
-3.552E-1	2.724E+1	4.481E+1
-3.568E-1	2.703E+1	4.512E+1
-3.552E-1	2.704E+1	4.492E+1
-3.568E-1	2.710E+1	4.496E+1
-3.552E-1	2.725E+1	4.488E+1
-3.600E-1	2.719E+1	4.482E+1
-3.536E-1	2.725E+1	4.484E+1
-3.552E-1	2.731E+1	4.481E+1
-3.552E-1	2.697E+1	4.471E+1
-3.584E-1	2.731E+1	4.507E+1
-3.568E-1	2.704E+1	4.501E+1
-3.536E-1	2.712E+1	4.474E+1
-3.536E-1	2.717E+1	4.471E+1
-3.600E-1	2.737E+1	4.503E+1
-3.552E-1	2.726E+1	4.497E+1
-3.552E-1	2.713E+1	4.483E+1
-3.568E-1	2.717E+1	4.509E+1
-3.568E-1	2.733E+1	4.491E+1
-3.568E-1	2.731E+1	4.497E+1
-3.552E-1	2.730E+1	4.498E+1
-3.568E-1	2.707E+1	4.494E+1
-3.568E-1	2.728E+1	4.470E+1
-3.568E-1	2.725E+1	4.461E+1
-3.536E-1	2.736E+1	4.499E+1
-3.584E-1	2.720E+1	4.477E+1
-3.568E-1	2.712E+1	4.491E+1
-3.552E-1	2.727E+1	4.517E+1
-3.536E-1	2.742E+1	4.501E+1
-3.568E-1	2.714E+1	4.509E+1
-3.600E-1	2.720E+1	4.482E+1
-3.568E-1	2.721E+1	4.477E+1
-3.568E-1	2.691E+1	4.496E+1
-3.584E-1	2.730E+1	4.476E+1
-3.552E-1	2.726E+1	4.500E+1
-3.568E-1	2.711E+1	4.479E+1
-3.536E-1	2.716E+1	4.487E+1
-3.584E-1	2.712E+1	4.481E+1
-3.552E-1	2.710E+1	4.485E+1
-3.552E-1	2.720E+1	4.474E+1
-3.552E-1	2.718E+1	4.479E+1
-3.584E-1	2.707E+1	4.497E+1
-3.552E-1	2.722E+1	4.494E+1
-3.552E-1	2.726E+1	4.512E+1
-3.552E-1	2.699E+1	4.506E+1
-3.568E-1	2.723E+1	4.502E+1
-3.568E-1	2.706E+1	4.480E+1
-3.536E-1	2.727E+1	4.504E+1
-3.519E-1	2.695E+1	4.483E+1
-3.568E-1	2.716E+1	4.487E+1
-3.552E-1	2.704E+1	4.485E+1
-3.552E-1	2.709E+1	4.500E+1
-3.519E-1	2.727E+1	4.495E+1
-3.568E-1	2.716E+1	4.484E+1
-3.552E-1	2.706E+1	4.487E+1
-3.568E-1	2.709E+1	4.473E+1
-3.552E-1	2.707E+1	4.485E+1
-3.568E-1	2.706E+1	4.463E+1
-3.584E-1	2.697E+1	4.499E+1
-3.552E-1	2.723E+1	4.490E+1
-3.519E-1	2.717E+1	4.470E+1
-3.584E-1	2.730E+1	4.485E+1
-3.536E-1	2.725E+1	4.483E+1
-3.568E-1	2.716E+1	4.497E+1
-3.536E-1	2.721E+1	4.493E+1
-3.568E-1	2.737E+1	4.495E+1
-3.568E-1	2.710E+1	4.502E+1
-3.568E-1	2.700E+1	4.500E+1
-3.536E-1	2.721E+1	4.477E+1
-3.584E-1	2.696E+1	4.493E+1
-3.568E-1	2.707E+1	4.496E+1
-3.568E-1	2.716E+1	4.494E+1
-3.552E-1	2.728E+1	4.473E+1
-3.568E-1	2.729E+1	4.488E+1
-3.568E-1	2.714E+1	4.485E+1
-3.552E-1	2.714E+1	4.487E+1
-3.536E-1	2.701E+1	4.501E+1
-3.568E-1	2.733E+1	4.500E+1
-3.568E-1	2.712E+1	4.484E+1
-3.568E-1	2.697E+1	4.489E+1
-3.552E-1	2.738E+1	4.495E+1
-3.568E-1	2.709E+1	4.470E+1
-3.568E-1	2.713E+1	4.492E+1
-3.568E-1	2.708E+1	4.492E+1
-3.552E-1	2.709E+1	4.459E+1
-3.552E-1	2.734E+1	4.488E+1
-3.568E-1	2.714E+1	4.488E+1
-3.552E-1	2.728E+1	4.491E+1
-3.552E-1	2.719E+1	4.461E+1
-3.568E-1	2.705E+1	4.509E+1
-3.568E-1	2.715E+1	4.488E+1
-3.552E-1	2.733E+1	4.480E+1
-3.536E-1	2.710E+1	4.514E+1
-3.552E-1	2.698E+1	4.485E+1
-3.568E-1	2.727E+1	4.500E+1
-3.552E-1	2.713E+1	4.485E+1
-3.536E-1	2.696E+1	4.481E+1
-3.552E-1	2.709E+1	4.501E+1
-3.568E-1	2.728E+1	4.502E+1
-3.552E-1	2.694E+1	4.479E+1
-3.552E-1	2.707E+1	4.460E+1
-3.584E-1	2.717E+1	4.506E+1
-3.584E-1	2.715E+1	4.491E+1
-3.552E-1	2.722E+1	4.488E+1
-3.568E-1	2.726E+1	4.496E+1
-3.536E-1	2.709E+1	4.469E+1
-3.584E-1	2.725E+1	4.462E+1
-3.568E-1	2.710E+1	4.471E+1
-3.568E-1	2.706E+1	4.479E+1
-3.552E-1	2.723E+1	4.499E+1
-3.568E-1	2.688E+1	4.496E+1
-3.519E-1	2.735E+1	4.482E+1
-3.552E-1	2.698E+1	4.465E+1
-3.552E-1	2.722E+1	4.485E+1
-3.600E-1	2.708E+1	4.451E+1
-3.536E-1	2.718E+1	4.502E+1
-3.536E-1	2.714E+1	4.481E+1
-3.568E-1	2.701E+1	4.478E+1
-3.584E-1	2.693E+1	4.503E+1
-3.568E-1	2.709E+1	4.487E+1
-3.552E-1	2.706E+1	4.484E+1
-3.552E-1	2.726E+1	4.492E+1
-3.584E-1	2.712E+1	4.487E+1
-3.536E-1	2.704E+1	4.490E+1
-3.552E-1	2.707E+1	4.497E+1
-3.584E-1	2.699E+1	4.521E+1
-3.568E-1	2.716E+1	4.485E+1
-3.519E-1	2.721E+1	4.486E+1
-3.536E-1	2.712E+1	4.521E+1
-3.536E-1	2.718E+1	4.479E+1
-3.584E-1	2.716E+1	4.478E+1
-3.552E-1	2.728E+1	4.494E+1
-3.552E-1	2.717E+1	4.472E+1
-3.584E-1	2.713E+1	4.497E+1
-3.568E-1	2.697E+1	4.493E+1
-3.568E-1	2.711E+1	4.511E+1
-3.536E-1	2.720E+1	4.473E+1
-3.536E-1	2.725E+1	4.491E+1
-3.584E-1	2.719E+1	4.480E+1
-3.552E-1	2.738E+1	4.504E+1
-3.552E-1	2.711E+1	4.496E+1
-3.536E-1	2.722E+1	4.479E+1
-3.584E-1	2.734E+1	4.485E+1
-3.552E-1	2.709E+1	4.486E+1
-3.552E-1	2.695E+1	4.488E+1
-3.568E-1	2.719E+1	4.519E+1
-3.600E-1	2.720E+1	4.503E+1
-3.552E-1	2.723E+1	4.478E+1
-3.552E-1	2.714E+1	4.493E+1
-3.536E-1	2.716E+1	4.494E+1
-3.568E-1	2.721E+1	4.495E+1
-3.552E-1	2.707E+1	4.470E+1
-3.536E-1	2.710E+1	4.503E+1
-3.568E-1	2.733E+1	4.506E+1
-3.568E-1	2.728E+1	4.470E+1
-3.519E-1	2.712E+1	4.486E+1
-3.536E-1	2.714E+1	4.496E+1
-3.552E-1	2.713E+1	4.516E+1
-3.584E-1	2.710E+1	4.474E+1
-3.536E-1	2.727E+1	4.485E+1
-3.552E-1	2.707E+1	4.465E+1
-3.568E-1	2.719E+1	4.493E+1
-3.552E-1	2.709E+1	4.475E+1
-3.552E-1	2.725E+1	4.484E+1
-3.536E-1	2.731E+1	4.475E+1
-3.552E-1	2.705E+1	4.487E+1
-3.568E-1	2.723E+1	4.480E+1
-3.568E-1	2.706E+1	4.521E+1
-3.552E-1	2.728E+1	4.496E+1
-3.568E-1	2.725E+1	4.476E+1
-3.568E-1	2.702E+1	4.486E+1
-3.552E-1	2.734E+1	4.478E+1
-3.536E-1	2.732E+1	4.494E+1
-3.568E-1	2.726E+1	4.485E+1
-3.552E-1	2.720E+1	4.500E+1
-3.536E-1	2.722E+1	4.490E+1
-3.536E-1	2.734E+1	4.504E+1
-3.568E-1	2.699E+1	4.508E+1
-3.584E-1	2.727E+1	4.484E+1
-3.568E-1	2.729E+1	4.489E+1
-3.568E-1	2.732E+1	4.466E+1
-3.536E-1	2.719E+1	4.467E+1
-3.584E-1	2.711E+1	4.504E+1
-3.584E-1	2.718E+1	4.489E+1
-3.552E-1	2.727E+1	4.487E+1
-3.552E-1	2.716E+1	4.491E+1
-3.584E-1	2.713E+1	4.511E+1
-3.552E-1	2.730E+1	4.486E+1
-3.552E-1	2.723E+1	4.487E+1
-3.568E-1	2.708E+1	4.469E+1
-3.568E-1	2.713E+1	4.489E+1
-3.568E-1	2.732E+1	4.489E+1
-3.536E-1	2.728E+1	4.499E+1
-3.584E-1	2.704E+1	4.480E+1
-3.568E-1	2.717E+1	4.463E+1
-3.568E-1	2.684E+1	4.509E+1
-3.568E-1	2.726E+1	4.483E+1
-3.552E-1	2.721E+1	4.500E+1
-3.584E-1	2.716E+1	4.483E+1
-3.568E-1	2.725E+1	4.506E+1
-3.536E-1	2.724E+1	4.491E+1
-3.552E-1	2.720E+1	4.472E+1
-3.536E-1	2.715E+1	4.478E+1
-3.552E-1	2.730E+1	4.482E+1
-3.552E-1	2.703E+1	4.498E+1
-3.568E-1	2.736E+1	4.454E+1
-3.584E-1	2.740E+1	4.472E+1
-3.568E-1	2.749E+1	4.472E+1
-3.536E-1	2.737E+1	4.483E+1
-3.584E-1	2.695E+1	4.477E+1
-3.584E-1	2.726E+1	4.487E+1
-3.584E-1	2.729E+1	4.491E+1
-3.519E-1	2.730E+1	4.501E+1
-3.584E-1	2.721E+1	4.481E+1
-3.552E-1	2.732E+1	4.511E+1
-3.552E-1	2.718E+1	4.499E+1
-3.552E-1	2.704E+1	4.492E+1
-3.568E-1	2.720E+1	4.493E+1
-3.552E-1	2.724E+1	4.476E+1
-3.568E-1	2.715E+1	4.491E+1
-3.552E-1	2.719E+1	4.510E+1
-3.568E-1	2.717E+1	4.497E+1
-3.584E-1	2.708E+1	4.493E+1
-3.552E-1	2.716E+1	4.487E+1
-3.536E-1	2.725E+1	4.500E+1
-3.552E-1	2.710E+1	4.477E+1
-3.568E-1	2.737E+1	4.491E+1
-3.568E-1	2.690E+1	4.476E+1
-3.552E-1	2.707E+1	4.515E+1
-3.568E-1	2.705E+1	4.487E+1
-3.568E-1	2.715E+1	4.478E+1
-3.568E-1	2.721E+1	4.464E+1
-3.519E-1	2.691E+1	4.481E+1
-3.552E-1	2.741E+1	4.481E+1
-3.552E-1	2.722E+1	4.486E+1
-3.552E-1	2.716E+1	4.488E+1
-3.552E-1	2.726E+1	4.483E+1
-3.568E-1	2.712E+1	4.502E+1
-3.536E-1	2.702E+1	4.503E+1
-3.568E-1	2.713E+1	4.488E+1
-3.536E-1	2.704E+1	4.473E+1
-3.552E-1	2.727E+1	4.478E+1
-3.568E-1	2.718E+1	4.507E+1
-3.552E-1	2.701E+1	4.462E+1
-3.552E-1	2.728E+1	4.489E+1
-3.568E-1	2.729E+1	4.469E+1
-3.552E-1	2.709E+1	4.472E+1
-3.552E-1	2.726E+1	4.490E+1
-3.536E-1	2.700E+1	4.506E+1
-3.568E-1	2.718E+1	4.482E+1
-3.584E-1	2.707E+1	4.482E+1
-3.568E-1	2.716E+1	4.512E+1
-3.519E-1	2.736E+1	4.493E+1
-3.552E-1	2.710E+1	4.481E+1
-3.568E-1	2.717E+1	4.476E+1
-3.552E-1	2.711E+1	4.489E+1
-3.552E-1	2.731E+1	4.498E+1
-3.552E-1	2.732E+1	4.473E+1
-3.600E-1	2.737E+1	4.464E+1
-3.584E-1	2.700E+1	4.477E+1
-3.519E-1	2.724E+1	4.495E+1
-3.584E-1	2.714E+1	4.480E+1
-3.584E-1	2.712E+1	4.471E+1
-3.568E-1	2.703E+1	4.479E+1
-3.568E-1	2.698E+1	4.496E+1
-3.568E-1	2.710E+1	4.500E+1
-3.584E-1	2.715E+1	4.473E+1
-3.536E-1	2.711E+1	4.506E+1
-3.552E-1	2.733E+1	4.484E+1
-3.552E-1	2.724E+1	4.462E+1
-3.568E-1	2.709E+1	4.479E+1
-3.568E-1	2.716E+1	4.488E+1
-3.552E-1	2.705E+1	4.483E+1
-3.552E-1	2.725E+1	4.495E+1
-3.552E-1	2.726E+1	4.492E+1
-3.552E-1	2.707E+1	4.506E+1
-3.552E-1	2.703E+1	4.490E+1
-3.552E-1	2.718E+1	4.482E+1
-3.568E-1	2.707E+1	4.508E+1
-3.552E-1	2.700E+1	4.485E+1
-3.552E-1	2.712E+1	4.471E+1
-3.536E-1	2.728E+1	4.476E+1
-3.584E-1	2.709E+1	4.483E+1
-3.568E-1	2.711E+1	4.498E+1
-3.552E-1	2.707E+1	4.474E+1
-3.519E-1	2.723E+1	4.485E+1
-3.584E-1	2.731E+1	4.486E+1
-3.568E-1	2.699E+1	4.485E+1
-3.536E-1	2.730E+1	4.478E+1
-3.536E-1	2.707E+1	4.471E+1
-3.600E-1	2.725E+1	4.461E+1
-3.552E-1	2.698E+1	4.468E+1
-3.536E-1	2.714E+1	4.499E+1
-3.552E-1	2.724E+1	4.494E+1
-3.568E-1	2.718E+1	4.466E+1
-3.568E-1	2.704E+1	4.491E+1
-3.552E-1	2.712E+1	4.505E+1
-3.536E-1	2.718E+1	4.486E+1
-3.584E-1	2.716E+1	4.508E+1
-3.568E-1	2.727E+1	4.497E+1
-3.536E-1	2.700E+1	4.460E+1
-3.552E-1	2.724E+1	4.480E+1
-3.584E-1	2.713E+1	4.495E+1
-3.552E-1	2.720E+1	4.486E+1
-3.552E-1	2.713E+1	4.487E+1
-3.552E-1	2.713E+1	4.489E+1
-3.584E-1	2.729E+1	4.482E+1
-3.552E-1	2.706E+1	4.508E+1
-3.536E-1	2.704E+1	4.507E+1
-3.552E-1	2.710E+1	4.502E+1
-3.584E-1	2.701E+1	4.483E+1
-3.552E-1	2.717E+1	4.518E+1
-3.568E-1	2.711E+1	4.504E+1
-3.536E-1	2.712E+1	4.502E+1
-3.600E-1	2.686E+1	4.474E+1
-3.552E-1	2.729E+1	4.483E+1
-3.568E-1	2.743E+1	4.469E+1
-3.536E-1	2.704E+1	4.497E+1
-3.600E-1	2.731E+1	4.478E+1
-3.552E-1	2.720E+1	4.478E+1
-3.519E-1	2.716E+1	4.484E+1
-3.552E-1	2.704E+1	4.506E+1
-3.584E-1	2.709E+1	4.481E+1
-3.568E-1	2.697E+1	4.482E+1
-3.568E-1	2.718E+1	4.506E+1
-3.568E-1	2.735E+1	4.473E+1
-3.552E-1	2.711E+1	4.514E+1
-3.568E-1	2.715E+1	4.514E+1
-3.552E-1	2.711E+1	4.507E+1
-3.536E-1	2.734E+1	4.496E+1
-3.600E-1	2.722E+1	4.499E+1
-3.568E-1	2.743E+1	4.489E+1
-3.568E-1	2.699E+1	4.484E+1
-3.552E-1	2.721E+1	4.481E+1
-3.568E-1	2.713E+1	4.490E+1
-3.568E-1	2.725E+1	4.486E+1
-3.568E-1	2.734E+1	4.487E+1
-3.552E-1	2.701E+1	4.491E+1
-3.568E-1	2.728E+1	4.466E+1
-3.552E-1	2.717E+1	4.495E+1
-3.536E-1	2.716E+1	4.483E+1
-3.584E-1	2.728E+1	4.471E+1
-3.568E-1	2.714E+1	4.504E+1
-3.552E-1	2.718E+1	4.485E+1
-3.568E-1	2.722E+1	4.491E+1
-3.600E-1	2.728E+1	4.484E+1
-3.552E-1	2.720E+1	4.494E+1
-3.568E-1	2.729E+1	4.477E+1
-3.552E-1	2.701E+1	4.498E+1
-3.568E-1	2.716E+1	4.496E+1
-3.552E-1	2.730E+1	4.482E+1
-3.568E-1	2.735E+1	4.511E+1
-3.568E-1	2.702E+1	4.501E+1
-3.584E-1	2.737E+1	4.484E+1
-3.568E-1	2.726E+1	4.461E+1
-3.552E-1	2.719E+1	4.478E+1
-3.552E-1	2.737E+1	4.487E+1
-3.568E-1	2.724E+1	4.498E+1
-3.584E-1	2.717E+1	4.480E+1
-3.552E-1	2.723E+1	4.502E+1
-3.552E-1	2.722E+1	4.507E+1
-3.584E-1	2.722E+1	4.483E+1
-3.568E-1	2.722E+1	4.511E+1
-3.584E-1	2.719E+1	4.490E+1
-3.536E-1	2.725E+1	4.500E+1
-3.552E-1	2.719E+1	4.479E+1
-3.568E-1	2.724E+1	4.480E+1
-3.568E-1	2.717E+1	4.484E+1
-3.519E-1	2.724E+1	4.494E+1
-3.568E-1	2.716E+1	4.487E+1
-3.584E-1	2.723E+1	4.486E+1
-3.568E-1	2.735E+1	4.486E+1
-3.552E-1	2.696E+1	4.493E+1
-3.536E-1	2.716E+1	4.495E+1
-3.600E-1	2.735E+1	4.481E+1
-3.552E-1	2.733E+1	4.494E+1
-3.552E-1	2.710E+1	4.486E+1
-3.600E-1	2.715E+1	4.497E+1
-3.568E-1	2.726E+1	4.497E+1
-3.568E-1	2.715E+1	4.495E+1
-3.536E-1	2.718E+1	4.490E+1
-3.552E-1	2.704E+1	4.474E+1
-3.584E-1	2.723E+1	4.487E+1
-3.568E-1	2.725E+1	4.492E+1
-3.552E-1	2.722E+1	4.483E+1
-3.552E-1	2.712E+1	4.489E+1
-3.584E-1	2.722E+1	4.498E+1
-3.552E-1	2.685E+1	4.494E+1
-3.519E-1	2.719E+1	4.496E+1
-3.552E-1	2.698E+1	4.477E+1
-3.552E-1	2.718E+1	4.503E+1
-3.552E-1	2.720E+1	4.471E+1
-3.536E-1	2.715E+1	4.462E+1
-3.536E-1	2.710E+1	4.493E+1
-3.568E-1	2.701E+1	4.528E+1
-3.552E-1	2.719E+1	4.503E+1
-3.536E-1	2.699E+1	4.480E+1
-3.584E-1	2.731E+1	4.488E+1
-3.568E-1	2.687E+1	4.511E+1
-3.568E-1	2.737E+1	4.481E+1
-3.536E-1	2.722E+1	4.475E+1
-3.552E-1	2.720E+1	4.500E+1
-3.568E-1	2.726E+1	4.486E+1
-3.568E-1	2.721E+1	4.482E+1
-3.503E-1	2.721E+1	4.492E+1
-3.568E-1	2.708E+1	4.478E+1
-3.568E-1	2.738E+1	4.487E+1
-3.584E-1	2.718E+1	4.494E+1
-3.536E-1	2.727E+1	4.472E+1
-3.552E-1	2.711E+1	4.481E+1
-3.584E-1	2.731E+1	4.472E+1
-3.568E-1	2.718E+1	4.478E+1
-3.536E-1	2.719E+1	4.480E+1
-3.584E-1	2.692E+1	4.484E+1
-3.568E-1	2.698E+1	4.497E+1
-3.568E-1	2.733E+1	4.474E+1
-3.568E-1	2.700E+1	4.505E+1
-3.568E-1	2.728E+1	4.482E+1
-3.568E-1	2.730E+1	4.483E+1
-3.568E-1	2.712E+1	4.519E+1
-3.536E-1	2.703E+1	4.497E+1
-3.584E-1	2.716E+1	4.490E+1
-3.568E-1	2.711E+1	4.493E+1
-3.568E-1	2.723E+1	4.482E+1
-3.536E-1	2.721E+1	4.509E+1
-3.536E-1	2.715E+1	4.482E+1
-3.568E-1	2.717E+1	4.474E+1
-3.536E-1	2.710E+1	4.491E+1
-3.519E-1	2.710E+1	4.496E+1
-3.552E-1	2.743E+1	4.480E+1
-3.552E-1	2.697E+1	4.480E+1
-3.568E-1	2.726E+1	4.493E+1
-3.519E-1	2.724E+1	4.509E+1
-3.552E-1	2.739E+1	4.479E+1
-3.584E-1	2.712E+1	4.467E+1
-3.568E-1	2.720E+1	4.514E+1
-3.568E-1	2.703E+1	4.474E+1
-3.568E-1	2.729E+1	4.480E+1
-3.552E-1	2.725E+1	4.503E+1
-3.552E-1	2.735E+1	4.506E+1
-3.552E-1	2.713E+1	4.499E+1
-3.568E-1	2.712E+1	4.467E+1
-3.600E-1	2.733E+1	4.500E+1
-3.552E-1	2.731E+1	4.501E+1
-3.568E-1	2.699E+1	4.487E+1
-3.568E-1	2.729E+1	4.472E+1
-3.584E-1	2.689E+1	4.472E+1
-3.536E-1	2.737E+1	4.469E+1
-3.568E-1	2.730E+1	4.487E+1
-3.584E-1	2.721E+1	4.490E+1
-3.600E-1	2.704E+1	4.472E+1
-3.584E-1	2.730E+1	4.495E+1
-3.552E-1	2.721E+1	4.493E+1
-3.568E-1	2.730E+1	4.486E+1
-3.584E-1	2.735E+1	4.467E+1
-3.536E-1	2.716E+1	4.498E+1
-3.552E-1	2.702E+1	4.510E+1
-3.536E-1	2.730E+1	4.508E+1
-3.600E-1	2.716E+1	4.482E+1
-3.552E-1	2.725E+1	4.475E+1
-3.552E-1	2.732E+1	4.490E+1
-3.568E-1	2.723E+1	4.473E+1
-3.617E-1	2.717E+1	4.476E+1
-3.552E-1	2.719E+1	4.505E+1
-3.568E-1	2.733E+1	4.453E+1
-3.552E-1	2.730E+1	4.495E+1
-3.584E-1	2.719E+1	4.490E+1
-3.568E-1	2.716E+1	4.487E+1
-3.519E-1	2.705E+1	4.499E+1
-3.568E-1	2.699E+1	4.498E+1
-3.584E-1	2.713E+1	4.508E+1
-3.552E-1	2.736E+1	4.479E+1
-3.568E-1	2.709E+1	4.479E+1
-3.519E-1	2.725E+1	4.477E+1
-3.568E-1	2.737E+1	4.479E+1
-3.552E-1	2.713E+1	4.496E+1
-3.552E-1	2.719E+1	4.496E+1
-3.536E-1	2.715E+1	4.486E+1
-3.584E-1	2.694E+1	4.481E+1
-3.568E-1	2.733E+1	4.513E+1
-3.552E-1	2.712E+1	4.486E+1
-3.568E-1	2.710E+1	4.483E+1
-3.568E-1	2.702E+1	4.514E+1
-3.552E-1	2.736E+1	4.479E+1
-3.568E-1	2.704E+1	4.468E+1
-3.536E-1	2.723E+1	4.494E+1
-3.600E-1	2.712E+1	4.489E+1
-3.536E-1	2.695E+1	4.482E+1
-3.536E-1	2.740E+1	4.496E+1
-3.568E-1	2.721E+1	4.491E+1
-3.584E-1	2.725E+1	4.502E+1
-3.584E-1	2.715E+1	4.495E+1
-3.568E-1	2.710E+1	4.490E+1
-3.552E-1	2.717E+1	4.469E+1
-3.568E-1	2.718E+1	4.506E+1
-3.552E-1	2.717E+1	4.480E+1
-3.568E-1	2.720E+1	4.470E+1
-3.536E-1	2.696E+1	4.483E+1
-3.568E-1	2.728E+1	4.484E+1
-3.519E-1	2.721E+1	4.458E+1
-3.552E-1	2.728E+1	4.481E+1
-3.584E-1	2.703E+1	4.484E+1
-3.584E-1	2.726E+1	4.491E+1
-3.552E-1	2.731E+1	4.468E+1
-3.568E-1	2.724E+1	4.488E+1
-3.552E-1	2.715E+1	4.466E+1
-3.600E-1	2.729E+1	4.475E+1
-3.536E-1	2.731E+1	4.497E+1
-3.568E-1	2.712E+1	4.506E+1
-3.568E-1	2.710E+1	4.481E+1
-3.584E-1	2.723E+1	4.499E+1
-3.552E-1	2.720E+1	4.510E+1
-3.552E-1	2.730E+1	4.482E+1
-3.552E-1	2.728E+1	4.494E+1
-3.568E-1	2.722E+1	4.494E+1
-3.568E-1	2.737E+1	4.452E+1
-3.568E-1	2.728E+1	4.516E+1
-3.568E-1	2.722E+1	4.479E+1
-3.568E-1	2.716E+1	4.481E+1
-3.568E-1	2.721E+1	4.476E+1
-3.552E-1	2.704E+1	4.490E+1
-3.584E-1	2.713E+1	4.509E+1
-3.584E-1	2.743E+1	4.486E+1
-3.552E-1	2.728E+1	4.466E+1
-3.536E-1	2.733E+1	4.493E+1
-3.568E-1	2.718E+1	4.464E+1
-3.584E-1	2.693E+1	4.489E+1
-3.568E-1	2.714E+1	4.476E+1
-3.552E-1	2.721E+1	4.525E+1
-3.568E-1	2.709E+1	4.475E+1
-3.584E-1	2.708E+1	4.480E+1
-3.552E-1	2.710E+1	4.474E+1
-3.536E-1	2.719E+1	4.494E+1
-3.600E-1	2.704E+1	4.474E+1
-3.568E-1	2.725E+1	4.506E+1
-3.552E-1	2.712E+1	4.484E+1
-3.568E-1	2.738E+1	4.474E+1
-3.568E-1	2.715E+1	4.477E+1
-3.584E-1	2.714E+1	4.484E+1
-3.568E-1	2.731E+1	4.492E+1
-3.552E-1	2.715E+1	4.505E+1
-3.519E-1	2.719E+1	4.468E+1
-3.568E-1	2.710E+1	4.472E+1
-3.552E-1	2.704E+1	4.452E+1
-3.536E-1	2.724E+1	4.493E+1
-3.536E-1	2.699E+1	4.495E+1
-3.568E-1	2.705E+1	4.482E+1
-3.568E-1	2.727E+1	4.481E+1
-3.536E-1	2.716E+1	4.492E+1
-3.568E-1	2.715E+1	4.470E+1
-3.568E-1	2.729E+1	4.492E+1
-3.568E-1	2.731E+1	4.494E+1
-3.536E-1	2.716E+1	4.493E+1
-3.584E-1	2.716E+1	4.487E+1
-3.568E-1	2.728E+1	4.480E+1
-3.584E-1	2.712E+1	4.498E+1
-3.552E-1	2.703E+1	4.481E+1
-3.584E-1	2.728E+1	4.483E+1
-3.568E-1	2.715E+1	4.496E+1
-3.568E-1	2.720E+1	4.507E+1
-3.568E-1	2.745E+1	4.475E+1
-3.568E-1	2.698E+1	4.478E+1
-3.584E-1	2.719E+1	4.482E+1
-3.568E-1	2.718E+1	4.463E+1
-3.552E-1	2.718E+1	4.496E+1
-3.536E-1	2.722E+1	4.482E+1
-3.600E-1	2.712E+1	4.492E+1
-3.600E-1	2.723E+1	4.481E+1
-3.552E-1	2.731E+1	4.498E+1
-3.552E-1	2.736E+1	4.501E+1
-3.568E-1	2.723E+1	4.473E+1
-3.584E-1	2.712E+1	4.458E+1
-3.552E-1	2.714E+1	4.502E+1
-3.536E-1	2.706E+1	4.481E+1
-3.600E-1	2.713E+1	4.494E+1
-3.568E-1	2.718E+1	4.456E+1
-3.536E-1	2.742E+1	4.489E+1
-3.552E-1	2.705E+1	4.494E+1
-3.552E-1	2.718E+1	4.497E+1
-3.600E-1	2.706E+1	4.465E+1
-3.552E-1	2.727E+1	4.497E+1
-3.568E-1	2.702E+1	4.478E+1
-3.568E-1	2.720E+1	4.506E+1
-3.568E-1	2.719E+1	4.470E+1
-3.568E-1	2.693E+1	4.475E+1
-3.568E-1	2.711E+1	4.498E+1
-3.584E-1	2.716E+1	4.478E+1
-3.552E-1	2.708E+1	4.486E+1
-3.568E-1	2.728E+1	4.515E+1
-3.568E-1	2.715E+1	4.500E+1
-3.584E-1	2.710E+1	4.474E+1
-3.600E-1	2.718E+1	4.489E+1
-3.552E-1	2.711E+1	4.489E+1
-3.584E-1	2.730E+1	4.488E+1
-3.600E-1	2.735E+1	4.486E+1
-3.568E-1	2.726E+1	4.479E+1
-3.552E-1	2.720E+1	4.498E+1
-3.568E-1	2.701E+1	4.507E+1
-3.552E-1	2.719E+1	4.494E+1
-3.552E-1	2.715E+1	4.465E+1
-3.552E-1	2.729E+1	4.472E+1
-3.552E-1	2.704E+1	4.475E+1
-3.568E-1	2.704E+1	4.514E+1
-3.568E-1	2.747E+1	4.491E+1
-3.568E-1	2.706E+1	4.458E+1
-3.568E-1	2.709E+1	4.505E+1
-3.600E-1	2.709E+1	4.469E+1
-3.552E-1	2.717E+1	4.470E+1
-3.536E-1	2.716E+1	4.469E+1
-3.552E-1	2.693E+1	4.483E+1
-3.600E-1	2.708E+1	4.500E+1
-3.568E-1	2.721E+1	4.502E+1
-3.552E-1	2.726E+1	4.486E+1
-3.568E-1	2.724E+1	4.498E+1
-3.584E-1	2.722E+1	4.451E+1
-3.552E-1	2.730E+1	4.465E+1
-3.536E-1	2.713E+1	4.508E+1
-3.536E-1	2.730E+1	4.486E+1
-3.552E-1	2.696E+1	4.494E+1
-3.600E-1	2.710E+1	4.481E+1
-3.552E-1	2.703E+1	4.483E+1
-3.568E-1	2.710E+1	4.509E+1
-3.584E-1	2.726E+1	4.482E+1
-3.568E-1	2.702E+1	4.464E+1
-3.552E-1	2.728E+1	4.469E+1
-3.568E-1	2.728E+1	4.477E+1
-3.584E-1	2.725E+1	4.498E+1
-3.584E-1	2.739E+1	4.505E+1
-3.519E-1	2.713E+1	4.501E+1
-3.584E-1	2.726E+1	4.496E+1
-3.584E-1	2.750E+1	4.480E+1
-3.536E-1	2.722E+1	4.486E+1
-3.536E-1	2.712E+1	4.487E+1
-3.536E-1	2.730E+1	4.484E+1
-3.600E-1	2.722E+1	4.488E+1
-3.568E-1	2.718E+1	4.470E+1
-3.568E-1	2.713E+1	4.456E+1
-3.584E-1	2.703E+1	4.519E+1
-3.584E-1	2.725E+1	4.487E+1
-3.552E-1	2.735E+1	4.480E+1
-3.568E-1	2.718E+1	4.498E+1
-3.568E-1	2.723E+1	4.504E+1
-3.584E-1	2.738E+1	4.486E+1
-3.552E-1	2.712E+1	4.471E+1
-3.552E-1	2.729E+1	4.500E+1
-3.584E-1	2.716E+1	4.506E+1
-3.568E-1	2.734E+1	4.490E+1
-3.568E-1	2.720E+1	4.509E+1
-3.552E-1	2.728E+1	4.492E+1
-3.568E-1	2.730E+1	4.491E+1
-3.600E-1	2.702E+1	4.483E+1
-3.536E-1	2.724E+1	4.512E+1
-3.568E-1	2.733E+1	4.483E+1
-3.568E-1	2.718E+1	4.477E+1
-3.584E-1	2.717E+1	4.478E+1
-3.568E-1	2.729E+1	4.483E+1
-3.552E-1	2.707E+1	4.454E+1
-3.536E-1	2.705E+1	4.482E+1
-3.584E-1	2.708E+1	4.491E+1
-3.568E-1	2.704E+1	4.478E+1
-3.568E-1	2.706E+1	4.480E+1
-3.584E-1	2.707E+1	4.510E+1
-3.584E-1	2.698E+1	4.454E+1
-3.552E-1	2.719E+1	4.486E+1
-3.552E-1	2.707E+1	4.494E+1
-3.552E-1	2.710E+1	4.497E+1
-3.584E-1	2.726E+1	4.498E+1
-3.568E-1	2.704E+1	4.494E+1
-3.519E-1	2.713E+1	4.489E+1
-3.584E-1	2.721E+1	4.483E+1
-3.584E-1	2.721E+1	4.481E+1
-3.552E-1	2.724E+1	4.493E+1
-3.536E-1	2.723E+1	4.496E+1
-3.568E-1	2.717E+1	4.492E+1
-3.600E-1	2.734E+1	4.491E+1
-3.568E-1	2.703E+1	4.505E+1
-3.536E-1	2.733E+1	4.483E+1
-3.536E-1	2.719E+1	4.492E+1
-3.568E-1	2.744E+1	4.485E+1
-3.552E-1	2.720E+1	4.477E+1
-3.584E-1	2.724E+1	4.505E+1
-3.552E-1	2.690E+1	4.476E+1
-3.600E-1	2.722E+1	4.482E+1
-3.536E-1	2.711E+1	4.497E+1
-3.519E-1	2.731E+1	4.522E+1
-3.503E-1	2.720E+1	4.483E+1
-3.584E-1	2.693E+1	4.510E+1
-3.600E-1	2.706E+1	4.496E+1
-3.568E-1	2.711E+1	4.470E+1
-3.536E-1	2.722E+1	4.483E+1
-3.568E-1	2.691E+1	4.470E+1
-3.584E-1	2.726E+1	4.482E+1
-3.552E-1	2.696E+1	4.490E+1
-3.568E-1	2.728E+1	4.481E+1
-3.584E-1	2.722E+1	4.500E+1
-3.552E-1	2.730E+1	4.476E+1
-3.584E-1	2.724E+1	4.508E+1
-3.552E-1	2.706E+1	4.493E+1
-3.600E-1	2.719E+1	4.489E+1
-3.600E-1	2.712E+1	4.496E+1
-3.552E-1	2.728E+1	4.473E+1
-3.568E-1	2.712E+1	4.486E+1
-3.552E-1	2.734E+1	4.486E+1
-3.568E-1	2.722E+1	4.500E+1
-3.536E-1	2.721E+1	4.501E+1
-3.568E-1	2.718E+1	4.485E+1
-3.584E-1	2.708E+1	4.489E+1
-3.568E-1	2.721E+1	4.484E+1
-3.568E-1	2.728E+1	4.467E+1
-3.584E-1	2.702E+1	4.492E+1
-3.600E-1	2.691E+1	4.495E+1
-3.584E-1	2.698E+1	4.453E+1
-3.552E-1	2.740E+1	4.497E+1
-3.552E-1	2.717E+1	4.470E+1
-3.584E-1	2.732E+1	4.488E+1
-3.584E-1	2.697E+1	4.457E+1
-3.536E-1	2.723E+1	4.470E+1
-3.568E-1	2.714E+1	4.470E+1
-3.584E-1	2.713E+1	4.489E+1
-3.568E-1	2.722E+1	4.493E+1
-3.552E-1	2.722E+1	4.479E+1
-3.552E-1	2.717E+1	4.496E+1
-3.568E-1	2.708E+1	4.499E+1
-3.552E-1	2.724E+1	4.487E+1
-3.600E-1	2.730E+1	4.478E+1
-3.536E-1	2.703E+1	4.473E+1
-3.552E-1	2.726E+1	4.514E+1
-3.552E-1	2.706E+1	4.513E+1
-3.552E-1	2.704E+1	4.503E+1
-3.568E-1	2.698E+1	4.487E+1
-3.568E-1	2.723E+1	4.510E+1
-3.552E-1	2.716E+1	4.486E+1
-3.519E-1	2.727E+1	4.486E+1
-3.568E-1	2.712E+1	4.496E+1
-3.584E-1	2.727E+1	4.478E+1
-3.568E-1	2.713E+1	4.495E+1
-3.552E-1	2.713E+1	4.488E+1
-3.584E-1	2.722E+1	4.489E+1
-3.552E-1	2.696E+1	4.473E+1
-3.568E-1	2.698E+1	4.498E+1
-3.568E-1	2.730E+1	4.508E+1
-3.568E-1	2.727E+1	4.484E+1
-3.584E-1	2.700E+1	4.482E+1
-3.552E-1	2.719E+1	4.473E+1
-3.568E-1	2.700E+1	4.519E+1
-3.600E-1	2.713E+1	4.493E+1
-3.568E-1	2.720E+1	4.498E+1
-3.568E-1	2.723E+1	4.476E+1
-3.552E-1	2.716E+1	4.503E+1
-3.568E-1	2.714E+1	4.496E+1
-3.584E-1	2.703E+1	4.490E+1
-3.568E-1	2.706E+1	4.486E+1
-3.584E-1	2.730E+1	4.478E+1
-3.568E-1	2.701E+1	4.492E+1
-3.568E-1	2.718E+1	4.487E+1
-3.568E-1	2.711E+1	4.505E+1
-3.536E-1	2.707E+1	4.499E+1
-3.584E-1	2.708E+1	4.455E+1
-3.568E-1	2.719E+1	4.500E+1
-3.568E-1	2.710E+1	4.456E+1
-3.519E-1	2.715E+1	4.480E+1
-3.584E-1	2.719E+1	4.502E+1
-3.552E-1	2.705E+1	4.480E+1
-3.568E-1	2.726E+1	4.493E+1
-3.552E-1	2.710E+1	4.492E+1
-3.568E-1	2.717E+1	4.482E+1
-3.568E-1	2.733E+1	4.489E+1
-3.584E-1	2.701E+1	4.484E+1
-3.552E-1	2.727E+1	4.481E+1
-3.568E-1	2.706E+1	4.497E+1
-3.568E-1	2.724E+1	4.484E+1
-3.584E-1	2.693E+1	4.481E+1
-3.552E-1	2.712E+1	4.501E+1
-3.552E-1	2.706E+1	4.506E+1
-3.600E-1	2.692E+1	4.506E+1
-3.600E-1	2.730E+1	4.473E+1
-3.536E-1	2.714E+1	4.474E+1
-3.568E-1	2.737E+1	4.491E+1
-3.584E-1	2.713E+1	4.488E+1
-3.568E-1	2.718E+1	4.469E+1
-3.552E-1	2.729E+1	4.474E+1
-3.584E-1	2.715E+1	4.495E+1
-3.552E-1	2.717E+1	4.467E+1
-3.568E-1	2.711E+1	4.485E+1
-3.568E-1	2.700E+1	4.472E+1
-3.584E-1	2.725E+1	4.468E+1
-3.584E-1	2.702E+1	4.499E+1
-3.568E-1	2.728E+1	4.458E+1
-3.536E-1	2.726E+1	4.478E+1
-3.552E-1	2.715E+1	4.529E+1
-3.584E-1	2.725E+1	4.478E+1
-3.568E-1	2.712E+1	4.488E+1
-3.536E-1	2.718E+1	4.494E+1
-3.552E-1	2.718E+1	4.457E+1
-3.600E-1	2.739E+1	4.492E+1
-3.552E-1	2.719E+1	4.487E+1
-3.552E-1	2.720E+1	4.483E+1
-3.552E-1	2.724E+1	4.492E+1
-3.600E-1	2.709E+1	4.480E+1
-3.568E-1	2.716E+1	4.483E+1
-3.552E-1	2.722E+1	4.466E+1
-3.568E-1	2.716E+1	4.478E+1
-3.600E-1	2.708E+1	4.481E+1
-3.584E-1	2.714E+1	4.497E+1
-3.568E-1	2.728E+1	4.461E+1
-3.584E-1	2.738E+1	4.496E+1
-3.584E-1	2.716E+1	4.472E+1
-3.568E-1	2.712E+1	4.485E+1
-3.552E-1	2.718E+1	4.491E+1
-3.552E-1	2.710E+1	4.466E+1
-3.568E-1	2.730E+1	4.478E+1
-3.600E-1	2.727E+1	4.482E+1
-3.584E-1	2.725E+1	4.458E+1
-3.568E-1	2.716E+1	4.495E+1
-3.600E-1	2.709E+1	4.482E+1
-3.552E-1	2.715E+1	4.487E+1
-3.552E-1	2.725E+1	4.500E+1
-3.536E-1	2.718E+1	4.478E+1
-3.568E-1	2.708E+1	4.474E+1
-3.584E-1	2.711E+1	4.512E+1
-3.584E-1	2.710E+1	4.480E+1
-3.568E-1	2.740E+1	4.472E+1
-3.600E-1	2.714E+1	4.493E+1
-3.584E-1	2.719E+1	4.486E+1
-3.584E-1	2.690E+1	4.475E+1
-3.552E-1	2.717E+1	4.482E+1
-3.600E-1	2.710E+1	4.478E+1
-3.519E-1	2.740E+1	4.488E+1
-3.519E-1	2.720E+1	4.483E+1
-3.552E-1	2.723E+1	4.486E+1
-3.568E-1	2.741E+1	4.478E+1
-3.568E-1	2.707E+1	4.510E+1
-3.584E-1	2.709E+1	4.495E+1
-3.568E-1	2.700E+1	4.482E+1
-3.600E-1	2.704E+1	4.483E+1
-3.568E-1	2.721E+1	4.479E+1
-3.568E-1	2.708E+1	4.491E+1
-3.552E-1	2.724E+1	4.513E+1
-3.568E-1	2.719E+1	4.464E+1
-3.568E-1	2.734E+1	4.526E+1
-3.552E-1	2.725E+1	4.496E+1
-3.568E-1	2.738E+1	4.488E+1
-3.568E-1	2.714E+1	4.498E+1
-3.568E-1	2.718E+1	4.480E+1
-3.536E-1	2.707E+1	4.491E+1
-3.536E-1	2.713E+1	4.465E+1
-3.552E-1	2.694E+1	4.475E+1
-3.568E-1	2.725E+1	4.474E+1
-3.568E-1	2.699E+1	4.472E+1
-3.552E-1	2.729E+1	4.483E+1
-3.600E-1	2.728E+1	4.482E+1
-3.568E-1	2.714E+1	4.464E+1
-3.584E-1	2.719E+1	4.458E+1
-3.552E-1	2.702E+1	4.461E+1
-3.617E-1	2.733E+1	4.498E+1
-3.552E-1	2.698E+1	4.472E+1
-3.552E-1	2.701E+1	4.482E+1
-3.552E-1	2.725E+1	4.464E+1
-3.584E-1	2.698E+1	4.500E+1
-3.568E-1	2.707E+1	4.457E+1
-3.568E-1	2.713E+1	4.473E+1
-3.568E-1	2.717E+1	4.467E+1
-3.600E-1	2.711E+1	4.486E+1
-3.568E-1	2.694E+1	4.475E+1
-3.568E-1	2.737E+1	4.486E+1
-3.568E-1	2.725E+1	4.480E+1
-3.600E-1	2.728E+1	4.472E+1
-3.568E-1	2.713E+1	4.482E+1
-3.568E-1	2.719E+1	4.500E+1
-3.568E-1	2.715E+1	4.486E+1
-3.584E-1	2.720E+1	4.476E+1
-3.600E-1	2.728E+1	4.485E+1
-3.568E-1	2.711E+1	4.502E+1
-3.584E-1	2.708E+1	4.473E+1
-3.568E-1	2.709E+1	4.486E+1
-3.600E-1	2.717E+1	4.506E+1
-3.584E-1	2.691E+1	4.478E+1
-3.568E-1	2.727E+1	4.485E+1
-3.600E-1	2.728E+1	4.497E+1
-3.584E-1	2.706E+1	4.475E+1
-3.584E-1	2.742E+1	4.486E+1
-3.584E-1	2.720E+1	4.465E+1
-3.600E-1	2.714E+1	4.496E+1
-3.568E-1	2.719E+1	4.479E+1
-3.568E-1	2.723E+1	4.484E+1
-3.568E-1	2.718E+1	4.472E+1
-3.584E-1	2.723E+1	4.459E+1
-3.568E-1	2.712E+1	4.470E+1
-3.552E-1	2.721E+1	4.483E+1
-3.568E-1	2.721E+1	4.480E+1
-3.600E-1	2.749E+1	4.467E+1
-3.584E-1	2.722E+1	4.487E+1
-3.519E-1	2.711E+1	4.493E+1
-3.584E-1	2.700E+1	4.470E+1
-3.600E-1	2.725E+1	4.500E+1
-3.568E-1	2.722E+1	4.497E+1
-3.552E-1	2.743E+1	4.483E+1
-3.568E-1	2.727E+1	4.472E+1
-3.584E-1	2.707E+1	4.473E+1
-3.568E-1	2.710E+1	4.448E+1
-3.568E-1	2.726E+1	4.452E+1
-3.584E-1	2.690E+1	4.481E+1
-3.536E-1	2.721E+1	4.490E+1
-3.568E-1	2.725E+1	4.477E+1
-3.568E-1	2.730E+1	4.490E+1
-3.568E-1	2.717E+1	4.467E+1
-3.584E-1	2.702E+1	4.492E+1
-3.600E-1	2.713E+1	4.479E+1
-3.519E-1	2.740E+1	4.486E+1
-3.568E-1	2.713E+1	4.468E+1
-3.600E-1	2.725E+1	4.482E+1
-3.584E-1	2.718E+1	4.493E+1
-3.552E-1	2.720E+1	4.480E+1
-3.568E-1	2.716E+1	4.467E+1
-3.568E-1	2.734E+1	4.473E+1
-3.552E-1	2.706E+1	4.463E+1
-3.552E-1	2.708E+1	4.488E+1
-3.552E-1	2.706E+1	4.479E+1
-3.568E-1	2.713E+1	4.481E+1
-3.584E-1	2.682E+1	4.482E+1
-3.568E-1	2.715E+1	4.478E+1
-3.568E-1	2.710E+1	4.453E+1
-3.584E-1	2.695E+1	4.494E+1
-3.584E-1	2.703E+1	4.501E+1
-3.552E-1	2.721E+1	4.469E+1
-3.584E-1	2.706E+1	4.481E+1
-3.584E-1	2.705E+1	4.479E+1
-3.584E-1	2.721E+1	4.485E+1
-3.552E-1	2.692E+1	4.476E+1
-3.600E-1	2.710E+1	4.501E+1
-3.617E-1	2.735E+1	4.512E+1
-3.568E-1	2.698E+1	4.457E+1
-3.552E-1	2.719E+1	4.480E+1
-3.552E-1	2.716E+1	4.468E+1
-3.584E-1	2.717E+1	4.475E+1
-3.617E-1	2.715E+1	4.461E+1
-3.568E-1	2.698E+1	4.465E+1
-3.552E-1	2.703E+1	4.473E+1
-3.584E-1	2.723E+1	4.499E+1
-3.600E-1	2.701E+1	4.458E+1
-3.552E-1	2.738E+1	4.464E+1
-3.568E-1	2.707E+1	4.498E+1
-3.584E-1	2.704E+1	4.497E+1
-3.568E-1	2.731E+1	4.518E+1
-3.552E-1	2.727E+1	4.509E+1
-3.552E-1	2.706E+1	4.478E+1
-3.584E-1	2.721E+1	4.486E+1
-3.584E-1	2.720E+1	4.480E+1
-3.568E-1	2.727E+1	4.490E+1
-3.568E-1	2.700E+1	4.467E+1
-3.584E-1	2.729E+1	4.453E+1
-3.584E-1	2.704E+1	4.495E+1
-3.552E-1	2.716E+1	4.506E+1
-3.552E-1	2.735E+1	4.506E+1
-3.568E-1	2.713E+1	4.488E+1
-3.600E-1	2.715E+1	4.499E+1
-3.568E-1	2.715E+1	4.478E+1
-3.584E-1	2.714E+1	4.494E+1
-3.584E-1	2.721E+1	4.462E+1
-3.600E-1	2.709E+1	4.485E+1
-3.568E-1	2.713E+1	4.489E+1
-3.568E-1	2.737E+1	4.461E+1
-3.568E-1	2.687E+1	4.476E+1
-3.584E-1	2.716E+1	4.479E+1
-3.536E-1	2.715E+1	4.489E+1
-3.568E-1	2.704E+1	4.474E+1
-3.584E-1	2.729E+1	4.476E+1
-3.536E-1	2.711E+1	4.469E+1
-3.568E-1	2.715E+1	4.496E+1
-3.584E-1	2.712E+1	4.486E+1
-3.584E-1	2.702E+1	4.485E+1
-3.568E-1	2.730E+1	4.479E+1
-3.568E-1	2.730E+1	4.472E+1
-3.552E-1	2.700E+1	4.494E+1
-3.600E-1	2.704E+1	4.498E+1
-3.568E-1	2.729E+1	4.485E+1
-3.568E-1	2.715E+1	4.490E+1
-3.600E-1	2.711E+1	4.470E+1
-3.600E-1	2.714E+1	4.500E+1
-3.584E-1	2.719E+1	4.513E+1
-3.552E-1	2.708E+1	4.481E+1
-3.552E-1	2.719E+1	4.483E+1
-3.568E-1	2.700E+1	4.473E+1
-3.584E-1	2.720E+1	4.479E+1
-3.568E-1	2.725E+1	4.487E+1
-3.552E-1	2.718E+1	4.461E+1
-3.568E-1	2.732E+1	4.462E+1
-3.568E-1	2.711E+1	4.488E+1
-3.600E-1	2.702E+1	4.506E+1
-3.536E-1	2.711E+1	4.483E+1
-3.584E-1	2.702E+1	4.473E+1
-3.600E-1	2.718E+1	4.487E+1
-3.568E-1	2.714E+1	4.475E+1
-3.552E-1	2.719E+1	4.461E+1
-3.568E-1	2.734E+1	4.465E+1
-3.584E-1	2.717E+1	4.499E+1
-3.568E-1	2.712E+1	4.478E+1
-3.584E-1	2.707E+1	4.484E+1
-3.617E-1	2.716E+1	4.477E+1
-3.568E-1	2.712E+1	4.471E+1
-3.568E-1	2.724E+1	4.470E+1
-3.568E-1	2.730E+1	4.503E+1
-3.568E-1	2.709E+1	4.462E+1
-3.584E-1	2.707E+1	4.465E+1
-3.584E-1	2.697E+1	4.494E+1
-3.568E-1	2.716E+1	4.494E+1
-3.584E-1	2.711E+1	4.497E+1
-3.568E-1	2.715E+1	4.477E+1
-3.584E-1	2.726E+1	4.480E+1
-3.552E-1	2.729E+1	4.509E+1
-3.552E-1	2.692E+1	4.483E+1
-3.552E-1	2.703E+1	4.500E+1
-3.584E-1	2.691E+1	4.485E+1
-3.552E-1	2.711E+1	4.475E+1
-3.584E-1	2.698E+1	4.470E+1
-3.552E-1	2.710E+1	4.453E+1
-3.552E-1	2.685E+1	4.458E+1
-3.584E-1	2.729E+1	4.491E+1
-3.600E-1	2.709E+1	4.497E+1
-3.584E-1	2.695E+1	4.470E+1
-3.568E-1	2.708E+1	4.489E+1
-3.552E-1	2.720E+1	4.478E+1
-3.568E-1	2.725E+1	4.460E+1
-3.552E-1	2.722E+1	4.481E+1
-3.568E-1	2.719E+1	4.468E+1
-3.536E-1	2.722E+1	4.485E+1
-3.584E-1	2.722E+1	4.500E+1
-3.568E-1	2.719E+1	4.466E+1
-3.568E-1	2.717E+1	4.502E+1
-3.568E-1	2.698E+1	4.499E+1
-3.600E-1	2.714E+1	4.488E+1
-3.568E-1	2.707E+1	4.477E+1
-3.519E-1	2.721E+1	4.492E+1
-3.552E-1	2.737E+1	4.468E+1
-3.584E-1	2.716E+1	4.499E+1
-3.584E-1	2.715E+1	4.475E+1
-3.568E-1	2.717E+1	4.503E+1
-3.584E-1	2.710E+1	4.493E+1
-3.584E-1	2.717E+1	4.488E+1
-3.600E-1	2.728E+1	4.464E+1
-3.568E-1	2.710E+1	4.462E+1
-3.600E-1	2.738E+1	4.489E+1
-3.600E-1	2.723E+1	4.494E+1
-3.568E-1	2.715E+1	4.491E+1
-3.584E-1	2.708E+1	4.480E+1
-3.552E-1	2.715E+1	4.476E+1
-3.600E-1	2.729E+1	4.475E+1
-3.584E-1	2.706E+1	4.467E+1
-3.600E-1	2.696E+1	4.463E+1
-3.552E-1	2.709E+1	4.454E+1
-3.584E-1	2.716E+1	4.489E+1
-3.536E-1	2.731E+1	4.455E+1
-3.519E-1	2.705E+1	4.498E+1
-3.568E-1	2.701E+1	4.454E+1
-3.600E-1	2.712E+1	4.499E+1
-3.568E-1	2.729E+1	4.471E+1
-3.536E-1	2.712E+1	4.479E+1
-3.552E-1	2.698E+1	4.466E+1
-3.584E-1	2.735E+1	4.480E+1
-3.568E-1	2.693E+1	4.470E+1
-3.503E-1	2.703E+1	4.497E+1
-3.568E-1	2.727E+1	4.470E+1
-3.584E-1	2.733E+1	4.464E+1
-3.552E-1	2.717E+1	4.468E+1
-3.568E-1	2.708E+1	4.499E+1
-3.584E-1	2.720E+1	4.476E+1
-3.633E-1	2.685E+1	4.476E+1
-3.584E-1	2.712E+1	4.464E+1
-3.519E-1	2.701E+1	4.471E+1
-3.584E-1	2.730E+1	4.452E+1
-3.600E-1	2.729E+1	4.480E+1
-3.568E-1	2.710E+1	4.474E+1
-3.552E-1	2.719E+1	4.480E+1
-3.584E-1	2.717E+1	4.480E+1
-3.600E-1	2.751E+1	4.469E+1
-3.568E-1	2.733E+1	4.499E+1
-3.536E-1	2.717E+1	4.452E+1
-3.584E-1	2.724E+1	4.488E+1
-3.568E-1	2.718E+1	4.472E+1
-3.600E-1	2.734E+1	4.477E+1
-3.568E-1	2.702E+1	4.483E+1
-3.552E-1	2.702E+1	4.490E+1
-3.584E-1	2.716E+1	4.472E+1
-3.584E-1	2.712E+1	4.481E+1
-3.552E-1	2.710E+1	4.475E+1
-3.552E-1	2.699E+1	4.476E+1
-3.584E-1	2.733E+1	4.472E+1
-3.584E-1	2.719E+1	4.468E+1
-3.552E-1	2.710E+1	4.478E+1
-3.584E-1	2.717E+1	4.491E+1
-3.584E-1	2.705E+1	4.480E+1
-3.584E-1	2.714E+1	4.484E+1
-3.568E-1	2.724E+1	4.481E+1
-3.568E-1	2.731E+1	4.472E+1
-3.584E-1	2.711E+1	4.487E+1
-3.584E-1	2.707E+1	4.483E+1
-3.568E-1	2.707E+1	4.459E+1
-3.568E-1	2.713E+1	4.495E+1
-3.584E-1	2.722E+1	4.489E+1
-3.600E-1	2.716E+1	4.489E+1
-3.536E-1	2.699E+1	4.475E+1
-3.568E-1	2.720E+1	4.490E+1
-3.584E-1	2.730E+1	4.478E+1
-3.600E-1	2.717E+1	4.469E+1
-3.568E-1	2.719E+1	4.481E+1
-3.552E-1	2.716E+1	4.463E+1
-3.584E-1	2.701E+1	4.470E+1
-3.584E-1	2.716E+1	4.486E+1
-3.584E-1	2.726E+1	4.458E+1
-3.584E-1	2.715E+1	4.497E+1
-3.584E-1	2.702E+1	4.487E+1
-3.584E-1	2.692E+1	4.468E+1
-3.552E-1	2.703E+1	4.475E+1
-3.600E-1	2.719E+1	4.487E+1
-3.552E-1	2.715E+1	4.494E+1
-3.584E-1	2.724E+1	4.499E+1
-3.552E-1	2.704E+1	4.474E+1
-3.584E-1	2.714E+1	4.487E+1
-3.584E-1	2.714E+1	4.477E+1
-3.600E-1	2.716E+1	4.488E+1
-3.552E-1	2.713E+1	4.472E+1
-3.552E-1	2.718E+1	4.471E+1
-3.600E-1	2.712E+1	4.462E+1
-3.584E-1	2.714E+1	4.466E+1
-3.536E-1	2.729E+1	4.483E+1
-3.552E-1	2.715E+1	4.475E+1
-3.584E-1	2.705E+1	4.477E+1
-3.617E-1	2.712E+1	4.471E+1
-3.552E-1	2.706E+1	4.482E+1
-3.584E-1	2.725E+1	4.477E+1
-3.584E-1	2.718E+1	4.488E+1
-3.584E-1	2.729E+1	4.506E+1
-3.552E-1	2.702E+1	4.476E+1
-3.568E-1	2.703E+1	4.478E+1
-3.584E-1	2.709E+1	4.462E+1
-3.600E-1	2.697E+1	4.474E+1
-3.568E-1	2.724E+1	4.466E+1
-3.584E-1	2.729E+1	4.478E+1
-3.617E-1	2.716E+1	4.480E+1
-3.536E-1	2.720E+1	4.467E+1
-3.617E-1	2.724E+1	4.471E+1
-3.600E-1	2.713E+1	4.485E+1
-3.584E-1	2.724E+1	4.487E+1
-3.568E-1	2.722E+1	4.493E+1
-3.584E-1	2.733E+1	4.464E+1
-3.584E-1	2.723E+1	4.466E+1
-3.568E-1	2.697E+1	4.477E+1
-3.568E-1	2.707E+1	4.487E+1
-3.552E-1	2.706E+1	4.478E+1
-3.584E-1	2.707E+1	4.479E+1
-3.617E-1	2.716E+1	4.475E+1
-3.568E-1	2.728E+1	4.496E+1
-3.568E-1	2.705E+1	4.474E+1
-3.584E-1	2.717E+1	4.490E+1
-3.600E-1	2.728E+1	4.458E+1
-3.584E-1	2.709E+1	4.487E+1
-3.584E-1	2.709E+1	4.516E+1
-3.568E-1	2.716E+1	4.483E+1
-3.584E-1	2.724E+1	4.497E+1
-3.568E-1	2.702E+1	4.490E+1
-3.568E-1	2.700E+1	4.471E+1
-3.552E-1	2.717E+1	4.479E+1
-3.633E-1	2.713E+1	4.469E+1
-3.584E-1	2.714E+1	4.489E+1
-3.552E-1	2.723E+1	4.469E+1
-3.552E-1	2.719E+1	4.469E+1
-3.584E-1	2.729E+1	4.477E+1
-3.568E-1	2.723E+1	4.478E+1
-3.552E-1	2.728E+1	4.490E+1
-3.568E-1	2.736E+1	4.459E+1
-3.584E-1	2.716E+1	4.473E+1
-3.568E-1	2.721E+1	4.495E+1
-3.568E-1	2.702E+1	4.508E+1
-3.584E-1	2.703E+1	4.494E+1
-3.584E-1	2.692E+1	4.481E+1
-3.584E-1	2.727E+1	4.492E+1
-3.600E-1	2.731E+1	4.454E+1
-3.552E-1	2.713E+1	4.483E+1
-3.600E-1	2.704E+1	4.482E+1
-3.552E-1	2.717E+1	4.489E+1
-3.568E-1	2.703E+1	4.468E+1
-3.568E-1	2.716E+1	4.493E+1
-3.584E-1	2.715E+1	4.465E+1
-3.584E-1	2.734E+1	4.487E+1
-3.584E-1	2.715E+1	4.481E+1
-3.552E-1	2.709E+1	4.489E+1
-3.584E-1	2.715E+1	4.462E+1
-3.568E-1	2.714E+1	4.470E+1
-3.568E-1	2.725E+1	4.475E+1
-3.536E-1	2.722E+1	4.480E+1
-3.617E-1	2.730E+1	4.489E+1
-3.568E-1	2.721E+1	4.489E+1
-3.600E-1	2.702E+1	4.480E+1
-3.536E-1	2.708E+1	4.446E+1
-3.568E-1	2.727E+1	4.477E+1
-3.584E-1	2.722E+1	4.475E+1
-3.584E-1	2.684E+1	4.476E+1
-3.552E-1	2.700E+1	4.480E+1
-3.600E-1	2.715E+1	4.480E+1
-3.568E-1	2.724E+1	4.471E+1
-3.552E-1	2.716E+1	4.496E+1
-3.568E-1	2.724E+1	4.481E+1
-3.584E-1	2.697E+1	4.492E+1
-3.568E-1	2.701E+1	4.479E+1
-3.552E-1	2.734E+1	4.442E+1
-3.568E-1	2.701E+1	4.503E+1
-3.600E-1	2.720E+1	4.466E+1
-3.584E-1	2.704E+1	4.487E+1
-3.568E-1	2.728E+1	4.453E+1
-3.584E-1	2.720E+1	4.466E+1
-3.600E-1	2.716E+1	4.458E+1
-3.600E-1	2.710E+1	4.484E+1
-3.536E-1	2.733E+1	4.485E+1
-3.552E-1	2.716E+1	4.479E+1
-3.600E-1	2.707E+1	4.462E+1
-3.584E-1	2.704E+1	4.472E+1
-3.552E-1	2.717E+1	4.482E+1
-3.584E-1	2.706E+1	4.464E+1
-3.584E-1	2.703E+1	4.457E+1
-3.584E-1	2.702E+1	4.497E+1
-3.552E-1	2.708E+1	4.479E+1
-3.568E-1	2.716E+1	4.481E+1
-3.552E-1	2.725E+1	4.470E+1
-3.600E-1	2.716E+1	4.478E+1
-3.584E-1	2.709E+1	4.474E+1
-3.584E-1	2.695E+1	4.463E+1
-3.584E-1	2.727E+1	4.486E+1
-3.568E-1	2.716E+1	4.471E+1
-3.552E-1	2.713E+1	4.493E+1
-3.568E-1	2.703E+1	4.482E+1
-3.600E-1	2.707E+1	4.466E+1
-3.584E-1	2.707E+1	4.455E+1
-3.552E-1	2.708E+1	4.488E+1
-3.552E-1	2.727E+1	4.475E+1
-3.584E-1	2.717E+1	4.490E+1
-3.584E-1	2.712E+1	4.495E+1
-3.536E-1	2.709E+1	4.477E+1
-3.568E-1	2.702E+1	4.478E+1
-3.584E-1	2.731E+1	4.486E+1
-3.584E-1	2.713E+1	4.488E+1
-3.584E-1	2.710E+1	4.478E+1
-3.584E-1	2.721E+1	4.467E+1
-3.584E-1	2.718E+1	4.464E+1
-3.600E-1	2.726E+1	4.467E+1
-3.568E-1	2.710E+1	4.509E+1
-3.568E-1	2.712E+1	4.464E+1
-3.584E-1	2.716E+1	4.494E+1
-3.568E-1	2.719E+1	4.493E+1
-3.536E-1	2.717E+1	4.464E+1
-3.600E-1	2.688E+1	4.484E+1
-3.584E-1	2.710E+1	4.459E+1
-3.600E-1	2.705E+1	4.501E+1
-3.568E-1	2.713E+1	4.490E+1
-3.568E-1	2.725E+1	4.476E+1
-3.584E-1	2.718E+1	4.472E+1
-3.584E-1	2.711E+1	4.450E+1
-3.552E-1	2.724E+1	4.484E+1
-3.552E-1	2.708E+1	4.485E+1
-3.584E-1	2.726E+1	4.453E+1
-3.584E-1	2.721E+1	4.460E+1
-3.568E-1	2.707E+1	4.467E+1
-3.568E-1	2.700E+1	4.469E+1
-3.584E-1	2.728E+1	4.492E+1
-3.584E-1	2.704E+1	4.472E+1
-3.519E-1	2.726E+1	4.458E+1
-3.552E-1	2.713E+1	4.464E+1
-3.584E-1	2.737E+1	4.485E+1
-3.584E-1	2.720E+1	4.470E+1
-3.552E-1	2.721E+1	4.482E+1
-3.584E-1	2.689E+1	4.479E+1
-3.568E-1	2.722E+1	4.493E+1
-3.584E-1	2.721E+1	4.476E+1
-3.552E-1	2.711E+1	4.492E+1
-3.552E-1	2.719E+1	4.467E+1
-3.584E-1	2.717E+1	4.472E+1
-3.584E-1	2.722E+1	4.479E+1
-3.568E-1	2.716E+1	4.475E+1
-3.552E-1	2.707E+1	4.478E+1
-3.568E-1	2.701E+1	4.474E+1
-3.584E-1	2.713E+1	4.484E+1
-3.519E-1	2.709E+1	4.479E+1
-3.600E-1	2.730E+1	4.470E+1
-3.600E-1	2.709E+1	4.485E+1
-3.584E-1	2.725E+1	4.467E+1
-3.552E-1	2.710E+1	4.486E+1
-3.584E-1	2.706E+1	4.495E+1
-3.584E-1	2.712E+1	4.459E+1
-3.568E-1	2.726E+1	4.451E+1
-3.584E-1	2.700E+1	4.474E+1
-3.552E-1	2.719E+1	4.484E+1
-3.617E-1	2.709E+1	4.448E+1
-3.568E-1	2.707E+1	4.483E+1
-3.568E-1	2.721E+1	4.482E+1
-3.536E-1	2.704E+1	4.463E+1
-3.600E-1	2.710E+1	4.469E+1
-3.584E-1	2.702E+1	4.470E+1
-3.600E-1	2.704E+1	4.504E+1
-3.568E-1	2.724E+1	4.482E+1
-3.568E-1	2.701E+1	4.471E+1
-3.584E-1	2.714E+1	4.480E+1
-3.568E-1	2.721E+1	4.484E+1
-3.568E-1	2.723E+1	4.483E+1
-3.600E-1	2.719E+1	4.471E+1
-3.617E-1	2.739E+1	4.490E+1
-3.568E-1	2.711E+1	4.480E+1
-3.568E-1	2.714E+1	4.482E+1
-3.584E-1	2.742E+1	4.474E+1
-3.584E-1	2.701E+1	4.476E+1
-3.600E-1	2.706E+1	4.463E+1
-3.584E-1	2.712E+1	4.486E+1
-3.584E-1	2.713E+1	4.470E+1
-3.600E-1	2.716E+1	4.472E+1
-3.584E-1	2.731E+1	4.477E+1
-3.584E-1	2.723E+1	4.491E+1
-3.617E-1	2.711E+1	4.460E+1
-3.584E-1	2.713E+1	4.473E+1
-3.568E-1	2.710E+1	4.498E+1
-3.584E-1	2.726E+1	4.492E+1
-3.568E-1	2.724E+1	4.479E+1
-3.584E-1	2.719E+1	4.495E+1
-3.552E-1	2.711E+1	4.478E+1
-3.584E-1	2.718E+1	4.483E+1
-3.600E-1	2.704E+1	4.478E+1
-3.600E-1	2.715E+1	4.490E+1
-3.536E-1	2.722E+1	4.460E+1
-3.584E-1	2.710E+1	4.495E+1
-3.600E-1	2.705E+1	4.469E+1
-3.584E-1	2.720E+1	4.464E+1
-3.568E-1	2.692E+1	4.498E+1
-3.568E-1	2.712E+1	4.488E+1
-3.600E-1	2.723E+1	4.470E+1
-3.568E-1	2.713E+1	4.471E+1
-3.552E-1	2.717E+1	4.471E+1
-3.568E-1	2.718E+1	4.504E+1
-3.600E-1	2.690E+1	4.490E+1
-3.617E-1	2.717E+1	4.466E+1
-3.568E-1	2.705E+1	4.467E+1
-3.568E-1	2.720E+1	4.477E+1
-3.600E-1	2.722E+1	4.452E+1
-3.600E-1	2.720E+1	4.457E+1
-3.584E-1	2.724E+1	4.477E+1
-3.552E-1	2.706E+1	4.484E+1
-3.600E-1	2.740E+1	4.462E+1
-3.600E-1	2.710E+1	4.489E+1
-3.552E-1	2.717E+1	4.479E+1
-3.568E-1	2.697E+1	4.493E+1
-3.584E-1	2.727E+1	4.455E+1
-3.600E-1	2.713E+1	4.498E+1
-3.584E-1	2.697E+1	4.484E+1
-3.600E-1	2.713E+1	4.479E+1
-3.617E-1	2.711E+1	4.471E+1
[truncated: 39,977 more rows]
