# Supplementary material for: Improved ANAP incorporation and VCF analysis reveal details of P2X7 current facilitation and a limited conformational interplay between ATP binding and the intracellular ballast domain
Source: eLife. 2023 Jan 4;12:e82479. doi: 10.7554/eLife.82479 (PMC9859053; doi:10.7554/eLife.82479)
Supplement: Figure 6—figure supplement 2—source data 2. [file elife-82479-fig6-figsupp2-data2.zip › Figure-6_figure-supplement-2_source-data-2/P2X7(Y595anap)-CaM-M13-mNeonGreen/e05#01.csv]

-7.457E-2	1.671E+1	3.333E+1
-7.457E-2	1.663E+1	3.330E+1
-6.809E-2	1.669E+1	3.344E+1
-7.620E-2	1.676E+1	3.357E+1
-7.133E-2	1.685E+1	3.353E+1
-7.295E-2	1.687E+1	3.355E+1
-7.295E-2	1.659E+1	3.354E+1
-7.133E-2	1.690E+1	3.337E+1
-7.457E-2	1.681E+1	3.335E+1
-7.457E-2	1.657E+1	3.373E+1
-6.971E-2	1.663E+1	3.343E+1
-6.971E-2	1.678E+1	3.359E+1
-7.457E-2	1.664E+1	3.349E+1
-7.295E-2	1.670E+1	3.343E+1
-7.133E-2	1.666E+1	3.335E+1
-7.133E-2	1.670E+1	3.353E+1
-7.457E-2	1.694E+1	3.356E+1
-7.620E-2	1.676E+1	3.334E+1
-7.133E-2	1.672E+1	3.354E+1
-7.457E-2	1.696E+1	3.325E+1
-7.457E-2	1.654E+1	3.334E+1
-7.457E-2	1.680E+1	3.364E+1
-7.457E-2	1.667E+1	3.329E+1
-7.295E-2	1.671E+1	3.347E+1
-7.457E-2	1.665E+1	3.335E+1
-7.457E-2	1.667E+1	3.354E+1
-7.133E-2	1.680E+1	3.328E+1
-7.133E-2	1.677E+1	3.360E+1
-7.133E-2	1.673E+1	3.339E+1
-7.295E-2	1.688E+1	3.336E+1
-7.133E-2	1.665E+1	3.330E+1
-7.295E-2	1.666E+1	3.329E+1
-7.457E-2	1.686E+1	3.344E+1
-7.133E-2	1.685E+1	3.334E+1
-7.133E-2	1.656E+1	3.364E+1
-7.295E-2	1.665E+1	3.368E+1
-7.457E-2	1.682E+1	3.348E+1
-7.457E-2	1.676E+1	3.326E+1
-7.457E-2	1.679E+1	3.360E+1
-7.295E-2	1.683E+1	3.366E+1
-7.295E-2	1.674E+1	3.353E+1
-7.457E-2	1.668E+1	3.353E+1
-7.133E-2	1.671E+1	3.327E+1
-7.620E-2	1.667E+1	3.357E+1
-7.295E-2	1.659E+1	3.355E+1
-7.295E-2	1.681E+1	3.340E+1
-7.133E-2	1.679E+1	3.345E+1
-7.133E-2	1.663E+1	3.369E+1
-7.457E-2	1.676E+1	3.366E+1
-7.457E-2	1.658E+1	3.339E+1
-7.133E-2	1.675E+1	3.343E+1
-7.295E-2	1.668E+1	3.341E+1
-7.295E-2	1.665E+1	3.351E+1
-7.457E-2	1.675E+1	3.374E+1
-7.133E-2	1.682E+1	3.325E+1
-7.295E-2	1.670E+1	3.339E+1
-7.133E-2	1.667E+1	3.353E+1
-7.295E-2	1.667E+1	3.348E+1
-7.133E-2	1.664E+1	3.324E+1
-7.133E-2	1.672E+1	3.348E+1
-6.809E-2	1.676E+1	3.351E+1
-7.457E-2	1.658E+1	3.352E+1
-7.457E-2	1.675E+1	3.342E+1
-7.133E-2	1.670E+1	3.358E+1
-7.295E-2	1.684E+1	3.353E+1
-7.295E-2	1.681E+1	3.352E+1
-6.809E-2	1.693E+1	3.335E+1
-7.295E-2	1.680E+1	3.343E+1
-7.295E-2	1.676E+1	3.352E+1
-7.295E-2	1.686E+1	3.334E+1
-7.295E-2	1.669E+1	3.355E+1
-6.971E-2	1.677E+1	3.356E+1
-7.295E-2	1.679E+1	3.335E+1
-7.295E-2	1.680E+1	3.351E+1
-6.971E-2	1.678E+1	3.334E+1
-7.133E-2	1.688E+1	3.379E+1
-7.457E-2	1.685E+1	3.336E+1
-7.457E-2	1.686E+1	3.347E+1
-7.133E-2	1.666E+1	3.345E+1
-7.133E-2	1.679E+1	3.358E+1
-7.620E-2	1.666E+1	3.330E+1
-7.457E-2	1.685E+1	3.352E+1
-7.133E-2	1.684E+1	3.344E+1
-7.295E-2	1.665E+1	3.343E+1
-7.295E-2	1.688E+1	3.344E+1
-7.133E-2	1.687E+1	3.354E+1
-7.295E-2	1.678E+1	3.357E+1
-7.133E-2	1.691E+1	3.331E+1
-7.457E-2	1.678E+1	3.316E+1
-7.295E-2	1.667E+1	3.336E+1
-7.620E-2	1.653E+1	3.350E+1
-7.133E-2	1.660E+1	3.365E+1
-7.295E-2	1.683E+1	3.339E+1
-7.457E-2	1.668E+1	3.362E+1
-7.295E-2	1.675E+1	3.363E+1
-7.133E-2	1.673E+1	3.369E+1
-7.457E-2	1.689E+1	3.340E+1
-7.295E-2	1.674E+1	3.344E+1
-7.133E-2	1.687E+1	3.349E+1
-7.133E-2	1.671E+1	3.371E+1
-6.971E-2	1.669E+1	3.334E+1
-7.457E-2	1.664E+1	3.323E+1
-6.971E-2	1.690E+1	3.358E+1
-7.133E-2	1.671E+1	3.329E+1
-7.457E-2	1.671E+1	3.345E+1
-7.295E-2	1.666E+1	3.353E+1
-7.133E-2	1.671E+1	3.339E+1
-7.295E-2	1.674E+1	3.336E+1
-7.295E-2	1.656E+1	3.352E+1
-7.295E-2	1.671E+1	3.345E+1
-7.295E-2	1.673E+1	3.344E+1
-7.133E-2	1.660E+1	3.309E+1
-7.457E-2	1.674E+1	3.361E+1
-7.457E-2	1.665E+1	3.354E+1
-7.295E-2	1.684E+1	3.332E+1
-7.133E-2	1.671E+1	3.363E+1
-7.457E-2	1.669E+1	3.353E+1
-7.295E-2	1.681E+1	3.359E+1
-7.133E-2	1.685E+1	3.357E+1
-7.295E-2	1.683E+1	3.369E+1
-7.295E-2	1.679E+1	3.358E+1
-7.133E-2	1.683E+1	3.317E+1
-7.295E-2	1.660E+1	3.322E+1
-7.133E-2	1.668E+1	3.338E+1
-7.457E-2	1.686E+1	3.344E+1
-7.457E-2	1.661E+1	3.346E+1
-6.809E-2	1.665E+1	3.353E+1
-7.133E-2	1.668E+1	3.359E+1
-7.620E-2	1.666E+1	3.362E+1
-7.295E-2	1.681E+1	3.325E+1
-7.133E-2	1.677E+1	3.327E+1
-7.133E-2	1.656E+1	3.345E+1
-7.457E-2	1.678E+1	3.336E+1
-7.295E-2	1.672E+1	3.348E+1
-7.295E-2	1.663E+1	3.361E+1
-7.133E-2	1.663E+1	3.341E+1
-7.620E-2	1.659E+1	3.355E+1
-7.295E-2	1.682E+1	3.360E+1
-7.295E-2	1.683E+1	3.325E+1
-7.133E-2	1.678E+1	3.362E+1
-7.620E-2	1.675E+1	3.338E+1
-7.295E-2	1.664E+1	3.330E+1
-7.295E-2	1.685E+1	3.353E+1
-7.295E-2	1.664E+1	3.345E+1
-7.295E-2	1.670E+1	3.350E+1
-7.133E-2	1.660E+1	3.344E+1
-7.133E-2	1.685E+1	3.331E+1
-7.133E-2	1.649E+1	3.333E+1
-7.457E-2	1.676E+1	3.345E+1
-7.620E-2	1.665E+1	3.340E+1
-7.295E-2	1.664E+1	3.353E+1
-7.295E-2	1.670E+1	3.332E+1
-7.457E-2	1.687E+1	3.350E+1
-7.295E-2	1.677E+1	3.351E+1
-7.295E-2	1.677E+1	3.324E+1
-7.295E-2	1.680E+1	3.356E+1
-7.457E-2	1.666E+1	3.345E+1
-7.295E-2	1.671E+1	3.333E+1
-7.295E-2	1.684E+1	3.325E+1
-6.971E-2	1.684E+1	3.363E+1
-7.457E-2	1.668E+1	3.333E+1
-7.457E-2	1.666E+1	3.337E+1
-7.457E-2	1.695E+1	3.336E+1
-6.971E-2	1.666E+1	3.343E+1
-7.457E-2	1.676E+1	3.339E+1
-7.457E-2	1.670E+1	3.347E+1
-7.295E-2	1.697E+1	3.331E+1
-7.133E-2	1.678E+1	3.342E+1
-7.457E-2	1.680E+1	3.324E+1
-7.457E-2	1.673E+1	3.331E+1
-7.133E-2	1.673E+1	3.367E+1
-7.457E-2	1.669E+1	3.357E+1
-7.457E-2	1.673E+1	3.347E+1
-7.620E-2	1.673E+1	3.359E+1
-7.295E-2	1.675E+1	3.351E+1
-7.133E-2	1.666E+1	3.342E+1
-7.295E-2	1.675E+1	3.341E+1
-7.295E-2	1.677E+1	3.361E+1
-7.295E-2	1.672E+1	3.336E+1
-7.295E-2	1.676E+1	3.342E+1
-7.620E-2	1.683E+1	3.365E+1
-7.133E-2	1.660E+1	3.351E+1
-7.133E-2	1.682E+1	3.333E+1
-7.133E-2	1.652E+1	3.341E+1
-7.782E-2	1.687E+1	3.339E+1
-7.457E-2	1.664E+1	3.343E+1
-7.295E-2	1.670E+1	3.352E+1
-7.457E-2	1.651E+1	3.341E+1
-7.620E-2	1.667E+1	3.345E+1
-7.620E-2	1.679E+1	3.337E+1
-7.295E-2	1.693E+1	3.346E+1
-7.133E-2	1.681E+1	3.340E+1
-7.295E-2	1.695E+1	3.360E+1
-7.295E-2	1.673E+1	3.363E+1
-7.295E-2	1.652E+1	3.349E+1
-7.133E-2	1.673E+1	3.354E+1
-7.295E-2	1.669E+1	3.349E+1
-7.295E-2	1.689E+1	3.340E+1
-7.295E-2	1.673E+1	3.343E+1
-7.133E-2	1.671E+1	3.344E+1
-7.295E-2	1.684E+1	3.330E+1
-7.295E-2	1.680E+1	3.348E+1
-7.295E-2	1.667E+1	3.339E+1
-7.295E-2	1.685E+1	3.330E+1
-7.295E-2	1.672E+1	3.378E+1
-7.295E-2	1.686E+1	3.329E+1
-7.295E-2	1.662E+1	3.355E+1
-7.295E-2	1.665E+1	3.326E+1
-7.295E-2	1.672E+1	3.347E+1
-7.295E-2	1.672E+1	3.318E+1
-7.295E-2	1.664E+1	3.344E+1
-7.295E-2	1.668E+1	3.329E+1
-7.457E-2	1.680E+1	3.343E+1
-7.295E-2	1.682E+1	3.336E+1
-7.133E-2	1.669E+1	3.319E+1
-7.457E-2	1.661E+1	3.360E+1
-7.457E-2	1.684E+1	3.321E+1
-7.620E-2	1.674E+1	3.341E+1
-7.295E-2	1.681E+1	3.348E+1
-7.133E-2	1.666E+1	3.370E+1
-7.295E-2	1.667E+1	3.360E+1
-7.620E-2	1.666E+1	3.311E+1
-7.457E-2	1.675E+1	3.373E+1
-7.295E-2	1.684E+1	3.349E+1
-7.457E-2	1.656E+1	3.352E+1
-7.944E-2	1.679E+1	3.355E+1
-6.971E-2	1.672E+1	3.359E+1
-7.133E-2	1.676E+1	3.347E+1
-7.457E-2	1.683E+1	3.321E+1
-7.295E-2	1.664E+1	3.355E+1
-7.295E-2	1.678E+1	3.336E+1
-6.971E-2	1.665E+1	3.335E+1
-7.457E-2	1.692E+1	3.370E+1
-7.295E-2	1.658E+1	3.346E+1
-7.133E-2	1.666E+1	3.347E+1
-7.133E-2	1.692E+1	3.353E+1
-7.457E-2	1.672E+1	3.357E+1
-7.782E-2	1.678E+1	3.337E+1
-7.133E-2	1.678E+1	3.344E+1
-7.457E-2	1.669E+1	3.340E+1
-7.133E-2	1.684E+1	3.349E+1
-7.295E-2	1.678E+1	3.340E+1
-6.809E-2	1.680E+1	3.344E+1
-7.133E-2	1.677E+1	3.345E+1
-7.295E-2	1.662E+1	3.337E+1
-7.457E-2	1.675E+1	3.364E+1
-6.809E-2	1.674E+1	3.338E+1
-7.295E-2	1.675E+1	3.355E+1
-7.620E-2	1.673E+1	3.352E+1
-7.295E-2	1.671E+1	3.339E+1
-6.809E-2	1.675E+1	3.338E+1
-7.295E-2	1.665E+1	3.329E+1
-7.133E-2	1.684E+1	3.343E+1
-7.295E-2	1.685E+1	3.350E+1
-7.457E-2	1.671E+1	3.332E+1
-7.295E-2	1.680E+1	3.330E+1
-7.457E-2	1.664E+1	3.346E+1
-7.295E-2	1.659E+1	3.345E+1
-7.133E-2	1.674E+1	3.339E+1
-7.457E-2	1.674E+1	3.339E+1
-7.457E-2	1.659E+1	3.352E+1
-7.295E-2	1.675E+1	3.328E+1
-6.809E-2	1.663E+1	3.345E+1
-7.295E-2	1.650E+1	3.342E+1
-7.457E-2	1.669E+1	3.366E+1
-7.295E-2	1.673E+1	3.339E+1
-7.133E-2	1.677E+1	3.311E+1
-7.133E-2	1.693E+1	3.348E+1
-7.457E-2	1.667E+1	3.357E+1
-7.620E-2	1.672E+1	3.349E+1
-7.295E-2	1.672E+1	3.326E+1
-7.133E-2	1.655E+1	3.318E+1
-6.971E-2	1.666E+1	3.329E+1
-7.457E-2	1.674E+1	3.333E+1
-7.133E-2	1.654E+1	3.325E+1
-7.295E-2	1.659E+1	3.328E+1
-7.295E-2	1.661E+1	3.330E+1
-7.295E-2	1.674E+1	3.341E+1
-7.295E-2	1.678E+1	3.319E+1
-7.133E-2	1.657E+1	3.326E+1
-7.620E-2	1.668E+1	3.353E+1
-7.133E-2	1.678E+1	3.351E+1
-7.295E-2	1.670E+1	3.332E+1
-7.133E-2	1.653E+1	3.342E+1
-7.457E-2	1.660E+1	3.343E+1
-7.620E-2	1.652E+1	3.358E+1
-7.133E-2	1.666E+1	3.333E+1
-7.295E-2	1.687E+1	3.345E+1
-7.457E-2	1.674E+1	3.320E+1
-7.295E-2	1.669E+1	3.324E+1
-7.295E-2	1.677E+1	3.358E+1
-6.971E-2	1.664E+1	3.337E+1
-7.457E-2	1.674E+1	3.330E+1
-7.295E-2	1.673E+1	3.345E+1
-7.133E-2	1.670E+1	3.334E+1
-7.295E-2	1.661E+1	3.323E+1
-7.295E-2	1.665E+1	3.336E+1
-7.295E-2	1.683E+1	3.341E+1
-7.295E-2	1.670E+1	3.336E+1
-7.133E-2	1.658E+1	3.346E+1
-7.295E-2	1.652E+1	3.350E+1
-7.457E-2	1.665E+1	3.324E+1
-7.133E-2	1.669E+1	3.340E+1
-7.133E-2	1.668E+1	3.341E+1
-7.457E-2	1.668E+1	3.343E+1
-7.295E-2	1.667E+1	3.333E+1
-7.295E-2	1.688E+1	3.327E+1
-7.133E-2	1.673E+1	3.327E+1
-7.620E-2	1.677E+1	3.326E+1
-7.457E-2	1.678E+1	3.360E+1
-7.133E-2	1.670E+1	3.313E+1
-7.295E-2	1.682E+1	3.360E+1
-7.620E-2	1.681E+1	3.340E+1
-7.457E-2	1.661E+1	3.333E+1
-7.295E-2	1.667E+1	3.340E+1
-6.971E-2	1.661E+1	3.321E+1
-7.295E-2	1.676E+1	3.339E+1
-7.782E-2	1.671E+1	3.358E+1
-7.133E-2	1.671E+1	3.339E+1
-6.971E-2	1.662E+1	3.336E+1
-7.457E-2	1.662E+1	3.343E+1
-7.457E-2	1.672E+1	3.334E+1
-7.133E-2	1.668E+1	3.326E+1
-7.133E-2	1.671E+1	3.348E+1
-7.295E-2	1.666E+1	3.341E+1
-7.295E-2	1.648E+1	3.318E+1
-7.133E-2	1.674E+1	3.353E+1
-7.295E-2	1.673E+1	3.322E+1
-7.457E-2	1.662E+1	3.348E+1
-7.295E-2	1.674E+1	3.319E+1
-7.295E-2	1.680E+1	3.349E+1
-7.295E-2	1.679E+1	3.345E+1
-7.457E-2	1.688E+1	3.322E+1
-7.457E-2	1.682E+1	3.316E+1
-7.133E-2	1.653E+1	3.342E+1
-7.133E-2	1.658E+1	3.331E+1
-7.457E-2	1.663E+1	3.337E+1
-7.457E-2	1.658E+1	3.328E+1
-6.971E-2	1.678E+1	3.336E+1
-6.971E-2	1.667E+1	3.352E+1
-7.620E-2	1.669E+1	3.334E+1
-7.620E-2	1.677E+1	3.347E+1
-7.457E-2	1.661E+1	3.297E+1
-7.295E-2	1.679E+1	3.336E+1
-7.620E-2	1.664E+1	3.353E+1
-7.133E-2	1.671E+1	3.332E+1
-7.133E-2	1.672E+1	3.322E+1
-7.133E-2	1.658E+1	3.316E+1
-7.457E-2	1.675E+1	3.334E+1
-7.295E-2	1.682E+1	3.326E+1
-7.133E-2	1.664E+1	3.328E+1
-7.295E-2	1.686E+1	3.333E+1
-7.457E-2	1.680E+1	3.311E+1
-7.295E-2	1.667E+1	3.330E+1
-7.295E-2	1.683E+1	3.343E+1
-7.133E-2	1.670E+1	3.333E+1
-7.457E-2	1.677E+1	3.320E+1
-7.295E-2	1.660E+1	3.332E+1
-7.133E-2	1.660E+1	3.320E+1
-7.133E-2	1.675E+1	3.323E+1
-7.295E-2	1.676E+1	3.329E+1
-7.457E-2	1.667E+1	3.336E+1
-7.133E-2	1.664E+1	3.337E+1
-7.295E-2	1.663E+1	3.333E+1
-7.457E-2	1.660E+1	3.324E+1
-7.457E-2	1.668E+1	3.325E+1
-7.295E-2	1.678E+1	3.327E+1
-6.971E-2	1.667E+1	3.318E+1
-7.620E-2	1.669E+1	3.318E+1
-7.295E-2	1.673E+1	3.364E+1
-7.133E-2	1.684E+1	3.334E+1
-7.457E-2	1.674E+1	3.331E+1
-7.457E-2	1.664E+1	3.334E+1
-7.133E-2	1.665E+1	3.336E+1
-7.295E-2	1.658E+1	3.335E+1
-7.457E-2	1.681E+1	3.329E+1
-7.457E-2	1.664E+1	3.336E+1
-7.620E-2	1.662E+1	3.324E+1
-7.457E-2	1.666E+1	3.340E+1
-7.133E-2	1.656E+1	3.319E+1
-7.620E-2	1.682E+1	3.340E+1
-7.295E-2	1.667E+1	3.324E+1
-7.133E-2	1.668E+1	3.326E+1
-6.971E-2	1.672E+1	3.328E+1
-7.457E-2	1.655E+1	3.303E+1
-7.457E-2	1.671E+1	3.330E+1
-7.295E-2	1.663E+1	3.346E+1
-7.295E-2	1.676E+1	3.340E+1
-7.457E-2	1.662E+1	3.317E+1
-6.971E-2	1.675E+1	3.337E+1
-7.133E-2	1.642E+1	3.326E+1
-7.133E-2	1.661E+1	3.306E+1
-7.457E-2	1.665E+1	3.362E+1
-7.133E-2	1.655E+1	3.344E+1
-6.971E-2	1.674E+1	3.321E+1
-7.133E-2	1.661E+1	3.329E+1
-7.295E-2	1.687E+1	3.297E+1
-7.457E-2	1.676E+1	3.345E+1
-7.133E-2	1.672E+1	3.341E+1
-7.295E-2	1.690E+1	3.340E+1
-7.457E-2	1.682E+1	3.323E+1
-7.620E-2	1.683E+1	3.327E+1
-6.971E-2	1.664E+1	3.327E+1
-7.133E-2	1.655E+1	3.342E+1
-7.295E-2	1.672E+1	3.357E+1
-7.457E-2	1.676E+1	3.321E+1
-7.295E-2	1.668E+1	3.347E+1
-7.295E-2	1.653E+1	3.311E+1
-6.971E-2	1.663E+1	3.324E+1
-7.620E-2	1.664E+1	3.314E+1
-7.133E-2	1.670E+1	3.307E+1
-7.295E-2	1.652E+1	3.359E+1
-7.457E-2	1.663E+1	3.334E+1
-7.457E-2	1.662E+1	3.334E+1
-7.295E-2	1.674E+1	3.344E+1
-7.295E-2	1.680E+1	3.319E+1
-7.457E-2	1.674E+1	3.314E+1
-7.457E-2	1.674E+1	3.340E+1
-7.295E-2	1.669E+1	3.331E+1
-6.971E-2	1.688E+1	3.323E+1
-7.295E-2	1.673E+1	3.347E+1
-7.620E-2	1.674E+1	3.330E+1
-6.971E-2	1.668E+1	3.314E+1
-7.295E-2	1.662E+1	3.313E+1
-7.457E-2	1.665E+1	3.314E+1
-7.457E-2	1.663E+1	3.341E+1
-7.133E-2	1.666E+1	3.331E+1
-7.295E-2	1.680E+1	3.342E+1
-7.620E-2	1.669E+1	3.326E+1
-7.133E-2	1.675E+1	3.329E+1
-6.971E-2	1.662E+1	3.318E+1
-7.133E-2	1.674E+1	3.348E+1
-7.457E-2	1.657E+1	3.343E+1
-7.295E-2	1.656E+1	3.336E+1
-6.809E-2	1.670E+1	3.307E+1
-6.971E-2	1.657E+1	3.319E+1
-7.457E-2	1.667E+1	3.341E+1
-7.944E-2	1.685E+1	3.336E+1
-7.133E-2	1.678E+1	3.308E+1
-6.971E-2	1.651E+1	3.325E+1
-7.457E-2	1.667E+1	3.324E+1
-7.295E-2	1.660E+1	3.342E+1
-6.809E-2	1.686E+1	3.310E+1
-7.295E-2	1.665E+1	3.337E+1
-7.295E-2	1.667E+1	3.298E+1
-7.457E-2	1.663E+1	3.337E+1
-7.295E-2	1.664E+1	3.315E+1
-7.133E-2	1.663E+1	3.319E+1
-7.457E-2	1.674E+1	3.324E+1
-7.295E-2	1.670E+1	3.315E+1
-7.133E-2	1.676E+1	3.338E+1
-7.295E-2	1.660E+1	3.330E+1
-6.971E-2	1.670E+1	3.326E+1
-7.620E-2	1.681E+1	3.347E+1
-6.971E-2	1.670E+1	3.322E+1
-7.457E-2	1.652E+1	3.322E+1
-7.295E-2	1.666E+1	3.315E+1
-7.295E-2	1.661E+1	3.297E+1
-6.971E-2	1.664E+1	3.324E+1
-7.295E-2	1.667E+1	3.316E+1
-7.457E-2	1.672E+1	3.319E+1
-7.295E-2	1.655E+1	3.326E+1
-6.971E-2	1.672E+1	3.314E+1
-7.133E-2	1.669E+1	3.317E+1
-7.295E-2	1.674E+1	3.318E+1
-7.457E-2	1.675E+1	3.314E+1
-7.295E-2	1.667E+1	3.311E+1
-7.457E-2	1.658E+1	3.333E+1
-7.295E-2	1.665E+1	3.327E+1
-7.782E-2	1.656E+1	3.305E+1
-7.295E-2	1.680E+1	3.324E+1
-7.133E-2	1.658E+1	3.334E+1
-7.457E-2	1.664E+1	3.314E+1
-7.295E-2	1.650E+1	3.338E+1
-6.971E-2	1.663E+1	3.333E+1
-7.457E-2	1.664E+1	3.338E+1
-7.457E-2	1.664E+1	3.330E+1
-7.620E-2	1.658E+1	3.316E+1
-7.133E-2	1.675E+1	3.319E+1
-6.971E-2	1.667E+1	3.348E+1
-7.620E-2	1.647E+1	3.330E+1
-7.457E-2	1.669E+1	3.329E+1
-7.457E-2	1.687E+1	3.334E+1
-6.971E-2	1.664E+1	3.317E+1
-7.457E-2	1.653E+1	3.342E+1
-7.620E-2	1.669E+1	3.324E+1
-7.295E-2	1.662E+1	3.331E+1
-7.133E-2	1.674E+1	3.324E+1
-7.295E-2	1.675E+1	3.336E+1
-7.295E-2	1.678E+1	3.324E+1
-7.133E-2	1.674E+1	3.329E+1
-6.971E-2	1.665E+1	3.323E+1
-7.620E-2	1.634E+1	3.317E+1
-7.457E-2	1.662E+1	3.315E+1
-7.295E-2	1.651E+1	3.322E+1
-7.133E-2	1.655E+1	3.314E+1
-7.620E-2	1.662E+1	3.309E+1
-7.295E-2	1.672E+1	3.348E+1
-7.133E-2	1.660E+1	3.352E+1
-6.809E-2	1.675E+1	3.292E+1
-7.295E-2	1.662E+1	3.327E+1
-7.295E-2	1.642E+1	3.319E+1
-7.133E-2	1.664E+1	3.328E+1
-7.133E-2	1.663E+1	3.321E+1
-7.620E-2	1.660E+1	3.334E+1
-7.295E-2	1.670E+1	3.333E+1
-7.133E-2	1.648E+1	3.307E+1
-7.457E-2	1.674E+1	3.328E+1
-7.620E-2	1.671E+1	3.340E+1
-7.457E-2	1.655E+1	3.303E+1
-7.457E-2	1.677E+1	3.317E+1
-6.971E-2	1.655E+1	3.318E+1
-7.457E-2	1.667E+1	3.341E+1
-7.457E-2	1.676E+1	3.317E+1
-7.295E-2	1.672E+1	3.307E+1
-6.971E-2	1.674E+1	3.316E+1
-7.295E-2	1.662E+1	3.336E+1
-7.133E-2	1.669E+1	3.334E+1
-7.295E-2	1.671E+1	3.315E+1
-7.295E-2	1.678E+1	3.315E+1
-7.295E-2	1.661E+1	3.326E+1
-7.133E-2	1.670E+1	3.322E+1
-7.133E-2	1.669E+1	3.328E+1
-7.295E-2	1.658E+1	3.314E+1
-7.782E-2	1.667E+1	3.326E+1
-7.133E-2	1.676E+1	3.309E+1
-7.295E-2	1.666E+1	3.330E+1
-6.971E-2	1.665E+1	3.323E+1
-7.457E-2	1.662E+1	3.309E+1
-7.457E-2	1.672E+1	3.309E+1
-7.133E-2	1.652E+1	3.333E+1
-7.133E-2	1.663E+1	3.336E+1
-7.295E-2	1.668E+1	3.334E+1
-7.295E-2	1.649E+1	3.314E+1
-7.133E-2	1.676E+1	3.328E+1
-6.971E-2	1.679E+1	3.343E+1
-7.457E-2	1.665E+1	3.319E+1
-7.295E-2	1.673E+1	3.326E+1
-6.971E-2	1.665E+1	3.331E+1
-7.295E-2	1.660E+1	3.323E+1
-7.620E-2	1.670E+1	3.325E+1
-7.457E-2	1.654E+1	3.305E+1
-7.295E-2	1.649E+1	3.333E+1
-7.295E-2	1.666E+1	3.321E+1
-7.457E-2	1.666E+1	3.317E+1
-7.295E-2	1.651E+1	3.297E+1
-7.457E-2	1.660E+1	3.336E+1
-7.133E-2	1.673E+1	3.324E+1
-7.295E-2	1.669E+1	3.321E+1
-7.457E-2	1.664E+1	3.330E+1
-7.133E-2	1.670E+1	3.329E+1
-7.133E-2	1.671E+1	3.329E+1
-7.457E-2	1.653E+1	3.339E+1
-7.295E-2	1.669E+1	3.330E+1
-7.295E-2	1.667E+1	3.329E+1
-7.457E-2	1.660E+1	3.329E+1
-7.457E-2	1.673E+1	3.334E+1
-7.295E-2	1.686E+1	3.315E+1
-7.133E-2	1.684E+1	3.338E+1
-7.295E-2	1.673E+1	3.313E+1
-7.782E-2	1.653E+1	3.322E+1
-7.295E-2	1.666E+1	3.299E+1
-7.295E-2	1.671E+1	3.328E+1
-7.133E-2	1.664E+1	3.311E+1
-7.457E-2	1.677E+1	3.316E+1
-7.133E-2	1.667E+1	3.324E+1
-7.133E-2	1.664E+1	3.309E+1
-7.295E-2	1.667E+1	3.306E+1
-7.457E-2	1.672E+1	3.309E+1
-7.620E-2	1.664E+1	3.302E+1
-7.133E-2	1.665E+1	3.320E+1
-7.295E-2	1.652E+1	3.312E+1
-7.457E-2	1.649E+1	3.324E+1
-7.295E-2	1.673E+1	3.324E+1
-7.133E-2	1.665E+1	3.306E+1
-7.133E-2	1.666E+1	3.299E+1
-7.457E-2	1.670E+1	3.316E+1
-7.133E-2	1.667E+1	3.335E+1
-7.133E-2	1.655E+1	3.311E+1
-7.133E-2	1.656E+1	3.307E+1
-7.295E-2	1.670E+1	3.322E+1
-7.457E-2	1.664E+1	3.328E+1
-7.457E-2	1.661E+1	3.330E+1
-7.295E-2	1.680E+1	3.338E+1
-7.457E-2	1.665E+1	3.299E+1
-7.457E-2	1.642E+1	3.340E+1
-7.133E-2	1.669E+1	3.328E+1
-7.295E-2	1.681E+1	3.330E+1
-7.133E-2	1.651E+1	3.341E+1
-7.457E-2	1.660E+1	3.332E+1
-7.133E-2	1.662E+1	3.299E+1
-7.295E-2	1.657E+1	3.317E+1
-7.295E-2	1.677E+1	3.340E+1
-7.133E-2	1.661E+1	3.322E+1
-7.295E-2	1.652E+1	3.333E+1
-7.295E-2	1.652E+1	3.323E+1
-7.295E-2	1.679E+1	3.309E+1
-7.295E-2	1.665E+1	3.319E+1
-6.971E-2	1.651E+1	3.323E+1
-7.295E-2	1.667E+1	3.321E+1
-7.457E-2	1.674E+1	3.330E+1
-7.295E-2	1.671E+1	3.326E+1
-7.133E-2	1.679E+1	3.296E+1
-7.133E-2	1.667E+1	3.321E+1
-7.457E-2	1.678E+1	3.314E+1
-7.620E-2	1.656E+1	3.324E+1
-6.971E-2	1.672E+1	3.319E+1
-7.457E-2	1.661E+1	3.313E+1
-6.971E-2	1.648E+1	3.325E+1
-7.620E-2	1.660E+1	3.314E+1
-7.133E-2	1.671E+1	3.321E+1
-7.133E-2	1.659E+1	3.331E+1
-7.133E-2	1.688E+1	3.337E+1
-7.295E-2	1.677E+1	3.302E+1
-7.133E-2	1.670E+1	3.342E+1
-7.295E-2	1.670E+1	3.322E+1
-7.295E-2	1.681E+1	3.307E+1
-7.457E-2	1.665E+1	3.329E+1
-7.133E-2	1.655E+1	3.311E+1
-7.133E-2	1.660E+1	3.306E+1
-7.295E-2	1.667E+1	3.333E+1
-7.620E-2	1.653E+1	3.333E+1
-7.133E-2	1.664E+1	3.304E+1
-7.457E-2	1.661E+1	3.311E+1
-7.133E-2	1.652E+1	3.306E+1
-7.295E-2	1.675E+1	3.320E+1
-7.295E-2	1.665E+1	3.318E+1
-7.295E-2	1.671E+1	3.335E+1
-7.295E-2	1.662E+1	3.314E+1
-7.620E-2	1.677E+1	3.326E+1
-7.133E-2	1.663E+1	3.318E+1
-7.295E-2	1.652E+1	3.330E+1
-7.620E-2	1.649E+1	3.315E+1
-7.295E-2	1.657E+1	3.315E+1
-6.971E-2	1.662E+1	3.312E+1
-7.295E-2	1.679E+1	3.312E+1
-7.457E-2	1.670E+1	3.326E+1
-7.457E-2	1.671E+1	3.317E+1
-6.971E-2	1.651E+1	3.318E+1
-7.295E-2	1.665E+1	3.319E+1
-7.782E-2	1.655E+1	3.303E+1
-7.295E-2	1.656E+1	3.312E+1
-7.133E-2	1.665E+1	3.319E+1
-7.133E-2	1.664E+1	3.318E+1
-7.295E-2	1.655E+1	3.335E+1
-7.457E-2	1.663E+1	3.326E+1
-7.133E-2	1.658E+1	3.323E+1
-7.295E-2	1.666E+1	3.299E+1
-7.620E-2	1.681E+1	3.331E+1
-7.620E-2	1.659E+1	3.312E+1
-7.457E-2	1.657E+1	3.311E+1
-7.295E-2	1.663E+1	3.322E+1
-7.457E-2	1.661E+1	3.307E+1
-7.133E-2	1.666E+1	3.345E+1
-7.457E-2	1.684E+1	3.325E+1
-7.133E-2	1.661E+1	3.313E+1
-7.457E-2	1.657E+1	3.311E+1
-7.295E-2	1.671E+1	3.303E+1
-7.457E-2	1.661E+1	3.340E+1
-7.457E-2	1.662E+1	3.314E+1
-7.620E-2	1.656E+1	3.316E+1
-7.295E-2	1.664E+1	3.332E+1
-7.295E-2	1.672E+1	3.320E+1
-7.295E-2	1.664E+1	3.325E+1
-7.295E-2	1.672E+1	3.327E+1
-7.295E-2	1.660E+1	3.324E+1
-7.457E-2	1.662E+1	3.341E+1
-7.295E-2	1.665E+1	3.325E+1
-7.457E-2	1.653E+1	3.325E+1
-7.457E-2	1.672E+1	3.300E+1
-7.295E-2	1.663E+1	3.323E+1
-7.133E-2	1.656E+1	3.334E+1
-7.295E-2	1.661E+1	3.311E+1
-7.295E-2	1.679E+1	3.309E+1
-7.295E-2	1.661E+1	3.300E+1
-7.457E-2	1.673E+1	3.316E+1
-7.620E-2	1.673E+1	3.333E+1
-7.457E-2	1.659E+1	3.315E+1
-6.971E-2	1.669E+1	3.329E+1
-7.457E-2	1.664E+1	3.308E+1
-7.782E-2	1.656E+1	3.329E+1
-7.457E-2	1.668E+1	3.322E+1
-7.133E-2	1.670E+1	3.314E+1
-7.457E-2	1.668E+1	3.309E+1
-7.295E-2	1.662E+1	3.332E+1
-7.620E-2	1.668E+1	3.320E+1
-7.295E-2	1.677E+1	3.316E+1
-7.295E-2	1.666E+1	3.317E+1
-7.457E-2	1.664E+1	3.340E+1
-7.295E-2	1.658E+1	3.328E+1
-7.133E-2	1.675E+1	3.331E+1
-7.295E-2	1.660E+1	3.302E+1
-7.620E-2	1.669E+1	3.314E+1
-7.457E-2	1.668E+1	3.332E+1
-7.457E-2	1.664E+1	3.314E+1
-7.133E-2	1.668E+1	3.316E+1
-7.457E-2	1.658E+1	3.336E+1
-7.295E-2	1.666E+1	3.334E+1
-7.457E-2	1.683E+1	3.328E+1
-7.133E-2	1.679E+1	3.310E+1
-7.457E-2	1.660E+1	3.321E+1
-7.295E-2	1.665E+1	3.331E+1
-7.295E-2	1.670E+1	3.340E+1
-7.457E-2	1.651E+1	3.299E+1
-7.295E-2	1.674E+1	3.331E+1
-7.620E-2	1.670E+1	3.322E+1
-6.971E-2	1.662E+1	3.301E+1
-7.295E-2	1.657E+1	3.299E+1
-7.295E-2	1.654E+1	3.338E+1
-7.457E-2	1.667E+1	3.316E+1
-7.457E-2	1.666E+1	3.304E+1
-7.133E-2	1.657E+1	3.308E+1
-7.620E-2	1.651E+1	3.334E+1
-7.295E-2	1.669E+1	3.309E+1
-6.971E-2	1.646E+1	3.305E+1
-6.971E-2	1.666E+1	3.324E+1
-7.133E-2	1.665E+1	3.302E+1
-7.295E-2	1.664E+1	3.316E+1
-6.971E-2	1.671E+1	3.306E+1
-7.133E-2	1.666E+1	3.323E+1
-7.620E-2	1.652E+1	3.307E+1
-7.620E-2	1.668E+1	3.319E+1
-6.971E-2	1.671E+1	3.319E+1
-7.295E-2	1.664E+1	3.323E+1
-7.782E-2	1.662E+1	3.307E+1
-7.457E-2	1.663E+1	3.309E+1
-7.133E-2	1.672E+1	3.315E+1
-7.295E-2	1.670E+1	3.312E+1
-7.457E-2	1.665E+1	3.332E+1
-7.133E-2	1.669E+1	3.317E+1
-7.133E-2	1.669E+1	3.309E+1
-7.457E-2	1.653E+1	3.306E+1
-7.295E-2	1.666E+1	3.338E+1
-7.457E-2	1.655E+1	3.309E+1
-7.133E-2	1.658E+1	3.320E+1
-7.133E-2	1.667E+1	3.331E+1
-7.295E-2	1.675E+1	3.328E+1
-7.457E-2	1.673E+1	3.322E+1
-6.809E-2	1.667E+1	3.326E+1
-7.133E-2	1.662E+1	3.301E+1
-7.295E-2	1.658E+1	3.323E+1
-7.944E-2	1.664E+1	3.313E+1
-7.295E-2	1.669E+1	3.333E+1
-7.457E-2	1.666E+1	3.335E+1
-7.457E-2	1.676E+1	3.319E+1
-7.295E-2	1.654E+1	3.306E+1
-7.295E-2	1.669E+1	3.318E+1
-7.457E-2	1.665E+1	3.300E+1
-7.620E-2	1.651E+1	3.315E+1
-7.133E-2	1.673E+1	3.311E+1
-6.971E-2	1.678E+1	3.304E+1
-7.295E-2	1.664E+1	3.321E+1
-7.457E-2	1.670E+1	3.322E+1
-7.457E-2	1.662E+1	3.304E+1
-7.457E-2	1.670E+1	3.333E+1
-7.457E-2	1.657E+1	3.300E+1
-7.457E-2	1.660E+1	3.341E+1
-7.620E-2	1.667E+1	3.312E+1
-6.971E-2	1.660E+1	3.309E+1
-7.295E-2	1.668E+1	3.299E+1
-7.457E-2	1.671E+1	3.315E+1
-7.295E-2	1.659E+1	3.314E+1
-7.295E-2	1.673E+1	3.296E+1
-7.133E-2	1.684E+1	3.333E+1
-7.782E-2	1.661E+1	3.291E+1
-7.620E-2	1.660E+1	3.322E+1
-7.295E-2	1.661E+1	3.328E+1
-7.133E-2	1.661E+1	3.308E+1
-7.620E-2	1.663E+1	3.315E+1
-7.457E-2	1.656E+1	3.312E+1
-7.295E-2	1.668E+1	3.312E+1
-7.133E-2	1.663E+1	3.310E+1
-7.620E-2	1.669E+1	3.308E+1
-7.295E-2	1.677E+1	3.316E+1
-7.133E-2	1.673E+1	3.328E+1
-7.133E-2	1.666E+1	3.333E+1
-7.295E-2	1.647E+1	3.301E+1
-7.620E-2	1.664E+1	3.285E+1
-7.295E-2	1.665E+1	3.322E+1
-7.620E-2	1.659E+1	3.297E+1
-7.457E-2	1.665E+1	3.314E+1
-7.620E-2	1.678E+1	3.313E+1
-7.295E-2	1.651E+1	3.321E+1
-7.133E-2	1.661E+1	3.329E+1
-7.457E-2	1.666E+1	3.303E+1
-7.133E-2	1.665E+1	3.312E+1
-7.133E-2	1.658E+1	3.313E+1
-7.457E-2	1.674E+1	3.315E+1
-7.295E-2	1.662E+1	3.325E+1
-7.295E-2	1.647E+1	3.299E+1
-7.133E-2	1.659E+1	3.298E+1
-7.295E-2	1.664E+1	3.325E+1
-7.295E-2	1.666E+1	3.317E+1
-7.620E-2	1.661E+1	3.330E+1
-7.133E-2	1.657E+1	3.301E+1
-7.457E-2	1.664E+1	3.320E+1
-7.457E-2	1.672E+1	3.321E+1
-7.782E-2	1.654E+1	3.321E+1
-7.295E-2	1.659E+1	3.302E+1
-7.295E-2	1.663E+1	3.309E+1
-7.457E-2	1.664E+1	3.317E+1
-7.457E-2	1.671E+1	3.315E+1
-7.295E-2	1.661E+1	3.309E+1
-7.457E-2	1.670E+1	3.310E+1
-7.457E-2	1.665E+1	3.303E+1
-7.457E-2	1.668E+1	3.310E+1
-6.809E-2	1.651E+1	3.309E+1
-7.457E-2	1.666E+1	3.313E+1
-7.457E-2	1.656E+1	3.321E+1
-7.133E-2	1.666E+1	3.332E+1
-7.457E-2	1.660E+1	3.312E+1
-6.971E-2	1.648E+1	3.336E+1
-7.620E-2	1.665E+1	3.333E+1
-7.457E-2	1.670E+1	3.319E+1
-7.133E-2	1.667E+1	3.330E+1
-7.295E-2	1.664E+1	3.306E+1
-7.457E-2	1.676E+1	3.318E+1
-7.457E-2	1.671E+1	3.315E+1
-6.971E-2	1.662E+1	3.311E+1
-7.457E-2	1.675E+1	3.306E+1
-7.620E-2	1.661E+1	3.321E+1
-7.457E-2	1.668E+1	3.308E+1
-7.133E-2	1.650E+1	3.322E+1
-7.133E-2	1.653E+1	3.328E+1
-7.457E-2	1.658E+1	3.320E+1
-7.295E-2	1.665E+1	3.334E+1
-7.457E-2	1.651E+1	3.302E+1
-7.295E-2	1.664E+1	3.292E+1
-7.295E-2	1.661E+1	3.309E+1
-7.133E-2	1.665E+1	3.325E+1
-7.295E-2	1.679E+1	3.328E+1
-7.295E-2	1.660E+1	3.303E+1
-7.133E-2	1.660E+1	3.316E+1
-7.457E-2	1.660E+1	3.332E+1
-7.295E-2	1.656E+1	3.323E+1
-7.295E-2	1.661E+1	3.317E+1
-7.620E-2	1.659E+1	3.326E+1
-7.457E-2	1.671E+1	3.335E+1
-7.457E-2	1.660E+1	3.316E+1
-6.971E-2	1.660E+1	3.324E+1
-7.457E-2	1.676E+1	3.311E+1
-7.295E-2	1.664E+1	3.313E+1
-7.295E-2	1.670E+1	3.314E+1
-7.295E-2	1.667E+1	3.312E+1
-7.295E-2	1.676E+1	3.301E+1
-7.295E-2	1.656E+1	3.323E+1
-7.295E-2	1.660E+1	3.309E+1
-7.295E-2	1.651E+1	3.321E+1
-7.620E-2	1.672E+1	3.314E+1
-7.295E-2	1.668E+1	3.321E+1
-7.295E-2	1.654E+1	3.310E+1
-6.971E-2	1.680E+1	3.296E+1
-7.295E-2	1.662E+1	3.322E+1
-7.133E-2	1.672E+1	3.298E+1
-7.295E-2	1.664E+1	3.332E+1
-7.295E-2	1.662E+1	3.327E+1
-7.457E-2	1.669E+1	3.309E+1
-7.457E-2	1.672E+1	3.344E+1
-7.133E-2	1.664E+1	3.308E+1
-7.133E-2	1.667E+1	3.315E+1
-7.620E-2	1.656E+1	3.333E+1
-7.620E-2	1.677E+1	3.325E+1
-7.457E-2	1.673E+1	3.324E+1
-7.295E-2	1.667E+1	3.313E+1
-7.620E-2	1.656E+1	3.313E+1
-7.457E-2	1.662E+1	3.319E+1
-6.971E-2	1.683E+1	3.298E+1
-7.295E-2	1.652E+1	3.333E+1
-7.295E-2	1.650E+1	3.311E+1
-7.457E-2	1.658E+1	3.316E+1
-7.295E-2	1.664E+1	3.349E+1
-7.133E-2	1.661E+1	3.328E+1
-7.457E-2	1.664E+1	3.321E+1
-7.457E-2	1.647E+1	3.320E+1
-7.295E-2	1.663E+1	3.344E+1
-7.295E-2	1.653E+1	3.321E+1
-7.620E-2	1.677E+1	3.305E+1
-7.782E-2	1.646E+1	3.327E+1
-7.295E-2	1.674E+1	3.299E+1
-6.971E-2	1.654E+1	3.325E+1
-7.782E-2	1.659E+1	3.311E+1
-7.457E-2	1.682E+1	3.280E+1
-7.133E-2	1.653E+1	3.317E+1
-7.295E-2	1.649E+1	3.314E+1
-7.620E-2	1.665E+1	3.311E+1
-7.782E-2	1.651E+1	3.328E+1
-6.971E-2	1.674E+1	3.306E+1
-7.295E-2	1.644E+1	3.275E+1
-7.620E-2	1.664E+1	3.328E+1
-7.295E-2	1.681E+1	3.312E+1
-6.971E-2	1.657E+1	3.304E+1
-7.295E-2	1.651E+1	3.328E+1
-7.620E-2	1.674E+1	3.319E+1
-7.133E-2	1.669E+1	3.308E+1
-7.620E-2	1.663E+1	3.335E+1
-7.457E-2	1.673E+1	3.311E+1
-7.457E-2	1.673E+1	3.320E+1
-7.133E-2	1.661E+1	3.289E+1
-6.971E-2	1.671E+1	3.300E+1
-7.133E-2	1.662E+1	3.318E+1
-7.620E-2	1.670E+1	3.321E+1
-7.295E-2	1.657E+1	3.330E+1
-7.133E-2	1.662E+1	3.309E+1
-7.133E-2	1.662E+1	3.315E+1
-7.457E-2	1.659E+1	3.306E+1
-7.295E-2	1.661E+1	3.325E+1
-7.295E-2	1.669E+1	3.314E+1
-7.133E-2	1.667E+1	3.298E+1
-7.620E-2	1.656E+1	3.311E+1
-7.133E-2	1.662E+1	3.314E+1
-6.971E-2	1.659E+1	3.326E+1
-7.457E-2	1.664E+1	3.311E+1
-7.295E-2	1.660E+1	3.300E+1
-7.295E-2	1.669E+1	3.319E+1
-7.133E-2	1.658E+1	3.323E+1
-7.133E-2	1.670E+1	3.299E+1
-7.620E-2	1.655E+1	3.309E+1
-7.457E-2	1.670E+1	3.312E+1
-7.295E-2	1.667E+1	3.313E+1
-6.809E-2	1.670E+1	3.313E+1
-7.457E-2	1.669E+1	3.312E+1
-7.295E-2	1.676E+1	3.328E+1
-6.971E-2	1.667E+1	3.314E+1
-7.133E-2	1.668E+1	3.324E+1
-7.295E-2	1.652E+1	3.300E+1
-7.295E-2	1.657E+1	3.310E+1
-7.295E-2	1.660E+1	3.313E+1
-7.457E-2	1.662E+1	3.312E+1
-7.457E-2	1.667E+1	3.295E+1
-7.457E-2	1.668E+1	3.310E+1
-7.457E-2	1.665E+1	3.311E+1
-7.133E-2	1.664E+1	3.325E+1
-7.620E-2	1.660E+1	3.307E+1
-7.457E-2	1.679E+1	3.324E+1
-7.457E-2	1.659E+1	3.307E+1
-7.133E-2	1.661E+1	3.330E+1
-7.295E-2	1.665E+1	3.297E+1
-7.620E-2	1.676E+1	3.335E+1
-6.971E-2	1.670E+1	3.331E+1
-6.971E-2	1.664E+1	3.329E+1
-7.457E-2	1.672E+1	3.322E+1
-7.295E-2	1.651E+1	3.314E+1
-7.295E-2	1.669E+1	3.296E+1
-7.295E-2	1.673E+1	3.312E+1
-7.133E-2	1.659E+1	3.297E+1
-7.457E-2	1.661E+1	3.308E+1
-7.133E-2	1.671E+1	3.337E+1
-6.971E-2	1.671E+1	3.321E+1
-7.295E-2	1.660E+1	3.305E+1
-7.457E-2	1.671E+1	3.311E+1
-7.133E-2	1.666E+1	3.301E+1
-7.457E-2	1.670E+1	3.329E+1
-7.620E-2	1.661E+1	3.282E+1
-7.457E-2	1.661E+1	3.310E+1
-7.133E-2	1.676E+1	3.319E+1
-7.620E-2	1.666E+1	3.301E+1
-7.782E-2	1.661E+1	3.320E+1
-7.457E-2	1.665E+1	3.309E+1
-7.133E-2	1.667E+1	3.332E+1
-7.457E-2	1.668E+1	3.332E+1
-7.295E-2	1.666E+1	3.310E+1
-7.457E-2	1.656E+1	3.318E+1
-7.133E-2	1.672E+1	3.335E+1
-7.295E-2	1.663E+1	3.313E+1
-7.457E-2	1.666E+1	3.297E+1
-6.971E-2	1.657E+1	3.324E+1
-7.133E-2	1.657E+1	3.314E+1
-7.620E-2	1.663E+1	3.331E+1
-7.295E-2	1.658E+1	3.297E+1
-7.457E-2	1.665E+1	3.296E+1
-7.133E-2	1.663E+1	3.319E+1
-7.295E-2	1.678E+1	3.329E+1
-7.295E-2	1.671E+1	3.330E+1
-7.457E-2	1.656E+1	3.327E+1
-7.133E-2	1.658E+1	3.296E+1
-7.295E-2	1.669E+1	3.306E+1
-7.620E-2	1.668E+1	3.334E+1
-7.620E-2	1.666E+1	3.319E+1
-6.646E-2	1.664E+1	3.307E+1
-7.620E-2	1.664E+1	3.306E+1
-7.457E-2	1.657E+1	3.307E+1
-7.457E-2	1.655E+1	3.297E+1
-6.809E-2	1.664E+1	3.294E+1
-7.133E-2	1.647E+1	3.320E+1
-7.457E-2	1.663E+1	3.313E+1
-7.295E-2	1.656E+1	3.310E+1
-7.295E-2	1.681E+1	3.305E+1
-7.620E-2	1.666E+1	3.318E+1
-7.133E-2	1.673E+1	3.286E+1
-7.620E-2	1.653E+1	3.330E+1
-7.133E-2	1.662E+1	3.319E+1
-7.295E-2	1.646E+1	3.320E+1
-6.971E-2	1.655E+1	3.317E+1
-7.457E-2	1.678E+1	3.306E+1
-6.971E-2	1.666E+1	3.306E+1
-7.457E-2	1.647E+1	3.314E+1
-7.457E-2	1.659E+1	3.290E+1
-7.133E-2	1.655E+1	3.303E+1
-7.295E-2	1.653E+1	3.293E+1
-7.133E-2	1.666E+1	3.324E+1
-7.295E-2	1.663E+1	3.319E+1
-7.457E-2	1.674E+1	3.315E+1
-7.133E-2	1.670E+1	3.319E+1
-7.295E-2	1.670E+1	3.300E+1
-7.133E-2	1.655E+1	3.331E+1
-7.457E-2	1.660E+1	3.296E+1
-7.295E-2	1.675E+1	3.320E+1
-7.295E-2	1.650E+1	3.298E+1
-7.457E-2	1.664E+1	3.329E+1
-7.620E-2	1.671E+1	3.317E+1
-7.133E-2	1.656E+1	3.310E+1
-7.133E-2	1.667E+1	3.314E+1
-7.457E-2	1.645E+1	3.320E+1
-7.457E-2	1.662E+1	3.306E+1
-6.971E-2	1.667E+1	3.317E+1
-7.133E-2	1.668E+1	3.316E+1
-7.620E-2	1.671E+1	3.310E+1
-7.295E-2	1.668E+1	3.297E+1
-7.295E-2	1.682E+1	3.325E+1
-7.295E-2	1.650E+1	3.318E+1
-7.620E-2	1.659E+1	3.305E+1
-7.295E-2	1.671E+1	3.297E+1
-7.133E-2	1.662E+1	3.310E+1
-7.295E-2	1.664E+1	3.332E+1
-7.620E-2	1.658E+1	3.288E+1
-7.457E-2	1.656E+1	3.318E+1
-7.457E-2	1.657E+1	3.331E+1
-7.457E-2	1.662E+1	3.296E+1
-7.620E-2	1.661E+1	3.318E+1
-7.620E-2	1.669E+1	3.302E+1
-7.133E-2	1.657E+1	3.304E+1
-7.295E-2	1.658E+1	3.284E+1
-7.457E-2	1.658E+1	3.292E+1
-7.620E-2	1.651E+1	3.312E+1
-7.133E-2	1.659E+1	3.307E+1
-7.133E-2	1.638E+1	3.307E+1
-7.457E-2	1.669E+1	3.319E+1
-7.295E-2	1.668E+1	3.306E+1
-7.133E-2	1.666E+1	3.291E+1
-7.133E-2	1.662E+1	3.337E+1
-7.295E-2	1.667E+1	3.311E+1
-7.457E-2	1.662E+1	3.314E+1
-7.295E-2	1.672E+1	3.315E+1
-7.133E-2	1.660E+1	3.306E+1
-7.295E-2	1.657E+1	3.329E+1
-7.295E-2	1.679E+1	3.324E+1
-7.133E-2	1.664E+1	3.305E+1
-7.457E-2	1.673E+1	3.312E+1
-7.457E-2	1.657E+1	3.312E+1
-7.457E-2	1.677E+1	3.319E+1
-7.457E-2	1.668E+1	3.321E+1
-7.133E-2	1.676E+1	3.273E+1
-7.457E-2	1.672E+1	3.313E+1
-7.295E-2	1.664E+1	3.296E+1
-7.295E-2	1.664E+1	3.329E+1
-7.133E-2	1.667E+1	3.312E+1
-7.620E-2	1.653E+1	3.313E+1
-7.133E-2	1.660E+1	3.285E+1
-7.295E-2	1.660E+1	3.321E+1
-7.457E-2	1.668E+1	3.293E+1
-7.295E-2	1.647E+1	3.316E+1
-7.457E-2	1.672E+1	3.318E+1
-7.133E-2	1.680E+1	3.301E+1
-7.295E-2	1.665E+1	3.308E+1
-7.295E-2	1.677E+1	3.312E+1
-7.133E-2	1.671E+1	3.304E+1
-7.457E-2	1.658E+1	3.307E+1
-6.809E-2	1.660E+1	3.291E+1
-7.295E-2	1.652E+1	3.319E+1
-7.457E-2	1.683E+1	3.312E+1
-6.971E-2	1.648E+1	3.309E+1
-7.295E-2	1.665E+1	3.318E+1
-7.457E-2	1.654E+1	3.302E+1
-7.457E-2	1.670E+1	3.302E+1
-7.133E-2	1.669E+1	3.335E+1
-7.295E-2	1.652E+1	3.329E+1
-7.620E-2	1.659E+1	3.321E+1
-7.620E-2	1.641E+1	3.322E+1
-7.133E-2	1.676E+1	3.321E+1
-7.457E-2	1.638E+1	3.293E+1
-7.457E-2	1.658E+1	3.319E+1
-7.457E-2	1.663E+1	3.310E+1
-7.133E-2	1.661E+1	3.301E+1
-7.457E-2	1.667E+1	3.276E+1
-7.295E-2	1.655E+1	3.318E+1
-7.295E-2	1.664E+1	3.316E+1
-6.971E-2	1.685E+1	3.305E+1
-7.457E-2	1.656E+1	3.302E+1
-7.457E-2	1.670E+1	3.327E+1
-7.295E-2	1.672E+1	3.317E+1
-7.133E-2	1.667E+1	3.297E+1
-6.971E-2	1.657E+1	3.301E+1
-7.457E-2	1.675E+1	3.312E+1
-7.457E-2	1.665E+1	3.304E+1
-7.295E-2	1.661E+1	3.333E+1
-7.457E-2	1.651E+1	3.293E+1
-7.457E-2	1.674E+1	3.309E+1
-7.295E-2	1.650E+1	3.301E+1
-7.457E-2	1.667E+1	3.319E+1
-6.971E-2	1.652E+1	3.301E+1
-7.457E-2	1.648E+1	3.307E+1
-7.295E-2	1.652E+1	3.302E+1
-7.457E-2	1.665E+1	3.317E+1
-7.295E-2	1.666E+1	3.331E+1
-7.620E-2	1.657E+1	3.324E+1
-7.620E-2	1.676E+1	3.306E+1
-7.457E-2	1.647E+1	3.319E+1
-7.133E-2	1.662E+1	3.332E+1
-7.295E-2	1.655E+1	3.326E+1
-7.295E-2	1.654E+1	3.294E+1
-7.295E-2	1.670E+1	3.315E+1
-7.457E-2	1.661E+1	3.300E+1
-7.457E-2	1.652E+1	3.300E+1
-7.457E-2	1.673E+1	3.320E+1
-6.971E-2	1.657E+1	3.315E+1
-7.620E-2	1.669E+1	3.321E+1
-7.295E-2	1.666E+1	3.317E+1
-7.133E-2	1.658E+1	3.316E+1
-7.295E-2	1.662E+1	3.305E+1
-7.295E-2	1.667E+1	3.317E+1
-7.620E-2	1.661E+1	3.330E+1
-7.457E-2	1.661E+1	3.306E+1
-6.971E-2	1.656E+1	3.312E+1
-7.295E-2	1.667E+1	3.307E+1
-7.295E-2	1.667E+1	3.297E+1
-7.457E-2	1.676E+1	3.295E+1
-6.971E-2	1.660E+1	3.316E+1
-7.133E-2	1.687E+1	3.315E+1
-7.133E-2	1.668E+1	3.305E+1
-7.295E-2	1.657E+1	3.328E+1
-7.457E-2	1.655E+1	3.318E+1
-7.133E-2	1.652E+1	3.300E+1
-7.457E-2	1.666E+1	3.291E+1
-7.457E-2	1.690E+1	3.311E+1
-7.295E-2	1.662E+1	3.327E+1
-7.457E-2	1.656E+1	3.311E+1
-7.457E-2	1.675E+1	3.314E+1
-7.457E-2	1.659E+1	3.311E+1
-7.295E-2	1.660E+1	3.306E+1
-7.133E-2	1.653E+1	3.310E+1
-7.457E-2	1.670E+1	3.287E+1
-7.133E-2	1.653E+1	3.298E+1
-7.133E-2	1.667E+1	3.333E+1
-7.133E-2	1.655E+1	3.322E+1
-7.295E-2	1.652E+1	3.300E+1
-7.457E-2	1.664E+1	3.304E+1
-6.809E-2	1.659E+1	3.304E+1
-7.457E-2	1.677E+1	3.310E+1
-7.295E-2	1.654E+1	3.295E+1
-7.457E-2	1.672E+1	3.311E+1
-6.809E-2	1.645E+1	3.303E+1
-7.457E-2	1.669E+1	3.303E+1
-7.620E-2	1.665E+1	3.298E+1
-7.295E-2	1.675E+1	3.310E+1
-6.809E-2	1.661E+1	3.303E+1
-7.457E-2	1.679E+1	3.318E+1
-7.457E-2	1.663E+1	3.311E+1
-7.295E-2	1.642E+1	3.324E+1
-7.295E-2	1.665E+1	3.302E+1
-7.133E-2	1.666E+1	3.333E+1
-7.457E-2	1.661E+1	3.324E+1
-7.620E-2	1.668E+1	3.314E+1
-7.295E-2	1.665E+1	3.315E+1
-7.133E-2	1.672E+1	3.311E+1
-7.457E-2	1.667E+1	3.313E+1
-7.457E-2	1.656E+1	3.313E+1
-7.133E-2	1.654E+1	3.318E+1
-7.295E-2	1.670E+1	3.316E+1
-7.620E-2	1.667E+1	3.299E+1
-7.620E-2	1.661E+1	3.317E+1
-7.133E-2	1.662E+1	3.297E+1
-7.133E-2	1.666E+1	3.307E+1
-7.620E-2	1.655E+1	3.303E+1
-7.620E-2	1.671E+1	3.301E+1
-7.133E-2	1.649E+1	3.321E+1
-7.620E-2	1.667E+1	3.300E+1
-7.620E-2	1.663E+1	3.292E+1
-7.295E-2	1.669E+1	3.318E+1
-7.295E-2	1.668E+1	3.327E+1
-7.133E-2	1.649E+1	3.321E+1
-7.620E-2	1.666E+1	3.320E+1
-7.457E-2	1.669E+1	3.316E+1
-7.457E-2	1.662E+1	3.301E+1
-7.295E-2	1.670E+1	3.297E+1
-7.457E-2	1.662E+1	3.310E+1
-7.457E-2	1.668E+1	3.295E+1
-7.133E-2	1.665E+1	3.325E+1
-7.620E-2	1.657E+1	3.305E+1
-7.457E-2	1.676E+1	3.322E+1
-7.295E-2	1.659E+1	3.310E+1
-7.295E-2	1.658E+1	3.304E+1
-7.295E-2	1.663E+1	3.322E+1
-7.457E-2	1.649E+1	3.311E+1
-7.457E-2	1.656E+1	3.305E+1
-7.295E-2	1.659E+1	3.321E+1
-7.457E-2	1.669E+1	3.319E+1
-7.620E-2	1.665E+1	3.292E+1
-7.295E-2	1.657E+1	3.309E+1
-6.809E-2	1.662E+1	3.314E+1
-7.133E-2	1.679E+1	3.285E+1
-7.782E-2	1.665E+1	3.312E+1
-7.133E-2	1.662E+1	3.331E+1
-7.133E-2	1.661E+1	3.290E+1
-7.295E-2	1.654E+1	3.318E+1
-7.457E-2	1.660E+1	3.316E+1
-7.295E-2	1.660E+1	3.319E+1
-7.133E-2	1.656E+1	3.297E+1
-6.971E-2	1.652E+1	3.291E+1
-7.782E-2	1.660E+1	3.279E+1
-7.620E-2	1.647E+1	3.296E+1
-7.133E-2	1.669E+1	3.282E+1
-7.133E-2	1.652E+1	3.309E+1
-7.457E-2	1.665E+1	3.314E+1
-7.457E-2	1.653E+1	3.327E+1
-6.971E-2	1.656E+1	3.331E+1
-7.457E-2	1.658E+1	3.296E+1
-7.457E-2	1.672E+1	3.305E+1
-7.457E-2	1.668E+1	3.315E+1
-7.295E-2	1.673E+1	3.317E+1
-7.295E-2	1.645E+1	3.300E+1
-7.457E-2	1.658E+1	3.305E+1
-7.133E-2	1.647E+1	3.326E+1
-7.295E-2	1.677E+1	3.318E+1
-7.133E-2	1.652E+1	3.316E+1
-7.295E-2	1.672E+1	3.296E+1
-7.457E-2	1.653E+1	3.304E+1
-6.971E-2	1.662E+1	3.288E+1
-7.457E-2	1.664E+1	3.293E+1
-7.782E-2	1.679E+1	3.314E+1
-7.457E-2	1.664E+1	3.319E+1
-7.295E-2	1.670E+1	3.303E+1
-7.295E-2	1.668E+1	3.296E+1
-7.620E-2	1.664E+1	3.305E+1
-7.620E-2	1.660E+1	3.311E+1
-6.971E-2	1.670E+1	3.296E+1
-7.133E-2	1.664E+1	3.315E+1
-7.620E-2	1.640E+1	3.320E+1
-7.295E-2	1.672E+1	3.308E+1
-7.457E-2	1.668E+1	3.312E+1
-7.295E-2	1.658E+1	3.286E+1
-7.457E-2	1.650E+1	3.297E+1
-7.457E-2	1.654E+1	3.310E+1
-7.457E-2	1.670E+1	3.286E+1
-7.295E-2	1.676E+1	3.323E+1
-7.620E-2	1.659E+1	3.319E+1
-7.295E-2	1.649E+1	3.315E+1
-7.457E-2	1.659E+1	3.297E+1
-7.457E-2	1.641E+1	3.296E+1
-7.620E-2	1.664E+1	3.303E+1
-7.620E-2	1.654E+1	3.307E+1
-7.295E-2	1.683E+1	3.295E+1
-7.295E-2	1.646E+1	3.306E+1
-7.620E-2	1.655E+1	3.319E+1
-7.295E-2	1.658E+1	3.297E+1
-7.457E-2	1.663E+1	3.290E+1
-7.133E-2	1.646E+1	3.284E+1
-7.620E-2	1.672E+1	3.317E+1
-7.295E-2	1.650E+1	3.313E+1
-7.295E-2	1.661E+1	3.317E+1
-7.295E-2	1.655E+1	3.296E+1
-7.620E-2	1.655E+1	3.302E+1
-7.295E-2	1.647E+1	3.286E+1
-7.295E-2	1.646E+1	3.322E+1
-7.133E-2	1.660E+1	3.299E+1
-7.295E-2	1.654E+1	3.310E+1
-7.295E-2	1.662E+1	3.297E+1
-7.295E-2	1.668E+1	3.293E+1
-7.133E-2	1.663E+1	3.300E+1
-7.457E-2	1.651E+1	3.323E+1
-7.295E-2	1.651E+1	3.304E+1
-6.971E-2	1.659E+1	3.311E+1
-7.133E-2	1.658E+1	3.321E+1
-7.782E-2	1.667E+1	3.305E+1
-7.133E-2	1.654E+1	3.310E+1
-6.971E-2	1.662E+1	3.321E+1
-7.457E-2	1.647E+1	3.305E+1
-7.457E-2	1.651E+1	3.290E+1
-7.457E-2	1.658E+1	3.306E+1
-6.971E-2	1.673E+1	3.317E+1
-6.971E-2	1.657E+1	3.295E+1
-7.457E-2	1.659E+1	3.300E+1
-7.133E-2	1.645E+1	3.313E+1
-7.295E-2	1.661E+1	3.295E+1
-7.295E-2	1.668E+1	3.318E+1
-7.457E-2	1.680E+1	3.292E+1
-7.295E-2	1.647E+1	3.309E+1
-7.133E-2	1.657E+1	3.327E+1
-7.295E-2	1.667E+1	3.310E+1
-7.295E-2	1.665E+1	3.281E+1
-7.295E-2	1.656E+1	3.325E+1
-7.295E-2	1.666E+1	3.291E+1
-7.295E-2	1.650E+1	3.299E+1
-7.457E-2	1.644E+1	3.317E+1
-7.295E-2	1.662E+1	3.296E+1
-6.971E-2	1.660E+1	3.328E+1
-7.133E-2	1.664E+1	3.302E+1
-7.457E-2	1.669E+1	3.297E+1
-7.295E-2	1.661E+1	3.317E+1
-7.295E-2	1.665E+1	3.335E+1
-7.620E-2	1.657E+1	3.319E+1
-7.295E-2	1.673E+1	3.297E+1
-7.295E-2	1.659E+1	3.285E+1
-7.133E-2	1.661E+1	3.320E+1
-7.457E-2	1.666E+1	3.292E+1
-7.295E-2	1.669E+1	3.296E+1
-7.457E-2	1.663E+1	3.305E+1
-7.133E-2	1.669E+1	3.288E+1
-7.457E-2	1.671E+1	3.306E+1
-7.457E-2	1.645E+1	3.300E+1
-7.620E-2	1.665E+1	3.312E+1
-7.295E-2	1.676E+1	3.318E+1
-7.295E-2	1.648E+1	3.308E+1
-7.457E-2	1.668E+1	3.304E+1
-7.133E-2	1.677E+1	3.307E+1
-7.133E-2	1.669E+1	3.311E+1
-7.133E-2	1.656E+1	3.310E+1
-7.457E-2	1.654E+1	3.297E+1
-7.295E-2	1.669E+1	3.305E+1
-7.457E-2	1.663E+1	3.323E+1
-7.133E-2	1.656E+1	3.319E+1
-7.133E-2	1.653E+1	3.318E+1
-7.295E-2	1.653E+1	3.295E+1
-6.971E-2	1.647E+1	3.307E+1
-7.457E-2	1.673E+1	3.293E+1
-7.295E-2	1.655E+1	3.314E+1
-7.620E-2	1.682E+1	3.328E+1
-7.295E-2	1.655E+1	3.304E+1
-7.295E-2	1.651E+1	3.319E+1
-7.457E-2	1.658E+1	3.306E+1
-7.295E-2	1.669E+1	3.302E+1
-7.133E-2	1.661E+1	3.324E+1
-6.971E-2	1.662E+1	3.301E+1
-7.620E-2	1.650E+1	3.316E+1
-7.133E-2	1.661E+1	3.305E+1
-7.133E-2	1.645E+1	3.305E+1
-7.133E-2	1.659E+1	3.313E+1
-7.620E-2	1.653E+1	3.329E+1
-7.457E-2	1.660E+1	3.314E+1
-7.133E-2	1.673E+1	3.275E+1
-7.295E-2	1.668E+1	3.305E+1
-7.620E-2	1.657E+1	3.314E+1
-7.457E-2	1.670E+1	3.327E+1
-7.295E-2	1.659E+1	3.312E+1
-7.295E-2	1.658E+1	3.313E+1
-7.620E-2	1.668E+1	3.306E+1
-7.133E-2	1.642E+1	3.277E+1
-7.295E-2	1.631E+1	3.313E+1
-7.295E-2	1.650E+1	3.310E+1
-7.295E-2	1.658E+1	3.300E+1
-7.295E-2	1.659E+1	3.327E+1
-7.133E-2	1.677E+1	3.314E+1
-7.457E-2	1.663E+1	3.294E+1
-7.295E-2	1.664E+1	3.314E+1
-7.457E-2	1.651E+1	3.322E+1
-7.295E-2	1.653E+1	3.313E+1
-6.971E-2	1.662E+1	3.313E+1
-7.620E-2	1.649E+1	3.324E+1
-7.133E-2	1.664E+1	3.319E+1
-6.971E-2	1.673E+1	3.332E+1
-7.133E-2	1.666E+1	3.303E+1
-7.457E-2	1.666E+1	3.319E+1
-7.457E-2	1.675E+1	3.319E+1
-7.133E-2	1.668E+1	3.294E+1
-7.457E-2	1.660E+1	3.306E+1
-7.457E-2	1.641E+1	3.295E+1
-7.295E-2	1.666E+1	3.306E+1
-7.133E-2	1.665E+1	3.302E+1
-7.295E-2	1.640E+1	3.326E+1
-7.295E-2	1.662E+1	3.314E+1
-7.295E-2	1.666E+1	3.308E+1
-7.295E-2	1.666E+1	3.301E+1
-7.295E-2	1.655E+1	3.299E+1
-7.457E-2	1.665E+1	3.308E+1
-7.457E-2	1.654E+1	3.312E+1
-6.971E-2	1.654E+1	3.290E+1
-7.133E-2	1.661E+1	3.347E+1
-7.295E-2	1.663E+1	3.312E+1
-7.620E-2	1.671E+1	3.329E+1
-7.295E-2	1.664E+1	3.288E+1
-7.457E-2	1.671E+1	3.307E+1
-7.457E-2	1.654E+1	3.310E+1
-7.620E-2	1.634E+1	3.311E+1
-7.295E-2	1.660E+1	3.325E+1
-7.133E-2	1.659E+1	3.321E+1
-7.133E-2	1.653E+1	3.321E+1
-7.457E-2	1.669E+1	3.310E+1
-7.133E-2	1.670E+1	3.297E+1
-7.457E-2	1.647E+1	3.291E+1
-7.295E-2	1.668E+1	3.314E+1
-7.295E-2	1.661E+1	3.314E+1
-6.971E-2	1.661E+1	3.313E+1
-7.295E-2	1.666E+1	3.305E+1
-7.457E-2	1.656E+1	3.306E+1
-7.457E-2	1.667E+1	3.324E+1
-7.295E-2	1.664E+1	3.312E+1
-7.295E-2	1.665E+1	3.302E+1
-7.295E-2	1.667E+1	3.300E+1
-7.295E-2	1.655E+1	3.321E+1
-6.971E-2	1.663E+1	3.286E+1
-7.457E-2	1.656E+1	3.308E+1
-7.620E-2	1.644E+1	3.300E+1
-7.133E-2	1.682E+1	3.302E+1
-7.133E-2	1.662E+1	3.295E+1
-7.133E-2	1.668E+1	3.303E+1
-7.457E-2	1.652E+1	3.291E+1
-7.133E-2	1.663E+1	3.312E+1
-7.133E-2	1.667E+1	3.347E+1
-7.133E-2	1.645E+1	3.321E+1
-7.295E-2	1.661E+1	3.304E+1
-7.295E-2	1.650E+1	3.296E+1
-7.133E-2	1.662E+1	3.330E+1
-7.295E-2	1.671E+1	3.283E+1
-7.782E-2	1.661E+1	3.295E+1
-7.295E-2	1.656E+1	3.307E+1
-7.295E-2	1.665E+1	3.319E+1
-7.295E-2	1.668E+1	3.323E+1
-7.457E-2	1.664E+1	3.315E+1
-7.295E-2	1.665E+1	3.306E+1
-7.133E-2	1.636E+1	3.316E+1
-7.457E-2	1.660E+1	3.306E+1
-7.295E-2	1.665E+1	3.301E+1
-7.133E-2	1.653E+1	3.296E+1
-7.457E-2	1.667E+1	3.296E+1
-7.133E-2	1.651E+1	3.306E+1
-7.295E-2	1.653E+1	3.317E+1
-7.295E-2	1.669E+1	3.307E+1
-6.971E-2	1.646E+1	3.298E+1
-7.295E-2	1.673E+1	3.302E+1
-7.457E-2	1.669E+1	3.315E+1
-7.295E-2	1.663E+1	3.299E+1
-6.971E-2	1.676E+1	3.327E+1
-7.295E-2	1.662E+1	3.310E+1
-7.457E-2	1.666E+1	3.311E+1
-7.133E-2	1.655E+1	3.292E+1
-6.809E-2	1.668E+1	3.315E+1
-7.295E-2	1.679E+1	3.306E+1
-7.295E-2	1.651E+1	3.314E+1
-7.457E-2	1.650E+1	3.313E+1
-7.133E-2	1.676E+1	3.321E+1
-7.133E-2	1.658E+1	3.307E+1
-7.620E-2	1.677E+1	3.300E+1
-7.295E-2	1.675E+1	3.295E+1
-6.971E-2	1.669E+1	3.309E+1
-7.295E-2	1.660E+1	3.322E+1
-7.782E-2	1.654E+1	3.309E+1
-7.457E-2	1.672E+1	3.283E+1
-7.295E-2	1.653E+1	3.327E+1
-6.971E-2	1.678E+1	3.290E+1
-7.295E-2	1.644E+1	3.314E+1
-7.295E-2	1.668E+1	3.305E+1
-6.971E-2	1.643E+1	3.297E+1
-6.971E-2	1.661E+1	3.312E+1
-7.620E-2	1.661E+1	3.292E+1
-7.457E-2	1.652E+1	3.309E+1
-7.133E-2	1.655E+1	3.316E+1
-7.133E-2	1.654E+1	3.292E+1
-7.457E-2	1.666E+1	3.291E+1
-7.295E-2	1.663E+1	3.306E+1
-7.457E-2	1.642E+1	3.309E+1
-7.457E-2	1.665E+1	3.297E+1
-7.620E-2	1.673E+1	3.333E+1
-7.295E-2	1.667E+1	3.301E+1
-7.133E-2	1.668E+1	3.315E+1
-7.295E-2	1.651E+1	3.294E+1
-7.620E-2	1.661E+1	3.296E+1
-7.457E-2	1.664E+1	3.301E+1
-7.457E-2	1.650E+1	3.293E+1
-7.295E-2	1.676E+1	3.324E+1
-7.457E-2	1.653E+1	3.315E+1
-7.457E-2	1.646E+1	3.296E+1
-6.971E-2	1.670E+1	3.325E+1
-7.457E-2	1.665E+1	3.321E+1
-7.295E-2	1.663E+1	3.302E+1
-7.295E-2	1.666E+1	3.319E+1
-7.133E-2	1.648E+1	3.307E+1
-7.457E-2	1.659E+1	3.295E+1
-7.620E-2	1.661E+1	3.298E+1
-6.971E-2	1.659E+1	3.309E+1
-6.971E-2	1.661E+1	3.301E+1
-7.133E-2	1.658E+1	3.288E+1
-7.457E-2	1.660E+1	3.283E+1
-7.133E-2	1.685E+1	3.291E+1
-7.295E-2	1.655E+1	3.322E+1
-7.133E-2	1.668E+1	3.306E+1
-7.457E-2	1.658E+1	3.300E+1
-7.620E-2	1.662E+1	3.298E+1
-7.133E-2	1.672E+1	3.293E+1
-7.295E-2	1.664E+1	3.295E+1
-7.620E-2	1.647E+1	3.285E+1
-7.457E-2	1.652E+1	3.295E+1
-7.295E-2	1.666E+1	3.307E+1
-7.295E-2	1.669E+1	3.326E+1
-7.457E-2	1.656E+1	3.308E+1
-7.620E-2	1.651E+1	3.318E+1
-7.295E-2	1.661E+1	3.304E+1
-7.133E-2	1.661E+1	3.315E+1
-7.457E-2	1.648E+1	3.307E+1
-7.457E-2	1.676E+1	3.304E+1
-7.295E-2	1.662E+1	3.319E+1
-7.295E-2	1.664E+1	3.308E+1
-7.457E-2	1.663E+1	3.302E+1
-7.457E-2	1.677E+1	3.324E+1
-7.133E-2	1.654E+1	3.302E+1
-6.971E-2	1.663E+1	3.329E+1
-7.457E-2	1.675E+1	3.317E+1
-7.295E-2	1.671E+1	3.317E+1
-7.295E-2	1.658E+1	3.305E+1
-7.295E-2	1.665E+1	3.302E+1
-7.457E-2	1.655E+1	3.295E+1
-7.133E-2	1.653E+1	3.306E+1
-7.457E-2	1.667E+1	3.305E+1
-7.457E-2	1.665E+1	3.301E+1
-7.295E-2	1.676E+1	3.292E+1
-7.457E-2	1.678E+1	3.332E+1
-7.133E-2	1.657E+1	3.321E+1
-7.295E-2	1.656E+1	3.297E+1
-7.457E-2	1.671E+1	3.304E+1
-7.457E-2	1.655E+1	3.303E+1
-7.457E-2	1.657E+1	3.299E+1
-7.295E-2	1.659E+1	3.306E+1
-7.620E-2	1.675E+1	3.304E+1
-7.457E-2	1.656E+1	3.294E+1
-7.133E-2	1.653E+1	3.320E+1
-7.295E-2	1.665E+1	3.298E+1
-7.620E-2	1.652E+1	3.307E+1
-7.457E-2	1.660E+1	3.309E+1
-7.133E-2	1.678E+1	3.335E+1
-7.295E-2	1.682E+1	3.329E+1
-7.620E-2	1.660E+1	3.290E+1
-7.457E-2	1.653E+1	3.332E+1
-6.809E-2	1.649E+1	3.309E+1
-7.133E-2	1.665E+1	3.313E+1
-7.620E-2	1.644E+1	3.316E+1
-7.457E-2	1.647E+1	3.306E+1
-7.133E-2	1.659E+1	3.302E+1
-7.295E-2	1.650E+1	3.325E+1
-7.457E-2	1.664E+1	3.301E+1
-7.295E-2	1.643E+1	3.299E+1
-7.457E-2	1.659E+1	3.297E+1
-7.295E-2	1.658E+1	3.298E+1
-7.457E-2	1.653E+1	3.292E+1
-7.295E-2	1.656E+1	3.277E+1
-7.133E-2	1.659E+1	3.315E+1
-7.295E-2	1.656E+1	3.320E+1
-7.457E-2	1.659E+1	3.317E+1
-7.457E-2	1.663E+1	3.294E+1
-7.295E-2	1.680E+1	3.288E+1
-7.457E-2	1.644E+1	3.301E+1
-7.295E-2	1.641E+1	3.309E+1
-7.295E-2	1.657E+1	3.298E+1
-7.457E-2	1.671E+1	3.308E+1
-7.295E-2	1.658E+1	3.298E+1
-7.620E-2	1.666E+1	3.303E+1
-7.457E-2	1.675E+1	3.308E+1
-7.295E-2	1.658E+1	3.294E+1
-7.295E-2	1.672E+1	3.314E+1
-7.295E-2	1.670E+1	3.292E+1
-7.133E-2	1.657E+1	3.300E+1
-7.295E-2	1.659E+1	3.302E+1
-7.295E-2	1.656E+1	3.289E+1
-7.457E-2	1.668E+1	3.290E+1
-7.457E-2	1.652E+1	3.299E+1
-7.133E-2	1.668E+1	3.299E+1
-7.133E-2	1.652E+1	3.320E+1
-7.620E-2	1.651E+1	3.277E+1
-7.457E-2	1.657E+1	3.303E+1
-7.295E-2	1.653E+1	3.323E+1
-7.457E-2	1.652E+1	3.295E+1
-7.457E-2	1.658E+1	3.306E+1
-7.133E-2	1.664E+1	3.297E+1
-6.971E-2	1.664E+1	3.309E+1
-7.457E-2	1.673E+1	3.283E+1
-7.782E-2	1.660E+1	3.317E+1
-7.457E-2	1.668E+1	3.311E+1
-7.133E-2	1.659E+1	3.289E+1
-7.133E-2	1.648E+1	3.326E+1
-7.295E-2	1.678E+1	3.280E+1
-7.457E-2	1.651E+1	3.313E+1
-6.971E-2	1.651E+1	3.295E+1
-7.295E-2	1.675E+1	3.302E+1
-7.620E-2	1.667E+1	3.306E+1
-7.295E-2	1.664E+1	3.291E+1
-7.457E-2	1.669E+1	3.317E+1
-6.971E-2	1.656E+1	3.312E+1
-7.457E-2	1.642E+1	3.309E+1
-7.133E-2	1.662E+1	3.302E+1
-7.295E-2	1.680E+1	3.291E+1
-7.295E-2	1.644E+1	3.323E+1
-7.782E-2	1.667E+1	3.299E+1
-7.295E-2	1.670E+1	3.299E+1
-7.457E-2	1.668E+1	3.301E+1
-7.295E-2	1.652E+1	3.318E+1
-7.620E-2	1.656E+1	3.287E+1
-7.457E-2	1.668E+1	3.298E+1
-7.133E-2	1.671E+1	3.313E+1
-7.295E-2	1.662E+1	3.279E+1
-7.457E-2	1.663E+1	3.291E+1
-7.457E-2	1.650E+1	3.286E+1
-7.133E-2	1.659E+1	3.293E+1
-7.457E-2	1.677E+1	3.286E+1
-7.457E-2	1.666E+1	3.303E+1
-7.295E-2	1.666E+1	3.306E+1
-7.295E-2	1.661E+1	3.307E+1
-7.295E-2	1.653E+1	3.305E+1
-7.457E-2	1.664E+1	3.298E+1
-7.457E-2	1.677E+1	3.304E+1
-7.133E-2	1.667E+1	3.313E+1
-7.295E-2	1.654E+1	3.301E+1
-7.620E-2	1.652E+1	3.314E+1
-7.295E-2	1.663E+1	3.297E+1
-7.295E-2	1.679E+1	3.298E+1
-7.133E-2	1.649E+1	3.294E+1
-7.295E-2	1.667E+1	3.321E+1
-7.457E-2	1.659E+1	3.299E+1
-7.295E-2	1.676E+1	3.316E+1
-6.971E-2	1.669E+1	3.279E+1
-7.620E-2	1.661E+1	3.298E+1
-7.295E-2	1.660E+1	3.299E+1
-6.809E-2	1.665E+1	3.305E+1
-7.620E-2	1.653E+1	3.295E+1
-7.457E-2	1.666E+1	3.302E+1
-7.620E-2	1.663E+1	3.304E+1
-7.295E-2	1.679E+1	3.321E+1
-7.133E-2	1.669E+1	3.297E+1
-7.295E-2	1.663E+1	3.310E+1
-7.457E-2	1.653E+1	3.306E+1
-7.457E-2	1.649E+1	3.305E+1
-7.295E-2	1.664E+1	3.273E+1
-7.457E-2	1.646E+1	3.291E+1
-7.295E-2	1.652E+1	3.321E+1
-7.295E-2	1.656E+1	3.297E+1
-7.295E-2	1.663E+1	3.302E+1
-7.620E-2	1.666E+1	3.300E+1
-7.457E-2	1.664E+1	3.317E+1
-7.295E-2	1.675E+1	3.295E+1
-7.295E-2	1.659E+1	3.325E+1
-7.295E-2	1.649E+1	3.297E+1
-7.295E-2	1.656E+1	3.307E+1
-7.133E-2	1.659E+1	3.293E+1
-7.295E-2	1.662E+1	3.301E+1
-7.782E-2	1.672E+1	3.304E+1
-7.295E-2	1.668E+1	3.314E+1
-7.133E-2	1.649E+1	3.321E+1
-7.133E-2	1.641E+1	3.299E+1
-7.782E-2	1.665E+1	3.301E+1
-7.295E-2	1.661E+1	3.309E+1
-7.457E-2	1.662E+1	3.311E+1
-7.295E-2	1.664E+1	3.312E+1
-7.457E-2	1.649E+1	3.316E+1
-7.295E-2	1.659E+1	3.311E+1
-7.133E-2	1.661E+1	3.298E+1
-7.295E-2	1.672E+1	3.327E+1
-7.782E-2	1.651E+1	3.305E+1
-7.295E-2	1.665E+1	3.325E+1
-7.295E-2	1.665E+1	3.285E+1
-7.295E-2	1.660E+1	3.298E+1
-7.457E-2	1.666E+1	3.301E+1
-7.457E-2	1.655E+1	3.298E+1
-6.971E-2	1.655E+1	3.303E+1
-7.457E-2	1.653E+1	3.313E+1
-7.295E-2	1.662E+1	3.314E+1
-7.457E-2	1.654E+1	3.309E+1
-6.809E-2	1.656E+1	3.317E+1
-7.457E-2	1.652E+1	3.316E+1
-7.295E-2	1.655E+1	3.304E+1
-7.295E-2	1.659E+1	3.286E+1
-7.133E-2	1.655E+1	3.284E+1
-7.457E-2	1.657E+1	3.293E+1
-7.620E-2	1.654E+1	3.323E+1
-7.295E-2	1.653E+1	3.327E+1
-7.133E-2	1.658E+1	3.292E+1
-7.295E-2	1.662E+1	3.317E+1
-7.295E-2	1.659E+1	3.306E+1
-7.295E-2	1.655E+1	3.312E+1
-6.971E-2	1.665E+1	3.311E+1
-6.971E-2	1.659E+1	3.316E+1
-7.620E-2	1.649E+1	3.312E+1
-7.295E-2	1.672E+1	3.304E+1
-7.457E-2	1.656E+1	3.293E+1
-7.457E-2	1.670E+1	3.293E+1
-7.457E-2	1.648E+1	3.298E+1
-7.133E-2	1.661E+1	3.291E+1
-7.295E-2	1.659E+1	3.299E+1
-7.133E-2	1.665E+1	3.292E+1
-7.295E-2	1.661E+1	3.305E+1
-7.133E-2	1.651E+1	3.322E+1
-7.133E-2	1.665E+1	3.308E+1
-7.295E-2	1.670E+1	3.291E+1
-7.620E-2	1.654E+1	3.306E+1
-7.457E-2	1.661E+1	3.320E+1
-6.809E-2	1.662E+1	3.304E+1
-7.133E-2	1.669E+1	3.296E+1
-7.457E-2	1.651E+1	3.292E+1
-7.295E-2	1.678E+1	3.305E+1
-7.295E-2	1.672E+1	3.281E+1
-7.295E-2	1.671E+1	3.280E+1
-7.295E-2	1.668E+1	3.292E+1
-7.295E-2	1.656E+1	3.315E+1
-6.971E-2	1.668E+1	3.296E+1
-7.457E-2	1.659E+1	3.309E+1
-7.295E-2	1.664E+1	3.284E+1
-7.457E-2	1.667E+1	3.310E+1
-7.133E-2	1.653E+1	3.303E+1
-7.295E-2	1.646E+1	3.291E+1
-7.457E-2	1.658E+1	3.312E+1
-7.295E-2	1.645E+1	3.302E+1
-7.133E-2	1.653E+1	3.304E+1
-7.133E-2	1.656E+1	3.311E+1
-7.457E-2	1.662E+1	3.306E+1
-7.457E-2	1.648E+1	3.290E+1
-7.133E-2	1.649E+1	3.306E+1
-7.457E-2	1.673E+1	3.303E+1
-7.295E-2	1.659E+1	3.287E+1
-7.295E-2	1.655E+1	3.281E+1
-6.971E-2	1.650E+1	3.315E+1
-7.295E-2	1.653E+1	3.325E+1
-7.295E-2	1.673E+1	3.286E+1
-7.782E-2	1.649E+1	3.299E+1
-7.133E-2	1.658E+1	3.301E+1
-6.971E-2	1.671E+1	3.304E+1
-7.295E-2	1.656E+1	3.286E+1
-7.620E-2	1.652E+1	3.329E+1
-7.295E-2	1.662E+1	3.287E+1
-7.295E-2	1.672E+1	3.300E+1
-7.457E-2	1.663E+1	3.298E+1
-7.457E-2	1.670E+1	3.298E+1
-7.295E-2	1.669E+1	3.295E+1
-7.295E-2	1.656E+1	3.309E+1
-7.295E-2	1.668E+1	3.309E+1
-7.295E-2	1.670E+1	3.300E+1
-7.457E-2	1.665E+1	3.315E+1
-7.295E-2	1.666E+1	3.290E+1
-7.457E-2	1.664E+1	3.303E+1
-7.133E-2	1.656E+1	3.317E+1
-7.295E-2	1.639E+1	3.294E+1
-7.295E-2	1.676E+1	3.289E+1
-7.295E-2	1.645E+1	3.296E+1
-7.620E-2	1.647E+1	3.312E+1
-7.133E-2	1.664E+1	3.303E+1
-7.295E-2	1.644E+1	3.305E+1
-7.944E-2	1.679E+1	3.298E+1
-7.457E-2	1.648E+1	3.280E+1
-7.133E-2	1.668E+1	3.297E+1
-7.295E-2	1.649E+1	3.303E+1
-7.457E-2	1.651E+1	3.289E+1
-7.457E-2	1.646E+1	3.297E+1
-7.133E-2	1.664E+1	3.314E+1
-7.133E-2	1.671E+1	3.299E+1
-7.457E-2	1.673E+1	3.308E+1
-7.620E-2	1.684E+1	3.278E+1
-6.971E-2	1.649E+1	3.302E+1
-7.457E-2	1.646E+1	3.267E+1
-7.620E-2	1.657E+1	3.306E+1
-7.295E-2	1.638E+1	3.279E+1
-7.295E-2	1.661E+1	3.320E+1
-7.457E-2	1.649E+1	3.303E+1
-7.620E-2	1.671E+1	3.305E+1
-7.295E-2	1.672E+1	3.299E+1
-7.457E-2	1.650E+1	3.310E+1
-6.971E-2	1.663E+1	3.294E+1
-7.620E-2	1.659E+1	3.308E+1
-7.457E-2	1.674E+1	3.298E+1
-7.295E-2	1.641E+1	3.322E+1
-7.295E-2	1.661E+1	3.293E+1
-7.295E-2	1.676E+1	3.292E+1
-7.457E-2	1.653E+1	3.312E+1
-7.457E-2	1.659E+1	3.312E+1
-7.133E-2	1.658E+1	3.306E+1
-7.782E-2	1.654E+1	3.298E+1
-7.295E-2	1.646E+1	3.315E+1
-7.295E-2	1.664E+1	3.310E+1
-7.133E-2	1.658E+1	3.318E+1
-7.457E-2	1.655E+1	3.325E+1
-7.133E-2	1.669E+1	3.309E+1
-7.457E-2	1.658E+1	3.304E+1
-7.295E-2	1.669E+1	3.296E+1
-7.620E-2	1.675E+1	3.324E+1
-7.295E-2	1.657E+1	3.305E+1
-7.295E-2	1.665E+1	3.345E+1
-6.971E-2	1.661E+1	3.298E+1
-7.457E-2	1.657E+1	3.318E+1
-7.133E-2	1.677E+1	3.292E+1
-7.295E-2	1.659E+1	3.287E+1
-7.295E-2	1.651E+1	3.286E+1
-7.457E-2	1.652E+1	3.310E+1
-7.133E-2	1.668E+1	3.323E+1
-7.457E-2	1.650E+1	3.302E+1
-6.971E-2	1.662E+1	3.323E+1
-7.457E-2	1.666E+1	3.294E+1
-7.295E-2	1.670E+1	3.300E+1
-7.133E-2	1.649E+1	3.307E+1
-6.809E-2	1.666E+1	3.298E+1
-7.620E-2	1.668E+1	3.279E+1
-7.295E-2	1.649E+1	3.301E+1
-7.295E-2	1.671E+1	3.297E+1
-6.971E-2	1.660E+1	3.321E+1
-7.457E-2	1.675E+1	3.302E+1
-7.457E-2	1.657E+1	3.306E+1
-6.971E-2	1.652E+1	3.304E+1
-7.133E-2	1.650E+1	3.287E+1
-7.457E-2	1.654E+1	3.284E+1
-7.295E-2	1.663E+1	3.316E+1
-7.295E-2	1.662E+1	3.310E+1
-7.133E-2	1.656E+1	3.274E+1
-7.457E-2	1.654E+1	3.286E+1
-7.457E-2	1.663E+1	3.303E+1
-7.295E-2	1.672E+1	3.314E+1
-7.295E-2	1.665E+1	3.297E+1
-7.457E-2	1.655E+1	3.308E+1
-7.457E-2	1.658E+1	3.281E+1
-7.457E-2	1.669E+1	3.311E+1
-7.295E-2	1.654E+1	3.309E+1
-7.295E-2	1.662E+1	3.296E+1
-7.457E-2	1.655E+1	3.287E+1
-7.295E-2	1.657E+1	3.318E+1
-7.295E-2	1.657E+1	3.299E+1
-7.457E-2	1.673E+1	3.303E+1
-7.295E-2	1.655E+1	3.311E+1
-7.295E-2	1.652E+1	3.308E+1
-7.295E-2	1.658E+1	3.315E+1
-7.620E-2	1.659E+1	3.312E+1
-7.133E-2	1.655E+1	3.294E+1
-6.971E-2	1.668E+1	3.296E+1
-7.295E-2	1.649E+1	3.311E+1
-7.457E-2	1.644E+1	3.304E+1
-7.457E-2	1.658E+1	3.295E+1
-7.295E-2	1.650E+1	3.293E+1
-7.620E-2	1.674E+1	3.319E+1
-7.295E-2	1.655E+1	3.306E+1
-7.457E-2	1.660E+1	3.289E+1
-7.133E-2	1.661E+1	3.291E+1
-7.295E-2	1.651E+1	3.288E+1
-7.295E-2	1.658E+1	3.314E+1
-7.457E-2	1.662E+1	3.300E+1
-7.457E-2	1.659E+1	3.292E+1
-7.133E-2	1.651E+1	3.293E+1
-7.457E-2	1.655E+1	3.299E+1
-7.133E-2	1.656E+1	3.300E+1
-7.295E-2	1.651E+1	3.307E+1
-7.295E-2	1.660E+1	3.314E+1
-7.457E-2	1.656E+1	3.320E+1
-7.457E-2	1.662E+1	3.291E+1
-7.133E-2	1.648E+1	3.304E+1
-7.457E-2	1.658E+1	3.287E+1
-7.133E-2	1.657E+1	3.297E+1
-7.133E-2	1.664E+1	3.314E+1
-7.295E-2	1.652E+1	3.312E+1
-7.133E-2	1.648E+1	3.331E+1
-7.457E-2	1.668E+1	3.313E+1
-7.457E-2	1.662E+1	3.300E+1
-6.971E-2	1.673E+1	3.324E+1
-7.457E-2	1.661E+1	3.292E+1
-7.782E-2	1.677E+1	3.307E+1
-7.295E-2	1.668E+1	3.293E+1
-7.295E-2	1.652E+1	3.282E+1
-7.295E-2	1.673E+1	3.316E+1
-7.620E-2	1.662E+1	3.305E+1
-7.457E-2	1.673E+1	3.315E+1
-6.646E-2	1.676E+1	3.304E+1
-7.295E-2	1.667E+1	3.281E+1
-7.133E-2	1.657E+1	3.283E+1
-7.295E-2	1.660E+1	3.302E+1
-6.971E-2	1.657E+1	3.312E+1
-7.295E-2	1.662E+1	3.278E+1
-7.457E-2	1.653E+1	3.296E+1
-7.133E-2	1.679E+1	3.307E+1
-7.295E-2	1.672E+1	3.307E+1
-7.457E-2	1.664E+1	3.304E+1
-7.295E-2	1.675E+1	3.308E+1
-7.295E-2	1.666E+1	3.305E+1
-7.295E-2	1.655E+1	3.293E+1
-7.620E-2	1.666E+1	3.311E+1
-7.457E-2	1.664E+1	3.296E+1
-7.457E-2	1.671E+1	3.310E+1
-7.133E-2	1.652E+1	3.292E+1
-7.457E-2	1.659E+1	3.305E+1
-7.457E-2	1.669E+1	3.301E+1
-7.457E-2	1.658E+1	3.299E+1
-7.295E-2	1.661E+1	3.287E+1
-7.295E-2	1.656E+1	3.286E+1
-7.457E-2	1.665E+1	3.326E+1
-7.133E-2	1.668E+1	3.300E+1
-7.457E-2	1.666E+1	3.303E+1
-7.295E-2	1.662E+1	3.304E+1
-7.295E-2	1.671E+1	3.278E+1
-7.457E-2	1.662E+1	3.301E+1
-6.971E-2	1.675E+1	3.298E+1
-7.133E-2	1.653E+1	3.285E+1
-7.133E-2	1.667E+1	3.312E+1
-7.457E-2	1.660E+1	3.322E+1
-7.133E-2	1.663E+1	3.301E+1
-7.133E-2	1.665E+1	3.310E+1
-7.295E-2	1.648E+1	3.296E+1
-7.457E-2	1.668E+1	3.319E+1
-7.133E-2	1.665E+1	3.303E+1
-7.295E-2	1.652E+1	3.312E+1
-7.620E-2	1.668E+1	3.300E+1
-7.295E-2	1.653E+1	3.313E+1
-7.133E-2	1.660E+1	3.279E+1
-7.295E-2	1.651E+1	3.316E+1
-7.782E-2	1.665E+1	3.310E+1
-7.295E-2	1.659E+1	3.302E+1
-7.295E-2	1.647E+1	3.310E+1
-7.295E-2	1.667E+1	3.316E+1
-7.620E-2	1.665E+1	3.297E+1
-7.133E-2	1.656E+1	3.279E+1
-7.295E-2	1.655E+1	3.306E+1
-7.133E-2	1.653E+1	3.293E+1
-7.457E-2	1.671E+1	3.295E+1
-7.457E-2	1.671E+1	3.284E+1
-7.133E-2	1.657E+1	3.295E+1
-7.295E-2	1.657E+1	3.292E+1
-7.457E-2	1.661E+1	3.296E+1
-7.133E-2	1.662E+1	3.290E+1
-7.133E-2	1.668E+1	3.296E+1
-7.133E-2	1.658E+1	3.321E+1
-7.620E-2	1.654E+1	3.318E+1
-7.295E-2	1.661E+1	3.314E+1
-6.809E-2	1.652E+1	3.298E+1
-7.457E-2	1.691E+1	3.311E+1
-7.782E-2	1.655E+1	3.317E+1
-7.295E-2	1.665E+1	3.316E+1
-6.809E-2	1.669E+1	3.319E+1
-7.133E-2	1.651E+1	3.319E+1
-7.457E-2	1.646E+1	3.310E+1
-7.133E-2	1.657E+1	3.294E+1
-7.620E-2	1.679E+1	3.315E+1
-7.457E-2	1.665E+1	3.268E+1
-7.295E-2	1.648E+1	3.290E+1
-7.133E-2	1.673E+1	3.290E+1
-7.133E-2	1.684E+1	3.271E+1
-7.133E-2	1.655E+1	3.312E+1
-7.620E-2	1.643E+1	3.310E+1
-7.133E-2	1.662E+1	3.300E+1
-7.457E-2	1.674E+1	3.314E+1
-7.133E-2	1.665E+1	3.315E+1
-7.457E-2	1.654E+1	3.306E+1
-7.295E-2	1.661E+1	3.277E+1
-7.295E-2	1.671E+1	3.303E+1
-7.133E-2	1.675E+1	3.302E+1
-7.782E-2	1.668E+1	3.300E+1
-7.295E-2	1.650E+1	3.328E+1
-6.971E-2	1.657E+1	3.309E+1
-6.971E-2	1.668E+1	3.303E+1
-7.133E-2	1.649E+1	3.321E+1
-7.295E-2	1.674E+1	3.305E+1
-7.295E-2	1.663E+1	3.307E+1
-7.133E-2	1.659E+1	3.309E+1
-7.620E-2	1.671E+1	3.336E+1
-7.457E-2	1.673E+1	3.309E+1
-6.971E-2	1.663E+1	3.297E+1
-7.295E-2	1.658E+1	3.296E+1
-7.620E-2	1.664E+1	3.294E+1
-7.133E-2	1.654E+1	3.292E+1
-7.295E-2	1.664E+1	3.291E+1
-7.295E-2	1.655E+1	3.290E+1
-7.295E-2	1.668E+1	3.323E+1
-7.295E-2	1.668E+1	3.306E+1
-7.457E-2	1.686E+1	3.290E+1
-7.295E-2	1.657E+1	3.297E+1
-7.620E-2	1.661E+1	3.325E+1
-7.457E-2	1.664E+1	3.305E+1
-7.295E-2	1.668E+1	3.288E+1
-7.133E-2	1.654E+1	3.312E+1
-7.457E-2	1.669E+1	3.304E+1
-7.457E-2	1.647E+1	3.294E+1
-6.971E-2	1.658E+1	3.286E+1
-7.133E-2	1.676E+1	3.293E+1
-7.457E-2	1.658E+1	3.313E+1
-7.457E-2	1.645E+1	3.287E+1
-7.133E-2	1.682E+1	3.324E+1
-7.295E-2	1.681E+1	3.293E+1
-7.944E-2	1.661E+1	3.333E+1
-7.457E-2	1.655E+1	3.295E+1
-7.133E-2	1.643E+1	3.287E+1
-7.295E-2	1.654E+1	3.290E+1
-7.620E-2	1.671E+1	3.294E+1
-7.457E-2	1.668E+1	3.317E+1
-7.295E-2	1.654E+1	3.313E+1
-7.295E-2	1.653E+1	3.290E+1
-7.295E-2	1.648E+1	3.320E+1
-7.457E-2	1.654E+1	3.302E+1
-7.133E-2	1.657E+1	3.325E+1
-7.295E-2	1.656E+1	3.291E+1
-7.457E-2	1.666E+1	3.298E+1
-7.457E-2	1.656E+1	3.323E+1
-7.133E-2	1.659E+1	3.284E+1
-6.971E-2	1.661E+1	3.307E+1
-7.457E-2	1.665E+1	3.314E+1
-7.295E-2	1.663E+1	3.295E+1
-7.133E-2	1.674E+1	3.311E+1
-7.133E-2	1.652E+1	3.297E+1
-7.620E-2	1.678E+1	3.292E+1
-7.457E-2	1.663E+1	3.309E+1
-7.133E-2	1.662E+1	3.321E+1
-7.133E-2	1.654E+1	3.285E+1
-7.295E-2	1.689E+1	3.306E+1
-7.133E-2	1.667E+1	3.323E+1
-6.971E-2	1.679E+1	3.301E+1
-7.133E-2	1.658E+1	3.299E+1
[truncated: 39,974 more rows]
