# Supplementary material for: Improved ANAP incorporation and VCF analysis reveal details of P2X7 current facilitation and a limited conformational interplay between ATP binding and the intracellular ballast domain
Source: eLife. 2023 Jan 4;12:e82479. doi: 10.7554/eLife.82479 (PMC9859053; doi:10.7554/eLife.82479)
Supplement: Figure 6—figure supplement 2—source data 2. [file elife-82479-fig6-figsupp2-data2.zip › Figure-6_figure-supplement-2_source-data-2/P2X7(Y595anap)-CaM-M13-mNeonGreen/e05#22.csv]

-1.914E-1	2.112E+1	3.945E+1
-1.962E-1	2.105E+1	3.926E+1
-1.930E-1	2.124E+1	3.948E+1
-1.946E-1	2.113E+1	3.940E+1
-1.914E-1	2.117E+1	3.912E+1
-1.946E-1	2.114E+1	3.926E+1
-1.962E-1	2.115E+1	3.939E+1
-1.946E-1	2.104E+1	3.904E+1
-1.914E-1	2.105E+1	3.944E+1
-1.930E-1	2.118E+1	3.927E+1
-1.930E-1	2.120E+1	3.952E+1
-1.930E-1	2.114E+1	3.921E+1
-1.897E-1	2.104E+1	3.963E+1
-1.946E-1	2.120E+1	3.939E+1
-1.962E-1	2.132E+1	3.923E+1
-1.930E-1	2.121E+1	3.935E+1
-1.914E-1	2.120E+1	3.925E+1
-1.946E-1	2.106E+1	3.925E+1
-1.946E-1	2.112E+1	3.940E+1
-1.914E-1	2.116E+1	3.944E+1
-1.914E-1	2.095E+1	3.911E+1
-1.962E-1	2.107E+1	3.949E+1
-1.946E-1	2.119E+1	3.926E+1
-1.946E-1	2.098E+1	3.951E+1
-1.930E-1	2.107E+1	3.928E+1
-1.946E-1	2.106E+1	3.939E+1
-1.962E-1	2.121E+1	3.923E+1
-1.946E-1	2.107E+1	3.945E+1
-1.881E-1	2.099E+1	3.943E+1
-1.946E-1	2.101E+1	3.914E+1
-1.946E-1	2.115E+1	3.943E+1
-1.946E-1	2.119E+1	3.926E+1
-1.930E-1	2.119E+1	3.930E+1
-1.930E-1	2.114E+1	3.918E+1
-1.978E-1	2.121E+1	3.917E+1
-1.930E-1	2.114E+1	3.948E+1
-1.930E-1	2.117E+1	3.956E+1
-1.930E-1	2.107E+1	3.916E+1
-1.946E-1	2.119E+1	3.940E+1
-1.946E-1	2.116E+1	3.911E+1
-1.897E-1	2.138E+1	3.918E+1
-1.946E-1	2.111E+1	3.917E+1
-1.946E-1	2.123E+1	3.946E+1
-1.946E-1	2.091E+1	3.935E+1
-1.930E-1	2.112E+1	3.922E+1
-1.946E-1	2.128E+1	3.923E+1
-1.946E-1	2.099E+1	3.921E+1
-1.930E-1	2.111E+1	3.912E+1
-1.897E-1	2.120E+1	3.919E+1
-1.914E-1	2.101E+1	3.917E+1
-1.978E-1	2.122E+1	3.909E+1
-1.946E-1	2.123E+1	3.950E+1
-1.897E-1	2.114E+1	3.941E+1
-1.978E-1	2.120E+1	3.933E+1
-1.962E-1	2.125E+1	3.923E+1
-1.946E-1	2.120E+1	3.923E+1
-1.914E-1	2.114E+1	3.942E+1
-1.962E-1	2.098E+1	3.944E+1
-1.946E-1	2.113E+1	3.913E+1
-1.914E-1	2.105E+1	3.898E+1
-1.897E-1	2.097E+1	3.952E+1
-1.946E-1	2.119E+1	3.934E+1
-1.978E-1	2.115E+1	3.918E+1
-1.930E-1	2.113E+1	3.934E+1
-1.897E-1	2.131E+1	3.906E+1
-1.946E-1	2.106E+1	3.912E+1
-1.978E-1	2.106E+1	3.933E+1
-1.946E-1	2.119E+1	3.938E+1
-1.930E-1	2.111E+1	3.929E+1
-1.930E-1	2.118E+1	3.948E+1
-1.946E-1	2.093E+1	3.915E+1
-1.946E-1	2.119E+1	3.916E+1
-1.914E-1	2.123E+1	3.915E+1
-1.962E-1	2.108E+1	3.925E+1
-1.962E-1	2.107E+1	3.935E+1
-1.946E-1	2.115E+1	3.923E+1
-1.914E-1	2.109E+1	3.959E+1
-1.946E-1	2.112E+1	3.917E+1
-1.962E-1	2.116E+1	3.924E+1
-1.914E-1	2.121E+1	3.919E+1
-1.914E-1	2.100E+1	3.932E+1
-1.930E-1	2.115E+1	3.927E+1
-1.962E-1	2.105E+1	3.918E+1
-1.946E-1	2.089E+1	3.931E+1
-1.930E-1	2.103E+1	3.917E+1
-1.946E-1	2.122E+1	3.930E+1
-1.978E-1	2.100E+1	3.922E+1
-1.914E-1	2.111E+1	3.918E+1
-1.930E-1	2.106E+1	3.953E+1
-1.946E-1	2.088E+1	3.942E+1
-1.962E-1	2.109E+1	3.958E+1
-1.930E-1	2.103E+1	3.916E+1
-1.897E-1	2.109E+1	3.936E+1
-1.946E-1	2.106E+1	3.936E+1
-1.946E-1	2.115E+1	3.912E+1
-1.930E-1	2.102E+1	3.935E+1
-1.930E-1	2.107E+1	3.925E+1
-1.930E-1	2.108E+1	3.924E+1
-1.995E-1	2.105E+1	3.945E+1
-1.946E-1	2.117E+1	3.917E+1
-1.914E-1	2.106E+1	3.925E+1
-1.930E-1	2.109E+1	3.897E+1
-1.962E-1	2.106E+1	3.900E+1
-1.946E-1	2.115E+1	3.926E+1
-1.930E-1	2.125E+1	3.913E+1
-1.930E-1	2.120E+1	3.930E+1
-1.946E-1	2.115E+1	3.900E+1
-1.930E-1	2.117E+1	3.904E+1
-1.914E-1	2.118E+1	3.909E+1
-1.914E-1	2.111E+1	3.934E+1
-1.962E-1	2.111E+1	3.904E+1
-1.914E-1	2.122E+1	3.922E+1
-1.962E-1	2.117E+1	3.924E+1
-1.930E-1	2.111E+1	3.916E+1
-1.995E-1	2.101E+1	3.914E+1
-1.946E-1	2.114E+1	3.939E+1
-1.930E-1	2.122E+1	3.915E+1
-1.930E-1	2.104E+1	3.936E+1
-1.978E-1	2.109E+1	3.904E+1
-1.946E-1	2.102E+1	3.933E+1
-1.930E-1	2.095E+1	3.928E+1
-1.946E-1	2.117E+1	3.922E+1
-1.995E-1	2.102E+1	3.924E+1
-1.930E-1	2.104E+1	3.928E+1
-1.930E-1	2.115E+1	3.937E+1
-1.897E-1	2.117E+1	3.921E+1
-1.946E-1	2.106E+1	3.940E+1
-1.930E-1	2.112E+1	3.963E+1
-1.946E-1	2.113E+1	3.941E+1
-1.914E-1	2.115E+1	3.948E+1
-1.962E-1	2.116E+1	3.930E+1
-1.946E-1	2.120E+1	3.931E+1
-1.914E-1	2.127E+1	3.936E+1
-1.946E-1	2.110E+1	3.916E+1
-1.946E-1	2.110E+1	3.924E+1
-1.946E-1	2.118E+1	3.952E+1
-1.930E-1	2.105E+1	3.906E+1
-1.914E-1	2.101E+1	3.936E+1
-1.995E-1	2.107E+1	3.942E+1
-1.946E-1	2.113E+1	3.943E+1
-1.914E-1	2.102E+1	3.892E+1
-1.930E-1	2.124E+1	3.947E+1
-1.946E-1	2.093E+1	3.925E+1
-1.914E-1	2.113E+1	3.923E+1
-1.914E-1	2.113E+1	3.931E+1
-1.930E-1	2.120E+1	3.920E+1
-1.946E-1	2.118E+1	3.919E+1
-1.978E-1	2.099E+1	3.916E+1
-1.897E-1	2.128E+1	3.903E+1
-1.946E-1	2.105E+1	3.930E+1
-1.995E-1	2.109E+1	3.906E+1
-1.962E-1	2.098E+1	3.927E+1
-1.930E-1	2.114E+1	3.917E+1
-1.946E-1	2.101E+1	3.913E+1
-1.946E-1	2.116E+1	3.916E+1
-1.946E-1	2.109E+1	3.917E+1
-1.946E-1	2.118E+1	3.914E+1
-1.930E-1	2.112E+1	3.941E+1
-1.978E-1	2.096E+1	3.918E+1
-1.946E-1	2.117E+1	3.943E+1
-1.914E-1	2.109E+1	3.927E+1
-1.914E-1	2.117E+1	3.910E+1
-1.962E-1	2.103E+1	3.933E+1
-1.962E-1	2.125E+1	3.886E+1
-1.930E-1	2.104E+1	3.902E+1
-1.930E-1	2.120E+1	3.914E+1
-1.946E-1	2.125E+1	3.939E+1
-1.946E-1	2.103E+1	3.943E+1
-1.914E-1	2.116E+1	3.927E+1
-1.930E-1	2.111E+1	3.928E+1
-1.978E-1	2.104E+1	3.920E+1
-1.946E-1	2.120E+1	3.908E+1
-1.914E-1	2.108E+1	3.907E+1
-1.946E-1	2.112E+1	3.937E+1
-1.962E-1	2.096E+1	3.937E+1
-1.978E-1	2.098E+1	3.913E+1
-1.914E-1	2.113E+1	3.924E+1
-1.962E-1	2.108E+1	3.939E+1
-1.962E-1	2.109E+1	3.916E+1
-1.930E-1	2.103E+1	3.942E+1
-1.914E-1	2.098E+1	3.921E+1
-1.946E-1	2.099E+1	3.902E+1
-1.978E-1	2.117E+1	3.949E+1
-1.946E-1	2.108E+1	3.914E+1
-1.946E-1	2.114E+1	3.914E+1
-1.930E-1	2.096E+1	3.921E+1
-1.978E-1	2.117E+1	3.937E+1
-1.930E-1	2.115E+1	3.916E+1
-1.897E-1	2.125E+1	3.922E+1
-1.962E-1	2.095E+1	3.912E+1
-1.962E-1	2.109E+1	3.917E+1
-1.946E-1	2.099E+1	3.914E+1
-1.914E-1	2.120E+1	3.921E+1
-1.946E-1	2.112E+1	3.941E+1
-1.946E-1	2.110E+1	3.914E+1
-1.930E-1	2.099E+1	3.902E+1
-1.897E-1	2.095E+1	3.928E+1
-1.897E-1	2.101E+1	3.899E+1
-1.962E-1	2.111E+1	3.923E+1
-1.978E-1	2.106E+1	3.919E+1
-1.914E-1	2.090E+1	3.917E+1
-1.914E-1	2.108E+1	3.906E+1
-1.946E-1	2.125E+1	3.903E+1
-1.930E-1	2.109E+1	3.933E+1
-1.914E-1	2.098E+1	3.915E+1
-1.946E-1	2.106E+1	3.900E+1
-1.946E-1	2.093E+1	3.902E+1
-1.930E-1	2.112E+1	3.935E+1
-1.930E-1	2.114E+1	3.891E+1
-1.946E-1	2.109E+1	3.907E+1
-1.946E-1	2.118E+1	3.900E+1
-1.962E-1	2.094E+1	3.896E+1
-1.897E-1	2.118E+1	3.926E+1
-1.930E-1	2.118E+1	3.921E+1
-1.930E-1	2.106E+1	3.920E+1
-1.962E-1	2.119E+1	3.915E+1
-1.897E-1	2.109E+1	3.899E+1
-1.946E-1	2.121E+1	3.892E+1
-1.962E-1	2.122E+1	3.907E+1
-1.930E-1	2.102E+1	3.917E+1
-1.897E-1	2.119E+1	3.924E+1
-1.962E-1	2.102E+1	3.948E+1
-1.962E-1	2.115E+1	3.927E+1
-1.930E-1	2.099E+1	3.925E+1
-1.881E-1	2.089E+1	3.917E+1
-1.962E-1	2.104E+1	3.924E+1
-1.962E-1	2.129E+1	3.891E+1
-1.946E-1	2.122E+1	3.928E+1
-1.897E-1	2.123E+1	3.927E+1
-1.946E-1	2.099E+1	3.897E+1
-1.978E-1	2.107E+1	3.902E+1
-1.946E-1	2.111E+1	3.921E+1
-1.897E-1	2.116E+1	3.923E+1
-1.946E-1	2.100E+1	3.929E+1
-1.962E-1	2.101E+1	3.934E+1
-1.962E-1	2.108E+1	3.900E+1
-1.914E-1	2.115E+1	3.916E+1
-1.946E-1	2.101E+1	3.928E+1
-2.011E-1	2.092E+1	3.910E+1
-1.914E-1	2.111E+1	3.924E+1
-1.946E-1	2.108E+1	3.887E+1
-1.962E-1	2.095E+1	3.901E+1
-1.978E-1	2.098E+1	3.916E+1
-1.946E-1	2.102E+1	3.897E+1
-1.930E-1	2.095E+1	3.894E+1
-1.962E-1	2.145E+1	3.927E+1
-1.962E-1	2.110E+1	3.910E+1
-1.946E-1	2.107E+1	3.925E+1
-1.914E-1	2.115E+1	3.925E+1
-1.897E-1	2.100E+1	3.905E+1
-1.995E-1	2.101E+1	3.907E+1
-1.946E-1	2.116E+1	3.919E+1
-1.930E-1	2.114E+1	3.920E+1
-1.930E-1	2.115E+1	3.915E+1
-1.946E-1	2.097E+1	3.910E+1
-1.946E-1	2.114E+1	3.915E+1
-1.914E-1	2.104E+1	3.894E+1
-1.962E-1	2.100E+1	3.926E+1
-1.962E-1	2.101E+1	3.888E+1
-1.946E-1	2.105E+1	3.917E+1
-1.930E-1	2.109E+1	3.897E+1
-1.946E-1	2.084E+1	3.921E+1
-1.995E-1	2.106E+1	3.904E+1
-1.930E-1	2.111E+1	3.916E+1
-1.946E-1	2.103E+1	3.909E+1
-1.930E-1	2.103E+1	3.901E+1
-1.962E-1	2.102E+1	3.902E+1
-1.930E-1	2.105E+1	3.927E+1
-1.914E-1	2.101E+1	3.900E+1
-1.946E-1	2.107E+1	3.909E+1
-2.011E-1	2.116E+1	3.889E+1
-1.930E-1	2.102E+1	3.911E+1
-1.930E-1	2.099E+1	3.904E+1
-1.930E-1	2.092E+1	3.941E+1
-1.962E-1	2.103E+1	3.895E+1
-1.914E-1	2.115E+1	3.928E+1
-1.897E-1	2.091E+1	3.914E+1
-1.930E-1	2.094E+1	3.900E+1
-1.978E-1	2.104E+1	3.904E+1
-1.946E-1	2.106E+1	3.904E+1
-1.914E-1	2.112E+1	3.928E+1
-1.914E-1	2.112E+1	3.914E+1
-1.978E-1	2.118E+1	3.894E+1
-1.946E-1	2.095E+1	3.905E+1
-1.914E-1	2.098E+1	3.896E+1
-1.946E-1	2.111E+1	3.906E+1
-1.962E-1	2.107E+1	3.920E+1
-1.946E-1	2.098E+1	3.926E+1
-1.914E-1	2.103E+1	3.899E+1
-1.962E-1	2.089E+1	3.897E+1
-1.978E-1	2.095E+1	3.902E+1
-1.946E-1	2.106E+1	3.875E+1
-1.946E-1	2.105E+1	3.925E+1
-1.930E-1	2.103E+1	3.927E+1
-1.946E-1	2.094E+1	3.899E+1
-1.930E-1	2.122E+1	3.914E+1
-1.930E-1	2.111E+1	3.918E+1
-1.930E-1	2.106E+1	3.914E+1
-1.978E-1	2.094E+1	3.906E+1
-1.946E-1	2.103E+1	3.899E+1
-1.930E-1	2.103E+1	3.911E+1
-1.946E-1	2.094E+1	3.906E+1
-1.962E-1	2.110E+1	3.900E+1
-1.978E-1	2.101E+1	3.929E+1
-1.881E-1	2.099E+1	3.924E+1
-1.962E-1	2.101E+1	3.922E+1
-1.962E-1	2.091E+1	3.897E+1
-1.962E-1	2.113E+1	3.931E+1
-1.946E-1	2.117E+1	3.901E+1
-1.946E-1	2.090E+1	3.934E+1
-1.962E-1	2.096E+1	3.929E+1
-1.930E-1	2.093E+1	3.925E+1
-1.897E-1	2.098E+1	3.901E+1
-1.946E-1	2.115E+1	3.912E+1
-1.978E-1	2.095E+1	3.901E+1
-1.946E-1	2.121E+1	3.901E+1
-1.930E-1	2.104E+1	3.902E+1
-1.946E-1	2.095E+1	3.907E+1
-1.930E-1	2.119E+1	3.922E+1
-1.962E-1	2.103E+1	3.909E+1
-1.897E-1	2.085E+1	3.905E+1
-1.946E-1	2.109E+1	3.912E+1
-1.978E-1	2.099E+1	3.903E+1
-1.978E-1	2.079E+1	3.911E+1
-1.897E-1	2.102E+1	3.920E+1
-1.914E-1	2.109E+1	3.885E+1
-1.962E-1	2.097E+1	3.901E+1
-1.946E-1	2.105E+1	3.891E+1
-1.946E-1	2.111E+1	3.900E+1
-1.946E-1	2.103E+1	3.906E+1
-1.962E-1	2.105E+1	3.905E+1
-1.946E-1	2.103E+1	3.904E+1
-1.930E-1	2.110E+1	3.879E+1
-1.946E-1	2.100E+1	3.903E+1
-1.978E-1	2.107E+1	3.889E+1
-1.962E-1	2.105E+1	3.896E+1
-1.946E-1	2.106E+1	3.890E+1
-1.946E-1	2.102E+1	3.896E+1
-1.978E-1	2.094E+1	3.920E+1
-1.946E-1	2.105E+1	3.895E+1
-1.897E-1	2.099E+1	3.915E+1
-1.930E-1	2.101E+1	3.904E+1
-1.962E-1	2.109E+1	3.918E+1
-1.946E-1	2.114E+1	3.891E+1
-1.914E-1	2.093E+1	3.898E+1
-1.930E-1	2.109E+1	3.915E+1
-1.962E-1	2.102E+1	3.914E+1
-1.930E-1	2.093E+1	3.877E+1
-1.914E-1	2.106E+1	3.898E+1
-1.930E-1	2.110E+1	3.894E+1
-1.946E-1	2.096E+1	3.900E+1
-1.962E-1	2.095E+1	3.921E+1
-1.930E-1	2.116E+1	3.892E+1
-1.930E-1	2.100E+1	3.902E+1
-1.978E-1	2.106E+1	3.914E+1
-1.962E-1	2.092E+1	3.897E+1
-1.930E-1	2.109E+1	3.896E+1
-1.930E-1	2.099E+1	3.896E+1
-1.978E-1	2.105E+1	3.906E+1
-1.962E-1	2.106E+1	3.895E+1
-1.897E-1	2.096E+1	3.906E+1
-1.914E-1	2.108E+1	3.908E+1
-1.962E-1	2.114E+1	3.903E+1
-1.962E-1	2.118E+1	3.890E+1
-1.930E-1	2.102E+1	3.905E+1
-1.962E-1	2.101E+1	3.912E+1
-1.995E-1	2.087E+1	3.898E+1
-1.946E-1	2.094E+1	3.886E+1
-1.930E-1	2.102E+1	3.902E+1
-1.930E-1	2.088E+1	3.888E+1
-1.962E-1	2.113E+1	3.906E+1
-1.930E-1	2.120E+1	3.903E+1
-1.946E-1	2.100E+1	3.904E+1
-1.946E-1	2.097E+1	3.881E+1
-1.978E-1	2.101E+1	3.889E+1
-1.978E-1	2.092E+1	3.911E+1
-1.897E-1	2.101E+1	3.897E+1
-1.930E-1	2.110E+1	3.896E+1
-1.946E-1	2.091E+1	3.917E+1
-1.946E-1	2.094E+1	3.902E+1
-1.914E-1	2.097E+1	3.874E+1
-1.914E-1	2.092E+1	3.907E+1
-1.946E-1	2.098E+1	3.919E+1
-1.962E-1	2.114E+1	3.917E+1
-1.930E-1	2.100E+1	3.883E+1
-1.962E-1	2.121E+1	3.902E+1
-1.962E-1	2.098E+1	3.901E+1
-1.930E-1	2.102E+1	3.900E+1
-1.914E-1	2.102E+1	3.893E+1
-1.946E-1	2.099E+1	3.884E+1
-1.978E-1	2.111E+1	3.901E+1
-1.962E-1	2.102E+1	3.905E+1
-1.914E-1	2.098E+1	3.913E+1
-1.946E-1	2.098E+1	3.880E+1
-1.946E-1	2.091E+1	3.897E+1
-1.946E-1	2.103E+1	3.893E+1
-1.930E-1	2.108E+1	3.892E+1
-1.930E-1	2.109E+1	3.913E+1
-1.962E-1	2.097E+1	3.898E+1
-1.946E-1	2.105E+1	3.890E+1
-1.930E-1	2.113E+1	3.891E+1
-1.930E-1	2.085E+1	3.902E+1
-1.978E-1	2.121E+1	3.907E+1
-1.962E-1	2.112E+1	3.906E+1
-1.897E-1	2.095E+1	3.889E+1
-1.946E-1	2.091E+1	3.908E+1
-1.978E-1	2.095E+1	3.910E+1
-1.946E-1	2.101E+1	3.898E+1
-1.914E-1	2.109E+1	3.886E+1
-1.914E-1	2.105E+1	3.905E+1
-1.978E-1	2.124E+1	3.888E+1
-1.946E-1	2.116E+1	3.900E+1
-1.897E-1	2.087E+1	3.909E+1
-1.946E-1	2.093E+1	3.885E+1
-1.995E-1	2.126E+1	3.896E+1
-1.946E-1	2.109E+1	3.876E+1
-1.930E-1	2.098E+1	3.880E+1
-1.914E-1	2.102E+1	3.894E+1
-1.978E-1	2.115E+1	3.898E+1
-1.946E-1	2.091E+1	3.884E+1
-1.897E-1	2.087E+1	3.915E+1
-1.946E-1	2.105E+1	3.899E+1
-1.962E-1	2.109E+1	3.882E+1
-1.962E-1	2.091E+1	3.917E+1
-1.946E-1	2.107E+1	3.901E+1
-1.914E-1	2.110E+1	3.888E+1
-1.978E-1	2.105E+1	3.894E+1
-1.930E-1	2.112E+1	3.905E+1
-1.930E-1	2.095E+1	3.917E+1
-1.962E-1	2.113E+1	3.916E+1
-2.011E-1	2.108E+1	3.913E+1
-1.946E-1	2.113E+1	3.911E+1
-1.946E-1	2.092E+1	3.898E+1
-1.930E-1	2.090E+1	3.906E+1
-1.978E-1	2.108E+1	3.894E+1
-1.946E-1	2.099E+1	3.914E+1
-1.930E-1	2.099E+1	3.901E+1
-1.930E-1	2.094E+1	3.903E+1
-1.995E-1	2.118E+1	3.880E+1
-1.946E-1	2.114E+1	3.909E+1
-1.914E-1	2.100E+1	3.904E+1
-1.946E-1	2.077E+1	3.891E+1
-1.978E-1	2.103E+1	3.889E+1
-1.946E-1	2.118E+1	3.878E+1
-1.930E-1	2.119E+1	3.887E+1
-1.946E-1	2.106E+1	3.894E+1
-1.978E-1	2.095E+1	3.878E+1
-1.946E-1	2.102E+1	3.889E+1
-1.946E-1	2.107E+1	3.914E+1
-1.897E-1	2.103E+1	3.898E+1
-1.978E-1	2.103E+1	3.892E+1
-1.946E-1	2.105E+1	3.878E+1
-1.897E-1	2.115E+1	3.906E+1
-1.946E-1	2.109E+1	3.894E+1
-1.962E-1	2.092E+1	3.885E+1
-1.930E-1	2.108E+1	3.898E+1
-1.930E-1	2.101E+1	3.908E+1
-1.962E-1	2.113E+1	3.889E+1
-1.978E-1	2.102E+1	3.902E+1
-1.978E-1	2.109E+1	3.913E+1
-1.946E-1	2.108E+1	3.910E+1
-1.930E-1	2.119E+1	3.893E+1
-1.962E-1	2.114E+1	3.879E+1
-1.946E-1	2.097E+1	3.911E+1
-1.930E-1	2.104E+1	3.895E+1
-1.930E-1	2.111E+1	3.897E+1
-1.962E-1	2.082E+1	3.895E+1
-1.962E-1	2.108E+1	3.916E+1
-1.930E-1	2.103E+1	3.896E+1
-1.930E-1	2.110E+1	3.874E+1
-1.995E-1	2.101E+1	3.902E+1
-1.946E-1	2.119E+1	3.893E+1
-1.946E-1	2.101E+1	3.900E+1
-1.962E-1	2.117E+1	3.896E+1
-1.930E-1	2.099E+1	3.863E+1
-1.962E-1	2.089E+1	3.899E+1
-1.914E-1	2.093E+1	3.875E+1
-1.930E-1	2.106E+1	3.896E+1
-1.962E-1	2.107E+1	3.892E+1
-1.962E-1	2.107E+1	3.889E+1
-1.914E-1	2.091E+1	3.891E+1
-1.946E-1	2.103E+1	3.890E+1
-1.978E-1	2.112E+1	3.866E+1
-1.946E-1	2.099E+1	3.869E+1
-1.946E-1	2.089E+1	3.891E+1
-1.914E-1	2.087E+1	3.888E+1
-1.978E-1	2.098E+1	3.883E+1
-1.946E-1	2.105E+1	3.884E+1
-1.930E-1	2.114E+1	3.891E+1
-1.930E-1	2.103E+1	3.899E+1
-1.978E-1	2.110E+1	3.895E+1
-1.946E-1	2.103E+1	3.873E+1
-1.946E-1	2.106E+1	3.878E+1
-1.930E-1	2.115E+1	3.873E+1
-1.962E-1	2.098E+1	3.911E+1
-1.930E-1	2.105E+1	3.885E+1
-1.930E-1	2.099E+1	3.882E+1
-1.930E-1	2.109E+1	3.855E+1
-1.962E-1	2.111E+1	3.871E+1
-1.946E-1	2.122E+1	3.902E+1
-1.930E-1	2.109E+1	3.888E+1
-1.946E-1	2.111E+1	3.889E+1
-1.978E-1	2.111E+1	3.896E+1
-1.962E-1	2.095E+1	3.878E+1
-1.914E-1	2.102E+1	3.891E+1
-1.930E-1	2.092E+1	3.909E+1
-1.978E-1	2.096E+1	3.891E+1
-1.995E-1	2.094E+1	3.896E+1
-1.946E-1	2.095E+1	3.887E+1
-1.962E-1	2.098E+1	3.882E+1
-1.930E-1	2.114E+1	3.892E+1
-1.978E-1	2.103E+1	3.878E+1
-1.946E-1	2.100E+1	3.887E+1
-1.946E-1	2.095E+1	3.895E+1
-1.962E-1	2.117E+1	3.901E+1
-1.946E-1	2.101E+1	3.899E+1
-1.946E-1	2.090E+1	3.897E+1
-1.946E-1	2.111E+1	3.909E+1
-1.978E-1	2.094E+1	3.908E+1
-1.962E-1	2.101E+1	3.892E+1
-1.930E-1	2.099E+1	3.894E+1
-1.962E-1	2.097E+1	3.891E+1
-1.978E-1	2.089E+1	3.910E+1
-1.978E-1	2.092E+1	3.912E+1
-1.914E-1	2.095E+1	3.896E+1
-1.962E-1	2.093E+1	3.869E+1
-1.946E-1	2.088E+1	3.888E+1
-1.978E-1	2.098E+1	3.877E+1
-1.930E-1	2.075E+1	3.893E+1
-1.962E-1	2.105E+1	3.874E+1
-1.978E-1	2.103E+1	3.914E+1
-1.978E-1	2.104E+1	3.892E+1
-1.946E-1	2.099E+1	3.895E+1
-1.946E-1	2.093E+1	3.873E+1
-1.978E-1	2.092E+1	3.903E+1
-1.962E-1	2.084E+1	3.885E+1
-1.930E-1	2.087E+1	3.895E+1
-1.946E-1	2.104E+1	3.895E+1
-1.946E-1	2.111E+1	3.882E+1
-1.946E-1	2.103E+1	3.897E+1
-1.930E-1	2.109E+1	3.890E+1
-1.962E-1	2.104E+1	3.897E+1
-1.946E-1	2.107E+1	3.890E+1
-1.962E-1	2.077E+1	3.882E+1
-1.930E-1	2.101E+1	3.912E+1
-1.930E-1	2.114E+1	3.878E+1
-1.978E-1	2.108E+1	3.893E+1
-1.962E-1	2.101E+1	3.896E+1
-1.946E-1	2.099E+1	3.897E+1
-1.914E-1	2.092E+1	3.887E+1
-1.962E-1	2.089E+1	3.910E+1
-1.946E-1	2.095E+1	3.875E+1
-1.930E-1	2.105E+1	3.891E+1
-1.914E-1	2.093E+1	3.878E+1
-1.978E-1	2.109E+1	3.880E+1
-1.946E-1	2.100E+1	3.908E+1
-1.946E-1	2.098E+1	3.896E+1
-1.946E-1	2.102E+1	3.903E+1
-1.978E-1	2.115E+1	3.919E+1
-1.962E-1	2.092E+1	3.894E+1
-1.897E-1	2.108E+1	3.905E+1
-1.946E-1	2.096E+1	3.883E+1
-1.995E-1	2.104E+1	3.871E+1
-1.962E-1	2.096E+1	3.908E+1
-1.914E-1	2.092E+1	3.896E+1
-1.962E-1	2.092E+1	3.888E+1
-1.962E-1	2.100E+1	3.874E+1
-1.962E-1	2.109E+1	3.891E+1
-1.930E-1	2.098E+1	3.889E+1
-1.946E-1	2.115E+1	3.898E+1
-1.962E-1	2.089E+1	3.878E+1
-1.946E-1	2.085E+1	3.876E+1
-1.946E-1	2.087E+1	3.883E+1
-1.930E-1	2.100E+1	3.895E+1
-1.978E-1	2.092E+1	3.892E+1
-1.962E-1	2.100E+1	3.895E+1
-1.946E-1	2.093E+1	3.883E+1
-1.946E-1	2.086E+1	3.871E+1
-1.978E-1	2.090E+1	3.881E+1
-1.962E-1	2.080E+1	3.872E+1
-1.946E-1	2.085E+1	3.878E+1
-1.930E-1	2.096E+1	3.894E+1
-1.946E-1	2.096E+1	3.889E+1
-1.946E-1	2.080E+1	3.886E+1
-1.930E-1	2.102E+1	3.877E+1
-1.946E-1	2.106E+1	3.860E+1
-1.995E-1	2.096E+1	3.887E+1
-1.962E-1	2.095E+1	3.893E+1
-1.946E-1	2.085E+1	3.865E+1
-1.962E-1	2.093E+1	3.897E+1
-1.962E-1	2.106E+1	3.862E+1
-1.946E-1	2.114E+1	3.909E+1
-1.914E-1	2.100E+1	3.877E+1
-1.946E-1	2.097E+1	3.915E+1
-1.978E-1	2.101E+1	3.892E+1
-2.011E-1	2.103E+1	3.888E+1
-1.930E-1	2.097E+1	3.873E+1
-1.946E-1	2.097E+1	3.877E+1
-1.978E-1	2.108E+1	3.889E+1
-1.930E-1	2.093E+1	3.888E+1
-1.914E-1	2.103E+1	3.887E+1
-1.946E-1	2.093E+1	3.900E+1
-1.978E-1	2.098E+1	3.889E+1
-1.962E-1	2.096E+1	3.888E+1
-1.962E-1	2.081E+1	3.880E+1
-1.930E-1	2.090E+1	3.886E+1
-1.978E-1	2.093E+1	3.890E+1
-1.962E-1	2.102E+1	3.877E+1
-1.978E-1	2.106E+1	3.868E+1
-1.930E-1	2.098E+1	3.889E+1
-1.962E-1	2.083E+1	3.882E+1
-1.946E-1	2.094E+1	3.898E+1
-1.914E-1	2.100E+1	3.903E+1
-1.930E-1	2.091E+1	3.912E+1
-1.978E-1	2.073E+1	3.875E+1
-1.962E-1	2.093E+1	3.887E+1
-1.946E-1	2.094E+1	3.881E+1
-1.930E-1	2.103E+1	3.880E+1
-1.946E-1	2.099E+1	3.881E+1
-1.946E-1	2.091E+1	3.901E+1
-1.930E-1	2.103E+1	3.902E+1
-1.946E-1	2.089E+1	3.894E+1
-1.978E-1	2.081E+1	3.889E+1
-1.962E-1	2.102E+1	3.889E+1
-1.930E-1	2.101E+1	3.876E+1
-1.946E-1	2.089E+1	3.892E+1
-1.978E-1	2.093E+1	3.869E+1
-1.930E-1	2.093E+1	3.888E+1
-1.930E-1	2.098E+1	3.894E+1
-1.962E-1	2.099E+1	3.896E+1
-1.978E-1	2.101E+1	3.865E+1
-1.962E-1	2.087E+1	3.899E+1
-1.914E-1	2.096E+1	3.859E+1
-1.930E-1	2.112E+1	3.897E+1
-1.946E-1	2.091E+1	3.876E+1
-1.946E-1	2.099E+1	3.899E+1
-1.930E-1	2.082E+1	3.893E+1
-1.946E-1	2.094E+1	3.900E+1
-1.995E-1	2.097E+1	3.890E+1
-1.978E-1	2.111E+1	3.867E+1
-1.946E-1	2.111E+1	3.853E+1
-1.914E-1	2.097E+1	3.911E+1
-1.962E-1	2.084E+1	3.885E+1
-1.978E-1	2.079E+1	3.873E+1
-1.930E-1	2.086E+1	3.889E+1
-1.946E-1	2.106E+1	3.891E+1
-1.978E-1	2.085E+1	3.891E+1
-1.914E-1	2.102E+1	3.917E+1
-1.946E-1	2.100E+1	3.895E+1
-1.946E-1	2.097E+1	3.870E+1
-1.962E-1	2.083E+1	3.874E+1
-1.995E-1	2.095E+1	3.872E+1
-1.930E-1	2.094E+1	3.892E+1
-1.978E-1	2.097E+1	3.879E+1
-1.946E-1	2.102E+1	3.884E+1
-2.011E-1	2.108E+1	3.872E+1
-1.930E-1	2.087E+1	3.902E+1
-1.914E-1	2.111E+1	3.888E+1
-1.995E-1	2.078E+1	3.880E+1
-1.995E-1	2.111E+1	3.870E+1
-1.930E-1	2.092E+1	3.922E+1
-1.930E-1	2.090E+1	3.890E+1
-1.978E-1	2.093E+1	3.878E+1
-1.962E-1	2.096E+1	3.865E+1
-1.946E-1	2.112E+1	3.883E+1
-1.946E-1	2.102E+1	3.871E+1
-1.978E-1	2.102E+1	3.873E+1
-1.978E-1	2.105E+1	3.865E+1
-1.962E-1	2.082E+1	3.886E+1
-1.930E-1	2.094E+1	3.890E+1
-1.978E-1	2.085E+1	3.902E+1
-1.978E-1	2.088E+1	3.879E+1
-1.930E-1	2.096E+1	3.879E+1
-1.946E-1	2.102E+1	3.882E+1
-1.946E-1	2.081E+1	3.887E+1
-1.978E-1	2.103E+1	3.895E+1
-1.914E-1	2.084E+1	3.890E+1
-1.962E-1	2.116E+1	3.894E+1
-1.978E-1	2.106E+1	3.863E+1
-1.946E-1	2.093E+1	3.895E+1
-1.946E-1	2.106E+1	3.874E+1
-1.946E-1	2.107E+1	3.877E+1
-1.962E-1	2.107E+1	3.891E+1
-1.962E-1	2.089E+1	3.859E+1
-1.930E-1	2.102E+1	3.886E+1
-1.978E-1	2.105E+1	3.889E+1
-1.962E-1	2.100E+1	3.892E+1
-1.930E-1	2.099E+1	3.878E+1
-1.930E-1	2.099E+1	3.890E+1
-1.946E-1	2.091E+1	3.883E+1
-1.962E-1	2.102E+1	3.884E+1
-1.978E-1	2.093E+1	3.862E+1
-1.930E-1	2.095E+1	3.881E+1
-1.930E-1	2.097E+1	3.883E+1
-1.962E-1	2.091E+1	3.884E+1
-1.978E-1	2.097E+1	3.865E+1
-1.914E-1	2.102E+1	3.854E+1
-1.930E-1	2.098E+1	3.880E+1
-1.978E-1	2.101E+1	3.877E+1
-1.962E-1	2.086E+1	3.875E+1
-1.946E-1	2.078E+1	3.873E+1
-1.930E-1	2.094E+1	3.872E+1
-1.962E-1	2.099E+1	3.877E+1
-1.962E-1	2.083E+1	3.894E+1
-1.946E-1	2.078E+1	3.880E+1
-1.930E-1	2.095E+1	3.892E+1
-2.011E-1	2.095E+1	3.887E+1
-1.962E-1	2.081E+1	3.891E+1
-1.930E-1	2.099E+1	3.878E+1
-1.946E-1	2.100E+1	3.868E+1
-1.962E-1	2.099E+1	3.892E+1
-1.962E-1	2.104E+1	3.906E+1
-1.914E-1	2.091E+1	3.865E+1
-1.946E-1	2.079E+1	3.875E+1
-1.962E-1	2.111E+1	3.862E+1
-1.995E-1	2.098E+1	3.866E+1
-1.930E-1	2.092E+1	3.904E+1
-1.914E-1	2.108E+1	3.862E+1
-1.978E-1	2.097E+1	3.867E+1
-1.962E-1	2.092E+1	3.874E+1
-1.930E-1	2.099E+1	3.878E+1
-1.946E-1	2.085E+1	3.895E+1
-1.946E-1	2.092E+1	3.886E+1
-1.946E-1	2.083E+1	3.859E+1
-1.930E-1	2.083E+1	3.874E+1
-1.946E-1	2.097E+1	3.874E+1
-1.946E-1	2.116E+1	3.902E+1
-1.946E-1	2.097E+1	3.895E+1
-1.946E-1	2.102E+1	3.891E+1
-1.930E-1	2.098E+1	3.851E+1
-1.962E-1	2.086E+1	3.862E+1
-1.995E-1	2.093E+1	3.898E+1
-1.946E-1	2.094E+1	3.869E+1
-1.946E-1	2.100E+1	3.900E+1
-1.978E-1	2.096E+1	3.878E+1
-1.946E-1	2.089E+1	3.882E+1
-1.914E-1	2.094E+1	3.865E+1
-1.962E-1	2.088E+1	3.860E+1
-1.978E-1	2.084E+1	3.887E+1
-1.962E-1	2.098E+1	3.876E+1
-1.946E-1	2.105E+1	3.901E+1
-1.946E-1	2.099E+1	3.871E+1
-1.962E-1	2.102E+1	3.859E+1
-1.962E-1	2.095E+1	3.866E+1
-1.946E-1	2.084E+1	3.874E+1
-1.946E-1	2.082E+1	3.896E+1
-1.978E-1	2.118E+1	3.879E+1
-1.978E-1	2.081E+1	3.888E+1
-1.978E-1	2.084E+1	3.874E+1
-1.946E-1	2.096E+1	3.882E+1
-1.946E-1	2.100E+1	3.866E+1
-1.962E-1	2.100E+1	3.914E+1
-1.914E-1	2.111E+1	3.893E+1
-1.946E-1	2.093E+1	3.890E+1
-1.946E-1	2.080E+1	3.864E+1
-1.962E-1	2.082E+1	3.864E+1
-1.946E-1	2.088E+1	3.873E+1
-1.930E-1	2.087E+1	3.884E+1
-1.995E-1	2.099E+1	3.881E+1
-1.978E-1	2.104E+1	3.886E+1
-1.946E-1	2.082E+1	3.849E+1
-1.946E-1	2.089E+1	3.890E+1
-1.978E-1	2.090E+1	3.885E+1
-1.978E-1	2.078E+1	3.863E+1
-1.962E-1	2.086E+1	3.867E+1
-1.930E-1	2.083E+1	3.868E+1
-1.978E-1	2.078E+1	3.870E+1
-1.978E-1	2.089E+1	3.879E+1
-1.946E-1	2.064E+1	3.888E+1
-1.962E-1	2.094E+1	3.880E+1
-1.995E-1	2.086E+1	3.888E+1
-1.962E-1	2.111E+1	3.886E+1
-1.962E-1	2.081E+1	3.873E+1
-1.946E-1	2.095E+1	3.887E+1
-1.946E-1	2.090E+1	3.868E+1
-1.946E-1	2.101E+1	3.880E+1
-1.914E-1	2.094E+1	3.883E+1
-1.930E-1	2.078E+1	3.855E+1
-1.978E-1	2.078E+1	3.884E+1
-1.946E-1	2.093E+1	3.866E+1
-1.962E-1	2.087E+1	3.861E+1
-1.914E-1	2.099E+1	3.871E+1
-1.978E-1	2.088E+1	3.877E+1
-1.962E-1	2.099E+1	3.884E+1
-1.930E-1	2.099E+1	3.873E+1
-1.946E-1	2.100E+1	3.877E+1
-1.962E-1	2.096E+1	3.850E+1
-1.995E-1	2.102E+1	3.877E+1
-1.946E-1	2.099E+1	3.865E+1
-1.946E-1	2.110E+1	3.896E+1
-1.995E-1	2.106E+1	3.880E+1
-1.962E-1	2.097E+1	3.864E+1
-1.930E-1	2.094E+1	3.827E+1
-1.962E-1	2.093E+1	3.880E+1
-1.962E-1	2.101E+1	3.859E+1
-1.962E-1	2.092E+1	3.865E+1
-1.962E-1	2.091E+1	3.898E+1
-1.962E-1	2.099E+1	3.869E+1
-1.946E-1	2.086E+1	3.866E+1
-1.978E-1	2.113E+1	3.889E+1
-1.930E-1	2.099E+1	3.872E+1
-1.930E-1	2.091E+1	3.888E+1
-1.962E-1	2.102E+1	3.876E+1
-1.962E-1	2.094E+1	3.864E+1
-1.930E-1	2.100E+1	3.894E+1
-1.946E-1	2.085E+1	3.862E+1
-1.978E-1	2.091E+1	3.891E+1
-1.978E-1	2.074E+1	3.876E+1
-1.946E-1	2.090E+1	3.874E+1
-1.946E-1	2.092E+1	3.877E+1
-1.962E-1	2.095E+1	3.871E+1
-1.978E-1	2.079E+1	3.870E+1
-1.946E-1	2.100E+1	3.866E+1
-1.946E-1	2.089E+1	3.881E+1
-1.962E-1	2.080E+1	3.881E+1
-1.978E-1	2.075E+1	3.894E+1
-1.930E-1	2.103E+1	3.887E+1
-1.930E-1	2.089E+1	3.876E+1
-1.978E-1	2.111E+1	3.882E+1
-1.978E-1	2.095E+1	3.895E+1
-1.946E-1	2.081E+1	3.887E+1
-1.930E-1	2.103E+1	3.878E+1
-1.962E-1	2.101E+1	3.867E+1
-1.962E-1	2.091E+1	3.876E+1
-1.962E-1	2.098E+1	3.855E+1
-1.914E-1	2.087E+1	3.882E+1
-1.995E-1	2.071E+1	3.866E+1
-1.962E-1	2.084E+1	3.868E+1
-1.930E-1	2.085E+1	3.877E+1
-1.946E-1	2.096E+1	3.897E+1
-1.978E-1	2.100E+1	3.883E+1
-1.995E-1	2.088E+1	3.875E+1
-1.930E-1	2.084E+1	3.877E+1
-1.946E-1	2.088E+1	3.890E+1
-1.962E-1	2.096E+1	3.881E+1
-1.962E-1	2.084E+1	3.871E+1
-1.962E-1	2.083E+1	3.867E+1
-1.962E-1	2.090E+1	3.875E+1
-1.978E-1	2.097E+1	3.867E+1
-1.995E-1	2.106E+1	3.857E+1
-1.946E-1	2.105E+1	3.863E+1
-1.946E-1	2.076E+1	3.876E+1
-1.946E-1	2.097E+1	3.885E+1
-1.978E-1	2.079E+1	3.856E+1
-1.914E-1	2.088E+1	3.883E+1
-1.930E-1	2.094E+1	3.869E+1
-1.962E-1	2.090E+1	3.861E+1
-1.962E-1	2.071E+1	3.862E+1
-1.962E-1	2.076E+1	3.878E+1
-1.946E-1	2.090E+1	3.867E+1
-1.962E-1	2.097E+1	3.903E+1
-1.978E-1	2.090E+1	3.875E+1
-1.930E-1	2.091E+1	3.881E+1
-1.946E-1	2.085E+1	3.884E+1
-1.962E-1	2.090E+1	3.869E+1
-1.962E-1	2.085E+1	3.870E+1
-1.930E-1	2.108E+1	3.889E+1
-1.962E-1	2.095E+1	3.862E+1
-1.946E-1	2.077E+1	3.883E+1
-1.978E-1	2.089E+1	3.888E+1
-1.897E-1	2.081E+1	3.858E+1
-1.930E-1	2.081E+1	3.866E+1
-1.978E-1	2.097E+1	3.867E+1
-1.995E-1	2.092E+1	3.859E+1
-1.946E-1	2.101E+1	3.886E+1
-1.946E-1	2.095E+1	3.889E+1
-1.978E-1	2.102E+1	3.845E+1
-1.978E-1	2.115E+1	3.842E+1
-1.946E-1	2.087E+1	3.889E+1
-1.897E-1	2.090E+1	3.857E+1
-1.962E-1	2.101E+1	3.847E+1
-1.962E-1	2.092E+1	3.866E+1
-1.930E-1	2.088E+1	3.863E+1
-1.946E-1	2.087E+1	3.880E+1
-1.946E-1	2.096E+1	3.872E+1
-2.011E-1	2.091E+1	3.893E+1
-1.946E-1	2.089E+1	3.884E+1
-1.914E-1	2.092E+1	3.875E+1
-1.946E-1	2.095E+1	3.872E+1
-1.995E-1	2.081E+1	3.853E+1
-1.930E-1	2.097E+1	3.879E+1
-1.930E-1	2.086E+1	3.867E+1
-1.946E-1	2.092E+1	3.881E+1
-1.962E-1	2.090E+1	3.882E+1
-1.930E-1	2.106E+1	3.864E+1
-1.930E-1	2.105E+1	3.847E+1
-1.962E-1	2.099E+1	3.847E+1
-1.995E-1	2.107E+1	3.878E+1
-1.962E-1	2.077E+1	3.881E+1
-1.930E-1	2.111E+1	3.879E+1
-1.995E-1	2.095E+1	3.876E+1
-1.978E-1	2.074E+1	3.880E+1
-1.946E-1	2.092E+1	3.880E+1
-1.930E-1	2.101E+1	3.877E+1
-1.946E-1	2.097E+1	3.886E+1
-1.978E-1	2.079E+1	3.862E+1
-1.946E-1	2.086E+1	3.891E+1
-1.962E-1	2.097E+1	3.864E+1
-1.978E-1	2.073E+1	3.861E+1
-1.930E-1	2.091E+1	3.865E+1
-1.914E-1	2.099E+1	3.848E+1
-1.930E-1	2.097E+1	3.880E+1
-1.930E-1	2.096E+1	3.886E+1
-1.962E-1	2.086E+1	3.893E+1
-1.946E-1	2.094E+1	3.845E+1
-1.946E-1	2.097E+1	3.902E+1
-1.962E-1	2.095E+1	3.863E+1
-1.995E-1	2.093E+1	3.877E+1
-1.946E-1	2.112E+1	3.866E+1
-1.962E-1	2.085E+1	3.865E+1
-1.978E-1	2.101E+1	3.882E+1
-1.978E-1	2.095E+1	3.854E+1
-1.930E-1	2.097E+1	3.872E+1
-1.946E-1	2.089E+1	3.880E+1
-1.962E-1	2.079E+1	3.868E+1
-1.946E-1	2.084E+1	3.887E+1
-1.930E-1	2.093E+1	3.868E+1
-1.914E-1	2.090E+1	3.861E+1
-1.962E-1	2.089E+1	3.856E+1
-1.978E-1	2.094E+1	3.855E+1
-1.914E-1	2.089E+1	3.889E+1
-1.978E-1	2.087E+1	3.857E+1
-1.978E-1	2.087E+1	3.845E+1
-1.962E-1	2.094E+1	3.872E+1
-1.946E-1	2.084E+1	3.866E+1
-1.930E-1	2.084E+1	3.852E+1
-1.995E-1	2.085E+1	3.873E+1
-1.978E-1	2.101E+1	3.863E+1
-1.946E-1	2.096E+1	3.883E+1
-1.914E-1	2.087E+1	3.862E+1
-1.962E-1	2.090E+1	3.894E+1
-1.946E-1	2.104E+1	3.865E+1
-1.946E-1	2.096E+1	3.865E+1
-1.946E-1	2.079E+1	3.876E+1
-1.962E-1	2.085E+1	3.883E+1
-1.978E-1	2.109E+1	3.852E+1
-1.978E-1	2.094E+1	3.873E+1
-1.946E-1	2.081E+1	3.878E+1
-1.978E-1	2.083E+1	3.881E+1
-1.946E-1	2.087E+1	3.887E+1
-1.946E-1	2.099E+1	3.837E+1
-1.946E-1	2.112E+1	3.861E+1
-1.995E-1	2.106E+1	3.858E+1
-1.978E-1	2.086E+1	3.850E+1
-1.962E-1	2.095E+1	3.883E+1
-1.946E-1	2.095E+1	3.882E+1
-1.962E-1	2.083E+1	3.861E+1
-1.978E-1	2.080E+1	3.881E+1
-1.914E-1	2.076E+1	3.855E+1
-1.962E-1	2.086E+1	3.887E+1
-1.978E-1	2.083E+1	3.882E+1
-1.995E-1	2.095E+1	3.856E+1
-1.930E-1	2.095E+1	3.870E+1
-1.930E-1	2.093E+1	3.871E+1
-1.995E-1	2.093E+1	3.861E+1
-1.930E-1	2.096E+1	3.909E+1
-1.930E-1	2.083E+1	3.885E+1
-1.914E-1	2.094E+1	3.855E+1
-1.978E-1	2.086E+1	3.870E+1
-1.995E-1	2.103E+1	3.876E+1
-1.946E-1	2.095E+1	3.869E+1
-1.946E-1	2.092E+1	3.890E+1
-1.946E-1	2.107E+1	3.856E+1
-1.995E-1	2.100E+1	3.864E+1
-1.978E-1	2.091E+1	3.874E+1
-1.962E-1	2.088E+1	3.866E+1
-1.978E-1	2.100E+1	3.872E+1
-1.946E-1	2.098E+1	3.893E+1
-1.962E-1	2.100E+1	3.874E+1
-1.930E-1	2.080E+1	3.855E+1
-1.946E-1	2.083E+1	3.877E+1
-1.978E-1	2.095E+1	3.854E+1
-1.962E-1	2.094E+1	3.876E+1
-1.962E-1	2.085E+1	3.870E+1
-1.962E-1	2.097E+1	3.879E+1
-1.978E-1	2.091E+1	3.865E+1
-1.946E-1	2.106E+1	3.885E+1
-1.946E-1	2.089E+1	3.884E+1
-1.962E-1	2.100E+1	3.875E+1
-1.978E-1	2.084E+1	3.867E+1
-1.930E-1	2.124E+1	3.869E+1
-1.962E-1	2.086E+1	3.889E+1
-1.962E-1	2.090E+1	3.881E+1
-1.962E-1	2.081E+1	3.870E+1
-1.930E-1	2.088E+1	3.881E+1
-1.946E-1	2.085E+1	3.865E+1
-1.962E-1	2.083E+1	3.855E+1
-1.995E-1	2.095E+1	3.895E+1
-1.946E-1	2.105E+1	3.877E+1
-1.962E-1	2.090E+1	3.868E+1
-1.978E-1	2.089E+1	3.872E+1
-1.946E-1	2.086E+1	3.881E+1
-1.930E-1	2.100E+1	3.866E+1
-1.930E-1	2.079E+1	3.874E+1
-1.978E-1	2.088E+1	3.874E+1
-1.995E-1	2.103E+1	3.856E+1
-1.946E-1	2.085E+1	3.852E+1
-1.914E-1	2.087E+1	3.860E+1
-1.978E-1	2.084E+1	3.832E+1
-1.978E-1	2.110E+1	3.853E+1
-1.930E-1	2.100E+1	3.871E+1
-1.946E-1	2.084E+1	3.858E+1
-1.978E-1	2.084E+1	3.874E+1
-1.962E-1	2.102E+1	3.843E+1
-1.946E-1	2.088E+1	3.871E+1
-1.946E-1	2.089E+1	3.870E+1
-1.978E-1	2.084E+1	3.863E+1
-1.962E-1	2.090E+1	3.858E+1
-1.914E-1	2.102E+1	3.864E+1
-1.930E-1	2.095E+1	3.877E+1
-1.930E-1	2.090E+1	3.874E+1
-1.978E-1	2.091E+1	3.874E+1
-1.930E-1	2.100E+1	3.889E+1
-1.914E-1	2.089E+1	3.874E+1
-1.978E-1	2.078E+1	3.867E+1
-1.962E-1	2.081E+1	3.874E+1
-1.930E-1	2.094E+1	3.886E+1
-1.946E-1	2.091E+1	3.878E+1
-1.946E-1	2.100E+1	3.857E+1
-1.946E-1	2.097E+1	3.857E+1
-1.946E-1	2.098E+1	3.853E+1
-1.930E-1	2.080E+1	3.863E+1
-1.962E-1	2.086E+1	3.879E+1
-1.962E-1	2.087E+1	3.860E+1
-1.930E-1	2.075E+1	3.862E+1
-1.946E-1	2.088E+1	3.877E+1
-1.978E-1	2.106E+1	3.877E+1
-1.978E-1	2.091E+1	3.857E+1
-1.930E-1	2.110E+1	3.869E+1
-1.930E-1	2.090E+1	3.869E+1
-1.962E-1	2.107E+1	3.884E+1
-1.978E-1	2.090E+1	3.864E+1
-1.946E-1	2.090E+1	3.889E+1
-1.962E-1	2.088E+1	3.859E+1
-1.946E-1	2.095E+1	3.902E+1
-2.011E-1	2.085E+1	3.862E+1
-1.946E-1	2.105E+1	3.879E+1
-1.930E-1	2.093E+1	3.885E+1
-1.995E-1	2.098E+1	3.889E+1
-1.962E-1	2.096E+1	3.869E+1
-1.946E-1	2.084E+1	3.872E+1
-1.962E-1	2.077E+1	3.856E+1
-1.962E-1	2.081E+1	3.869E+1
-1.962E-1	2.092E+1	3.894E+1
-1.914E-1	2.107E+1	3.885E+1
-1.930E-1	2.103E+1	3.854E+1
-1.978E-1	2.080E+1	3.874E+1
-1.962E-1	2.087E+1	3.857E+1
-1.930E-1	2.080E+1	3.856E+1
-1.946E-1	2.107E+1	3.861E+1
-1.962E-1	2.086E+1	3.867E+1
-1.995E-1	2.100E+1	3.880E+1
-1.930E-1	2.086E+1	3.870E+1
-1.930E-1	2.086E+1	3.876E+1
-1.995E-1	2.080E+1	3.860E+1
-1.962E-1	2.077E+1	3.886E+1
-1.962E-1	2.079E+1	3.883E+1
-1.946E-1	2.107E+1	3.862E+1
-1.978E-1	2.097E+1	3.872E+1
-1.995E-1	2.095E+1	3.875E+1
-1.946E-1	2.075E+1	3.844E+1
-1.914E-1	2.082E+1	3.886E+1
-1.978E-1	2.105E+1	3.890E+1
-1.962E-1	2.091E+1	3.854E+1
-1.930E-1	2.088E+1	3.867E+1
-1.946E-1	2.088E+1	3.876E+1
-1.962E-1	2.078E+1	3.875E+1
-1.995E-1	2.095E+1	3.882E+1
-1.946E-1	2.074E+1	3.886E+1
-1.930E-1	2.083E+1	3.865E+1
-1.978E-1	2.100E+1	3.846E+1
-1.978E-1	2.098E+1	3.897E+1
-1.930E-1	2.104E+1	3.865E+1
-1.946E-1	2.089E+1	3.862E+1
-1.962E-1	2.066E+1	3.874E+1
-1.946E-1	2.082E+1	3.862E+1
-1.930E-1	2.100E+1	3.879E+1
-1.946E-1	2.095E+1	3.874E+1
-1.995E-1	2.085E+1	3.845E+1
-1.978E-1	2.079E+1	3.865E+1
-1.946E-1	2.075E+1	3.860E+1
-1.962E-1	2.079E+1	3.892E+1
-1.946E-1	2.065E+1	3.866E+1
-1.978E-1	2.083E+1	3.855E+1
-1.946E-1	2.106E+1	3.855E+1
-1.930E-1	2.097E+1	3.876E+1
-1.946E-1	2.099E+1	3.871E+1
-1.978E-1	2.088E+1	3.871E+1
-1.946E-1	2.087E+1	3.855E+1
-1.946E-1	2.083E+1	3.885E+1
-1.978E-1	2.099E+1	3.867E+1
-1.995E-1	2.098E+1	3.861E+1
-1.962E-1	2.091E+1	3.852E+1
-1.946E-1	2.097E+1	3.873E+1
-1.962E-1	2.097E+1	3.848E+1
-1.978E-1	2.088E+1	3.872E+1
-1.946E-1	2.093E+1	3.866E+1
-1.930E-1	2.095E+1	3.853E+1
-1.962E-1	2.093E+1	3.867E+1
-1.978E-1	2.095E+1	3.868E+1
-1.962E-1	2.092E+1	3.854E+1
-1.914E-1	2.090E+1	3.875E+1
-1.962E-1	2.085E+1	3.865E+1
-1.978E-1	2.087E+1	3.879E+1
-1.914E-1	2.087E+1	3.868E+1
-1.914E-1	2.100E+1	3.881E+1
-1.946E-1	2.097E+1	3.837E+1
-1.978E-1	2.088E+1	3.864E+1
-1.930E-1	2.099E+1	3.887E+1
-1.930E-1	2.098E+1	3.866E+1
-1.946E-1	2.087E+1	3.884E+1
-1.962E-1	2.076E+1	3.859E+1
-1.946E-1	2.087E+1	3.902E+1
-1.914E-1	2.081E+1	3.865E+1
-1.962E-1	2.085E+1	3.854E+1
-1.978E-1	2.087E+1	3.872E+1
-1.946E-1	2.085E+1	3.882E+1
-1.946E-1	2.104E+1	3.866E+1
-1.962E-1	2.087E+1	3.863E+1
-1.962E-1	2.091E+1	3.889E+1
-1.946E-1	2.074E+1	3.851E+1
-1.930E-1	2.097E+1	3.855E+1
-1.946E-1	2.091E+1	3.873E+1
-1.995E-1	2.082E+1	3.882E+1
-1.946E-1	2.094E+1	3.874E+1
-1.930E-1	2.076E+1	3.867E+1
-1.962E-1	2.093E+1	3.855E+1
-1.946E-1	2.088E+1	3.865E+1
-1.946E-1	2.090E+1	3.848E+1
-1.946E-1	2.092E+1	3.862E+1
-1.995E-1	2.095E+1	3.853E+1
-1.978E-1	2.082E+1	3.894E+1
-1.946E-1	2.092E+1	3.853E+1
-1.914E-1	2.099E+1	3.871E+1
-1.946E-1	2.079E+1	3.859E+1
-1.962E-1	2.102E+1	3.886E+1
-1.962E-1	2.087E+1	3.893E+1
-1.930E-1	2.084E+1	3.841E+1
-1.962E-1	2.091E+1	3.856E+1
-1.995E-1	2.080E+1	3.877E+1
-1.946E-1	2.100E+1	3.862E+1
-1.914E-1	2.090E+1	3.871E+1
-1.978E-1	2.088E+1	3.876E+1
-1.962E-1	2.079E+1	3.890E+1
-1.962E-1	2.087E+1	3.844E+1
-1.962E-1	2.088E+1	3.844E+1
-1.978E-1	2.082E+1	3.875E+1
-1.995E-1	2.100E+1	3.892E+1
-1.962E-1	2.082E+1	3.882E+1
-1.978E-1	2.108E+1	3.875E+1
-1.978E-1	2.099E+1	3.871E+1
-1.962E-1	2.092E+1	3.873E+1
-1.930E-1	2.101E+1	3.896E+1
-1.962E-1	2.090E+1	3.875E+1
-1.930E-1	2.091E+1	3.876E+1
-1.978E-1	2.102E+1	3.858E+1
-1.962E-1	2.087E+1	3.872E+1
-1.914E-1	2.094E+1	3.867E+1
-1.978E-1	2.099E+1	3.856E+1
-1.978E-1	2.100E+1	3.873E+1
-1.946E-1	2.082E+1	3.867E+1
-1.946E-1	2.101E+1	3.866E+1
-1.962E-1	2.095E+1	3.854E+1
-2.011E-1	2.077E+1	3.857E+1
-1.946E-1	2.087E+1	3.861E+1
-1.946E-1	2.089E+1	3.872E+1
-1.962E-1	2.091E+1	3.865E+1
-1.946E-1	2.085E+1	3.879E+1
-1.946E-1	2.085E+1	3.865E+1
-1.946E-1	2.087E+1	3.858E+1
-1.962E-1	2.106E+1	3.865E+1
-1.978E-1	2.096E+1	3.880E+1
-1.930E-1	2.108E+1	3.882E+1
-1.930E-1	2.087E+1	3.843E+1
-1.962E-1	2.098E+1	3.860E+1
-1.978E-1	2.103E+1	3.859E+1
-1.930E-1	2.093E+1	3.873E+1
-1.962E-1	2.084E+1	3.883E+1
-1.962E-1	2.083E+1	3.859E+1
-1.978E-1	2.087E+1	3.855E+1
-1.914E-1	2.106E+1	3.851E+1
-1.930E-1	2.072E+1	3.866E+1
-1.946E-1	2.094E+1	3.874E+1
-1.962E-1	2.091E+1	3.877E+1
-1.914E-1	2.098E+1	3.868E+1
-1.930E-1	2.088E+1	3.876E+1
-1.978E-1	2.096E+1	3.872E+1
-1.995E-1	2.083E+1	3.855E+1
-1.930E-1	2.085E+1	3.871E+1
-1.930E-1	2.075E+1	3.897E+1
-1.978E-1	2.083E+1	3.863E+1
-1.995E-1	2.075E+1	3.866E+1
-1.914E-1	2.091E+1	3.852E+1
-1.946E-1	2.085E+1	3.860E+1
-1.978E-1	2.103E+1	3.841E+1
-1.995E-1	2.089E+1	3.893E+1
-1.930E-1	2.100E+1	3.872E+1
-1.930E-1	2.085E+1	3.866E+1
-1.962E-1	2.084E+1	3.881E+1
-1.962E-1	2.082E+1	3.876E+1
-1.914E-1	2.090E+1	3.865E+1
-1.914E-1	2.075E+1	3.857E+1
-1.995E-1	2.087E+1	3.841E+1
-1.995E-1	2.092E+1	3.857E+1
-1.930E-1	2.096E+1	3.875E+1
-1.930E-1	2.084E+1	3.850E+1
-1.978E-1	2.081E+1	3.871E+1
-1.978E-1	2.092E+1	3.881E+1
-1.930E-1	2.093E+1	3.864E+1
-1.946E-1	2.094E+1	3.864E+1
-1.962E-1	2.084E+1	3.832E+1
-1.962E-1	2.090E+1	3.884E+1
-1.946E-1	2.097E+1	3.855E+1
-1.914E-1	2.091E+1	3.874E+1
-1.946E-1	2.101E+1	3.867E+1
-1.962E-1	2.098E+1	3.872E+1
-1.930E-1	2.097E+1	3.865E+1
-1.930E-1	2.079E+1	3.841E+1
-1.930E-1	2.099E+1	3.883E+1
-1.995E-1	2.091E+1	3.853E+1
-1.930E-1	2.098E+1	3.871E+1
-1.930E-1	2.110E+1	3.879E+1
-1.962E-1	2.103E+1	3.877E+1
-1.978E-1	2.070E+1	3.848E+1
-1.930E-1	2.098E+1	3.886E+1
-1.930E-1	2.080E+1	3.877E+1
-1.978E-1	2.086E+1	3.872E+1
-1.978E-1	2.095E+1	3.878E+1
-1.946E-1	2.100E+1	3.866E+1
-1.946E-1	2.086E+1	3.847E+1
-1.978E-1	2.076E+1	3.870E+1
-1.978E-1	2.089E+1	3.868E+1
-1.962E-1	2.087E+1	3.833E+1
-1.962E-1	2.106E+1	3.873E+1
-1.978E-1	2.077E+1	3.867E+1
-1.978E-1	2.106E+1	3.873E+1
-1.946E-1	2.069E+1	3.882E+1
-1.930E-1	2.095E+1	3.851E+1
-1.978E-1	2.075E+1	3.854E+1
-1.962E-1	2.111E+1	3.880E+1
-1.962E-1	2.095E+1	3.859E+1
-1.946E-1	2.083E+1	3.847E+1
-1.962E-1	2.090E+1	3.835E+1
-2.011E-1	2.094E+1	3.894E+1
-1.930E-1	2.095E+1	3.860E+1
-1.946E-1	2.091E+1	3.867E+1
-1.962E-1	2.100E+1	3.848E+1
-1.978E-1	2.105E+1	3.873E+1
-1.962E-1	2.093E+1	3.849E+1
-1.914E-1	2.097E+1	3.863E+1
-1.962E-1	2.101E+1	3.874E+1
-1.962E-1	2.104E+1	3.872E+1
-1.962E-1	2.089E+1	3.876E+1
-1.930E-1	2.096E+1	3.860E+1
-1.962E-1	2.089E+1	3.868E+1
-1.995E-1	2.086E+1	3.885E+1
-1.946E-1	2.086E+1	3.867E+1
-1.946E-1	2.107E+1	3.872E+1
-1.962E-1	2.090E+1	3.863E+1
-1.978E-1	2.091E+1	3.865E+1
-1.962E-1	2.083E+1	3.869E+1
-1.946E-1	2.069E+1	3.890E+1
-1.962E-1	2.094E+1	3.892E+1
-1.962E-1	2.084E+1	3.852E+1
-1.930E-1	2.093E+1	3.849E+1
-1.897E-1	2.092E+1	3.887E+1
-1.962E-1	2.094E+1	3.873E+1
-1.978E-1	2.095E+1	3.857E+1
-1.978E-1	2.077E+1	3.861E+1
-1.897E-1	2.083E+1	3.868E+1
-1.978E-1	2.093E+1	3.865E+1
-1.930E-1	2.081E+1	3.869E+1
-1.946E-1	2.092E+1	3.858E+1
-1.914E-1	2.104E+1	3.885E+1
-1.930E-1	2.096E+1	3.879E+1
-1.995E-1	2.080E+1	3.864E+1
-1.946E-1	2.099E+1	3.856E+1
-1.946E-1	2.086E+1	3.866E+1
-1.946E-1	2.103E+1	3.852E+1
-1.978E-1	2.082E+1	3.862E+1
-1.946E-1	2.087E+1	3.868E+1
-1.930E-1	2.098E+1	3.867E+1
-1.946E-1	2.091E+1	3.857E+1
-1.978E-1	2.096E+1	3.849E+1
-1.946E-1	2.096E+1	3.872E+1
-1.897E-1	2.096E+1	3.852E+1
-1.962E-1	2.096E+1	3.849E+1
-1.978E-1	2.091E+1	3.861E+1
-1.930E-1	2.094E+1	3.854E+1
-1.978E-1	2.075E+1	3.840E+1
-1.962E-1	2.087E+1	3.834E+1
-1.962E-1	2.104E+1	3.854E+1
-1.946E-1	2.108E+1	3.866E+1
-1.962E-1	2.077E+1	3.855E+1
-1.995E-1	2.078E+1	3.902E+1
-1.978E-1	2.084E+1	3.828E+1
-1.946E-1	2.097E+1	3.861E+1
-1.914E-1	2.088E+1	3.841E+1
-1.946E-1	2.099E+1	3.879E+1
-1.978E-1	2.087E+1	3.863E+1
-1.914E-1	2.093E+1	3.847E+1
-1.930E-1	2.080E+1	3.863E+1
-1.946E-1	2.098E+1	3.852E+1
-1.978E-1	2.091E+1	3.853E+1
-1.930E-1	2.086E+1	3.866E+1
-1.930E-1	2.085E+1	3.850E+1
-1.978E-1	2.097E+1	3.841E+1
-2.011E-1	2.084E+1	3.875E+1
-1.930E-1	2.086E+1	3.841E+1
-1.946E-1	2.072E+1	3.846E+1
-1.962E-1	2.099E+1	3.872E+1
-1.978E-1	2.100E+1	3.850E+1
-1.978E-1	2.091E+1	3.866E+1
-1.930E-1	2.087E+1	3.881E+1
-1.978E-1	2.096E+1	3.840E+1
-1.978E-1	2.099E+1	3.871E+1
-1.946E-1	2.067E+1	3.863E+1
-1.930E-1	2.099E+1	3.868E+1
-1.962E-1	2.073E+1	3.876E+1
-1.978E-1	2.091E+1	3.887E+1
-1.914E-1	2.082E+1	3.857E+1
-1.930E-1	2.092E+1	3.845E+1
-1.962E-1	2.101E+1	3.881E+1
-1.962E-1	2.094E+1	3.877E+1
-1.962E-1	2.083E+1	3.845E+1
-1.914E-1	2.096E+1	3.853E+1
-1.962E-1	2.085E+1	3.859E+1
-1.978E-1	2.089E+1	3.870E+1
-1.946E-1	2.101E+1	3.853E+1
-1.946E-1	2.093E+1	3.880E+1
-1.946E-1	2.096E+1	3.851E+1
-1.995E-1	2.082E+1	3.851E+1
-1.930E-1	2.070E+1	3.868E+1
-1.946E-1	2.080E+1	3.862E+1
-1.962E-1	2.082E+1	3.866E+1
-1.978E-1	2.076E+1	3.880E+1
-1.946E-1	2.086E+1	3.868E+1
-1.946E-1	2.100E+1	3.852E+1
-1.946E-1	2.091E+1	3.863E+1
-1.962E-1	2.105E+1	3.870E+1
-1.930E-1	2.082E+1	3.855E+1
-1.946E-1	2.081E+1	3.852E+1
-1.946E-1	2.090E+1	3.846E+1
-1.962E-1	2.080E+1	3.851E+1
-1.930E-1	2.082E+1	3.862E+1
-1.930E-1	2.087E+1	3.878E+1
-1.946E-1	2.090E+1	3.861E+1
-1.978E-1	2.087E+1	3.848E+1
-1.962E-1	2.082E+1	3.905E+1
-1.930E-1	2.095E+1	3.865E+1
-1.962E-1	2.082E+1	3.856E+1
-1.962E-1	2.075E+1	3.866E+1
-1.962E-1	2.079E+1	3.877E+1
-1.946E-1	2.085E+1	3.865E+1
-1.946E-1	2.095E+1	3.864E+1
-1.978E-1	2.082E+1	3.871E+1
-1.946E-1	2.121E+1	3.879E+1
-1.914E-1	2.087E+1	3.855E+1
-1.978E-1	2.097E+1	3.875E+1
-1.962E-1	2.081E+1	3.855E+1
-1.946E-1	2.070E+1	3.866E+1
-1.946E-1	2.062E+1	3.856E+1
-1.946E-1	2.112E+1	3.864E+1
-1.978E-1	2.096E+1	3.866E+1
-1.930E-1	2.080E+1	3.862E+1
-1.946E-1	2.082E+1	3.843E+1
-1.978E-1	2.089E+1	3.864E+1
-1.995E-1	2.082E+1	3.869E+1
-1.962E-1	2.096E+1	3.875E+1
-1.930E-1	2.081E+1	3.865E+1
-1.962E-1	2.101E+1	3.863E+1
-1.978E-1	2.085E+1	3.838E+1
-1.962E-1	2.108E+1	3.859E+1
-1.914E-1	2.092E+1	3.856E+1
-1.946E-1	2.085E+1	3.864E+1
-1.978E-1	2.093E+1	3.873E+1
-1.962E-1	2.092E+1	3.872E+1
-1.930E-1	2.096E+1	3.860E+1
-1.962E-1	2.082E+1	3.854E+1
-1.978E-1	2.086E+1	3.869E+1
-1.946E-1	2.089E+1	3.889E+1
-1.914E-1	2.084E+1	3.856E+1
-1.962E-1	2.096E+1	3.870E+1
-1.978E-1	2.068E+1	3.856E+1
-1.930E-1	2.093E+1	3.875E+1
-1.962E-1	2.093E+1	3.855E+1
-1.930E-1	2.103E+1	3.867E+1
-1.978E-1	2.088E+1	3.881E+1
-1.946E-1	2.096E+1	3.864E+1
-1.930E-1	2.100E+1	3.860E+1
-1.962E-1	2.075E+1	3.881E+1
-1.962E-1	2.077E+1	3.861E+1
-1.962E-1	2.091E+1	3.891E+1
-1.930E-1	2.090E+1	3.869E+1
-1.962E-1	2.079E+1	3.847E+1
-1.962E-1	2.094E+1	3.871E+1
-1.946E-1	2.102E+1	3.865E+1
-1.914E-1	2.095E+1	3.873E+1
-1.978E-1	2.089E+1	3.872E+1
-1.995E-1	2.068E+1	3.868E+1
-1.946E-1	2.101E+1	3.860E+1
-1.914E-1	2.077E+1	3.871E+1
-1.946E-1	2.099E+1	3.883E+1
-1.978E-1	2.088E+1	3.870E+1
-1.946E-1	2.077E+1	3.869E+1
-1.946E-1	2.067E+1	3.853E+1
-1.962E-1	2.080E+1	3.858E+1
-1.946E-1	2.090E+1	3.864E+1
-1.962E-1	2.068E+1	3.851E+1
-1.914E-1	2.077E+1	3.873E+1
-1.946E-1	2.082E+1	3.873E+1
-1.978E-1	2.093E+1	3.883E+1
-1.962E-1	2.084E+1	3.853E+1
-1.930E-1	2.090E+1	3.859E+1
-1.978E-1	2.085E+1	3.862E+1
-1.962E-1	2.103E+1	3.871E+1
-1.946E-1	2.100E+1	3.871E+1
-1.914E-1	2.080E+1	3.888E+1
-1.930E-1	2.088E+1	3.879E+1
-1.978E-1	2.076E+1	3.877E+1
-1.946E-1	2.101E+1	3.861E+1
-1.914E-1	2.075E+1	3.866E+1
-1.930E-1	2.084E+1	3.831E+1
-1.946E-1	2.091E+1	3.855E+1
-1.946E-1	2.086E+1	3.853E+1
-1.962E-1	2.071E+1	3.876E+1
-1.962E-1	2.080E+1	3.863E+1
-1.978E-1	2.081E+1	3.874E+1
-1.946E-1	2.087E+1	3.841E+1
-1.930E-1	2.093E+1	3.868E+1
-1.914E-1	2.079E+1	3.860E+1
-1.962E-1	2.091E+1	3.876E+1
-1.978E-1	2.078E+1	3.849E+1
-1.930E-1	2.088E+1	3.858E+1
-1.978E-1	2.087E+1	3.857E+1
-1.995E-1	2.079E+1	3.880E+1
-1.930E-1	2.095E+1	3.860E+1
-1.897E-1	2.090E+1	3.865E+1
-1.962E-1	2.093E+1	3.868E+1
-1.962E-1	2.081E+1	3.864E+1
-1.946E-1	2.077E+1	3.862E+1
-1.930E-1	2.099E+1	3.854E+1
-1.946E-1	2.097E+1	3.846E+1
-1.995E-1	2.089E+1	3.865E+1
-1.962E-1	2.086E+1	3.854E+1
-1.914E-1	2.088E+1	3.863E+1
-1.978E-1	2.076E+1	3.880E+1
-1.962E-1	2.103E+1	3.859E+1
-1.978E-1	2.081E+1	3.858E+1
-1.946E-1	2.088E+1	3.850E+1
-1.962E-1	2.093E+1	3.873E+1
-1.978E-1	2.096E+1	3.878E+1
-1.978E-1	2.090E+1	3.865E+1
-1.897E-1	2.098E+1	3.873E+1
-1.962E-1	2.097E+1	3.852E+1
-1.995E-1	2.078E+1	3.876E+1
-1.962E-1	2.110E+1	3.860E+1
-1.897E-1	2.085E+1	3.850E+1
-1.962E-1	2.106E+1	3.843E+1
-1.962E-1	2.097E+1	3.855E+1
-1.914E-1	2.072E+1	3.863E+1
-1.946E-1	2.072E+1	3.856E+1
-1.946E-1	2.077E+1	3.870E+1
-1.962E-1	2.069E+1	3.861E+1
-1.962E-1	2.087E+1	3.866E+1
-1.914E-1	2.089E+1	3.885E+1
-1.962E-1	2.099E+1	3.867E+1
-1.962E-1	2.088E+1	3.868E+1
-1.930E-1	2.080E+1	3.868E+1
-1.946E-1	2.099E+1	3.864E+1
-1.962E-1	2.086E+1	3.860E+1
-1.995E-1	2.094E+1	3.858E+1
-1.962E-1	2.080E+1	3.871E+1
-1.978E-1	2.085E+1	3.852E+1
-1.914E-1	2.066E+1	3.860E+1
-1.995E-1	2.091E+1	3.865E+1
-1.946E-1	2.090E+1	3.867E+1
-1.930E-1	2.084E+1	3.866E+1
-1.930E-1	2.096E+1	3.861E+1
-1.995E-1	2.090E+1	3.856E+1
-1.946E-1	2.083E+1	3.858E+1
-1.930E-1	2.080E+1	3.878E+1
-1.978E-1	2.098E+1	3.848E+1
-1.962E-1	2.101E+1	3.861E+1
-1.930E-1	2.086E+1	3.861E+1
-1.897E-1	2.082E+1	3.876E+1
-1.962E-1	2.094E+1	3.859E+1
-1.978E-1	2.088E+1	3.856E+1
-1.930E-1	2.089E+1	3.834E+1
-1.930E-1	2.098E+1	3.841E+1
-1.946E-1	2.091E+1	3.870E+1
-1.978E-1	2.079E+1	3.874E+1
-1.962E-1	2.093E+1	3.856E+1
-1.914E-1	2.103E+1	3.858E+1
-1.978E-1	2.088E+1	3.847E+1
-1.962E-1	2.097E+1	3.853E+1
-1.930E-1	2.094E+1	3.862E+1
-1.946E-1	2.103E+1	3.861E+1
-1.930E-1	2.098E+1	3.853E+1
-1.978E-1	2.090E+1	3.840E+1
-1.914E-1	2.075E+1	3.872E+1
-1.897E-1	2.087E+1	3.856E+1
-1.930E-1	2.101E+1	3.875E+1
-1.978E-1	2.091E+1	3.880E+1
-1.946E-1	2.081E+1	3.844E+1
-1.930E-1	2.075E+1	3.849E+1
-1.946E-1	2.092E+1	3.857E+1
-1.962E-1	2.076E+1	3.869E+1
-1.995E-1	2.088E+1	3.866E+1
-1.946E-1	2.095E+1	3.855E+1
-1.930E-1	2.069E+1	3.872E+1
-1.962E-1	2.078E+1	3.846E+1
-1.930E-1	2.088E+1	3.853E+1
-1.914E-1	2.083E+1	3.849E+1
-1.962E-1	2.072E+1	3.846E+1
-1.978E-1	2.075E+1	3.865E+1
-1.897E-1	2.098E+1	3.869E+1
-1.930E-1	2.078E+1	3.853E+1
-1.962E-1	2.077E+1	3.884E+1
-1.962E-1	2.070E+1	3.866E+1
-1.930E-1	2.099E+1	3.862E+1
-1.897E-1	2.082E+1	3.827E+1
-1.946E-1	2.080E+1	3.892E+1
-1.962E-1	2.080E+1	3.866E+1
-1.962E-1	2.090E+1	3.875E+1
-1.914E-1	2.070E+1	3.891E+1
-1.946E-1	2.087E+1	3.885E+1
-1.978E-1	2.084E+1	3.872E+1
-1.930E-1	2.091E+1	3.867E+1
-1.946E-1	2.084E+1	3.865E+1
-1.962E-1	2.099E+1	3.837E+1
-1.962E-1	2.083E+1	3.865E+1
-1.930E-1	2.088E+1	3.853E+1
-1.930E-1	2.068E+1	3.862E+1
-1.946E-1	2.103E+1	3.869E+1
-1.978E-1	2.084E+1	3.858E+1
-1.930E-1	2.102E+1	3.863E+1
-1.930E-1	2.072E+1	3.853E+1
-1.914E-1	2.079E+1	3.851E+1
-1.962E-1	2.089E+1	3.868E+1
-1.946E-1	2.104E+1	3.883E+1
-1.897E-1	2.075E+1	3.852E+1
-1.930E-1	2.083E+1	3.872E+1
-1.962E-1	2.103E+1	3.862E+1
-1.946E-1	2.097E+1	3.865E+1
-1.930E-1	2.090E+1	3.843E+1
-1.962E-1	2.083E+1	3.851E+1
-1.962E-1	2.092E+1	3.880E+1
-1.946E-1	2.079E+1	3.874E+1
-1.914E-1	2.072E+1	3.859E+1
-1.946E-1	2.094E+1	3.866E+1
-1.978E-1	2.071E+1	3.860E+1
-1.930E-1	2.096E+1	3.861E+1
-1.930E-1	2.095E+1	3.856E+1
-1.962E-1	2.080E+1	3.852E+1
-1.962E-1	2.068E+1	3.858E+1
-1.946E-1	2.097E+1	3.883E+1
-1.897E-1	2.072E+1	3.849E+1
-1.946E-1	2.072E+1	3.847E+1
-1.978E-1	2.113E+1	3.865E+1
-1.946E-1	2.097E+1	3.877E+1
-1.914E-1	2.077E+1	3.856E+1
-1.946E-1	2.066E+1	3.845E+1
-1.946E-1	2.094E+1	3.866E+1
-1.930E-1	2.081E+1	3.853E+1
-1.946E-1	2.084E+1	3.850E+1
-1.946E-1	2.098E+1	3.861E+1
-1.978E-1	2.094E+1	3.877E+1
-1.946E-1	2.077E+1	3.878E+1
-1.930E-1	2.097E+1	3.846E+1
-1.930E-1	2.090E+1	3.902E+1
-1.930E-1	2.085E+1	3.846E+1
-1.946E-1	2.089E+1	3.846E+1
-1.930E-1	2.081E+1	3.853E+1
-1.962E-1	2.072E+1	3.857E+1
-1.946E-1	2.086E+1	3.874E+1
-1.962E-1	2.111E+1	3.839E+1
-1.946E-1	2.093E+1	3.870E+1
-1.946E-1	2.088E+1	3.841E+1
-1.978E-1	2.081E+1	3.860E+1
-1.962E-1	2.081E+1	3.866E+1
-1.930E-1	2.073E+1	3.835E+1
-1.962E-1	2.077E+1	3.849E+1
-1.946E-1	2.080E+1	3.871E+1
-1.962E-1	2.097E+1	3.864E+1
-1.946E-1	2.095E+1	3.866E+1
-1.946E-1	2.078E+1	3.858E+1
-1.978E-1	2.096E+1	3.896E+1
-1.946E-1	2.097E+1	3.866E+1
-1.914E-1	2.085E+1	3.881E+1
-1.946E-1	2.081E+1	3.838E+1
-1.962E-1	2.099E+1	3.850E+1
-1.946E-1	2.081E+1	3.852E+1
-1.930E-1	2.087E+1	3.849E+1
-1.962E-1	2.108E+1	3.870E+1
-1.946E-1	2.096E+1	3.881E+1
-1.946E-1	2.078E+1	3.859E+1
-1.914E-1	2.105E+1	3.865E+1
-1.946E-1	2.094E+1	3.823E+1
-1.946E-1	2.080E+1	3.867E+1
-1.930E-1	2.089E+1	3.863E+1
-1.914E-1	2.090E+1	3.865E+1
-1.946E-1	2.088E+1	3.865E+1
-1.995E-1	2.088E+1	3.861E+1
-1.930E-1	2.076E+1	3.840E+1
-1.897E-1	2.077E+1	3.840E+1
-1.946E-1	2.091E+1	3.827E+1
-1.962E-1	2.102E+1	3.848E+1
-1.946E-1	2.081E+1	3.865E+1
-1.914E-1	2.094E+1	3.866E+1
-1.962E-1	2.084E+1	3.857E+1
-1.978E-1	2.097E+1	3.854E+1
-1.962E-1	2.095E+1	3.854E+1
-1.914E-1	2.086E+1	3.844E+1
-1.962E-1	2.098E+1	3.858E+1
-1.978E-1	2.093E+1	3.864E+1
-1.930E-1	2.093E+1	3.875E+1
-1.881E-1	2.081E+1	3.850E+1
-1.946E-1	2.073E+1	3.862E+1
-1.978E-1	2.090E+1	3.874E+1
-1.930E-1	2.089E+1	3.861E+1
-1.930E-1	2.084E+1	3.873E+1
-1.946E-1	2.072E+1	3.850E+1
-1.962E-1	2.092E+1	3.865E+1
-1.962E-1	2.063E+1	3.842E+1
-1.930E-1	2.079E+1	3.881E+1
-1.962E-1	2.086E+1	3.866E+1
-1.962E-1	2.092E+1	3.835E+1
-1.946E-1	2.092E+1	3.883E+1
-1.930E-1	2.090E+1	3.829E+1
-1.946E-1	2.077E+1	3.861E+1
-1.978E-1	2.071E+1	3.856E+1
-1.946E-1	2.085E+1	3.865E+1
-1.930E-1	2.107E+1	3.842E+1
-1.930E-1	2.109E+1	3.842E+1
-1.995E-1	2.084E+1	3.858E+1
-1.946E-1	2.082E+1	3.864E+1
-1.930E-1	2.089E+1	3.860E+1
-1.930E-1	2.085E+1	3.848E+1
-1.962E-1	2.092E+1	3.865E+1
-1.930E-1	2.111E+1	3.877E+1
-1.930E-1	2.089E+1	3.852E+1
-1.946E-1	2.073E+1	3.874E+1
-1.978E-1	2.076E+1	3.864E+1
-1.946E-1	2.086E+1	3.863E+1
-1.946E-1	2.100E+1	3.851E+1
-1.962E-1	2.070E+1	3.850E+1
-1.978E-1	2.079E+1	3.888E+1
-1.946E-1	2.095E+1	3.849E+1
-1.930E-1	2.078E+1	3.841E+1
-1.946E-1	2.077E+1	3.853E+1
-1.978E-1	2.095E+1	3.862E+1
-1.962E-1	2.075E+1	3.856E+1
-1.946E-1	2.083E+1	3.854E+1
-1.946E-1	2.070E+1	3.870E+1
-1.962E-1	2.074E+1	3.859E+1
-1.914E-1	2.078E+1	3.874E+1
-1.914E-1	2.077E+1	3.875E+1
-1.946E-1	2.077E+1	3.863E+1
-1.978E-1	2.081E+1	3.875E+1
-1.914E-1	2.086E+1	3.855E+1
-1.914E-1	2.091E+1	3.846E+1
-1.946E-1	2.084E+1	3.853E+1
-1.978E-1	2.081E+1	3.850E+1
-1.930E-1	2.081E+1	3.875E+1
-1.914E-1	2.083E+1	3.863E+1
-1.978E-1	2.081E+1	3.850E+1
-1.978E-1	2.084E+1	3.858E+1
-1.930E-1	2.085E+1	3.864E+1
-1.962E-1	2.096E+1	3.836E+1
-1.946E-1	2.064E+1	3.860E+1
-1.946E-1	2.082E+1	3.854E+1
-1.946E-1	2.092E+1	3.865E+1
-1.930E-1	2.074E+1	3.827E+1
-1.946E-1	2.100E+1	3.848E+1
-2.011E-1	2.077E+1	3.866E+1
-1.946E-1	2.073E+1	3.871E+1
-1.914E-1	2.086E+1	3.844E+1
-1.914E-1	2.077E+1	3.861E+1
-1.962E-1	2.088E+1	3.865E+1
-1.914E-1	2.096E+1	3.861E+1
-1.946E-1	2.075E+1	3.870E+1
-1.930E-1	2.091E+1	3.864E+1
-1.962E-1	2.103E+1	3.858E+1
-1.930E-1	2.099E+1	3.862E+1
-1.930E-1	2.090E+1	3.832E+1
-1.930E-1	2.092E+1	3.880E+1
-1.978E-1	2.097E+1	3.838E+1
-1.946E-1	2.093E+1	3.878E+1
-1.914E-1	2.082E+1	3.842E+1
-1.978E-1	2.102E+1	3.860E+1
-1.978E-1	2.075E+1	3.852E+1
-1.946E-1	2.075E+1	3.853E+1
-1.930E-1	2.090E+1	3.879E+1
-1.897E-1	2.094E+1	3.846E+1
-1.962E-1	2.091E+1	3.877E+1
-1.930E-1	2.098E+1	3.874E+1
-1.930E-1	2.092E+1	3.845E+1
-1.930E-1	2.087E+1	3.870E+1
-1.962E-1	2.088E+1	3.853E+1
-1.946E-1	2.084E+1	3.875E+1
-1.930E-1	2.092E+1	3.859E+1
-1.946E-1	2.097E+1	3.872E+1
-1.946E-1	2.088E+1	3.853E+1
-1.962E-1	2.096E+1	3.851E+1
-1.914E-1	2.069E+1	3.852E+1
-1.962E-1	2.088E+1	3.862E+1
-1.946E-1	2.084E+1	3.865E+1
-1.946E-1	2.079E+1	3.848E+1
-1.930E-1	2.099E+1	3.826E+1
-1.946E-1	2.109E+1	3.855E+1
-1.946E-1	2.085E+1	3.861E+1
-1.962E-1	2.094E+1	3.865E+1
-1.930E-1	2.076E+1	3.861E+1
-1.946E-1	2.066E+1	3.867E+1
-1.978E-1	2.110E+1	3.862E+1
-1.946E-1	2.080E+1	3.867E+1
-1.930E-1	2.077E+1	3.844E+1
-1.914E-1	2.075E+1	3.850E+1
-1.962E-1	2.085E+1	3.850E+1
-1.914E-1	2.093E+1	3.854E+1
-1.930E-1	2.086E+1	3.870E+1
-1.930E-1	2.081E+1	3.845E+1
-1.978E-1	2.085E+1	3.852E+1
-1.930E-1	2.100E+1	3.856E+1
-1.897E-1	2.073E+1	3.876E+1
-1.946E-1	2.098E+1	3.866E+1
-1.978E-1	2.077E+1	3.847E+1
-1.930E-1	2.103E+1	3.854E+1
-1.881E-1	2.071E+1	3.852E+1
-1.946E-1	2.099E+1	3.852E+1
-1.978E-1	2.086E+1	3.837E+1
-1.946E-1	2.086E+1	3.848E+1
-1.930E-1	2.089E+1	3.855E+1
-1.946E-1	2.087E+1	3.855E+1
-1.978E-1	2.082E+1	3.842E+1
-1.946E-1	2.067E+1	3.861E+1
-1.897E-1	2.096E+1	3.846E+1
-1.962E-1	2.101E+1	3.865E+1
-1.962E-1	2.079E+1	3.850E+1
-1.978E-1	2.081E+1	3.841E+1
-1.930E-1	2.071E+1	3.873E+1
-1.914E-1	2.094E+1	3.862E+1
-1.962E-1	2.083E+1	3.856E+1
-1.946E-1	2.090E+1	3.856E+1
-1.930E-1	2.108E+1	3.868E+1
-1.930E-1	2.079E+1	3.857E+1
-1.978E-1	2.102E+1	3.838E+1
-1.946E-1	2.091E+1	3.855E+1
-1.881E-1	2.081E+1	3.855E+1
-1.946E-1	2.093E+1	3.854E+1
-1.962E-1	2.078E+1	3.862E+1
-1.946E-1	2.092E+1	3.852E+1
-1.914E-1	2.104E+1	3.864E+1
-1.962E-1	2.087E+1	3.861E+1
-1.946E-1	2.086E+1	3.853E+1
-1.946E-1	2.082E+1	3.861E+1
-1.897E-1	2.105E+1	3.868E+1
-1.946E-1	2.083E+1	3.848E+1
-1.962E-1	2.088E+1	3.857E+1
-1.946E-1	2.093E+1	3.871E+1
-1.914E-1	2.108E+1	3.870E+1
-1.930E-1	2.081E+1	3.860E+1
-1.962E-1	2.081E+1	3.887E+1
-1.946E-1	2.087E+1	3.862E+1
-1.897E-1	2.096E+1	3.859E+1
-1.978E-1	2.088E+1	3.841E+1
-1.946E-1	2.089E+1	3.847E+1
-1.930E-1	2.078E+1	3.850E+1
-1.930E-1	2.062E+1	3.848E+1
-1.946E-1	2.085E+1	3.851E+1
-1.962E-1	2.085E+1	3.837E+1
-1.914E-1	2.070E+1	3.842E+1
-1.930E-1	2.088E+1	3.877E+1
-1.914E-1	2.097E+1	3.845E+1
-1.978E-1	2.084E+1	3.898E+1
-1.946E-1	2.081E+1	3.861E+1
-1.930E-1	2.075E+1	3.871E+1
-1.914E-1	2.087E+1	3.850E+1
-1.978E-1	2.086E+1	3.881E+1
-1.946E-1	2.101E+1	3.838E+1
-1.914E-1	2.093E+1	3.863E+1
-1.946E-1	2.075E+1	3.868E+1
-1.962E-1	2.086E+1	3.877E+1
-1.946E-1	2.090E+1	3.857E+1
-1.914E-1	2.087E+1	3.857E+1
-1.930E-1	2.074E+1	3.873E+1
-1.946E-1	2.076E+1	3.866E+1
-1.930E-1	2.072E+1	3.860E+1
-1.930E-1	2.081E+1	3.841E+1
-1.946E-1	2.104E+1	3.857E+1
-1.930E-1	2.074E+1	3.857E+1
-1.930E-1	2.076E+1	3.865E+1
-1.946E-1	2.086E+1	3.864E+1
-1.946E-1	2.093E+1	3.866E+1
-1.962E-1	2.085E+1	3.865E+1
-1.930E-1	2.073E+1	3.858E+1
-1.930E-1	2.089E+1	3.878E+1
-1.962E-1	2.079E+1	3.849E+1
-1.946E-1	2.081E+1	3.873E+1
-1.962E-1	2.083E+1	3.874E+1
-1.897E-1	2.066E+1	3.831E+1
-1.962E-1	2.084E+1	3.865E+1
-1.962E-1	2.082E+1	3.872E+1
-1.962E-1	2.084E+1	3.849E+1
-1.897E-1	2.097E+1	3.874E+1
-1.946E-1	2.089E+1	3.870E+1
-1.962E-1	2.088E+1	3.840E+1
-1.930E-1	2.084E+1	3.859E+1
-1.930E-1	2.085E+1	3.891E+1
-1.897E-1	2.084E+1	3.867E+1
-1.978E-1	2.104E+1	3.879E+1
-1.930E-1	2.080E+1	3.850E+1
-1.930E-1	2.078E+1	3.850E+1
-1.930E-1	2.067E+1	3.862E+1
-1.995E-1	2.097E+1	3.835E+1
-1.930E-1	2.088E+1	3.845E+1
-1.930E-1	2.091E+1	3.857E+1
-1.962E-1	2.098E+1	3.859E+1
-1.930E-1	2.107E+1	3.853E+1
-1.946E-1	2.081E+1	3.855E+1
-1.946E-1	2.077E+1	3.853E+1
-1.930E-1	2.079E+1	3.874E+1
-1.995E-1	2.080E+1	3.870E+1
-1.962E-1	2.081E+1	3.852E+1
-1.962E-1	2.077E+1	3.836E+1
-1.930E-1	2.081E+1	3.890E+1
-1.962E-1	2.087E+1	3.850E+1
-1.930E-1	2.086E+1	3.861E+1
-1.930E-1	2.070E+1	3.868E+1
-1.930E-1	2.089E+1	3.868E+1
-1.946E-1	2.075E+1	3.861E+1
-1.914E-1	2.081E+1	3.872E+1
-1.914E-1	2.094E+1	3.854E+1
-1.946E-1	2.097E+1	3.845E+1
-1.962E-1	2.075E+1	3.855E+1
-1.946E-1	2.087E+1	3.844E+1
-1.897E-1	2.083E+1	3.848E+1
-1.946E-1	2.092E+1	3.846E+1
-1.946E-1	2.082E+1	3.869E+1
-1.930E-1	2.102E+1	3.852E+1
-1.914E-1	2.092E+1	3.849E+1
-1.914E-1	2.081E+1	3.853E+1
-1.978E-1	2.095E+1	3.835E+1
-1.914E-1	2.100E+1	3.866E+1
-1.897E-1	2.066E+1	3.847E+1
-1.930E-1	2.095E+1	3.844E+1
-1.946E-1	2.073E+1	3.859E+1
-1.930E-1	2.097E+1	3.860E+1
-1.897E-1	2.087E+1	3.864E+1
-1.962E-1	2.109E+1	3.865E+1
-1.995E-1	2.082E+1	3.857E+1
-1.962E-1	2.074E+1	3.847E+1
-1.914E-1	2.081E+1	3.834E+1
-1.930E-1	2.103E+1	3.877E+1
-1.962E-1	2.063E+1	3.851E+1
-1.946E-1	2.094E+1	3.854E+1
-1.930E-1	2.075E+1	3.869E+1
-1.914E-1	2.073E+1	3.856E+1
-1.978E-1	2.100E+1	3.865E+1
-1.930E-1	2.097E+1	3.875E+1
-1.946E-1	2.100E+1	3.838E+1
-1.946E-1	2.087E+1	3.853E+1
-1.962E-1	2.074E+1	3.881E+1
-1.946E-1	2.087E+1	3.881E+1
-1.914E-1	2.080E+1	3.865E+1
-1.930E-1	2.097E+1	3.861E+1
-1.962E-1	2.068E+1	3.865E+1
-1.946E-1	2.105E+1	3.865E+1
-1.914E-1	2.094E+1	3.864E+1
-1.914E-1	2.085E+1	3.823E+1
-1.946E-1	2.065E+1	3.847E+1
-1.946E-1	2.073E+1	3.865E+1
-1.946E-1	2.088E+1	3.847E+1
-1.962E-1	2.082E+1	3.870E+1
-1.962E-1	2.096E+1	3.860E+1
-1.946E-1	2.091E+1	3.836E+1
-1.946E-1	2.076E+1	3.838E+1
-1.930E-1	2.092E+1	3.860E+1
-1.978E-1	2.087E+1	3.834E+1
-1.946E-1	2.089E+1	3.862E+1
-1.930E-1	2.086E+1	3.862E+1
-1.946E-1	2.085E+1	3.870E+1
-1.962E-1	2.068E+1	3.850E+1
-1.946E-1	2.080E+1	3.850E+1
-1.881E-1	2.093E+1	3.880E+1
-1.946E-1	2.076E+1	3.867E+1
-1.995E-1	2.082E+1	3.856E+1
-1.962E-1	2.096E+1	3.865E+1
-1.946E-1	2.085E+1	3.867E+1
-1.914E-1	2.086E+1	3.858E+1
-1.978E-1	2.080E+1	3.841E+1
-1.930E-1	2.077E+1	3.864E+1
-1.946E-1	2.077E+1	3.834E+1
-1.914E-1	2.087E+1	3.850E+1
-1.946E-1	2.095E+1	3.836E+1
-1.930E-1	2.101E+1	3.842E+1
-1.930E-1	2.086E+1	3.854E+1
-1.914E-1	2.077E+1	3.854E+1
-1.962E-1	2.079E+1	3.876E+1
-1.946E-1	2.074E+1	3.877E+1
-1.914E-1	2.094E+1	3.831E+1
-1.946E-1	2.087E+1	3.861E+1
-1.930E-1	2.092E+1	3.851E+1
-1.946E-1	2.097E+1	3.845E+1
-1.914E-1	2.084E+1	3.865E+1
-1.930E-1	2.089E+1	3.840E+1
-1.978E-1	2.084E+1	3.841E+1
-1.930E-1	2.088E+1	3.834E+1
-1.914E-1	2.081E+1	3.880E+1
-1.946E-1	2.093E+1	3.872E+1
-1.962E-1	2.084E+1	3.831E+1
-1.946E-1	2.080E+1	3.875E+1
-1.897E-1	2.079E+1	3.829E+1
-1.914E-1	2.079E+1	3.853E+1
-1.962E-1	2.089E+1	3.868E+1
-1.946E-1	2.095E+1	3.848E+1
-1.897E-1	2.082E+1	3.849E+1
-1.930E-1	2.075E+1	3.869E+1
-1.962E-1	2.090E+1	3.867E+1
-1.962E-1	2.106E+1	3.848E+1
-1.930E-1	2.084E+1	3.854E+1
-1.930E-1	2.060E+1	3.854E+1
-1.930E-1	2.080E+1	3.875E+1
-1.946E-1	2.088E+1	3.839E+1
-1.914E-1	2.076E+1	3.846E+1
-1.914E-1	2.096E+1	3.870E+1
-1.978E-1	2.092E+1	3.856E+1
-1.978E-1	2.103E+1	3.837E+1
-1.897E-1	2.080E+1	3.864E+1
-1.897E-1	2.081E+1	3.853E+1
-1.946E-1	2.089E+1	3.852E+1
-1.946E-1	2.068E+1	3.844E+1
-1.914E-1	2.071E+1	3.853E+1
-1.946E-1	2.094E+1	3.854E+1
-1.962E-1	2.100E+1	3.840E+1
-1.930E-1	2.090E+1	3.862E+1
-1.897E-1	2.087E+1	3.866E+1
-1.946E-1	2.087E+1	3.843E+1
-1.978E-1	2.105E+1	3.843E+1
-1.946E-1	2.084E+1	3.843E+1
-1.897E-1	2.092E+1	3.857E+1
-1.897E-1	2.078E+1	3.858E+1
-1.946E-1	2.074E+1	3.888E+1
-1.962E-1	2.088E+1	3.854E+1
-1.897E-1	2.092E+1	3.861E+1
-1.946E-1	2.086E+1	3.851E+1
-1.946E-1	2.099E+1	3.863E+1
-1.946E-1	2.095E+1	3.851E+1
-1.897E-1	2.084E+1	3.848E+1
-1.930E-1	2.079E+1	3.853E+1
-1.962E-1	2.091E+1	3.857E+1
-1.946E-1	2.079E+1	3.855E+1
-1.897E-1	2.094E+1	3.853E+1
-1.914E-1	2.103E+1	3.853E+1
-1.962E-1	2.087E+1	3.857E+1
-1.962E-1	2.077E+1	3.854E+1
-1.946E-1	2.090E+1	3.850E+1
-1.930E-1	2.092E+1	3.859E+1
-1.962E-1	2.099E+1	3.860E+1
-1.946E-1	2.086E+1	3.855E+1
-1.897E-1	2.095E+1	3.866E+1
-1.930E-1	2.086E+1	3.849E+1
-1.962E-1	2.080E+1	3.847E+1
-1.930E-1	2.088E+1	3.868E+1
-1.914E-1	2.085E+1	3.856E+1
-1.930E-1	2.091E+1	3.848E+1
-1.930E-1	2.079E+1	3.883E+1
-1.978E-1	2.082E+1	3.867E+1
-1.930E-1	2.074E+1	3.858E+1
-1.946E-1	2.086E+1	3.852E+1
-1.930E-1	2.084E+1	3.844E+1
-1.962E-1	2.071E+1	3.856E+1
-1.930E-1	2.092E+1	3.872E+1
-1.946E-1	2.067E+1	3.864E+1
-1.962E-1	2.078E+1	3.865E+1
-1.946E-1	2.091E+1	3.848E+1
-1.897E-1	2.092E+1	3.842E+1
-1.914E-1	2.092E+1	3.846E+1
-1.962E-1	2.079E+1	3.847E+1
-1.946E-1	2.091E+1	3.863E+1
-1.930E-1	2.063E+1	3.853E+1
-1.930E-1	2.076E+1	3.876E+1
-1.962E-1	2.099E+1	3.851E+1
-1.946E-1	2.095E+1	3.868E+1
-1.897E-1	2.086E+1	3.865E+1
-1.930E-1	2.088E+1	3.853E+1
-1.978E-1	2.090E+1	3.845E+1
-1.946E-1	2.099E+1	3.869E+1
-1.930E-1	2.082E+1	3.847E+1
-1.946E-1	2.086E+1	3.877E+1
-1.978E-1	2.081E+1	3.859E+1
-1.962E-1	2.088E+1	3.876E+1
-1.897E-1	2.079E+1	3.842E+1
-1.930E-1	2.063E+1	3.864E+1
-1.962E-1	2.083E+1	3.844E+1
-1.946E-1	2.093E+1	3.856E+1
-1.930E-1	2.094E+1	3.851E+1
-1.946E-1	2.090E+1	3.843E+1
-1.995E-1	2.084E+1	3.833E+1
[truncated: 39,980 more rows]
