# Supplementary material for: Improved ANAP incorporation and VCF analysis reveal details of P2X7 current facilitation and a limited conformational interplay between ATP binding and the intracellular ballast domain
Source: eLife. 2023 Jan 4;12:e82479. doi: 10.7554/eLife.82479 (PMC9859053; doi:10.7554/eLife.82479)
Supplement: Figure 6—figure supplement 2—source data 2. [file elife-82479-fig6-figsupp2-data2.zip › Figure-6_figure-supplement-2_source-data-2/P2X7(Y595anap)-CaM-M13-mNeonGreen/e07#41.csv]

-2.838E-1	2.066E+1	4.233E+1
-2.822E-1	2.082E+1	4.276E+1
-2.773E-1	2.067E+1	4.248E+1
-2.806E-1	2.079E+1	4.252E+1
-2.822E-1	2.077E+1	4.243E+1
-2.806E-1	2.067E+1	4.262E+1
-2.789E-1	2.055E+1	4.268E+1
-2.789E-1	2.085E+1	4.274E+1
-2.838E-1	2.077E+1	4.267E+1
-2.854E-1	2.052E+1	4.246E+1
-2.789E-1	2.069E+1	4.249E+1
-2.806E-1	2.064E+1	4.240E+1
-2.854E-1	2.051E+1	4.254E+1
-2.838E-1	2.070E+1	4.262E+1
-2.806E-1	2.071E+1	4.253E+1
-2.822E-1	2.073E+1	4.266E+1
-2.854E-1	2.080E+1	4.245E+1
-2.822E-1	2.068E+1	4.266E+1
-2.806E-1	2.049E+1	4.258E+1
-2.789E-1	2.075E+1	4.254E+1
-2.838E-1	2.070E+1	4.246E+1
-2.838E-1	2.062E+1	4.267E+1
-2.806E-1	2.061E+1	4.253E+1
-2.838E-1	2.062E+1	4.257E+1
-2.822E-1	2.078E+1	4.262E+1
-2.822E-1	2.060E+1	4.259E+1
-2.822E-1	2.055E+1	4.275E+1
-2.806E-1	2.082E+1	4.249E+1
-2.822E-1	2.077E+1	4.269E+1
-2.854E-1	2.059E+1	4.254E+1
-2.773E-1	2.071E+1	4.282E+1
-2.822E-1	2.077E+1	4.260E+1
-2.854E-1	2.073E+1	4.268E+1
-2.822E-1	2.066E+1	4.252E+1
-2.806E-1	2.063E+1	4.265E+1
-2.806E-1	2.068E+1	4.255E+1
-2.838E-1	2.058E+1	4.257E+1
-2.838E-1	2.071E+1	4.279E+1
-2.773E-1	2.069E+1	4.268E+1
-2.789E-1	2.064E+1	4.267E+1
-2.838E-1	2.081E+1	4.248E+1
-2.838E-1	2.082E+1	4.264E+1
-2.773E-1	2.072E+1	4.249E+1
-2.838E-1	2.065E+1	4.271E+1
-2.838E-1	2.069E+1	4.287E+1
-2.871E-1	2.069E+1	4.276E+1
-2.806E-1	2.060E+1	4.224E+1
-2.806E-1	2.049E+1	4.252E+1
-2.854E-1	2.070E+1	4.255E+1
-2.822E-1	2.075E+1	4.270E+1
-2.789E-1	2.074E+1	4.269E+1
-2.838E-1	2.077E+1	4.271E+1
-2.822E-1	2.064E+1	4.254E+1
-2.838E-1	2.083E+1	4.269E+1
-2.806E-1	2.062E+1	4.263E+1
-2.806E-1	2.063E+1	4.283E+1
-2.838E-1	2.055E+1	4.252E+1
-2.838E-1	2.078E+1	4.271E+1
-2.822E-1	2.063E+1	4.245E+1
-2.854E-1	2.074E+1	4.262E+1
-2.854E-1	2.069E+1	4.255E+1
-2.822E-1	2.069E+1	4.262E+1
-2.806E-1	2.068E+1	4.265E+1
-2.838E-1	2.079E+1	4.241E+1
-2.838E-1	2.065E+1	4.286E+1
-2.822E-1	2.072E+1	4.267E+1
-2.822E-1	2.057E+1	4.265E+1
-2.789E-1	2.071E+1	4.268E+1
-2.854E-1	2.087E+1	4.285E+1
-2.854E-1	2.082E+1	4.257E+1
-2.789E-1	2.064E+1	4.255E+1
-2.838E-1	2.078E+1	4.244E+1
-2.822E-1	2.060E+1	4.252E+1
-2.854E-1	2.061E+1	4.228E+1
-2.806E-1	2.063E+1	4.270E+1
-2.822E-1	2.080E+1	4.247E+1
-2.854E-1	2.073E+1	4.259E+1
-2.838E-1	2.078E+1	4.252E+1
-2.822E-1	2.078E+1	4.259E+1
-2.789E-1	2.067E+1	4.252E+1
-2.871E-1	2.062E+1	4.232E+1
-2.838E-1	2.062E+1	4.286E+1
-2.806E-1	2.072E+1	4.288E+1
-2.822E-1	2.067E+1	4.255E+1
-2.822E-1	2.078E+1	4.253E+1
-2.822E-1	2.077E+1	4.238E+1
-2.806E-1	2.051E+1	4.255E+1
-2.806E-1	2.074E+1	4.277E+1
-2.838E-1	2.067E+1	4.255E+1
-2.854E-1	2.055E+1	4.264E+1
-2.838E-1	2.079E+1	4.262E+1
-2.806E-1	2.072E+1	4.258E+1
-2.871E-1	2.066E+1	4.251E+1
-2.854E-1	2.073E+1	4.250E+1
-2.822E-1	2.075E+1	4.246E+1
-2.822E-1	2.069E+1	4.264E+1
-2.854E-1	2.065E+1	4.262E+1
-2.838E-1	2.076E+1	4.256E+1
-2.822E-1	2.054E+1	4.244E+1
-2.838E-1	2.077E+1	4.239E+1
-2.871E-1	2.068E+1	4.255E+1
-2.854E-1	2.079E+1	4.261E+1
-2.854E-1	2.083E+1	4.258E+1
-2.822E-1	2.067E+1	4.234E+1
-2.854E-1	2.057E+1	4.266E+1
-2.822E-1	2.075E+1	4.249E+1
-2.806E-1	2.066E+1	4.267E+1
-2.854E-1	2.075E+1	4.260E+1
-2.854E-1	2.072E+1	4.277E+1
-2.854E-1	2.060E+1	4.262E+1
-2.822E-1	2.085E+1	4.244E+1
-2.806E-1	2.058E+1	4.235E+1
-2.838E-1	2.058E+1	4.251E+1
-2.838E-1	2.072E+1	4.232E+1
-2.822E-1	2.064E+1	4.261E+1
-2.789E-1	2.067E+1	4.231E+1
-2.871E-1	2.075E+1	4.264E+1
-2.854E-1	2.060E+1	4.242E+1
-2.838E-1	2.054E+1	4.291E+1
-2.806E-1	2.065E+1	4.268E+1
-2.871E-1	2.063E+1	4.270E+1
-2.838E-1	2.056E+1	4.256E+1
-2.838E-1	2.063E+1	4.274E+1
-2.838E-1	2.067E+1	4.263E+1
-2.854E-1	2.069E+1	4.257E+1
-2.822E-1	2.062E+1	4.249E+1
-2.838E-1	2.077E+1	4.269E+1
-2.806E-1	2.081E+1	4.254E+1
-2.871E-1	2.060E+1	4.248E+1
-2.838E-1	2.078E+1	4.238E+1
-2.822E-1	2.056E+1	4.255E+1
-2.822E-1	2.078E+1	4.256E+1
-2.871E-1	2.075E+1	4.267E+1
-2.854E-1	2.072E+1	4.251E+1
-2.822E-1	2.044E+1	4.262E+1
-2.822E-1	2.060E+1	4.258E+1
-2.854E-1	2.084E+1	4.262E+1
-2.838E-1	2.076E+1	4.295E+1
-2.822E-1	2.047E+1	4.269E+1
-2.822E-1	2.068E+1	4.241E+1
-2.822E-1	2.076E+1	4.275E+1
-2.854E-1	2.050E+1	4.274E+1
-2.806E-1	2.058E+1	4.247E+1
-2.838E-1	2.065E+1	4.253E+1
-2.871E-1	2.056E+1	4.240E+1
-2.854E-1	2.063E+1	4.244E+1
-2.822E-1	2.070E+1	4.248E+1
-2.854E-1	2.076E+1	4.250E+1
-2.854E-1	2.074E+1	4.260E+1
-2.838E-1	2.070E+1	4.271E+1
-2.838E-1	2.069E+1	4.243E+1
-2.838E-1	2.071E+1	4.257E+1
-2.854E-1	2.074E+1	4.253E+1
-2.871E-1	2.066E+1	4.249E+1
-2.822E-1	2.076E+1	4.255E+1
-2.838E-1	2.073E+1	4.240E+1
-2.854E-1	2.083E+1	4.258E+1
-2.871E-1	2.063E+1	4.248E+1
-2.838E-1	2.057E+1	4.251E+1
-2.838E-1	2.059E+1	4.257E+1
-2.854E-1	2.077E+1	4.249E+1
-2.871E-1	2.070E+1	4.240E+1
-2.838E-1	2.061E+1	4.241E+1
-2.838E-1	2.062E+1	4.259E+1
-2.854E-1	2.058E+1	4.243E+1
-2.871E-1	2.069E+1	4.257E+1
-2.822E-1	2.062E+1	4.262E+1
-2.822E-1	2.052E+1	4.260E+1
-2.854E-1	2.066E+1	4.263E+1
-2.871E-1	2.075E+1	4.252E+1
-2.838E-1	2.062E+1	4.273E+1
-2.822E-1	2.073E+1	4.237E+1
-2.871E-1	2.069E+1	4.247E+1
-2.854E-1	2.065E+1	4.230E+1
-2.806E-1	2.051E+1	4.261E+1
-2.838E-1	2.081E+1	4.250E+1
-2.854E-1	2.066E+1	4.258E+1
-2.838E-1	2.068E+1	4.245E+1
-2.838E-1	2.063E+1	4.268E+1
-2.822E-1	2.061E+1	4.242E+1
-2.871E-1	2.067E+1	4.248E+1
-2.887E-1	2.066E+1	4.262E+1
-2.822E-1	2.067E+1	4.253E+1
-2.838E-1	2.063E+1	4.253E+1
-2.854E-1	2.058E+1	4.238E+1
-2.822E-1	2.048E+1	4.239E+1
-2.806E-1	2.061E+1	4.259E+1
-2.822E-1	2.072E+1	4.290E+1
-2.854E-1	2.063E+1	4.278E+1
-2.854E-1	2.064E+1	4.275E+1
-2.822E-1	2.058E+1	4.266E+1
-2.838E-1	2.062E+1	4.243E+1
-2.854E-1	2.074E+1	4.243E+1
-2.854E-1	2.079E+1	4.246E+1
-2.822E-1	2.068E+1	4.242E+1
-2.838E-1	2.072E+1	4.247E+1
-2.887E-1	2.066E+1	4.243E+1
-2.854E-1	2.061E+1	4.266E+1
-2.806E-1	2.062E+1	4.238E+1
-2.854E-1	2.064E+1	4.262E+1
-2.854E-1	2.067E+1	4.248E+1
-2.871E-1	2.057E+1	4.250E+1
-2.854E-1	2.069E+1	4.254E+1
-2.822E-1	2.057E+1	4.271E+1
-2.887E-1	2.075E+1	4.241E+1
-2.854E-1	2.066E+1	4.247E+1
-2.854E-1	2.065E+1	4.267E+1
-2.871E-1	2.079E+1	4.228E+1
-2.854E-1	2.053E+1	4.252E+1
-2.871E-1	2.058E+1	4.286E+1
-2.822E-1	2.064E+1	4.258E+1
-2.871E-1	2.062E+1	4.249E+1
-2.887E-1	2.061E+1	4.250E+1
-2.854E-1	2.049E+1	4.249E+1
-2.838E-1	2.050E+1	4.259E+1
-2.838E-1	2.050E+1	4.260E+1
-2.854E-1	2.066E+1	4.238E+1
-2.854E-1	2.075E+1	4.246E+1
-2.806E-1	2.072E+1	4.241E+1
-2.838E-1	2.074E+1	4.234E+1
-2.887E-1	2.065E+1	4.230E+1
-2.871E-1	2.066E+1	4.239E+1
-2.854E-1	2.075E+1	4.241E+1
-2.838E-1	2.067E+1	4.256E+1
-2.887E-1	2.047E+1	4.241E+1
-2.871E-1	2.075E+1	4.254E+1
-2.838E-1	2.059E+1	4.266E+1
-2.854E-1	2.061E+1	4.257E+1
-2.854E-1	2.068E+1	4.266E+1
-2.887E-1	2.068E+1	4.264E+1
-2.838E-1	2.060E+1	4.280E+1
-2.838E-1	2.066E+1	4.219E+1
-2.871E-1	2.066E+1	4.249E+1
-2.854E-1	2.073E+1	4.265E+1
-2.838E-1	2.076E+1	4.257E+1
-2.854E-1	2.066E+1	4.260E+1
-2.871E-1	2.068E+1	4.235E+1
-2.854E-1	2.070E+1	4.266E+1
-2.854E-1	2.070E+1	4.249E+1
-2.871E-1	2.062E+1	4.217E+1
-2.887E-1	2.068E+1	4.228E+1
-2.887E-1	2.075E+1	4.263E+1
-2.871E-1	2.054E+1	4.249E+1
-2.854E-1	2.068E+1	4.233E+1
-2.871E-1	2.093E+1	4.235E+1
-2.854E-1	2.061E+1	4.224E+1
-2.822E-1	2.072E+1	4.254E+1
-2.838E-1	2.073E+1	4.262E+1
-2.871E-1	2.075E+1	4.249E+1
-2.871E-1	2.058E+1	4.237E+1
-2.854E-1	2.065E+1	4.256E+1
-2.854E-1	2.080E+1	4.255E+1
-2.887E-1	2.067E+1	4.249E+1
-2.887E-1	2.059E+1	4.255E+1
-2.822E-1	2.052E+1	4.259E+1
-2.838E-1	2.082E+1	4.246E+1
-2.871E-1	2.072E+1	4.253E+1
-2.871E-1	2.063E+1	4.215E+1
-2.854E-1	2.052E+1	4.230E+1
-2.838E-1	2.065E+1	4.257E+1
-2.871E-1	2.060E+1	4.246E+1
-2.854E-1	2.060E+1	4.246E+1
-2.822E-1	2.077E+1	4.259E+1
-2.854E-1	2.070E+1	4.255E+1
-2.871E-1	2.056E+1	4.262E+1
-2.854E-1	2.069E+1	4.246E+1
-2.838E-1	2.071E+1	4.273E+1
-2.854E-1	2.042E+1	4.241E+1
-2.903E-1	2.056E+1	4.235E+1
-2.854E-1	2.066E+1	4.229E+1
-2.838E-1	2.063E+1	4.250E+1
-2.871E-1	2.065E+1	4.245E+1
-2.871E-1	2.067E+1	4.252E+1
-2.871E-1	2.076E+1	4.224E+1
-2.822E-1	2.057E+1	4.223E+1
-2.854E-1	2.074E+1	4.243E+1
-2.871E-1	2.072E+1	4.242E+1
-2.887E-1	2.069E+1	4.228E+1
-2.854E-1	2.068E+1	4.252E+1
-2.854E-1	2.068E+1	4.251E+1
-2.887E-1	2.068E+1	4.262E+1
-2.871E-1	2.048E+1	4.232E+1
-2.838E-1	2.065E+1	4.225E+1
-2.854E-1	2.069E+1	4.246E+1
-2.854E-1	2.061E+1	4.223E+1
-2.871E-1	2.064E+1	4.252E+1
-2.838E-1	2.048E+1	4.266E+1
-2.871E-1	2.068E+1	4.265E+1
-2.919E-1	2.080E+1	4.226E+1
-2.871E-1	2.054E+1	4.230E+1
-2.854E-1	2.066E+1	4.254E+1
-2.871E-1	2.070E+1	4.242E+1
-2.903E-1	2.082E+1	4.236E+1
-2.871E-1	2.066E+1	4.246E+1
-2.854E-1	2.056E+1	4.238E+1
-2.871E-1	2.070E+1	4.240E+1
-2.887E-1	2.052E+1	4.212E+1
-2.854E-1	2.072E+1	4.224E+1
-2.838E-1	2.061E+1	4.244E+1
-2.838E-1	2.057E+1	4.256E+1
-2.887E-1	2.052E+1	4.254E+1
-2.871E-1	2.060E+1	4.281E+1
-2.838E-1	2.068E+1	4.248E+1
-2.871E-1	2.064E+1	4.239E+1
-2.871E-1	2.049E+1	4.227E+1
-2.871E-1	2.050E+1	4.251E+1
-2.838E-1	2.064E+1	4.208E+1
-2.871E-1	2.061E+1	4.231E+1
-2.887E-1	2.061E+1	4.232E+1
-2.854E-1	2.077E+1	4.236E+1
-2.838E-1	2.070E+1	4.244E+1
-2.871E-1	2.057E+1	4.256E+1
-2.854E-1	2.059E+1	4.234E+1
-2.871E-1	2.054E+1	4.241E+1
-2.854E-1	2.074E+1	4.240E+1
-2.871E-1	2.073E+1	4.244E+1
-2.871E-1	2.068E+1	4.232E+1
-2.887E-1	2.074E+1	4.250E+1
-2.822E-1	2.061E+1	4.230E+1
-2.854E-1	2.072E+1	4.256E+1
-2.887E-1	2.060E+1	4.233E+1
-2.871E-1	2.079E+1	4.243E+1
-2.838E-1	2.056E+1	4.234E+1
-2.871E-1	2.061E+1	4.261E+1
-2.903E-1	2.065E+1	4.267E+1
-2.871E-1	2.053E+1	4.234E+1
-2.854E-1	2.061E+1	4.232E+1
-2.854E-1	2.061E+1	4.263E+1
-2.871E-1	2.075E+1	4.234E+1
-2.854E-1	2.060E+1	4.240E+1
-2.838E-1	2.074E+1	4.210E+1
-2.854E-1	2.062E+1	4.218E+1
-2.887E-1	2.070E+1	4.235E+1
-2.887E-1	2.040E+1	4.234E+1
-2.871E-1	2.063E+1	4.220E+1
-2.871E-1	2.066E+1	4.263E+1
-2.871E-1	2.066E+1	4.234E+1
-2.854E-1	2.076E+1	4.254E+1
-2.838E-1	2.077E+1	4.224E+1
-2.887E-1	2.063E+1	4.238E+1
-2.887E-1	2.059E+1	4.254E+1
-2.871E-1	2.069E+1	4.234E+1
-2.871E-1	2.068E+1	4.256E+1
-2.871E-1	2.066E+1	4.240E+1
-2.887E-1	2.067E+1	4.240E+1
-2.871E-1	2.083E+1	4.229E+1
-2.806E-1	2.073E+1	4.247E+1
-2.871E-1	2.057E+1	4.226E+1
-2.871E-1	2.064E+1	4.246E+1
-2.871E-1	2.070E+1	4.215E+1
-2.822E-1	2.087E+1	4.247E+1
-2.854E-1	2.067E+1	4.252E+1
-2.887E-1	2.044E+1	4.234E+1
-2.887E-1	2.059E+1	4.217E+1
-2.838E-1	2.052E+1	4.238E+1
-2.854E-1	2.060E+1	4.247E+1
-2.871E-1	2.074E+1	4.251E+1
-2.887E-1	2.060E+1	4.236E+1
-2.838E-1	2.064E+1	4.229E+1
-2.854E-1	2.075E+1	4.240E+1
-2.887E-1	2.056E+1	4.240E+1
-2.871E-1	2.067E+1	4.235E+1
-2.854E-1	2.038E+1	4.234E+1
-2.854E-1	2.077E+1	4.247E+1
-2.854E-1	2.065E+1	4.240E+1
-2.887E-1	2.059E+1	4.233E+1
-2.838E-1	2.055E+1	4.244E+1
-2.854E-1	2.058E+1	4.235E+1
-2.871E-1	2.053E+1	4.218E+1
-2.871E-1	2.066E+1	4.237E+1
-2.838E-1	2.064E+1	4.251E+1
-2.871E-1	2.066E+1	4.255E+1
-2.871E-1	2.069E+1	4.235E+1
-2.854E-1	2.066E+1	4.233E+1
-2.871E-1	2.057E+1	4.252E+1
-2.871E-1	2.073E+1	4.238E+1
-2.887E-1	2.049E+1	4.227E+1
-2.871E-1	2.071E+1	4.265E+1
-2.838E-1	2.081E+1	4.235E+1
-2.854E-1	2.061E+1	4.245E+1
-2.871E-1	2.049E+1	4.215E+1
-2.838E-1	2.071E+1	4.214E+1
-2.838E-1	2.063E+1	4.227E+1
-2.871E-1	2.058E+1	4.235E+1
-2.871E-1	2.054E+1	4.220E+1
-2.871E-1	2.070E+1	4.246E+1
-2.838E-1	2.054E+1	4.241E+1
-2.854E-1	2.071E+1	4.222E+1
-2.887E-1	2.071E+1	4.252E+1
-2.871E-1	2.073E+1	4.232E+1
-2.838E-1	2.047E+1	4.251E+1
-2.871E-1	2.059E+1	4.222E+1
-2.887E-1	2.061E+1	4.238E+1
-2.887E-1	2.075E+1	4.228E+1
-2.854E-1	2.077E+1	4.236E+1
-2.822E-1	2.077E+1	4.224E+1
-2.871E-1	2.063E+1	4.234E+1
-2.871E-1	2.055E+1	4.235E+1
-2.854E-1	2.042E+1	4.245E+1
-2.822E-1	2.055E+1	4.235E+1
-2.903E-1	2.058E+1	4.236E+1
-2.854E-1	2.051E+1	4.213E+1
-2.838E-1	2.063E+1	4.245E+1
-2.854E-1	2.050E+1	4.250E+1
-2.903E-1	2.074E+1	4.256E+1
-2.871E-1	2.064E+1	4.237E+1
-2.854E-1	2.061E+1	4.237E+1
-2.854E-1	2.050E+1	4.216E+1
-2.887E-1	2.059E+1	4.242E+1
-2.854E-1	2.052E+1	4.243E+1
-2.871E-1	2.062E+1	4.247E+1
-2.871E-1	2.073E+1	4.238E+1
-2.887E-1	2.067E+1	4.243E+1
-2.854E-1	2.054E+1	4.244E+1
-2.854E-1	2.063E+1	4.251E+1
-2.838E-1	2.066E+1	4.234E+1
-2.887E-1	2.077E+1	4.247E+1
-2.871E-1	2.043E+1	4.230E+1
-2.822E-1	2.066E+1	4.245E+1
-2.903E-1	2.044E+1	4.238E+1
-2.887E-1	2.046E+1	4.227E+1
-2.887E-1	2.059E+1	4.240E+1
-2.838E-1	2.061E+1	4.230E+1
-2.871E-1	2.079E+1	4.244E+1
-2.903E-1	2.066E+1	4.237E+1
-2.871E-1	2.055E+1	4.247E+1
-2.854E-1	2.061E+1	4.240E+1
-2.854E-1	2.058E+1	4.220E+1
-2.903E-1	2.062E+1	4.244E+1
-2.903E-1	2.075E+1	4.221E+1
-2.838E-1	2.059E+1	4.238E+1
-2.854E-1	2.055E+1	4.258E+1
-2.838E-1	2.061E+1	4.218E+1
-2.871E-1	2.054E+1	4.253E+1
-2.887E-1	2.051E+1	4.230E+1
-2.887E-1	2.062E+1	4.221E+1
-2.919E-1	2.069E+1	4.236E+1
-2.838E-1	2.051E+1	4.272E+1
-2.854E-1	2.058E+1	4.228E+1
-2.887E-1	2.047E+1	4.229E+1
-2.887E-1	2.064E+1	4.239E+1
-2.887E-1	2.052E+1	4.235E+1
-2.838E-1	2.055E+1	4.225E+1
-2.854E-1	2.041E+1	4.223E+1
-2.903E-1	2.062E+1	4.235E+1
-2.887E-1	2.060E+1	4.259E+1
-2.838E-1	2.053E+1	4.215E+1
-2.871E-1	2.074E+1	4.244E+1
-2.903E-1	2.069E+1	4.238E+1
-2.887E-1	2.066E+1	4.228E+1
-2.854E-1	2.062E+1	4.217E+1
-2.871E-1	2.060E+1	4.230E+1
-2.887E-1	2.057E+1	4.254E+1
-2.903E-1	2.051E+1	4.218E+1
-2.854E-1	2.063E+1	4.210E+1
-2.838E-1	2.063E+1	4.235E+1
-2.903E-1	2.067E+1	4.260E+1
-2.887E-1	2.056E+1	4.233E+1
-2.822E-1	2.068E+1	4.234E+1
-2.871E-1	2.068E+1	4.233E+1
-2.903E-1	2.047E+1	4.223E+1
-2.903E-1	2.049E+1	4.243E+1
-2.838E-1	2.064E+1	4.234E+1
-2.854E-1	2.062E+1	4.240E+1
-2.903E-1	2.058E+1	4.224E+1
-2.871E-1	2.068E+1	4.224E+1
-2.822E-1	2.064E+1	4.230E+1
-2.871E-1	2.060E+1	4.243E+1
-2.903E-1	2.066E+1	4.238E+1
-2.887E-1	2.063E+1	4.227E+1
-2.838E-1	2.059E+1	4.245E+1
-2.871E-1	2.065E+1	4.234E+1
-2.903E-1	2.048E+1	4.241E+1
-2.854E-1	2.058E+1	4.246E+1
-2.822E-1	2.054E+1	4.246E+1
-2.854E-1	2.075E+1	4.236E+1
-2.903E-1	2.066E+1	4.211E+1
-2.903E-1	2.067E+1	4.218E+1
-2.822E-1	2.063E+1	4.226E+1
-2.871E-1	2.064E+1	4.262E+1
-2.903E-1	2.056E+1	4.228E+1
-2.854E-1	2.056E+1	4.205E+1
-2.854E-1	2.066E+1	4.210E+1
-2.871E-1	2.056E+1	4.226E+1
-2.871E-1	2.059E+1	4.238E+1
-2.854E-1	2.065E+1	4.245E+1
-2.854E-1	2.062E+1	4.210E+1
-2.903E-1	2.072E+1	4.246E+1
-2.887E-1	2.068E+1	4.212E+1
-2.871E-1	2.045E+1	4.225E+1
-2.871E-1	2.061E+1	4.254E+1
-2.887E-1	2.062E+1	4.231E+1
-2.903E-1	2.062E+1	4.251E+1
-2.887E-1	2.047E+1	4.201E+1
-2.854E-1	2.068E+1	4.226E+1
-2.887E-1	2.068E+1	4.246E+1
-2.903E-1	2.049E+1	4.223E+1
-2.887E-1	2.067E+1	4.248E+1
-2.838E-1	2.056E+1	4.209E+1
-2.887E-1	2.064E+1	4.235E+1
-2.903E-1	2.052E+1	4.225E+1
-2.887E-1	2.065E+1	4.261E+1
-2.854E-1	2.046E+1	4.240E+1
-2.887E-1	2.058E+1	4.229E+1
-2.871E-1	2.063E+1	4.228E+1
-2.871E-1	2.069E+1	4.235E+1
-2.871E-1	2.061E+1	4.222E+1
-2.871E-1	2.049E+1	4.218E+1
-2.887E-1	2.046E+1	4.244E+1
-2.887E-1	2.069E+1	4.232E+1
-2.887E-1	2.064E+1	4.218E+1
-2.871E-1	2.059E+1	4.242E+1
-2.903E-1	2.069E+1	4.209E+1
-2.871E-1	2.066E+1	4.235E+1
-2.871E-1	2.040E+1	4.229E+1
-2.871E-1	2.064E+1	4.218E+1
-2.887E-1	2.066E+1	4.237E+1
-2.887E-1	2.049E+1	4.207E+1
-2.854E-1	2.064E+1	4.223E+1
-2.871E-1	2.053E+1	4.224E+1
-2.887E-1	2.075E+1	4.225E+1
-2.887E-1	2.054E+1	4.240E+1
-2.871E-1	2.048E+1	4.242E+1
-2.887E-1	2.064E+1	4.221E+1
-2.919E-1	2.057E+1	4.211E+1
-2.871E-1	2.059E+1	4.233E+1
-2.871E-1	2.052E+1	4.227E+1
-2.871E-1	2.054E+1	4.239E+1
-2.919E-1	2.063E+1	4.230E+1
-2.903E-1	2.074E+1	4.235E+1
-2.854E-1	2.065E+1	4.230E+1
-2.854E-1	2.061E+1	4.236E+1
-2.903E-1	2.045E+1	4.244E+1
-2.903E-1	2.073E+1	4.239E+1
-2.854E-1	2.058E+1	4.240E+1
-2.903E-1	2.057E+1	4.258E+1
-2.919E-1	2.043E+1	4.225E+1
-2.903E-1	2.054E+1	4.204E+1
-2.854E-1	2.044E+1	4.246E+1
-2.871E-1	2.063E+1	4.209E+1
-2.903E-1	2.051E+1	4.222E+1
-2.887E-1	2.063E+1	4.224E+1
-2.871E-1	2.069E+1	4.229E+1
-2.887E-1	2.056E+1	4.232E+1
-2.903E-1	2.056E+1	4.236E+1
-2.903E-1	2.064E+1	4.216E+1
-2.854E-1	2.065E+1	4.245E+1
-2.871E-1	2.062E+1	4.228E+1
-2.903E-1	2.082E+1	4.256E+1
-2.887E-1	2.066E+1	4.228E+1
-2.871E-1	2.066E+1	4.221E+1
-2.838E-1	2.059E+1	4.240E+1
-2.887E-1	2.065E+1	4.227E+1
-2.871E-1	2.075E+1	4.247E+1
-2.854E-1	2.060E+1	4.238E+1
-2.854E-1	2.090E+1	4.234E+1
-2.887E-1	2.053E+1	4.248E+1
-2.903E-1	2.077E+1	4.226E+1
-2.838E-1	2.060E+1	4.240E+1
-2.887E-1	2.053E+1	4.213E+1
-2.887E-1	2.065E+1	4.221E+1
-2.854E-1	2.058E+1	4.233E+1
-2.887E-1	2.063E+1	4.247E+1
-2.854E-1	2.050E+1	4.225E+1
-2.871E-1	2.065E+1	4.213E+1
-2.871E-1	2.058E+1	4.226E+1
-2.871E-1	2.062E+1	4.229E+1
-2.871E-1	2.067E+1	4.218E+1
-2.903E-1	2.052E+1	4.239E+1
-2.871E-1	2.051E+1	4.239E+1
-2.871E-1	2.048E+1	4.249E+1
-2.871E-1	2.050E+1	4.213E+1
-2.903E-1	2.051E+1	4.222E+1
-2.871E-1	2.061E+1	4.218E+1
-2.871E-1	2.064E+1	4.242E+1
-2.854E-1	2.063E+1	4.238E+1
-2.919E-1	2.060E+1	4.246E+1
-2.919E-1	2.069E+1	4.230E+1
-2.838E-1	2.055E+1	4.253E+1
-2.903E-1	2.060E+1	4.238E+1
-2.919E-1	2.052E+1	4.234E+1
-2.887E-1	2.057E+1	4.224E+1
-2.854E-1	2.051E+1	4.226E+1
-2.871E-1	2.053E+1	4.208E+1
-2.935E-1	2.066E+1	4.208E+1
-2.903E-1	2.069E+1	4.225E+1
-2.871E-1	2.055E+1	4.232E+1
-2.854E-1	2.055E+1	4.223E+1
-2.903E-1	2.070E+1	4.233E+1
-2.887E-1	2.040E+1	4.217E+1
-2.871E-1	2.061E+1	4.229E+1
-2.887E-1	2.053E+1	4.216E+1
-2.887E-1	2.069E+1	4.233E+1
-2.903E-1	2.053E+1	4.239E+1
-2.871E-1	2.040E+1	4.222E+1
-2.871E-1	2.054E+1	4.204E+1
-2.903E-1	2.064E+1	4.235E+1
-2.919E-1	2.057E+1	4.214E+1
-2.838E-1	2.058E+1	4.230E+1
-2.919E-1	2.051E+1	4.216E+1
-2.903E-1	2.057E+1	4.222E+1
-2.887E-1	2.066E+1	4.245E+1
-2.838E-1	2.060E+1	4.219E+1
-2.903E-1	2.054E+1	4.245E+1
-2.935E-1	2.075E+1	4.221E+1
-2.919E-1	2.075E+1	4.199E+1
-2.854E-1	2.068E+1	4.217E+1
-2.887E-1	2.055E+1	4.214E+1
-2.903E-1	2.046E+1	4.218E+1
-2.903E-1	2.055E+1	4.232E+1
-2.871E-1	2.065E+1	4.223E+1
-2.871E-1	2.048E+1	4.230E+1
-2.935E-1	2.057E+1	4.246E+1
-2.887E-1	2.058E+1	4.224E+1
-2.871E-1	2.067E+1	4.233E+1
-2.903E-1	2.062E+1	4.229E+1
-2.919E-1	2.054E+1	4.208E+1
-2.887E-1	2.067E+1	4.224E+1
-2.854E-1	2.066E+1	4.215E+1
-2.871E-1	2.053E+1	4.234E+1
-2.887E-1	2.068E+1	4.240E+1
-2.919E-1	2.065E+1	4.228E+1
-2.871E-1	2.047E+1	4.246E+1
-2.903E-1	2.048E+1	4.230E+1
-2.903E-1	2.049E+1	4.231E+1
-2.935E-1	2.072E+1	4.222E+1
-2.887E-1	2.065E+1	4.215E+1
-2.903E-1	2.055E+1	4.246E+1
-2.903E-1	2.057E+1	4.212E+1
-2.887E-1	2.060E+1	4.235E+1
-2.871E-1	2.054E+1	4.205E+1
-2.887E-1	2.066E+1	4.224E+1
-2.903E-1	2.051E+1	4.188E+1
-2.919E-1	2.052E+1	4.211E+1
-2.871E-1	2.063E+1	4.206E+1
-2.871E-1	2.062E+1	4.239E+1
-2.887E-1	2.050E+1	4.223E+1
-2.903E-1	2.061E+1	4.216E+1
-2.871E-1	2.051E+1	4.203E+1
-2.887E-1	2.047E+1	4.254E+1
-2.903E-1	2.061E+1	4.213E+1
-2.887E-1	2.061E+1	4.225E+1
-2.871E-1	2.069E+1	4.213E+1
-2.871E-1	2.063E+1	4.241E+1
-2.871E-1	2.060E+1	4.218E+1
-2.903E-1	2.057E+1	4.214E+1
-2.871E-1	2.064E+1	4.212E+1
-2.871E-1	2.070E+1	4.226E+1
-2.935E-1	2.038E+1	4.238E+1
-2.887E-1	2.067E+1	4.242E+1
-2.903E-1	2.065E+1	4.213E+1
-2.887E-1	2.061E+1	4.209E+1
-2.919E-1	2.055E+1	4.215E+1
-2.887E-1	2.074E+1	4.213E+1
-2.871E-1	2.065E+1	4.219E+1
-2.887E-1	2.050E+1	4.226E+1
-2.919E-1	2.055E+1	4.205E+1
-2.903E-1	2.058E+1	4.220E+1
-2.903E-1	2.068E+1	4.196E+1
-2.887E-1	2.062E+1	4.211E+1
-2.919E-1	2.071E+1	4.218E+1
-2.871E-1	2.072E+1	4.226E+1
-2.871E-1	2.053E+1	4.218E+1
-2.887E-1	2.058E+1	4.228E+1
-2.903E-1	2.046E+1	4.234E+1
-2.887E-1	2.045E+1	4.221E+1
-2.854E-1	2.040E+1	4.221E+1
-2.919E-1	2.069E+1	4.229E+1
-2.952E-1	2.031E+1	4.258E+1
-2.903E-1	2.033E+1	4.237E+1
-2.903E-1	2.058E+1	4.243E+1
-2.887E-1	2.054E+1	4.213E+1
-2.919E-1	2.068E+1	4.239E+1
-2.887E-1	2.067E+1	4.198E+1
-2.871E-1	2.050E+1	4.225E+1
-2.871E-1	2.069E+1	4.190E+1
-2.935E-1	2.061E+1	4.242E+1
-2.903E-1	2.059E+1	4.236E+1
-2.871E-1	2.046E+1	4.236E+1
-2.903E-1	2.066E+1	4.239E+1
-2.935E-1	2.053E+1	4.229E+1
-2.903E-1	2.059E+1	4.220E+1
-2.903E-1	2.056E+1	4.215E+1
-2.903E-1	2.066E+1	4.233E+1
-2.919E-1	2.063E+1	4.226E+1
-2.903E-1	2.054E+1	4.228E+1
-2.887E-1	2.063E+1	4.233E+1
-2.871E-1	2.028E+1	4.217E+1
-2.903E-1	2.065E+1	4.227E+1
-2.903E-1	2.059E+1	4.236E+1
-2.903E-1	2.053E+1	4.213E+1
-2.887E-1	2.054E+1	4.236E+1
-2.952E-1	2.046E+1	4.232E+1
-2.887E-1	2.059E+1	4.235E+1
-2.887E-1	2.064E+1	4.232E+1
-2.887E-1	2.064E+1	4.230E+1
-2.935E-1	2.045E+1	4.223E+1
-2.903E-1	2.062E+1	4.228E+1
-2.887E-1	2.065E+1	4.203E+1
-2.887E-1	2.037E+1	4.225E+1
-2.919E-1	2.066E+1	4.244E+1
-2.903E-1	2.060E+1	4.219E+1
-2.887E-1	2.070E+1	4.216E+1
-2.887E-1	2.071E+1	4.221E+1
-2.952E-1	2.070E+1	4.226E+1
-2.903E-1	2.047E+1	4.203E+1
-2.887E-1	2.072E+1	4.203E+1
-2.887E-1	2.054E+1	4.224E+1
-2.919E-1	2.061E+1	4.246E+1
-2.919E-1	2.061E+1	4.219E+1
-2.887E-1	2.050E+1	4.248E+1
-2.903E-1	2.044E+1	4.199E+1
-2.903E-1	2.056E+1	4.224E+1
-2.903E-1	2.059E+1	4.207E+1
-2.871E-1	2.063E+1	4.220E+1
-2.903E-1	2.053E+1	4.210E+1
-2.919E-1	2.058E+1	4.224E+1
-2.903E-1	2.040E+1	4.242E+1
-2.919E-1	2.062E+1	4.207E+1
-2.887E-1	2.054E+1	4.237E+1
-2.919E-1	2.068E+1	4.225E+1
-2.903E-1	2.052E+1	4.218E+1
-2.871E-1	2.047E+1	4.231E+1
-2.903E-1	2.048E+1	4.236E+1
-2.919E-1	2.049E+1	4.204E+1
-2.919E-1	2.056E+1	4.251E+1
-2.871E-1	2.048E+1	4.212E+1
-2.903E-1	2.043E+1	4.225E+1
-2.935E-1	2.058E+1	4.216E+1
-2.887E-1	2.026E+1	4.223E+1
-2.887E-1	2.054E+1	4.214E+1
-2.903E-1	2.052E+1	4.228E+1
-2.935E-1	2.065E+1	4.214E+1
-2.903E-1	2.066E+1	4.195E+1
-2.887E-1	2.062E+1	4.227E+1
-2.903E-1	2.063E+1	4.232E+1
-2.903E-1	2.061E+1	4.213E+1
-2.919E-1	2.066E+1	4.229E+1
-2.871E-1	2.063E+1	4.204E+1
-2.919E-1	2.051E+1	4.212E+1
-2.935E-1	2.058E+1	4.228E+1
-2.903E-1	2.048E+1	4.240E+1
-2.919E-1	2.055E+1	4.207E+1
-2.903E-1	2.052E+1	4.221E+1
-2.919E-1	2.055E+1	4.236E+1
-2.919E-1	2.049E+1	4.239E+1
-2.887E-1	2.062E+1	4.215E+1
-2.887E-1	2.050E+1	4.189E+1
-2.935E-1	2.042E+1	4.204E+1
-2.919E-1	2.063E+1	4.198E+1
-2.919E-1	2.050E+1	4.203E+1
-2.919E-1	2.055E+1	4.191E+1
-2.935E-1	2.058E+1	4.219E+1
-2.903E-1	2.048E+1	4.188E+1
-2.903E-1	2.040E+1	4.253E+1
-2.919E-1	2.063E+1	4.222E+1
-2.935E-1	2.067E+1	4.216E+1
-2.919E-1	2.066E+1	4.208E+1
-2.887E-1	2.066E+1	4.208E+1
-2.903E-1	2.055E+1	4.219E+1
-2.935E-1	2.057E+1	4.240E+1
-2.919E-1	2.059E+1	4.228E+1
-2.871E-1	2.064E+1	4.215E+1
-2.903E-1	2.049E+1	4.234E+1
-2.952E-1	2.038E+1	4.218E+1
-2.935E-1	2.061E+1	4.222E+1
-2.887E-1	2.048E+1	4.195E+1
-2.919E-1	2.051E+1	4.221E+1
-2.952E-1	2.057E+1	4.222E+1
-2.903E-1	2.052E+1	4.220E+1
-2.903E-1	2.061E+1	4.228E+1
-2.935E-1	2.056E+1	4.216E+1
-2.952E-1	2.060E+1	4.226E+1
-2.887E-1	2.055E+1	4.241E+1
-2.919E-1	2.052E+1	4.205E+1
-2.903E-1	2.059E+1	4.216E+1
-2.952E-1	2.047E+1	4.208E+1
-2.935E-1	2.069E+1	4.239E+1
-2.887E-1	2.075E+1	4.224E+1
-2.903E-1	2.073E+1	4.238E+1
-2.935E-1	2.042E+1	4.201E+1
-2.919E-1	2.059E+1	4.201E+1
-2.887E-1	2.066E+1	4.222E+1
-2.919E-1	2.068E+1	4.187E+1
-2.919E-1	2.065E+1	4.237E+1
-2.919E-1	2.057E+1	4.220E+1
-2.854E-1	2.061E+1	4.226E+1
-2.903E-1	2.074E+1	4.227E+1
-2.935E-1	2.063E+1	4.222E+1
-2.919E-1	2.070E+1	4.208E+1
-2.887E-1	2.035E+1	4.216E+1
-2.903E-1	2.057E+1	4.208E+1
-2.935E-1	2.046E+1	4.216E+1
-2.935E-1	2.057E+1	4.207E+1
-2.903E-1	2.046E+1	4.218E+1
-2.919E-1	2.061E+1	4.191E+1
-2.935E-1	2.045E+1	4.223E+1
-2.919E-1	2.060E+1	4.199E+1
-2.871E-1	2.044E+1	4.214E+1
-2.919E-1	2.056E+1	4.205E+1
-2.935E-1	2.060E+1	4.204E+1
-2.935E-1	2.069E+1	4.201E+1
-2.887E-1	2.061E+1	4.219E+1
-2.919E-1	2.067E+1	4.230E+1
-2.903E-1	2.073E+1	4.219E+1
-2.952E-1	2.043E+1	4.234E+1
-2.903E-1	2.068E+1	4.209E+1
-2.903E-1	2.047E+1	4.230E+1
-2.952E-1	2.049E+1	4.236E+1
-2.887E-1	2.038E+1	4.242E+1
-2.903E-1	2.067E+1	4.243E+1
-2.903E-1	2.038E+1	4.204E+1
-2.952E-1	2.051E+1	4.211E+1
-2.919E-1	2.078E+1	4.223E+1
-2.919E-1	2.049E+1	4.216E+1
-2.887E-1	2.050E+1	4.212E+1
-2.935E-1	2.043E+1	4.226E+1
-2.919E-1	2.046E+1	4.216E+1
-2.887E-1	2.069E+1	4.195E+1
-2.935E-1	2.055E+1	4.240E+1
-2.952E-1	2.049E+1	4.216E+1
-2.919E-1	2.054E+1	4.195E+1
-2.887E-1	2.063E+1	4.202E+1
-2.903E-1	2.051E+1	4.207E+1
-2.935E-1	2.039E+1	4.218E+1
-2.919E-1	2.057E+1	4.205E+1
-2.887E-1	2.052E+1	4.230E+1
-2.903E-1	2.065E+1	4.196E+1
-2.968E-1	2.064E+1	4.219E+1
-2.919E-1	2.075E+1	4.224E+1
-2.919E-1	2.059E+1	4.207E+1
-2.919E-1	2.059E+1	4.223E+1
-2.952E-1	2.049E+1	4.237E+1
-2.919E-1	2.040E+1	4.235E+1
-2.903E-1	2.054E+1	4.219E+1
-2.903E-1	2.056E+1	4.215E+1
-2.935E-1	2.071E+1	4.228E+1
-2.903E-1	2.081E+1	4.223E+1
-2.903E-1	2.043E+1	4.210E+1
-2.903E-1	2.064E+1	4.200E+1
-2.952E-1	2.057E+1	4.237E+1
-2.903E-1	2.071E+1	4.209E+1
-2.887E-1	2.062E+1	4.237E+1
-2.935E-1	2.050E+1	4.214E+1
-2.935E-1	2.050E+1	4.189E+1
-2.887E-1	2.057E+1	4.198E+1
-2.903E-1	2.062E+1	4.197E+1
-2.903E-1	2.067E+1	4.215E+1
-2.984E-1	2.063E+1	4.237E+1
-2.935E-1	2.061E+1	4.234E+1
-2.887E-1	2.069E+1	4.222E+1
-2.919E-1	2.062E+1	4.229E+1
-2.968E-1	2.041E+1	4.207E+1
-2.935E-1	2.042E+1	4.237E+1
-2.887E-1	2.045E+1	4.204E+1
-2.887E-1	2.062E+1	4.213E+1
-2.935E-1	2.057E+1	4.202E+1
-2.952E-1	2.077E+1	4.215E+1
-2.903E-1	2.062E+1	4.216E+1
-2.952E-1	2.053E+1	4.216E+1
-2.952E-1	2.060E+1	4.216E+1
-2.919E-1	2.067E+1	4.221E+1
-2.887E-1	2.053E+1	4.217E+1
-2.935E-1	2.049E+1	4.201E+1
-2.935E-1	2.063E+1	4.212E+1
-2.935E-1	2.045E+1	4.212E+1
-2.903E-1	2.036E+1	4.201E+1
-2.952E-1	2.077E+1	4.204E+1
-2.935E-1	2.070E+1	4.225E+1
-2.919E-1	2.054E+1	4.216E+1
-2.903E-1	2.062E+1	4.219E+1
-2.919E-1	2.062E+1	4.246E+1
-2.952E-1	2.054E+1	4.218E+1
-2.952E-1	2.055E+1	4.210E+1
-2.919E-1	2.058E+1	4.223E+1
-2.919E-1	2.067E+1	4.206E+1
-2.935E-1	2.045E+1	4.207E+1
-2.919E-1	2.054E+1	4.214E+1
-2.887E-1	2.046E+1	4.217E+1
-2.919E-1	2.048E+1	4.229E+1
-2.935E-1	2.051E+1	4.228E+1
-2.935E-1	2.068E+1	4.209E+1
-2.887E-1	2.056E+1	4.222E+1
-2.919E-1	2.068E+1	4.203E+1
-2.935E-1	2.055E+1	4.224E+1
-2.919E-1	2.058E+1	4.214E+1
-2.887E-1	2.043E+1	4.202E+1
-2.952E-1	2.056E+1	4.206E+1
-2.952E-1	2.049E+1	4.190E+1
-2.952E-1	2.059E+1	4.227E+1
-2.919E-1	2.062E+1	4.214E+1
-2.903E-1	2.049E+1	4.234E+1
-2.968E-1	2.052E+1	4.194E+1
-2.935E-1	2.070E+1	4.221E+1
-2.919E-1	2.060E+1	4.208E+1
-2.952E-1	2.058E+1	4.195E+1
-2.935E-1	2.056E+1	4.223E+1
-2.935E-1	2.065E+1	4.205E+1
-2.919E-1	2.060E+1	4.223E+1
-2.903E-1	2.039E+1	4.193E+1
-2.952E-1	2.061E+1	4.214E+1
-2.919E-1	2.077E+1	4.207E+1
-2.903E-1	2.061E+1	4.206E+1
-2.952E-1	2.060E+1	4.218E+1
-2.952E-1	2.045E+1	4.211E+1
-2.935E-1	2.052E+1	4.175E+1
-2.887E-1	2.038E+1	4.218E+1
-2.935E-1	2.072E+1	4.224E+1
-2.935E-1	2.039E+1	4.216E+1
-2.935E-1	2.063E+1	4.227E+1
-2.903E-1	2.063E+1	4.228E+1
-2.935E-1	2.040E+1	4.221E+1
-2.935E-1	2.064E+1	4.207E+1
-2.952E-1	2.059E+1	4.226E+1
-2.919E-1	2.054E+1	4.204E+1
-2.935E-1	2.058E+1	4.228E+1
-2.952E-1	2.044E+1	4.225E+1
-2.968E-1	2.057E+1	4.224E+1
-2.919E-1	2.056E+1	4.222E+1
-2.935E-1	2.069E+1	4.212E+1
-2.968E-1	2.056E+1	4.225E+1
-2.952E-1	2.060E+1	4.214E+1
-2.935E-1	2.058E+1	4.185E+1
-2.952E-1	2.067E+1	4.213E+1
-2.952E-1	2.048E+1	4.200E+1
-2.935E-1	2.051E+1	4.235E+1
-2.903E-1	2.057E+1	4.225E+1
-2.935E-1	2.063E+1	4.215E+1
-2.968E-1	2.057E+1	4.225E+1
-2.968E-1	2.056E+1	4.218E+1
-2.919E-1	2.043E+1	4.215E+1
-2.919E-1	2.053E+1	4.205E+1
-2.935E-1	2.051E+1	4.203E+1
-2.952E-1	2.051E+1	4.227E+1
-2.935E-1	2.058E+1	4.233E+1
-2.952E-1	2.059E+1	4.201E+1
-2.984E-1	2.058E+1	4.212E+1
-2.952E-1	2.058E+1	4.229E+1
-2.887E-1	2.071E+1	4.195E+1
-2.952E-1	2.049E+1	4.191E+1
-2.935E-1	2.060E+1	4.213E+1
-2.919E-1	2.051E+1	4.219E+1
-2.919E-1	2.050E+1	4.209E+1
-2.935E-1	2.053E+1	4.205E+1
-2.968E-1	2.056E+1	4.225E+1
-2.952E-1	2.038E+1	4.189E+1
-2.952E-1	2.039E+1	4.193E+1
-2.935E-1	2.050E+1	4.205E+1
-2.968E-1	2.052E+1	4.214E+1
-2.935E-1	2.069E+1	4.230E+1
-2.919E-1	2.057E+1	4.210E+1
-2.935E-1	2.035E+1	4.201E+1
-2.968E-1	2.052E+1	4.205E+1
-2.935E-1	2.060E+1	4.201E+1
-2.903E-1	2.052E+1	4.226E+1
-2.919E-1	2.052E+1	4.203E+1
-2.984E-1	2.055E+1	4.218E+1
-2.952E-1	2.050E+1	4.227E+1
-2.903E-1	2.071E+1	4.207E+1
-2.919E-1	2.050E+1	4.193E+1
-2.952E-1	2.053E+1	4.196E+1
-2.952E-1	2.045E+1	4.208E+1
-2.935E-1	2.054E+1	4.240E+1
-2.919E-1	2.051E+1	4.232E+1
-2.952E-1	2.049E+1	4.209E+1
-2.952E-1	2.058E+1	4.210E+1
-2.935E-1	2.043E+1	4.203E+1
-2.935E-1	2.049E+1	4.215E+1
-2.935E-1	2.058E+1	4.216E+1
-2.952E-1	2.049E+1	4.221E+1
-2.919E-1	2.038E+1	4.242E+1
-2.935E-1	2.061E+1	4.205E+1
-2.968E-1	2.041E+1	4.192E+1
-2.935E-1	2.064E+1	4.222E+1
-2.919E-1	2.053E+1	4.223E+1
-2.935E-1	2.055E+1	4.204E+1
-2.952E-1	2.051E+1	4.227E+1
-2.968E-1	2.050E+1	4.204E+1
-2.935E-1	2.045E+1	4.210E+1
-2.935E-1	2.065E+1	4.215E+1
-3.000E-1	2.043E+1	4.220E+1
-2.935E-1	2.053E+1	4.196E+1
-2.952E-1	2.046E+1	4.231E+1
-2.935E-1	2.035E+1	4.210E+1
-2.984E-1	2.064E+1	4.210E+1
-2.968E-1	2.059E+1	4.202E+1
-2.935E-1	2.049E+1	4.237E+1
-2.952E-1	2.045E+1	4.189E+1
-2.968E-1	2.045E+1	4.208E+1
-2.952E-1	2.062E+1	4.212E+1
-2.919E-1	2.051E+1	4.210E+1
-2.903E-1	2.070E+1	4.231E+1
-2.952E-1	2.055E+1	4.215E+1
-2.935E-1	2.060E+1	4.218E+1
-2.952E-1	2.051E+1	4.214E+1
-2.935E-1	2.056E+1	4.194E+1
-2.984E-1	2.074E+1	4.206E+1
-2.935E-1	2.054E+1	4.210E+1
-2.935E-1	2.065E+1	4.186E+1
-2.919E-1	2.056E+1	4.200E+1
-2.984E-1	2.060E+1	4.214E+1
-2.935E-1	2.048E+1	4.223E+1
-2.919E-1	2.048E+1	4.219E+1
-2.919E-1	2.065E+1	4.217E+1
-2.984E-1	2.056E+1	4.196E+1
-2.903E-1	2.058E+1	4.201E+1
-2.903E-1	2.045E+1	4.201E+1
-2.935E-1	2.060E+1	4.217E+1
-2.968E-1	2.042E+1	4.213E+1
-2.984E-1	2.063E+1	4.220E+1
-2.935E-1	2.063E+1	4.223E+1
-2.952E-1	2.058E+1	4.218E+1
-2.968E-1	2.052E+1	4.216E+1
-2.968E-1	2.049E+1	4.220E+1
-2.935E-1	2.047E+1	4.207E+1
-2.968E-1	2.046E+1	4.240E+1
-2.968E-1	2.053E+1	4.239E+1
-2.935E-1	2.059E+1	4.201E+1
-2.935E-1	2.054E+1	4.204E+1
-2.952E-1	2.067E+1	4.220E+1
-2.984E-1	2.056E+1	4.216E+1
-2.968E-1	2.048E+1	4.203E+1
-2.919E-1	2.059E+1	4.204E+1
-2.968E-1	2.046E+1	4.208E+1
-2.968E-1	2.050E+1	4.193E+1
-2.919E-1	2.056E+1	4.215E+1
-2.919E-1	2.056E+1	4.205E+1
-2.952E-1	2.064E+1	4.219E+1
-2.968E-1	2.059E+1	4.225E+1
-2.952E-1	2.057E+1	4.208E+1
-2.935E-1	2.057E+1	4.205E+1
-2.968E-1	2.050E+1	4.222E+1
-2.968E-1	2.075E+1	4.199E+1
-2.952E-1	2.054E+1	4.198E+1
-2.968E-1	2.054E+1	4.219E+1
-2.952E-1	2.074E+1	4.201E+1
-3.000E-1	2.057E+1	4.209E+1
-2.968E-1	2.053E+1	4.226E+1
-2.919E-1	2.067E+1	4.210E+1
-2.952E-1	2.062E+1	4.240E+1
-3.000E-1	2.053E+1	4.213E+1
-2.968E-1	2.066E+1	4.233E+1
-2.935E-1	2.058E+1	4.193E+1
-2.984E-1	2.060E+1	4.206E+1
-2.968E-1	2.035E+1	4.214E+1
-2.952E-1	2.066E+1	4.227E+1
-2.919E-1	2.056E+1	4.210E+1
-2.984E-1	2.065E+1	4.223E+1
-2.935E-1	2.064E+1	4.228E+1
-2.952E-1	2.044E+1	4.216E+1
-2.935E-1	2.043E+1	4.205E+1
-2.935E-1	2.051E+1	4.227E+1
-2.984E-1	2.056E+1	4.211E+1
-2.935E-1	2.044E+1	4.225E+1
-2.919E-1	2.053E+1	4.211E+1
-2.968E-1	2.064E+1	4.215E+1
-2.952E-1	2.052E+1	4.188E+1
-2.952E-1	2.051E+1	4.203E+1
-2.935E-1	2.057E+1	4.235E+1
-2.952E-1	2.045E+1	4.204E+1
-2.968E-1	2.051E+1	4.192E+1
-2.935E-1	2.054E+1	4.208E+1
-2.903E-1	2.060E+1	4.214E+1
-2.952E-1	2.038E+1	4.207E+1
-2.984E-1	2.069E+1	4.206E+1
-2.968E-1	2.049E+1	4.202E+1
-2.952E-1	2.051E+1	4.211E+1
-2.968E-1	2.075E+1	4.230E+1
-2.984E-1	2.042E+1	4.212E+1
-2.952E-1	2.072E+1	4.197E+1
-2.952E-1	2.041E+1	4.200E+1
-2.952E-1	2.070E+1	4.216E+1
-2.984E-1	2.049E+1	4.226E+1
-2.968E-1	2.061E+1	4.229E+1
-2.952E-1	2.049E+1	4.203E+1
-2.968E-1	2.042E+1	4.214E+1
-3.017E-1	2.051E+1	4.206E+1
-2.968E-1	2.056E+1	4.199E+1
-2.935E-1	2.063E+1	4.216E+1
-2.935E-1	2.059E+1	4.199E+1
-2.984E-1	2.077E+1	4.219E+1
-2.968E-1	2.061E+1	4.239E+1
-2.952E-1	2.055E+1	4.207E+1
-2.968E-1	2.046E+1	4.218E+1
-2.952E-1	2.051E+1	4.220E+1
-2.968E-1	2.065E+1	4.214E+1
-2.935E-1	2.035E+1	4.201E+1
-2.952E-1	2.064E+1	4.214E+1
-3.000E-1	2.060E+1	4.192E+1
-2.952E-1	2.050E+1	4.191E+1
-2.935E-1	2.050E+1	4.189E+1
-2.952E-1	2.042E+1	4.223E+1
-3.000E-1	2.060E+1	4.226E+1
-2.968E-1	2.056E+1	4.227E+1
-2.919E-1	2.051E+1	4.204E+1
-2.984E-1	2.050E+1	4.238E+1
-2.968E-1	2.067E+1	4.221E+1
-2.935E-1	2.052E+1	4.209E+1
-2.935E-1	2.054E+1	4.232E+1
-2.968E-1	2.041E+1	4.206E+1
-3.000E-1	2.053E+1	4.209E+1
-2.968E-1	2.076E+1	4.201E+1
-2.935E-1	2.062E+1	4.211E+1
-2.984E-1	2.049E+1	4.235E+1
-2.984E-1	2.046E+1	4.217E+1
-2.968E-1	2.052E+1	4.206E+1
-2.935E-1	2.061E+1	4.226E+1
-2.968E-1	2.053E+1	4.221E+1
-2.984E-1	2.078E+1	4.229E+1
-2.968E-1	2.052E+1	4.220E+1
-2.935E-1	2.038E+1	4.200E+1
-2.968E-1	2.053E+1	4.217E+1
-2.968E-1	2.039E+1	4.228E+1
-2.968E-1	2.054E+1	4.191E+1
-2.935E-1	2.066E+1	4.227E+1
-2.968E-1	2.065E+1	4.192E+1
-3.000E-1	2.038E+1	4.243E+1
-2.952E-1	2.063E+1	4.211E+1
-2.919E-1	2.045E+1	4.216E+1
-2.968E-1	2.049E+1	4.204E+1
-2.984E-1	2.041E+1	4.206E+1
-2.952E-1	2.070E+1	4.232E+1
-2.952E-1	2.044E+1	4.212E+1
-2.968E-1	2.035E+1	4.192E+1
-2.984E-1	2.055E+1	4.216E+1
-2.968E-1	2.052E+1	4.223E+1
-2.984E-1	2.056E+1	4.217E+1
-2.935E-1	2.047E+1	4.212E+1
-2.984E-1	2.064E+1	4.211E+1
-2.968E-1	2.074E+1	4.204E+1
-2.935E-1	2.051E+1	4.215E+1
-2.952E-1	2.057E+1	4.218E+1
-2.968E-1	2.061E+1	4.203E+1
-2.935E-1	2.053E+1	4.182E+1
-2.935E-1	2.057E+1	4.200E+1
-2.968E-1	2.063E+1	4.218E+1
-2.984E-1	2.036E+1	4.223E+1
-2.984E-1	2.051E+1	4.215E+1
-2.968E-1	2.060E+1	4.211E+1
-2.984E-1	2.056E+1	4.188E+1
-2.968E-1	2.052E+1	4.198E+1
-2.984E-1	2.059E+1	4.202E+1
-2.919E-1	2.054E+1	4.201E+1
-2.935E-1	2.063E+1	4.213E+1
-3.000E-1	2.056E+1	4.197E+1
-2.952E-1	2.052E+1	4.205E+1
-2.935E-1	2.045E+1	4.229E+1
-2.952E-1	2.061E+1	4.223E+1
-2.984E-1	2.054E+1	4.215E+1
-2.968E-1	2.042E+1	4.204E+1
-2.903E-1	2.062E+1	4.222E+1
-2.952E-1	2.044E+1	4.208E+1
-2.968E-1	2.064E+1	4.221E+1
-2.952E-1	2.063E+1	4.200E+1
-2.919E-1	2.059E+1	4.180E+1
-2.968E-1	2.066E+1	4.206E+1
-2.968E-1	2.058E+1	4.207E+1
-2.968E-1	2.051E+1	4.241E+1
-2.952E-1	2.059E+1	4.204E+1
-2.968E-1	2.069E+1	4.191E+1
-3.033E-1	2.049E+1	4.191E+1
-2.984E-1	2.066E+1	4.209E+1
-2.952E-1	2.055E+1	4.182E+1
-2.968E-1	2.050E+1	4.228E+1
-3.000E-1	2.059E+1	4.197E+1
-2.984E-1	2.065E+1	4.210E+1
-2.952E-1	2.051E+1	4.215E+1
-2.984E-1	2.070E+1	4.194E+1
-2.968E-1	2.056E+1	4.199E+1
-3.000E-1	2.038E+1	4.188E+1
-2.935E-1	2.043E+1	4.209E+1
-2.968E-1	2.057E+1	4.207E+1
-2.968E-1	2.056E+1	4.227E+1
-2.952E-1	2.045E+1	4.218E+1
-2.935E-1	2.048E+1	4.206E+1
-2.984E-1	2.050E+1	4.226E+1
-3.000E-1	2.057E+1	4.202E+1
-2.984E-1	2.035E+1	4.207E+1
-2.935E-1	2.064E+1	4.205E+1
-2.952E-1	2.043E+1	4.230E+1
-2.984E-1	2.069E+1	4.223E+1
-2.952E-1	2.053E+1	4.223E+1
-2.984E-1	2.053E+1	4.205E+1
-2.984E-1	2.057E+1	4.202E+1
-2.984E-1	2.065E+1	4.213E+1
-2.968E-1	2.043E+1	4.202E+1
-2.952E-1	2.052E+1	4.205E+1
-2.968E-1	2.061E+1	4.216E+1
-2.984E-1	2.051E+1	4.200E+1
-3.000E-1	2.063E+1	4.230E+1
-2.968E-1	2.041E+1	4.200E+1
-2.968E-1	2.070E+1	4.201E+1
-3.017E-1	2.051E+1	4.192E+1
-2.952E-1	2.059E+1	4.200E+1
-2.968E-1	2.061E+1	4.220E+1
-2.984E-1	2.042E+1	4.218E+1
-3.017E-1	2.056E+1	4.228E+1
-2.984E-1	2.053E+1	4.211E+1
-2.968E-1	2.056E+1	4.210E+1
-2.952E-1	2.051E+1	4.210E+1
-3.000E-1	2.051E+1	4.213E+1
-2.984E-1	2.049E+1	4.201E+1
-2.935E-1	2.045E+1	4.221E+1
-2.968E-1	2.049E+1	4.227E+1
-3.000E-1	2.068E+1	4.214E+1
-2.968E-1	2.065E+1	4.209E+1
-2.952E-1	2.032E+1	4.181E+1
-2.984E-1	2.056E+1	4.225E+1
-3.000E-1	2.048E+1	4.233E+1
-2.968E-1	2.064E+1	4.206E+1
-2.984E-1	2.047E+1	4.202E+1
-2.984E-1	2.059E+1	4.202E+1
-2.984E-1	2.053E+1	4.186E+1
-2.968E-1	2.061E+1	4.222E+1
-2.968E-1	2.057E+1	4.189E+1
-2.984E-1	2.056E+1	4.204E+1
-3.000E-1	2.057E+1	4.186E+1
-2.968E-1	2.063E+1	4.215E+1
-2.984E-1	2.053E+1	4.194E+1
-2.952E-1	2.034E+1	4.222E+1
-3.000E-1	2.051E+1	4.200E+1
-2.984E-1	2.048E+1	4.207E+1
-2.968E-1	2.047E+1	4.207E+1
-3.000E-1	2.064E+1	4.226E+1
-2.984E-1	2.057E+1	4.219E+1
-2.968E-1	2.052E+1	4.195E+1
-2.952E-1	2.059E+1	4.223E+1
-2.968E-1	2.042E+1	4.207E+1
-2.984E-1	2.049E+1	4.209E+1
-2.968E-1	2.058E+1	4.217E+1
-2.984E-1	2.050E+1	4.223E+1
-2.984E-1	2.071E+1	4.207E+1
-3.000E-1	2.057E+1	4.206E+1
-2.984E-1	2.040E+1	4.203E+1
-2.952E-1	2.063E+1	4.217E+1
-2.968E-1	2.060E+1	4.239E+1
-3.017E-1	2.052E+1	4.203E+1
-2.968E-1	2.058E+1	4.239E+1
-2.952E-1	2.049E+1	4.192E+1
-2.952E-1	2.061E+1	4.212E+1
-3.017E-1	2.052E+1	4.184E+1
-2.968E-1	2.036E+1	4.231E+1
-2.952E-1	2.058E+1	4.219E+1
-2.968E-1	2.064E+1	4.211E+1
-2.984E-1	2.057E+1	4.216E+1
-2.952E-1	2.060E+1	4.224E+1
-2.984E-1	2.054E+1	4.225E+1
-2.952E-1	2.065E+1	4.234E+1
-3.017E-1	2.053E+1	4.189E+1
-2.952E-1	2.041E+1	4.216E+1
-2.952E-1	2.062E+1	4.202E+1
-2.968E-1	2.072E+1	4.195E+1
-3.000E-1	2.046E+1	4.193E+1
-2.968E-1	2.047E+1	4.201E+1
-2.984E-1	2.070E+1	4.210E+1
-2.968E-1	2.076E+1	4.209E+1
-3.000E-1	2.050E+1	4.230E+1
-2.984E-1	2.045E+1	4.242E+1
-2.968E-1	2.056E+1	4.197E+1
-2.984E-1	2.050E+1	4.229E+1
-3.000E-1	2.055E+1	4.209E+1
-2.968E-1	2.064E+1	4.197E+1
-2.952E-1	2.071E+1	4.186E+1
-2.984E-1	2.079E+1	4.219E+1
-3.033E-1	2.060E+1	4.200E+1
-2.984E-1	2.062E+1	4.203E+1
-2.968E-1	2.075E+1	4.210E+1
-2.984E-1	2.052E+1	4.204E+1
-2.984E-1	2.047E+1	4.210E+1
-3.000E-1	2.069E+1	4.160E+1
-2.952E-1	2.055E+1	4.194E+1
-2.968E-1	2.066E+1	4.224E+1
-3.000E-1	2.044E+1	4.216E+1
-2.984E-1	2.043E+1	4.194E+1
-2.968E-1	2.065E+1	4.185E+1
-2.984E-1	2.067E+1	4.202E+1
-3.017E-1	2.044E+1	4.211E+1
-2.984E-1	2.062E+1	4.200E+1
-2.968E-1	2.049E+1	4.217E+1
-3.000E-1	2.066E+1	4.224E+1
-3.017E-1	2.053E+1	4.220E+1
-2.984E-1	2.056E+1	4.224E+1
-2.968E-1	2.050E+1	4.205E+1
-2.984E-1	2.047E+1	4.204E+1
-3.000E-1	2.046E+1	4.210E+1
-2.968E-1	2.040E+1	4.220E+1
-2.968E-1	2.061E+1	4.228E+1
-2.968E-1	2.052E+1	4.209E+1
-3.017E-1	2.058E+1	4.227E+1
-2.968E-1	2.065E+1	4.218E+1
-2.968E-1	2.058E+1	4.197E+1
-3.017E-1	2.033E+1	4.192E+1
-2.984E-1	2.057E+1	4.192E+1
-2.968E-1	2.066E+1	4.218E+1
-2.968E-1	2.048E+1	4.225E+1
-2.968E-1	2.047E+1	4.219E+1
-3.000E-1	2.049E+1	4.219E+1
-2.952E-1	2.067E+1	4.217E+1
-2.968E-1	2.040E+1	4.195E+1
-3.000E-1	2.052E+1	4.194E+1
-3.000E-1	2.045E+1	4.205E+1
-2.968E-1	2.041E+1	4.231E+1
-2.968E-1	2.044E+1	4.219E+1
-3.000E-1	2.056E+1	4.201E+1
-3.017E-1	2.056E+1	4.222E+1
-2.984E-1	2.063E+1	4.203E+1
-2.984E-1	2.056E+1	4.210E+1
-2.984E-1	2.067E+1	4.233E+1
-3.033E-1	2.060E+1	4.221E+1
-2.984E-1	2.060E+1	4.212E+1
-2.984E-1	2.051E+1	4.213E+1
-3.017E-1	2.050E+1	4.177E+1
-3.017E-1	2.052E+1	4.228E+1
-2.984E-1	2.054E+1	4.217E+1
-2.952E-1	2.059E+1	4.208E+1
-2.984E-1	2.064E+1	4.218E+1
-3.000E-1	2.059E+1	4.209E+1
-3.000E-1	2.050E+1	4.216E+1
-2.968E-1	2.070E+1	4.225E+1
-3.017E-1	2.065E+1	4.216E+1
-3.017E-1	2.064E+1	4.213E+1
-2.984E-1	2.052E+1	4.201E+1
-2.952E-1	2.057E+1	4.201E+1
-2.984E-1	2.052E+1	4.207E+1
-3.000E-1	2.053E+1	4.216E+1
-3.000E-1	2.063E+1	4.195E+1
-2.935E-1	2.051E+1	4.222E+1
-2.968E-1	2.043E+1	4.214E+1
-3.017E-1	2.045E+1	4.202E+1
-2.968E-1	2.027E+1	4.201E+1
-3.000E-1	2.055E+1	4.195E+1
-3.017E-1	2.056E+1	4.219E+1
-3.017E-1	2.063E+1	4.203E+1
-3.017E-1	2.032E+1	4.207E+1
-2.968E-1	2.050E+1	4.201E+1
-2.984E-1	2.055E+1	4.180E+1
-3.017E-1	2.041E+1	4.216E+1
-3.000E-1	2.076E+1	4.218E+1
-2.968E-1	2.052E+1	4.212E+1
-3.017E-1	2.043E+1	4.189E+1
-3.000E-1	2.035E+1	4.204E+1
-2.984E-1	2.053E+1	4.211E+1
-2.968E-1	2.058E+1	4.226E+1
-3.017E-1	2.059E+1	4.191E+1
-3.017E-1	2.062E+1	4.220E+1
-3.000E-1	2.063E+1	4.246E+1
-2.968E-1	2.054E+1	4.186E+1
-2.968E-1	2.068E+1	4.199E+1
-3.033E-1	2.039E+1	4.202E+1
-2.984E-1	2.056E+1	4.216E+1
-2.984E-1	2.054E+1	4.215E+1
-2.984E-1	2.042E+1	4.220E+1
-3.017E-1	2.065E+1	4.204E+1
-3.000E-1	2.055E+1	4.195E+1
-2.968E-1	2.063E+1	4.235E+1
-2.984E-1	2.069E+1	4.189E+1
-3.017E-1	2.055E+1	4.215E+1
-3.000E-1	2.058E+1	4.201E+1
-2.984E-1	2.067E+1	4.224E+1
-3.000E-1	2.067E+1	4.217E+1
-3.017E-1	2.063E+1	4.235E+1
-3.017E-1	2.052E+1	4.221E+1
-2.984E-1	2.048E+1	4.211E+1
-2.968E-1	2.069E+1	4.186E+1
-3.017E-1	2.046E+1	4.236E+1
-2.984E-1	2.053E+1	4.205E+1
-2.984E-1	2.034E+1	4.211E+1
-2.968E-1	2.075E+1	4.214E+1
-3.033E-1	2.051E+1	4.208E+1
-2.984E-1	2.043E+1	4.195E+1
-2.968E-1	2.063E+1	4.203E+1
-2.984E-1	2.042E+1	4.216E+1
-3.000E-1	2.070E+1	4.176E+1
-3.000E-1	2.062E+1	4.206E+1
-2.968E-1	2.048E+1	4.226E+1
-3.000E-1	2.060E+1	4.228E+1
-3.033E-1	2.037E+1	4.199E+1
-2.984E-1	2.082E+1	4.204E+1
-2.984E-1	2.048E+1	4.230E+1
-2.984E-1	2.051E+1	4.213E+1
-3.033E-1	2.047E+1	4.204E+1
-3.000E-1	2.050E+1	4.198E+1
-2.984E-1	2.044E+1	4.202E+1
-2.984E-1	2.051E+1	4.192E+1
-3.017E-1	2.068E+1	4.203E+1
-2.968E-1	2.055E+1	4.220E+1
-3.000E-1	2.049E+1	4.211E+1
-3.000E-1	2.053E+1	4.210E+1
-3.017E-1	2.050E+1	4.211E+1
-2.984E-1	2.054E+1	4.212E+1
-2.968E-1	2.043E+1	4.221E+1
-3.000E-1	2.054E+1	4.203E+1
-3.017E-1	2.056E+1	4.230E+1
-2.968E-1	2.060E+1	4.210E+1
-2.968E-1	2.052E+1	4.198E+1
-3.017E-1	2.063E+1	4.198E+1
-2.984E-1	2.055E+1	4.216E+1
-3.000E-1	2.060E+1	4.198E+1
-2.952E-1	2.058E+1	4.202E+1
-3.017E-1	2.064E+1	4.213E+1
-3.000E-1	2.047E+1	4.199E+1
-3.000E-1	2.054E+1	4.210E+1
-3.017E-1	2.060E+1	4.205E+1
-2.968E-1	2.067E+1	4.208E+1
-3.017E-1	2.054E+1	4.226E+1
-3.000E-1	2.068E+1	4.216E+1
-3.000E-1	2.056E+1	4.213E+1
-2.984E-1	2.052E+1	4.220E+1
-3.033E-1	2.033E+1	4.208E+1
-3.000E-1	2.063E+1	4.193E+1
-2.968E-1	2.035E+1	4.221E+1
-3.000E-1	2.053E+1	4.214E+1
-3.033E-1	2.059E+1	4.209E+1
-3.017E-1	2.049E+1	4.202E+1
-2.984E-1	2.038E+1	4.214E+1
-2.984E-1	2.045E+1	4.205E+1
-3.000E-1	2.066E+1	4.235E+1
-2.968E-1	2.054E+1	4.205E+1
-2.984E-1	2.048E+1	4.223E+1
-3.017E-1	2.060E+1	4.203E+1
-3.000E-1	2.061E+1	4.233E+1
-2.984E-1	2.051E+1	4.201E+1
-2.984E-1	2.053E+1	4.225E+1
-3.000E-1	2.056E+1	4.221E+1
-3.017E-1	2.043E+1	4.204E+1
-2.984E-1	2.044E+1	4.202E+1
-3.017E-1	2.056E+1	4.229E+1
-3.033E-1	2.072E+1	4.205E+1
-3.017E-1	2.055E+1	4.208E+1
-2.984E-1	2.056E+1	4.204E+1
-3.000E-1	2.050E+1	4.206E+1
-3.049E-1	2.040E+1	4.220E+1
-3.017E-1	2.061E+1	4.208E+1
-3.017E-1	2.058E+1	4.218E+1
-2.984E-1	2.064E+1	4.216E+1
-3.017E-1	2.063E+1	4.216E+1
-3.017E-1	2.052E+1	4.210E+1
-3.000E-1	2.044E+1	4.214E+1
-2.984E-1	2.081E+1	4.196E+1
-3.000E-1	2.055E+1	4.205E+1
-3.017E-1	2.062E+1	4.205E+1
-3.000E-1	2.059E+1	4.195E+1
-2.984E-1	2.051E+1	4.213E+1
-3.000E-1	2.047E+1	4.228E+1
-3.049E-1	2.058E+1	4.204E+1
-3.033E-1	2.063E+1	4.211E+1
-3.000E-1	2.043E+1	4.203E+1
-3.017E-1	2.045E+1	4.223E+1
-3.017E-1	2.052E+1	4.211E+1
-2.984E-1	2.031E+1	4.232E+1
-3.000E-1	2.056E+1	4.216E+1
-3.000E-1	2.051E+1	4.208E+1
-3.017E-1	2.061E+1	4.216E+1
-2.984E-1	2.041E+1	4.209E+1
-2.968E-1	2.052E+1	4.218E+1
-3.017E-1	2.077E+1	4.214E+1
-3.049E-1	2.071E+1	4.211E+1
-3.000E-1	2.059E+1	4.194E+1
-2.984E-1	2.049E+1	4.190E+1
-3.017E-1	2.052E+1	4.218E+1
-3.033E-1	2.063E+1	4.200E+1
-3.000E-1	2.063E+1	4.213E+1
-3.000E-1	2.036E+1	4.228E+1
-3.033E-1	2.055E+1	4.204E+1
-3.033E-1	2.059E+1	4.218E+1
-3.049E-1	2.057E+1	4.195E+1
-2.984E-1	2.050E+1	4.215E+1
-3.017E-1	2.063E+1	4.228E+1
-3.017E-1	2.062E+1	4.216E+1
-3.017E-1	2.067E+1	4.202E+1
-2.968E-1	2.044E+1	4.228E+1
-3.000E-1	2.063E+1	4.194E+1
-3.033E-1	2.070E+1	4.210E+1
-3.033E-1	2.055E+1	4.214E+1
-2.968E-1	2.061E+1	4.226E+1
-3.033E-1	2.060E+1	4.207E+1
-3.049E-1	2.041E+1	4.197E+1
-3.000E-1	2.044E+1	4.210E+1
-3.000E-1	2.051E+1	4.216E+1
-3.017E-1	2.063E+1	4.223E+1
-3.033E-1	2.069E+1	4.206E+1
-3.000E-1	2.046E+1	4.222E+1
-2.968E-1	2.057E+1	4.189E+1
-3.033E-1	2.051E+1	4.205E+1
-3.017E-1	2.066E+1	4.203E+1
-2.984E-1	2.057E+1	4.205E+1
-3.000E-1	2.038E+1	4.207E+1
-3.033E-1	2.048E+1	4.205E+1
-3.065E-1	2.044E+1	4.208E+1
-3.000E-1	2.060E+1	4.207E+1
-2.984E-1	2.065E+1	4.177E+1
-3.049E-1	2.061E+1	4.207E+1
-3.065E-1	2.054E+1	4.222E+1
-3.033E-1	2.049E+1	4.212E+1
-2.968E-1	2.060E+1	4.222E+1
-3.033E-1	2.055E+1	4.186E+1
-3.033E-1	2.050E+1	4.230E+1
-3.017E-1	2.059E+1	4.214E+1
-3.000E-1	2.059E+1	4.206E+1
-3.000E-1	2.061E+1	4.225E+1
-3.033E-1	2.079E+1	4.188E+1
-3.033E-1	2.063E+1	4.202E+1
-2.968E-1	2.071E+1	4.208E+1
-3.000E-1	2.059E+1	4.205E+1
-3.033E-1	2.047E+1	4.210E+1
-2.984E-1	2.048E+1	4.213E+1
-2.984E-1	2.055E+1	4.196E+1
-3.017E-1	2.046E+1	4.212E+1
-3.049E-1	2.046E+1	4.179E+1
-3.000E-1	2.048E+1	4.227E+1
-3.000E-1	2.043E+1	4.229E+1
-3.017E-1	2.064E+1	4.229E+1
-3.049E-1	2.054E+1	4.199E+1
-3.000E-1	2.049E+1	4.193E+1
-2.984E-1	2.070E+1	4.240E+1
-3.017E-1	2.049E+1	4.195E+1
-3.033E-1	2.069E+1	4.211E+1
-3.033E-1	2.053E+1	4.223E+1
-3.000E-1	2.054E+1	4.189E+1
-3.017E-1	2.048E+1	4.198E+1
-3.065E-1	2.057E+1	4.207E+1
-3.017E-1	2.047E+1	4.228E+1
-3.000E-1	2.061E+1	4.200E+1
-3.000E-1	2.057E+1	4.186E+1
-3.033E-1	2.044E+1	4.219E+1
-3.000E-1	2.054E+1	4.212E+1
-3.000E-1	2.054E+1	4.203E+1
-3.017E-1	2.057E+1	4.197E+1
-3.033E-1	2.045E+1	4.215E+1
-3.017E-1	2.057E+1	4.215E+1
-3.017E-1	2.052E+1	4.197E+1
-3.017E-1	2.064E+1	4.202E+1
-3.049E-1	2.052E+1	4.202E+1
-2.984E-1	2.062E+1	4.204E+1
-3.000E-1	2.056E+1	4.227E+1
-3.017E-1	2.055E+1	4.212E+1
-3.033E-1	2.058E+1	4.185E+1
-2.968E-1	2.059E+1	4.231E+1
-2.984E-1	2.067E+1	4.234E+1
-3.000E-1	2.047E+1	4.205E+1
-3.033E-1	2.071E+1	4.220E+1
-3.017E-1	2.063E+1	4.209E+1
-3.000E-1	2.045E+1	4.227E+1
-3.000E-1	2.054E+1	4.204E+1
-3.033E-1	2.053E+1	4.211E+1
-3.000E-1	2.059E+1	4.201E+1
-3.000E-1	2.055E+1	4.213E+1
-3.000E-1	2.044E+1	4.219E+1
-3.033E-1	2.061E+1	4.202E+1
-3.017E-1	2.050E+1	4.208E+1
-3.000E-1	2.054E+1	4.212E+1
-3.033E-1	2.061E+1	4.235E+1
-3.049E-1	2.054E+1	4.204E+1
-2.984E-1	2.053E+1	4.203E+1
-3.017E-1	2.039E+1	4.200E+1
-3.017E-1	2.045E+1	4.211E+1
-3.065E-1	2.059E+1	4.210E+1
-3.017E-1	2.052E+1	4.216E+1
-3.000E-1	2.059E+1	4.221E+1
-3.033E-1	2.078E+1	4.215E+1
-3.033E-1	2.060E+1	4.201E+1
-3.017E-1	2.058E+1	4.199E+1
-2.984E-1	2.069E+1	4.222E+1
-3.033E-1	2.056E+1	4.216E+1
-3.049E-1	2.055E+1	4.211E+1
-3.017E-1	2.058E+1	4.219E+1
-3.017E-1	2.045E+1	4.216E+1
-3.033E-1	2.071E+1	4.228E+1
-3.049E-1	2.041E+1	4.212E+1
-3.033E-1	2.055E+1	4.195E+1
-2.984E-1	2.050E+1	4.222E+1
-3.000E-1	2.029E+1	4.232E+1
-3.017E-1	2.047E+1	4.222E+1
-3.000E-1	2.045E+1	4.226E+1
-3.017E-1	2.054E+1	4.203E+1
-3.033E-1	2.031E+1	4.208E+1
-3.000E-1	2.060E+1	4.208E+1
-3.000E-1	2.068E+1	4.217E+1
-3.000E-1	2.053E+1	4.233E+1
-3.017E-1	2.054E+1	4.194E+1
-3.049E-1	2.052E+1	4.205E+1
-3.017E-1	2.050E+1	4.221E+1
-3.017E-1	2.060E+1	4.209E+1
-3.017E-1	2.034E+1	4.216E+1
-3.049E-1	2.060E+1	4.214E+1
-3.000E-1	2.057E+1	4.210E+1
-3.000E-1	2.050E+1	4.213E+1
-3.000E-1	2.055E+1	4.233E+1
-3.049E-1	2.049E+1	4.205E+1
-3.000E-1	2.057E+1	4.214E+1
-3.017E-1	2.054E+1	4.202E+1
-3.049E-1	2.075E+1	4.214E+1
-3.033E-1	2.058E+1	4.200E+1
-3.033E-1	2.057E+1	4.220E+1
-3.033E-1	2.061E+1	4.207E+1
-3.049E-1	2.053E+1	4.213E+1
-3.033E-1	2.064E+1	4.207E+1
-3.000E-1	2.066E+1	4.195E+1
-3.000E-1	2.045E+1	4.205E+1
-3.049E-1	2.051E+1	4.223E+1
-3.049E-1	2.053E+1	4.207E+1
-3.033E-1	2.049E+1	4.226E+1
-3.000E-1	2.054E+1	4.227E+1
-3.033E-1	2.043E+1	4.212E+1
-3.033E-1	2.067E+1	4.219E+1
-3.000E-1	2.060E+1	4.214E+1
-2.984E-1	2.045E+1	4.225E+1
-3.049E-1	2.056E+1	4.234E+1
-3.033E-1	2.071E+1	4.202E+1
-3.000E-1	2.056E+1	4.216E+1
-2.984E-1	2.066E+1	4.187E+1
-3.049E-1	2.059E+1	4.220E+1
-3.049E-1	2.043E+1	4.230E+1
-3.017E-1	2.053E+1	4.196E+1
-3.017E-1	2.042E+1	4.204E+1
-3.033E-1	2.063E+1	4.190E+1
-3.049E-1	2.049E+1	4.205E+1
-3.049E-1	2.061E+1	4.193E+1
-3.000E-1	2.051E+1	4.208E+1
-3.017E-1	2.063E+1	4.206E+1
-3.033E-1	2.060E+1	4.203E+1
-3.000E-1	2.056E+1	4.216E+1
-3.000E-1	2.071E+1	4.208E+1
-3.033E-1	2.068E+1	4.216E+1
-3.033E-1	2.063E+1	4.214E+1
-3.049E-1	2.068E+1	4.225E+1
-3.017E-1	2.054E+1	4.211E+1
-3.000E-1	2.056E+1	4.202E+1
-3.033E-1	2.032E+1	4.235E+1
-3.017E-1	2.049E+1	4.208E+1
-2.984E-1	2.050E+1	4.232E+1
-3.033E-1	2.061E+1	4.196E+1
-3.049E-1	2.065E+1	4.227E+1
-3.033E-1	2.063E+1	4.210E+1
-3.017E-1	2.042E+1	4.223E+1
-3.033E-1	2.078E+1	4.201E+1
-3.033E-1	2.044E+1	4.211E+1
-3.017E-1	2.058E+1	4.210E+1
-3.017E-1	2.041E+1	4.218E+1
-3.049E-1	2.064E+1	4.204E+1
-3.017E-1	2.062E+1	4.212E+1
-3.017E-1	2.046E+1	4.221E+1
-2.968E-1	2.065E+1	4.231E+1
-3.033E-1	2.076E+1	4.236E+1
-3.033E-1	2.072E+1	4.204E+1
-3.017E-1	2.073E+1	4.210E+1
-3.000E-1	2.053E+1	4.210E+1
-3.017E-1	2.052E+1	4.200E+1
-3.049E-1	2.051E+1	4.213E+1
-3.017E-1	2.067E+1	4.189E+1
-3.000E-1	2.063E+1	4.217E+1
-3.033E-1	2.049E+1	4.206E+1
-3.065E-1	2.048E+1	4.190E+1
-3.049E-1	2.064E+1	4.223E+1
-3.000E-1	2.066E+1	4.218E+1
-3.033E-1	2.058E+1	4.205E+1
-3.049E-1	2.055E+1	4.209E+1
-3.033E-1	2.062E+1	4.201E+1
-3.000E-1	2.067E+1	4.194E+1
-3.033E-1	2.050E+1	4.197E+1
-3.065E-1	2.059E+1	4.219E+1
-3.017E-1	2.053E+1	4.226E+1
-3.017E-1	2.058E+1	4.172E+1
-3.033E-1	2.058E+1	4.225E+1
-3.017E-1	2.051E+1	4.211E+1
-3.033E-1	2.064E+1	4.232E+1
-3.033E-1	2.040E+1	4.181E+1
-3.033E-1	2.049E+1	4.203E+1
-3.065E-1	2.065E+1	4.215E+1
-3.017E-1	2.053E+1	4.218E+1
-3.017E-1	2.053E+1	4.191E+1
-3.049E-1	2.063E+1	4.212E+1
-3.049E-1	2.064E+1	4.211E+1
-3.017E-1	2.051E+1	4.204E+1
-3.017E-1	2.047E+1	4.208E+1
-3.033E-1	2.046E+1	4.222E+1
-3.033E-1	2.066E+1	4.221E+1
-3.017E-1	2.065E+1	4.210E+1
-3.017E-1	2.033E+1	4.215E+1
-3.017E-1	2.037E+1	4.236E+1
-3.081E-1	2.051E+1	4.208E+1
-3.033E-1	2.052E+1	4.200E+1
-3.000E-1	2.048E+1	4.196E+1
-3.033E-1	2.067E+1	4.228E+1
-3.033E-1	2.060E+1	4.225E+1
-3.033E-1	2.059E+1	4.221E+1
-3.017E-1	2.057E+1	4.213E+1
-3.033E-1	2.067E+1	4.207E+1
-3.033E-1	2.067E+1	4.213E+1
-3.049E-1	2.046E+1	4.202E+1
-3.017E-1	2.061E+1	4.203E+1
-3.049E-1	2.051E+1	4.212E+1
-3.065E-1	2.039E+1	4.231E+1
-3.017E-1	2.054E+1	4.231E+1
-3.017E-1	2.063E+1	4.203E+1
-3.033E-1	2.059E+1	4.233E+1
-3.065E-1	2.043E+1	4.226E+1
-3.000E-1	2.038E+1	4.195E+1
-3.000E-1	2.076E+1	4.232E+1
-3.033E-1	2.071E+1	4.198E+1
-3.033E-1	2.058E+1	4.233E+1
-3.000E-1	2.060E+1	4.212E+1
-3.033E-1	2.061E+1	4.221E+1
-3.033E-1	2.060E+1	4.183E+1
-3.049E-1	2.065E+1	4.233E+1
-3.033E-1	2.047E+1	4.207E+1
-3.033E-1	2.063E+1	4.220E+1
-3.049E-1	2.068E+1	4.217E+1
-3.049E-1	2.066E+1	4.211E+1
-3.033E-1	2.058E+1	4.197E+1
-3.017E-1	2.054E+1	4.229E+1
-3.033E-1	2.051E+1	4.205E+1
-3.049E-1	2.047E+1	4.218E+1
-3.017E-1	2.059E+1	4.213E+1
-3.000E-1	2.060E+1	4.217E+1
-3.033E-1	2.034E+1	4.204E+1
-3.065E-1	2.061E+1	4.225E+1
-3.017E-1	2.062E+1	4.199E+1
-3.049E-1	2.049E+1	4.235E+1
-3.017E-1	2.059E+1	4.205E+1
-3.049E-1	2.057E+1	4.220E+1
-3.017E-1	2.067E+1	4.206E+1
-3.017E-1	2.039E+1	4.203E+1
-3.033E-1	2.059E+1	4.215E+1
-3.065E-1	2.077E+1	4.217E+1
-3.017E-1	2.053E+1	4.221E+1
-3.033E-1	2.055E+1	4.196E+1
-3.033E-1	2.061E+1	4.220E+1
-3.033E-1	2.046E+1	4.201E+1
-3.033E-1	2.044E+1	4.227E+1
-3.000E-1	2.041E+1	4.219E+1
-3.049E-1	2.044E+1	4.239E+1
-3.049E-1	2.048E+1	4.224E+1
-3.017E-1	2.052E+1	4.215E+1
-3.033E-1	2.050E+1	4.235E+1
-3.049E-1	2.056E+1	4.180E+1
-3.081E-1	2.059E+1	4.205E+1
-3.065E-1	2.041E+1	4.193E+1
-2.984E-1	2.061E+1	4.213E+1
-3.049E-1	2.038E+1	4.226E+1
-3.065E-1	2.051E+1	4.229E+1
-3.049E-1	2.060E+1	4.232E+1
-3.033E-1	2.052E+1	4.200E+1
-3.049E-1	2.055E+1	4.201E+1
-3.081E-1	2.060E+1	4.184E+1
-3.049E-1	2.051E+1	4.201E+1
-3.033E-1	2.054E+1	4.227E+1
-3.065E-1	2.065E+1	4.223E+1
-3.081E-1	2.041E+1	4.224E+1
-3.033E-1	2.059E+1	4.188E+1
-3.017E-1	2.049E+1	4.192E+1
-3.049E-1	2.070E+1	4.216E+1
-3.065E-1	2.051E+1	4.192E+1
-3.033E-1	2.051E+1	4.193E+1
-3.033E-1	2.066E+1	4.220E+1
-3.065E-1	2.063E+1	4.202E+1
-3.033E-1	2.051E+1	4.203E+1
-3.017E-1	2.059E+1	4.214E+1
-3.033E-1	2.042E+1	4.216E+1
-3.033E-1	2.057E+1	4.221E+1
-3.081E-1	2.045E+1	4.222E+1
-3.033E-1	2.067E+1	4.184E+1
-3.033E-1	2.051E+1	4.216E+1
-3.049E-1	2.056E+1	4.216E+1
-3.065E-1	2.054E+1	4.239E+1
-3.017E-1	2.046E+1	4.206E+1
-3.033E-1	2.053E+1	4.212E+1
-3.017E-1	2.062E+1	4.243E+1
-3.049E-1	2.065E+1	4.229E+1
-3.033E-1	2.049E+1	4.200E+1
-3.000E-1	2.050E+1	4.204E+1
-3.049E-1	2.074E+1	4.210E+1
-3.081E-1	2.040E+1	4.191E+1
-3.049E-1	2.063E+1	4.190E+1
-3.033E-1	2.053E+1	4.211E+1
-3.033E-1	2.068E+1	4.189E+1
-3.065E-1	2.056E+1	4.209E+1
-3.033E-1	2.065E+1	4.216E+1
-3.033E-1	2.071E+1	4.219E+1
-3.033E-1	2.053E+1	4.196E+1
-3.081E-1	2.048E+1	4.204E+1
-3.033E-1	2.043E+1	4.211E+1
-3.017E-1	2.049E+1	4.203E+1
-3.049E-1	2.062E+1	4.212E+1
-3.065E-1	2.051E+1	4.179E+1
-3.049E-1	2.052E+1	4.205E+1
-3.017E-1	2.061E+1	4.228E+1
-3.065E-1	2.057E+1	4.223E+1
-3.049E-1	2.044E+1	4.206E+1
-3.033E-1	2.077E+1	4.219E+1
-3.017E-1	2.046E+1	4.224E+1
-3.033E-1	2.059E+1	4.201E+1
-3.065E-1	2.072E+1	4.215E+1
-3.017E-1	2.060E+1	4.208E+1
-3.017E-1	2.064E+1	4.201E+1
-3.065E-1	2.059E+1	4.206E+1
-3.081E-1	2.066E+1	4.178E+1
-3.049E-1	2.061E+1	4.193E+1
-3.033E-1	2.062E+1	4.212E+1
-3.033E-1	2.043E+1	4.170E+1
-3.065E-1	2.059E+1	4.198E+1
-3.049E-1	2.052E+1	4.216E+1
-3.065E-1	2.039E+1	4.213E+1
-3.049E-1	2.063E+1	4.183E+1
-3.065E-1	2.039E+1	4.217E+1
-3.033E-1	2.059E+1	4.225E+1
-3.033E-1	2.061E+1	4.208E+1
-3.049E-1	2.057E+1	4.209E+1
-3.065E-1	2.053E+1	4.214E+1
-3.033E-1	2.052E+1	4.217E+1
-3.049E-1	2.064E+1	4.219E+1
-3.081E-1	2.053E+1	4.207E+1
-3.081E-1	2.043E+1	4.195E+1
-3.049E-1	2.059E+1	4.207E+1
-3.033E-1	2.058E+1	4.233E+1
-3.033E-1	2.066E+1	4.224E+1
-3.065E-1	2.047E+1	4.217E+1
-3.065E-1	2.058E+1	4.228E+1
-3.017E-1	2.046E+1	4.183E+1
-3.065E-1	2.079E+1	4.208E+1
-3.065E-1	2.053E+1	4.202E+1
-3.065E-1	2.071E+1	4.211E+1
-3.033E-1	2.059E+1	4.224E+1
-3.049E-1	2.063E+1	4.217E+1
-3.081E-1	2.067E+1	4.219E+1
-3.033E-1	2.041E+1	4.229E+1
-3.049E-1	2.070E+1	4.222E+1
-3.065E-1	2.043E+1	4.207E+1
-3.081E-1	2.055E+1	4.227E+1
-3.049E-1	2.051E+1	4.200E+1
-3.033E-1	2.055E+1	4.196E+1
-3.081E-1	2.069E+1	4.230E+1
-3.114E-1	2.057E+1	4.201E+1
-3.049E-1	2.060E+1	4.216E+1
-3.017E-1	2.063E+1	4.197E+1
-3.049E-1	2.061E+1	4.218E+1
-3.098E-1	2.064E+1	4.217E+1
-3.033E-1	2.065E+1	4.208E+1
-3.065E-1	2.058E+1	4.212E+1
-3.033E-1	2.049E+1	4.223E+1
-3.081E-1	2.057E+1	4.213E+1
-3.065E-1	2.053E+1	4.196E+1
-3.017E-1	2.050E+1	4.209E+1
-3.033E-1	2.041E+1	4.201E+1
-3.081E-1	2.063E+1	4.193E+1
-3.065E-1	2.060E+1	4.204E+1
-3.049E-1	2.070E+1	4.227E+1
-3.049E-1	2.053E+1	4.216E+1
-3.114E-1	2.035E+1	4.207E+1
-3.065E-1	2.067E+1	4.238E+1
-3.000E-1	2.061E+1	4.211E+1
-3.049E-1	2.050E+1	4.217E+1
-3.081E-1	2.060E+1	4.205E+1
-3.033E-1	2.046E+1	4.204E+1
-3.049E-1	2.061E+1	4.206E+1
-3.065E-1	2.054E+1	4.212E+1
-3.065E-1	2.071E+1	4.214E+1
-3.033E-1	2.051E+1	4.208E+1
-3.033E-1	2.067E+1	4.198E+1
-3.033E-1	2.052E+1	4.219E+1
-3.065E-1	2.059E+1	4.206E+1
-3.049E-1	2.062E+1	4.199E+1
-3.033E-1	2.046E+1	4.227E+1
-3.065E-1	2.027E+1	4.201E+1
-3.098E-1	2.051E+1	4.227E+1
-3.065E-1	2.047E+1	4.221E+1
-3.049E-1	2.056E+1	4.213E+1
-3.081E-1	2.053E+1	4.191E+1
-3.065E-1	2.065E+1	4.213E+1
-3.049E-1	2.039E+1	4.215E+1
-3.033E-1	2.068E+1	4.229E+1
-3.081E-1	2.064E+1	4.226E+1
-3.081E-1	2.063E+1	4.221E+1
-3.033E-1	2.049E+1	4.222E+1
-3.033E-1	2.068E+1	4.212E+1
-3.033E-1	2.055E+1	4.203E+1
-3.081E-1	2.067E+1	4.216E+1
-3.049E-1	2.057E+1	4.206E+1
-3.049E-1	2.054E+1	4.204E+1
-3.081E-1	2.048E+1	4.201E+1
-3.098E-1	2.061E+1	4.202E+1
-3.081E-1	2.066E+1	4.235E+1
-3.033E-1	2.048E+1	4.208E+1
-3.098E-1	2.068E+1	4.215E+1
-3.065E-1	2.055E+1	4.201E+1
-3.049E-1	2.048E+1	4.209E+1
-3.065E-1	2.044E+1	4.215E+1
-3.065E-1	2.050E+1	4.234E+1
-3.098E-1	2.036E+1	4.196E+1
-3.081E-1	2.055E+1	4.212E+1
-3.033E-1	2.054E+1	4.179E+1
-3.049E-1	2.066E+1	4.212E+1
-3.098E-1	2.059E+1	4.214E+1
-3.081E-1	2.051E+1	4.199E+1
-3.033E-1	2.057E+1	4.231E+1
-3.081E-1	2.048E+1	4.217E+1
-3.065E-1	2.054E+1	4.212E+1
-3.098E-1	2.065E+1	4.231E+1
-3.065E-1	2.054E+1	4.233E+1
-3.081E-1	2.043E+1	4.198E+1
-3.098E-1	2.052E+1	4.216E+1
-3.065E-1	2.040E+1	4.192E+1
-3.049E-1	2.053E+1	4.228E+1
-3.065E-1	2.078E+1	4.195E+1
-3.081E-1	2.060E+1	4.212E+1
-3.033E-1	2.057E+1	4.220E+1
-3.033E-1	2.060E+1	4.193E+1
-3.065E-1	2.062E+1	4.211E+1
-3.081E-1	2.057E+1	4.236E+1
-3.081E-1	2.065E+1	4.219E+1
-3.049E-1	2.046E+1	4.208E+1
-3.098E-1	2.071E+1	4.203E+1
-3.098E-1	2.060E+1	4.218E+1
-3.081E-1	2.069E+1	4.223E+1
-3.033E-1	2.063E+1	4.203E+1
-3.098E-1	2.054E+1	4.209E+1
-3.098E-1	2.060E+1	4.209E+1
-3.081E-1	2.049E+1	4.224E+1
-3.049E-1	2.047E+1	4.199E+1
-3.098E-1	2.059E+1	4.213E+1
-3.081E-1	2.065E+1	4.198E+1
-3.065E-1	2.058E+1	4.214E+1
-3.017E-1	2.069E+1	4.207E+1
-3.114E-1	2.041E+1	4.237E+1
-3.098E-1	2.059E+1	4.224E+1
-3.033E-1	2.047E+1	4.223E+1
-3.049E-1	2.036E+1	4.215E+1
-3.081E-1	2.077E+1	4.227E+1
-3.081E-1	2.040E+1	4.204E+1
-3.098E-1	2.060E+1	4.220E+1
-3.033E-1	2.050E+1	4.254E+1
-3.081E-1	2.033E+1	4.199E+1
-3.098E-1	2.034E+1	4.206E+1
-3.065E-1	2.069E+1	4.234E+1
-3.049E-1	2.073E+1	4.221E+1
-3.081E-1	2.040E+1	4.225E+1
-3.098E-1	2.064E+1	4.228E+1
-3.049E-1	2.055E+1	4.219E+1
-3.049E-1	2.052E+1	4.223E+1
-3.098E-1	2.057E+1	4.197E+1
-3.081E-1	2.050E+1	4.230E+1
-3.065E-1	2.065E+1	4.240E+1
-3.065E-1	2.036E+1	4.238E+1
-3.081E-1	2.047E+1	4.225E+1
-3.114E-1	2.071E+1	4.208E+1
-3.065E-1	2.066E+1	4.222E+1
-3.033E-1	2.064E+1	4.197E+1
-3.065E-1	2.060E+1	4.204E+1
-3.098E-1	2.055E+1	4.214E+1
-3.049E-1	2.064E+1	4.214E+1
-3.081E-1	2.044E+1	4.209E+1
-3.081E-1	2.048E+1	4.202E+1
-3.114E-1	2.049E+1	4.207E+1
-3.081E-1	2.054E+1	4.195E+1
-3.065E-1	2.044E+1	4.216E+1
-3.081E-1	2.059E+1	4.216E+1
-3.098E-1	2.052E+1	4.204E+1
-3.065E-1	2.063E+1	4.178E+1
-3.049E-1	2.047E+1	4.181E+1
-3.049E-1	2.055E+1	4.232E+1
-3.130E-1	2.049E+1	4.222E+1
-3.065E-1	2.069E+1	4.217E+1
-3.033E-1	2.064E+1	4.190E+1
-3.098E-1	2.051E+1	4.227E+1
-3.098E-1	2.062E+1	4.211E+1
-3.065E-1	2.071E+1	4.223E+1
-3.049E-1	2.048E+1	4.207E+1
-3.065E-1	2.070E+1	4.221E+1
-3.081E-1	2.052E+1	4.232E+1
-3.081E-1	2.058E+1	4.223E+1
-3.049E-1	2.050E+1	4.206E+1
-3.081E-1	2.053E+1	4.204E+1
-3.098E-1	2.051E+1	4.211E+1
-3.049E-1	2.067E+1	4.190E+1
-3.049E-1	2.065E+1	4.203E+1
-3.065E-1	2.057E+1	4.191E+1
-3.081E-1	2.040E+1	4.234E+1
-3.065E-1	2.048E+1	4.219E+1
-3.065E-1	2.043E+1	4.219E+1
-3.098E-1	2.064E+1	4.204E+1
-3.114E-1	2.062E+1	4.220E+1
-3.065E-1	2.058E+1	4.205E+1
-3.065E-1	2.059E+1	4.227E+1
-3.065E-1	2.043E+1	4.210E+1
-3.081E-1	2.049E+1	4.215E+1
-3.065E-1	2.050E+1	4.204E+1
-3.081E-1	2.052E+1	4.205E+1
-3.098E-1	2.051E+1	4.233E+1
-3.098E-1	2.053E+1	4.220E+1
-3.081E-1	2.047E+1	4.214E+1
-3.081E-1	2.050E+1	4.178E+1
-3.081E-1	2.064E+1	4.220E+1
-3.114E-1	2.058E+1	4.210E+1
-3.098E-1	2.056E+1	4.202E+1
-3.065E-1	2.044E+1	4.225E+1
-3.049E-1	2.033E+1	4.219E+1
-3.098E-1	2.070E+1	4.200E+1
-3.081E-1	2.055E+1	4.183E+1
-3.065E-1	2.046E+1	4.194E+1
-3.098E-1	2.054E+1	4.207E+1
[truncated: 39,972 more rows]
