# Supplementary material for: Improved ANAP incorporation and VCF analysis reveal details of P2X7 current facilitation and a limited conformational interplay between ATP binding and the intracellular ballast domain
Source: eLife. 2023 Jan 4;12:e82479. doi: 10.7554/eLife.82479 (PMC9859053; doi:10.7554/eLife.82479)
Supplement: Figure 6—figure supplement 2—source data 2. [file elife-82479-fig6-figsupp2-data2.zip › Figure-6_figure-supplement-2_source-data-2/P2X7(Y595anap)-CaM-M13-mNeonGreen/e13#11.csv]

-5.835E-2	1.057E+1	1.821E+1
-5.511E-2	1.063E+1	1.812E+1
-5.511E-2	1.066E+1	1.809E+1
-5.835E-2	1.054E+1	1.818E+1
-5.511E-2	1.049E+1	1.807E+1
-5.835E-2	1.058E+1	1.821E+1
-5.673E-2	1.055E+1	1.802E+1
-5.511E-2	1.058E+1	1.812E+1
-5.835E-2	1.071E+1	1.819E+1
-5.835E-2	1.060E+1	1.805E+1
-5.349E-2	1.060E+1	1.803E+1
-5.511E-2	1.059E+1	1.821E+1
-5.673E-2	1.047E+1	1.830E+1
-5.511E-2	1.046E+1	1.811E+1
-5.349E-2	1.069E+1	1.806E+1
-5.349E-2	1.059E+1	1.807E+1
-5.673E-2	1.065E+1	1.809E+1
-5.673E-2	1.071E+1	1.809E+1
-5.349E-2	1.064E+1	1.805E+1
-5.673E-2	1.058E+1	1.811E+1
-5.511E-2	1.071E+1	1.807E+1
-5.349E-2	1.062E+1	1.809E+1
-5.673E-2	1.067E+1	1.801E+1
-5.998E-2	1.069E+1	1.809E+1
-5.835E-2	1.067E+1	1.812E+1
-5.511E-2	1.062E+1	1.817E+1
-5.511E-2	1.061E+1	1.809E+1
-5.511E-2	1.062E+1	1.802E+1
-5.998E-2	1.070E+1	1.830E+1
-5.673E-2	1.066E+1	1.818E+1
-5.835E-2	1.069E+1	1.819E+1
-5.673E-2	1.054E+1	1.799E+1
-5.835E-2	1.052E+1	1.822E+1
-5.673E-2	1.067E+1	1.806E+1
-5.349E-2	1.070E+1	1.822E+1
-5.835E-2	1.059E+1	1.822E+1
-5.835E-2	1.049E+1	1.808E+1
-5.673E-2	1.073E+1	1.795E+1
-5.673E-2	1.060E+1	1.804E+1
-5.349E-2	1.068E+1	1.814E+1
-5.673E-2	1.062E+1	1.819E+1
-5.998E-2	1.077E+1	1.813E+1
-5.349E-2	1.060E+1	1.801E+1
-5.673E-2	1.063E+1	1.806E+1
-5.511E-2	1.063E+1	1.809E+1
-5.673E-2	1.067E+1	1.800E+1
-5.673E-2	1.071E+1	1.815E+1
-5.511E-2	1.051E+1	1.792E+1
-5.835E-2	1.064E+1	1.811E+1
-5.673E-2	1.065E+1	1.806E+1
-5.349E-2	1.061E+1	1.820E+1
-5.673E-2	1.051E+1	1.817E+1
-5.673E-2	1.060E+1	1.809E+1
-5.835E-2	1.063E+1	1.810E+1
-5.673E-2	1.070E+1	1.809E+1
-5.835E-2	1.061E+1	1.820E+1
-5.998E-2	1.061E+1	1.807E+1
-5.998E-2	1.068E+1	1.802E+1
-5.349E-2	1.055E+1	1.817E+1
-5.349E-2	1.065E+1	1.805E+1
-5.835E-2	1.056E+1	1.815E+1
-5.835E-2	1.051E+1	1.816E+1
-5.349E-2	1.072E+1	1.818E+1
-5.835E-2	1.064E+1	1.811E+1
-5.511E-2	1.063E+1	1.815E+1
-5.673E-2	1.054E+1	1.816E+1
-5.187E-2	1.067E+1	1.795E+1
-5.511E-2	1.057E+1	1.810E+1
-5.673E-2	1.072E+1	1.811E+1
-5.673E-2	1.056E+1	1.816E+1
-5.673E-2	1.063E+1	1.812E+1
-5.511E-2	1.065E+1	1.817E+1
-5.835E-2	1.076E+1	1.813E+1
-5.835E-2	1.068E+1	1.808E+1
-5.349E-2	1.061E+1	1.800E+1
-5.835E-2	1.058E+1	1.807E+1
-5.835E-2	1.054E+1	1.803E+1
-5.673E-2	1.057E+1	1.811E+1
-5.349E-2	1.073E+1	1.819E+1
-5.673E-2	1.059E+1	1.787E+1
-5.835E-2	1.073E+1	1.821E+1
-5.673E-2	1.056E+1	1.821E+1
-5.187E-2	1.050E+1	1.801E+1
-5.673E-2	1.061E+1	1.818E+1
-5.998E-2	1.069E+1	1.811E+1
-5.835E-2	1.065E+1	1.816E+1
-5.673E-2	1.062E+1	1.813E+1
-5.511E-2	1.060E+1	1.807E+1
-5.511E-2	1.055E+1	1.807E+1
-5.511E-2	1.059E+1	1.809E+1
-5.187E-2	1.059E+1	1.800E+1
-5.511E-2	1.058E+1	1.817E+1
-5.511E-2	1.068E+1	1.804E+1
-5.835E-2	1.070E+1	1.801E+1
-5.511E-2	1.048E+1	1.818E+1
-5.511E-2	1.062E+1	1.805E+1
-5.673E-2	1.058E+1	1.811E+1
-5.998E-2	1.053E+1	1.816E+1
-5.349E-2	1.046E+1	1.821E+1
-5.673E-2	1.055E+1	1.813E+1
-5.349E-2	1.064E+1	1.809E+1
-6.160E-2	1.059E+1	1.818E+1
-5.187E-2	1.067E+1	1.809E+1
-5.673E-2	1.053E+1	1.812E+1
-5.673E-2	1.053E+1	1.803E+1
-5.835E-2	1.056E+1	1.812E+1
-5.349E-2	1.062E+1	1.795E+1
-5.511E-2	1.059E+1	1.818E+1
-6.160E-2	1.047E+1	1.798E+1
-5.835E-2	1.066E+1	1.808E+1
-5.187E-2	1.069E+1	1.804E+1
-5.673E-2	1.059E+1	1.814E+1
-5.835E-2	1.049E+1	1.819E+1
-5.673E-2	1.072E+1	1.820E+1
-5.349E-2	1.045E+1	1.822E+1
-5.835E-2	1.051E+1	1.804E+1
-5.673E-2	1.071E+1	1.815E+1
-5.673E-2	1.061E+1	1.813E+1
-5.511E-2	1.065E+1	1.803E+1
-5.673E-2	1.068E+1	1.799E+1
-5.673E-2	1.049E+1	1.794E+1
-5.349E-2	1.056E+1	1.802E+1
-5.511E-2	1.054E+1	1.814E+1
-5.673E-2	1.053E+1	1.801E+1
-5.835E-2	1.057E+1	1.797E+1
-5.673E-2	1.067E+1	1.788E+1
-5.349E-2	1.047E+1	1.815E+1
-5.511E-2	1.059E+1	1.815E+1
-5.511E-2	1.070E+1	1.814E+1
-5.673E-2	1.065E+1	1.805E+1
-5.349E-2	1.065E+1	1.827E+1
-5.835E-2	1.056E+1	1.826E+1
-5.673E-2	1.053E+1	1.795E+1
-5.511E-2	1.058E+1	1.807E+1
-5.187E-2	1.062E+1	1.793E+1
-5.349E-2	1.053E+1	1.806E+1
-5.835E-2	1.064E+1	1.812E+1
-6.160E-2	1.062E+1	1.808E+1
-5.511E-2	1.057E+1	1.800E+1
-5.673E-2	1.057E+1	1.809E+1
-5.673E-2	1.059E+1	1.800E+1
-5.673E-2	1.052E+1	1.815E+1
-5.835E-2	1.037E+1	1.814E+1
-5.835E-2	1.068E+1	1.789E+1
-5.673E-2	1.068E+1	1.821E+1
-5.511E-2	1.048E+1	1.808E+1
-5.349E-2	1.053E+1	1.817E+1
-5.511E-2	1.047E+1	1.791E+1
-5.835E-2	1.053E+1	1.807E+1
-5.673E-2	1.065E+1	1.799E+1
-5.835E-2	1.052E+1	1.804E+1
-5.673E-2	1.058E+1	1.809E+1
-5.835E-2	1.058E+1	1.829E+1
-5.673E-2	1.060E+1	1.807E+1
-5.673E-2	1.061E+1	1.815E+1
-5.835E-2	1.065E+1	1.796E+1
-5.835E-2	1.058E+1	1.792E+1
-5.511E-2	1.054E+1	1.784E+1
-5.511E-2	1.055E+1	1.806E+1
-5.673E-2	1.055E+1	1.808E+1
-5.998E-2	1.045E+1	1.800E+1
-5.998E-2	1.059E+1	1.804E+1
-5.349E-2	1.050E+1	1.797E+1
-5.511E-2	1.056E+1	1.809E+1
-5.511E-2	1.037E+1	1.800E+1
-5.511E-2	1.067E+1	1.809E+1
-5.835E-2	1.063E+1	1.798E+1
-5.511E-2	1.054E+1	1.802E+1
-5.511E-2	1.066E+1	1.795E+1
-5.673E-2	1.056E+1	1.808E+1
-5.349E-2	1.063E+1	1.791E+1
-5.511E-2	1.062E+1	1.785E+1
-5.835E-2	1.051E+1	1.799E+1
-5.673E-2	1.050E+1	1.792E+1
-5.187E-2	1.045E+1	1.798E+1
-5.835E-2	1.049E+1	1.794E+1
-5.998E-2	1.051E+1	1.809E+1
-5.835E-2	1.058E+1	1.803E+1
-5.511E-2	1.069E+1	1.798E+1
-5.673E-2	1.049E+1	1.796E+1
-5.673E-2	1.060E+1	1.808E+1
-5.835E-2	1.055E+1	1.796E+1
-5.998E-2	1.065E+1	1.794E+1
-5.511E-2	1.070E+1	1.802E+1
-5.673E-2	1.045E+1	1.796E+1
-5.511E-2	1.050E+1	1.782E+1
-5.673E-2	1.058E+1	1.795E+1
-5.511E-2	1.053E+1	1.800E+1
-5.835E-2	1.052E+1	1.802E+1
-5.673E-2	1.056E+1	1.800E+1
-5.511E-2	1.056E+1	1.803E+1
-5.673E-2	1.054E+1	1.805E+1
-5.835E-2	1.043E+1	1.785E+1
-5.673E-2	1.050E+1	1.792E+1
-5.673E-2	1.054E+1	1.809E+1
-5.349E-2	1.078E+1	1.788E+1
-5.835E-2	1.066E+1	1.789E+1
-5.673E-2	1.048E+1	1.794E+1
-5.349E-2	1.058E+1	1.805E+1
-5.673E-2	1.059E+1	1.805E+1
-5.998E-2	1.049E+1	1.798E+1
-5.673E-2	1.044E+1	1.800E+1
-5.511E-2	1.053E+1	1.797E+1
-5.673E-2	1.055E+1	1.801E+1
-5.998E-2	1.060E+1	1.793E+1
-5.835E-2	1.049E+1	1.783E+1
-5.511E-2	1.060E+1	1.803E+1
-5.673E-2	1.067E+1	1.793E+1
-5.835E-2	1.051E+1	1.797E+1
-5.835E-2	1.053E+1	1.790E+1
-5.511E-2	1.059E+1	1.789E+1
-5.673E-2	1.053E+1	1.789E+1
-5.835E-2	1.052E+1	1.792E+1
-5.673E-2	1.060E+1	1.793E+1
-5.673E-2	1.059E+1	1.807E+1
-5.511E-2	1.058E+1	1.797E+1
-5.835E-2	1.060E+1	1.799E+1
-5.511E-2	1.060E+1	1.798E+1
-5.673E-2	1.064E+1	1.796E+1
-5.349E-2	1.043E+1	1.782E+1
-5.835E-2	1.057E+1	1.789E+1
-5.673E-2	1.047E+1	1.800E+1
-5.511E-2	1.053E+1	1.795E+1
-5.511E-2	1.047E+1	1.789E+1
-5.835E-2	1.054E+1	1.790E+1
-5.673E-2	1.067E+1	1.792E+1
-5.511E-2	1.053E+1	1.786E+1
-5.673E-2	1.051E+1	1.794E+1
-5.835E-2	1.053E+1	1.802E+1
-5.349E-2	1.041E+1	1.800E+1
-5.187E-2	1.054E+1	1.795E+1
-5.511E-2	1.057E+1	1.791E+1
-5.998E-2	1.056E+1	1.791E+1
-5.673E-2	1.055E+1	1.780E+1
-5.511E-2	1.059E+1	1.794E+1
-5.511E-2	1.063E+1	1.781E+1
-5.835E-2	1.057E+1	1.790E+1
-5.835E-2	1.046E+1	1.784E+1
-5.511E-2	1.068E+1	1.798E+1
-5.349E-2	1.059E+1	1.776E+1
-5.835E-2	1.053E+1	1.791E+1
-5.673E-2	1.054E+1	1.789E+1
-5.349E-2	1.055E+1	1.808E+1
-5.835E-2	1.048E+1	1.797E+1
-5.998E-2	1.053E+1	1.788E+1
-5.673E-2	1.045E+1	1.806E+1
-5.673E-2	1.056E+1	1.796E+1
-5.673E-2	1.054E+1	1.785E+1
-6.160E-2	1.045E+1	1.777E+1
-5.835E-2	1.045E+1	1.794E+1
-5.511E-2	1.050E+1	1.779E+1
-5.673E-2	1.059E+1	1.801E+1
-5.673E-2	1.043E+1	1.792E+1
-5.835E-2	1.042E+1	1.778E+1
-5.673E-2	1.053E+1	1.774E+1
-5.835E-2	1.061E+1	1.777E+1
-5.511E-2	1.056E+1	1.760E+1
-5.511E-2	1.061E+1	1.794E+1
-5.673E-2	1.054E+1	1.788E+1
-5.511E-2	1.059E+1	1.784E+1
-5.835E-2	1.061E+1	1.794E+1
-5.511E-2	1.057E+1	1.794E+1
-5.511E-2	1.062E+1	1.793E+1
-5.511E-2	1.039E+1	1.794E+1
-5.835E-2	1.050E+1	1.808E+1
-5.673E-2	1.037E+1	1.778E+1
-5.511E-2	1.051E+1	1.785E+1
-5.349E-2	1.041E+1	1.781E+1
-5.835E-2	1.053E+1	1.783E+1
-5.673E-2	1.054E+1	1.784E+1
-5.511E-2	1.052E+1	1.782E+1
-5.511E-2	1.049E+1	1.770E+1
-5.511E-2	1.056E+1	1.782E+1
-5.835E-2	1.052E+1	1.776E+1
-5.349E-2	1.051E+1	1.795E+1
-5.673E-2	1.051E+1	1.782E+1
-5.673E-2	1.047E+1	1.772E+1
-5.511E-2	1.056E+1	1.790E+1
-5.511E-2	1.046E+1	1.792E+1
-5.673E-2	1.063E+1	1.777E+1
-5.835E-2	1.053E+1	1.791E+1
-5.998E-2	1.065E+1	1.788E+1
-5.511E-2	1.046E+1	1.794E+1
-5.511E-2	1.059E+1	1.795E+1
-5.673E-2	1.053E+1	1.782E+1
-5.835E-2	1.042E+1	1.769E+1
-5.349E-2	1.043E+1	1.774E+1
-5.673E-2	1.054E+1	1.768E+1
-5.511E-2	1.041E+1	1.777E+1
-5.673E-2	1.047E+1	1.779E+1
-5.349E-2	1.067E+1	1.774E+1
-5.511E-2	1.053E+1	1.801E+1
-5.835E-2	1.058E+1	1.784E+1
-5.673E-2	1.044E+1	1.792E+1
-5.187E-2	1.062E+1	1.791E+1
-5.187E-2	1.047E+1	1.787E+1
-5.673E-2	1.055E+1	1.793E+1
-5.511E-2	1.049E+1	1.782E+1
-5.349E-2	1.056E+1	1.779E+1
-5.349E-2	1.048E+1	1.784E+1
-5.673E-2	1.058E+1	1.774E+1
-5.673E-2	1.052E+1	1.786E+1
-5.349E-2	1.049E+1	1.784E+1
-5.673E-2	1.049E+1	1.789E+1
-5.835E-2	1.062E+1	1.796E+1
-5.349E-2	1.050E+1	1.783E+1
-5.187E-2	1.059E+1	1.775E+1
-5.673E-2	1.066E+1	1.782E+1
-5.511E-2	1.059E+1	1.798E+1
-5.673E-2	1.056E+1	1.771E+1
-5.349E-2	1.055E+1	1.789E+1
-5.673E-2	1.051E+1	1.775E+1
-5.835E-2	1.055E+1	1.783E+1
-5.673E-2	1.053E+1	1.770E+1
-5.511E-2	1.056E+1	1.772E+1
-5.511E-2	1.050E+1	1.784E+1
-5.673E-2	1.047E+1	1.782E+1
-5.673E-2	1.045E+1	1.768E+1
-5.349E-2	1.047E+1	1.774E+1
-5.673E-2	1.043E+1	1.761E+1
-5.835E-2	1.062E+1	1.781E+1
-5.673E-2	1.043E+1	1.788E+1
-5.349E-2	1.035E+1	1.783E+1
-5.673E-2	1.041E+1	1.782E+1
-5.511E-2	1.047E+1	1.762E+1
-5.511E-2	1.051E+1	1.779E+1
-5.673E-2	1.043E+1	1.775E+1
-5.511E-2	1.040E+1	1.792E+1
-5.998E-2	1.049E+1	1.776E+1
-5.673E-2	1.041E+1	1.778E+1
-5.511E-2	1.041E+1	1.786E+1
-5.511E-2	1.046E+1	1.773E+1
-5.511E-2	1.039E+1	1.766E+1
-5.187E-2	1.041E+1	1.792E+1
-5.511E-2	1.039E+1	1.782E+1
-5.511E-2	1.045E+1	1.750E+1
-5.511E-2	1.065E+1	1.779E+1
-5.673E-2	1.052E+1	1.785E+1
-5.673E-2	1.052E+1	1.774E+1
-5.349E-2	1.051E+1	1.802E+1
-5.673E-2	1.060E+1	1.782E+1
-5.673E-2	1.046E+1	1.767E+1
-5.349E-2	1.052E+1	1.780E+1
-5.349E-2	1.043E+1	1.779E+1
-5.835E-2	1.058E+1	1.770E+1
-5.511E-2	1.040E+1	1.769E+1
-5.511E-2	1.043E+1	1.764E+1
-5.673E-2	1.047E+1	1.778E+1
-5.835E-2	1.038E+1	1.788E+1
-5.998E-2	1.056E+1	1.759E+1
-5.187E-2	1.040E+1	1.762E+1
-5.511E-2	1.047E+1	1.776E+1
-5.835E-2	1.048E+1	1.772E+1
-5.835E-2	1.045E+1	1.767E+1
-5.187E-2	1.045E+1	1.775E+1
-5.673E-2	1.052E+1	1.782E+1
-5.835E-2	1.040E+1	1.761E+1
-5.673E-2	1.049E+1	1.772E+1
-5.673E-2	1.048E+1	1.764E+1
-5.835E-2	1.050E+1	1.766E+1
-5.835E-2	1.047E+1	1.780E+1
-5.673E-2	1.056E+1	1.772E+1
-5.511E-2	1.057E+1	1.760E+1
-5.511E-2	1.042E+1	1.775E+1
-5.835E-2	1.043E+1	1.774E+1
-5.511E-2	1.038E+1	1.760E+1
-5.511E-2	1.044E+1	1.776E+1
-5.673E-2	1.044E+1	1.758E+1
-5.998E-2	1.051E+1	1.776E+1
-5.511E-2	1.057E+1	1.751E+1
-5.349E-2	1.058E+1	1.783E+1
-5.673E-2	1.049E+1	1.774E+1
-5.673E-2	1.046E+1	1.769E+1
-5.511E-2	1.043E+1	1.777E+1
-5.187E-2	1.045E+1	1.751E+1
-5.349E-2	1.045E+1	1.784E+1
-5.835E-2	1.052E+1	1.763E+1
-5.511E-2	1.049E+1	1.780E+1
-5.511E-2	1.047E+1	1.774E+1
-5.511E-2	1.058E+1	1.781E+1
-5.673E-2	1.053E+1	1.760E+1
-5.511E-2	1.042E+1	1.771E+1
-5.511E-2	1.050E+1	1.772E+1
-5.673E-2	1.046E+1	1.761E+1
-5.998E-2	1.052E+1	1.763E+1
-5.835E-2	1.039E+1	1.767E+1
-5.187E-2	1.049E+1	1.772E+1
-5.349E-2	1.045E+1	1.757E+1
-5.998E-2	1.051E+1	1.769E+1
-5.835E-2	1.032E+1	1.759E+1
-5.511E-2	1.042E+1	1.773E+1
-5.349E-2	1.060E+1	1.776E+1
-5.673E-2	1.053E+1	1.757E+1
-5.511E-2	1.048E+1	1.752E+1
-5.673E-2	1.057E+1	1.762E+1
-5.511E-2	1.039E+1	1.769E+1
-5.835E-2	1.040E+1	1.769E+1
-5.511E-2	1.043E+1	1.753E+1
-5.511E-2	1.047E+1	1.770E+1
-5.673E-2	1.034E+1	1.772E+1
-5.511E-2	1.052E+1	1.769E+1
-5.511E-2	1.047E+1	1.756E+1
-5.673E-2	1.056E+1	1.758E+1
-5.349E-2	1.042E+1	1.772E+1
-5.835E-2	1.048E+1	1.778E+1
-5.673E-2	1.054E+1	1.765E+1
-5.511E-2	1.046E+1	1.769E+1
-5.835E-2	1.034E+1	1.766E+1
-5.835E-2	1.051E+1	1.761E+1
-5.673E-2	1.036E+1	1.772E+1
-5.349E-2	1.057E+1	1.773E+1
-5.673E-2	1.036E+1	1.763E+1
-5.511E-2	1.051E+1	1.761E+1
-5.511E-2	1.047E+1	1.749E+1
-5.673E-2	1.049E+1	1.753E+1
-5.835E-2	1.050E+1	1.762E+1
-5.673E-2	1.049E+1	1.753E+1
-5.673E-2	1.041E+1	1.770E+1
-5.511E-2	1.035E+1	1.748E+1
-5.673E-2	1.045E+1	1.757E+1
-5.835E-2	1.035E+1	1.751E+1
-5.349E-2	1.036E+1	1.770E+1
-5.187E-2	1.054E+1	1.758E+1
-5.673E-2	1.043E+1	1.739E+1
-5.673E-2	1.038E+1	1.767E+1
-5.511E-2	1.047E+1	1.775E+1
-5.511E-2	1.037E+1	1.769E+1
-5.511E-2	1.056E+1	1.743E+1
-5.673E-2	1.045E+1	1.767E+1
-5.835E-2	1.040E+1	1.740E+1
-5.349E-2	1.057E+1	1.777E+1
-5.835E-2	1.047E+1	1.767E+1
-5.673E-2	1.056E+1	1.766E+1
-5.511E-2	1.039E+1	1.756E+1
-5.511E-2	1.041E+1	1.758E+1
-5.835E-2	1.030E+1	1.756E+1
-6.160E-2	1.038E+1	1.759E+1
-5.673E-2	1.033E+1	1.770E+1
-5.673E-2	1.056E+1	1.752E+1
-5.511E-2	1.046E+1	1.764E+1
-5.835E-2	1.036E+1	1.781E+1
-5.835E-2	1.050E+1	1.769E+1
-5.349E-2	1.048E+1	1.757E+1
-5.673E-2	1.052E+1	1.764E+1
-5.511E-2	1.040E+1	1.740E+1
-5.673E-2	1.044E+1	1.751E+1
-5.511E-2	1.049E+1	1.755E+1
-5.673E-2	1.051E+1	1.758E+1
-5.673E-2	1.039E+1	1.768E+1
-5.511E-2	1.029E+1	1.771E+1
-5.187E-2	1.044E+1	1.756E+1
-5.349E-2	1.037E+1	1.763E+1
-5.835E-2	1.044E+1	1.751E+1
-5.511E-2	1.037E+1	1.756E+1
-5.187E-2	1.036E+1	1.744E+1
-5.511E-2	1.044E+1	1.759E+1
-5.998E-2	1.055E+1	1.770E+1
-5.673E-2	1.052E+1	1.746E+1
-5.349E-2	1.047E+1	1.765E+1
-5.511E-2	1.045E+1	1.744E+1
-5.835E-2	1.033E+1	1.760E+1
-5.673E-2	1.052E+1	1.757E+1
-5.511E-2	1.039E+1	1.748E+1
-5.673E-2	1.056E+1	1.739E+1
-5.835E-2	1.037E+1	1.760E+1
-5.511E-2	1.050E+1	1.756E+1
-5.349E-2	1.036E+1	1.776E+1
-5.511E-2	1.041E+1	1.754E+1
-5.511E-2	1.035E+1	1.754E+1
-5.511E-2	1.045E+1	1.759E+1
-5.511E-2	1.051E+1	1.749E+1
-5.511E-2	1.041E+1	1.760E+1
-5.673E-2	1.051E+1	1.767E+1
-5.835E-2	1.044E+1	1.772E+1
-5.511E-2	1.039E+1	1.748E+1
-5.673E-2	1.048E+1	1.758E+1
-5.835E-2	1.040E+1	1.760E+1
-5.511E-2	1.046E+1	1.744E+1
-5.349E-2	1.049E+1	1.750E+1
-5.349E-2	1.031E+1	1.747E+1
-5.835E-2	1.042E+1	1.763E+1
-5.835E-2	1.040E+1	1.760E+1
-5.511E-2	1.033E+1	1.761E+1
-5.511E-2	1.036E+1	1.775E+1
-5.511E-2	1.040E+1	1.756E+1
-5.673E-2	1.048E+1	1.757E+1
-5.187E-2	1.041E+1	1.756E+1
-5.673E-2	1.049E+1	1.773E+1
-5.673E-2	1.037E+1	1.750E+1
-5.835E-2	1.032E+1	1.754E+1
-5.673E-2	1.053E+1	1.746E+1
-5.511E-2	1.029E+1	1.753E+1
-5.835E-2	1.039E+1	1.753E+1
-5.673E-2	1.048E+1	1.751E+1
-5.511E-2	1.036E+1	1.745E+1
-5.673E-2	1.035E+1	1.748E+1
-5.511E-2	1.047E+1	1.758E+1
-5.835E-2	1.042E+1	1.755E+1
-5.511E-2	1.049E+1	1.769E+1
-5.349E-2	1.049E+1	1.763E+1
-5.998E-2	1.049E+1	1.755E+1
-5.835E-2	1.040E+1	1.748E+1
-5.511E-2	1.040E+1	1.749E+1
-5.511E-2	1.046E+1	1.749E+1
-5.511E-2	1.046E+1	1.760E+1
-5.835E-2	1.049E+1	1.757E+1
-5.511E-2	1.046E+1	1.770E+1
-5.835E-2	1.040E+1	1.748E+1
-5.835E-2	1.038E+1	1.762E+1
-5.998E-2	1.056E+1	1.764E+1
-5.673E-2	1.042E+1	1.754E+1
-5.511E-2	1.041E+1	1.745E+1
-5.835E-2	1.045E+1	1.754E+1
-5.673E-2	1.050E+1	1.761E+1
-5.349E-2	1.040E+1	1.755E+1
-5.673E-2	1.038E+1	1.746E+1
-5.511E-2	1.042E+1	1.747E+1
-5.673E-2	1.039E+1	1.747E+1
-5.511E-2	1.034E+1	1.745E+1
-5.511E-2	1.025E+1	1.763E+1
-5.673E-2	1.037E+1	1.762E+1
-5.835E-2	1.047E+1	1.758E+1
-5.349E-2	1.034E+1	1.753E+1
-5.673E-2	1.032E+1	1.759E+1
-5.673E-2	1.031E+1	1.750E+1
-5.673E-2	1.031E+1	1.760E+1
-5.835E-2	1.041E+1	1.760E+1
-5.511E-2	1.046E+1	1.746E+1
-5.835E-2	1.044E+1	1.747E+1
-5.835E-2	1.041E+1	1.739E+1
-5.511E-2	1.035E+1	1.752E+1
-5.187E-2	1.041E+1	1.761E+1
-5.835E-2	1.039E+1	1.738E+1
-5.673E-2	1.047E+1	1.757E+1
-5.349E-2	1.039E+1	1.753E+1
-5.673E-2	1.023E+1	1.761E+1
-5.673E-2	1.050E+1	1.747E+1
-5.835E-2	1.029E+1	1.744E+1
-5.673E-2	1.047E+1	1.738E+1
-5.349E-2	1.052E+1	1.748E+1
-5.835E-2	1.047E+1	1.726E+1
-5.673E-2	1.032E+1	1.749E+1
-5.511E-2	1.039E+1	1.754E+1
-5.511E-2	1.037E+1	1.738E+1
-5.511E-2	1.043E+1	1.756E+1
-5.673E-2	1.050E+1	1.749E+1
-5.511E-2	1.028E+1	1.756E+1
-5.511E-2	1.039E+1	1.730E+1
-5.673E-2	1.041E+1	1.740E+1
-5.511E-2	1.021E+1	1.741E+1
-5.511E-2	1.037E+1	1.754E+1
-5.673E-2	1.042E+1	1.751E+1
-6.160E-2	1.046E+1	1.746E+1
-5.998E-2	1.026E+1	1.731E+1
-5.511E-2	1.045E+1	1.742E+1
-5.673E-2	1.038E+1	1.758E+1
-5.998E-2	1.043E+1	1.756E+1
-5.511E-2	1.048E+1	1.757E+1
-5.511E-2	1.038E+1	1.753E+1
-5.835E-2	1.051E+1	1.766E+1
-5.835E-2	1.046E+1	1.763E+1
-5.511E-2	1.041E+1	1.748E+1
-5.349E-2	1.055E+1	1.749E+1
-5.511E-2	1.023E+1	1.744E+1
-5.349E-2	1.030E+1	1.760E+1
-5.835E-2	1.036E+1	1.723E+1
-5.349E-2	1.042E+1	1.760E+1
-5.511E-2	1.037E+1	1.745E+1
-5.673E-2	1.048E+1	1.749E+1
-5.511E-2	1.049E+1	1.733E+1
-5.511E-2	1.037E+1	1.753E+1
-5.673E-2	1.027E+1	1.749E+1
-5.835E-2	1.041E+1	1.751E+1
-5.511E-2	1.030E+1	1.747E+1
-5.511E-2	1.042E+1	1.746E+1
-5.511E-2	1.038E+1	1.755E+1
-5.673E-2	1.040E+1	1.734E+1
-5.673E-2	1.042E+1	1.741E+1
-5.673E-2	1.043E+1	1.762E+1
-5.673E-2	1.047E+1	1.758E+1
-5.835E-2	1.035E+1	1.733E+1
-5.673E-2	1.046E+1	1.743E+1
-5.673E-2	1.036E+1	1.746E+1
-5.349E-2	1.031E+1	1.749E+1
-5.998E-2	1.047E+1	1.737E+1
-5.511E-2	1.026E+1	1.751E+1
-5.511E-2	1.052E+1	1.758E+1
-5.511E-2	1.029E+1	1.740E+1
-5.998E-2	1.047E+1	1.748E+1
-5.511E-2	1.040E+1	1.744E+1
-5.187E-2	1.036E+1	1.746E+1
-5.511E-2	1.041E+1	1.746E+1
-5.835E-2	1.039E+1	1.752E+1
-5.673E-2	1.039E+1	1.735E+1
-5.673E-2	1.029E+1	1.775E+1
-5.511E-2	1.043E+1	1.732E+1
-5.998E-2	1.039E+1	1.742E+1
-5.349E-2	1.029E+1	1.753E+1
-5.187E-2	1.037E+1	1.746E+1
-5.673E-2	1.044E+1	1.740E+1
-6.160E-2	1.036E+1	1.740E+1
-5.673E-2	1.034E+1	1.743E+1
-5.349E-2	1.045E+1	1.738E+1
-5.349E-2	1.044E+1	1.737E+1
-5.673E-2	1.052E+1	1.745E+1
-5.673E-2	1.033E+1	1.736E+1
-5.673E-2	1.028E+1	1.751E+1
-5.349E-2	1.042E+1	1.745E+1
-5.673E-2	1.038E+1	1.750E+1
-5.511E-2	1.041E+1	1.748E+1
-5.349E-2	1.034E+1	1.755E+1
-5.835E-2	1.050E+1	1.736E+1
-5.835E-2	1.025E+1	1.744E+1
-5.511E-2	1.032E+1	1.739E+1
-5.025E-2	1.048E+1	1.754E+1
-5.511E-2	1.036E+1	1.746E+1
-6.160E-2	1.040E+1	1.742E+1
-5.673E-2	1.047E+1	1.758E+1
-5.511E-2	1.041E+1	1.742E+1
-5.349E-2	1.028E+1	1.743E+1
-5.673E-2	1.029E+1	1.752E+1
-5.673E-2	1.037E+1	1.737E+1
-5.511E-2	1.039E+1	1.742E+1
-5.673E-2	1.047E+1	1.741E+1
-5.835E-2	1.038E+1	1.738E+1
-5.673E-2	1.038E+1	1.748E+1
-5.349E-2	1.042E+1	1.750E+1
-5.511E-2	1.032E+1	1.753E+1
-5.998E-2	1.032E+1	1.757E+1
-5.511E-2	1.035E+1	1.743E+1
-5.511E-2	1.034E+1	1.732E+1
-5.835E-2	1.039E+1	1.734E+1
-5.835E-2	1.039E+1	1.748E+1
-5.673E-2	1.030E+1	1.748E+1
-5.673E-2	1.025E+1	1.748E+1
-5.511E-2	1.035E+1	1.743E+1
-5.673E-2	1.050E+1	1.734E+1
-5.349E-2	1.037E+1	1.756E+1
-5.187E-2	1.022E+1	1.731E+1
-5.511E-2	1.033E+1	1.752E+1
-5.673E-2	1.029E+1	1.740E+1
-5.673E-2	1.041E+1	1.741E+1
-5.187E-2	1.028E+1	1.749E+1
-5.673E-2	1.027E+1	1.746E+1
-5.511E-2	1.047E+1	1.739E+1
-5.998E-2	1.042E+1	1.747E+1
-5.187E-2	1.036E+1	1.768E+1
-5.511E-2	1.025E+1	1.728E+1
-5.673E-2	1.036E+1	1.756E+1
-5.835E-2	1.039E+1	1.746E+1
-5.511E-2	1.039E+1	1.745E+1
-5.673E-2	1.045E+1	1.737E+1
-5.673E-2	1.026E+1	1.745E+1
-5.835E-2	1.030E+1	1.750E+1
-5.511E-2	1.047E+1	1.760E+1
-5.673E-2	1.036E+1	1.737E+1
-5.835E-2	1.029E+1	1.724E+1
-5.835E-2	1.034E+1	1.745E+1
-5.673E-2	1.038E+1	1.739E+1
-5.349E-2	1.042E+1	1.736E+1
-5.673E-2	1.052E+1	1.748E+1
-5.835E-2	1.036E+1	1.748E+1
-5.511E-2	1.039E+1	1.739E+1
-5.511E-2	1.034E+1	1.760E+1
-5.835E-2	1.057E+1	1.729E+1
-5.673E-2	1.045E+1	1.751E+1
-5.673E-2	1.028E+1	1.754E+1
-5.835E-2	1.027E+1	1.744E+1
-5.673E-2	1.033E+1	1.750E+1
-5.673E-2	1.035E+1	1.755E+1
-5.511E-2	1.040E+1	1.742E+1
-5.511E-2	1.029E+1	1.741E+1
-5.673E-2	1.035E+1	1.739E+1
-5.673E-2	1.034E+1	1.749E+1
-5.673E-2	1.038E+1	1.728E+1
-5.673E-2	1.044E+1	1.742E+1
-5.998E-2	1.040E+1	1.754E+1
-5.511E-2	1.029E+1	1.749E+1
-5.349E-2	1.038E+1	1.753E+1
-5.673E-2	1.037E+1	1.727E+1
-5.998E-2	1.047E+1	1.737E+1
-5.511E-2	1.050E+1	1.744E+1
-5.673E-2	1.022E+1	1.760E+1
-5.511E-2	1.035E+1	1.733E+1
-5.673E-2	1.034E+1	1.729E+1
-5.187E-2	1.046E+1	1.747E+1
-5.511E-2	1.037E+1	1.728E+1
-5.835E-2	1.045E+1	1.730E+1
-5.835E-2	1.038E+1	1.745E+1
-5.511E-2	1.040E+1	1.748E+1
-5.349E-2	1.045E+1	1.741E+1
-5.673E-2	1.029E+1	1.733E+1
-5.835E-2	1.043E+1	1.746E+1
-5.511E-2	1.044E+1	1.735E+1
-5.349E-2	1.036E+1	1.747E+1
-5.511E-2	1.022E+1	1.735E+1
-5.835E-2	1.032E+1	1.731E+1
-5.511E-2	1.035E+1	1.738E+1
-5.511E-2	1.039E+1	1.739E+1
-5.349E-2	1.025E+1	1.746E+1
-5.835E-2	1.042E+1	1.742E+1
-5.511E-2	1.036E+1	1.733E+1
-5.511E-2	1.028E+1	1.742E+1
-5.511E-2	1.029E+1	1.742E+1
-5.835E-2	1.038E+1	1.736E+1
-5.511E-2	1.036E+1	1.743E+1
-5.349E-2	1.052E+1	1.729E+1
-5.673E-2	1.037E+1	1.739E+1
-5.835E-2	1.033E+1	1.725E+1
-5.511E-2	1.046E+1	1.759E+1
-5.349E-2	1.030E+1	1.736E+1
-5.673E-2	1.046E+1	1.733E+1
-5.835E-2	1.047E+1	1.747E+1
-5.349E-2	1.029E+1	1.740E+1
-5.511E-2	1.030E+1	1.735E+1
-5.511E-2	1.029E+1	1.755E+1
-5.511E-2	1.030E+1	1.740E+1
-5.511E-2	1.040E+1	1.752E+1
-5.511E-2	1.030E+1	1.755E+1
-5.511E-2	1.038E+1	1.738E+1
-5.835E-2	1.034E+1	1.735E+1
-5.511E-2	1.026E+1	1.722E+1
-5.349E-2	1.047E+1	1.746E+1
-5.511E-2	1.030E+1	1.752E+1
-5.349E-2	1.038E+1	1.741E+1
-5.835E-2	1.028E+1	1.741E+1
-5.511E-2	1.036E+1	1.737E+1
-5.673E-2	1.039E+1	1.733E+1
-5.835E-2	1.033E+1	1.737E+1
-5.998E-2	1.037E+1	1.731E+1
-5.349E-2	1.024E+1	1.745E+1
-5.835E-2	1.037E+1	1.732E+1
-5.673E-2	1.033E+1	1.756E+1
-5.511E-2	1.036E+1	1.735E+1
-5.187E-2	1.017E+1	1.749E+1
-5.673E-2	1.038E+1	1.757E+1
-5.673E-2	1.029E+1	1.742E+1
-5.511E-2	1.032E+1	1.726E+1
-5.511E-2	1.029E+1	1.743E+1
-5.511E-2	1.037E+1	1.732E+1
-5.835E-2	1.033E+1	1.743E+1
-5.511E-2	1.031E+1	1.729E+1
-5.349E-2	1.023E+1	1.746E+1
-5.673E-2	1.038E+1	1.732E+1
-5.673E-2	1.024E+1	1.729E+1
-5.511E-2	1.033E+1	1.740E+1
-5.673E-2	1.035E+1	1.735E+1
-5.835E-2	1.030E+1	1.746E+1
-5.998E-2	1.021E+1	1.727E+1
-5.673E-2	1.041E+1	1.749E+1
-5.349E-2	1.034E+1	1.744E+1
-5.511E-2	1.041E+1	1.736E+1
-5.511E-2	1.044E+1	1.752E+1
-5.673E-2	1.031E+1	1.737E+1
-5.349E-2	1.033E+1	1.724E+1
-5.349E-2	1.030E+1	1.751E+1
-5.835E-2	1.027E+1	1.724E+1
-5.511E-2	1.034E+1	1.745E+1
-5.349E-2	1.032E+1	1.745E+1
-5.511E-2	1.028E+1	1.729E+1
-5.998E-2	1.021E+1	1.754E+1
-5.673E-2	1.052E+1	1.737E+1
-5.349E-2	1.031E+1	1.751E+1
-5.673E-2	1.037E+1	1.748E+1
-5.673E-2	1.037E+1	1.735E+1
-5.835E-2	1.028E+1	1.720E+1
-5.511E-2	1.051E+1	1.727E+1
-5.835E-2	1.044E+1	1.738E+1
-5.673E-2	1.022E+1	1.744E+1
-5.673E-2	1.032E+1	1.730E+1
-5.673E-2	1.039E+1	1.741E+1
-5.835E-2	1.044E+1	1.737E+1
-5.998E-2	1.030E+1	1.745E+1
-5.511E-2	1.036E+1	1.728E+1
-5.673E-2	1.044E+1	1.761E+1
-5.511E-2	1.041E+1	1.735E+1
-5.511E-2	1.042E+1	1.748E+1
-5.511E-2	1.025E+1	1.746E+1
-5.511E-2	1.042E+1	1.737E+1
-5.673E-2	1.038E+1	1.721E+1
-5.673E-2	1.044E+1	1.727E+1
-5.511E-2	1.027E+1	1.740E+1
-5.349E-2	1.041E+1	1.728E+1
-5.511E-2	1.029E+1	1.726E+1
-5.511E-2	1.035E+1	1.736E+1
-5.511E-2	1.034E+1	1.734E+1
-5.511E-2	1.037E+1	1.745E+1
-5.511E-2	1.039E+1	1.748E+1
-5.673E-2	1.026E+1	1.731E+1
-5.835E-2	1.035E+1	1.750E+1
-5.511E-2	1.045E+1	1.743E+1
-5.511E-2	1.043E+1	1.748E+1
-5.511E-2	1.040E+1	1.746E+1
-5.835E-2	1.025E+1	1.734E+1
-5.673E-2	1.045E+1	1.733E+1
-5.349E-2	1.043E+1	1.732E+1
-5.835E-2	1.039E+1	1.719E+1
-5.511E-2	1.041E+1	1.750E+1
-5.511E-2	1.047E+1	1.728E+1
-5.673E-2	1.035E+1	1.740E+1
-5.673E-2	1.048E+1	1.730E+1
-5.511E-2	1.046E+1	1.737E+1
-5.511E-2	1.035E+1	1.743E+1
-5.835E-2	1.042E+1	1.733E+1
-5.673E-2	1.024E+1	1.727E+1
-5.835E-2	1.035E+1	1.733E+1
-5.187E-2	1.025E+1	1.714E+1
-5.511E-2	1.033E+1	1.732E+1
-5.835E-2	1.029E+1	1.740E+1
-5.835E-2	1.034E+1	1.741E+1
-5.349E-2	1.035E+1	1.743E+1
-5.511E-2	1.047E+1	1.737E+1
-5.998E-2	1.031E+1	1.733E+1
-5.511E-2	1.041E+1	1.724E+1
-5.349E-2	1.035E+1	1.735E+1
-5.673E-2	1.036E+1	1.736E+1
-5.835E-2	1.039E+1	1.742E+1
-5.835E-2	1.035E+1	1.753E+1
-5.349E-2	1.050E+1	1.716E+1
-5.673E-2	1.035E+1	1.747E+1
-5.673E-2	1.026E+1	1.733E+1
-5.673E-2	1.026E+1	1.731E+1
-5.511E-2	1.033E+1	1.725E+1
-5.511E-2	1.037E+1	1.754E+1
-5.673E-2	1.039E+1	1.729E+1
-5.835E-2	1.041E+1	1.734E+1
-5.511E-2	1.035E+1	1.729E+1
-5.673E-2	1.036E+1	1.730E+1
-5.998E-2	1.030E+1	1.729E+1
-5.511E-2	1.037E+1	1.741E+1
-5.511E-2	1.027E+1	1.743E+1
-5.511E-2	1.036E+1	1.741E+1
-5.835E-2	1.035E+1	1.732E+1
-5.511E-2	1.022E+1	1.744E+1
-5.349E-2	1.029E+1	1.746E+1
-5.511E-2	1.039E+1	1.717E+1
-5.673E-2	1.038E+1	1.737E+1
-5.835E-2	1.030E+1	1.729E+1
-5.511E-2	1.028E+1	1.723E+1
-5.349E-2	1.019E+1	1.741E+1
-5.673E-2	1.031E+1	1.732E+1
-5.673E-2	1.032E+1	1.726E+1
-5.673E-2	1.030E+1	1.739E+1
-5.835E-2	1.035E+1	1.724E+1
-5.998E-2	1.046E+1	1.731E+1
-5.511E-2	1.046E+1	1.738E+1
-5.511E-2	1.030E+1	1.727E+1
-5.673E-2	1.025E+1	1.733E+1
-5.511E-2	1.034E+1	1.733E+1
-5.511E-2	1.026E+1	1.738E+1
-5.511E-2	1.038E+1	1.728E+1
-5.511E-2	1.031E+1	1.752E+1
-5.673E-2	1.037E+1	1.741E+1
-5.349E-2	1.036E+1	1.720E+1
-5.349E-2	1.043E+1	1.749E+1
-5.835E-2	1.037E+1	1.741E+1
-5.835E-2	1.034E+1	1.727E+1
-5.349E-2	1.031E+1	1.746E+1
-5.673E-2	1.040E+1	1.748E+1
-5.349E-2	1.024E+1	1.730E+1
-5.511E-2	1.025E+1	1.728E+1
-5.511E-2	1.041E+1	1.738E+1
-5.511E-2	1.040E+1	1.726E+1
-5.187E-2	1.036E+1	1.725E+1
-5.511E-2	1.036E+1	1.730E+1
-5.511E-2	1.032E+1	1.724E+1
-5.349E-2	1.043E+1	1.759E+1
-5.673E-2	1.039E+1	1.743E+1
-5.511E-2	1.034E+1	1.724E+1
-5.511E-2	1.027E+1	1.743E+1
-5.511E-2	1.032E+1	1.734E+1
-5.673E-2	1.016E+1	1.734E+1
-5.835E-2	1.032E+1	1.740E+1
-5.835E-2	1.025E+1	1.727E+1
-5.349E-2	1.023E+1	1.743E+1
-5.835E-2	1.044E+1	1.726E+1
-5.998E-2	1.033E+1	1.730E+1
-5.187E-2	1.029E+1	1.740E+1
-5.835E-2	1.040E+1	1.735E+1
-5.349E-2	1.047E+1	1.741E+1
-5.673E-2	1.033E+1	1.732E+1
-5.511E-2	1.028E+1	1.737E+1
-5.673E-2	1.038E+1	1.730E+1
-5.673E-2	1.021E+1	1.718E+1
-5.835E-2	1.032E+1	1.719E+1
-5.511E-2	1.042E+1	1.736E+1
-5.187E-2	1.030E+1	1.719E+1
-5.673E-2	1.019E+1	1.716E+1
-5.998E-2	1.035E+1	1.730E+1
-5.511E-2	1.041E+1	1.744E+1
-5.349E-2	1.032E+1	1.725E+1
-5.673E-2	1.034E+1	1.740E+1
-5.835E-2	1.042E+1	1.740E+1
-5.511E-2	1.032E+1	1.728E+1
-5.511E-2	1.037E+1	1.733E+1
-5.511E-2	1.041E+1	1.749E+1
-5.835E-2	1.034E+1	1.739E+1
-5.673E-2	1.038E+1	1.727E+1
-5.511E-2	1.038E+1	1.728E+1
-5.349E-2	1.033E+1	1.738E+1
-5.673E-2	1.019E+1	1.735E+1
-5.511E-2	1.035E+1	1.736E+1
-5.349E-2	1.033E+1	1.737E+1
-5.511E-2	1.028E+1	1.732E+1
-5.835E-2	1.041E+1	1.718E+1
-5.673E-2	1.025E+1	1.719E+1
-5.511E-2	1.042E+1	1.727E+1
-5.349E-2	1.054E+1	1.725E+1
-5.673E-2	1.036E+1	1.742E+1
-5.673E-2	1.027E+1	1.735E+1
-5.511E-2	1.034E+1	1.728E+1
-5.511E-2	1.022E+1	1.724E+1
-5.835E-2	1.028E+1	1.734E+1
-5.349E-2	1.029E+1	1.722E+1
-5.349E-2	1.033E+1	1.721E+1
-5.511E-2	1.043E+1	1.730E+1
-5.835E-2	1.035E+1	1.735E+1
-5.835E-2	1.041E+1	1.748E+1
-5.673E-2	1.035E+1	1.715E+1
-5.511E-2	1.015E+1	1.722E+1
-5.673E-2	1.050E+1	1.734E+1
-5.673E-2	1.029E+1	1.730E+1
-5.511E-2	1.029E+1	1.727E+1
-5.511E-2	1.035E+1	1.722E+1
-5.998E-2	1.027E+1	1.735E+1
-5.511E-2	1.033E+1	1.729E+1
-5.349E-2	1.035E+1	1.734E+1
-5.511E-2	1.029E+1	1.711E+1
-5.835E-2	1.038E+1	1.728E+1
-5.673E-2	1.041E+1	1.735E+1
-5.511E-2	1.026E+1	1.722E+1
-5.511E-2	1.036E+1	1.717E+1
-5.673E-2	1.033E+1	1.735E+1
-5.673E-2	1.039E+1	1.736E+1
-5.673E-2	1.036E+1	1.733E+1
-5.511E-2	1.038E+1	1.733E+1
-5.835E-2	1.042E+1	1.725E+1
-5.511E-2	1.039E+1	1.731E+1
-5.349E-2	1.031E+1	1.715E+1
-5.349E-2	1.029E+1	1.729E+1
-5.673E-2	1.019E+1	1.733E+1
-5.511E-2	1.029E+1	1.724E+1
-5.835E-2	1.011E+1	1.714E+1
-5.835E-2	1.044E+1	1.724E+1
-5.511E-2	1.027E+1	1.733E+1
-5.673E-2	1.028E+1	1.740E+1
-5.349E-2	1.031E+1	1.724E+1
-5.673E-2	1.036E+1	1.728E+1
-5.835E-2	1.046E+1	1.733E+1
-5.511E-2	1.037E+1	1.727E+1
-5.511E-2	1.022E+1	1.727E+1
-5.673E-2	1.030E+1	1.714E+1
-5.998E-2	1.047E+1	1.745E+1
-5.673E-2	1.047E+1	1.728E+1
-5.673E-2	1.034E+1	1.719E+1
-5.511E-2	1.041E+1	1.736E+1
-5.998E-2	1.023E+1	1.738E+1
-5.349E-2	1.027E+1	1.733E+1
-5.511E-2	1.034E+1	1.710E+1
-5.835E-2	1.037E+1	1.746E+1
-5.673E-2	1.039E+1	1.738E+1
-5.511E-2	1.029E+1	1.743E+1
-5.349E-2	1.022E+1	1.739E+1
-5.835E-2	1.033E+1	1.722E+1
-5.998E-2	1.036E+1	1.713E+1
-5.835E-2	1.014E+1	1.734E+1
-5.349E-2	1.030E+1	1.735E+1
-5.673E-2	1.036E+1	1.729E+1
-5.673E-2	1.027E+1	1.724E+1
-5.673E-2	1.030E+1	1.730E+1
-5.511E-2	1.022E+1	1.723E+1
-5.511E-2	1.022E+1	1.723E+1
-5.511E-2	1.028E+1	1.734E+1
-5.511E-2	1.043E+1	1.736E+1
-5.349E-2	1.026E+1	1.730E+1
-5.349E-2	1.034E+1	1.738E+1
-6.160E-2	1.035E+1	1.715E+1
-5.673E-2	1.018E+1	1.725E+1
-5.349E-2	1.024E+1	1.732E+1
-5.349E-2	1.028E+1	1.720E+1
-5.511E-2	1.028E+1	1.744E+1
-5.673E-2	1.036E+1	1.715E+1
-5.511E-2	1.020E+1	1.732E+1
-5.511E-2	1.035E+1	1.724E+1
-5.511E-2	1.040E+1	1.726E+1
-5.511E-2	1.041E+1	1.728E+1
-5.511E-2	1.028E+1	1.737E+1
-5.511E-2	1.030E+1	1.744E+1
-5.673E-2	1.044E+1	1.741E+1
-5.511E-2	1.020E+1	1.728E+1
-5.511E-2	1.033E+1	1.730E+1
-5.025E-2	1.019E+1	1.730E+1
-5.511E-2	1.028E+1	1.726E+1
-5.511E-2	1.031E+1	1.733E+1
-5.349E-2	1.040E+1	1.731E+1
-5.349E-2	1.033E+1	1.751E+1
-5.835E-2	1.022E+1	1.742E+1
-5.511E-2	1.035E+1	1.738E+1
-5.511E-2	1.043E+1	1.735E+1
-5.511E-2	1.029E+1	1.753E+1
-5.835E-2	1.033E+1	1.731E+1
-5.511E-2	1.022E+1	1.743E+1
-5.349E-2	1.035E+1	1.728E+1
-5.511E-2	1.038E+1	1.728E+1
-5.835E-2	1.041E+1	1.736E+1
-5.349E-2	1.037E+1	1.748E+1
-5.511E-2	1.048E+1	1.734E+1
-5.835E-2	1.034E+1	1.733E+1
-5.511E-2	1.033E+1	1.740E+1
-5.511E-2	1.032E+1	1.739E+1
-5.349E-2	1.034E+1	1.729E+1
-5.835E-2	1.048E+1	1.719E+1
-5.835E-2	1.035E+1	1.729E+1
-5.673E-2	1.034E+1	1.729E+1
-5.511E-2	1.035E+1	1.732E+1
-5.511E-2	1.043E+1	1.724E+1
-5.673E-2	1.031E+1	1.735E+1
-5.511E-2	1.031E+1	1.720E+1
-5.511E-2	1.020E+1	1.739E+1
-5.511E-2	1.025E+1	1.749E+1
-5.835E-2	1.030E+1	1.725E+1
-5.511E-2	1.046E+1	1.716E+1
-5.673E-2	1.040E+1	1.730E+1
-5.835E-2	1.031E+1	1.738E+1
-5.673E-2	1.036E+1	1.725E+1
-5.835E-2	1.038E+1	1.729E+1
-5.673E-2	1.042E+1	1.728E+1
-5.673E-2	1.032E+1	1.744E+1
-5.673E-2	1.036E+1	1.734E+1
-5.998E-2	1.040E+1	1.730E+1
-5.511E-2	1.025E+1	1.727E+1
-5.835E-2	1.022E+1	1.732E+1
-5.673E-2	1.030E+1	1.724E+1
-5.349E-2	1.030E+1	1.739E+1
-5.349E-2	1.051E+1	1.729E+1
-5.673E-2	1.038E+1	1.741E+1
-5.673E-2	1.036E+1	1.726E+1
-5.835E-2	1.032E+1	1.734E+1
-5.673E-2	1.028E+1	1.743E+1
-5.511E-2	1.032E+1	1.752E+1
-5.835E-2	1.024E+1	1.741E+1
-5.511E-2	1.056E+1	1.717E+1
-5.349E-2	1.032E+1	1.722E+1
-5.349E-2	1.036E+1	1.739E+1
-5.673E-2	1.025E+1	1.729E+1
-5.349E-2	1.034E+1	1.723E+1
-5.349E-2	1.029E+1	1.711E+1
-5.835E-2	1.030E+1	1.739E+1
-5.673E-2	1.030E+1	1.726E+1
-5.835E-2	1.030E+1	1.726E+1
-5.673E-2	1.028E+1	1.736E+1
-5.673E-2	1.035E+1	1.732E+1
-5.673E-2	1.030E+1	1.743E+1
-5.835E-2	1.040E+1	1.722E+1
-5.673E-2	1.025E+1	1.733E+1
-5.511E-2	1.026E+1	1.738E+1
-5.835E-2	1.036E+1	1.741E+1
-5.835E-2	1.033E+1	1.715E+1
-5.187E-2	1.046E+1	1.724E+1
-5.673E-2	1.025E+1	1.739E+1
-5.673E-2	1.032E+1	1.712E+1
-5.673E-2	1.046E+1	1.730E+1
-5.349E-2	1.020E+1	1.731E+1
-5.673E-2	1.029E+1	1.725E+1
-5.835E-2	1.036E+1	1.707E+1
-5.673E-2	1.030E+1	1.748E+1
-5.835E-2	1.029E+1	1.720E+1
-5.673E-2	1.033E+1	1.737E+1
-5.673E-2	1.035E+1	1.738E+1
-5.511E-2	1.041E+1	1.737E+1
-5.349E-2	1.024E+1	1.730E+1
-5.673E-2	1.034E+1	1.734E+1
-5.511E-2	1.033E+1	1.730E+1
-5.673E-2	1.038E+1	1.727E+1
-5.349E-2	1.046E+1	1.726E+1
-5.511E-2	1.013E+1	1.734E+1
-5.511E-2	1.020E+1	1.725E+1
-5.511E-2	1.034E+1	1.731E+1
-5.511E-2	1.037E+1	1.732E+1
-5.673E-2	1.032E+1	1.726E+1
-5.673E-2	1.021E+1	1.729E+1
-5.673E-2	1.039E+1	1.729E+1
-5.349E-2	1.055E+1	1.733E+1
-5.511E-2	1.029E+1	1.725E+1
-5.511E-2	1.038E+1	1.732E+1
-5.835E-2	1.027E+1	1.731E+1
-5.349E-2	1.036E+1	1.729E+1
-5.511E-2	1.041E+1	1.724E+1
-5.673E-2	1.028E+1	1.721E+1
-5.511E-2	1.036E+1	1.744E+1
-5.187E-2	1.030E+1	1.738E+1
-5.511E-2	1.022E+1	1.728E+1
-5.835E-2	1.034E+1	1.736E+1
-5.511E-2	1.039E+1	1.725E+1
-5.349E-2	1.047E+1	1.733E+1
-5.998E-2	1.029E+1	1.732E+1
-5.511E-2	1.035E+1	1.739E+1
-5.511E-2	1.044E+1	1.743E+1
-5.673E-2	1.041E+1	1.721E+1
-5.511E-2	1.042E+1	1.748E+1
-5.998E-2	1.035E+1	1.733E+1
-5.187E-2	1.018E+1	1.731E+1
-5.349E-2	1.033E+1	1.738E+1
-5.349E-2	1.023E+1	1.732E+1
-5.511E-2	1.028E+1	1.734E+1
-5.511E-2	1.037E+1	1.738E+1
-5.349E-2	1.039E+1	1.732E+1
-5.349E-2	1.043E+1	1.737E+1
-5.835E-2	1.031E+1	1.715E+1
-5.673E-2	1.022E+1	1.734E+1
-5.349E-2	1.037E+1	1.736E+1
-5.673E-2	1.039E+1	1.727E+1
-5.835E-2	1.031E+1	1.719E+1
-5.349E-2	1.030E+1	1.720E+1
-5.187E-2	1.041E+1	1.713E+1
-5.511E-2	1.035E+1	1.738E+1
-5.673E-2	1.045E+1	1.736E+1
-5.511E-2	1.020E+1	1.721E+1
-5.349E-2	1.028E+1	1.748E+1
-5.673E-2	1.029E+1	1.727E+1
-5.835E-2	1.047E+1	1.723E+1
-5.511E-2	1.034E+1	1.736E+1
-5.511E-2	1.018E+1	1.731E+1
-5.511E-2	1.036E+1	1.729E+1
-5.511E-2	1.020E+1	1.726E+1
-5.511E-2	1.030E+1	1.739E+1
-5.511E-2	1.027E+1	1.731E+1
-5.511E-2	1.022E+1	1.743E+1
-5.673E-2	1.029E+1	1.729E+1
-5.673E-2	1.036E+1	1.732E+1
-5.511E-2	1.026E+1	1.737E+1
-5.349E-2	1.021E+1	1.724E+1
-6.160E-2	1.045E+1	1.741E+1
-5.673E-2	1.031E+1	1.749E+1
-5.187E-2	1.036E+1	1.720E+1
-5.511E-2	1.029E+1	1.728E+1
-5.349E-2	1.045E+1	1.722E+1
-5.349E-2	1.028E+1	1.724E+1
-5.349E-2	1.023E+1	1.728E+1
-5.349E-2	1.035E+1	1.739E+1
-5.835E-2	1.037E+1	1.731E+1
-5.349E-2	1.033E+1	1.728E+1
-5.673E-2	1.035E+1	1.733E+1
-5.511E-2	1.040E+1	1.731E+1
-5.349E-2	1.028E+1	1.721E+1
-5.349E-2	1.033E+1	1.726E+1
-5.511E-2	1.034E+1	1.727E+1
-5.835E-2	1.028E+1	1.717E+1
-5.349E-2	1.028E+1	1.729E+1
-5.673E-2	1.047E+1	1.736E+1
-5.511E-2	1.022E+1	1.723E+1
-5.511E-2	1.039E+1	1.730E+1
-5.998E-2	1.049E+1	1.723E+1
-5.511E-2	1.027E+1	1.748E+1
-5.349E-2	1.030E+1	1.734E+1
-5.673E-2	1.049E+1	1.721E+1
-5.511E-2	1.025E+1	1.725E+1
-5.835E-2	1.028E+1	1.739E+1
-5.349E-2	1.042E+1	1.728E+1
-5.673E-2	1.029E+1	1.734E+1
-5.835E-2	1.039E+1	1.734E+1
-5.349E-2	1.032E+1	1.740E+1
-5.511E-2	1.031E+1	1.729E+1
-5.511E-2	1.041E+1	1.724E+1
-5.673E-2	1.039E+1	1.730E+1
-5.511E-2	1.028E+1	1.710E+1
-5.349E-2	1.037E+1	1.739E+1
-5.511E-2	1.042E+1	1.730E+1
-5.511E-2	1.037E+1	1.720E+1
-5.673E-2	1.028E+1	1.735E+1
-5.349E-2	1.044E+1	1.737E+1
-5.673E-2	1.029E+1	1.724E+1
-5.835E-2	1.022E+1	1.733E+1
-5.187E-2	1.027E+1	1.727E+1
-5.349E-2	1.030E+1	1.727E+1
-5.349E-2	1.034E+1	1.729E+1
-5.998E-2	1.038E+1	1.735E+1
-5.511E-2	1.031E+1	1.741E+1
-5.349E-2	1.031E+1	1.733E+1
-5.511E-2	1.028E+1	1.725E+1
-5.998E-2	1.046E+1	1.729E+1
-5.673E-2	1.031E+1	1.729E+1
-5.511E-2	1.026E+1	1.720E+1
-5.673E-2	1.032E+1	1.722E+1
-5.673E-2	1.043E+1	1.736E+1
-5.511E-2	1.039E+1	1.733E+1
-5.511E-2	1.040E+1	1.726E+1
-5.835E-2	1.027E+1	1.748E+1
-5.511E-2	1.035E+1	1.743E+1
-5.673E-2	1.043E+1	1.717E+1
-5.835E-2	1.047E+1	1.728E+1
-5.673E-2	1.014E+1	1.732E+1
-5.835E-2	1.031E+1	1.735E+1
-5.187E-2	1.033E+1	1.737E+1
-5.187E-2	1.040E+1	1.725E+1
-5.511E-2	1.025E+1	1.738E+1
-5.835E-2	1.033E+1	1.742E+1
-5.835E-2	1.022E+1	1.721E+1
-5.349E-2	1.036E+1	1.710E+1
-5.998E-2	1.021E+1	1.726E+1
-5.673E-2	1.024E+1	1.723E+1
-5.673E-2	1.027E+1	1.751E+1
-5.673E-2	1.039E+1	1.726E+1
-5.835E-2	1.041E+1	1.735E+1
-5.835E-2	1.037E+1	1.738E+1
-5.187E-2	1.033E+1	1.731E+1
-5.673E-2	1.030E+1	1.728E+1
-5.835E-2	1.032E+1	1.732E+1
-5.835E-2	1.032E+1	1.736E+1
-5.673E-2	1.033E+1	1.726E+1
-5.673E-2	1.030E+1	1.733E+1
-5.349E-2	1.031E+1	1.727E+1
-5.349E-2	1.030E+1	1.724E+1
-5.511E-2	1.032E+1	1.741E+1
-5.349E-2	1.044E+1	1.733E+1
-5.673E-2	1.039E+1	1.736E+1
-5.673E-2	1.035E+1	1.720E+1
-5.187E-2	1.037E+1	1.725E+1
-5.349E-2	1.035E+1	1.715E+1
-5.835E-2	1.036E+1	1.735E+1
-5.511E-2	1.044E+1	1.705E+1
-5.511E-2	1.027E+1	1.728E+1
-5.511E-2	1.038E+1	1.723E+1
-5.673E-2	1.038E+1	1.735E+1
-5.835E-2	1.024E+1	1.729E+1
-5.187E-2	1.037E+1	1.720E+1
-5.349E-2	1.027E+1	1.735E+1
-5.349E-2	1.050E+1	1.736E+1
-5.511E-2	1.031E+1	1.720E+1
-5.835E-2	1.035E+1	1.740E+1
-5.673E-2	1.034E+1	1.747E+1
-5.511E-2	1.028E+1	1.724E+1
-5.673E-2	1.041E+1	1.729E+1
-5.511E-2	1.025E+1	1.729E+1
-5.673E-2	1.022E+1	1.712E+1
-5.511E-2	1.025E+1	1.747E+1
-5.673E-2	1.033E+1	1.723E+1
-5.835E-2	1.036E+1	1.721E+1
-5.511E-2	1.032E+1	1.730E+1
-5.349E-2	1.035E+1	1.726E+1
-5.673E-2	1.016E+1	1.732E+1
-5.673E-2	1.047E+1	1.739E+1
-5.349E-2	1.035E+1	1.727E+1
-5.511E-2	1.036E+1	1.725E+1
-5.835E-2	1.039E+1	1.729E+1
-5.511E-2	1.041E+1	1.722E+1
-5.511E-2	1.028E+1	1.716E+1
-5.673E-2	1.040E+1	1.736E+1
-5.673E-2	1.032E+1	1.749E+1
-5.349E-2	1.026E+1	1.741E+1
-5.673E-2	1.044E+1	1.730E+1
-5.835E-2	1.031E+1	1.718E+1
-5.673E-2	1.038E+1	1.723E+1
-5.349E-2	1.035E+1	1.734E+1
-5.673E-2	1.035E+1	1.738E+1
-5.835E-2	1.046E+1	1.737E+1
-5.998E-2	1.035E+1	1.734E+1
-5.187E-2	1.033E+1	1.720E+1
-5.187E-2	1.026E+1	1.742E+1
-5.673E-2	1.042E+1	1.736E+1
-5.673E-2	1.023E+1	1.734E+1
-5.673E-2	1.030E+1	1.737E+1
-5.349E-2	1.024E+1	1.742E+1
-5.511E-2	1.027E+1	1.736E+1
-5.998E-2	1.034E+1	1.719E+1
-5.673E-2	1.030E+1	1.745E+1
-5.511E-2	1.027E+1	1.721E+1
-5.835E-2	1.043E+1	1.737E+1
-5.835E-2	1.035E+1	1.710E+1
-5.673E-2	1.018E+1	1.722E+1
-5.673E-2	1.028E+1	1.717E+1
-5.673E-2	1.044E+1	1.717E+1
-5.998E-2	1.043E+1	1.720E+1
-5.835E-2	1.028E+1	1.727E+1
-5.673E-2	1.029E+1	1.721E+1
-5.673E-2	1.039E+1	1.731E+1
-5.998E-2	1.030E+1	1.724E+1
-5.673E-2	1.030E+1	1.735E+1
-5.349E-2	1.031E+1	1.728E+1
-5.835E-2	1.027E+1	1.737E+1
-5.673E-2	1.031E+1	1.724E+1
-5.835E-2	1.032E+1	1.732E+1
-5.349E-2	1.046E+1	1.733E+1
-5.511E-2	1.033E+1	1.723E+1
-5.673E-2	1.029E+1	1.731E+1
-5.349E-2	1.030E+1	1.738E+1
-5.673E-2	1.022E+1	1.738E+1
-5.673E-2	1.021E+1	1.723E+1
-5.511E-2	1.041E+1	1.733E+1
-5.511E-2	1.027E+1	1.723E+1
-5.511E-2	1.036E+1	1.732E+1
-5.511E-2	1.028E+1	1.730E+1
-5.511E-2	1.030E+1	1.724E+1
-5.673E-2	1.040E+1	1.719E+1
-5.187E-2	1.030E+1	1.731E+1
-5.349E-2	1.036E+1	1.724E+1
-5.835E-2	1.042E+1	1.736E+1
-5.673E-2	1.033E+1	1.731E+1
-5.349E-2	1.044E+1	1.734E+1
-5.673E-2	1.024E+1	1.730E+1
-5.673E-2	1.037E+1	1.730E+1
-5.511E-2	1.034E+1	1.740E+1
-5.511E-2	1.038E+1	1.725E+1
-5.673E-2	1.029E+1	1.734E+1
-5.835E-2	1.030E+1	1.730E+1
-5.349E-2	1.030E+1	1.741E+1
-5.349E-2	1.035E+1	1.726E+1
-5.511E-2	1.034E+1	1.743E+1
-5.835E-2	1.034E+1	1.727E+1
-5.673E-2	1.027E+1	1.728E+1
-5.349E-2	1.032E+1	1.733E+1
-5.511E-2	1.029E+1	1.720E+1
-5.511E-2	1.033E+1	1.727E+1
-5.511E-2	1.020E+1	1.722E+1
-5.511E-2	1.037E+1	1.742E+1
-5.673E-2	1.028E+1	1.743E+1
-5.349E-2	1.033E+1	1.750E+1
-5.511E-2	1.043E+1	1.736E+1
-5.511E-2	1.032E+1	1.729E+1
-5.349E-2	1.039E+1	1.733E+1
-5.673E-2	1.025E+1	1.740E+1
-5.835E-2	1.039E+1	1.731E+1
-5.349E-2	1.044E+1	1.723E+1
-5.511E-2	1.048E+1	1.718E+1
-5.673E-2	1.042E+1	1.725E+1
-5.349E-2	1.032E+1	1.731E+1
-5.349E-2	1.041E+1	1.718E+1
-5.349E-2	1.031E+1	1.718E+1
-5.511E-2	1.044E+1	1.724E+1
-5.673E-2	1.035E+1	1.740E+1
-5.187E-2	1.037E+1	1.741E+1
-5.673E-2	1.037E+1	1.734E+1
-5.349E-2	1.026E+1	1.716E+1
-5.349E-2	1.023E+1	1.745E+1
-5.349E-2	1.027E+1	1.733E+1
-5.349E-2	1.023E+1	1.722E+1
-5.673E-2	1.039E+1	1.730E+1
-5.673E-2	1.030E+1	1.720E+1
-5.511E-2	1.041E+1	1.738E+1
-5.511E-2	1.041E+1	1.711E+1
-5.349E-2	1.031E+1	1.728E+1
-5.511E-2	1.044E+1	1.721E+1
-5.187E-2	1.029E+1	1.731E+1
-5.835E-2	1.034E+1	1.737E+1
-5.673E-2	1.034E+1	1.724E+1
-5.511E-2	1.045E+1	1.732E+1
-5.349E-2	1.028E+1	1.738E+1
-5.511E-2	1.031E+1	1.726E+1
-5.511E-2	1.031E+1	1.732E+1
-5.673E-2	1.039E+1	1.729E+1
-5.511E-2	1.039E+1	1.719E+1
-5.511E-2	1.050E+1	1.726E+1
-5.673E-2	1.030E+1	1.725E+1
-5.511E-2	1.026E+1	1.732E+1
-5.187E-2	1.035E+1	1.740E+1
-5.511E-2	1.032E+1	1.734E+1
-5.511E-2	1.038E+1	1.732E+1
-5.349E-2	1.021E+1	1.735E+1
-5.511E-2	1.044E+1	1.738E+1
-5.835E-2	1.041E+1	1.718E+1
-5.835E-2	1.033E+1	1.721E+1
-5.349E-2	1.030E+1	1.719E+1
-5.187E-2	1.031E+1	1.721E+1
-5.673E-2	1.035E+1	1.736E+1
-5.835E-2	1.041E+1	1.722E+1
-5.673E-2	1.039E+1	1.742E+1
-5.511E-2	1.032E+1	1.727E+1
-5.511E-2	1.023E+1	1.728E+1
-5.511E-2	1.033E+1	1.728E+1
-5.349E-2	1.028E+1	1.729E+1
-5.349E-2	1.028E+1	1.737E+1
-5.511E-2	1.028E+1	1.727E+1
-5.998E-2	1.018E+1	1.731E+1
-5.187E-2	1.030E+1	1.743E+1
-5.187E-2	1.025E+1	1.733E+1
-5.673E-2	1.035E+1	1.728E+1
-5.349E-2	1.038E+1	1.741E+1
-5.673E-2	1.042E+1	1.732E+1
-5.673E-2	1.033E+1	1.732E+1
-5.673E-2	1.036E+1	1.713E+1
-5.349E-2	1.029E+1	1.731E+1
-5.349E-2	1.039E+1	1.724E+1
-5.511E-2	1.039E+1	1.722E+1
-5.511E-2	1.020E+1	1.731E+1
-5.511E-2	1.022E+1	1.732E+1
-5.349E-2	1.034E+1	1.729E+1
-5.511E-2	1.029E+1	1.744E+1
-5.511E-2	1.037E+1	1.728E+1
-5.998E-2	1.035E+1	1.737E+1
-5.673E-2	1.033E+1	1.732E+1
-5.349E-2	1.021E+1	1.739E+1
-5.673E-2	1.036E+1	1.726E+1
-5.511E-2	1.032E+1	1.735E+1
-5.349E-2	1.030E+1	1.723E+1
-5.511E-2	1.029E+1	1.737E+1
-5.835E-2	1.024E+1	1.734E+1
-5.835E-2	1.034E+1	1.719E+1
-5.511E-2	1.026E+1	1.728E+1
-5.349E-2	1.038E+1	1.720E+1
-5.835E-2	1.028E+1	1.735E+1
-5.835E-2	1.035E+1	1.730E+1
-5.511E-2	1.024E+1	1.724E+1
-5.187E-2	1.013E+1	1.731E+1
-5.511E-2	1.039E+1	1.720E+1
-5.511E-2	1.034E+1	1.744E+1
-5.349E-2	1.027E+1	1.740E+1
-5.511E-2	1.031E+1	1.732E+1
-5.673E-2	1.025E+1	1.722E+1
-5.673E-2	1.026E+1	1.736E+1
-5.673E-2	1.033E+1	1.736E+1
-5.349E-2	1.031E+1	1.716E+1
-5.673E-2	1.035E+1	1.728E+1
-5.187E-2	1.039E+1	1.736E+1
-5.187E-2	1.027E+1	1.725E+1
-5.349E-2	1.034E+1	1.718E+1
-5.349E-2	1.029E+1	1.728E+1
-5.511E-2	1.035E+1	1.724E+1
-5.511E-2	1.036E+1	1.742E+1
-5.187E-2	1.036E+1	1.739E+1
-5.349E-2	1.026E+1	1.737E+1
-5.673E-2	1.035E+1	1.724E+1
-5.349E-2	1.037E+1	1.729E+1
-5.511E-2	1.038E+1	1.741E+1
-5.349E-2	1.034E+1	1.724E+1
-5.673E-2	1.032E+1	1.720E+1
-5.835E-2	1.019E+1	1.729E+1
-5.511E-2	1.036E+1	1.733E+1
-5.511E-2	1.033E+1	1.721E+1
-5.511E-2	1.045E+1	1.729E+1
-5.511E-2	1.035E+1	1.736E+1
-5.511E-2	1.043E+1	1.728E+1
-5.511E-2	1.028E+1	1.737E+1
-5.673E-2	1.028E+1	1.731E+1
-5.349E-2	1.036E+1	1.733E+1
-5.349E-2	1.031E+1	1.734E+1
-5.511E-2	1.023E+1	1.732E+1
-5.835E-2	1.028E+1	1.728E+1
-5.673E-2	1.046E+1	1.729E+1
-5.673E-2	1.030E+1	1.744E+1
-5.835E-2	1.032E+1	1.727E+1
-5.673E-2	1.040E+1	1.724E+1
-5.349E-2	1.026E+1	1.726E+1
-5.673E-2	1.023E+1	1.745E+1
-5.511E-2	1.037E+1	1.725E+1
-5.511E-2	1.037E+1	1.741E+1
-5.673E-2	1.033E+1	1.732E+1
-5.349E-2	1.043E+1	1.754E+1
-5.673E-2	1.029E+1	1.746E+1
-5.998E-2	1.024E+1	1.738E+1
-5.349E-2	1.039E+1	1.734E+1
-5.349E-2	1.038E+1	1.728E+1
-5.511E-2	1.021E+1	1.718E+1
-5.511E-2	1.041E+1	1.735E+1
-5.349E-2	1.040E+1	1.730E+1
-5.511E-2	1.034E+1	1.724E+1
-5.673E-2	1.036E+1	1.734E+1
-5.511E-2	1.024E+1	1.727E+1
-5.511E-2	1.036E+1	1.719E+1
-5.511E-2	1.030E+1	1.721E+1
-5.511E-2	1.040E+1	1.717E+1
-5.835E-2	1.025E+1	1.732E+1
-5.673E-2	1.033E+1	1.737E+1
-5.187E-2	1.028E+1	1.747E+1
-5.511E-2	1.035E+1	1.724E+1
-5.673E-2	1.030E+1	1.729E+1
-5.349E-2	1.041E+1	1.737E+1
-5.673E-2	1.026E+1	1.727E+1
-5.349E-2	1.031E+1	1.733E+1
-5.835E-2	1.029E+1	1.721E+1
-5.511E-2	1.027E+1	1.748E+1
-5.511E-2	1.040E+1	1.735E+1
-5.673E-2	1.017E+1	1.714E+1
-5.511E-2	1.040E+1	1.737E+1
-5.349E-2	1.035E+1	1.744E+1
-5.673E-2	1.040E+1	1.739E+1
-5.835E-2	1.026E+1	1.715E+1
-5.835E-2	1.022E+1	1.747E+1
-5.187E-2	1.029E+1	1.712E+1
-5.349E-2	1.040E+1	1.730E+1
-5.673E-2	1.020E+1	1.736E+1
-5.673E-2	1.035E+1	1.720E+1
-5.511E-2	1.026E+1	1.729E+1
-5.187E-2	1.027E+1	1.744E+1
-5.511E-2	1.039E+1	1.725E+1
-5.673E-2	1.032E+1	1.749E+1
-5.673E-2	1.025E+1	1.718E+1
-5.187E-2	1.030E+1	1.734E+1
-5.511E-2	1.035E+1	1.731E+1
-5.998E-2	1.036E+1	1.731E+1
-5.511E-2	1.030E+1	1.735E+1
-5.349E-2	1.032E+1	1.733E+1
-5.673E-2	1.037E+1	1.724E+1
-5.673E-2	1.033E+1	1.730E+1
-5.511E-2	1.044E+1	1.714E+1
-5.511E-2	1.030E+1	1.738E+1
-5.511E-2	1.023E+1	1.730E+1
-5.673E-2	1.040E+1	1.720E+1
-5.349E-2	1.035E+1	1.747E+1
-5.349E-2	1.040E+1	1.729E+1
-5.511E-2	1.033E+1	1.738E+1
-5.349E-2	1.035E+1	1.726E+1
-5.673E-2	1.028E+1	1.720E+1
-5.511E-2	1.034E+1	1.742E+1
-5.511E-2	1.024E+1	1.733E+1
-5.673E-2	1.030E+1	1.719E+1
-5.511E-2	1.029E+1	1.728E+1
-5.511E-2	1.050E+1	1.731E+1
-5.349E-2	1.033E+1	1.741E+1
-5.835E-2	1.034E+1	1.743E+1
-5.673E-2	1.038E+1	1.724E+1
-5.511E-2	1.033E+1	1.720E+1
-5.835E-2	1.035E+1	1.737E+1
-5.511E-2	1.042E+1	1.750E+1
-5.511E-2	1.039E+1	1.732E+1
-5.511E-2	1.029E+1	1.720E+1
-5.673E-2	1.039E+1	1.732E+1
-5.835E-2	1.037E+1	1.735E+1
-5.673E-2	1.032E+1	1.732E+1
-5.187E-2	1.021E+1	1.740E+1
-5.835E-2	1.031E+1	1.731E+1
-5.998E-2	1.032E+1	1.730E+1
-5.187E-2	1.036E+1	1.721E+1
-5.511E-2	1.023E+1	1.732E+1
-5.511E-2	1.027E+1	1.727E+1
-5.673E-2	1.042E+1	1.735E+1
-5.349E-2	1.028E+1	1.736E+1
-5.349E-2	1.041E+1	1.738E+1
-5.835E-2	1.033E+1	1.738E+1
-5.511E-2	1.036E+1	1.741E+1
-5.349E-2	1.031E+1	1.739E+1
-5.673E-2	1.029E+1	1.728E+1
-5.511E-2	1.026E+1	1.727E+1
-5.835E-2	1.030E+1	1.727E+1
-5.511E-2	1.038E+1	1.737E+1
-5.511E-2	1.032E+1	1.745E+1
-5.673E-2	1.038E+1	1.734E+1
-5.835E-2	1.029E+1	1.740E+1
-5.835E-2	1.047E+1	1.737E+1
-5.349E-2	1.029E+1	1.734E+1
-5.673E-2	1.038E+1	1.713E+1
-5.835E-2	1.034E+1	1.735E+1
-5.511E-2	1.026E+1	1.739E+1
-5.025E-2	1.028E+1	1.722E+1
-5.349E-2	1.022E+1	1.723E+1
-5.511E-2	1.020E+1	1.741E+1
-5.511E-2	1.022E+1	1.731E+1
-5.673E-2	1.026E+1	1.723E+1
-5.349E-2	1.018E+1	1.737E+1
-5.835E-2	1.026E+1	1.726E+1
-5.349E-2	1.030E+1	1.748E+1
-5.511E-2	1.032E+1	1.738E+1
-5.511E-2	1.032E+1	1.722E+1
-5.349E-2	1.024E+1	1.733E+1
-5.349E-2	1.039E+1	1.728E+1
-5.673E-2	1.037E+1	1.721E+1
-5.673E-2	1.027E+1	1.733E+1
-5.835E-2	1.030E+1	1.724E+1
-5.511E-2	1.021E+1	1.746E+1
-5.187E-2	1.039E+1	1.734E+1
-5.673E-2	1.043E+1	1.736E+1
-5.835E-2	1.029E+1	1.731E+1
-5.673E-2	1.040E+1	1.735E+1
-5.349E-2	1.026E+1	1.737E+1
-5.673E-2	1.036E+1	1.719E+1
-5.835E-2	1.027E+1	1.723E+1
-5.511E-2	1.041E+1	1.722E+1
-5.187E-2	1.020E+1	1.732E+1
-5.835E-2	1.034E+1	1.741E+1
-5.835E-2	1.039E+1	1.724E+1
-5.349E-2	1.038E+1	1.732E+1
-5.511E-2	1.030E+1	1.729E+1
-5.511E-2	1.033E+1	1.739E+1
-5.673E-2	1.045E+1	1.744E+1
-5.673E-2	1.033E+1	1.724E+1
-5.511E-2	1.040E+1	1.731E+1
-5.511E-2	1.022E+1	1.735E+1
-5.511E-2	1.041E+1	1.732E+1
-5.673E-2	1.030E+1	1.735E+1
-5.349E-2	1.034E+1	1.727E+1
-5.673E-2	1.037E+1	1.739E+1
-5.511E-2	1.022E+1	1.737E+1
-5.511E-2	1.038E+1	1.731E+1
-5.673E-2	1.043E+1	1.736E+1
-5.511E-2	1.029E+1	1.738E+1
-5.998E-2	1.023E+1	1.735E+1
-5.673E-2	1.043E+1	1.757E+1
-5.187E-2	1.025E+1	1.733E+1
-5.349E-2	1.037E+1	1.738E+1
-5.673E-2	1.032E+1	1.730E+1
-5.511E-2	1.038E+1	1.744E+1
-5.349E-2	1.031E+1	1.720E+1
-5.673E-2	1.034E+1	1.734E+1
-5.673E-2	1.039E+1	1.737E+1
-5.349E-2	1.029E+1	1.741E+1
-5.511E-2	1.032E+1	1.721E+1
-5.835E-2	1.038E+1	1.739E+1
-5.835E-2	1.043E+1	1.746E+1
-5.187E-2	1.029E+1	1.723E+1
-5.511E-2	1.044E+1	1.735E+1
-5.673E-2	1.037E+1	1.745E+1
-5.673E-2	1.039E+1	1.743E+1
-5.673E-2	1.033E+1	1.745E+1
-5.187E-2	1.038E+1	1.741E+1
-5.511E-2	1.017E+1	1.731E+1
-5.998E-2	1.032E+1	1.735E+1
-5.349E-2	1.036E+1	1.724E+1
-5.511E-2	1.044E+1	1.732E+1
-5.511E-2	1.038E+1	1.731E+1
-5.673E-2	1.037E+1	1.735E+1
-5.349E-2	1.033E+1	1.734E+1
-5.673E-2	1.021E+1	1.728E+1
-5.511E-2	1.031E+1	1.729E+1
-5.673E-2	1.035E+1	1.737E+1
-5.511E-2	1.042E+1	1.718E+1
-5.511E-2	1.028E+1	1.730E+1
-5.835E-2	1.029E+1	1.728E+1
-5.511E-2	1.039E+1	1.720E+1
-5.349E-2	1.019E+1	1.734E+1
-5.187E-2	1.025E+1	1.740E+1
-5.511E-2	1.037E+1	1.738E+1
-5.673E-2	1.043E+1	1.746E+1
-5.673E-2	1.032E+1	1.724E+1
-5.349E-2	1.038E+1	1.732E+1
-5.673E-2	1.028E+1	1.726E+1
-5.673E-2	1.031E+1	1.734E+1
-5.511E-2	1.034E+1	1.732E+1
-5.187E-2	1.033E+1	1.724E+1
-5.511E-2	1.023E+1	1.742E+1
-5.673E-2	1.048E+1	1.724E+1
-5.349E-2	1.038E+1	1.725E+1
-5.349E-2	1.046E+1	1.732E+1
-5.673E-2	1.031E+1	1.741E+1
-5.835E-2	1.043E+1	1.744E+1
-5.673E-2	1.041E+1	1.727E+1
-5.511E-2	1.030E+1	1.740E+1
-5.673E-2	1.026E+1	1.736E+1
-5.673E-2	1.030E+1	1.723E+1
-5.349E-2	1.039E+1	1.736E+1
-5.511E-2	1.026E+1	1.724E+1
-5.673E-2	1.042E+1	1.717E+1
-5.835E-2	1.028E+1	1.728E+1
-5.673E-2	1.030E+1	1.724E+1
-5.349E-2	1.034E+1	1.727E+1
-5.511E-2	1.039E+1	1.715E+1
-5.835E-2	1.047E+1	1.727E+1
-5.835E-2	1.033E+1	1.724E+1
-5.511E-2	1.030E+1	1.727E+1
-5.349E-2	1.032E+1	1.742E+1
-5.673E-2	1.035E+1	1.735E+1
-5.511E-2	1.037E+1	1.718E+1
-5.511E-2	1.044E+1	1.731E+1
-5.835E-2	1.041E+1	1.742E+1
-5.673E-2	1.029E+1	1.743E+1
-5.187E-2	1.034E+1	1.733E+1
-5.349E-2	1.034E+1	1.737E+1
-5.511E-2	1.031E+1	1.748E+1
-5.511E-2	1.040E+1	1.748E+1
-5.511E-2	1.036E+1	1.731E+1
-5.511E-2	1.029E+1	1.720E+1
-5.673E-2	1.031E+1	1.743E+1
-5.511E-2	1.049E+1	1.723E+1
-5.511E-2	1.047E+1	1.729E+1
-5.349E-2	1.026E+1	1.729E+1
-5.673E-2	1.024E+1	1.735E+1
-5.673E-2	1.022E+1	1.727E+1
-5.349E-2	1.039E+1	1.727E+1
-5.511E-2	1.032E+1	1.728E+1
-5.673E-2	1.031E+1	1.725E+1
-5.998E-2	1.041E+1	1.724E+1
-5.511E-2	1.027E+1	1.734E+1
-5.187E-2	1.047E+1	1.736E+1
-5.673E-2	1.036E+1	1.736E+1
-5.511E-2	1.025E+1	1.751E+1
-5.187E-2	1.030E+1	1.730E+1
-5.187E-2	1.041E+1	1.721E+1
-5.511E-2	1.035E+1	1.741E+1
-5.673E-2	1.035E+1	1.723E+1
-5.511E-2	1.036E+1	1.736E+1
-5.187E-2	1.028E+1	1.738E+1
-5.511E-2	1.045E+1	1.738E+1
-5.673E-2	1.029E+1	1.724E+1
-5.511E-2	1.038E+1	1.734E+1
-5.511E-2	1.029E+1	1.741E+1
-5.511E-2	1.025E+1	1.751E+1
-5.673E-2	1.047E+1	1.726E+1
-5.349E-2	1.040E+1	1.732E+1
-5.511E-2	1.027E+1	1.763E+1
-5.349E-2	1.034E+1	1.725E+1
-5.835E-2	1.026E+1	1.740E+1
-5.511E-2	1.028E+1	1.731E+1
-5.511E-2	1.028E+1	1.746E+1
-5.511E-2	1.039E+1	1.728E+1
-5.835E-2	1.040E+1	1.712E+1
-5.511E-2	1.025E+1	1.735E+1
-5.673E-2	1.031E+1	1.739E+1
-5.673E-2	1.027E+1	1.740E+1
-5.511E-2	1.026E+1	1.742E+1
-5.511E-2	1.030E+1	1.735E+1
-5.511E-2	1.035E+1	1.742E+1
-5.673E-2	1.035E+1	1.733E+1
-5.835E-2	1.042E+1	1.736E+1
-5.349E-2	1.033E+1	1.744E+1
-5.349E-2	1.027E+1	1.729E+1
-5.835E-2	1.031E+1	1.721E+1
-5.673E-2	1.038E+1	1.724E+1
-5.511E-2	1.040E+1	1.722E+1
-5.511E-2	1.032E+1	1.740E+1
-5.511E-2	1.037E+1	1.723E+1
-5.998E-2	1.033E+1	1.723E+1
-5.511E-2	1.027E+1	1.731E+1
-5.349E-2	1.019E+1	1.751E+1
-5.349E-2	1.033E+1	1.720E+1
-5.835E-2	1.029E+1	1.737E+1
-5.673E-2	1.029E+1	1.742E+1
-5.349E-2	1.042E+1	1.724E+1
-5.673E-2	1.034E+1	1.731E+1
-5.673E-2	1.041E+1	1.736E+1
-5.349E-2	1.027E+1	1.730E+1
-5.349E-2	1.047E+1	1.724E+1
-5.511E-2	1.032E+1	1.732E+1
-5.835E-2	1.036E+1	1.734E+1
-5.673E-2	1.030E+1	1.747E+1
-5.511E-2	1.032E+1	1.736E+1
-5.673E-2	1.036E+1	1.741E+1
-5.187E-2	1.033E+1	1.738E+1
-5.349E-2	1.044E+1	1.740E+1
-5.349E-2	1.040E+1	1.736E+1
-5.835E-2	1.038E+1	1.737E+1
-5.835E-2	1.044E+1	1.728E+1
-5.673E-2	1.034E+1	1.739E+1
-5.187E-2	1.037E+1	1.742E+1
-5.511E-2	1.029E+1	1.731E+1
-5.998E-2	1.038E+1	1.718E+1
-5.511E-2	1.035E+1	1.730E+1
-5.511E-2	1.043E+1	1.731E+1
-5.673E-2	1.047E+1	1.728E+1
-5.511E-2	1.020E+1	1.739E+1
-5.511E-2	1.035E+1	1.719E+1
-5.673E-2	1.033E+1	1.723E+1
-5.511E-2	1.026E+1	1.739E+1
-5.673E-2	1.034E+1	1.731E+1
-5.511E-2	1.032E+1	1.743E+1
-5.187E-2	1.042E+1	1.730E+1
-5.835E-2	1.032E+1	1.741E+1
-5.673E-2	1.041E+1	1.745E+1
-5.511E-2	1.037E+1	1.724E+1
-5.673E-2	1.035E+1	1.727E+1
-5.673E-2	1.022E+1	1.719E+1
-5.835E-2	1.034E+1	1.718E+1
-5.511E-2	1.030E+1	1.721E+1
-5.187E-2	1.038E+1	1.718E+1
-5.511E-2	1.041E+1	1.746E+1
-5.349E-2	1.036E+1	1.737E+1
-5.349E-2	1.038E+1	1.719E+1
-5.673E-2	1.024E+1	1.729E+1
-5.511E-2	1.045E+1	1.725E+1
-5.349E-2	1.044E+1	1.734E+1
-5.511E-2	1.038E+1	1.738E+1
-5.187E-2	1.044E+1	1.722E+1
-5.511E-2	1.038E+1	1.731E+1
-5.673E-2	1.030E+1	1.737E+1
-5.511E-2	1.033E+1	1.747E+1
-5.349E-2	1.038E+1	1.738E+1
-5.835E-2	1.037E+1	1.722E+1
-5.998E-2	1.034E+1	1.714E+1
-5.673E-2	1.035E+1	1.740E+1
-5.511E-2	1.038E+1	1.739E+1
-5.511E-2	1.039E+1	1.739E+1
-5.673E-2	1.034E+1	1.751E+1
-5.511E-2	1.039E+1	1.707E+1
-5.349E-2	1.039E+1	1.729E+1
-5.349E-2	1.043E+1	1.724E+1
-5.673E-2	1.030E+1	1.726E+1
-5.673E-2	1.026E+1	1.711E+1
-5.511E-2	1.023E+1	1.739E+1
-5.835E-2	1.027E+1	1.735E+1
-5.998E-2	1.033E+1	1.726E+1
-5.511E-2	1.031E+1	1.734E+1
-5.673E-2	1.031E+1	1.726E+1
-5.511E-2	1.036E+1	1.724E+1
-5.673E-2	1.032E+1	1.724E+1
-5.187E-2	1.033E+1	1.741E+1
-5.511E-2	1.043E+1	1.736E+1
-5.673E-2	1.035E+1	1.743E+1
-5.673E-2	1.033E+1	1.734E+1
-5.349E-2	1.038E+1	1.745E+1
-5.349E-2	1.033E+1	1.737E+1
-5.673E-2	1.040E+1	1.731E+1
-5.673E-2	1.044E+1	1.730E+1
-5.349E-2	1.039E+1	1.727E+1
-5.187E-2	1.030E+1	1.724E+1
-5.349E-2	1.036E+1	1.738E+1
-5.511E-2	1.037E+1	1.736E+1
-5.349E-2	1.045E+1	1.723E+1
-5.511E-2	1.027E+1	1.723E+1
-5.998E-2	1.039E+1	1.735E+1
-5.835E-2	1.029E+1	1.736E+1
-5.511E-2	1.035E+1	1.737E+1
-5.673E-2	1.033E+1	1.732E+1
-5.673E-2	1.029E+1	1.727E+1
-5.673E-2	1.028E+1	1.760E+1
-5.673E-2	1.030E+1	1.723E+1
-5.187E-2	1.036E+1	1.736E+1
-5.673E-2	1.029E+1	1.715E+1
-5.673E-2	1.042E+1	1.745E+1
-5.673E-2	1.045E+1	1.742E+1
-5.511E-2	1.034E+1	1.744E+1
-5.673E-2	1.036E+1	1.749E+1
-5.673E-2	1.027E+1	1.737E+1
-5.349E-2	1.027E+1	1.721E+1
-5.349E-2	1.029E+1	1.739E+1
-5.349E-2	1.023E+1	1.730E+1
-5.835E-2	1.031E+1	1.739E+1
-5.511E-2	1.039E+1	1.720E+1
-5.349E-2	1.024E+1	1.746E+1
-5.511E-2	1.032E+1	1.725E+1
-5.673E-2	1.030E+1	1.744E+1
-5.511E-2	1.023E+1	1.738E+1
-5.349E-2	1.037E+1	1.729E+1
-5.835E-2	1.027E+1	1.728E+1
-5.511E-2	1.039E+1	1.743E+1
-5.673E-2	1.034E+1	1.726E+1
-5.511E-2	1.033E+1	1.739E+1
-5.511E-2	1.042E+1	1.721E+1
-5.349E-2	1.029E+1	1.725E+1
-5.349E-2	1.027E+1	1.736E+1
-5.511E-2	1.034E+1	1.737E+1
-5.673E-2	1.022E+1	1.744E+1
-5.673E-2	1.026E+1	1.734E+1
-5.511E-2	1.038E+1	1.728E+1
-5.511E-2	1.037E+1	1.720E+1
-5.835E-2	1.031E+1	1.727E+1
-5.835E-2	1.028E+1	1.730E+1
-5.673E-2	1.022E+1	1.725E+1
-5.187E-2	1.027E+1	1.725E+1
-5.025E-2	1.035E+1	1.732E+1
-5.998E-2	1.030E+1	1.721E+1
-5.511E-2	1.028E+1	1.747E+1
-5.511E-2	1.033E+1	1.744E+1
-5.349E-2	1.032E+1	1.733E+1
-5.673E-2	1.030E+1	1.720E+1
-5.511E-2	1.035E+1	1.714E+1
-5.511E-2	1.034E+1	1.739E+1
-5.835E-2	1.029E+1	1.741E+1
-6.160E-2	1.037E+1	1.736E+1
-5.349E-2	1.025E+1	1.732E+1
-5.511E-2	1.032E+1	1.745E+1
-5.673E-2	1.032E+1	1.736E+1
-5.673E-2	1.039E+1	1.738E+1
-5.673E-2	1.022E+1	1.731E+1
-5.673E-2	1.034E+1	1.715E+1
-5.673E-2	1.040E+1	1.731E+1
-5.835E-2	1.040E+1	1.730E+1
-5.511E-2	1.028E+1	1.743E+1
-5.349E-2	1.033E+1	1.741E+1
-5.511E-2	1.020E+1	1.753E+1
-5.511E-2	1.039E+1	1.746E+1
-5.349E-2	1.034E+1	1.724E+1
-5.673E-2	1.022E+1	1.718E+1
-5.511E-2	1.027E+1	1.736E+1
-5.835E-2	1.045E+1	1.736E+1
-5.673E-2	1.020E+1	1.725E+1
-5.673E-2	1.028E+1	1.747E+1
-5.511E-2	1.020E+1	1.738E+1
-5.673E-2	1.030E+1	1.736E+1
-5.511E-2	1.030E+1	1.733E+1
-5.511E-2	1.040E+1	1.746E+1
-5.511E-2	1.033E+1	1.744E+1
-5.835E-2	1.030E+1	1.729E+1
-5.673E-2	1.028E+1	1.733E+1
-5.511E-2	1.035E+1	1.732E+1
-5.835E-2	1.036E+1	1.742E+1
-5.673E-2	1.032E+1	1.724E+1
-5.511E-2	1.035E+1	1.752E+1
-5.349E-2	1.036E+1	1.726E+1
-5.673E-2	1.033E+1	1.736E+1
-5.349E-2	1.020E+1	1.748E+1
-5.673E-2	1.032E+1	1.736E+1
-5.349E-2	1.043E+1	1.734E+1
-5.673E-2	1.032E+1	1.739E+1
-5.673E-2	1.044E+1	1.742E+1
-5.673E-2	1.031E+1	1.729E+1
-5.511E-2	1.029E+1	1.713E+1
-5.511E-2	1.027E+1	1.752E+1
-5.511E-2	1.024E+1	1.737E+1
-5.511E-2	1.038E+1	1.734E+1
-5.511E-2	1.038E+1	1.748E+1
-5.673E-2	1.033E+1	1.731E+1
-5.673E-2	1.027E+1	1.734E+1
-5.673E-2	1.048E+1	1.731E+1
-5.349E-2	1.031E+1	1.741E+1
-5.511E-2	1.032E+1	1.742E+1
-5.835E-2	1.033E+1	1.723E+1
-5.511E-2	1.028E+1	1.736E+1
-5.349E-2	1.026E+1	1.724E+1
-5.673E-2	1.043E+1	1.724E+1
-5.673E-2	1.021E+1	1.725E+1
-5.349E-2	1.027E+1	1.738E+1
-5.025E-2	1.020E+1	1.731E+1
-5.673E-2	1.031E+1	1.723E+1
-5.835E-2	1.031E+1	1.722E+1
-5.673E-2	1.029E+1	1.721E+1
-5.187E-2	1.034E+1	1.743E+1
-5.511E-2	1.037E+1	1.724E+1
-5.673E-2	1.031E+1	1.755E+1
-5.673E-2	1.039E+1	1.737E+1
-5.511E-2	1.035E+1	1.726E+1
-5.835E-2	1.030E+1	1.731E+1
-5.511E-2	1.017E+1	1.736E+1
-5.511E-2	1.026E+1	1.731E+1
-5.349E-2	1.029E+1	1.736E+1
-5.511E-2	1.033E+1	1.736E+1
-5.511E-2	1.031E+1	1.740E+1
-5.349E-2	1.032E+1	1.746E+1
-5.349E-2	1.033E+1	1.733E+1
-5.673E-2	1.041E+1	1.733E+1
-5.673E-2	1.045E+1	1.728E+1
-5.673E-2	1.036E+1	1.746E+1
-5.025E-2	1.042E+1	1.737E+1
-5.673E-2	1.035E+1	1.742E+1
-5.835E-2	1.029E+1	1.733E+1
-5.511E-2	1.034E+1	1.736E+1
-5.673E-2	1.043E+1	1.738E+1
-5.349E-2	1.041E+1	1.726E+1
-5.511E-2	1.028E+1	1.731E+1
-5.835E-2	1.042E+1	1.724E+1
-5.349E-2	1.041E+1	1.726E+1
-5.349E-2	1.037E+1	1.730E+1
-5.835E-2	1.033E+1	1.743E+1
-5.187E-2	1.035E+1	1.738E+1
-5.673E-2	1.033E+1	1.716E+1
-5.511E-2	1.037E+1	1.727E+1
-5.187E-2	1.037E+1	1.725E+1
-5.187E-2	1.023E+1	1.724E+1
-5.673E-2	1.034E+1	1.735E+1
-5.511E-2	1.044E+1	1.728E+1
-5.673E-2	1.037E+1	1.721E+1
-5.673E-2	1.047E+1	1.730E+1
-5.673E-2	1.034E+1	1.732E+1
-5.673E-2	1.038E+1	1.754E+1
-5.511E-2	1.031E+1	1.731E+1
-5.511E-2	1.025E+1	1.736E+1
-5.511E-2	1.040E+1	1.735E+1
-5.349E-2	1.029E+1	1.735E+1
-5.835E-2	1.026E+1	1.741E+1
-5.511E-2	1.040E+1	1.739E+1
-5.511E-2	1.025E+1	1.727E+1
-5.511E-2	1.024E+1	1.727E+1
-5.673E-2	1.029E+1	1.730E+1
-5.349E-2	1.031E+1	1.727E+1
-5.187E-2	1.042E+1	1.722E+1
-5.349E-2	1.033E+1	1.735E+1
-5.511E-2	1.034E+1	1.744E+1
-5.511E-2	1.032E+1	1.735E+1
-5.511E-2	1.039E+1	1.719E+1
-5.349E-2	1.031E+1	1.737E+1
-5.511E-2	1.049E+1	1.740E+1
-5.349E-2	1.030E+1	1.734E+1
-5.187E-2	1.037E+1	1.735E+1
-5.511E-2	1.040E+1	1.724E+1
-5.673E-2	1.032E+1	1.730E+1
-5.511E-2	1.039E+1	1.743E+1
-5.511E-2	1.034E+1	1.724E+1
-5.511E-2	1.032E+1	1.718E+1
-5.673E-2	1.034E+1	1.730E+1
-5.511E-2	1.018E+1	1.742E+1
-5.349E-2	1.032E+1	1.741E+1
-5.673E-2	1.035E+1	1.719E+1
-5.835E-2	1.034E+1	1.731E+1
-5.349E-2	1.029E+1	1.732E+1
-5.349E-2	1.021E+1	1.737E+1
-5.511E-2	1.022E+1	1.738E+1
-5.511E-2	1.032E+1	1.727E+1
-5.511E-2	1.046E+1	1.738E+1
-5.511E-2	1.043E+1	1.753E+1
-5.511E-2	1.039E+1	1.735E+1
-5.673E-2	1.022E+1	1.738E+1
-5.187E-2	1.019E+1	1.733E+1
-5.511E-2	1.036E+1	1.740E+1
-5.511E-2	1.038E+1	1.719E+1
-5.835E-2	1.038E+1	1.748E+1
-5.349E-2	1.030E+1	1.734E+1
-5.349E-2	1.031E+1	1.730E+1
-5.673E-2	1.033E+1	1.732E+1
-5.511E-2	1.037E+1	1.746E+1
-5.511E-2	1.033E+1	1.743E+1
-5.511E-2	1.031E+1	1.735E+1
-5.511E-2	1.032E+1	1.723E+1
-5.511E-2	1.035E+1	1.743E+1
-5.511E-2	1.027E+1	1.735E+1
-5.673E-2	1.028E+1	1.727E+1
-5.673E-2	1.035E+1	1.723E+1
-5.511E-2	1.028E+1	1.722E+1
-5.187E-2	1.045E+1	1.743E+1
-5.187E-2	1.037E+1	1.736E+1
-5.835E-2	1.030E+1	1.736E+1
-5.998E-2	1.033E+1	1.738E+1
-5.511E-2	1.033E+1	1.731E+1
-5.025E-2	1.044E+1	1.738E+1
-5.673E-2	1.035E+1	1.734E+1
[truncated: 39,981 more rows]
