# Supplementary material for: Improved ANAP incorporation and VCF analysis reveal details of P2X7 current facilitation and a limited conformational interplay between ATP binding and the intracellular ballast domain
Source: eLife. 2023 Jan 4;12:e82479. doi: 10.7554/eLife.82479 (PMC9859053; doi:10.7554/eLife.82479)
Supplement: Figure 6—figure supplement 2—source data 2. [file elife-82479-fig6-figsupp2-data2.zip › Figure-6_figure-supplement-2_source-data-2/P2X7(Y595anap)-CaM-M13-mNeonGreen/e13#13.csv]

-1.930E-1	7.935E+0	1.454E+1
-1.930E-1	7.938E+0	1.443E+1
-1.914E-1	7.957E+0	1.450E+1
-1.978E-1	7.980E+0	1.436E+1
-1.962E-1	7.857E+0	1.442E+1
-1.962E-1	8.000E+0	1.444E+1
-1.930E-1	7.983E+0	1.444E+1
-1.962E-1	7.983E+0	1.430E+1
-1.914E-1	7.948E+0	1.448E+1
-1.946E-1	7.951E+0	1.435E+1
-1.946E-1	7.867E+0	1.431E+1
-1.962E-1	7.847E+0	1.431E+1
-1.978E-1	7.993E+0	1.447E+1
-1.914E-1	7.980E+0	1.456E+1
-1.946E-1	8.013E+0	1.433E+1
-1.978E-1	7.912E+0	1.432E+1
-1.946E-1	7.899E+0	1.442E+1
-1.914E-1	7.925E+0	1.448E+1
-1.914E-1	7.980E+0	1.431E+1
-1.930E-1	8.000E+0	1.442E+1
-1.930E-1	7.857E+0	1.443E+1
-1.930E-1	8.032E+0	1.438E+1
-1.946E-1	7.951E+0	1.448E+1
-1.962E-1	7.909E+0	1.431E+1
-1.946E-1	7.886E+0	1.441E+1
-1.946E-1	7.824E+0	1.433E+1
-1.962E-1	7.928E+0	1.447E+1
-1.962E-1	8.022E+0	1.440E+1
-1.930E-1	7.967E+0	1.440E+1
-1.914E-1	8.006E+0	1.454E+1
-1.962E-1	7.944E+0	1.433E+1
-1.978E-1	7.987E+0	1.448E+1
-1.930E-1	7.896E+0	1.440E+1
-1.914E-1	7.974E+0	1.442E+1
-1.962E-1	7.964E+0	1.441E+1
-1.962E-1	7.938E+0	1.432E+1
-1.930E-1	7.808E+0	1.434E+1
-1.946E-1	7.944E+0	1.432E+1
-1.962E-1	7.977E+0	1.445E+1
-1.946E-1	7.983E+0	1.447E+1
-1.962E-1	7.980E+0	1.435E+1
-1.897E-1	7.896E+0	1.449E+1
-1.930E-1	7.860E+0	1.461E+1
-1.962E-1	7.938E+0	1.447E+1
-1.962E-1	8.045E+0	1.434E+1
-1.946E-1	7.841E+0	1.438E+1
-1.978E-1	7.928E+0	1.446E+1
-1.946E-1	7.854E+0	1.433E+1
-1.914E-1	7.854E+0	1.436E+1
-1.930E-1	7.912E+0	1.427E+1
-1.946E-1	7.996E+0	1.442E+1
-1.962E-1	7.886E+0	1.438E+1
-1.946E-1	7.951E+0	1.433E+1
-1.897E-1	7.915E+0	1.439E+1
-1.962E-1	7.902E+0	1.437E+1
-1.930E-1	8.029E+0	1.439E+1
-1.930E-1	7.873E+0	1.440E+1
-1.930E-1	7.957E+0	1.446E+1
-1.946E-1	7.925E+0	1.446E+1
-1.962E-1	7.912E+0	1.438E+1
-1.946E-1	7.928E+0	1.435E+1
-1.914E-1	7.951E+0	1.454E+1
-1.930E-1	7.844E+0	1.442E+1
-1.962E-1	7.970E+0	1.442E+1
-1.930E-1	7.811E+0	1.447E+1
-1.914E-1	7.896E+0	1.435E+1
-1.946E-1	8.032E+0	1.435E+1
-1.930E-1	7.951E+0	1.432E+1
-1.946E-1	7.944E+0	1.435E+1
-1.930E-1	7.987E+0	1.438E+1
-1.962E-1	7.967E+0	1.434E+1
-1.930E-1	7.974E+0	1.435E+1
-1.946E-1	7.935E+0	1.445E+1
-1.930E-1	7.876E+0	1.428E+1
-1.914E-1	7.860E+0	1.433E+1
-1.962E-1	7.912E+0	1.450E+1
-1.946E-1	7.928E+0	1.451E+1
-1.914E-1	7.980E+0	1.447E+1
-1.962E-1	7.763E+0	1.451E+1
-1.978E-1	7.899E+0	1.449E+1
-1.946E-1	7.915E+0	1.449E+1
-1.930E-1	7.928E+0	1.441E+1
-1.962E-1	7.944E+0	1.436E+1
-1.978E-1	7.935E+0	1.435E+1
-1.946E-1	7.993E+0	1.446E+1
-1.946E-1	7.857E+0	1.443E+1
-1.946E-1	7.944E+0	1.448E+1
-1.946E-1	7.922E+0	1.440E+1
-1.930E-1	8.084E+0	1.437E+1
-1.930E-1	8.113E+0	1.430E+1
-1.962E-1	7.990E+0	1.461E+1
-1.946E-1	8.026E+0	1.450E+1
-1.962E-1	8.003E+0	1.456E+1
-1.914E-1	7.928E+0	1.432E+1
-1.930E-1	7.996E+0	1.444E+1
-1.946E-1	7.915E+0	1.441E+1
-1.978E-1	8.055E+0	1.443E+1
-1.946E-1	8.074E+0	1.450E+1
-1.930E-1	7.980E+0	1.441E+1
-2.011E-1	7.928E+0	1.441E+1
-1.946E-1	7.883E+0	1.438E+1
-1.946E-1	7.932E+0	1.442E+1
-1.946E-1	7.977E+0	1.432E+1
-1.930E-1	7.961E+0	1.436E+1
-1.930E-1	7.938E+0	1.444E+1
-1.930E-1	7.983E+0	1.436E+1
-1.930E-1	7.951E+0	1.442E+1
-1.962E-1	7.970E+0	1.442E+1
-1.930E-1	7.954E+0	1.446E+1
-1.946E-1	7.915E+0	1.445E+1
-1.946E-1	8.113E+0	1.438E+1
-1.946E-1	7.899E+0	1.454E+1
-1.962E-1	7.935E+0	1.441E+1
-1.946E-1	7.964E+0	1.432E+1
-1.930E-1	7.944E+0	1.440E+1
-1.962E-1	8.006E+0	1.443E+1
-1.930E-1	8.022E+0	1.448E+1
-1.914E-1	7.928E+0	1.447E+1
-1.930E-1	7.912E+0	1.436E+1
-1.995E-1	7.987E+0	1.450E+1
-1.962E-1	7.912E+0	1.428E+1
-1.946E-1	8.029E+0	1.439E+1
-1.946E-1	7.795E+0	1.429E+1
-1.962E-1	8.026E+0	1.438E+1
-1.930E-1	7.957E+0	1.441E+1
-1.930E-1	7.899E+0	1.436E+1
-1.962E-1	7.938E+0	1.441E+1
-1.962E-1	7.928E+0	1.446E+1
-1.930E-1	7.967E+0	1.423E+1
-1.930E-1	7.928E+0	1.460E+1
-1.914E-1	7.964E+0	1.455E+1
-1.962E-1	7.854E+0	1.449E+1
-1.930E-1	7.964E+0	1.446E+1
-1.962E-1	7.990E+0	1.436E+1
-1.930E-1	7.915E+0	1.442E+1
-1.946E-1	7.883E+0	1.438E+1
-1.946E-1	8.000E+0	1.428E+1
-1.962E-1	7.828E+0	1.426E+1
-1.946E-1	7.831E+0	1.438E+1
-1.962E-1	7.886E+0	1.447E+1
-1.962E-1	7.886E+0	1.447E+1
-1.946E-1	7.896E+0	1.433E+1
-1.930E-1	7.928E+0	1.452E+1
-1.978E-1	7.893E+0	1.434E+1
-1.946E-1	7.909E+0	1.449E+1
-1.930E-1	7.954E+0	1.434E+1
-1.946E-1	7.909E+0	1.448E+1
-1.978E-1	7.912E+0	1.441E+1
-1.930E-1	7.902E+0	1.434E+1
-1.946E-1	7.909E+0	1.423E+1
-1.914E-1	7.951E+0	1.445E+1
-1.962E-1	8.006E+0	1.429E+1
-1.962E-1	7.951E+0	1.443E+1
-1.946E-1	7.996E+0	1.434E+1
-1.946E-1	8.003E+0	1.443E+1
-1.930E-1	7.983E+0	1.458E+1
-1.946E-1	7.883E+0	1.430E+1
-1.930E-1	7.941E+0	1.441E+1
-1.930E-1	7.899E+0	1.438E+1
-1.962E-1	8.045E+0	1.440E+1
-1.930E-1	7.915E+0	1.454E+1
-1.930E-1	7.844E+0	1.432E+1
-1.946E-1	7.899E+0	1.445E+1
-1.946E-1	7.915E+0	1.438E+1
-1.946E-1	7.961E+0	1.440E+1
-1.930E-1	8.003E+0	1.431E+1
-1.930E-1	7.854E+0	1.431E+1
-1.946E-1	8.026E+0	1.445E+1
-1.946E-1	8.032E+0	1.439E+1
-1.962E-1	8.019E+0	1.446E+1
-1.962E-1	7.938E+0	1.449E+1
-1.978E-1	7.909E+0	1.449E+1
-1.930E-1	7.928E+0	1.443E+1
-1.946E-1	7.860E+0	1.444E+1
-1.930E-1	8.035E+0	1.445E+1
-1.930E-1	7.987E+0	1.429E+1
-1.962E-1	7.854E+0	1.434E+1
-1.930E-1	7.977E+0	1.438E+1
-1.962E-1	7.977E+0	1.439E+1
-1.946E-1	7.970E+0	1.436E+1
-1.946E-1	7.938E+0	1.437E+1
-1.930E-1	7.935E+0	1.436E+1
-1.914E-1	7.867E+0	1.446E+1
-1.978E-1	7.873E+0	1.434E+1
-1.914E-1	7.893E+0	1.434E+1
-1.946E-1	8.006E+0	1.452E+1
-1.962E-1	7.899E+0	1.451E+1
-1.995E-1	7.935E+0	1.433E+1
-1.930E-1	7.935E+0	1.439E+1
-1.914E-1	7.990E+0	1.420E+1
-1.946E-1	7.906E+0	1.430E+1
-1.962E-1	8.039E+0	1.434E+1
-1.946E-1	7.863E+0	1.436E+1
-1.914E-1	8.013E+0	1.434E+1
-1.930E-1	7.850E+0	1.438E+1
-1.946E-1	7.867E+0	1.442E+1
-1.962E-1	7.970E+0	1.444E+1
-1.897E-1	7.954E+0	1.434E+1
-1.946E-1	7.970E+0	1.435E+1
-1.978E-1	8.013E+0	1.454E+1
-1.930E-1	7.844E+0	1.432E+1
-1.930E-1	7.896E+0	1.449E+1
-1.930E-1	8.009E+0	1.438E+1
-1.930E-1	7.928E+0	1.437E+1
-1.930E-1	7.993E+0	1.441E+1
-1.930E-1	7.977E+0	1.440E+1
-1.978E-1	7.935E+0	1.426E+1
-1.930E-1	7.974E+0	1.445E+1
-1.946E-1	7.915E+0	1.447E+1
-1.946E-1	7.948E+0	1.439E+1
-1.914E-1	7.889E+0	1.446E+1
-1.946E-1	7.961E+0	1.446E+1
-1.962E-1	7.951E+0	1.447E+1
-1.914E-1	7.912E+0	1.434E+1
-1.930E-1	8.009E+0	1.448E+1
-1.946E-1	8.039E+0	1.445E+1
-1.946E-1	7.932E+0	1.433E+1
-1.930E-1	8.000E+0	1.441E+1
-1.946E-1	7.850E+0	1.443E+1
-1.946E-1	7.993E+0	1.437E+1
-1.946E-1	7.906E+0	1.432E+1
-1.897E-1	7.951E+0	1.446E+1
-1.897E-1	7.909E+0	1.436E+1
-1.914E-1	7.828E+0	1.440E+1
-1.962E-1	7.828E+0	1.441E+1
-1.914E-1	7.944E+0	1.437E+1
-1.946E-1	7.824E+0	1.423E+1
-1.946E-1	7.987E+0	1.448E+1
-1.978E-1	8.006E+0	1.443E+1
-1.930E-1	7.818E+0	1.437E+1
-1.962E-1	7.944E+0	1.433E+1
-1.946E-1	7.941E+0	1.429E+1
-1.978E-1	7.938E+0	1.441E+1
-1.946E-1	8.003E+0	1.436E+1
-1.962E-1	7.948E+0	1.422E+1
-1.946E-1	7.993E+0	1.429E+1
-1.946E-1	7.941E+0	1.437E+1
-1.930E-1	7.970E+0	1.431E+1
-1.962E-1	7.977E+0	1.437E+1
-1.962E-1	7.870E+0	1.450E+1
-1.914E-1	7.912E+0	1.439E+1
-1.897E-1	7.941E+0	1.444E+1
-1.946E-1	7.964E+0	1.425E+1
-1.946E-1	7.915E+0	1.435E+1
-1.946E-1	8.016E+0	1.432E+1
-1.914E-1	8.035E+0	1.436E+1
-1.930E-1	7.928E+0	1.436E+1
-1.962E-1	7.850E+0	1.426E+1
-1.914E-1	7.834E+0	1.441E+1
-1.946E-1	7.896E+0	1.426E+1
-1.962E-1	8.016E+0	1.422E+1
-1.930E-1	7.837E+0	1.447E+1
-1.962E-1	7.925E+0	1.430E+1
-1.930E-1	7.941E+0	1.437E+1
-1.946E-1	7.957E+0	1.439E+1
-1.930E-1	8.029E+0	1.434E+1
-1.946E-1	7.863E+0	1.435E+1
-1.930E-1	7.863E+0	1.434E+1
-1.962E-1	7.932E+0	1.446E+1
-1.946E-1	7.974E+0	1.421E+1
-1.946E-1	7.906E+0	1.430E+1
-1.930E-1	7.957E+0	1.446E+1
-1.914E-1	8.042E+0	1.428E+1
-1.962E-1	7.915E+0	1.446E+1
-1.946E-1	7.967E+0	1.430E+1
-1.930E-1	7.932E+0	1.427E+1
-1.946E-1	7.948E+0	1.430E+1
-1.962E-1	7.983E+0	1.419E+1
-1.930E-1	8.055E+0	1.443E+1
-1.946E-1	7.896E+0	1.436E+1
-1.946E-1	7.948E+0	1.443E+1
-1.946E-1	7.854E+0	1.452E+1
-1.930E-1	7.847E+0	1.452E+1
-1.930E-1	7.821E+0	1.447E+1
-1.962E-1	7.870E+0	1.435E+1
-1.962E-1	7.850E+0	1.419E+1
-1.930E-1	7.941E+0	1.419E+1
-1.930E-1	7.967E+0	1.437E+1
-1.946E-1	8.065E+0	1.442E+1
-1.946E-1	8.026E+0	1.442E+1
-1.962E-1	7.909E+0	1.447E+1
-1.914E-1	7.828E+0	1.437E+1
-1.946E-1	7.912E+0	1.439E+1
-1.962E-1	7.844E+0	1.423E+1
-1.914E-1	7.961E+0	1.441E+1
-1.946E-1	7.961E+0	1.437E+1
-1.946E-1	7.990E+0	1.443E+1
-1.930E-1	8.000E+0	1.422E+1
-1.946E-1	7.967E+0	1.431E+1
-1.914E-1	7.808E+0	1.446E+1
-1.930E-1	7.808E+0	1.453E+1
-1.962E-1	7.906E+0	1.436E+1
-1.978E-1	7.961E+0	1.433E+1
-1.946E-1	7.795E+0	1.433E+1
-1.946E-1	7.841E+0	1.428E+1
-1.978E-1	7.983E+0	1.437E+1
-1.914E-1	7.915E+0	1.458E+1
-1.914E-1	7.906E+0	1.433E+1
-1.946E-1	7.824E+0	1.437E+1
-1.962E-1	8.013E+0	1.438E+1
-1.930E-1	7.899E+0	1.419E+1
-1.962E-1	7.721E+0	1.446E+1
-1.930E-1	7.870E+0	1.428E+1
-1.962E-1	7.932E+0	1.429E+1
-1.962E-1	7.906E+0	1.438E+1
-1.946E-1	7.915E+0	1.434E+1
-1.930E-1	7.854E+0	1.421E+1
-1.962E-1	7.893E+0	1.434E+1
-1.946E-1	7.857E+0	1.436E+1
-1.930E-1	7.883E+0	1.433E+1
-1.914E-1	7.857E+0	1.424E+1
-1.978E-1	7.980E+0	1.435E+1
-1.946E-1	7.941E+0	1.441E+1
-1.946E-1	7.870E+0	1.428E+1
-1.946E-1	7.941E+0	1.429E+1
-1.978E-1	7.805E+0	1.435E+1
-1.946E-1	7.944E+0	1.433E+1
-1.914E-1	7.935E+0	1.438E+1
-1.946E-1	7.948E+0	1.437E+1
-1.962E-1	7.925E+0	1.437E+1
-1.946E-1	7.773E+0	1.437E+1
-1.930E-1	7.980E+0	1.437E+1
-1.930E-1	7.954E+0	1.440E+1
-1.946E-1	7.951E+0	1.452E+1
-1.946E-1	7.863E+0	1.431E+1
-1.946E-1	7.928E+0	1.416E+1
-1.946E-1	7.919E+0	1.434E+1
-1.946E-1	7.928E+0	1.428E+1
-1.930E-1	8.009E+0	1.429E+1
-1.930E-1	8.029E+0	1.428E+1
-1.930E-1	7.954E+0	1.451E+1
-1.962E-1	8.003E+0	1.428E+1
-1.962E-1	7.993E+0	1.429E+1
-1.930E-1	7.909E+0	1.433E+1
-1.930E-1	7.792E+0	1.424E+1
-1.962E-1	7.957E+0	1.439E+1
-1.914E-1	7.944E+0	1.422E+1
-1.914E-1	7.928E+0	1.438E+1
-1.946E-1	7.964E+0	1.437E+1
-1.946E-1	7.889E+0	1.439E+1
-1.962E-1	7.863E+0	1.438E+1
-1.946E-1	7.948E+0	1.436E+1
-1.930E-1	7.987E+0	1.447E+1
-1.962E-1	7.980E+0	1.426E+1
-1.962E-1	7.863E+0	1.440E+1
-1.914E-1	7.857E+0	1.439E+1
-1.946E-1	7.928E+0	1.421E+1
-1.946E-1	7.919E+0	1.424E+1
-1.914E-1	7.912E+0	1.433E+1
-1.930E-1	7.893E+0	1.440E+1
-1.978E-1	7.880E+0	1.427E+1
-1.962E-1	7.922E+0	1.432E+1
-1.946E-1	7.915E+0	1.418E+1
-1.962E-1	7.896E+0	1.427E+1
-1.930E-1	7.811E+0	1.441E+1
-1.962E-1	7.987E+0	1.429E+1
-1.930E-1	8.006E+0	1.445E+1
-1.946E-1	7.993E+0	1.431E+1
-1.930E-1	7.925E+0	1.436E+1
-1.995E-1	7.860E+0	1.416E+1
-1.962E-1	7.902E+0	1.425E+1
-1.946E-1	7.935E+0	1.427E+1
-1.930E-1	7.792E+0	1.431E+1
-1.962E-1	7.957E+0	1.423E+1
-1.946E-1	7.870E+0	1.428E+1
-1.962E-1	8.022E+0	1.433E+1
-1.946E-1	7.906E+0	1.436E+1
-1.946E-1	7.889E+0	1.424E+1
-1.930E-1	7.915E+0	1.428E+1
-1.930E-1	7.922E+0	1.422E+1
-1.946E-1	8.026E+0	1.434E+1
-1.930E-1	7.922E+0	1.431E+1
-1.962E-1	7.896E+0	1.422E+1
-1.930E-1	7.899E+0	1.448E+1
-1.946E-1	7.857E+0	1.435E+1
-1.946E-1	8.039E+0	1.421E+1
-1.946E-1	7.938E+0	1.435E+1
-1.897E-1	7.760E+0	1.434E+1
-1.962E-1	7.987E+0	1.430E+1
-1.946E-1	7.889E+0	1.424E+1
-1.946E-1	7.944E+0	1.453E+1
-1.930E-1	7.977E+0	1.432E+1
-1.995E-1	7.850E+0	1.421E+1
-1.946E-1	7.954E+0	1.434E+1
-1.930E-1	7.915E+0	1.430E+1
-1.930E-1	7.919E+0	1.429E+1
-1.930E-1	7.941E+0	1.442E+1
-1.962E-1	7.909E+0	1.440E+1
-1.930E-1	7.906E+0	1.428E+1
-1.930E-1	7.990E+0	1.424E+1
-1.962E-1	7.857E+0	1.433E+1
-1.962E-1	7.912E+0	1.433E+1
-1.930E-1	7.977E+0	1.439E+1
-1.946E-1	7.883E+0	1.445E+1
-1.946E-1	7.789E+0	1.426E+1
-1.946E-1	7.925E+0	1.430E+1
-1.962E-1	7.821E+0	1.417E+1
-1.930E-1	7.889E+0	1.432E+1
-1.946E-1	7.941E+0	1.423E+1
-1.946E-1	7.880E+0	1.435E+1
-1.978E-1	7.834E+0	1.434E+1
-1.930E-1	7.792E+0	1.436E+1
-1.978E-1	7.983E+0	1.427E+1
-1.962E-1	7.948E+0	1.429E+1
-1.930E-1	7.902E+0	1.417E+1
-1.946E-1	7.815E+0	1.423E+1
-1.978E-1	7.782E+0	1.429E+1
-1.978E-1	7.899E+0	1.441E+1
-1.930E-1	7.948E+0	1.431E+1
-1.897E-1	7.857E+0	1.424E+1
-1.946E-1	7.970E+0	1.422E+1
-1.962E-1	7.954E+0	1.438E+1
-1.978E-1	7.873E+0	1.433E+1
-1.914E-1	7.831E+0	1.426E+1
-1.978E-1	7.896E+0	1.432E+1
-1.962E-1	7.922E+0	1.422E+1
-1.930E-1	7.932E+0	1.421E+1
-1.946E-1	7.948E+0	1.441E+1
-1.946E-1	7.841E+0	1.430E+1
-1.978E-1	7.824E+0	1.443E+1
-1.962E-1	7.932E+0	1.426E+1
-1.946E-1	7.854E+0	1.423E+1
-1.962E-1	7.961E+0	1.413E+1
-1.946E-1	7.909E+0	1.426E+1
-1.962E-1	7.967E+0	1.432E+1
-1.946E-1	8.006E+0	1.425E+1
-1.946E-1	7.919E+0	1.437E+1
-1.978E-1	7.980E+0	1.444E+1
-1.946E-1	7.990E+0	1.434E+1
-1.930E-1	7.996E+0	1.435E+1
-1.946E-1	7.863E+0	1.438E+1
-1.946E-1	7.935E+0	1.440E+1
-1.946E-1	7.990E+0	1.433E+1
-1.962E-1	8.013E+0	1.426E+1
-1.930E-1	7.957E+0	1.433E+1
-1.962E-1	7.977E+0	1.426E+1
-1.946E-1	7.889E+0	1.453E+1
-1.930E-1	7.902E+0	1.434E+1
-1.946E-1	7.889E+0	1.420E+1
-1.978E-1	7.990E+0	1.431E+1
-1.946E-1	7.957E+0	1.433E+1
-1.946E-1	7.857E+0	1.431E+1
-1.962E-1	7.961E+0	1.435E+1
-1.962E-1	7.951E+0	1.418E+1
-1.962E-1	7.844E+0	1.421E+1
-1.930E-1	7.928E+0	1.428E+1
-1.930E-1	7.896E+0	1.438E+1
-1.962E-1	7.932E+0	1.429E+1
-1.946E-1	7.948E+0	1.431E+1
-1.946E-1	7.863E+0	1.439E+1
-1.946E-1	8.019E+0	1.446E+1
-1.995E-1	7.870E+0	1.421E+1
-1.962E-1	7.925E+0	1.434E+1
-1.946E-1	7.818E+0	1.440E+1
-1.946E-1	7.902E+0	1.411E+1
-1.978E-1	7.909E+0	1.437E+1
-1.946E-1	7.857E+0	1.442E+1
-1.946E-1	7.867E+0	1.434E+1
-1.962E-1	7.961E+0	1.417E+1
-1.978E-1	7.915E+0	1.425E+1
-1.946E-1	7.854E+0	1.422E+1
-1.946E-1	7.886E+0	1.430E+1
-1.962E-1	7.993E+0	1.415E+1
-1.962E-1	7.899E+0	1.433E+1
-1.930E-1	7.974E+0	1.436E+1
-1.962E-1	7.941E+0	1.422E+1
-1.946E-1	7.870E+0	1.425E+1
-1.962E-1	7.932E+0	1.445E+1
-1.946E-1	7.886E+0	1.434E+1
-1.946E-1	7.912E+0	1.426E+1
-1.962E-1	7.899E+0	1.430E+1
-1.995E-1	7.831E+0	1.432E+1
-1.946E-1	7.922E+0	1.421E+1
-1.930E-1	7.870E+0	1.437E+1
-1.978E-1	7.834E+0	1.429E+1
-1.962E-1	7.886E+0	1.443E+1
-1.930E-1	7.831E+0	1.433E+1
-1.930E-1	7.941E+0	1.433E+1
-1.962E-1	7.899E+0	1.433E+1
-1.962E-1	7.870E+0	1.426E+1
-1.946E-1	7.854E+0	1.424E+1
-1.946E-1	7.889E+0	1.429E+1
-1.930E-1	8.058E+0	1.436E+1
-1.962E-1	7.951E+0	1.430E+1
-1.962E-1	7.805E+0	1.440E+1
-1.946E-1	7.922E+0	1.426E+1
-1.946E-1	7.896E+0	1.431E+1
-1.995E-1	7.850E+0	1.427E+1
-1.946E-1	7.915E+0	1.425E+1
-1.930E-1	7.727E+0	1.437E+1
-1.962E-1	7.863E+0	1.439E+1
-1.978E-1	7.948E+0	1.435E+1
-1.946E-1	7.951E+0	1.423E+1
-1.946E-1	7.824E+0	1.427E+1
-1.930E-1	8.039E+0	1.425E+1
-1.978E-1	8.016E+0	1.434E+1
-1.962E-1	7.951E+0	1.440E+1
-1.962E-1	7.837E+0	1.436E+1
-1.930E-1	7.847E+0	1.441E+1
-1.978E-1	7.883E+0	1.435E+1
-1.930E-1	7.782E+0	1.430E+1
-1.946E-1	7.954E+0	1.434E+1
-1.946E-1	7.993E+0	1.426E+1
-1.978E-1	7.906E+0	1.414E+1
-1.930E-1	8.016E+0	1.421E+1
-1.930E-1	7.815E+0	1.424E+1
-1.946E-1	7.961E+0	1.430E+1
-1.978E-1	7.922E+0	1.420E+1
-1.930E-1	7.902E+0	1.423E+1
-1.962E-1	7.909E+0	1.431E+1
-1.930E-1	7.970E+0	1.423E+1
-1.978E-1	7.932E+0	1.425E+1
-1.978E-1	7.919E+0	1.419E+1
-1.946E-1	7.863E+0	1.424E+1
-1.962E-1	7.951E+0	1.421E+1
-1.978E-1	7.951E+0	1.433E+1
-1.930E-1	7.831E+0	1.423E+1
-1.930E-1	7.967E+0	1.424E+1
-1.946E-1	7.922E+0	1.415E+1
-1.978E-1	7.938E+0	1.434E+1
-1.995E-1	7.919E+0	1.432E+1
-1.946E-1	7.870E+0	1.443E+1
-1.930E-1	7.850E+0	1.429E+1
-1.978E-1	7.893E+0	1.427E+1
-1.946E-1	7.967E+0	1.434E+1
-1.930E-1	8.006E+0	1.430E+1
-1.962E-1	7.889E+0	1.439E+1
-1.946E-1	7.980E+0	1.425E+1
-1.978E-1	8.000E+0	1.435E+1
-1.946E-1	7.863E+0	1.435E+1
-1.946E-1	7.805E+0	1.425E+1
-1.946E-1	7.870E+0	1.430E+1
-1.946E-1	7.925E+0	1.427E+1
-1.930E-1	7.886E+0	1.413E+1
-1.946E-1	7.906E+0	1.411E+1
-1.946E-1	7.876E+0	1.426E+1
-1.978E-1	7.841E+0	1.419E+1
-1.946E-1	7.941E+0	1.422E+1
-1.978E-1	7.980E+0	1.426E+1
-1.962E-1	7.906E+0	1.422E+1
-1.995E-1	7.886E+0	1.432E+1
-1.930E-1	7.970E+0	1.450E+1
-1.962E-1	7.867E+0	1.433E+1
-1.978E-1	8.006E+0	1.419E+1
-1.962E-1	7.789E+0	1.430E+1
-1.930E-1	7.951E+0	1.434E+1
-1.962E-1	7.909E+0	1.435E+1
-1.995E-1	7.880E+0	1.434E+1
-1.978E-1	8.003E+0	1.425E+1
-1.930E-1	7.902E+0	1.441E+1
-1.962E-1	7.799E+0	1.415E+1
-1.962E-1	7.873E+0	1.425E+1
-1.978E-1	7.915E+0	1.434E+1
-1.930E-1	7.883E+0	1.422E+1
-1.978E-1	7.954E+0	1.428E+1
-1.978E-1	7.919E+0	1.426E+1
-1.962E-1	7.928E+0	1.421E+1
-1.946E-1	7.996E+0	1.437E+1
-1.995E-1	7.824E+0	1.435E+1
-1.978E-1	7.802E+0	1.425E+1
-1.995E-1	7.974E+0	1.431E+1
-1.897E-1	7.893E+0	1.424E+1
-1.962E-1	7.847E+0	1.422E+1
-1.962E-1	7.948E+0	1.428E+1
-1.962E-1	7.805E+0	1.436E+1
-1.946E-1	7.844E+0	1.436E+1
-1.995E-1	7.870E+0	1.422E+1
-1.978E-1	7.993E+0	1.419E+1
-1.962E-1	7.935E+0	1.422E+1
-1.930E-1	7.870E+0	1.437E+1
-1.946E-1	7.831E+0	1.418E+1
-1.978E-1	7.808E+0	1.419E+1
-1.962E-1	7.850E+0	1.431E+1
-1.946E-1	7.870E+0	1.442E+1
-1.978E-1	7.919E+0	1.420E+1
-1.995E-1	7.886E+0	1.431E+1
-1.962E-1	7.987E+0	1.419E+1
-1.946E-1	7.808E+0	1.420E+1
-1.962E-1	7.811E+0	1.432E+1
-1.978E-1	7.935E+0	1.423E+1
-1.995E-1	7.837E+0	1.429E+1
-1.946E-1	7.841E+0	1.422E+1
-1.978E-1	7.811E+0	1.431E+1
-1.962E-1	7.893E+0	1.441E+1
-1.946E-1	7.919E+0	1.422E+1
-1.930E-1	7.876E+0	1.429E+1
-1.978E-1	7.899E+0	1.424E+1
-1.978E-1	7.896E+0	1.416E+1
-1.962E-1	7.863E+0	1.420E+1
-1.930E-1	7.873E+0	1.419E+1
-1.962E-1	7.870E+0	1.429E+1
-1.962E-1	7.957E+0	1.422E+1
-1.962E-1	7.902E+0	1.441E+1
-1.962E-1	7.773E+0	1.429E+1
-1.962E-1	8.032E+0	1.444E+1
-1.978E-1	7.951E+0	1.414E+1
-1.962E-1	7.815E+0	1.418E+1
-1.946E-1	7.844E+0	1.420E+1
-1.962E-1	7.893E+0	1.419E+1
-2.011E-1	7.886E+0	1.437E+1
-1.946E-1	7.902E+0	1.416E+1
-1.946E-1	7.883E+0	1.432E+1
-1.946E-1	7.909E+0	1.411E+1
-1.995E-1	7.983E+0	1.427E+1
-1.946E-1	7.821E+0	1.421E+1
-1.978E-1	7.857E+0	1.439E+1
-1.962E-1	7.902E+0	1.428E+1
-1.962E-1	7.935E+0	1.417E+1
-1.962E-1	7.782E+0	1.422E+1
-1.946E-1	7.854E+0	1.423E+1
-1.962E-1	7.821E+0	1.417E+1
-1.946E-1	7.873E+0	1.432E+1
-1.978E-1	7.711E+0	1.428E+1
-1.962E-1	7.893E+0	1.419E+1
-1.978E-1	7.996E+0	1.430E+1
-2.011E-1	7.847E+0	1.429E+1
-1.978E-1	7.870E+0	1.427E+1
-1.962E-1	7.925E+0	1.420E+1
-1.946E-1	7.912E+0	1.425E+1
-1.962E-1	7.954E+0	1.439E+1
-1.978E-1	7.850E+0	1.443E+1
-1.962E-1	7.919E+0	1.426E+1
-1.962E-1	7.815E+0	1.425E+1
-1.978E-1	7.824E+0	1.413E+1
-1.978E-1	7.860E+0	1.436E+1
-1.962E-1	7.932E+0	1.425E+1
-1.946E-1	7.863E+0	1.439E+1
-1.962E-1	7.977E+0	1.423E+1
-1.962E-1	7.970E+0	1.416E+1
-1.946E-1	7.912E+0	1.430E+1
-1.978E-1	7.850E+0	1.434E+1
-1.978E-1	7.828E+0	1.420E+1
-1.995E-1	7.974E+0	1.411E+1
-1.946E-1	7.951E+0	1.425E+1
-1.978E-1	7.792E+0	1.412E+1
-1.995E-1	7.899E+0	1.425E+1
-1.946E-1	7.893E+0	1.426E+1
-1.962E-1	8.061E+0	1.434E+1
-1.946E-1	7.961E+0	1.415E+1
-1.946E-1	7.912E+0	1.425E+1
-1.962E-1	7.815E+0	1.427E+1
-1.946E-1	7.808E+0	1.418E+1
-1.978E-1	7.954E+0	1.428E+1
-1.962E-1	7.886E+0	1.420E+1
-1.962E-1	7.863E+0	1.434E+1
-1.962E-1	7.925E+0	1.420E+1
-1.930E-1	7.935E+0	1.433E+1
-1.995E-1	7.954E+0	1.434E+1
-1.946E-1	7.821E+0	1.430E+1
-1.946E-1	7.857E+0	1.438E+1
-1.946E-1	7.902E+0	1.437E+1
-1.978E-1	7.876E+0	1.425E+1
-1.978E-1	8.042E+0	1.434E+1
-1.978E-1	7.899E+0	1.431E+1
-1.946E-1	7.925E+0	1.428E+1
-1.995E-1	7.987E+0	1.429E+1
-1.995E-1	7.847E+0	1.428E+1
-1.978E-1	7.886E+0	1.435E+1
-1.962E-1	7.828E+0	1.426E+1
-1.995E-1	7.906E+0	1.438E+1
-1.962E-1	7.876E+0	1.422E+1
-1.962E-1	7.886E+0	1.431E+1
-1.962E-1	7.977E+0	1.424E+1
-1.962E-1	7.831E+0	1.416E+1
-1.978E-1	7.957E+0	1.418E+1
-1.962E-1	7.844E+0	1.436E+1
-1.962E-1	7.967E+0	1.416E+1
-1.978E-1	7.977E+0	1.442E+1
-1.995E-1	7.980E+0	1.407E+1
-1.946E-1	7.948E+0	1.435E+1
-1.962E-1	7.786E+0	1.420E+1
-1.978E-1	8.055E+0	1.420E+1
-1.978E-1	7.834E+0	1.441E+1
-1.946E-1	7.893E+0	1.432E+1
-1.962E-1	7.876E+0	1.423E+1
-1.978E-1	7.967E+0	1.430E+1
-1.978E-1	7.977E+0	1.417E+1
-1.978E-1	7.970E+0	1.434E+1
-1.995E-1	7.889E+0	1.426E+1
-1.995E-1	7.919E+0	1.427E+1
-1.962E-1	7.747E+0	1.423E+1
-1.978E-1	7.873E+0	1.417E+1
-1.962E-1	7.870E+0	1.424E+1
-1.978E-1	7.961E+0	1.411E+1
-1.946E-1	7.925E+0	1.420E+1
-1.946E-1	7.857E+0	1.421E+1
-1.962E-1	7.970E+0	1.427E+1
-1.978E-1	7.948E+0	1.439E+1
-1.978E-1	7.876E+0	1.418E+1
-1.946E-1	7.883E+0	1.441E+1
-1.962E-1	7.811E+0	1.419E+1
-2.011E-1	7.886E+0	1.416E+1
-1.995E-1	7.811E+0	1.425E+1
-1.962E-1	7.760E+0	1.425E+1
-1.995E-1	7.983E+0	1.426E+1
-1.978E-1	7.828E+0	1.423E+1
-1.978E-1	7.873E+0	1.418E+1
-1.946E-1	7.808E+0	1.424E+1
-1.995E-1	7.938E+0	1.422E+1
-1.995E-1	7.870E+0	1.437E+1
-1.978E-1	7.919E+0	1.419E+1
-1.946E-1	8.003E+0	1.426E+1
-1.962E-1	7.847E+0	1.427E+1
-1.978E-1	8.029E+0	1.424E+1
-1.995E-1	7.880E+0	1.429E+1
-1.962E-1	7.860E+0	1.425E+1
-1.995E-1	7.876E+0	1.433E+1
-1.995E-1	7.815E+0	1.422E+1
-1.995E-1	7.935E+0	1.439E+1
-1.946E-1	7.847E+0	1.415E+1
-1.962E-1	7.841E+0	1.398E+1
-1.962E-1	7.883E+0	1.423E+1
-1.978E-1	7.951E+0	1.414E+1
-1.962E-1	7.899E+0	1.429E+1
-1.978E-1	7.902E+0	1.420E+1
-2.011E-1	7.957E+0	1.408E+1
-2.011E-1	7.860E+0	1.420E+1
-1.962E-1	7.906E+0	1.412E+1
-1.978E-1	7.889E+0	1.425E+1
-1.995E-1	7.863E+0	1.424E+1
-1.978E-1	7.893E+0	1.423E+1
-1.946E-1	7.844E+0	1.407E+1
-1.995E-1	7.906E+0	1.423E+1
-1.978E-1	7.928E+0	1.430E+1
-1.995E-1	7.880E+0	1.423E+1
-1.962E-1	7.974E+0	1.428E+1
-1.962E-1	8.032E+0	1.435E+1
-2.011E-1	7.893E+0	1.402E+1
-1.978E-1	7.957E+0	1.411E+1
-1.946E-1	7.909E+0	1.432E+1
-1.962E-1	7.883E+0	1.423E+1
-1.962E-1	7.906E+0	1.423E+1
-1.978E-1	7.805E+0	1.431E+1
-1.946E-1	7.883E+0	1.417E+1
-1.978E-1	7.919E+0	1.425E+1
-2.011E-1	7.938E+0	1.430E+1
-1.995E-1	7.948E+0	1.431E+1
-1.962E-1	7.957E+0	1.424E+1
-1.995E-1	7.818E+0	1.418E+1
-1.995E-1	7.834E+0	1.425E+1
-1.978E-1	7.915E+0	1.417E+1
-1.946E-1	7.867E+0	1.418E+1
-1.995E-1	7.808E+0	1.414E+1
-1.995E-1	7.860E+0	1.402E+1
-1.995E-1	7.799E+0	1.432E+1
-1.946E-1	7.847E+0	1.423E+1
-1.978E-1	7.899E+0	1.437E+1
-1.995E-1	7.876E+0	1.429E+1
-2.027E-1	8.022E+0	1.424E+1
-1.962E-1	7.873E+0	1.422E+1
-1.978E-1	7.944E+0	1.421E+1
-1.995E-1	7.886E+0	1.419E+1
-2.027E-1	7.957E+0	1.434E+1
-1.978E-1	7.951E+0	1.422E+1
-1.978E-1	7.808E+0	1.416E+1
-2.011E-1	7.990E+0	1.431E+1
-1.995E-1	7.993E+0	1.422E+1
-1.978E-1	7.925E+0	1.426E+1
-1.978E-1	7.948E+0	1.428E+1
-1.978E-1	7.906E+0	1.433E+1
-1.978E-1	7.906E+0	1.428E+1
-1.962E-1	7.996E+0	1.425E+1
-1.978E-1	7.893E+0	1.407E+1
-1.995E-1	7.935E+0	1.417E+1
-2.011E-1	7.876E+0	1.417E+1
-1.946E-1	7.909E+0	1.411E+1
-1.962E-1	7.776E+0	1.423E+1
-1.978E-1	7.961E+0	1.435E+1
-1.978E-1	7.909E+0	1.437E+1
-1.978E-1	7.867E+0	1.428E+1
-1.962E-1	8.022E+0	1.416E+1
-1.995E-1	7.906E+0	1.406E+1
-1.978E-1	7.818E+0	1.416E+1
-1.995E-1	7.747E+0	1.416E+1
-1.978E-1	7.883E+0	1.417E+1
-2.011E-1	7.967E+0	1.423E+1
-2.011E-1	7.935E+0	1.435E+1
-1.962E-1	7.860E+0	1.438E+1
-1.978E-1	7.815E+0	1.433E+1
-1.995E-1	7.964E+0	1.420E+1
-1.978E-1	7.944E+0	1.422E+1
-1.978E-1	7.974E+0	1.424E+1
-1.962E-1	7.876E+0	1.430E+1
-1.978E-1	7.906E+0	1.428E+1
-1.978E-1	7.802E+0	1.429E+1
-1.962E-1	7.857E+0	1.416E+1
-1.995E-1	7.837E+0	1.435E+1
-2.011E-1	7.896E+0	1.423E+1
-1.995E-1	7.935E+0	1.429E+1
-1.978E-1	7.844E+0	1.422E+1
-1.978E-1	7.896E+0	1.431E+1
-1.995E-1	7.893E+0	1.417E+1
-1.978E-1	7.876E+0	1.426E+1
-1.962E-1	7.993E+0	1.420E+1
-1.978E-1	7.977E+0	1.419E+1
-1.995E-1	7.854E+0	1.438E+1
-1.978E-1	7.896E+0	1.416E+1
-1.946E-1	7.919E+0	1.432E+1
-1.962E-1	7.870E+0	1.415E+1
-2.011E-1	7.854E+0	1.429E+1
-2.011E-1	7.954E+0	1.429E+1
-1.978E-1	7.867E+0	1.420E+1
-1.995E-1	7.954E+0	1.421E+1
-2.011E-1	7.870E+0	1.427E+1
-1.930E-1	7.831E+0	1.411E+1
-1.930E-1	7.873E+0	1.410E+1
-1.978E-1	7.896E+0	1.411E+1
-1.995E-1	7.789E+0	1.412E+1
-1.995E-1	7.925E+0	1.422E+1
-1.995E-1	7.786E+0	1.405E+1
-1.962E-1	7.792E+0	1.432E+1
-2.027E-1	7.909E+0	1.424E+1
-1.995E-1	7.915E+0	1.417E+1
-1.978E-1	7.964E+0	1.410E+1
-1.962E-1	7.896E+0	1.416E+1
-2.011E-1	7.873E+0	1.424E+1
-1.978E-1	7.899E+0	1.444E+1
-1.946E-1	7.844E+0	1.419E+1
-1.962E-1	7.941E+0	1.418E+1
-2.011E-1	8.000E+0	1.433E+1
-1.962E-1	7.828E+0	1.422E+1
-1.978E-1	7.944E+0	1.424E+1
-1.978E-1	7.883E+0	1.430E+1
-1.995E-1	7.799E+0	1.419E+1
-1.962E-1	7.928E+0	1.413E+1
-1.978E-1	7.909E+0	1.431E+1
-1.978E-1	7.808E+0	1.430E+1
-1.995E-1	7.863E+0	1.420E+1
-1.978E-1	7.824E+0	1.422E+1
-1.978E-1	7.828E+0	1.426E+1
-1.995E-1	7.993E+0	1.417E+1
-2.011E-1	7.977E+0	1.416E+1
-1.995E-1	7.860E+0	1.420E+1
-1.978E-1	7.766E+0	1.410E+1
-1.946E-1	7.802E+0	1.422E+1
-2.027E-1	7.983E+0	1.414E+1
-1.978E-1	7.935E+0	1.430E+1
-1.978E-1	7.893E+0	1.424E+1
-2.011E-1	7.841E+0	1.439E+1
-1.995E-1	7.828E+0	1.445E+1
-1.978E-1	7.867E+0	1.402E+1
-1.946E-1	7.766E+0	1.428E+1
-1.978E-1	7.769E+0	1.430E+1
-1.995E-1	7.844E+0	1.429E+1
-1.978E-1	7.802E+0	1.412E+1
-1.978E-1	7.854E+0	1.413E+1
-1.962E-1	7.951E+0	1.423E+1
-1.995E-1	7.906E+0	1.413E+1
-1.995E-1	7.837E+0	1.403E+1
-1.995E-1	7.938E+0	1.426E+1
-1.978E-1	7.893E+0	1.433E+1
-1.978E-1	7.964E+0	1.427E+1
-1.995E-1	7.841E+0	1.408E+1
-1.946E-1	7.944E+0	1.432E+1
-1.962E-1	7.912E+0	1.418E+1
-1.995E-1	7.902E+0	1.429E+1
-1.978E-1	7.857E+0	1.409E+1
-1.946E-1	7.902E+0	1.432E+1
-1.978E-1	7.922E+0	1.429E+1
-2.011E-1	7.854E+0	1.425E+1
-1.978E-1	7.925E+0	1.423E+1
-1.962E-1	7.821E+0	1.423E+1
-1.946E-1	7.824E+0	1.427E+1
-1.995E-1	7.896E+0	1.416E+1
-1.978E-1	7.902E+0	1.431E+1
-1.978E-1	7.893E+0	1.418E+1
-1.962E-1	7.863E+0	1.434E+1
-1.978E-1	7.847E+0	1.411E+1
-1.962E-1	7.922E+0	1.420E+1
-1.962E-1	7.880E+0	1.442E+1
-1.995E-1	7.915E+0	1.427E+1
-1.978E-1	7.867E+0	1.418E+1
-2.027E-1	7.805E+0	1.421E+1
-1.962E-1	7.867E+0	1.434E+1
-1.962E-1	7.983E+0	1.421E+1
-1.978E-1	7.944E+0	1.422E+1
-1.978E-1	7.854E+0	1.419E+1
-1.946E-1	8.003E+0	1.419E+1
-1.978E-1	7.854E+0	1.417E+1
-2.011E-1	8.032E+0	1.429E+1
-2.011E-1	8.058E+0	1.404E+1
-1.962E-1	7.873E+0	1.433E+1
-1.995E-1	7.889E+0	1.424E+1
-1.995E-1	7.867E+0	1.423E+1
-1.995E-1	7.948E+0	1.418E+1
-1.930E-1	7.906E+0	1.412E+1
-1.978E-1	7.789E+0	1.413E+1
-1.978E-1	7.889E+0	1.410E+1
-1.978E-1	7.841E+0	1.426E+1
-1.978E-1	7.847E+0	1.423E+1
-1.962E-1	7.841E+0	1.430E+1
-1.995E-1	7.834E+0	1.412E+1
-2.027E-1	7.844E+0	1.420E+1
-1.978E-1	7.860E+0	1.420E+1
-1.978E-1	7.896E+0	1.425E+1
-1.995E-1	7.873E+0	1.422E+1
-1.962E-1	7.948E+0	1.420E+1
-1.962E-1	7.873E+0	1.415E+1
-1.978E-1	7.932E+0	1.417E+1
-1.978E-1	7.902E+0	1.419E+1
-1.995E-1	7.883E+0	1.426E+1
-1.962E-1	7.854E+0	1.427E+1
-1.946E-1	7.935E+0	1.409E+1
-1.995E-1	7.834E+0	1.407E+1
-1.978E-1	7.915E+0	1.432E+1
-1.962E-1	7.922E+0	1.420E+1
-1.995E-1	7.844E+0	1.416E+1
-1.995E-1	7.974E+0	1.414E+1
-2.011E-1	7.876E+0	1.426E+1
-1.962E-1	7.828E+0	1.416E+1
-1.995E-1	7.821E+0	1.418E+1
-1.995E-1	7.880E+0	1.420E+1
-2.027E-1	7.909E+0	1.420E+1
-1.962E-1	7.915E+0	1.414E+1
-1.978E-1	7.880E+0	1.417E+1
-1.978E-1	7.922E+0	1.422E+1
-1.978E-1	7.938E+0	1.428E+1
-1.962E-1	7.815E+0	1.434E+1
-1.962E-1	7.938E+0	1.415E+1
-1.978E-1	7.883E+0	1.414E+1
-1.995E-1	7.915E+0	1.428E+1
-1.946E-1	7.906E+0	1.421E+1
-1.995E-1	7.873E+0	1.425E+1
-2.011E-1	7.961E+0	1.427E+1
-1.962E-1	7.876E+0	1.422E+1
-1.962E-1	7.899E+0	1.422E+1
-1.995E-1	7.893E+0	1.434E+1
-2.011E-1	7.928E+0	1.410E+1
-2.011E-1	7.802E+0	1.419E+1
-1.978E-1	7.909E+0	1.439E+1
-1.962E-1	7.824E+0	1.419E+1
-1.978E-1	7.938E+0	1.422E+1
-1.995E-1	7.941E+0	1.423E+1
-1.946E-1	7.980E+0	1.420E+1
-1.995E-1	7.854E+0	1.410E+1
-2.011E-1	7.912E+0	1.416E+1
-1.995E-1	7.854E+0	1.408E+1
-1.978E-1	7.902E+0	1.416E+1
-1.962E-1	7.889E+0	1.418E+1
-2.011E-1	7.983E+0	1.422E+1
-2.011E-1	7.928E+0	1.424E+1
-1.978E-1	7.847E+0	1.419E+1
-1.962E-1	7.841E+0	1.423E+1
-1.995E-1	7.818E+0	1.428E+1
-1.978E-1	7.782E+0	1.427E+1
-1.962E-1	7.818E+0	1.430E+1
-1.978E-1	7.789E+0	1.425E+1
-2.011E-1	7.880E+0	1.417E+1
-1.978E-1	7.873E+0	1.419E+1
-1.946E-1	7.899E+0	1.433E+1
-1.962E-1	7.863E+0	1.414E+1
-1.978E-1	7.837E+0	1.426E+1
-1.995E-1	7.932E+0	1.421E+1
-1.978E-1	7.951E+0	1.420E+1
-1.962E-1	7.954E+0	1.418E+1
-1.995E-1	7.889E+0	1.415E+1
-1.978E-1	7.925E+0	1.416E+1
-1.962E-1	7.893E+0	1.428E+1
-1.978E-1	7.847E+0	1.415E+1
-2.027E-1	7.876E+0	1.416E+1
-1.995E-1	7.854E+0	1.433E+1
-1.978E-1	7.870E+0	1.409E+1
-2.011E-1	7.902E+0	1.423E+1
-2.027E-1	7.863E+0	1.404E+1
-1.995E-1	8.003E+0	1.415E+1
-2.011E-1	7.896E+0	1.416E+1
-1.962E-1	7.847E+0	1.421E+1
-1.995E-1	7.902E+0	1.426E+1
-1.978E-1	7.941E+0	1.420E+1
-1.962E-1	7.899E+0	1.412E+1
-1.978E-1	7.834E+0	1.423E+1
-1.978E-1	7.795E+0	1.423E+1
-1.978E-1	7.938E+0	1.404E+1
-1.978E-1	7.932E+0	1.432E+1
-1.995E-1	7.941E+0	1.423E+1
-1.995E-1	7.928E+0	1.414E+1
-1.978E-1	7.909E+0	1.425E+1
-1.946E-1	7.776E+0	1.414E+1
-1.962E-1	7.779E+0	1.422E+1
-1.995E-1	7.928E+0	1.429E+1
-1.995E-1	7.915E+0	1.425E+1
-1.978E-1	7.944E+0	1.426E+1
-1.962E-1	7.902E+0	1.425E+1
-1.978E-1	7.860E+0	1.413E+1
-2.027E-1	7.841E+0	1.418E+1
-1.962E-1	7.802E+0	1.413E+1
-1.946E-1	7.935E+0	1.418E+1
-2.011E-1	7.850E+0	1.425E+1
-1.978E-1	7.808E+0	1.417E+1
-1.978E-1	7.967E+0	1.403E+1
-1.978E-1	7.909E+0	1.428E+1
-2.027E-1	7.818E+0	1.422E+1
-1.978E-1	7.983E+0	1.411E+1
-1.978E-1	7.850E+0	1.412E+1
-1.978E-1	7.928E+0	1.417E+1
-1.978E-1	7.873E+0	1.417E+1
-1.978E-1	7.876E+0	1.423E+1
-1.962E-1	8.006E+0	1.410E+1
-1.978E-1	7.912E+0	1.410E+1
-1.978E-1	7.847E+0	1.406E+1
-2.011E-1	7.957E+0	1.426E+1
-1.962E-1	7.909E+0	1.425E+1
-1.962E-1	7.844E+0	1.420E+1
-1.978E-1	7.909E+0	1.418E+1
-1.995E-1	7.883E+0	1.433E+1
-1.978E-1	8.009E+0	1.425E+1
-1.978E-1	7.773E+0	1.417E+1
-1.962E-1	7.883E+0	1.412E+1
-1.995E-1	7.834E+0	1.416E+1
-1.995E-1	7.899E+0	1.422E+1
-1.962E-1	7.857E+0	1.422E+1
-1.995E-1	7.919E+0	1.422E+1
-2.011E-1	7.841E+0	1.415E+1
-1.962E-1	7.857E+0	1.433E+1
-1.930E-1	7.815E+0	1.423E+1
-2.027E-1	7.941E+0	1.426E+1
-2.011E-1	7.831E+0	1.430E+1
-1.962E-1	7.850E+0	1.422E+1
-1.978E-1	7.756E+0	1.429E+1
-1.995E-1	7.899E+0	1.424E+1
-1.978E-1	7.844E+0	1.420E+1
-1.962E-1	7.834E+0	1.408E+1
-1.978E-1	7.818E+0	1.429E+1
-1.978E-1	7.860E+0	1.415E+1
-1.978E-1	8.000E+0	1.423E+1
-1.946E-1	7.944E+0	1.418E+1
-1.962E-1	7.919E+0	1.423E+1
-2.011E-1	7.896E+0	1.425E+1
-1.995E-1	7.944E+0	1.418E+1
-1.946E-1	7.883E+0	1.419E+1
-1.962E-1	7.948E+0	1.431E+1
-1.995E-1	7.821E+0	1.419E+1
-1.995E-1	7.828E+0	1.407E+1
-1.978E-1	7.867E+0	1.425E+1
-1.995E-1	7.850E+0	1.413E+1
-2.011E-1	7.883E+0	1.425E+1
-1.978E-1	8.000E+0	1.404E+1
-1.978E-1	7.906E+0	1.418E+1
-1.995E-1	7.893E+0	1.417E+1
-2.011E-1	7.915E+0	1.426E+1
-2.027E-1	7.876E+0	1.421E+1
-1.946E-1	7.841E+0	1.415E+1
-1.978E-1	7.789E+0	1.432E+1
-1.978E-1	7.909E+0	1.411E+1
-2.027E-1	7.860E+0	1.432E+1
-1.978E-1	7.828E+0	1.399E+1
-1.978E-1	7.977E+0	1.415E+1
-1.978E-1	7.902E+0	1.416E+1
-2.011E-1	7.850E+0	1.421E+1
-1.978E-1	7.889E+0	1.411E+1
-1.995E-1	7.922E+0	1.427E+1
-1.995E-1	7.896E+0	1.419E+1
-1.978E-1	7.906E+0	1.425E+1
-1.962E-1	7.987E+0	1.410E+1
-1.978E-1	8.003E+0	1.436E+1
-1.978E-1	7.867E+0	1.434E+1
-2.027E-1	8.006E+0	1.439E+1
-1.962E-1	7.883E+0	1.404E+1
-1.978E-1	7.847E+0	1.421E+1
-1.978E-1	7.951E+0	1.420E+1
-2.027E-1	7.844E+0	1.418E+1
-1.962E-1	7.967E+0	1.422E+1
-1.978E-1	7.867E+0	1.412E+1
-1.962E-1	7.919E+0	1.412E+1
-1.962E-1	7.951E+0	1.432E+1
-1.962E-1	7.837E+0	1.432E+1
-1.962E-1	7.786E+0	1.419E+1
-1.978E-1	7.954E+0	1.433E+1
-1.995E-1	7.844E+0	1.418E+1
-1.995E-1	7.850E+0	1.419E+1
-1.978E-1	7.857E+0	1.405E+1
-1.978E-1	7.906E+0	1.424E+1
-1.995E-1	7.993E+0	1.433E+1
-1.962E-1	7.828E+0	1.421E+1
-2.011E-1	7.828E+0	1.424E+1
-1.962E-1	7.805E+0	1.424E+1
-1.962E-1	7.906E+0	1.428E+1
-1.962E-1	7.831E+0	1.420E+1
-1.978E-1	7.915E+0	1.422E+1
-2.011E-1	7.844E+0	1.409E+1
-2.011E-1	7.873E+0	1.421E+1
-1.995E-1	7.844E+0	1.421E+1
-1.995E-1	7.811E+0	1.420E+1
-1.962E-1	7.883E+0	1.441E+1
-2.027E-1	7.841E+0	1.432E+1
-1.962E-1	8.003E+0	1.411E+1
-1.962E-1	7.834E+0	1.429E+1
-1.962E-1	7.912E+0	1.413E+1
-2.011E-1	7.886E+0	1.416E+1
-1.978E-1	7.899E+0	1.423E+1
-1.978E-1	7.828E+0	1.421E+1
-1.962E-1	7.880E+0	1.414E+1
-2.011E-1	7.912E+0	1.412E+1
-1.978E-1	7.899E+0	1.422E+1
-1.962E-1	7.870E+0	1.418E+1
-1.978E-1	7.792E+0	1.427E+1
-1.995E-1	7.818E+0	1.409E+1
-1.946E-1	7.850E+0	1.412E+1
-1.946E-1	8.016E+0	1.411E+1
-2.011E-1	7.831E+0	1.403E+1
-2.027E-1	7.932E+0	1.433E+1
-1.978E-1	7.776E+0	1.433E+1
-1.978E-1	7.889E+0	1.417E+1
-1.995E-1	7.727E+0	1.414E+1
-1.995E-1	8.009E+0	1.421E+1
-1.962E-1	7.818E+0	1.407E+1
-1.978E-1	7.954E+0	1.411E+1
-2.027E-1	7.860E+0	1.426E+1
-1.978E-1	7.857E+0	1.429E+1
-2.011E-1	7.870E+0	1.411E+1
-1.995E-1	7.815E+0	1.421E+1
-1.995E-1	7.876E+0	1.413E+1
-1.978E-1	7.863E+0	1.411E+1
-1.978E-1	7.834E+0	1.410E+1
-1.978E-1	7.935E+0	1.421E+1
-1.978E-1	7.850E+0	1.411E+1
-1.995E-1	7.841E+0	1.421E+1
-1.978E-1	8.006E+0	1.424E+1
-1.978E-1	7.876E+0	1.416E+1
-2.027E-1	7.883E+0	1.427E+1
-1.995E-1	7.964E+0	1.409E+1
-1.978E-1	7.925E+0	1.425E+1
-1.930E-1	7.935E+0	1.410E+1
-1.978E-1	7.902E+0	1.423E+1
-1.978E-1	8.009E+0	1.428E+1
-1.978E-1	7.730E+0	1.426E+1
-1.962E-1	7.919E+0	1.424E+1
-2.027E-1	7.915E+0	1.421E+1
-1.962E-1	7.977E+0	1.431E+1
-1.978E-1	7.919E+0	1.414E+1
-1.978E-1	7.974E+0	1.417E+1
-2.027E-1	7.834E+0	1.415E+1
-1.995E-1	7.902E+0	1.410E+1
-1.962E-1	7.805E+0	1.422E+1
-1.962E-1	7.944E+0	1.413E+1
-1.995E-1	7.889E+0	1.422E+1
-1.995E-1	7.909E+0	1.419E+1
-1.995E-1	7.915E+0	1.416E+1
-1.962E-1	7.932E+0	1.420E+1
-2.011E-1	7.786E+0	1.421E+1
-1.978E-1	7.805E+0	1.426E+1
-1.995E-1	7.951E+0	1.419E+1
-1.978E-1	8.058E+0	1.421E+1
-2.043E-1	7.808E+0	1.424E+1
-1.995E-1	7.808E+0	1.420E+1
-2.011E-1	7.818E+0	1.420E+1
-1.978E-1	7.789E+0	1.419E+1
-1.995E-1	7.912E+0	1.426E+1
-2.011E-1	7.967E+0	1.418E+1
-1.978E-1	7.860E+0	1.415E+1
-1.978E-1	7.880E+0	1.416E+1
-1.995E-1	7.815E+0	1.420E+1
-1.978E-1	7.782E+0	1.410E+1
-1.962E-1	7.893E+0	1.424E+1
-1.962E-1	7.876E+0	1.440E+1
-2.011E-1	7.815E+0	1.436E+1
-1.995E-1	7.896E+0	1.423E+1
-1.946E-1	7.899E+0	1.414E+1
-1.962E-1	7.847E+0	1.420E+1
-2.027E-1	7.863E+0	1.418E+1
-1.995E-1	7.983E+0	1.423E+1
-1.978E-1	7.893E+0	1.429E+1
-2.011E-1	7.779E+0	1.442E+1
-1.995E-1	7.987E+0	1.410E+1
-2.011E-1	7.799E+0	1.418E+1
-1.946E-1	7.760E+0	1.419E+1
-1.946E-1	7.951E+0	1.408E+1
-2.011E-1	7.967E+0	1.410E+1
-1.978E-1	7.935E+0	1.411E+1
-1.962E-1	7.974E+0	1.422E+1
-1.995E-1	7.860E+0	1.409E+1
-2.027E-1	7.799E+0	1.410E+1
-1.962E-1	7.834E+0	1.418E+1
-1.978E-1	7.844E+0	1.414E+1
-1.995E-1	7.928E+0	1.429E+1
-2.011E-1	7.824E+0	1.424E+1
-1.962E-1	7.954E+0	1.415E+1
-1.978E-1	7.769E+0	1.423E+1
-1.962E-1	7.886E+0	1.413E+1
-1.995E-1	7.893E+0	1.414E+1
-1.978E-1	7.996E+0	1.416E+1
-2.011E-1	7.954E+0	1.418E+1
-1.978E-1	7.967E+0	1.419E+1
-1.978E-1	7.909E+0	1.411E+1
-1.995E-1	7.970E+0	1.419E+1
-1.978E-1	7.932E+0	1.416E+1
-1.995E-1	7.834E+0	1.438E+1
-1.995E-1	7.867E+0	1.413E+1
-1.962E-1	7.821E+0	1.419E+1
-1.978E-1	7.876E+0	1.428E+1
-1.962E-1	7.996E+0	1.410E+1
-1.978E-1	7.902E+0	1.422E+1
-2.011E-1	7.756E+0	1.422E+1
-1.962E-1	7.899E+0	1.427E+1
-1.995E-1	7.811E+0	1.429E+1
-1.978E-1	7.854E+0	1.411E+1
-1.978E-1	7.860E+0	1.410E+1
-1.962E-1	7.880E+0	1.410E+1
-1.946E-1	7.850E+0	1.425E+1
-1.995E-1	7.896E+0	1.416E+1
-1.995E-1	7.941E+0	1.415E+1
-1.962E-1	7.769E+0	1.411E+1
-1.978E-1	7.773E+0	1.419E+1
-1.995E-1	7.928E+0	1.421E+1
-2.011E-1	7.795E+0	1.412E+1
-1.995E-1	7.834E+0	1.407E+1
-1.946E-1	8.029E+0	1.415E+1
-1.978E-1	7.928E+0	1.433E+1
-1.978E-1	7.996E+0	1.405E+1
-1.962E-1	7.841E+0	1.423E+1
-1.978E-1	7.889E+0	1.422E+1
-1.978E-1	7.828E+0	1.415E+1
-1.995E-1	7.912E+0	1.425E+1
-1.978E-1	7.919E+0	1.414E+1
-1.946E-1	7.896E+0	1.415E+1
-1.995E-1	7.883E+0	1.437E+1
-2.011E-1	7.844E+0	1.425E+1
-1.962E-1	7.935E+0	1.425E+1
-2.011E-1	7.912E+0	1.431E+1
-2.027E-1	7.844E+0	1.431E+1
-1.978E-1	7.779E+0	1.418E+1
-1.962E-1	7.922E+0	1.417E+1
-1.978E-1	7.863E+0	1.406E+1
-1.962E-1	7.841E+0	1.415E+1
-1.978E-1	7.951E+0	1.420E+1
-1.962E-1	7.834E+0	1.411E+1
-1.978E-1	7.867E+0	1.413E+1
-1.978E-1	7.799E+0	1.418E+1
-2.011E-1	7.883E+0	1.424E+1
-1.978E-1	7.961E+0	1.407E+1
-1.995E-1	7.922E+0	1.413E+1
-1.995E-1	7.808E+0	1.424E+1
-1.995E-1	7.789E+0	1.415E+1
-1.946E-1	7.854E+0	1.415E+1
-1.978E-1	7.925E+0	1.412E+1
-1.995E-1	7.847E+0	1.424E+1
-2.027E-1	7.925E+0	1.419E+1
-1.978E-1	7.919E+0	1.411E+1
-1.930E-1	7.834E+0	1.413E+1
-1.978E-1	7.980E+0	1.416E+1
-2.011E-1	7.831E+0	1.405E+1
-1.978E-1	7.996E+0	1.409E+1
-1.962E-1	7.906E+0	1.403E+1
-1.995E-1	7.928E+0	1.410E+1
-2.011E-1	7.854E+0	1.421E+1
-1.995E-1	7.815E+0	1.421E+1
-1.978E-1	7.857E+0	1.413E+1
-2.011E-1	7.863E+0	1.416E+1
-1.962E-1	7.863E+0	1.413E+1
-1.946E-1	7.957E+0	1.415E+1
-1.978E-1	7.789E+0	1.414E+1
-1.995E-1	7.932E+0	1.421E+1
-2.011E-1	7.938E+0	1.410E+1
-1.995E-1	7.896E+0	1.419E+1
-1.978E-1	7.932E+0	1.424E+1
-1.995E-1	7.789E+0	1.429E+1
-1.995E-1	7.889E+0	1.410E+1
-1.978E-1	7.922E+0	1.428E+1
-1.946E-1	8.009E+0	1.422E+1
-1.962E-1	7.883E+0	1.407E+1
-2.011E-1	8.013E+0	1.403E+1
-1.978E-1	7.883E+0	1.412E+1
-1.962E-1	7.893E+0	1.410E+1
-1.978E-1	7.776E+0	1.404E+1
-1.995E-1	7.805E+0	1.425E+1
-1.962E-1	7.876E+0	1.409E+1
-1.962E-1	7.831E+0	1.408E+1
-2.011E-1	7.841E+0	1.416E+1
-1.978E-1	7.880E+0	1.418E+1
-1.962E-1	7.886E+0	1.419E+1
-1.995E-1	7.815E+0	1.415E+1
-1.995E-1	7.961E+0	1.422E+1
-1.962E-1	7.906E+0	1.413E+1
-1.978E-1	7.928E+0	1.429E+1
-1.978E-1	7.896E+0	1.424E+1
-1.995E-1	7.841E+0	1.421E+1
-2.011E-1	7.899E+0	1.408E+1
-1.962E-1	7.909E+0	1.422E+1
-1.962E-1	7.899E+0	1.417E+1
-2.011E-1	7.922E+0	1.425E+1
-1.995E-1	7.792E+0	1.419E+1
-1.962E-1	7.928E+0	1.416E+1
-1.995E-1	7.779E+0	1.409E+1
-2.011E-1	7.854E+0	1.413E+1
-1.978E-1	7.831E+0	1.408E+1
-1.995E-1	7.919E+0	1.420E+1
-2.011E-1	7.857E+0	1.413E+1
-1.978E-1	7.944E+0	1.415E+1
-1.962E-1	7.867E+0	1.416E+1
-1.995E-1	7.919E+0	1.422E+1
-1.995E-1	7.987E+0	1.409E+1
-1.995E-1	7.906E+0	1.419E+1
-2.011E-1	7.938E+0	1.413E+1
-1.995E-1	7.841E+0	1.408E+1
-1.995E-1	7.782E+0	1.414E+1
-1.995E-1	7.906E+0	1.421E+1
-1.995E-1	7.850E+0	1.414E+1
-2.011E-1	7.938E+0	1.417E+1
-1.962E-1	7.867E+0	1.425E+1
-1.995E-1	7.883E+0	1.423E+1
-1.995E-1	7.808E+0	1.414E+1
-1.978E-1	7.906E+0	1.422E+1
-1.995E-1	7.860E+0	1.429E+1
-2.027E-1	7.824E+0	1.416E+1
-1.962E-1	7.860E+0	1.430E+1
-1.946E-1	7.954E+0	1.409E+1
-1.962E-1	7.854E+0	1.415E+1
-1.995E-1	7.847E+0	1.432E+1
-1.962E-1	7.831E+0	1.411E+1
-1.962E-1	8.013E+0	1.418E+1
-1.962E-1	7.980E+0	1.417E+1
-2.011E-1	7.896E+0	1.421E+1
-1.995E-1	7.893E+0	1.424E+1
-1.995E-1	7.766E+0	1.437E+1
-1.995E-1	7.863E+0	1.416E+1
-1.995E-1	7.889E+0	1.429E+1
-1.962E-1	7.867E+0	1.406E+1
-1.995E-1	7.811E+0	1.426E+1
-1.978E-1	7.902E+0	1.418E+1
-2.011E-1	7.883E+0	1.416E+1
-1.995E-1	7.850E+0	1.425E+1
-2.011E-1	7.932E+0	1.422E+1
-1.962E-1	7.850E+0	1.429E+1
-1.995E-1	7.993E+0	1.433E+1
-1.995E-1	7.938E+0	1.421E+1
-2.027E-1	7.860E+0	1.412E+1
-1.978E-1	7.954E+0	1.423E+1
-2.027E-1	7.818E+0	1.408E+1
-1.978E-1	7.983E+0	1.420E+1
-1.978E-1	7.896E+0	1.404E+1
-1.995E-1	7.850E+0	1.413E+1
-2.011E-1	7.834E+0	1.416E+1
-1.978E-1	7.896E+0	1.413E+1
-1.995E-1	7.928E+0	1.412E+1
-1.962E-1	7.880E+0	1.417E+1
-1.978E-1	7.844E+0	1.403E+1
-1.995E-1	7.860E+0	1.417E+1
-1.962E-1	7.860E+0	1.414E+1
-1.978E-1	7.734E+0	1.417E+1
-2.011E-1	7.990E+0	1.410E+1
-1.995E-1	7.792E+0	1.426E+1
-1.962E-1	7.870E+0	1.413E+1
-1.978E-1	7.922E+0	1.413E+1
-1.978E-1	7.880E+0	1.417E+1
-2.011E-1	7.766E+0	1.414E+1
-1.962E-1	7.756E+0	1.417E+1
-1.962E-1	7.915E+0	1.408E+1
-2.011E-1	7.808E+0	1.412E+1
-2.011E-1	7.854E+0	1.418E+1
-1.978E-1	7.834E+0	1.426E+1
-2.011E-1	7.818E+0	1.408E+1
-1.978E-1	7.919E+0	1.416E+1
-1.995E-1	7.938E+0	1.410E+1
-1.962E-1	7.880E+0	1.422E+1
-1.962E-1	7.802E+0	1.412E+1
-1.995E-1	7.899E+0	1.413E+1
-2.011E-1	7.922E+0	1.413E+1
-1.978E-1	7.922E+0	1.418E+1
-1.930E-1	7.828E+0	1.396E+1
-1.995E-1	7.747E+0	1.417E+1
-2.011E-1	7.889E+0	1.417E+1
-1.995E-1	7.902E+0	1.433E+1
-2.011E-1	7.850E+0	1.431E+1
-1.978E-1	7.912E+0	1.419E+1
-2.011E-1	7.782E+0	1.420E+1
-1.962E-1	7.818E+0	1.401E+1
-1.978E-1	7.915E+0	1.420E+1
-2.011E-1	7.954E+0	1.426E+1
-2.011E-1	7.919E+0	1.417E+1
-1.978E-1	7.886E+0	1.421E+1
-1.995E-1	7.876E+0	1.430E+1
-2.011E-1	7.818E+0	1.416E+1
-1.978E-1	7.987E+0	1.421E+1
-1.946E-1	7.821E+0	1.421E+1
-1.962E-1	7.876E+0	1.401E+1
-1.995E-1	7.834E+0	1.401E+1
-1.962E-1	7.821E+0	1.425E+1
-1.978E-1	7.944E+0	1.417E+1
-1.962E-1	7.769E+0	1.427E+1
-2.011E-1	7.873E+0	1.422E+1
-2.011E-1	7.893E+0	1.421E+1
-1.995E-1	7.983E+0	1.409E+1
-1.962E-1	7.844E+0	1.414E+1
-2.011E-1	7.902E+0	1.419E+1
-2.011E-1	7.828E+0	1.425E+1
-1.946E-1	7.996E+0	1.400E+1
-1.962E-1	7.717E+0	1.418E+1
-2.011E-1	7.857E+0	1.418E+1
-1.995E-1	7.854E+0	1.416E+1
-1.995E-1	7.808E+0	1.420E+1
-2.011E-1	7.902E+0	1.432E+1
-1.995E-1	7.896E+0	1.431E+1
-1.962E-1	7.941E+0	1.421E+1
-1.978E-1	7.776E+0	1.422E+1
-1.978E-1	7.899E+0	1.421E+1
-1.995E-1	7.932E+0	1.408E+1
-2.011E-1	7.857E+0	1.409E+1
-1.978E-1	7.919E+0	1.414E+1
-1.962E-1	7.909E+0	1.410E+1
-1.978E-1	7.876E+0	1.402E+1
-2.011E-1	7.928E+0	1.410E+1
-1.995E-1	7.867E+0	1.428E+1
-1.962E-1	7.834E+0	1.424E+1
-1.978E-1	7.831E+0	1.426E+1
-1.995E-1	7.922E+0	1.413E+1
-1.962E-1	7.834E+0	1.408E+1
-1.978E-1	7.883E+0	1.421E+1
-1.995E-1	7.886E+0	1.416E+1
-2.011E-1	7.857E+0	1.419E+1
-1.962E-1	7.844E+0	1.425E+1
-1.962E-1	7.867E+0	1.408E+1
-1.962E-1	7.941E+0	1.421E+1
-1.995E-1	7.886E+0	1.417E+1
-1.995E-1	7.802E+0	1.415E+1
-1.978E-1	7.863E+0	1.423E+1
-2.011E-1	7.886E+0	1.414E+1
-2.011E-1	7.983E+0	1.417E+1
-1.995E-1	7.863E+0	1.436E+1
-1.978E-1	7.847E+0	1.416E+1
-2.027E-1	7.821E+0	1.407E+1
-1.978E-1	7.773E+0	1.416E+1
-1.946E-1	7.828E+0	1.420E+1
-1.962E-1	7.948E+0	1.412E+1
-1.995E-1	7.834E+0	1.406E+1
-1.995E-1	7.844E+0	1.419E+1
-1.995E-1	7.899E+0	1.436E+1
-1.962E-1	7.886E+0	1.414E+1
-1.978E-1	7.867E+0	1.401E+1
-2.011E-1	7.828E+0	1.421E+1
-1.962E-1	7.876E+0	1.421E+1
-1.978E-1	7.743E+0	1.417E+1
-1.995E-1	8.026E+0	1.411E+1
-1.978E-1	7.824E+0	1.435E+1
-1.978E-1	7.954E+0	1.416E+1
-2.011E-1	7.847E+0	1.422E+1
-1.978E-1	7.893E+0	1.410E+1
-1.962E-1	7.870E+0	1.421E+1
-1.995E-1	7.889E+0	1.422E+1
-1.962E-1	7.802E+0	1.424E+1
-2.011E-1	7.880E+0	1.426E+1
-1.995E-1	7.854E+0	1.432E+1
-1.978E-1	7.786E+0	1.413E+1
-1.962E-1	7.834E+0	1.430E+1
-2.011E-1	7.795E+0	1.410E+1
-2.027E-1	7.847E+0	1.423E+1
-1.978E-1	7.857E+0	1.429E+1
-1.962E-1	7.789E+0	1.408E+1
-1.978E-1	7.993E+0	1.410E+1
-1.946E-1	7.779E+0	1.425E+1
-1.995E-1	7.854E+0	1.408E+1
-1.995E-1	7.844E+0	1.421E+1
-2.011E-1	7.867E+0	1.412E+1
-2.011E-1	7.912E+0	1.422E+1
-2.011E-1	7.818E+0	1.421E+1
-1.962E-1	7.779E+0	1.412E+1
-2.011E-1	7.779E+0	1.426E+1
-2.043E-1	7.932E+0	1.421E+1
-2.027E-1	7.799E+0	1.421E+1
-1.930E-1	7.880E+0	1.423E+1
-1.995E-1	7.828E+0	1.410E+1
-2.011E-1	7.786E+0	1.422E+1
-1.978E-1	7.863E+0	1.428E+1
-1.962E-1	7.854E+0	1.411E+1
-2.011E-1	7.721E+0	1.422E+1
-1.978E-1	7.763E+0	1.397E+1
-1.995E-1	7.902E+0	1.413E+1
-1.978E-1	7.828E+0	1.423E+1
-1.995E-1	7.893E+0	1.419E+1
-1.962E-1	7.808E+0	1.432E+1
-1.978E-1	7.889E+0	1.418E+1
-1.946E-1	7.792E+0	1.406E+1
-2.011E-1	7.880E+0	1.407E+1
-1.995E-1	7.782E+0	1.420E+1
-1.978E-1	7.932E+0	1.422E+1
-1.946E-1	7.889E+0	1.418E+1
-1.995E-1	7.886E+0	1.412E+1
-1.995E-1	7.818E+0	1.421E+1
-1.962E-1	7.912E+0	1.414E+1
-1.978E-1	7.863E+0	1.422E+1
-1.995E-1	7.841E+0	1.414E+1
-2.027E-1	7.854E+0	1.424E+1
-1.978E-1	7.821E+0	1.408E+1
-1.962E-1	7.841E+0	1.415E+1
-2.011E-1	7.854E+0	1.403E+1
-1.978E-1	7.925E+0	1.430E+1
-1.995E-1	7.893E+0	1.427E+1
-1.946E-1	7.876E+0	1.422E+1
-2.011E-1	7.863E+0	1.414E+1
-1.978E-1	7.941E+0	1.421E+1
-1.962E-1	7.912E+0	1.422E+1
-1.995E-1	7.867E+0	1.421E+1
-2.011E-1	7.860E+0	1.426E+1
-1.978E-1	7.724E+0	1.410E+1
-1.995E-1	7.854E+0	1.413E+1
-1.978E-1	7.954E+0	1.423E+1
-1.995E-1	7.899E+0	1.419E+1
-2.027E-1	7.792E+0	1.407E+1
-1.995E-1	7.932E+0	1.408E+1
-1.962E-1	7.805E+0	1.392E+1
-1.978E-1	7.802E+0	1.409E+1
-2.011E-1	7.698E+0	1.427E+1
-1.962E-1	7.750E+0	1.402E+1
-1.978E-1	7.922E+0	1.429E+1
-2.027E-1	7.925E+0	1.402E+1
-1.995E-1	7.964E+0	1.418E+1
-1.978E-1	7.737E+0	1.414E+1
-1.962E-1	7.854E+0	1.418E+1
-2.011E-1	7.902E+0	1.408E+1
-1.995E-1	7.695E+0	1.424E+1
-1.962E-1	7.808E+0	1.412E+1
-1.962E-1	7.818E+0	1.408E+1
-1.962E-1	7.782E+0	1.406E+1
-1.995E-1	7.870E+0	1.411E+1
-1.978E-1	7.795E+0	1.423E+1
-1.962E-1	7.854E+0	1.413E+1
-1.995E-1	7.889E+0	1.415E+1
-1.995E-1	7.841E+0	1.419E+1
-1.995E-1	7.795E+0	1.408E+1
-1.978E-1	7.808E+0	1.399E+1
-2.011E-1	7.906E+0	1.423E+1
-1.978E-1	7.987E+0	1.419E+1
-1.962E-1	7.857E+0	1.407E+1
-1.962E-1	7.935E+0	1.427E+1
-1.995E-1	7.782E+0	1.419E+1
-2.027E-1	7.691E+0	1.416E+1
-1.995E-1	7.850E+0	1.427E+1
-1.978E-1	7.773E+0	1.442E+1
-1.962E-1	7.818E+0	1.411E+1
-1.995E-1	7.873E+0	1.410E+1
-1.946E-1	7.844E+0	1.422E+1
-1.978E-1	7.870E+0	1.408E+1
-1.946E-1	7.815E+0	1.421E+1
-1.978E-1	7.880E+0	1.415E+1
-1.962E-1	7.919E+0	1.412E+1
-1.995E-1	7.915E+0	1.422E+1
-1.995E-1	7.867E+0	1.410E+1
-2.011E-1	7.789E+0	1.414E+1
-1.962E-1	7.886E+0	1.423E+1
-1.978E-1	7.896E+0	1.413E+1
-1.995E-1	7.922E+0	1.427E+1
-1.995E-1	7.795E+0	1.408E+1
-1.946E-1	7.912E+0	1.417E+1
-1.995E-1	7.974E+0	1.411E+1
-1.962E-1	7.821E+0	1.413E+1
-2.011E-1	7.850E+0	1.409E+1
-1.978E-1	7.841E+0	1.427E+1
-1.978E-1	7.811E+0	1.424E+1
-1.962E-1	7.863E+0	1.419E+1
-2.011E-1	7.805E+0	1.420E+1
-1.995E-1	7.811E+0	1.421E+1
-1.995E-1	7.818E+0	1.423E+1
-1.962E-1	7.867E+0	1.415E+1
-1.995E-1	7.993E+0	1.423E+1
-1.978E-1	7.893E+0	1.418E+1
-1.978E-1	7.935E+0	1.422E+1
-1.978E-1	7.867E+0	1.415E+1
-2.011E-1	7.919E+0	1.420E+1
-1.978E-1	7.844E+0	1.411E+1
-1.962E-1	7.847E+0	1.414E+1
-1.995E-1	7.786E+0	1.411E+1
-1.995E-1	7.799E+0	1.430E+1
-1.978E-1	7.850E+0	1.428E+1
-1.995E-1	7.886E+0	1.412E+1
-1.995E-1	7.850E+0	1.409E+1
-1.962E-1	7.844E+0	1.420E+1
-1.995E-1	7.867E+0	1.408E+1
-1.995E-1	7.935E+0	1.425E+1
-1.995E-1	7.779E+0	1.411E+1
-2.027E-1	7.828E+0	1.408E+1
-1.962E-1	7.863E+0	1.419E+1
-1.962E-1	7.873E+0	1.428E+1
-1.978E-1	7.925E+0	1.410E+1
-1.995E-1	7.857E+0	1.426E+1
-1.978E-1	7.919E+0	1.431E+1
-1.962E-1	7.876E+0	1.420E+1
-1.978E-1	7.854E+0	1.413E+1
-2.060E-1	7.902E+0	1.410E+1
-1.962E-1	7.786E+0	1.413E+1
-1.995E-1	7.837E+0	1.408E+1
-1.995E-1	7.828E+0	1.426E+1
-2.027E-1	7.847E+0	1.422E+1
-1.995E-1	7.889E+0	1.411E+1
-2.011E-1	7.899E+0	1.411E+1
-1.946E-1	7.912E+0	1.419E+1
-1.995E-1	7.847E+0	1.420E+1
-1.978E-1	7.863E+0	1.413E+1
-1.962E-1	7.951E+0	1.412E+1
-2.011E-1	7.873E+0	1.410E+1
-2.027E-1	7.983E+0	1.430E+1
-1.946E-1	7.854E+0	1.425E+1
-1.995E-1	7.896E+0	1.404E+1
-2.011E-1	7.805E+0	1.426E+1
-2.011E-1	7.847E+0	1.399E+1
-1.995E-1	7.834E+0	1.422E+1
-1.962E-1	7.786E+0	1.412E+1
-1.978E-1	7.915E+0	1.401E+1
-2.011E-1	7.824E+0	1.416E+1
-1.962E-1	7.970E+0	1.410E+1
-1.995E-1	7.909E+0	1.418E+1
-1.995E-1	7.876E+0	1.403E+1
-2.027E-1	7.818E+0	1.424E+1
-1.978E-1	7.893E+0	1.408E+1
-1.978E-1	7.815E+0	1.410E+1
-1.995E-1	7.873E+0	1.430E+1
-1.995E-1	7.899E+0	1.425E+1
-1.978E-1	7.912E+0	1.411E+1
-1.978E-1	7.805E+0	1.423E+1
-1.995E-1	7.847E+0	1.427E+1
-1.995E-1	7.808E+0	1.412E+1
-2.011E-1	7.799E+0	1.412E+1
-1.962E-1	7.928E+0	1.412E+1
-1.978E-1	7.863E+0	1.416E+1
-2.011E-1	7.925E+0	1.411E+1
-1.978E-1	7.944E+0	1.414E+1
-1.962E-1	7.899E+0	1.413E+1
-1.978E-1	7.860E+0	1.418E+1
-1.995E-1	7.938E+0	1.434E+1
-1.978E-1	7.831E+0	1.435E+1
-1.962E-1	7.766E+0	1.406E+1
-2.011E-1	7.925E+0	1.426E+1
-2.027E-1	7.867E+0	1.401E+1
-1.978E-1	7.883E+0	1.403E+1
-1.978E-1	7.941E+0	1.416E+1
-2.011E-1	7.932E+0	1.413E+1
-1.995E-1	7.932E+0	1.410E+1
-1.978E-1	7.899E+0	1.414E+1
-1.962E-1	7.815E+0	1.420E+1
-2.011E-1	7.792E+0	1.411E+1
-1.995E-1	7.854E+0	1.410E+1
-1.978E-1	7.870E+0	1.407E+1
-1.962E-1	7.883E+0	1.411E+1
-1.995E-1	7.889E+0	1.420E+1
-1.978E-1	7.811E+0	1.403E+1
-1.978E-1	7.841E+0	1.411E+1
-1.978E-1	7.850E+0	1.412E+1
-1.995E-1	7.919E+0	1.412E+1
-2.011E-1	7.876E+0	1.422E+1
-1.995E-1	7.850E+0	1.422E+1
-1.946E-1	7.850E+0	1.427E+1
-1.978E-1	7.925E+0	1.411E+1
-1.995E-1	7.824E+0	1.422E+1
-1.995E-1	7.896E+0	1.429E+1
-1.978E-1	7.889E+0	1.430E+1
-2.011E-1	7.847E+0	1.432E+1
-1.995E-1	7.828E+0	1.411E+1
-2.027E-1	7.837E+0	1.421E+1
-1.962E-1	7.750E+0	1.403E+1
-1.995E-1	7.860E+0	1.400E+1
-1.995E-1	7.889E+0	1.425E+1
-2.011E-1	7.844E+0	1.407E+1
-1.978E-1	7.996E+0	1.417E+1
-1.995E-1	7.789E+0	1.414E+1
-2.011E-1	7.964E+0	1.405E+1
-1.962E-1	7.799E+0	1.416E+1
-1.962E-1	7.815E+0	1.428E+1
-2.011E-1	7.792E+0	1.414E+1
-2.027E-1	7.857E+0	1.415E+1
-2.011E-1	7.841E+0	1.410E+1
-1.978E-1	7.915E+0	1.437E+1
-2.011E-1	7.763E+0	1.427E+1
-1.995E-1	7.915E+0	1.417E+1
-2.011E-1	7.773E+0	1.430E+1
-1.946E-1	7.870E+0	1.414E+1
-1.995E-1	7.919E+0	1.411E+1
-1.995E-1	7.867E+0	1.412E+1
-2.011E-1	7.824E+0	1.408E+1
-1.995E-1	7.847E+0	1.408E+1
-1.995E-1	7.789E+0	1.410E+1
-2.011E-1	7.880E+0	1.418E+1
-1.995E-1	7.779E+0	1.413E+1
-1.978E-1	7.902E+0	1.397E+1
-1.962E-1	7.873E+0	1.412E+1
-2.011E-1	7.837E+0	1.408E+1
-2.011E-1	7.831E+0	1.421E+1
-1.946E-1	7.766E+0	1.435E+1
-2.011E-1	7.938E+0	1.424E+1
-1.995E-1	7.912E+0	1.419E+1
-1.995E-1	7.760E+0	1.429E+1
-1.995E-1	7.944E+0	1.410E+1
-2.011E-1	7.893E+0	1.414E+1
-2.011E-1	7.977E+0	1.427E+1
-1.978E-1	7.860E+0	1.409E+1
-1.978E-1	7.938E+0	1.420E+1
-2.011E-1	7.857E+0	1.416E+1
-2.011E-1	7.948E+0	1.414E+1
-1.962E-1	7.925E+0	1.394E+1
-1.962E-1	7.847E+0	1.401E+1
-1.995E-1	7.977E+0	1.420E+1
-1.995E-1	7.886E+0	1.416E+1
-2.011E-1	7.944E+0	1.412E+1
-1.962E-1	7.834E+0	1.413E+1
-1.995E-1	7.834E+0	1.425E+1
-2.027E-1	7.799E+0	1.425E+1
-2.011E-1	7.883E+0	1.410E+1
-1.978E-1	7.928E+0	1.413E+1
-1.995E-1	7.750E+0	1.428E+1
-1.995E-1	7.857E+0	1.417E+1
-1.995E-1	7.957E+0	1.407E+1
-1.978E-1	7.954E+0	1.417E+1
-1.995E-1	7.896E+0	1.422E+1
-2.011E-1	7.854E+0	1.424E+1
-1.978E-1	7.799E+0	1.410E+1
-2.011E-1	7.802E+0	1.403E+1
-1.995E-1	7.880E+0	1.410E+1
-2.011E-1	7.909E+0	1.415E+1
-1.978E-1	7.792E+0	1.419E+1
-2.011E-1	7.974E+0	1.424E+1
-1.978E-1	7.821E+0	1.418E+1
-1.995E-1	7.902E+0	1.410E+1
-1.995E-1	7.863E+0	1.417E+1
-1.995E-1	7.834E+0	1.417E+1
-1.978E-1	7.786E+0	1.428E+1
-2.011E-1	7.828E+0	1.417E+1
-1.995E-1	7.928E+0	1.416E+1
-1.978E-1	7.893E+0	1.421E+1
-1.995E-1	7.811E+0	1.410E+1
-2.011E-1	7.876E+0	1.428E+1
-1.962E-1	7.932E+0	1.417E+1
-1.962E-1	7.938E+0	1.406E+1
-2.011E-1	7.841E+0	1.418E+1
-2.043E-1	7.837E+0	1.422E+1
-1.995E-1	7.876E+0	1.396E+1
-1.995E-1	7.899E+0	1.415E+1
-1.978E-1	7.909E+0	1.421E+1
-1.995E-1	7.763E+0	1.417E+1
-1.995E-1	7.802E+0	1.415E+1
-1.995E-1	7.860E+0	1.410E+1
-1.978E-1	7.932E+0	1.402E+1
-2.027E-1	7.795E+0	1.413E+1
-1.978E-1	7.779E+0	1.411E+1
-1.962E-1	7.883E+0	1.422E+1
-2.011E-1	7.896E+0	1.416E+1
-2.011E-1	7.730E+0	1.410E+1
-1.978E-1	7.980E+0	1.431E+1
-2.011E-1	7.941E+0	1.405E+1
-1.978E-1	7.889E+0	1.426E+1
-2.011E-1	7.828E+0	1.429E+1
-1.995E-1	7.915E+0	1.422E+1
-1.995E-1	7.893E+0	1.415E+1
-1.978E-1	7.870E+0	1.413E+1
-2.027E-1	7.928E+0	1.423E+1
-2.011E-1	7.928E+0	1.419E+1
-2.011E-1	7.857E+0	1.413E+1
-2.011E-1	7.850E+0	1.421E+1
-2.027E-1	7.902E+0	1.425E+1
-2.011E-1	7.863E+0	1.415E+1
-1.962E-1	7.860E+0	1.411E+1
-1.978E-1	7.909E+0	1.415E+1
-1.995E-1	7.902E+0	1.426E+1
-1.995E-1	7.860E+0	1.418E+1
-1.962E-1	7.899E+0	1.417E+1
-2.011E-1	7.799E+0	1.424E+1
-2.043E-1	7.912E+0	1.414E+1
-2.027E-1	7.893E+0	1.420E+1
-1.995E-1	7.854E+0	1.418E+1
-1.978E-1	7.844E+0	1.414E+1
-1.995E-1	7.902E+0	1.416E+1
-1.978E-1	7.863E+0	1.416E+1
-2.011E-1	7.867E+0	1.403E+1
-1.995E-1	7.948E+0	1.413E+1
-2.011E-1	7.831E+0	1.430E+1
-1.978E-1	7.935E+0	1.422E+1
-1.995E-1	7.915E+0	1.404E+1
-1.995E-1	7.837E+0	1.431E+1
-2.011E-1	8.013E+0	1.414E+1
-2.011E-1	7.880E+0	1.427E+1
-1.995E-1	7.912E+0	1.419E+1
-2.011E-1	7.834E+0	1.415E+1
-2.027E-1	7.880E+0	1.423E+1
-1.995E-1	7.789E+0	1.420E+1
-1.995E-1	7.902E+0	1.410E+1
-1.995E-1	7.753E+0	1.416E+1
-2.011E-1	7.818E+0	1.412E+1
-1.995E-1	7.893E+0	1.415E+1
-1.962E-1	7.766E+0	1.436E+1
-1.978E-1	7.938E+0	1.412E+1
-1.995E-1	7.944E+0	1.420E+1
-1.995E-1	7.893E+0	1.423E+1
-1.978E-1	7.708E+0	1.405E+1
-1.978E-1	7.957E+0	1.417E+1
-2.011E-1	7.876E+0	1.420E+1
-2.011E-1	7.889E+0	1.419E+1
-1.978E-1	7.782E+0	1.413E+1
-1.995E-1	7.922E+0	1.413E+1
-2.011E-1	7.795E+0	1.403E+1
-1.978E-1	7.841E+0	1.412E+1
-1.962E-1	7.896E+0	1.396E+1
-1.995E-1	7.824E+0	1.422E+1
-2.011E-1	7.847E+0	1.417E+1
-2.011E-1	7.786E+0	1.429E+1
-1.995E-1	7.893E+0	1.410E+1
-2.060E-1	7.876E+0	1.404E+1
-1.995E-1	7.912E+0	1.410E+1
-1.995E-1	7.883E+0	1.402E+1
-1.978E-1	7.893E+0	1.408E+1
-1.995E-1	7.880E+0	1.427E+1
-2.027E-1	7.870E+0	1.410E+1
-1.995E-1	7.993E+0	1.410E+1
-1.946E-1	7.837E+0	1.414E+1
-1.995E-1	7.967E+0	1.414E+1
-2.043E-1	7.935E+0	1.406E+1
-1.995E-1	7.899E+0	1.414E+1
-1.978E-1	7.912E+0	1.424E+1
-2.027E-1	7.925E+0	1.416E+1
-2.011E-1	7.880E+0	1.407E+1
-1.978E-1	7.944E+0	1.412E+1
-1.962E-1	7.919E+0	1.418E+1
-2.027E-1	7.880E+0	1.411E+1
-2.027E-1	7.906E+0	1.407E+1
-2.027E-1	7.799E+0	1.414E+1
-1.978E-1	7.928E+0	1.417E+1
-1.995E-1	7.886E+0	1.409E+1
-2.027E-1	7.957E+0	1.424E+1
-1.995E-1	7.847E+0	1.423E+1
-1.995E-1	7.873E+0	1.413E+1
-2.011E-1	7.951E+0	1.418E+1
-2.011E-1	7.802E+0	1.405E+1
-2.043E-1	7.847E+0	1.417E+1
-1.962E-1	7.841E+0	1.412E+1
-2.011E-1	7.837E+0	1.415E+1
-2.043E-1	7.808E+0	1.421E+1
-2.011E-1	7.811E+0	1.418E+1
-1.978E-1	7.831E+0	1.423E+1
-2.011E-1	7.837E+0	1.418E+1
-1.995E-1	7.789E+0	1.419E+1
-1.995E-1	7.795E+0	1.416E+1
-1.962E-1	7.896E+0	1.422E+1
-2.011E-1	7.925E+0	1.402E+1
-1.978E-1	7.954E+0	1.415E+1
-2.027E-1	7.857E+0	1.398E+1
-1.978E-1	7.802E+0	1.403E+1
-1.978E-1	7.860E+0	1.420E+1
-1.995E-1	7.844E+0	1.434E+1
-1.995E-1	7.854E+0	1.399E+1
-1.962E-1	7.902E+0	1.422E+1
-1.978E-1	7.860E+0	1.398E+1
-1.995E-1	7.792E+0	1.422E+1
-2.011E-1	7.961E+0	1.417E+1
-1.978E-1	7.948E+0	1.415E+1
-2.011E-1	7.961E+0	1.417E+1
-2.027E-1	7.717E+0	1.411E+1
-2.011E-1	7.889E+0	1.414E+1
-1.978E-1	7.876E+0	1.411E+1
-1.962E-1	7.824E+0	1.423E+1
-2.011E-1	7.883E+0	1.419E+1
-1.995E-1	7.844E+0	1.418E+1
-1.995E-1	7.925E+0	1.411E+1
-1.995E-1	7.867E+0	1.419E+1
-2.027E-1	7.860E+0	1.419E+1
-1.978E-1	7.854E+0	1.407E+1
-1.995E-1	7.977E+0	1.416E+1
-2.011E-1	7.867E+0	1.411E+1
-2.027E-1	7.808E+0	1.399E+1
-1.995E-1	7.935E+0	1.416E+1
-1.995E-1	7.925E+0	1.404E+1
-1.995E-1	7.737E+0	1.411E+1
-1.978E-1	7.893E+0	1.417E+1
-1.978E-1	7.847E+0	1.416E+1
-1.978E-1	7.831E+0	1.416E+1
-2.011E-1	7.831E+0	1.411E+1
-1.995E-1	7.802E+0	1.406E+1
-1.962E-1	7.831E+0	1.421E+1
-1.962E-1	7.750E+0	1.416E+1
-1.995E-1	7.896E+0	1.399E+1
-2.027E-1	7.792E+0	1.430E+1
-1.978E-1	7.811E+0	1.422E+1
-1.995E-1	7.893E+0	1.421E+1
-2.011E-1	7.922E+0	1.426E+1
-1.978E-1	7.876E+0	1.422E+1
-2.011E-1	7.854E+0	1.399E+1
-1.978E-1	7.792E+0	1.412E+1
-2.011E-1	7.828E+0	1.421E+1
-2.027E-1	7.821E+0	1.428E+1
-1.995E-1	7.844E+0	1.415E+1
-1.978E-1	7.844E+0	1.434E+1
-1.995E-1	7.919E+0	1.420E+1
-2.011E-1	7.779E+0	1.406E+1
-2.011E-1	7.831E+0	1.419E+1
-1.962E-1	7.795E+0	1.406E+1
-2.043E-1	7.841E+0	1.417E+1
-2.011E-1	7.756E+0	1.411E+1
-1.962E-1	7.792E+0	1.422E+1
-1.978E-1	7.841E+0	1.417E+1
-1.995E-1	7.951E+0	1.426E+1
-2.011E-1	7.831E+0	1.419E+1
-1.995E-1	7.899E+0	1.413E+1
-1.995E-1	7.935E+0	1.424E+1
-1.995E-1	7.880E+0	1.412E+1
-2.011E-1	7.747E+0	1.414E+1
-1.978E-1	7.880E+0	1.432E+1
-1.995E-1	7.938E+0	1.405E+1
-2.011E-1	7.841E+0	1.417E+1
-2.027E-1	7.837E+0	1.405E+1
-1.995E-1	7.899E+0	1.413E+1
-1.995E-1	7.808E+0	1.409E+1
-1.995E-1	7.893E+0	1.410E+1
-2.011E-1	7.811E+0	1.413E+1
-1.978E-1	7.786E+0	1.411E+1
-1.995E-1	7.870E+0	1.419E+1
-1.978E-1	7.773E+0	1.406E+1
-2.011E-1	7.850E+0	1.415E+1
-1.995E-1	7.863E+0	1.420E+1
-1.995E-1	7.922E+0	1.413E+1
-1.995E-1	7.889E+0	1.420E+1
-2.011E-1	7.756E+0	1.414E+1
-1.995E-1	7.870E+0	1.408E+1
-1.995E-1	7.886E+0	1.427E+1
-2.011E-1	7.782E+0	1.429E+1
-2.011E-1	7.876E+0	1.428E+1
-1.978E-1	7.844E+0	1.403E+1
-1.995E-1	7.786E+0	1.429E+1
-1.995E-1	7.834E+0	1.417E+1
-2.027E-1	7.928E+0	1.419E+1
-1.978E-1	7.883E+0	1.436E+1
-2.011E-1	7.750E+0	1.406E+1
-1.978E-1	7.799E+0	1.418E+1
-2.027E-1	7.828E+0	1.418E+1
-1.978E-1	7.847E+0	1.405E+1
-2.011E-1	7.896E+0	1.411E+1
-1.995E-1	7.899E+0	1.405E+1
-1.995E-1	7.847E+0	1.423E+1
-2.011E-1	7.899E+0	1.423E+1
-1.995E-1	7.880E+0	1.429E+1
-1.995E-1	7.867E+0	1.430E+1
-2.027E-1	7.779E+0	1.420E+1
-2.011E-1	7.831E+0	1.413E+1
-1.995E-1	8.013E+0	1.435E+1
-1.978E-1	7.954E+0	1.424E+1
-2.011E-1	7.906E+0	1.402E+1
-1.995E-1	7.760E+0	1.425E+1
-1.978E-1	7.782E+0	1.402E+1
-1.995E-1	7.902E+0	1.416E+1
-2.011E-1	7.915E+0	1.416E+1
-1.978E-1	7.863E+0	1.408E+1
-1.995E-1	7.857E+0	1.410E+1
-1.995E-1	7.818E+0	1.425E+1
-1.995E-1	7.899E+0	1.414E+1
-1.978E-1	7.857E+0	1.408E+1
-1.978E-1	7.811E+0	1.424E+1
-2.011E-1	8.000E+0	1.409E+1
-2.011E-1	7.850E+0	1.407E+1
-1.962E-1	7.880E+0	1.433E+1
-1.978E-1	7.857E+0	1.407E+1
-1.978E-1	7.912E+0	1.418E+1
-1.995E-1	7.857E+0	1.399E+1
-2.011E-1	7.893E+0	1.421E+1
-1.978E-1	7.860E+0	1.421E+1
-1.995E-1	7.808E+0	1.426E+1
-2.027E-1	7.876E+0	1.402E+1
-1.995E-1	7.944E+0	1.416E+1
-1.995E-1	7.850E+0	1.410E+1
-1.978E-1	7.925E+0	1.419E+1
-2.027E-1	7.802E+0	1.393E+1
-1.978E-1	7.863E+0	1.407E+1
-1.962E-1	7.782E+0	1.421E+1
-1.995E-1	7.818E+0	1.410E+1
-2.027E-1	7.828E+0	1.424E+1
-2.027E-1	7.824E+0	1.418E+1
-1.962E-1	7.944E+0	1.422E+1
-1.962E-1	7.974E+0	1.415E+1
-2.011E-1	7.876E+0	1.423E+1
-1.995E-1	7.896E+0	1.413E+1
-1.978E-1	7.912E+0	1.424E+1
-2.043E-1	7.786E+0	1.422E+1
-2.011E-1	7.805E+0	1.416E+1
-2.027E-1	7.915E+0	1.402E+1
-1.978E-1	7.860E+0	1.418E+1
-1.995E-1	7.831E+0	1.409E+1
-1.978E-1	7.854E+0	1.421E+1
-1.995E-1	7.883E+0	1.413E+1
-1.978E-1	7.922E+0	1.412E+1
-2.011E-1	7.704E+0	1.409E+1
-1.978E-1	7.880E+0	1.413E+1
-2.027E-1	7.932E+0	1.416E+1
-1.962E-1	7.854E+0	1.418E+1
-2.011E-1	7.906E+0	1.430E+1
-2.027E-1	7.928E+0	1.427E+1
-2.011E-1	7.919E+0	1.416E+1
-2.011E-1	7.873E+0	1.413E+1
-1.978E-1	7.841E+0	1.423E+1
-1.995E-1	7.883E+0	1.409E+1
-2.011E-1	7.863E+0	1.416E+1
-1.978E-1	7.880E+0	1.416E+1
-2.011E-1	7.824E+0	1.425E+1
-1.995E-1	7.951E+0	1.408E+1
-1.995E-1	7.896E+0	1.410E+1
-1.978E-1	7.873E+0	1.405E+1
-1.995E-1	7.899E+0	1.419E+1
-2.011E-1	7.753E+0	1.392E+1
-2.027E-1	7.951E+0	1.422E+1
-1.978E-1	7.850E+0	1.416E+1
-2.011E-1	7.795E+0	1.419E+1
-1.995E-1	7.802E+0	1.406E+1
-1.995E-1	7.863E+0	1.413E+1
-1.978E-1	7.821E+0	1.409E+1
-1.995E-1	7.847E+0	1.418E+1
-1.978E-1	7.734E+0	1.414E+1
-1.978E-1	7.957E+0	1.414E+1
-1.978E-1	7.831E+0	1.406E+1
-1.995E-1	7.925E+0	1.414E+1
[truncated: 39,988 more rows]
