# Supplementary material for: Improved ANAP incorporation and VCF analysis reveal details of P2X7 current facilitation and a limited conformational interplay between ATP binding and the intracellular ballast domain
Source: eLife. 2023 Jan 4;12:e82479. doi: 10.7554/eLife.82479 (PMC9859053; doi:10.7554/eLife.82479)
Supplement: Figure 6—figure supplement 2—source data 2. [file elife-82479-fig6-figsupp2-data2.zip › Figure-6_figure-supplement-2_source-data-2/P2X7-CaM-M13/e05#21.csv]

-2.141E-1	2.910E+0	5.434E+0
-2.157E-1	2.916E+0	5.456E+0
-2.173E-1	2.855E+0	5.534E+0
-2.141E-1	2.942E+0	5.550E+0
-2.157E-1	2.874E+0	5.443E+0
-2.141E-1	2.900E+0	5.479E+0
-2.206E-1	2.955E+0	5.476E+0
-2.157E-1	2.858E+0	5.437E+0
-2.141E-1	2.988E+0	5.479E+0
-2.173E-1	2.929E+0	5.515E+0
-2.189E-1	2.962E+0	5.518E+0
-2.141E-1	2.988E+0	5.515E+0
-2.124E-1	2.894E+0	5.437E+0
-2.189E-1	2.877E+0	5.550E+0
-2.157E-1	2.949E+0	5.502E+0
-2.141E-1	2.952E+0	5.447E+0
-2.141E-1	2.907E+0	5.369E+0
-2.189E-1	2.936E+0	5.440E+0
-2.189E-1	2.984E+0	5.447E+0
-2.124E-1	2.881E+0	5.430E+0
-2.157E-1	2.936E+0	5.476E+0
-2.157E-1	2.897E+0	5.531E+0
-2.189E-1	2.907E+0	5.482E+0
-2.124E-1	2.890E+0	5.508E+0
-2.157E-1	2.936E+0	5.469E+0
-2.189E-1	2.939E+0	5.508E+0
-2.173E-1	2.946E+0	5.437E+0
-2.157E-1	2.968E+0	5.469E+0
-2.141E-1	2.903E+0	5.502E+0
-2.189E-1	2.965E+0	5.619E+0
-2.206E-1	2.907E+0	5.541E+0
-2.157E-1	2.900E+0	5.515E+0
-2.141E-1	2.946E+0	5.369E+0
-2.173E-1	2.916E+0	5.518E+0
-2.189E-1	2.855E+0	5.544E+0
-2.141E-1	2.913E+0	5.521E+0
-2.124E-1	2.913E+0	5.525E+0
-2.173E-1	2.887E+0	5.362E+0
-2.157E-1	2.984E+0	5.447E+0
-2.157E-1	2.981E+0	5.512E+0
-2.173E-1	2.923E+0	5.434E+0
-2.189E-1	2.923E+0	5.404E+0
-2.173E-1	2.959E+0	5.456E+0
-2.157E-1	2.942E+0	5.557E+0
-2.141E-1	2.916E+0	5.469E+0
-2.206E-1	2.981E+0	5.460E+0
-2.189E-1	2.897E+0	5.531E+0
-2.141E-1	2.900E+0	5.453E+0
-2.173E-1	2.955E+0	5.505E+0
-2.206E-1	2.861E+0	5.408E+0
-2.189E-1	2.942E+0	5.525E+0
-2.141E-1	2.939E+0	5.495E+0
-2.157E-1	2.890E+0	5.456E+0
-2.157E-1	2.903E+0	5.486E+0
-2.189E-1	2.929E+0	5.476E+0
-2.141E-1	2.920E+0	5.505E+0
-2.173E-1	2.881E+0	5.547E+0
-2.157E-1	2.910E+0	5.421E+0
-2.173E-1	2.913E+0	5.508E+0
-2.157E-1	2.952E+0	5.489E+0
-2.124E-1	2.949E+0	5.392E+0
-2.157E-1	2.933E+0	5.434E+0
-2.173E-1	2.975E+0	5.557E+0
-2.157E-1	2.877E+0	5.495E+0
-2.141E-1	2.923E+0	5.453E+0
-2.173E-1	2.907E+0	5.482E+0
-2.173E-1	2.946E+0	5.466E+0
-2.141E-1	2.910E+0	5.518E+0
-2.141E-1	2.939E+0	5.424E+0
-2.173E-1	2.939E+0	5.505E+0
-2.173E-1	2.916E+0	5.473E+0
-2.141E-1	2.887E+0	5.486E+0
-2.157E-1	2.890E+0	5.492E+0
-2.157E-1	2.910E+0	5.417E+0
-2.189E-1	2.923E+0	5.443E+0
-2.157E-1	2.923E+0	5.434E+0
-2.157E-1	2.907E+0	5.460E+0
-2.173E-1	2.942E+0	5.417E+0
-2.206E-1	2.881E+0	5.492E+0
-2.141E-1	2.907E+0	5.495E+0
-2.141E-1	2.929E+0	5.528E+0
-2.189E-1	2.916E+0	5.450E+0
-2.157E-1	2.907E+0	5.440E+0
-2.141E-1	2.871E+0	5.443E+0
-2.157E-1	2.894E+0	5.492E+0
-2.141E-1	2.923E+0	5.550E+0
-2.189E-1	2.942E+0	5.460E+0
-2.157E-1	2.923E+0	5.404E+0
-2.124E-1	2.916E+0	5.414E+0
-2.157E-1	2.939E+0	5.463E+0
-2.141E-1	2.923E+0	5.521E+0
-2.157E-1	2.890E+0	5.492E+0
-2.157E-1	2.923E+0	5.450E+0
-2.173E-1	2.903E+0	5.499E+0
-2.157E-1	2.894E+0	5.492E+0
-2.157E-1	2.861E+0	5.466E+0
-2.141E-1	2.946E+0	5.609E+0
-2.189E-1	2.881E+0	5.534E+0
-2.189E-1	2.877E+0	5.518E+0
-2.157E-1	2.994E+0	5.353E+0
-2.157E-1	2.845E+0	5.560E+0
-2.173E-1	2.949E+0	5.505E+0
-2.173E-1	2.897E+0	5.349E+0
-2.157E-1	2.868E+0	5.434E+0
-2.157E-1	2.939E+0	5.489E+0
-2.173E-1	2.903E+0	5.512E+0
-2.173E-1	2.903E+0	5.476E+0
-2.141E-1	2.946E+0	5.521E+0
-2.173E-1	2.975E+0	5.583E+0
-2.189E-1	2.900E+0	5.456E+0
-2.157E-1	2.965E+0	5.525E+0
-2.141E-1	2.890E+0	5.512E+0
-2.157E-1	2.916E+0	5.450E+0
-2.173E-1	2.926E+0	5.502E+0
-2.157E-1	2.913E+0	5.482E+0
-2.141E-1	2.952E+0	5.430E+0
-2.141E-1	2.972E+0	5.479E+0
-2.157E-1	2.884E+0	5.525E+0
-2.189E-1	2.871E+0	5.427E+0
-2.141E-1	2.972E+0	5.473E+0
-2.124E-1	2.907E+0	5.489E+0
-2.173E-1	2.933E+0	5.434E+0
-2.173E-1	2.920E+0	5.469E+0
-2.173E-1	2.913E+0	5.492E+0
-2.141E-1	2.946E+0	5.379E+0
-2.173E-1	2.933E+0	5.544E+0
-2.173E-1	2.868E+0	5.615E+0
-2.157E-1	2.933E+0	5.385E+0
-2.141E-1	2.806E+0	5.502E+0
-2.173E-1	2.851E+0	5.534E+0
-2.173E-1	2.903E+0	5.544E+0
-2.141E-1	2.855E+0	5.482E+0
-2.157E-1	2.923E+0	5.466E+0
-2.157E-1	2.910E+0	5.434E+0
-2.157E-1	2.897E+0	5.486E+0
-2.141E-1	2.939E+0	5.479E+0
-2.157E-1	2.877E+0	5.417E+0
-2.173E-1	2.929E+0	5.427E+0
-2.189E-1	2.933E+0	5.430E+0
-2.157E-1	2.835E+0	5.437E+0
-2.124E-1	2.903E+0	5.508E+0
-2.173E-1	2.926E+0	5.466E+0
-2.173E-1	2.933E+0	5.518E+0
-2.124E-1	2.855E+0	5.443E+0
-2.124E-1	2.926E+0	5.417E+0
-2.157E-1	2.903E+0	5.450E+0
-2.189E-1	2.900E+0	5.550E+0
-2.141E-1	2.897E+0	5.466E+0
-2.124E-1	2.868E+0	5.531E+0
-2.157E-1	2.933E+0	5.427E+0
-2.173E-1	2.874E+0	5.479E+0
-2.157E-1	2.884E+0	5.427E+0
-2.141E-1	2.913E+0	5.492E+0
-2.173E-1	2.920E+0	5.414E+0
-2.141E-1	2.923E+0	5.515E+0
-2.157E-1	2.942E+0	5.476E+0
-2.141E-1	2.942E+0	5.515E+0
-2.157E-1	2.903E+0	5.424E+0
-2.157E-1	2.949E+0	5.473E+0
-2.173E-1	2.890E+0	5.401E+0
-2.124E-1	2.881E+0	5.499E+0
-2.173E-1	2.923E+0	5.512E+0
-2.173E-1	2.890E+0	5.385E+0
-2.141E-1	2.955E+0	5.417E+0
-2.124E-1	2.923E+0	5.547E+0
-2.189E-1	2.900E+0	5.541E+0
-2.157E-1	2.910E+0	5.525E+0
-2.141E-1	2.965E+0	5.580E+0
-2.157E-1	2.903E+0	5.499E+0
-2.157E-1	2.942E+0	5.466E+0
-2.189E-1	2.920E+0	5.450E+0
-2.157E-1	2.933E+0	5.476E+0
-2.141E-1	2.916E+0	5.489E+0
-2.157E-1	2.894E+0	5.398E+0
-2.173E-1	2.861E+0	5.505E+0
-2.157E-1	2.910E+0	5.450E+0
-2.141E-1	2.913E+0	5.482E+0
-2.173E-1	2.890E+0	5.489E+0
-2.206E-1	2.907E+0	5.408E+0
-2.157E-1	2.868E+0	5.528E+0
-2.157E-1	2.874E+0	5.453E+0
-2.141E-1	2.936E+0	5.512E+0
-2.141E-1	2.877E+0	5.346E+0
-2.173E-1	2.890E+0	5.404E+0
-2.141E-1	2.835E+0	5.499E+0
-2.189E-1	2.881E+0	5.489E+0
-2.173E-1	2.936E+0	5.476E+0
-2.157E-1	2.913E+0	5.521E+0
-2.157E-1	2.868E+0	5.479E+0
-2.189E-1	2.916E+0	5.469E+0
-2.173E-1	2.887E+0	5.528E+0
-2.157E-1	2.910E+0	5.492E+0
-2.173E-1	2.920E+0	5.414E+0
-2.124E-1	2.894E+0	5.434E+0
-2.173E-1	2.897E+0	5.479E+0
-2.157E-1	2.900E+0	5.408E+0
-2.141E-1	2.920E+0	5.479E+0
-2.206E-1	2.907E+0	5.414E+0
-2.189E-1	2.952E+0	5.502E+0
-2.173E-1	2.887E+0	5.408E+0
-2.124E-1	2.929E+0	5.460E+0
-2.157E-1	2.997E+0	5.460E+0
-2.173E-1	2.972E+0	5.502E+0
-2.141E-1	2.887E+0	5.486E+0
-2.141E-1	2.897E+0	5.443E+0
-2.189E-1	2.900E+0	5.443E+0
-2.173E-1	2.920E+0	5.414E+0
-2.141E-1	2.881E+0	5.479E+0
-2.141E-1	2.887E+0	5.495E+0
-2.173E-1	2.968E+0	5.353E+0
-2.189E-1	2.939E+0	5.375E+0
-2.141E-1	2.894E+0	5.417E+0
-2.124E-1	2.949E+0	5.437E+0
-2.157E-1	2.923E+0	5.512E+0
-2.173E-1	2.952E+0	5.440E+0
-2.157E-1	2.903E+0	5.453E+0
-2.157E-1	2.939E+0	5.424E+0
-2.173E-1	2.907E+0	5.450E+0
-2.157E-1	2.890E+0	5.447E+0
-2.157E-1	2.897E+0	5.404E+0
-2.157E-1	2.984E+0	5.430E+0
-2.157E-1	2.949E+0	5.450E+0
-2.157E-1	2.910E+0	5.369E+0
-2.157E-1	2.884E+0	5.437E+0
-2.157E-1	2.894E+0	5.430E+0
-2.141E-1	2.910E+0	5.521E+0
-2.173E-1	2.936E+0	5.505E+0
-2.173E-1	2.871E+0	5.560E+0
-2.173E-1	2.968E+0	5.379E+0
-2.189E-1	2.900E+0	5.469E+0
-2.189E-1	2.868E+0	5.447E+0
-2.173E-1	3.001E+0	5.385E+0
-2.157E-1	2.929E+0	5.463E+0
-2.173E-1	2.877E+0	5.404E+0
-2.157E-1	2.939E+0	5.473E+0
-2.141E-1	2.890E+0	5.502E+0
-2.173E-1	2.916E+0	5.443E+0
-2.189E-1	2.822E+0	5.473E+0
-2.173E-1	2.972E+0	5.492E+0
-2.141E-1	2.929E+0	5.450E+0
-2.141E-1	2.887E+0	5.515E+0
-2.157E-1	2.933E+0	5.495E+0
-2.189E-1	2.874E+0	5.528E+0
-2.173E-1	2.877E+0	5.375E+0
-2.141E-1	2.946E+0	5.366E+0
-2.173E-1	2.868E+0	5.495E+0
-2.173E-1	2.962E+0	5.508E+0
-2.141E-1	2.884E+0	5.395E+0
-2.141E-1	2.822E+0	5.336E+0
-2.189E-1	2.929E+0	5.515E+0
-2.173E-1	2.900E+0	5.492E+0
-2.157E-1	2.939E+0	5.421E+0
-2.157E-1	2.868E+0	5.463E+0
-2.157E-1	2.874E+0	5.528E+0
-2.173E-1	2.962E+0	5.534E+0
-2.173E-1	2.900E+0	5.479E+0
-2.173E-1	2.887E+0	5.476E+0
-2.141E-1	2.881E+0	5.388E+0
-2.206E-1	2.923E+0	5.414E+0
-2.124E-1	2.920E+0	5.408E+0
-2.157E-1	2.884E+0	5.482E+0
-2.173E-1	2.962E+0	5.443E+0
-2.173E-1	2.855E+0	5.489E+0
-2.189E-1	2.929E+0	5.424E+0
-2.141E-1	2.884E+0	5.508E+0
-2.173E-1	2.861E+0	5.421E+0
-2.173E-1	2.975E+0	5.541E+0
-2.141E-1	2.962E+0	5.427E+0
-2.157E-1	2.968E+0	5.417E+0
-2.157E-1	2.929E+0	5.421E+0
-2.189E-1	2.962E+0	5.450E+0
-2.189E-1	2.900E+0	5.541E+0
-2.141E-1	2.955E+0	5.440E+0
-2.173E-1	2.877E+0	5.385E+0
-2.173E-1	2.845E+0	5.427E+0
-2.141E-1	2.965E+0	5.427E+0
-2.141E-1	2.900E+0	5.495E+0
-2.173E-1	2.942E+0	5.466E+0
-2.173E-1	2.858E+0	5.534E+0
-2.141E-1	2.907E+0	5.453E+0
-2.141E-1	2.916E+0	5.382E+0
-2.157E-1	2.877E+0	5.356E+0
-2.173E-1	2.936E+0	5.424E+0
-2.124E-1	2.923E+0	5.395E+0
-2.157E-1	2.920E+0	5.456E+0
-2.157E-1	2.913E+0	5.392E+0
-2.173E-1	2.884E+0	5.437E+0
-2.141E-1	2.897E+0	5.398E+0
-2.157E-1	2.923E+0	5.557E+0
-2.141E-1	2.907E+0	5.340E+0
-2.173E-1	2.887E+0	5.447E+0
-2.141E-1	2.946E+0	5.495E+0
-2.157E-1	2.972E+0	5.392E+0
-2.206E-1	2.900E+0	5.473E+0
-2.157E-1	2.975E+0	5.473E+0
-2.157E-1	2.910E+0	5.518E+0
-2.157E-1	2.900E+0	5.456E+0
-2.124E-1	2.903E+0	5.499E+0
-2.157E-1	2.916E+0	5.411E+0
-2.157E-1	2.933E+0	5.463E+0
-2.157E-1	2.881E+0	5.388E+0
-2.173E-1	2.907E+0	5.320E+0
-2.173E-1	2.949E+0	5.563E+0
-2.157E-1	2.907E+0	5.466E+0
-2.124E-1	2.933E+0	5.434E+0
-2.173E-1	2.864E+0	5.492E+0
-2.173E-1	2.916E+0	5.508E+0
-2.157E-1	2.962E+0	5.528E+0
-2.141E-1	2.997E+0	5.450E+0
-2.157E-1	2.949E+0	5.515E+0
-2.173E-1	2.858E+0	5.408E+0
-2.141E-1	2.920E+0	5.379E+0
-2.141E-1	2.890E+0	5.453E+0
-2.157E-1	2.920E+0	5.456E+0
-2.189E-1	2.877E+0	5.453E+0
-2.124E-1	2.946E+0	5.430E+0
-2.157E-1	2.894E+0	5.476E+0
-2.157E-1	2.994E+0	5.375E+0
-2.173E-1	2.910E+0	5.382E+0
-2.173E-1	2.903E+0	5.473E+0
-2.141E-1	2.959E+0	5.404E+0
-2.157E-1	2.955E+0	5.430E+0
-2.206E-1	2.913E+0	5.414E+0
-2.157E-1	2.903E+0	5.479E+0
-2.141E-1	2.907E+0	5.346E+0
-2.141E-1	2.913E+0	5.495E+0
-2.189E-1	2.890E+0	5.531E+0
-2.173E-1	2.890E+0	5.392E+0
-2.157E-1	2.897E+0	5.486E+0
-2.157E-1	2.897E+0	5.482E+0
-2.157E-1	2.916E+0	5.505E+0
-2.141E-1	2.916E+0	5.356E+0
-2.124E-1	2.926E+0	5.395E+0
-2.141E-1	2.913E+0	5.482E+0
-2.189E-1	2.900E+0	5.404E+0
-2.141E-1	2.923E+0	5.492E+0
-2.124E-1	2.864E+0	5.447E+0
-2.173E-1	2.952E+0	5.382E+0
-2.206E-1	2.939E+0	5.489E+0
-2.157E-1	2.916E+0	5.424E+0
-2.141E-1	2.884E+0	5.414E+0
-2.173E-1	2.851E+0	5.518E+0
-2.189E-1	2.884E+0	5.395E+0
-2.141E-1	2.877E+0	5.372E+0
-2.124E-1	2.907E+0	5.417E+0
-2.173E-1	2.864E+0	5.333E+0
-2.206E-1	2.887E+0	5.427E+0
-2.157E-1	2.907E+0	5.437E+0
-2.124E-1	2.936E+0	5.401E+0
-2.173E-1	2.890E+0	5.466E+0
-2.173E-1	2.890E+0	5.437E+0
-2.141E-1	2.884E+0	5.482E+0
-2.141E-1	2.968E+0	5.499E+0
-2.173E-1	2.959E+0	5.404E+0
-2.222E-1	2.845E+0	5.450E+0
-2.157E-1	2.907E+0	5.486E+0
-2.124E-1	2.861E+0	5.382E+0
-2.189E-1	2.900E+0	5.408E+0
-2.173E-1	2.929E+0	5.375E+0
-2.173E-1	2.933E+0	5.456E+0
-2.141E-1	2.936E+0	5.443E+0
-2.189E-1	2.894E+0	5.369E+0
-2.189E-1	2.926E+0	5.434E+0
-2.108E-1	2.868E+0	5.479E+0
-2.141E-1	2.929E+0	5.437E+0
-2.189E-1	2.942E+0	5.437E+0
-2.189E-1	2.952E+0	5.460E+0
-2.124E-1	2.962E+0	5.404E+0
-2.157E-1	2.933E+0	5.392E+0
-2.189E-1	2.890E+0	5.466E+0
-2.173E-1	2.933E+0	5.395E+0
-2.157E-1	2.829E+0	5.404E+0
-2.157E-1	2.868E+0	5.284E+0
-2.157E-1	2.949E+0	5.427E+0
-2.173E-1	2.916E+0	5.421E+0
-2.141E-1	2.942E+0	5.456E+0
-2.124E-1	2.955E+0	5.492E+0
-2.157E-1	2.864E+0	5.486E+0
-2.206E-1	2.874E+0	5.369E+0
-2.157E-1	2.877E+0	5.479E+0
-2.157E-1	2.874E+0	5.395E+0
-2.157E-1	2.910E+0	5.388E+0
-2.189E-1	2.946E+0	5.443E+0
-2.141E-1	2.897E+0	5.343E+0
-2.189E-1	2.926E+0	5.369E+0
-2.189E-1	2.946E+0	5.460E+0
-2.157E-1	2.965E+0	5.460E+0
-2.157E-1	2.903E+0	5.437E+0
-2.124E-1	2.887E+0	5.489E+0
-2.173E-1	2.874E+0	5.362E+0
-2.157E-1	2.933E+0	5.544E+0
-2.124E-1	2.809E+0	5.362E+0
-2.157E-1	2.871E+0	5.388E+0
-2.157E-1	2.939E+0	5.424E+0
-2.222E-1	3.004E+0	5.392E+0
-2.141E-1	2.903E+0	5.463E+0
-2.141E-1	2.894E+0	5.408E+0
-2.173E-1	2.861E+0	5.414E+0
-2.189E-1	2.913E+0	5.440E+0
-2.141E-1	2.884E+0	5.417E+0
-2.157E-1	2.916E+0	5.398E+0
-2.173E-1	2.916E+0	5.375E+0
-2.157E-1	2.933E+0	5.366E+0
-2.124E-1	2.900E+0	5.395E+0
-2.141E-1	2.868E+0	5.424E+0
-2.173E-1	2.913E+0	5.411E+0
-2.173E-1	2.884E+0	5.430E+0
-2.173E-1	2.806E+0	5.404E+0
-2.124E-1	2.868E+0	5.362E+0
-2.173E-1	2.874E+0	5.372E+0
-2.189E-1	2.910E+0	5.369E+0
-2.157E-1	2.962E+0	5.401E+0
-2.124E-1	2.858E+0	5.427E+0
-2.189E-1	2.968E+0	5.414E+0
-2.189E-1	2.890E+0	5.372E+0
-2.141E-1	2.910E+0	5.398E+0
-2.157E-1	2.942E+0	5.437E+0
-2.157E-1	2.881E+0	5.430E+0
-2.173E-1	2.848E+0	5.366E+0
-2.173E-1	2.864E+0	5.460E+0
-2.124E-1	2.897E+0	5.388E+0
-2.173E-1	2.900E+0	5.424E+0
-2.173E-1	2.926E+0	5.450E+0
-2.173E-1	2.913E+0	5.372E+0
-2.157E-1	2.861E+0	5.401E+0
-2.173E-1	2.851E+0	5.453E+0
-2.189E-1	2.877E+0	5.469E+0
-2.124E-1	2.913E+0	5.456E+0
-2.141E-1	2.890E+0	5.453E+0
-2.189E-1	2.920E+0	5.375E+0
-2.173E-1	2.884E+0	5.349E+0
-2.124E-1	2.946E+0	5.398E+0
-2.124E-1	2.942E+0	5.369E+0
-2.173E-1	2.926E+0	5.310E+0
-2.157E-1	2.955E+0	5.521E+0
-2.157E-1	2.897E+0	5.476E+0
-2.157E-1	2.916E+0	5.460E+0
-2.157E-1	2.839E+0	5.401E+0
-2.189E-1	2.845E+0	5.411E+0
-2.141E-1	2.897E+0	5.392E+0
-2.157E-1	2.874E+0	5.404E+0
-2.157E-1	2.903E+0	5.356E+0
-2.157E-1	2.868E+0	5.417E+0
-2.108E-1	2.864E+0	5.388E+0
-2.157E-1	2.942E+0	5.434E+0
-2.173E-1	2.900E+0	5.356E+0
-2.189E-1	2.887E+0	5.404E+0
-2.141E-1	2.858E+0	5.356E+0
-2.141E-1	2.855E+0	5.453E+0
-2.173E-1	2.939E+0	5.304E+0
-2.173E-1	2.829E+0	5.398E+0
-2.173E-1	2.910E+0	5.398E+0
-2.141E-1	2.900E+0	5.385E+0
-2.157E-1	2.975E+0	5.563E+0
-2.173E-1	2.884E+0	5.430E+0
-2.141E-1	2.868E+0	5.317E+0
-2.157E-1	2.826E+0	5.375E+0
-2.157E-1	2.858E+0	5.434E+0
-2.189E-1	2.871E+0	5.369E+0
-2.157E-1	2.884E+0	5.411E+0
-2.124E-1	2.848E+0	5.473E+0
-2.157E-1	2.929E+0	5.440E+0
-2.189E-1	2.868E+0	5.356E+0
-2.124E-1	2.910E+0	5.440E+0
-2.157E-1	2.907E+0	5.476E+0
-2.141E-1	2.923E+0	5.417E+0
-2.157E-1	2.842E+0	5.434E+0
-2.141E-1	2.965E+0	5.379E+0
-2.157E-1	2.874E+0	5.375E+0
-2.157E-1	2.923E+0	5.353E+0
-2.173E-1	2.923E+0	5.408E+0
-2.108E-1	2.877E+0	5.476E+0
-2.141E-1	2.936E+0	5.489E+0
-2.141E-1	2.900E+0	5.356E+0
-2.173E-1	2.920E+0	5.447E+0
-2.173E-1	2.936E+0	5.395E+0
-2.157E-1	2.861E+0	5.382E+0
-2.189E-1	2.923E+0	5.417E+0
-2.141E-1	2.946E+0	5.320E+0
-2.157E-1	2.913E+0	5.252E+0
-2.189E-1	2.881E+0	5.411E+0
-2.173E-1	2.822E+0	5.336E+0
-2.157E-1	2.913E+0	5.440E+0
-2.141E-1	2.897E+0	5.414E+0
-2.141E-1	2.829E+0	5.430E+0
-2.157E-1	2.946E+0	5.340E+0
-2.173E-1	2.894E+0	5.375E+0
-2.157E-1	2.962E+0	5.476E+0
-2.157E-1	2.871E+0	5.349E+0
-2.124E-1	2.877E+0	5.450E+0
-2.173E-1	2.881E+0	5.333E+0
-2.124E-1	2.881E+0	5.430E+0
-2.157E-1	2.842E+0	5.336E+0
-2.157E-1	2.845E+0	5.330E+0
-2.173E-1	2.936E+0	5.327E+0
-2.173E-1	2.874E+0	5.421E+0
-2.141E-1	2.946E+0	5.408E+0
-2.173E-1	2.887E+0	5.375E+0
-2.157E-1	2.890E+0	5.453E+0
-2.141E-1	2.929E+0	5.375E+0
-2.124E-1	2.920E+0	5.333E+0
-2.189E-1	2.851E+0	5.466E+0
-2.173E-1	2.926E+0	5.466E+0
-2.124E-1	2.890E+0	5.453E+0
-2.157E-1	2.897E+0	5.447E+0
-2.189E-1	2.839E+0	5.323E+0
-2.173E-1	2.903E+0	5.450E+0
-2.141E-1	2.968E+0	5.359E+0
-2.141E-1	2.955E+0	5.450E+0
-2.173E-1	2.952E+0	5.404E+0
-2.189E-1	2.926E+0	5.362E+0
-2.141E-1	2.903E+0	5.499E+0
-2.141E-1	2.874E+0	5.271E+0
-2.173E-1	2.923E+0	5.362E+0
-2.173E-1	2.884E+0	5.531E+0
-2.157E-1	2.871E+0	5.320E+0
-2.141E-1	2.874E+0	5.456E+0
-2.189E-1	2.842E+0	5.327E+0
-2.173E-1	2.903E+0	5.346E+0
-2.141E-1	2.916E+0	5.450E+0
-2.157E-1	2.884E+0	5.414E+0
-2.157E-1	2.910E+0	5.411E+0
-2.157E-1	2.907E+0	5.366E+0
-2.173E-1	2.936E+0	5.398E+0
-2.157E-1	2.890E+0	5.479E+0
-2.173E-1	2.871E+0	5.469E+0
-2.189E-1	2.910E+0	5.482E+0
-2.157E-1	2.890E+0	5.398E+0
-2.141E-1	2.965E+0	5.430E+0
-2.157E-1	2.861E+0	5.547E+0
-2.189E-1	2.910E+0	5.463E+0
-2.157E-1	2.933E+0	5.327E+0
-2.157E-1	2.839E+0	5.401E+0
-2.157E-1	2.913E+0	5.343E+0
-2.173E-1	2.881E+0	5.375E+0
-2.141E-1	2.894E+0	5.327E+0
-2.141E-1	2.913E+0	5.408E+0
-2.157E-1	2.832E+0	5.375E+0
-2.157E-1	2.887E+0	5.375E+0
-2.157E-1	2.929E+0	5.469E+0
-2.141E-1	2.926E+0	5.356E+0
-2.189E-1	2.855E+0	5.353E+0
-2.173E-1	2.975E+0	5.385E+0
-2.189E-1	2.884E+0	5.443E+0
-2.141E-1	2.894E+0	5.447E+0
-2.173E-1	2.871E+0	5.398E+0
-2.157E-1	2.913E+0	5.385E+0
-2.124E-1	2.881E+0	5.466E+0
-2.141E-1	2.842E+0	5.424E+0
-2.157E-1	2.933E+0	5.395E+0
-2.157E-1	2.923E+0	5.453E+0
-2.124E-1	2.848E+0	5.330E+0
-2.141E-1	2.877E+0	5.362E+0
-2.157E-1	2.890E+0	5.434E+0
-2.173E-1	2.868E+0	5.411E+0
-2.141E-1	2.923E+0	5.330E+0
-2.124E-1	2.959E+0	5.411E+0
-2.157E-1	2.864E+0	5.398E+0
-2.189E-1	2.887E+0	5.395E+0
-2.173E-1	2.894E+0	5.421E+0
-2.173E-1	2.926E+0	5.404E+0
-2.173E-1	2.887E+0	5.366E+0
-2.157E-1	2.946E+0	5.447E+0
-2.141E-1	2.942E+0	5.385E+0
-2.141E-1	2.890E+0	5.473E+0
-2.189E-1	2.903E+0	5.486E+0
-2.173E-1	2.855E+0	5.388E+0
-2.173E-1	2.890E+0	5.408E+0
-2.124E-1	2.864E+0	5.336E+0
-2.141E-1	2.920E+0	5.388E+0
-2.173E-1	2.959E+0	5.395E+0
-2.141E-1	2.959E+0	5.353E+0
-2.141E-1	2.913E+0	5.414E+0
-2.173E-1	2.894E+0	5.427E+0
-2.189E-1	2.907E+0	5.414E+0
-2.108E-1	2.952E+0	5.356E+0
-2.141E-1	2.890E+0	5.346E+0
-2.157E-1	2.884E+0	5.473E+0
-2.173E-1	2.913E+0	5.398E+0
-2.141E-1	2.926E+0	5.411E+0
-2.157E-1	2.861E+0	5.382E+0
-2.157E-1	2.855E+0	5.392E+0
-2.173E-1	3.001E+0	5.385E+0
-2.141E-1	2.845E+0	5.460E+0
-2.141E-1	2.881E+0	5.440E+0
-2.173E-1	2.861E+0	5.411E+0
-2.157E-1	2.858E+0	5.482E+0
-2.141E-1	2.907E+0	5.401E+0
-2.157E-1	2.939E+0	5.327E+0
-2.173E-1	2.851E+0	5.417E+0
-2.173E-1	2.826E+0	5.336E+0
-2.141E-1	2.942E+0	5.314E+0
-2.124E-1	2.890E+0	5.385E+0
-2.141E-1	2.874E+0	5.505E+0
-2.173E-1	2.848E+0	5.336E+0
-2.141E-1	2.920E+0	5.440E+0
-2.157E-1	2.884E+0	5.388E+0
-2.157E-1	2.842E+0	5.450E+0
-2.173E-1	2.942E+0	5.379E+0
-2.141E-1	2.916E+0	5.375E+0
-2.157E-1	2.890E+0	5.486E+0
-2.157E-1	2.975E+0	5.414E+0
-2.141E-1	2.868E+0	5.411E+0
-2.141E-1	2.913E+0	5.417E+0
-2.124E-1	2.868E+0	5.353E+0
-2.157E-1	2.845E+0	5.379E+0
-2.157E-1	2.926E+0	5.395E+0
-2.141E-1	2.946E+0	5.375E+0
-2.157E-1	2.955E+0	5.440E+0
-2.157E-1	2.858E+0	5.408E+0
-2.173E-1	2.890E+0	5.356E+0
-2.157E-1	2.851E+0	5.239E+0
-2.141E-1	2.855E+0	5.310E+0
-2.173E-1	2.913E+0	5.460E+0
-2.157E-1	2.916E+0	5.434E+0
-2.141E-1	2.884E+0	5.414E+0
-2.141E-1	2.897E+0	5.417E+0
-2.157E-1	2.897E+0	5.385E+0
-2.173E-1	2.920E+0	5.398E+0
-2.124E-1	2.913E+0	5.492E+0
-2.141E-1	2.845E+0	5.408E+0
-2.141E-1	2.887E+0	5.340E+0
-2.173E-1	2.920E+0	5.349E+0
-2.141E-1	2.890E+0	5.417E+0
-2.108E-1	2.920E+0	5.375E+0
-2.173E-1	2.949E+0	5.323E+0
-2.173E-1	2.871E+0	5.434E+0
-2.157E-1	2.929E+0	5.366E+0
-2.124E-1	2.920E+0	5.401E+0
-2.141E-1	2.887E+0	5.424E+0
-2.189E-1	2.959E+0	5.437E+0
-2.141E-1	2.845E+0	5.440E+0
-2.157E-1	2.952E+0	5.362E+0
-2.173E-1	2.871E+0	5.349E+0
-2.189E-1	2.894E+0	5.424E+0
-2.141E-1	2.926E+0	5.392E+0
-2.124E-1	2.949E+0	5.414E+0
-2.157E-1	2.900E+0	5.382E+0
-2.173E-1	2.881E+0	5.440E+0
-2.141E-1	2.907E+0	5.379E+0
-2.124E-1	2.955E+0	5.450E+0
-2.157E-1	2.959E+0	5.379E+0
-2.189E-1	2.884E+0	5.424E+0
-2.124E-1	2.881E+0	5.440E+0
-2.141E-1	2.877E+0	5.382E+0
-2.157E-1	2.968E+0	5.366E+0
-2.189E-1	2.933E+0	5.398E+0
-2.124E-1	2.939E+0	5.388E+0
-2.141E-1	2.910E+0	5.417E+0
-2.206E-1	2.900E+0	5.424E+0
-2.157E-1	2.897E+0	5.356E+0
-2.141E-1	2.897E+0	5.359E+0
-2.157E-1	2.816E+0	5.398E+0
-2.141E-1	2.848E+0	5.340E+0
-2.173E-1	2.923E+0	5.379E+0
-2.157E-1	2.984E+0	5.353E+0
-2.141E-1	2.855E+0	5.430E+0
-2.141E-1	2.900E+0	5.366E+0
-2.206E-1	2.929E+0	5.408E+0
-2.124E-1	2.926E+0	5.450E+0
-2.141E-1	2.861E+0	5.385E+0
-2.157E-1	2.855E+0	5.281E+0
-2.206E-1	2.887E+0	5.336E+0
-2.141E-1	2.913E+0	5.343E+0
-2.157E-1	2.903E+0	5.346E+0
-2.157E-1	2.858E+0	5.395E+0
-2.173E-1	2.907E+0	5.466E+0
-2.157E-1	2.829E+0	5.450E+0
-2.141E-1	2.923E+0	5.424E+0
-2.173E-1	2.890E+0	5.353E+0
-2.189E-1	2.806E+0	5.424E+0
-2.124E-1	2.923E+0	5.379E+0
-2.141E-1	2.894E+0	5.392E+0
-2.141E-1	2.874E+0	5.398E+0
-2.206E-1	2.884E+0	5.310E+0
-2.157E-1	2.887E+0	5.450E+0
-2.124E-1	2.861E+0	5.369E+0
-2.157E-1	2.887E+0	5.408E+0
-2.189E-1	2.910E+0	5.372E+0
-2.124E-1	2.861E+0	5.375E+0
-2.124E-1	2.868E+0	5.327E+0
-2.173E-1	2.920E+0	5.414E+0
-2.157E-1	2.910E+0	5.395E+0
-2.173E-1	2.903E+0	5.466E+0
-2.124E-1	2.871E+0	5.443E+0
-2.124E-1	2.929E+0	5.385E+0
-2.173E-1	2.929E+0	5.336E+0
-2.157E-1	2.855E+0	5.479E+0
-2.157E-1	2.871E+0	5.382E+0
-2.157E-1	2.929E+0	5.340E+0
-2.157E-1	2.884E+0	5.411E+0
-2.157E-1	2.894E+0	5.281E+0
-2.141E-1	2.884E+0	5.375E+0
-2.157E-1	2.939E+0	5.307E+0
-2.157E-1	2.907E+0	5.330E+0
-2.173E-1	2.881E+0	5.343E+0
-2.124E-1	2.890E+0	5.408E+0
-2.157E-1	2.913E+0	5.450E+0
-2.173E-1	2.946E+0	5.336E+0
-2.141E-1	2.871E+0	5.453E+0
-2.141E-1	2.767E+0	5.369E+0
-2.141E-1	2.858E+0	5.437E+0
-2.173E-1	2.920E+0	5.356E+0
-2.141E-1	2.829E+0	5.453E+0
-2.108E-1	2.897E+0	5.362E+0
-2.141E-1	2.871E+0	5.404E+0
-2.173E-1	2.903E+0	5.408E+0
-2.141E-1	2.829E+0	5.385E+0
-2.124E-1	2.819E+0	5.437E+0
-2.157E-1	2.887E+0	5.236E+0
-2.173E-1	2.897E+0	5.434E+0
-2.124E-1	2.910E+0	5.379E+0
-2.108E-1	2.845E+0	5.343E+0
-2.173E-1	2.851E+0	5.437E+0
-2.173E-1	2.890E+0	5.310E+0
-2.141E-1	2.855E+0	5.421E+0
-2.108E-1	2.851E+0	5.385E+0
-2.173E-1	2.923E+0	5.388E+0
-2.173E-1	2.903E+0	5.411E+0
-2.141E-1	2.877E+0	5.473E+0
-2.141E-1	2.916E+0	5.362E+0
-2.157E-1	2.900E+0	5.323E+0
-2.157E-1	2.897E+0	5.392E+0
-2.141E-1	2.907E+0	5.398E+0
-2.141E-1	2.874E+0	5.440E+0
-2.157E-1	2.923E+0	5.421E+0
-2.157E-1	2.887E+0	5.310E+0
-2.157E-1	2.900E+0	5.359E+0
-2.141E-1	2.868E+0	5.353E+0
-2.157E-1	2.916E+0	5.317E+0
-2.157E-1	2.900E+0	5.359E+0
-2.157E-1	2.871E+0	5.366E+0
-2.157E-1	2.910E+0	5.443E+0
-2.189E-1	2.926E+0	5.443E+0
-2.157E-1	2.842E+0	5.388E+0
-2.157E-1	2.900E+0	5.398E+0
-2.124E-1	2.871E+0	5.372E+0
-2.173E-1	2.926E+0	5.310E+0
-2.157E-1	2.864E+0	5.447E+0
-2.157E-1	3.023E+0	5.434E+0
-2.141E-1	2.861E+0	5.284E+0
-2.189E-1	2.884E+0	5.323E+0
-2.173E-1	2.959E+0	5.440E+0
-2.141E-1	2.832E+0	5.346E+0
-2.141E-1	2.923E+0	5.456E+0
-2.157E-1	2.913E+0	5.379E+0
-2.189E-1	2.920E+0	5.353E+0
-2.141E-1	2.848E+0	5.356E+0
-2.141E-1	2.952E+0	5.369E+0
-2.157E-1	2.855E+0	5.404E+0
-2.173E-1	2.868E+0	5.395E+0
-2.141E-1	2.845E+0	5.359E+0
-2.141E-1	2.926E+0	5.427E+0
-2.157E-1	2.839E+0	5.330E+0
-2.173E-1	2.910E+0	5.476E+0
-2.141E-1	2.839E+0	5.366E+0
-2.141E-1	2.920E+0	5.307E+0
-2.157E-1	2.832E+0	5.362E+0
-2.157E-1	2.861E+0	5.346E+0
-2.141E-1	2.903E+0	5.346E+0
-2.124E-1	2.894E+0	5.366E+0
-2.141E-1	2.822E+0	5.379E+0
-2.157E-1	2.939E+0	5.340E+0
-2.108E-1	2.897E+0	5.466E+0
-2.157E-1	2.858E+0	5.349E+0
-2.157E-1	2.845E+0	5.408E+0
-2.173E-1	2.826E+0	5.388E+0
-2.124E-1	2.881E+0	5.404E+0
-2.124E-1	2.887E+0	5.443E+0
-2.157E-1	2.822E+0	5.401E+0
-2.141E-1	2.855E+0	5.304E+0
-2.124E-1	2.929E+0	5.353E+0
-2.124E-1	2.855E+0	5.346E+0
-2.157E-1	2.884E+0	5.473E+0
-2.157E-1	2.968E+0	5.356E+0
-2.173E-1	2.806E+0	5.353E+0
-2.157E-1	2.949E+0	5.466E+0
-2.157E-1	2.884E+0	5.401E+0
-2.189E-1	2.858E+0	5.385E+0
-2.157E-1	2.887E+0	5.440E+0
-2.108E-1	2.868E+0	5.310E+0
-2.141E-1	2.839E+0	5.417E+0
-2.157E-1	2.894E+0	5.362E+0
-2.124E-1	2.929E+0	5.284E+0
-2.124E-1	2.903E+0	5.434E+0
-2.157E-1	2.900E+0	5.453E+0
-2.157E-1	2.877E+0	5.372E+0
-2.157E-1	2.881E+0	5.388E+0
-2.108E-1	2.887E+0	5.369E+0
-2.157E-1	2.910E+0	5.262E+0
-2.173E-1	2.874E+0	5.401E+0
-2.141E-1	2.851E+0	5.336E+0
-2.141E-1	2.877E+0	5.340E+0
-2.173E-1	2.952E+0	5.434E+0
-2.157E-1	2.855E+0	5.427E+0
-2.157E-1	2.832E+0	5.424E+0
-2.141E-1	2.939E+0	5.395E+0
-2.157E-1	2.959E+0	5.271E+0
-2.141E-1	2.855E+0	5.375E+0
-2.157E-1	2.939E+0	5.369E+0
-2.141E-1	2.894E+0	5.362E+0
-2.157E-1	2.874E+0	5.424E+0
-2.173E-1	2.822E+0	5.372E+0
-2.141E-1	2.819E+0	5.437E+0
-2.124E-1	2.848E+0	5.401E+0
-2.157E-1	2.894E+0	5.310E+0
-2.173E-1	2.952E+0	5.466E+0
-2.157E-1	2.881E+0	5.356E+0
-2.124E-1	2.894E+0	5.330E+0
-2.173E-1	2.839E+0	5.327E+0
-2.157E-1	2.842E+0	5.372E+0
-2.141E-1	2.884E+0	5.385E+0
-2.141E-1	2.936E+0	5.404E+0
-2.157E-1	3.001E+0	5.320E+0
-2.157E-1	2.929E+0	5.408E+0
-2.141E-1	2.874E+0	5.366E+0
-2.157E-1	2.968E+0	5.392E+0
-2.157E-1	2.819E+0	5.366E+0
-2.157E-1	2.959E+0	5.356E+0
-2.124E-1	2.952E+0	5.395E+0
-2.141E-1	2.933E+0	5.385E+0
-2.157E-1	2.913E+0	5.323E+0
-2.173E-1	2.910E+0	5.437E+0
-2.157E-1	2.913E+0	5.356E+0
-2.141E-1	2.848E+0	5.430E+0
-2.124E-1	2.848E+0	5.379E+0
-2.157E-1	2.884E+0	5.427E+0
-2.157E-1	2.916E+0	5.414E+0
-2.124E-1	2.913E+0	5.336E+0
-2.141E-1	2.946E+0	5.330E+0
-2.173E-1	2.845E+0	5.323E+0
-2.141E-1	2.900E+0	5.304E+0
-2.141E-1	2.819E+0	5.392E+0
-2.124E-1	2.851E+0	5.443E+0
-2.157E-1	2.965E+0	5.382E+0
-2.157E-1	2.822E+0	5.343E+0
-2.141E-1	2.933E+0	5.372E+0
-2.141E-1	2.858E+0	5.314E+0
-2.173E-1	2.933E+0	5.320E+0
-2.141E-1	2.861E+0	5.411E+0
-2.157E-1	2.894E+0	5.249E+0
-2.141E-1	2.900E+0	5.304E+0
-2.157E-1	2.910E+0	5.356E+0
-2.157E-1	2.916E+0	5.417E+0
-2.141E-1	2.839E+0	5.414E+0
-2.173E-1	2.851E+0	5.486E+0
-2.173E-1	2.881E+0	5.404E+0
-2.124E-1	2.965E+0	5.372E+0
-2.157E-1	2.845E+0	5.385E+0
-2.157E-1	2.861E+0	5.323E+0
-2.124E-1	2.900E+0	5.343E+0
-2.141E-1	2.868E+0	5.411E+0
-2.124E-1	2.975E+0	5.401E+0
-2.141E-1	2.910E+0	5.392E+0
-2.189E-1	2.946E+0	5.343E+0
-2.157E-1	2.936E+0	5.469E+0
-2.141E-1	2.894E+0	5.278E+0
-2.173E-1	2.942E+0	5.401E+0
-2.157E-1	2.884E+0	5.456E+0
-2.141E-1	2.897E+0	5.349E+0
-2.141E-1	2.874E+0	5.366E+0
-2.173E-1	2.916E+0	5.392E+0
-2.173E-1	2.855E+0	5.398E+0
-2.157E-1	2.897E+0	5.460E+0
-2.092E-1	2.845E+0	5.450E+0
-2.141E-1	2.871E+0	5.382E+0
-2.157E-1	2.855E+0	5.336E+0
-2.124E-1	2.939E+0	5.284E+0
-2.124E-1	2.916E+0	5.417E+0
-2.173E-1	2.855E+0	5.242E+0
-2.157E-1	2.887E+0	5.437E+0
-2.141E-1	2.855E+0	5.404E+0
-2.157E-1	2.887E+0	5.323E+0
-2.157E-1	2.907E+0	5.440E+0
-2.157E-1	2.881E+0	5.320E+0
-2.157E-1	2.881E+0	5.356E+0
-2.141E-1	2.952E+0	5.408E+0
-2.206E-1	2.939E+0	5.382E+0
-2.141E-1	2.884E+0	5.314E+0
-2.157E-1	2.884E+0	5.434E+0
-2.124E-1	2.920E+0	5.297E+0
-2.173E-1	2.842E+0	5.346E+0
-2.157E-1	2.916E+0	5.346E+0
-2.141E-1	2.855E+0	5.398E+0
-2.141E-1	2.894E+0	5.323E+0
-2.157E-1	2.939E+0	5.385E+0
-2.157E-1	2.864E+0	5.456E+0
-2.124E-1	2.894E+0	5.379E+0
-2.141E-1	2.894E+0	5.398E+0
-2.141E-1	2.907E+0	5.466E+0
-2.189E-1	2.900E+0	5.301E+0
-2.141E-1	2.903E+0	5.392E+0
-2.157E-1	2.887E+0	5.317E+0
-2.173E-1	2.848E+0	5.437E+0
-2.189E-1	2.936E+0	5.333E+0
-2.141E-1	2.933E+0	5.414E+0
-2.157E-1	2.826E+0	5.307E+0
-2.141E-1	2.910E+0	5.456E+0
-2.157E-1	2.874E+0	5.353E+0
-2.124E-1	2.868E+0	5.395E+0
-2.141E-1	2.939E+0	5.401E+0
-2.141E-1	2.926E+0	5.343E+0
-2.157E-1	2.920E+0	5.440E+0
-2.157E-1	2.897E+0	5.395E+0
-2.141E-1	2.871E+0	5.340E+0
-2.157E-1	2.923E+0	5.404E+0
-2.157E-1	2.884E+0	5.379E+0
-2.173E-1	2.894E+0	5.359E+0
-2.141E-1	2.920E+0	5.314E+0
-2.157E-1	2.864E+0	5.401E+0
-2.189E-1	2.858E+0	5.473E+0
-2.141E-1	2.903E+0	5.271E+0
-2.108E-1	2.871E+0	5.372E+0
-2.173E-1	2.968E+0	5.469E+0
-2.157E-1	2.936E+0	5.392E+0
-2.141E-1	2.900E+0	5.314E+0
-2.141E-1	2.884E+0	5.340E+0
-2.157E-1	2.871E+0	5.430E+0
-2.157E-1	2.848E+0	5.417E+0
-2.157E-1	2.923E+0	5.456E+0
-2.124E-1	2.903E+0	5.366E+0
-2.173E-1	2.855E+0	5.356E+0
-2.173E-1	2.910E+0	5.297E+0
-2.141E-1	2.877E+0	5.330E+0
-2.124E-1	2.861E+0	5.284E+0
-2.173E-1	2.864E+0	5.515E+0
-2.173E-1	2.829E+0	5.317E+0
-2.124E-1	2.881E+0	5.327E+0
-2.141E-1	2.910E+0	5.375E+0
-2.141E-1	2.864E+0	5.353E+0
-2.173E-1	2.851E+0	5.411E+0
-2.173E-1	2.835E+0	5.460E+0
-2.173E-1	2.822E+0	5.327E+0
-2.157E-1	2.842E+0	5.434E+0
-2.157E-1	2.890E+0	5.427E+0
-2.141E-1	2.910E+0	5.307E+0
-2.141E-1	2.894E+0	5.320E+0
-2.157E-1	2.884E+0	5.414E+0
-2.189E-1	2.884E+0	5.447E+0
-2.141E-1	2.939E+0	5.476E+0
-2.124E-1	2.816E+0	5.417E+0
-2.141E-1	2.871E+0	5.362E+0
-2.157E-1	2.822E+0	5.375E+0
-2.141E-1	2.884E+0	5.408E+0
-2.141E-1	2.871E+0	5.404E+0
-2.141E-1	2.887E+0	5.336E+0
-2.157E-1	2.913E+0	5.414E+0
-2.157E-1	2.903E+0	5.427E+0
-2.141E-1	2.874E+0	5.340E+0
-2.124E-1	2.874E+0	5.291E+0
-2.157E-1	2.913E+0	5.359E+0
-2.173E-1	2.920E+0	5.417E+0
-2.124E-1	2.907E+0	5.437E+0
-2.157E-1	2.890E+0	5.327E+0
-2.189E-1	2.845E+0	5.246E+0
-2.141E-1	2.822E+0	5.229E+0
-2.124E-1	2.881E+0	5.417E+0
-2.173E-1	2.832E+0	5.307E+0
-2.157E-1	2.835E+0	5.427E+0
-2.124E-1	2.903E+0	5.421E+0
-2.124E-1	2.884E+0	5.366E+0
-2.141E-1	2.855E+0	5.349E+0
-2.173E-1	2.890E+0	5.460E+0
-2.124E-1	2.907E+0	5.327E+0
-2.124E-1	2.903E+0	5.275E+0
-2.141E-1	2.913E+0	5.327E+0
-2.157E-1	2.910E+0	5.430E+0
-2.124E-1	2.939E+0	5.359E+0
-2.124E-1	2.900E+0	5.259E+0
-2.157E-1	2.864E+0	5.372E+0
-2.173E-1	2.897E+0	5.340E+0
-2.141E-1	2.923E+0	5.346E+0
-2.108E-1	2.842E+0	5.375E+0
-2.157E-1	2.871E+0	5.421E+0
-2.173E-1	2.881E+0	5.336E+0
-2.108E-1	2.952E+0	5.343E+0
-2.141E-1	2.907E+0	5.369E+0
-2.173E-1	2.920E+0	5.275E+0
-2.173E-1	2.868E+0	5.356E+0
-2.141E-1	2.848E+0	5.430E+0
-2.124E-1	2.874E+0	5.330E+0
-2.173E-1	2.858E+0	5.346E+0
-2.157E-1	2.806E+0	5.492E+0
-2.173E-1	2.913E+0	5.353E+0
-2.108E-1	2.975E+0	5.443E+0
-2.157E-1	2.900E+0	5.353E+0
-2.173E-1	2.923E+0	5.443E+0
-2.157E-1	2.942E+0	5.349E+0
-2.108E-1	2.819E+0	5.473E+0
-2.141E-1	2.946E+0	5.375E+0
-2.189E-1	2.926E+0	5.372E+0
-2.157E-1	2.894E+0	5.362E+0
-2.124E-1	2.881E+0	5.356E+0
-2.157E-1	2.864E+0	5.382E+0
-2.189E-1	2.903E+0	5.349E+0
-2.141E-1	2.923E+0	5.388E+0
-2.141E-1	2.903E+0	5.323E+0
-2.157E-1	2.939E+0	5.366E+0
-2.206E-1	2.871E+0	5.427E+0
-2.157E-1	2.897E+0	5.366E+0
-2.124E-1	2.936E+0	5.382E+0
-2.157E-1	2.920E+0	5.469E+0
-2.189E-1	2.894E+0	5.317E+0
-2.141E-1	2.936E+0	5.375E+0
-2.108E-1	2.903E+0	5.320E+0
-2.157E-1	2.923E+0	5.340E+0
-2.189E-1	2.913E+0	5.340E+0
-2.157E-1	2.877E+0	5.333E+0
-2.141E-1	2.923E+0	5.427E+0
-2.157E-1	2.890E+0	5.359E+0
-2.189E-1	2.813E+0	5.362E+0
-2.141E-1	2.832E+0	5.369E+0
-2.124E-1	2.855E+0	5.388E+0
-2.124E-1	2.868E+0	5.398E+0
-2.189E-1	2.851E+0	5.417E+0
-2.141E-1	2.903E+0	5.392E+0
-2.141E-1	2.900E+0	5.359E+0
-2.141E-1	2.894E+0	5.333E+0
-2.141E-1	2.913E+0	5.427E+0
-2.173E-1	2.868E+0	5.434E+0
-2.157E-1	2.903E+0	5.346E+0
-2.141E-1	2.916E+0	5.346E+0
-2.157E-1	2.851E+0	5.297E+0
-2.141E-1	2.884E+0	5.382E+0
-2.141E-1	2.839E+0	5.404E+0
-2.157E-1	2.913E+0	5.398E+0
-2.173E-1	2.929E+0	5.327E+0
-2.157E-1	2.952E+0	5.404E+0
-2.141E-1	2.881E+0	5.411E+0
-2.157E-1	2.955E+0	5.434E+0
-2.157E-1	2.962E+0	5.372E+0
-2.157E-1	2.861E+0	5.385E+0
-2.124E-1	2.916E+0	5.291E+0
-2.173E-1	2.916E+0	5.314E+0
-2.173E-1	2.874E+0	5.336E+0
-2.157E-1	2.881E+0	5.284E+0
-2.124E-1	2.952E+0	5.340E+0
-2.157E-1	2.858E+0	5.414E+0
-2.124E-1	2.939E+0	5.265E+0
-2.141E-1	2.910E+0	5.417E+0
-2.108E-1	2.851E+0	5.382E+0
-2.157E-1	2.900E+0	5.340E+0
-2.157E-1	2.900E+0	5.349E+0
-2.157E-1	2.877E+0	5.291E+0
-2.141E-1	2.861E+0	5.372E+0
-2.173E-1	2.923E+0	5.307E+0
-2.157E-1	2.884E+0	5.382E+0
-2.157E-1	2.894E+0	5.401E+0
-2.124E-1	2.903E+0	5.356E+0
-2.157E-1	2.881E+0	5.314E+0
-2.173E-1	2.871E+0	5.366E+0
-2.124E-1	2.877E+0	5.336E+0
-2.124E-1	2.913E+0	5.466E+0
-2.141E-1	2.913E+0	5.443E+0
-2.157E-1	2.933E+0	5.359E+0
-2.141E-1	2.913E+0	5.421E+0
-2.141E-1	2.848E+0	5.385E+0
-2.173E-1	2.907E+0	5.430E+0
-2.173E-1	2.884E+0	5.372E+0
-2.157E-1	2.871E+0	5.349E+0
-2.141E-1	2.920E+0	5.362E+0
-2.141E-1	2.835E+0	5.369E+0
-2.173E-1	2.910E+0	5.404E+0
-2.124E-1	2.900E+0	5.301E+0
-2.124E-1	2.946E+0	5.382E+0
-2.141E-1	2.923E+0	5.366E+0
-2.157E-1	2.864E+0	5.411E+0
-2.141E-1	2.897E+0	5.408E+0
-2.124E-1	2.855E+0	5.382E+0
-2.189E-1	2.897E+0	5.375E+0
-2.173E-1	2.842E+0	5.430E+0
-2.141E-1	2.910E+0	5.333E+0
-2.141E-1	2.864E+0	5.437E+0
-2.141E-1	2.916E+0	5.346E+0
-2.173E-1	2.952E+0	5.395E+0
-2.124E-1	2.933E+0	5.359E+0
-2.157E-1	2.920E+0	5.421E+0
-2.124E-1	2.845E+0	5.356E+0
-2.157E-1	2.890E+0	5.375E+0
-2.141E-1	2.871E+0	5.486E+0
-2.124E-1	2.975E+0	5.333E+0
-2.157E-1	2.916E+0	5.301E+0
-2.189E-1	2.907E+0	5.304E+0
-2.124E-1	2.923E+0	5.375E+0
-2.124E-1	2.929E+0	5.353E+0
-2.141E-1	2.884E+0	5.398E+0
-2.141E-1	2.897E+0	5.369E+0
-2.124E-1	2.907E+0	5.336E+0
-2.157E-1	2.972E+0	5.340E+0
-2.157E-1	2.881E+0	5.443E+0
-2.173E-1	2.926E+0	5.288E+0
-2.157E-1	2.897E+0	5.317E+0
-2.157E-1	2.864E+0	5.414E+0
-2.173E-1	2.813E+0	5.314E+0
-2.173E-1	2.900E+0	5.271E+0
-2.157E-1	2.868E+0	5.395E+0
-2.124E-1	2.929E+0	5.417E+0
-2.157E-1	2.855E+0	5.323E+0
-2.157E-1	2.813E+0	5.388E+0
-2.141E-1	2.923E+0	5.362E+0
-2.108E-1	3.004E+0	5.401E+0
-2.173E-1	2.861E+0	5.330E+0
-2.173E-1	2.881E+0	5.440E+0
-2.157E-1	2.887E+0	5.359E+0
-2.124E-1	2.874E+0	5.379E+0
-2.157E-1	2.877E+0	5.414E+0
-2.189E-1	2.897E+0	5.450E+0
-2.141E-1	2.858E+0	5.408E+0
-2.141E-1	2.881E+0	5.327E+0
-2.157E-1	2.916E+0	5.447E+0
-2.173E-1	2.861E+0	5.327E+0
-2.157E-1	2.903E+0	5.392E+0
-2.141E-1	2.946E+0	5.401E+0
-2.141E-1	2.881E+0	5.330E+0
-2.173E-1	2.851E+0	5.294E+0
-2.157E-1	2.920E+0	5.382E+0
-2.124E-1	2.800E+0	5.453E+0
-2.157E-1	2.874E+0	5.349E+0
-2.173E-1	2.926E+0	5.388E+0
-2.108E-1	2.897E+0	5.447E+0
-2.124E-1	2.826E+0	5.482E+0
-2.141E-1	2.851E+0	5.314E+0
-2.157E-1	2.913E+0	5.427E+0
-2.124E-1	2.887E+0	5.388E+0
-2.141E-1	2.864E+0	5.382E+0
-2.157E-1	2.842E+0	5.430E+0
-2.173E-1	2.910E+0	5.343E+0
-2.157E-1	2.783E+0	5.310E+0
-2.124E-1	2.894E+0	5.385E+0
-2.157E-1	2.851E+0	5.401E+0
-2.189E-1	2.907E+0	5.356E+0
-2.124E-1	2.959E+0	5.372E+0
-2.141E-1	2.868E+0	5.456E+0
-2.157E-1	2.913E+0	5.359E+0
-2.173E-1	2.900E+0	5.414E+0
-2.124E-1	2.848E+0	5.424E+0
-2.124E-1	2.946E+0	5.430E+0
-2.124E-1	2.826E+0	5.385E+0
-2.141E-1	2.900E+0	5.333E+0
-2.157E-1	2.942E+0	5.456E+0
-2.124E-1	2.955E+0	5.271E+0
-2.141E-1	2.855E+0	5.288E+0
-2.173E-1	2.884E+0	5.333E+0
-2.108E-1	2.929E+0	5.317E+0
-2.124E-1	2.884E+0	5.336E+0
-2.157E-1	2.946E+0	5.421E+0
-2.206E-1	2.923E+0	5.375E+0
-2.157E-1	2.920E+0	5.417E+0
-2.124E-1	2.939E+0	5.288E+0
-2.173E-1	2.848E+0	5.375E+0
-2.173E-1	2.884E+0	5.366E+0
-2.157E-1	2.851E+0	5.330E+0
-2.124E-1	2.887E+0	5.333E+0
-2.141E-1	2.907E+0	5.336E+0
-2.157E-1	2.829E+0	5.463E+0
-2.141E-1	2.959E+0	5.366E+0
-2.124E-1	2.890E+0	5.440E+0
-2.157E-1	2.868E+0	5.427E+0
-2.173E-1	2.897E+0	5.304E+0
-2.141E-1	2.894E+0	5.336E+0
-2.141E-1	2.858E+0	5.414E+0
-2.157E-1	2.894E+0	5.343E+0
-2.173E-1	2.819E+0	5.408E+0
-2.157E-1	2.907E+0	5.392E+0
-2.108E-1	2.913E+0	5.392E+0
-2.141E-1	2.839E+0	5.356E+0
-2.173E-1	2.897E+0	5.427E+0
-2.157E-1	2.832E+0	5.427E+0
-2.108E-1	2.877E+0	5.427E+0
-2.141E-1	2.881E+0	5.314E+0
-2.189E-1	2.890E+0	5.401E+0
-2.141E-1	2.848E+0	5.411E+0
-2.108E-1	2.910E+0	5.314E+0
-2.173E-1	2.897E+0	5.375E+0
-2.173E-1	2.884E+0	5.450E+0
-2.141E-1	2.835E+0	5.417E+0
-2.124E-1	2.842E+0	5.408E+0
-2.124E-1	2.900E+0	5.401E+0
-2.173E-1	2.942E+0	5.336E+0
-2.141E-1	2.981E+0	5.375E+0
-2.124E-1	2.959E+0	5.372E+0
-2.157E-1	2.926E+0	5.430E+0
-2.157E-1	2.800E+0	5.382E+0
-2.141E-1	2.877E+0	5.375E+0
-2.141E-1	2.920E+0	5.388E+0
-2.189E-1	2.887E+0	5.369E+0
-2.157E-1	2.851E+0	5.304E+0
-2.124E-1	2.933E+0	5.421E+0
-2.141E-1	2.903E+0	5.340E+0
-2.173E-1	2.868E+0	5.314E+0
-2.206E-1	2.890E+0	5.349E+0
-2.157E-1	2.851E+0	5.362E+0
-2.108E-1	2.920E+0	5.340E+0
-2.157E-1	2.933E+0	5.301E+0
-2.189E-1	2.816E+0	5.379E+0
-2.141E-1	2.933E+0	5.362E+0
-2.124E-1	2.903E+0	5.359E+0
-2.157E-1	2.877E+0	5.262E+0
-2.173E-1	2.907E+0	5.353E+0
-2.141E-1	2.903E+0	5.330E+0
-2.124E-1	2.871E+0	5.297E+0
-2.157E-1	2.955E+0	5.411E+0
-2.189E-1	2.845E+0	5.369E+0
-2.141E-1	2.910E+0	5.297E+0
-2.141E-1	2.923E+0	5.281E+0
-2.157E-1	2.939E+0	5.327E+0
-2.173E-1	2.845E+0	5.417E+0
-2.141E-1	2.884E+0	5.317E+0
-2.108E-1	2.994E+0	5.430E+0
-2.173E-1	2.890E+0	5.359E+0
-2.157E-1	2.920E+0	5.356E+0
-2.141E-1	2.894E+0	5.333E+0
-2.157E-1	2.868E+0	5.340E+0
-2.141E-1	2.884E+0	5.353E+0
-2.173E-1	2.897E+0	5.349E+0
-2.124E-1	2.864E+0	5.434E+0
-2.141E-1	2.861E+0	5.320E+0
-2.157E-1	2.887E+0	5.356E+0
-2.173E-1	2.845E+0	5.388E+0
-2.141E-1	2.884E+0	5.343E+0
-2.108E-1	2.933E+0	5.356E+0
-2.124E-1	2.861E+0	5.310E+0
-2.173E-1	2.972E+0	5.385E+0
-2.157E-1	2.910E+0	5.443E+0
-2.124E-1	2.868E+0	5.395E+0
-2.124E-1	2.903E+0	5.366E+0
-2.141E-1	2.884E+0	5.362E+0
-2.157E-1	2.868E+0	5.411E+0
-2.124E-1	2.874E+0	5.349E+0
-2.141E-1	2.864E+0	5.395E+0
-2.173E-1	2.864E+0	5.375E+0
-2.157E-1	2.900E+0	5.346E+0
-2.141E-1	2.910E+0	5.327E+0
-2.173E-1	2.884E+0	5.427E+0
-2.157E-1	2.835E+0	5.385E+0
-2.141E-1	2.884E+0	5.392E+0
-2.108E-1	2.887E+0	5.401E+0
-2.157E-1	2.806E+0	5.320E+0
-2.173E-1	2.868E+0	5.379E+0
-2.157E-1	2.855E+0	5.362E+0
-2.124E-1	2.864E+0	5.372E+0
-2.157E-1	2.877E+0	5.424E+0
-2.157E-1	2.946E+0	5.512E+0
-2.141E-1	2.874E+0	5.343E+0
-2.124E-1	2.920E+0	5.388E+0
-2.157E-1	2.839E+0	5.401E+0
-2.173E-1	2.968E+0	5.271E+0
-2.124E-1	2.835E+0	5.392E+0
-2.124E-1	2.897E+0	5.343E+0
-2.157E-1	2.890E+0	5.362E+0
-2.157E-1	2.890E+0	5.398E+0
-2.173E-1	2.965E+0	5.259E+0
-2.124E-1	2.900E+0	5.404E+0
-2.141E-1	2.907E+0	5.392E+0
-2.173E-1	2.868E+0	5.366E+0
-2.157E-1	2.907E+0	5.246E+0
-2.124E-1	2.929E+0	5.417E+0
-2.173E-1	2.842E+0	5.320E+0
-2.157E-1	2.910E+0	5.346E+0
-2.157E-1	2.855E+0	5.333E+0
-2.124E-1	2.916E+0	5.404E+0
-2.157E-1	2.910E+0	5.255E+0
-2.157E-1	2.864E+0	5.395E+0
-2.173E-1	2.809E+0	5.385E+0
-2.124E-1	2.855E+0	5.427E+0
-2.141E-1	2.848E+0	5.362E+0
-2.157E-1	2.929E+0	5.330E+0
-2.141E-1	2.900E+0	5.314E+0
-2.124E-1	2.884E+0	5.349E+0
-2.141E-1	2.851E+0	5.310E+0
-2.173E-1	2.916E+0	5.297E+0
-2.157E-1	2.897E+0	5.379E+0
-2.124E-1	2.894E+0	5.333E+0
-2.157E-1	2.936E+0	5.395E+0
-2.173E-1	2.910E+0	5.427E+0
-2.124E-1	2.884E+0	5.388E+0
-2.108E-1	2.984E+0	5.421E+0
-2.124E-1	2.926E+0	5.404E+0
-2.157E-1	2.897E+0	5.417E+0
-2.141E-1	2.920E+0	5.379E+0
-2.108E-1	2.897E+0	5.411E+0
-2.141E-1	2.894E+0	5.427E+0
-2.173E-1	2.884E+0	5.349E+0
-2.189E-1	2.913E+0	5.366E+0
-2.124E-1	2.877E+0	5.440E+0
-2.124E-1	2.910E+0	5.385E+0
-2.173E-1	2.855E+0	5.375E+0
-2.173E-1	2.871E+0	5.443E+0
-2.157E-1	2.851E+0	5.385E+0
-2.124E-1	2.903E+0	5.369E+0
-2.157E-1	2.910E+0	5.392E+0
-2.108E-1	2.936E+0	5.359E+0
-2.124E-1	2.839E+0	5.427E+0
-2.108E-1	2.845E+0	5.353E+0
-2.189E-1	2.916E+0	5.398E+0
-2.141E-1	2.923E+0	5.372E+0
-2.108E-1	2.848E+0	5.388E+0
-2.173E-1	2.864E+0	5.404E+0
-2.173E-1	2.923E+0	5.401E+0
-2.173E-1	2.926E+0	5.278E+0
-2.108E-1	2.916E+0	5.398E+0
-2.157E-1	2.903E+0	5.330E+0
-2.173E-1	2.881E+0	5.353E+0
-2.141E-1	2.900E+0	5.392E+0
-2.108E-1	2.877E+0	5.307E+0
-2.141E-1	2.933E+0	5.382E+0
-2.173E-1	2.874E+0	5.414E+0
-2.124E-1	2.816E+0	5.284E+0
-2.108E-1	2.858E+0	5.408E+0
-2.124E-1	2.910E+0	5.362E+0
-2.141E-1	2.955E+0	5.382E+0
-2.124E-1	2.936E+0	5.307E+0
-2.108E-1	2.972E+0	5.388E+0
-2.124E-1	2.877E+0	5.434E+0
-2.189E-1	2.939E+0	5.359E+0
-2.157E-1	2.942E+0	5.327E+0
-2.108E-1	2.910E+0	5.323E+0
-2.141E-1	2.900E+0	5.353E+0
-2.141E-1	2.809E+0	5.310E+0
-2.157E-1	2.907E+0	5.297E+0
-2.124E-1	2.897E+0	5.375E+0
-2.124E-1	2.803E+0	5.340E+0
-2.173E-1	2.874E+0	5.356E+0
-2.141E-1	2.884E+0	5.392E+0
-2.173E-1	2.910E+0	5.317E+0
-2.141E-1	2.851E+0	5.294E+0
-2.157E-1	2.942E+0	5.333E+0
-2.141E-1	2.900E+0	5.333E+0
-2.141E-1	2.955E+0	5.333E+0
-2.141E-1	2.842E+0	5.375E+0
-2.157E-1	2.861E+0	5.320E+0
-2.141E-1	2.829E+0	5.388E+0
-2.124E-1	2.926E+0	5.369E+0
-2.124E-1	2.819E+0	5.366E+0
-2.173E-1	2.933E+0	5.392E+0
-2.157E-1	2.887E+0	5.323E+0
-2.124E-1	2.858E+0	5.369E+0
-2.157E-1	2.877E+0	5.349E+0
-2.157E-1	2.939E+0	5.359E+0
-2.157E-1	2.903E+0	5.473E+0
-2.092E-1	2.907E+0	5.366E+0
-2.157E-1	2.981E+0	5.353E+0
-2.189E-1	2.861E+0	5.456E+0
-2.141E-1	2.881E+0	5.372E+0
-2.124E-1	2.920E+0	5.450E+0
-2.124E-1	2.946E+0	5.320E+0
-2.157E-1	2.864E+0	5.304E+0
-2.157E-1	2.978E+0	5.463E+0
-2.124E-1	2.848E+0	5.388E+0
-2.124E-1	2.900E+0	5.281E+0
-2.157E-1	2.887E+0	5.404E+0
-2.141E-1	2.910E+0	5.479E+0
-2.141E-1	2.874E+0	5.411E+0
-2.141E-1	2.822E+0	5.398E+0
-2.157E-1	2.897E+0	5.385E+0
-2.141E-1	2.929E+0	5.356E+0
-2.124E-1	2.858E+0	5.372E+0
-2.157E-1	2.903E+0	5.372E+0
-2.173E-1	2.952E+0	5.366E+0
-2.157E-1	2.864E+0	5.343E+0
-2.124E-1	2.903E+0	5.353E+0
-2.141E-1	2.949E+0	5.349E+0
-2.157E-1	2.851E+0	5.421E+0
-2.141E-1	2.913E+0	5.327E+0
-2.124E-1	2.887E+0	5.427E+0
-2.141E-1	2.858E+0	5.353E+0
-2.157E-1	2.910E+0	5.333E+0
-2.141E-1	2.926E+0	5.317E+0
-2.141E-1	2.913E+0	5.427E+0
-2.157E-1	2.897E+0	5.401E+0
-2.173E-1	2.864E+0	5.343E+0
-2.141E-1	2.942E+0	5.385E+0
-2.108E-1	2.881E+0	5.401E+0
-2.157E-1	2.887E+0	5.317E+0
-2.173E-1	2.855E+0	5.327E+0
-2.157E-1	2.903E+0	5.310E+0
-2.141E-1	2.916E+0	5.346E+0
-2.141E-1	2.923E+0	5.421E+0
-2.173E-1	2.864E+0	5.408E+0
-2.124E-1	2.907E+0	5.281E+0
-2.124E-1	2.855E+0	5.398E+0
-2.157E-1	2.877E+0	5.392E+0
-2.157E-1	2.890E+0	5.304E+0
-2.141E-1	2.903E+0	5.395E+0
-2.124E-1	2.890E+0	5.323E+0
-2.141E-1	2.910E+0	5.404E+0
-2.173E-1	2.913E+0	5.356E+0
-2.157E-1	2.897E+0	5.395E+0
-2.092E-1	2.877E+0	5.252E+0
-2.173E-1	2.910E+0	5.314E+0
-2.173E-1	2.881E+0	5.333E+0
-2.141E-1	2.874E+0	5.372E+0
-2.124E-1	2.845E+0	5.304E+0
-2.141E-1	2.926E+0	5.304E+0
-2.141E-1	2.839E+0	5.340E+0
-2.141E-1	2.900E+0	5.385E+0
-2.124E-1	2.910E+0	5.310E+0
-2.124E-1	2.936E+0	5.382E+0
-2.157E-1	2.861E+0	5.359E+0
-2.124E-1	2.861E+0	5.294E+0
-2.108E-1	2.864E+0	5.356E+0
-2.141E-1	2.933E+0	5.291E+0
-2.157E-1	2.874E+0	5.314E+0
-2.141E-1	2.972E+0	5.336E+0
-2.124E-1	2.913E+0	5.359E+0
-2.141E-1	2.923E+0	5.401E+0
-2.157E-1	2.887E+0	5.395E+0
-2.124E-1	2.887E+0	5.456E+0
-2.124E-1	2.861E+0	5.414E+0
-2.141E-1	2.916E+0	5.340E+0
-2.157E-1	2.858E+0	5.427E+0
-2.124E-1	2.913E+0	5.469E+0
-2.108E-1	2.861E+0	5.346E+0
-2.124E-1	2.858E+0	5.401E+0
-2.157E-1	2.890E+0	5.346E+0
-2.157E-1	2.884E+0	5.375E+0
-2.124E-1	2.913E+0	5.414E+0
-2.173E-1	2.916E+0	5.323E+0
-2.173E-1	2.874E+0	5.427E+0
-2.108E-1	2.884E+0	5.473E+0
-2.157E-1	2.910E+0	5.333E+0
-2.157E-1	2.881E+0	5.366E+0
-2.141E-1	2.903E+0	5.392E+0
-2.157E-1	2.910E+0	5.310E+0
-2.141E-1	2.877E+0	5.320E+0
-2.157E-1	2.900E+0	5.421E+0
-2.173E-1	2.894E+0	5.359E+0
-2.141E-1	2.874E+0	5.434E+0
-2.124E-1	2.884E+0	5.310E+0
-2.124E-1	2.907E+0	5.307E+0
-2.141E-1	2.933E+0	5.340E+0
-2.157E-1	2.800E+0	5.366E+0
-2.141E-1	2.965E+0	5.356E+0
-2.124E-1	2.829E+0	5.356E+0
-2.157E-1	2.861E+0	5.340E+0
-2.124E-1	2.939E+0	5.346E+0
-2.124E-1	2.920E+0	5.411E+0
-2.157E-1	2.819E+0	5.411E+0
-2.173E-1	2.897E+0	5.353E+0
-2.124E-1	2.845E+0	5.359E+0
-2.124E-1	2.946E+0	5.356E+0
-2.124E-1	2.861E+0	5.330E+0
-2.173E-1	2.939E+0	5.379E+0
-2.124E-1	2.936E+0	5.297E+0
-2.141E-1	2.897E+0	5.460E+0
-2.157E-1	2.861E+0	5.327E+0
-2.189E-1	2.894E+0	5.307E+0
-2.141E-1	2.874E+0	5.382E+0
-2.141E-1	2.845E+0	5.421E+0
-2.141E-1	2.972E+0	5.440E+0
-2.157E-1	2.894E+0	5.424E+0
-2.124E-1	2.839E+0	5.414E+0
-2.124E-1	2.894E+0	5.430E+0
-2.141E-1	2.890E+0	5.323E+0
-2.157E-1	2.861E+0	5.401E+0
-2.141E-1	2.933E+0	5.401E+0
-2.124E-1	2.955E+0	5.262E+0
-2.157E-1	2.861E+0	5.404E+0
-2.173E-1	2.874E+0	5.353E+0
-2.141E-1	2.913E+0	5.486E+0
-2.124E-1	2.881E+0	5.317E+0
-2.108E-1	2.864E+0	5.395E+0
-2.157E-1	2.991E+0	5.398E+0
-2.157E-1	2.894E+0	5.349E+0
-2.108E-1	2.858E+0	5.388E+0
-2.141E-1	2.946E+0	5.411E+0
-2.173E-1	2.884E+0	5.369E+0
-2.141E-1	2.923E+0	5.327E+0
-2.124E-1	2.913E+0	5.447E+0
-2.157E-1	2.855E+0	5.366E+0
-2.157E-1	2.978E+0	5.346E+0
-2.141E-1	2.894E+0	5.453E+0
-2.141E-1	2.907E+0	5.362E+0
-2.124E-1	2.907E+0	5.382E+0
-2.141E-1	2.881E+0	5.323E+0
-2.141E-1	2.900E+0	5.359E+0
-2.108E-1	2.848E+0	5.421E+0
-2.141E-1	2.832E+0	5.379E+0
-2.157E-1	2.946E+0	5.297E+0
-2.157E-1	2.926E+0	5.372E+0
-2.124E-1	2.816E+0	5.333E+0
-2.141E-1	2.887E+0	5.343E+0
-2.157E-1	2.835E+0	5.362E+0
-2.141E-1	2.952E+0	5.411E+0
-2.141E-1	2.822E+0	5.388E+0
-2.141E-1	2.920E+0	5.411E+0
-2.157E-1	2.813E+0	5.314E+0
-2.124E-1	2.884E+0	5.307E+0
-2.141E-1	2.864E+0	5.385E+0
-2.108E-1	2.894E+0	5.395E+0
-2.173E-1	2.887E+0	5.379E+0
-2.124E-1	2.877E+0	5.401E+0
-2.108E-1	2.900E+0	5.301E+0
-2.141E-1	2.942E+0	5.333E+0
-2.173E-1	2.916E+0	5.404E+0
-2.157E-1	2.858E+0	5.369E+0
-2.141E-1	2.868E+0	5.463E+0
-2.141E-1	2.920E+0	5.229E+0
-2.157E-1	2.913E+0	5.395E+0
-2.124E-1	2.819E+0	5.421E+0
-2.108E-1	2.848E+0	5.340E+0
-2.141E-1	2.926E+0	5.401E+0
-2.173E-1	2.890E+0	5.437E+0
-2.141E-1	2.832E+0	5.356E+0
-2.108E-1	2.916E+0	5.356E+0
-2.124E-1	2.900E+0	5.414E+0
-2.173E-1	2.829E+0	5.349E+0
-2.124E-1	2.887E+0	5.336E+0
-2.108E-1	2.877E+0	5.421E+0
-2.141E-1	2.913E+0	5.343E+0
-2.173E-1	2.946E+0	5.330E+0
-2.157E-1	2.907E+0	5.437E+0
-2.141E-1	2.916E+0	5.385E+0
-2.124E-1	2.871E+0	5.414E+0
-2.173E-1	2.936E+0	5.340E+0
-2.173E-1	2.845E+0	5.456E+0
-2.141E-1	2.984E+0	5.366E+0
-2.124E-1	2.887E+0	5.453E+0
-2.157E-1	2.868E+0	5.385E+0
-2.141E-1	2.926E+0	5.473E+0
-2.124E-1	2.907E+0	5.349E+0
-2.141E-1	2.864E+0	5.327E+0
-2.157E-1	2.955E+0	5.447E+0
-2.124E-1	2.894E+0	5.424E+0
-2.092E-1	2.910E+0	5.414E+0
-2.141E-1	2.933E+0	5.375E+0
-2.141E-1	2.897E+0	5.356E+0
-2.108E-1	2.819E+0	5.401E+0
-2.092E-1	2.848E+0	5.395E+0
-2.173E-1	2.868E+0	5.382E+0
-2.157E-1	2.916E+0	5.379E+0
-2.141E-1	2.939E+0	5.392E+0
-2.141E-1	2.936E+0	5.284E+0
-2.124E-1	2.907E+0	5.404E+0
-2.157E-1	2.861E+0	5.320E+0
-2.124E-1	2.890E+0	5.401E+0
-2.124E-1	2.890E+0	5.427E+0
-2.124E-1	2.890E+0	5.421E+0
-2.124E-1	2.835E+0	5.271E+0
-2.141E-1	2.955E+0	5.294E+0
-2.124E-1	2.890E+0	5.395E+0
-2.124E-1	2.874E+0	5.379E+0
-2.157E-1	2.890E+0	5.307E+0
-2.157E-1	2.881E+0	5.408E+0
-2.108E-1	2.877E+0	5.447E+0
-2.157E-1	2.981E+0	5.392E+0
-2.157E-1	2.835E+0	5.398E+0
-2.157E-1	2.903E+0	5.388E+0
-2.124E-1	2.787E+0	5.336E+0
-2.141E-1	2.920E+0	5.417E+0
-2.157E-1	2.926E+0	5.366E+0
-2.141E-1	2.894E+0	5.317E+0
-2.141E-1	2.949E+0	5.307E+0
-2.141E-1	2.832E+0	5.349E+0
-2.173E-1	2.858E+0	5.421E+0
-2.124E-1	2.900E+0	5.492E+0
-2.141E-1	2.851E+0	5.336E+0
-2.157E-1	2.968E+0	5.375E+0
-2.157E-1	2.884E+0	5.249E+0
-2.141E-1	2.894E+0	5.486E+0
-2.092E-1	2.877E+0	5.398E+0
-2.141E-1	2.835E+0	5.375E+0
-2.189E-1	2.868E+0	5.388E+0
-2.157E-1	2.848E+0	5.346E+0
-2.108E-1	2.848E+0	5.411E+0
-2.141E-1	2.926E+0	5.366E+0
-2.173E-1	2.949E+0	5.382E+0
-2.124E-1	2.968E+0	5.395E+0
-2.157E-1	2.923E+0	5.447E+0
-2.141E-1	2.874E+0	5.310E+0
-2.157E-1	2.907E+0	5.343E+0
-2.173E-1	2.871E+0	5.385E+0
-2.124E-1	2.890E+0	5.314E+0
-2.157E-1	2.874E+0	5.401E+0
-2.157E-1	2.868E+0	5.395E+0
-2.124E-1	2.839E+0	5.421E+0
-2.124E-1	2.809E+0	5.486E+0
-2.124E-1	2.884E+0	5.411E+0
-2.157E-1	2.955E+0	5.443E+0
-2.124E-1	2.861E+0	5.512E+0
-2.157E-1	2.868E+0	5.486E+0
-2.141E-1	2.842E+0	5.417E+0
-2.157E-1	2.910E+0	5.317E+0
-2.124E-1	2.884E+0	5.353E+0
-2.092E-1	2.832E+0	5.366E+0
-2.157E-1	2.907E+0	5.395E+0
-2.157E-1	2.887E+0	5.460E+0
-2.157E-1	2.975E+0	5.382E+0
-2.141E-1	2.839E+0	5.320E+0
-2.141E-1	2.868E+0	5.265E+0
-2.173E-1	2.845E+0	5.408E+0
-2.141E-1	2.855E+0	5.317E+0
-2.108E-1	2.900E+0	5.340E+0
-2.124E-1	3.036E+0	5.356E+0
-2.173E-1	2.826E+0	5.271E+0
-2.157E-1	2.920E+0	5.437E+0
-2.141E-1	2.881E+0	5.450E+0
-2.124E-1	2.864E+0	5.404E+0
-2.157E-1	2.868E+0	5.359E+0
-2.157E-1	2.858E+0	5.353E+0
-2.092E-1	2.864E+0	5.336E+0
-2.173E-1	2.858E+0	5.317E+0
-2.173E-1	2.907E+0	5.404E+0
-2.157E-1	2.887E+0	5.336E+0
-2.124E-1	2.910E+0	5.359E+0
-2.157E-1	2.877E+0	5.398E+0
-2.141E-1	2.848E+0	5.395E+0
-2.141E-1	2.929E+0	5.392E+0
-2.108E-1	2.890E+0	5.294E+0
-2.141E-1	2.826E+0	5.388E+0
-2.157E-1	2.894E+0	5.307E+0
-2.124E-1	2.842E+0	5.375E+0
-2.124E-1	2.926E+0	5.392E+0
-2.157E-1	2.933E+0	5.427E+0
-2.173E-1	2.864E+0	5.440E+0
-2.173E-1	2.864E+0	5.340E+0
-2.141E-1	2.900E+0	5.333E+0
-2.141E-1	2.903E+0	5.356E+0
-2.173E-1	2.913E+0	5.362E+0
-2.141E-1	2.858E+0	5.372E+0
-2.124E-1	2.894E+0	5.453E+0
-2.157E-1	2.936E+0	5.349E+0
-2.173E-1	2.949E+0	5.369E+0
-2.173E-1	2.842E+0	5.460E+0
-2.124E-1	2.933E+0	5.359E+0
-2.108E-1	2.848E+0	5.356E+0
-2.173E-1	2.887E+0	5.388E+0
-2.141E-1	2.851E+0	5.388E+0
-2.141E-1	2.894E+0	5.291E+0
-2.108E-1	2.907E+0	5.427E+0
-2.173E-1	2.887E+0	5.417E+0
-2.141E-1	2.855E+0	5.392E+0
-2.124E-1	2.962E+0	5.460E+0
-2.124E-1	2.851E+0	5.333E+0
-2.157E-1	2.835E+0	5.356E+0
-2.141E-1	2.942E+0	5.421E+0
-2.141E-1	2.839E+0	5.362E+0
-2.124E-1	2.858E+0	5.353E+0
-2.141E-1	2.920E+0	5.320E+0
-2.124E-1	2.881E+0	5.414E+0
-2.124E-1	2.900E+0	5.398E+0
-2.124E-1	2.851E+0	5.327E+0
-2.173E-1	2.900E+0	5.346E+0
-2.157E-1	2.829E+0	5.366E+0
-2.141E-1	2.910E+0	5.404E+0
-2.124E-1	2.890E+0	5.349E+0
-2.157E-1	2.910E+0	5.340E+0
-2.141E-1	2.903E+0	5.450E+0
-2.108E-1	2.929E+0	5.489E+0
-2.124E-1	2.832E+0	5.401E+0
-2.173E-1	2.900E+0	5.323E+0
-2.173E-1	2.874E+0	5.427E+0
-2.124E-1	2.858E+0	5.450E+0
-2.157E-1	2.916E+0	5.447E+0
-2.157E-1	2.926E+0	5.424E+0
-2.157E-1	2.939E+0	5.323E+0
-2.108E-1	2.842E+0	5.336E+0
-2.124E-1	2.933E+0	5.392E+0
-2.173E-1	2.884E+0	5.440E+0
-2.157E-1	2.861E+0	5.369E+0
-2.108E-1	2.939E+0	5.489E+0
-2.124E-1	2.897E+0	5.343E+0
-2.173E-1	2.868E+0	5.327E+0
-2.124E-1	2.874E+0	5.346E+0
-2.108E-1	2.874E+0	5.359E+0
-2.141E-1	2.855E+0	5.440E+0
-2.173E-1	2.900E+0	5.392E+0
-2.141E-1	2.903E+0	5.349E+0
-2.141E-1	2.874E+0	5.320E+0
-2.124E-1	2.887E+0	5.450E+0
-2.141E-1	2.926E+0	5.382E+0
-2.141E-1	2.923E+0	5.430E+0
-2.124E-1	2.861E+0	5.291E+0
-2.124E-1	2.864E+0	5.404E+0
-2.173E-1	2.903E+0	5.323E+0
-2.141E-1	2.907E+0	5.392E+0
-2.108E-1	2.923E+0	5.398E+0
-2.141E-1	2.851E+0	5.398E+0
-2.157E-1	2.920E+0	5.385E+0
-2.141E-1	2.881E+0	5.323E+0
-2.124E-1	2.861E+0	5.366E+0
-2.157E-1	2.916E+0	5.327E+0
-2.124E-1	2.897E+0	5.359E+0
-2.157E-1	2.939E+0	5.382E+0
-2.108E-1	2.868E+0	5.398E+0
-2.141E-1	2.887E+0	5.430E+0
-2.173E-1	2.910E+0	5.340E+0
-2.157E-1	2.926E+0	5.366E+0
-2.108E-1	2.868E+0	5.356E+0
-2.157E-1	2.861E+0	5.366E+0
-2.124E-1	2.890E+0	5.375E+0
-2.173E-1	2.884E+0	5.366E+0
-2.124E-1	2.877E+0	5.401E+0
-2.157E-1	2.907E+0	5.336E+0
-2.141E-1	2.845E+0	5.356E+0
-2.141E-1	2.839E+0	5.359E+0
-2.108E-1	2.946E+0	5.323E+0
-2.141E-1	2.903E+0	5.379E+0
-2.157E-1	2.910E+0	5.440E+0
-2.173E-1	2.900E+0	5.385E+0
-2.092E-1	2.900E+0	5.362E+0
-2.141E-1	2.864E+0	5.414E+0
-2.157E-1	2.923E+0	5.320E+0
-2.157E-1	2.965E+0	5.349E+0
-2.124E-1	2.881E+0	5.440E+0
-2.141E-1	2.939E+0	5.330E+0
-2.173E-1	2.923E+0	5.473E+0
-2.157E-1	2.910E+0	5.437E+0
-2.124E-1	2.858E+0	5.359E+0
-2.124E-1	2.955E+0	5.398E+0
-2.157E-1	2.874E+0	5.362E+0
-2.173E-1	2.842E+0	5.408E+0
-2.124E-1	2.881E+0	5.317E+0
-2.141E-1	2.832E+0	5.388E+0
-2.173E-1	2.923E+0	5.349E+0
-2.141E-1	2.929E+0	5.271E+0
-2.124E-1	2.868E+0	5.369E+0
-2.108E-1	2.881E+0	5.353E+0
-2.157E-1	2.923E+0	5.262E+0
-2.157E-1	2.835E+0	5.343E+0
-2.124E-1	2.877E+0	5.307E+0
-2.141E-1	2.903E+0	5.427E+0
-2.141E-1	2.946E+0	5.356E+0
-2.124E-1	2.868E+0	5.414E+0
-2.124E-1	2.871E+0	5.372E+0
-2.124E-1	2.848E+0	5.392E+0
-2.141E-1	2.877E+0	5.307E+0
-2.124E-1	2.907E+0	5.346E+0
-2.124E-1	2.907E+0	5.366E+0
-2.157E-1	2.926E+0	5.320E+0
-2.141E-1	2.929E+0	5.304E+0
-2.108E-1	2.910E+0	5.443E+0
-2.124E-1	2.864E+0	5.408E+0
-2.157E-1	2.897E+0	5.388E+0
-2.157E-1	2.845E+0	5.252E+0
-2.108E-1	2.851E+0	5.372E+0
-2.108E-1	2.871E+0	5.353E+0
-2.092E-1	2.861E+0	5.359E+0
-2.124E-1	2.881E+0	5.372E+0
-2.124E-1	2.848E+0	5.291E+0
-2.157E-1	2.890E+0	5.336E+0
-2.157E-1	2.884E+0	5.323E+0
-2.173E-1	2.923E+0	5.356E+0
-2.108E-1	2.913E+0	5.453E+0
-2.108E-1	2.877E+0	5.327E+0
-2.141E-1	2.884E+0	5.333E+0
-2.157E-1	2.881E+0	5.314E+0
-2.141E-1	2.839E+0	5.346E+0
-2.124E-1	2.975E+0	5.310E+0
-2.173E-1	2.897E+0	5.463E+0
-2.173E-1	2.907E+0	5.408E+0
-2.141E-1	2.920E+0	5.343E+0
-2.108E-1	2.877E+0	5.346E+0
-2.141E-1	2.913E+0	5.317E+0
-2.157E-1	2.874E+0	5.382E+0
-2.157E-1	2.939E+0	5.340E+0
-2.108E-1	2.959E+0	5.304E+0
-2.173E-1	2.955E+0	5.366E+0
-2.141E-1	2.861E+0	5.392E+0
-2.157E-1	2.868E+0	5.346E+0
-2.108E-1	2.907E+0	5.440E+0
-2.141E-1	2.816E+0	5.362E+0
-2.157E-1	2.874E+0	5.385E+0
-2.141E-1	2.907E+0	5.333E+0
-2.124E-1	2.900E+0	5.388E+0
-2.124E-1	2.975E+0	5.349E+0
-2.124E-1	2.962E+0	5.336E+0
-2.141E-1	2.946E+0	5.314E+0
-2.108E-1	2.916E+0	5.307E+0
-2.141E-1	2.910E+0	5.450E+0
-2.157E-1	2.868E+0	5.398E+0
-2.141E-1	2.907E+0	5.408E+0
-2.092E-1	2.929E+0	5.408E+0
-2.141E-1	2.959E+0	5.330E+0
-2.173E-1	2.910E+0	5.408E+0
-2.173E-1	2.851E+0	5.336E+0
-2.108E-1	2.900E+0	5.343E+0
-2.092E-1	2.851E+0	5.333E+0
-2.141E-1	2.936E+0	5.437E+0
-2.157E-1	2.926E+0	5.453E+0
-2.092E-1	2.887E+0	5.398E+0
-2.141E-1	2.884E+0	5.392E+0
-2.173E-1	2.939E+0	5.330E+0
-2.141E-1	2.855E+0	5.278E+0
-2.141E-1	2.991E+0	5.440E+0
-2.108E-1	2.926E+0	5.447E+0
-2.157E-1	2.933E+0	5.417E+0
-2.141E-1	2.907E+0	5.343E+0
-2.092E-1	2.907E+0	5.366E+0
-2.141E-1	2.962E+0	5.327E+0
-2.173E-1	2.822E+0	5.408E+0
-2.157E-1	2.864E+0	5.294E+0
-2.157E-1	2.861E+0	5.297E+0
-2.124E-1	2.842E+0	5.424E+0
-2.173E-1	2.894E+0	5.375E+0
-2.124E-1	2.972E+0	5.408E+0
-2.092E-1	2.929E+0	5.314E+0
-2.124E-1	2.861E+0	5.395E+0
-2.157E-1	2.968E+0	5.375E+0
-2.124E-1	2.897E+0	5.440E+0
-2.124E-1	2.890E+0	5.450E+0
-2.108E-1	2.926E+0	5.375E+0
-2.141E-1	2.936E+0	5.427E+0
-2.141E-1	2.884E+0	5.417E+0
-2.108E-1	2.894E+0	5.404E+0
-2.157E-1	2.920E+0	5.430E+0
-2.157E-1	2.933E+0	5.434E+0
-2.124E-1	2.910E+0	5.346E+0
-2.124E-1	2.842E+0	5.417E+0
-2.124E-1	2.887E+0	5.460E+0
-2.141E-1	2.868E+0	5.327E+0
-2.141E-1	2.874E+0	5.310E+0
-2.124E-1	2.897E+0	5.340E+0
-2.141E-1	2.897E+0	5.336E+0
-2.157E-1	2.929E+0	5.314E+0
-2.141E-1	2.897E+0	5.359E+0
-2.124E-1	3.001E+0	5.317E+0
-2.124E-1	2.884E+0	5.314E+0
-2.157E-1	2.920E+0	5.349E+0
-2.124E-1	2.887E+0	5.369E+0
-2.124E-1	2.864E+0	5.392E+0
-2.108E-1	2.949E+0	5.369E+0
-2.157E-1	2.933E+0	5.323E+0
-2.173E-1	2.877E+0	5.379E+0
-2.124E-1	2.851E+0	5.434E+0
-2.108E-1	2.819E+0	5.382E+0
-2.157E-1	2.913E+0	5.343E+0
-2.124E-1	2.920E+0	5.440E+0
-2.108E-1	2.933E+0	5.343E+0
-2.157E-1	2.884E+0	5.307E+0
-2.173E-1	2.884E+0	5.398E+0
-2.157E-1	2.884E+0	5.388E+0
-2.108E-1	2.839E+0	5.382E+0
-2.124E-1	2.855E+0	5.349E+0
-2.157E-1	2.874E+0	5.333E+0
-2.124E-1	2.890E+0	5.401E+0
-2.141E-1	2.897E+0	5.440E+0
-2.108E-1	2.868E+0	5.369E+0
-2.157E-1	2.897E+0	5.424E+0
-2.124E-1	2.855E+0	5.281E+0
-2.108E-1	2.874E+0	5.340E+0
-2.141E-1	2.897E+0	5.434E+0
-2.173E-1	2.884E+0	5.440E+0
-2.157E-1	2.884E+0	5.463E+0
-2.124E-1	2.881E+0	5.411E+0
-2.108E-1	2.923E+0	5.336E+0
-2.189E-1	2.923E+0	5.372E+0
-2.141E-1	2.851E+0	5.301E+0
-2.124E-1	2.907E+0	5.382E+0
-2.124E-1	2.864E+0	5.291E+0
-2.173E-1	2.890E+0	5.414E+0
-2.141E-1	2.864E+0	5.349E+0
-2.124E-1	2.832E+0	5.343E+0
-2.141E-1	2.894E+0	5.359E+0
-2.157E-1	2.877E+0	5.346E+0
-2.124E-1	2.884E+0	5.385E+0
-2.108E-1	2.952E+0	5.379E+0
-2.124E-1	2.910E+0	5.430E+0
-2.189E-1	2.874E+0	5.447E+0
-2.124E-1	2.926E+0	5.382E+0
-2.124E-1	2.923E+0	5.417E+0
-2.124E-1	2.916E+0	5.317E+0
-2.173E-1	2.845E+0	5.395E+0
-2.141E-1	2.913E+0	5.359E+0
-2.108E-1	2.874E+0	5.369E+0
-2.141E-1	2.848E+0	5.336E+0
-2.173E-1	2.907E+0	5.437E+0
-2.141E-1	2.952E+0	5.333E+0
-2.124E-1	2.881E+0	5.388E+0
-2.124E-1	2.913E+0	5.327E+0
-2.157E-1	2.946E+0	5.414E+0
-2.141E-1	2.874E+0	5.362E+0
-2.124E-1	2.910E+0	5.317E+0
-2.141E-1	2.874E+0	5.401E+0
-2.173E-1	2.881E+0	5.392E+0
-2.124E-1	2.881E+0	5.379E+0
-2.124E-1	2.920E+0	5.340E+0
-2.141E-1	2.897E+0	5.362E+0
-2.157E-1	2.848E+0	5.333E+0
-2.124E-1	2.923E+0	5.340E+0
-2.157E-1	2.884E+0	5.284E+0
-2.141E-1	2.903E+0	5.333E+0
-2.141E-1	2.920E+0	5.349E+0
-2.157E-1	2.890E+0	5.356E+0
-2.108E-1	2.826E+0	5.382E+0
-2.141E-1	2.890E+0	5.385E+0
-2.157E-1	2.903E+0	5.366E+0
-2.141E-1	2.890E+0	5.385E+0
-2.092E-1	2.897E+0	5.463E+0
-2.141E-1	2.920E+0	5.388E+0
-2.157E-1	2.907E+0	5.466E+0
-2.173E-1	2.835E+0	5.392E+0
-2.141E-1	2.955E+0	5.450E+0
-2.141E-1	2.923E+0	5.366E+0
-2.157E-1	2.923E+0	5.362E+0
-2.092E-1	2.900E+0	5.327E+0
-2.124E-1	2.877E+0	5.330E+0
-2.141E-1	2.861E+0	5.414E+0
-2.141E-1	2.855E+0	5.411E+0
-2.141E-1	2.861E+0	5.330E+0
-2.124E-1	2.861E+0	5.268E+0
-2.124E-1	2.903E+0	5.392E+0
-2.141E-1	2.929E+0	5.388E+0
-2.108E-1	2.907E+0	5.453E+0
-2.124E-1	2.916E+0	5.375E+0
-2.141E-1	2.916E+0	5.340E+0
-2.157E-1	2.861E+0	5.404E+0
-2.157E-1	2.929E+0	5.401E+0
-2.124E-1	2.884E+0	5.356E+0
-2.157E-1	2.874E+0	5.424E+0
-2.141E-1	2.897E+0	5.385E+0
-2.124E-1	2.936E+0	5.404E+0
-2.124E-1	2.907E+0	5.281E+0
-2.141E-1	2.884E+0	5.366E+0
-2.157E-1	2.887E+0	5.353E+0
-2.141E-1	2.952E+0	5.340E+0
-2.141E-1	2.972E+0	5.323E+0
-2.141E-1	2.868E+0	5.447E+0
-2.141E-1	2.877E+0	5.388E+0
-2.141E-1	2.929E+0	5.414E+0
-2.108E-1	2.942E+0	5.408E+0
-2.141E-1	2.819E+0	5.340E+0
-2.173E-1	2.929E+0	5.447E+0
-2.157E-1	2.994E+0	5.466E+0
-2.141E-1	2.907E+0	5.421E+0
-2.141E-1	2.900E+0	5.515E+0
-2.141E-1	2.907E+0	5.343E+0
-2.141E-1	2.920E+0	5.434E+0
-2.108E-1	2.903E+0	5.398E+0
-2.173E-1	2.926E+0	5.392E+0
-2.189E-1	2.913E+0	5.369E+0
-2.157E-1	2.926E+0	5.336E+0
-2.124E-1	2.897E+0	5.408E+0
-2.124E-1	2.897E+0	5.404E+0
-2.157E-1	2.923E+0	5.343E+0
-2.157E-1	2.897E+0	5.434E+0
-2.108E-1	2.933E+0	5.356E+0
-2.157E-1	2.933E+0	5.456E+0
-2.157E-1	2.816E+0	5.427E+0
-2.141E-1	2.952E+0	5.259E+0
-2.124E-1	2.877E+0	5.366E+0
-2.124E-1	2.913E+0	5.330E+0
-2.141E-1	2.929E+0	5.437E+0
-2.141E-1	2.926E+0	5.434E+0
-2.124E-1	2.929E+0	5.262E+0
-2.141E-1	2.903E+0	5.366E+0
-2.141E-1	2.894E+0	5.333E+0
-2.157E-1	2.855E+0	5.398E+0
-2.157E-1	2.923E+0	5.434E+0
-2.108E-1	2.881E+0	5.473E+0
-2.157E-1	2.881E+0	5.424E+0
-2.124E-1	2.907E+0	5.333E+0
-2.141E-1	2.910E+0	5.314E+0
-2.124E-1	2.813E+0	5.249E+0
-2.157E-1	2.936E+0	5.411E+0
-2.141E-1	2.890E+0	5.388E+0
-2.124E-1	2.952E+0	5.349E+0
-2.124E-1	2.900E+0	5.388E+0
-2.141E-1	2.929E+0	5.424E+0
-2.173E-1	2.939E+0	5.424E+0
-2.092E-1	2.988E+0	5.375E+0
-2.108E-1	2.913E+0	5.460E+0
-2.157E-1	2.839E+0	5.359E+0
-2.141E-1	2.936E+0	5.392E+0
-2.141E-1	2.839E+0	5.336E+0
-2.124E-1	2.871E+0	5.440E+0
-2.157E-1	2.923E+0	5.392E+0
-2.157E-1	2.929E+0	5.392E+0
-2.124E-1	2.984E+0	5.369E+0
-2.124E-1	2.890E+0	5.255E+0
-2.173E-1	2.877E+0	5.281E+0
-2.124E-1	2.855E+0	5.411E+0
-2.157E-1	2.809E+0	5.469E+0
-2.108E-1	2.933E+0	5.314E+0
-2.157E-1	2.845E+0	5.421E+0
-2.157E-1	2.864E+0	5.366E+0
-2.141E-1	2.845E+0	5.353E+0
-2.124E-1	2.923E+0	5.249E+0
-2.141E-1	2.874E+0	5.398E+0
-2.141E-1	2.929E+0	5.392E+0
-2.124E-1	2.900E+0	5.375E+0
-2.141E-1	2.929E+0	5.424E+0
-2.141E-1	2.881E+0	5.353E+0
-2.124E-1	2.920E+0	5.349E+0
-2.108E-1	2.923E+0	5.336E+0
-2.124E-1	2.858E+0	5.443E+0
-2.157E-1	2.861E+0	5.379E+0
-2.141E-1	2.900E+0	5.323E+0
-2.124E-1	2.946E+0	5.385E+0
-2.108E-1	2.877E+0	5.349E+0
-2.141E-1	2.868E+0	5.330E+0
-2.141E-1	2.848E+0	5.388E+0
-2.141E-1	2.851E+0	5.401E+0
-2.157E-1	2.965E+0	5.443E+0
-2.157E-1	2.978E+0	5.404E+0
-2.141E-1	2.926E+0	5.437E+0
-2.108E-1	2.907E+0	5.353E+0
-2.108E-1	2.897E+0	5.424E+0
-2.173E-1	2.920E+0	5.372E+0
-2.141E-1	2.949E+0	5.437E+0
[truncated: 39,995 more rows]
