# Supplementary material for: Improved ANAP incorporation and VCF analysis reveal details of P2X7 current facilitation and a limited conformational interplay between ATP binding and the intracellular ballast domain
Source: eLife. 2023 Jan 4;12:e82479. doi: 10.7554/eLife.82479 (PMC9859053; doi:10.7554/eLife.82479)
Supplement: Figure 6—figure supplement 2—source data 2. [file elife-82479-fig6-figsupp2-data2.zip › Figure-6_figure-supplement-2_source-data-2/P2X7-CaM-M13/e05#36.csv]

-1.297E-1	1.026E+1	2.440E+1
-1.281E-1	1.011E+1	2.433E+1
-1.330E-1	1.030E+1	2.428E+1
-1.330E-1	1.018E+1	2.434E+1
-1.297E-1	1.014E+1	2.445E+1
-1.281E-1	1.020E+1	2.442E+1
-1.330E-1	1.013E+1	2.438E+1
-1.297E-1	1.019E+1	2.450E+1
-1.281E-1	1.021E+1	2.452E+1
-1.265E-1	1.011E+1	2.435E+1
-1.313E-1	1.013E+1	2.445E+1
-1.330E-1	1.018E+1	2.452E+1
-1.297E-1	1.021E+1	2.440E+1
-1.281E-1	1.022E+1	2.461E+1
-1.297E-1	1.006E+1	2.459E+1
-1.313E-1	1.022E+1	2.451E+1
-1.297E-1	1.017E+1	2.442E+1
-1.297E-1	1.028E+1	2.446E+1
-1.346E-1	1.033E+1	2.438E+1
-1.313E-1	1.013E+1	2.424E+1
-1.281E-1	1.009E+1	2.454E+1
-1.281E-1	1.023E+1	2.447E+1
-1.346E-1	1.018E+1	2.444E+1
-1.313E-1	1.023E+1	2.452E+1
-1.281E-1	1.031E+1	2.456E+1
-1.281E-1	1.025E+1	2.437E+1
-1.330E-1	1.026E+1	2.464E+1
-1.281E-1	1.012E+1	2.433E+1
-1.281E-1	1.030E+1	2.452E+1
-1.297E-1	1.020E+1	2.458E+1
-1.346E-1	1.020E+1	2.477E+1
-1.313E-1	1.035E+1	2.459E+1
-1.281E-1	1.012E+1	2.453E+1
-1.281E-1	1.024E+1	2.434E+1
-1.297E-1	1.006E+1	2.431E+1
-1.313E-1	1.009E+1	2.451E+1
-1.281E-1	1.013E+1	2.446E+1
-1.297E-1	1.028E+1	2.443E+1
-1.313E-1	1.020E+1	2.449E+1
-1.281E-1	1.023E+1	2.434E+1
-1.265E-1	1.025E+1	2.443E+1
-1.297E-1	1.026E+1	2.444E+1
-1.330E-1	1.013E+1	2.448E+1
-1.313E-1	1.023E+1	2.455E+1
-1.265E-1	1.012E+1	2.434E+1
-1.297E-1	1.026E+1	2.462E+1
-1.313E-1	1.015E+1	2.442E+1
-1.297E-1	1.016E+1	2.440E+1
-1.265E-1	1.022E+1	2.461E+1
-1.297E-1	1.031E+1	2.426E+1
-1.330E-1	1.015E+1	2.459E+1
-1.313E-1	1.035E+1	2.461E+1
-1.281E-1	1.023E+1	2.436E+1
-1.313E-1	1.017E+1	2.432E+1
-1.313E-1	1.016E+1	2.449E+1
-1.330E-1	1.025E+1	2.457E+1
-1.281E-1	1.024E+1	2.455E+1
-1.297E-1	1.014E+1	2.452E+1
-1.330E-1	1.023E+1	2.443E+1
-1.313E-1	1.018E+1	2.450E+1
-1.297E-1	1.026E+1	2.443E+1
-1.297E-1	1.035E+1	2.443E+1
-1.313E-1	1.023E+1	2.456E+1
-1.330E-1	1.024E+1	2.447E+1
-1.265E-1	1.007E+1	2.443E+1
-1.297E-1	1.042E+1	2.443E+1
-1.330E-1	1.027E+1	2.429E+1
-1.313E-1	1.028E+1	2.464E+1
-1.297E-1	1.015E+1	2.426E+1
-1.281E-1	1.014E+1	2.453E+1
-1.346E-1	1.021E+1	2.446E+1
-1.313E-1	1.010E+1	2.454E+1
-1.281E-1	1.026E+1	2.461E+1
-1.313E-1	1.011E+1	2.444E+1
-1.297E-1	1.026E+1	2.442E+1
-1.313E-1	1.016E+1	2.424E+1
-1.313E-1	1.021E+1	2.449E+1
-1.297E-1	1.023E+1	2.453E+1
-1.297E-1	1.016E+1	2.443E+1
-1.330E-1	1.012E+1	2.457E+1
-1.297E-1	1.023E+1	2.460E+1
-1.265E-1	1.018E+1	2.468E+1
-1.313E-1	1.031E+1	2.434E+1
-1.313E-1	1.019E+1	2.440E+1
-1.297E-1	1.013E+1	2.460E+1
-1.297E-1	1.018E+1	2.456E+1
-1.330E-1	1.022E+1	2.446E+1
-1.346E-1	1.022E+1	2.440E+1
-1.313E-1	1.014E+1	2.429E+1
-1.265E-1	1.017E+1	2.462E+1
-1.346E-1	1.025E+1	2.439E+1
-1.313E-1	1.026E+1	2.449E+1
-1.281E-1	1.016E+1	2.448E+1
-1.281E-1	1.027E+1	2.465E+1
-1.330E-1	1.023E+1	2.437E+1
-1.313E-1	1.021E+1	2.448E+1
-1.281E-1	1.015E+1	2.448E+1
-1.281E-1	1.012E+1	2.445E+1
-1.346E-1	1.016E+1	2.447E+1
-1.330E-1	1.017E+1	2.444E+1
-1.281E-1	1.024E+1	2.441E+1
-1.281E-1	1.026E+1	2.428E+1
-1.330E-1	1.021E+1	2.443E+1
-1.297E-1	1.012E+1	2.431E+1
-1.281E-1	1.023E+1	2.442E+1
-1.313E-1	1.016E+1	2.458E+1
-1.330E-1	1.021E+1	2.449E+1
-1.330E-1	1.026E+1	2.453E+1
-1.281E-1	1.028E+1	2.456E+1
-1.297E-1	1.021E+1	2.435E+1
-1.330E-1	1.020E+1	2.444E+1
-1.281E-1	1.027E+1	2.447E+1
-1.297E-1	9.975E+0	2.453E+1
-1.313E-1	1.005E+1	2.471E+1
-1.313E-1	1.017E+1	2.466E+1
-1.297E-1	1.014E+1	2.452E+1
-1.297E-1	1.033E+1	2.452E+1
-1.297E-1	1.015E+1	2.440E+1
-1.313E-1	1.028E+1	2.451E+1
-1.297E-1	1.015E+1	2.444E+1
-1.265E-1	1.009E+1	2.450E+1
-1.297E-1	1.012E+1	2.445E+1
-1.346E-1	1.019E+1	2.442E+1
-1.346E-1	1.015E+1	2.452E+1
-1.297E-1	1.019E+1	2.436E+1
-1.281E-1	1.022E+1	2.472E+1
-1.346E-1	1.019E+1	2.457E+1
-1.297E-1	1.007E+1	2.441E+1
-1.281E-1	1.010E+1	2.442E+1
-1.281E-1	1.022E+1	2.444E+1
-1.346E-1	1.026E+1	2.441E+1
-1.330E-1	1.025E+1	2.445E+1
-1.313E-1	1.031E+1	2.445E+1
-1.297E-1	1.018E+1	2.443E+1
-1.313E-1	1.019E+1	2.454E+1
-1.330E-1	1.009E+1	2.456E+1
-1.313E-1	1.020E+1	2.443E+1
-1.313E-1	1.008E+1	2.440E+1
-1.313E-1	1.038E+1	2.427E+1
-1.313E-1	1.024E+1	2.424E+1
-1.297E-1	1.020E+1	2.445E+1
-1.297E-1	1.018E+1	2.450E+1
-1.346E-1	1.027E+1	2.437E+1
-1.330E-1	1.021E+1	2.427E+1
-1.297E-1	1.012E+1	2.455E+1
-1.281E-1	1.014E+1	2.444E+1
-1.330E-1	1.025E+1	2.462E+1
-1.346E-1	1.023E+1	2.463E+1
-1.297E-1	1.015E+1	2.440E+1
-1.297E-1	1.022E+1	2.443E+1
-1.330E-1	1.030E+1	2.430E+1
-1.330E-1	1.034E+1	2.435E+1
-1.265E-1	1.024E+1	2.453E+1
-1.297E-1	1.025E+1	2.433E+1
-1.313E-1	1.018E+1	2.448E+1
-1.313E-1	1.026E+1	2.450E+1
-1.313E-1	1.027E+1	2.438E+1
-1.297E-1	1.024E+1	2.446E+1
-1.313E-1	1.014E+1	2.449E+1
-1.313E-1	1.020E+1	2.449E+1
-1.281E-1	1.022E+1	2.436E+1
-1.297E-1	1.016E+1	2.452E+1
-1.330E-1	1.018E+1	2.436E+1
-1.330E-1	1.011E+1	2.450E+1
-1.297E-1	1.027E+1	2.452E+1
-1.346E-1	1.010E+1	2.446E+1
-1.346E-1	1.020E+1	2.441E+1
-1.330E-1	1.006E+1	2.462E+1
-1.281E-1	1.032E+1	2.443E+1
-1.313E-1	1.028E+1	2.442E+1
-1.330E-1	1.025E+1	2.439E+1
-1.330E-1	1.019E+1	2.438E+1
-1.330E-1	1.020E+1	2.456E+1
-1.313E-1	1.024E+1	2.453E+1
-1.313E-1	1.025E+1	2.458E+1
-1.330E-1	1.016E+1	2.439E+1
-1.297E-1	1.015E+1	2.459E+1
-1.330E-1	1.014E+1	2.446E+1
-1.313E-1	1.015E+1	2.472E+1
-1.297E-1	1.023E+1	2.450E+1
-1.265E-1	1.017E+1	2.449E+1
-1.281E-1	1.009E+1	2.437E+1
-1.346E-1	1.019E+1	2.442E+1
-1.313E-1	1.018E+1	2.445E+1
-1.265E-1	1.019E+1	2.445E+1
-1.297E-1	1.024E+1	2.455E+1
-1.313E-1	1.014E+1	2.445E+1
-1.330E-1	1.018E+1	2.445E+1
-1.265E-1	1.022E+1	2.427E+1
-1.313E-1	1.010E+1	2.461E+1
-1.346E-1	1.022E+1	2.429E+1
-1.265E-1	1.011E+1	2.449E+1
-1.281E-1	1.035E+1	2.432E+1
-1.313E-1	1.035E+1	2.451E+1
-1.313E-1	1.016E+1	2.458E+1
-1.313E-1	1.023E+1	2.430E+1
-1.281E-1	1.022E+1	2.447E+1
-1.297E-1	1.023E+1	2.444E+1
-1.297E-1	1.020E+1	2.437E+1
-1.313E-1	1.004E+1	2.444E+1
-1.281E-1	1.024E+1	2.450E+1
-1.297E-1	1.015E+1	2.441E+1
-1.330E-1	1.028E+1	2.456E+1
-1.297E-1	1.019E+1	2.416E+1
-1.281E-1	1.021E+1	2.426E+1
-1.330E-1	1.015E+1	2.448E+1
-1.346E-1	1.016E+1	2.431E+1
-1.330E-1	1.023E+1	2.463E+1
-1.281E-1	1.016E+1	2.439E+1
-1.297E-1	1.016E+1	2.454E+1
-1.330E-1	1.024E+1	2.438E+1
-1.297E-1	1.022E+1	2.450E+1
-1.281E-1	1.026E+1	2.454E+1
-1.313E-1	1.014E+1	2.444E+1
-1.313E-1	1.037E+1	2.449E+1
-1.297E-1	1.020E+1	2.449E+1
-1.297E-1	1.026E+1	2.452E+1
-1.297E-1	1.014E+1	2.436E+1
-1.346E-1	1.013E+1	2.447E+1
-1.330E-1	1.021E+1	2.458E+1
-1.265E-1	1.010E+1	2.441E+1
-1.313E-1	1.018E+1	2.447E+1
-1.313E-1	1.021E+1	2.427E+1
-1.330E-1	1.017E+1	2.432E+1
-1.297E-1	1.012E+1	2.446E+1
-1.297E-1	1.017E+1	2.462E+1
-1.330E-1	1.013E+1	2.434E+1
-1.297E-1	1.021E+1	2.439E+1
-1.297E-1	1.020E+1	2.453E+1
-1.313E-1	1.013E+1	2.433E+1
-1.330E-1	1.017E+1	2.448E+1
-1.297E-1	1.012E+1	2.450E+1
-1.297E-1	1.016E+1	2.445E+1
-1.330E-1	1.015E+1	2.445E+1
-1.313E-1	1.009E+1	2.438E+1
-1.330E-1	1.017E+1	2.438E+1
-1.281E-1	1.018E+1	2.435E+1
-1.330E-1	1.021E+1	2.449E+1
-1.313E-1	1.014E+1	2.453E+1
-1.330E-1	1.025E+1	2.429E+1
-1.297E-1	1.023E+1	2.432E+1
-1.297E-1	1.021E+1	2.447E+1
-1.330E-1	1.026E+1	2.439E+1
-1.313E-1	1.018E+1	2.423E+1
-1.281E-1	1.024E+1	2.442E+1
-1.313E-1	1.026E+1	2.444E+1
-1.297E-1	1.017E+1	2.449E+1
-1.330E-1	1.022E+1	2.443E+1
-1.281E-1	1.014E+1	2.451E+1
-1.297E-1	1.021E+1	2.430E+1
-1.330E-1	1.022E+1	2.447E+1
-1.346E-1	1.026E+1	2.455E+1
-1.281E-1	1.023E+1	2.440E+1
-1.297E-1	1.022E+1	2.442E+1
-1.346E-1	1.020E+1	2.445E+1
-1.330E-1	1.022E+1	2.447E+1
-1.313E-1	1.025E+1	2.432E+1
-1.281E-1	1.009E+1	2.451E+1
-1.346E-1	1.023E+1	2.443E+1
-1.313E-1	1.025E+1	2.449E+1
-1.313E-1	1.013E+1	2.440E+1
-1.313E-1	1.036E+1	2.455E+1
-1.346E-1	1.010E+1	2.433E+1
-1.313E-1	1.013E+1	2.453E+1
-1.297E-1	1.025E+1	2.445E+1
-1.281E-1	1.024E+1	2.431E+1
-1.346E-1	1.031E+1	2.465E+1
-1.313E-1	1.035E+1	2.452E+1
-1.281E-1	1.030E+1	2.462E+1
-1.313E-1	1.013E+1	2.438E+1
-1.330E-1	1.010E+1	2.434E+1
-1.313E-1	1.016E+1	2.446E+1
-1.297E-1	1.017E+1	2.439E+1
-1.281E-1	1.027E+1	2.456E+1
-1.313E-1	1.028E+1	2.436E+1
-1.330E-1	1.009E+1	2.461E+1
-1.297E-1	1.021E+1	2.437E+1
-1.313E-1	1.016E+1	2.452E+1
-1.362E-1	1.027E+1	2.442E+1
-1.330E-1	1.027E+1	2.456E+1
-1.297E-1	1.008E+1	2.427E+1
-1.297E-1	1.026E+1	2.427E+1
-1.330E-1	1.019E+1	2.449E+1
-1.313E-1	1.014E+1	2.440E+1
-1.330E-1	1.017E+1	2.452E+1
-1.297E-1	1.015E+1	2.431E+1
-1.297E-1	1.018E+1	2.448E+1
-1.313E-1	1.017E+1	2.454E+1
-1.297E-1	1.018E+1	2.466E+1
-1.330E-1	1.023E+1	2.446E+1
-1.313E-1	1.027E+1	2.448E+1
-1.313E-1	1.011E+1	2.466E+1
-1.297E-1	1.008E+1	2.447E+1
-1.330E-1	1.025E+1	2.450E+1
-1.330E-1	1.022E+1	2.441E+1
-1.346E-1	1.012E+1	2.451E+1
-1.330E-1	1.013E+1	2.445E+1
-1.281E-1	1.009E+1	2.445E+1
-1.346E-1	1.028E+1	2.443E+1
-1.297E-1	1.020E+1	2.464E+1
-1.297E-1	1.020E+1	2.453E+1
-1.297E-1	9.995E+0	2.438E+1
-1.330E-1	1.023E+1	2.444E+1
-1.313E-1	1.029E+1	2.439E+1
-1.265E-1	1.023E+1	2.440E+1
-1.297E-1	1.015E+1	2.440E+1
-1.330E-1	1.019E+1	2.467E+1
-1.330E-1	1.012E+1	2.432E+1
-1.281E-1	1.014E+1	2.431E+1
-1.281E-1	1.020E+1	2.443E+1
-1.330E-1	1.016E+1	2.449E+1
-1.313E-1	1.015E+1	2.455E+1
-1.297E-1	1.021E+1	2.438E+1
-1.297E-1	1.017E+1	2.430E+1
-1.330E-1	1.017E+1	2.444E+1
-1.313E-1	1.011E+1	2.424E+1
-1.265E-1	1.022E+1	2.429E+1
-1.330E-1	1.028E+1	2.450E+1
-1.330E-1	1.022E+1	2.450E+1
-1.313E-1	1.034E+1	2.434E+1
-1.297E-1	1.011E+1	2.446E+1
-1.297E-1	1.015E+1	2.434E+1
-1.330E-1	1.020E+1	2.431E+1
-1.346E-1	1.036E+1	2.443E+1
-1.297E-1	1.031E+1	2.469E+1
-1.330E-1	1.019E+1	2.462E+1
-1.297E-1	1.011E+1	2.444E+1
-1.346E-1	1.023E+1	2.414E+1
-1.281E-1	1.022E+1	2.441E+1
-1.297E-1	1.011E+1	2.455E+1
-1.362E-1	1.013E+1	2.443E+1
-1.313E-1	1.020E+1	2.456E+1
-1.281E-1	1.016E+1	2.445E+1
-1.313E-1	1.021E+1	2.438E+1
-1.330E-1	1.015E+1	2.432E+1
-1.330E-1	1.016E+1	2.435E+1
-1.297E-1	1.014E+1	2.456E+1
-1.297E-1	1.024E+1	2.434E+1
-1.346E-1	1.022E+1	2.426E+1
-1.346E-1	1.013E+1	2.470E+1
-1.330E-1	1.017E+1	2.444E+1
-1.313E-1	1.013E+1	2.438E+1
-1.313E-1	1.022E+1	2.444E+1
-1.346E-1	1.017E+1	2.429E+1
-1.281E-1	1.010E+1	2.454E+1
-1.313E-1	1.016E+1	2.417E+1
-1.346E-1	1.030E+1	2.460E+1
-1.346E-1	1.022E+1	2.441E+1
-1.297E-1	1.014E+1	2.455E+1
-1.297E-1	1.020E+1	2.430E+1
-1.330E-1	1.020E+1	2.464E+1
-1.330E-1	1.027E+1	2.445E+1
-1.297E-1	1.008E+1	2.450E+1
-1.297E-1	1.003E+1	2.431E+1
-1.330E-1	1.034E+1	2.463E+1
-1.330E-1	1.025E+1	2.436E+1
-1.313E-1	1.025E+1	2.462E+1
-1.281E-1	1.028E+1	2.457E+1
-1.330E-1	1.020E+1	2.449E+1
-1.313E-1	1.011E+1	2.450E+1
-1.281E-1	1.027E+1	2.436E+1
-1.281E-1	1.020E+1	2.434E+1
-1.313E-1	1.007E+1	2.441E+1
-1.297E-1	1.026E+1	2.445E+1
-1.297E-1	1.020E+1	2.439E+1
-1.313E-1	1.017E+1	2.448E+1
-1.313E-1	1.023E+1	2.444E+1
-1.313E-1	1.025E+1	2.422E+1
-1.281E-1	1.016E+1	2.445E+1
-1.313E-1	1.010E+1	2.433E+1
-1.313E-1	1.023E+1	2.464E+1
-1.313E-1	1.016E+1	2.442E+1
-1.281E-1	1.030E+1	2.432E+1
-1.313E-1	1.012E+1	2.431E+1
-1.313E-1	1.023E+1	2.428E+1
-1.313E-1	1.020E+1	2.458E+1
-1.281E-1	1.022E+1	2.435E+1
-1.297E-1	1.024E+1	2.454E+1
-1.346E-1	1.016E+1	2.455E+1
-1.313E-1	1.033E+1	2.430E+1
-1.313E-1	1.029E+1	2.458E+1
-1.281E-1	1.017E+1	2.455E+1
-1.313E-1	1.010E+1	2.430E+1
-1.330E-1	1.017E+1	2.447E+1
-1.281E-1	1.018E+1	2.436E+1
-1.297E-1	1.018E+1	2.449E+1
-1.330E-1	1.017E+1	2.439E+1
-1.330E-1	1.009E+1	2.430E+1
-1.297E-1	1.015E+1	2.458E+1
-1.313E-1	1.006E+1	2.442E+1
-1.313E-1	1.017E+1	2.434E+1
-1.313E-1	1.017E+1	2.451E+1
-1.297E-1	1.012E+1	2.452E+1
-1.297E-1	1.016E+1	2.455E+1
-1.330E-1	1.006E+1	2.422E+1
-1.330E-1	1.024E+1	2.456E+1
-1.297E-1	1.013E+1	2.442E+1
-1.313E-1	1.017E+1	2.444E+1
-1.330E-1	1.005E+1	2.450E+1
-1.330E-1	1.018E+1	2.448E+1
-1.265E-1	1.023E+1	2.450E+1
-1.297E-1	1.009E+1	2.431E+1
-1.313E-1	1.022E+1	2.435E+1
-1.330E-1	1.036E+1	2.455E+1
-1.297E-1	1.016E+1	2.441E+1
-1.297E-1	1.021E+1	2.426E+1
-1.330E-1	1.029E+1	2.439E+1
-1.297E-1	1.028E+1	2.449E+1
-1.297E-1	1.019E+1	2.455E+1
-1.297E-1	1.016E+1	2.451E+1
-1.313E-1	1.030E+1	2.454E+1
-1.313E-1	1.008E+1	2.463E+1
-1.281E-1	1.022E+1	2.434E+1
-1.297E-1	1.030E+1	2.437E+1
-1.330E-1	1.022E+1	2.423E+1
-1.330E-1	1.029E+1	2.444E+1
-1.313E-1	1.017E+1	2.426E+1
-1.297E-1	1.022E+1	2.455E+1
-1.313E-1	1.023E+1	2.436E+1
-1.346E-1	1.014E+1	2.444E+1
-1.313E-1	1.006E+1	2.451E+1
-1.281E-1	1.015E+1	2.460E+1
-1.346E-1	1.014E+1	2.432E+1
-1.330E-1	1.028E+1	2.457E+1
-1.265E-1	1.006E+1	2.447E+1
-1.281E-1	1.026E+1	2.458E+1
-1.346E-1	1.018E+1	2.426E+1
-1.313E-1	1.009E+1	2.440E+1
-1.297E-1	1.027E+1	2.438E+1
-1.297E-1	1.010E+1	2.435E+1
-1.297E-1	1.018E+1	2.449E+1
-1.330E-1	1.016E+1	2.456E+1
-1.313E-1	1.017E+1	2.431E+1
-1.313E-1	1.028E+1	2.439E+1
-1.330E-1	1.023E+1	2.445E+1
-1.330E-1	1.023E+1	2.442E+1
-1.297E-1	1.021E+1	2.452E+1
-1.313E-1	1.018E+1	2.433E+1
-1.346E-1	1.022E+1	2.440E+1
-1.346E-1	1.027E+1	2.441E+1
-1.297E-1	1.012E+1	2.436E+1
-1.297E-1	1.027E+1	2.449E+1
-1.313E-1	1.021E+1	2.431E+1
-1.330E-1	1.016E+1	2.434E+1
-1.297E-1	1.025E+1	2.430E+1
-1.297E-1	1.016E+1	2.438E+1
-1.346E-1	1.013E+1	2.445E+1
-1.313E-1	1.020E+1	2.441E+1
-1.265E-1	1.019E+1	2.440E+1
-1.281E-1	1.015E+1	2.436E+1
-1.313E-1	1.024E+1	2.462E+1
-1.330E-1	1.030E+1	2.441E+1
-1.281E-1	1.013E+1	2.442E+1
-1.265E-1	1.024E+1	2.444E+1
-1.346E-1	1.009E+1	2.445E+1
-1.313E-1	1.028E+1	2.438E+1
-1.281E-1	1.016E+1	2.437E+1
-1.265E-1	1.025E+1	2.442E+1
-1.330E-1	1.014E+1	2.421E+1
-1.313E-1	1.025E+1	2.445E+1
-1.265E-1	1.007E+1	2.446E+1
-1.297E-1	1.021E+1	2.467E+1
-1.346E-1	1.016E+1	2.441E+1
-1.313E-1	1.010E+1	2.453E+1
-1.297E-1	1.026E+1	2.442E+1
-1.313E-1	1.018E+1	2.440E+1
-1.346E-1	1.020E+1	2.450E+1
-1.330E-1	1.010E+1	2.454E+1
-1.313E-1	1.017E+1	2.443E+1
-1.313E-1	1.018E+1	2.443E+1
-1.330E-1	1.024E+1	2.446E+1
-1.313E-1	1.022E+1	2.421E+1
-1.281E-1	1.027E+1	2.469E+1
-1.297E-1	1.015E+1	2.445E+1
-1.313E-1	1.020E+1	2.436E+1
-1.313E-1	1.013E+1	2.441E+1
-1.313E-1	1.018E+1	2.457E+1
-1.297E-1	1.026E+1	2.445E+1
-1.346E-1	1.009E+1	2.431E+1
-1.313E-1	1.021E+1	2.429E+1
-1.297E-1	1.018E+1	2.443E+1
-1.281E-1	1.013E+1	2.435E+1
-1.313E-1	1.008E+1	2.450E+1
-1.297E-1	1.026E+1	2.441E+1
-1.297E-1	1.022E+1	2.442E+1
-1.297E-1	1.024E+1	2.459E+1
-1.330E-1	1.021E+1	2.458E+1
-1.313E-1	1.015E+1	2.450E+1
-1.281E-1	1.032E+1	2.449E+1
-1.297E-1	1.029E+1	2.422E+1
-1.330E-1	1.036E+1	2.435E+1
-1.297E-1	1.030E+1	2.440E+1
-1.297E-1	1.021E+1	2.435E+1
-1.297E-1	1.022E+1	2.446E+1
-1.313E-1	1.026E+1	2.444E+1
-1.330E-1	1.032E+1	2.430E+1
-1.281E-1	1.022E+1	2.450E+1
-1.313E-1	1.013E+1	2.422E+1
-1.362E-1	1.012E+1	2.445E+1
-1.313E-1	1.025E+1	2.448E+1
-1.330E-1	1.023E+1	2.425E+1
-1.265E-1	1.016E+1	2.443E+1
-1.313E-1	1.010E+1	2.458E+1
-1.346E-1	1.010E+1	2.423E+1
-1.281E-1	1.005E+1	2.457E+1
-1.330E-1	1.018E+1	2.454E+1
-1.313E-1	1.025E+1	2.431E+1
-1.313E-1	1.022E+1	2.460E+1
-1.297E-1	1.020E+1	2.463E+1
-1.330E-1	1.019E+1	2.444E+1
-1.330E-1	1.022E+1	2.438E+1
-1.330E-1	1.026E+1	2.427E+1
-1.281E-1	1.022E+1	2.443E+1
-1.281E-1	1.024E+1	2.449E+1
-1.313E-1	1.034E+1	2.441E+1
-1.313E-1	1.021E+1	2.433E+1
-1.313E-1	1.034E+1	2.425E+1
-1.281E-1	1.029E+1	2.454E+1
-1.313E-1	1.026E+1	2.440E+1
-1.297E-1	1.026E+1	2.422E+1
-1.281E-1	1.013E+1	2.449E+1
-1.297E-1	1.015E+1	2.429E+1
-1.313E-1	1.015E+1	2.443E+1
-1.313E-1	1.018E+1	2.442E+1
-1.330E-1	1.010E+1	2.450E+1
-1.297E-1	1.021E+1	2.436E+1
-1.313E-1	1.002E+1	2.439E+1
-1.313E-1	1.022E+1	2.434E+1
-1.297E-1	1.014E+1	2.426E+1
-1.297E-1	1.028E+1	2.438E+1
-1.330E-1	1.021E+1	2.460E+1
-1.346E-1	1.020E+1	2.454E+1
-1.313E-1	1.012E+1	2.447E+1
-1.281E-1	1.032E+1	2.445E+1
-1.330E-1	1.009E+1	2.456E+1
-1.330E-1	1.027E+1	2.450E+1
-1.313E-1	1.032E+1	2.441E+1
-1.281E-1	1.011E+1	2.430E+1
-1.313E-1	1.017E+1	2.428E+1
-1.313E-1	1.019E+1	2.428E+1
-1.265E-1	1.005E+1	2.435E+1
-1.313E-1	1.009E+1	2.443E+1
-1.313E-1	1.009E+1	2.436E+1
-1.313E-1	1.016E+1	2.431E+1
-1.297E-1	1.023E+1	2.433E+1
-1.313E-1	1.013E+1	2.450E+1
-1.330E-1	1.025E+1	2.450E+1
-1.330E-1	1.029E+1	2.439E+1
-1.281E-1	1.023E+1	2.448E+1
-1.313E-1	1.016E+1	2.448E+1
-1.346E-1	1.009E+1	2.452E+1
-1.330E-1	1.011E+1	2.435E+1
-1.313E-1	1.015E+1	2.465E+1
-1.330E-1	1.017E+1	2.442E+1
-1.330E-1	1.028E+1	2.458E+1
-1.330E-1	1.014E+1	2.458E+1
-1.281E-1	1.020E+1	2.438E+1
-1.281E-1	1.018E+1	2.435E+1
-1.330E-1	1.017E+1	2.457E+1
-1.313E-1	1.019E+1	2.434E+1
-1.297E-1	1.020E+1	2.433E+1
-1.297E-1	1.036E+1	2.420E+1
-1.313E-1	1.026E+1	2.424E+1
-1.313E-1	1.017E+1	2.432E+1
-1.297E-1	1.025E+1	2.437E+1
-1.346E-1	1.018E+1	2.446E+1
-1.346E-1	1.024E+1	2.426E+1
-1.313E-1	1.020E+1	2.433E+1
-1.281E-1	1.011E+1	2.429E+1
-1.313E-1	1.028E+1	2.439E+1
-1.313E-1	1.016E+1	2.458E+1
-1.330E-1	1.027E+1	2.457E+1
-1.297E-1	1.028E+1	2.428E+1
-1.297E-1	1.022E+1	2.457E+1
-1.330E-1	1.020E+1	2.433E+1
-1.313E-1	1.012E+1	2.440E+1
-1.297E-1	1.027E+1	2.453E+1
-1.297E-1	1.017E+1	2.420E+1
-1.330E-1	1.023E+1	2.442E+1
-1.330E-1	1.015E+1	2.439E+1
-1.281E-1	1.023E+1	2.437E+1
-1.313E-1	1.019E+1	2.429E+1
-1.346E-1	1.018E+1	2.433E+1
-1.330E-1	1.025E+1	2.436E+1
-1.281E-1	1.007E+1	2.453E+1
-1.313E-1	1.027E+1	2.433E+1
-1.346E-1	1.012E+1	2.439E+1
-1.313E-1	1.028E+1	2.446E+1
-1.281E-1	1.021E+1	2.446E+1
-1.265E-1	1.016E+1	2.440E+1
-1.330E-1	1.022E+1	2.443E+1
-1.313E-1	1.029E+1	2.444E+1
-1.313E-1	1.021E+1	2.442E+1
-1.297E-1	1.022E+1	2.428E+1
-1.297E-1	1.029E+1	2.448E+1
-1.313E-1	1.022E+1	2.442E+1
-1.265E-1	1.004E+1	2.451E+1
-1.281E-1	1.021E+1	2.445E+1
-1.297E-1	1.019E+1	2.417E+1
-1.281E-1	1.029E+1	2.444E+1
-1.297E-1	1.014E+1	2.435E+1
-1.281E-1	1.014E+1	2.449E+1
-1.297E-1	1.024E+1	2.426E+1
-1.297E-1	1.019E+1	2.452E+1
-1.297E-1	1.017E+1	2.430E+1
-1.297E-1	1.020E+1	2.438E+1
-1.330E-1	1.011E+1	2.443E+1
-1.313E-1	1.029E+1	2.437E+1
-1.297E-1	1.028E+1	2.440E+1
-1.330E-1	1.011E+1	2.436E+1
-1.346E-1	1.032E+1	2.423E+1
-1.313E-1	1.015E+1	2.427E+1
-1.297E-1	1.024E+1	2.450E+1
-1.281E-1	1.013E+1	2.436E+1
-1.313E-1	1.019E+1	2.442E+1
-1.313E-1	1.018E+1	2.442E+1
-1.297E-1	1.023E+1	2.428E+1
-1.297E-1	1.019E+1	2.447E+1
-1.330E-1	1.005E+1	2.446E+1
-1.346E-1	1.022E+1	2.423E+1
-1.281E-1	1.030E+1	2.433E+1
-1.297E-1	1.014E+1	2.445E+1
-1.330E-1	1.015E+1	2.444E+1
-1.297E-1	1.023E+1	2.442E+1
-1.265E-1	1.014E+1	2.451E+1
-1.313E-1	1.030E+1	2.442E+1
-1.330E-1	1.017E+1	2.432E+1
-1.330E-1	1.010E+1	2.439E+1
-1.297E-1	1.029E+1	2.434E+1
-1.281E-1	1.011E+1	2.445E+1
-1.330E-1	1.016E+1	2.428E+1
-1.330E-1	1.022E+1	2.450E+1
-1.281E-1	1.016E+1	2.442E+1
-1.313E-1	1.016E+1	2.435E+1
-1.330E-1	1.016E+1	2.448E+1
-1.330E-1	1.023E+1	2.451E+1
-1.313E-1	1.030E+1	2.434E+1
-1.346E-1	1.018E+1	2.452E+1
-1.313E-1	1.020E+1	2.445E+1
-1.330E-1	1.024E+1	2.421E+1
-1.297E-1	1.014E+1	2.450E+1
-1.297E-1	1.024E+1	2.449E+1
-1.346E-1	1.025E+1	2.435E+1
-1.297E-1	1.033E+1	2.434E+1
-1.330E-1	1.019E+1	2.442E+1
-1.297E-1	1.019E+1	2.436E+1
-1.330E-1	1.020E+1	2.423E+1
-1.330E-1	1.014E+1	2.425E+1
-1.265E-1	1.027E+1	2.442E+1
-1.297E-1	1.015E+1	2.429E+1
-1.297E-1	1.010E+1	2.436E+1
-1.313E-1	1.024E+1	2.433E+1
-1.313E-1	1.025E+1	2.438E+1
-1.330E-1	1.026E+1	2.440E+1
-1.346E-1	1.012E+1	2.428E+1
-1.330E-1	1.025E+1	2.437E+1
-1.281E-1	1.027E+1	2.453E+1
-1.281E-1	1.011E+1	2.435E+1
-1.313E-1	1.022E+1	2.448E+1
-1.313E-1	1.005E+1	2.440E+1
-1.281E-1	1.027E+1	2.438E+1
-1.297E-1	1.029E+1	2.450E+1
-1.346E-1	1.021E+1	2.441E+1
-1.330E-1	1.024E+1	2.427E+1
-1.281E-1	1.014E+1	2.454E+1
-1.281E-1	1.026E+1	2.448E+1
-1.313E-1	1.017E+1	2.436E+1
-1.313E-1	1.020E+1	2.422E+1
-1.265E-1	1.012E+1	2.425E+1
-1.313E-1	1.017E+1	2.438E+1
-1.313E-1	1.020E+1	2.460E+1
-1.313E-1	1.008E+1	2.446E+1
-1.330E-1	1.020E+1	2.428E+1
-1.297E-1	1.009E+1	2.441E+1
-1.346E-1	1.022E+1	2.428E+1
-1.313E-1	1.014E+1	2.442E+1
-1.265E-1	1.022E+1	2.456E+1
-1.330E-1	1.009E+1	2.456E+1
-1.313E-1	1.013E+1	2.446E+1
-1.346E-1	1.023E+1	2.446E+1
-1.281E-1	1.018E+1	2.454E+1
-1.281E-1	1.022E+1	2.427E+1
-1.330E-1	1.024E+1	2.432E+1
-1.313E-1	1.035E+1	2.440E+1
-1.297E-1	1.023E+1	2.452E+1
-1.297E-1	1.023E+1	2.434E+1
-1.330E-1	1.032E+1	2.435E+1
-1.330E-1	1.029E+1	2.445E+1
-1.297E-1	1.030E+1	2.448E+1
-1.313E-1	1.018E+1	2.446E+1
-1.330E-1	1.023E+1	2.449E+1
-1.313E-1	1.012E+1	2.444E+1
-1.297E-1	1.019E+1	2.453E+1
-1.313E-1	9.965E+0	2.433E+1
-1.313E-1	1.017E+1	2.446E+1
-1.330E-1	1.014E+1	2.446E+1
-1.265E-1	1.019E+1	2.426E+1
-1.297E-1	1.026E+1	2.442E+1
-1.313E-1	1.023E+1	2.438E+1
-1.330E-1	1.016E+1	2.447E+1
-1.281E-1	1.020E+1	2.437E+1
-1.297E-1	1.013E+1	2.433E+1
-1.330E-1	1.016E+1	2.442E+1
-1.330E-1	1.016E+1	2.444E+1
-1.297E-1	1.021E+1	2.452E+1
-1.313E-1	1.006E+1	2.454E+1
-1.313E-1	1.044E+1	2.448E+1
-1.313E-1	1.023E+1	2.441E+1
-1.297E-1	1.015E+1	2.422E+1
-1.281E-1	1.019E+1	2.428E+1
-1.297E-1	1.021E+1	2.432E+1
-1.313E-1	1.023E+1	2.453E+1
-1.281E-1	1.016E+1	2.443E+1
-1.313E-1	1.024E+1	2.443E+1
-1.330E-1	1.015E+1	2.455E+1
-1.330E-1	1.022E+1	2.451E+1
-1.297E-1	1.028E+1	2.430E+1
-1.313E-1	1.016E+1	2.448E+1
-1.346E-1	1.011E+1	2.429E+1
-1.313E-1	1.023E+1	2.448E+1
-1.297E-1	1.031E+1	2.429E+1
-1.297E-1	1.011E+1	2.453E+1
-1.313E-1	1.025E+1	2.445E+1
-1.313E-1	1.014E+1	2.455E+1
-1.297E-1	1.022E+1	2.442E+1
-1.297E-1	1.015E+1	2.444E+1
-1.346E-1	1.015E+1	2.450E+1
-1.297E-1	1.029E+1	2.423E+1
-1.313E-1	1.015E+1	2.440E+1
-1.313E-1	1.022E+1	2.450E+1
-1.330E-1	1.024E+1	2.436E+1
-1.346E-1	1.011E+1	2.438E+1
-1.297E-1	1.020E+1	2.452E+1
-1.313E-1	1.019E+1	2.451E+1
-1.346E-1	1.027E+1	2.456E+1
-1.313E-1	1.011E+1	2.445E+1
-1.281E-1	1.018E+1	2.433E+1
-1.297E-1	1.023E+1	2.463E+1
-1.362E-1	1.005E+1	2.436E+1
-1.297E-1	1.014E+1	2.416E+1
-1.281E-1	1.017E+1	2.465E+1
-1.297E-1	1.015E+1	2.465E+1
-1.330E-1	1.015E+1	2.430E+1
-1.297E-1	1.018E+1	2.431E+1
-1.281E-1	1.028E+1	2.422E+1
-1.313E-1	1.026E+1	2.446E+1
-1.330E-1	1.029E+1	2.459E+1
-1.313E-1	1.022E+1	2.452E+1
-1.297E-1	1.021E+1	2.445E+1
-1.330E-1	1.018E+1	2.439E+1
-1.330E-1	1.007E+1	2.433E+1
-1.313E-1	1.014E+1	2.441E+1
-1.265E-1	1.017E+1	2.426E+1
-1.265E-1	1.018E+1	2.419E+1
-1.330E-1	1.015E+1	2.431E+1
-1.330E-1	1.021E+1	2.432E+1
-1.313E-1	1.018E+1	2.447E+1
-1.330E-1	1.002E+1	2.448E+1
-1.313E-1	1.012E+1	2.448E+1
-1.330E-1	1.015E+1	2.472E+1
-1.313E-1	1.035E+1	2.450E+1
-1.313E-1	1.021E+1	2.430E+1
-1.330E-1	1.022E+1	2.442E+1
-1.346E-1	1.008E+1	2.454E+1
-1.297E-1	1.035E+1	2.436E+1
-1.297E-1	1.010E+1	2.437E+1
-1.313E-1	1.014E+1	2.438E+1
-1.330E-1	1.024E+1	2.440E+1
-1.313E-1	1.012E+1	2.436E+1
-1.297E-1	1.026E+1	2.432E+1
-1.330E-1	1.007E+1	2.460E+1
-1.330E-1	1.024E+1	2.446E+1
-1.281E-1	1.022E+1	2.440E+1
-1.297E-1	1.019E+1	2.442E+1
-1.297E-1	1.025E+1	2.450E+1
-1.330E-1	1.022E+1	2.439E+1
-1.281E-1	1.023E+1	2.450E+1
-1.313E-1	1.017E+1	2.434E+1
-1.330E-1	1.025E+1	2.438E+1
-1.313E-1	1.018E+1	2.417E+1
-1.330E-1	1.016E+1	2.444E+1
-1.297E-1	1.024E+1	2.443E+1
-1.330E-1	1.019E+1	2.435E+1
-1.313E-1	1.021E+1	2.423E+1
-1.297E-1	1.008E+1	2.418E+1
-1.313E-1	1.013E+1	2.437E+1
-1.346E-1	1.007E+1	2.464E+1
-1.330E-1	1.029E+1	2.448E+1
-1.281E-1	1.018E+1	2.428E+1
-1.265E-1	1.020E+1	2.443E+1
-1.313E-1	1.018E+1	2.456E+1
-1.346E-1	1.022E+1	2.429E+1
-1.297E-1	1.020E+1	2.446E+1
-1.313E-1	1.033E+1	2.455E+1
-1.313E-1	1.022E+1	2.422E+1
-1.346E-1	1.030E+1	2.441E+1
-1.281E-1	1.009E+1	2.433E+1
-1.297E-1	1.025E+1	2.421E+1
-1.330E-1	1.013E+1	2.440E+1
-1.346E-1	1.024E+1	2.442E+1
-1.330E-1	1.023E+1	2.416E+1
-1.281E-1	1.018E+1	2.436E+1
-1.330E-1	1.002E+1	2.429E+1
-1.330E-1	1.007E+1	2.434E+1
-1.313E-1	1.030E+1	2.447E+1
-1.313E-1	1.020E+1	2.440E+1
-1.330E-1	1.029E+1	2.425E+1
-1.330E-1	1.021E+1	2.426E+1
-1.313E-1	1.017E+1	2.429E+1
-1.330E-1	1.003E+1	2.441E+1
-1.330E-1	1.022E+1	2.409E+1
-1.346E-1	1.018E+1	2.449E+1
-1.281E-1	1.011E+1	2.439E+1
-1.313E-1	1.021E+1	2.463E+1
-1.330E-1	1.022E+1	2.424E+1
-1.313E-1	1.025E+1	2.469E+1
-1.297E-1	1.028E+1	2.431E+1
-1.265E-1	1.022E+1	2.432E+1
-1.313E-1	1.012E+1	2.436E+1
-1.313E-1	1.020E+1	2.443E+1
-1.297E-1	1.023E+1	2.442E+1
-1.297E-1	1.018E+1	2.453E+1
-1.313E-1	1.020E+1	2.438E+1
-1.346E-1	1.014E+1	2.433E+1
-1.281E-1	1.024E+1	2.440E+1
-1.281E-1	1.020E+1	2.426E+1
-1.297E-1	1.017E+1	2.437E+1
-1.313E-1	1.024E+1	2.443E+1
-1.297E-1	1.022E+1	2.460E+1
-1.281E-1	1.014E+1	2.432E+1
-1.313E-1	1.008E+1	2.412E+1
-1.330E-1	1.030E+1	2.459E+1
-1.281E-1	1.017E+1	2.434E+1
-1.297E-1	1.026E+1	2.458E+1
-1.346E-1	1.025E+1	2.448E+1
-1.330E-1	1.019E+1	2.454E+1
-1.281E-1	1.022E+1	2.428E+1
-1.281E-1	1.011E+1	2.436E+1
-1.346E-1	1.018E+1	2.433E+1
-1.297E-1	1.017E+1	2.438E+1
-1.297E-1	1.011E+1	2.428E+1
-1.297E-1	1.029E+1	2.440E+1
-1.330E-1	1.023E+1	2.429E+1
-1.281E-1	1.028E+1	2.434E+1
-1.281E-1	1.013E+1	2.436E+1
-1.297E-1	1.019E+1	2.427E+1
-1.313E-1	1.021E+1	2.452E+1
-1.330E-1	1.028E+1	2.450E+1
-1.265E-1	1.027E+1	2.451E+1
-1.330E-1	1.029E+1	2.442E+1
-1.346E-1	1.018E+1	2.429E+1
-1.346E-1	1.018E+1	2.442E+1
-1.281E-1	1.028E+1	2.450E+1
-1.297E-1	1.014E+1	2.439E+1
-1.313E-1	1.022E+1	2.431E+1
-1.330E-1	1.021E+1	2.428E+1
-1.265E-1	1.009E+1	2.433E+1
-1.281E-1	1.011E+1	2.444E+1
-1.313E-1	1.024E+1	2.441E+1
-1.297E-1	1.026E+1	2.425E+1
-1.297E-1	1.018E+1	2.437E+1
-1.281E-1	1.019E+1	2.430E+1
-1.330E-1	1.033E+1	2.452E+1
-1.346E-1	1.033E+1	2.435E+1
-1.281E-1	1.015E+1	2.436E+1
-1.313E-1	1.029E+1	2.454E+1
-1.330E-1	1.020E+1	2.438E+1
-1.313E-1	1.013E+1	2.432E+1
-1.281E-1	1.029E+1	2.444E+1
-1.297E-1	1.012E+1	2.443E+1
-1.330E-1	1.015E+1	2.440E+1
-1.346E-1	1.027E+1	2.449E+1
-1.313E-1	1.025E+1	2.438E+1
-1.281E-1	1.012E+1	2.427E+1
-1.330E-1	1.017E+1	2.458E+1
-1.346E-1	1.012E+1	2.446E+1
-1.281E-1	1.018E+1	2.444E+1
-1.313E-1	1.026E+1	2.427E+1
-1.313E-1	1.017E+1	2.427E+1
-1.297E-1	1.013E+1	2.437E+1
-1.297E-1	1.020E+1	2.427E+1
-1.297E-1	1.017E+1	2.442E+1
-1.330E-1	1.013E+1	2.431E+1
-1.313E-1	1.018E+1	2.425E+1
-1.297E-1	1.009E+1	2.445E+1
-1.297E-1	1.014E+1	2.440E+1
-1.346E-1	1.019E+1	2.424E+1
-1.330E-1	1.018E+1	2.453E+1
-1.281E-1	1.018E+1	2.424E+1
-1.297E-1	1.017E+1	2.427E+1
-1.330E-1	1.014E+1	2.453E+1
-1.330E-1	1.002E+1	2.445E+1
-1.313E-1	1.017E+1	2.445E+1
-1.313E-1	1.012E+1	2.438E+1
-1.330E-1	1.010E+1	2.453E+1
-1.330E-1	1.013E+1	2.430E+1
-1.297E-1	1.029E+1	2.448E+1
-1.297E-1	1.013E+1	2.437E+1
-1.330E-1	1.019E+1	2.442E+1
-1.281E-1	1.017E+1	2.456E+1
-1.297E-1	1.031E+1	2.456E+1
-1.330E-1	1.021E+1	2.446E+1
-1.297E-1	1.023E+1	2.426E+1
-1.297E-1	1.029E+1	2.428E+1
-1.281E-1	1.014E+1	2.436E+1
-1.297E-1	1.014E+1	2.438E+1
-1.330E-1	1.019E+1	2.439E+1
-1.297E-1	1.016E+1	2.444E+1
-1.281E-1	1.025E+1	2.441E+1
-1.265E-1	1.023E+1	2.446E+1
-1.330E-1	1.015E+1	2.425E+1
-1.313E-1	1.021E+1	2.437E+1
-1.297E-1	1.016E+1	2.456E+1
-1.281E-1	1.016E+1	2.431E+1
-1.330E-1	1.021E+1	2.438E+1
-1.330E-1	1.015E+1	2.432E+1
-1.297E-1	1.012E+1	2.425E+1
-1.297E-1	1.029E+1	2.459E+1
-1.330E-1	1.015E+1	2.428E+1
-1.313E-1	1.011E+1	2.434E+1
-1.281E-1	1.023E+1	2.437E+1
-1.281E-1	1.016E+1	2.443E+1
-1.313E-1	1.014E+1	2.442E+1
-1.313E-1	1.018E+1	2.434E+1
-1.281E-1	1.008E+1	2.424E+1
-1.313E-1	1.037E+1	2.431E+1
-1.330E-1	1.019E+1	2.450E+1
-1.297E-1	1.019E+1	2.443E+1
-1.281E-1	9.998E+0	2.426E+1
-1.313E-1	1.014E+1	2.438E+1
-1.313E-1	1.019E+1	2.417E+1
-1.313E-1	1.023E+1	2.452E+1
-1.265E-1	1.008E+1	2.441E+1
-1.297E-1	1.023E+1	2.437E+1
-1.313E-1	1.022E+1	2.418E+1
-1.330E-1	1.028E+1	2.432E+1
-1.281E-1	1.015E+1	2.440E+1
-1.313E-1	1.035E+1	2.439E+1
-1.330E-1	1.010E+1	2.446E+1
-1.346E-1	1.021E+1	2.434E+1
-1.297E-1	1.021E+1	2.438E+1
-1.297E-1	1.018E+1	2.426E+1
-1.330E-1	1.011E+1	2.439E+1
-1.346E-1	1.017E+1	2.425E+1
-1.330E-1	1.027E+1	2.433E+1
-1.297E-1	1.014E+1	2.417E+1
-1.330E-1	1.003E+1	2.433E+1
-1.330E-1	1.023E+1	2.423E+1
-1.313E-1	1.018E+1	2.438E+1
-1.313E-1	1.001E+1	2.442E+1
-1.330E-1	1.015E+1	2.420E+1
-1.330E-1	1.032E+1	2.442E+1
-1.297E-1	1.022E+1	2.439E+1
-1.281E-1	1.013E+1	2.428E+1
-1.346E-1	1.016E+1	2.426E+1
-1.313E-1	1.007E+1	2.411E+1
-1.297E-1	1.024E+1	2.429E+1
-1.313E-1	1.010E+1	2.438E+1
-1.313E-1	1.021E+1	2.448E+1
-1.313E-1	1.018E+1	2.440E+1
-1.297E-1	1.015E+1	2.413E+1
-1.313E-1	1.023E+1	2.443E+1
-1.346E-1	1.022E+1	2.453E+1
-1.330E-1	1.010E+1	2.464E+1
-1.297E-1	1.004E+1	2.434E+1
-1.330E-1	1.021E+1	2.462E+1
-1.346E-1	1.030E+1	2.442E+1
-1.297E-1	1.021E+1	2.449E+1
-1.281E-1	1.012E+1	2.423E+1
-1.297E-1	1.018E+1	2.431E+1
-1.330E-1	1.013E+1	2.429E+1
-1.313E-1	1.017E+1	2.443E+1
-1.313E-1	1.027E+1	2.434E+1
-1.297E-1	1.028E+1	2.427E+1
-1.330E-1	1.020E+1	2.443E+1
-1.297E-1	1.007E+1	2.426E+1
-1.297E-1	1.017E+1	2.447E+1
-1.313E-1	1.017E+1	2.445E+1
-1.313E-1	1.017E+1	2.444E+1
-1.297E-1	1.013E+1	2.441E+1
-1.297E-1	1.013E+1	2.433E+1
-1.281E-1	1.016E+1	2.460E+1
-1.346E-1	1.016E+1	2.426E+1
-1.362E-1	1.009E+1	2.448E+1
-1.313E-1	1.018E+1	2.444E+1
-1.313E-1	1.023E+1	2.447E+1
-1.362E-1	1.018E+1	2.457E+1
-1.330E-1	1.011E+1	2.437E+1
-1.297E-1	1.016E+1	2.425E+1
-1.297E-1	1.019E+1	2.423E+1
-1.330E-1	1.016E+1	2.444E+1
-1.297E-1	1.016E+1	2.434E+1
-1.297E-1	1.037E+1	2.440E+1
-1.313E-1	1.023E+1	2.446E+1
-1.297E-1	1.011E+1	2.451E+1
-1.346E-1	1.012E+1	2.436E+1
-1.265E-1	1.017E+1	2.427E+1
-1.313E-1	1.018E+1	2.416E+1
-1.330E-1	1.022E+1	2.426E+1
-1.313E-1	1.005E+1	2.423E+1
-1.313E-1	1.007E+1	2.422E+1
-1.313E-1	1.023E+1	2.439E+1
-1.330E-1	1.015E+1	2.435E+1
-1.346E-1	1.027E+1	2.411E+1
-1.281E-1	1.023E+1	2.458E+1
-1.281E-1	1.012E+1	2.434E+1
-1.330E-1	1.013E+1	2.438E+1
-1.313E-1	1.014E+1	2.447E+1
-1.249E-1	1.023E+1	2.423E+1
-1.281E-1	1.008E+1	2.427E+1
-1.346E-1	1.009E+1	2.434E+1
-1.330E-1	1.030E+1	2.427E+1
-1.281E-1	1.027E+1	2.446E+1
-1.281E-1	1.025E+1	2.438E+1
-1.346E-1	1.024E+1	2.440E+1
-1.330E-1	1.012E+1	2.460E+1
-1.265E-1	1.019E+1	2.442E+1
-1.313E-1	1.020E+1	2.429E+1
-1.346E-1	1.024E+1	2.438E+1
-1.330E-1	1.017E+1	2.444E+1
-1.281E-1	1.019E+1	2.443E+1
-1.265E-1	1.021E+1	2.433E+1
-1.346E-1	1.011E+1	2.428E+1
-1.330E-1	1.022E+1	2.414E+1
-1.313E-1	1.022E+1	2.460E+1
-1.313E-1	1.003E+1	2.422E+1
-1.330E-1	1.030E+1	2.429E+1
-1.330E-1	1.013E+1	2.435E+1
-1.265E-1	1.027E+1	2.449E+1
-1.297E-1	1.014E+1	2.455E+1
-1.313E-1	1.019E+1	2.439E+1
-1.313E-1	1.026E+1	2.445E+1
-1.330E-1	1.032E+1	2.435E+1
-1.313E-1	1.021E+1	2.449E+1
-1.297E-1	1.017E+1	2.430E+1
-1.330E-1	1.022E+1	2.430E+1
-1.313E-1	1.019E+1	2.442E+1
-1.297E-1	1.022E+1	2.434E+1
-1.297E-1	1.017E+1	2.428E+1
-1.297E-1	1.028E+1	2.436E+1
-1.281E-1	1.008E+1	2.442E+1
-1.281E-1	1.001E+1	2.442E+1
-1.330E-1	1.021E+1	2.434E+1
-1.362E-1	1.012E+1	2.430E+1
-1.330E-1	1.020E+1	2.441E+1
-1.281E-1	1.016E+1	2.462E+1
-1.346E-1	1.017E+1	2.432E+1
-1.346E-1	1.010E+1	2.452E+1
-1.313E-1	1.015E+1	2.439E+1
-1.297E-1	1.018E+1	2.420E+1
-1.330E-1	1.035E+1	2.442E+1
-1.330E-1	1.022E+1	2.459E+1
-1.297E-1	1.020E+1	2.419E+1
-1.297E-1	1.017E+1	2.453E+1
-1.330E-1	1.013E+1	2.440E+1
-1.330E-1	1.021E+1	2.442E+1
-1.313E-1	1.019E+1	2.435E+1
-1.313E-1	1.016E+1	2.453E+1
-1.362E-1	1.011E+1	2.432E+1
-1.330E-1	1.017E+1	2.445E+1
-1.281E-1	1.013E+1	2.427E+1
-1.297E-1	1.019E+1	2.442E+1
-1.313E-1	1.033E+1	2.426E+1
-1.346E-1	1.017E+1	2.425E+1
-1.297E-1	1.016E+1	2.427E+1
-1.313E-1	1.019E+1	2.448E+1
-1.330E-1	1.027E+1	2.448E+1
-1.330E-1	1.015E+1	2.429E+1
-1.313E-1	1.022E+1	2.453E+1
-1.297E-1	1.022E+1	2.414E+1
-1.330E-1	1.014E+1	2.448E+1
-1.313E-1	1.010E+1	2.441E+1
-1.313E-1	1.018E+1	2.427E+1
-1.281E-1	1.015E+1	2.438E+1
-1.330E-1	1.009E+1	2.426E+1
-1.330E-1	1.027E+1	2.420E+1
-1.313E-1	1.022E+1	2.430E+1
-1.297E-1	1.022E+1	2.442E+1
-1.330E-1	1.016E+1	2.448E+1
-1.346E-1	1.020E+1	2.431E+1
-1.281E-1	1.018E+1	2.440E+1
-1.281E-1	1.024E+1	2.424E+1
-1.346E-1	1.023E+1	2.430E+1
-1.297E-1	1.013E+1	2.449E+1
-1.297E-1	1.025E+1	2.431E+1
-1.330E-1	1.031E+1	2.424E+1
-1.346E-1	1.010E+1	2.440E+1
-1.330E-1	1.006E+1	2.427E+1
-1.265E-1	1.022E+1	2.441E+1
-1.313E-1	1.032E+1	2.438E+1
-1.313E-1	1.014E+1	2.420E+1
-1.297E-1	1.015E+1	2.429E+1
-1.297E-1	1.020E+1	2.438E+1
-1.313E-1	1.016E+1	2.425E+1
-1.297E-1	1.022E+1	2.447E+1
-1.346E-1	1.024E+1	2.436E+1
-1.297E-1	1.018E+1	2.422E+1
-1.281E-1	1.025E+1	2.436E+1
-1.330E-1	1.027E+1	2.437E+1
-1.346E-1	1.010E+1	2.456E+1
-1.281E-1	1.016E+1	2.410E+1
-1.297E-1	1.015E+1	2.443E+1
-1.330E-1	1.025E+1	2.448E+1
-1.313E-1	1.018E+1	2.440E+1
-1.297E-1	1.027E+1	2.435E+1
-1.330E-1	1.021E+1	2.443E+1
-1.313E-1	1.013E+1	2.433E+1
-1.346E-1	1.010E+1	2.451E+1
-1.297E-1	1.013E+1	2.434E+1
-1.313E-1	1.025E+1	2.432E+1
-1.346E-1	1.027E+1	2.438E+1
-1.346E-1	1.019E+1	2.444E+1
-1.297E-1	1.026E+1	2.439E+1
-1.281E-1	1.019E+1	2.414E+1
-1.330E-1	1.024E+1	2.434E+1
-1.313E-1	1.021E+1	2.443E+1
-1.281E-1	1.028E+1	2.438E+1
-1.313E-1	1.007E+1	2.427E+1
-1.346E-1	1.020E+1	2.430E+1
-1.297E-1	1.019E+1	2.451E+1
-1.297E-1	1.018E+1	2.444E+1
-1.297E-1	1.005E+1	2.426E+1
-1.313E-1	1.011E+1	2.439E+1
-1.313E-1	1.032E+1	2.435E+1
-1.330E-1	1.028E+1	2.447E+1
-1.297E-1	1.009E+1	2.435E+1
-1.330E-1	1.024E+1	2.444E+1
-1.346E-1	1.022E+1	2.448E+1
-1.297E-1	1.012E+1	2.441E+1
-1.281E-1	1.022E+1	2.440E+1
-1.362E-1	1.020E+1	2.440E+1
-1.346E-1	1.012E+1	2.429E+1
-1.297E-1	1.018E+1	2.452E+1
-1.297E-1	1.018E+1	2.431E+1
-1.313E-1	1.011E+1	2.444E+1
-1.297E-1	1.018E+1	2.437E+1
-1.249E-1	1.023E+1	2.422E+1
-1.330E-1	1.012E+1	2.449E+1
-1.346E-1	1.029E+1	2.448E+1
-1.330E-1	1.020E+1	2.429E+1
-1.297E-1	1.017E+1	2.419E+1
-1.281E-1	1.016E+1	2.437E+1
-1.330E-1	1.030E+1	2.444E+1
-1.330E-1	1.016E+1	2.432E+1
-1.330E-1	1.010E+1	2.443E+1
-1.297E-1	1.021E+1	2.433E+1
-1.313E-1	1.010E+1	2.427E+1
-1.346E-1	1.010E+1	2.435E+1
-1.313E-1	1.034E+1	2.421E+1
-1.313E-1	1.007E+1	2.439E+1
-1.297E-1	1.006E+1	2.432E+1
-1.346E-1	1.000E+1	2.443E+1
-1.313E-1	1.016E+1	2.424E+1
-1.297E-1	1.023E+1	2.443E+1
-1.330E-1	1.010E+1	2.438E+1
-1.330E-1	1.027E+1	2.441E+1
-1.281E-1	1.008E+1	2.430E+1
-1.313E-1	1.029E+1	2.443E+1
-1.313E-1	9.943E+0	2.428E+1
-1.346E-1	1.021E+1	2.448E+1
-1.313E-1	1.016E+1	2.448E+1
-1.330E-1	1.005E+1	2.426E+1
-1.346E-1	1.016E+1	2.410E+1
-1.346E-1	1.019E+1	2.444E+1
-1.297E-1	1.010E+1	2.430E+1
-1.281E-1	1.017E+1	2.438E+1
-1.330E-1	1.016E+1	2.448E+1
-1.346E-1	1.020E+1	2.429E+1
-1.297E-1	1.013E+1	2.439E+1
-1.297E-1	1.021E+1	2.440E+1
-1.346E-1	1.022E+1	2.440E+1
-1.313E-1	1.020E+1	2.433E+1
-1.281E-1	1.026E+1	2.426E+1
-1.313E-1	1.021E+1	2.447E+1
-1.346E-1	1.023E+1	2.438E+1
-1.346E-1	1.015E+1	2.439E+1
-1.313E-1	1.014E+1	2.437E+1
-1.297E-1	1.022E+1	2.443E+1
-1.330E-1	1.027E+1	2.431E+1
-1.313E-1	1.010E+1	2.434E+1
-1.313E-1	1.024E+1	2.449E+1
-1.330E-1	1.021E+1	2.419E+1
-1.346E-1	1.012E+1	2.440E+1
-1.297E-1	1.011E+1	2.430E+1
-1.297E-1	1.017E+1	2.447E+1
-1.297E-1	1.022E+1	2.429E+1
-1.330E-1	1.021E+1	2.439E+1
-1.313E-1	1.035E+1	2.432E+1
-1.313E-1	1.017E+1	2.426E+1
-1.313E-1	1.005E+1	2.430E+1
-1.346E-1	1.022E+1	2.432E+1
-1.313E-1	1.018E+1	2.441E+1
-1.313E-1	1.015E+1	2.449E+1
-1.297E-1	1.016E+1	2.438E+1
-1.330E-1	1.019E+1	2.432E+1
-1.313E-1	1.020E+1	2.444E+1
-1.330E-1	1.014E+1	2.414E+1
-1.313E-1	1.025E+1	2.423E+1
-1.313E-1	1.015E+1	2.435E+1
-1.313E-1	1.012E+1	2.435E+1
-1.297E-1	1.020E+1	2.443E+1
-1.281E-1	1.022E+1	2.439E+1
-1.313E-1	1.020E+1	2.426E+1
-1.330E-1	1.028E+1	2.450E+1
-1.281E-1	1.019E+1	2.444E+1
-1.330E-1	1.015E+1	2.438E+1
-1.346E-1	1.019E+1	2.440E+1
-1.330E-1	1.015E+1	2.434E+1
-1.313E-1	1.013E+1	2.449E+1
-1.297E-1	1.021E+1	2.450E+1
-1.313E-1	1.020E+1	2.437E+1
-1.297E-1	1.021E+1	2.431E+1
-1.313E-1	1.013E+1	2.442E+1
-1.297E-1	1.018E+1	2.440E+1
-1.330E-1	1.010E+1	2.431E+1
-1.346E-1	1.011E+1	2.430E+1
-1.313E-1	1.020E+1	2.438E+1
-1.330E-1	1.021E+1	2.432E+1
-1.330E-1	1.014E+1	2.411E+1
-1.330E-1	1.018E+1	2.433E+1
-1.313E-1	1.022E+1	2.432E+1
-1.297E-1	1.027E+1	2.408E+1
-1.346E-1	1.017E+1	2.446E+1
-1.346E-1	1.024E+1	2.435E+1
-1.297E-1	1.011E+1	2.455E+1
-1.330E-1	1.024E+1	2.436E+1
-1.362E-1	1.024E+1	2.422E+1
-1.346E-1	1.026E+1	2.444E+1
-1.297E-1	1.007E+1	2.439E+1
-1.297E-1	1.016E+1	2.447E+1
-1.313E-1	1.026E+1	2.430E+1
-1.313E-1	1.012E+1	2.459E+1
-1.313E-1	1.016E+1	2.430E+1
-1.297E-1	1.012E+1	2.427E+1
-1.313E-1	1.017E+1	2.449E+1
-1.330E-1	1.032E+1	2.428E+1
-1.281E-1	1.013E+1	2.447E+1
-1.330E-1	1.014E+1	2.439E+1
-1.330E-1	1.022E+1	2.448E+1
-1.313E-1	1.003E+1	2.443E+1
-1.297E-1	1.021E+1	2.432E+1
-1.313E-1	1.017E+1	2.440E+1
-1.362E-1	1.012E+1	2.437E+1
-1.313E-1	1.014E+1	2.453E+1
-1.297E-1	1.002E+1	2.449E+1
-1.313E-1	1.027E+1	2.455E+1
-1.313E-1	1.013E+1	2.450E+1
-1.362E-1	1.022E+1	2.418E+1
-1.297E-1	1.009E+1	2.441E+1
-1.297E-1	1.025E+1	2.434E+1
-1.313E-1	1.016E+1	2.446E+1
-1.313E-1	1.019E+1	2.424E+1
-1.281E-1	1.018E+1	2.448E+1
-1.313E-1	1.014E+1	2.429E+1
-1.346E-1	1.026E+1	2.421E+1
-1.313E-1	1.021E+1	2.446E+1
-1.330E-1	1.017E+1	2.444E+1
-1.297E-1	1.030E+1	2.428E+1
-1.330E-1	1.014E+1	2.409E+1
-1.346E-1	1.030E+1	2.441E+1
-1.313E-1	1.013E+1	2.434E+1
-1.313E-1	1.027E+1	2.431E+1
-1.297E-1	1.007E+1	2.437E+1
-1.346E-1	1.016E+1	2.438E+1
-1.297E-1	1.018E+1	2.423E+1
-1.297E-1	1.019E+1	2.444E+1
-1.346E-1	1.030E+1	2.434E+1
-1.313E-1	1.018E+1	2.436E+1
-1.281E-1	1.022E+1	2.443E+1
-1.297E-1	1.020E+1	2.437E+1
-1.313E-1	1.004E+1	2.425E+1
-1.313E-1	1.010E+1	2.441E+1
-1.313E-1	1.023E+1	2.431E+1
-1.297E-1	1.020E+1	2.426E+1
-1.330E-1	1.013E+1	2.433E+1
-1.346E-1	1.016E+1	2.430E+1
-1.313E-1	1.019E+1	2.432E+1
-1.281E-1	1.008E+1	2.452E+1
-1.313E-1	1.018E+1	2.458E+1
-1.313E-1	1.021E+1	2.440E+1
-1.297E-1	1.021E+1	2.437E+1
-1.297E-1	1.012E+1	2.446E+1
-1.330E-1	1.013E+1	2.430E+1
-1.346E-1	1.023E+1	2.441E+1
-1.297E-1	1.016E+1	2.415E+1
-1.330E-1	1.017E+1	2.430E+1
-1.330E-1	1.019E+1	2.440E+1
-1.330E-1	1.011E+1	2.462E+1
-1.313E-1	1.020E+1	2.421E+1
-1.297E-1	1.011E+1	2.436E+1
-1.313E-1	1.014E+1	2.444E+1
-1.313E-1	1.021E+1	2.427E+1
-1.297E-1	1.012E+1	2.440E+1
-1.297E-1	1.031E+1	2.441E+1
-1.313E-1	1.016E+1	2.420E+1
-1.330E-1	1.024E+1	2.434E+1
-1.281E-1	1.016E+1	2.435E+1
-1.281E-1	1.011E+1	2.415E+1
-1.330E-1	1.028E+1	2.432E+1
-1.346E-1	1.005E+1	2.415E+1
-1.281E-1	1.016E+1	2.437E+1
-1.313E-1	1.020E+1	2.439E+1
-1.346E-1	1.019E+1	2.448E+1
-1.330E-1	1.006E+1	2.418E+1
-1.313E-1	1.012E+1	2.428E+1
-1.313E-1	1.030E+1	2.427E+1
-1.330E-1	1.022E+1	2.422E+1
-1.330E-1	1.016E+1	2.422E+1
-1.313E-1	1.022E+1	2.442E+1
-1.313E-1	1.010E+1	2.426E+1
-1.313E-1	1.017E+1	2.437E+1
-1.313E-1	1.014E+1	2.446E+1
-1.297E-1	1.018E+1	2.443E+1
-1.297E-1	1.011E+1	2.434E+1
-1.330E-1	1.013E+1	2.450E+1
-1.313E-1	1.020E+1	2.437E+1
-1.281E-1	1.024E+1	2.426E+1
-1.265E-1	1.020E+1	2.433E+1
-1.330E-1	1.022E+1	2.456E+1
-1.346E-1	1.017E+1	2.427E+1
-1.313E-1	1.019E+1	2.430E+1
-1.297E-1	1.025E+1	2.456E+1
-1.362E-1	1.028E+1	2.418E+1
-1.346E-1	1.025E+1	2.451E+1
-1.313E-1	1.032E+1	2.435E+1
-1.281E-1	1.006E+1	2.424E+1
-1.346E-1	1.022E+1	2.444E+1
-1.330E-1	1.017E+1	2.453E+1
-1.265E-1	9.982E+0	2.447E+1
-1.313E-1	1.010E+1	2.432E+1
-1.330E-1	1.022E+1	2.441E+1
-1.346E-1	1.012E+1	2.446E+1
-1.297E-1	1.009E+1	2.445E+1
-1.297E-1	1.018E+1	2.446E+1
-1.362E-1	1.011E+1	2.412E+1
-1.313E-1	1.021E+1	2.446E+1
-1.297E-1	1.018E+1	2.422E+1
-1.297E-1	1.024E+1	2.432E+1
-1.313E-1	1.021E+1	2.417E+1
-1.313E-1	1.015E+1	2.439E+1
-1.297E-1	1.006E+1	2.444E+1
-1.313E-1	1.041E+1	2.425E+1
-1.346E-1	1.012E+1	2.440E+1
-1.297E-1	1.012E+1	2.421E+1
-1.297E-1	1.022E+1	2.434E+1
-1.313E-1	1.029E+1	2.441E+1
-1.313E-1	1.017E+1	2.425E+1
-1.346E-1	1.031E+1	2.438E+1
-1.313E-1	1.019E+1	2.406E+1
-1.297E-1	1.003E+1	2.428E+1
-1.346E-1	1.015E+1	2.455E+1
-1.330E-1	1.009E+1	2.447E+1
-1.330E-1	1.030E+1	2.432E+1
-1.313E-1	1.009E+1	2.436E+1
-1.346E-1	1.012E+1	2.432E+1
-1.330E-1	1.006E+1	2.438E+1
-1.281E-1	1.026E+1	2.426E+1
-1.313E-1	1.018E+1	2.413E+1
-1.346E-1	1.022E+1	2.432E+1
-1.330E-1	1.017E+1	2.438E+1
-1.297E-1	1.013E+1	2.438E+1
-1.281E-1	1.015E+1	2.440E+1
-1.346E-1	1.010E+1	2.436E+1
-1.330E-1	1.022E+1	2.439E+1
-1.297E-1	1.017E+1	2.448E+1
-1.330E-1	1.031E+1	2.415E+1
-1.313E-1	1.031E+1	2.432E+1
-1.346E-1	1.018E+1	2.458E+1
-1.313E-1	1.010E+1	2.439E+1
-1.297E-1	1.031E+1	2.426E+1
-1.330E-1	1.020E+1	2.455E+1
-1.330E-1	1.025E+1	2.431E+1
-1.297E-1	1.008E+1	2.419E+1
-1.313E-1	1.021E+1	2.443E+1
-1.297E-1	1.030E+1	2.442E+1
-1.330E-1	1.020E+1	2.428E+1
-1.330E-1	1.038E+1	2.434E+1
-1.297E-1	1.014E+1	2.423E+1
-1.330E-1	1.024E+1	2.445E+1
-1.313E-1	1.021E+1	2.414E+1
-1.297E-1	1.012E+1	2.426E+1
-1.297E-1	1.018E+1	2.425E+1
-1.346E-1	1.019E+1	2.435E+1
-1.330E-1	1.014E+1	2.429E+1
-1.297E-1	1.022E+1	2.439E+1
-1.297E-1	1.006E+1	2.446E+1
-1.346E-1	1.012E+1	2.417E+1
-1.313E-1	1.027E+1	2.413E+1
-1.313E-1	1.018E+1	2.429E+1
-1.297E-1	1.018E+1	2.446E+1
-1.346E-1	1.019E+1	2.420E+1
-1.330E-1	1.019E+1	2.444E+1
-1.297E-1	1.012E+1	2.440E+1
-1.297E-1	1.024E+1	2.437E+1
-1.313E-1	1.025E+1	2.433E+1
-1.346E-1	1.015E+1	2.429E+1
-1.313E-1	1.025E+1	2.448E+1
-1.330E-1	1.012E+1	2.450E+1
-1.297E-1	1.027E+1	2.439E+1
-1.330E-1	1.020E+1	2.428E+1
-1.330E-1	1.027E+1	2.448E+1
-1.330E-1	1.006E+1	2.448E+1
-1.297E-1	1.016E+1	2.422E+1
-1.313E-1	1.022E+1	2.431E+1
-1.297E-1	1.015E+1	2.428E+1
-1.297E-1	1.024E+1	2.439E+1
-1.346E-1	1.025E+1	2.434E+1
-1.313E-1	1.009E+1	2.446E+1
-1.297E-1	1.017E+1	2.434E+1
-1.297E-1	1.012E+1	2.447E+1
-1.313E-1	1.038E+1	2.436E+1
-1.346E-1	1.028E+1	2.450E+1
-1.297E-1	1.022E+1	2.437E+1
-1.313E-1	1.014E+1	2.423E+1
-1.346E-1	1.015E+1	2.429E+1
-1.346E-1	1.015E+1	2.434E+1
-1.313E-1	1.017E+1	2.460E+1
-1.297E-1	1.016E+1	2.420E+1
-1.346E-1	1.015E+1	2.438E+1
-1.346E-1	1.026E+1	2.432E+1
-1.297E-1	1.027E+1	2.439E+1
-1.313E-1	1.017E+1	2.444E+1
-1.330E-1	1.009E+1	2.434E+1
-1.330E-1	1.019E+1	2.426E+1
-1.281E-1	1.017E+1	2.443E+1
-1.313E-1	1.026E+1	2.411E+1
-1.330E-1	1.012E+1	2.427E+1
-1.330E-1	1.011E+1	2.434E+1
-1.297E-1	1.018E+1	2.426E+1
-1.330E-1	1.030E+1	2.437E+1
-1.313E-1	1.023E+1	2.445E+1
-1.330E-1	1.025E+1	2.435E+1
-1.313E-1	1.016E+1	2.422E+1
-1.330E-1	1.019E+1	2.422E+1
-1.313E-1	1.028E+1	2.425E+1
-1.313E-1	1.009E+1	2.434E+1
-1.330E-1	1.000E+1	2.424E+1
-1.313E-1	1.019E+1	2.426E+1
-1.330E-1	1.023E+1	2.430E+1
-1.330E-1	1.026E+1	2.434E+1
-1.346E-1	1.018E+1	2.417E+1
-1.313E-1	1.007E+1	2.448E+1
-1.330E-1	1.017E+1	2.440E+1
-1.330E-1	1.021E+1	2.433E+1
-1.297E-1	1.019E+1	2.459E+1
-1.313E-1	1.017E+1	2.432E+1
-1.313E-1	1.029E+1	2.432E+1
-1.346E-1	1.023E+1	2.454E+1
-1.313E-1	1.010E+1	2.433E+1
-1.297E-1	1.013E+1	2.444E+1
-1.330E-1	1.019E+1	2.433E+1
-1.313E-1	1.017E+1	2.440E+1
-1.297E-1	1.010E+1	2.441E+1
-1.297E-1	1.006E+1	2.452E+1
-1.378E-1	1.017E+1	2.427E+1
-1.330E-1	1.021E+1	2.431E+1
-1.313E-1	1.015E+1	2.421E+1
-1.313E-1	1.024E+1	2.429E+1
-1.330E-1	1.012E+1	2.417E+1
-1.346E-1	1.015E+1	2.420E+1
-1.313E-1	1.018E+1	2.428E+1
-1.297E-1	1.013E+1	2.435E+1
-1.330E-1	1.021E+1	2.434E+1
-1.346E-1	1.022E+1	2.431E+1
-1.313E-1	1.026E+1	2.433E+1
-1.330E-1	1.008E+1	2.453E+1
-1.330E-1	1.020E+1	2.434E+1
-1.330E-1	1.012E+1	2.421E+1
-1.297E-1	1.012E+1	2.431E+1
-1.297E-1	1.013E+1	2.409E+1
-1.330E-1	1.017E+1	2.403E+1
-1.330E-1	1.015E+1	2.430E+1
-1.313E-1	1.012E+1	2.426E+1
-1.313E-1	1.033E+1	2.423E+1
-1.330E-1	1.021E+1	2.427E+1
-1.330E-1	1.017E+1	2.419E+1
-1.297E-1	1.012E+1	2.441E+1
-1.313E-1	1.017E+1	2.446E+1
-1.330E-1	1.019E+1	2.427E+1
-1.313E-1	1.015E+1	2.425E+1
-1.281E-1	1.008E+1	2.454E+1
-1.297E-1	1.034E+1	2.418E+1
-1.330E-1	1.021E+1	2.435E+1
-1.330E-1	1.013E+1	2.442E+1
-1.281E-1	1.014E+1	2.442E+1
-1.281E-1	1.020E+1	2.432E+1
-1.346E-1	1.027E+1	2.438E+1
-1.362E-1	1.007E+1	2.432E+1
-1.297E-1	1.028E+1	2.419E+1
-1.281E-1	1.003E+1	2.418E+1
-1.346E-1	1.015E+1	2.433E+1
-1.362E-1	1.022E+1	2.456E+1
-1.297E-1	1.024E+1	2.435E+1
-1.313E-1	1.023E+1	2.440E+1
-1.362E-1	1.022E+1	2.441E+1
-1.330E-1	1.018E+1	2.426E+1
-1.297E-1	1.011E+1	2.429E+1
-1.297E-1	1.008E+1	2.436E+1
-1.346E-1	1.016E+1	2.431E+1
-1.330E-1	1.027E+1	2.433E+1
-1.313E-1	1.014E+1	2.427E+1
-1.313E-1	1.018E+1	2.438E+1
-1.313E-1	1.009E+1	2.448E+1
-1.346E-1	1.021E+1	2.419E+1
-1.313E-1	1.028E+1	2.446E+1
-1.297E-1	1.002E+1	2.425E+1
-1.330E-1	1.012E+1	2.424E+1
-1.346E-1	1.011E+1	2.416E+1
-1.313E-1	1.022E+1	2.440E+1
-1.330E-1	1.021E+1	2.425E+1
-1.330E-1	1.031E+1	2.429E+1
-1.346E-1	1.032E+1	2.419E+1
-1.330E-1	1.014E+1	2.426E+1
-1.330E-1	1.014E+1	2.413E+1
-1.330E-1	1.010E+1	2.447E+1
-1.346E-1	1.024E+1	2.449E+1
-1.313E-1	1.020E+1	2.421E+1
-1.346E-1	1.002E+1	2.423E+1
-1.330E-1	1.025E+1	2.422E+1
-1.346E-1	1.018E+1	2.439E+1
-1.313E-1	1.009E+1	2.438E+1
-1.313E-1	1.016E+1	2.431E+1
-1.330E-1	1.007E+1	2.445E+1
-1.330E-1	1.028E+1	2.425E+1
-1.313E-1	1.017E+1	2.464E+1
-1.313E-1	1.012E+1	2.413E+1
-1.362E-1	1.034E+1	2.416E+1
-1.346E-1	1.011E+1	2.435E+1
-1.297E-1	1.013E+1	2.428E+1
-1.297E-1	1.007E+1	2.428E+1
-1.297E-1	1.011E+1	2.432E+1
-1.346E-1	1.014E+1	2.420E+1
-1.281E-1	1.011E+1	2.426E+1
-1.297E-1	1.017E+1	2.426E+1
-1.330E-1	1.014E+1	2.439E+1
-1.330E-1	1.022E+1	2.417E+1
-1.313E-1	1.019E+1	2.437E+1
-1.313E-1	1.025E+1	2.432E+1
-1.330E-1	1.015E+1	2.440E+1
-1.313E-1	1.020E+1	2.436E+1
-1.297E-1	1.021E+1	2.450E+1
-1.313E-1	1.017E+1	2.426E+1
-1.313E-1	1.031E+1	2.442E+1
-1.346E-1	1.010E+1	2.443E+1
-1.346E-1	1.028E+1	2.420E+1
-1.313E-1	1.008E+1	2.417E+1
-1.313E-1	1.024E+1	2.441E+1
-1.330E-1	1.012E+1	2.448E+1
-1.313E-1	1.020E+1	2.410E+1
-1.330E-1	1.020E+1	2.452E+1
-1.362E-1	1.019E+1	2.426E+1
-1.313E-1	1.005E+1	2.435E+1
-1.313E-1	1.021E+1	2.422E+1
-1.297E-1	1.014E+1	2.429E+1
-1.346E-1	1.015E+1	2.417E+1
-1.378E-1	1.013E+1	2.429E+1
-1.313E-1	1.022E+1	2.435E+1
-1.313E-1	1.020E+1	2.430E+1
-1.346E-1	1.009E+1	2.441E+1
-1.362E-1	1.020E+1	2.417E+1
-1.297E-1	1.013E+1	2.429E+1
-1.281E-1	1.021E+1	2.436E+1
-1.330E-1	1.018E+1	2.444E+1
-1.346E-1	1.014E+1	2.422E+1
-1.297E-1	1.013E+1	2.419E+1
-1.297E-1	1.019E+1	2.428E+1
-1.362E-1	1.035E+1	2.438E+1
-1.330E-1	1.012E+1	2.444E+1
-1.297E-1	1.022E+1	2.418E+1
-1.346E-1	1.017E+1	2.425E+1
-1.330E-1	1.034E+1	2.436E+1
-1.330E-1	1.031E+1	2.408E+1
-1.297E-1	1.015E+1	2.424E+1
-1.281E-1	1.022E+1	2.434E+1
-1.362E-1	1.030E+1	2.429E+1
-1.313E-1	1.028E+1	2.433E+1
-1.330E-1	1.020E+1	2.415E+1
-1.297E-1	1.013E+1	2.423E+1
-1.330E-1	1.017E+1	2.437E+1
-1.330E-1	1.021E+1	2.432E+1
-1.281E-1	1.021E+1	2.441E+1
-1.330E-1	1.014E+1	2.426E+1
-1.330E-1	1.028E+1	2.457E+1
-1.313E-1	1.029E+1	2.438E+1
-1.313E-1	1.018E+1	2.418E+1
-1.313E-1	1.014E+1	2.422E+1
-1.313E-1	1.012E+1	2.429E+1
-1.346E-1	1.017E+1	2.421E+1
-1.297E-1	1.022E+1	2.434E+1
-1.330E-1	1.013E+1	2.426E+1
-1.346E-1	1.019E+1	2.438E+1
-1.330E-1	1.022E+1	2.435E+1
-1.346E-1	1.015E+1	2.413E+1
-1.313E-1	1.034E+1	2.419E+1
-1.330E-1	1.004E+1	2.436E+1
-1.346E-1	1.022E+1	2.421E+1
-1.313E-1	1.011E+1	2.440E+1
-1.330E-1	1.021E+1	2.419E+1
-1.330E-1	1.015E+1	2.423E+1
-1.330E-1	1.031E+1	2.433E+1
-1.297E-1	1.013E+1	2.430E+1
-1.297E-1	1.001E+1	2.439E+1
-1.330E-1	1.016E+1	2.408E+1
-1.346E-1	1.016E+1	2.434E+1
-1.297E-1	1.019E+1	2.445E+1
-1.313E-1	1.027E+1	2.431E+1
-1.346E-1	1.020E+1	2.438E+1
-1.346E-1	1.017E+1	2.419E+1
-1.330E-1	1.020E+1	2.436E+1
-1.330E-1	1.021E+1	2.429E+1
-1.313E-1	1.026E+1	2.430E+1
-1.330E-1	1.013E+1	2.444E+1
-1.297E-1	1.032E+1	2.419E+1
-1.313E-1	1.014E+1	2.423E+1
-1.346E-1	1.022E+1	2.434E+1
-1.346E-1	1.010E+1	2.415E+1
-1.313E-1	1.011E+1	2.410E+1
-1.330E-1	1.021E+1	2.423E+1
-1.346E-1	1.032E+1	2.435E+1
-1.330E-1	1.016E+1	2.430E+1
-1.297E-1	1.008E+1	2.428E+1
-1.297E-1	1.020E+1	2.430E+1
-1.330E-1	1.020E+1	2.425E+1
-1.297E-1	1.015E+1	2.441E+1
-1.330E-1	1.024E+1	2.425E+1
-1.313E-1	1.017E+1	2.450E+1
-1.313E-1	1.023E+1	2.411E+1
-1.346E-1	1.021E+1	2.426E+1
-1.330E-1	1.008E+1	2.423E+1
-1.297E-1	1.009E+1	2.414E+1
-1.330E-1	1.012E+1	2.445E+1
-1.330E-1	1.020E+1	2.444E+1
-1.313E-1	1.028E+1	2.437E+1
-1.297E-1	1.017E+1	2.414E+1
-1.346E-1	1.022E+1	2.444E+1
-1.362E-1	1.014E+1	2.437E+1
-1.297E-1	1.013E+1	2.441E+1
-1.313E-1	1.017E+1	2.426E+1
-1.330E-1	1.018E+1	2.444E+1
-1.346E-1	1.014E+1	2.439E+1
-1.330E-1	1.017E+1	2.438E+1
-1.281E-1	1.018E+1	2.444E+1
-1.330E-1	1.022E+1	2.431E+1
-1.346E-1	1.007E+1	2.438E+1
-1.313E-1	1.025E+1	2.418E+1
-1.330E-1	1.014E+1	2.422E+1
-1.346E-1	1.012E+1	2.440E+1
-1.330E-1	1.024E+1	2.423E+1
-1.313E-1	1.019E+1	2.430E+1
-1.313E-1	1.032E+1	2.424E+1
-1.330E-1	1.019E+1	2.437E+1
-1.346E-1	1.018E+1	2.440E+1
-1.313E-1	1.007E+1	2.431E+1
-1.297E-1	1.022E+1	2.440E+1
-1.330E-1	1.021E+1	2.436E+1
-1.330E-1	1.016E+1	2.430E+1
-1.281E-1	1.023E+1	2.432E+1
-1.313E-1	1.026E+1	2.438E+1
-1.330E-1	1.021E+1	2.437E+1
-1.313E-1	1.015E+1	2.427E+1
-1.346E-1	1.030E+1	2.436E+1
-1.297E-1	1.007E+1	2.436E+1
-1.313E-1	1.022E+1	2.432E+1
-1.330E-1	1.024E+1	2.421E+1
-1.313E-1	1.013E+1	2.426E+1
-1.313E-1	1.008E+1	2.422E+1
-1.313E-1	1.015E+1	2.428E+1
-1.330E-1	1.022E+1	2.430E+1
-1.330E-1	1.027E+1	2.427E+1
-1.313E-1	1.008E+1	2.436E+1
-1.313E-1	1.029E+1	2.442E+1
-1.346E-1	1.018E+1	2.438E+1
-1.313E-1	1.018E+1	2.439E+1
-1.313E-1	1.026E+1	2.431E+1
-1.330E-1	1.021E+1	2.442E+1
-1.330E-1	1.022E+1	2.429E+1
-1.313E-1	1.031E+1	2.443E+1
-1.330E-1	1.023E+1	2.426E+1
-1.330E-1	1.004E+1	2.437E+1
-1.346E-1	1.017E+1	2.433E+1
-1.330E-1	1.014E+1	2.425E+1
-1.313E-1	1.017E+1	2.436E+1
-1.330E-1	1.024E+1	2.437E+1
-1.346E-1	1.018E+1	2.432E+1
-1.313E-1	1.009E+1	2.429E+1
-1.313E-1	1.021E+1	2.439E+1
-1.313E-1	1.026E+1	2.438E+1
-1.330E-1	1.019E+1	2.438E+1
-1.330E-1	1.013E+1	2.430E+1
-1.313E-1	1.017E+1	2.432E+1
-1.313E-1	1.014E+1	2.439E+1
-1.346E-1	1.028E+1	2.412E+1
-1.297E-1	1.012E+1	2.415E+1
-1.313E-1	1.001E+1	2.432E+1
-1.330E-1	1.010E+1	2.411E+1
-1.346E-1	1.021E+1	2.423E+1
-1.313E-1	1.012E+1	2.414E+1
-1.313E-1	1.011E+1	2.435E+1
-1.330E-1	1.005E+1	2.438E+1
-1.313E-1	1.022E+1	2.422E+1
-1.330E-1	1.008E+1	2.427E+1
-1.297E-1	1.015E+1	2.446E+1
-1.330E-1	1.005E+1	2.450E+1
-1.346E-1	1.015E+1	2.434E+1
-1.313E-1	1.018E+1	2.444E+1
-1.330E-1	1.015E+1	2.425E+1
-1.346E-1	1.017E+1	2.422E+1
-1.330E-1	1.020E+1	2.437E+1
-1.313E-1	1.021E+1	2.432E+1
-1.313E-1	1.021E+1	2.439E+1
-1.313E-1	1.032E+1	2.427E+1
-1.313E-1	1.024E+1	2.434E+1
-1.330E-1	1.028E+1	2.439E+1
-1.297E-1	1.023E+1	2.414E+1
-1.362E-1	1.028E+1	2.422E+1
-1.346E-1	1.024E+1	2.426E+1
-1.313E-1	1.026E+1	2.415E+1
-1.313E-1	1.017E+1	2.432E+1
-1.313E-1	1.020E+1	2.435E+1
-1.330E-1	1.009E+1	2.427E+1
-1.297E-1	1.017E+1	2.426E+1
-1.330E-1	1.020E+1	2.431E+1
-1.346E-1	1.014E+1	2.405E+1
-1.346E-1	1.011E+1	2.431E+1
-1.313E-1	1.013E+1	2.426E+1
-1.346E-1	1.021E+1	2.445E+1
-1.313E-1	1.022E+1	2.422E+1
-1.362E-1	1.025E+1	2.434E+1
-1.313E-1	1.024E+1	2.446E+1
-1.297E-1	1.024E+1	2.430E+1
-1.313E-1	1.004E+1	2.428E+1
-1.330E-1	1.019E+1	2.432E+1
-1.297E-1	1.024E+1	2.427E+1
-1.330E-1	1.016E+1	2.440E+1
-1.330E-1	1.027E+1	2.424E+1
-1.346E-1	1.023E+1	2.416E+1
-1.297E-1	1.025E+1	2.425E+1
-1.297E-1	1.025E+1	2.438E+1
-1.297E-1	1.027E+1	2.424E+1
-1.346E-1	1.011E+1	2.425E+1
-1.297E-1	1.027E+1	2.431E+1
-1.313E-1	1.014E+1	2.440E+1
-1.330E-1	1.024E+1	2.425E+1
-1.330E-1	1.014E+1	2.432E+1
-1.313E-1	1.019E+1	2.432E+1
-1.313E-1	1.007E+1	2.414E+1
-1.362E-1	1.023E+1	2.443E+1
-1.346E-1	1.020E+1	2.434E+1
-1.330E-1	1.017E+1	2.414E+1
-1.313E-1	1.013E+1	2.446E+1
-1.330E-1	1.021E+1	2.448E+1
-1.346E-1	1.032E+1	2.435E+1
-1.313E-1	1.015E+1	2.433E+1
-1.313E-1	1.017E+1	2.438E+1
-1.346E-1	1.011E+1	2.445E+1
-1.362E-1	1.018E+1	2.427E+1
-1.330E-1	1.016E+1	2.436E+1
-1.281E-1	1.001E+1	2.420E+1
-1.330E-1	1.021E+1	2.452E+1
-1.346E-1	1.017E+1	2.419E+1
-1.330E-1	1.021E+1	2.416E+1
-1.313E-1	1.018E+1	2.423E+1
-1.362E-1	1.010E+1	2.423E+1
-1.313E-1	1.015E+1	2.436E+1
-1.281E-1	1.016E+1	2.419E+1
-1.313E-1	1.022E+1	2.437E+1
-1.313E-1	1.016E+1	2.410E+1
-1.330E-1	1.030E+1	2.433E+1
-1.313E-1	1.010E+1	2.417E+1
-1.297E-1	1.010E+1	2.445E+1
-1.330E-1	1.022E+1	2.450E+1
-1.346E-1	1.017E+1	2.438E+1
-1.313E-1	1.021E+1	2.427E+1
-1.297E-1	1.030E+1	2.420E+1
-1.313E-1	1.007E+1	2.427E+1
-1.330E-1	1.025E+1	2.423E+1
-1.297E-1	1.024E+1	2.442E+1
-1.313E-1	1.013E+1	2.449E+1
-1.330E-1	1.019E+1	2.445E+1
-1.313E-1	1.007E+1	2.423E+1
-1.313E-1	1.010E+1	2.434E+1
-1.281E-1	1.021E+1	2.413E+1
-1.346E-1	1.014E+1	2.424E+1
-1.346E-1	1.017E+1	2.439E+1
-1.281E-1	1.023E+1	2.427E+1
-1.297E-1	1.026E+1	2.413E+1
-1.313E-1	1.010E+1	2.426E+1
-1.330E-1	1.032E+1	2.425E+1
-1.313E-1	1.013E+1	2.419E+1
-1.313E-1	1.019E+1	2.430E+1
-1.330E-1	1.020E+1	2.430E+1
-1.313E-1	1.015E+1	2.414E+1
-1.313E-1	1.010E+1	2.441E+1
-1.313E-1	1.023E+1	2.436E+1
-1.313E-1	1.025E+1	2.435E+1
-1.330E-1	1.022E+1	2.429E+1
-1.313E-1	1.018E+1	2.443E+1
-1.313E-1	1.023E+1	2.425E+1
-1.330E-1	1.018E+1	2.420E+1
-1.346E-1	1.029E+1	2.428E+1
-1.313E-1	1.024E+1	2.420E+1
-1.297E-1	1.010E+1	2.427E+1
-1.346E-1	1.027E+1	2.433E+1
-1.330E-1	1.017E+1	2.435E+1
-1.297E-1	1.015E+1	2.433E+1
-1.297E-1	1.019E+1	2.435E+1
-1.346E-1	1.010E+1	2.410E+1
-1.362E-1	1.010E+1	2.423E+1
-1.313E-1	1.018E+1	2.418E+1
-1.313E-1	1.019E+1	2.431E+1
-1.297E-1	1.017E+1	2.419E+1
-1.313E-1	1.011E+1	2.424E+1
-1.313E-1	1.032E+1	2.423E+1
-1.281E-1	1.020E+1	2.410E+1
-1.346E-1	1.017E+1	2.417E+1
-1.346E-1	1.022E+1	2.433E+1
-1.313E-1	1.023E+1	2.429E+1
-1.330E-1	1.028E+1	2.428E+1
-1.313E-1	1.016E+1	2.412E+1
-1.313E-1	1.025E+1	2.420E+1
-1.313E-1	1.016E+1	2.435E+1
-1.330E-1	1.015E+1	2.409E+1
-1.330E-1	1.024E+1	2.436E+1
-1.362E-1	1.006E+1	2.429E+1
-1.313E-1	1.022E+1	2.413E+1
-1.313E-1	1.027E+1	2.438E+1
-1.346E-1	1.022E+1	2.423E+1
-1.330E-1	1.011E+1	2.440E+1
-1.281E-1	1.021E+1	2.431E+1
-1.313E-1	1.004E+1	2.440E+1
-1.330E-1	1.012E+1	2.419E+1
-1.330E-1	1.016E+1	2.431E+1
-1.313E-1	1.013E+1	2.411E+1
-1.281E-1	1.038E+1	2.424E+1
-1.313E-1	1.019E+1	2.419E+1
-1.346E-1	1.014E+1	2.426E+1
-1.313E-1	1.024E+1	2.420E+1
-1.330E-1	1.016E+1	2.432E+1
-1.346E-1	1.010E+1	2.415E+1
-1.330E-1	1.017E+1	2.422E+1
-1.313E-1	1.026E+1	2.412E+1
-1.297E-1	1.027E+1	2.426E+1
-1.313E-1	1.024E+1	2.415E+1
-1.330E-1	1.020E+1	2.434E+1
-1.313E-1	1.016E+1	2.423E+1
-1.297E-1	1.030E+1	2.437E+1
-1.313E-1	1.017E+1	2.418E+1
-1.362E-1	1.012E+1	2.427E+1
-1.297E-1	1.014E+1	2.418E+1
-1.313E-1	1.024E+1	2.439E+1
-1.330E-1	1.022E+1	2.430E+1
-1.330E-1	1.013E+1	2.435E+1
-1.313E-1	1.019E+1	2.433E+1
-1.297E-1	1.017E+1	2.421E+1
-1.330E-1	1.025E+1	2.436E+1
-1.346E-1	1.015E+1	2.435E+1
-1.313E-1	1.014E+1	2.421E+1
-1.297E-1	1.018E+1	2.430E+1
-1.346E-1	1.010E+1	2.437E+1
-1.346E-1	1.018E+1	2.453E+1
-1.330E-1	1.027E+1	2.419E+1
-1.297E-1	1.019E+1	2.434E+1
-1.330E-1	1.023E+1	2.435E+1
-1.362E-1	1.011E+1	2.424E+1
-1.297E-1	1.006E+1	2.426E+1
-1.297E-1	1.016E+1	2.426E+1
-1.313E-1	1.014E+1	2.437E+1
-1.330E-1	1.016E+1	2.437E+1
-1.313E-1	1.016E+1	2.432E+1
-1.297E-1	1.018E+1	2.413E+1
-1.330E-1	1.017E+1	2.425E+1
-1.330E-1	1.022E+1	2.443E+1
-1.313E-1	1.017E+1	2.450E+1
-1.313E-1	1.012E+1	2.405E+1
-1.346E-1	1.025E+1	2.419E+1
-1.346E-1	1.012E+1	2.414E+1
-1.297E-1	1.013E+1	2.426E+1
-1.297E-1	1.017E+1	2.430E+1
-1.313E-1	1.029E+1	2.414E+1
-1.346E-1	1.023E+1	2.422E+1
-1.346E-1	1.032E+1	2.426E+1
-1.313E-1	1.025E+1	2.440E+1
-1.313E-1	1.031E+1	2.422E+1
-1.346E-1	1.026E+1	2.428E+1
-1.281E-1	1.020E+1	2.434E+1
-1.297E-1	1.010E+1	2.427E+1
-1.346E-1	1.030E+1	2.421E+1
-1.346E-1	1.024E+1	2.434E+1
-1.313E-1	1.017E+1	2.433E+1
-1.313E-1	1.019E+1	2.452E+1
-1.313E-1	1.017E+1	2.433E+1
-1.346E-1	1.012E+1	2.437E+1
-1.297E-1	1.016E+1	2.428E+1
-1.297E-1	1.013E+1	2.432E+1
-1.330E-1	1.012E+1	2.437E+1
-1.346E-1	1.011E+1	2.443E+1
-1.281E-1	1.010E+1	2.423E+1
-1.313E-1	9.998E+0	2.424E+1
-1.330E-1	1.009E+1	2.416E+1
-1.346E-1	1.026E+1	2.430E+1
-1.330E-1	1.023E+1	2.449E+1
-1.297E-1	1.022E+1	2.402E+1
-1.313E-1	1.015E+1	2.427E+1
-1.346E-1	1.025E+1	2.430E+1
-1.330E-1	1.014E+1	2.433E+1
-1.297E-1	1.020E+1	2.443E+1
-1.346E-1	1.024E+1	2.425E+1
-1.362E-1	1.027E+1	2.428E+1
-1.313E-1	1.035E+1	2.434E+1
-1.313E-1	1.015E+1	2.434E+1
-1.346E-1	1.015E+1	2.442E+1
-1.362E-1	1.015E+1	2.421E+1
-1.313E-1	1.010E+1	2.420E+1
-1.297E-1	1.024E+1	2.440E+1
-1.362E-1	1.013E+1	2.414E+1
-1.330E-1	1.019E+1	2.444E+1
-1.313E-1	1.023E+1	2.426E+1
-1.297E-1	1.030E+1	2.421E+1
-1.346E-1	1.022E+1	2.426E+1
-1.330E-1	1.017E+1	2.430E+1
-1.313E-1	1.021E+1	2.430E+1
-1.281E-1	1.014E+1	2.425E+1
-1.346E-1	1.012E+1	2.436E+1
-1.313E-1	1.010E+1	2.426E+1
-1.313E-1	1.026E+1	2.416E+1
-1.297E-1	1.017E+1	2.423E+1
-1.313E-1	1.021E+1	2.444E+1
-1.346E-1	1.025E+1	2.442E+1
-1.313E-1	1.012E+1	2.429E+1
-1.297E-1	1.010E+1	2.420E+1
-1.346E-1	1.022E+1	2.430E+1
-1.330E-1	1.021E+1	2.422E+1
-1.297E-1	1.016E+1	2.442E+1
-1.297E-1	1.012E+1	2.432E+1
-1.346E-1	1.014E+1	2.432E+1
-1.313E-1	1.017E+1	2.427E+1
-1.346E-1	1.012E+1	2.431E+1
-1.330E-1	1.017E+1	2.424E+1
-1.297E-1	1.017E+1	2.426E+1
-1.330E-1	1.017E+1	2.415E+1
-1.297E-1	1.021E+1	2.426E+1
-1.330E-1	1.019E+1	2.447E+1
-1.313E-1	1.030E+1	2.439E+1
-1.330E-1	1.018E+1	2.429E+1
-1.297E-1	1.023E+1	2.425E+1
-1.297E-1	1.017E+1	2.423E+1
-1.313E-1	1.016E+1	2.420E+1
-1.330E-1	1.027E+1	2.423E+1
-1.313E-1	1.012E+1	2.424E+1
-1.313E-1	1.006E+1	2.418E+1
-1.346E-1	1.022E+1	2.422E+1
-1.346E-1	1.016E+1	2.429E+1
-1.313E-1	1.014E+1	2.444E+1
-1.313E-1	1.021E+1	2.422E+1
-1.330E-1	1.030E+1	2.442E+1
-1.330E-1	1.022E+1	2.433E+1
-1.297E-1	1.020E+1	2.415E+1
-1.313E-1	1.028E+1	2.428E+1
-1.346E-1	1.011E+1	2.426E+1
-1.330E-1	1.012E+1	2.433E+1
-1.346E-1	1.009E+1	2.437E+1
-1.330E-1	1.023E+1	2.436E+1
-1.330E-1	1.031E+1	2.417E+1
-1.362E-1	1.006E+1	2.424E+1
-1.313E-1	1.028E+1	2.448E+1
-1.281E-1	1.023E+1	2.437E+1
-1.313E-1	1.021E+1	2.449E+1
-1.330E-1	1.021E+1	2.438E+1
-1.297E-1	1.029E+1	2.433E+1
-1.330E-1	1.021E+1	2.432E+1
-1.362E-1	1.017E+1	2.430E+1
-1.362E-1	1.013E+1	2.437E+1
-1.297E-1	1.012E+1	2.445E+1
-1.297E-1	1.005E+1	2.435E+1
-1.362E-1	1.021E+1	2.417E+1
-1.346E-1	1.013E+1	2.423E+1
-1.297E-1	1.003E+1	2.436E+1
-1.297E-1	1.022E+1	2.435E+1
-1.346E-1	1.001E+1	2.430E+1
-1.346E-1	1.014E+1	2.439E+1
-1.313E-1	1.023E+1	2.409E+1
-1.313E-1	1.017E+1	2.427E+1
-1.330E-1	1.022E+1	2.442E+1
-1.330E-1	1.024E+1	2.438E+1
-1.346E-1	1.021E+1	2.427E+1
-1.297E-1	1.013E+1	2.422E+1
-1.346E-1	1.019E+1	2.419E+1
-1.346E-1	1.020E+1	2.437E+1
-1.313E-1	1.023E+1	2.437E+1
-1.297E-1	1.019E+1	2.420E+1
-1.330E-1	1.015E+1	2.433E+1
-1.330E-1	1.015E+1	2.419E+1
-1.313E-1	1.012E+1	2.424E+1
-1.313E-1	1.014E+1	2.425E+1
-1.313E-1	1.018E+1	2.435E+1
-1.378E-1	1.013E+1	2.432E+1
-1.313E-1	1.010E+1	2.446E+1
-1.297E-1	1.018E+1	2.427E+1
-1.330E-1	1.022E+1	2.447E+1
-1.330E-1	1.015E+1	2.414E+1
[truncated: 39,973 more rows]
