# Supplementary material for: Improved ANAP incorporation and VCF analysis reveal details of P2X7 current facilitation and a limited conformational interplay between ATP binding and the intracellular ballast domain
Source: eLife. 2023 Jan 4;12:e82479. doi: 10.7554/eLife.82479 (PMC9859053; doi:10.7554/eLife.82479)
Supplement: Figure 6—figure supplement 2—source data 2. [file elife-82479-fig6-figsupp2-data2.zip › Figure-6_figure-supplement-2_source-data-2/P2X7-CaM-M13/e05#37.csv]

-8.106E-2	1.032E+1	2.137E+1
-7.620E-2	1.045E+1	2.162E+1
-8.106E-2	1.056E+1	2.189E+1
-8.106E-2	1.040E+1	2.161E+1
-7.620E-2	1.039E+1	2.145E+1
-7.620E-2	1.041E+1	2.161E+1
-7.944E-2	1.043E+1	2.171E+1
-8.106E-2	1.038E+1	2.136E+1
-8.106E-2	1.035E+1	2.169E+1
-7.620E-2	1.049E+1	2.173E+1
-8.106E-2	1.054E+1	2.153E+1
-8.106E-2	1.039E+1	2.167E+1
-7.944E-2	1.032E+1	2.164E+1
-7.944E-2	1.049E+1	2.160E+1
-8.106E-2	1.033E+1	2.166E+1
-8.106E-2	1.036E+1	2.155E+1
-7.944E-2	1.066E+1	2.152E+1
-8.106E-2	1.035E+1	2.162E+1
-7.944E-2	1.036E+1	2.150E+1
-8.268E-2	1.041E+1	2.171E+1
-7.944E-2	1.049E+1	2.155E+1
-7.782E-2	1.041E+1	2.153E+1
-8.106E-2	1.051E+1	2.155E+1
-7.944E-2	1.042E+1	2.154E+1
-7.620E-2	1.028E+1	2.161E+1
-7.782E-2	1.045E+1	2.161E+1
-7.944E-2	1.037E+1	2.170E+1
-8.268E-2	1.031E+1	2.141E+1
-7.782E-2	1.042E+1	2.189E+1
-7.944E-2	1.030E+1	2.157E+1
-7.944E-2	1.038E+1	2.161E+1
-8.268E-2	1.043E+1	2.171E+1
-7.620E-2	1.041E+1	2.166E+1
-7.782E-2	1.031E+1	2.138E+1
-7.944E-2	1.049E+1	2.165E+1
-7.944E-2	1.040E+1	2.148E+1
-7.944E-2	1.033E+1	2.175E+1
-7.620E-2	1.031E+1	2.150E+1
-7.620E-2	1.039E+1	2.160E+1
-8.106E-2	1.038E+1	2.152E+1
-8.106E-2	1.031E+1	2.181E+1
-7.457E-2	1.050E+1	2.154E+1
-7.782E-2	1.047E+1	2.175E+1
-8.106E-2	1.039E+1	2.151E+1
-7.944E-2	1.055E+1	2.162E+1
-7.782E-2	1.045E+1	2.154E+1
-8.268E-2	1.028E+1	2.163E+1
-8.106E-2	1.042E+1	2.150E+1
-7.944E-2	1.037E+1	2.170E+1
-7.457E-2	1.034E+1	2.148E+1
-7.944E-2	1.038E+1	2.169E+1
-8.431E-2	1.032E+1	2.155E+1
-7.944E-2	1.045E+1	2.172E+1
-7.782E-2	1.036E+1	2.155E+1
-7.944E-2	1.054E+1	2.171E+1
-8.268E-2	1.042E+1	2.166E+1
-7.782E-2	1.031E+1	2.169E+1
-7.944E-2	1.052E+1	2.147E+1
-7.944E-2	1.044E+1	2.173E+1
-7.944E-2	1.031E+1	2.172E+1
-7.782E-2	1.031E+1	2.146E+1
-7.782E-2	1.040E+1	2.168E+1
-7.944E-2	1.045E+1	2.155E+1
-8.268E-2	1.033E+1	2.158E+1
-7.944E-2	1.040E+1	2.179E+1
-7.782E-2	1.043E+1	2.157E+1
-7.944E-2	1.035E+1	2.145E+1
-8.268E-2	1.028E+1	2.162E+1
-7.782E-2	1.043E+1	2.137E+1
-7.620E-2	1.048E+1	2.169E+1
-7.944E-2	1.042E+1	2.174E+1
-8.268E-2	1.034E+1	2.155E+1
-7.782E-2	1.030E+1	2.148E+1
-7.620E-2	1.048E+1	2.163E+1
-7.782E-2	1.044E+1	2.160E+1
-8.106E-2	1.036E+1	2.168E+1
-8.106E-2	1.042E+1	2.154E+1
-7.620E-2	1.039E+1	2.154E+1
-7.620E-2	1.033E+1	2.165E+1
-8.106E-2	1.036E+1	2.168E+1
-8.106E-2	1.056E+1	2.151E+1
-7.782E-2	1.042E+1	2.158E+1
-7.944E-2	1.046E+1	2.151E+1
-8.106E-2	1.039E+1	2.169E+1
-7.782E-2	1.045E+1	2.182E+1
-7.944E-2	1.040E+1	2.160E+1
-7.944E-2	1.038E+1	2.166E+1
-7.944E-2	1.041E+1	2.160E+1
-7.944E-2	1.042E+1	2.158E+1
-7.457E-2	1.037E+1	2.181E+1
-7.944E-2	1.037E+1	2.173E+1
-8.268E-2	1.050E+1	2.160E+1
-7.944E-2	1.041E+1	2.160E+1
-7.782E-2	1.040E+1	2.169E+1
-7.944E-2	1.047E+1	2.170E+1
-8.431E-2	1.018E+1	2.144E+1
-7.944E-2	1.035E+1	2.163E+1
-7.620E-2	1.038E+1	2.152E+1
-7.944E-2	1.038E+1	2.172E+1
-8.106E-2	1.041E+1	2.170E+1
-7.944E-2	1.030E+1	2.147E+1
-7.782E-2	1.038E+1	2.184E+1
-7.944E-2	1.038E+1	2.173E+1
-8.106E-2	1.042E+1	2.163E+1
-7.944E-2	1.027E+1	2.166E+1
-7.944E-2	1.032E+1	2.168E+1
-7.944E-2	1.031E+1	2.139E+1
-8.431E-2	1.038E+1	2.157E+1
-7.782E-2	1.040E+1	2.142E+1
-7.944E-2	1.044E+1	2.150E+1
-8.106E-2	1.035E+1	2.164E+1
-8.106E-2	1.054E+1	2.172E+1
-7.944E-2	1.041E+1	2.158E+1
-7.782E-2	1.039E+1	2.157E+1
-8.268E-2	1.039E+1	2.161E+1
-8.268E-2	1.051E+1	2.165E+1
-7.782E-2	1.038E+1	2.153E+1
-7.620E-2	1.042E+1	2.173E+1
-7.944E-2	1.040E+1	2.137E+1
-8.106E-2	1.032E+1	2.144E+1
-7.782E-2	1.035E+1	2.136E+1
-7.782E-2	1.047E+1	2.165E+1
-7.782E-2	1.036E+1	2.160E+1
-8.106E-2	1.036E+1	2.139E+1
-7.944E-2	1.026E+1	2.166E+1
-7.620E-2	1.039E+1	2.158E+1
-7.782E-2	1.028E+1	2.181E+1
-8.106E-2	1.031E+1	2.163E+1
-7.944E-2	1.042E+1	2.160E+1
-7.620E-2	1.033E+1	2.167E+1
-7.944E-2	1.033E+1	2.157E+1
-8.431E-2	1.035E+1	2.172E+1
-7.620E-2	1.050E+1	2.161E+1
-7.620E-2	1.045E+1	2.165E+1
-7.944E-2	1.042E+1	2.152E+1
-8.268E-2	1.038E+1	2.159E+1
-8.106E-2	1.038E+1	2.157E+1
-7.620E-2	1.032E+1	2.153E+1
-7.944E-2	1.026E+1	2.150E+1
-8.593E-2	1.036E+1	2.181E+1
-7.782E-2	1.034E+1	2.171E+1
-8.106E-2	1.033E+1	2.175E+1
-7.944E-2	1.048E+1	2.149E+1
-8.431E-2	1.049E+1	2.171E+1
-7.944E-2	1.035E+1	2.163E+1
-7.782E-2	1.036E+1	2.179E+1
-8.268E-2	1.051E+1	2.150E+1
-8.268E-2	1.035E+1	2.161E+1
-7.944E-2	1.043E+1	2.151E+1
-7.782E-2	1.029E+1	2.167E+1
-8.106E-2	1.043E+1	2.169E+1
-8.106E-2	1.037E+1	2.170E+1
-7.782E-2	1.038E+1	2.161E+1
-7.782E-2	1.041E+1	2.171E+1
-7.944E-2	1.047E+1	2.159E+1
-8.106E-2	1.032E+1	2.156E+1
-8.106E-2	1.048E+1	2.157E+1
-7.620E-2	1.043E+1	2.162E+1
-7.944E-2	1.039E+1	2.152E+1
-8.268E-2	1.039E+1	2.148E+1
-7.782E-2	1.034E+1	2.160E+1
-7.620E-2	1.039E+1	2.167E+1
-8.106E-2	1.047E+1	2.159E+1
-8.106E-2	1.033E+1	2.158E+1
-7.944E-2	1.037E+1	2.166E+1
-7.620E-2	1.035E+1	2.161E+1
-8.106E-2	1.041E+1	2.165E+1
-8.268E-2	1.033E+1	2.157E+1
-7.782E-2	1.043E+1	2.158E+1
-7.782E-2	1.048E+1	2.162E+1
-7.782E-2	1.040E+1	2.154E+1
-8.106E-2	1.042E+1	2.157E+1
-7.944E-2	1.048E+1	2.155E+1
-7.782E-2	1.031E+1	2.165E+1
-7.620E-2	1.032E+1	2.151E+1
-8.106E-2	1.047E+1	2.165E+1
-7.782E-2	1.044E+1	2.174E+1
-7.620E-2	1.044E+1	2.155E+1
-8.106E-2	1.029E+1	2.179E+1
-7.944E-2	1.037E+1	2.158E+1
-7.944E-2	1.035E+1	2.158E+1
-7.782E-2	1.033E+1	2.172E+1
-7.944E-2	1.042E+1	2.164E+1
-8.106E-2	1.031E+1	2.160E+1
-7.944E-2	1.049E+1	2.137E+1
-7.782E-2	1.036E+1	2.176E+1
-8.431E-2	1.037E+1	2.167E+1
-8.106E-2	1.036E+1	2.148E+1
-7.944E-2	1.032E+1	2.158E+1
-7.782E-2	1.040E+1	2.159E+1
-7.944E-2	1.041E+1	2.140E+1
-8.431E-2	1.034E+1	2.166E+1
-8.106E-2	1.031E+1	2.178E+1
-7.782E-2	1.034E+1	2.163E+1
-7.944E-2	1.032E+1	2.163E+1
-7.944E-2	1.025E+1	2.181E+1
-7.944E-2	1.036E+1	2.151E+1
-7.620E-2	1.043E+1	2.158E+1
-8.106E-2	1.047E+1	2.152E+1
-8.268E-2	1.037E+1	2.155E+1
-7.782E-2	1.022E+1	2.161E+1
-7.944E-2	1.044E+1	2.162E+1
-8.106E-2	1.045E+1	2.167E+1
-7.944E-2	1.026E+1	2.157E+1
-7.782E-2	1.034E+1	2.157E+1
-7.782E-2	1.027E+1	2.152E+1
-7.782E-2	1.039E+1	2.152E+1
-8.106E-2	1.048E+1	2.165E+1
-8.106E-2	1.038E+1	2.168E+1
-7.782E-2	1.034E+1	2.151E+1
-7.782E-2	1.048E+1	2.168E+1
-8.431E-2	1.037E+1	2.158E+1
-7.944E-2	1.045E+1	2.167E+1
-7.944E-2	1.041E+1	2.163E+1
-7.782E-2	1.038E+1	2.172E+1
-8.106E-2	1.029E+1	2.162E+1
-7.782E-2	1.035E+1	2.170E+1
-7.782E-2	1.043E+1	2.161E+1
-7.782E-2	1.036E+1	2.164E+1
-8.268E-2	1.032E+1	2.169E+1
-7.782E-2	1.047E+1	2.177E+1
-7.782E-2	1.039E+1	2.165E+1
-7.782E-2	1.038E+1	2.152E+1
-8.106E-2	1.047E+1	2.156E+1
-7.620E-2	1.046E+1	2.175E+1
-7.944E-2	1.037E+1	2.160E+1
-8.268E-2	1.040E+1	2.165E+1
-8.106E-2	1.033E+1	2.153E+1
-8.106E-2	1.036E+1	2.148E+1
-7.782E-2	1.022E+1	2.156E+1
-8.106E-2	1.034E+1	2.165E+1
-7.944E-2	1.039E+1	2.172E+1
-7.944E-2	1.041E+1	2.160E+1
-7.944E-2	1.028E+1	2.154E+1
-7.620E-2	1.044E+1	2.178E+1
-7.782E-2	1.047E+1	2.157E+1
-7.944E-2	1.038E+1	2.163E+1
-7.782E-2	1.032E+1	2.177E+1
-7.944E-2	1.037E+1	2.151E+1
-8.106E-2	1.033E+1	2.165E+1
-8.106E-2	1.036E+1	2.161E+1
-7.457E-2	1.040E+1	2.141E+1
-7.944E-2	1.042E+1	2.167E+1
-8.268E-2	1.035E+1	2.174E+1
-7.782E-2	1.049E+1	2.155E+1
-7.620E-2	1.038E+1	2.162E+1
-7.620E-2	1.039E+1	2.161E+1
-7.944E-2	1.054E+1	2.153E+1
-7.620E-2	1.045E+1	2.160E+1
-7.782E-2	1.034E+1	2.139E+1
-7.944E-2	1.043E+1	2.145E+1
-8.106E-2	1.051E+1	2.172E+1
-7.782E-2	1.048E+1	2.152E+1
-7.944E-2	1.045E+1	2.149E+1
-7.782E-2	1.038E+1	2.162E+1
-8.268E-2	1.054E+1	2.175E+1
-7.944E-2	1.042E+1	2.148E+1
-7.782E-2	1.041E+1	2.163E+1
-7.620E-2	1.039E+1	2.170E+1
-8.106E-2	1.038E+1	2.154E+1
-7.944E-2	1.039E+1	2.149E+1
-7.782E-2	1.047E+1	2.158E+1
-7.782E-2	1.047E+1	2.160E+1
-7.944E-2	1.047E+1	2.154E+1
-7.944E-2	1.040E+1	2.150E+1
-7.620E-2	1.043E+1	2.167E+1
-7.944E-2	1.045E+1	2.155E+1
-8.106E-2	1.044E+1	2.157E+1
-8.106E-2	1.043E+1	2.158E+1
-7.620E-2	1.026E+1	2.156E+1
-7.782E-2	1.051E+1	2.159E+1
-8.106E-2	1.030E+1	2.160E+1
-7.620E-2	1.035E+1	2.146E+1
-7.782E-2	1.051E+1	2.138E+1
-8.106E-2	1.051E+1	2.157E+1
-8.106E-2	1.036E+1	2.146E+1
-7.782E-2	1.035E+1	2.171E+1
-7.782E-2	1.044E+1	2.139E+1
-7.944E-2	1.035E+1	2.167E+1
-8.268E-2	1.037E+1	2.161E+1
-7.944E-2	1.033E+1	2.151E+1
-7.620E-2	1.032E+1	2.170E+1
-7.944E-2	1.038E+1	2.170E+1
-8.106E-2	1.046E+1	2.169E+1
-7.944E-2	1.034E+1	2.167E+1
-7.620E-2	1.041E+1	2.154E+1
-7.944E-2	1.038E+1	2.160E+1
-8.431E-2	1.040E+1	2.165E+1
-7.944E-2	1.036E+1	2.170E+1
-7.620E-2	1.037E+1	2.153E+1
-7.782E-2	1.029E+1	2.151E+1
-8.106E-2	1.048E+1	2.163E+1
-8.106E-2	1.046E+1	2.150E+1
-7.782E-2	1.045E+1	2.159E+1
-7.782E-2	1.035E+1	2.153E+1
-8.106E-2	1.038E+1	2.140E+1
-7.782E-2	1.029E+1	2.156E+1
-7.620E-2	1.037E+1	2.151E+1
-7.620E-2	1.031E+1	2.145E+1
-7.944E-2	1.049E+1	2.150E+1
-7.944E-2	1.037E+1	2.162E+1
-7.620E-2	1.040E+1	2.154E+1
-7.944E-2	1.038E+1	2.155E+1
-7.944E-2	1.046E+1	2.164E+1
-7.944E-2	1.039E+1	2.153E+1
-7.620E-2	1.039E+1	2.149E+1
-7.782E-2	1.032E+1	2.136E+1
-7.944E-2	1.038E+1	2.160E+1
-7.782E-2	1.047E+1	2.147E+1
-7.620E-2	1.045E+1	2.170E+1
-7.620E-2	1.040E+1	2.162E+1
-8.106E-2	1.034E+1	2.144E+1
-8.106E-2	1.037E+1	2.139E+1
-7.944E-2	1.026E+1	2.152E+1
-7.620E-2	1.034E+1	2.159E+1
-8.106E-2	1.036E+1	2.160E+1
-7.944E-2	1.031E+1	2.163E+1
-7.620E-2	1.041E+1	2.162E+1
-8.106E-2	1.034E+1	2.180E+1
-7.944E-2	1.037E+1	2.159E+1
-7.944E-2	1.037E+1	2.156E+1
-7.295E-2	1.044E+1	2.145E+1
-7.944E-2	1.043E+1	2.143E+1
-8.431E-2	1.035E+1	2.162E+1
-7.620E-2	1.025E+1	2.144E+1
-7.620E-2	1.037E+1	2.155E+1
-7.944E-2	1.047E+1	2.147E+1
-8.106E-2	1.041E+1	2.151E+1
-7.782E-2	1.036E+1	2.153E+1
-7.782E-2	1.046E+1	2.163E+1
-8.106E-2	1.037E+1	2.163E+1
-8.106E-2	1.044E+1	2.147E+1
-7.944E-2	1.033E+1	2.140E+1
-7.782E-2	1.038E+1	2.176E+1
-7.944E-2	1.035E+1	2.156E+1
-8.106E-2	1.027E+1	2.147E+1
-7.944E-2	1.033E+1	2.156E+1
-7.457E-2	1.044E+1	2.142E+1
-7.944E-2	1.047E+1	2.159E+1
-8.268E-2	1.042E+1	2.146E+1
-7.620E-2	1.036E+1	2.158E+1
-7.944E-2	1.037E+1	2.168E+1
-7.944E-2	1.046E+1	2.147E+1
-7.944E-2	1.033E+1	2.156E+1
-7.782E-2	1.031E+1	2.151E+1
-7.620E-2	1.042E+1	2.148E+1
-8.106E-2	1.039E+1	2.159E+1
-7.944E-2	1.042E+1	2.150E+1
-8.106E-2	1.044E+1	2.157E+1
-7.782E-2	1.034E+1	2.150E+1
-7.944E-2	1.047E+1	2.154E+1
-8.106E-2	1.052E+1	2.131E+1
-7.782E-2	1.030E+1	2.141E+1
-7.782E-2	1.024E+1	2.145E+1
-7.944E-2	1.043E+1	2.149E+1
-8.431E-2	1.041E+1	2.162E+1
-8.106E-2	1.044E+1	2.160E+1
-7.457E-2	1.033E+1	2.160E+1
-8.106E-2	1.037E+1	2.161E+1
-8.268E-2	1.030E+1	2.162E+1
-7.782E-2	1.048E+1	2.151E+1
-7.620E-2	1.040E+1	2.154E+1
-8.106E-2	1.040E+1	2.160E+1
-8.106E-2	1.036E+1	2.146E+1
-7.620E-2	1.034E+1	2.155E+1
-7.620E-2	1.033E+1	2.147E+1
-8.106E-2	1.035E+1	2.154E+1
-7.944E-2	1.042E+1	2.139E+1
-7.944E-2	1.034E+1	2.145E+1
-7.457E-2	1.045E+1	2.169E+1
-7.944E-2	1.036E+1	2.145E+1
-7.782E-2	1.033E+1	2.154E+1
-8.268E-2	1.038E+1	2.156E+1
-7.782E-2	1.037E+1	2.152E+1
-7.782E-2	1.038E+1	2.166E+1
-8.106E-2	1.047E+1	2.156E+1
-7.944E-2	1.024E+1	2.152E+1
-7.944E-2	1.041E+1	2.163E+1
-7.782E-2	1.039E+1	2.164E+1
-7.944E-2	1.037E+1	2.167E+1
-7.944E-2	1.045E+1	2.144E+1
-7.782E-2	1.044E+1	2.168E+1
-7.782E-2	1.043E+1	2.140E+1
-8.106E-2	1.043E+1	2.149E+1
-7.944E-2	1.039E+1	2.159E+1
-7.944E-2	1.043E+1	2.150E+1
-7.944E-2	1.045E+1	2.173E+1
-8.106E-2	1.027E+1	2.149E+1
-7.944E-2	1.031E+1	2.171E+1
-7.620E-2	1.035E+1	2.164E+1
-7.782E-2	1.046E+1	2.151E+1
-8.106E-2	1.035E+1	2.156E+1
-7.944E-2	1.036E+1	2.142E+1
-7.782E-2	1.040E+1	2.160E+1
-7.944E-2	1.050E+1	2.158E+1
-7.944E-2	1.030E+1	2.153E+1
-7.782E-2	1.040E+1	2.148E+1
-7.457E-2	1.035E+1	2.166E+1
-7.944E-2	1.032E+1	2.157E+1
-8.431E-2	1.039E+1	2.152E+1
-7.944E-2	1.028E+1	2.139E+1
-7.620E-2	1.034E+1	2.158E+1
-7.782E-2	1.041E+1	2.159E+1
-7.944E-2	1.041E+1	2.151E+1
-7.944E-2	1.027E+1	2.149E+1
-7.620E-2	1.044E+1	2.157E+1
-8.106E-2	1.041E+1	2.147E+1
-7.944E-2	1.041E+1	2.166E+1
-7.944E-2	1.035E+1	2.147E+1
-7.620E-2	1.047E+1	2.139E+1
-7.782E-2	1.044E+1	2.158E+1
-8.106E-2	1.032E+1	2.168E+1
-7.782E-2	1.042E+1	2.157E+1
-7.782E-2	1.033E+1	2.146E+1
-8.106E-2	1.036E+1	2.140E+1
-7.944E-2	1.036E+1	2.160E+1
-8.106E-2	1.037E+1	2.149E+1
-7.944E-2	1.037E+1	2.166E+1
-7.944E-2	1.035E+1	2.151E+1
-8.268E-2	1.030E+1	2.150E+1
-7.782E-2	1.028E+1	2.147E+1
-7.944E-2	1.046E+1	2.158E+1
-7.782E-2	1.034E+1	2.137E+1
-8.268E-2	1.037E+1	2.164E+1
-7.782E-2	1.034E+1	2.155E+1
-7.782E-2	1.042E+1	2.147E+1
-7.620E-2	1.049E+1	2.161E+1
-8.431E-2	1.041E+1	2.155E+1
-8.106E-2	1.034E+1	2.135E+1
-7.782E-2	1.037E+1	2.153E+1
-7.944E-2	1.029E+1	2.172E+1
-8.268E-2	1.034E+1	2.161E+1
-8.106E-2	1.037E+1	2.157E+1
-7.944E-2	1.038E+1	2.165E+1
-7.944E-2	1.032E+1	2.149E+1
-7.782E-2	1.032E+1	2.165E+1
-7.944E-2	1.047E+1	2.157E+1
-7.295E-2	1.039E+1	2.146E+1
-7.782E-2	1.025E+1	2.144E+1
-7.944E-2	1.036E+1	2.158E+1
-7.782E-2	1.044E+1	2.168E+1
-7.782E-2	1.033E+1	2.158E+1
-8.106E-2	1.045E+1	2.150E+1
-8.268E-2	1.041E+1	2.166E+1
-7.782E-2	1.046E+1	2.158E+1
-7.457E-2	1.037E+1	2.160E+1
-7.782E-2	1.035E+1	2.167E+1
-7.944E-2	1.039E+1	2.150E+1
-7.620E-2	1.047E+1	2.145E+1
-7.782E-2	1.024E+1	2.162E+1
-7.944E-2	1.035E+1	2.143E+1
-7.944E-2	1.033E+1	2.172E+1
-7.782E-2	1.037E+1	2.151E+1
-7.457E-2	1.027E+1	2.135E+1
-7.782E-2	1.037E+1	2.162E+1
-8.106E-2	1.035E+1	2.142E+1
-7.782E-2	1.045E+1	2.147E+1
-7.620E-2	1.028E+1	2.144E+1
-7.944E-2	1.029E+1	2.154E+1
-7.944E-2	1.035E+1	2.169E+1
-7.782E-2	1.037E+1	2.164E+1
-7.782E-2	1.027E+1	2.140E+1
-7.944E-2	1.029E+1	2.154E+1
-8.106E-2	1.035E+1	2.145E+1
-7.782E-2	1.044E+1	2.137E+1
-7.620E-2	1.041E+1	2.154E+1
-7.782E-2	1.033E+1	2.137E+1
-8.106E-2	1.040E+1	2.148E+1
-7.620E-2	1.043E+1	2.145E+1
-7.782E-2	1.042E+1	2.146E+1
-7.782E-2	1.036E+1	2.149E+1
-7.944E-2	1.034E+1	2.154E+1
-7.782E-2	1.042E+1	2.149E+1
-7.620E-2	1.034E+1	2.143E+1
-7.944E-2	1.028E+1	2.144E+1
-7.944E-2	1.042E+1	2.145E+1
-7.620E-2	1.044E+1	2.170E+1
-7.782E-2	1.045E+1	2.143E+1
-7.782E-2	1.028E+1	2.149E+1
-8.106E-2	1.038E+1	2.147E+1
-8.106E-2	1.032E+1	2.156E+1
-7.782E-2	1.043E+1	2.133E+1
-8.106E-2	1.041E+1	2.148E+1
-8.106E-2	1.042E+1	2.156E+1
-7.944E-2	1.025E+1	2.142E+1
-7.944E-2	1.045E+1	2.164E+1
-7.944E-2	1.042E+1	2.157E+1
-8.106E-2	1.055E+1	2.151E+1
-7.782E-2	1.031E+1	2.147E+1
-7.944E-2	1.032E+1	2.160E+1
-7.620E-2	1.041E+1	2.143E+1
-8.106E-2	1.041E+1	2.150E+1
-7.620E-2	1.032E+1	2.144E+1
-7.620E-2	1.041E+1	2.151E+1
-7.782E-2	1.037E+1	2.163E+1
-8.106E-2	1.039E+1	2.150E+1
-7.782E-2	1.038E+1	2.149E+1
-7.620E-2	1.027E+1	2.151E+1
-7.782E-2	1.044E+1	2.147E+1
-8.268E-2	1.036E+1	2.154E+1
-7.944E-2	1.036E+1	2.144E+1
-7.782E-2	1.033E+1	2.153E+1
-7.782E-2	1.042E+1	2.163E+1
-7.944E-2	1.036E+1	2.157E+1
-8.106E-2	1.035E+1	2.173E+1
-7.782E-2	1.037E+1	2.138E+1
-7.457E-2	1.028E+1	2.131E+1
-7.944E-2	1.037E+1	2.157E+1
-8.106E-2	1.032E+1	2.148E+1
-7.620E-2	1.049E+1	2.164E+1
-7.944E-2	1.031E+1	2.162E+1
-7.944E-2	1.032E+1	2.151E+1
-7.782E-2	1.035E+1	2.135E+1
-7.782E-2	1.035E+1	2.153E+1
-7.944E-2	1.040E+1	2.146E+1
-8.431E-2	1.044E+1	2.165E+1
-8.106E-2	1.025E+1	2.126E+1
-7.620E-2	1.034E+1	2.147E+1
-7.782E-2	1.023E+1	2.137E+1
-7.944E-2	1.034E+1	2.156E+1
-7.782E-2	1.035E+1	2.149E+1
-7.782E-2	1.027E+1	2.135E+1
-7.782E-2	1.030E+1	2.137E+1
-8.106E-2	1.034E+1	2.147E+1
-7.944E-2	1.048E+1	2.153E+1
-7.457E-2	1.041E+1	2.138E+1
-8.106E-2	1.029E+1	2.138E+1
-8.106E-2	1.029E+1	2.144E+1
-8.106E-2	1.044E+1	2.150E+1
-7.620E-2	1.029E+1	2.142E+1
-7.944E-2	1.048E+1	2.160E+1
-8.106E-2	1.036E+1	2.145E+1
-7.944E-2	1.026E+1	2.150E+1
-7.782E-2	1.031E+1	2.161E+1
-7.782E-2	1.036E+1	2.140E+1
-8.106E-2	1.040E+1	2.162E+1
-7.944E-2	1.043E+1	2.164E+1
-7.620E-2	1.032E+1	2.151E+1
-7.944E-2	1.038E+1	2.164E+1
-8.106E-2	1.048E+1	2.154E+1
-7.782E-2	1.046E+1	2.158E+1
-7.782E-2	1.037E+1	2.144E+1
-7.620E-2	1.032E+1	2.147E+1
-7.944E-2	1.037E+1	2.147E+1
-7.782E-2	1.035E+1	2.163E+1
-7.620E-2	1.044E+1	2.148E+1
-7.782E-2	1.032E+1	2.149E+1
-8.106E-2	1.046E+1	2.172E+1
-8.106E-2	1.039E+1	2.159E+1
-7.620E-2	1.032E+1	2.172E+1
-7.782E-2	1.042E+1	2.162E+1
-8.106E-2	1.028E+1	2.138E+1
-7.944E-2	1.035E+1	2.145E+1
-7.620E-2	1.038E+1	2.144E+1
-8.106E-2	1.036E+1	2.153E+1
-8.106E-2	1.022E+1	2.151E+1
-8.106E-2	1.035E+1	2.145E+1
-7.782E-2	1.033E+1	2.160E+1
-7.944E-2	1.036E+1	2.140E+1
-8.106E-2	1.037E+1	2.147E+1
-7.782E-2	1.034E+1	2.139E+1
-7.782E-2	1.034E+1	2.149E+1
-7.620E-2	1.035E+1	2.158E+1
-7.944E-2	1.019E+1	2.149E+1
-7.944E-2	1.037E+1	2.139E+1
-7.620E-2	1.028E+1	2.159E+1
-7.620E-2	1.038E+1	2.132E+1
-8.106E-2	1.047E+1	2.142E+1
-7.944E-2	1.039E+1	2.154E+1
-7.457E-2	1.029E+1	2.137E+1
-7.782E-2	1.046E+1	2.162E+1
-8.431E-2	1.045E+1	2.147E+1
-7.944E-2	1.047E+1	2.146E+1
-7.944E-2	1.046E+1	2.155E+1
-7.620E-2	1.038E+1	2.158E+1
-7.944E-2	1.029E+1	2.164E+1
-8.106E-2	1.032E+1	2.173E+1
-7.782E-2	1.026E+1	2.127E+1
-8.106E-2	1.047E+1	2.147E+1
-7.782E-2	1.031E+1	2.136E+1
-7.944E-2	1.024E+1	2.162E+1
-7.782E-2	1.029E+1	2.136E+1
-7.944E-2	1.035E+1	2.147E+1
-8.106E-2	1.037E+1	2.159E+1
-7.944E-2	1.033E+1	2.164E+1
-7.620E-2	1.035E+1	2.137E+1
-7.620E-2	1.024E+1	2.133E+1
-8.268E-2	1.030E+1	2.146E+1
-7.944E-2	1.052E+1	2.156E+1
-7.782E-2	1.031E+1	2.154E+1
-7.944E-2	1.029E+1	2.158E+1
-8.106E-2	1.044E+1	2.149E+1
-7.944E-2	1.050E+1	2.143E+1
-7.782E-2	1.033E+1	2.149E+1
-7.944E-2	1.044E+1	2.153E+1
-8.106E-2	1.027E+1	2.148E+1
-7.944E-2	1.029E+1	2.153E+1
-7.620E-2	1.043E+1	2.131E+1
-7.620E-2	1.023E+1	2.150E+1
-7.944E-2	1.034E+1	2.155E+1
-7.782E-2	1.033E+1	2.140E+1
-7.620E-2	1.035E+1	2.165E+1
-7.944E-2	1.042E+1	2.150E+1
-8.268E-2	1.023E+1	2.139E+1
-7.782E-2	1.040E+1	2.145E+1
-7.620E-2	1.044E+1	2.151E+1
-7.782E-2	1.038E+1	2.139E+1
-7.944E-2	1.020E+1	2.137E+1
-8.106E-2	1.034E+1	2.156E+1
-7.782E-2	1.039E+1	2.161E+1
-7.944E-2	1.036E+1	2.140E+1
-8.106E-2	1.037E+1	2.135E+1
-7.944E-2	1.038E+1	2.163E+1
-7.620E-2	1.049E+1	2.144E+1
-7.782E-2	1.032E+1	2.152E+1
-7.944E-2	1.036E+1	2.144E+1
-7.944E-2	1.044E+1	2.145E+1
-7.620E-2	1.045E+1	2.143E+1
-8.106E-2	1.041E+1	2.150E+1
-8.106E-2	1.036E+1	2.152E+1
-7.944E-2	1.033E+1	2.136E+1
-7.457E-2	1.025E+1	2.155E+1
-7.944E-2	1.026E+1	2.151E+1
-8.106E-2	1.041E+1	2.151E+1
-7.782E-2	1.037E+1	2.158E+1
-7.782E-2	1.050E+1	2.146E+1
-7.620E-2	1.034E+1	2.133E+1
-8.268E-2	1.039E+1	2.157E+1
-7.620E-2	1.037E+1	2.123E+1
-7.620E-2	1.046E+1	2.124E+1
-7.944E-2	1.034E+1	2.139E+1
-8.431E-2	1.035E+1	2.172E+1
-7.944E-2	1.047E+1	2.137E+1
-7.944E-2	1.034E+1	2.154E+1
-7.782E-2	1.027E+1	2.143E+1
-7.944E-2	1.042E+1	2.155E+1
-7.782E-2	1.028E+1	2.145E+1
-7.620E-2	1.035E+1	2.156E+1
-8.106E-2	1.028E+1	2.161E+1
-8.106E-2	1.039E+1	2.150E+1
-7.944E-2	1.032E+1	2.142E+1
-7.782E-2	1.042E+1	2.141E+1
-7.782E-2	1.035E+1	2.141E+1
-7.944E-2	1.059E+1	2.154E+1
-7.782E-2	1.040E+1	2.155E+1
-7.457E-2	1.030E+1	2.155E+1
-7.944E-2	1.045E+1	2.155E+1
-7.782E-2	1.035E+1	2.134E+1
-8.106E-2	1.028E+1	2.130E+1
-7.782E-2	1.031E+1	2.157E+1
-7.944E-2	1.043E+1	2.153E+1
-8.106E-2	1.042E+1	2.150E+1
-7.782E-2	1.029E+1	2.161E+1
-7.620E-2	1.044E+1	2.138E+1
-7.944E-2	1.012E+1	2.147E+1
-7.944E-2	1.042E+1	2.147E+1
-7.620E-2	1.036E+1	2.147E+1
-7.944E-2	1.038E+1	2.164E+1
-7.944E-2	1.020E+1	2.158E+1
-8.106E-2	1.035E+1	2.134E+1
-7.620E-2	1.037E+1	2.153E+1
-7.620E-2	1.036E+1	2.160E+1
-7.782E-2	1.033E+1	2.141E+1
-8.106E-2	1.043E+1	2.153E+1
-7.944E-2	1.028E+1	2.136E+1
-7.620E-2	1.034E+1	2.158E+1
-7.944E-2	1.039E+1	2.162E+1
-7.944E-2	1.031E+1	2.161E+1
-7.782E-2	1.037E+1	2.164E+1
-7.782E-2	1.030E+1	2.153E+1
-7.620E-2	1.034E+1	2.150E+1
-8.106E-2	1.041E+1	2.135E+1
-7.782E-2	1.042E+1	2.160E+1
-7.944E-2	1.031E+1	2.147E+1
-7.782E-2	1.017E+1	2.134E+1
-8.106E-2	1.034E+1	2.157E+1
-8.106E-2	1.036E+1	2.144E+1
-7.457E-2	1.038E+1	2.149E+1
-7.944E-2	1.034E+1	2.162E+1
-7.944E-2	1.035E+1	2.148E+1
-7.944E-2	1.029E+1	2.143E+1
-7.457E-2	1.053E+1	2.141E+1
-7.944E-2	1.040E+1	2.138E+1
-8.106E-2	1.027E+1	2.146E+1
-7.944E-2	1.035E+1	2.134E+1
-7.782E-2	1.037E+1	2.145E+1
-8.106E-2	1.027E+1	2.147E+1
-8.593E-2	1.032E+1	2.137E+1
-7.944E-2	1.039E+1	2.157E+1
-7.295E-2	1.031E+1	2.153E+1
-7.944E-2	1.028E+1	2.136E+1
-8.268E-2	1.035E+1	2.152E+1
-7.782E-2	1.044E+1	2.140E+1
-7.782E-2	1.024E+1	2.144E+1
-7.944E-2	1.034E+1	2.133E+1
-8.268E-2	1.025E+1	2.141E+1
-7.944E-2	1.038E+1	2.162E+1
-7.620E-2	1.034E+1	2.147E+1
-7.782E-2	1.030E+1	2.157E+1
-7.944E-2	1.020E+1	2.149E+1
-7.620E-2	1.026E+1	2.152E+1
-7.457E-2	1.044E+1	2.161E+1
-7.782E-2	1.038E+1	2.129E+1
-7.782E-2	1.042E+1	2.128E+1
-7.944E-2	1.040E+1	2.154E+1
-7.457E-2	1.033E+1	2.147E+1
-7.944E-2	1.034E+1	2.158E+1
-7.944E-2	1.025E+1	2.139E+1
-8.106E-2	1.033E+1	2.154E+1
-7.782E-2	1.039E+1	2.139E+1
-7.782E-2	1.031E+1	2.146E+1
-8.106E-2	1.034E+1	2.124E+1
-7.944E-2	1.027E+1	2.123E+1
-7.620E-2	1.045E+1	2.137E+1
-8.106E-2	1.037E+1	2.131E+1
-8.268E-2	1.045E+1	2.153E+1
-7.944E-2	1.027E+1	2.150E+1
-7.782E-2	1.027E+1	2.161E+1
-7.782E-2	1.031E+1	2.147E+1
-8.268E-2	1.029E+1	2.131E+1
-7.782E-2	1.047E+1	2.136E+1
-7.782E-2	1.044E+1	2.130E+1
-7.944E-2	1.029E+1	2.146E+1
-7.944E-2	1.047E+1	2.150E+1
-7.944E-2	1.028E+1	2.144E+1
-7.620E-2	1.042E+1	2.153E+1
-7.620E-2	1.039E+1	2.135E+1
-7.944E-2	1.029E+1	2.148E+1
-8.106E-2	1.040E+1	2.136E+1
-7.620E-2	1.023E+1	2.138E+1
-7.620E-2	1.038E+1	2.143E+1
-8.106E-2	1.026E+1	2.151E+1
-7.782E-2	1.033E+1	2.147E+1
-7.457E-2	1.040E+1	2.150E+1
-7.782E-2	1.028E+1	2.161E+1
-8.268E-2	1.037E+1	2.137E+1
-7.782E-2	1.035E+1	2.145E+1
-7.782E-2	1.030E+1	2.144E+1
-7.782E-2	1.040E+1	2.145E+1
-8.106E-2	1.043E+1	2.123E+1
-8.106E-2	1.039E+1	2.146E+1
-7.620E-2	1.040E+1	2.146E+1
-7.782E-2	1.034E+1	2.143E+1
-7.944E-2	1.041E+1	2.155E+1
-7.782E-2	1.026E+1	2.149E+1
-7.782E-2	1.023E+1	2.150E+1
-7.944E-2	1.029E+1	2.138E+1
-7.944E-2	1.031E+1	2.146E+1
-7.782E-2	1.040E+1	2.153E+1
-7.782E-2	1.051E+1	2.132E+1
-7.782E-2	1.044E+1	2.153E+1
-7.944E-2	1.032E+1	2.151E+1
-7.944E-2	1.032E+1	2.164E+1
-7.620E-2	1.041E+1	2.143E+1
-7.944E-2	1.024E+1	2.149E+1
-8.106E-2	1.045E+1	2.150E+1
-7.782E-2	1.029E+1	2.135E+1
-7.620E-2	1.046E+1	2.121E+1
-7.944E-2	1.045E+1	2.144E+1
-8.268E-2	1.044E+1	2.127E+1
-8.106E-2	1.044E+1	2.159E+1
-7.457E-2	1.042E+1	2.155E+1
-7.944E-2	1.026E+1	2.154E+1
-7.944E-2	1.032E+1	2.131E+1
-7.944E-2	1.044E+1	2.151E+1
-7.782E-2	1.045E+1	2.146E+1
-7.782E-2	1.028E+1	2.134E+1
-7.782E-2	1.032E+1	2.128E+1
-7.782E-2	1.035E+1	2.139E+1
-7.457E-2	1.025E+1	2.133E+1
-7.457E-2	1.034E+1	2.140E+1
-8.106E-2	1.041E+1	2.153E+1
-7.782E-2	1.033E+1	2.139E+1
-7.620E-2	1.034E+1	2.154E+1
-7.782E-2	1.026E+1	2.154E+1
-7.782E-2	1.034E+1	2.140E+1
-7.782E-2	1.040E+1	2.139E+1
-7.295E-2	1.046E+1	2.153E+1
-7.944E-2	1.036E+1	2.143E+1
-7.944E-2	1.024E+1	2.158E+1
-7.782E-2	1.020E+1	2.155E+1
-7.295E-2	1.035E+1	2.141E+1
-7.620E-2	1.038E+1	2.128E+1
-7.944E-2	1.028E+1	2.141E+1
-7.620E-2	1.017E+1	2.156E+1
-7.457E-2	1.037E+1	2.148E+1
-7.620E-2	1.032E+1	2.146E+1
-7.782E-2	1.037E+1	2.133E+1
-7.944E-2	1.038E+1	2.146E+1
-7.620E-2	1.040E+1	2.160E+1
-7.944E-2	1.036E+1	2.144E+1
-8.106E-2	1.035E+1	2.143E+1
-8.268E-2	1.028E+1	2.144E+1
-7.457E-2	1.027E+1	2.146E+1
-7.782E-2	1.027E+1	2.146E+1
-8.268E-2	1.035E+1	2.135E+1
-7.782E-2	1.029E+1	2.151E+1
-7.620E-2	1.038E+1	2.139E+1
-7.782E-2	1.035E+1	2.140E+1
-7.944E-2	1.040E+1	2.142E+1
-7.944E-2	1.034E+1	2.130E+1
-7.620E-2	1.032E+1	2.148E+1
-8.106E-2	1.049E+1	2.137E+1
-7.944E-2	1.034E+1	2.133E+1
-7.944E-2	1.037E+1	2.157E+1
-7.782E-2	1.028E+1	2.140E+1
-7.620E-2	1.033E+1	2.133E+1
-7.944E-2	1.033E+1	2.154E+1
-7.944E-2	1.041E+1	2.141E+1
-7.782E-2	1.031E+1	2.137E+1
-7.620E-2	1.023E+1	2.156E+1
-7.944E-2	1.027E+1	2.139E+1
-7.944E-2	1.043E+1	2.147E+1
-7.620E-2	1.047E+1	2.132E+1
-7.782E-2	1.033E+1	2.143E+1
-7.620E-2	1.045E+1	2.144E+1
-7.782E-2	1.037E+1	2.147E+1
-7.782E-2	1.037E+1	2.146E+1
-7.944E-2	1.033E+1	2.134E+1
-7.782E-2	1.039E+1	2.150E+1
-7.944E-2	1.040E+1	2.133E+1
-7.457E-2	1.034E+1	2.152E+1
-7.782E-2	1.030E+1	2.133E+1
-7.782E-2	1.029E+1	2.151E+1
-7.944E-2	1.027E+1	2.138E+1
-7.620E-2	1.042E+1	2.161E+1
-7.620E-2	1.022E+1	2.148E+1
-7.944E-2	1.022E+1	2.135E+1
-7.782E-2	1.044E+1	2.157E+1
-7.620E-2	1.033E+1	2.153E+1
-7.457E-2	1.033E+1	2.148E+1
-7.944E-2	1.029E+1	2.134E+1
-7.782E-2	1.035E+1	2.155E+1
-7.620E-2	1.047E+1	2.145E+1
-7.782E-2	1.026E+1	2.129E+1
-8.106E-2	1.049E+1	2.167E+1
-7.944E-2	1.042E+1	2.125E+1
-7.782E-2	1.036E+1	2.143E+1
-7.782E-2	1.024E+1	2.129E+1
-7.782E-2	1.039E+1	2.139E+1
-7.944E-2	1.035E+1	2.134E+1
-7.782E-2	1.039E+1	2.130E+1
-7.782E-2	1.021E+1	2.151E+1
-8.106E-2	1.026E+1	2.146E+1
-7.782E-2	1.034E+1	2.174E+1
-7.782E-2	1.037E+1	2.137E+1
-7.782E-2	1.022E+1	2.134E+1
-8.268E-2	1.027E+1	2.146E+1
-7.620E-2	1.044E+1	2.155E+1
-7.944E-2	1.025E+1	2.144E+1
-7.782E-2	1.048E+1	2.140E+1
-8.106E-2	1.034E+1	2.135E+1
-8.106E-2	1.031E+1	2.147E+1
-7.944E-2	1.029E+1	2.129E+1
-7.782E-2	1.033E+1	2.146E+1
-8.106E-2	1.033E+1	2.135E+1
-7.944E-2	1.032E+1	2.145E+1
-7.944E-2	1.041E+1	2.139E+1
-7.620E-2	1.031E+1	2.148E+1
-7.782E-2	1.047E+1	2.143E+1
-7.944E-2	1.027E+1	2.145E+1
-7.620E-2	1.030E+1	2.143E+1
-7.620E-2	1.027E+1	2.153E+1
-7.944E-2	1.024E+1	2.135E+1
-8.106E-2	1.035E+1	2.134E+1
-7.620E-2	1.042E+1	2.131E+1
-7.782E-2	1.024E+1	2.135E+1
-7.944E-2	1.036E+1	2.155E+1
-7.782E-2	1.022E+1	2.125E+1
-7.457E-2	1.028E+1	2.128E+1
-7.782E-2	1.027E+1	2.137E+1
-8.268E-2	1.036E+1	2.148E+1
-7.782E-2	1.043E+1	2.123E+1
-7.457E-2	1.047E+1	2.158E+1
-7.620E-2	1.031E+1	2.136E+1
-8.106E-2	1.044E+1	2.150E+1
-7.782E-2	1.044E+1	2.139E+1
-7.782E-2	1.024E+1	2.133E+1
-7.944E-2	1.035E+1	2.140E+1
-8.106E-2	1.034E+1	2.147E+1
-7.782E-2	1.030E+1	2.162E+1
-7.620E-2	1.028E+1	2.148E+1
-7.782E-2	1.030E+1	2.147E+1
-8.431E-2	1.042E+1	2.140E+1
-7.782E-2	1.034E+1	2.149E+1
-7.620E-2	1.035E+1	2.139E+1
-7.782E-2	1.027E+1	2.145E+1
-8.106E-2	1.034E+1	2.151E+1
-7.944E-2	1.035E+1	2.154E+1
-7.620E-2	1.037E+1	2.162E+1
-7.620E-2	1.032E+1	2.133E+1
-8.268E-2	1.022E+1	2.150E+1
-7.782E-2	1.038E+1	2.142E+1
-7.782E-2	1.036E+1	2.144E+1
-8.106E-2	1.040E+1	2.147E+1
-7.944E-2	1.034E+1	2.148E+1
-7.620E-2	1.027E+1	2.147E+1
-7.782E-2	1.028E+1	2.126E+1
-7.782E-2	1.038E+1	2.143E+1
-7.944E-2	1.028E+1	2.161E+1
-8.106E-2	1.036E+1	2.125E+1
-7.620E-2	1.035E+1	2.147E+1
-7.782E-2	1.045E+1	2.138E+1
-8.106E-2	1.037E+1	2.135E+1
-7.782E-2	1.029E+1	2.146E+1
-7.620E-2	1.027E+1	2.138E+1
-7.620E-2	1.043E+1	2.142E+1
-7.944E-2	1.026E+1	2.137E+1
-7.782E-2	1.044E+1	2.151E+1
-7.620E-2	1.041E+1	2.142E+1
-7.944E-2	1.041E+1	2.148E+1
-8.106E-2	1.032E+1	2.141E+1
-7.944E-2	1.044E+1	2.137E+1
-7.782E-2	1.032E+1	2.139E+1
-7.944E-2	1.039E+1	2.159E+1
-8.106E-2	1.034E+1	2.119E+1
-7.782E-2	1.025E+1	2.149E+1
-7.620E-2	1.020E+1	2.137E+1
-7.782E-2	1.037E+1	2.135E+1
-8.106E-2	1.037E+1	2.125E+1
-7.620E-2	1.046E+1	2.137E+1
-7.457E-2	1.050E+1	2.147E+1
-7.944E-2	1.044E+1	2.144E+1
-8.106E-2	1.027E+1	2.125E+1
-7.944E-2	1.043E+1	2.136E+1
-7.620E-2	1.029E+1	2.149E+1
-7.782E-2	1.034E+1	2.151E+1
-7.944E-2	1.023E+1	2.139E+1
-7.944E-2	1.030E+1	2.148E+1
-7.782E-2	1.033E+1	2.160E+1
-7.620E-2	1.032E+1	2.154E+1
-8.106E-2	1.037E+1	2.143E+1
-8.106E-2	1.042E+1	2.144E+1
-7.620E-2	1.029E+1	2.136E+1
-7.620E-2	1.043E+1	2.132E+1
-8.268E-2	1.032E+1	2.135E+1
-7.944E-2	1.027E+1	2.144E+1
-7.620E-2	1.025E+1	2.136E+1
-7.944E-2	1.028E+1	2.146E+1
-7.944E-2	1.029E+1	2.128E+1
-7.944E-2	1.036E+1	2.145E+1
-7.620E-2	1.029E+1	2.151E+1
-7.782E-2	1.024E+1	2.122E+1
-7.944E-2	1.029E+1	2.139E+1
-7.782E-2	1.034E+1	2.135E+1
-7.457E-2	1.037E+1	2.140E+1
-7.782E-2	1.043E+1	2.142E+1
-8.268E-2	1.035E+1	2.141E+1
-8.106E-2	1.029E+1	2.127E+1
-7.457E-2	1.043E+1	2.152E+1
-7.620E-2	1.032E+1	2.128E+1
-7.944E-2	1.035E+1	2.158E+1
-7.944E-2	1.042E+1	2.136E+1
-7.457E-2	1.032E+1	2.139E+1
-7.620E-2	1.030E+1	2.135E+1
-7.944E-2	1.041E+1	2.129E+1
-7.944E-2	1.037E+1	2.136E+1
-7.944E-2	1.034E+1	2.137E+1
-7.944E-2	1.044E+1	2.156E+1
-7.944E-2	1.032E+1	2.157E+1
-8.106E-2	1.037E+1	2.134E+1
-7.457E-2	1.039E+1	2.143E+1
-7.782E-2	1.032E+1	2.144E+1
-8.268E-2	1.046E+1	2.139E+1
-7.944E-2	1.042E+1	2.141E+1
-7.620E-2	1.020E+1	2.144E+1
-7.782E-2	1.032E+1	2.147E+1
-7.944E-2	1.031E+1	2.139E+1
-7.782E-2	1.049E+1	2.145E+1
-7.620E-2	1.016E+1	2.141E+1
-7.457E-2	1.035E+1	2.137E+1
-8.268E-2	1.031E+1	2.140E+1
-7.782E-2	1.034E+1	2.156E+1
-7.457E-2	1.035E+1	2.126E+1
-7.782E-2	1.032E+1	2.144E+1
-7.944E-2	1.049E+1	2.127E+1
-7.944E-2	1.033E+1	2.140E+1
-7.457E-2	1.046E+1	2.135E+1
-8.106E-2	1.029E+1	2.134E+1
-8.106E-2	1.028E+1	2.149E+1
-7.782E-2	1.043E+1	2.137E+1
-7.295E-2	1.028E+1	2.163E+1
-7.782E-2	1.024E+1	2.145E+1
-7.944E-2	1.035E+1	2.130E+1
-7.782E-2	1.042E+1	2.147E+1
-7.457E-2	1.024E+1	2.138E+1
-7.782E-2	1.035E+1	2.125E+1
-8.106E-2	1.042E+1	2.125E+1
-7.782E-2	1.036E+1	2.145E+1
-7.782E-2	1.039E+1	2.134E+1
-7.944E-2	1.032E+1	2.123E+1
-7.620E-2	1.042E+1	2.148E+1
-7.782E-2	1.033E+1	2.141E+1
-7.782E-2	1.030E+1	2.134E+1
-8.268E-2	1.031E+1	2.150E+1
-8.106E-2	1.035E+1	2.134E+1
-7.782E-2	1.041E+1	2.126E+1
-7.782E-2	1.034E+1	2.147E+1
-7.944E-2	1.022E+1	2.132E+1
-8.106E-2	1.039E+1	2.124E+1
-7.944E-2	1.032E+1	2.146E+1
-7.620E-2	1.042E+1	2.135E+1
-7.782E-2	1.031E+1	2.130E+1
-8.106E-2	1.049E+1	2.152E+1
-7.782E-2	1.029E+1	2.133E+1
-7.457E-2	1.032E+1	2.153E+1
-7.782E-2	1.038E+1	2.167E+1
-8.106E-2	1.035E+1	2.149E+1
-7.782E-2	1.036E+1	2.141E+1
-7.782E-2	1.043E+1	2.142E+1
-7.620E-2	1.028E+1	2.139E+1
-7.782E-2	1.035E+1	2.147E+1
-7.782E-2	1.035E+1	2.124E+1
-7.620E-2	1.033E+1	2.134E+1
-7.620E-2	1.030E+1	2.142E+1
-7.944E-2	1.035E+1	2.140E+1
-7.782E-2	1.030E+1	2.152E+1
-7.944E-2	1.032E+1	2.127E+1
-7.620E-2	1.044E+1	2.138E+1
-8.106E-2	1.027E+1	2.137E+1
-8.268E-2	1.035E+1	2.136E+1
-7.782E-2	1.037E+1	2.129E+1
-7.620E-2	1.023E+1	2.118E+1
-8.106E-2	1.033E+1	2.142E+1
-7.944E-2	1.022E+1	2.130E+1
-7.457E-2	1.034E+1	2.149E+1
-7.944E-2	1.031E+1	2.146E+1
-8.106E-2	1.032E+1	2.133E+1
-7.782E-2	1.026E+1	2.143E+1
-7.457E-2	1.042E+1	2.126E+1
-7.620E-2	1.036E+1	2.150E+1
-7.944E-2	1.035E+1	2.141E+1
-7.944E-2	1.031E+1	2.147E+1
-7.620E-2	1.039E+1	2.142E+1
-7.620E-2	1.035E+1	2.128E+1
-8.106E-2	1.038E+1	2.145E+1
-7.782E-2	1.033E+1	2.153E+1
-7.782E-2	1.045E+1	2.152E+1
-7.457E-2	1.047E+1	2.135E+1
-7.944E-2	1.023E+1	2.150E+1
-7.620E-2	1.033E+1	2.140E+1
-7.620E-2	1.043E+1	2.136E+1
-7.620E-2	1.030E+1	2.119E+1
-7.782E-2	1.025E+1	2.133E+1
-7.782E-2	1.043E+1	2.144E+1
-7.457E-2	1.028E+1	2.122E+1
-7.620E-2	1.032E+1	2.156E+1
-7.620E-2	1.048E+1	2.137E+1
-7.782E-2	1.016E+1	2.140E+1
-7.620E-2	1.043E+1	2.146E+1
-7.620E-2	1.028E+1	2.150E+1
-7.782E-2	1.025E+1	2.153E+1
-7.782E-2	1.028E+1	2.144E+1
-7.620E-2	1.030E+1	2.139E+1
-7.620E-2	1.045E+1	2.150E+1
-7.782E-2	1.039E+1	2.140E+1
-7.457E-2	1.027E+1	2.128E+1
-7.782E-2	1.039E+1	2.152E+1
-7.620E-2	1.029E+1	2.148E+1
-8.106E-2	1.023E+1	2.145E+1
-7.944E-2	1.040E+1	2.144E+1
-7.620E-2	1.023E+1	2.131E+1
-7.620E-2	1.038E+1	2.143E+1
-7.944E-2	1.040E+1	2.122E+1
-7.782E-2	1.035E+1	2.138E+1
-7.944E-2	1.034E+1	2.147E+1
-7.620E-2	1.025E+1	2.141E+1
-7.944E-2	1.043E+1	2.137E+1
-7.944E-2	1.032E+1	2.136E+1
-7.457E-2	1.033E+1	2.145E+1
-7.620E-2	1.036E+1	2.123E+1
-7.944E-2	1.034E+1	2.140E+1
-7.782E-2	1.048E+1	2.144E+1
-7.944E-2	1.040E+1	2.141E+1
-7.457E-2	1.048E+1	2.147E+1
-7.944E-2	1.040E+1	2.139E+1
-7.620E-2	1.044E+1	2.133E+1
-7.620E-2	1.033E+1	2.134E+1
-7.782E-2	1.026E+1	2.154E+1
-7.620E-2	1.042E+1	2.134E+1
-7.944E-2	1.048E+1	2.146E+1
-7.620E-2	1.033E+1	2.151E+1
-7.782E-2	1.026E+1	2.123E+1
-8.106E-2	1.028E+1	2.147E+1
-7.620E-2	1.048E+1	2.131E+1
-7.620E-2	1.032E+1	2.137E+1
-7.782E-2	1.036E+1	2.136E+1
-7.944E-2	1.029E+1	2.135E+1
-7.457E-2	1.033E+1	2.147E+1
-7.457E-2	1.028E+1	2.143E+1
-7.944E-2	1.030E+1	2.145E+1
-7.620E-2	1.033E+1	2.143E+1
-7.944E-2	1.041E+1	2.139E+1
-7.620E-2	1.036E+1	2.128E+1
-7.620E-2	1.022E+1	2.138E+1
-7.944E-2	1.031E+1	2.126E+1
-7.620E-2	1.049E+1	2.146E+1
-7.620E-2	1.029E+1	2.136E+1
-7.782E-2	1.022E+1	2.136E+1
-7.944E-2	1.038E+1	2.143E+1
-7.620E-2	1.026E+1	2.145E+1
-7.620E-2	1.029E+1	2.136E+1
-7.620E-2	1.035E+1	2.142E+1
-7.782E-2	1.024E+1	2.131E+1
-7.944E-2	1.045E+1	2.140E+1
-7.620E-2	1.026E+1	2.143E+1
-7.782E-2	1.028E+1	2.149E+1
-8.106E-2	1.035E+1	2.122E+1
-7.782E-2	1.032E+1	2.141E+1
-7.620E-2	1.040E+1	2.150E+1
-7.620E-2	1.037E+1	2.148E+1
-7.782E-2	1.022E+1	2.135E+1
-7.944E-2	1.035E+1	2.154E+1
-7.944E-2	1.023E+1	2.126E+1
-7.620E-2	1.041E+1	2.150E+1
-7.944E-2	1.038E+1	2.149E+1
-7.944E-2	1.027E+1	2.134E+1
-7.620E-2	1.029E+1	2.141E+1
-7.944E-2	1.023E+1	2.124E+1
-7.782E-2	1.029E+1	2.146E+1
-7.620E-2	1.032E+1	2.135E+1
-7.620E-2	1.030E+1	2.131E+1
-7.944E-2	1.030E+1	2.149E+1
-7.944E-2	1.039E+1	2.135E+1
-7.782E-2	1.035E+1	2.140E+1
-7.457E-2	1.030E+1	2.145E+1
-7.620E-2	1.040E+1	2.142E+1
-7.944E-2	1.035E+1	2.130E+1
-7.944E-2	1.044E+1	2.134E+1
-7.620E-2	1.029E+1	2.132E+1
-7.944E-2	1.025E+1	2.131E+1
-8.268E-2	1.035E+1	2.130E+1
-7.782E-2	1.021E+1	2.136E+1
-7.457E-2	1.028E+1	2.130E+1
-7.944E-2	1.034E+1	2.127E+1
-7.944E-2	1.037E+1	2.131E+1
-7.782E-2	1.023E+1	2.153E+1
-7.782E-2	1.044E+1	2.141E+1
-7.944E-2	1.027E+1	2.138E+1
-7.620E-2	1.026E+1	2.157E+1
-7.782E-2	1.031E+1	2.143E+1
-7.782E-2	1.035E+1	2.129E+1
-7.457E-2	1.031E+1	2.142E+1
-7.944E-2	1.036E+1	2.116E+1
-7.944E-2	1.039E+1	2.141E+1
-7.782E-2	1.029E+1	2.141E+1
-7.457E-2	1.028E+1	2.126E+1
-7.944E-2	1.035E+1	2.151E+1
-8.106E-2	1.034E+1	2.151E+1
-7.620E-2	1.038E+1	2.146E+1
-7.944E-2	1.046E+1	2.140E+1
-7.944E-2	1.039E+1	2.144E+1
-7.782E-2	1.035E+1	2.132E+1
-7.457E-2	1.048E+1	2.129E+1
-7.782E-2	1.037E+1	2.150E+1
-7.944E-2	1.034E+1	2.134E+1
-7.620E-2	1.039E+1	2.142E+1
-7.620E-2	1.031E+1	2.121E+1
-7.782E-2	1.022E+1	2.118E+1
-7.944E-2	1.035E+1	2.144E+1
-7.944E-2	1.016E+1	2.131E+1
-7.295E-2	1.040E+1	2.135E+1
-7.620E-2	1.026E+1	2.136E+1
-8.431E-2	1.022E+1	2.142E+1
-7.944E-2	1.020E+1	2.117E+1
-7.457E-2	1.045E+1	2.132E+1
-7.782E-2	1.040E+1	2.148E+1
-7.782E-2	1.049E+1	2.132E+1
-7.457E-2	1.040E+1	2.141E+1
-7.782E-2	1.039E+1	2.126E+1
-7.133E-2	1.031E+1	2.146E+1
-7.944E-2	1.037E+1	2.140E+1
-7.782E-2	1.037E+1	2.146E+1
-7.620E-2	1.034E+1	2.153E+1
-7.944E-2	1.041E+1	2.121E+1
-7.620E-2	1.028E+1	2.124E+1
-7.944E-2	1.021E+1	2.139E+1
-7.295E-2	1.035E+1	2.144E+1
-7.944E-2	1.034E+1	2.130E+1
-7.944E-2	1.034E+1	2.157E+1
-7.782E-2	1.037E+1	2.137E+1
-7.457E-2	1.021E+1	2.126E+1
-7.620E-2	1.040E+1	2.160E+1
-7.782E-2	1.037E+1	2.133E+1
-7.782E-2	1.029E+1	2.131E+1
-7.620E-2	1.033E+1	2.149E+1
-7.620E-2	1.032E+1	2.121E+1
-8.106E-2	1.030E+1	2.142E+1
-7.944E-2	1.028E+1	2.139E+1
-7.782E-2	1.033E+1	2.156E+1
-7.620E-2	1.028E+1	2.132E+1
-7.944E-2	1.050E+1	2.135E+1
-8.106E-2	1.034E+1	2.117E+1
-7.457E-2	1.036E+1	2.143E+1
-7.782E-2	1.044E+1	2.146E+1
-7.782E-2	1.046E+1	2.146E+1
-7.620E-2	1.038E+1	2.124E+1
-7.944E-2	1.046E+1	2.138E+1
-7.944E-2	1.048E+1	2.135E+1
-7.944E-2	1.046E+1	2.150E+1
-7.944E-2	1.031E+1	2.118E+1
-7.620E-2	1.033E+1	2.127E+1
-7.620E-2	1.041E+1	2.147E+1
-7.620E-2	1.031E+1	2.120E+1
-7.620E-2	1.022E+1	2.132E+1
-7.620E-2	1.047E+1	2.152E+1
-7.944E-2	1.025E+1	2.134E+1
-7.944E-2	1.028E+1	2.162E+1
-7.782E-2	1.043E+1	2.134E+1
-7.620E-2	1.033E+1	2.162E+1
-7.782E-2	1.033E+1	2.134E+1
-7.782E-2	1.034E+1	2.139E+1
-7.944E-2	1.049E+1	2.139E+1
-7.295E-2	1.040E+1	2.139E+1
-7.457E-2	1.023E+1	2.146E+1
-7.782E-2	1.041E+1	2.135E+1
-7.620E-2	1.038E+1	2.127E+1
-7.620E-2	1.039E+1	2.137E+1
-7.620E-2	1.033E+1	2.139E+1
-7.944E-2	1.032E+1	2.140E+1
-7.782E-2	1.034E+1	2.147E+1
-7.620E-2	1.034E+1	2.146E+1
-7.944E-2	1.036E+1	2.147E+1
-7.782E-2	1.025E+1	2.136E+1
-7.457E-2	1.031E+1	2.138E+1
-7.620E-2	1.033E+1	2.129E+1
-7.457E-2	1.042E+1	2.117E+1
-7.944E-2	1.032E+1	2.159E+1
-7.782E-2	1.049E+1	2.145E+1
-7.620E-2	1.051E+1	2.159E+1
-7.457E-2	1.036E+1	2.150E+1
-7.944E-2	1.031E+1	2.137E+1
-7.457E-2	1.032E+1	2.126E+1
-7.295E-2	1.034E+1	2.150E+1
-8.106E-2	1.029E+1	2.141E+1
-7.944E-2	1.035E+1	2.125E+1
-7.782E-2	1.028E+1	2.141E+1
-7.457E-2	1.037E+1	2.158E+1
-7.620E-2	1.036E+1	2.147E+1
-8.106E-2	1.044E+1	2.145E+1
-7.944E-2	1.021E+1	2.145E+1
-7.782E-2	1.022E+1	2.134E+1
-7.620E-2	1.035E+1	2.143E+1
-7.944E-2	1.037E+1	2.136E+1
-8.106E-2	1.028E+1	2.146E+1
-7.620E-2	1.031E+1	2.121E+1
-7.620E-2	1.035E+1	2.131E+1
-7.782E-2	1.032E+1	2.142E+1
-7.782E-2	1.024E+1	2.144E+1
-7.295E-2	1.029E+1	2.141E+1
-7.782E-2	1.033E+1	2.162E+1
-8.106E-2	1.030E+1	2.116E+1
-7.944E-2	1.037E+1	2.153E+1
-7.782E-2	1.032E+1	2.138E+1
-7.457E-2	1.030E+1	2.147E+1
-7.782E-2	1.040E+1	2.130E+1
-7.944E-2	1.043E+1	2.141E+1
-7.457E-2	1.025E+1	2.133E+1
-7.620E-2	1.029E+1	2.143E+1
-7.620E-2	1.033E+1	2.132E+1
-7.620E-2	1.030E+1	2.150E+1
-7.457E-2	1.032E+1	2.142E+1
-7.944E-2	1.021E+1	2.127E+1
-7.944E-2	1.038E+1	2.125E+1
-7.944E-2	1.028E+1	2.113E+1
-7.620E-2	1.042E+1	2.147E+1
-7.782E-2	1.032E+1	2.131E+1
-7.944E-2	1.032E+1	2.140E+1
-7.620E-2	1.029E+1	2.145E+1
-7.295E-2	1.040E+1	2.144E+1
-7.620E-2	1.047E+1	2.141E+1
-8.106E-2	1.041E+1	2.138E+1
-7.944E-2	1.030E+1	2.142E+1
-7.620E-2	1.046E+1	2.143E+1
-7.620E-2	1.034E+1	2.145E+1
-7.944E-2	1.047E+1	2.131E+1
-7.782E-2	1.039E+1	2.150E+1
-7.620E-2	1.050E+1	2.133E+1
-7.782E-2	1.041E+1	2.144E+1
-7.944E-2	1.037E+1	2.148E+1
-8.106E-2	1.038E+1	2.140E+1
-7.620E-2	1.038E+1	2.133E+1
-7.782E-2	1.040E+1	2.150E+1
-8.106E-2	1.031E+1	2.130E+1
-7.782E-2	1.029E+1	2.133E+1
-7.782E-2	1.031E+1	2.122E+1
-7.620E-2	1.048E+1	2.155E+1
-7.782E-2	1.034E+1	2.119E+1
-7.620E-2	1.039E+1	2.127E+1
-7.295E-2	1.034E+1	2.144E+1
-7.620E-2	1.031E+1	2.137E+1
-7.944E-2	1.047E+1	2.140E+1
-7.620E-2	1.040E+1	2.137E+1
-7.620E-2	1.038E+1	2.122E+1
-7.782E-2	1.037E+1	2.140E+1
-7.944E-2	1.031E+1	2.125E+1
-7.620E-2	1.030E+1	2.133E+1
-7.620E-2	1.038E+1	2.130E+1
-7.457E-2	1.024E+1	2.146E+1
-8.106E-2	1.025E+1	2.151E+1
-7.782E-2	1.037E+1	2.135E+1
-7.620E-2	1.036E+1	2.144E+1
-7.782E-2	1.036E+1	2.147E+1
-8.268E-2	1.027E+1	2.134E+1
-8.106E-2	1.036E+1	2.147E+1
-7.620E-2	1.025E+1	2.124E+1
-7.944E-2	1.038E+1	2.141E+1
-7.782E-2	1.026E+1	2.144E+1
-7.944E-2	1.025E+1	2.150E+1
-7.620E-2	1.027E+1	2.122E+1
-7.620E-2	1.047E+1	2.115E+1
-7.782E-2	1.030E+1	2.125E+1
-7.782E-2	1.047E+1	2.124E+1
-7.782E-2	1.041E+1	2.142E+1
-7.782E-2	1.031E+1	2.132E+1
-7.944E-2	1.024E+1	2.133E+1
-8.106E-2	1.035E+1	2.144E+1
-7.620E-2	1.037E+1	2.151E+1
-7.620E-2	1.031E+1	2.129E+1
-7.944E-2	1.036E+1	2.132E+1
-7.944E-2	1.026E+1	2.145E+1
-7.295E-2	1.036E+1	2.140E+1
-7.782E-2	1.035E+1	2.144E+1
-7.944E-2	1.038E+1	2.138E+1
-8.106E-2	1.036E+1	2.137E+1
-7.620E-2	1.049E+1	2.123E+1
-7.782E-2	1.034E+1	2.141E+1
-7.944E-2	1.039E+1	2.151E+1
-7.782E-2	1.038E+1	2.154E+1
-7.295E-2	1.034E+1	2.127E+1
-7.782E-2	1.017E+1	2.131E+1
-7.944E-2	1.043E+1	2.126E+1
-7.457E-2	1.026E+1	2.134E+1
-7.457E-2	1.027E+1	2.125E+1
-7.457E-2	1.018E+1	2.132E+1
-7.944E-2	1.032E+1	2.136E+1
-7.944E-2	1.039E+1	2.138E+1
-7.782E-2	1.045E+1	2.133E+1
-7.620E-2	1.038E+1	2.151E+1
-7.944E-2	1.031E+1	2.134E+1
-7.944E-2	1.035E+1	2.144E+1
-7.620E-2	1.028E+1	2.143E+1
-7.944E-2	1.041E+1	2.147E+1
-7.944E-2	1.032E+1	2.131E+1
-7.782E-2	1.036E+1	2.146E+1
-7.782E-2	1.041E+1	2.137E+1
-7.620E-2	1.030E+1	2.125E+1
-7.782E-2	1.028E+1	2.137E+1
-8.268E-2	1.040E+1	2.133E+1
-7.944E-2	1.042E+1	2.160E+1
-7.782E-2	1.026E+1	2.134E+1
-8.268E-2	1.042E+1	2.121E+1
-7.944E-2	1.037E+1	2.125E+1
-7.782E-2	1.045E+1	2.156E+1
-7.944E-2	1.043E+1	2.123E+1
-7.944E-2	1.018E+1	2.138E+1
-7.944E-2	1.035E+1	2.124E+1
-7.620E-2	1.031E+1	2.136E+1
-7.944E-2	1.020E+1	2.125E+1
-7.782E-2	1.037E+1	2.126E+1
-7.944E-2	1.039E+1	2.123E+1
-7.620E-2	1.039E+1	2.133E+1
-7.782E-2	1.023E+1	2.126E+1
-8.106E-2	1.028E+1	2.155E+1
-7.620E-2	1.027E+1	2.142E+1
-7.620E-2	1.033E+1	2.133E+1
-7.782E-2	1.038E+1	2.139E+1
-8.106E-2	1.026E+1	2.142E+1
-7.782E-2	1.027E+1	2.143E+1
-7.782E-2	1.044E+1	2.135E+1
-7.620E-2	1.038E+1	2.131E+1
-8.106E-2	1.036E+1	2.145E+1
-7.782E-2	1.034E+1	2.138E+1
-7.457E-2	1.042E+1	2.149E+1
-7.620E-2	1.030E+1	2.135E+1
-7.944E-2	1.036E+1	2.132E+1
-7.457E-2	1.036E+1	2.131E+1
-7.457E-2	1.024E+1	2.151E+1
-7.782E-2	1.030E+1	2.133E+1
-7.782E-2	1.038E+1	2.148E+1
-7.782E-2	1.032E+1	2.132E+1
-7.457E-2	1.035E+1	2.149E+1
-7.620E-2	1.030E+1	2.130E+1
-7.782E-2	1.035E+1	2.138E+1
-7.620E-2	1.022E+1	2.138E+1
-7.782E-2	1.031E+1	2.132E+1
-7.782E-2	1.030E+1	2.129E+1
-7.782E-2	1.038E+1	2.158E+1
-7.944E-2	1.028E+1	2.124E+1
-7.620E-2	1.036E+1	2.143E+1
-7.782E-2	1.037E+1	2.134E+1
-7.782E-2	1.033E+1	2.140E+1
-7.944E-2	1.032E+1	2.136E+1
-7.457E-2	1.035E+1	2.146E+1
-7.620E-2	1.027E+1	2.135E+1
-8.106E-2	1.036E+1	2.123E+1
-7.782E-2	1.025E+1	2.137E+1
-7.457E-2	1.024E+1	2.131E+1
-7.782E-2	1.024E+1	2.136E+1
-8.106E-2	1.040E+1	2.133E+1
-7.782E-2	1.024E+1	2.129E+1
-7.620E-2	1.034E+1	2.157E+1
-7.782E-2	1.038E+1	2.138E+1
-8.106E-2	1.030E+1	2.148E+1
-7.620E-2	1.029E+1	2.135E+1
-7.457E-2	1.038E+1	2.116E+1
-7.620E-2	1.025E+1	2.126E+1
-7.944E-2	1.037E+1	2.143E+1
-7.782E-2	1.034E+1	2.142E+1
-7.620E-2	1.037E+1	2.132E+1
-7.457E-2	1.032E+1	2.140E+1
-7.944E-2	1.033E+1	2.127E+1
-7.782E-2	1.037E+1	2.149E+1
-7.782E-2	1.033E+1	2.140E+1
-7.620E-2	1.029E+1	2.137E+1
-7.944E-2	1.039E+1	2.116E+1
-7.944E-2	1.032E+1	2.124E+1
-7.457E-2	1.054E+1	2.139E+1
-7.620E-2	1.032E+1	2.125E+1
-7.620E-2	1.036E+1	2.139E+1
-7.620E-2	1.047E+1	2.132E+1
-7.457E-2	1.029E+1	2.107E+1
-7.620E-2	1.036E+1	2.134E+1
-7.782E-2	1.037E+1	2.134E+1
-7.944E-2	1.036E+1	2.135E+1
-7.620E-2	1.033E+1	2.135E+1
-7.782E-2	1.030E+1	2.144E+1
-7.620E-2	1.028E+1	2.150E+1
-7.620E-2	1.049E+1	2.136E+1
-7.620E-2	1.026E+1	2.135E+1
-7.782E-2	1.027E+1	2.136E+1
-7.944E-2	1.027E+1	2.157E+1
-7.782E-2	1.025E+1	2.155E+1
-7.620E-2	1.023E+1	2.135E+1
-7.782E-2	1.039E+1	2.131E+1
-7.782E-2	1.028E+1	2.135E+1
-7.782E-2	1.032E+1	2.140E+1
-7.620E-2	1.026E+1	2.132E+1
-7.620E-2	1.044E+1	2.145E+1
-7.782E-2	1.030E+1	2.138E+1
-7.782E-2	1.040E+1	2.139E+1
-7.457E-2	1.023E+1	2.139E+1
-7.457E-2	1.028E+1	2.144E+1
-7.944E-2	1.039E+1	2.121E+1
-7.782E-2	1.030E+1	2.146E+1
-7.457E-2	1.029E+1	2.131E+1
-7.620E-2	1.035E+1	2.150E+1
-7.944E-2	1.035E+1	2.123E+1
-7.620E-2	1.038E+1	2.133E+1
-7.782E-2	1.025E+1	2.141E+1
-7.620E-2	1.037E+1	2.161E+1
-7.782E-2	1.035E+1	2.135E+1
-7.457E-2	1.044E+1	2.132E+1
-7.620E-2	1.028E+1	2.150E+1
-7.782E-2	1.040E+1	2.130E+1
-7.944E-2	1.036E+1	2.142E+1
-7.620E-2	1.039E+1	2.138E+1
-7.620E-2	1.021E+1	2.118E+1
-7.620E-2	1.037E+1	2.135E+1
-7.944E-2	1.028E+1	2.120E+1
-7.620E-2	1.044E+1	2.146E+1
-7.620E-2	1.025E+1	2.120E+1
-7.782E-2	1.040E+1	2.130E+1
-7.944E-2	1.034E+1	2.123E+1
-7.782E-2	1.034E+1	2.139E+1
-7.457E-2	1.035E+1	2.145E+1
-7.457E-2	1.042E+1	2.139E+1
-7.944E-2	1.035E+1	2.151E+1
-7.782E-2	1.029E+1	2.140E+1
-7.457E-2	1.003E+1	2.133E+1
-7.295E-2	1.038E+1	2.139E+1
-7.620E-2	1.046E+1	2.145E+1
-7.782E-2	1.040E+1	2.148E+1
-7.457E-2	1.046E+1	2.132E+1
-7.620E-2	1.033E+1	2.142E+1
-8.106E-2	1.038E+1	2.136E+1
-7.782E-2	1.029E+1	2.144E+1
-7.295E-2	1.045E+1	2.151E+1
-7.457E-2	1.036E+1	2.135E+1
-7.944E-2	1.032E+1	2.132E+1
-7.620E-2	1.037E+1	2.143E+1
-7.457E-2	1.029E+1	2.139E+1
-7.782E-2	1.042E+1	2.126E+1
-7.944E-2	1.036E+1	2.121E+1
-7.782E-2	1.040E+1	2.138E+1
-7.457E-2	1.034E+1	2.139E+1
-7.944E-2	1.024E+1	2.169E+1
-7.782E-2	1.027E+1	2.123E+1
-7.782E-2	1.038E+1	2.156E+1
-7.457E-2	1.041E+1	2.157E+1
-7.457E-2	1.049E+1	2.115E+1
-7.944E-2	1.028E+1	2.139E+1
-7.782E-2	1.035E+1	2.121E+1
-7.620E-2	1.035E+1	2.135E+1
-8.106E-2	1.032E+1	2.141E+1
-7.782E-2	1.029E+1	2.122E+1
-7.944E-2	1.038E+1	2.138E+1
-7.457E-2	1.045E+1	2.141E+1
-7.782E-2	1.050E+1	2.122E+1
-7.944E-2	1.029E+1	2.144E+1
-7.944E-2	1.043E+1	2.133E+1
-7.620E-2	1.030E+1	2.136E+1
-7.620E-2	1.032E+1	2.124E+1
-8.106E-2	1.033E+1	2.134E+1
-7.782E-2	1.048E+1	2.137E+1
-7.782E-2	1.035E+1	2.150E+1
-7.620E-2	1.028E+1	2.138E+1
-7.620E-2	1.037E+1	2.135E+1
-7.944E-2	1.025E+1	2.139E+1
-7.620E-2	1.034E+1	2.143E+1
-7.620E-2	1.015E+1	2.127E+1
-7.944E-2	1.029E+1	2.140E+1
-7.782E-2	1.037E+1	2.150E+1
-7.457E-2	1.032E+1	2.139E+1
-7.457E-2	1.026E+1	2.153E+1
-7.620E-2	1.032E+1	2.141E+1
-7.782E-2	1.039E+1	2.137E+1
-7.620E-2	1.026E+1	2.154E+1
-7.944E-2	1.043E+1	2.122E+1
-7.944E-2	1.033E+1	2.129E+1
-7.620E-2	1.042E+1	2.142E+1
-7.457E-2	1.037E+1	2.135E+1
-7.620E-2	1.030E+1	2.131E+1
-7.782E-2	1.028E+1	2.151E+1
-7.782E-2	1.034E+1	2.121E+1
-7.457E-2	1.023E+1	2.143E+1
-7.782E-2	1.048E+1	2.141E+1
-7.782E-2	1.035E+1	2.137E+1
-8.106E-2	1.040E+1	2.128E+1
-7.457E-2	1.058E+1	2.145E+1
-7.620E-2	1.046E+1	2.130E+1
-8.268E-2	1.026E+1	2.131E+1
-7.620E-2	1.043E+1	2.141E+1
-7.457E-2	1.042E+1	2.139E+1
-7.782E-2	1.030E+1	2.143E+1
-8.106E-2	1.032E+1	2.144E+1
-7.782E-2	1.042E+1	2.137E+1
-7.620E-2	1.036E+1	2.129E+1
-7.620E-2	1.032E+1	2.120E+1
-8.106E-2	1.032E+1	2.144E+1
-7.782E-2	1.046E+1	2.128E+1
-7.620E-2	1.035E+1	2.124E+1
-7.133E-2	1.036E+1	2.130E+1
-7.782E-2	1.038E+1	2.140E+1
-7.620E-2	1.026E+1	2.140E+1
-7.457E-2	1.039E+1	2.140E+1
-7.620E-2	1.030E+1	2.143E+1
-7.944E-2	1.029E+1	2.141E+1
-7.782E-2	1.028E+1	2.146E+1
-7.944E-2	1.028E+1	2.138E+1
-7.620E-2	1.033E+1	2.139E+1
-7.782E-2	1.045E+1	2.151E+1
-7.620E-2	1.020E+1	2.122E+1
-7.457E-2	1.042E+1	2.138E+1
-7.782E-2	1.028E+1	2.146E+1
-7.620E-2	1.037E+1	2.107E+1
-7.620E-2	1.028E+1	2.139E+1
-7.457E-2	1.022E+1	2.160E+1
-7.620E-2	1.039E+1	2.150E+1
-8.106E-2	1.038E+1	2.132E+1
-7.782E-2	1.044E+1	2.133E+1
-7.620E-2	1.032E+1	2.141E+1
-7.620E-2	1.039E+1	2.125E+1
-7.944E-2	1.032E+1	2.148E+1
-7.782E-2	1.040E+1	2.131E+1
-7.295E-2	1.027E+1	2.142E+1
-7.620E-2	1.032E+1	2.126E+1
-7.782E-2	1.021E+1	2.150E+1
-7.782E-2	1.048E+1	2.133E+1
-7.620E-2	1.033E+1	2.152E+1
-7.620E-2	1.040E+1	2.122E+1
-7.944E-2	1.014E+1	2.130E+1
-7.944E-2	1.040E+1	2.138E+1
-7.620E-2	1.029E+1	2.135E+1
-7.620E-2	1.037E+1	2.131E+1
-8.106E-2	1.033E+1	2.139E+1
-8.106E-2	1.033E+1	2.133E+1
-7.782E-2	1.041E+1	2.153E+1
-7.782E-2	1.037E+1	2.137E+1
-8.106E-2	1.035E+1	2.147E+1
-7.782E-2	1.045E+1	2.140E+1
-7.295E-2	1.030E+1	2.144E+1
-7.457E-2	1.033E+1	2.129E+1
-7.944E-2	1.048E+1	2.145E+1
-7.944E-2	1.031E+1	2.133E+1
-7.620E-2	1.032E+1	2.145E+1
-7.457E-2	1.020E+1	2.135E+1
-7.944E-2	1.030E+1	2.121E+1
-7.944E-2	1.040E+1	2.150E+1
-7.782E-2	1.029E+1	2.127E+1
-7.620E-2	1.039E+1	2.133E+1
-7.782E-2	1.043E+1	2.133E+1
-7.944E-2	1.027E+1	2.141E+1
-7.620E-2	1.031E+1	2.142E+1
-7.457E-2	1.042E+1	2.132E+1
-7.944E-2	1.039E+1	2.136E+1
-7.782E-2	1.038E+1	2.123E+1
-7.620E-2	1.044E+1	2.137E+1
-7.620E-2	1.023E+1	2.141E+1
-7.944E-2	1.041E+1	2.132E+1
-7.782E-2	1.040E+1	2.132E+1
-7.457E-2	1.034E+1	2.123E+1
-7.620E-2	1.025E+1	2.141E+1
-7.782E-2	1.030E+1	2.132E+1
-7.457E-2	1.039E+1	2.147E+1
-7.620E-2	1.033E+1	2.130E+1
-7.944E-2	1.039E+1	2.132E+1
-7.782E-2	1.039E+1	2.122E+1
-7.620E-2	1.039E+1	2.139E+1
-7.620E-2	1.036E+1	2.141E+1
-7.782E-2	1.045E+1	2.135E+1
-7.944E-2	1.033E+1	2.136E+1
-7.782E-2	1.032E+1	2.133E+1
-7.620E-2	1.043E+1	2.141E+1
-7.457E-2	1.038E+1	2.129E+1
-7.944E-2	1.037E+1	2.139E+1
-7.782E-2	1.030E+1	2.166E+1
-7.457E-2	1.040E+1	2.139E+1
-7.620E-2	1.024E+1	2.134E+1
-7.944E-2	1.039E+1	2.128E+1
-7.944E-2	1.043E+1	2.141E+1
-7.620E-2	1.041E+1	2.144E+1
-7.457E-2	1.033E+1	2.146E+1
-7.782E-2	1.044E+1	2.131E+1
-7.944E-2	1.027E+1	2.145E+1
-7.457E-2	1.037E+1	2.129E+1
-7.620E-2	1.036E+1	2.146E+1
-8.106E-2	1.027E+1	2.125E+1
-8.106E-2	1.031E+1	2.128E+1
-7.295E-2	1.037E+1	2.138E+1
-7.457E-2	1.029E+1	2.153E+1
-7.944E-2	1.039E+1	2.123E+1
-7.620E-2	1.033E+1	2.147E+1
-7.457E-2	1.035E+1	2.119E+1
-7.295E-2	1.035E+1	2.146E+1
-7.944E-2	1.027E+1	2.136E+1
-7.782E-2	1.035E+1	2.137E+1
-7.457E-2	1.032E+1	2.140E+1
-7.457E-2	1.032E+1	2.135E+1
-7.620E-2	1.034E+1	2.140E+1
-7.620E-2	1.039E+1	2.145E+1
-7.457E-2	1.035E+1	2.134E+1
-7.782E-2	1.035E+1	2.137E+1
-7.620E-2	1.031E+1	2.130E+1
-7.620E-2	1.035E+1	2.149E+1
-7.295E-2	1.028E+1	2.133E+1
-7.620E-2	1.039E+1	2.123E+1
-7.944E-2	1.028E+1	2.133E+1
-7.782E-2	1.029E+1	2.125E+1
-7.457E-2	1.038E+1	2.121E+1
-7.620E-2	1.035E+1	2.133E+1
-7.782E-2	1.039E+1	2.155E+1
-7.457E-2	1.045E+1	2.151E+1
-7.295E-2	1.041E+1	2.142E+1
-7.620E-2	1.043E+1	2.133E+1
-7.944E-2	1.047E+1	2.136E+1
-7.782E-2	1.022E+1	2.138E+1
-7.295E-2	1.024E+1	2.136E+1
-7.620E-2	1.044E+1	2.148E+1
-7.944E-2	1.038E+1	2.144E+1
-7.620E-2	1.029E+1	2.129E+1
-7.457E-2	1.033E+1	2.135E+1
-7.457E-2	1.037E+1	2.128E+1
-7.457E-2	1.049E+1	2.125E+1
-7.944E-2	1.024E+1	2.134E+1
-7.620E-2	1.038E+1	2.131E+1
-7.457E-2	1.020E+1	2.131E+1
-7.944E-2	1.021E+1	2.142E+1
-7.620E-2	1.024E+1	2.133E+1
-7.457E-2	1.035E+1	2.135E+1
-7.457E-2	1.034E+1	2.120E+1
-7.944E-2	1.040E+1	2.142E+1
-7.782E-2	1.033E+1	2.132E+1
-7.620E-2	1.036E+1	2.142E+1
-7.782E-2	1.023E+1	2.125E+1
-8.268E-2	1.047E+1	2.121E+1
-7.944E-2	1.048E+1	2.140E+1
-7.295E-2	1.033E+1	2.133E+1
-7.620E-2	1.029E+1	2.131E+1
-7.944E-2	1.032E+1	2.139E+1
-8.106E-2	1.038E+1	2.146E+1
-7.457E-2	1.035E+1	2.137E+1
-7.782E-2	1.044E+1	2.135E+1
-8.106E-2	1.035E+1	2.140E+1
-7.944E-2	1.039E+1	2.146E+1
-7.457E-2	1.024E+1	2.135E+1
-7.457E-2	1.033E+1	2.150E+1
-7.620E-2	1.035E+1	2.154E+1
-7.295E-2	1.046E+1	2.132E+1
-7.457E-2	1.026E+1	2.113E+1
-7.295E-2	1.034E+1	2.138E+1
-7.782E-2	1.049E+1	2.135E+1
-7.782E-2	1.041E+1	2.118E+1
-7.620E-2	1.025E+1	2.136E+1
-7.295E-2	1.040E+1	2.147E+1
-7.620E-2	1.036E+1	2.132E+1
-7.620E-2	1.028E+1	2.136E+1
-7.457E-2	1.030E+1	2.117E+1
-7.457E-2	1.029E+1	2.137E+1
-7.944E-2	1.038E+1	2.135E+1
-7.782E-2	1.038E+1	2.136E+1
-7.295E-2	1.027E+1	2.122E+1
-7.782E-2	1.034E+1	2.142E+1
-7.457E-2	1.037E+1	2.133E+1
-7.620E-2	1.045E+1	2.123E+1
-7.782E-2	1.032E+1	2.137E+1
-7.620E-2	1.043E+1	2.141E+1
-7.620E-2	1.033E+1	2.129E+1
-7.457E-2	1.039E+1	2.131E+1
-7.457E-2	1.036E+1	2.159E+1
-7.620E-2	1.036E+1	2.141E+1
-7.457E-2	1.032E+1	2.132E+1
-7.782E-2	1.033E+1	2.135E+1
-7.620E-2	1.020E+1	2.143E+1
-7.457E-2	1.027E+1	2.134E+1
-7.782E-2	1.043E+1	2.139E+1
-7.457E-2	1.032E+1	2.123E+1
-7.295E-2	1.032E+1	2.154E+1
-7.620E-2	1.042E+1	2.130E+1
-7.944E-2	1.043E+1	2.128E+1
-7.620E-2	1.021E+1	2.122E+1
-7.457E-2	1.034E+1	2.136E+1
-7.620E-2	1.029E+1	2.135E+1
-7.782E-2	1.036E+1	2.136E+1
-7.620E-2	1.035E+1	2.154E+1
-7.457E-2	1.027E+1	2.135E+1
-7.457E-2	1.019E+1	2.125E+1
-7.944E-2	1.034E+1	2.141E+1
-7.620E-2	1.035E+1	2.118E+1
-7.620E-2	1.035E+1	2.141E+1
-7.457E-2	1.026E+1	2.120E+1
-7.782E-2	1.040E+1	2.144E+1
-7.457E-2	1.035E+1	2.136E+1
-7.620E-2	1.035E+1	2.141E+1
-7.620E-2	1.035E+1	2.121E+1
-7.782E-2	1.030E+1	2.119E+1
-7.944E-2	1.033E+1	2.135E+1
-7.782E-2	1.036E+1	2.128E+1
-7.295E-2	1.038E+1	2.137E+1
-7.782E-2	1.033E+1	2.122E+1
-7.782E-2	1.027E+1	2.148E+1
-7.133E-2	1.034E+1	2.142E+1
-7.133E-2	1.040E+1	2.128E+1
-7.782E-2	1.036E+1	2.124E+1
-7.620E-2	1.035E+1	2.149E+1
-7.457E-2	1.033E+1	2.144E+1
-7.620E-2	1.029E+1	2.123E+1
-7.782E-2	1.036E+1	2.124E+1
-7.620E-2	1.017E+1	2.116E+1
-7.457E-2	1.035E+1	2.135E+1
-7.620E-2	1.030E+1	2.143E+1
-7.782E-2	1.028E+1	2.111E+1
-7.620E-2	1.033E+1	2.134E+1
-7.457E-2	1.022E+1	2.125E+1
-7.782E-2	1.031E+1	2.142E+1
-7.782E-2	1.037E+1	2.123E+1
-7.782E-2	1.023E+1	2.138E+1
-7.133E-2	1.030E+1	2.137E+1
-7.620E-2	1.044E+1	2.125E+1
-7.620E-2	1.030E+1	2.136E+1
-7.782E-2	1.030E+1	2.148E+1
-7.295E-2	1.026E+1	2.142E+1
-7.457E-2	1.035E+1	2.128E+1
-7.782E-2	1.023E+1	2.118E+1
-7.620E-2	1.039E+1	2.142E+1
-7.457E-2	1.029E+1	2.142E+1
-7.782E-2	1.025E+1	2.151E+1
-7.944E-2	1.034E+1	2.147E+1
-7.620E-2	1.035E+1	2.136E+1
-7.457E-2	1.038E+1	2.147E+1
-7.457E-2	1.034E+1	2.126E+1
-7.944E-2	1.034E+1	2.118E+1
-7.782E-2	1.038E+1	2.140E+1
-7.133E-2	1.031E+1	2.127E+1
-7.944E-2	1.024E+1	2.121E+1
-7.620E-2	1.037E+1	2.148E+1
-7.782E-2	1.034E+1	2.148E+1
-7.133E-2	1.032E+1	2.142E+1
-7.457E-2	1.035E+1	2.135E+1
-7.782E-2	1.032E+1	2.125E+1
-7.944E-2	1.042E+1	2.137E+1
-7.295E-2	1.035E+1	2.148E+1
-7.457E-2	1.031E+1	2.134E+1
-7.944E-2	1.035E+1	2.125E+1
-7.620E-2	1.038E+1	2.135E+1
-7.620E-2	1.027E+1	2.135E+1
-7.457E-2	1.026E+1	2.125E+1
-7.782E-2	1.028E+1	2.150E+1
-7.620E-2	1.038E+1	2.135E+1
-7.295E-2	1.037E+1	2.143E+1
-7.620E-2	1.031E+1	2.137E+1
-7.620E-2	1.028E+1	2.128E+1
-7.782E-2	1.028E+1	2.136E+1
-7.620E-2	1.024E+1	2.135E+1
-7.457E-2	1.037E+1	2.127E+1
-7.782E-2	1.037E+1	2.133E+1
-7.944E-2	1.030E+1	2.128E+1
-7.133E-2	1.033E+1	2.119E+1
-7.295E-2	1.032E+1	2.125E+1
-7.782E-2	1.021E+1	2.135E+1
-7.620E-2	1.041E+1	2.133E+1
-7.620E-2	1.028E+1	2.122E+1
-7.620E-2	1.049E+1	2.134E+1
-7.782E-2	1.035E+1	2.126E+1
-7.620E-2	1.025E+1	2.145E+1
-7.295E-2	1.031E+1	2.122E+1
-7.457E-2	1.019E+1	2.138E+1
-7.620E-2	1.029E+1	2.146E+1
-7.457E-2	1.013E+1	2.146E+1
-7.457E-2	1.036E+1	2.126E+1
-7.620E-2	1.038E+1	2.124E+1
-8.106E-2	1.027E+1	2.135E+1
-7.944E-2	1.040E+1	2.138E+1
-7.457E-2	1.025E+1	2.138E+1
-7.295E-2	1.010E+1	2.133E+1
-7.620E-2	1.033E+1	2.128E+1
-7.782E-2	1.034E+1	2.146E+1
-7.457E-2	1.032E+1	2.119E+1
-7.457E-2	1.036E+1	2.118E+1
-7.944E-2	1.035E+1	2.148E+1
-7.782E-2	1.030E+1	2.141E+1
-7.457E-2	1.020E+1	2.142E+1
-7.457E-2	1.032E+1	2.150E+1
-7.782E-2	1.024E+1	2.148E+1
-7.944E-2	1.028E+1	2.126E+1
-7.295E-2	1.042E+1	2.121E+1
-7.457E-2	1.047E+1	2.140E+1
-7.782E-2	1.024E+1	2.130E+1
-7.944E-2	1.033E+1	2.133E+1
-7.457E-2	1.043E+1	2.124E+1
-7.295E-2	1.047E+1	2.124E+1
-8.106E-2	1.031E+1	2.142E+1
-7.457E-2	1.054E+1	2.131E+1
-7.295E-2	1.022E+1	2.124E+1
-7.457E-2	1.035E+1	2.135E+1
-7.944E-2	1.039E+1	2.140E+1
-7.782E-2	1.039E+1	2.127E+1
-7.295E-2	1.022E+1	2.128E+1
-7.782E-2	1.030E+1	2.134E+1
-7.620E-2	1.034E+1	2.135E+1
-7.944E-2	1.024E+1	2.133E+1
-7.295E-2	1.034E+1	2.135E+1
-7.457E-2	1.031E+1	2.137E+1
-7.944E-2	1.029E+1	2.137E+1
-7.782E-2	1.029E+1	2.132E+1
-7.457E-2	1.046E+1	2.131E+1
-7.457E-2	1.027E+1	2.138E+1
-7.620E-2	1.039E+1	2.138E+1
-7.620E-2	1.030E+1	2.118E+1
-7.457E-2	1.030E+1	2.124E+1
-7.620E-2	1.035E+1	2.129E+1
-7.782E-2	1.034E+1	2.157E+1
-7.620E-2	1.035E+1	2.149E+1
-7.457E-2	1.036E+1	2.160E+1
-7.620E-2	1.043E+1	2.107E+1
-7.782E-2	1.032E+1	2.135E+1
-7.620E-2	1.031E+1	2.136E+1
-7.295E-2	1.031E+1	2.159E+1
-7.295E-2	1.030E+1	2.142E+1
-7.620E-2	1.039E+1	2.137E+1
-7.620E-2	1.023E+1	2.127E+1
-7.295E-2	1.037E+1	2.139E+1
-7.457E-2	1.034E+1	2.147E+1
-7.620E-2	1.032E+1	2.139E+1
-7.782E-2	1.038E+1	2.135E+1
-7.457E-2	1.032E+1	2.118E+1
-7.457E-2	1.028E+1	2.130E+1
-7.782E-2	1.027E+1	2.146E+1
-7.782E-2	1.034E+1	2.136E+1
-7.295E-2	1.037E+1	2.114E+1
-7.457E-2	1.018E+1	2.146E+1
-7.782E-2	1.029E+1	2.145E+1
-7.620E-2	1.036E+1	2.149E+1
-7.133E-2	1.040E+1	2.142E+1
-7.457E-2	1.034E+1	2.119E+1
-7.782E-2	1.031E+1	2.147E+1
-7.782E-2	1.031E+1	2.112E+1
-7.295E-2	1.038E+1	2.141E+1
-7.620E-2	1.032E+1	2.139E+1
-7.782E-2	1.045E+1	2.133E+1
-7.457E-2	1.031E+1	2.139E+1
-7.620E-2	1.023E+1	2.137E+1
-7.620E-2	1.046E+1	2.136E+1
-8.106E-2	1.035E+1	2.131E+1
-7.782E-2	1.037E+1	2.120E+1
-7.457E-2	1.041E+1	2.138E+1
-7.620E-2	1.029E+1	2.132E+1
-7.620E-2	1.038E+1	2.148E+1
-7.782E-2	1.023E+1	2.118E+1
-7.457E-2	1.042E+1	2.144E+1
-7.782E-2	1.035E+1	2.136E+1
-7.782E-2	1.035E+1	2.151E+1
-7.620E-2	1.022E+1	2.149E+1
-7.295E-2	1.028E+1	2.136E+1
-7.457E-2	1.028E+1	2.158E+1
-7.782E-2	1.042E+1	2.149E+1
-7.620E-2	1.026E+1	2.115E+1
-7.620E-2	1.034E+1	2.127E+1
-7.782E-2	1.034E+1	2.128E+1
-7.782E-2	1.030E+1	2.125E+1
-7.620E-2	1.032E+1	2.130E+1
-7.782E-2	1.032E+1	2.138E+1
-7.457E-2	1.029E+1	2.122E+1
-7.944E-2	1.036E+1	2.130E+1
-7.457E-2	1.022E+1	2.140E+1
-7.457E-2	1.034E+1	2.146E+1
-7.620E-2	1.028E+1	2.134E+1
-8.106E-2	1.037E+1	2.136E+1
-7.782E-2	1.029E+1	2.143E+1
-7.457E-2	1.036E+1	2.121E+1
-7.295E-2	1.035E+1	2.124E+1
-7.782E-2	1.027E+1	2.139E+1
-7.782E-2	1.038E+1	2.138E+1
-7.295E-2	1.031E+1	2.134E+1
-7.457E-2	1.035E+1	2.139E+1
-7.620E-2	1.033E+1	2.144E+1
-7.782E-2	1.025E+1	2.138E+1
-7.295E-2	1.024E+1	2.132E+1
-7.295E-2	1.036E+1	2.130E+1
-7.457E-2	1.039E+1	2.135E+1
-7.782E-2	1.036E+1	2.115E+1
-7.457E-2	1.037E+1	2.145E+1
-7.295E-2	1.039E+1	2.131E+1
-7.782E-2	1.031E+1	2.139E+1
-7.620E-2	1.028E+1	2.124E+1
-7.620E-2	1.026E+1	2.146E+1
-7.620E-2	1.038E+1	2.134E+1
-7.782E-2	1.023E+1	2.137E+1
-7.620E-2	1.043E+1	2.146E+1
-7.620E-2	1.036E+1	2.135E+1
-7.457E-2	1.044E+1	2.144E+1
-7.782E-2	1.032E+1	2.133E+1
-7.782E-2	1.033E+1	2.124E+1
-7.295E-2	1.041E+1	2.140E+1
-7.457E-2	1.031E+1	2.146E+1
-7.782E-2	1.033E+1	2.131E+1
-7.782E-2	1.035E+1	2.130E+1
-7.295E-2	1.040E+1	2.123E+1
-7.457E-2	1.030E+1	2.148E+1
-7.782E-2	1.036E+1	2.154E+1
-7.782E-2	1.028E+1	2.158E+1
-7.457E-2	1.036E+1	2.144E+1
-7.457E-2	1.039E+1	2.127E+1
-7.782E-2	1.043E+1	2.141E+1
-7.782E-2	1.031E+1	2.131E+1
-7.457E-2	1.027E+1	2.140E+1
-7.295E-2	1.035E+1	2.135E+1
-7.944E-2	1.030E+1	2.114E+1
-7.782E-2	1.032E+1	2.139E+1
-7.457E-2	1.031E+1	2.123E+1
-7.457E-2	1.043E+1	2.130E+1
-8.268E-2	1.037E+1	2.144E+1
-7.782E-2	1.031E+1	2.144E+1
-7.295E-2	1.047E+1	2.140E+1
-7.457E-2	1.041E+1	2.145E+1
-7.782E-2	1.038E+1	2.135E+1
-7.620E-2	1.045E+1	2.133E+1
-7.620E-2	1.047E+1	2.138E+1
-7.457E-2	1.035E+1	2.118E+1
-7.782E-2	1.030E+1	2.136E+1
-7.782E-2	1.041E+1	2.147E+1
-7.457E-2	1.030E+1	2.140E+1
-7.620E-2	1.039E+1	2.128E+1
-7.620E-2	1.022E+1	2.137E+1
-7.620E-2	1.028E+1	2.132E+1
-7.295E-2	1.031E+1	2.146E+1
-7.457E-2	1.037E+1	2.140E+1
-7.620E-2	1.018E+1	2.137E+1
-7.620E-2	1.037E+1	2.139E+1
-7.457E-2	1.031E+1	2.134E+1
-7.620E-2	1.024E+1	2.125E+1
-7.782E-2	1.038E+1	2.121E+1
-7.620E-2	1.034E+1	2.130E+1
-7.782E-2	1.027E+1	2.134E+1
-7.295E-2	1.040E+1	2.146E+1
-7.944E-2	1.045E+1	2.128E+1
-7.782E-2	1.027E+1	2.139E+1
-7.295E-2	1.030E+1	2.153E+1
-7.620E-2	1.035E+1	2.140E+1
-7.782E-2	1.020E+1	2.127E+1
-7.782E-2	1.037E+1	2.155E+1
-7.457E-2	1.035E+1	2.131E+1
-7.295E-2	1.028E+1	2.138E+1
-7.782E-2	1.028E+1	2.134E+1
-7.620E-2	1.037E+1	2.136E+1
-7.133E-2	1.036E+1	2.139E+1
-7.295E-2	1.032E+1	2.120E+1
-8.106E-2	1.036E+1	2.138E+1
-7.944E-2	1.036E+1	2.124E+1
-7.295E-2	1.045E+1	2.133E+1
-7.782E-2	1.037E+1	2.158E+1
-7.944E-2	1.041E+1	2.130E+1
-7.782E-2	1.033E+1	2.135E+1
-6.971E-2	1.038E+1	2.133E+1
-7.295E-2	1.032E+1	2.133E+1
-7.457E-2	1.036E+1	2.131E+1
-7.620E-2	1.036E+1	2.145E+1
-7.620E-2	1.019E+1	2.136E+1
-7.457E-2	1.038E+1	2.137E+1
-8.106E-2	1.026E+1	2.126E+1
[truncated: 39,969 more rows]
