# Supplementary material for: Improved ANAP incorporation and VCF analysis reveal details of P2X7 current facilitation and a limited conformational interplay between ATP binding and the intracellular ballast domain
Source: eLife. 2023 Jan 4;12:e82479. doi: 10.7554/eLife.82479 (PMC9859053; doi:10.7554/eLife.82479)
Supplement: Figure 6—figure supplement 2—source data 2. [file elife-82479-fig6-figsupp2-data2.zip › Figure-6_figure-supplement-2_source-data-2/P2X7-CaM-M13/e12#31.csv]

-6.160E-2	1.066E+1	1.952E+1
-5.835E-2	1.063E+1	1.944E+1
-5.835E-2	1.064E+1	1.970E+1
-6.484E-2	1.063E+1	1.958E+1
-6.160E-2	1.064E+1	1.956E+1
-5.998E-2	1.060E+1	1.954E+1
-6.160E-2	1.054E+1	1.973E+1
-6.484E-2	1.052E+1	1.944E+1
-5.998E-2	1.060E+1	1.952E+1
-5.673E-2	1.054E+1	1.965E+1
-5.998E-2	1.064E+1	1.962E+1
-6.322E-2	1.061E+1	1.965E+1
-5.998E-2	1.063E+1	1.954E+1
-5.998E-2	1.059E+1	1.950E+1
-5.998E-2	1.056E+1	1.961E+1
-6.160E-2	1.061E+1	1.959E+1
-5.998E-2	1.072E+1	1.961E+1
-5.998E-2	1.046E+1	1.965E+1
-5.835E-2	1.075E+1	1.954E+1
-6.322E-2	1.059E+1	1.970E+1
-6.322E-2	1.047E+1	1.954E+1
-5.998E-2	1.048E+1	1.961E+1
-5.835E-2	1.049E+1	1.948E+1
-6.484E-2	1.054E+1	1.961E+1
-6.322E-2	1.056E+1	1.971E+1
-5.835E-2	1.047E+1	1.966E+1
-5.835E-2	1.059E+1	1.951E+1
-6.322E-2	1.060E+1	1.956E+1
-6.160E-2	1.059E+1	1.956E+1
-5.998E-2	1.056E+1	1.978E+1
-5.998E-2	1.057E+1	1.956E+1
-6.322E-2	1.052E+1	1.957E+1
-5.835E-2	1.059E+1	1.959E+1
-5.673E-2	1.076E+1	1.948E+1
-6.160E-2	1.052E+1	1.940E+1
-6.160E-2	1.048E+1	1.971E+1
-6.160E-2	1.050E+1	1.958E+1
-5.835E-2	1.060E+1	1.963E+1
-6.160E-2	1.055E+1	1.950E+1
-6.322E-2	1.059E+1	1.946E+1
-6.484E-2	1.063E+1	1.971E+1
-5.835E-2	1.060E+1	1.952E+1
-5.998E-2	1.060E+1	1.948E+1
-6.322E-2	1.062E+1	1.960E+1
-5.998E-2	1.052E+1	1.940E+1
-5.998E-2	1.062E+1	1.950E+1
-6.160E-2	1.050E+1	1.953E+1
-6.322E-2	1.057E+1	1.968E+1
-5.998E-2	1.061E+1	1.964E+1
-5.835E-2	1.054E+1	1.968E+1
-5.835E-2	1.053E+1	1.971E+1
-6.160E-2	1.057E+1	1.941E+1
-5.998E-2	1.052E+1	1.960E+1
-5.835E-2	1.068E+1	1.942E+1
-5.998E-2	1.064E+1	1.963E+1
-6.160E-2	1.054E+1	1.939E+1
-6.160E-2	1.065E+1	1.948E+1
-5.835E-2	1.053E+1	1.966E+1
-5.998E-2	1.050E+1	1.962E+1
-6.322E-2	1.058E+1	1.955E+1
-5.998E-2	1.046E+1	1.959E+1
-5.673E-2	1.047E+1	1.976E+1
-5.998E-2	1.052E+1	1.964E+1
-6.160E-2	1.066E+1	1.972E+1
-5.998E-2	1.059E+1	1.954E+1
-5.835E-2	1.055E+1	1.943E+1
-5.835E-2	1.071E+1	1.952E+1
-5.998E-2	1.053E+1	1.957E+1
-6.160E-2	1.047E+1	1.962E+1
-5.673E-2	1.059E+1	1.969E+1
-6.160E-2	1.052E+1	1.946E+1
-6.322E-2	1.057E+1	1.955E+1
-6.484E-2	1.054E+1	1.946E+1
-5.835E-2	1.047E+1	1.942E+1
-5.673E-2	1.053E+1	1.954E+1
-6.160E-2	1.067E+1	1.963E+1
-6.160E-2	1.048E+1	1.951E+1
-5.511E-2	1.069E+1	1.972E+1
-5.835E-2	1.058E+1	1.957E+1
-6.160E-2	1.047E+1	1.965E+1
-5.998E-2	1.068E+1	1.943E+1
-5.673E-2	1.061E+1	1.951E+1
-5.998E-2	1.052E+1	1.950E+1
-6.484E-2	1.055E+1	1.949E+1
-5.998E-2	1.058E+1	1.958E+1
-5.673E-2	1.050E+1	1.958E+1
-6.322E-2	1.056E+1	1.956E+1
-6.160E-2	1.059E+1	1.951E+1
-6.160E-2	1.051E+1	1.952E+1
-5.673E-2	1.060E+1	1.951E+1
-6.322E-2	1.063E+1	1.965E+1
-6.322E-2	1.051E+1	1.959E+1
-6.322E-2	1.061E+1	1.966E+1
-5.673E-2	1.047E+1	1.951E+1
-5.835E-2	1.047E+1	1.958E+1
-5.998E-2	1.052E+1	1.971E+1
-5.998E-2	1.056E+1	1.945E+1
-5.511E-2	1.065E+1	1.962E+1
-5.673E-2	1.040E+1	1.957E+1
-5.998E-2	1.059E+1	1.958E+1
-5.998E-2	1.050E+1	1.967E+1
-5.835E-2	1.054E+1	1.966E+1
-5.998E-2	1.067E+1	1.960E+1
-5.998E-2	1.069E+1	1.950E+1
-6.484E-2	1.050E+1	1.944E+1
-5.835E-2	1.051E+1	1.954E+1
-5.998E-2	1.059E+1	1.944E+1
-6.322E-2	1.053E+1	1.950E+1
-6.322E-2	1.057E+1	1.965E+1
-5.511E-2	1.054E+1	1.935E+1
-6.322E-2	1.055E+1	1.952E+1
-6.484E-2	1.054E+1	1.950E+1
-5.998E-2	1.058E+1	1.955E+1
-5.998E-2	1.050E+1	1.956E+1
-5.673E-2	1.052E+1	1.940E+1
-6.322E-2	1.054E+1	1.953E+1
-5.998E-2	1.053E+1	1.944E+1
-5.835E-2	1.065E+1	1.942E+1
-5.998E-2	1.046E+1	1.949E+1
-6.322E-2	1.045E+1	1.957E+1
-6.160E-2	1.061E+1	1.954E+1
-5.835E-2	1.056E+1	1.958E+1
-5.998E-2	1.062E+1	1.946E+1
-6.322E-2	1.056E+1	1.957E+1
-5.835E-2	1.064E+1	1.948E+1
-5.835E-2	1.051E+1	1.944E+1
-5.673E-2	1.063E+1	1.943E+1
-6.160E-2	1.038E+1	1.961E+1
-6.322E-2	1.046E+1	1.966E+1
-5.511E-2	1.040E+1	1.966E+1
-5.835E-2	1.054E+1	1.947E+1
-6.484E-2	1.050E+1	1.962E+1
-5.835E-2	1.065E+1	1.943E+1
-5.673E-2	1.061E+1	1.939E+1
-6.160E-2	1.055E+1	1.962E+1
-6.484E-2	1.062E+1	1.946E+1
-6.160E-2	1.041E+1	1.963E+1
-5.835E-2	1.056E+1	1.943E+1
-6.322E-2	1.050E+1	1.951E+1
-6.484E-2	1.062E+1	1.946E+1
-6.160E-2	1.038E+1	1.934E+1
-5.998E-2	1.053E+1	1.955E+1
-6.160E-2	1.059E+1	1.960E+1
-5.998E-2	1.047E+1	1.953E+1
-5.998E-2	1.055E+1	1.947E+1
-5.673E-2	1.058E+1	1.954E+1
-5.673E-2	1.051E+1	1.926E+1
-6.322E-2	1.060E+1	1.953E+1
-5.998E-2	1.050E+1	1.937E+1
-5.673E-2	1.058E+1	1.935E+1
-5.673E-2	1.054E+1	1.943E+1
-6.160E-2	1.057E+1	1.937E+1
-5.835E-2	1.049E+1	1.936E+1
-5.835E-2	1.060E+1	1.958E+1
-5.835E-2	1.048E+1	1.958E+1
-6.322E-2	1.047E+1	1.934E+1
-5.998E-2	1.054E+1	1.947E+1
-5.835E-2	1.055E+1	1.948E+1
-6.160E-2	1.060E+1	1.944E+1
-6.160E-2	1.058E+1	1.962E+1
-6.160E-2	1.050E+1	1.952E+1
-5.835E-2	1.048E+1	1.927E+1
-5.835E-2	1.075E+1	1.941E+1
-6.322E-2	1.044E+1	1.939E+1
-5.998E-2	1.049E+1	1.956E+1
-5.835E-2	1.044E+1	1.953E+1
-5.998E-2	1.041E+1	1.942E+1
-6.484E-2	1.054E+1	1.938E+1
-6.160E-2	1.043E+1	1.966E+1
-5.998E-2	1.064E+1	1.952E+1
-5.511E-2	1.044E+1	1.944E+1
-6.322E-2	1.051E+1	1.964E+1
-6.160E-2	1.050E+1	1.936E+1
-5.835E-2	1.069E+1	1.941E+1
-5.998E-2	1.040E+1	1.936E+1
-6.322E-2	1.048E+1	1.957E+1
-6.160E-2	1.044E+1	1.937E+1
-5.673E-2	1.046E+1	1.947E+1
-5.673E-2	1.047E+1	1.961E+1
-6.484E-2	1.059E+1	1.952E+1
-6.160E-2	1.059E+1	1.949E+1
-5.511E-2	1.063E+1	1.927E+1
-6.160E-2	1.064E+1	1.939E+1
-6.484E-2	1.063E+1	1.933E+1
-6.160E-2	1.061E+1	1.941E+1
-5.835E-2	1.054E+1	1.945E+1
-5.673E-2	1.056E+1	1.938E+1
-6.160E-2	1.053E+1	1.939E+1
-5.998E-2	1.040E+1	1.950E+1
-5.835E-2	1.061E+1	1.933E+1
-5.998E-2	1.047E+1	1.955E+1
-6.484E-2	1.058E+1	1.959E+1
-5.998E-2	1.046E+1	1.937E+1
-5.998E-2	1.054E+1	1.931E+1
-5.835E-2	1.067E+1	1.939E+1
-6.484E-2	1.060E+1	1.937E+1
-5.998E-2	1.050E+1	1.936E+1
-5.998E-2	1.054E+1	1.950E+1
-5.998E-2	1.049E+1	1.953E+1
-6.160E-2	1.062E+1	1.933E+1
-6.160E-2	1.055E+1	1.942E+1
-5.998E-2	1.047E+1	1.955E+1
-6.160E-2	1.044E+1	1.935E+1
-6.160E-2	1.046E+1	1.941E+1
-5.998E-2	1.056E+1	1.935E+1
-5.835E-2	1.048E+1	1.962E+1
-5.835E-2	1.048E+1	1.921E+1
-6.484E-2	1.055E+1	1.957E+1
-5.998E-2	1.047E+1	1.938E+1
-6.160E-2	1.052E+1	1.938E+1
-5.835E-2	1.053E+1	1.929E+1
-6.322E-2	1.056E+1	1.932E+1
-6.160E-2	1.046E+1	1.938E+1
-5.673E-2	1.033E+1	1.930E+1
-5.998E-2	1.056E+1	1.937E+1
-6.160E-2	1.050E+1	1.937E+1
-6.160E-2	1.053E+1	1.951E+1
-5.835E-2	1.052E+1	1.936E+1
-5.673E-2	1.052E+1	1.927E+1
-6.160E-2	1.047E+1	1.928E+1
-5.998E-2	1.038E+1	1.944E+1
-6.160E-2	1.064E+1	1.944E+1
-6.322E-2	1.056E+1	1.937E+1
-6.160E-2	1.043E+1	1.948E+1
-6.160E-2	1.051E+1	1.938E+1
-5.835E-2	1.059E+1	1.936E+1
-5.835E-2	1.054E+1	1.932E+1
-6.160E-2	1.053E+1	1.951E+1
-6.160E-2	1.048E+1	1.958E+1
-6.160E-2	1.047E+1	1.925E+1
-5.998E-2	1.057E+1	1.939E+1
-6.484E-2	1.047E+1	1.924E+1
-5.998E-2	1.055E+1	1.957E+1
-5.835E-2	1.061E+1	1.940E+1
-5.998E-2	1.051E+1	1.942E+1
-6.160E-2	1.053E+1	1.929E+1
-5.998E-2	1.042E+1	1.922E+1
-5.673E-2	1.051E+1	1.937E+1
-5.998E-2	1.055E+1	1.961E+1
-6.322E-2	1.041E+1	1.937E+1
-5.998E-2	1.059E+1	1.938E+1
-5.998E-2	1.045E+1	1.940E+1
-6.160E-2	1.052E+1	1.950E+1
-6.484E-2	1.052E+1	1.920E+1
-6.322E-2	1.037E+1	1.938E+1
-5.673E-2	1.050E+1	1.947E+1
-5.998E-2	1.061E+1	1.948E+1
-6.160E-2	1.050E+1	1.936E+1
-6.322E-2	1.047E+1	1.946E+1
-5.511E-2	1.037E+1	1.936E+1
-5.673E-2	1.055E+1	1.920E+1
-6.322E-2	1.053E+1	1.945E+1
-6.160E-2	1.049E+1	1.939E+1
-5.673E-2	1.049E+1	1.951E+1
-5.998E-2	1.055E+1	1.934E+1
-6.322E-2	1.048E+1	1.935E+1
-6.160E-2	1.046E+1	1.951E+1
-5.835E-2	1.056E+1	1.933E+1
-5.998E-2	1.063E+1	1.952E+1
-6.160E-2	1.055E+1	1.930E+1
-5.998E-2	1.053E+1	1.953E+1
-5.835E-2	1.051E+1	1.930E+1
-5.998E-2	1.054E+1	1.921E+1
-6.160E-2	1.054E+1	1.930E+1
-6.160E-2	1.047E+1	1.943E+1
-5.835E-2	1.044E+1	1.934E+1
-5.835E-2	1.049E+1	1.924E+1
-6.322E-2	1.047E+1	1.921E+1
-6.322E-2	1.044E+1	1.927E+1
-5.835E-2	1.051E+1	1.932E+1
-6.160E-2	1.040E+1	1.921E+1
-5.835E-2	1.042E+1	1.941E+1
-5.998E-2	1.034E+1	1.933E+1
-5.511E-2	1.042E+1	1.920E+1
-6.160E-2	1.050E+1	1.929E+1
-6.322E-2	1.042E+1	1.921E+1
-5.998E-2	1.049E+1	1.928E+1
-5.835E-2	1.048E+1	1.935E+1
-5.998E-2	1.051E+1	1.940E+1
-6.160E-2	1.056E+1	1.921E+1
-6.160E-2	1.041E+1	1.931E+1
-5.511E-2	1.039E+1	1.934E+1
-6.322E-2	1.041E+1	1.928E+1
-6.160E-2	1.049E+1	1.917E+1
-6.160E-2	1.040E+1	1.928E+1
-5.673E-2	1.055E+1	1.921E+1
-5.998E-2	1.038E+1	1.920E+1
-6.484E-2	1.036E+1	1.934E+1
-5.998E-2	1.054E+1	1.927E+1
-5.673E-2	1.051E+1	1.918E+1
-5.835E-2	1.050E+1	1.925E+1
-5.998E-2	1.048E+1	1.942E+1
-5.998E-2	1.053E+1	1.926E+1
-5.673E-2	1.052E+1	1.917E+1
-6.160E-2	1.047E+1	1.922E+1
-6.160E-2	1.051E+1	1.941E+1
-6.322E-2	1.041E+1	1.916E+1
-5.673E-2	1.042E+1	1.928E+1
-5.998E-2	1.045E+1	1.926E+1
-6.484E-2	1.047E+1	1.938E+1
-5.835E-2	1.049E+1	1.918E+1
-5.349E-2	1.060E+1	1.933E+1
-6.160E-2	1.056E+1	1.934E+1
-6.484E-2	1.048E+1	1.930E+1
-5.998E-2	1.052E+1	1.912E+1
-5.835E-2	1.048E+1	1.926E+1
-5.835E-2	1.043E+1	1.925E+1
-6.160E-2	1.047E+1	1.907E+1
-5.998E-2	1.038E+1	1.919E+1
-5.835E-2	1.040E+1	1.943E+1
-5.835E-2	1.047E+1	1.918E+1
-6.322E-2	1.051E+1	1.923E+1
-5.998E-2	1.039E+1	1.924E+1
-5.835E-2	1.037E+1	1.929E+1
-5.673E-2	1.045E+1	1.908E+1
-6.160E-2	1.049E+1	1.912E+1
-5.673E-2	1.058E+1	1.917E+1
-5.511E-2	1.050E+1	1.917E+1
-5.998E-2	1.045E+1	1.931E+1
-6.484E-2	1.051E+1	1.915E+1
-5.673E-2	1.042E+1	1.932E+1
-5.835E-2	1.039E+1	1.925E+1
-5.998E-2	1.048E+1	1.920E+1
-6.160E-2	1.039E+1	1.931E+1
-5.998E-2	1.047E+1	1.926E+1
-5.673E-2	1.048E+1	1.928E+1
-6.160E-2	1.049E+1	1.920E+1
-6.322E-2	1.037E+1	1.910E+1
-6.160E-2	1.034E+1	1.916E+1
-5.673E-2	1.044E+1	1.923E+1
-5.998E-2	1.044E+1	1.913E+1
-6.322E-2	1.056E+1	1.927E+1
-5.998E-2	1.054E+1	1.916E+1
-5.835E-2	1.046E+1	1.929E+1
-6.160E-2	1.034E+1	1.910E+1
-6.160E-2	1.036E+1	1.921E+1
-5.673E-2	1.044E+1	1.927E+1
-6.160E-2	1.052E+1	1.911E+1
-5.673E-2	1.035E+1	1.926E+1
-5.998E-2	1.055E+1	1.935E+1
-6.160E-2	1.043E+1	1.921E+1
-5.673E-2	1.051E+1	1.915E+1
-5.835E-2	1.051E+1	1.913E+1
-6.322E-2	1.026E+1	1.926E+1
-6.160E-2	1.041E+1	1.923E+1
-5.835E-2	1.034E+1	1.912E+1
-6.160E-2	1.039E+1	1.910E+1
-6.322E-2	1.045E+1	1.918E+1
-5.673E-2	1.047E+1	1.919E+1
-5.511E-2	1.041E+1	1.919E+1
-5.998E-2	1.035E+1	1.932E+1
-6.322E-2	1.040E+1	1.925E+1
-5.673E-2	1.032E+1	1.912E+1
-5.673E-2	1.048E+1	1.923E+1
-5.511E-2	1.041E+1	1.929E+1
-5.998E-2	1.030E+1	1.929E+1
-5.835E-2	1.041E+1	1.926E+1
-5.835E-2	1.049E+1	1.915E+1
-5.835E-2	1.045E+1	1.923E+1
-6.160E-2	1.040E+1	1.908E+1
-6.160E-2	1.049E+1	1.913E+1
-5.349E-2	1.046E+1	1.909E+1
-5.835E-2	1.050E+1	1.930E+1
-6.160E-2	1.044E+1	1.897E+1
-5.998E-2	1.041E+1	1.905E+1
-5.511E-2	1.035E+1	1.909E+1
-5.998E-2	1.034E+1	1.920E+1
-6.322E-2	1.048E+1	1.921E+1
-5.835E-2	1.045E+1	1.932E+1
-5.835E-2	1.041E+1	1.920E+1
-5.835E-2	1.044E+1	1.928E+1
-6.322E-2	1.035E+1	1.906E+1
-5.835E-2	1.047E+1	1.926E+1
-5.998E-2	1.043E+1	1.903E+1
-5.835E-2	1.031E+1	1.910E+1
-6.160E-2	1.048E+1	1.923E+1
-5.998E-2	1.043E+1	1.910E+1
-5.835E-2	1.034E+1	1.931E+1
-5.673E-2	1.034E+1	1.907E+1
-6.322E-2	1.035E+1	1.896E+1
-5.673E-2	1.044E+1	1.913E+1
-5.673E-2	1.048E+1	1.924E+1
-5.673E-2	1.053E+1	1.901E+1
-6.160E-2	1.030E+1	1.915E+1
-5.673E-2	1.045E+1	1.931E+1
-5.835E-2	1.044E+1	1.911E+1
-5.673E-2	1.021E+1	1.918E+1
-6.484E-2	1.043E+1	1.899E+1
-6.160E-2	1.035E+1	1.910E+1
-5.673E-2	1.033E+1	1.910E+1
-6.160E-2	1.035E+1	1.913E+1
-6.484E-2	1.036E+1	1.931E+1
-5.673E-2	1.042E+1	1.899E+1
-5.998E-2	1.038E+1	1.899E+1
-5.998E-2	1.040E+1	1.919E+1
-6.322E-2	1.049E+1	1.917E+1
-5.998E-2	1.038E+1	1.925E+1
-5.835E-2	1.037E+1	1.902E+1
-6.160E-2	1.048E+1	1.923E+1
-6.160E-2	1.046E+1	1.910E+1
-6.160E-2	1.044E+1	1.902E+1
-5.835E-2	1.041E+1	1.902E+1
-5.835E-2	1.034E+1	1.926E+1
-6.322E-2	1.041E+1	1.910E+1
-5.998E-2	1.052E+1	1.926E+1
-5.673E-2	1.038E+1	1.909E+1
-5.835E-2	1.027E+1	1.915E+1
-6.160E-2	1.054E+1	1.901E+1
-5.835E-2	1.025E+1	1.900E+1
-5.673E-2	1.048E+1	1.919E+1
-5.673E-2	1.036E+1	1.918E+1
-6.322E-2	1.044E+1	1.920E+1
-5.673E-2	1.040E+1	1.918E+1
-5.998E-2	1.035E+1	1.918E+1
-5.835E-2	1.041E+1	1.899E+1
-6.160E-2	1.047E+1	1.906E+1
-6.160E-2	1.033E+1	1.908E+1
-5.673E-2	1.035E+1	1.910E+1
-6.160E-2	1.045E+1	1.914E+1
-5.835E-2	1.034E+1	1.905E+1
-5.998E-2	1.043E+1	1.901E+1
-5.673E-2	1.035E+1	1.914E+1
-6.160E-2	1.024E+1	1.909E+1
-6.484E-2	1.046E+1	1.910E+1
-6.160E-2	1.044E+1	1.904E+1
-5.835E-2	1.045E+1	1.902E+1
-6.160E-2	1.038E+1	1.914E+1
-5.998E-2	1.028E+1	1.911E+1
-5.998E-2	1.041E+1	1.901E+1
-5.673E-2	1.030E+1	1.895E+1
-5.998E-2	1.041E+1	1.915E+1
-6.160E-2	1.035E+1	1.905E+1
-5.998E-2	1.045E+1	1.893E+1
-5.673E-2	1.041E+1	1.892E+1
-5.835E-2	1.044E+1	1.900E+1
-6.160E-2	1.040E+1	1.903E+1
-5.998E-2	1.035E+1	1.897E+1
-5.511E-2	1.039E+1	1.920E+1
-5.998E-2	1.034E+1	1.913E+1
-6.160E-2	1.047E+1	1.893E+1
-5.998E-2	1.041E+1	1.900E+1
-5.835E-2	1.048E+1	1.899E+1
-5.998E-2	1.048E+1	1.914E+1
-6.484E-2	1.031E+1	1.914E+1
-5.835E-2	1.043E+1	1.906E+1
-5.673E-2	1.036E+1	1.900E+1
-5.998E-2	1.052E+1	1.914E+1
-5.998E-2	1.040E+1	1.902E+1
-6.160E-2	1.041E+1	1.902E+1
-5.511E-2	1.037E+1	1.903E+1
-5.835E-2	1.055E+1	1.908E+1
-6.322E-2	1.046E+1	1.921E+1
-5.998E-2	1.035E+1	1.902E+1
-5.673E-2	1.048E+1	1.920E+1
-5.998E-2	1.037E+1	1.905E+1
-6.322E-2	1.040E+1	1.896E+1
-5.835E-2	1.043E+1	1.916E+1
-5.998E-2	1.034E+1	1.901E+1
-5.998E-2	1.043E+1	1.898E+1
-6.484E-2	1.039E+1	1.909E+1
-5.998E-2	1.032E+1	1.905E+1
-5.349E-2	1.039E+1	1.906E+1
-5.998E-2	1.038E+1	1.916E+1
-5.998E-2	1.049E+1	1.906E+1
-6.160E-2	1.025E+1	1.899E+1
-5.511E-2	1.034E+1	1.892E+1
-6.160E-2	1.049E+1	1.905E+1
-6.322E-2	1.031E+1	1.907E+1
-5.998E-2	1.038E+1	1.893E+1
-5.673E-2	1.033E+1	1.897E+1
-6.160E-2	1.047E+1	1.893E+1
-6.322E-2	1.038E+1	1.893E+1
-5.835E-2	1.043E+1	1.893E+1
-5.673E-2	1.034E+1	1.901E+1
-5.998E-2	1.043E+1	1.921E+1
-6.322E-2	1.022E+1	1.908E+1
-5.998E-2	1.035E+1	1.918E+1
-5.835E-2	1.028E+1	1.889E+1
-6.160E-2	1.040E+1	1.918E+1
-6.160E-2	1.048E+1	1.911E+1
-5.835E-2	1.029E+1	1.891E+1
-5.511E-2	1.038E+1	1.897E+1
-5.998E-2	1.034E+1	1.895E+1
-6.160E-2	1.027E+1	1.905E+1
-5.998E-2	1.048E+1	1.908E+1
-5.673E-2	1.038E+1	1.886E+1
-6.322E-2	1.036E+1	1.910E+1
-6.484E-2	1.045E+1	1.907E+1
-5.835E-2	1.057E+1	1.892E+1
-5.673E-2	1.040E+1	1.893E+1
-6.160E-2	1.039E+1	1.893E+1
-6.160E-2	1.036E+1	1.898E+1
-6.160E-2	1.028E+1	1.906E+1
-5.835E-2	1.037E+1	1.909E+1
-5.835E-2	1.031E+1	1.882E+1
-6.160E-2	1.037E+1	1.887E+1
-5.835E-2	1.034E+1	1.910E+1
-5.998E-2	1.024E+1	1.901E+1
-6.322E-2	1.032E+1	1.895E+1
-6.322E-2	1.035E+1	1.897E+1
-5.835E-2	1.032E+1	1.891E+1
-6.160E-2	1.045E+1	1.896E+1
-6.160E-2	1.053E+1	1.884E+1
-6.484E-2	1.034E+1	1.909E+1
-5.835E-2	1.042E+1	1.915E+1
-5.835E-2	1.042E+1	1.906E+1
-6.322E-2	1.040E+1	1.881E+1
-6.160E-2	1.039E+1	1.893E+1
-5.998E-2	1.038E+1	1.893E+1
-5.511E-2	1.038E+1	1.907E+1
-5.835E-2	1.030E+1	1.909E+1
-6.484E-2	1.021E+1	1.915E+1
-5.835E-2	1.047E+1	1.920E+1
-5.835E-2	1.037E+1	1.898E+1
-6.160E-2	1.030E+1	1.902E+1
-6.160E-2	1.032E+1	1.904E+1
-5.998E-2	1.045E+1	1.898E+1
-6.322E-2	1.044E+1	1.889E+1
-5.998E-2	1.038E+1	1.901E+1
-6.160E-2	1.036E+1	1.891E+1
-6.160E-2	1.047E+1	1.905E+1
-5.835E-2	1.037E+1	1.906E+1
-5.998E-2	1.045E+1	1.888E+1
-6.160E-2	1.033E+1	1.906E+1
-5.835E-2	1.030E+1	1.884E+1
-5.835E-2	1.038E+1	1.900E+1
-5.998E-2	1.032E+1	1.910E+1
-6.484E-2	1.037E+1	1.883E+1
-5.673E-2	1.033E+1	1.887E+1
-5.673E-2	1.035E+1	1.903E+1
-6.160E-2	1.054E+1	1.886E+1
-6.484E-2	1.035E+1	1.894E+1
-5.835E-2	1.037E+1	1.888E+1
-5.511E-2	1.040E+1	1.889E+1
-5.998E-2	1.032E+1	1.911E+1
-6.160E-2	1.045E+1	1.889E+1
-5.673E-2	1.033E+1	1.885E+1
-5.673E-2	1.042E+1	1.907E+1
-5.998E-2	1.040E+1	1.892E+1
-6.322E-2	1.032E+1	1.897E+1
-5.835E-2	1.043E+1	1.904E+1
-5.835E-2	1.035E+1	1.900E+1
-6.322E-2	1.027E+1	1.899E+1
-6.322E-2	1.035E+1	1.917E+1
-5.673E-2	1.032E+1	1.892E+1
-5.835E-2	1.046E+1	1.885E+1
-5.835E-2	1.030E+1	1.887E+1
-5.998E-2	1.027E+1	1.914E+1
-5.998E-2	1.045E+1	1.881E+1
-5.835E-2	1.033E+1	1.891E+1
-5.835E-2	1.031E+1	1.910E+1
-5.998E-2	1.026E+1	1.893E+1
-6.160E-2	1.040E+1	1.882E+1
-5.673E-2	1.037E+1	1.886E+1
-6.160E-2	1.029E+1	1.897E+1
-5.998E-2	1.030E+1	1.887E+1
-5.835E-2	1.044E+1	1.904E+1
-5.511E-2	1.041E+1	1.883E+1
-5.998E-2	1.033E+1	1.889E+1
-5.998E-2	1.045E+1	1.912E+1
-5.673E-2	1.036E+1	1.897E+1
-5.835E-2	1.027E+1	1.885E+1
-5.835E-2	1.035E+1	1.911E+1
-6.484E-2	1.037E+1	1.897E+1
-5.673E-2	1.040E+1	1.882E+1
-5.835E-2	1.035E+1	1.892E+1
-6.160E-2	1.027E+1	1.901E+1
-6.322E-2	1.036E+1	1.882E+1
-5.998E-2	1.024E+1	1.895E+1
-5.673E-2	1.035E+1	1.893E+1
-5.998E-2	1.043E+1	1.890E+1
-6.322E-2	1.043E+1	1.897E+1
-5.998E-2	1.039E+1	1.896E+1
-5.673E-2	1.035E+1	1.903E+1
-5.998E-2	1.038E+1	1.905E+1
-6.646E-2	1.033E+1	1.891E+1
-5.673E-2	1.027E+1	1.901E+1
-5.998E-2	1.029E+1	1.890E+1
-5.998E-2	1.039E+1	1.893E+1
-6.160E-2	1.041E+1	1.890E+1
-6.160E-2	1.039E+1	1.892E+1
-5.998E-2	1.039E+1	1.886E+1
-6.160E-2	1.025E+1	1.894E+1
-6.322E-2	1.038E+1	1.903E+1
-5.998E-2	1.035E+1	1.895E+1
-5.511E-2	1.048E+1	1.880E+1
-5.835E-2	1.044E+1	1.893E+1
-6.160E-2	1.031E+1	1.896E+1
-5.835E-2	1.035E+1	1.896E+1
-5.835E-2	1.033E+1	1.885E+1
-5.673E-2	1.022E+1	1.894E+1
-5.998E-2	1.044E+1	1.886E+1
-5.673E-2	1.038E+1	1.898E+1
-5.835E-2	1.047E+1	1.904E+1
-5.998E-2	1.041E+1	1.904E+1
-5.998E-2	1.045E+1	1.893E+1
-5.998E-2	1.035E+1	1.888E+1
-5.673E-2	1.024E+1	1.902E+1
-6.160E-2	1.032E+1	1.882E+1
-6.160E-2	1.034E+1	1.898E+1
-5.835E-2	1.035E+1	1.884E+1
-5.673E-2	1.032E+1	1.898E+1
-5.835E-2	1.040E+1	1.894E+1
-6.484E-2	1.017E+1	1.893E+1
-5.511E-2	1.033E+1	1.887E+1
-5.673E-2	1.033E+1	1.907E+1
-6.322E-2	1.034E+1	1.890E+1
-6.322E-2	1.043E+1	1.886E+1
-5.998E-2	1.044E+1	1.893E+1
-5.835E-2	1.026E+1	1.906E+1
-6.160E-2	1.029E+1	1.896E+1
-6.322E-2	1.037E+1	1.893E+1
-5.835E-2	1.035E+1	1.882E+1
-5.673E-2	1.035E+1	1.894E+1
-6.160E-2	1.034E+1	1.888E+1
-5.998E-2	1.037E+1	1.905E+1
-6.160E-2	1.029E+1	1.890E+1
-5.511E-2	1.025E+1	1.884E+1
-6.160E-2	1.032E+1	1.890E+1
-6.322E-2	1.033E+1	1.891E+1
-5.835E-2	1.028E+1	1.897E+1
-5.673E-2	1.024E+1	1.882E+1
-5.998E-2	1.037E+1	1.890E+1
-5.998E-2	1.036E+1	1.890E+1
-5.511E-2	1.038E+1	1.916E+1
-5.835E-2	1.034E+1	1.887E+1
-6.160E-2	1.032E+1	1.889E+1
-5.998E-2	1.024E+1	1.893E+1
-5.835E-2	1.026E+1	1.884E+1
-5.998E-2	1.033E+1	1.904E+1
-5.835E-2	1.028E+1	1.891E+1
-5.998E-2	1.033E+1	1.899E+1
-5.835E-2	1.039E+1	1.909E+1
-5.673E-2	1.044E+1	1.893E+1
-6.160E-2	1.034E+1	1.878E+1
-5.998E-2	1.030E+1	1.908E+1
-5.835E-2	1.024E+1	1.908E+1
-5.673E-2	1.036E+1	1.906E+1
-5.835E-2	1.050E+1	1.883E+1
-6.160E-2	1.039E+1	1.902E+1
-5.835E-2	1.039E+1	1.899E+1
-5.673E-2	1.036E+1	1.887E+1
-6.160E-2	1.047E+1	1.898E+1
-5.835E-2	1.030E+1	1.909E+1
-6.160E-2	1.024E+1	1.893E+1
-5.511E-2	1.042E+1	1.885E+1
-6.160E-2	1.035E+1	1.890E+1
-5.998E-2	1.030E+1	1.888E+1
-5.998E-2	1.024E+1	1.894E+1
-5.673E-2	1.037E+1	1.893E+1
-5.998E-2	1.032E+1	1.900E+1
-5.998E-2	1.032E+1	1.894E+1
-5.998E-2	1.037E+1	1.904E+1
-5.673E-2	1.035E+1	1.892E+1
-5.998E-2	1.035E+1	1.896E+1
-6.646E-2	1.026E+1	1.885E+1
-5.998E-2	1.021E+1	1.897E+1
-5.673E-2	1.046E+1	1.910E+1
-6.160E-2	1.033E+1	1.891E+1
-5.998E-2	1.031E+1	1.886E+1
-5.835E-2	1.029E+1	1.881E+1
-5.835E-2	1.027E+1	1.887E+1
-6.160E-2	1.031E+1	1.897E+1
-6.322E-2	1.035E+1	1.887E+1
-5.835E-2	1.025E+1	1.881E+1
-5.835E-2	1.029E+1	1.889E+1
-6.160E-2	1.031E+1	1.872E+1
-5.998E-2	1.038E+1	1.884E+1
-5.998E-2	1.035E+1	1.873E+1
-5.673E-2	1.042E+1	1.906E+1
-6.322E-2	1.031E+1	1.884E+1
-6.160E-2	1.026E+1	1.895E+1
-5.835E-2	1.039E+1	1.900E+1
-5.511E-2	1.036E+1	1.897E+1
-5.835E-2	1.034E+1	1.889E+1
-6.160E-2	1.033E+1	1.892E+1
-5.998E-2	1.026E+1	1.893E+1
-5.835E-2	1.036E+1	1.887E+1
-6.160E-2	1.026E+1	1.897E+1
-6.160E-2	1.029E+1	1.890E+1
-5.673E-2	1.030E+1	1.910E+1
-5.835E-2	1.050E+1	1.866E+1
-5.673E-2	1.033E+1	1.886E+1
-6.160E-2	1.035E+1	1.908E+1
-5.511E-2	1.022E+1	1.886E+1
-5.835E-2	1.033E+1	1.895E+1
-5.835E-2	1.038E+1	1.882E+1
-6.160E-2	1.018E+1	1.892E+1
-5.835E-2	1.031E+1	1.896E+1
-5.673E-2	1.032E+1	1.883E+1
-5.998E-2	1.037E+1	1.900E+1
-5.998E-2	1.033E+1	1.872E+1
-5.511E-2	1.038E+1	1.882E+1
-5.673E-2	1.039E+1	1.893E+1
-5.998E-2	1.038E+1	1.889E+1
-6.322E-2	1.047E+1	1.894E+1
-5.673E-2	1.032E+1	1.889E+1
-5.673E-2	1.028E+1	1.887E+1
-5.835E-2	1.033E+1	1.877E+1
-6.322E-2	1.036E+1	1.892E+1
-5.511E-2	1.036E+1	1.889E+1
-5.511E-2	1.038E+1	1.890E+1
-5.998E-2	1.032E+1	1.918E+1
-5.998E-2	1.031E+1	1.878E+1
-5.835E-2	1.038E+1	1.901E+1
-5.835E-2	1.022E+1	1.896E+1
-5.835E-2	1.031E+1	1.886E+1
-5.998E-2	1.029E+1	1.884E+1
-5.835E-2	1.021E+1	1.879E+1
-5.835E-2	1.027E+1	1.889E+1
-5.998E-2	1.029E+1	1.871E+1
-5.998E-2	1.041E+1	1.881E+1
-5.835E-2	1.022E+1	1.890E+1
-5.673E-2	1.026E+1	1.900E+1
-5.998E-2	1.051E+1	1.892E+1
-6.484E-2	1.025E+1	1.891E+1
-5.673E-2	1.035E+1	1.886E+1
-5.673E-2	1.039E+1	1.891E+1
-5.673E-2	1.030E+1	1.890E+1
-5.998E-2	1.043E+1	1.882E+1
-5.673E-2	1.028E+1	1.893E+1
-5.673E-2	1.024E+1	1.889E+1
-5.835E-2	1.037E+1	1.889E+1
-5.998E-2	1.027E+1	1.900E+1
-5.673E-2	1.034E+1	1.907E+1
-5.835E-2	1.024E+1	1.899E+1
-5.998E-2	1.027E+1	1.884E+1
-5.998E-2	1.032E+1	1.910E+1
-5.349E-2	1.041E+1	1.885E+1
-5.835E-2	1.022E+1	1.878E+1
-5.835E-2	1.035E+1	1.901E+1
-6.322E-2	1.032E+1	1.888E+1
-5.835E-2	1.044E+1	1.883E+1
-5.835E-2	1.034E+1	1.885E+1
-5.835E-2	1.027E+1	1.891E+1
-6.322E-2	1.025E+1	1.901E+1
-5.511E-2	1.024E+1	1.889E+1
-5.835E-2	1.031E+1	1.898E+1
-6.160E-2	1.035E+1	1.905E+1
-6.322E-2	1.027E+1	1.905E+1
-5.673E-2	1.028E+1	1.886E+1
-5.673E-2	1.041E+1	1.905E+1
-5.998E-2	1.034E+1	1.882E+1
-6.160E-2	1.036E+1	1.891E+1
-5.835E-2	1.043E+1	1.903E+1
-5.673E-2	1.040E+1	1.897E+1
-5.673E-2	1.040E+1	1.891E+1
-6.322E-2	1.042E+1	1.886E+1
-5.835E-2	1.031E+1	1.892E+1
-5.998E-2	1.027E+1	1.883E+1
-5.835E-2	1.024E+1	1.904E+1
-6.160E-2	1.017E+1	1.886E+1
-5.673E-2	1.049E+1	1.895E+1
-5.998E-2	1.039E+1	1.886E+1
-5.835E-2	1.034E+1	1.875E+1
-5.998E-2	1.041E+1	1.887E+1
-5.673E-2	1.035E+1	1.899E+1
-5.673E-2	1.018E+1	1.898E+1
-6.322E-2	1.037E+1	1.909E+1
-5.998E-2	1.035E+1	1.885E+1
-5.511E-2	1.026E+1	1.887E+1
-5.673E-2	1.024E+1	1.888E+1
-6.160E-2	1.031E+1	1.906E+1
-5.998E-2	1.025E+1	1.886E+1
-5.673E-2	1.025E+1	1.905E+1
-5.835E-2	1.030E+1	1.888E+1
-5.835E-2	1.024E+1	1.893E+1
-6.322E-2	1.034E+1	1.885E+1
-5.511E-2	1.031E+1	1.895E+1
-5.673E-2	1.046E+1	1.889E+1
-5.998E-2	1.044E+1	1.904E+1
-6.160E-2	1.021E+1	1.887E+1
-5.673E-2	1.030E+1	1.881E+1
-5.511E-2	1.029E+1	1.881E+1
-6.160E-2	1.034E+1	1.886E+1
-6.160E-2	1.039E+1	1.897E+1
-5.673E-2	1.036E+1	1.890E+1
-5.835E-2	1.024E+1	1.895E+1
-5.998E-2	1.035E+1	1.890E+1
-6.160E-2	1.035E+1	1.898E+1
-5.835E-2	1.024E+1	1.906E+1
-5.835E-2	1.031E+1	1.886E+1
-5.998E-2	1.034E+1	1.896E+1
-6.322E-2	1.014E+1	1.898E+1
-6.160E-2	1.035E+1	1.894E+1
-5.673E-2	1.028E+1	1.905E+1
-6.160E-2	1.025E+1	1.874E+1
-5.998E-2	1.026E+1	1.882E+1
-5.673E-2	1.030E+1	1.882E+1
-5.673E-2	1.037E+1	1.882E+1
-5.998E-2	1.037E+1	1.879E+1
-5.835E-2	1.031E+1	1.889E+1
-5.835E-2	1.038E+1	1.882E+1
-5.673E-2	1.036E+1	1.881E+1
-6.160E-2	1.032E+1	1.893E+1
-6.322E-2	1.039E+1	1.888E+1
-5.673E-2	1.033E+1	1.889E+1
-5.511E-2	1.034E+1	1.883E+1
-5.998E-2	1.024E+1	1.888E+1
-6.322E-2	1.029E+1	1.895E+1
-5.673E-2	1.033E+1	1.891E+1
-5.349E-2	1.029E+1	1.879E+1
-5.835E-2	1.037E+1	1.869E+1
-6.160E-2	1.035E+1	1.890E+1
-5.998E-2	1.015E+1	1.892E+1
-5.673E-2	1.029E+1	1.887E+1
-6.160E-2	1.033E+1	1.899E+1
-6.160E-2	1.032E+1	1.895E+1
-5.673E-2	1.022E+1	1.873E+1
-5.673E-2	1.025E+1	1.905E+1
-5.998E-2	1.023E+1	1.891E+1
-6.160E-2	1.035E+1	1.902E+1
-5.835E-2	1.045E+1	1.896E+1
-5.673E-2	1.033E+1	1.894E+1
-6.160E-2	1.034E+1	1.880E+1
-6.322E-2	1.035E+1	1.896E+1
-5.835E-2	1.024E+1	1.892E+1
-5.511E-2	1.028E+1	1.911E+1
-5.835E-2	1.033E+1	1.895E+1
-6.160E-2	1.039E+1	1.894E+1
-5.998E-2	1.045E+1	1.891E+1
-5.511E-2	1.033E+1	1.889E+1
-5.998E-2	1.042E+1	1.905E+1
-5.998E-2	1.038E+1	1.896E+1
-5.998E-2	1.022E+1	1.897E+1
-5.511E-2	1.030E+1	1.905E+1
-5.998E-2	1.023E+1	1.893E+1
-6.160E-2	1.030E+1	1.880E+1
-5.673E-2	1.029E+1	1.899E+1
-5.673E-2	1.035E+1	1.911E+1
-5.998E-2	1.047E+1	1.878E+1
-6.160E-2	1.025E+1	1.893E+1
-5.835E-2	1.028E+1	1.869E+1
-5.673E-2	1.036E+1	1.901E+1
-5.998E-2	1.025E+1	1.899E+1
-5.998E-2	1.025E+1	1.893E+1
-5.835E-2	1.041E+1	1.886E+1
-5.673E-2	1.043E+1	1.903E+1
-5.998E-2	1.039E+1	1.887E+1
-6.484E-2	1.033E+1	1.884E+1
-5.998E-2	1.032E+1	1.893E+1
-5.673E-2	1.026E+1	1.888E+1
-5.998E-2	1.023E+1	1.889E+1
-5.673E-2	1.038E+1	1.891E+1
-5.673E-2	1.032E+1	1.901E+1
-5.673E-2	1.031E+1	1.879E+1
-6.160E-2	1.041E+1	1.868E+1
-5.835E-2	1.031E+1	1.888E+1
-6.160E-2	1.045E+1	1.891E+1
-5.349E-2	1.029E+1	1.886E+1
-5.998E-2	1.021E+1	1.881E+1
-5.835E-2	1.031E+1	1.882E+1
-5.998E-2	1.031E+1	1.882E+1
-5.673E-2	1.039E+1	1.872E+1
-5.998E-2	1.042E+1	1.888E+1
-6.160E-2	1.037E+1	1.889E+1
-5.835E-2	1.044E+1	1.883E+1
-5.835E-2	1.034E+1	1.892E+1
-5.835E-2	1.028E+1	1.908E+1
-5.998E-2	1.040E+1	1.906E+1
-5.673E-2	1.040E+1	1.904E+1
-5.673E-2	1.030E+1	1.904E+1
-6.160E-2	1.036E+1	1.897E+1
-5.998E-2	1.037E+1	1.891E+1
-5.673E-2	1.034E+1	1.897E+1
-5.511E-2	1.035E+1	1.886E+1
-5.835E-2	1.045E+1	1.893E+1
-6.160E-2	1.032E+1	1.890E+1
-5.673E-2	1.039E+1	1.898E+1
-5.835E-2	1.034E+1	1.888E+1
-5.998E-2	1.048E+1	1.878E+1
-6.322E-2	1.038E+1	1.892E+1
-5.673E-2	1.042E+1	1.889E+1
-5.835E-2	1.028E+1	1.883E+1
-6.160E-2	1.039E+1	1.880E+1
-6.160E-2	1.033E+1	1.903E+1
-5.673E-2	1.047E+1	1.881E+1
-5.673E-2	1.024E+1	1.888E+1
-6.322E-2	1.037E+1	1.902E+1
-6.160E-2	1.031E+1	1.890E+1
-5.511E-2	1.045E+1	1.884E+1
-5.673E-2	1.048E+1	1.885E+1
-6.160E-2	1.039E+1	1.869E+1
-6.160E-2	1.043E+1	1.901E+1
-5.511E-2	1.042E+1	1.880E+1
-5.835E-2	1.029E+1	1.883E+1
-5.998E-2	1.028E+1	1.892E+1
-5.998E-2	1.038E+1	1.881E+1
-5.511E-2	1.028E+1	1.890E+1
-5.673E-2	1.023E+1	1.879E+1
-5.835E-2	1.039E+1	1.880E+1
-5.998E-2	1.018E+1	1.901E+1
-5.835E-2	1.038E+1	1.903E+1
-5.835E-2	1.027E+1	1.891E+1
-5.835E-2	1.032E+1	1.903E+1
-6.160E-2	1.043E+1	1.884E+1
-5.673E-2	1.044E+1	1.890E+1
-5.673E-2	1.031E+1	1.885E+1
-5.998E-2	1.026E+1	1.901E+1
-5.835E-2	1.031E+1	1.894E+1
-5.673E-2	1.033E+1	1.904E+1
-5.835E-2	1.044E+1	1.901E+1
-5.998E-2	1.031E+1	1.889E+1
-6.322E-2	1.027E+1	1.891E+1
-5.835E-2	1.033E+1	1.878E+1
-5.511E-2	1.035E+1	1.888E+1
-6.160E-2	1.033E+1	1.890E+1
-6.160E-2	1.039E+1	1.892E+1
-5.835E-2	1.033E+1	1.888E+1
-5.835E-2	1.029E+1	1.903E+1
-5.835E-2	1.029E+1	1.886E+1
-5.998E-2	1.036E+1	1.892E+1
-5.673E-2	1.044E+1	1.884E+1
-5.998E-2	1.032E+1	1.871E+1
-5.998E-2	1.038E+1	1.888E+1
-6.160E-2	1.036E+1	1.886E+1
-5.673E-2	1.032E+1	1.894E+1
-5.673E-2	1.032E+1	1.896E+1
-6.322E-2	1.026E+1	1.901E+1
-5.998E-2	1.048E+1	1.900E+1
-5.511E-2	1.041E+1	1.891E+1
-5.835E-2	1.023E+1	1.895E+1
-5.998E-2	1.045E+1	1.888E+1
-6.322E-2	1.027E+1	1.891E+1
-5.673E-2	1.037E+1	1.891E+1
-5.835E-2	1.029E+1	1.884E+1
-5.835E-2	1.031E+1	1.891E+1
-6.322E-2	1.034E+1	1.906E+1
-5.998E-2	1.015E+1	1.887E+1
-5.511E-2	1.030E+1	1.908E+1
-6.160E-2	1.034E+1	1.889E+1
-5.998E-2	1.039E+1	1.898E+1
-5.835E-2	1.046E+1	1.892E+1
-5.835E-2	1.037E+1	1.890E+1
-5.998E-2	1.031E+1	1.898E+1
-5.998E-2	1.034E+1	1.890E+1
-5.835E-2	1.040E+1	1.895E+1
-5.835E-2	1.026E+1	1.886E+1
-5.673E-2	1.034E+1	1.870E+1
-6.160E-2	1.028E+1	1.893E+1
-5.511E-2	1.027E+1	1.895E+1
-5.511E-2	1.044E+1	1.876E+1
-5.998E-2	1.028E+1	1.883E+1
-6.322E-2	1.036E+1	1.895E+1
-5.835E-2	1.047E+1	1.884E+1
-5.673E-2	1.039E+1	1.892E+1
-5.998E-2	1.021E+1	1.897E+1
-6.160E-2	1.039E+1	1.909E+1
-5.349E-2	1.029E+1	1.895E+1
-5.673E-2	1.028E+1	1.888E+1
-5.998E-2	1.028E+1	1.878E+1
-5.998E-2	1.033E+1	1.886E+1
-5.835E-2	1.035E+1	1.890E+1
-5.998E-2	1.048E+1	1.907E+1
-5.998E-2	1.039E+1	1.873E+1
-6.160E-2	1.027E+1	1.896E+1
-5.511E-2	1.036E+1	1.901E+1
-5.673E-2	1.026E+1	1.886E+1
-5.998E-2	1.039E+1	1.909E+1
-5.835E-2	1.027E+1	1.893E+1
-5.673E-2	1.040E+1	1.881E+1
-5.998E-2	1.037E+1	1.903E+1
-5.835E-2	1.033E+1	1.901E+1
-5.998E-2	1.039E+1	1.894E+1
-5.511E-2	1.031E+1	1.887E+1
-5.673E-2	1.025E+1	1.892E+1
-5.835E-2	1.027E+1	1.896E+1
-5.835E-2	1.025E+1	1.909E+1
-5.673E-2	1.033E+1	1.890E+1
-5.673E-2	1.033E+1	1.892E+1
-5.998E-2	1.033E+1	1.918E+1
-5.998E-2	1.036E+1	1.881E+1
-5.673E-2	1.038E+1	1.897E+1
-5.673E-2	1.037E+1	1.889E+1
-6.160E-2	1.042E+1	1.901E+1
-5.998E-2	1.037E+1	1.900E+1
-5.835E-2	1.047E+1	1.898E+1
-5.673E-2	1.042E+1	1.892E+1
-6.160E-2	1.050E+1	1.889E+1
-5.835E-2	1.035E+1	1.879E+1
-5.673E-2	1.022E+1	1.895E+1
-5.673E-2	1.030E+1	1.904E+1
-5.998E-2	1.035E+1	1.899E+1
-6.322E-2	1.038E+1	1.900E+1
-5.511E-2	1.024E+1	1.893E+1
-5.673E-2	1.049E+1	1.887E+1
-6.160E-2	1.036E+1	1.892E+1
-5.998E-2	1.035E+1	1.916E+1
-5.835E-2	1.033E+1	1.901E+1
-5.673E-2	1.035E+1	1.878E+1
-5.998E-2	1.032E+1	1.893E+1
-6.160E-2	1.041E+1	1.895E+1
-5.998E-2	1.035E+1	1.889E+1
-5.673E-2	1.035E+1	1.879E+1
-5.998E-2	1.028E+1	1.885E+1
-6.160E-2	1.035E+1	1.889E+1
-5.835E-2	1.037E+1	1.891E+1
-5.835E-2	1.043E+1	1.902E+1
-6.160E-2	1.035E+1	1.897E+1
-6.160E-2	1.030E+1	1.910E+1
-5.998E-2	1.029E+1	1.905E+1
-5.835E-2	1.045E+1	1.893E+1
-6.160E-2	1.020E+1	1.905E+1
-5.673E-2	1.051E+1	1.893E+1
-5.835E-2	1.029E+1	1.886E+1
-5.998E-2	1.029E+1	1.898E+1
-6.160E-2	1.048E+1	1.899E+1
-6.322E-2	1.036E+1	1.915E+1
-5.673E-2	1.042E+1	1.900E+1
-5.835E-2	1.029E+1	1.894E+1
-5.835E-2	1.037E+1	1.900E+1
-5.835E-2	1.039E+1	1.892E+1
-5.673E-2	1.034E+1	1.901E+1
-5.673E-2	1.041E+1	1.891E+1
-5.835E-2	1.042E+1	1.897E+1
-5.998E-2	1.022E+1	1.901E+1
-5.835E-2	1.028E+1	1.887E+1
-5.835E-2	1.031E+1	1.895E+1
-5.998E-2	1.036E+1	1.912E+1
-5.998E-2	1.043E+1	1.881E+1
-5.835E-2	1.038E+1	1.886E+1
-5.673E-2	1.037E+1	1.902E+1
-5.998E-2	1.029E+1	1.895E+1
-6.160E-2	1.036E+1	1.894E+1
-5.673E-2	1.036E+1	1.883E+1
-5.673E-2	1.039E+1	1.888E+1
-6.160E-2	1.031E+1	1.899E+1
-5.998E-2	1.041E+1	1.902E+1
-5.998E-2	1.043E+1	1.905E+1
-5.998E-2	1.026E+1	1.897E+1
-6.160E-2	1.040E+1	1.899E+1
-5.835E-2	1.031E+1	1.904E+1
-5.673E-2	1.022E+1	1.905E+1
-5.998E-2	1.029E+1	1.888E+1
-5.998E-2	1.036E+1	1.882E+1
-5.835E-2	1.038E+1	1.892E+1
-5.673E-2	1.035E+1	1.890E+1
-5.673E-2	1.034E+1	1.889E+1
-6.322E-2	1.040E+1	1.902E+1
-5.998E-2	1.027E+1	1.902E+1
-5.835E-2	1.036E+1	1.881E+1
-5.673E-2	1.038E+1	1.907E+1
-6.160E-2	1.032E+1	1.893E+1
-5.998E-2	1.054E+1	1.908E+1
-5.835E-2	1.045E+1	1.907E+1
-5.673E-2	1.029E+1	1.900E+1
-5.998E-2	1.049E+1	1.875E+1
-6.160E-2	1.049E+1	1.894E+1
-5.511E-2	1.033E+1	1.903E+1
-5.998E-2	1.036E+1	1.915E+1
-6.160E-2	1.044E+1	1.895E+1
-5.835E-2	1.030E+1	1.907E+1
-5.673E-2	1.041E+1	1.878E+1
-5.835E-2	1.028E+1	1.898E+1
-5.998E-2	1.025E+1	1.895E+1
-5.835E-2	1.047E+1	1.908E+1
-5.835E-2	1.024E+1	1.895E+1
-5.835E-2	1.028E+1	1.894E+1
-6.322E-2	1.023E+1	1.899E+1
-5.673E-2	1.035E+1	1.896E+1
-5.673E-2	1.029E+1	1.901E+1
-5.673E-2	1.037E+1	1.885E+1
-5.998E-2	1.029E+1	1.887E+1
-6.160E-2	1.037E+1	1.881E+1
-5.511E-2	1.042E+1	1.893E+1
-5.673E-2	1.038E+1	1.897E+1
-5.998E-2	1.028E+1	1.882E+1
-5.998E-2	1.029E+1	1.900E+1
-5.835E-2	1.035E+1	1.909E+1
-5.511E-2	1.030E+1	1.908E+1
-5.673E-2	1.026E+1	1.872E+1
-6.160E-2	1.031E+1	1.887E+1
-5.998E-2	1.029E+1	1.905E+1
-5.511E-2	1.027E+1	1.890E+1
-5.835E-2	1.034E+1	1.888E+1
-6.160E-2	1.033E+1	1.901E+1
-5.673E-2	1.037E+1	1.892E+1
-5.673E-2	1.035E+1	1.881E+1
-5.835E-2	1.036E+1	1.886E+1
-5.998E-2	1.034E+1	1.905E+1
-5.835E-2	1.031E+1	1.899E+1
-5.998E-2	1.038E+1	1.884E+1
-5.998E-2	1.044E+1	1.908E+1
-5.998E-2	1.039E+1	1.906E+1
-5.511E-2	1.052E+1	1.894E+1
-5.835E-2	1.016E+1	1.892E+1
-5.673E-2	1.033E+1	1.924E+1
-5.835E-2	1.032E+1	1.889E+1
-5.835E-2	1.025E+1	1.907E+1
-5.511E-2	1.038E+1	1.897E+1
-6.322E-2	1.040E+1	1.895E+1
-5.998E-2	1.040E+1	1.910E+1
-5.349E-2	1.039E+1	1.896E+1
-5.998E-2	1.038E+1	1.901E+1
-5.998E-2	1.047E+1	1.890E+1
-5.998E-2	1.029E+1	1.894E+1
-5.511E-2	1.032E+1	1.914E+1
-5.835E-2	1.032E+1	1.874E+1
-5.998E-2	1.033E+1	1.889E+1
-6.160E-2	1.024E+1	1.912E+1
-5.349E-2	1.030E+1	1.884E+1
-5.835E-2	1.035E+1	1.886E+1
-5.998E-2	1.028E+1	1.906E+1
-6.160E-2	1.039E+1	1.889E+1
-5.673E-2	1.025E+1	1.892E+1
-5.835E-2	1.040E+1	1.896E+1
-5.673E-2	1.029E+1	1.896E+1
-6.160E-2	1.026E+1	1.897E+1
-5.511E-2	1.041E+1	1.898E+1
-5.673E-2	1.034E+1	1.900E+1
-5.835E-2	1.030E+1	1.881E+1
-5.998E-2	1.041E+1	1.904E+1
-5.187E-2	1.036E+1	1.882E+1
-5.511E-2	1.025E+1	1.881E+1
-5.998E-2	1.038E+1	1.885E+1
-5.998E-2	1.028E+1	1.902E+1
-5.673E-2	1.036E+1	1.900E+1
-5.673E-2	1.033E+1	1.893E+1
-5.673E-2	1.027E+1	1.893E+1
-5.998E-2	1.015E+1	1.898E+1
-5.511E-2	1.031E+1	1.893E+1
-5.673E-2	1.031E+1	1.905E+1
-6.160E-2	1.041E+1	1.881E+1
-6.322E-2	1.035E+1	1.910E+1
-5.673E-2	1.035E+1	1.901E+1
-5.511E-2	1.027E+1	1.913E+1
-5.998E-2	1.032E+1	1.906E+1
-5.835E-2	1.038E+1	1.890E+1
-5.349E-2	1.035E+1	1.882E+1
-5.835E-2	1.035E+1	1.891E+1
-5.835E-2	1.037E+1	1.899E+1
-5.835E-2	1.027E+1	1.888E+1
-5.349E-2	1.041E+1	1.884E+1
-5.835E-2	1.043E+1	1.907E+1
-5.673E-2	1.033E+1	1.890E+1
-5.998E-2	1.031E+1	1.885E+1
-5.511E-2	1.039E+1	1.885E+1
-5.835E-2	1.043E+1	1.892E+1
-5.835E-2	1.028E+1	1.909E+1
-5.835E-2	1.031E+1	1.892E+1
-5.673E-2	1.037E+1	1.885E+1
-5.673E-2	1.037E+1	1.874E+1
-5.835E-2	1.036E+1	1.889E+1
-6.160E-2	1.025E+1	1.898E+1
-5.511E-2	1.026E+1	1.888E+1
-5.673E-2	1.047E+1	1.879E+1
-6.160E-2	1.033E+1	1.887E+1
-5.998E-2	1.039E+1	1.900E+1
-5.673E-2	1.042E+1	1.906E+1
-5.673E-2	1.036E+1	1.887E+1
-6.160E-2	1.026E+1	1.889E+1
-5.835E-2	1.044E+1	1.907E+1
-5.835E-2	1.041E+1	1.903E+1
-5.511E-2	1.024E+1	1.895E+1
-5.998E-2	1.033E+1	1.890E+1
-5.835E-2	1.031E+1	1.903E+1
-5.511E-2	1.028E+1	1.893E+1
-5.835E-2	1.032E+1	1.898E+1
-5.998E-2	1.052E+1	1.900E+1
-5.835E-2	1.035E+1	1.911E+1
-5.835E-2	1.029E+1	1.902E+1
-5.511E-2	1.038E+1	1.906E+1
-5.835E-2	1.031E+1	1.898E+1
-5.673E-2	1.039E+1	1.897E+1
-5.349E-2	1.031E+1	1.898E+1
-5.835E-2	1.045E+1	1.904E+1
-5.835E-2	1.035E+1	1.906E+1
-5.998E-2	1.043E+1	1.894E+1
-5.835E-2	1.036E+1	1.903E+1
-5.673E-2	1.034E+1	1.911E+1
-5.835E-2	1.036E+1	1.894E+1
-5.998E-2	1.027E+1	1.892E+1
-5.511E-2	1.028E+1	1.899E+1
-5.349E-2	1.028E+1	1.910E+1
-5.998E-2	1.039E+1	1.899E+1
-5.673E-2	1.026E+1	1.900E+1
-5.511E-2	1.019E+1	1.891E+1
-5.673E-2	1.027E+1	1.889E+1
-6.322E-2	1.043E+1	1.901E+1
-5.673E-2	1.035E+1	1.897E+1
-5.673E-2	1.028E+1	1.882E+1
-5.673E-2	1.046E+1	1.914E+1
-6.160E-2	1.029E+1	1.906E+1
-5.511E-2	1.034E+1	1.904E+1
-5.511E-2	1.039E+1	1.907E+1
-5.673E-2	1.039E+1	1.898E+1
-6.160E-2	1.028E+1	1.894E+1
-5.998E-2	1.040E+1	1.886E+1
-5.673E-2	1.035E+1	1.875E+1
-5.511E-2	1.031E+1	1.907E+1
-5.835E-2	1.035E+1	1.908E+1
-5.998E-2	1.045E+1	1.887E+1
-5.673E-2	1.035E+1	1.892E+1
-5.673E-2	1.039E+1	1.890E+1
-6.160E-2	1.041E+1	1.891E+1
-5.835E-2	1.036E+1	1.893E+1
-5.673E-2	1.035E+1	1.903E+1
-5.673E-2	1.021E+1	1.892E+1
-5.835E-2	1.032E+1	1.890E+1
-5.835E-2	1.029E+1	1.901E+1
-5.673E-2	1.042E+1	1.904E+1
-5.835E-2	1.039E+1	1.891E+1
-6.160E-2	1.033E+1	1.896E+1
-5.673E-2	1.047E+1	1.893E+1
-5.673E-2	1.030E+1	1.911E+1
-5.673E-2	1.040E+1	1.896E+1
-5.998E-2	1.041E+1	1.891E+1
-5.835E-2	1.028E+1	1.896E+1
-5.673E-2	1.041E+1	1.893E+1
-5.511E-2	1.045E+1	1.899E+1
-5.835E-2	1.020E+1	1.893E+1
-5.835E-2	1.036E+1	1.911E+1
-5.673E-2	1.033E+1	1.888E+1
-5.511E-2	1.033E+1	1.898E+1
-6.322E-2	1.028E+1	1.879E+1
-6.160E-2	1.030E+1	1.902E+1
-5.835E-2	1.034E+1	1.891E+1
-5.511E-2	1.049E+1	1.882E+1
-6.322E-2	1.024E+1	1.893E+1
-6.160E-2	1.036E+1	1.893E+1
-5.511E-2	1.034E+1	1.901E+1
-5.673E-2	1.033E+1	1.906E+1
-5.835E-2	1.047E+1	1.895E+1
-5.673E-2	1.028E+1	1.899E+1
-5.673E-2	1.031E+1	1.895E+1
-5.349E-2	1.033E+1	1.883E+1
-5.835E-2	1.029E+1	1.885E+1
-6.160E-2	1.035E+1	1.882E+1
-5.835E-2	1.025E+1	1.887E+1
-5.673E-2	1.043E+1	1.895E+1
-6.160E-2	1.039E+1	1.908E+1
-5.998E-2	1.048E+1	1.883E+1
-5.511E-2	1.025E+1	1.911E+1
-5.673E-2	1.024E+1	1.898E+1
-5.998E-2	1.037E+1	1.885E+1
-5.998E-2	1.040E+1	1.905E+1
-5.511E-2	1.022E+1	1.886E+1
-5.673E-2	1.036E+1	1.890E+1
-5.835E-2	1.029E+1	1.886E+1
-5.835E-2	1.035E+1	1.895E+1
-5.511E-2	1.038E+1	1.902E+1
-5.511E-2	1.042E+1	1.895E+1
-5.998E-2	1.030E+1	1.895E+1
-5.998E-2	1.040E+1	1.888E+1
-5.511E-2	1.029E+1	1.884E+1
-5.835E-2	1.038E+1	1.880E+1
-6.160E-2	1.034E+1	1.895E+1
-5.998E-2	1.031E+1	1.879E+1
-5.673E-2	1.039E+1	1.898E+1
-5.835E-2	1.029E+1	1.899E+1
-6.322E-2	1.041E+1	1.902E+1
-5.673E-2	1.031E+1	1.905E+1
-5.511E-2	1.040E+1	1.885E+1
-5.673E-2	1.028E+1	1.901E+1
-5.998E-2	1.026E+1	1.916E+1
-5.673E-2	1.039E+1	1.911E+1
-5.511E-2	1.037E+1	1.906E+1
-5.835E-2	1.033E+1	1.895E+1
-5.835E-2	1.040E+1	1.902E+1
-5.835E-2	1.035E+1	1.890E+1
-5.511E-2	1.033E+1	1.894E+1
-5.673E-2	1.026E+1	1.895E+1
-5.673E-2	1.035E+1	1.904E+1
-5.998E-2	1.043E+1	1.897E+1
-5.673E-2	1.043E+1	1.910E+1
-5.835E-2	1.024E+1	1.896E+1
-5.835E-2	1.034E+1	1.891E+1
-5.673E-2	1.039E+1	1.904E+1
-5.673E-2	1.038E+1	1.890E+1
-5.673E-2	1.029E+1	1.896E+1
-5.998E-2	1.029E+1	1.897E+1
-5.998E-2	1.031E+1	1.883E+1
-5.835E-2	1.045E+1	1.909E+1
-5.673E-2	1.036E+1	1.888E+1
-5.835E-2	1.033E+1	1.913E+1
-5.835E-2	1.035E+1	1.911E+1
-5.511E-2	1.032E+1	1.891E+1
-5.835E-2	1.036E+1	1.904E+1
-5.835E-2	1.022E+1	1.910E+1
-5.673E-2	1.024E+1	1.899E+1
-5.511E-2	1.038E+1	1.909E+1
-5.998E-2	1.033E+1	1.898E+1
-5.835E-2	1.045E+1	1.903E+1
-5.998E-2	1.018E+1	1.893E+1
-5.511E-2	1.031E+1	1.881E+1
-5.673E-2	1.041E+1	1.891E+1
-6.160E-2	1.030E+1	1.905E+1
-5.835E-2	1.037E+1	1.893E+1
-5.673E-2	1.038E+1	1.899E+1
-5.673E-2	1.041E+1	1.916E+1
-5.998E-2	1.048E+1	1.906E+1
-5.673E-2	1.031E+1	1.904E+1
-5.511E-2	1.030E+1	1.894E+1
-5.673E-2	1.045E+1	1.894E+1
-5.835E-2	1.039E+1	1.895E+1
-5.835E-2	1.027E+1	1.894E+1
-5.835E-2	1.025E+1	1.912E+1
-5.511E-2	1.027E+1	1.885E+1
-5.673E-2	1.035E+1	1.893E+1
-5.835E-2	1.039E+1	1.900E+1
-5.187E-2	1.042E+1	1.897E+1
-5.998E-2	1.040E+1	1.897E+1
-5.835E-2	1.044E+1	1.891E+1
-5.673E-2	1.033E+1	1.914E+1
-5.511E-2	1.036E+1	1.898E+1
-5.673E-2	1.030E+1	1.917E+1
-5.835E-2	1.034E+1	1.912E+1
-5.673E-2	1.028E+1	1.909E+1
-5.673E-2	1.035E+1	1.905E+1
-5.511E-2	1.025E+1	1.918E+1
-6.322E-2	1.027E+1	1.889E+1
-5.835E-2	1.029E+1	1.912E+1
-5.349E-2	1.041E+1	1.893E+1
-5.673E-2	1.039E+1	1.905E+1
-5.998E-2	1.023E+1	1.922E+1
-5.511E-2	1.031E+1	1.899E+1
-5.349E-2	1.036E+1	1.896E+1
-5.998E-2	1.037E+1	1.900E+1
-5.998E-2	1.036E+1	1.897E+1
-5.835E-2	1.034E+1	1.903E+1
-5.511E-2	1.045E+1	1.871E+1
-5.835E-2	1.044E+1	1.891E+1
-5.835E-2	1.026E+1	1.894E+1
-5.998E-2	1.028E+1	1.899E+1
-5.511E-2	1.037E+1	1.892E+1
-5.511E-2	1.031E+1	1.911E+1
-5.998E-2	1.040E+1	1.893E+1
-5.511E-2	1.036E+1	1.906E+1
-5.673E-2	1.036E+1	1.894E+1
-5.511E-2	1.029E+1	1.905E+1
-5.835E-2	1.026E+1	1.893E+1
-5.673E-2	1.044E+1	1.890E+1
-5.673E-2	1.037E+1	1.895E+1
-5.673E-2	1.031E+1	1.898E+1
-6.160E-2	1.031E+1	1.917E+1
-5.835E-2	1.035E+1	1.904E+1
-5.349E-2	1.046E+1	1.883E+1
-5.673E-2	1.042E+1	1.899E+1
-5.998E-2	1.043E+1	1.900E+1
-5.835E-2	1.045E+1	1.886E+1
-5.673E-2	1.036E+1	1.905E+1
-5.511E-2	1.045E+1	1.891E+1
-5.835E-2	1.044E+1	1.899E+1
-5.835E-2	1.041E+1	1.892E+1
-5.349E-2	1.040E+1	1.897E+1
-5.998E-2	1.036E+1	1.879E+1
-5.998E-2	1.037E+1	1.900E+1
-5.835E-2	1.039E+1	1.901E+1
-5.511E-2	1.033E+1	1.896E+1
-5.673E-2	1.033E+1	1.907E+1
-5.998E-2	1.032E+1	1.890E+1
-5.998E-2	1.030E+1	1.871E+1
-5.187E-2	1.035E+1	1.895E+1
-5.511E-2	1.038E+1	1.907E+1
-6.160E-2	1.028E+1	1.889E+1
-5.835E-2	1.037E+1	1.877E+1
-5.187E-2	1.033E+1	1.895E+1
-5.511E-2	1.036E+1	1.901E+1
-5.835E-2	1.035E+1	1.894E+1
-5.835E-2	1.033E+1	1.909E+1
-5.835E-2	1.039E+1	1.909E+1
-5.349E-2	1.037E+1	1.905E+1
-6.322E-2	1.027E+1	1.899E+1
-5.998E-2	1.037E+1	1.905E+1
-5.511E-2	1.029E+1	1.903E+1
-5.673E-2	1.042E+1	1.901E+1
-5.998E-2	1.040E+1	1.913E+1
-5.673E-2	1.055E+1	1.899E+1
-5.511E-2	1.037E+1	1.896E+1
-5.673E-2	1.029E+1	1.897E+1
-5.835E-2	1.021E+1	1.890E+1
-5.835E-2	1.035E+1	1.897E+1
-5.511E-2	1.032E+1	1.893E+1
-5.511E-2	1.027E+1	1.905E+1
-5.835E-2	1.044E+1	1.894E+1
-5.511E-2	1.036E+1	1.903E+1
-5.673E-2	1.033E+1	1.888E+1
-5.511E-2	1.035E+1	1.887E+1
-6.160E-2	1.036E+1	1.893E+1
-5.511E-2	1.035E+1	1.904E+1
-5.511E-2	1.036E+1	1.902E+1
-5.511E-2	1.035E+1	1.903E+1
-5.998E-2	1.039E+1	1.913E+1
-5.673E-2	1.028E+1	1.892E+1
-5.511E-2	1.032E+1	1.893E+1
-5.349E-2	1.030E+1	1.900E+1
-5.835E-2	1.039E+1	1.888E+1
-5.998E-2	1.028E+1	1.896E+1
-5.673E-2	1.030E+1	1.917E+1
-5.835E-2	1.035E+1	1.897E+1
-5.998E-2	1.036E+1	1.899E+1
-5.673E-2	1.046E+1	1.897E+1
-5.673E-2	1.036E+1	1.893E+1
-5.511E-2	1.043E+1	1.893E+1
-5.998E-2	1.022E+1	1.915E+1
-5.835E-2	1.043E+1	1.906E+1
-5.835E-2	1.035E+1	1.878E+1
-5.673E-2	1.037E+1	1.907E+1
-6.160E-2	1.037E+1	1.902E+1
-5.998E-2	1.036E+1	1.911E+1
-5.835E-2	1.032E+1	1.910E+1
-5.835E-2	1.029E+1	1.899E+1
-5.998E-2	1.031E+1	1.901E+1
-5.673E-2	1.042E+1	1.889E+1
-5.511E-2	1.041E+1	1.886E+1
-5.673E-2	1.035E+1	1.901E+1
-5.835E-2	1.035E+1	1.899E+1
-5.511E-2	1.035E+1	1.889E+1
-5.349E-2	1.042E+1	1.896E+1
-5.673E-2	1.025E+1	1.901E+1
-5.835E-2	1.047E+1	1.906E+1
-5.673E-2	1.042E+1	1.902E+1
-5.349E-2	1.038E+1	1.908E+1
-5.835E-2	1.027E+1	1.888E+1
-5.998E-2	1.036E+1	1.884E+1
-5.835E-2	1.036E+1	1.901E+1
-5.511E-2	1.034E+1	1.914E+1
-5.673E-2	1.032E+1	1.908E+1
-5.998E-2	1.044E+1	1.900E+1
-5.998E-2	1.033E+1	1.897E+1
-5.349E-2	1.045E+1	1.901E+1
-5.673E-2	1.028E+1	1.896E+1
-6.160E-2	1.033E+1	1.879E+1
-5.835E-2	1.029E+1	1.905E+1
-5.511E-2	1.039E+1	1.882E+1
-5.673E-2	1.034E+1	1.893E+1
-5.998E-2	1.039E+1	1.898E+1
-5.835E-2	1.045E+1	1.905E+1
-5.187E-2	1.039E+1	1.887E+1
-5.511E-2	1.019E+1	1.877E+1
-5.673E-2	1.037E+1	1.912E+1
-5.673E-2	1.043E+1	1.910E+1
-5.511E-2	1.034E+1	1.883E+1
-5.673E-2	1.037E+1	1.895E+1
-5.998E-2	1.040E+1	1.887E+1
-5.511E-2	1.038E+1	1.896E+1
-5.349E-2	1.022E+1	1.891E+1
-5.835E-2	1.033E+1	1.901E+1
-6.160E-2	1.023E+1	1.895E+1
-5.673E-2	1.038E+1	1.896E+1
-5.511E-2	1.044E+1	1.897E+1
-5.511E-2	1.039E+1	1.892E+1
-6.160E-2	1.032E+1	1.891E+1
-5.673E-2	1.033E+1	1.904E+1
-5.673E-2	1.024E+1	1.892E+1
-5.673E-2	1.042E+1	1.893E+1
-6.160E-2	1.032E+1	1.901E+1
-5.511E-2	1.022E+1	1.900E+1
-5.511E-2	1.028E+1	1.908E+1
-5.835E-2	1.037E+1	1.906E+1
-5.835E-2	1.027E+1	1.910E+1
-5.673E-2	1.043E+1	1.905E+1
-5.349E-2	1.041E+1	1.896E+1
-6.160E-2	1.026E+1	1.902E+1
-5.998E-2	1.028E+1	1.910E+1
-5.511E-2	1.049E+1	1.916E+1
-5.349E-2	1.037E+1	1.904E+1
-5.673E-2	1.040E+1	1.900E+1
-5.998E-2	1.031E+1	1.890E+1
-5.673E-2	1.040E+1	1.901E+1
-5.511E-2	1.043E+1	1.899E+1
-5.673E-2	1.041E+1	1.911E+1
-5.835E-2	1.041E+1	1.907E+1
-5.511E-2	1.030E+1	1.907E+1
-5.511E-2	1.029E+1	1.907E+1
-5.673E-2	1.043E+1	1.904E+1
-6.160E-2	1.035E+1	1.908E+1
-5.835E-2	1.025E+1	1.896E+1
-5.511E-2	1.030E+1	1.900E+1
-5.673E-2	1.051E+1	1.892E+1
-5.998E-2	1.036E+1	1.900E+1
-5.835E-2	1.033E+1	1.894E+1
-5.673E-2	1.041E+1	1.898E+1
-5.511E-2	1.029E+1	1.891E+1
-6.160E-2	1.034E+1	1.882E+1
-5.511E-2	1.035E+1	1.890E+1
-5.349E-2	1.040E+1	1.902E+1
-5.349E-2	1.038E+1	1.900E+1
-5.835E-2	1.040E+1	1.884E+1
-5.673E-2	1.029E+1	1.917E+1
-5.511E-2	1.038E+1	1.900E+1
-5.511E-2	1.035E+1	1.902E+1
-5.998E-2	1.033E+1	1.909E+1
-5.673E-2	1.041E+1	1.895E+1
-5.673E-2	1.042E+1	1.887E+1
-5.835E-2	1.032E+1	1.897E+1
-5.998E-2	1.036E+1	1.908E+1
-5.673E-2	1.041E+1	1.892E+1
-5.511E-2	1.030E+1	1.894E+1
-5.835E-2	1.037E+1	1.905E+1
-5.998E-2	1.026E+1	1.895E+1
-5.511E-2	1.038E+1	1.926E+1
-5.511E-2	1.036E+1	1.885E+1
-5.673E-2	1.031E+1	1.906E+1
-5.835E-2	1.033E+1	1.898E+1
-5.511E-2	1.033E+1	1.897E+1
-5.349E-2	1.036E+1	1.900E+1
-5.511E-2	1.038E+1	1.900E+1
-5.835E-2	1.040E+1	1.904E+1
-5.511E-2	1.046E+1	1.896E+1
-5.349E-2	1.033E+1	1.911E+1
-5.835E-2	1.038E+1	1.899E+1
-5.673E-2	1.042E+1	1.907E+1
-5.835E-2	1.044E+1	1.884E+1
-5.349E-2	1.047E+1	1.896E+1
-5.673E-2	1.029E+1	1.910E+1
-5.835E-2	1.038E+1	1.892E+1
-5.673E-2	1.040E+1	1.907E+1
-5.349E-2	1.041E+1	1.912E+1
-5.673E-2	1.031E+1	1.919E+1
-5.835E-2	1.034E+1	1.893E+1
-5.835E-2	1.037E+1	1.899E+1
-5.998E-2	1.047E+1	1.888E+1
-5.511E-2	1.037E+1	1.893E+1
-5.998E-2	1.035E+1	1.895E+1
-5.673E-2	1.043E+1	1.914E+1
-5.349E-2	1.036E+1	1.916E+1
-5.835E-2	1.029E+1	1.900E+1
-5.998E-2	1.030E+1	1.900E+1
-5.835E-2	1.043E+1	1.915E+1
-5.187E-2	1.034E+1	1.897E+1
-5.835E-2	1.047E+1	1.888E+1
-5.673E-2	1.032E+1	1.900E+1
-5.835E-2	1.038E+1	1.895E+1
-5.673E-2	1.025E+1	1.904E+1
-5.673E-2	1.034E+1	1.899E+1
-5.835E-2	1.038E+1	1.901E+1
-5.673E-2	1.036E+1	1.915E+1
-5.511E-2	1.030E+1	1.890E+1
-5.673E-2	1.039E+1	1.903E+1
-5.835E-2	1.038E+1	1.902E+1
-5.835E-2	1.029E+1	1.909E+1
-5.673E-2	1.041E+1	1.909E+1
-5.673E-2	1.043E+1	1.898E+1
-5.998E-2	1.030E+1	1.893E+1
-5.673E-2	1.036E+1	1.895E+1
-5.349E-2	1.040E+1	1.911E+1
-5.673E-2	1.031E+1	1.910E+1
-5.835E-2	1.032E+1	1.899E+1
-5.511E-2	1.031E+1	1.892E+1
-5.511E-2	1.025E+1	1.905E+1
-5.673E-2	1.046E+1	1.900E+1
-5.835E-2	1.037E+1	1.907E+1
-5.673E-2	1.030E+1	1.905E+1
-5.511E-2	1.027E+1	1.908E+1
-5.673E-2	1.045E+1	1.912E+1
-5.998E-2	1.028E+1	1.890E+1
-5.673E-2	1.041E+1	1.888E+1
-5.511E-2	1.037E+1	1.900E+1
-5.511E-2	1.045E+1	1.893E+1
-5.673E-2	1.036E+1	1.889E+1
-5.673E-2	1.028E+1	1.903E+1
-5.349E-2	1.029E+1	1.888E+1
-5.511E-2	1.045E+1	1.905E+1
-6.322E-2	1.032E+1	1.890E+1
-5.673E-2	1.036E+1	1.914E+1
-5.349E-2	1.040E+1	1.893E+1
-5.673E-2	1.023E+1	1.893E+1
-5.998E-2	1.032E+1	1.901E+1
-5.673E-2	1.036E+1	1.903E+1
-5.349E-2	1.035E+1	1.905E+1
-5.835E-2	1.035E+1	1.901E+1
-6.160E-2	1.035E+1	1.896E+1
-5.673E-2	1.034E+1	1.915E+1
-5.511E-2	1.037E+1	1.908E+1
-5.511E-2	1.037E+1	1.896E+1
-5.998E-2	1.033E+1	1.910E+1
-5.673E-2	1.036E+1	1.904E+1
-5.673E-2	1.030E+1	1.904E+1
-5.511E-2	1.036E+1	1.907E+1
-5.998E-2	1.036E+1	1.905E+1
-5.511E-2	1.033E+1	1.893E+1
-5.349E-2	1.050E+1	1.911E+1
-5.673E-2	1.029E+1	1.893E+1
-6.160E-2	1.028E+1	1.907E+1
-5.349E-2	1.041E+1	1.898E+1
-5.349E-2	1.041E+1	1.903E+1
-5.673E-2	1.047E+1	1.891E+1
-5.998E-2	1.035E+1	1.908E+1
-5.673E-2	1.033E+1	1.877E+1
-5.673E-2	1.032E+1	1.894E+1
-5.835E-2	1.033E+1	1.907E+1
-6.160E-2	1.029E+1	1.905E+1
-5.511E-2	1.028E+1	1.904E+1
-5.349E-2	1.035E+1	1.901E+1
-5.673E-2	1.020E+1	1.899E+1
-5.835E-2	1.035E+1	1.884E+1
-5.673E-2	1.037E+1	1.903E+1
-5.511E-2	1.032E+1	1.898E+1
-5.998E-2	1.041E+1	1.911E+1
-6.484E-2	1.044E+1	1.906E+1
-5.511E-2	1.032E+1	1.895E+1
-5.673E-2	1.042E+1	1.898E+1
-5.673E-2	1.025E+1	1.905E+1
-5.835E-2	1.026E+1	1.901E+1
-5.349E-2	1.037E+1	1.899E+1
-5.511E-2	1.038E+1	1.901E+1
-5.835E-2	1.036E+1	1.910E+1
-5.998E-2	1.032E+1	1.903E+1
-5.673E-2	1.039E+1	1.903E+1
-5.673E-2	1.035E+1	1.906E+1
-5.673E-2	1.036E+1	1.903E+1
-5.998E-2	1.034E+1	1.896E+1
-5.673E-2	1.042E+1	1.897E+1
-5.511E-2	1.032E+1	1.912E+1
-5.511E-2	1.041E+1	1.917E+1
-6.160E-2	1.032E+1	1.901E+1
-5.835E-2	1.045E+1	1.898E+1
-5.511E-2	1.042E+1	1.896E+1
-5.673E-2	1.041E+1	1.888E+1
-5.835E-2	1.045E+1	1.905E+1
-5.511E-2	1.031E+1	1.911E+1
-5.349E-2	1.041E+1	1.907E+1
-5.511E-2	1.027E+1	1.894E+1
-5.998E-2	1.030E+1	1.900E+1
-5.511E-2	1.040E+1	1.913E+1
-5.349E-2	1.042E+1	1.916E+1
-5.511E-2	1.024E+1	1.907E+1
-5.998E-2	1.036E+1	1.895E+1
-5.349E-2	1.016E+1	1.889E+1
-5.511E-2	1.034E+1	1.928E+1
-5.673E-2	1.050E+1	1.881E+1
-5.673E-2	1.029E+1	1.899E+1
-5.673E-2	1.028E+1	1.888E+1
-5.673E-2	1.026E+1	1.917E+1
-5.511E-2	1.036E+1	1.912E+1
-5.998E-2	1.032E+1	1.905E+1
-5.511E-2	1.042E+1	1.893E+1
-5.349E-2	1.029E+1	1.910E+1
-5.998E-2	1.047E+1	1.912E+1
-6.160E-2	1.033E+1	1.908E+1
-5.511E-2	1.031E+1	1.895E+1
-5.349E-2	1.036E+1	1.909E+1
-5.511E-2	1.043E+1	1.889E+1
-5.835E-2	1.035E+1	1.917E+1
-5.673E-2	1.039E+1	1.897E+1
-5.511E-2	1.034E+1	1.906E+1
-5.349E-2	1.032E+1	1.907E+1
-6.160E-2	1.030E+1	1.916E+1
-5.673E-2	1.031E+1	1.912E+1
-5.349E-2	1.054E+1	1.899E+1
-5.998E-2	1.040E+1	1.895E+1
-5.835E-2	1.036E+1	1.916E+1
-5.835E-2	1.034E+1	1.886E+1
-5.187E-2	1.043E+1	1.897E+1
-5.835E-2	1.028E+1	1.898E+1
-5.835E-2	1.032E+1	1.909E+1
-5.673E-2	1.040E+1	1.906E+1
-5.511E-2	1.037E+1	1.899E+1
-5.673E-2	1.040E+1	1.912E+1
-5.835E-2	1.034E+1	1.905E+1
-5.673E-2	1.055E+1	1.899E+1
-5.349E-2	1.036E+1	1.908E+1
-5.673E-2	1.034E+1	1.896E+1
-5.835E-2	1.027E+1	1.892E+1
-5.511E-2	1.044E+1	1.902E+1
-5.511E-2	1.038E+1	1.903E+1
-5.998E-2	1.026E+1	1.908E+1
-5.835E-2	1.047E+1	1.882E+1
-5.673E-2	1.042E+1	1.899E+1
-5.511E-2	1.036E+1	1.901E+1
-5.511E-2	1.034E+1	1.901E+1
-5.835E-2	1.034E+1	1.907E+1
-5.511E-2	1.031E+1	1.895E+1
-5.511E-2	1.033E+1	1.891E+1
-5.673E-2	1.025E+1	1.906E+1
-5.835E-2	1.032E+1	1.914E+1
-5.673E-2	1.043E+1	1.892E+1
-5.511E-2	1.038E+1	1.897E+1
-5.673E-2	1.036E+1	1.913E+1
-5.673E-2	1.035E+1	1.917E+1
-5.673E-2	1.034E+1	1.918E+1
-5.511E-2	1.038E+1	1.893E+1
-5.673E-2	1.029E+1	1.899E+1
-5.998E-2	1.037E+1	1.912E+1
-5.673E-2	1.039E+1	1.900E+1
-5.349E-2	1.037E+1	1.905E+1
-5.511E-2	1.035E+1	1.916E+1
-5.835E-2	1.035E+1	1.901E+1
-5.673E-2	1.035E+1	1.901E+1
-5.673E-2	1.020E+1	1.905E+1
-5.835E-2	1.040E+1	1.900E+1
-5.998E-2	1.031E+1	1.906E+1
-5.511E-2	1.033E+1	1.914E+1
-5.349E-2	1.039E+1	1.888E+1
-5.835E-2	1.035E+1	1.899E+1
-5.998E-2	1.026E+1	1.895E+1
-5.511E-2	1.033E+1	1.896E+1
-5.349E-2	1.035E+1	1.917E+1
-5.835E-2	1.048E+1	1.905E+1
-5.835E-2	1.036E+1	1.895E+1
-5.673E-2	1.035E+1	1.902E+1
-5.349E-2	1.035E+1	1.888E+1
-5.511E-2	1.043E+1	1.901E+1
-5.998E-2	1.038E+1	1.887E+1
-5.511E-2	1.041E+1	1.900E+1
-5.673E-2	1.039E+1	1.870E+1
-5.673E-2	1.027E+1	1.888E+1
-6.160E-2	1.039E+1	1.901E+1
-5.673E-2	1.043E+1	1.909E+1
-5.511E-2	1.036E+1	1.903E+1
-5.835E-2	1.041E+1	1.897E+1
-5.673E-2	1.035E+1	1.910E+1
-5.511E-2	1.035E+1	1.922E+1
-5.511E-2	1.043E+1	1.897E+1
-5.673E-2	1.026E+1	1.912E+1
-5.998E-2	1.026E+1	1.901E+1
-5.511E-2	1.037E+1	1.886E+1
-5.511E-2	1.033E+1	1.908E+1
-5.835E-2	1.037E+1	1.907E+1
-5.998E-2	1.026E+1	1.909E+1
-5.673E-2	1.042E+1	1.909E+1
-5.673E-2	1.027E+1	1.902E+1
-5.835E-2	1.031E+1	1.913E+1
-5.835E-2	1.042E+1	1.893E+1
-5.673E-2	1.048E+1	1.901E+1
-5.511E-2	1.034E+1	1.901E+1
-5.673E-2	1.033E+1	1.886E+1
-5.998E-2	1.035E+1	1.900E+1
-5.511E-2	1.021E+1	1.905E+1
-5.511E-2	1.044E+1	1.900E+1
-5.835E-2	1.037E+1	1.905E+1
-5.673E-2	1.034E+1	1.886E+1
-5.673E-2	1.030E+1	1.900E+1
-5.349E-2	1.030E+1	1.903E+1
-5.835E-2	1.038E+1	1.896E+1
-5.998E-2	1.039E+1	1.924E+1
-5.835E-2	1.032E+1	1.911E+1
-5.511E-2	1.031E+1	1.895E+1
-5.673E-2	1.034E+1	1.893E+1
-5.998E-2	1.040E+1	1.894E+1
-5.511E-2	1.048E+1	1.904E+1
-5.511E-2	1.034E+1	1.886E+1
-5.511E-2	1.037E+1	1.904E+1
-5.998E-2	1.038E+1	1.911E+1
-5.349E-2	1.034E+1	1.907E+1
-5.511E-2	1.033E+1	1.913E+1
-5.511E-2	1.041E+1	1.912E+1
-5.998E-2	1.040E+1	1.895E+1
-5.349E-2	1.035E+1	1.905E+1
-5.511E-2	1.040E+1	1.890E+1
-5.835E-2	1.041E+1	1.901E+1
-5.998E-2	1.037E+1	1.916E+1
-5.673E-2	1.024E+1	1.896E+1
-5.673E-2	1.036E+1	1.903E+1
-5.511E-2	1.037E+1	1.900E+1
-5.835E-2	1.021E+1	1.897E+1
-5.349E-2	1.027E+1	1.890E+1
-5.673E-2	1.037E+1	1.900E+1
-5.673E-2	1.041E+1	1.888E+1
-6.160E-2	1.042E+1	1.905E+1
-5.673E-2	1.047E+1	1.896E+1
-5.187E-2	1.030E+1	1.902E+1
-5.673E-2	1.045E+1	1.891E+1
-5.673E-2	1.047E+1	1.902E+1
-5.511E-2	1.036E+1	1.918E+1
-5.349E-2	1.015E+1	1.891E+1
-5.673E-2	1.044E+1	1.898E+1
-6.160E-2	1.042E+1	1.891E+1
-5.673E-2	1.046E+1	1.894E+1
-5.349E-2	1.030E+1	1.911E+1
-5.998E-2	1.035E+1	1.909E+1
-5.835E-2	1.035E+1	1.895E+1
-5.673E-2	1.042E+1	1.920E+1
-5.673E-2	1.036E+1	1.908E+1
-5.673E-2	1.035E+1	1.908E+1
-5.998E-2	1.042E+1	1.890E+1
-5.511E-2	1.029E+1	1.895E+1
-5.673E-2	1.032E+1	1.895E+1
-5.835E-2	1.035E+1	1.902E+1
-5.998E-2	1.032E+1	1.897E+1
-5.511E-2	1.033E+1	1.899E+1
-5.673E-2	1.016E+1	1.895E+1
-5.835E-2	1.032E+1	1.909E+1
-5.673E-2	1.040E+1	1.901E+1
-5.835E-2	1.038E+1	1.897E+1
-5.187E-2	1.045E+1	1.905E+1
-5.673E-2	1.048E+1	1.903E+1
-6.322E-2	1.037E+1	1.897E+1
-5.349E-2	1.020E+1	1.905E+1
-5.511E-2	1.032E+1	1.884E+1
-5.673E-2	1.042E+1	1.897E+1
-5.998E-2	1.032E+1	1.904E+1
-5.673E-2	1.031E+1	1.919E+1
-5.673E-2	1.039E+1	1.905E+1
-5.349E-2	1.032E+1	1.892E+1
-5.998E-2	1.034E+1	1.898E+1
-5.187E-2	1.033E+1	1.889E+1
-5.511E-2	1.031E+1	1.913E+1
-5.673E-2	1.039E+1	1.906E+1
-5.835E-2	1.050E+1	1.905E+1
-5.835E-2	1.029E+1	1.902E+1
-5.835E-2	1.045E+1	1.905E+1
-5.673E-2	1.043E+1	1.919E+1
-5.835E-2	1.040E+1	1.903E+1
-5.673E-2	1.033E+1	1.907E+1
-5.673E-2	1.042E+1	1.910E+1
-5.673E-2	1.021E+1	1.905E+1
-5.998E-2	1.037E+1	1.916E+1
-5.835E-2	1.039E+1	1.914E+1
-5.511E-2	1.042E+1	1.889E+1
-5.835E-2	1.040E+1	1.908E+1
-5.835E-2	1.048E+1	1.901E+1
-5.673E-2	1.038E+1	1.910E+1
-5.511E-2	1.036E+1	1.889E+1
-5.673E-2	1.036E+1	1.898E+1
-5.835E-2	1.047E+1	1.900E+1
-5.511E-2	1.025E+1	1.913E+1
-5.511E-2	1.035E+1	1.910E+1
-5.349E-2	1.034E+1	1.914E+1
-5.673E-2	1.029E+1	1.921E+1
-5.673E-2	1.027E+1	1.900E+1
-5.349E-2	1.041E+1	1.905E+1
-5.835E-2	1.029E+1	1.898E+1
-5.835E-2	1.037E+1	1.903E+1
-5.835E-2	1.023E+1	1.884E+1
-5.511E-2	1.034E+1	1.897E+1
-5.673E-2	1.035E+1	1.892E+1
-5.998E-2	1.041E+1	1.920E+1
-5.511E-2	1.035E+1	1.895E+1
-5.511E-2	1.028E+1	1.894E+1
-5.673E-2	1.043E+1	1.894E+1
-5.998E-2	1.035E+1	1.914E+1
-5.349E-2	1.032E+1	1.905E+1
-5.349E-2	1.046E+1	1.910E+1
-5.835E-2	1.039E+1	1.911E+1
-6.160E-2	1.029E+1	1.903E+1
-5.349E-2	1.035E+1	1.918E+1
-5.511E-2	1.034E+1	1.902E+1
-5.673E-2	1.042E+1	1.909E+1
-5.673E-2	1.039E+1	1.918E+1
-5.673E-2	1.038E+1	1.897E+1
-5.673E-2	1.038E+1	1.918E+1
-5.349E-2	1.024E+1	1.903E+1
-5.835E-2	1.046E+1	1.905E+1
-5.511E-2	1.031E+1	1.911E+1
-5.673E-2	1.030E+1	1.909E+1
-5.511E-2	1.040E+1	1.910E+1
-5.998E-2	1.032E+1	1.912E+1
-5.673E-2	1.038E+1	1.908E+1
-5.187E-2	1.035E+1	1.896E+1
-5.835E-2	1.039E+1	1.906E+1
-5.673E-2	1.026E+1	1.918E+1
-5.349E-2	1.027E+1	1.897E+1
-5.511E-2	1.036E+1	1.909E+1
-6.160E-2	1.031E+1	1.895E+1
-5.998E-2	1.031E+1	1.904E+1
-5.673E-2	1.035E+1	1.905E+1
-5.511E-2	1.041E+1	1.898E+1
-5.835E-2	1.031E+1	1.902E+1
-5.835E-2	1.035E+1	1.897E+1
-5.511E-2	1.039E+1	1.909E+1
-5.511E-2	1.030E+1	1.902E+1
-5.835E-2	1.049E+1	1.908E+1
-5.998E-2	1.043E+1	1.909E+1
-5.673E-2	1.030E+1	1.916E+1
-5.187E-2	1.037E+1	1.912E+1
-5.673E-2	1.035E+1	1.901E+1
-5.673E-2	1.041E+1	1.904E+1
-5.673E-2	1.031E+1	1.896E+1
-5.511E-2	1.035E+1	1.904E+1
-5.835E-2	1.028E+1	1.892E+1
-5.835E-2	1.035E+1	1.909E+1
-5.511E-2	1.030E+1	1.896E+1
-5.349E-2	1.039E+1	1.895E+1
-5.835E-2	1.035E+1	1.916E+1
-5.835E-2	1.042E+1	1.897E+1
-5.673E-2	1.036E+1	1.889E+1
-5.511E-2	1.022E+1	1.895E+1
-5.998E-2	1.050E+1	1.910E+1
-5.673E-2	1.033E+1	1.905E+1
-5.511E-2	1.034E+1	1.900E+1
-5.673E-2	1.029E+1	1.903E+1
-5.673E-2	1.033E+1	1.897E+1
-5.673E-2	1.025E+1	1.908E+1
-5.673E-2	1.043E+1	1.899E+1
-5.673E-2	1.024E+1	1.918E+1
-5.673E-2	1.046E+1	1.890E+1
-5.835E-2	1.036E+1	1.912E+1
-5.511E-2	1.032E+1	1.907E+1
-5.673E-2	1.035E+1	1.909E+1
-5.998E-2	1.036E+1	1.901E+1
-5.998E-2	1.040E+1	1.896E+1
-5.511E-2	1.039E+1	1.909E+1
-5.511E-2	1.030E+1	1.900E+1
-5.835E-2	1.041E+1	1.895E+1
-5.511E-2	1.036E+1	1.898E+1
-5.511E-2	1.045E+1	1.898E+1
-5.349E-2	1.028E+1	1.901E+1
-6.160E-2	1.045E+1	1.916E+1
-5.835E-2	1.042E+1	1.893E+1
-5.673E-2	1.036E+1	1.905E+1
-5.511E-2	1.042E+1	1.899E+1
-5.835E-2	1.030E+1	1.893E+1
-5.998E-2	1.039E+1	1.906E+1
-5.673E-2	1.040E+1	1.894E+1
-5.349E-2	1.046E+1	1.910E+1
-5.835E-2	1.027E+1	1.910E+1
-5.835E-2	1.031E+1	1.899E+1
-5.511E-2	1.034E+1	1.911E+1
-5.349E-2	1.027E+1	1.899E+1
-5.673E-2	1.035E+1	1.912E+1
-5.835E-2	1.037E+1	1.913E+1
-5.511E-2	1.050E+1	1.909E+1
-5.187E-2	1.026E+1	1.900E+1
-5.835E-2	1.027E+1	1.910E+1
-5.835E-2	1.026E+1	1.906E+1
-5.511E-2	1.047E+1	1.903E+1
-5.673E-2	1.030E+1	1.905E+1
-5.998E-2	1.034E+1	1.894E+1
-5.673E-2	1.038E+1	1.913E+1
-5.673E-2	1.046E+1	1.893E+1
-5.349E-2	1.040E+1	1.895E+1
-5.835E-2	1.029E+1	1.888E+1
-5.835E-2	1.032E+1	1.907E+1
-5.349E-2	1.042E+1	1.911E+1
-5.673E-2	1.033E+1	1.900E+1
-5.673E-2	1.034E+1	1.915E+1
-5.835E-2	1.032E+1	1.885E+1
-5.511E-2	1.036E+1	1.899E+1
-5.511E-2	1.045E+1	1.892E+1
-5.673E-2	1.046E+1	1.901E+1
-5.835E-2	1.037E+1	1.891E+1
-5.673E-2	1.030E+1	1.904E+1
-5.349E-2	1.036E+1	1.907E+1
-5.673E-2	1.035E+1	1.888E+1
-5.673E-2	1.034E+1	1.915E+1
-5.349E-2	1.040E+1	1.908E+1
-5.025E-2	1.036E+1	1.899E+1
-5.349E-2	1.036E+1	1.909E+1
-5.835E-2	1.025E+1	1.907E+1
-5.511E-2	1.043E+1	1.900E+1
-5.511E-2	1.034E+1	1.890E+1
-5.835E-2	1.031E+1	1.889E+1
-5.673E-2	1.040E+1	1.913E+1
-5.025E-2	1.014E+1	1.895E+1
-5.187E-2	1.034E+1	1.912E+1
-5.673E-2	1.032E+1	1.902E+1
-5.998E-2	1.032E+1	1.896E+1
-5.511E-2	1.034E+1	1.905E+1
-5.349E-2	1.043E+1	1.924E+1
-5.835E-2	1.039E+1	1.906E+1
-5.511E-2	1.034E+1	1.903E+1
-5.511E-2	1.034E+1	1.902E+1
-5.673E-2	1.040E+1	1.909E+1
-5.835E-2	1.038E+1	1.911E+1
-5.835E-2	1.033E+1	1.914E+1
-5.673E-2	1.043E+1	1.912E+1
-5.673E-2	1.042E+1	1.908E+1
-5.998E-2	1.026E+1	1.910E+1
-5.673E-2	1.041E+1	1.909E+1
-5.349E-2	1.030E+1	1.913E+1
-5.511E-2	1.027E+1	1.901E+1
-5.673E-2	1.044E+1	1.907E+1
-5.835E-2	1.033E+1	1.898E+1
-5.349E-2	1.036E+1	1.899E+1
-5.187E-2	1.038E+1	1.901E+1
-5.998E-2	1.031E+1	1.887E+1
-5.835E-2	1.034E+1	1.916E+1
-5.349E-2	1.057E+1	1.911E+1
-5.349E-2	1.029E+1	1.903E+1
-5.511E-2	1.037E+1	1.893E+1
-5.835E-2	1.044E+1	1.889E+1
-5.025E-2	1.036E+1	1.909E+1
-5.511E-2	1.023E+1	1.906E+1
-5.511E-2	1.033E+1	1.900E+1
-5.673E-2	1.026E+1	1.904E+1
-5.349E-2	1.038E+1	1.901E+1
-5.349E-2	1.044E+1	1.894E+1
-5.835E-2	1.045E+1	1.902E+1
-5.835E-2	1.050E+1	1.888E+1
-5.511E-2	1.036E+1	1.902E+1
-5.511E-2	1.025E+1	1.901E+1
-5.673E-2	1.036E+1	1.906E+1
-5.673E-2	1.043E+1	1.918E+1
-5.349E-2	1.042E+1	1.905E+1
-5.187E-2	1.045E+1	1.912E+1
-5.835E-2	1.036E+1	1.901E+1
-6.160E-2	1.037E+1	1.914E+1
-5.511E-2	1.040E+1	1.905E+1
-5.349E-2	1.034E+1	1.900E+1
-5.673E-2	1.033E+1	1.904E+1
-5.511E-2	1.036E+1	1.915E+1
-5.349E-2	1.044E+1	1.897E+1
-5.511E-2	1.034E+1	1.900E+1
-5.673E-2	1.045E+1	1.910E+1
-5.835E-2	1.043E+1	1.906E+1
-5.673E-2	1.035E+1	1.907E+1
-5.349E-2	1.040E+1	1.916E+1
-5.835E-2	1.030E+1	1.911E+1
-5.835E-2	1.022E+1	1.902E+1
-5.511E-2	1.035E+1	1.895E+1
-5.349E-2	1.038E+1	1.907E+1
-5.511E-2	1.024E+1	1.890E+1
-5.998E-2	1.033E+1	1.896E+1
-5.187E-2	1.049E+1	1.910E+1
-5.673E-2	1.033E+1	1.901E+1
-5.673E-2	1.030E+1	1.892E+1
-5.835E-2	1.025E+1	1.907E+1
-5.349E-2	1.041E+1	1.882E+1
[truncated: 39,977 more rows]
