# Supplementary material for: Improved ANAP incorporation and VCF analysis reveal details of P2X7 current facilitation and a limited conformational interplay between ATP binding and the intracellular ballast domain
Source: eLife. 2023 Jan 4;12:e82479. doi: 10.7554/eLife.82479 (PMC9859053; doi:10.7554/eLife.82479)
Supplement: Figure 6—figure supplement 2—source data 2. [file elife-82479-fig6-figsupp2-data2.zip › Figure-6_figure-supplement-2_source-data-2/P2X7-CaM-M13/e12#32.csv]

-5.187E-2	1.026E+1	1.795E+1
-5.025E-2	1.030E+1	1.793E+1
-4.700E-2	1.020E+1	1.800E+1
-4.862E-2	1.023E+1	1.813E+1
-4.862E-2	1.037E+1	1.805E+1
-5.349E-2	1.030E+1	1.810E+1
-4.862E-2	1.030E+1	1.821E+1
-4.700E-2	1.020E+1	1.809E+1
-5.187E-2	1.037E+1	1.791E+1
-5.187E-2	1.032E+1	1.795E+1
-5.025E-2	1.018E+1	1.802E+1
-4.700E-2	1.039E+1	1.788E+1
-4.862E-2	1.030E+1	1.805E+1
-5.349E-2	1.028E+1	1.797E+1
-5.025E-2	1.038E+1	1.799E+1
-4.700E-2	1.021E+1	1.805E+1
-4.862E-2	1.031E+1	1.808E+1
-5.349E-2	1.035E+1	1.799E+1
-4.700E-2	1.034E+1	1.796E+1
-4.862E-2	1.028E+1	1.809E+1
-4.862E-2	1.029E+1	1.807E+1
-5.187E-2	1.036E+1	1.811E+1
-4.700E-2	1.039E+1	1.793E+1
-4.700E-2	1.010E+1	1.797E+1
-4.862E-2	1.026E+1	1.792E+1
-5.025E-2	1.038E+1	1.800E+1
-4.862E-2	1.045E+1	1.789E+1
-5.025E-2	1.027E+1	1.805E+1
-5.187E-2	1.031E+1	1.814E+1
-5.187E-2	1.022E+1	1.811E+1
-4.862E-2	1.034E+1	1.795E+1
-5.025E-2	1.021E+1	1.799E+1
-4.862E-2	1.029E+1	1.820E+1
-5.025E-2	1.032E+1	1.807E+1
-4.700E-2	1.032E+1	1.812E+1
-4.538E-2	1.025E+1	1.798E+1
-5.025E-2	1.029E+1	1.799E+1
-5.187E-2	1.027E+1	1.811E+1
-4.538E-2	1.023E+1	1.797E+1
-4.862E-2	1.027E+1	1.810E+1
-5.025E-2	1.018E+1	1.816E+1
-5.349E-2	1.033E+1	1.818E+1
-4.700E-2	1.022E+1	1.806E+1
-4.700E-2	1.032E+1	1.803E+1
-4.862E-2	1.047E+1	1.798E+1
-5.187E-2	1.029E+1	1.820E+1
-4.862E-2	1.022E+1	1.809E+1
-4.862E-2	1.044E+1	1.816E+1
-5.187E-2	1.010E+1	1.807E+1
-5.025E-2	1.038E+1	1.818E+1
-4.538E-2	1.037E+1	1.807E+1
-4.862E-2	1.035E+1	1.805E+1
-5.025E-2	1.030E+1	1.808E+1
-5.025E-2	1.027E+1	1.805E+1
-4.862E-2	1.017E+1	1.810E+1
-4.862E-2	1.026E+1	1.796E+1
-5.187E-2	1.030E+1	1.810E+1
-5.025E-2	1.018E+1	1.810E+1
-4.862E-2	1.035E+1	1.813E+1
-4.700E-2	1.018E+1	1.813E+1
-4.862E-2	1.030E+1	1.808E+1
-5.511E-2	1.033E+1	1.802E+1
-5.025E-2	1.029E+1	1.818E+1
-4.700E-2	1.028E+1	1.819E+1
-5.187E-2	1.017E+1	1.811E+1
-5.025E-2	1.021E+1	1.803E+1
-4.700E-2	1.041E+1	1.791E+1
-4.862E-2	1.025E+1	1.798E+1
-4.862E-2	1.045E+1	1.809E+1
-4.862E-2	1.023E+1	1.819E+1
-4.862E-2	1.023E+1	1.813E+1
-4.700E-2	1.035E+1	1.818E+1
-5.025E-2	1.031E+1	1.804E+1
-5.025E-2	1.022E+1	1.791E+1
-4.700E-2	1.034E+1	1.812E+1
-4.538E-2	1.032E+1	1.795E+1
-5.187E-2	1.031E+1	1.799E+1
-5.187E-2	1.039E+1	1.813E+1
-4.700E-2	1.036E+1	1.810E+1
-5.025E-2	1.031E+1	1.808E+1
-5.025E-2	1.025E+1	1.806E+1
-5.349E-2	1.029E+1	1.785E+1
-4.700E-2	1.044E+1	1.789E+1
-4.538E-2	1.018E+1	1.820E+1
-5.025E-2	1.030E+1	1.815E+1
-5.025E-2	1.041E+1	1.806E+1
-4.862E-2	1.038E+1	1.828E+1
-4.538E-2	1.031E+1	1.780E+1
-5.025E-2	1.030E+1	1.801E+1
-5.187E-2	1.034E+1	1.802E+1
-4.862E-2	1.035E+1	1.790E+1
-4.862E-2	1.037E+1	1.786E+1
-4.862E-2	1.026E+1	1.804E+1
-4.862E-2	1.023E+1	1.800E+1
-5.025E-2	1.031E+1	1.800E+1
-4.862E-2	1.032E+1	1.807E+1
-5.025E-2	1.028E+1	1.804E+1
-5.349E-2	1.026E+1	1.796E+1
-4.862E-2	1.041E+1	1.797E+1
-4.862E-2	1.027E+1	1.815E+1
-4.862E-2	1.017E+1	1.811E+1
-5.187E-2	1.022E+1	1.812E+1
-5.025E-2	1.016E+1	1.809E+1
-4.538E-2	1.022E+1	1.800E+1
-5.025E-2	1.041E+1	1.818E+1
-5.349E-2	1.013E+1	1.810E+1
-4.862E-2	1.034E+1	1.770E+1
-4.700E-2	1.024E+1	1.795E+1
-5.025E-2	1.035E+1	1.790E+1
-5.187E-2	1.026E+1	1.812E+1
-4.862E-2	1.032E+1	1.790E+1
-4.700E-2	1.022E+1	1.805E+1
-5.187E-2	1.023E+1	1.815E+1
-5.349E-2	1.022E+1	1.800E+1
-4.700E-2	1.036E+1	1.821E+1
-4.538E-2	1.024E+1	1.795E+1
-4.700E-2	1.030E+1	1.810E+1
-5.187E-2	1.028E+1	1.811E+1
-5.025E-2	1.030E+1	1.800E+1
-4.700E-2	1.031E+1	1.815E+1
-4.862E-2	1.031E+1	1.801E+1
-5.187E-2	1.035E+1	1.814E+1
-5.025E-2	1.014E+1	1.809E+1
-4.700E-2	1.025E+1	1.809E+1
-5.025E-2	1.033E+1	1.794E+1
-5.349E-2	1.039E+1	1.804E+1
-4.862E-2	1.032E+1	1.795E+1
-4.700E-2	1.029E+1	1.801E+1
-5.025E-2	1.027E+1	1.810E+1
-5.025E-2	1.032E+1	1.801E+1
-4.700E-2	1.017E+1	1.797E+1
-4.862E-2	1.025E+1	1.801E+1
-5.025E-2	1.025E+1	1.805E+1
-5.187E-2	1.044E+1	1.817E+1
-4.862E-2	1.020E+1	1.786E+1
-4.700E-2	1.031E+1	1.808E+1
-5.025E-2	1.012E+1	1.795E+1
-5.187E-2	1.035E+1	1.797E+1
-4.700E-2	1.023E+1	1.802E+1
-4.862E-2	1.031E+1	1.794E+1
-4.862E-2	1.035E+1	1.795E+1
-5.187E-2	1.031E+1	1.792E+1
-4.538E-2	1.029E+1	1.805E+1
-4.700E-2	1.027E+1	1.807E+1
-5.025E-2	1.030E+1	1.787E+1
-5.187E-2	1.022E+1	1.798E+1
-4.538E-2	1.031E+1	1.800E+1
-4.700E-2	1.032E+1	1.809E+1
-5.187E-2	1.028E+1	1.792E+1
-5.025E-2	1.031E+1	1.806E+1
-4.700E-2	1.014E+1	1.789E+1
-4.700E-2	1.028E+1	1.788E+1
-5.187E-2	1.025E+1	1.782E+1
-4.862E-2	1.023E+1	1.786E+1
-4.862E-2	1.024E+1	1.795E+1
-4.862E-2	1.021E+1	1.808E+1
-5.025E-2	1.031E+1	1.813E+1
-5.025E-2	1.027E+1	1.801E+1
-4.538E-2	1.025E+1	1.793E+1
-4.700E-2	1.020E+1	1.792E+1
-4.700E-2	1.035E+1	1.800E+1
-5.187E-2	1.026E+1	1.794E+1
-4.700E-2	1.021E+1	1.806E+1
-5.025E-2	1.012E+1	1.786E+1
-5.025E-2	1.029E+1	1.791E+1
-5.187E-2	1.023E+1	1.802E+1
-4.700E-2	1.021E+1	1.793E+1
-4.700E-2	1.031E+1	1.799E+1
-5.025E-2	1.021E+1	1.787E+1
-5.025E-2	1.033E+1	1.790E+1
-4.862E-2	1.022E+1	1.789E+1
-4.214E-2	1.028E+1	1.788E+1
-4.862E-2	1.012E+1	1.799E+1
-5.349E-2	1.021E+1	1.792E+1
-4.700E-2	1.033E+1	1.803E+1
-5.025E-2	1.023E+1	1.806E+1
-4.862E-2	1.033E+1	1.793E+1
-5.349E-2	1.034E+1	1.799E+1
-4.700E-2	1.033E+1	1.772E+1
-4.862E-2	1.034E+1	1.778E+1
-5.187E-2	1.022E+1	1.810E+1
-5.025E-2	1.024E+1	1.777E+1
-5.025E-2	1.038E+1	1.802E+1
-4.862E-2	1.032E+1	1.796E+1
-4.862E-2	1.020E+1	1.808E+1
-5.187E-2	1.025E+1	1.790E+1
-4.538E-2	1.021E+1	1.791E+1
-4.862E-2	1.025E+1	1.811E+1
-5.187E-2	1.027E+1	1.803E+1
-5.349E-2	1.037E+1	1.792E+1
-4.700E-2	1.019E+1	1.797E+1
-4.538E-2	1.023E+1	1.793E+1
-4.862E-2	1.024E+1	1.802E+1
-5.025E-2	1.022E+1	1.802E+1
-4.700E-2	1.024E+1	1.782E+1
-4.700E-2	1.022E+1	1.796E+1
-4.862E-2	1.028E+1	1.793E+1
-5.025E-2	1.031E+1	1.807E+1
-5.025E-2	1.027E+1	1.806E+1
-4.700E-2	1.018E+1	1.809E+1
-5.025E-2	1.022E+1	1.781E+1
-5.187E-2	1.015E+1	1.809E+1
-4.700E-2	1.018E+1	1.794E+1
-4.376E-2	1.022E+1	1.806E+1
-5.025E-2	1.028E+1	1.802E+1
-5.187E-2	1.030E+1	1.794E+1
-4.700E-2	1.028E+1	1.787E+1
-4.700E-2	1.021E+1	1.798E+1
-5.025E-2	1.019E+1	1.778E+1
-5.025E-2	1.011E+1	1.787E+1
-4.862E-2	1.022E+1	1.792E+1
-4.700E-2	1.026E+1	1.793E+1
-4.862E-2	1.025E+1	1.788E+1
-5.187E-2	1.027E+1	1.801E+1
-4.538E-2	1.036E+1	1.791E+1
-4.538E-2	1.037E+1	1.795E+1
-4.862E-2	1.022E+1	1.787E+1
-5.187E-2	1.022E+1	1.804E+1
-4.862E-2	1.015E+1	1.799E+1
-4.862E-2	1.033E+1	1.796E+1
-5.025E-2	1.031E+1	1.788E+1
-4.862E-2	1.023E+1	1.789E+1
-4.538E-2	1.026E+1	1.794E+1
-4.862E-2	1.013E+1	1.799E+1
-4.862E-2	1.036E+1	1.774E+1
-5.025E-2	1.015E+1	1.791E+1
-4.862E-2	1.029E+1	1.797E+1
-4.862E-2	1.022E+1	1.793E+1
-4.700E-2	1.020E+1	1.797E+1
-5.187E-2	1.017E+1	1.789E+1
-4.862E-2	1.027E+1	1.795E+1
-4.862E-2	1.022E+1	1.795E+1
-5.187E-2	1.028E+1	1.791E+1
-5.187E-2	1.011E+1	1.806E+1
-4.862E-2	1.022E+1	1.784E+1
-4.700E-2	1.015E+1	1.785E+1
-5.187E-2	1.023E+1	1.777E+1
-5.187E-2	1.025E+1	1.782E+1
-4.862E-2	1.027E+1	1.800E+1
-4.862E-2	1.028E+1	1.784E+1
-5.025E-2	1.027E+1	1.784E+1
-5.187E-2	1.024E+1	1.789E+1
-4.862E-2	1.024E+1	1.797E+1
-4.700E-2	1.017E+1	1.798E+1
-5.025E-2	1.023E+1	1.794E+1
-5.025E-2	1.025E+1	1.785E+1
-5.025E-2	1.022E+1	1.774E+1
-4.862E-2	1.006E+1	1.786E+1
-4.538E-2	1.028E+1	1.799E+1
-5.187E-2	1.026E+1	1.792E+1
-4.700E-2	1.018E+1	1.786E+1
-4.862E-2	1.023E+1	1.779E+1
-4.862E-2	1.015E+1	1.786E+1
-5.025E-2	1.009E+1	1.783E+1
-4.700E-2	1.017E+1	1.790E+1
-4.862E-2	1.024E+1	1.798E+1
-5.025E-2	1.019E+1	1.793E+1
-5.187E-2	1.028E+1	1.796E+1
-4.538E-2	1.025E+1	1.783E+1
-4.700E-2	1.035E+1	1.795E+1
-5.025E-2	1.021E+1	1.792E+1
-5.511E-2	1.023E+1	1.798E+1
-5.025E-2	1.023E+1	1.788E+1
-4.862E-2	1.022E+1	1.787E+1
-5.187E-2	1.011E+1	1.781E+1
-4.862E-2	1.033E+1	1.785E+1
-4.862E-2	1.019E+1	1.801E+1
-4.700E-2	1.029E+1	1.782E+1
-4.862E-2	1.018E+1	1.786E+1
-5.349E-2	1.019E+1	1.778E+1
-4.700E-2	1.025E+1	1.773E+1
-4.700E-2	1.015E+1	1.803E+1
-5.025E-2	1.020E+1	1.783E+1
-5.349E-2	1.028E+1	1.772E+1
-4.700E-2	1.028E+1	1.786E+1
-4.700E-2	1.027E+1	1.799E+1
-4.862E-2	1.012E+1	1.790E+1
-5.187E-2	1.017E+1	1.782E+1
-4.700E-2	1.025E+1	1.778E+1
-4.700E-2	1.018E+1	1.794E+1
-4.862E-2	1.032E+1	1.785E+1
-5.025E-2	1.016E+1	1.777E+1
-4.700E-2	1.023E+1	1.798E+1
-4.538E-2	1.008E+1	1.777E+1
-5.187E-2	1.029E+1	1.781E+1
-5.187E-2	1.032E+1	1.791E+1
-4.862E-2	1.025E+1	1.778E+1
-4.538E-2	1.020E+1	1.780E+1
-5.511E-2	1.022E+1	1.790E+1
-5.349E-2	1.024E+1	1.789E+1
-5.025E-2	1.024E+1	1.790E+1
-4.862E-2	1.025E+1	1.785E+1
-4.862E-2	1.025E+1	1.790E+1
-5.025E-2	1.024E+1	1.786E+1
-4.700E-2	1.015E+1	1.779E+1
-4.538E-2	1.029E+1	1.783E+1
-5.025E-2	1.021E+1	1.783E+1
-5.025E-2	1.021E+1	1.782E+1
-4.862E-2	1.025E+1	1.786E+1
-4.700E-2	1.019E+1	1.772E+1
-5.187E-2	1.007E+1	1.798E+1
-5.187E-2	1.025E+1	1.765E+1
-4.862E-2	1.023E+1	1.766E+1
-4.700E-2	1.022E+1	1.782E+1
-5.025E-2	1.024E+1	1.783E+1
-5.187E-2	1.025E+1	1.777E+1
-4.862E-2	1.015E+1	1.792E+1
-4.376E-2	1.034E+1	1.776E+1
-5.025E-2	1.012E+1	1.784E+1
-5.349E-2	1.023E+1	1.783E+1
-4.700E-2	1.021E+1	1.783E+1
-4.700E-2	1.016E+1	1.782E+1
-5.025E-2	1.012E+1	1.777E+1
-5.349E-2	1.017E+1	1.788E+1
-4.862E-2	1.014E+1	1.779E+1
-4.700E-2	1.024E+1	1.783E+1
-5.025E-2	1.026E+1	1.759E+1
-5.025E-2	1.022E+1	1.776E+1
-4.700E-2	1.022E+1	1.792E+1
-4.862E-2	1.017E+1	1.781E+1
-4.862E-2	1.020E+1	1.790E+1
-5.025E-2	1.016E+1	1.800E+1
-4.700E-2	1.018E+1	1.774E+1
-4.376E-2	1.007E+1	1.784E+1
-4.862E-2	1.010E+1	1.779E+1
-5.025E-2	1.006E+1	1.786E+1
-4.538E-2	1.025E+1	1.786E+1
-4.700E-2	1.031E+1	1.794E+1
-5.025E-2	1.022E+1	1.772E+1
-5.187E-2	1.010E+1	1.771E+1
-4.700E-2	1.013E+1	1.780E+1
-4.700E-2	1.026E+1	1.787E+1
-4.862E-2	1.022E+1	1.797E+1
-5.025E-2	1.016E+1	1.778E+1
-4.862E-2	1.025E+1	1.783E+1
-4.700E-2	1.029E+1	1.784E+1
-5.187E-2	1.018E+1	1.769E+1
-5.025E-2	1.018E+1	1.772E+1
-5.025E-2	1.015E+1	1.772E+1
-4.700E-2	1.019E+1	1.772E+1
-5.187E-2	1.022E+1	1.778E+1
-5.187E-2	1.030E+1	1.777E+1
-4.700E-2	1.022E+1	1.785E+1
-4.700E-2	1.015E+1	1.779E+1
-5.187E-2	1.011E+1	1.768E+1
-5.349E-2	1.019E+1	1.792E+1
-4.700E-2	1.029E+1	1.770E+1
-4.700E-2	1.020E+1	1.781E+1
-4.862E-2	1.013E+1	1.783E+1
-5.349E-2	1.018E+1	1.752E+1
-4.862E-2	1.016E+1	1.772E+1
-4.862E-2	1.021E+1	1.788E+1
-5.025E-2	1.013E+1	1.773E+1
-5.025E-2	1.023E+1	1.756E+1
-4.700E-2	1.025E+1	1.770E+1
-5.025E-2	1.017E+1	1.779E+1
-5.187E-2	1.015E+1	1.789E+1
-4.700E-2	1.012E+1	1.785E+1
-4.862E-2	1.017E+1	1.778E+1
-4.700E-2	1.026E+1	1.776E+1
-5.025E-2	1.020E+1	1.770E+1
-5.349E-2	1.015E+1	1.766E+1
-4.862E-2	1.022E+1	1.771E+1
-4.862E-2	1.029E+1	1.765E+1
-5.025E-2	1.024E+1	1.773E+1
-5.025E-2	1.014E+1	1.773E+1
-4.862E-2	1.017E+1	1.770E+1
-4.376E-2	1.009E+1	1.789E+1
-5.025E-2	1.029E+1	1.774E+1
-4.862E-2	1.019E+1	1.760E+1
-4.862E-2	1.014E+1	1.782E+1
-4.700E-2	1.019E+1	1.794E+1
-4.700E-2	1.021E+1	1.773E+1
-5.349E-2	1.022E+1	1.773E+1
-4.700E-2	1.028E+1	1.764E+1
-4.700E-2	1.012E+1	1.777E+1
-4.862E-2	1.013E+1	1.788E+1
-5.187E-2	1.014E+1	1.784E+1
-5.025E-2	1.027E+1	1.790E+1
-4.700E-2	1.016E+1	1.765E+1
-4.862E-2	1.028E+1	1.776E+1
-5.349E-2	1.031E+1	1.782E+1
-4.862E-2	1.014E+1	1.776E+1
-4.862E-2	1.020E+1	1.778E+1
-4.862E-2	1.008E+1	1.775E+1
-5.025E-2	1.027E+1	1.773E+1
-4.700E-2	1.015E+1	1.762E+1
-4.862E-2	1.030E+1	1.772E+1
-4.862E-2	1.022E+1	1.776E+1
-4.862E-2	1.010E+1	1.777E+1
-4.862E-2	1.014E+1	1.775E+1
-4.538E-2	1.026E+1	1.772E+1
-5.025E-2	1.030E+1	1.786E+1
-5.025E-2	1.016E+1	1.783E+1
-4.862E-2	1.017E+1	1.780E+1
-4.700E-2	1.017E+1	1.776E+1
-5.025E-2	1.020E+1	1.777E+1
-5.025E-2	1.010E+1	1.764E+1
-4.700E-2	1.014E+1	1.772E+1
-4.700E-2	1.021E+1	1.780E+1
-4.862E-2	1.013E+1	1.777E+1
-5.187E-2	1.016E+1	1.763E+1
-4.862E-2	1.023E+1	1.779E+1
-4.700E-2	1.017E+1	1.785E+1
-5.187E-2	1.023E+1	1.773E+1
-5.349E-2	1.023E+1	1.760E+1
-5.187E-2	1.027E+1	1.774E+1
-4.700E-2	1.022E+1	1.754E+1
-5.187E-2	1.019E+1	1.784E+1
-5.187E-2	1.012E+1	1.776E+1
-4.862E-2	1.025E+1	1.780E+1
-4.862E-2	1.027E+1	1.770E+1
-4.700E-2	1.015E+1	1.779E+1
-5.025E-2	1.016E+1	1.767E+1
-5.025E-2	1.018E+1	1.771E+1
-4.538E-2	1.021E+1	1.768E+1
-4.700E-2	1.015E+1	1.766E+1
-5.187E-2	1.017E+1	1.775E+1
-4.862E-2	1.023E+1	1.766E+1
-4.700E-2	1.015E+1	1.768E+1
-4.862E-2	1.014E+1	1.785E+1
-5.187E-2	1.006E+1	1.764E+1
-4.862E-2	1.031E+1	1.762E+1
-4.700E-2	1.025E+1	1.763E+1
-5.025E-2	1.029E+1	1.767E+1
-5.025E-2	1.017E+1	1.771E+1
-4.700E-2	1.010E+1	1.776E+1
-4.700E-2	1.012E+1	1.780E+1
-4.862E-2	1.015E+1	1.761E+1
-4.862E-2	1.020E+1	1.785E+1
-4.862E-2	1.028E+1	1.769E+1
-4.862E-2	1.008E+1	1.773E+1
-4.862E-2	1.011E+1	1.770E+1
-5.349E-2	1.018E+1	1.772E+1
-5.025E-2	1.015E+1	1.779E+1
-4.862E-2	1.017E+1	1.754E+1
-4.538E-2	1.030E+1	1.764E+1
-5.187E-2	1.015E+1	1.780E+1
-5.025E-2	1.014E+1	1.771E+1
-4.700E-2	1.022E+1	1.767E+1
-5.025E-2	1.012E+1	1.763E+1
-5.187E-2	1.015E+1	1.770E+1
-5.025E-2	1.014E+1	1.750E+1
-4.862E-2	1.019E+1	1.774E+1
-4.862E-2	1.026E+1	1.761E+1
-5.025E-2	1.025E+1	1.768E+1
-5.025E-2	1.012E+1	1.777E+1
-4.376E-2	1.016E+1	1.768E+1
-4.700E-2	1.010E+1	1.768E+1
-5.187E-2	1.022E+1	1.764E+1
-4.862E-2	1.023E+1	1.775E+1
-4.538E-2	1.014E+1	1.773E+1
-5.025E-2	1.013E+1	1.766E+1
-5.187E-2	1.010E+1	1.777E+1
-4.700E-2	1.035E+1	1.760E+1
-4.538E-2	1.023E+1	1.786E+1
-4.700E-2	1.023E+1	1.759E+1
-5.187E-2	1.018E+1	1.763E+1
-5.349E-2	1.011E+1	1.769E+1
-4.538E-2	1.010E+1	1.780E+1
-4.862E-2	1.023E+1	1.764E+1
-5.187E-2	1.033E+1	1.769E+1
-4.862E-2	1.032E+1	1.777E+1
-4.700E-2	1.025E+1	1.757E+1
-4.700E-2	1.014E+1	1.752E+1
-4.700E-2	1.025E+1	1.780E+1
-5.025E-2	1.017E+1	1.786E+1
-4.700E-2	1.018E+1	1.777E+1
-4.862E-2	1.016E+1	1.762E+1
-5.187E-2	1.021E+1	1.756E+1
-4.700E-2	1.016E+1	1.761E+1
-4.538E-2	1.025E+1	1.771E+1
-4.862E-2	1.013E+1	1.775E+1
-5.025E-2	1.018E+1	1.772E+1
-4.862E-2	1.012E+1	1.760E+1
-4.862E-2	1.010E+1	1.773E+1
-4.862E-2	1.009E+1	1.760E+1
-4.862E-2	1.023E+1	1.774E+1
-5.025E-2	1.018E+1	1.757E+1
-4.700E-2	1.012E+1	1.765E+1
-4.700E-2	1.013E+1	1.778E+1
-5.349E-2	1.024E+1	1.762E+1
-4.700E-2	1.015E+1	1.779E+1
-4.700E-2	1.022E+1	1.760E+1
-4.862E-2	1.018E+1	1.771E+1
-5.187E-2	1.016E+1	1.760E+1
-4.538E-2	1.013E+1	1.768E+1
-4.700E-2	1.009E+1	1.761E+1
-4.862E-2	1.020E+1	1.754E+1
-5.025E-2	1.027E+1	1.762E+1
-4.376E-2	1.015E+1	1.768E+1
-4.538E-2	1.020E+1	1.765E+1
-5.025E-2	1.021E+1	1.773E+1
-5.025E-2	1.005E+1	1.770E+1
-4.862E-2	1.012E+1	1.768E+1
-4.376E-2	1.017E+1	1.758E+1
-5.187E-2	1.028E+1	1.749E+1
-5.025E-2	1.021E+1	1.779E+1
-4.700E-2	1.019E+1	1.761E+1
-4.700E-2	1.016E+1	1.774E+1
-5.187E-2	1.023E+1	1.758E+1
-5.025E-2	1.015E+1	1.762E+1
-4.862E-2	1.020E+1	1.767E+1
-4.700E-2	1.022E+1	1.762E+1
-4.862E-2	1.023E+1	1.755E+1
-5.187E-2	1.020E+1	1.783E+1
-4.862E-2	1.015E+1	1.770E+1
-4.700E-2	1.012E+1	1.768E+1
-4.700E-2	1.002E+1	1.775E+1
-4.862E-2	1.021E+1	1.751E+1
-4.862E-2	1.018E+1	1.757E+1
-4.700E-2	1.011E+1	1.771E+1
-5.349E-2	1.016E+1	1.779E+1
-5.187E-2	1.024E+1	1.766E+1
-4.862E-2	1.009E+1	1.764E+1
-4.538E-2	1.014E+1	1.771E+1
-5.025E-2	1.014E+1	1.781E+1
-4.862E-2	1.016E+1	1.771E+1
-5.025E-2	1.014E+1	1.760E+1
-4.538E-2	1.016E+1	1.757E+1
-4.700E-2	1.010E+1	1.756E+1
-5.187E-2	1.009E+1	1.760E+1
-4.862E-2	1.021E+1	1.755E+1
-4.700E-2	1.020E+1	1.757E+1
-4.862E-2	1.027E+1	1.775E+1
-5.187E-2	1.013E+1	1.775E+1
-4.862E-2	1.018E+1	1.762E+1
-4.862E-2	1.017E+1	1.741E+1
-4.700E-2	1.023E+1	1.770E+1
-5.187E-2	1.016E+1	1.769E+1
-4.862E-2	1.011E+1	1.765E+1
-4.700E-2	1.005E+1	1.762E+1
-5.025E-2	1.016E+1	1.768E+1
-5.025E-2	1.019E+1	1.764E+1
-4.862E-2	1.016E+1	1.754E+1
-4.862E-2	1.015E+1	1.765E+1
-4.862E-2	1.019E+1	1.765E+1
-5.187E-2	1.017E+1	1.763E+1
-4.700E-2	1.020E+1	1.769E+1
-5.025E-2	1.022E+1	1.756E+1
-4.700E-2	1.010E+1	1.767E+1
-4.862E-2	1.004E+1	1.744E+1
-4.862E-2	1.012E+1	1.764E+1
-4.700E-2	1.017E+1	1.767E+1
-5.025E-2	1.019E+1	1.763E+1
-5.025E-2	1.019E+1	1.762E+1
-4.538E-2	1.025E+1	1.776E+1
-4.700E-2	1.009E+1	1.774E+1
-5.187E-2	1.013E+1	1.760E+1
-5.349E-2	1.022E+1	1.772E+1
-4.700E-2	1.007E+1	1.762E+1
-4.700E-2	1.014E+1	1.730E+1
-4.700E-2	1.011E+1	1.768E+1
-5.187E-2	1.013E+1	1.750E+1
-5.025E-2	1.010E+1	1.774E+1
-4.700E-2	1.015E+1	1.759E+1
-4.862E-2	1.016E+1	1.767E+1
-4.862E-2	1.009E+1	1.758E+1
-5.025E-2	1.012E+1	1.760E+1
-4.538E-2	1.006E+1	1.756E+1
-4.862E-2	1.019E+1	1.759E+1
-5.025E-2	1.026E+1	1.753E+1
-5.187E-2	1.017E+1	1.781E+1
-5.025E-2	1.010E+1	1.757E+1
-5.025E-2	1.011E+1	1.781E+1
-4.862E-2	1.009E+1	1.762E+1
-4.538E-2	9.972E+0	1.772E+1
-4.862E-2	1.018E+1	1.759E+1
-4.700E-2	1.017E+1	1.766E+1
-5.025E-2	1.017E+1	1.758E+1
-5.025E-2	1.010E+1	1.768E+1
-4.538E-2	1.020E+1	1.772E+1
-5.025E-2	1.014E+1	1.756E+1
-5.025E-2	1.013E+1	1.757E+1
-4.862E-2	1.010E+1	1.770E+1
-4.700E-2	1.022E+1	1.763E+1
-4.862E-2	1.016E+1	1.756E+1
-5.187E-2	1.010E+1	1.764E+1
-4.862E-2	1.019E+1	1.772E+1
-4.862E-2	1.020E+1	1.746E+1
-5.025E-2	1.006E+1	1.763E+1
-5.187E-2	1.010E+1	1.761E+1
-4.862E-2	1.021E+1	1.757E+1
-4.538E-2	1.017E+1	1.762E+1
-4.862E-2	1.005E+1	1.780E+1
-5.349E-2	1.005E+1	1.774E+1
-4.862E-2	1.017E+1	1.766E+1
-4.700E-2	1.012E+1	1.758E+1
-4.700E-2	1.015E+1	1.760E+1
-5.025E-2	1.031E+1	1.768E+1
-5.025E-2	1.003E+1	1.765E+1
-4.376E-2	1.018E+1	1.770E+1
-4.538E-2	1.013E+1	1.773E+1
-5.025E-2	1.016E+1	1.765E+1
-4.862E-2	9.985E+0	1.764E+1
-4.538E-2	1.023E+1	1.760E+1
-4.538E-2	1.001E+1	1.770E+1
-5.187E-2	1.016E+1	1.771E+1
-4.862E-2	1.010E+1	1.772E+1
-4.700E-2	1.015E+1	1.769E+1
-4.700E-2	1.018E+1	1.758E+1
-5.025E-2	1.016E+1	1.756E+1
-5.025E-2	1.010E+1	1.762E+1
-4.862E-2	1.011E+1	1.766E+1
-4.700E-2	1.019E+1	1.776E+1
-5.187E-2	1.002E+1	1.764E+1
-4.700E-2	1.013E+1	1.766E+1
-4.700E-2	1.001E+1	1.773E+1
-4.700E-2	1.013E+1	1.759E+1
-5.187E-2	1.014E+1	1.739E+1
-4.538E-2	1.005E+1	1.768E+1
-4.862E-2	1.014E+1	1.760E+1
-4.862E-2	1.016E+1	1.771E+1
-4.700E-2	1.020E+1	1.756E+1
-4.700E-2	1.008E+1	1.752E+1
-4.862E-2	1.003E+1	1.774E+1
-5.025E-2	1.000E+1	1.770E+1
-5.349E-2	1.019E+1	1.769E+1
-5.025E-2	1.019E+1	1.764E+1
-4.700E-2	1.019E+1	1.766E+1
-4.862E-2	1.012E+1	1.760E+1
-5.349E-2	1.022E+1	1.752E+1
-4.862E-2	1.012E+1	1.763E+1
-4.376E-2	1.017E+1	1.763E+1
-4.700E-2	1.010E+1	1.752E+1
-5.187E-2	1.007E+1	1.749E+1
-4.862E-2	1.011E+1	1.771E+1
-4.862E-2	1.005E+1	1.756E+1
-4.862E-2	1.022E+1	1.773E+1
-5.025E-2	1.012E+1	1.766E+1
-4.862E-2	1.023E+1	1.779E+1
-4.538E-2	1.013E+1	1.754E+1
-4.862E-2	1.014E+1	1.740E+1
-5.025E-2	1.014E+1	1.746E+1
-4.700E-2	1.012E+1	1.764E+1
-4.538E-2	1.017E+1	1.751E+1
-5.025E-2	1.012E+1	1.772E+1
-5.187E-2	1.021E+1	1.787E+1
-5.025E-2	1.021E+1	1.751E+1
-4.862E-2	1.011E+1	1.755E+1
-4.700E-2	1.001E+1	1.771E+1
-5.025E-2	1.021E+1	1.767E+1
-4.700E-2	1.015E+1	1.768E+1
-4.700E-2	1.011E+1	1.762E+1
-4.700E-2	1.011E+1	1.761E+1
-5.187E-2	1.013E+1	1.759E+1
-4.862E-2	1.010E+1	1.753E+1
-4.538E-2	1.012E+1	1.774E+1
-4.862E-2	1.016E+1	1.752E+1
-5.025E-2	1.014E+1	1.753E+1
-4.862E-2	1.024E+1	1.778E+1
-4.700E-2	1.014E+1	1.775E+1
-4.862E-2	1.008E+1	1.757E+1
-4.862E-2	1.022E+1	1.764E+1
-4.862E-2	1.013E+1	1.770E+1
-4.862E-2	1.005E+1	1.765E+1
-4.862E-2	1.018E+1	1.755E+1
-5.187E-2	1.014E+1	1.766E+1
-4.700E-2	1.022E+1	1.751E+1
-4.376E-2	1.015E+1	1.760E+1
-5.025E-2	1.023E+1	1.763E+1
-5.025E-2	1.011E+1	1.761E+1
-5.187E-2	1.005E+1	1.775E+1
-4.538E-2	1.027E+1	1.750E+1
-4.862E-2	1.022E+1	1.764E+1
-5.025E-2	1.014E+1	1.756E+1
-4.538E-2	1.015E+1	1.749E+1
-4.538E-2	1.023E+1	1.765E+1
-4.862E-2	1.012E+1	1.769E+1
-5.025E-2	1.005E+1	1.753E+1
-4.538E-2	1.012E+1	1.756E+1
-4.862E-2	1.027E+1	1.753E+1
-4.862E-2	1.021E+1	1.751E+1
-5.025E-2	1.025E+1	1.760E+1
-4.700E-2	1.017E+1	1.766E+1
-4.700E-2	1.019E+1	1.750E+1
-4.538E-2	1.007E+1	1.753E+1
-5.187E-2	1.026E+1	1.771E+1
-4.862E-2	1.018E+1	1.749E+1
-4.700E-2	1.003E+1	1.760E+1
-4.700E-2	1.002E+1	1.755E+1
-5.025E-2	1.016E+1	1.757E+1
-5.025E-2	1.012E+1	1.762E+1
-4.700E-2	1.022E+1	1.777E+1
-4.862E-2	1.017E+1	1.755E+1
-5.187E-2	1.012E+1	1.756E+1
-4.862E-2	1.013E+1	1.774E+1
-5.025E-2	1.010E+1	1.756E+1
-4.700E-2	1.011E+1	1.741E+1
-5.349E-2	1.019E+1	1.759E+1
-4.700E-2	1.003E+1	1.767E+1
-4.700E-2	1.015E+1	1.755E+1
-4.700E-2	1.004E+1	1.761E+1
-4.862E-2	1.018E+1	1.744E+1
-4.862E-2	1.007E+1	1.748E+1
-4.538E-2	1.010E+1	1.761E+1
-4.538E-2	1.008E+1	1.754E+1
-5.025E-2	1.006E+1	1.753E+1
-4.862E-2	1.010E+1	1.744E+1
-4.700E-2	1.017E+1	1.771E+1
-4.862E-2	1.019E+1	1.755E+1
-5.025E-2	1.003E+1	1.751E+1
-5.187E-2	1.012E+1	1.756E+1
-4.376E-2	1.021E+1	1.739E+1
-5.025E-2	1.018E+1	1.765E+1
-5.187E-2	1.021E+1	1.741E+1
-4.862E-2	1.009E+1	1.755E+1
-4.700E-2	1.018E+1	1.752E+1
-4.700E-2	1.004E+1	1.743E+1
-4.862E-2	1.001E+1	1.756E+1
-5.025E-2	1.008E+1	1.763E+1
-4.700E-2	1.022E+1	1.750E+1
-4.700E-2	1.015E+1	1.763E+1
-5.025E-2	1.018E+1	1.760E+1
-5.025E-2	1.023E+1	1.757E+1
-4.538E-2	1.011E+1	1.749E+1
-5.025E-2	1.015E+1	1.758E+1
-5.187E-2	1.028E+1	1.756E+1
-4.700E-2	1.017E+1	1.762E+1
-4.538E-2	1.012E+1	1.760E+1
-4.862E-2	1.011E+1	1.773E+1
-4.862E-2	1.032E+1	1.750E+1
-4.700E-2	1.001E+1	1.774E+1
-4.376E-2	1.021E+1	1.744E+1
-4.700E-2	1.001E+1	1.758E+1
-5.025E-2	1.014E+1	1.751E+1
-4.700E-2	1.007E+1	1.742E+1
-4.538E-2	1.012E+1	1.761E+1
-4.700E-2	1.019E+1	1.755E+1
-5.025E-2	1.008E+1	1.763E+1
-5.025E-2	1.000E+1	1.762E+1
-4.376E-2	1.014E+1	1.758E+1
-4.862E-2	1.016E+1	1.765E+1
-5.187E-2	1.006E+1	1.750E+1
-4.700E-2	1.009E+1	1.745E+1
-4.376E-2	1.022E+1	1.758E+1
-4.862E-2	1.021E+1	1.772E+1
-5.187E-2	1.024E+1	1.750E+1
-4.700E-2	1.016E+1	1.781E+1
-4.700E-2	1.014E+1	1.759E+1
-5.025E-2	1.015E+1	1.760E+1
-5.025E-2	1.015E+1	1.760E+1
-4.862E-2	1.008E+1	1.759E+1
-4.700E-2	1.014E+1	1.741E+1
-4.862E-2	1.010E+1	1.752E+1
-5.349E-2	1.010E+1	1.757E+1
-4.862E-2	1.005E+1	1.772E+1
-4.538E-2	1.015E+1	1.753E+1
-4.862E-2	1.009E+1	1.759E+1
-5.187E-2	1.008E+1	1.761E+1
-4.862E-2	1.014E+1	1.730E+1
-4.862E-2	1.015E+1	1.745E+1
-4.862E-2	1.024E+1	1.755E+1
-4.862E-2	1.015E+1	1.741E+1
-4.862E-2	1.007E+1	1.749E+1
-4.538E-2	1.014E+1	1.764E+1
-4.862E-2	1.022E+1	1.761E+1
-5.187E-2	1.015E+1	1.752E+1
-4.862E-2	1.007E+1	1.755E+1
-4.862E-2	1.010E+1	1.762E+1
-5.025E-2	1.021E+1	1.766E+1
-5.187E-2	1.022E+1	1.748E+1
-4.700E-2	1.008E+1	1.745E+1
-4.700E-2	1.003E+1	1.757E+1
-4.700E-2	1.022E+1	1.740E+1
-5.187E-2	1.009E+1	1.733E+1
-4.376E-2	1.013E+1	1.761E+1
-4.700E-2	1.015E+1	1.759E+1
-4.376E-2	1.000E+1	1.753E+1
-5.025E-2	1.017E+1	1.749E+1
-4.700E-2	1.012E+1	1.759E+1
-4.862E-2	1.007E+1	1.750E+1
-4.538E-2	1.017E+1	1.757E+1
-4.862E-2	1.002E+1	1.747E+1
-4.700E-2	1.008E+1	1.764E+1
-4.538E-2	1.014E+1	1.751E+1
-4.700E-2	1.017E+1	1.760E+1
-5.187E-2	1.021E+1	1.760E+1
-4.862E-2	1.017E+1	1.766E+1
-4.700E-2	1.018E+1	1.748E+1
-4.862E-2	1.015E+1	1.744E+1
-4.862E-2	1.014E+1	1.767E+1
-4.700E-2	1.011E+1	1.751E+1
-4.538E-2	1.010E+1	1.742E+1
-4.862E-2	1.008E+1	1.765E+1
-5.025E-2	9.998E+0	1.756E+1
-4.862E-2	1.005E+1	1.763E+1
-5.025E-2	1.008E+1	1.750E+1
-4.700E-2	1.018E+1	1.750E+1
-5.025E-2	1.021E+1	1.763E+1
-4.862E-2	1.008E+1	1.762E+1
-4.862E-2	1.016E+1	1.753E+1
-4.862E-2	1.012E+1	1.762E+1
-5.187E-2	1.015E+1	1.758E+1
-5.025E-2	1.003E+1	1.763E+1
-4.700E-2	1.021E+1	1.757E+1
-4.862E-2	1.001E+1	1.757E+1
-5.025E-2	1.026E+1	1.738E+1
-5.025E-2	1.014E+1	1.761E+1
-4.538E-2	1.024E+1	1.766E+1
-4.862E-2	1.014E+1	1.759E+1
-5.187E-2	1.008E+1	1.764E+1
-4.862E-2	1.009E+1	1.762E+1
-4.538E-2	1.015E+1	1.745E+1
-4.700E-2	1.001E+1	1.746E+1
-5.187E-2	1.003E+1	1.761E+1
-4.700E-2	1.020E+1	1.759E+1
-4.700E-2	1.005E+1	1.766E+1
-4.700E-2	1.016E+1	1.757E+1
-5.187E-2	1.021E+1	1.746E+1
-5.349E-2	1.015E+1	1.740E+1
-4.538E-2	9.982E+0	1.745E+1
-4.862E-2	1.025E+1	1.772E+1
-5.187E-2	1.022E+1	1.757E+1
-5.025E-2	1.001E+1	1.790E+1
-4.700E-2	1.015E+1	1.771E+1
-4.862E-2	1.007E+1	1.764E+1
-5.187E-2	1.016E+1	1.755E+1
-4.700E-2	1.017E+1	1.748E+1
-4.700E-2	1.010E+1	1.756E+1
-4.862E-2	1.006E+1	1.762E+1
-5.187E-2	1.000E+1	1.753E+1
-4.862E-2	1.011E+1	1.748E+1
-4.700E-2	1.008E+1	1.764E+1
-4.538E-2	1.012E+1	1.754E+1
-4.862E-2	1.030E+1	1.751E+1
-5.025E-2	1.009E+1	1.750E+1
-4.700E-2	1.011E+1	1.754E+1
-4.700E-2	1.017E+1	1.742E+1
-5.187E-2	1.018E+1	1.736E+1
-4.700E-2	1.012E+1	1.733E+1
-4.862E-2	1.010E+1	1.740E+1
-4.862E-2	1.006E+1	1.751E+1
-5.025E-2	1.010E+1	1.754E+1
-5.025E-2	1.007E+1	1.754E+1
-4.700E-2	1.005E+1	1.753E+1
-4.700E-2	1.021E+1	1.764E+1
-4.862E-2	1.017E+1	1.751E+1
-5.025E-2	1.008E+1	1.748E+1
-4.862E-2	1.019E+1	1.752E+1
-4.700E-2	1.001E+1	1.755E+1
-5.025E-2	1.016E+1	1.752E+1
-4.538E-2	1.014E+1	1.744E+1
-4.538E-2	1.023E+1	1.746E+1
-4.700E-2	1.007E+1	1.743E+1
-4.862E-2	1.022E+1	1.741E+1
-5.025E-2	1.018E+1	1.745E+1
-4.376E-2	1.029E+1	1.751E+1
-5.025E-2	1.007E+1	1.757E+1
-5.025E-2	1.006E+1	1.756E+1
-4.862E-2	1.004E+1	1.751E+1
-5.025E-2	1.020E+1	1.759E+1
-5.025E-2	1.013E+1	1.738E+1
-5.025E-2	1.015E+1	1.768E+1
-4.700E-2	1.019E+1	1.759E+1
-4.700E-2	1.016E+1	1.748E+1
-4.700E-2	1.013E+1	1.761E+1
-5.187E-2	1.018E+1	1.758E+1
-4.862E-2	1.010E+1	1.745E+1
-4.538E-2	1.008E+1	1.751E+1
-4.700E-2	1.010E+1	1.771E+1
-4.862E-2	1.017E+1	1.755E+1
-5.187E-2	1.010E+1	1.745E+1
-5.025E-2	1.015E+1	1.755E+1
-5.187E-2	1.007E+1	1.758E+1
-5.187E-2	1.011E+1	1.767E+1
-5.025E-2	1.003E+1	1.749E+1
-4.700E-2	1.009E+1	1.759E+1
-4.862E-2	1.006E+1	1.749E+1
-5.187E-2	1.005E+1	1.767E+1
-5.187E-2	1.021E+1	1.759E+1
-4.538E-2	1.017E+1	1.753E+1
-4.862E-2	1.011E+1	1.749E+1
-4.862E-2	1.018E+1	1.766E+1
-4.862E-2	1.004E+1	1.762E+1
-4.538E-2	1.014E+1	1.767E+1
-4.862E-2	1.009E+1	1.760E+1
-5.187E-2	1.009E+1	1.757E+1
-4.862E-2	9.985E+0	1.766E+1
-4.376E-2	1.013E+1	1.757E+1
-5.025E-2	1.020E+1	1.762E+1
-5.187E-2	1.015E+1	1.758E+1
-5.025E-2	1.012E+1	1.758E+1
-4.700E-2	1.009E+1	1.750E+1
-4.862E-2	1.001E+1	1.756E+1
-5.187E-2	1.009E+1	1.746E+1
-5.187E-2	1.014E+1	1.766E+1
-4.538E-2	1.015E+1	1.746E+1
-4.862E-2	1.021E+1	1.756E+1
-5.187E-2	1.000E+1	1.755E+1
-4.862E-2	1.003E+1	1.735E+1
-4.700E-2	1.012E+1	1.763E+1
-4.862E-2	1.010E+1	1.747E+1
-5.025E-2	1.007E+1	1.750E+1
-5.187E-2	1.005E+1	1.753E+1
-4.376E-2	1.010E+1	1.735E+1
-4.700E-2	1.020E+1	1.754E+1
-4.700E-2	1.002E+1	1.749E+1
-5.025E-2	1.002E+1	1.757E+1
-4.862E-2	1.003E+1	1.763E+1
-5.025E-2	1.010E+1	1.770E+1
-5.187E-2	1.001E+1	1.747E+1
-4.862E-2	1.015E+1	1.746E+1
-5.025E-2	1.007E+1	1.750E+1
-4.862E-2	1.017E+1	1.753E+1
-5.187E-2	1.011E+1	1.758E+1
-5.025E-2	1.001E+1	1.765E+1
-4.538E-2	1.015E+1	1.763E+1
-4.862E-2	1.012E+1	1.750E+1
-5.187E-2	1.012E+1	1.744E+1
-5.187E-2	1.006E+1	1.744E+1
-4.376E-2	1.011E+1	1.756E+1
-5.025E-2	1.015E+1	1.759E+1
-5.349E-2	1.017E+1	1.744E+1
-4.538E-2	1.001E+1	1.761E+1
-4.538E-2	1.005E+1	1.752E+1
-4.862E-2	1.014E+1	1.739E+1
-4.862E-2	1.010E+1	1.757E+1
-4.862E-2	1.012E+1	1.747E+1
-4.700E-2	1.022E+1	1.761E+1
-4.862E-2	1.008E+1	1.744E+1
-4.862E-2	1.006E+1	1.757E+1
-5.025E-2	1.013E+1	1.753E+1
-4.538E-2	1.011E+1	1.758E+1
-4.862E-2	1.015E+1	1.752E+1
-5.025E-2	1.003E+1	1.751E+1
-4.862E-2	1.012E+1	1.745E+1
-4.376E-2	1.017E+1	1.748E+1
-4.862E-2	1.006E+1	1.735E+1
-5.025E-2	1.007E+1	1.736E+1
-4.700E-2	1.014E+1	1.754E+1
-4.538E-2	1.009E+1	1.751E+1
-4.700E-2	1.014E+1	1.761E+1
-4.538E-2	1.008E+1	1.748E+1
-5.025E-2	1.009E+1	1.752E+1
-4.862E-2	1.014E+1	1.764E+1
-4.862E-2	1.015E+1	1.739E+1
-5.025E-2	1.017E+1	1.744E+1
-4.700E-2	1.008E+1	1.748E+1
-4.214E-2	1.012E+1	1.750E+1
-5.025E-2	1.011E+1	1.748E+1
-4.862E-2	1.010E+1	1.759E+1
-4.700E-2	1.012E+1	1.749E+1
-4.862E-2	1.027E+1	1.743E+1
-4.862E-2	1.003E+1	1.751E+1
-5.187E-2	1.014E+1	1.749E+1
-4.862E-2	1.019E+1	1.758E+1
-4.700E-2	1.011E+1	1.746E+1
-4.376E-2	1.005E+1	1.740E+1
-5.187E-2	1.018E+1	1.761E+1
-4.862E-2	1.011E+1	1.747E+1
-4.376E-2	1.021E+1	1.758E+1
-5.025E-2	1.011E+1	1.732E+1
-5.349E-2	1.012E+1	1.744E+1
-5.025E-2	1.010E+1	1.769E+1
-4.700E-2	1.016E+1	1.756E+1
-4.862E-2	1.020E+1	1.745E+1
-5.187E-2	1.001E+1	1.756E+1
-5.025E-2	1.015E+1	1.750E+1
-5.025E-2	1.006E+1	1.772E+1
-4.700E-2	1.019E+1	1.754E+1
-4.862E-2	1.009E+1	1.743E+1
-5.187E-2	1.008E+1	1.750E+1
-4.538E-2	1.018E+1	1.736E+1
-4.862E-2	1.013E+1	1.758E+1
-5.025E-2	1.012E+1	1.745E+1
-4.700E-2	1.011E+1	1.741E+1
-4.862E-2	1.022E+1	1.739E+1
-4.862E-2	1.007E+1	1.747E+1
-5.025E-2	1.007E+1	1.767E+1
-4.862E-2	1.010E+1	1.758E+1
-4.700E-2	1.014E+1	1.748E+1
-4.862E-2	9.985E+0	1.746E+1
-4.862E-2	1.006E+1	1.772E+1
-5.187E-2	1.003E+1	1.740E+1
-4.700E-2	1.018E+1	1.735E+1
-4.700E-2	1.021E+1	1.732E+1
-5.349E-2	1.011E+1	1.760E+1
-5.025E-2	1.004E+1	1.754E+1
-4.538E-2	1.003E+1	1.750E+1
-4.862E-2	1.011E+1	1.753E+1
-5.187E-2	1.010E+1	1.740E+1
-5.349E-2	1.014E+1	1.752E+1
-4.376E-2	1.020E+1	1.760E+1
-4.862E-2	1.017E+1	1.758E+1
-5.025E-2	1.009E+1	1.760E+1
-4.862E-2	1.012E+1	1.754E+1
-4.700E-2	1.001E+1	1.756E+1
-4.700E-2	1.009E+1	1.739E+1
-5.025E-2	1.009E+1	1.747E+1
-4.862E-2	1.022E+1	1.756E+1
-4.700E-2	1.005E+1	1.763E+1
-4.862E-2	1.017E+1	1.746E+1
-5.187E-2	1.020E+1	1.743E+1
-4.862E-2	1.009E+1	1.760E+1
-4.700E-2	1.019E+1	1.758E+1
-4.700E-2	9.972E+0	1.747E+1
-5.187E-2	1.015E+1	1.753E+1
-4.862E-2	1.018E+1	1.739E+1
-4.538E-2	1.017E+1	1.750E+1
-4.538E-2	1.016E+1	1.753E+1
-5.025E-2	1.019E+1	1.741E+1
-5.025E-2	1.013E+1	1.754E+1
-4.538E-2	1.011E+1	1.755E+1
-4.538E-2	1.008E+1	1.744E+1
-5.025E-2	1.014E+1	1.745E+1
-5.025E-2	1.012E+1	1.753E+1
-4.700E-2	1.017E+1	1.746E+1
-4.862E-2	1.014E+1	1.746E+1
-5.349E-2	1.005E+1	1.750E+1
-5.187E-2	1.019E+1	1.763E+1
-4.538E-2	1.015E+1	1.760E+1
-4.862E-2	1.012E+1	1.756E+1
-4.862E-2	9.982E+0	1.751E+1
-5.025E-2	1.022E+1	1.738E+1
-4.376E-2	1.006E+1	1.756E+1
-5.025E-2	1.013E+1	1.750E+1
-5.349E-2	1.009E+1	1.747E+1
-4.862E-2	1.009E+1	1.750E+1
-4.700E-2	1.020E+1	1.733E+1
-4.862E-2	1.013E+1	1.743E+1
-4.862E-2	1.010E+1	1.775E+1
-4.862E-2	1.006E+1	1.751E+1
-4.700E-2	9.949E+0	1.759E+1
-4.700E-2	1.009E+1	1.750E+1
-5.187E-2	1.001E+1	1.756E+1
-5.187E-2	1.012E+1	1.764E+1
-4.700E-2	1.011E+1	1.746E+1
-4.538E-2	1.021E+1	1.749E+1
-5.187E-2	1.015E+1	1.747E+1
-5.025E-2	1.022E+1	1.740E+1
-4.538E-2	1.011E+1	1.740E+1
-4.538E-2	1.002E+1	1.738E+1
-5.187E-2	1.009E+1	1.752E+1
-4.862E-2	1.014E+1	1.769E+1
-4.700E-2	1.009E+1	1.743E+1
-4.700E-2	1.008E+1	1.748E+1
-5.025E-2	1.012E+1	1.764E+1
-5.025E-2	1.003E+1	1.762E+1
-4.376E-2	1.009E+1	1.755E+1
-4.538E-2	9.985E+0	1.754E+1
-4.862E-2	1.003E+1	1.751E+1
-5.025E-2	9.985E+0	1.751E+1
-4.538E-2	1.005E+1	1.740E+1
-4.700E-2	1.017E+1	1.728E+1
-5.187E-2	1.007E+1	1.749E+1
-5.025E-2	1.019E+1	1.749E+1
-4.538E-2	1.012E+1	1.760E+1
-4.700E-2	1.013E+1	1.755E+1
-5.187E-2	1.015E+1	1.756E+1
-4.700E-2	1.015E+1	1.737E+1
-4.700E-2	1.012E+1	1.744E+1
-4.862E-2	1.019E+1	1.754E+1
-5.025E-2	1.000E+1	1.756E+1
-4.862E-2	9.959E+0	1.755E+1
-4.862E-2	1.011E+1	1.732E+1
-4.700E-2	1.010E+1	1.747E+1
-5.025E-2	1.015E+1	1.751E+1
-4.700E-2	1.015E+1	1.745E+1
-4.700E-2	1.003E+1	1.755E+1
-5.025E-2	1.003E+1	1.747E+1
-5.025E-2	1.010E+1	1.755E+1
-5.025E-2	1.010E+1	1.768E+1
-4.700E-2	1.016E+1	1.755E+1
-4.700E-2	1.006E+1	1.744E+1
-4.862E-2	1.006E+1	1.763E+1
-4.862E-2	1.009E+1	1.742E+1
-4.538E-2	1.005E+1	1.758E+1
-5.025E-2	1.022E+1	1.753E+1
-4.862E-2	1.019E+1	1.753E+1
-5.187E-2	1.010E+1	1.748E+1
-4.862E-2	1.015E+1	1.755E+1
-4.862E-2	1.021E+1	1.754E+1
-5.025E-2	1.014E+1	1.762E+1
-5.025E-2	1.021E+1	1.764E+1
-4.538E-2	9.982E+0	1.758E+1
-4.700E-2	1.000E+1	1.748E+1
-5.187E-2	1.015E+1	1.757E+1
-5.025E-2	1.014E+1	1.753E+1
-4.700E-2	1.023E+1	1.736E+1
-4.700E-2	1.004E+1	1.752E+1
-4.700E-2	1.009E+1	1.760E+1
-5.187E-2	1.021E+1	1.741E+1
-4.538E-2	1.019E+1	1.755E+1
-4.538E-2	1.005E+1	1.752E+1
-4.862E-2	1.010E+1	1.754E+1
-4.862E-2	1.014E+1	1.745E+1
-4.700E-2	1.012E+1	1.756E+1
-4.862E-2	1.007E+1	1.755E+1
-5.187E-2	9.978E+0	1.728E+1
-4.862E-2	1.004E+1	1.763E+1
-4.700E-2	1.010E+1	1.750E+1
-4.700E-2	1.003E+1	1.747E+1
-5.025E-2	1.011E+1	1.740E+1
-4.700E-2	1.015E+1	1.758E+1
-4.538E-2	1.003E+1	1.763E+1
-4.862E-2	1.006E+1	1.753E+1
-5.025E-2	1.008E+1	1.755E+1
-5.025E-2	1.005E+1	1.742E+1
-4.700E-2	1.004E+1	1.754E+1
-4.862E-2	1.013E+1	1.757E+1
-5.349E-2	1.004E+1	1.755E+1
-5.025E-2	1.010E+1	1.744E+1
-4.700E-2	1.009E+1	1.760E+1
-4.862E-2	1.011E+1	1.753E+1
-5.025E-2	1.013E+1	1.759E+1
-5.025E-2	1.010E+1	1.772E+1
-4.538E-2	1.000E+1	1.747E+1
-5.025E-2	1.011E+1	1.781E+1
-5.349E-2	1.016E+1	1.758E+1
-5.187E-2	1.021E+1	1.753E+1
-4.862E-2	1.012E+1	1.739E+1
-4.700E-2	1.010E+1	1.747E+1
-5.025E-2	1.001E+1	1.756E+1
-4.862E-2	1.011E+1	1.751E+1
-4.862E-2	1.014E+1	1.732E+1
-4.700E-2	1.010E+1	1.759E+1
-4.862E-2	1.010E+1	1.760E+1
-5.187E-2	1.002E+1	1.741E+1
-4.538E-2	1.014E+1	1.742E+1
-5.025E-2	1.016E+1	1.762E+1
-5.025E-2	1.016E+1	1.747E+1
-4.862E-2	1.004E+1	1.740E+1
-4.700E-2	1.016E+1	1.755E+1
-4.700E-2	1.014E+1	1.755E+1
-5.025E-2	1.007E+1	1.737E+1
-4.862E-2	9.995E+0	1.755E+1
-4.700E-2	1.011E+1	1.751E+1
-4.538E-2	1.016E+1	1.743E+1
-5.025E-2	1.019E+1	1.766E+1
-4.862E-2	1.013E+1	1.743E+1
-4.862E-2	1.014E+1	1.751E+1
-4.700E-2	9.988E+0	1.748E+1
-4.862E-2	1.015E+1	1.738E+1
-5.025E-2	1.014E+1	1.758E+1
-4.700E-2	1.014E+1	1.772E+1
-4.862E-2	1.003E+1	1.748E+1
-5.187E-2	1.014E+1	1.746E+1
-4.700E-2	1.008E+1	1.740E+1
-4.700E-2	1.012E+1	1.743E+1
-4.700E-2	1.018E+1	1.751E+1
-5.187E-2	1.020E+1	1.761E+1
-4.700E-2	1.016E+1	1.741E+1
-4.862E-2	1.011E+1	1.747E+1
-4.862E-2	1.001E+1	1.759E+1
-5.025E-2	1.004E+1	1.765E+1
-4.700E-2	1.014E+1	1.756E+1
-4.700E-2	1.004E+1	1.747E+1
-4.862E-2	1.026E+1	1.744E+1
-5.025E-2	1.006E+1	1.751E+1
-5.025E-2	1.009E+1	1.752E+1
-4.700E-2	1.012E+1	1.763E+1
-4.538E-2	1.007E+1	1.760E+1
-4.862E-2	1.005E+1	1.755E+1
-5.025E-2	1.007E+1	1.753E+1
-4.538E-2	1.000E+1	1.747E+1
-4.700E-2	1.018E+1	1.744E+1
-5.349E-2	1.012E+1	1.736E+1
-4.862E-2	1.016E+1	1.749E+1
-4.700E-2	1.004E+1	1.734E+1
-4.700E-2	9.891E+0	1.758E+1
-5.025E-2	1.012E+1	1.752E+1
-4.700E-2	1.022E+1	1.746E+1
-4.538E-2	1.017E+1	1.744E+1
-5.025E-2	1.014E+1	1.746E+1
-4.862E-2	1.006E+1	1.766E+1
-4.862E-2	1.016E+1	1.748E+1
-4.376E-2	1.016E+1	1.733E+1
-4.376E-2	9.978E+0	1.745E+1
-5.025E-2	1.001E+1	1.748E+1
-4.862E-2	1.013E+1	1.737E+1
-4.862E-2	1.007E+1	1.743E+1
-4.862E-2	1.013E+1	1.742E+1
-4.862E-2	1.005E+1	1.735E+1
-4.862E-2	1.015E+1	1.756E+1
-4.700E-2	1.002E+1	1.752E+1
-4.862E-2	1.013E+1	1.753E+1
-4.862E-2	1.006E+1	1.740E+1
-5.187E-2	1.012E+1	1.752E+1
-4.862E-2	1.016E+1	1.743E+1
-4.700E-2	1.009E+1	1.749E+1
-4.700E-2	1.026E+1	1.758E+1
-4.700E-2	1.010E+1	1.755E+1
-4.700E-2	9.995E+0	1.752E+1
-4.862E-2	9.998E+0	1.748E+1
-4.862E-2	1.011E+1	1.745E+1
-4.538E-2	1.008E+1	1.748E+1
-4.700E-2	1.011E+1	1.757E+1
-4.862E-2	1.024E+1	1.731E+1
-5.025E-2	1.007E+1	1.752E+1
-4.862E-2	1.015E+1	1.742E+1
-4.700E-2	1.004E+1	1.750E+1
-4.862E-2	1.006E+1	1.772E+1
-4.862E-2	1.003E+1	1.761E+1
-4.862E-2	1.008E+1	1.748E+1
-4.700E-2	1.014E+1	1.753E+1
-5.025E-2	1.006E+1	1.770E+1
-4.862E-2	1.007E+1	1.760E+1
-5.025E-2	1.013E+1	1.744E+1
-4.700E-2	1.003E+1	1.759E+1
-4.862E-2	1.003E+1	1.738E+1
-4.862E-2	1.011E+1	1.755E+1
-5.025E-2	1.007E+1	1.748E+1
-4.538E-2	1.006E+1	1.743E+1
-4.700E-2	1.009E+1	1.756E+1
-4.862E-2	1.014E+1	1.741E+1
-4.862E-2	1.011E+1	1.753E+1
-4.862E-2	1.014E+1	1.729E+1
-4.862E-2	1.009E+1	1.748E+1
-5.025E-2	1.023E+1	1.751E+1
-5.025E-2	1.008E+1	1.751E+1
-4.376E-2	1.002E+1	1.743E+1
-5.025E-2	1.021E+1	1.746E+1
-4.862E-2	1.006E+1	1.751E+1
-4.700E-2	1.013E+1	1.740E+1
-4.538E-2	1.014E+1	1.750E+1
-4.862E-2	1.010E+1	1.754E+1
-5.025E-2	1.027E+1	1.747E+1
-5.187E-2	1.014E+1	1.746E+1
-4.538E-2	1.007E+1	1.751E+1
-5.187E-2	1.024E+1	1.753E+1
-5.187E-2	9.985E+0	1.750E+1
-5.025E-2	1.018E+1	1.752E+1
-4.538E-2	1.013E+1	1.738E+1
-4.538E-2	1.010E+1	1.746E+1
-5.025E-2	1.005E+1	1.737E+1
-4.700E-2	1.011E+1	1.745E+1
-4.862E-2	1.012E+1	1.758E+1
-4.862E-2	9.972E+0	1.747E+1
-5.187E-2	1.012E+1	1.749E+1
-4.862E-2	1.011E+1	1.749E+1
-4.700E-2	1.009E+1	1.750E+1
-5.025E-2	1.010E+1	1.772E+1
-5.187E-2	1.023E+1	1.748E+1
-4.862E-2	1.006E+1	1.751E+1
-4.538E-2	1.015E+1	1.756E+1
-4.700E-2	1.007E+1	1.756E+1
-5.349E-2	1.006E+1	1.738E+1
-4.862E-2	1.004E+1	1.758E+1
-4.538E-2	1.010E+1	1.740E+1
-4.862E-2	1.023E+1	1.752E+1
-4.862E-2	1.007E+1	1.751E+1
-4.862E-2	1.011E+1	1.750E+1
-4.862E-2	1.009E+1	1.770E+1
-4.862E-2	1.016E+1	1.764E+1
-5.025E-2	1.008E+1	1.753E+1
-4.862E-2	1.006E+1	1.745E+1
-4.538E-2	1.015E+1	1.754E+1
-4.538E-2	1.016E+1	1.746E+1
-5.187E-2	1.013E+1	1.750E+1
-4.700E-2	1.004E+1	1.766E+1
-4.538E-2	1.001E+1	1.751E+1
-4.700E-2	1.023E+1	1.760E+1
-5.187E-2	1.010E+1	1.740E+1
-5.025E-2	1.019E+1	1.740E+1
-4.700E-2	1.017E+1	1.762E+1
-4.700E-2	1.021E+1	1.757E+1
-4.862E-2	1.006E+1	1.753E+1
-5.025E-2	1.004E+1	1.749E+1
-4.862E-2	1.027E+1	1.758E+1
-4.700E-2	1.008E+1	1.758E+1
-5.349E-2	1.010E+1	1.751E+1
-5.187E-2	1.024E+1	1.747E+1
-4.376E-2	1.014E+1	1.751E+1
-4.862E-2	1.017E+1	1.756E+1
-4.862E-2	1.010E+1	1.761E+1
-4.862E-2	1.004E+1	1.740E+1
-4.538E-2	9.988E+0	1.756E+1
-4.862E-2	1.013E+1	1.741E+1
-5.025E-2	1.006E+1	1.751E+1
-4.862E-2	1.010E+1	1.747E+1
-4.862E-2	1.003E+1	1.738E+1
-4.862E-2	1.012E+1	1.731E+1
-5.025E-2	1.008E+1	1.758E+1
-4.862E-2	1.018E+1	1.741E+1
-4.862E-2	1.002E+1	1.744E+1
-4.862E-2	1.012E+1	1.745E+1
-5.187E-2	1.016E+1	1.760E+1
-4.862E-2	9.930E+0	1.737E+1
-4.700E-2	1.014E+1	1.754E+1
-4.862E-2	1.015E+1	1.742E+1
-5.187E-2	1.003E+1	1.764E+1
-4.862E-2	1.020E+1	1.748E+1
-4.700E-2	1.000E+1	1.733E+1
-4.700E-2	1.014E+1	1.744E+1
-4.862E-2	1.010E+1	1.746E+1
-5.025E-2	1.013E+1	1.759E+1
-4.700E-2	1.017E+1	1.757E+1
-5.025E-2	1.020E+1	1.734E+1
-5.025E-2	1.012E+1	1.756E+1
-4.862E-2	1.017E+1	1.758E+1
-4.700E-2	1.001E+1	1.746E+1
-4.700E-2	1.004E+1	1.752E+1
-5.025E-2	1.014E+1	1.760E+1
-4.862E-2	9.991E+0	1.761E+1
-4.538E-2	9.988E+0	1.730E+1
-4.700E-2	1.012E+1	1.754E+1
-5.025E-2	1.013E+1	1.754E+1
-5.187E-2	1.005E+1	1.736E+1
-4.700E-2	1.017E+1	1.749E+1
-4.862E-2	1.014E+1	1.744E+1
-4.862E-2	1.010E+1	1.746E+1
-5.187E-2	1.007E+1	1.749E+1
-4.862E-2	9.995E+0	1.742E+1
-4.700E-2	1.013E+1	1.738E+1
-5.187E-2	1.017E+1	1.751E+1
-5.187E-2	1.008E+1	1.739E+1
-4.538E-2	1.013E+1	1.758E+1
-4.862E-2	1.012E+1	1.746E+1
-5.025E-2	1.012E+1	1.759E+1
-5.187E-2	1.009E+1	1.761E+1
-4.538E-2	1.005E+1	1.739E+1
-4.700E-2	9.943E+0	1.741E+1
-5.025E-2	1.011E+1	1.747E+1
-5.025E-2	1.008E+1	1.745E+1
-4.538E-2	9.959E+0	1.753E+1
-4.862E-2	1.006E+1	1.751E+1
-5.025E-2	1.001E+1	1.753E+1
-4.862E-2	1.019E+1	1.764E+1
-4.700E-2	1.010E+1	1.745E+1
-4.538E-2	1.017E+1	1.739E+1
-5.025E-2	1.021E+1	1.750E+1
-4.862E-2	1.002E+1	1.747E+1
-4.700E-2	1.010E+1	1.756E+1
-4.862E-2	1.012E+1	1.738E+1
-5.187E-2	1.012E+1	1.752E+1
-5.187E-2	1.009E+1	1.738E+1
-4.700E-2	1.010E+1	1.731E+1
-4.862E-2	1.007E+1	1.748E+1
-4.862E-2	1.005E+1	1.725E+1
-4.862E-2	1.014E+1	1.739E+1
-4.700E-2	1.011E+1	1.744E+1
-4.538E-2	1.001E+1	1.748E+1
-5.187E-2	1.007E+1	1.743E+1
-5.187E-2	1.019E+1	1.764E+1
-4.862E-2	1.016E+1	1.752E+1
-4.862E-2	1.010E+1	1.732E+1
-4.862E-2	1.015E+1	1.753E+1
-5.025E-2	1.010E+1	1.762E+1
-4.538E-2	1.009E+1	1.750E+1
-4.700E-2	9.991E+0	1.741E+1
-5.187E-2	1.009E+1	1.751E+1
-5.025E-2	9.910E+0	1.748E+1
-4.700E-2	1.005E+1	1.742E+1
-4.700E-2	1.013E+1	1.747E+1
-5.187E-2	1.025E+1	1.730E+1
-5.025E-2	9.995E+0	1.752E+1
-4.700E-2	1.011E+1	1.763E+1
-4.700E-2	1.017E+1	1.749E+1
-5.025E-2	1.015E+1	1.748E+1
-5.187E-2	1.016E+1	1.753E+1
-4.538E-2	1.012E+1	1.745E+1
-4.538E-2	1.020E+1	1.744E+1
-5.025E-2	1.002E+1	1.764E+1
-4.700E-2	1.006E+1	1.751E+1
-4.700E-2	1.016E+1	1.752E+1
-4.862E-2	1.010E+1	1.764E+1
-5.025E-2	1.013E+1	1.755E+1
-4.862E-2	9.946E+0	1.734E+1
-4.862E-2	1.003E+1	1.728E+1
-4.862E-2	1.014E+1	1.751E+1
-5.025E-2	1.010E+1	1.753E+1
-5.025E-2	1.005E+1	1.748E+1
-4.700E-2	1.007E+1	1.744E+1
-4.538E-2	1.009E+1	1.744E+1
-5.025E-2	1.014E+1	1.752E+1
-5.187E-2	1.002E+1	1.748E+1
-4.700E-2	1.005E+1	1.745E+1
-4.700E-2	1.012E+1	1.724E+1
-5.025E-2	1.007E+1	1.746E+1
-4.862E-2	1.000E+1	1.742E+1
-4.538E-2	1.009E+1	1.742E+1
-4.700E-2	1.009E+1	1.748E+1
-5.187E-2	1.008E+1	1.740E+1
-5.025E-2	1.006E+1	1.771E+1
-4.700E-2	1.000E+1	1.732E+1
-4.700E-2	1.016E+1	1.752E+1
-4.862E-2	9.962E+0	1.753E+1
-4.862E-2	1.013E+1	1.749E+1
-4.538E-2	1.015E+1	1.737E+1
-4.700E-2	1.014E+1	1.749E+1
-5.025E-2	1.021E+1	1.749E+1
-4.862E-2	1.020E+1	1.745E+1
-4.538E-2	1.012E+1	1.765E+1
-4.700E-2	1.015E+1	1.762E+1
-4.862E-2	1.012E+1	1.745E+1
-5.025E-2	1.014E+1	1.755E+1
-4.538E-2	9.956E+0	1.751E+1
-4.700E-2	1.012E+1	1.748E+1
-5.025E-2	1.012E+1	1.768E+1
-5.025E-2	1.015E+1	1.749E+1
-4.538E-2	1.005E+1	1.728E+1
-4.700E-2	1.009E+1	1.747E+1
-5.187E-2	1.018E+1	1.758E+1
-4.862E-2	1.020E+1	1.736E+1
-4.538E-2	1.009E+1	1.753E+1
-4.700E-2	1.008E+1	1.749E+1
-5.025E-2	1.017E+1	1.742E+1
-4.862E-2	1.001E+1	1.733E+1
-4.862E-2	1.000E+1	1.736E+1
-4.700E-2	1.011E+1	1.760E+1
-5.025E-2	1.003E+1	1.742E+1
-5.025E-2	1.008E+1	1.746E+1
-4.538E-2	1.017E+1	1.743E+1
-4.538E-2	1.010E+1	1.762E+1
-5.025E-2	1.016E+1	1.743E+1
-5.025E-2	9.988E+0	1.760E+1
-4.538E-2	1.008E+1	1.745E+1
-4.862E-2	1.008E+1	1.750E+1
-4.862E-2	1.007E+1	1.757E+1
-4.862E-2	1.000E+1	1.764E+1
-4.700E-2	1.018E+1	1.752E+1
-4.700E-2	1.016E+1	1.752E+1
-5.349E-2	1.011E+1	1.724E+1
-5.187E-2	1.025E+1	1.748E+1
-4.538E-2	1.012E+1	1.749E+1
-4.700E-2	1.014E+1	1.736E+1
-5.025E-2	1.018E+1	1.748E+1
-4.700E-2	1.010E+1	1.742E+1
-4.538E-2	1.010E+1	1.738E+1
-4.538E-2	1.009E+1	1.748E+1
-4.862E-2	1.016E+1	1.743E+1
-5.025E-2	1.019E+1	1.752E+1
-4.862E-2	9.946E+0	1.747E+1
-4.862E-2	1.014E+1	1.748E+1
-5.025E-2	9.972E+0	1.749E+1
-5.187E-2	1.012E+1	1.741E+1
-4.700E-2	1.014E+1	1.749E+1
-4.700E-2	1.008E+1	1.740E+1
-5.187E-2	1.014E+1	1.739E+1
-5.025E-2	1.015E+1	1.739E+1
-4.700E-2	9.998E+0	1.738E+1
-4.538E-2	1.018E+1	1.742E+1
-4.862E-2	1.001E+1	1.752E+1
-5.025E-2	1.007E+1	1.738E+1
-4.700E-2	1.016E+1	1.756E+1
-4.538E-2	1.005E+1	1.764E+1
-4.862E-2	1.019E+1	1.738E+1
-5.025E-2	1.007E+1	1.747E+1
-4.538E-2	1.005E+1	1.754E+1
-4.700E-2	1.010E+1	1.756E+1
-5.187E-2	1.017E+1	1.746E+1
-4.862E-2	1.013E+1	1.750E+1
-4.376E-2	1.012E+1	1.732E+1
-4.700E-2	1.008E+1	1.744E+1
-5.025E-2	1.004E+1	1.757E+1
-5.025E-2	1.010E+1	1.740E+1
-4.538E-2	9.998E+0	1.751E+1
-4.538E-2	1.004E+1	1.749E+1
-5.187E-2	1.004E+1	1.749E+1
-4.862E-2	9.914E+0	1.750E+1
-4.538E-2	1.005E+1	1.756E+1
-5.025E-2	1.012E+1	1.758E+1
-5.025E-2	1.011E+1	1.748E+1
-5.025E-2	1.010E+1	1.746E+1
-4.376E-2	9.975E+0	1.763E+1
-4.700E-2	1.017E+1	1.747E+1
-5.025E-2	1.010E+1	1.748E+1
-5.025E-2	1.010E+1	1.753E+1
-4.538E-2	1.009E+1	1.761E+1
-4.538E-2	1.006E+1	1.748E+1
-4.862E-2	1.002E+1	1.745E+1
-4.862E-2	1.001E+1	1.749E+1
-4.862E-2	1.002E+1	1.763E+1
-4.700E-2	1.013E+1	1.732E+1
-5.025E-2	9.998E+0	1.745E+1
-4.862E-2	1.007E+1	1.741E+1
-4.700E-2	1.003E+1	1.749E+1
-4.538E-2	1.005E+1	1.753E+1
-5.025E-2	1.010E+1	1.752E+1
-4.862E-2	1.008E+1	1.771E+1
-4.538E-2	1.002E+1	1.758E+1
-4.700E-2	1.010E+1	1.751E+1
-5.187E-2	1.012E+1	1.749E+1
-4.862E-2	1.004E+1	1.743E+1
-4.700E-2	1.003E+1	1.745E+1
-4.700E-2	1.003E+1	1.747E+1
-5.187E-2	1.003E+1	1.749E+1
-5.187E-2	1.008E+1	1.744E+1
-4.538E-2	9.978E+0	1.745E+1
-4.700E-2	1.011E+1	1.739E+1
-4.862E-2	1.006E+1	1.758E+1
-5.025E-2	1.011E+1	1.752E+1
-4.538E-2	1.011E+1	1.742E+1
-4.862E-2	1.003E+1	1.744E+1
-5.025E-2	1.010E+1	1.746E+1
-5.025E-2	9.995E+0	1.736E+1
-4.538E-2	1.006E+1	1.748E+1
-4.700E-2	9.940E+0	1.744E+1
-4.862E-2	1.024E+1	1.748E+1
-4.862E-2	1.008E+1	1.754E+1
-4.700E-2	1.008E+1	1.755E+1
-4.538E-2	1.012E+1	1.769E+1
-5.187E-2	1.011E+1	1.754E+1
-5.025E-2	1.005E+1	1.733E+1
-4.538E-2	1.010E+1	1.735E+1
-4.862E-2	1.010E+1	1.756E+1
-5.025E-2	9.982E+0	1.746E+1
-4.862E-2	1.005E+1	1.751E+1
-4.700E-2	1.015E+1	1.750E+1
-4.538E-2	9.982E+0	1.755E+1
-5.025E-2	9.969E+0	1.743E+1
-5.025E-2	1.007E+1	1.746E+1
-4.700E-2	1.013E+1	1.755E+1
-4.700E-2	1.006E+1	1.758E+1
-5.187E-2	1.005E+1	1.753E+1
-5.025E-2	1.011E+1	1.769E+1
-4.700E-2	1.013E+1	1.735E+1
-4.862E-2	1.012E+1	1.748E+1
-5.025E-2	1.001E+1	1.744E+1
-4.862E-2	1.014E+1	1.742E+1
-4.700E-2	1.011E+1	1.755E+1
-4.862E-2	9.978E+0	1.739E+1
-5.025E-2	9.933E+0	1.743E+1
-5.025E-2	1.010E+1	1.740E+1
-4.862E-2	1.005E+1	1.734E+1
-4.538E-2	1.013E+1	1.759E+1
-4.700E-2	1.006E+1	1.764E+1
-5.187E-2	1.008E+1	1.729E+1
-4.538E-2	1.017E+1	1.734E+1
-4.862E-2	1.004E+1	1.755E+1
-5.025E-2	1.011E+1	1.749E+1
-5.025E-2	1.018E+1	1.748E+1
-4.538E-2	1.009E+1	1.741E+1
-4.862E-2	1.007E+1	1.742E+1
-5.025E-2	1.014E+1	1.762E+1
-5.025E-2	1.003E+1	1.747E+1
-4.700E-2	1.008E+1	1.749E+1
-5.025E-2	1.016E+1	1.755E+1
-5.025E-2	1.015E+1	1.752E+1
-4.862E-2	1.005E+1	1.745E+1
-4.700E-2	1.010E+1	1.747E+1
-4.538E-2	1.007E+1	1.742E+1
-5.025E-2	1.008E+1	1.747E+1
-5.025E-2	1.010E+1	1.762E+1
-4.862E-2	1.010E+1	1.752E+1
-4.538E-2	1.010E+1	1.753E+1
-5.187E-2	1.020E+1	1.746E+1
-5.025E-2	1.010E+1	1.755E+1
-4.538E-2	1.003E+1	1.737E+1
-4.700E-2	1.001E+1	1.741E+1
-4.862E-2	1.006E+1	1.748E+1
-4.862E-2	1.017E+1	1.750E+1
-4.538E-2	1.006E+1	1.754E+1
-4.700E-2	1.016E+1	1.758E+1
-4.862E-2	1.003E+1	1.745E+1
-4.862E-2	1.005E+1	1.748E+1
-4.376E-2	1.009E+1	1.738E+1
-4.862E-2	1.021E+1	1.745E+1
-5.187E-2	1.002E+1	1.745E+1
-5.187E-2	1.006E+1	1.761E+1
-4.376E-2	1.020E+1	1.758E+1
-4.700E-2	1.004E+1	1.754E+1
-4.862E-2	1.013E+1	1.748E+1
-4.862E-2	1.009E+1	1.751E+1
-4.862E-2	9.962E+0	1.754E+1
-4.700E-2	1.005E+1	1.734E+1
-5.025E-2	1.020E+1	1.741E+1
-4.700E-2	1.009E+1	1.748E+1
-4.538E-2	1.011E+1	1.746E+1
-4.538E-2	1.017E+1	1.747E+1
-5.025E-2	9.998E+0	1.748E+1
-4.862E-2	1.011E+1	1.742E+1
-4.700E-2	1.012E+1	1.733E+1
-4.862E-2	1.001E+1	1.755E+1
-4.862E-2	1.017E+1	1.742E+1
-4.862E-2	1.006E+1	1.760E+1
-4.376E-2	9.998E+0	1.736E+1
-4.862E-2	1.014E+1	1.744E+1
-4.862E-2	1.002E+1	1.767E+1
-5.025E-2	1.012E+1	1.734E+1
-4.376E-2	1.011E+1	1.751E+1
-4.862E-2	1.020E+1	1.742E+1
-5.025E-2	1.016E+1	1.736E+1
-4.862E-2	1.005E+1	1.748E+1
-4.538E-2	1.002E+1	1.742E+1
-4.862E-2	1.001E+1	1.744E+1
-5.025E-2	1.008E+1	1.758E+1
-5.187E-2	1.025E+1	1.743E+1
-4.538E-2	1.007E+1	1.752E+1
-4.862E-2	1.013E+1	1.758E+1
-5.025E-2	1.004E+1	1.751E+1
-4.862E-2	1.010E+1	1.749E+1
-4.700E-2	1.006E+1	1.763E+1
-4.862E-2	1.000E+1	1.762E+1
-4.862E-2	1.025E+1	1.752E+1
-5.025E-2	1.006E+1	1.748E+1
-4.700E-2	1.006E+1	1.748E+1
-4.700E-2	1.006E+1	1.748E+1
-5.025E-2	1.001E+1	1.727E+1
-5.025E-2	1.005E+1	1.748E+1
-4.862E-2	1.002E+1	1.745E+1
-4.700E-2	1.018E+1	1.762E+1
-4.862E-2	1.011E+1	1.747E+1
-4.862E-2	1.004E+1	1.742E+1
-4.700E-2	1.017E+1	1.741E+1
-4.700E-2	1.008E+1	1.751E+1
-5.025E-2	1.012E+1	1.751E+1
-4.862E-2	1.008E+1	1.744E+1
-4.700E-2	1.013E+1	1.740E+1
-5.025E-2	1.013E+1	1.750E+1
-5.187E-2	1.013E+1	1.745E+1
-5.025E-2	1.010E+1	1.733E+1
-4.700E-2	1.017E+1	1.745E+1
-5.025E-2	1.004E+1	1.737E+1
-4.862E-2	1.003E+1	1.759E+1
-5.025E-2	1.008E+1	1.761E+1
-4.862E-2	1.007E+1	1.748E+1
-4.862E-2	1.006E+1	1.738E+1
-4.862E-2	1.004E+1	1.760E+1
-5.025E-2	1.009E+1	1.767E+1
-4.700E-2	1.017E+1	1.744E+1
-4.376E-2	9.991E+0	1.742E+1
-4.862E-2	1.010E+1	1.753E+1
-4.862E-2	1.006E+1	1.744E+1
-4.700E-2	9.995E+0	1.749E+1
-4.862E-2	1.010E+1	1.748E+1
-5.025E-2	1.007E+1	1.748E+1
-5.025E-2	1.010E+1	1.752E+1
-4.700E-2	1.002E+1	1.736E+1
-4.700E-2	1.014E+1	1.732E+1
-4.862E-2	1.010E+1	1.758E+1
-5.025E-2	1.007E+1	1.754E+1
-4.700E-2	1.010E+1	1.736E+1
-4.376E-2	9.998E+0	1.760E+1
-5.025E-2	1.009E+1	1.742E+1
-5.025E-2	1.008E+1	1.743E+1
-4.538E-2	1.011E+1	1.738E+1
-4.538E-2	1.023E+1	1.755E+1
-4.862E-2	1.009E+1	1.745E+1
-4.862E-2	9.969E+0	1.759E+1
-4.538E-2	1.007E+1	1.760E+1
-4.700E-2	1.018E+1	1.726E+1
-5.025E-2	1.000E+1	1.766E+1
-5.025E-2	1.009E+1	1.757E+1
-4.700E-2	9.946E+0	1.759E+1
-4.862E-2	1.009E+1	1.721E+1
-4.700E-2	1.020E+1	1.746E+1
-5.187E-2	1.007E+1	1.752E+1
-4.538E-2	1.019E+1	1.753E+1
-4.700E-2	1.001E+1	1.758E+1
-4.862E-2	1.010E+1	1.748E+1
-5.025E-2	1.005E+1	1.760E+1
-4.376E-2	1.004E+1	1.744E+1
-4.862E-2	1.003E+1	1.744E+1
-5.025E-2	9.972E+0	1.757E+1
-5.025E-2	1.002E+1	1.735E+1
-4.700E-2	1.018E+1	1.742E+1
-4.862E-2	1.002E+1	1.753E+1
-5.025E-2	1.007E+1	1.740E+1
-5.025E-2	1.014E+1	1.750E+1
-4.538E-2	1.021E+1	1.744E+1
-4.862E-2	9.956E+0	1.742E+1
-5.187E-2	1.005E+1	1.758E+1
-5.025E-2	1.009E+1	1.745E+1
-4.538E-2	1.004E+1	1.763E+1
-4.538E-2	9.988E+0	1.744E+1
-5.025E-2	1.015E+1	1.750E+1
-5.025E-2	1.007E+1	1.732E+1
-4.538E-2	1.008E+1	1.738E+1
-4.538E-2	1.009E+1	1.751E+1
-5.025E-2	1.024E+1	1.757E+1
-5.187E-2	1.027E+1	1.751E+1
-4.700E-2	1.013E+1	1.745E+1
-4.538E-2	1.011E+1	1.738E+1
-4.862E-2	1.007E+1	1.771E+1
-4.862E-2	1.012E+1	1.761E+1
-4.538E-2	9.891E+0	1.744E+1
-4.862E-2	1.009E+1	1.739E+1
-5.187E-2	1.008E+1	1.750E+1
-5.025E-2	1.006E+1	1.745E+1
-4.700E-2	1.024E+1	1.733E+1
-4.538E-2	1.002E+1	1.752E+1
-5.187E-2	1.003E+1	1.736E+1
-5.187E-2	1.021E+1	1.727E+1
-4.700E-2	1.003E+1	1.740E+1
-4.538E-2	1.007E+1	1.773E+1
-4.862E-2	1.004E+1	1.745E+1
-5.349E-2	1.013E+1	1.738E+1
-4.538E-2	1.006E+1	1.745E+1
-4.862E-2	1.022E+1	1.744E+1
-4.862E-2	1.013E+1	1.736E+1
-5.025E-2	1.007E+1	1.735E+1
-4.538E-2	1.010E+1	1.741E+1
-4.862E-2	1.013E+1	1.761E+1
-5.025E-2	1.018E+1	1.752E+1
-5.025E-2	1.001E+1	1.751E+1
-4.862E-2	1.006E+1	1.744E+1
-4.538E-2	1.011E+1	1.751E+1
-5.025E-2	1.012E+1	1.749E+1
-5.025E-2	1.014E+1	1.761E+1
-4.700E-2	1.016E+1	1.742E+1
-4.700E-2	1.013E+1	1.729E+1
-4.862E-2	1.001E+1	1.761E+1
-4.700E-2	1.012E+1	1.763E+1
-4.376E-2	1.014E+1	1.745E+1
-4.862E-2	1.004E+1	1.748E+1
-5.025E-2	1.010E+1	1.765E+1
-5.349E-2	9.875E+0	1.751E+1
-4.700E-2	1.010E+1	1.745E+1
-4.214E-2	9.998E+0	1.755E+1
-4.862E-2	1.007E+1	1.753E+1
-5.187E-2	1.006E+1	1.745E+1
-4.700E-2	1.011E+1	1.737E+1
-4.700E-2	1.011E+1	1.743E+1
-5.025E-2	1.013E+1	1.762E+1
-4.862E-2	1.022E+1	1.758E+1
-4.538E-2	1.003E+1	1.751E+1
-4.700E-2	1.006E+1	1.748E+1
-4.862E-2	9.962E+0	1.770E+1
-5.025E-2	1.004E+1	1.753E+1
-4.862E-2	1.021E+1	1.742E+1
-4.538E-2	9.998E+0	1.745E+1
-5.025E-2	1.015E+1	1.740E+1
-5.025E-2	1.006E+1	1.738E+1
-4.700E-2	1.004E+1	1.745E+1
-4.538E-2	1.021E+1	1.741E+1
-5.187E-2	1.011E+1	1.740E+1
-5.025E-2	1.007E+1	1.739E+1
-4.700E-2	1.000E+1	1.745E+1
-4.376E-2	1.001E+1	1.746E+1
-4.862E-2	1.008E+1	1.755E+1
-5.025E-2	1.011E+1	1.756E+1
-4.700E-2	1.007E+1	1.736E+1
-4.538E-2	1.013E+1	1.746E+1
-5.025E-2	1.009E+1	1.757E+1
-5.025E-2	1.003E+1	1.738E+1
-4.538E-2	1.003E+1	1.742E+1
-4.862E-2	1.012E+1	1.737E+1
-4.862E-2	1.005E+1	1.755E+1
-4.862E-2	1.016E+1	1.753E+1
-4.700E-2	1.013E+1	1.759E+1
-4.538E-2	9.975E+0	1.731E+1
-5.349E-2	1.002E+1	1.748E+1
-4.700E-2	1.014E+1	1.759E+1
-4.700E-2	9.998E+0	1.752E+1
-4.700E-2	1.007E+1	1.765E+1
-4.862E-2	1.009E+1	1.752E+1
-5.187E-2	1.007E+1	1.752E+1
-4.538E-2	1.010E+1	1.751E+1
-4.376E-2	1.017E+1	1.757E+1
-5.349E-2	9.956E+0	1.747E+1
-5.025E-2	1.012E+1	1.747E+1
-4.538E-2	1.012E+1	1.749E+1
-4.700E-2	1.020E+1	1.761E+1
-5.187E-2	1.015E+1	1.748E+1
-5.025E-2	1.017E+1	1.738E+1
-4.538E-2	1.001E+1	1.743E+1
-4.538E-2	9.917E+0	1.763E+1
-5.025E-2	1.010E+1	1.736E+1
-4.700E-2	1.003E+1	1.743E+1
-4.700E-2	1.008E+1	1.750E+1
-4.700E-2	1.015E+1	1.744E+1
-4.862E-2	1.001E+1	1.743E+1
-5.025E-2	1.010E+1	1.735E+1
-4.376E-2	1.011E+1	1.736E+1
-4.538E-2	1.011E+1	1.737E+1
-4.700E-2	1.004E+1	1.742E+1
-4.862E-2	1.019E+1	1.749E+1
-4.700E-2	1.005E+1	1.742E+1
-5.025E-2	9.998E+0	1.765E+1
-5.025E-2	1.006E+1	1.756E+1
-5.025E-2	1.006E+1	1.745E+1
-4.862E-2	1.002E+1	1.741E+1
-4.700E-2	9.998E+0	1.759E+1
-5.187E-2	1.010E+1	1.748E+1
-4.700E-2	1.015E+1	1.741E+1
-4.376E-2	1.004E+1	1.752E+1
-4.214E-2	1.019E+1	1.761E+1
-4.538E-2	1.000E+1	1.739E+1
-4.862E-2	1.001E+1	1.739E+1
-4.700E-2	1.006E+1	1.752E+1
-4.376E-2	1.001E+1	1.754E+1
-4.862E-2	1.009E+1	1.743E+1
-5.187E-2	1.000E+1	1.747E+1
-4.700E-2	1.008E+1	1.748E+1
-4.700E-2	1.023E+1	1.752E+1
-4.862E-2	1.009E+1	1.732E+1
-5.025E-2	1.003E+1	1.747E+1
-5.025E-2	1.004E+1	1.747E+1
-4.538E-2	1.006E+1	1.736E+1
-5.187E-2	1.013E+1	1.753E+1
-5.025E-2	1.008E+1	1.743E+1
-4.700E-2	9.914E+0	1.751E+1
-4.538E-2	1.004E+1	1.748E+1
-5.187E-2	9.972E+0	1.737E+1
-4.862E-2	1.005E+1	1.744E+1
-4.376E-2	1.003E+1	1.748E+1
-4.538E-2	1.000E+1	1.743E+1
-4.862E-2	1.017E+1	1.737E+1
-5.187E-2	1.006E+1	1.748E+1
-4.862E-2	1.002E+1	1.765E+1
-4.376E-2	1.004E+1	1.742E+1
-5.025E-2	1.006E+1	1.744E+1
-4.862E-2	1.012E+1	1.760E+1
-4.538E-2	1.016E+1	1.751E+1
-5.025E-2	1.011E+1	1.734E+1
-4.700E-2	1.021E+1	1.750E+1
-4.862E-2	1.005E+1	1.758E+1
-4.862E-2	1.013E+1	1.742E+1
-4.538E-2	1.005E+1	1.750E+1
-5.187E-2	1.010E+1	1.757E+1
-4.862E-2	1.010E+1	1.760E+1
-4.538E-2	1.010E+1	1.749E+1
-4.700E-2	1.000E+1	1.744E+1
-4.862E-2	1.029E+1	1.769E+1
-5.025E-2	1.006E+1	1.737E+1
-4.376E-2	1.012E+1	1.751E+1
-4.538E-2	1.022E+1	1.749E+1
-5.187E-2	1.005E+1	1.739E+1
-5.025E-2	1.002E+1	1.744E+1
-4.700E-2	1.001E+1	1.744E+1
-4.862E-2	1.013E+1	1.760E+1
-4.862E-2	9.975E+0	1.760E+1
-5.025E-2	1.002E+1	1.745E+1
-4.700E-2	1.007E+1	1.762E+1
-4.700E-2	1.015E+1	1.753E+1
-5.187E-2	1.001E+1	1.743E+1
-5.025E-2	1.002E+1	1.756E+1
-4.700E-2	1.004E+1	1.748E+1
-4.700E-2	1.001E+1	1.757E+1
-5.187E-2	1.012E+1	1.728E+1
-5.025E-2	1.011E+1	1.738E+1
-4.376E-2	1.010E+1	1.729E+1
-4.862E-2	1.012E+1	1.745E+1
-5.025E-2	9.936E+0	1.748E+1
-4.700E-2	1.002E+1	1.744E+1
-4.538E-2	1.009E+1	1.755E+1
-4.862E-2	1.014E+1	1.752E+1
-4.862E-2	1.010E+1	1.733E+1
-5.025E-2	1.016E+1	1.752E+1
-4.700E-2	1.004E+1	1.752E+1
-4.538E-2	1.023E+1	1.737E+1
-4.700E-2	1.005E+1	1.732E+1
-5.025E-2	1.025E+1	1.757E+1
-4.538E-2	1.033E+1	1.744E+1
-4.862E-2	1.010E+1	1.736E+1
-5.187E-2	1.009E+1	1.749E+1
-5.025E-2	1.007E+1	1.751E+1
-4.700E-2	1.009E+1	1.750E+1
-4.700E-2	1.017E+1	1.738E+1
-5.025E-2	1.002E+1	1.747E+1
-4.862E-2	1.016E+1	1.737E+1
-4.700E-2	1.016E+1	1.749E+1
-4.700E-2	1.006E+1	1.751E+1
-4.862E-2	9.956E+0	1.758E+1
-5.187E-2	1.010E+1	1.753E+1
-4.538E-2	1.006E+1	1.736E+1
-4.700E-2	9.949E+0	1.762E+1
-4.862E-2	1.010E+1	1.766E+1
-5.025E-2	1.012E+1	1.748E+1
-4.538E-2	1.012E+1	1.742E+1
-4.538E-2	1.013E+1	1.730E+1
-4.862E-2	1.002E+1	1.724E+1
-4.862E-2	1.005E+1	1.735E+1
-4.538E-2	1.007E+1	1.739E+1
-4.700E-2	1.008E+1	1.748E+1
-4.862E-2	1.010E+1	1.740E+1
-5.187E-2	1.000E+1	1.737E+1
-4.538E-2	1.025E+1	1.746E+1
-4.538E-2	1.007E+1	1.759E+1
-4.862E-2	1.011E+1	1.752E+1
-5.025E-2	1.001E+1	1.760E+1
-4.700E-2	1.014E+1	1.748E+1
-4.700E-2	1.002E+1	1.737E+1
-4.862E-2	1.011E+1	1.749E+1
-4.862E-2	1.015E+1	1.734E+1
-4.538E-2	9.982E+0	1.755E+1
-5.025E-2	1.004E+1	1.753E+1
-5.025E-2	9.956E+0	1.752E+1
-5.025E-2	1.008E+1	1.741E+1
-4.700E-2	1.009E+1	1.751E+1
-4.700E-2	1.023E+1	1.736E+1
-4.862E-2	1.009E+1	1.742E+1
-5.025E-2	1.004E+1	1.762E+1
-4.862E-2	1.006E+1	1.760E+1
-4.538E-2	1.019E+1	1.727E+1
-4.862E-2	1.011E+1	1.744E+1
-5.025E-2	1.013E+1	1.739E+1
-4.700E-2	1.014E+1	1.752E+1
-4.700E-2	1.002E+1	1.752E+1
-4.862E-2	1.001E+1	1.748E+1
-5.025E-2	1.011E+1	1.762E+1
-4.538E-2	1.010E+1	1.745E+1
-4.700E-2	1.015E+1	1.752E+1
-5.025E-2	1.004E+1	1.757E+1
-5.187E-2	1.007E+1	1.724E+1
-4.700E-2	1.013E+1	1.757E+1
-4.700E-2	1.009E+1	1.734E+1
-4.862E-2	9.991E+0	1.756E+1
-4.862E-2	1.007E+1	1.744E+1
-4.538E-2	1.019E+1	1.734E+1
-4.376E-2	1.010E+1	1.738E+1
-4.862E-2	9.982E+0	1.743E+1
-4.862E-2	1.005E+1	1.745E+1
-4.700E-2	1.002E+1	1.735E+1
-4.700E-2	1.009E+1	1.745E+1
-4.700E-2	1.010E+1	1.765E+1
-4.862E-2	1.006E+1	1.739E+1
-4.700E-2	1.017E+1	1.748E+1
-4.700E-2	1.006E+1	1.747E+1
-4.700E-2	1.003E+1	1.749E+1
-5.025E-2	1.005E+1	1.741E+1
-4.538E-2	1.008E+1	1.734E+1
-4.862E-2	9.978E+0	1.755E+1
-4.862E-2	1.003E+1	1.737E+1
-5.187E-2	1.005E+1	1.738E+1
-4.700E-2	1.002E+1	1.758E+1
-4.700E-2	1.003E+1	1.740E+1
-4.862E-2	9.972E+0	1.749E+1
-5.187E-2	9.923E+0	1.726E+1
-4.700E-2	1.011E+1	1.725E+1
-4.700E-2	1.013E+1	1.748E+1
-5.025E-2	1.004E+1	1.758E+1
-5.187E-2	1.010E+1	1.752E+1
-4.538E-2	1.010E+1	1.744E+1
-4.538E-2	1.007E+1	1.746E+1
-4.862E-2	9.991E+0	1.738E+1
-4.700E-2	1.012E+1	1.760E+1
-4.700E-2	1.018E+1	1.746E+1
-4.700E-2	1.005E+1	1.751E+1
-4.700E-2	1.004E+1	1.756E+1
-5.187E-2	1.011E+1	1.732E+1
-4.538E-2	1.017E+1	1.739E+1
-4.538E-2	1.009E+1	1.751E+1
-4.862E-2	1.004E+1	1.764E+1
-5.187E-2	1.013E+1	1.759E+1
-4.700E-2	1.006E+1	1.732E+1
-4.538E-2	1.008E+1	1.749E+1
-4.862E-2	9.917E+0	1.742E+1
-5.025E-2	1.013E+1	1.748E+1
-4.538E-2	9.995E+0	1.736E+1
-4.700E-2	1.007E+1	1.748E+1
-5.025E-2	1.003E+1	1.748E+1
-5.025E-2	1.009E+1	1.738E+1
-4.538E-2	1.007E+1	1.746E+1
-4.376E-2	1.002E+1	1.761E+1
-4.862E-2	1.011E+1	1.729E+1
-4.700E-2	1.014E+1	1.757E+1
-4.862E-2	1.022E+1	1.749E+1
-4.700E-2	1.012E+1	1.741E+1
-4.862E-2	1.017E+1	1.761E+1
-4.862E-2	1.015E+1	1.758E+1
-4.700E-2	1.008E+1	1.760E+1
-4.538E-2	1.015E+1	1.747E+1
-4.862E-2	1.018E+1	1.755E+1
-4.862E-2	1.003E+1	1.742E+1
-4.862E-2	1.006E+1	1.736E+1
-4.700E-2	9.949E+0	1.729E+1
-4.862E-2	1.001E+1	1.757E+1
-5.187E-2	1.005E+1	1.759E+1
-4.700E-2	1.008E+1	1.750E+1
-4.538E-2	1.010E+1	1.746E+1
-5.025E-2	1.002E+1	1.743E+1
-5.025E-2	1.006E+1	1.737E+1
-4.862E-2	1.006E+1	1.747E+1
-4.700E-2	1.002E+1	1.736E+1
-4.862E-2	1.004E+1	1.760E+1
-5.025E-2	1.007E+1	1.759E+1
-4.700E-2	1.004E+1	1.748E+1
-4.538E-2	1.003E+1	1.747E+1
-4.700E-2	9.972E+0	1.753E+1
-5.187E-2	1.007E+1	1.736E+1
-4.376E-2	1.016E+1	1.760E+1
-4.700E-2	1.008E+1	1.747E+1
-4.862E-2	1.008E+1	1.748E+1
-4.862E-2	1.007E+1	1.755E+1
-4.538E-2	1.014E+1	1.750E+1
-4.538E-2	1.017E+1	1.743E+1
-5.187E-2	1.013E+1	1.752E+1
-4.700E-2	1.014E+1	1.741E+1
-4.376E-2	1.006E+1	1.751E+1
-4.862E-2	1.021E+1	1.741E+1
-4.538E-2	9.995E+0	1.766E+1
-4.862E-2	1.010E+1	1.763E+1
-4.538E-2	1.006E+1	1.737E+1
-4.538E-2	9.969E+0	1.736E+1
-4.862E-2	1.021E+1	1.756E+1
-4.862E-2	1.002E+1	1.739E+1
-4.700E-2	1.004E+1	1.763E+1
-4.538E-2	1.014E+1	1.756E+1
-5.025E-2	1.011E+1	1.743E+1
-5.025E-2	1.014E+1	1.750E+1
-4.538E-2	9.972E+0	1.757E+1
-4.538E-2	1.013E+1	1.727E+1
-5.187E-2	1.004E+1	1.755E+1
-4.862E-2	1.004E+1	1.726E+1
-5.025E-2	1.009E+1	1.746E+1
-4.700E-2	1.017E+1	1.735E+1
-4.862E-2	1.008E+1	1.734E+1
-4.700E-2	1.001E+1	1.758E+1
-4.376E-2	1.016E+1	1.746E+1
-4.700E-2	1.017E+1	1.757E+1
-4.862E-2	1.018E+1	1.748E+1
-5.025E-2	1.010E+1	1.744E+1
-4.538E-2	1.003E+1	1.752E+1
-4.376E-2	1.008E+1	1.752E+1
-4.700E-2	9.972E+0	1.748E+1
-4.862E-2	1.007E+1	1.756E+1
-4.538E-2	1.007E+1	1.738E+1
[truncated: 39,969 more rows]
