# Supplementary material for: Improved ANAP incorporation and VCF analysis reveal details of P2X7 current facilitation and a limited conformational interplay between ATP binding and the intracellular ballast domain
Source: eLife. 2023 Jan 4;12:e82479. doi: 10.7554/eLife.82479 (PMC9859053; doi:10.7554/eLife.82479)
Supplement: Figure 6—figure supplement 2—source data 2. [file elife-82479-fig6-figsupp2-data2.zip › Figure-6_figure-supplement-2_source-data-2/P2X7-CaM-M13/e14#04.csv]

-1.411E-1	1.681E+1	2.651E+1
-1.378E-1	1.684E+1	2.661E+1
-1.443E-1	1.680E+1	2.656E+1
-1.427E-1	1.698E+1	2.656E+1
-1.395E-1	1.672E+1	2.656E+1
-1.411E-1	1.690E+1	2.662E+1
-1.427E-1	1.686E+1	2.657E+1
-1.395E-1	1.691E+1	2.676E+1
-1.395E-1	1.683E+1	2.684E+1
-1.395E-1	1.657E+1	2.640E+1
-1.411E-1	1.673E+1	2.662E+1
-1.395E-1	1.675E+1	2.662E+1
-1.378E-1	1.693E+1	2.640E+1
-1.411E-1	1.682E+1	2.654E+1
-1.411E-1	1.682E+1	2.669E+1
-1.378E-1	1.689E+1	2.672E+1
-1.395E-1	1.681E+1	2.637E+1
-1.411E-1	1.682E+1	2.668E+1
-1.443E-1	1.672E+1	2.657E+1
-1.411E-1	1.688E+1	2.678E+1
-1.395E-1	1.696E+1	2.643E+1
-1.395E-1	1.702E+1	2.661E+1
-1.411E-1	1.695E+1	2.655E+1
-1.411E-1	1.679E+1	2.659E+1
-1.411E-1	1.683E+1	2.643E+1
-1.427E-1	1.687E+1	2.660E+1
-1.411E-1	1.690E+1	2.661E+1
-1.395E-1	1.688E+1	2.657E+1
-1.378E-1	1.699E+1	2.652E+1
-1.427E-1	1.669E+1	2.652E+1
-1.411E-1	1.676E+1	2.641E+1
-1.395E-1	1.695E+1	2.662E+1
-1.378E-1	1.669E+1	2.687E+1
-1.411E-1	1.676E+1	2.644E+1
-1.411E-1	1.678E+1	2.651E+1
-1.411E-1	1.679E+1	2.638E+1
-1.362E-1	1.690E+1	2.667E+1
-1.395E-1	1.685E+1	2.654E+1
-1.395E-1	1.703E+1	2.666E+1
-1.411E-1	1.664E+1	2.656E+1
-1.411E-1	1.683E+1	2.663E+1
-1.411E-1	1.691E+1	2.656E+1
-1.395E-1	1.688E+1	2.665E+1
-1.411E-1	1.676E+1	2.659E+1
-1.395E-1	1.672E+1	2.654E+1
-1.443E-1	1.692E+1	2.638E+1
-1.411E-1	1.680E+1	2.654E+1
-1.395E-1	1.680E+1	2.663E+1
-1.395E-1	1.684E+1	2.664E+1
-1.395E-1	1.693E+1	2.654E+1
-1.411E-1	1.676E+1	2.637E+1
-1.411E-1	1.686E+1	2.668E+1
-1.395E-1	1.690E+1	2.670E+1
-1.427E-1	1.672E+1	2.649E+1
-1.427E-1	1.670E+1	2.644E+1
-1.411E-1	1.673E+1	2.661E+1
-1.378E-1	1.680E+1	2.673E+1
-1.411E-1	1.694E+1	2.666E+1
-1.443E-1	1.675E+1	2.666E+1
-1.378E-1	1.679E+1	2.665E+1
-1.395E-1	1.674E+1	2.636E+1
-1.411E-1	1.687E+1	2.664E+1
-1.411E-1	1.673E+1	2.656E+1
-1.395E-1	1.666E+1	2.659E+1
-1.395E-1	1.687E+1	2.651E+1
-1.411E-1	1.688E+1	2.659E+1
-1.427E-1	1.683E+1	2.644E+1
-1.378E-1	1.686E+1	2.673E+1
-1.395E-1	1.684E+1	2.653E+1
-1.427E-1	1.693E+1	2.640E+1
-1.427E-1	1.681E+1	2.652E+1
-1.395E-1	1.675E+1	2.637E+1
-1.362E-1	1.687E+1	2.675E+1
-1.427E-1	1.677E+1	2.657E+1
-1.459E-1	1.681E+1	2.646E+1
-1.362E-1	1.692E+1	2.673E+1
-1.395E-1	1.690E+1	2.647E+1
-1.427E-1	1.695E+1	2.656E+1
-1.427E-1	1.679E+1	2.641E+1
-1.378E-1	1.696E+1	2.653E+1
-1.378E-1	1.683E+1	2.669E+1
-1.411E-1	1.699E+1	2.635E+1
-1.411E-1	1.676E+1	2.651E+1
-1.378E-1	1.682E+1	2.653E+1
-1.395E-1	1.676E+1	2.648E+1
-1.411E-1	1.684E+1	2.674E+1
-1.411E-1	1.682E+1	2.659E+1
-1.395E-1	1.677E+1	2.655E+1
-1.378E-1	1.685E+1	2.645E+1
-1.411E-1	1.678E+1	2.668E+1
-1.427E-1	1.675E+1	2.657E+1
-1.411E-1	1.666E+1	2.658E+1
-1.378E-1	1.699E+1	2.656E+1
-1.411E-1	1.676E+1	2.657E+1
-1.427E-1	1.664E+1	2.635E+1
-1.427E-1	1.683E+1	2.666E+1
-1.411E-1	1.675E+1	2.662E+1
-1.411E-1	1.681E+1	2.659E+1
-1.443E-1	1.685E+1	2.666E+1
-1.395E-1	1.693E+1	2.660E+1
-1.411E-1	1.690E+1	2.652E+1
-1.411E-1	1.687E+1	2.645E+1
-1.427E-1	1.677E+1	2.656E+1
-1.378E-1	1.681E+1	2.651E+1
-1.378E-1	1.687E+1	2.651E+1
-1.395E-1	1.686E+1	2.653E+1
-1.411E-1	1.686E+1	2.643E+1
-1.411E-1	1.680E+1	2.651E+1
-1.411E-1	1.692E+1	2.656E+1
-1.362E-1	1.681E+1	2.656E+1
-1.395E-1	1.690E+1	2.646E+1
-1.378E-1	1.671E+1	2.643E+1
-1.411E-1	1.671E+1	2.643E+1
-1.427E-1	1.683E+1	2.645E+1
-1.427E-1	1.680E+1	2.661E+1
-1.395E-1	1.688E+1	2.646E+1
-1.411E-1	1.676E+1	2.662E+1
-1.427E-1	1.695E+1	2.662E+1
-1.427E-1	1.703E+1	2.651E+1
-1.427E-1	1.680E+1	2.645E+1
-1.395E-1	1.694E+1	2.663E+1
-1.427E-1	1.676E+1	2.631E+1
-1.411E-1	1.694E+1	2.650E+1
-1.395E-1	1.686E+1	2.632E+1
-1.378E-1	1.680E+1	2.646E+1
-1.411E-1	1.667E+1	2.647E+1
-1.395E-1	1.684E+1	2.639E+1
-1.411E-1	1.683E+1	2.649E+1
-1.395E-1	1.687E+1	2.645E+1
-1.411E-1	1.681E+1	2.659E+1
-1.427E-1	1.695E+1	2.651E+1
-1.378E-1	1.674E+1	2.671E+1
-1.411E-1	1.681E+1	2.646E+1
-1.411E-1	1.675E+1	2.634E+1
-1.427E-1	1.684E+1	2.643E+1
-1.411E-1	1.693E+1	2.657E+1
-1.395E-1	1.684E+1	2.646E+1
-1.411E-1	1.663E+1	2.668E+1
-1.411E-1	1.677E+1	2.656E+1
-1.411E-1	1.698E+1	2.660E+1
-1.378E-1	1.686E+1	2.663E+1
-1.395E-1	1.670E+1	2.658E+1
-1.443E-1	1.679E+1	2.647E+1
-1.411E-1	1.673E+1	2.664E+1
-1.395E-1	1.698E+1	2.643E+1
-1.427E-1	1.697E+1	2.683E+1
-1.411E-1	1.678E+1	2.653E+1
-1.362E-1	1.694E+1	2.652E+1
-1.378E-1	1.678E+1	2.652E+1
-1.395E-1	1.680E+1	2.658E+1
-1.427E-1	1.679E+1	2.645E+1
-1.362E-1	1.694E+1	2.645E+1
-1.411E-1	1.700E+1	2.648E+1
-1.411E-1	1.687E+1	2.663E+1
-1.427E-1	1.687E+1	2.648E+1
-1.395E-1	1.679E+1	2.633E+1
-1.378E-1	1.693E+1	2.663E+1
-1.378E-1	1.684E+1	2.655E+1
-1.395E-1	1.686E+1	2.674E+1
-1.395E-1	1.687E+1	2.662E+1
-1.378E-1	1.698E+1	2.652E+1
-1.411E-1	1.679E+1	2.649E+1
-1.411E-1	1.692E+1	2.660E+1
-1.395E-1	1.686E+1	2.674E+1
-1.411E-1	1.691E+1	2.652E+1
-1.411E-1	1.673E+1	2.648E+1
-1.443E-1	1.667E+1	2.663E+1
-1.395E-1	1.688E+1	2.654E+1
-1.362E-1	1.670E+1	2.658E+1
-1.411E-1	1.673E+1	2.668E+1
-1.411E-1	1.675E+1	2.646E+1
-1.395E-1	1.681E+1	2.653E+1
-1.427E-1	1.679E+1	2.659E+1
-1.427E-1	1.699E+1	2.664E+1
-1.411E-1	1.671E+1	2.652E+1
-1.378E-1	1.670E+1	2.635E+1
-1.395E-1	1.675E+1	2.670E+1
-1.378E-1	1.669E+1	2.666E+1
-1.378E-1	1.676E+1	2.646E+1
-1.411E-1	1.685E+1	2.656E+1
-1.395E-1	1.693E+1	2.658E+1
-1.411E-1	1.685E+1	2.650E+1
-1.411E-1	1.687E+1	2.651E+1
-1.411E-1	1.676E+1	2.639E+1
-1.362E-1	1.676E+1	2.656E+1
-1.378E-1	1.666E+1	2.655E+1
-1.395E-1	1.674E+1	2.664E+1
-1.411E-1	1.704E+1	2.661E+1
-1.411E-1	1.685E+1	2.648E+1
-1.411E-1	1.683E+1	2.648E+1
-1.427E-1	1.694E+1	2.645E+1
-1.378E-1	1.677E+1	2.658E+1
-1.427E-1	1.678E+1	2.672E+1
-1.427E-1	1.678E+1	2.652E+1
-1.427E-1	1.682E+1	2.663E+1
-1.411E-1	1.672E+1	2.664E+1
-1.362E-1	1.686E+1	2.664E+1
-1.411E-1	1.669E+1	2.637E+1
-1.443E-1	1.684E+1	2.643E+1
-1.395E-1	1.684E+1	2.658E+1
-1.395E-1	1.663E+1	2.631E+1
-1.411E-1	1.687E+1	2.668E+1
-1.395E-1	1.681E+1	2.650E+1
-1.427E-1	1.698E+1	2.656E+1
-1.411E-1	1.665E+1	2.664E+1
-1.411E-1	1.670E+1	2.642E+1
-1.427E-1	1.676E+1	2.657E+1
-1.411E-1	1.680E+1	2.647E+1
-1.395E-1	1.694E+1	2.643E+1
-1.395E-1	1.667E+1	2.634E+1
-1.411E-1	1.680E+1	2.639E+1
-1.411E-1	1.700E+1	2.650E+1
-1.395E-1	1.689E+1	2.645E+1
-1.395E-1	1.675E+1	2.658E+1
-1.395E-1	1.685E+1	2.653E+1
-1.395E-1	1.677E+1	2.666E+1
-1.395E-1	1.674E+1	2.681E+1
-1.395E-1	1.686E+1	2.656E+1
-1.427E-1	1.671E+1	2.667E+1
-1.378E-1	1.683E+1	2.662E+1
-1.395E-1	1.671E+1	2.657E+1
-1.378E-1	1.699E+1	2.666E+1
-1.378E-1	1.690E+1	2.656E+1
-1.411E-1	1.687E+1	2.659E+1
-1.395E-1	1.684E+1	2.660E+1
-1.378E-1	1.677E+1	2.653E+1
-1.411E-1	1.671E+1	2.656E+1
-1.395E-1	1.665E+1	2.653E+1
-1.378E-1	1.690E+1	2.659E+1
-1.411E-1	1.696E+1	2.641E+1
-1.411E-1	1.697E+1	2.644E+1
-1.427E-1	1.689E+1	2.664E+1
-1.395E-1	1.675E+1	2.658E+1
-1.411E-1	1.687E+1	2.659E+1
-1.411E-1	1.696E+1	2.666E+1
-1.395E-1	1.682E+1	2.654E+1
-1.395E-1	1.682E+1	2.639E+1
-1.395E-1	1.686E+1	2.657E+1
-1.427E-1	1.689E+1	2.664E+1
-1.395E-1	1.689E+1	2.638E+1
-1.395E-1	1.676E+1	2.660E+1
-1.427E-1	1.672E+1	2.638E+1
-1.411E-1	1.695E+1	2.654E+1
-1.395E-1	1.699E+1	2.666E+1
-1.395E-1	1.686E+1	2.646E+1
-1.395E-1	1.672E+1	2.632E+1
-1.443E-1	1.689E+1	2.655E+1
-1.411E-1	1.681E+1	2.643E+1
-1.395E-1	1.687E+1	2.664E+1
-1.395E-1	1.686E+1	2.657E+1
-1.427E-1	1.679E+1	2.639E+1
-1.378E-1	1.688E+1	2.661E+1
-1.395E-1	1.677E+1	2.644E+1
-1.395E-1	1.670E+1	2.644E+1
-1.395E-1	1.686E+1	2.626E+1
-1.427E-1	1.684E+1	2.662E+1
-1.395E-1	1.665E+1	2.644E+1
-1.395E-1	1.691E+1	2.648E+1
-1.411E-1	1.667E+1	2.654E+1
-1.395E-1	1.668E+1	2.665E+1
-1.427E-1	1.692E+1	2.662E+1
-1.395E-1	1.675E+1	2.662E+1
-1.411E-1	1.697E+1	2.642E+1
-1.395E-1	1.670E+1	2.663E+1
-1.378E-1	1.676E+1	2.656E+1
-1.362E-1	1.687E+1	2.641E+1
-1.411E-1	1.692E+1	2.624E+1
-1.427E-1	1.672E+1	2.668E+1
-1.378E-1	1.676E+1	2.658E+1
-1.411E-1	1.691E+1	2.659E+1
-1.378E-1	1.687E+1	2.661E+1
-1.395E-1	1.679E+1	2.656E+1
-1.395E-1	1.676E+1	2.664E+1
-1.411E-1	1.668E+1	2.654E+1
-1.411E-1	1.674E+1	2.656E+1
-1.427E-1	1.681E+1	2.655E+1
-1.427E-1	1.677E+1	2.668E+1
-1.395E-1	1.685E+1	2.674E+1
-1.395E-1	1.684E+1	2.653E+1
-1.395E-1	1.689E+1	2.656E+1
-1.378E-1	1.675E+1	2.654E+1
-1.395E-1	1.671E+1	2.658E+1
-1.411E-1	1.688E+1	2.666E+1
-1.395E-1	1.665E+1	2.651E+1
-1.395E-1	1.706E+1	2.662E+1
-1.411E-1	1.675E+1	2.655E+1
-1.427E-1	1.687E+1	2.648E+1
-1.411E-1	1.675E+1	2.663E+1
-1.395E-1	1.668E+1	2.631E+1
-1.378E-1	1.685E+1	2.667E+1
-1.427E-1	1.696E+1	2.650E+1
-1.411E-1	1.683E+1	2.649E+1
-1.411E-1	1.680E+1	2.655E+1
-1.378E-1	1.673E+1	2.659E+1
-1.443E-1	1.690E+1	2.659E+1
-1.395E-1	1.693E+1	2.675E+1
-1.395E-1	1.688E+1	2.652E+1
-1.411E-1	1.674E+1	2.653E+1
-1.427E-1	1.680E+1	2.676E+1
-1.395E-1	1.686E+1	2.648E+1
-1.395E-1	1.674E+1	2.666E+1
-1.395E-1	1.686E+1	2.656E+1
-1.427E-1	1.668E+1	2.655E+1
-1.411E-1	1.681E+1	2.653E+1
-1.395E-1	1.679E+1	2.644E+1
-1.395E-1	1.676E+1	2.651E+1
-1.427E-1	1.702E+1	2.651E+1
-1.411E-1	1.681E+1	2.651E+1
-1.378E-1	1.688E+1	2.647E+1
-1.411E-1	1.683E+1	2.651E+1
-1.427E-1	1.664E+1	2.642E+1
-1.395E-1	1.680E+1	2.665E+1
-1.427E-1	1.679E+1	2.636E+1
-1.411E-1	1.690E+1	2.659E+1
-1.411E-1	1.683E+1	2.656E+1
-1.395E-1	1.673E+1	2.656E+1
-1.411E-1	1.674E+1	2.649E+1
-1.395E-1	1.684E+1	2.655E+1
-1.411E-1	1.687E+1	2.649E+1
-1.395E-1	1.676E+1	2.633E+1
-1.395E-1	1.687E+1	2.649E+1
-1.411E-1	1.667E+1	2.643E+1
-1.411E-1	1.690E+1	2.644E+1
-1.411E-1	1.686E+1	2.664E+1
-1.395E-1	1.682E+1	2.639E+1
-1.395E-1	1.686E+1	2.654E+1
-1.411E-1	1.676E+1	2.627E+1
-1.378E-1	1.661E+1	2.674E+1
-1.395E-1	1.675E+1	2.650E+1
-1.395E-1	1.693E+1	2.654E+1
-1.427E-1	1.685E+1	2.639E+1
-1.411E-1	1.673E+1	2.633E+1
-1.378E-1	1.680E+1	2.652E+1
-1.427E-1	1.685E+1	2.659E+1
-1.378E-1	1.667E+1	2.664E+1
-1.395E-1	1.679E+1	2.674E+1
-1.378E-1	1.689E+1	2.653E+1
-1.411E-1	1.684E+1	2.662E+1
-1.427E-1	1.671E+1	2.662E+1
-1.427E-1	1.687E+1	2.670E+1
-1.378E-1	1.682E+1	2.666E+1
-1.411E-1	1.688E+1	2.649E+1
-1.395E-1	1.686E+1	2.655E+1
-1.378E-1	1.689E+1	2.650E+1
-1.395E-1	1.676E+1	2.643E+1
-1.411E-1	1.686E+1	2.653E+1
-1.411E-1	1.664E+1	2.663E+1
-1.427E-1	1.673E+1	2.662E+1
-1.378E-1	1.693E+1	2.644E+1
-1.411E-1	1.682E+1	2.674E+1
-1.427E-1	1.681E+1	2.661E+1
-1.378E-1	1.694E+1	2.637E+1
-1.427E-1	1.673E+1	2.645E+1
-1.378E-1	1.681E+1	2.664E+1
-1.411E-1	1.686E+1	2.664E+1
-1.411E-1	1.675E+1	2.653E+1
-1.411E-1	1.690E+1	2.651E+1
-1.411E-1	1.669E+1	2.667E+1
-1.443E-1	1.669E+1	2.644E+1
-1.395E-1	1.693E+1	2.669E+1
-1.395E-1	1.685E+1	2.632E+1
-1.395E-1	1.676E+1	2.646E+1
-1.427E-1	1.677E+1	2.639E+1
-1.411E-1	1.699E+1	2.657E+1
-1.378E-1	1.690E+1	2.668E+1
-1.395E-1	1.669E+1	2.657E+1
-1.411E-1	1.667E+1	2.662E+1
-1.395E-1	1.686E+1	2.668E+1
-1.395E-1	1.681E+1	2.664E+1
-1.411E-1	1.670E+1	2.624E+1
-1.427E-1	1.668E+1	2.653E+1
-1.427E-1	1.677E+1	2.642E+1
-1.395E-1	1.691E+1	2.662E+1
-1.411E-1	1.681E+1	2.651E+1
-1.443E-1	1.693E+1	2.661E+1
-1.411E-1	1.682E+1	2.646E+1
-1.395E-1	1.685E+1	2.649E+1
-1.411E-1	1.672E+1	2.656E+1
-1.427E-1	1.684E+1	2.667E+1
-1.411E-1	1.683E+1	2.650E+1
-1.411E-1	1.689E+1	2.654E+1
-1.395E-1	1.688E+1	2.650E+1
-1.411E-1	1.668E+1	2.651E+1
-1.395E-1	1.680E+1	2.664E+1
-1.378E-1	1.693E+1	2.644E+1
-1.411E-1	1.666E+1	2.647E+1
-1.411E-1	1.678E+1	2.654E+1
-1.427E-1	1.687E+1	2.649E+1
-1.378E-1	1.679E+1	2.664E+1
-1.395E-1	1.687E+1	2.646E+1
-1.411E-1	1.690E+1	2.650E+1
-1.395E-1	1.660E+1	2.657E+1
-1.411E-1	1.671E+1	2.633E+1
-1.427E-1	1.694E+1	2.643E+1
-1.427E-1	1.669E+1	2.658E+1
-1.378E-1	1.676E+1	2.652E+1
-1.378E-1	1.677E+1	2.659E+1
-1.411E-1	1.673E+1	2.645E+1
-1.411E-1	1.679E+1	2.643E+1
-1.411E-1	1.669E+1	2.644E+1
-1.395E-1	1.679E+1	2.668E+1
-1.411E-1	1.663E+1	2.672E+1
-1.411E-1	1.667E+1	2.628E+1
-1.411E-1	1.681E+1	2.645E+1
-1.378E-1	1.677E+1	2.647E+1
-1.395E-1	1.683E+1	2.644E+1
-1.411E-1	1.674E+1	2.665E+1
-1.411E-1	1.676E+1	2.654E+1
-1.411E-1	1.686E+1	2.664E+1
-1.427E-1	1.674E+1	2.666E+1
-1.459E-1	1.663E+1	2.643E+1
-1.378E-1	1.686E+1	2.649E+1
-1.395E-1	1.688E+1	2.659E+1
-1.427E-1	1.679E+1	2.667E+1
-1.427E-1	1.688E+1	2.662E+1
-1.411E-1	1.676E+1	2.652E+1
-1.395E-1	1.674E+1	2.672E+1
-1.411E-1	1.676E+1	2.658E+1
-1.411E-1	1.675E+1	2.663E+1
-1.395E-1	1.679E+1	2.649E+1
-1.411E-1	1.685E+1	2.654E+1
-1.395E-1	1.705E+1	2.652E+1
-1.395E-1	1.690E+1	2.656E+1
-1.395E-1	1.682E+1	2.645E+1
-1.395E-1	1.670E+1	2.663E+1
-1.411E-1	1.666E+1	2.651E+1
-1.395E-1	1.678E+1	2.640E+1
-1.395E-1	1.670E+1	2.656E+1
-1.411E-1	1.682E+1	2.659E+1
-1.411E-1	1.680E+1	2.650E+1
-1.427E-1	1.690E+1	2.640E+1
-1.362E-1	1.709E+1	2.658E+1
-1.378E-1	1.678E+1	2.663E+1
-1.378E-1	1.689E+1	2.656E+1
-1.427E-1	1.685E+1	2.657E+1
-1.411E-1	1.659E+1	2.646E+1
-1.411E-1	1.680E+1	2.653E+1
-1.395E-1	1.691E+1	2.638E+1
-1.427E-1	1.688E+1	2.656E+1
-1.427E-1	1.697E+1	2.656E+1
-1.395E-1	1.687E+1	2.652E+1
-1.395E-1	1.673E+1	2.650E+1
-1.443E-1	1.683E+1	2.643E+1
-1.378E-1	1.687E+1	2.654E+1
-1.427E-1	1.696E+1	2.668E+1
-1.427E-1	1.683E+1	2.650E+1
-1.427E-1	1.684E+1	2.651E+1
-1.411E-1	1.685E+1	2.651E+1
-1.411E-1	1.683E+1	2.653E+1
-1.411E-1	1.672E+1	2.679E+1
-1.411E-1	1.684E+1	2.647E+1
-1.395E-1	1.677E+1	2.639E+1
-1.395E-1	1.684E+1	2.667E+1
-1.395E-1	1.683E+1	2.634E+1
-1.411E-1	1.679E+1	2.658E+1
-1.395E-1	1.674E+1	2.640E+1
-1.378E-1	1.673E+1	2.647E+1
-1.427E-1	1.676E+1	2.661E+1
-1.427E-1	1.674E+1	2.690E+1
-1.411E-1	1.674E+1	2.657E+1
-1.411E-1	1.696E+1	2.643E+1
-1.395E-1	1.672E+1	2.641E+1
-1.411E-1	1.667E+1	2.653E+1
-1.395E-1	1.688E+1	2.643E+1
-1.395E-1	1.674E+1	2.635E+1
-1.427E-1	1.670E+1	2.656E+1
-1.411E-1	1.671E+1	2.659E+1
-1.411E-1	1.679E+1	2.664E+1
-1.411E-1	1.685E+1	2.668E+1
-1.427E-1	1.680E+1	2.657E+1
-1.427E-1	1.683E+1	2.652E+1
-1.411E-1	1.686E+1	2.635E+1
-1.411E-1	1.678E+1	2.634E+1
-1.411E-1	1.673E+1	2.653E+1
-1.443E-1	1.681E+1	2.681E+1
-1.427E-1	1.673E+1	2.647E+1
-1.395E-1	1.665E+1	2.651E+1
-1.427E-1	1.683E+1	2.653E+1
-1.427E-1	1.694E+1	2.651E+1
-1.395E-1	1.688E+1	2.656E+1
-1.411E-1	1.677E+1	2.646E+1
-1.411E-1	1.678E+1	2.655E+1
-1.427E-1	1.677E+1	2.647E+1
-1.395E-1	1.681E+1	2.642E+1
-1.427E-1	1.679E+1	2.645E+1
-1.395E-1	1.674E+1	2.646E+1
-1.427E-1	1.679E+1	2.656E+1
-1.378E-1	1.674E+1	2.653E+1
-1.395E-1	1.676E+1	2.647E+1
-1.411E-1	1.676E+1	2.638E+1
-1.427E-1	1.689E+1	2.675E+1
-1.443E-1	1.673E+1	2.652E+1
-1.411E-1	1.674E+1	2.659E+1
-1.427E-1	1.679E+1	2.654E+1
-1.427E-1	1.682E+1	2.659E+1
-1.395E-1	1.694E+1	2.655E+1
-1.395E-1	1.682E+1	2.659E+1
-1.427E-1	1.669E+1	2.666E+1
-1.427E-1	1.682E+1	2.650E+1
-1.411E-1	1.670E+1	2.661E+1
-1.378E-1	1.689E+1	2.665E+1
-1.427E-1	1.681E+1	2.642E+1
-1.427E-1	1.684E+1	2.658E+1
-1.411E-1	1.677E+1	2.648E+1
-1.362E-1	1.676E+1	2.646E+1
-1.443E-1	1.677E+1	2.653E+1
-1.427E-1	1.687E+1	2.650E+1
-1.427E-1	1.685E+1	2.663E+1
-1.411E-1	1.688E+1	2.663E+1
-1.427E-1	1.682E+1	2.663E+1
-1.427E-1	1.687E+1	2.657E+1
-1.427E-1	1.670E+1	2.642E+1
-1.427E-1	1.676E+1	2.652E+1
-1.427E-1	1.674E+1	2.660E+1
-1.443E-1	1.690E+1	2.653E+1
-1.411E-1	1.688E+1	2.668E+1
-1.395E-1	1.687E+1	2.649E+1
-1.443E-1	1.673E+1	2.648E+1
-1.411E-1	1.695E+1	2.650E+1
-1.427E-1	1.695E+1	2.636E+1
-1.411E-1	1.670E+1	2.657E+1
-1.411E-1	1.685E+1	2.659E+1
-1.443E-1	1.676E+1	2.668E+1
-1.443E-1	1.663E+1	2.619E+1
-1.411E-1	1.692E+1	2.654E+1
-1.395E-1	1.672E+1	2.654E+1
-1.427E-1	1.698E+1	2.644E+1
-1.395E-1	1.677E+1	2.663E+1
-1.395E-1	1.664E+1	2.636E+1
-1.395E-1	1.693E+1	2.642E+1
-1.443E-1	1.672E+1	2.648E+1
-1.378E-1	1.680E+1	2.649E+1
-1.395E-1	1.668E+1	2.650E+1
-1.427E-1	1.691E+1	2.653E+1
-1.443E-1	1.673E+1	2.656E+1
-1.411E-1	1.668E+1	2.642E+1
-1.411E-1	1.673E+1	2.657E+1
-1.427E-1	1.685E+1	2.673E+1
-1.395E-1	1.696E+1	2.645E+1
-1.411E-1	1.691E+1	2.626E+1
-1.378E-1	1.693E+1	2.657E+1
-1.411E-1	1.677E+1	2.656E+1
-1.411E-1	1.683E+1	2.643E+1
-1.395E-1	1.687E+1	2.660E+1
-1.378E-1	1.668E+1	2.632E+1
-1.427E-1	1.679E+1	2.660E+1
-1.443E-1	1.671E+1	2.658E+1
-1.427E-1	1.683E+1	2.646E+1
-1.411E-1	1.683E+1	2.656E+1
-1.411E-1	1.674E+1	2.646E+1
-1.427E-1	1.679E+1	2.642E+1
-1.395E-1	1.688E+1	2.637E+1
-1.378E-1	1.686E+1	2.658E+1
-1.395E-1	1.680E+1	2.643E+1
-1.443E-1	1.677E+1	2.661E+1
-1.443E-1	1.671E+1	2.648E+1
-1.378E-1	1.675E+1	2.667E+1
-1.411E-1	1.679E+1	2.644E+1
-1.427E-1	1.693E+1	2.665E+1
-1.395E-1	1.681E+1	2.652E+1
-1.395E-1	1.676E+1	2.658E+1
-1.395E-1	1.670E+1	2.655E+1
-1.427E-1	1.671E+1	2.643E+1
-1.411E-1	1.659E+1	2.653E+1
-1.378E-1	1.693E+1	2.665E+1
-1.427E-1	1.676E+1	2.650E+1
-1.427E-1	1.673E+1	2.665E+1
-1.427E-1	1.682E+1	2.638E+1
-1.395E-1	1.670E+1	2.657E+1
-1.411E-1	1.664E+1	2.635E+1
-1.395E-1	1.689E+1	2.643E+1
-1.411E-1	1.689E+1	2.657E+1
-1.395E-1	1.684E+1	2.647E+1
-1.427E-1	1.657E+1	2.654E+1
-1.411E-1	1.662E+1	2.652E+1
-1.411E-1	1.690E+1	2.645E+1
-1.395E-1	1.689E+1	2.646E+1
-1.395E-1	1.680E+1	2.637E+1
-1.411E-1	1.684E+1	2.640E+1
-1.395E-1	1.681E+1	2.670E+1
-1.411E-1	1.681E+1	2.664E+1
-1.427E-1	1.671E+1	2.635E+1
-1.395E-1	1.674E+1	2.659E+1
-1.427E-1	1.673E+1	2.651E+1
-1.378E-1	1.673E+1	2.664E+1
-1.411E-1	1.686E+1	2.649E+1
-1.427E-1	1.671E+1	2.646E+1
-1.411E-1	1.678E+1	2.643E+1
-1.411E-1	1.685E+1	2.650E+1
-1.427E-1	1.686E+1	2.646E+1
-1.411E-1	1.683E+1	2.653E+1
-1.395E-1	1.691E+1	2.657E+1
-1.427E-1	1.669E+1	2.627E+1
-1.395E-1	1.690E+1	2.648E+1
-1.459E-1	1.672E+1	2.642E+1
-1.427E-1	1.673E+1	2.645E+1
-1.427E-1	1.687E+1	2.639E+1
-1.427E-1	1.676E+1	2.661E+1
-1.427E-1	1.665E+1	2.650E+1
-1.395E-1	1.675E+1	2.656E+1
-1.378E-1	1.676E+1	2.658E+1
-1.427E-1	1.682E+1	2.646E+1
-1.427E-1	1.686E+1	2.650E+1
-1.395E-1	1.664E+1	2.656E+1
-1.411E-1	1.688E+1	2.661E+1
-1.427E-1	1.680E+1	2.641E+1
-1.443E-1	1.677E+1	2.640E+1
-1.411E-1	1.693E+1	2.650E+1
-1.411E-1	1.674E+1	2.654E+1
-1.395E-1	1.696E+1	2.658E+1
-1.411E-1	1.666E+1	2.650E+1
-1.443E-1	1.686E+1	2.663E+1
-1.411E-1	1.696E+1	2.663E+1
-1.411E-1	1.698E+1	2.643E+1
-1.443E-1	1.670E+1	2.636E+1
-1.411E-1	1.691E+1	2.668E+1
-1.395E-1	1.676E+1	2.657E+1
-1.427E-1	1.670E+1	2.668E+1
-1.443E-1	1.689E+1	2.638E+1
-1.411E-1	1.665E+1	2.648E+1
-1.395E-1	1.665E+1	2.653E+1
-1.411E-1	1.676E+1	2.672E+1
-1.411E-1	1.680E+1	2.668E+1
-1.362E-1	1.689E+1	2.650E+1
-1.395E-1	1.675E+1	2.653E+1
-1.411E-1	1.679E+1	2.664E+1
-1.427E-1	1.685E+1	2.654E+1
-1.427E-1	1.682E+1	2.658E+1
-1.411E-1	1.687E+1	2.644E+1
-1.427E-1	1.676E+1	2.659E+1
-1.411E-1	1.679E+1	2.655E+1
-1.411E-1	1.696E+1	2.653E+1
-1.411E-1	1.666E+1	2.647E+1
-1.411E-1	1.689E+1	2.658E+1
-1.427E-1	1.675E+1	2.665E+1
-1.395E-1	1.682E+1	2.636E+1
-1.411E-1	1.653E+1	2.662E+1
-1.427E-1	1.681E+1	2.655E+1
-1.427E-1	1.665E+1	2.649E+1
-1.411E-1	1.675E+1	2.647E+1
-1.395E-1	1.685E+1	2.678E+1
-1.411E-1	1.664E+1	2.651E+1
-1.427E-1	1.672E+1	2.630E+1
-1.395E-1	1.667E+1	2.655E+1
-1.395E-1	1.676E+1	2.658E+1
-1.411E-1	1.687E+1	2.642E+1
-1.427E-1	1.679E+1	2.649E+1
-1.378E-1	1.685E+1	2.650E+1
-1.395E-1	1.678E+1	2.662E+1
-1.411E-1	1.687E+1	2.659E+1
-1.443E-1	1.673E+1	2.652E+1
-1.411E-1	1.704E+1	2.656E+1
-1.378E-1	1.672E+1	2.662E+1
-1.395E-1	1.688E+1	2.661E+1
-1.411E-1	1.665E+1	2.674E+1
-1.411E-1	1.674E+1	2.665E+1
-1.411E-1	1.669E+1	2.659E+1
-1.443E-1	1.681E+1	2.656E+1
-1.443E-1	1.670E+1	2.649E+1
-1.411E-1	1.684E+1	2.651E+1
-1.411E-1	1.677E+1	2.656E+1
-1.411E-1	1.690E+1	2.646E+1
-1.411E-1	1.685E+1	2.636E+1
-1.411E-1	1.681E+1	2.645E+1
-1.395E-1	1.698E+1	2.651E+1
-1.427E-1	1.687E+1	2.650E+1
-1.443E-1	1.672E+1	2.656E+1
-1.411E-1	1.685E+1	2.648E+1
-1.395E-1	1.666E+1	2.631E+1
-1.443E-1	1.669E+1	2.650E+1
-1.427E-1	1.688E+1	2.652E+1
-1.395E-1	1.676E+1	2.645E+1
-1.395E-1	1.702E+1	2.630E+1
-1.411E-1	1.682E+1	2.645E+1
-1.427E-1	1.676E+1	2.644E+1
-1.427E-1	1.684E+1	2.659E+1
-1.411E-1	1.678E+1	2.669E+1
-1.443E-1	1.680E+1	2.658E+1
-1.411E-1	1.678E+1	2.652E+1
-1.443E-1	1.665E+1	2.662E+1
-1.411E-1	1.686E+1	2.632E+1
-1.411E-1	1.681E+1	2.662E+1
-1.427E-1	1.675E+1	2.634E+1
-1.427E-1	1.672E+1	2.663E+1
-1.378E-1	1.700E+1	2.657E+1
-1.395E-1	1.670E+1	2.663E+1
-1.411E-1	1.676E+1	2.665E+1
-1.443E-1	1.682E+1	2.660E+1
-1.427E-1	1.684E+1	2.639E+1
-1.411E-1	1.676E+1	2.668E+1
-1.395E-1	1.670E+1	2.660E+1
-1.411E-1	1.678E+1	2.652E+1
-1.395E-1	1.685E+1	2.637E+1
-1.427E-1	1.672E+1	2.657E+1
-1.427E-1	1.693E+1	2.663E+1
-1.427E-1	1.687E+1	2.653E+1
-1.395E-1	1.684E+1	2.656E+1
-1.427E-1	1.671E+1	2.646E+1
-1.411E-1	1.678E+1	2.659E+1
-1.427E-1	1.654E+1	2.641E+1
-1.443E-1	1.673E+1	2.640E+1
-1.395E-1	1.678E+1	2.636E+1
-1.427E-1	1.687E+1	2.648E+1
-1.395E-1	1.684E+1	2.652E+1
-1.395E-1	1.688E+1	2.667E+1
-1.411E-1	1.671E+1	2.644E+1
-1.411E-1	1.686E+1	2.632E+1
-1.411E-1	1.679E+1	2.656E+1
-1.395E-1	1.692E+1	2.659E+1
-1.427E-1	1.689E+1	2.640E+1
-1.411E-1	1.675E+1	2.632E+1
-1.411E-1	1.690E+1	2.675E+1
-1.411E-1	1.675E+1	2.637E+1
-1.411E-1	1.666E+1	2.646E+1
-1.411E-1	1.683E+1	2.652E+1
-1.427E-1	1.675E+1	2.643E+1
-1.411E-1	1.675E+1	2.663E+1
-1.443E-1	1.668E+1	2.638E+1
-1.443E-1	1.681E+1	2.644E+1
-1.427E-1	1.681E+1	2.650E+1
-1.411E-1	1.679E+1	2.645E+1
-1.395E-1	1.692E+1	2.653E+1
-1.411E-1	1.680E+1	2.659E+1
-1.411E-1	1.681E+1	2.674E+1
-1.395E-1	1.678E+1	2.651E+1
-1.443E-1	1.697E+1	2.658E+1
-1.427E-1	1.666E+1	2.658E+1
-1.411E-1	1.662E+1	2.652E+1
-1.395E-1	1.680E+1	2.644E+1
-1.427E-1	1.687E+1	2.648E+1
-1.443E-1	1.681E+1	2.655E+1
-1.427E-1	1.690E+1	2.674E+1
-1.427E-1	1.666E+1	2.650E+1
-1.395E-1	1.690E+1	2.646E+1
-1.411E-1	1.674E+1	2.632E+1
-1.411E-1	1.685E+1	2.638E+1
-1.395E-1	1.680E+1	2.650E+1
-1.427E-1	1.679E+1	2.649E+1
-1.411E-1	1.690E+1	2.646E+1
-1.411E-1	1.675E+1	2.644E+1
-1.411E-1	1.681E+1	2.653E+1
-1.395E-1	1.694E+1	2.662E+1
-1.443E-1	1.660E+1	2.641E+1
-1.395E-1	1.664E+1	2.654E+1
-1.411E-1	1.691E+1	2.648E+1
-1.395E-1	1.681E+1	2.670E+1
-1.427E-1	1.673E+1	2.659E+1
-1.395E-1	1.665E+1	2.641E+1
-1.395E-1	1.682E+1	2.662E+1
-1.411E-1	1.680E+1	2.651E+1
-1.427E-1	1.677E+1	2.656E+1
-1.427E-1	1.681E+1	2.650E+1
-1.427E-1	1.673E+1	2.671E+1
-1.395E-1	1.691E+1	2.657E+1
-1.443E-1	1.680E+1	2.641E+1
-1.427E-1	1.686E+1	2.663E+1
-1.395E-1	1.680E+1	2.643E+1
-1.411E-1	1.680E+1	2.640E+1
-1.443E-1	1.668E+1	2.644E+1
-1.411E-1	1.670E+1	2.662E+1
-1.395E-1	1.661E+1	2.643E+1
-1.427E-1	1.679E+1	2.653E+1
-1.427E-1	1.662E+1	2.660E+1
-1.411E-1	1.699E+1	2.655E+1
-1.411E-1	1.665E+1	2.667E+1
-1.411E-1	1.687E+1	2.654E+1
-1.459E-1	1.698E+1	2.645E+1
-1.443E-1	1.678E+1	2.656E+1
-1.427E-1	1.682E+1	2.671E+1
-1.395E-1	1.674E+1	2.667E+1
-1.411E-1	1.662E+1	2.631E+1
-1.427E-1	1.682E+1	2.651E+1
-1.395E-1	1.679E+1	2.650E+1
-1.411E-1	1.673E+1	2.655E+1
-1.411E-1	1.688E+1	2.650E+1
-1.427E-1	1.672E+1	2.649E+1
-1.427E-1	1.665E+1	2.657E+1
-1.411E-1	1.669E+1	2.634E+1
-1.427E-1	1.677E+1	2.651E+1
-1.443E-1	1.671E+1	2.658E+1
-1.411E-1	1.678E+1	2.656E+1
-1.411E-1	1.680E+1	2.656E+1
-1.395E-1	1.691E+1	2.633E+1
-1.427E-1	1.664E+1	2.644E+1
-1.427E-1	1.676E+1	2.648E+1
-1.411E-1	1.687E+1	2.640E+1
-1.443E-1	1.692E+1	2.639E+1
-1.411E-1	1.672E+1	2.653E+1
-1.427E-1	1.675E+1	2.657E+1
-1.395E-1	1.674E+1	2.665E+1
-1.427E-1	1.687E+1	2.642E+1
-1.411E-1	1.660E+1	2.658E+1
-1.395E-1	1.670E+1	2.652E+1
-1.395E-1	1.673E+1	2.659E+1
-1.411E-1	1.681E+1	2.650E+1
-1.427E-1	1.684E+1	2.637E+1
-1.411E-1	1.675E+1	2.652E+1
-1.411E-1	1.678E+1	2.657E+1
-1.459E-1	1.676E+1	2.662E+1
-1.427E-1	1.684E+1	2.649E+1
-1.395E-1	1.684E+1	2.651E+1
-1.395E-1	1.698E+1	2.648E+1
-1.443E-1	1.671E+1	2.646E+1
-1.443E-1	1.690E+1	2.647E+1
-1.427E-1	1.677E+1	2.666E+1
-1.427E-1	1.672E+1	2.639E+1
-1.411E-1	1.673E+1	2.630E+1
-1.427E-1	1.673E+1	2.648E+1
-1.427E-1	1.678E+1	2.655E+1
-1.411E-1	1.680E+1	2.658E+1
-1.427E-1	1.674E+1	2.649E+1
-1.459E-1	1.687E+1	2.653E+1
-1.395E-1	1.670E+1	2.656E+1
-1.395E-1	1.683E+1	2.654E+1
-1.443E-1	1.676E+1	2.648E+1
-1.427E-1	1.679E+1	2.668E+1
-1.395E-1	1.676E+1	2.652E+1
-1.427E-1	1.685E+1	2.668E+1
-1.459E-1	1.683E+1	2.644E+1
-1.427E-1	1.673E+1	2.662E+1
-1.395E-1	1.682E+1	2.646E+1
-1.411E-1	1.686E+1	2.645E+1
-1.427E-1	1.668E+1	2.661E+1
-1.427E-1	1.676E+1	2.642E+1
-1.411E-1	1.682E+1	2.652E+1
-1.411E-1	1.689E+1	2.656E+1
-1.427E-1	1.689E+1	2.657E+1
-1.427E-1	1.681E+1	2.635E+1
-1.395E-1	1.687E+1	2.660E+1
-1.443E-1	1.673E+1	2.641E+1
-1.443E-1	1.691E+1	2.647E+1
-1.411E-1	1.686E+1	2.648E+1
-1.427E-1	1.670E+1	2.656E+1
-1.443E-1	1.693E+1	2.643E+1
-1.411E-1	1.677E+1	2.650E+1
-1.427E-1	1.671E+1	2.640E+1
-1.411E-1	1.664E+1	2.647E+1
-1.427E-1	1.674E+1	2.644E+1
-1.411E-1	1.678E+1	2.661E+1
-1.427E-1	1.684E+1	2.652E+1
-1.411E-1	1.688E+1	2.663E+1
-1.411E-1	1.688E+1	2.655E+1
-1.427E-1	1.687E+1	2.652E+1
-1.395E-1	1.680E+1	2.627E+1
-1.395E-1	1.675E+1	2.643E+1
-1.427E-1	1.678E+1	2.651E+1
-1.476E-1	1.671E+1	2.657E+1
-1.427E-1	1.690E+1	2.681E+1
-1.395E-1	1.699E+1	2.664E+1
-1.411E-1	1.671E+1	2.629E+1
-1.411E-1	1.671E+1	2.648E+1
-1.411E-1	1.672E+1	2.628E+1
-1.395E-1	1.667E+1	2.663E+1
-1.427E-1	1.672E+1	2.630E+1
-1.443E-1	1.679E+1	2.658E+1
-1.427E-1	1.668E+1	2.666E+1
-1.395E-1	1.681E+1	2.667E+1
-1.411E-1	1.680E+1	2.646E+1
-1.443E-1	1.666E+1	2.659E+1
-1.427E-1	1.654E+1	2.656E+1
-1.443E-1	1.681E+1	2.653E+1
-1.427E-1	1.678E+1	2.660E+1
-1.427E-1	1.676E+1	2.648E+1
-1.411E-1	1.680E+1	2.645E+1
-1.411E-1	1.684E+1	2.652E+1
-1.443E-1	1.693E+1	2.646E+1
-1.443E-1	1.682E+1	2.635E+1
-1.427E-1	1.681E+1	2.641E+1
-1.411E-1	1.662E+1	2.660E+1
-1.427E-1	1.699E+1	2.649E+1
-1.427E-1	1.672E+1	2.639E+1
-1.411E-1	1.672E+1	2.651E+1
-1.443E-1	1.680E+1	2.652E+1
-1.411E-1	1.662E+1	2.661E+1
-1.443E-1	1.679E+1	2.662E+1
-1.427E-1	1.681E+1	2.637E+1
-1.411E-1	1.671E+1	2.658E+1
-1.378E-1	1.677E+1	2.648E+1
-1.443E-1	1.681E+1	2.650E+1
-1.427E-1	1.677E+1	2.644E+1
-1.411E-1	1.690E+1	2.638E+1
-1.378E-1	1.675E+1	2.668E+1
-1.411E-1	1.676E+1	2.655E+1
-1.427E-1	1.689E+1	2.659E+1
-1.411E-1	1.688E+1	2.655E+1
-1.427E-1	1.689E+1	2.646E+1
-1.427E-1	1.679E+1	2.654E+1
-1.411E-1	1.676E+1	2.655E+1
-1.411E-1	1.689E+1	2.656E+1
-1.411E-1	1.677E+1	2.633E+1
-1.459E-1	1.673E+1	2.646E+1
-1.411E-1	1.670E+1	2.655E+1
-1.378E-1	1.673E+1	2.662E+1
-1.443E-1	1.685E+1	2.668E+1
-1.443E-1	1.680E+1	2.647E+1
-1.427E-1	1.669E+1	2.646E+1
-1.395E-1	1.688E+1	2.660E+1
-1.443E-1	1.670E+1	2.666E+1
-1.427E-1	1.678E+1	2.654E+1
-1.395E-1	1.682E+1	2.644E+1
-1.427E-1	1.665E+1	2.659E+1
-1.411E-1	1.674E+1	2.666E+1
-1.395E-1	1.667E+1	2.664E+1
-1.395E-1	1.674E+1	2.644E+1
-1.411E-1	1.672E+1	2.650E+1
-1.411E-1	1.662E+1	2.645E+1
-1.443E-1	1.696E+1	2.633E+1
-1.427E-1	1.666E+1	2.677E+1
-1.427E-1	1.674E+1	2.655E+1
-1.378E-1	1.673E+1	2.658E+1
-1.427E-1	1.681E+1	2.683E+1
-1.411E-1	1.669E+1	2.654E+1
-1.427E-1	1.669E+1	2.640E+1
-1.411E-1	1.682E+1	2.649E+1
-1.411E-1	1.675E+1	2.650E+1
-1.443E-1	1.675E+1	2.654E+1
-1.395E-1	1.676E+1	2.669E+1
-1.443E-1	1.689E+1	2.660E+1
-1.427E-1	1.671E+1	2.640E+1
-1.427E-1	1.678E+1	2.668E+1
-1.427E-1	1.682E+1	2.659E+1
-1.427E-1	1.680E+1	2.631E+1
-1.427E-1	1.677E+1	2.646E+1
-1.427E-1	1.671E+1	2.650E+1
-1.411E-1	1.666E+1	2.649E+1
-1.443E-1	1.681E+1	2.662E+1
-1.411E-1	1.687E+1	2.657E+1
-1.411E-1	1.683E+1	2.655E+1
-1.411E-1	1.685E+1	2.631E+1
-1.411E-1	1.696E+1	2.651E+1
-1.427E-1	1.692E+1	2.657E+1
-1.427E-1	1.677E+1	2.643E+1
-1.427E-1	1.693E+1	2.645E+1
-1.427E-1	1.683E+1	2.644E+1
-1.411E-1	1.667E+1	2.647E+1
-1.411E-1	1.682E+1	2.651E+1
-1.395E-1	1.664E+1	2.644E+1
-1.459E-1	1.688E+1	2.674E+1
-1.411E-1	1.676E+1	2.637E+1
-1.427E-1	1.680E+1	2.642E+1
-1.395E-1	1.672E+1	2.657E+1
-1.427E-1	1.672E+1	2.639E+1
-1.443E-1	1.675E+1	2.648E+1
-1.411E-1	1.657E+1	2.653E+1
-1.443E-1	1.666E+1	2.664E+1
-1.427E-1	1.678E+1	2.638E+1
-1.443E-1	1.678E+1	2.645E+1
-1.427E-1	1.689E+1	2.658E+1
-1.395E-1	1.679E+1	2.629E+1
-1.427E-1	1.663E+1	2.645E+1
-1.427E-1	1.680E+1	2.668E+1
-1.427E-1	1.675E+1	2.650E+1
-1.395E-1	1.667E+1	2.629E+1
-1.411E-1	1.684E+1	2.637E+1
-1.427E-1	1.693E+1	2.651E+1
-1.427E-1	1.673E+1	2.665E+1
-1.427E-1	1.694E+1	2.658E+1
-1.395E-1	1.674E+1	2.646E+1
-1.459E-1	1.680E+1	2.645E+1
-1.411E-1	1.672E+1	2.644E+1
-1.411E-1	1.672E+1	2.643E+1
-1.427E-1	1.692E+1	2.654E+1
-1.427E-1	1.674E+1	2.643E+1
-1.459E-1	1.672E+1	2.662E+1
-1.395E-1	1.664E+1	2.644E+1
-1.411E-1	1.664E+1	2.644E+1
-1.427E-1	1.671E+1	2.669E+1
-1.411E-1	1.670E+1	2.637E+1
-1.427E-1	1.666E+1	2.665E+1
-1.427E-1	1.671E+1	2.668E+1
-1.427E-1	1.688E+1	2.645E+1
-1.427E-1	1.658E+1	2.654E+1
-1.427E-1	1.655E+1	2.657E+1
-1.411E-1	1.668E+1	2.659E+1
-1.411E-1	1.673E+1	2.660E+1
-1.427E-1	1.681E+1	2.667E+1
-1.395E-1	1.689E+1	2.662E+1
-1.427E-1	1.672E+1	2.653E+1
-1.427E-1	1.681E+1	2.652E+1
-1.411E-1	1.688E+1	2.653E+1
-1.395E-1	1.661E+1	2.659E+1
-1.395E-1	1.685E+1	2.644E+1
-1.427E-1	1.657E+1	2.647E+1
-1.378E-1	1.678E+1	2.650E+1
-1.427E-1	1.677E+1	2.670E+1
-1.395E-1	1.688E+1	2.623E+1
-1.443E-1	1.682E+1	2.667E+1
-1.427E-1	1.677E+1	2.646E+1
-1.411E-1	1.698E+1	2.657E+1
-1.427E-1	1.663E+1	2.651E+1
-1.411E-1	1.672E+1	2.658E+1
-1.395E-1	1.672E+1	2.655E+1
-1.411E-1	1.694E+1	2.640E+1
-1.411E-1	1.691E+1	2.647E+1
-1.427E-1	1.688E+1	2.670E+1
-1.443E-1	1.672E+1	2.654E+1
-1.395E-1	1.675E+1	2.664E+1
-1.411E-1	1.682E+1	2.661E+1
-1.411E-1	1.687E+1	2.644E+1
-1.411E-1	1.671E+1	2.643E+1
-1.395E-1	1.680E+1	2.646E+1
-1.411E-1	1.667E+1	2.650E+1
-1.378E-1	1.682E+1	2.652E+1
-1.411E-1	1.692E+1	2.655E+1
-1.411E-1	1.682E+1	2.660E+1
-1.411E-1	1.673E+1	2.633E+1
-1.443E-1	1.683E+1	2.654E+1
-1.443E-1	1.673E+1	2.666E+1
-1.362E-1	1.659E+1	2.635E+1
-1.411E-1	1.675E+1	2.647E+1
-1.411E-1	1.674E+1	2.648E+1
-1.411E-1	1.677E+1	2.650E+1
-1.395E-1	1.671E+1	2.649E+1
-1.459E-1	1.685E+1	2.650E+1
-1.443E-1	1.674E+1	2.654E+1
-1.395E-1	1.663E+1	2.657E+1
-1.395E-1	1.664E+1	2.666E+1
-1.411E-1	1.671E+1	2.675E+1
-1.427E-1	1.676E+1	2.625E+1
-1.411E-1	1.669E+1	2.648E+1
-1.411E-1	1.680E+1	2.652E+1
-1.427E-1	1.681E+1	2.667E+1
-1.427E-1	1.703E+1	2.655E+1
-1.427E-1	1.680E+1	2.654E+1
-1.411E-1	1.678E+1	2.640E+1
-1.427E-1	1.679E+1	2.632E+1
-1.427E-1	1.674E+1	2.664E+1
-1.443E-1	1.653E+1	2.649E+1
-1.411E-1	1.689E+1	2.651E+1
-1.427E-1	1.671E+1	2.643E+1
-1.427E-1	1.680E+1	2.656E+1
-1.427E-1	1.672E+1	2.648E+1
-1.427E-1	1.677E+1	2.654E+1
-1.427E-1	1.681E+1	2.647E+1
-1.411E-1	1.677E+1	2.661E+1
-1.427E-1	1.665E+1	2.642E+1
-1.427E-1	1.676E+1	2.656E+1
-1.427E-1	1.670E+1	2.645E+1
-1.427E-1	1.691E+1	2.652E+1
-1.427E-1	1.683E+1	2.662E+1
-1.427E-1	1.685E+1	2.642E+1
-1.427E-1	1.677E+1	2.675E+1
-1.427E-1	1.676E+1	2.659E+1
-1.443E-1	1.676E+1	2.655E+1
-1.411E-1	1.680E+1	2.654E+1
-1.395E-1	1.678E+1	2.650E+1
-1.411E-1	1.669E+1	2.643E+1
-1.411E-1	1.666E+1	2.662E+1
-1.411E-1	1.683E+1	2.669E+1
-1.411E-1	1.690E+1	2.645E+1
-1.395E-1	1.672E+1	2.658E+1
-1.411E-1	1.676E+1	2.643E+1
-1.411E-1	1.660E+1	2.662E+1
-1.395E-1	1.686E+1	2.636E+1
-1.427E-1	1.668E+1	2.669E+1
-1.411E-1	1.676E+1	2.634E+1
-1.427E-1	1.696E+1	2.642E+1
-1.427E-1	1.677E+1	2.651E+1
-1.427E-1	1.676E+1	2.654E+1
-1.427E-1	1.693E+1	2.645E+1
-1.378E-1	1.670E+1	2.668E+1
-1.395E-1	1.667E+1	2.665E+1
-1.427E-1	1.677E+1	2.664E+1
-1.411E-1	1.683E+1	2.646E+1
-1.395E-1	1.685E+1	2.641E+1
-1.395E-1	1.692E+1	2.650E+1
-1.459E-1	1.687E+1	2.647E+1
-1.427E-1	1.670E+1	2.646E+1
-1.427E-1	1.657E+1	2.652E+1
-1.411E-1	1.676E+1	2.668E+1
-1.427E-1	1.673E+1	2.645E+1
-1.443E-1	1.670E+1	2.669E+1
-1.395E-1	1.681E+1	2.640E+1
-1.395E-1	1.672E+1	2.653E+1
-1.476E-1	1.668E+1	2.634E+1
-1.411E-1	1.680E+1	2.654E+1
-1.411E-1	1.685E+1	2.674E+1
-1.395E-1	1.681E+1	2.651E+1
-1.411E-1	1.688E+1	2.649E+1
-1.443E-1	1.671E+1	2.660E+1
-1.411E-1	1.673E+1	2.654E+1
-1.427E-1	1.665E+1	2.647E+1
-1.443E-1	1.672E+1	2.652E+1
-1.411E-1	1.681E+1	2.643E+1
-1.427E-1	1.685E+1	2.638E+1
-1.443E-1	1.696E+1	2.650E+1
-1.427E-1	1.677E+1	2.638E+1
-1.427E-1	1.671E+1	2.635E+1
-1.427E-1	1.694E+1	2.657E+1
-1.362E-1	1.687E+1	2.631E+1
-1.443E-1	1.675E+1	2.668E+1
-1.411E-1	1.673E+1	2.663E+1
-1.411E-1	1.678E+1	2.658E+1
-1.427E-1	1.680E+1	2.656E+1
-1.411E-1	1.687E+1	2.662E+1
-1.443E-1	1.678E+1	2.661E+1
-1.427E-1	1.692E+1	2.644E+1
-1.411E-1	1.683E+1	2.647E+1
-1.443E-1	1.665E+1	2.647E+1
-1.411E-1	1.682E+1	2.653E+1
-1.411E-1	1.685E+1	2.649E+1
-1.395E-1	1.673E+1	2.646E+1
-1.443E-1	1.671E+1	2.642E+1
-1.427E-1	1.673E+1	2.645E+1
-1.427E-1	1.688E+1	2.652E+1
-1.427E-1	1.653E+1	2.662E+1
-1.427E-1	1.688E+1	2.646E+1
-1.411E-1	1.682E+1	2.633E+1
-1.411E-1	1.682E+1	2.670E+1
-1.395E-1	1.684E+1	2.658E+1
-1.427E-1	1.689E+1	2.654E+1
-1.411E-1	1.677E+1	2.660E+1
-1.427E-1	1.679E+1	2.640E+1
-1.411E-1	1.663E+1	2.669E+1
-1.427E-1	1.684E+1	2.657E+1
-1.443E-1	1.666E+1	2.647E+1
-1.411E-1	1.680E+1	2.674E+1
-1.395E-1	1.681E+1	2.632E+1
-1.443E-1	1.672E+1	2.650E+1
-1.411E-1	1.668E+1	2.642E+1
-1.427E-1	1.680E+1	2.646E+1
-1.427E-1	1.673E+1	2.643E+1
-1.427E-1	1.680E+1	2.633E+1
-1.443E-1	1.674E+1	2.650E+1
-1.411E-1	1.660E+1	2.657E+1
-1.427E-1	1.669E+1	2.652E+1
-1.459E-1	1.661E+1	2.650E+1
-1.443E-1	1.680E+1	2.653E+1
-1.395E-1	1.675E+1	2.664E+1
-1.427E-1	1.673E+1	2.648E+1
-1.427E-1	1.673E+1	2.650E+1
-1.411E-1	1.670E+1	2.661E+1
-1.411E-1	1.687E+1	2.642E+1
-1.411E-1	1.674E+1	2.648E+1
-1.411E-1	1.668E+1	2.653E+1
-1.411E-1	1.683E+1	2.657E+1
-1.443E-1	1.673E+1	2.651E+1
-1.411E-1	1.686E+1	2.656E+1
-1.427E-1	1.685E+1	2.644E+1
-1.411E-1	1.670E+1	2.640E+1
-1.427E-1	1.677E+1	2.637E+1
-1.443E-1	1.682E+1	2.639E+1
-1.411E-1	1.692E+1	2.665E+1
-1.459E-1	1.673E+1	2.652E+1
-1.411E-1	1.680E+1	2.652E+1
-1.411E-1	1.666E+1	2.672E+1
-1.427E-1	1.687E+1	2.659E+1
-1.427E-1	1.678E+1	2.655E+1
-1.411E-1	1.659E+1	2.664E+1
-1.395E-1	1.679E+1	2.651E+1
-1.427E-1	1.675E+1	2.647E+1
-1.443E-1	1.664E+1	2.658E+1
-1.378E-1	1.686E+1	2.665E+1
-1.427E-1	1.674E+1	2.674E+1
-1.443E-1	1.681E+1	2.651E+1
-1.427E-1	1.664E+1	2.648E+1
-1.427E-1	1.677E+1	2.630E+1
-1.411E-1	1.674E+1	2.661E+1
-1.443E-1	1.676E+1	2.657E+1
-1.427E-1	1.687E+1	2.685E+1
-1.395E-1	1.663E+1	2.664E+1
-1.395E-1	1.679E+1	2.636E+1
-1.427E-1	1.663E+1	2.661E+1
-1.443E-1	1.676E+1	2.651E+1
-1.427E-1	1.680E+1	2.636E+1
-1.427E-1	1.670E+1	2.644E+1
-1.427E-1	1.688E+1	2.645E+1
-1.443E-1	1.680E+1	2.639E+1
-1.411E-1	1.690E+1	2.658E+1
-1.411E-1	1.694E+1	2.642E+1
-1.427E-1	1.677E+1	2.634E+1
-1.427E-1	1.678E+1	2.666E+1
-1.427E-1	1.678E+1	2.650E+1
-1.427E-1	1.670E+1	2.653E+1
-1.427E-1	1.681E+1	2.639E+1
-1.443E-1	1.683E+1	2.672E+1
-1.395E-1	1.665E+1	2.649E+1
-1.411E-1	1.671E+1	2.657E+1
-1.427E-1	1.670E+1	2.653E+1
-1.443E-1	1.672E+1	2.652E+1
-1.427E-1	1.677E+1	2.662E+1
-1.427E-1	1.678E+1	2.663E+1
-1.427E-1	1.688E+1	2.648E+1
-1.443E-1	1.676E+1	2.646E+1
-1.427E-1	1.675E+1	2.669E+1
-1.427E-1	1.679E+1	2.679E+1
-1.427E-1	1.687E+1	2.634E+1
-1.459E-1	1.678E+1	2.644E+1
-1.411E-1	1.669E+1	2.666E+1
-1.427E-1	1.682E+1	2.656E+1
-1.427E-1	1.686E+1	2.633E+1
-1.411E-1	1.670E+1	2.661E+1
-1.395E-1	1.665E+1	2.672E+1
-1.443E-1	1.663E+1	2.657E+1
-1.411E-1	1.667E+1	2.662E+1
-1.427E-1	1.665E+1	2.650E+1
-1.427E-1	1.678E+1	2.639E+1
-1.443E-1	1.677E+1	2.645E+1
-1.411E-1	1.681E+1	2.646E+1
-1.411E-1	1.685E+1	2.674E+1
-1.411E-1	1.697E+1	2.648E+1
-1.411E-1	1.674E+1	2.648E+1
-1.427E-1	1.685E+1	2.651E+1
-1.427E-1	1.677E+1	2.666E+1
-1.427E-1	1.675E+1	2.666E+1
-1.411E-1	1.675E+1	2.618E+1
-1.427E-1	1.671E+1	2.660E+1
-1.395E-1	1.676E+1	2.651E+1
-1.411E-1	1.677E+1	2.644E+1
-1.411E-1	1.666E+1	2.649E+1
-1.443E-1	1.676E+1	2.656E+1
-1.411E-1	1.667E+1	2.664E+1
-1.427E-1	1.687E+1	2.650E+1
-1.411E-1	1.670E+1	2.650E+1
-1.459E-1	1.674E+1	2.662E+1
-1.427E-1	1.668E+1	2.646E+1
-1.427E-1	1.679E+1	2.662E+1
-1.411E-1	1.672E+1	2.671E+1
-1.427E-1	1.675E+1	2.657E+1
-1.427E-1	1.680E+1	2.650E+1
-1.411E-1	1.676E+1	2.664E+1
-1.411E-1	1.676E+1	2.670E+1
-1.443E-1	1.682E+1	2.642E+1
-1.427E-1	1.679E+1	2.643E+1
-1.395E-1	1.683E+1	2.636E+1
-1.411E-1	1.677E+1	2.656E+1
-1.411E-1	1.675E+1	2.647E+1
-1.411E-1	1.681E+1	2.649E+1
-1.443E-1	1.687E+1	2.651E+1
-1.427E-1	1.674E+1	2.644E+1
-1.443E-1	1.694E+1	2.656E+1
-1.427E-1	1.670E+1	2.647E+1
-1.395E-1	1.683E+1	2.647E+1
-1.411E-1	1.672E+1	2.643E+1
-1.411E-1	1.666E+1	2.652E+1
-1.443E-1	1.689E+1	2.643E+1
-1.427E-1	1.675E+1	2.644E+1
-1.427E-1	1.678E+1	2.646E+1
-1.443E-1	1.674E+1	2.644E+1
-1.459E-1	1.686E+1	2.654E+1
-1.427E-1	1.681E+1	2.646E+1
-1.427E-1	1.670E+1	2.670E+1
-1.427E-1	1.678E+1	2.642E+1
-1.427E-1	1.687E+1	2.657E+1
-1.395E-1	1.660E+1	2.643E+1
-1.411E-1	1.683E+1	2.645E+1
-1.411E-1	1.672E+1	2.635E+1
-1.427E-1	1.666E+1	2.655E+1
-1.427E-1	1.669E+1	2.656E+1
-1.427E-1	1.679E+1	2.670E+1
-1.443E-1	1.676E+1	2.637E+1
-1.443E-1	1.677E+1	2.668E+1
-1.443E-1	1.684E+1	2.661E+1
-1.443E-1	1.682E+1	2.635E+1
-1.459E-1	1.669E+1	2.646E+1
-1.443E-1	1.661E+1	2.648E+1
-1.443E-1	1.695E+1	2.660E+1
-1.427E-1	1.676E+1	2.662E+1
-1.427E-1	1.664E+1	2.646E+1
-1.443E-1	1.676E+1	2.637E+1
-1.395E-1	1.676E+1	2.651E+1
-1.395E-1	1.680E+1	2.652E+1
-1.443E-1	1.679E+1	2.644E+1
-1.427E-1	1.670E+1	2.646E+1
-1.427E-1	1.664E+1	2.652E+1
-1.443E-1	1.678E+1	2.650E+1
-1.443E-1	1.670E+1	2.642E+1
-1.427E-1	1.682E+1	2.639E+1
-1.395E-1	1.681E+1	2.643E+1
-1.411E-1	1.673E+1	2.659E+1
-1.443E-1	1.670E+1	2.652E+1
-1.411E-1	1.666E+1	2.647E+1
-1.411E-1	1.665E+1	2.661E+1
-1.395E-1	1.681E+1	2.653E+1
-1.443E-1	1.660E+1	2.660E+1
-1.427E-1	1.689E+1	2.655E+1
-1.395E-1	1.671E+1	2.663E+1
-1.395E-1	1.678E+1	2.652E+1
-1.443E-1	1.662E+1	2.655E+1
-1.427E-1	1.690E+1	2.645E+1
-1.395E-1	1.669E+1	2.637E+1
-1.427E-1	1.681E+1	2.654E+1
-1.459E-1	1.679E+1	2.643E+1
-1.411E-1	1.672E+1	2.653E+1
-1.427E-1	1.679E+1	2.652E+1
-1.411E-1	1.680E+1	2.648E+1
-1.459E-1	1.676E+1	2.655E+1
-1.427E-1	1.689E+1	2.644E+1
-1.427E-1	1.680E+1	2.669E+1
-1.411E-1	1.675E+1	2.666E+1
-1.395E-1	1.692E+1	2.660E+1
-1.427E-1	1.664E+1	2.644E+1
-1.411E-1	1.689E+1	2.649E+1
-1.427E-1	1.672E+1	2.646E+1
-1.443E-1	1.678E+1	2.668E+1
-1.443E-1	1.666E+1	2.643E+1
-1.395E-1	1.680E+1	2.656E+1
-1.427E-1	1.667E+1	2.654E+1
-1.427E-1	1.677E+1	2.658E+1
-1.443E-1	1.669E+1	2.650E+1
-1.427E-1	1.678E+1	2.649E+1
-1.411E-1	1.689E+1	2.654E+1
-1.459E-1	1.673E+1	2.639E+1
-1.459E-1	1.684E+1	2.655E+1
-1.395E-1	1.673E+1	2.652E+1
-1.411E-1	1.685E+1	2.672E+1
-1.459E-1	1.686E+1	2.659E+1
-1.427E-1	1.675E+1	2.653E+1
-1.411E-1	1.675E+1	2.663E+1
-1.427E-1	1.677E+1	2.660E+1
-1.427E-1	1.674E+1	2.648E+1
-1.427E-1	1.680E+1	2.651E+1
-1.395E-1	1.650E+1	2.659E+1
-1.411E-1	1.681E+1	2.651E+1
-1.443E-1	1.672E+1	2.649E+1
-1.427E-1	1.679E+1	2.639E+1
-1.459E-1	1.678E+1	2.663E+1
-1.411E-1	1.678E+1	2.649E+1
-1.411E-1	1.687E+1	2.656E+1
-1.459E-1	1.676E+1	2.645E+1
-1.395E-1	1.665E+1	2.655E+1
-1.411E-1	1.672E+1	2.637E+1
-1.427E-1	1.678E+1	2.645E+1
-1.427E-1	1.665E+1	2.675E+1
-1.427E-1	1.676E+1	2.650E+1
-1.427E-1	1.663E+1	2.649E+1
-1.427E-1	1.677E+1	2.645E+1
-1.427E-1	1.675E+1	2.657E+1
-1.395E-1	1.681E+1	2.660E+1
-1.395E-1	1.677E+1	2.661E+1
-1.427E-1	1.672E+1	2.655E+1
-1.459E-1	1.673E+1	2.647E+1
-1.427E-1	1.674E+1	2.665E+1
-1.411E-1	1.672E+1	2.647E+1
-1.443E-1	1.677E+1	2.639E+1
-1.443E-1	1.675E+1	2.642E+1
-1.427E-1	1.667E+1	2.655E+1
-1.395E-1	1.679E+1	2.645E+1
-1.427E-1	1.669E+1	2.665E+1
-1.427E-1	1.669E+1	2.649E+1
-1.427E-1	1.680E+1	2.656E+1
-1.427E-1	1.691E+1	2.667E+1
-1.443E-1	1.692E+1	2.629E+1
-1.411E-1	1.674E+1	2.639E+1
-1.427E-1	1.685E+1	2.641E+1
-1.411E-1	1.676E+1	2.632E+1
-1.411E-1	1.686E+1	2.662E+1
-1.427E-1	1.668E+1	2.677E+1
-1.411E-1	1.667E+1	2.650E+1
-1.443E-1	1.676E+1	2.637E+1
-1.443E-1	1.687E+1	2.662E+1
-1.459E-1	1.680E+1	2.655E+1
-1.395E-1	1.697E+1	2.669E+1
-1.427E-1	1.668E+1	2.667E+1
-1.443E-1	1.675E+1	2.663E+1
-1.427E-1	1.676E+1	2.625E+1
-1.395E-1	1.681E+1	2.635E+1
-1.427E-1	1.679E+1	2.652E+1
-1.443E-1	1.672E+1	2.656E+1
-1.427E-1	1.685E+1	2.645E+1
-1.427E-1	1.657E+1	2.644E+1
-1.411E-1	1.678E+1	2.657E+1
-1.411E-1	1.672E+1	2.659E+1
-1.443E-1	1.674E+1	2.656E+1
-1.411E-1	1.670E+1	2.656E+1
-1.395E-1	1.664E+1	2.632E+1
-1.411E-1	1.667E+1	2.656E+1
-1.427E-1	1.666E+1	2.637E+1
-1.395E-1	1.665E+1	2.658E+1
-1.459E-1	1.681E+1	2.622E+1
-1.395E-1	1.681E+1	2.659E+1
-1.411E-1	1.673E+1	2.646E+1
-1.411E-1	1.685E+1	2.656E+1
-1.395E-1	1.653E+1	2.624E+1
-1.411E-1	1.667E+1	2.639E+1
-1.443E-1	1.673E+1	2.660E+1
-1.411E-1	1.688E+1	2.642E+1
-1.395E-1	1.682E+1	2.655E+1
-1.443E-1	1.692E+1	2.641E+1
-1.443E-1	1.685E+1	2.656E+1
-1.427E-1	1.672E+1	2.656E+1
-1.395E-1	1.676E+1	2.658E+1
-1.411E-1	1.674E+1	2.645E+1
-1.395E-1	1.690E+1	2.659E+1
-1.411E-1	1.677E+1	2.656E+1
-1.378E-1	1.673E+1	2.653E+1
-1.411E-1	1.666E+1	2.643E+1
-1.459E-1	1.684E+1	2.670E+1
-1.411E-1	1.673E+1	2.654E+1
-1.427E-1	1.660E+1	2.652E+1
-1.427E-1	1.662E+1	2.662E+1
-1.459E-1	1.677E+1	2.640E+1
-1.443E-1	1.686E+1	2.644E+1
-1.395E-1	1.670E+1	2.643E+1
-1.427E-1	1.675E+1	2.653E+1
-1.443E-1	1.685E+1	2.646E+1
-1.411E-1	1.666E+1	2.657E+1
-1.427E-1	1.686E+1	2.651E+1
-1.427E-1	1.683E+1	2.659E+1
-1.427E-1	1.679E+1	2.652E+1
-1.411E-1	1.667E+1	2.670E+1
-1.411E-1	1.661E+1	2.651E+1
-1.443E-1	1.675E+1	2.671E+1
-1.427E-1	1.684E+1	2.631E+1
-1.427E-1	1.679E+1	2.649E+1
-1.443E-1	1.666E+1	2.643E+1
-1.443E-1	1.676E+1	2.658E+1
-1.443E-1	1.675E+1	2.657E+1
-1.427E-1	1.675E+1	2.665E+1
-1.411E-1	1.688E+1	2.652E+1
-1.411E-1	1.681E+1	2.631E+1
-1.395E-1	1.673E+1	2.656E+1
-1.411E-1	1.670E+1	2.644E+1
-1.459E-1	1.681E+1	2.665E+1
-1.427E-1	1.655E+1	2.650E+1
-1.459E-1	1.684E+1	2.651E+1
-1.427E-1	1.678E+1	2.659E+1
-1.427E-1	1.665E+1	2.663E+1
-1.443E-1	1.679E+1	2.663E+1
-1.459E-1	1.662E+1	2.643E+1
-1.411E-1	1.677E+1	2.652E+1
-1.411E-1	1.682E+1	2.654E+1
-1.411E-1	1.661E+1	2.653E+1
-1.395E-1	1.683E+1	2.661E+1
-1.411E-1	1.658E+1	2.653E+1
-1.411E-1	1.662E+1	2.659E+1
-1.427E-1	1.663E+1	2.666E+1
-1.443E-1	1.666E+1	2.652E+1
-1.395E-1	1.679E+1	2.670E+1
-1.443E-1	1.681E+1	2.649E+1
-1.443E-1	1.677E+1	2.645E+1
-1.427E-1	1.689E+1	2.652E+1
-1.411E-1	1.678E+1	2.651E+1
-1.411E-1	1.667E+1	2.640E+1
-1.427E-1	1.674E+1	2.662E+1
-1.427E-1	1.683E+1	2.649E+1
-1.427E-1	1.668E+1	2.651E+1
-1.411E-1	1.660E+1	2.661E+1
-1.427E-1	1.667E+1	2.679E+1
-1.427E-1	1.685E+1	2.654E+1
-1.411E-1	1.655E+1	2.664E+1
-1.395E-1	1.674E+1	2.642E+1
-1.411E-1	1.670E+1	2.650E+1
-1.427E-1	1.674E+1	2.662E+1
-1.378E-1	1.668E+1	2.665E+1
-1.395E-1	1.668E+1	2.655E+1
-1.427E-1	1.643E+1	2.656E+1
-1.411E-1	1.679E+1	2.647E+1
-1.411E-1	1.690E+1	2.654E+1
-1.411E-1	1.673E+1	2.645E+1
-1.427E-1	1.669E+1	2.652E+1
-1.411E-1	1.661E+1	2.657E+1
-1.395E-1	1.669E+1	2.650E+1
-1.395E-1	1.681E+1	2.659E+1
-1.427E-1	1.678E+1	2.656E+1
-1.443E-1	1.654E+1	2.647E+1
-1.411E-1	1.663E+1	2.650E+1
-1.411E-1	1.691E+1	2.662E+1
-1.427E-1	1.675E+1	2.649E+1
-1.427E-1	1.671E+1	2.637E+1
-1.395E-1	1.675E+1	2.650E+1
-1.427E-1	1.677E+1	2.641E+1
-1.427E-1	1.678E+1	2.629E+1
-1.427E-1	1.688E+1	2.660E+1
-1.427E-1	1.683E+1	2.653E+1
-1.443E-1	1.672E+1	2.646E+1
-1.443E-1	1.674E+1	2.631E+1
-1.427E-1	1.681E+1	2.661E+1
-1.395E-1	1.675E+1	2.654E+1
-1.411E-1	1.688E+1	2.635E+1
-1.411E-1	1.677E+1	2.676E+1
-1.427E-1	1.688E+1	2.654E+1
-1.411E-1	1.674E+1	2.644E+1
-1.427E-1	1.664E+1	2.652E+1
-1.411E-1	1.702E+1	2.654E+1
-1.427E-1	1.674E+1	2.641E+1
-1.443E-1	1.664E+1	2.633E+1
-1.395E-1	1.667E+1	2.644E+1
-1.411E-1	1.666E+1	2.657E+1
-1.427E-1	1.668E+1	2.654E+1
-1.395E-1	1.676E+1	2.669E+1
-1.411E-1	1.668E+1	2.649E+1
-1.443E-1	1.679E+1	2.651E+1
-1.443E-1	1.681E+1	2.643E+1
-1.443E-1	1.679E+1	2.658E+1
-1.411E-1	1.682E+1	2.656E+1
-1.427E-1	1.677E+1	2.658E+1
-1.443E-1	1.670E+1	2.671E+1
-1.427E-1	1.677E+1	2.662E+1
-1.411E-1	1.675E+1	2.646E+1
-1.411E-1	1.662E+1	2.640E+1
-1.427E-1	1.659E+1	2.669E+1
-1.411E-1	1.671E+1	2.648E+1
-1.427E-1	1.693E+1	2.667E+1
-1.459E-1	1.682E+1	2.638E+1
-1.427E-1	1.676E+1	2.655E+1
-1.427E-1	1.674E+1	2.642E+1
-1.411E-1	1.677E+1	2.670E+1
-1.443E-1	1.673E+1	2.648E+1
-1.411E-1	1.676E+1	2.658E+1
-1.411E-1	1.678E+1	2.672E+1
-1.411E-1	1.677E+1	2.650E+1
-1.427E-1	1.676E+1	2.654E+1
-1.427E-1	1.676E+1	2.647E+1
-1.427E-1	1.670E+1	2.643E+1
-1.395E-1	1.678E+1	2.637E+1
-1.443E-1	1.669E+1	2.639E+1
-1.443E-1	1.687E+1	2.655E+1
-1.411E-1	1.673E+1	2.659E+1
-1.395E-1	1.675E+1	2.641E+1
-1.443E-1	1.664E+1	2.655E+1
-1.427E-1	1.662E+1	2.665E+1
-1.427E-1	1.665E+1	2.644E+1
-1.427E-1	1.677E+1	2.657E+1
-1.427E-1	1.676E+1	2.655E+1
-1.395E-1	1.674E+1	2.669E+1
-1.411E-1	1.666E+1	2.654E+1
-1.411E-1	1.673E+1	2.647E+1
-1.427E-1	1.661E+1	2.646E+1
-1.427E-1	1.673E+1	2.658E+1
-1.427E-1	1.671E+1	2.651E+1
-1.411E-1	1.661E+1	2.658E+1
-1.427E-1	1.658E+1	2.641E+1
-1.427E-1	1.670E+1	2.654E+1
-1.443E-1	1.688E+1	2.642E+1
-1.395E-1	1.671E+1	2.633E+1
-1.443E-1	1.685E+1	2.646E+1
-1.411E-1	1.683E+1	2.649E+1
-1.427E-1	1.678E+1	2.661E+1
-1.443E-1	1.682E+1	2.660E+1
-1.411E-1	1.696E+1	2.653E+1
-1.443E-1	1.671E+1	2.654E+1
-1.395E-1	1.675E+1	2.635E+1
-1.427E-1	1.665E+1	2.667E+1
-1.443E-1	1.687E+1	2.643E+1
-1.443E-1	1.666E+1	2.660E+1
-1.427E-1	1.670E+1	2.654E+1
-1.411E-1	1.669E+1	2.669E+1
-1.443E-1	1.664E+1	2.643E+1
-1.411E-1	1.685E+1	2.649E+1
-1.427E-1	1.674E+1	2.646E+1
-1.411E-1	1.683E+1	2.646E+1
-1.427E-1	1.669E+1	2.629E+1
-1.427E-1	1.675E+1	2.653E+1
-1.411E-1	1.670E+1	2.646E+1
-1.395E-1	1.666E+1	2.666E+1
-1.411E-1	1.661E+1	2.643E+1
-1.411E-1	1.668E+1	2.665E+1
-1.427E-1	1.667E+1	2.660E+1
-1.411E-1	1.674E+1	2.661E+1
-1.427E-1	1.684E+1	2.644E+1
-1.459E-1	1.661E+1	2.651E+1
-1.427E-1	1.675E+1	2.657E+1
-1.427E-1	1.683E+1	2.663E+1
-1.443E-1	1.677E+1	2.647E+1
-1.443E-1	1.670E+1	2.645E+1
-1.411E-1	1.689E+1	2.656E+1
-1.411E-1	1.680E+1	2.653E+1
-1.411E-1	1.674E+1	2.648E+1
-1.427E-1	1.668E+1	2.680E+1
-1.411E-1	1.671E+1	2.667E+1
-1.395E-1	1.667E+1	2.640E+1
-1.443E-1	1.676E+1	2.663E+1
-1.427E-1	1.673E+1	2.658E+1
-1.395E-1	1.682E+1	2.644E+1
-1.411E-1	1.677E+1	2.641E+1
-1.427E-1	1.671E+1	2.650E+1
-1.427E-1	1.653E+1	2.640E+1
-1.395E-1	1.674E+1	2.676E+1
-1.411E-1	1.664E+1	2.667E+1
-1.459E-1	1.662E+1	2.665E+1
-1.411E-1	1.649E+1	2.647E+1
-1.443E-1	1.686E+1	2.668E+1
-1.411E-1	1.674E+1	2.649E+1
-1.427E-1	1.660E+1	2.648E+1
-1.427E-1	1.664E+1	2.644E+1
-1.411E-1	1.662E+1	2.666E+1
-1.427E-1	1.661E+1	2.642E+1
-1.427E-1	1.680E+1	2.658E+1
-1.443E-1	1.686E+1	2.660E+1
-1.395E-1	1.674E+1	2.668E+1
-1.395E-1	1.665E+1	2.668E+1
-1.459E-1	1.675E+1	2.665E+1
-1.411E-1	1.690E+1	2.658E+1
-1.443E-1	1.671E+1	2.651E+1
-1.411E-1	1.683E+1	2.661E+1
-1.427E-1	1.683E+1	2.652E+1
-1.427E-1	1.666E+1	2.657E+1
-1.443E-1	1.686E+1	2.641E+1
-1.411E-1	1.667E+1	2.640E+1
-1.411E-1	1.681E+1	2.659E+1
-1.427E-1	1.682E+1	2.669E+1
-1.411E-1	1.669E+1	2.666E+1
-1.411E-1	1.680E+1	2.662E+1
-1.427E-1	1.666E+1	2.644E+1
-1.459E-1	1.683E+1	2.629E+1
-1.411E-1	1.675E+1	2.646E+1
-1.411E-1	1.679E+1	2.655E+1
-1.443E-1	1.676E+1	2.668E+1
-1.459E-1	1.673E+1	2.656E+1
-1.395E-1	1.677E+1	2.653E+1
-1.443E-1	1.679E+1	2.639E+1
-1.427E-1	1.675E+1	2.637E+1
-1.427E-1	1.674E+1	2.658E+1
-1.411E-1	1.685E+1	2.646E+1
-1.411E-1	1.691E+1	2.645E+1
-1.476E-1	1.668E+1	2.654E+1
-1.443E-1	1.667E+1	2.647E+1
-1.411E-1	1.674E+1	2.633E+1
-1.395E-1	1.679E+1	2.660E+1
-1.411E-1	1.671E+1	2.656E+1
-1.395E-1	1.678E+1	2.645E+1
-1.411E-1	1.677E+1	2.637E+1
-1.411E-1	1.675E+1	2.664E+1
-1.443E-1	1.672E+1	2.628E+1
-1.443E-1	1.677E+1	2.656E+1
-1.443E-1	1.676E+1	2.626E+1
-1.427E-1	1.682E+1	2.659E+1
-1.427E-1	1.665E+1	2.634E+1
-1.427E-1	1.688E+1	2.646E+1
-1.411E-1	1.663E+1	2.654E+1
-1.443E-1	1.665E+1	2.664E+1
-1.427E-1	1.681E+1	2.653E+1
-1.411E-1	1.684E+1	2.655E+1
-1.427E-1	1.675E+1	2.649E+1
-1.427E-1	1.677E+1	2.630E+1
-1.427E-1	1.682E+1	2.650E+1
-1.443E-1	1.680E+1	2.661E+1
-1.443E-1	1.671E+1	2.675E+1
-1.395E-1	1.667E+1	2.646E+1
-1.427E-1	1.674E+1	2.665E+1
-1.443E-1	1.682E+1	2.657E+1
-1.427E-1	1.661E+1	2.656E+1
-1.411E-1	1.673E+1	2.649E+1
-1.443E-1	1.666E+1	2.656E+1
-1.459E-1	1.675E+1	2.647E+1
-1.395E-1	1.677E+1	2.657E+1
-1.411E-1	1.670E+1	2.660E+1
-1.443E-1	1.661E+1	2.639E+1
-1.427E-1	1.682E+1	2.648E+1
-1.427E-1	1.665E+1	2.644E+1
-1.411E-1	1.678E+1	2.662E+1
-1.459E-1	1.676E+1	2.647E+1
-1.443E-1	1.675E+1	2.649E+1
-1.411E-1	1.688E+1	2.656E+1
-1.411E-1	1.697E+1	2.667E+1
-1.427E-1	1.662E+1	2.660E+1
-1.443E-1	1.677E+1	2.647E+1
-1.411E-1	1.676E+1	2.633E+1
-1.395E-1	1.677E+1	2.649E+1
-1.443E-1	1.670E+1	2.648E+1
-1.411E-1	1.669E+1	2.639E+1
-1.427E-1	1.694E+1	2.656E+1
-1.443E-1	1.663E+1	2.664E+1
-1.427E-1	1.674E+1	2.649E+1
-1.443E-1	1.675E+1	2.639E+1
-1.443E-1	1.667E+1	2.650E+1
-1.395E-1	1.668E+1	2.653E+1
-1.427E-1	1.671E+1	2.649E+1
-1.443E-1	1.675E+1	2.648E+1
-1.411E-1	1.662E+1	2.658E+1
-1.411E-1	1.681E+1	2.664E+1
-1.411E-1	1.680E+1	2.659E+1
-1.427E-1	1.676E+1	2.646E+1
-1.411E-1	1.680E+1	2.663E+1
-1.395E-1	1.681E+1	2.653E+1
-1.443E-1	1.671E+1	2.661E+1
-1.443E-1	1.672E+1	2.655E+1
-1.395E-1	1.663E+1	2.646E+1
-1.427E-1	1.682E+1	2.641E+1
-1.427E-1	1.670E+1	2.650E+1
-1.443E-1	1.660E+1	2.659E+1
-1.427E-1	1.676E+1	2.651E+1
-1.427E-1	1.670E+1	2.663E+1
-1.427E-1	1.670E+1	2.647E+1
-1.443E-1	1.675E+1	2.665E+1
-1.395E-1	1.671E+1	2.661E+1
-1.411E-1	1.667E+1	2.657E+1
-1.443E-1	1.675E+1	2.655E+1
-1.443E-1	1.683E+1	2.647E+1
-1.427E-1	1.658E+1	2.656E+1
-1.427E-1	1.686E+1	2.649E+1
-1.411E-1	1.669E+1	2.632E+1
-1.443E-1	1.670E+1	2.663E+1
-1.378E-1	1.665E+1	2.652E+1
-1.427E-1	1.668E+1	2.656E+1
-1.459E-1	1.671E+1	2.673E+1
-1.427E-1	1.685E+1	2.674E+1
-1.395E-1	1.673E+1	2.649E+1
-1.427E-1	1.659E+1	2.649E+1
-1.427E-1	1.678E+1	2.654E+1
-1.411E-1	1.667E+1	2.651E+1
-1.427E-1	1.659E+1	2.652E+1
-1.427E-1	1.684E+1	2.643E+1
-1.443E-1	1.674E+1	2.643E+1
-1.427E-1	1.661E+1	2.652E+1
-1.411E-1	1.678E+1	2.654E+1
-1.427E-1	1.673E+1	2.641E+1
-1.443E-1	1.683E+1	2.646E+1
-1.443E-1	1.681E+1	2.650E+1
-1.427E-1	1.669E+1	2.661E+1
-1.411E-1	1.676E+1	2.651E+1
-1.427E-1	1.672E+1	2.642E+1
-1.476E-1	1.670E+1	2.648E+1
-1.427E-1	1.690E+1	2.661E+1
-1.427E-1	1.681E+1	2.648E+1
-1.427E-1	1.680E+1	2.653E+1
-1.476E-1	1.681E+1	2.635E+1
-1.443E-1	1.679E+1	2.644E+1
-1.411E-1	1.675E+1	2.653E+1
-1.411E-1	1.668E+1	2.647E+1
-1.443E-1	1.686E+1	2.649E+1
-1.411E-1	1.687E+1	2.641E+1
-1.395E-1	1.682E+1	2.668E+1
-1.443E-1	1.659E+1	2.662E+1
-1.427E-1	1.687E+1	2.651E+1
-1.411E-1	1.676E+1	2.652E+1
-1.427E-1	1.671E+1	2.639E+1
-1.427E-1	1.671E+1	2.657E+1
-1.427E-1	1.670E+1	2.663E+1
-1.427E-1	1.676E+1	2.644E+1
-1.411E-1	1.667E+1	2.655E+1
-1.427E-1	1.672E+1	2.649E+1
-1.459E-1	1.684E+1	2.656E+1
-1.411E-1	1.665E+1	2.666E+1
-1.395E-1	1.675E+1	2.648E+1
-1.427E-1	1.675E+1	2.643E+1
-1.411E-1	1.660E+1	2.665E+1
-1.427E-1	1.672E+1	2.642E+1
-1.427E-1	1.666E+1	2.648E+1
-1.395E-1	1.676E+1	2.644E+1
-1.443E-1	1.676E+1	2.650E+1
-1.427E-1	1.668E+1	2.639E+1
-1.411E-1	1.674E+1	2.650E+1
-1.443E-1	1.663E+1	2.637E+1
-1.443E-1	1.667E+1	2.646E+1
-1.427E-1	1.661E+1	2.652E+1
-1.378E-1	1.676E+1	2.652E+1
-1.427E-1	1.683E+1	2.639E+1
-1.427E-1	1.684E+1	2.654E+1
-1.443E-1	1.676E+1	2.664E+1
-1.411E-1	1.664E+1	2.624E+1
-1.427E-1	1.670E+1	2.660E+1
-1.427E-1	1.663E+1	2.661E+1
-1.427E-1	1.668E+1	2.654E+1
-1.411E-1	1.678E+1	2.645E+1
-1.443E-1	1.671E+1	2.653E+1
-1.443E-1	1.660E+1	2.653E+1
-1.395E-1	1.665E+1	2.647E+1
-1.427E-1	1.672E+1	2.637E+1
-1.443E-1	1.676E+1	2.651E+1
-1.427E-1	1.669E+1	2.655E+1
-1.411E-1	1.662E+1	2.641E+1
-1.411E-1	1.676E+1	2.652E+1
-1.443E-1	1.675E+1	2.656E+1
-1.443E-1	1.679E+1	2.643E+1
-1.443E-1	1.679E+1	2.663E+1
-1.427E-1	1.667E+1	2.649E+1
-1.411E-1	1.658E+1	2.669E+1
-1.427E-1	1.654E+1	2.666E+1
-1.411E-1	1.661E+1	2.635E+1
-1.443E-1	1.657E+1	2.659E+1
-1.411E-1	1.673E+1	2.662E+1
-1.411E-1	1.664E+1	2.671E+1
-1.427E-1	1.664E+1	2.661E+1
-1.443E-1	1.668E+1	2.638E+1
-1.427E-1	1.665E+1	2.648E+1
-1.411E-1	1.681E+1	2.647E+1
-1.427E-1	1.678E+1	2.673E+1
-1.411E-1	1.689E+1	2.660E+1
-1.443E-1	1.666E+1	2.666E+1
-1.427E-1	1.681E+1	2.663E+1
-1.427E-1	1.672E+1	2.660E+1
-1.443E-1	1.661E+1	2.649E+1
-1.411E-1	1.664E+1	2.652E+1
-1.427E-1	1.677E+1	2.647E+1
-1.427E-1	1.660E+1	2.656E+1
-1.427E-1	1.677E+1	2.657E+1
-1.427E-1	1.658E+1	2.649E+1
-1.459E-1	1.677E+1	2.657E+1
-1.411E-1	1.672E+1	2.658E+1
-1.427E-1	1.672E+1	2.656E+1
-1.427E-1	1.680E+1	2.669E+1
-1.427E-1	1.681E+1	2.663E+1
-1.411E-1	1.687E+1	2.648E+1
-1.411E-1	1.669E+1	2.656E+1
-1.427E-1	1.662E+1	2.656E+1
-1.443E-1	1.675E+1	2.646E+1
-1.411E-1	1.683E+1	2.647E+1
-1.427E-1	1.647E+1	2.674E+1
-1.443E-1	1.673E+1	2.647E+1
-1.427E-1	1.679E+1	2.653E+1
-1.443E-1	1.667E+1	2.663E+1
-1.411E-1	1.665E+1	2.665E+1
-1.395E-1	1.667E+1	2.670E+1
-1.427E-1	1.681E+1	2.656E+1
-1.427E-1	1.673E+1	2.653E+1
-1.378E-1	1.685E+1	2.644E+1
-1.443E-1	1.679E+1	2.647E+1
-1.427E-1	1.671E+1	2.662E+1
-1.411E-1	1.676E+1	2.659E+1
-1.395E-1	1.670E+1	2.656E+1
-1.427E-1	1.672E+1	2.651E+1
-1.443E-1	1.675E+1	2.654E+1
-1.411E-1	1.665E+1	2.662E+1
-1.443E-1	1.668E+1	2.657E+1
-1.459E-1	1.660E+1	2.661E+1
-1.443E-1	1.671E+1	2.663E+1
-1.427E-1	1.676E+1	2.670E+1
-1.427E-1	1.670E+1	2.669E+1
-1.427E-1	1.682E+1	2.636E+1
-1.427E-1	1.678E+1	2.628E+1
-1.395E-1	1.681E+1	2.642E+1
-1.395E-1	1.676E+1	2.663E+1
-1.443E-1	1.665E+1	2.648E+1
-1.443E-1	1.667E+1	2.643E+1
-1.443E-1	1.670E+1	2.663E+1
-1.411E-1	1.669E+1	2.637E+1
-1.459E-1	1.669E+1	2.641E+1
-1.443E-1	1.681E+1	2.666E+1
-1.411E-1	1.680E+1	2.671E+1
-1.427E-1	1.671E+1	2.654E+1
-1.443E-1	1.682E+1	2.659E+1
-1.459E-1	1.678E+1	2.643E+1
-1.427E-1	1.678E+1	2.661E+1
-1.443E-1	1.669E+1	2.645E+1
-1.411E-1	1.676E+1	2.655E+1
-1.427E-1	1.671E+1	2.656E+1
-1.411E-1	1.690E+1	2.639E+1
-1.427E-1	1.666E+1	2.643E+1
-1.443E-1	1.676E+1	2.657E+1
-1.427E-1	1.657E+1	2.636E+1
-1.427E-1	1.663E+1	2.659E+1
-1.411E-1	1.676E+1	2.655E+1
-1.427E-1	1.680E+1	2.651E+1
-1.459E-1	1.660E+1	2.660E+1
-1.427E-1	1.683E+1	2.650E+1
-1.443E-1	1.670E+1	2.653E+1
-1.427E-1	1.678E+1	2.644E+1
-1.427E-1	1.677E+1	2.651E+1
-1.411E-1	1.681E+1	2.640E+1
-1.411E-1	1.681E+1	2.637E+1
-1.443E-1	1.667E+1	2.655E+1
-1.411E-1	1.671E+1	2.662E+1
-1.411E-1	1.675E+1	2.643E+1
-1.427E-1	1.673E+1	2.648E+1
-1.443E-1	1.671E+1	2.651E+1
-1.427E-1	1.675E+1	2.656E+1
-1.443E-1	1.681E+1	2.659E+1
-1.411E-1	1.679E+1	2.658E+1
-1.411E-1	1.669E+1	2.665E+1
-1.459E-1	1.675E+1	2.644E+1
-1.411E-1	1.666E+1	2.647E+1
-1.443E-1	1.673E+1	2.653E+1
-1.443E-1	1.680E+1	2.644E+1
-1.459E-1	1.666E+1	2.644E+1
-1.411E-1	1.669E+1	2.651E+1
-1.411E-1	1.662E+1	2.653E+1
-1.427E-1	1.675E+1	2.641E+1
-1.443E-1	1.679E+1	2.651E+1
-1.411E-1	1.675E+1	2.655E+1
-1.443E-1	1.674E+1	2.653E+1
-1.411E-1	1.681E+1	2.657E+1
-1.411E-1	1.669E+1	2.672E+1
-1.427E-1	1.677E+1	2.649E+1
-1.411E-1	1.656E+1	2.654E+1
-1.443E-1	1.671E+1	2.652E+1
-1.443E-1	1.678E+1	2.654E+1
-1.427E-1	1.660E+1	2.661E+1
-1.427E-1	1.675E+1	2.665E+1
-1.411E-1	1.668E+1	2.653E+1
-1.443E-1	1.665E+1	2.664E+1
-1.411E-1	1.672E+1	2.639E+1
-1.427E-1	1.664E+1	2.642E+1
-1.411E-1	1.670E+1	2.655E+1
-1.459E-1	1.678E+1	2.674E+1
-1.411E-1	1.682E+1	2.657E+1
-1.427E-1	1.681E+1	2.644E+1
-1.411E-1	1.667E+1	2.656E+1
-1.427E-1	1.664E+1	2.636E+1
-1.427E-1	1.668E+1	2.665E+1
-1.443E-1	1.680E+1	2.665E+1
-1.459E-1	1.665E+1	2.645E+1
-1.427E-1	1.685E+1	2.663E+1
-1.443E-1	1.673E+1	2.638E+1
-1.395E-1	1.681E+1	2.654E+1
-1.443E-1	1.685E+1	2.664E+1
-1.443E-1	1.679E+1	2.649E+1
-1.411E-1	1.685E+1	2.654E+1
-1.411E-1	1.669E+1	2.656E+1
-1.443E-1	1.690E+1	2.660E+1
-1.411E-1	1.669E+1	2.661E+1
-1.411E-1	1.673E+1	2.642E+1
-1.427E-1	1.671E+1	2.648E+1
-1.443E-1	1.672E+1	2.659E+1
-1.443E-1	1.674E+1	2.656E+1
-1.411E-1	1.654E+1	2.662E+1
-1.427E-1	1.689E+1	2.653E+1
-1.411E-1	1.681E+1	2.649E+1
-1.443E-1	1.675E+1	2.668E+1
-1.395E-1	1.668E+1	2.647E+1
-1.427E-1	1.668E+1	2.660E+1
-1.427E-1	1.664E+1	2.644E+1
-1.459E-1	1.669E+1	2.652E+1
-1.411E-1	1.670E+1	2.659E+1
-1.443E-1	1.654E+1	2.660E+1
-1.443E-1	1.672E+1	2.649E+1
-1.443E-1	1.668E+1	2.674E+1
-1.395E-1	1.671E+1	2.658E+1
-1.395E-1	1.678E+1	2.664E+1
-1.443E-1	1.674E+1	2.661E+1
-1.427E-1	1.656E+1	2.662E+1
-1.427E-1	1.672E+1	2.663E+1
-1.411E-1	1.691E+1	2.652E+1
-1.443E-1	1.677E+1	2.655E+1
-1.411E-1	1.679E+1	2.659E+1
-1.411E-1	1.662E+1	2.655E+1
-1.395E-1	1.668E+1	2.680E+1
-1.427E-1	1.663E+1	2.661E+1
-1.427E-1	1.669E+1	2.644E+1
-1.395E-1	1.686E+1	2.643E+1
-1.395E-1	1.677E+1	2.649E+1
-1.427E-1	1.659E+1	2.655E+1
-1.443E-1	1.678E+1	2.651E+1
-1.459E-1	1.660E+1	2.665E+1
-1.411E-1	1.666E+1	2.641E+1
-1.427E-1	1.684E+1	2.630E+1
-1.427E-1	1.672E+1	2.636E+1
-1.411E-1	1.677E+1	2.661E+1
-1.411E-1	1.679E+1	2.644E+1
-1.443E-1	1.690E+1	2.663E+1
-1.443E-1	1.681E+1	2.653E+1
-1.395E-1	1.663E+1	2.649E+1
-1.427E-1	1.673E+1	2.655E+1
-1.459E-1	1.672E+1	2.660E+1
-1.443E-1	1.676E+1	2.659E+1
-1.395E-1	1.687E+1	2.638E+1
-1.427E-1	1.663E+1	2.661E+1
-1.411E-1	1.661E+1	2.648E+1
-1.427E-1	1.676E+1	2.655E+1
-1.427E-1	1.672E+1	2.654E+1
-1.411E-1	1.668E+1	2.668E+1
-1.427E-1	1.679E+1	2.646E+1
-1.427E-1	1.676E+1	2.667E+1
-1.411E-1	1.671E+1	2.663E+1
-1.411E-1	1.661E+1	2.649E+1
-1.411E-1	1.669E+1	2.648E+1
-1.411E-1	1.663E+1	2.646E+1
-1.427E-1	1.678E+1	2.670E+1
-1.427E-1	1.687E+1	2.652E+1
-1.443E-1	1.679E+1	2.670E+1
-1.443E-1	1.684E+1	2.652E+1
-1.427E-1	1.681E+1	2.653E+1
-1.427E-1	1.687E+1	2.669E+1
-1.443E-1	1.664E+1	2.646E+1
-1.395E-1	1.678E+1	2.639E+1
-1.427E-1	1.682E+1	2.653E+1
-1.427E-1	1.660E+1	2.669E+1
-1.427E-1	1.673E+1	2.651E+1
-1.411E-1	1.695E+1	2.656E+1
-1.443E-1	1.674E+1	2.650E+1
-1.411E-1	1.676E+1	2.648E+1
-1.427E-1	1.669E+1	2.651E+1
-1.427E-1	1.662E+1	2.650E+1
-1.395E-1	1.672E+1	2.648E+1
-1.411E-1	1.669E+1	2.655E+1
-1.411E-1	1.673E+1	2.657E+1
-1.443E-1	1.693E+1	2.671E+1
-1.427E-1	1.688E+1	2.667E+1
-1.411E-1	1.670E+1	2.663E+1
-1.411E-1	1.675E+1	2.656E+1
-1.443E-1	1.678E+1	2.649E+1
-1.411E-1	1.676E+1	2.656E+1
-1.395E-1	1.669E+1	2.668E+1
-1.427E-1	1.672E+1	2.639E+1
-1.427E-1	1.657E+1	2.650E+1
-1.427E-1	1.662E+1	2.647E+1
-1.443E-1	1.671E+1	2.651E+1
-1.411E-1	1.661E+1	2.642E+1
-1.443E-1	1.663E+1	2.637E+1
-1.427E-1	1.669E+1	2.627E+1
-1.411E-1	1.681E+1	2.660E+1
-1.427E-1	1.660E+1	2.645E+1
-1.427E-1	1.674E+1	2.666E+1
-1.395E-1	1.684E+1	2.659E+1
-1.411E-1	1.663E+1	2.657E+1
-1.427E-1	1.675E+1	2.654E+1
-1.427E-1	1.674E+1	2.658E+1
-1.427E-1	1.684E+1	2.663E+1
-1.395E-1	1.677E+1	2.643E+1
-1.395E-1	1.679E+1	2.661E+1
-1.459E-1	1.670E+1	2.664E+1
-1.443E-1	1.671E+1	2.668E+1
-1.411E-1	1.671E+1	2.655E+1
-1.427E-1	1.682E+1	2.652E+1
-1.443E-1	1.681E+1	2.655E+1
-1.411E-1	1.670E+1	2.673E+1
-1.411E-1	1.664E+1	2.645E+1
-1.411E-1	1.680E+1	2.642E+1
-1.411E-1	1.674E+1	2.668E+1
[truncated: 39,976 more rows]
