# Supplementary material for: Improved ANAP incorporation and VCF analysis reveal details of P2X7 current facilitation and a limited conformational interplay between ATP binding and the intracellular ballast domain
Source: eLife. 2023 Jan 4;12:e82479. doi: 10.7554/eLife.82479 (PMC9859053; doi:10.7554/eLife.82479)
Supplement: Figure 6—figure supplement 2—source data 2. [file elife-82479-fig6-figsupp2-data2.zip › Figure-6_figure-supplement-2_source-data-2/P2X7-CaM-M13/e14#05.csv]

-1.816E-1	2.414E+1	4.807E+1
-1.735E-1	2.419E+1	4.813E+1
-1.784E-1	2.411E+1	4.824E+1
-1.768E-1	2.422E+1	4.797E+1
-1.784E-1	2.395E+1	4.797E+1
-1.719E-1	2.416E+1	4.843E+1
-1.768E-1	2.408E+1	4.809E+1
-1.784E-1	2.416E+1	4.814E+1
-1.784E-1	2.405E+1	4.803E+1
-1.751E-1	2.417E+1	4.845E+1
-1.784E-1	2.438E+1	4.808E+1
-1.768E-1	2.418E+1	4.802E+1
-1.768E-1	2.405E+1	4.777E+1
-1.751E-1	2.397E+1	4.838E+1
-1.784E-1	2.402E+1	4.820E+1
-1.751E-1	2.419E+1	4.822E+1
-1.768E-1	2.413E+1	4.809E+1
-1.768E-1	2.417E+1	4.802E+1
-1.784E-1	2.414E+1	4.832E+1
-1.784E-1	2.431E+1	4.802E+1
-1.800E-1	2.410E+1	4.817E+1
-1.751E-1	2.425E+1	4.803E+1
-1.751E-1	2.428E+1	4.793E+1
-1.768E-1	2.417E+1	4.808E+1
-1.784E-1	2.414E+1	4.806E+1
-1.735E-1	2.419E+1	4.820E+1
-1.768E-1	2.417E+1	4.823E+1
-1.768E-1	2.421E+1	4.818E+1
-1.784E-1	2.420E+1	4.793E+1
-1.768E-1	2.428E+1	4.809E+1
-1.751E-1	2.409E+1	4.788E+1
-1.751E-1	2.413E+1	4.790E+1
-1.800E-1	2.421E+1	4.810E+1
-1.784E-1	2.414E+1	4.820E+1
-1.751E-1	2.400E+1	4.793E+1
-1.768E-1	2.403E+1	4.811E+1
-1.800E-1	2.425E+1	4.786E+1
-1.751E-1	2.415E+1	4.824E+1
-1.768E-1	2.407E+1	4.838E+1
-1.784E-1	2.411E+1	4.785E+1
-1.800E-1	2.415E+1	4.811E+1
-1.784E-1	2.425E+1	4.824E+1
-1.751E-1	2.419E+1	4.816E+1
-1.800E-1	2.423E+1	4.834E+1
-1.784E-1	2.415E+1	4.797E+1
-1.768E-1	2.430E+1	4.804E+1
-1.768E-1	2.407E+1	4.795E+1
-1.784E-1	2.399E+1	4.826E+1
-1.751E-1	2.408E+1	4.814E+1
-1.800E-1	2.416E+1	4.803E+1
-1.768E-1	2.415E+1	4.812E+1
-1.768E-1	2.406E+1	4.805E+1
-1.768E-1	2.412E+1	4.802E+1
-1.768E-1	2.416E+1	4.808E+1
-1.784E-1	2.421E+1	4.814E+1
-1.800E-1	2.403E+1	4.846E+1
-1.768E-1	2.428E+1	4.833E+1
-1.768E-1	2.408E+1	4.814E+1
-1.768E-1	2.414E+1	4.797E+1
-1.800E-1	2.418E+1	4.811E+1
-1.751E-1	2.399E+1	4.802E+1
-1.768E-1	2.394E+1	4.784E+1
-1.751E-1	2.413E+1	4.822E+1
-1.800E-1	2.407E+1	4.793E+1
-1.784E-1	2.431E+1	4.813E+1
-1.784E-1	2.406E+1	4.817E+1
-1.751E-1	2.431E+1	4.811E+1
-1.800E-1	2.402E+1	4.799E+1
-1.768E-1	2.414E+1	4.807E+1
-1.751E-1	2.408E+1	4.805E+1
-1.784E-1	2.417E+1	4.835E+1
-1.800E-1	2.417E+1	4.805E+1
-1.800E-1	2.426E+1	4.810E+1
-1.784E-1	2.412E+1	4.814E+1
-1.768E-1	2.442E+1	4.825E+1
-1.784E-1	2.424E+1	4.806E+1
-1.784E-1	2.422E+1	4.841E+1
-1.784E-1	2.399E+1	4.811E+1
-1.768E-1	2.415E+1	4.818E+1
-1.784E-1	2.406E+1	4.821E+1
-1.800E-1	2.397E+1	4.811E+1
-1.751E-1	2.404E+1	4.792E+1
-1.751E-1	2.428E+1	4.832E+1
-1.800E-1	2.403E+1	4.810E+1
-1.751E-1	2.404E+1	4.826E+1
-1.768E-1	2.415E+1	4.800E+1
-1.751E-1	2.419E+1	4.826E+1
-1.784E-1	2.427E+1	4.809E+1
-1.768E-1	2.421E+1	4.816E+1
-1.768E-1	2.397E+1	4.820E+1
-1.735E-1	2.424E+1	4.815E+1
-1.768E-1	2.424E+1	4.816E+1
-1.784E-1	2.418E+1	4.815E+1
-1.784E-1	2.422E+1	4.790E+1
-1.751E-1	2.426E+1	4.808E+1
-1.800E-1	2.413E+1	4.793E+1
-1.768E-1	2.420E+1	4.823E+1
-1.751E-1	2.435E+1	4.794E+1
-1.735E-1	2.416E+1	4.820E+1
-1.768E-1	2.412E+1	4.788E+1
-1.784E-1	2.422E+1	4.793E+1
-1.735E-1	2.412E+1	4.797E+1
-1.751E-1	2.420E+1	4.811E+1
-1.800E-1	2.402E+1	4.783E+1
-1.768E-1	2.403E+1	4.797E+1
-1.751E-1	2.413E+1	4.810E+1
-1.735E-1	2.425E+1	4.818E+1
-1.784E-1	2.405E+1	4.826E+1
-1.784E-1	2.411E+1	4.801E+1
-1.768E-1	2.409E+1	4.801E+1
-1.768E-1	2.422E+1	4.811E+1
-1.784E-1	2.426E+1	4.813E+1
-1.800E-1	2.423E+1	4.798E+1
-1.751E-1	2.414E+1	4.802E+1
-1.751E-1	2.427E+1	4.808E+1
-1.784E-1	2.430E+1	4.797E+1
-1.768E-1	2.438E+1	4.823E+1
-1.751E-1	2.406E+1	4.829E+1
-1.768E-1	2.406E+1	4.809E+1
-1.751E-1	2.420E+1	4.789E+1
-1.751E-1	2.404E+1	4.803E+1
-1.768E-1	2.404E+1	4.806E+1
-1.768E-1	2.416E+1	4.788E+1
-1.784E-1	2.426E+1	4.797E+1
-1.784E-1	2.424E+1	4.800E+1
-1.735E-1	2.422E+1	4.821E+1
-1.768E-1	2.430E+1	4.810E+1
-1.784E-1	2.411E+1	4.835E+1
-1.784E-1	2.416E+1	4.820E+1
-1.751E-1	2.420E+1	4.804E+1
-1.784E-1	2.426E+1	4.822E+1
-1.768E-1	2.425E+1	4.803E+1
-1.800E-1	2.406E+1	4.805E+1
-1.784E-1	2.410E+1	4.816E+1
-1.768E-1	2.406E+1	4.802E+1
-1.768E-1	2.427E+1	4.821E+1
-1.784E-1	2.411E+1	4.764E+1
-1.751E-1	2.416E+1	4.797E+1
-1.751E-1	2.424E+1	4.797E+1
-1.768E-1	2.389E+1	4.816E+1
-1.816E-1	2.426E+1	4.805E+1
-1.768E-1	2.424E+1	4.816E+1
-1.768E-1	2.420E+1	4.819E+1
-1.768E-1	2.422E+1	4.807E+1
-1.800E-1	2.404E+1	4.818E+1
-1.751E-1	2.409E+1	4.814E+1
-1.751E-1	2.423E+1	4.784E+1
-1.784E-1	2.422E+1	4.844E+1
-1.784E-1	2.415E+1	4.810E+1
-1.768E-1	2.430E+1	4.823E+1
-1.768E-1	2.408E+1	4.815E+1
-1.751E-1	2.418E+1	4.813E+1
-1.751E-1	2.407E+1	4.786E+1
-1.719E-1	2.430E+1	4.815E+1
-1.768E-1	2.415E+1	4.799E+1
-1.768E-1	2.414E+1	4.815E+1
-1.784E-1	2.414E+1	4.797E+1
-1.768E-1	2.420E+1	4.817E+1
-1.768E-1	2.403E+1	4.797E+1
-1.784E-1	2.412E+1	4.780E+1
-1.768E-1	2.401E+1	4.792E+1
-1.768E-1	2.404E+1	4.826E+1
-1.751E-1	2.406E+1	4.776E+1
-1.751E-1	2.429E+1	4.813E+1
-1.800E-1	2.420E+1	4.808E+1
-1.784E-1	2.414E+1	4.800E+1
-1.751E-1	2.420E+1	4.821E+1
-1.768E-1	2.431E+1	4.784E+1
-1.784E-1	2.403E+1	4.797E+1
-1.751E-1	2.443E+1	4.829E+1
-1.751E-1	2.405E+1	4.825E+1
-1.768E-1	2.421E+1	4.805E+1
-1.800E-1	2.425E+1	4.803E+1
-1.751E-1	2.420E+1	4.821E+1
-1.751E-1	2.415E+1	4.803E+1
-1.768E-1	2.405E+1	4.833E+1
-1.784E-1	2.419E+1	4.781E+1
-1.735E-1	2.414E+1	4.812E+1
-1.751E-1	2.393E+1	4.770E+1
-1.784E-1	2.414E+1	4.800E+1
-1.800E-1	2.415E+1	4.792E+1
-1.751E-1	2.426E+1	4.826E+1
-1.751E-1	2.408E+1	4.818E+1
-1.768E-1	2.439E+1	4.805E+1
-1.784E-1	2.414E+1	4.801E+1
-1.751E-1	2.426E+1	4.806E+1
-1.751E-1	2.416E+1	4.822E+1
-1.784E-1	2.414E+1	4.827E+1
-1.768E-1	2.423E+1	4.788E+1
-1.751E-1	2.394E+1	4.797E+1
-1.768E-1	2.410E+1	4.801E+1
-1.784E-1	2.423E+1	4.808E+1
-1.784E-1	2.415E+1	4.849E+1
-1.768E-1	2.414E+1	4.824E+1
-1.768E-1	2.423E+1	4.822E+1
-1.784E-1	2.418E+1	4.824E+1
-1.784E-1	2.431E+1	4.795E+1
-1.768E-1	2.419E+1	4.808E+1
-1.768E-1	2.403E+1	4.792E+1
-1.784E-1	2.400E+1	4.800E+1
-1.784E-1	2.408E+1	4.805E+1
-1.768E-1	2.418E+1	4.805E+1
-1.768E-1	2.401E+1	4.813E+1
-1.800E-1	2.401E+1	4.791E+1
-1.751E-1	2.415E+1	4.838E+1
-1.751E-1	2.418E+1	4.814E+1
-1.751E-1	2.425E+1	4.817E+1
-1.784E-1	2.408E+1	4.788E+1
-1.784E-1	2.423E+1	4.828E+1
-1.768E-1	2.408E+1	4.812E+1
-1.784E-1	2.410E+1	4.788E+1
-1.768E-1	2.405E+1	4.823E+1
-1.768E-1	2.440E+1	4.813E+1
-1.768E-1	2.410E+1	4.815E+1
-1.768E-1	2.390E+1	4.797E+1
-1.800E-1	2.401E+1	4.814E+1
-1.768E-1	2.405E+1	4.832E+1
-1.751E-1	2.398E+1	4.814E+1
-1.768E-1	2.419E+1	4.805E+1
-1.784E-1	2.415E+1	4.797E+1
-1.784E-1	2.426E+1	4.842E+1
-1.784E-1	2.409E+1	4.812E+1
-1.768E-1	2.422E+1	4.790E+1
-1.768E-1	2.420E+1	4.812E+1
-1.768E-1	2.412E+1	4.799E+1
-1.784E-1	2.401E+1	4.797E+1
-1.751E-1	2.421E+1	4.810E+1
-1.784E-1	2.423E+1	4.822E+1
-1.768E-1	2.430E+1	4.798E+1
-1.768E-1	2.425E+1	4.816E+1
-1.735E-1	2.424E+1	4.819E+1
-1.784E-1	2.424E+1	4.809E+1
-1.751E-1	2.405E+1	4.818E+1
-1.751E-1	2.405E+1	4.798E+1
-1.768E-1	2.424E+1	4.824E+1
-1.784E-1	2.409E+1	4.811E+1
-1.784E-1	2.419E+1	4.809E+1
-1.735E-1	2.406E+1	4.812E+1
-1.751E-1	2.423E+1	4.832E+1
-1.768E-1	2.401E+1	4.799E+1
-1.735E-1	2.438E+1	4.807E+1
-1.768E-1	2.416E+1	4.818E+1
-1.784E-1	2.404E+1	4.811E+1
-1.768E-1	2.428E+1	4.819E+1
-1.768E-1	2.414E+1	4.809E+1
-1.784E-1	2.408E+1	4.791E+1
-1.768E-1	2.401E+1	4.813E+1
-1.800E-1	2.416E+1	4.810E+1
-1.784E-1	2.412E+1	4.821E+1
-1.784E-1	2.404E+1	4.795E+1
-1.751E-1	2.420E+1	4.833E+1
-1.784E-1	2.414E+1	4.807E+1
-1.800E-1	2.424E+1	4.829E+1
-1.768E-1	2.410E+1	4.831E+1
-1.735E-1	2.415E+1	4.797E+1
-1.784E-1	2.406E+1	4.770E+1
-1.768E-1	2.431E+1	4.820E+1
-1.784E-1	2.402E+1	4.802E+1
-1.784E-1	2.426E+1	4.820E+1
-1.784E-1	2.404E+1	4.815E+1
-1.784E-1	2.413E+1	4.814E+1
-1.751E-1	2.401E+1	4.793E+1
-1.768E-1	2.411E+1	4.819E+1
-1.768E-1	2.426E+1	4.805E+1
-1.784E-1	2.433E+1	4.810E+1
-1.784E-1	2.401E+1	4.829E+1
-1.784E-1	2.404E+1	4.800E+1
-1.784E-1	2.412E+1	4.805E+1
-1.800E-1	2.420E+1	4.816E+1
-1.751E-1	2.402E+1	4.801E+1
-1.735E-1	2.414E+1	4.827E+1
-1.768E-1	2.418E+1	4.797E+1
-1.784E-1	2.399E+1	4.822E+1
-1.735E-1	2.421E+1	4.806E+1
-1.735E-1	2.429E+1	4.825E+1
-1.768E-1	2.415E+1	4.815E+1
-1.751E-1	2.405E+1	4.791E+1
-1.768E-1	2.412E+1	4.821E+1
-1.768E-1	2.415E+1	4.808E+1
-1.751E-1	2.415E+1	4.833E+1
-1.800E-1	2.414E+1	4.808E+1
-1.751E-1	2.411E+1	4.790E+1
-1.751E-1	2.447E+1	4.785E+1
-1.768E-1	2.426E+1	4.820E+1
-1.768E-1	2.414E+1	4.828E+1
-1.751E-1	2.431E+1	4.797E+1
-1.768E-1	2.405E+1	4.810E+1
-1.784E-1	2.416E+1	4.798E+1
-1.784E-1	2.412E+1	4.790E+1
-1.751E-1	2.420E+1	4.788E+1
-1.768E-1	2.424E+1	4.795E+1
-1.751E-1	2.427E+1	4.819E+1
-1.800E-1	2.404E+1	4.800E+1
-1.768E-1	2.413E+1	4.812E+1
-1.751E-1	2.424E+1	4.801E+1
-1.784E-1	2.407E+1	4.798E+1
-1.768E-1	2.420E+1	4.798E+1
-1.768E-1	2.419E+1	4.820E+1
-1.751E-1	2.427E+1	4.820E+1
-1.751E-1	2.414E+1	4.821E+1
-1.751E-1	2.414E+1	4.790E+1
-1.768E-1	2.410E+1	4.827E+1
-1.768E-1	2.421E+1	4.834E+1
-1.768E-1	2.400E+1	4.802E+1
-1.784E-1	2.429E+1	4.807E+1
-1.768E-1	2.405E+1	4.828E+1
-1.735E-1	2.416E+1	4.822E+1
-1.768E-1	2.409E+1	4.822E+1
-1.800E-1	2.405E+1	4.812E+1
-1.735E-1	2.425E+1	4.811E+1
-1.768E-1	2.414E+1	4.797E+1
-1.784E-1	2.410E+1	4.797E+1
-1.800E-1	2.417E+1	4.817E+1
-1.751E-1	2.410E+1	4.806E+1
-1.768E-1	2.416E+1	4.807E+1
-1.800E-1	2.426E+1	4.807E+1
-1.800E-1	2.398E+1	4.813E+1
-1.768E-1	2.415E+1	4.813E+1
-1.768E-1	2.414E+1	4.810E+1
-1.784E-1	2.419E+1	4.793E+1
-1.768E-1	2.420E+1	4.841E+1
-1.735E-1	2.405E+1	4.791E+1
-1.751E-1	2.413E+1	4.781E+1
-1.768E-1	2.406E+1	4.812E+1
-1.768E-1	2.422E+1	4.795E+1
-1.735E-1	2.418E+1	4.799E+1
-1.735E-1	2.401E+1	4.801E+1
-1.784E-1	2.438E+1	4.800E+1
-1.784E-1	2.415E+1	4.800E+1
-1.751E-1	2.414E+1	4.776E+1
-1.784E-1	2.413E+1	4.849E+1
-1.784E-1	2.428E+1	4.822E+1
-1.800E-1	2.424E+1	4.807E+1
-1.784E-1	2.412E+1	4.795E+1
-1.784E-1	2.404E+1	4.804E+1
-1.784E-1	2.407E+1	4.801E+1
-1.768E-1	2.402E+1	4.779E+1
-1.768E-1	2.418E+1	4.786E+1
-1.751E-1	2.407E+1	4.790E+1
-1.784E-1	2.422E+1	4.800E+1
-1.784E-1	2.421E+1	4.800E+1
-1.751E-1	2.394E+1	4.801E+1
-1.768E-1	2.425E+1	4.834E+1
-1.751E-1	2.434E+1	4.832E+1
-1.784E-1	2.403E+1	4.785E+1
-1.751E-1	2.411E+1	4.837E+1
-1.768E-1	2.434E+1	4.805E+1
-1.784E-1	2.417E+1	4.825E+1
-1.800E-1	2.394E+1	4.813E+1
-1.751E-1	2.407E+1	4.824E+1
-1.751E-1	2.409E+1	4.776E+1
-1.768E-1	2.424E+1	4.807E+1
-1.784E-1	2.427E+1	4.801E+1
-1.735E-1	2.421E+1	4.813E+1
-1.768E-1	2.418E+1	4.804E+1
-1.768E-1	2.422E+1	4.807E+1
-1.784E-1	2.391E+1	4.805E+1
-1.768E-1	2.418E+1	4.825E+1
-1.751E-1	2.418E+1	4.815E+1
-1.800E-1	2.424E+1	4.807E+1
-1.751E-1	2.411E+1	4.794E+1
-1.768E-1	2.409E+1	4.811E+1
-1.751E-1	2.415E+1	4.818E+1
-1.768E-1	2.407E+1	4.820E+1
-1.816E-1	2.409E+1	4.809E+1
-1.735E-1	2.424E+1	4.795E+1
-1.735E-1	2.406E+1	4.800E+1
-1.784E-1	2.414E+1	4.815E+1
-1.768E-1	2.416E+1	4.815E+1
-1.768E-1	2.400E+1	4.817E+1
-1.768E-1	2.396E+1	4.817E+1
-1.751E-1	2.404E+1	4.808E+1
-1.751E-1	2.409E+1	4.820E+1
-1.735E-1	2.408E+1	4.785E+1
-1.751E-1	2.395E+1	4.805E+1
-1.800E-1	2.401E+1	4.795E+1
-1.768E-1	2.419E+1	4.802E+1
-1.768E-1	2.407E+1	4.826E+1
-1.735E-1	2.427E+1	4.808E+1
-1.768E-1	2.401E+1	4.815E+1
-1.751E-1	2.415E+1	4.817E+1
-1.719E-1	2.425E+1	4.792E+1
-1.768E-1	2.433E+1	4.795E+1
-1.784E-1	2.392E+1	4.811E+1
-1.800E-1	2.405E+1	4.809E+1
-1.768E-1	2.416E+1	4.797E+1
-1.735E-1	2.418E+1	4.835E+1
-1.784E-1	2.409E+1	4.818E+1
-1.784E-1	2.417E+1	4.806E+1
-1.768E-1	2.424E+1	4.808E+1
-1.751E-1	2.418E+1	4.820E+1
-1.784E-1	2.406E+1	4.811E+1
-1.784E-1	2.420E+1	4.817E+1
-1.735E-1	2.416E+1	4.835E+1
-1.784E-1	2.410E+1	4.821E+1
-1.768E-1	2.425E+1	4.787E+1
-1.751E-1	2.419E+1	4.824E+1
-1.768E-1	2.394E+1	4.797E+1
-1.751E-1	2.440E+1	4.811E+1
-1.800E-1	2.412E+1	4.810E+1
-1.768E-1	2.417E+1	4.817E+1
-1.768E-1	2.411E+1	4.812E+1
-1.751E-1	2.395E+1	4.800E+1
-1.768E-1	2.396E+1	4.788E+1
-1.768E-1	2.424E+1	4.823E+1
-1.751E-1	2.414E+1	4.808E+1
-1.768E-1	2.428E+1	4.805E+1
-1.735E-1	2.394E+1	4.788E+1
-1.784E-1	2.410E+1	4.812E+1
-1.768E-1	2.407E+1	4.794E+1
-1.751E-1	2.421E+1	4.812E+1
-1.784E-1	2.403E+1	4.789E+1
-1.784E-1	2.415E+1	4.796E+1
-1.751E-1	2.408E+1	4.802E+1
-1.735E-1	2.388E+1	4.817E+1
-1.768E-1	2.402E+1	4.813E+1
-1.768E-1	2.412E+1	4.832E+1
-1.784E-1	2.417E+1	4.801E+1
-1.784E-1	2.436E+1	4.806E+1
-1.768E-1	2.421E+1	4.800E+1
-1.768E-1	2.422E+1	4.805E+1
-1.768E-1	2.413E+1	4.825E+1
-1.768E-1	2.416E+1	4.805E+1
-1.768E-1	2.409E+1	4.783E+1
-1.784E-1	2.415E+1	4.818E+1
-1.751E-1	2.410E+1	4.801E+1
-1.751E-1	2.421E+1	4.815E+1
-1.784E-1	2.389E+1	4.769E+1
-1.784E-1	2.406E+1	4.817E+1
-1.735E-1	2.399E+1	4.811E+1
-1.735E-1	2.420E+1	4.774E+1
-1.800E-1	2.389E+1	4.788E+1
-1.784E-1	2.403E+1	4.801E+1
-1.784E-1	2.409E+1	4.784E+1
-1.768E-1	2.407E+1	4.805E+1
-1.800E-1	2.415E+1	4.826E+1
-1.784E-1	2.437E+1	4.789E+1
-1.784E-1	2.422E+1	4.812E+1
-1.719E-1	2.415E+1	4.815E+1
-1.751E-1	2.398E+1	4.828E+1
-1.751E-1	2.409E+1	4.809E+1
-1.751E-1	2.402E+1	4.810E+1
-1.735E-1	2.414E+1	4.798E+1
-1.768E-1	2.406E+1	4.816E+1
-1.784E-1	2.414E+1	4.808E+1
-1.768E-1	2.399E+1	4.825E+1
-1.735E-1	2.414E+1	4.818E+1
-1.768E-1	2.405E+1	4.788E+1
-1.784E-1	2.394E+1	4.833E+1
-1.751E-1	2.431E+1	4.804E+1
-1.735E-1	2.420E+1	4.819E+1
-1.768E-1	2.423E+1	4.789E+1
-1.784E-1	2.408E+1	4.826E+1
-1.751E-1	2.414E+1	4.782E+1
-1.719E-1	2.407E+1	4.796E+1
-1.800E-1	2.428E+1	4.831E+1
-1.784E-1	2.402E+1	4.820E+1
-1.751E-1	2.407E+1	4.796E+1
-1.768E-1	2.414E+1	4.803E+1
-1.768E-1	2.398E+1	4.794E+1
-1.768E-1	2.414E+1	4.812E+1
-1.751E-1	2.411E+1	4.815E+1
-1.768E-1	2.395E+1	4.801E+1
-1.768E-1	2.397E+1	4.825E+1
-1.800E-1	2.418E+1	4.794E+1
-1.751E-1	2.400E+1	4.809E+1
-1.768E-1	2.415E+1	4.782E+1
-1.751E-1	2.428E+1	4.810E+1
-1.768E-1	2.402E+1	4.821E+1
-1.768E-1	2.420E+1	4.774E+1
-1.768E-1	2.398E+1	4.786E+1
-1.751E-1	2.404E+1	4.807E+1
-1.768E-1	2.405E+1	4.807E+1
-1.768E-1	2.419E+1	4.791E+1
-1.751E-1	2.412E+1	4.797E+1
-1.768E-1	2.414E+1	4.801E+1
-1.800E-1	2.405E+1	4.797E+1
-1.735E-1	2.422E+1	4.806E+1
-1.768E-1	2.404E+1	4.820E+1
-1.768E-1	2.425E+1	4.837E+1
-1.784E-1	2.429E+1	4.799E+1
-1.768E-1	2.429E+1	4.817E+1
-1.768E-1	2.413E+1	4.797E+1
-1.768E-1	2.420E+1	4.807E+1
-1.768E-1	2.412E+1	4.786E+1
-1.784E-1	2.400E+1	4.809E+1
-1.751E-1	2.410E+1	4.761E+1
-1.784E-1	2.411E+1	4.816E+1
-1.800E-1	2.420E+1	4.787E+1
-1.735E-1	2.439E+1	4.799E+1
-1.751E-1	2.398E+1	4.806E+1
-1.751E-1	2.418E+1	4.814E+1
-1.768E-1	2.407E+1	4.813E+1
-1.735E-1	2.418E+1	4.819E+1
-1.768E-1	2.411E+1	4.801E+1
-1.784E-1	2.409E+1	4.819E+1
-1.800E-1	2.407E+1	4.799E+1
-1.751E-1	2.412E+1	4.787E+1
-1.768E-1	2.418E+1	4.790E+1
-1.768E-1	2.428E+1	4.808E+1
-1.800E-1	2.413E+1	4.794E+1
-1.751E-1	2.423E+1	4.809E+1
-1.735E-1	2.397E+1	4.769E+1
-1.768E-1	2.428E+1	4.816E+1
-1.784E-1	2.422E+1	4.801E+1
-1.735E-1	2.416E+1	4.812E+1
-1.735E-1	2.412E+1	4.790E+1
-1.751E-1	2.415E+1	4.837E+1
-1.751E-1	2.405E+1	4.780E+1
-1.768E-1	2.405E+1	4.803E+1
-1.751E-1	2.404E+1	4.779E+1
-1.751E-1	2.391E+1	4.798E+1
-1.784E-1	2.402E+1	4.791E+1
-1.768E-1	2.419E+1	4.800E+1
-1.784E-1	2.415E+1	4.804E+1
-1.751E-1	2.419E+1	4.813E+1
-1.784E-1	2.408E+1	4.819E+1
-1.735E-1	2.418E+1	4.798E+1
-1.768E-1	2.407E+1	4.801E+1
-1.751E-1	2.394E+1	4.814E+1
-1.800E-1	2.404E+1	4.810E+1
-1.735E-1	2.429E+1	4.831E+1
-1.751E-1	2.404E+1	4.795E+1
-1.768E-1	2.404E+1	4.797E+1
-1.800E-1	2.418E+1	4.805E+1
-1.751E-1	2.407E+1	4.827E+1
-1.751E-1	2.407E+1	4.818E+1
-1.768E-1	2.395E+1	4.788E+1
-1.816E-1	2.403E+1	4.802E+1
-1.751E-1	2.426E+1	4.818E+1
-1.751E-1	2.406E+1	4.795E+1
-1.784E-1	2.422E+1	4.811E+1
-1.768E-1	2.413E+1	4.807E+1
-1.784E-1	2.422E+1	4.799E+1
-1.735E-1	2.423E+1	4.796E+1
-1.768E-1	2.405E+1	4.824E+1
-1.768E-1	2.401E+1	4.836E+1
-1.768E-1	2.419E+1	4.794E+1
-1.735E-1	2.416E+1	4.820E+1
-1.768E-1	2.408E+1	4.801E+1
-1.768E-1	2.409E+1	4.827E+1
-1.800E-1	2.424E+1	4.788E+1
-1.751E-1	2.411E+1	4.817E+1
-1.784E-1	2.416E+1	4.816E+1
-1.768E-1	2.393E+1	4.796E+1
-1.768E-1	2.418E+1	4.808E+1
-1.768E-1	2.417E+1	4.797E+1
-1.784E-1	2.411E+1	4.810E+1
-1.768E-1	2.420E+1	4.824E+1
-1.784E-1	2.400E+1	4.797E+1
-1.751E-1	2.401E+1	4.811E+1
-1.784E-1	2.412E+1	4.806E+1
-1.784E-1	2.416E+1	4.789E+1
-1.768E-1	2.420E+1	4.802E+1
-1.751E-1	2.420E+1	4.804E+1
-1.768E-1	2.394E+1	4.840E+1
-1.768E-1	2.406E+1	4.833E+1
-1.751E-1	2.419E+1	4.825E+1
-1.735E-1	2.423E+1	4.806E+1
-1.768E-1	2.394E+1	4.792E+1
-1.768E-1	2.406E+1	4.800E+1
-1.784E-1	2.409E+1	4.827E+1
-1.735E-1	2.423E+1	4.803E+1
-1.784E-1	2.402E+1	4.799E+1
-1.768E-1	2.431E+1	4.818E+1
-1.784E-1	2.404E+1	4.807E+1
-1.768E-1	2.401E+1	4.825E+1
-1.768E-1	2.399E+1	4.819E+1
-1.800E-1	2.429E+1	4.821E+1
-1.768E-1	2.409E+1	4.809E+1
-1.751E-1	2.422E+1	4.795E+1
-1.784E-1	2.420E+1	4.774E+1
-1.751E-1	2.408E+1	4.800E+1
-1.751E-1	2.427E+1	4.806E+1
-1.751E-1	2.406E+1	4.808E+1
-1.768E-1	2.401E+1	4.808E+1
-1.784E-1	2.418E+1	4.820E+1
-1.768E-1	2.403E+1	4.809E+1
-1.751E-1	2.426E+1	4.796E+1
-1.751E-1	2.417E+1	4.810E+1
-1.784E-1	2.407E+1	4.832E+1
-1.751E-1	2.410E+1	4.801E+1
-1.751E-1	2.405E+1	4.820E+1
-1.751E-1	2.407E+1	4.816E+1
-1.800E-1	2.417E+1	4.825E+1
-1.768E-1	2.407E+1	4.793E+1
-1.751E-1	2.415E+1	4.790E+1
-1.768E-1	2.398E+1	4.786E+1
-1.768E-1	2.410E+1	4.807E+1
-1.768E-1	2.421E+1	4.798E+1
-1.768E-1	2.446E+1	4.794E+1
-1.768E-1	2.418E+1	4.796E+1
-1.751E-1	2.407E+1	4.840E+1
-1.768E-1	2.395E+1	4.804E+1
-1.751E-1	2.423E+1	4.807E+1
-1.768E-1	2.430E+1	4.799E+1
-1.784E-1	2.400E+1	4.821E+1
-1.768E-1	2.400E+1	4.806E+1
-1.751E-1	2.425E+1	4.819E+1
-1.768E-1	2.397E+1	4.826E+1
-1.768E-1	2.412E+1	4.805E+1
-1.784E-1	2.400E+1	4.812E+1
-1.751E-1	2.419E+1	4.805E+1
-1.784E-1	2.406E+1	4.812E+1
-1.751E-1	2.435E+1	4.806E+1
-1.751E-1	2.405E+1	4.797E+1
-1.768E-1	2.409E+1	4.798E+1
-1.768E-1	2.409E+1	4.793E+1
-1.784E-1	2.401E+1	4.810E+1
-1.751E-1	2.414E+1	4.818E+1
-1.768E-1	2.427E+1	4.800E+1
-1.800E-1	2.416E+1	4.798E+1
-1.768E-1	2.402E+1	4.813E+1
-1.735E-1	2.393E+1	4.799E+1
-1.719E-1	2.421E+1	4.803E+1
-1.768E-1	2.406E+1	4.807E+1
-1.784E-1	2.418E+1	4.799E+1
-1.768E-1	2.399E+1	4.782E+1
-1.768E-1	2.413E+1	4.786E+1
-1.768E-1	2.404E+1	4.814E+1
-1.784E-1	2.406E+1	4.786E+1
-1.751E-1	2.422E+1	4.846E+1
-1.768E-1	2.435E+1	4.788E+1
-1.751E-1	2.393E+1	4.810E+1
-1.768E-1	2.407E+1	4.809E+1
-1.751E-1	2.410E+1	4.793E+1
-1.768E-1	2.418E+1	4.804E+1
-1.800E-1	2.412E+1	4.802E+1
-1.768E-1	2.398E+1	4.786E+1
-1.768E-1	2.412E+1	4.797E+1
-1.784E-1	2.417E+1	4.800E+1
-1.751E-1	2.408E+1	4.804E+1
-1.768E-1	2.424E+1	4.800E+1
-1.751E-1	2.406E+1	4.803E+1
-1.751E-1	2.402E+1	4.796E+1
-1.768E-1	2.416E+1	4.817E+1
-1.751E-1	2.409E+1	4.804E+1
-1.768E-1	2.438E+1	4.781E+1
-1.784E-1	2.410E+1	4.792E+1
-1.751E-1	2.414E+1	4.811E+1
-1.768E-1	2.409E+1	4.799E+1
-1.751E-1	2.430E+1	4.820E+1
-1.735E-1	2.397E+1	4.796E+1
-1.751E-1	2.389E+1	4.800E+1
-1.784E-1	2.414E+1	4.830E+1
-1.735E-1	2.412E+1	4.790E+1
-1.768E-1	2.427E+1	4.787E+1
-1.784E-1	2.382E+1	4.810E+1
-1.784E-1	2.408E+1	4.808E+1
-1.735E-1	2.406E+1	4.811E+1
-1.768E-1	2.399E+1	4.780E+1
-1.784E-1	2.396E+1	4.820E+1
-1.768E-1	2.421E+1	4.816E+1
-1.768E-1	2.413E+1	4.806E+1
-1.751E-1	2.407E+1	4.793E+1
-1.751E-1	2.416E+1	4.827E+1
-1.800E-1	2.402E+1	4.785E+1
-1.784E-1	2.433E+1	4.800E+1
-1.768E-1	2.412E+1	4.789E+1
-1.751E-1	2.419E+1	4.820E+1
-1.784E-1	2.424E+1	4.777E+1
-1.735E-1	2.405E+1	4.798E+1
-1.784E-1	2.417E+1	4.809E+1
-1.768E-1	2.419E+1	4.787E+1
-1.800E-1	2.431E+1	4.783E+1
-1.735E-1	2.415E+1	4.798E+1
-1.751E-1	2.409E+1	4.797E+1
-1.768E-1	2.396E+1	4.809E+1
-1.816E-1	2.403E+1	4.821E+1
-1.784E-1	2.425E+1	4.812E+1
-1.768E-1	2.415E+1	4.771E+1
-1.735E-1	2.416E+1	4.809E+1
-1.784E-1	2.397E+1	4.797E+1
-1.768E-1	2.416E+1	4.814E+1
-1.768E-1	2.424E+1	4.795E+1
-1.784E-1	2.409E+1	4.798E+1
-1.816E-1	2.426E+1	4.808E+1
-1.751E-1	2.405E+1	4.810E+1
-1.751E-1	2.410E+1	4.774E+1
-1.735E-1	2.394E+1	4.803E+1
-1.784E-1	2.412E+1	4.819E+1
-1.751E-1	2.415E+1	4.773E+1
-1.751E-1	2.418E+1	4.807E+1
-1.751E-1	2.429E+1	4.800E+1
-1.768E-1	2.405E+1	4.757E+1
-1.784E-1	2.406E+1	4.804E+1
-1.751E-1	2.397E+1	4.811E+1
-1.768E-1	2.399E+1	4.789E+1
-1.816E-1	2.413E+1	4.800E+1
-1.768E-1	2.401E+1	4.796E+1
-1.751E-1	2.409E+1	4.798E+1
-1.784E-1	2.401E+1	4.820E+1
-1.751E-1	2.403E+1	4.805E+1
-1.751E-1	2.406E+1	4.797E+1
-1.768E-1	2.419E+1	4.789E+1
-1.784E-1	2.398E+1	4.789E+1
-1.800E-1	2.413E+1	4.820E+1
-1.784E-1	2.418E+1	4.820E+1
-1.751E-1	2.401E+1	4.782E+1
-1.800E-1	2.409E+1	4.805E+1
-1.768E-1	2.403E+1	4.774E+1
-1.768E-1	2.411E+1	4.785E+1
-1.768E-1	2.396E+1	4.780E+1
-1.751E-1	2.403E+1	4.812E+1
-1.768E-1	2.407E+1	4.804E+1
-1.768E-1	2.424E+1	4.802E+1
-1.719E-1	2.415E+1	4.806E+1
-1.751E-1	2.418E+1	4.772E+1
-1.751E-1	2.379E+1	4.770E+1
-1.751E-1	2.408E+1	4.779E+1
-1.735E-1	2.404E+1	4.777E+1
-1.751E-1	2.407E+1	4.804E+1
-1.768E-1	2.408E+1	4.801E+1
-1.751E-1	2.386E+1	4.799E+1
-1.735E-1	2.411E+1	4.795E+1
-1.784E-1	2.404E+1	4.826E+1
-1.768E-1	2.420E+1	4.790E+1
-1.768E-1	2.403E+1	4.801E+1
-1.768E-1	2.409E+1	4.791E+1
-1.751E-1	2.414E+1	4.777E+1
-1.784E-1	2.408E+1	4.796E+1
-1.735E-1	2.412E+1	4.776E+1
-1.735E-1	2.415E+1	4.789E+1
-1.784E-1	2.416E+1	4.790E+1
-1.751E-1	2.406E+1	4.795E+1
-1.768E-1	2.413E+1	4.795E+1
-1.719E-1	2.410E+1	4.788E+1
-1.784E-1	2.413E+1	4.828E+1
-1.800E-1	2.404E+1	4.806E+1
-1.719E-1	2.384E+1	4.804E+1
-1.751E-1	2.433E+1	4.809E+1
-1.768E-1	2.412E+1	4.807E+1
-1.784E-1	2.417E+1	4.802E+1
-1.784E-1	2.408E+1	4.781E+1
-1.751E-1	2.409E+1	4.797E+1
-1.784E-1	2.399E+1	4.805E+1
-1.768E-1	2.414E+1	4.801E+1
-1.768E-1	2.413E+1	4.782E+1
-1.751E-1	2.398E+1	4.814E+1
-1.784E-1	2.397E+1	4.795E+1
-1.768E-1	2.413E+1	4.781E+1
-1.768E-1	2.401E+1	4.791E+1
-1.751E-1	2.408E+1	4.811E+1
-1.768E-1	2.403E+1	4.773E+1
-1.751E-1	2.423E+1	4.809E+1
-1.768E-1	2.412E+1	4.803E+1
-1.751E-1	2.427E+1	4.813E+1
-1.784E-1	2.425E+1	4.781E+1
-1.751E-1	2.412E+1	4.778E+1
-1.784E-1	2.420E+1	4.793E+1
-1.751E-1	2.399E+1	4.815E+1
-1.768E-1	2.404E+1	4.803E+1
-1.800E-1	2.405E+1	4.806E+1
-1.784E-1	2.395E+1	4.814E+1
-1.751E-1	2.428E+1	4.809E+1
-1.784E-1	2.415E+1	4.783E+1
-1.784E-1	2.411E+1	4.814E+1
-1.768E-1	2.414E+1	4.823E+1
-1.751E-1	2.405E+1	4.794E+1
-1.751E-1	2.405E+1	4.795E+1
-1.768E-1	2.418E+1	4.805E+1
-1.735E-1	2.409E+1	4.772E+1
-1.768E-1	2.400E+1	4.826E+1
-1.735E-1	2.403E+1	4.809E+1
-1.800E-1	2.415E+1	4.809E+1
-1.768E-1	2.402E+1	4.796E+1
-1.751E-1	2.411E+1	4.815E+1
-1.768E-1	2.400E+1	4.809E+1
-1.800E-1	2.409E+1	4.778E+1
-1.751E-1	2.401E+1	4.790E+1
-1.768E-1	2.399E+1	4.809E+1
-1.784E-1	2.419E+1	4.807E+1
-1.784E-1	2.405E+1	4.810E+1
-1.735E-1	2.410E+1	4.810E+1
-1.768E-1	2.402E+1	4.828E+1
-1.768E-1	2.405E+1	4.803E+1
-1.751E-1	2.410E+1	4.796E+1
-1.768E-1	2.395E+1	4.804E+1
-1.735E-1	2.404E+1	4.802E+1
-1.768E-1	2.414E+1	4.786E+1
-1.800E-1	2.397E+1	4.812E+1
-1.784E-1	2.398E+1	4.805E+1
-1.768E-1	2.413E+1	4.788E+1
-1.768E-1	2.386E+1	4.807E+1
-1.784E-1	2.421E+1	4.812E+1
-1.768E-1	2.401E+1	4.811E+1
-1.751E-1	2.417E+1	4.806E+1
-1.768E-1	2.405E+1	4.810E+1
-1.768E-1	2.415E+1	4.819E+1
-1.751E-1	2.407E+1	4.828E+1
-1.751E-1	2.424E+1	4.797E+1
-1.751E-1	2.410E+1	4.789E+1
-1.816E-1	2.405E+1	4.782E+1
-1.768E-1	2.412E+1	4.805E+1
-1.768E-1	2.427E+1	4.798E+1
-1.735E-1	2.399E+1	4.796E+1
-1.784E-1	2.418E+1	4.819E+1
-1.768E-1	2.390E+1	4.804E+1
-1.784E-1	2.406E+1	4.805E+1
-1.751E-1	2.416E+1	4.832E+1
-1.816E-1	2.405E+1	4.821E+1
-1.768E-1	2.423E+1	4.802E+1
-1.768E-1	2.404E+1	4.795E+1
-1.751E-1	2.406E+1	4.808E+1
-1.784E-1	2.407E+1	4.773E+1
-1.768E-1	2.402E+1	4.795E+1
-1.735E-1	2.420E+1	4.777E+1
-1.735E-1	2.409E+1	4.810E+1
-1.800E-1	2.393E+1	4.791E+1
-1.768E-1	2.422E+1	4.821E+1
-1.768E-1	2.394E+1	4.760E+1
-1.751E-1	2.396E+1	4.791E+1
-1.768E-1	2.414E+1	4.820E+1
-1.751E-1	2.405E+1	4.776E+1
-1.719E-1	2.394E+1	4.796E+1
-1.751E-1	2.398E+1	4.808E+1
-1.800E-1	2.401E+1	4.807E+1
-1.751E-1	2.426E+1	4.816E+1
-1.751E-1	2.408E+1	4.801E+1
-1.768E-1	2.416E+1	4.802E+1
-1.784E-1	2.391E+1	4.780E+1
-1.735E-1	2.410E+1	4.785E+1
-1.751E-1	2.402E+1	4.780E+1
-1.768E-1	2.402E+1	4.834E+1
-1.800E-1	2.399E+1	4.816E+1
-1.735E-1	2.404E+1	4.812E+1
-1.768E-1	2.397E+1	4.778E+1
-1.768E-1	2.414E+1	4.788E+1
-1.816E-1	2.424E+1	4.776E+1
-1.768E-1	2.404E+1	4.797E+1
-1.751E-1	2.427E+1	4.791E+1
-1.751E-1	2.406E+1	4.796E+1
-1.784E-1	2.399E+1	4.779E+1
-1.768E-1	2.414E+1	4.818E+1
-1.751E-1	2.401E+1	4.840E+1
-1.751E-1	2.409E+1	4.775E+1
-1.768E-1	2.412E+1	4.806E+1
-1.784E-1	2.403E+1	4.804E+1
-1.751E-1	2.407E+1	4.776E+1
-1.768E-1	2.410E+1	4.792E+1
-1.800E-1	2.410E+1	4.791E+1
-1.768E-1	2.416E+1	4.793E+1
-1.751E-1	2.389E+1	4.802E+1
-1.735E-1	2.429E+1	4.815E+1
-1.768E-1	2.400E+1	4.789E+1
-1.751E-1	2.411E+1	4.795E+1
-1.735E-1	2.407E+1	4.794E+1
-1.768E-1	2.417E+1	4.795E+1
-1.768E-1	2.402E+1	4.780E+1
-1.800E-1	2.428E+1	4.788E+1
-1.735E-1	2.390E+1	4.808E+1
-1.768E-1	2.410E+1	4.826E+1
-1.768E-1	2.416E+1	4.824E+1
-1.751E-1	2.415E+1	4.785E+1
-1.735E-1	2.419E+1	4.790E+1
-1.768E-1	2.399E+1	4.807E+1
-1.751E-1	2.410E+1	4.791E+1
-1.768E-1	2.404E+1	4.787E+1
-1.768E-1	2.384E+1	4.792E+1
-1.768E-1	2.413E+1	4.800E+1
-1.768E-1	2.397E+1	4.797E+1
-1.768E-1	2.417E+1	4.811E+1
-1.751E-1	2.419E+1	4.797E+1
-1.751E-1	2.400E+1	4.769E+1
-1.784E-1	2.387E+1	4.785E+1
-1.768E-1	2.404E+1	4.810E+1
-1.751E-1	2.401E+1	4.760E+1
-1.751E-1	2.396E+1	4.822E+1
-1.800E-1	2.410E+1	4.789E+1
-1.751E-1	2.398E+1	4.775E+1
-1.751E-1	2.411E+1	4.795E+1
-1.784E-1	2.395E+1	4.811E+1
-1.768E-1	2.413E+1	4.796E+1
-1.751E-1	2.395E+1	4.786E+1
-1.751E-1	2.387E+1	4.791E+1
-1.735E-1	2.395E+1	4.799E+1
-1.784E-1	2.384E+1	4.803E+1
-1.784E-1	2.405E+1	4.826E+1
-1.735E-1	2.411E+1	4.801E+1
-1.751E-1	2.397E+1	4.797E+1
-1.768E-1	2.406E+1	4.822E+1
-1.768E-1	2.411E+1	4.785E+1
-1.751E-1	2.420E+1	4.817E+1
-1.735E-1	2.419E+1	4.794E+1
-1.768E-1	2.386E+1	4.799E+1
-1.800E-1	2.393E+1	4.777E+1
-1.751E-1	2.411E+1	4.847E+1
-1.735E-1	2.406E+1	4.794E+1
-1.768E-1	2.404E+1	4.813E+1
-1.768E-1	2.412E+1	4.780E+1
-1.735E-1	2.404E+1	4.804E+1
-1.768E-1	2.405E+1	4.822E+1
-1.768E-1	2.421E+1	4.781E+1
-1.751E-1	2.420E+1	4.798E+1
-1.768E-1	2.411E+1	4.796E+1
-1.768E-1	2.407E+1	4.785E+1
-1.768E-1	2.410E+1	4.797E+1
-1.784E-1	2.428E+1	4.787E+1
-1.751E-1	2.399E+1	4.809E+1
-1.768E-1	2.391E+1	4.778E+1
-1.784E-1	2.413E+1	4.788E+1
-1.768E-1	2.410E+1	4.815E+1
-1.735E-1	2.404E+1	4.791E+1
-1.735E-1	2.401E+1	4.809E+1
-1.751E-1	2.418E+1	4.820E+1
-1.751E-1	2.405E+1	4.806E+1
-1.735E-1	2.426E+1	4.792E+1
-1.751E-1	2.393E+1	4.809E+1
-1.784E-1	2.412E+1	4.841E+1
-1.768E-1	2.416E+1	4.799E+1
-1.751E-1	2.403E+1	4.805E+1
-1.768E-1	2.397E+1	4.785E+1
-1.784E-1	2.403E+1	4.829E+1
-1.784E-1	2.387E+1	4.802E+1
-1.751E-1	2.420E+1	4.806E+1
-1.784E-1	2.424E+1	4.801E+1
-1.800E-1	2.426E+1	4.806E+1
-1.768E-1	2.411E+1	4.823E+1
-1.719E-1	2.421E+1	4.822E+1
-1.800E-1	2.405E+1	4.789E+1
-1.784E-1	2.411E+1	4.811E+1
-1.784E-1	2.411E+1	4.806E+1
-1.735E-1	2.402E+1	4.809E+1
-1.751E-1	2.404E+1	4.788E+1
-1.768E-1	2.409E+1	4.800E+1
-1.768E-1	2.413E+1	4.776E+1
-1.719E-1	2.408E+1	4.826E+1
-1.768E-1	2.401E+1	4.822E+1
-1.751E-1	2.410E+1	4.796E+1
-1.751E-1	2.417E+1	4.801E+1
-1.735E-1	2.418E+1	4.792E+1
-1.784E-1	2.397E+1	4.796E+1
-1.816E-1	2.406E+1	4.794E+1
-1.768E-1	2.398E+1	4.785E+1
-1.735E-1	2.416E+1	4.801E+1
-1.800E-1	2.407E+1	4.823E+1
-1.751E-1	2.418E+1	4.788E+1
-1.768E-1	2.411E+1	4.793E+1
-1.751E-1	2.397E+1	4.800E+1
-1.784E-1	2.402E+1	4.800E+1
-1.784E-1	2.397E+1	4.803E+1
-1.784E-1	2.412E+1	4.785E+1
-1.768E-1	2.401E+1	4.791E+1
-1.784E-1	2.400E+1	4.775E+1
-1.784E-1	2.398E+1	4.815E+1
-1.735E-1	2.413E+1	4.815E+1
-1.751E-1	2.415E+1	4.796E+1
-1.784E-1	2.401E+1	4.794E+1
-1.800E-1	2.413E+1	4.819E+1
-1.768E-1	2.410E+1	4.807E+1
-1.751E-1	2.414E+1	4.810E+1
-1.768E-1	2.397E+1	4.782E+1
-1.784E-1	2.399E+1	4.828E+1
-1.751E-1	2.407E+1	4.807E+1
-1.751E-1	2.434E+1	4.792E+1
-1.784E-1	2.403E+1	4.824E+1
-1.784E-1	2.404E+1	4.801E+1
-1.735E-1	2.422E+1	4.787E+1
-1.768E-1	2.413E+1	4.790E+1
-1.768E-1	2.418E+1	4.806E+1
-1.800E-1	2.427E+1	4.808E+1
-1.751E-1	2.404E+1	4.787E+1
-1.768E-1	2.401E+1	4.810E+1
-1.751E-1	2.400E+1	4.798E+1
-1.768E-1	2.413E+1	4.786E+1
-1.735E-1	2.397E+1	4.783E+1
-1.784E-1	2.398E+1	4.810E+1
-1.768E-1	2.413E+1	4.811E+1
-1.735E-1	2.412E+1	4.781E+1
-1.735E-1	2.407E+1	4.788E+1
-1.735E-1	2.408E+1	4.807E+1
-1.751E-1	2.428E+1	4.811E+1
-1.768E-1	2.420E+1	4.777E+1
-1.751E-1	2.397E+1	4.812E+1
-1.703E-1	2.419E+1	4.813E+1
-1.751E-1	2.426E+1	4.816E+1
-1.784E-1	2.383E+1	4.807E+1
-1.768E-1	2.419E+1	4.804E+1
-1.751E-1	2.405E+1	4.774E+1
-1.751E-1	2.415E+1	4.821E+1
-1.784E-1	2.407E+1	4.793E+1
-1.751E-1	2.405E+1	4.783E+1
-1.768E-1	2.403E+1	4.831E+1
-1.784E-1	2.408E+1	4.805E+1
-1.768E-1	2.403E+1	4.796E+1
-1.768E-1	2.413E+1	4.790E+1
-1.751E-1	2.397E+1	4.806E+1
-1.751E-1	2.405E+1	4.798E+1
-1.784E-1	2.392E+1	4.787E+1
-1.784E-1	2.402E+1	4.807E+1
-1.751E-1	2.389E+1	4.785E+1
-1.800E-1	2.407E+1	4.788E+1
-1.735E-1	2.404E+1	4.804E+1
-1.768E-1	2.409E+1	4.814E+1
-1.735E-1	2.403E+1	4.775E+1
-1.751E-1	2.398E+1	4.799E+1
-1.784E-1	2.415E+1	4.792E+1
-1.751E-1	2.408E+1	4.804E+1
-1.751E-1	2.404E+1	4.813E+1
-1.735E-1	2.402E+1	4.812E+1
-1.800E-1	2.412E+1	4.791E+1
-1.735E-1	2.407E+1	4.793E+1
-1.800E-1	2.414E+1	4.807E+1
-1.735E-1	2.414E+1	4.782E+1
-1.768E-1	2.423E+1	4.813E+1
-1.735E-1	2.409E+1	4.787E+1
-1.751E-1	2.411E+1	4.772E+1
-1.768E-1	2.413E+1	4.798E+1
-1.784E-1	2.421E+1	4.819E+1
-1.735E-1	2.421E+1	4.818E+1
-1.768E-1	2.398E+1	4.797E+1
-1.751E-1	2.394E+1	4.829E+1
-1.800E-1	2.393E+1	4.785E+1
-1.751E-1	2.413E+1	4.821E+1
-1.784E-1	2.404E+1	4.802E+1
-1.751E-1	2.401E+1	4.804E+1
-1.768E-1	2.387E+1	4.809E+1
-1.768E-1	2.418E+1	4.782E+1
-1.751E-1	2.404E+1	4.781E+1
-1.719E-1	2.401E+1	4.797E+1
-1.784E-1	2.418E+1	4.784E+1
-1.751E-1	2.400E+1	4.819E+1
-1.719E-1	2.400E+1	4.813E+1
-1.768E-1	2.406E+1	4.800E+1
-1.784E-1	2.378E+1	4.795E+1
-1.751E-1	2.394E+1	4.786E+1
-1.735E-1	2.410E+1	4.804E+1
-1.751E-1	2.424E+1	4.797E+1
-1.816E-1	2.413E+1	4.797E+1
-1.751E-1	2.399E+1	4.817E+1
-1.735E-1	2.422E+1	4.807E+1
-1.735E-1	2.409E+1	4.773E+1
-1.751E-1	2.405E+1	4.803E+1
-1.768E-1	2.411E+1	4.810E+1
-1.768E-1	2.402E+1	4.780E+1
-1.768E-1	2.399E+1	4.772E+1
-1.784E-1	2.408E+1	4.789E+1
-1.768E-1	2.402E+1	4.798E+1
-1.751E-1	2.402E+1	4.801E+1
-1.751E-1	2.403E+1	4.797E+1
-1.768E-1	2.407E+1	4.763E+1
-1.768E-1	2.413E+1	4.797E+1
-1.768E-1	2.385E+1	4.778E+1
-1.800E-1	2.421E+1	4.803E+1
-1.784E-1	2.411E+1	4.794E+1
-1.751E-1	2.396E+1	4.802E+1
-1.735E-1	2.401E+1	4.790E+1
-1.768E-1	2.412E+1	4.790E+1
-1.784E-1	2.410E+1	4.805E+1
-1.751E-1	2.426E+1	4.819E+1
-1.703E-1	2.409E+1	4.795E+1
-1.751E-1	2.419E+1	4.804E+1
-1.784E-1	2.394E+1	4.766E+1
-1.768E-1	2.410E+1	4.812E+1
-1.735E-1	2.402E+1	4.775E+1
-1.800E-1	2.414E+1	4.785E+1
-1.768E-1	2.378E+1	4.784E+1
-1.751E-1	2.412E+1	4.796E+1
-1.703E-1	2.403E+1	4.817E+1
-1.768E-1	2.416E+1	4.788E+1
-1.751E-1	2.400E+1	4.777E+1
-1.768E-1	2.405E+1	4.784E+1
-1.751E-1	2.394E+1	4.792E+1
-1.800E-1	2.409E+1	4.777E+1
-1.784E-1	2.402E+1	4.805E+1
-1.784E-1	2.410E+1	4.788E+1
-1.735E-1	2.401E+1	4.830E+1
-1.751E-1	2.412E+1	4.772E+1
-1.751E-1	2.398E+1	4.804E+1
-1.735E-1	2.414E+1	4.787E+1
-1.751E-1	2.408E+1	4.810E+1
-1.784E-1	2.393E+1	4.793E+1
-1.751E-1	2.412E+1	4.814E+1
-1.751E-1	2.395E+1	4.775E+1
-1.768E-1	2.406E+1	4.802E+1
-1.784E-1	2.411E+1	4.776E+1
-1.751E-1	2.426E+1	4.795E+1
-1.768E-1	2.401E+1	4.790E+1
-1.735E-1	2.395E+1	4.793E+1
-1.768E-1	2.416E+1	4.784E+1
-1.768E-1	2.399E+1	4.798E+1
-1.751E-1	2.398E+1	4.805E+1
-1.768E-1	2.406E+1	4.820E+1
-1.751E-1	2.397E+1	4.763E+1
-1.768E-1	2.396E+1	4.792E+1
-1.768E-1	2.399E+1	4.802E+1
-1.751E-1	2.418E+1	4.816E+1
-1.751E-1	2.421E+1	4.794E+1
-1.751E-1	2.413E+1	4.853E+1
-1.735E-1	2.397E+1	4.790E+1
-1.735E-1	2.412E+1	4.785E+1
-1.751E-1	2.400E+1	4.797E+1
-1.751E-1	2.398E+1	4.799E+1
-1.768E-1	2.410E+1	4.795E+1
-1.735E-1	2.391E+1	4.794E+1
-1.768E-1	2.411E+1	4.793E+1
-1.784E-1	2.411E+1	4.798E+1
-1.768E-1	2.426E+1	4.805E+1
-1.784E-1	2.401E+1	4.785E+1
-1.751E-1	2.393E+1	4.797E+1
-1.768E-1	2.405E+1	4.802E+1
-1.768E-1	2.403E+1	4.792E+1
-1.735E-1	2.397E+1	4.827E+1
-1.768E-1	2.402E+1	4.802E+1
-1.768E-1	2.400E+1	4.807E+1
-1.784E-1	2.400E+1	4.796E+1
-1.751E-1	2.414E+1	4.816E+1
-1.768E-1	2.412E+1	4.792E+1
-1.784E-1	2.414E+1	4.797E+1
-1.735E-1	2.398E+1	4.766E+1
-1.751E-1	2.403E+1	4.785E+1
-1.784E-1	2.404E+1	4.780E+1
-1.751E-1	2.402E+1	4.793E+1
-1.768E-1	2.400E+1	4.801E+1
-1.751E-1	2.406E+1	4.830E+1
-1.768E-1	2.416E+1	4.803E+1
-1.751E-1	2.411E+1	4.797E+1
-1.751E-1	2.388E+1	4.812E+1
-1.735E-1	2.422E+1	4.797E+1
-1.768E-1	2.396E+1	4.779E+1
-1.768E-1	2.404E+1	4.805E+1
-1.751E-1	2.392E+1	4.798E+1
-1.735E-1	2.404E+1	4.799E+1
-1.751E-1	2.421E+1	4.787E+1
-1.768E-1	2.401E+1	4.795E+1
-1.751E-1	2.378E+1	4.788E+1
-1.751E-1	2.398E+1	4.811E+1
-1.768E-1	2.406E+1	4.826E+1
-1.784E-1	2.412E+1	4.787E+1
-1.719E-1	2.405E+1	4.798E+1
-1.751E-1	2.398E+1	4.772E+1
-1.768E-1	2.386E+1	4.800E+1
-1.768E-1	2.394E+1	4.819E+1
-1.751E-1	2.402E+1	4.786E+1
-1.768E-1	2.405E+1	4.759E+1
-1.735E-1	2.425E+1	4.787E+1
-1.784E-1	2.419E+1	4.789E+1
-1.768E-1	2.408E+1	4.820E+1
-1.768E-1	2.403E+1	4.769E+1
-1.751E-1	2.401E+1	4.819E+1
-1.784E-1	2.398E+1	4.800E+1
-1.735E-1	2.404E+1	4.786E+1
-1.751E-1	2.387E+1	4.807E+1
-1.800E-1	2.380E+1	4.787E+1
-1.784E-1	2.413E+1	4.786E+1
-1.735E-1	2.390E+1	4.789E+1
-1.735E-1	2.416E+1	4.791E+1
-1.751E-1	2.400E+1	4.788E+1
-1.784E-1	2.397E+1	4.785E+1
-1.751E-1	2.396E+1	4.811E+1
-1.784E-1	2.408E+1	4.811E+1
-1.735E-1	2.418E+1	4.794E+1
-1.751E-1	2.401E+1	4.801E+1
-1.735E-1	2.398E+1	4.812E+1
-1.751E-1	2.410E+1	4.780E+1
-1.751E-1	2.399E+1	4.798E+1
-1.784E-1	2.408E+1	4.799E+1
-1.735E-1	2.399E+1	4.807E+1
-1.703E-1	2.410E+1	4.798E+1
-1.719E-1	2.401E+1	4.807E+1
-1.800E-1	2.410E+1	4.789E+1
-1.735E-1	2.414E+1	4.812E+1
-1.735E-1	2.406E+1	4.773E+1
-1.768E-1	2.401E+1	4.806E+1
-1.784E-1	2.389E+1	4.786E+1
-1.751E-1	2.405E+1	4.810E+1
-1.735E-1	2.389E+1	4.820E+1
-1.735E-1	2.411E+1	4.790E+1
-1.751E-1	2.402E+1	4.796E+1
-1.800E-1	2.400E+1	4.789E+1
-1.768E-1	2.392E+1	4.819E+1
-1.751E-1	2.400E+1	4.784E+1
-1.784E-1	2.394E+1	4.790E+1
-1.768E-1	2.415E+1	4.795E+1
-1.751E-1	2.391E+1	4.780E+1
-1.735E-1	2.387E+1	4.786E+1
-1.800E-1	2.397E+1	4.812E+1
-1.751E-1	2.424E+1	4.812E+1
-1.735E-1	2.397E+1	4.771E+1
-1.735E-1	2.410E+1	4.774E+1
-1.800E-1	2.395E+1	4.806E+1
-1.719E-1	2.409E+1	4.826E+1
-1.768E-1	2.413E+1	4.803E+1
-1.751E-1	2.411E+1	4.800E+1
-1.768E-1	2.410E+1	4.790E+1
-1.768E-1	2.397E+1	4.818E+1
-1.768E-1	2.407E+1	4.793E+1
-1.735E-1	2.402E+1	4.801E+1
-1.768E-1	2.401E+1	4.778E+1
-1.751E-1	2.412E+1	4.793E+1
-1.735E-1	2.399E+1	4.810E+1
-1.735E-1	2.397E+1	4.819E+1
-1.784E-1	2.399E+1	4.762E+1
-1.768E-1	2.398E+1	4.788E+1
-1.751E-1	2.404E+1	4.788E+1
-1.751E-1	2.374E+1	4.792E+1
-1.751E-1	2.391E+1	4.770E+1
-1.768E-1	2.409E+1	4.789E+1
-1.751E-1	2.411E+1	4.795E+1
-1.768E-1	2.416E+1	4.805E+1
-1.768E-1	2.413E+1	4.806E+1
-1.784E-1	2.392E+1	4.809E+1
-1.768E-1	2.406E+1	4.775E+1
-1.751E-1	2.409E+1	4.778E+1
-1.768E-1	2.397E+1	4.804E+1
-1.768E-1	2.386E+1	4.813E+1
-1.768E-1	2.399E+1	4.810E+1
-1.751E-1	2.410E+1	4.814E+1
-1.751E-1	2.394E+1	4.802E+1
-1.751E-1	2.398E+1	4.783E+1
-1.735E-1	2.420E+1	4.817E+1
-1.703E-1	2.406E+1	4.824E+1
-1.751E-1	2.396E+1	4.792E+1
-1.784E-1	2.401E+1	4.807E+1
-1.751E-1	2.416E+1	4.809E+1
-1.751E-1	2.401E+1	4.778E+1
-1.784E-1	2.396E+1	4.777E+1
-1.751E-1	2.412E+1	4.810E+1
-1.768E-1	2.406E+1	4.792E+1
-1.768E-1	2.401E+1	4.769E+1
-1.735E-1	2.395E+1	4.800E+1
-1.768E-1	2.384E+1	4.808E+1
-1.751E-1	2.391E+1	4.812E+1
-1.751E-1	2.406E+1	4.808E+1
-1.784E-1	2.399E+1	4.789E+1
-1.751E-1	2.387E+1	4.762E+1
-1.719E-1	2.367E+1	4.786E+1
-1.735E-1	2.403E+1	4.793E+1
-1.768E-1	2.408E+1	4.807E+1
-1.784E-1	2.383E+1	4.812E+1
-1.768E-1	2.433E+1	4.805E+1
-1.768E-1	2.409E+1	4.799E+1
-1.768E-1	2.401E+1	4.800E+1
-1.768E-1	2.401E+1	4.786E+1
-1.751E-1	2.416E+1	4.796E+1
-1.768E-1	2.389E+1	4.817E+1
-1.768E-1	2.423E+1	4.798E+1
-1.751E-1	2.415E+1	4.767E+1
-1.768E-1	2.400E+1	4.767E+1
-1.768E-1	2.397E+1	4.805E+1
-1.735E-1	2.396E+1	4.804E+1
-1.751E-1	2.397E+1	4.790E+1
-1.751E-1	2.403E+1	4.800E+1
-1.784E-1	2.403E+1	4.800E+1
-1.800E-1	2.409E+1	4.804E+1
-1.768E-1	2.418E+1	4.810E+1
-1.751E-1	2.415E+1	4.794E+1
-1.768E-1	2.390E+1	4.785E+1
-1.768E-1	2.416E+1	4.805E+1
-1.784E-1	2.405E+1	4.781E+1
-1.735E-1	2.406E+1	4.810E+1
-1.768E-1	2.384E+1	4.776E+1
-1.800E-1	2.405E+1	4.799E+1
-1.751E-1	2.385E+1	4.785E+1
-1.751E-1	2.412E+1	4.800E+1
-1.751E-1	2.396E+1	4.792E+1
-1.768E-1	2.405E+1	4.806E+1
-1.784E-1	2.401E+1	4.781E+1
-1.719E-1	2.399E+1	4.790E+1
-1.735E-1	2.387E+1	4.790E+1
-1.735E-1	2.400E+1	4.812E+1
-1.784E-1	2.403E+1	4.799E+1
-1.751E-1	2.404E+1	4.798E+1
-1.751E-1	2.419E+1	4.786E+1
-1.768E-1	2.397E+1	4.834E+1
-1.751E-1	2.404E+1	4.768E+1
-1.703E-1	2.411E+1	4.807E+1
-1.768E-1	2.387E+1	4.783E+1
-1.751E-1	2.386E+1	4.796E+1
-1.784E-1	2.394E+1	4.776E+1
-1.735E-1	2.411E+1	4.804E+1
-1.735E-1	2.396E+1	4.772E+1
-1.784E-1	2.414E+1	4.806E+1
-1.784E-1	2.399E+1	4.787E+1
-1.735E-1	2.418E+1	4.830E+1
-1.719E-1	2.406E+1	4.800E+1
-1.751E-1	2.384E+1	4.797E+1
-1.768E-1	2.419E+1	4.789E+1
-1.735E-1	2.394E+1	4.816E+1
-1.735E-1	2.405E+1	4.802E+1
-1.768E-1	2.401E+1	4.782E+1
-1.768E-1	2.391E+1	4.799E+1
-1.768E-1	2.424E+1	4.807E+1
-1.751E-1	2.394E+1	4.811E+1
-1.751E-1	2.411E+1	4.826E+1
-1.735E-1	2.396E+1	4.794E+1
-1.768E-1	2.404E+1	4.788E+1
-1.768E-1	2.396E+1	4.806E+1
-1.784E-1	2.400E+1	4.792E+1
-1.751E-1	2.400E+1	4.793E+1
-1.735E-1	2.416E+1	4.780E+1
-1.768E-1	2.409E+1	4.809E+1
-1.784E-1	2.426E+1	4.765E+1
-1.751E-1	2.393E+1	4.784E+1
-1.735E-1	2.397E+1	4.784E+1
-1.719E-1	2.382E+1	4.806E+1
-1.784E-1	2.413E+1	4.802E+1
-1.751E-1	2.407E+1	4.787E+1
-1.719E-1	2.394E+1	4.804E+1
-1.719E-1	2.406E+1	4.780E+1
-1.784E-1	2.412E+1	4.784E+1
-1.768E-1	2.396E+1	4.804E+1
-1.784E-1	2.406E+1	4.790E+1
-1.751E-1	2.396E+1	4.771E+1
-1.768E-1	2.402E+1	4.824E+1
-1.735E-1	2.411E+1	4.811E+1
-1.735E-1	2.398E+1	4.790E+1
-1.784E-1	2.396E+1	4.788E+1
-1.784E-1	2.385E+1	4.761E+1
-1.751E-1	2.413E+1	4.786E+1
-1.768E-1	2.406E+1	4.805E+1
-1.751E-1	2.404E+1	4.805E+1
-1.784E-1	2.405E+1	4.786E+1
-1.768E-1	2.403E+1	4.802E+1
-1.735E-1	2.401E+1	4.786E+1
-1.751E-1	2.397E+1	4.783E+1
-1.784E-1	2.407E+1	4.794E+1
-1.768E-1	2.418E+1	4.781E+1
-1.768E-1	2.391E+1	4.800E+1
-1.751E-1	2.415E+1	4.795E+1
-1.768E-1	2.395E+1	4.778E+1
-1.768E-1	2.397E+1	4.818E+1
-1.751E-1	2.402E+1	4.809E+1
-1.768E-1	2.401E+1	4.808E+1
-1.784E-1	2.421E+1	4.783E+1
-1.751E-1	2.403E+1	4.803E+1
-1.735E-1	2.367E+1	4.797E+1
-1.735E-1	2.431E+1	4.805E+1
-1.800E-1	2.401E+1	4.769E+1
-1.768E-1	2.406E+1	4.802E+1
-1.768E-1	2.396E+1	4.787E+1
-1.768E-1	2.415E+1	4.827E+1
-1.751E-1	2.401E+1	4.783E+1
-1.735E-1	2.418E+1	4.807E+1
-1.751E-1	2.404E+1	4.782E+1
-1.751E-1	2.400E+1	4.795E+1
-1.784E-1	2.397E+1	4.810E+1
-1.735E-1	2.403E+1	4.777E+1
-1.735E-1	2.410E+1	4.786E+1
-1.751E-1	2.411E+1	4.804E+1
-1.784E-1	2.415E+1	4.795E+1
-1.751E-1	2.413E+1	4.812E+1
-1.768E-1	2.375E+1	4.805E+1
-1.735E-1	2.433E+1	4.801E+1
-1.751E-1	2.408E+1	4.799E+1
-1.751E-1	2.393E+1	4.800E+1
-1.735E-1	2.396E+1	4.797E+1
-1.735E-1	2.396E+1	4.811E+1
-1.768E-1	2.407E+1	4.803E+1
-1.751E-1	2.421E+1	4.786E+1
-1.800E-1	2.403E+1	4.768E+1
-1.784E-1	2.401E+1	4.818E+1
-1.784E-1	2.400E+1	4.811E+1
-1.751E-1	2.398E+1	4.831E+1
-1.768E-1	2.415E+1	4.795E+1
-1.768E-1	2.391E+1	4.807E+1
-1.768E-1	2.401E+1	4.812E+1
-1.768E-1	2.392E+1	4.805E+1
-1.751E-1	2.393E+1	4.783E+1
-1.751E-1	2.400E+1	4.810E+1
-1.768E-1	2.390E+1	4.794E+1
-1.735E-1	2.395E+1	4.834E+1
-1.768E-1	2.378E+1	4.792E+1
-1.751E-1	2.417E+1	4.811E+1
-1.800E-1	2.414E+1	4.797E+1
-1.768E-1	2.409E+1	4.779E+1
-1.735E-1	2.391E+1	4.775E+1
-1.751E-1	2.392E+1	4.807E+1
-1.751E-1	2.388E+1	4.797E+1
-1.768E-1	2.389E+1	4.769E+1
-1.751E-1	2.401E+1	4.772E+1
-1.751E-1	2.415E+1	4.821E+1
-1.768E-1	2.416E+1	4.785E+1
-1.768E-1	2.391E+1	4.800E+1
-1.768E-1	2.415E+1	4.812E+1
-1.735E-1	2.388E+1	4.795E+1
-1.784E-1	2.420E+1	4.794E+1
-1.768E-1	2.401E+1	4.817E+1
-1.768E-1	2.385E+1	4.779E+1
-1.784E-1	2.398E+1	4.802E+1
-1.768E-1	2.398E+1	4.826E+1
-1.784E-1	2.375E+1	4.812E+1
-1.768E-1	2.404E+1	4.785E+1
-1.768E-1	2.400E+1	4.788E+1
-1.768E-1	2.404E+1	4.796E+1
-1.751E-1	2.409E+1	4.788E+1
-1.751E-1	2.402E+1	4.799E+1
-1.768E-1	2.416E+1	4.788E+1
-1.768E-1	2.393E+1	4.802E+1
-1.751E-1	2.399E+1	4.785E+1
-1.751E-1	2.390E+1	4.777E+1
-1.751E-1	2.403E+1	4.814E+1
-1.768E-1	2.385E+1	4.816E+1
-1.768E-1	2.401E+1	4.810E+1
-1.751E-1	2.391E+1	4.814E+1
-1.751E-1	2.385E+1	4.793E+1
-1.768E-1	2.383E+1	4.821E+1
-1.768E-1	2.392E+1	4.786E+1
-1.751E-1	2.407E+1	4.808E+1
-1.751E-1	2.396E+1	4.786E+1
-1.751E-1	2.407E+1	4.797E+1
-1.768E-1	2.392E+1	4.774E+1
-1.703E-1	2.419E+1	4.805E+1
-1.751E-1	2.400E+1	4.793E+1
-1.768E-1	2.406E+1	4.791E+1
-1.784E-1	2.387E+1	4.795E+1
-1.735E-1	2.401E+1	4.817E+1
-1.735E-1	2.397E+1	4.787E+1
-1.751E-1	2.382E+1	4.822E+1
-1.768E-1	2.421E+1	4.801E+1
-1.768E-1	2.426E+1	4.812E+1
-1.751E-1	2.397E+1	4.788E+1
-1.800E-1	2.399E+1	4.755E+1
-1.751E-1	2.406E+1	4.792E+1
-1.751E-1	2.406E+1	4.783E+1
-1.768E-1	2.406E+1	4.815E+1
-1.751E-1	2.391E+1	4.795E+1
-1.751E-1	2.403E+1	4.807E+1
-1.768E-1	2.389E+1	4.788E+1
-1.768E-1	2.396E+1	4.783E+1
-1.751E-1	2.387E+1	4.783E+1
-1.751E-1	2.395E+1	4.813E+1
-1.719E-1	2.411E+1	4.805E+1
-1.751E-1	2.395E+1	4.766E+1
-1.768E-1	2.390E+1	4.796E+1
-1.735E-1	2.397E+1	4.792E+1
-1.735E-1	2.394E+1	4.792E+1
-1.784E-1	2.381E+1	4.785E+1
-1.784E-1	2.423E+1	4.789E+1
-1.768E-1	2.405E+1	4.777E+1
-1.735E-1	2.400E+1	4.800E+1
-1.784E-1	2.394E+1	4.788E+1
-1.784E-1	2.405E+1	4.803E+1
-1.768E-1	2.411E+1	4.780E+1
-1.751E-1	2.419E+1	4.805E+1
-1.751E-1	2.399E+1	4.755E+1
-1.735E-1	2.407E+1	4.779E+1
-1.751E-1	2.391E+1	4.806E+1
-1.751E-1	2.416E+1	4.790E+1
-1.735E-1	2.390E+1	4.768E+1
-1.784E-1	2.412E+1	4.786E+1
-1.751E-1	2.382E+1	4.786E+1
-1.735E-1	2.390E+1	4.795E+1
-1.751E-1	2.401E+1	4.780E+1
-1.751E-1	2.405E+1	4.788E+1
-1.751E-1	2.408E+1	4.780E+1
-1.735E-1	2.415E+1	4.804E+1
-1.751E-1	2.399E+1	4.809E+1
-1.751E-1	2.421E+1	4.812E+1
-1.768E-1	2.402E+1	4.797E+1
-1.768E-1	2.410E+1	4.811E+1
-1.768E-1	2.388E+1	4.793E+1
-1.751E-1	2.406E+1	4.802E+1
-1.784E-1	2.407E+1	4.786E+1
-1.719E-1	2.402E+1	4.813E+1
-1.735E-1	2.411E+1	4.814E+1
-1.735E-1	2.401E+1	4.781E+1
-1.751E-1	2.401E+1	4.801E+1
-1.751E-1	2.403E+1	4.796E+1
-1.751E-1	2.398E+1	4.780E+1
-1.735E-1	2.411E+1	4.811E+1
-1.735E-1	2.425E+1	4.771E+1
-1.735E-1	2.404E+1	4.783E+1
-1.768E-1	2.394E+1	4.785E+1
-1.768E-1	2.396E+1	4.790E+1
-1.768E-1	2.409E+1	4.762E+1
-1.768E-1	2.404E+1	4.784E+1
-1.735E-1	2.417E+1	4.788E+1
-1.784E-1	2.399E+1	4.785E+1
-1.735E-1	2.395E+1	4.793E+1
-1.735E-1	2.390E+1	4.777E+1
-1.719E-1	2.396E+1	4.797E+1
-1.784E-1	2.388E+1	4.797E+1
-1.784E-1	2.373E+1	4.809E+1
-1.735E-1	2.409E+1	4.784E+1
-1.735E-1	2.394E+1	4.811E+1
-1.768E-1	2.404E+1	4.826E+1
-1.784E-1	2.410E+1	4.802E+1
-1.768E-1	2.400E+1	4.793E+1
-1.751E-1	2.411E+1	4.801E+1
-1.784E-1	2.389E+1	4.783E+1
-1.768E-1	2.396E+1	4.801E+1
-1.751E-1	2.387E+1	4.768E+1
-1.719E-1	2.424E+1	4.793E+1
-1.751E-1	2.393E+1	4.764E+1
-1.768E-1	2.411E+1	4.798E+1
-1.735E-1	2.398E+1	4.792E+1
-1.751E-1	2.413E+1	4.818E+1
-1.768E-1	2.417E+1	4.784E+1
-1.751E-1	2.402E+1	4.821E+1
-1.751E-1	2.395E+1	4.783E+1
-1.719E-1	2.383E+1	4.796E+1
-1.800E-1	2.389E+1	4.795E+1
-1.751E-1	2.395E+1	4.806E+1
-1.735E-1	2.400E+1	4.761E+1
-1.735E-1	2.400E+1	4.782E+1
-1.768E-1	2.396E+1	4.791E+1
-1.784E-1	2.400E+1	4.795E+1
-1.735E-1	2.383E+1	4.760E+1
-1.735E-1	2.390E+1	4.800E+1
-1.768E-1	2.384E+1	4.798E+1
-1.768E-1	2.417E+1	4.774E+1
-1.768E-1	2.385E+1	4.789E+1
-1.735E-1	2.400E+1	4.804E+1
-1.768E-1	2.381E+1	4.785E+1
-1.784E-1	2.395E+1	4.794E+1
-1.751E-1	2.391E+1	4.790E+1
-1.735E-1	2.401E+1	4.774E+1
-1.784E-1	2.414E+1	4.778E+1
-1.751E-1	2.392E+1	4.792E+1
-1.768E-1	2.425E+1	4.785E+1
-1.735E-1	2.409E+1	4.823E+1
-1.800E-1	2.403E+1	4.792E+1
-1.784E-1	2.384E+1	4.775E+1
-1.751E-1	2.388E+1	4.780E+1
-1.719E-1	2.407E+1	4.791E+1
-1.800E-1	2.401E+1	4.805E+1
-1.784E-1	2.405E+1	4.794E+1
-1.735E-1	2.408E+1	4.796E+1
-1.768E-1	2.393E+1	4.820E+1
-1.768E-1	2.396E+1	4.781E+1
-1.784E-1	2.415E+1	4.793E+1
-1.751E-1	2.414E+1	4.801E+1
-1.768E-1	2.425E+1	4.798E+1
-1.751E-1	2.401E+1	4.780E+1
-1.784E-1	2.414E+1	4.799E+1
-1.719E-1	2.403E+1	4.789E+1
-1.784E-1	2.391E+1	4.795E+1
-1.751E-1	2.401E+1	4.795E+1
-1.768E-1	2.413E+1	4.788E+1
-1.703E-1	2.400E+1	4.801E+1
-1.735E-1	2.388E+1	4.776E+1
-1.768E-1	2.406E+1	4.788E+1
-1.751E-1	2.389E+1	4.758E+1
-1.735E-1	2.411E+1	4.781E+1
-1.751E-1	2.403E+1	4.798E+1
-1.784E-1	2.405E+1	4.786E+1
-1.784E-1	2.391E+1	4.774E+1
-1.735E-1	2.395E+1	4.807E+1
-1.751E-1	2.409E+1	4.805E+1
-1.768E-1	2.394E+1	4.793E+1
-1.768E-1	2.392E+1	4.807E+1
-1.751E-1	2.401E+1	4.793E+1
-1.751E-1	2.414E+1	4.809E+1
-1.751E-1	2.395E+1	4.790E+1
-1.751E-1	2.398E+1	4.808E+1
-1.751E-1	2.385E+1	4.792E+1
-1.735E-1	2.391E+1	4.799E+1
-1.800E-1	2.403E+1	4.788E+1
-1.768E-1	2.413E+1	4.788E+1
-1.751E-1	2.390E+1	4.792E+1
-1.784E-1	2.412E+1	4.808E+1
-1.784E-1	2.401E+1	4.819E+1
-1.784E-1	2.394E+1	4.808E+1
-1.735E-1	2.395E+1	4.793E+1
-1.768E-1	2.411E+1	4.778E+1
-1.784E-1	2.426E+1	4.801E+1
-1.784E-1	2.386E+1	4.797E+1
-1.735E-1	2.407E+1	4.810E+1
-1.784E-1	2.404E+1	4.809E+1
-1.768E-1	2.405E+1	4.786E+1
-1.751E-1	2.423E+1	4.794E+1
-1.768E-1	2.399E+1	4.781E+1
-1.751E-1	2.396E+1	4.778E+1
-1.768E-1	2.390E+1	4.784E+1
-1.768E-1	2.409E+1	4.795E+1
-1.768E-1	2.412E+1	4.778E+1
-1.768E-1	2.394E+1	4.793E+1
-1.768E-1	2.400E+1	4.778E+1
-1.768E-1	2.382E+1	4.803E+1
-1.719E-1	2.423E+1	4.764E+1
-1.751E-1	2.409E+1	4.774E+1
-1.768E-1	2.397E+1	4.809E+1
-1.768E-1	2.396E+1	4.780E+1
-1.751E-1	2.405E+1	4.805E+1
-1.751E-1	2.370E+1	4.803E+1
-1.768E-1	2.414E+1	4.801E+1
-1.768E-1	2.393E+1	4.801E+1
-1.751E-1	2.406E+1	4.801E+1
-1.784E-1	2.383E+1	4.811E+1
-1.768E-1	2.404E+1	4.809E+1
-1.800E-1	2.392E+1	4.779E+1
-1.735E-1	2.410E+1	4.800E+1
-1.751E-1	2.396E+1	4.796E+1
-1.751E-1	2.406E+1	4.807E+1
-1.784E-1	2.395E+1	4.791E+1
-1.751E-1	2.389E+1	4.810E+1
-1.751E-1	2.407E+1	4.785E+1
-1.751E-1	2.394E+1	4.818E+1
-1.735E-1	2.400E+1	4.795E+1
-1.735E-1	2.401E+1	4.776E+1
-1.751E-1	2.400E+1	4.802E+1
-1.784E-1	2.413E+1	4.804E+1
-1.784E-1	2.389E+1	4.798E+1
-1.768E-1	2.401E+1	4.799E+1
-1.768E-1	2.392E+1	4.810E+1
-1.768E-1	2.400E+1	4.816E+1
-1.751E-1	2.419E+1	4.793E+1
-1.768E-1	2.404E+1	4.788E+1
-1.768E-1	2.406E+1	4.766E+1
-1.784E-1	2.391E+1	4.809E+1
-1.751E-1	2.404E+1	4.787E+1
-1.751E-1	2.419E+1	4.804E+1
-1.751E-1	2.396E+1	4.783E+1
-1.784E-1	2.402E+1	4.782E+1
-1.768E-1	2.397E+1	4.792E+1
-1.751E-1	2.399E+1	4.795E+1
-1.751E-1	2.394E+1	4.772E+1
-1.768E-1	2.389E+1	4.802E+1
-1.751E-1	2.405E+1	4.783E+1
-1.735E-1	2.394E+1	4.787E+1
-1.735E-1	2.400E+1	4.785E+1
-1.751E-1	2.397E+1	4.834E+1
-1.768E-1	2.394E+1	4.798E+1
-1.735E-1	2.406E+1	4.797E+1
-1.751E-1	2.407E+1	4.782E+1
-1.751E-1	2.398E+1	4.807E+1
-1.751E-1	2.386E+1	4.787E+1
-1.719E-1	2.401E+1	4.804E+1
-1.768E-1	2.393E+1	4.793E+1
-1.784E-1	2.402E+1	4.818E+1
-1.735E-1	2.409E+1	4.808E+1
-1.735E-1	2.408E+1	4.812E+1
-1.751E-1	2.388E+1	4.807E+1
-1.784E-1	2.417E+1	4.796E+1
-1.751E-1	2.407E+1	4.802E+1
-1.703E-1	2.401E+1	4.785E+1
-1.751E-1	2.427E+1	4.756E+1
-1.784E-1	2.397E+1	4.779E+1
-1.751E-1	2.415E+1	4.790E+1
-1.719E-1	2.405E+1	4.785E+1
-1.768E-1	2.393E+1	4.803E+1
-1.768E-1	2.407E+1	4.792E+1
-1.784E-1	2.388E+1	4.813E+1
-1.751E-1	2.389E+1	4.785E+1
-1.735E-1	2.394E+1	4.831E+1
-1.784E-1	2.372E+1	4.825E+1
-1.751E-1	2.419E+1	4.806E+1
-1.735E-1	2.411E+1	4.782E+1
-1.768E-1	2.415E+1	4.809E+1
-1.768E-1	2.414E+1	4.795E+1
-1.768E-1	2.388E+1	4.781E+1
-1.735E-1	2.408E+1	4.813E+1
-1.735E-1	2.396E+1	4.781E+1
-1.768E-1	2.395E+1	4.773E+1
-1.768E-1	2.403E+1	4.780E+1
-1.751E-1	2.391E+1	4.785E+1
-1.751E-1	2.394E+1	4.811E+1
-1.784E-1	2.384E+1	4.787E+1
-1.768E-1	2.406E+1	4.811E+1
-1.768E-1	2.394E+1	4.787E+1
-1.768E-1	2.393E+1	4.802E+1
-1.768E-1	2.416E+1	4.770E+1
-1.735E-1	2.396E+1	4.814E+1
-1.751E-1	2.383E+1	4.778E+1
-1.735E-1	2.397E+1	4.785E+1
-1.784E-1	2.391E+1	4.768E+1
-1.735E-1	2.397E+1	4.795E+1
-1.719E-1	2.388E+1	4.785E+1
-1.768E-1	2.391E+1	4.787E+1
-1.784E-1	2.400E+1	4.785E+1
-1.768E-1	2.386E+1	4.802E+1
-1.768E-1	2.402E+1	4.780E+1
-1.751E-1	2.386E+1	4.790E+1
-1.768E-1	2.388E+1	4.770E+1
-1.800E-1	2.403E+1	4.792E+1
-1.751E-1	2.396E+1	4.800E+1
-1.751E-1	2.390E+1	4.791E+1
-1.768E-1	2.392E+1	4.796E+1
-1.768E-1	2.391E+1	4.796E+1
-1.768E-1	2.402E+1	4.787E+1
-1.751E-1	2.385E+1	4.788E+1
-1.751E-1	2.404E+1	4.796E+1
-1.768E-1	2.410E+1	4.808E+1
-1.768E-1	2.386E+1	4.812E+1
-1.768E-1	2.384E+1	4.794E+1
-1.751E-1	2.389E+1	4.770E+1
-1.751E-1	2.389E+1	4.790E+1
-1.751E-1	2.390E+1	4.788E+1
-1.719E-1	2.392E+1	4.789E+1
-1.751E-1	2.385E+1	4.796E+1
-1.735E-1	2.396E+1	4.795E+1
-1.735E-1	2.404E+1	4.778E+1
-1.735E-1	2.413E+1	4.782E+1
-1.768E-1	2.409E+1	4.795E+1
-1.751E-1	2.388E+1	4.793E+1
-1.768E-1	2.389E+1	4.795E+1
-1.735E-1	2.405E+1	4.782E+1
-1.768E-1	2.397E+1	4.769E+1
-1.719E-1	2.394E+1	4.802E+1
-1.751E-1	2.384E+1	4.794E+1
-1.768E-1	2.400E+1	4.792E+1
-1.768E-1	2.385E+1	4.792E+1
-1.751E-1	2.399E+1	4.775E+1
-1.719E-1	2.414E+1	4.797E+1
-1.751E-1	2.409E+1	4.794E+1
-1.768E-1	2.408E+1	4.784E+1
-1.768E-1	2.399E+1	4.769E+1
-1.719E-1	2.389E+1	4.797E+1
-1.751E-1	2.397E+1	4.790E+1
-1.768E-1	2.387E+1	4.798E+1
-1.751E-1	2.397E+1	4.797E+1
-1.751E-1	2.411E+1	4.779E+1
-1.751E-1	2.405E+1	4.797E+1
-1.751E-1	2.389E+1	4.794E+1
-1.751E-1	2.382E+1	4.793E+1
-1.735E-1	2.401E+1	4.805E+1
-1.768E-1	2.416E+1	4.789E+1
-1.784E-1	2.384E+1	4.777E+1
-1.751E-1	2.418E+1	4.785E+1
-1.735E-1	2.386E+1	4.813E+1
-1.735E-1	2.406E+1	4.816E+1
-1.768E-1	2.393E+1	4.793E+1
-1.751E-1	2.395E+1	4.810E+1
-1.735E-1	2.392E+1	4.780E+1
-1.768E-1	2.403E+1	4.817E+1
-1.751E-1	2.398E+1	4.793E+1
-1.768E-1	2.390E+1	4.806E+1
-1.719E-1	2.386E+1	4.790E+1
-1.768E-1	2.408E+1	4.782E+1
-1.751E-1	2.412E+1	4.774E+1
-1.768E-1	2.420E+1	4.797E+1
-1.719E-1	2.396E+1	4.805E+1
-1.768E-1	2.395E+1	4.800E+1
-1.784E-1	2.399E+1	4.810E+1
-1.768E-1	2.405E+1	4.780E+1
-1.735E-1	2.409E+1	4.790E+1
-1.735E-1	2.392E+1	4.783E+1
-1.768E-1	2.400E+1	4.824E+1
-1.768E-1	2.381E+1	4.788E+1
-1.751E-1	2.372E+1	4.774E+1
-1.751E-1	2.402E+1	4.786E+1
-1.784E-1	2.389E+1	4.790E+1
-1.768E-1	2.393E+1	4.788E+1
-1.719E-1	2.402E+1	4.796E+1
-1.768E-1	2.396E+1	4.774E+1
-1.751E-1	2.397E+1	4.809E+1
-1.735E-1	2.403E+1	4.785E+1
-1.751E-1	2.397E+1	4.791E+1
-1.768E-1	2.387E+1	4.777E+1
-1.768E-1	2.405E+1	4.783E+1
-1.784E-1	2.379E+1	4.770E+1
-1.751E-1	2.409E+1	4.792E+1
-1.735E-1	2.384E+1	4.808E+1
-1.768E-1	2.421E+1	4.773E+1
-1.768E-1	2.388E+1	4.784E+1
-1.751E-1	2.400E+1	4.784E+1
-1.768E-1	2.399E+1	4.768E+1
-1.751E-1	2.402E+1	4.784E+1
-1.784E-1	2.393E+1	4.791E+1
-1.768E-1	2.409E+1	4.794E+1
-1.751E-1	2.392E+1	4.781E+1
-1.751E-1	2.386E+1	4.807E+1
-1.800E-1	2.396E+1	4.774E+1
-1.719E-1	2.397E+1	4.800E+1
-1.735E-1	2.394E+1	4.786E+1
-1.735E-1	2.409E+1	4.798E+1
-1.735E-1	2.401E+1	4.800E+1
-1.735E-1	2.408E+1	4.792E+1
-1.735E-1	2.391E+1	4.811E+1
-1.768E-1	2.408E+1	4.787E+1
-1.751E-1	2.391E+1	4.778E+1
-1.751E-1	2.394E+1	4.800E+1
-1.768E-1	2.411E+1	4.790E+1
-1.768E-1	2.387E+1	4.804E+1
-1.784E-1	2.408E+1	4.782E+1
-1.735E-1	2.384E+1	4.781E+1
-1.768E-1	2.396E+1	4.819E+1
-1.784E-1	2.399E+1	4.777E+1
-1.784E-1	2.395E+1	4.777E+1
-1.768E-1	2.414E+1	4.797E+1
-1.751E-1	2.399E+1	4.777E+1
-1.751E-1	2.410E+1	4.816E+1
-1.751E-1	2.412E+1	4.787E+1
-1.719E-1	2.408E+1	4.786E+1
-1.735E-1	2.400E+1	4.772E+1
-1.751E-1	2.405E+1	4.778E+1
-1.751E-1	2.405E+1	4.774E+1
-1.719E-1	2.400E+1	4.791E+1
-1.751E-1	2.425E+1	4.799E+1
-1.768E-1	2.382E+1	4.806E+1
-1.768E-1	2.404E+1	4.781E+1
-1.735E-1	2.404E+1	4.798E+1
-1.751E-1	2.388E+1	4.787E+1
-1.784E-1	2.408E+1	4.784E+1
-1.800E-1	2.395E+1	4.769E+1
-1.768E-1	2.400E+1	4.774E+1
-1.751E-1	2.401E+1	4.794E+1
-1.768E-1	2.393E+1	4.775E+1
-1.768E-1	2.402E+1	4.764E+1
-1.751E-1	2.395E+1	4.781E+1
-1.751E-1	2.392E+1	4.804E+1
-1.751E-1	2.411E+1	4.791E+1
-1.784E-1	2.387E+1	4.777E+1
-1.751E-1	2.397E+1	4.791E+1
-1.768E-1	2.400E+1	4.790E+1
-1.768E-1	2.394E+1	4.799E+1
-1.768E-1	2.404E+1	4.783E+1
-1.751E-1	2.411E+1	4.779E+1
-1.751E-1	2.400E+1	4.784E+1
-1.768E-1	2.410E+1	4.802E+1
-1.800E-1	2.392E+1	4.762E+1
-1.735E-1	2.399E+1	4.793E+1
-1.719E-1	2.400E+1	4.801E+1
-1.768E-1	2.393E+1	4.753E+1
-1.768E-1	2.415E+1	4.795E+1
-1.719E-1	2.386E+1	4.779E+1
-1.751E-1	2.407E+1	4.753E+1
-1.751E-1	2.402E+1	4.796E+1
-1.768E-1	2.406E+1	4.812E+1
-1.768E-1	2.395E+1	4.794E+1
-1.768E-1	2.390E+1	4.790E+1
-1.768E-1	2.406E+1	4.762E+1
-1.735E-1	2.405E+1	4.809E+1
-1.751E-1	2.371E+1	4.773E+1
-1.719E-1	2.400E+1	4.764E+1
-1.768E-1	2.412E+1	4.783E+1
-1.768E-1	2.391E+1	4.766E+1
-1.768E-1	2.396E+1	4.784E+1
-1.751E-1	2.391E+1	4.797E+1
-1.784E-1	2.392E+1	4.755E+1
-1.751E-1	2.394E+1	4.782E+1
-1.768E-1	2.384E+1	4.764E+1
-1.751E-1	2.403E+1	4.786E+1
-1.768E-1	2.380E+1	4.776E+1
-1.768E-1	2.400E+1	4.801E+1
-1.735E-1	2.396E+1	4.797E+1
-1.719E-1	2.405E+1	4.800E+1
-1.768E-1	2.382E+1	4.800E+1
-1.768E-1	2.416E+1	4.790E+1
-1.735E-1	2.400E+1	4.772E+1
-1.719E-1	2.407E+1	4.807E+1
-1.784E-1	2.416E+1	4.770E+1
-1.751E-1	2.392E+1	4.779E+1
-1.735E-1	2.392E+1	4.758E+1
-1.751E-1	2.417E+1	4.770E+1
-1.784E-1	2.389E+1	4.789E+1
-1.751E-1	2.395E+1	4.832E+1
-1.768E-1	2.397E+1	4.773E+1
-1.719E-1	2.393E+1	4.817E+1
-1.768E-1	2.377E+1	4.772E+1
-1.784E-1	2.374E+1	4.816E+1
-1.751E-1	2.373E+1	4.770E+1
-1.735E-1	2.383E+1	4.781E+1
-1.800E-1	2.398E+1	4.768E+1
-1.751E-1	2.412E+1	4.779E+1
-1.751E-1	2.380E+1	4.792E+1
-1.751E-1	2.401E+1	4.771E+1
-1.768E-1	2.389E+1	4.775E+1
-1.784E-1	2.405E+1	4.795E+1
-1.751E-1	2.397E+1	4.792E+1
-1.719E-1	2.403E+1	4.799E+1
-1.735E-1	2.397E+1	4.770E+1
-1.768E-1	2.385E+1	4.803E+1
-1.735E-1	2.390E+1	4.779E+1
-1.751E-1	2.410E+1	4.782E+1
-1.751E-1	2.397E+1	4.773E+1
-1.768E-1	2.398E+1	4.787E+1
-1.735E-1	2.404E+1	4.792E+1
-1.735E-1	2.403E+1	4.824E+1
-1.768E-1	2.404E+1	4.784E+1
-1.768E-1	2.403E+1	4.790E+1
-1.735E-1	2.406E+1	4.753E+1
-1.703E-1	2.413E+1	4.769E+1
-1.768E-1	2.377E+1	4.765E+1
-1.768E-1	2.400E+1	4.808E+1
-1.719E-1	2.410E+1	4.770E+1
-1.751E-1	2.413E+1	4.799E+1
-1.768E-1	2.388E+1	4.796E+1
-1.768E-1	2.390E+1	4.806E+1
-1.735E-1	2.390E+1	4.774E+1
-1.751E-1	2.390E+1	4.784E+1
-1.768E-1	2.398E+1	4.792E+1
-1.768E-1	2.401E+1	4.774E+1
-1.751E-1	2.406E+1	4.806E+1
-1.768E-1	2.395E+1	4.790E+1
-1.768E-1	2.397E+1	4.782E+1
-1.751E-1	2.377E+1	4.815E+1
-1.719E-1	2.406E+1	4.802E+1
-1.751E-1	2.396E+1	4.815E+1
-1.768E-1	2.385E+1	4.768E+1
-1.768E-1	2.378E+1	4.804E+1
-1.768E-1	2.379E+1	4.778E+1
-1.751E-1	2.402E+1	4.773E+1
-1.751E-1	2.377E+1	4.786E+1
-1.751E-1	2.399E+1	4.793E+1
-1.735E-1	2.402E+1	4.759E+1
-1.735E-1	2.399E+1	4.803E+1
-1.768E-1	2.392E+1	4.789E+1
-1.784E-1	2.412E+1	4.789E+1
-1.751E-1	2.400E+1	4.786E+1
-1.735E-1	2.404E+1	4.757E+1
-1.768E-1	2.390E+1	4.781E+1
-1.751E-1	2.382E+1	4.774E+1
-1.768E-1	2.409E+1	4.811E+1
-1.735E-1	2.386E+1	4.792E+1
-1.768E-1	2.394E+1	4.768E+1
-1.768E-1	2.386E+1	4.777E+1
-1.719E-1	2.386E+1	4.796E+1
-1.719E-1	2.396E+1	4.771E+1
-1.751E-1	2.422E+1	4.795E+1
-1.784E-1	2.416E+1	4.789E+1
-1.751E-1	2.408E+1	4.803E+1
-1.735E-1	2.396E+1	4.770E+1
-1.751E-1	2.412E+1	4.810E+1
-1.751E-1	2.398E+1	4.773E+1
-1.735E-1	2.395E+1	4.781E+1
-1.768E-1	2.389E+1	4.781E+1
-1.768E-1	2.379E+1	4.785E+1
-1.784E-1	2.385E+1	4.797E+1
-1.703E-1	2.399E+1	4.784E+1
-1.751E-1	2.390E+1	4.790E+1
-1.735E-1	2.408E+1	4.803E+1
-1.768E-1	2.390E+1	4.771E+1
-1.751E-1	2.414E+1	4.795E+1
-1.768E-1	2.397E+1	4.786E+1
-1.751E-1	2.384E+1	4.806E+1
-1.784E-1	2.417E+1	4.802E+1
-1.735E-1	2.401E+1	4.775E+1
-1.735E-1	2.397E+1	4.801E+1
-1.735E-1	2.389E+1	4.780E+1
-1.768E-1	2.386E+1	4.785E+1
-1.735E-1	2.396E+1	4.788E+1
-1.768E-1	2.384E+1	4.788E+1
-1.751E-1	2.401E+1	4.795E+1
-1.735E-1	2.401E+1	4.778E+1
-1.751E-1	2.420E+1	4.800E+1
-1.768E-1	2.407E+1	4.769E+1
-1.751E-1	2.399E+1	4.790E+1
-1.735E-1	2.389E+1	4.783E+1
-1.719E-1	2.396E+1	4.804E+1
-1.768E-1	2.376E+1	4.769E+1
-1.784E-1	2.411E+1	4.792E+1
-1.751E-1	2.387E+1	4.792E+1
-1.735E-1	2.381E+1	4.790E+1
-1.735E-1	2.408E+1	4.771E+1
-1.768E-1	2.374E+1	4.762E+1
-1.768E-1	2.385E+1	4.769E+1
-1.751E-1	2.393E+1	4.787E+1
-1.751E-1	2.381E+1	4.770E+1
-1.784E-1	2.391E+1	4.789E+1
-1.751E-1	2.394E+1	4.805E+1
-1.751E-1	2.388E+1	4.776E+1
-1.735E-1	2.408E+1	4.806E+1
-1.735E-1	2.378E+1	4.766E+1
-1.751E-1	2.392E+1	4.794E+1
-1.751E-1	2.408E+1	4.797E+1
-1.751E-1	2.383E+1	4.772E+1
-1.768E-1	2.379E+1	4.785E+1
-1.751E-1	2.396E+1	4.795E+1
-1.751E-1	2.407E+1	4.763E+1
-1.768E-1	2.394E+1	4.797E+1
-1.768E-1	2.383E+1	4.790E+1
-1.768E-1	2.396E+1	4.789E+1
-1.735E-1	2.394E+1	4.817E+1
-1.751E-1	2.397E+1	4.775E+1
-1.751E-1	2.410E+1	4.784E+1
-1.784E-1	2.403E+1	4.796E+1
-1.719E-1	2.403E+1	4.788E+1
-1.751E-1	2.393E+1	4.773E+1
-1.784E-1	2.409E+1	4.789E+1
-1.751E-1	2.407E+1	4.785E+1
-1.735E-1	2.388E+1	4.787E+1
-1.768E-1	2.397E+1	4.758E+1
-1.768E-1	2.410E+1	4.828E+1
-1.735E-1	2.404E+1	4.762E+1
-1.768E-1	2.399E+1	4.799E+1
-1.735E-1	2.398E+1	4.769E+1
-1.784E-1	2.401E+1	4.762E+1
-1.751E-1	2.401E+1	4.777E+1
-1.751E-1	2.400E+1	4.775E+1
-1.735E-1	2.402E+1	4.803E+1
-1.751E-1	2.411E+1	4.779E+1
-1.751E-1	2.399E+1	4.789E+1
-1.735E-1	2.413E+1	4.790E+1
-1.719E-1	2.394E+1	4.796E+1
-1.768E-1	2.390E+1	4.765E+1
-1.751E-1	2.408E+1	4.782E+1
-1.735E-1	2.395E+1	4.786E+1
-1.751E-1	2.398E+1	4.795E+1
-1.751E-1	2.393E+1	4.779E+1
-1.735E-1	2.402E+1	4.816E+1
-1.735E-1	2.400E+1	4.780E+1
-1.735E-1	2.379E+1	4.779E+1
-1.768E-1	2.410E+1	4.784E+1
-1.768E-1	2.390E+1	4.761E+1
-1.768E-1	2.386E+1	4.812E+1
-1.751E-1	2.386E+1	4.794E+1
-1.751E-1	2.382E+1	4.782E+1
-1.800E-1	2.381E+1	4.796E+1
-1.735E-1	2.397E+1	4.790E+1
-1.719E-1	2.399E+1	4.785E+1
-1.768E-1	2.377E+1	4.767E+1
-1.751E-1	2.389E+1	4.792E+1
-1.768E-1	2.374E+1	4.776E+1
-1.751E-1	2.379E+1	4.796E+1
-1.768E-1	2.392E+1	4.763E+1
-1.768E-1	2.397E+1	4.800E+1
-1.751E-1	2.399E+1	4.793E+1
-1.768E-1	2.414E+1	4.786E+1
[truncated: 39,988 more rows]
