# Supplementary material for: Improved ANAP incorporation and VCF analysis reveal details of P2X7 current facilitation and a limited conformational interplay between ATP binding and the intracellular ballast domain
Source: eLife. 2023 Jan 4;12:e82479. doi: 10.7554/eLife.82479 (PMC9859053; doi:10.7554/eLife.82479)
Supplement: Figure 6—figure supplement 2—source data 2. [file elife-82479-fig6-figsupp2-data2.zip › Figure-6_figure-supplement-2_source-data-2/P2X7-CaM-M13/e14#15.csv]

-3.565E-2	3.422E+1	7.653E+1
-3.889E-2	3.432E+1	7.670E+1
-4.051E-2	3.423E+1	7.673E+1
-3.727E-2	3.467E+1	7.692E+1
-3.403E-2	3.452E+1	7.674E+1
-4.051E-2	3.440E+1	7.624E+1
-4.214E-2	3.430E+1	7.649E+1
-3.565E-2	3.432E+1	7.673E+1
-3.403E-2	3.422E+1	7.671E+1
-4.214E-2	3.452E+1	7.654E+1
-4.051E-2	3.419E+1	7.684E+1
-3.565E-2	3.413E+1	7.660E+1
-3.403E-2	3.436E+1	7.638E+1
-3.889E-2	3.443E+1	7.652E+1
-3.727E-2	3.430E+1	7.683E+1
-3.565E-2	3.441E+1	7.658E+1
-3.727E-2	3.430E+1	7.673E+1
-3.565E-2	3.438E+1	7.658E+1
-4.214E-2	3.412E+1	7.704E+1
-3.565E-2	3.426E+1	7.687E+1
-3.565E-2	3.442E+1	7.682E+1
-3.889E-2	3.431E+1	7.675E+1
-4.051E-2	3.443E+1	7.655E+1
-3.565E-2	3.437E+1	7.679E+1
-3.403E-2	3.458E+1	7.650E+1
-3.889E-2	3.450E+1	7.679E+1
-3.889E-2	3.432E+1	7.673E+1
-3.078E-2	3.415E+1	7.682E+1
-3.727E-2	3.422E+1	7.650E+1
-3.889E-2	3.424E+1	7.663E+1
-3.889E-2	3.431E+1	7.660E+1
-3.403E-2	3.432E+1	7.648E+1
-3.565E-2	3.441E+1	7.659E+1
-4.214E-2	3.427E+1	7.646E+1
-3.889E-2	3.442E+1	7.668E+1
-3.565E-2	3.445E+1	7.673E+1
-3.403E-2	3.427E+1	7.658E+1
-3.565E-2	3.437E+1	7.658E+1
-3.727E-2	3.443E+1	7.654E+1
-3.565E-2	3.440E+1	7.673E+1
-3.727E-2	3.433E+1	7.656E+1
-3.889E-2	3.437E+1	7.700E+1
-4.051E-2	3.426E+1	7.692E+1
-3.727E-2	3.445E+1	7.651E+1
-3.403E-2	3.416E+1	7.684E+1
-3.889E-2	3.416E+1	7.655E+1
-4.051E-2	3.434E+1	7.663E+1
-3.727E-2	3.418E+1	7.649E+1
-3.565E-2	3.440E+1	7.652E+1
-3.727E-2	3.445E+1	7.656E+1
-4.214E-2	3.443E+1	7.703E+1
-3.727E-2	3.429E+1	7.685E+1
-3.403E-2	3.458E+1	7.706E+1
-4.051E-2	3.437E+1	7.686E+1
-3.889E-2	3.442E+1	7.661E+1
-3.240E-2	3.414E+1	7.674E+1
-3.403E-2	3.445E+1	7.661E+1
-3.889E-2	3.444E+1	7.663E+1
-4.051E-2	3.430E+1	7.655E+1
-3.727E-2	3.430E+1	7.662E+1
-3.403E-2	3.430E+1	7.659E+1
-4.051E-2	3.426E+1	7.657E+1
-4.051E-2	3.411E+1	7.669E+1
-3.727E-2	3.421E+1	7.652E+1
-3.727E-2	3.434E+1	7.653E+1
-3.889E-2	3.436E+1	7.668E+1
-4.051E-2	3.434E+1	7.661E+1
-3.403E-2	3.409E+1	7.659E+1
-3.078E-2	3.432E+1	7.685E+1
-3.889E-2	3.429E+1	7.664E+1
-4.051E-2	3.429E+1	7.682E+1
-3.727E-2	3.443E+1	7.694E+1
-3.565E-2	3.436E+1	7.646E+1
-3.727E-2	3.435E+1	7.658E+1
-3.889E-2	3.433E+1	7.695E+1
-3.727E-2	3.416E+1	7.665E+1
-3.727E-2	3.427E+1	7.652E+1
-3.727E-2	3.438E+1	7.671E+1
-4.051E-2	3.439E+1	7.641E+1
-3.403E-2	3.433E+1	7.656E+1
-3.727E-2	3.429E+1	7.652E+1
-3.889E-2	3.410E+1	7.680E+1
-3.889E-2	3.424E+1	7.642E+1
-3.727E-2	3.428E+1	7.670E+1
-3.565E-2	3.446E+1	7.648E+1
-3.727E-2	3.418E+1	7.638E+1
-3.727E-2	3.426E+1	7.672E+1
-3.403E-2	3.450E+1	7.659E+1
-3.727E-2	3.429E+1	7.684E+1
-3.565E-2	3.420E+1	7.644E+1
-4.214E-2	3.441E+1	7.646E+1
-3.727E-2	3.427E+1	7.630E+1
-3.403E-2	3.429E+1	7.676E+1
-4.214E-2	3.422E+1	7.658E+1
-4.051E-2	3.437E+1	7.661E+1
-3.403E-2	3.420E+1	7.618E+1
-3.565E-2	3.447E+1	7.687E+1
-3.727E-2	3.423E+1	7.639E+1
-4.051E-2	3.429E+1	7.670E+1
-3.403E-2	3.422E+1	7.664E+1
-3.565E-2	3.419E+1	7.669E+1
-3.889E-2	3.433E+1	7.679E+1
-3.889E-2	3.434E+1	7.635E+1
-3.565E-2	3.423E+1	7.640E+1
-3.727E-2	3.423E+1	7.642E+1
-3.727E-2	3.428E+1	7.648E+1
-3.889E-2	3.433E+1	7.628E+1
-3.403E-2	3.428E+1	7.652E+1
-3.403E-2	3.424E+1	7.675E+1
-3.889E-2	3.430E+1	7.646E+1
-4.214E-2	3.430E+1	7.651E+1
-3.240E-2	3.420E+1	7.658E+1
-3.403E-2	3.448E+1	7.648E+1
-3.565E-2	3.424E+1	7.644E+1
-4.051E-2	3.431E+1	7.659E+1
-3.565E-2	3.442E+1	7.634E+1
-3.565E-2	3.433E+1	7.624E+1
-3.727E-2	3.413E+1	7.650E+1
-3.727E-2	3.420E+1	7.658E+1
-3.565E-2	3.426E+1	7.650E+1
-3.889E-2	3.443E+1	7.649E+1
-4.214E-2	3.428E+1	7.625E+1
-3.727E-2	3.417E+1	7.653E+1
-3.727E-2	3.446E+1	7.677E+1
-3.240E-2	3.422E+1	7.635E+1
-3.565E-2	3.426E+1	7.668E+1
-3.889E-2	3.411E+1	7.633E+1
-3.565E-2	3.427E+1	7.643E+1
-3.403E-2	3.431E+1	7.644E+1
-4.214E-2	3.438E+1	7.637E+1
-4.051E-2	3.437E+1	7.662E+1
-3.403E-2	3.427E+1	7.664E+1
-3.889E-2	3.419E+1	7.665E+1
-4.051E-2	3.425E+1	7.664E+1
-3.889E-2	3.435E+1	7.649E+1
-3.727E-2	3.418E+1	7.647E+1
-3.565E-2	3.426E+1	7.673E+1
-3.727E-2	3.433E+1	7.612E+1
-3.727E-2	3.426E+1	7.626E+1
-3.565E-2	3.420E+1	7.638E+1
-3.889E-2	3.436E+1	7.625E+1
-4.051E-2	3.427E+1	7.704E+1
-3.889E-2	3.449E+1	7.658E+1
-3.565E-2	3.444E+1	7.646E+1
-3.565E-2	3.420E+1	7.652E+1
-3.889E-2	3.423E+1	7.695E+1
-3.727E-2	3.424E+1	7.651E+1
-3.078E-2	3.423E+1	7.661E+1
-3.565E-2	3.434E+1	7.639E+1
-4.051E-2	3.432E+1	7.637E+1
-4.051E-2	3.411E+1	7.669E+1
-3.727E-2	3.422E+1	7.650E+1
-3.889E-2	3.443E+1	7.644E+1
-3.889E-2	3.415E+1	7.638E+1
-4.051E-2	3.442E+1	7.648E+1
-3.240E-2	3.420E+1	7.663E+1
-3.727E-2	3.441E+1	7.670E+1
-4.051E-2	3.420E+1	7.672E+1
-4.214E-2	3.424E+1	7.632E+1
-3.727E-2	3.421E+1	7.645E+1
-3.727E-2	3.415E+1	7.639E+1
-4.214E-2	3.423E+1	7.635E+1
-3.889E-2	3.413E+1	7.643E+1
-4.051E-2	3.430E+1	7.654E+1
-3.403E-2	3.441E+1	7.664E+1
-3.889E-2	3.420E+1	7.663E+1
-3.889E-2	3.423E+1	7.669E+1
-3.727E-2	3.429E+1	7.638E+1
-3.727E-2	3.427E+1	7.653E+1
-3.889E-2	3.426E+1	7.660E+1
-3.889E-2	3.417E+1	7.668E+1
-3.565E-2	3.427E+1	7.662E+1
-3.565E-2	3.413E+1	7.664E+1
-3.889E-2	3.431E+1	7.636E+1
-3.889E-2	3.441E+1	7.663E+1
-3.889E-2	3.423E+1	7.658E+1
-3.565E-2	3.439E+1	7.638E+1
-4.051E-2	3.442E+1	7.649E+1
-4.538E-2	3.438E+1	7.669E+1
-3.727E-2	3.423E+1	7.673E+1
-3.889E-2	3.418E+1	7.670E+1
-4.051E-2	3.418E+1	7.625E+1
-3.889E-2	3.421E+1	7.658E+1
-3.403E-2	3.416E+1	7.667E+1
-3.403E-2	3.425E+1	7.642E+1
-3.889E-2	3.430E+1	7.661E+1
-3.889E-2	3.432E+1	7.630E+1
-3.403E-2	3.405E+1	7.637E+1
-3.403E-2	3.429E+1	7.665E+1
-4.051E-2	3.427E+1	7.627E+1
-4.214E-2	3.415E+1	7.677E+1
-3.727E-2	3.418E+1	7.671E+1
-3.565E-2	3.438E+1	7.671E+1
-4.051E-2	3.427E+1	7.652E+1
-3.727E-2	3.454E+1	7.670E+1
-3.403E-2	3.423E+1	7.638E+1
-3.240E-2	3.429E+1	7.658E+1
-3.727E-2	3.420E+1	7.675E+1
-4.214E-2	3.428E+1	7.634E+1
-3.727E-2	3.425E+1	7.646E+1
-3.727E-2	3.422E+1	7.647E+1
-4.051E-2	3.393E+1	7.646E+1
-3.889E-2	3.442E+1	7.663E+1
-3.403E-2	3.429E+1	7.680E+1
-3.727E-2	3.417E+1	7.660E+1
-3.889E-2	3.414E+1	7.658E+1
-3.727E-2	3.427E+1	7.666E+1
-3.403E-2	3.424E+1	7.656E+1
-3.565E-2	3.445E+1	7.652E+1
-4.051E-2	3.413E+1	7.647E+1
-4.051E-2	3.428E+1	7.660E+1
-3.403E-2	3.405E+1	7.642E+1
-3.727E-2	3.418E+1	7.640E+1
-3.889E-2	3.444E+1	7.635E+1
-4.051E-2	3.426E+1	7.658E+1
-3.403E-2	3.419E+1	7.654E+1
-3.565E-2	3.426E+1	7.652E+1
-3.727E-2	3.417E+1	7.650E+1
-4.376E-2	3.434E+1	7.657E+1
-3.727E-2	3.414E+1	7.666E+1
-3.727E-2	3.441E+1	7.643E+1
-3.889E-2	3.419E+1	7.610E+1
-4.051E-2	3.435E+1	7.645E+1
-3.403E-2	3.437E+1	7.667E+1
-3.565E-2	3.442E+1	7.639E+1
-3.889E-2	3.419E+1	7.659E+1
-3.889E-2	3.409E+1	7.622E+1
-3.403E-2	3.430E+1	7.650E+1
-3.403E-2	3.434E+1	7.630E+1
-4.051E-2	3.424E+1	7.659E+1
-3.889E-2	3.424E+1	7.658E+1
-3.565E-2	3.413E+1	7.640E+1
-3.727E-2	3.424E+1	7.659E+1
-3.727E-2	3.425E+1	7.643E+1
-3.565E-2	3.436E+1	7.626E+1
-3.403E-2	3.419E+1	7.655E+1
-3.727E-2	3.425E+1	7.673E+1
-3.727E-2	3.437E+1	7.641E+1
-3.889E-2	3.427E+1	7.657E+1
-3.565E-2	3.415E+1	7.677E+1
-3.565E-2	3.417E+1	7.635E+1
-4.214E-2	3.420E+1	7.633E+1
-3.889E-2	3.429E+1	7.655E+1
-3.565E-2	3.446E+1	7.631E+1
-3.565E-2	3.419E+1	7.642E+1
-3.889E-2	3.440E+1	7.676E+1
-3.727E-2	3.432E+1	7.645E+1
-3.565E-2	3.430E+1	7.678E+1
-3.727E-2	3.409E+1	7.635E+1
-4.376E-2	3.419E+1	7.676E+1
-4.051E-2	3.427E+1	7.660E+1
-3.403E-2	3.421E+1	7.681E+1
-3.565E-2	3.408E+1	7.645E+1
-3.889E-2	3.424E+1	7.688E+1
-3.727E-2	3.424E+1	7.686E+1
-3.403E-2	3.430E+1	7.643E+1
-3.565E-2	3.404E+1	7.655E+1
-3.889E-2	3.418E+1	7.635E+1
-4.214E-2	3.436E+1	7.681E+1
-3.403E-2	3.446E+1	7.664E+1
-3.565E-2	3.423E+1	7.666E+1
-3.727E-2	3.416E+1	7.661E+1
-4.214E-2	3.417E+1	7.656E+1
-3.565E-2	3.415E+1	7.621E+1
-3.727E-2	3.425E+1	7.639E+1
-4.214E-2	3.420E+1	7.661E+1
-4.051E-2	3.448E+1	7.672E+1
-3.240E-2	3.430E+1	7.652E+1
-3.727E-2	3.427E+1	7.657E+1
-4.051E-2	3.424E+1	7.663E+1
-3.727E-2	3.415E+1	7.673E+1
-3.565E-2	3.430E+1	7.646E+1
-3.565E-2	3.433E+1	7.646E+1
-3.565E-2	3.410E+1	7.624E+1
-3.889E-2	3.424E+1	7.629E+1
-3.565E-2	3.436E+1	7.655E+1
-3.727E-2	3.426E+1	7.670E+1
-3.889E-2	3.416E+1	7.662E+1
-4.051E-2	3.440E+1	7.638E+1
-3.403E-2	3.411E+1	7.642E+1
-3.403E-2	3.390E+1	7.640E+1
-3.889E-2	3.430E+1	7.670E+1
-4.051E-2	3.432E+1	7.637E+1
-3.889E-2	3.426E+1	7.671E+1
-3.403E-2	3.400E+1	7.651E+1
-3.727E-2	3.425E+1	7.640E+1
-3.889E-2	3.437E+1	7.675E+1
-3.565E-2	3.445E+1	7.648E+1
-3.889E-2	3.419E+1	7.636E+1
-3.889E-2	3.400E+1	7.641E+1
-3.889E-2	3.423E+1	7.641E+1
-3.565E-2	3.429E+1	7.644E+1
-3.565E-2	3.399E+1	7.649E+1
-3.727E-2	3.408E+1	7.637E+1
-4.051E-2	3.407E+1	7.655E+1
-3.565E-2	3.441E+1	7.684E+1
-3.565E-2	3.428E+1	7.633E+1
-4.051E-2	3.438E+1	7.662E+1
-3.889E-2	3.439E+1	7.669E+1
-3.727E-2	3.416E+1	7.624E+1
-3.727E-2	3.420E+1	7.620E+1
-4.051E-2	3.435E+1	7.661E+1
-4.051E-2	3.423E+1	7.669E+1
-3.565E-2	3.411E+1	7.669E+1
-3.240E-2	3.435E+1	7.611E+1
-3.889E-2	3.430E+1	7.649E+1
-3.889E-2	3.440E+1	7.646E+1
-3.403E-2	3.418E+1	7.626E+1
-3.565E-2	3.439E+1	7.646E+1
-3.889E-2	3.424E+1	7.624E+1
-4.214E-2	3.420E+1	7.648E+1
-3.565E-2	3.442E+1	7.638E+1
-3.403E-2	3.437E+1	7.640E+1
-3.889E-2	3.414E+1	7.668E+1
-3.889E-2	3.414E+1	7.628E+1
-3.565E-2	3.414E+1	7.650E+1
-3.889E-2	3.418E+1	7.656E+1
-4.214E-2	3.433E+1	7.649E+1
-3.889E-2	3.415E+1	7.650E+1
-3.240E-2	3.429E+1	7.650E+1
-3.240E-2	3.430E+1	7.660E+1
-3.727E-2	3.421E+1	7.647E+1
-3.889E-2	3.427E+1	7.649E+1
-3.727E-2	3.402E+1	7.619E+1
-3.565E-2	3.428E+1	7.630E+1
-4.051E-2	3.433E+1	7.649E+1
-3.889E-2	3.399E+1	7.625E+1
-3.403E-2	3.436E+1	7.634E+1
-3.727E-2	3.426E+1	7.637E+1
-4.051E-2	3.423E+1	7.636E+1
-4.214E-2	3.420E+1	7.644E+1
-3.727E-2	3.438E+1	7.660E+1
-3.889E-2	3.436E+1	7.617E+1
-4.214E-2	3.442E+1	7.646E+1
-3.565E-2	3.438E+1	7.630E+1
-3.565E-2	3.424E+1	7.639E+1
-3.565E-2	3.427E+1	7.622E+1
-3.889E-2	3.442E+1	7.660E+1
-3.727E-2	3.425E+1	7.608E+1
-3.565E-2	3.424E+1	7.629E+1
-3.403E-2	3.422E+1	7.633E+1
-4.051E-2	3.438E+1	7.605E+1
-3.889E-2	3.420E+1	7.618E+1
-3.403E-2	3.412E+1	7.627E+1
-3.889E-2	3.411E+1	7.632E+1
-3.889E-2	3.432E+1	7.644E+1
-3.889E-2	3.420E+1	7.632E+1
-3.565E-2	3.422E+1	7.602E+1
-3.565E-2	3.404E+1	7.669E+1
-3.889E-2	3.416E+1	7.640E+1
-3.889E-2	3.427E+1	7.663E+1
-3.403E-2	3.424E+1	7.674E+1
-3.403E-2	3.436E+1	7.658E+1
-3.727E-2	3.422E+1	7.623E+1
-4.051E-2	3.424E+1	7.607E+1
-3.240E-2	3.406E+1	7.646E+1
-3.403E-2	3.455E+1	7.674E+1
-4.376E-2	3.426E+1	7.636E+1
-3.889E-2	3.421E+1	7.687E+1
-3.565E-2	3.442E+1	7.670E+1
-3.565E-2	3.431E+1	7.655E+1
-3.727E-2	3.427E+1	7.646E+1
-3.889E-2	3.429E+1	7.671E+1
-3.403E-2	3.430E+1	7.671E+1
-3.565E-2	3.423E+1	7.655E+1
-4.051E-2	3.422E+1	7.647E+1
-3.889E-2	3.416E+1	7.622E+1
-3.565E-2	3.428E+1	7.616E+1
-3.565E-2	3.411E+1	7.616E+1
-4.051E-2	3.394E+1	7.643E+1
-3.727E-2	3.417E+1	7.630E+1
-3.565E-2	3.414E+1	7.638E+1
-3.727E-2	3.417E+1	7.656E+1
-4.214E-2	3.437E+1	7.624E+1
-3.889E-2	3.407E+1	7.640E+1
-3.565E-2	3.446E+1	7.654E+1
-3.240E-2	3.416E+1	7.654E+1
-4.051E-2	3.406E+1	7.661E+1
-3.889E-2	3.415E+1	7.630E+1
-3.403E-2	3.405E+1	7.641E+1
-3.889E-2	3.435E+1	7.660E+1
-4.051E-2	3.430E+1	7.638E+1
-3.565E-2	3.426E+1	7.637E+1
-3.565E-2	3.433E+1	7.651E+1
-3.889E-2	3.404E+1	7.618E+1
-4.214E-2	3.449E+1	7.639E+1
-3.889E-2	3.434E+1	7.615E+1
-3.240E-2	3.408E+1	7.639E+1
-3.240E-2	3.402E+1	7.652E+1
-3.889E-2	3.427E+1	7.633E+1
-3.889E-2	3.413E+1	7.623E+1
-3.565E-2	3.421E+1	7.636E+1
-3.565E-2	3.435E+1	7.650E+1
-3.727E-2	3.411E+1	7.648E+1
-3.727E-2	3.418E+1	7.656E+1
-3.565E-2	3.416E+1	7.656E+1
-3.727E-2	3.419E+1	7.639E+1
-4.051E-2	3.409E+1	7.624E+1
-3.727E-2	3.414E+1	7.641E+1
-3.403E-2	3.425E+1	7.640E+1
-3.403E-2	3.411E+1	7.632E+1
-3.889E-2	3.429E+1	7.637E+1
-3.727E-2	3.421E+1	7.625E+1
-3.403E-2	3.439E+1	7.631E+1
-3.727E-2	3.421E+1	7.636E+1
-4.051E-2	3.425E+1	7.624E+1
-3.727E-2	3.405E+1	7.634E+1
-3.727E-2	3.423E+1	7.666E+1
-3.889E-2	3.419E+1	7.616E+1
-4.051E-2	3.436E+1	7.666E+1
-3.565E-2	3.417E+1	7.631E+1
-3.565E-2	3.421E+1	7.610E+1
-3.240E-2	3.439E+1	7.615E+1
-3.889E-2	3.414E+1	7.601E+1
-4.051E-2	3.426E+1	7.644E+1
-3.889E-2	3.403E+1	7.626E+1
-3.565E-2	3.413E+1	7.654E+1
-4.051E-2	3.427E+1	7.650E+1
-3.727E-2	3.422E+1	7.624E+1
-3.565E-2	3.414E+1	7.649E+1
-3.727E-2	3.421E+1	7.650E+1
-4.051E-2	3.425E+1	7.620E+1
-3.889E-2	3.423E+1	7.640E+1
-3.727E-2	3.420E+1	7.632E+1
-4.051E-2	3.405E+1	7.619E+1
-4.051E-2	3.407E+1	7.625E+1
-4.214E-2	3.437E+1	7.656E+1
-3.565E-2	3.407E+1	7.666E+1
-3.240E-2	3.405E+1	7.635E+1
-3.727E-2	3.423E+1	7.655E+1
-4.051E-2	3.412E+1	7.644E+1
-3.727E-2	3.414E+1	7.629E+1
-3.240E-2	3.427E+1	7.607E+1
-4.051E-2	3.422E+1	7.659E+1
-3.889E-2	3.425E+1	7.640E+1
-3.889E-2	3.434E+1	7.600E+1
-3.565E-2	3.426E+1	7.663E+1
-3.889E-2	3.426E+1	7.636E+1
-3.727E-2	3.422E+1	7.624E+1
-3.403E-2	3.416E+1	7.648E+1
-3.565E-2	3.446E+1	7.649E+1
-4.051E-2	3.422E+1	7.625E+1
-3.727E-2	3.432E+1	7.631E+1
-3.889E-2	3.419E+1	7.653E+1
-3.403E-2	3.418E+1	7.641E+1
-4.051E-2	3.412E+1	7.625E+1
-3.889E-2	3.422E+1	7.602E+1
-3.240E-2	3.423E+1	7.640E+1
-3.403E-2	3.410E+1	7.623E+1
-3.889E-2	3.423E+1	7.623E+1
-3.889E-2	3.417E+1	7.616E+1
-3.565E-2	3.437E+1	7.615E+1
-3.889E-2	3.404E+1	7.610E+1
-4.051E-2	3.429E+1	7.652E+1
-3.727E-2	3.399E+1	7.644E+1
-3.403E-2	3.423E+1	7.595E+1
-3.727E-2	3.430E+1	7.653E+1
-3.727E-2	3.413E+1	7.634E+1
-3.727E-2	3.412E+1	7.641E+1
-3.565E-2	3.412E+1	7.648E+1
-3.565E-2	3.426E+1	7.631E+1
-4.214E-2	3.414E+1	7.608E+1
-4.051E-2	3.437E+1	7.647E+1
-3.727E-2	3.431E+1	7.626E+1
-3.565E-2	3.407E+1	7.657E+1
-4.214E-2	3.406E+1	7.602E+1
-3.889E-2	3.431E+1	7.663E+1
-3.403E-2	3.429E+1	7.665E+1
-3.565E-2	3.421E+1	7.622E+1
-4.051E-2	3.402E+1	7.605E+1
-4.214E-2	3.432E+1	7.652E+1
-3.403E-2	3.436E+1	7.658E+1
-3.727E-2	3.420E+1	7.656E+1
-4.051E-2	3.406E+1	7.628E+1
-3.727E-2	3.419E+1	7.656E+1
-3.565E-2	3.430E+1	7.638E+1
-3.565E-2	3.402E+1	7.607E+1
-4.051E-2	3.418E+1	7.620E+1
-3.727E-2	3.435E+1	7.643E+1
-3.240E-2	3.419E+1	7.629E+1
-3.565E-2	3.417E+1	7.598E+1
-4.051E-2	3.413E+1	7.612E+1
-4.051E-2	3.397E+1	7.607E+1
-3.727E-2	3.417E+1	7.626E+1
-3.727E-2	3.409E+1	7.634E+1
-4.214E-2	3.389E+1	7.641E+1
-4.051E-2	3.417E+1	7.620E+1
-3.565E-2	3.436E+1	7.619E+1
-3.727E-2	3.424E+1	7.636E+1
-4.051E-2	3.406E+1	7.621E+1
-3.727E-2	3.418E+1	7.648E+1
-3.565E-2	3.421E+1	7.597E+1
-3.889E-2	3.423E+1	7.631E+1
-4.214E-2	3.421E+1	7.641E+1
-3.565E-2	3.422E+1	7.608E+1
-3.403E-2	3.408E+1	7.633E+1
-3.565E-2	3.423E+1	7.614E+1
-4.051E-2	3.428E+1	7.635E+1
-3.727E-2	3.438E+1	7.659E+1
-3.565E-2	3.420E+1	7.617E+1
-3.727E-2	3.422E+1	7.639E+1
-3.889E-2	3.425E+1	7.635E+1
-4.214E-2	3.415E+1	7.621E+1
-3.565E-2	3.418E+1	7.590E+1
-3.240E-2	3.439E+1	7.617E+1
-4.051E-2	3.418E+1	7.631E+1
-3.727E-2	3.430E+1	7.662E+1
-3.403E-2	3.414E+1	7.628E+1
-3.565E-2	3.440E+1	7.610E+1
-3.889E-2	3.414E+1	7.638E+1
-3.727E-2	3.406E+1	7.599E+1
-3.403E-2	3.403E+1	7.627E+1
-3.889E-2	3.403E+1	7.639E+1
-4.051E-2	3.415E+1	7.652E+1
-3.889E-2	3.436E+1	7.619E+1
-3.403E-2	3.414E+1	7.622E+1
-3.565E-2	3.428E+1	7.611E+1
-4.051E-2	3.408E+1	7.620E+1
-3.889E-2	3.419E+1	7.623E+1
-3.889E-2	3.413E+1	7.633E+1
-3.565E-2	3.414E+1	7.623E+1
-3.889E-2	3.414E+1	7.627E+1
-3.727E-2	3.413E+1	7.630E+1
-3.403E-2	3.424E+1	7.627E+1
-3.727E-2	3.401E+1	7.670E+1
-4.051E-2	3.418E+1	7.602E+1
-3.889E-2	3.413E+1	7.648E+1
-3.727E-2	3.399E+1	7.619E+1
-3.727E-2	3.411E+1	7.628E+1
-4.376E-2	3.411E+1	7.632E+1
-3.889E-2	3.408E+1	7.631E+1
-3.240E-2	3.423E+1	7.638E+1
-3.727E-2	3.417E+1	7.635E+1
-3.889E-2	3.414E+1	7.624E+1
-4.051E-2	3.416E+1	7.627E+1
-3.727E-2	3.412E+1	7.627E+1
-3.727E-2	3.424E+1	7.593E+1
-3.889E-2	3.414E+1	7.609E+1
-4.051E-2	3.403E+1	7.604E+1
-3.727E-2	3.408E+1	7.616E+1
-3.727E-2	3.425E+1	7.656E+1
-3.889E-2	3.422E+1	7.640E+1
-3.727E-2	3.423E+1	7.641E+1
-3.565E-2	3.414E+1	7.623E+1
-3.565E-2	3.414E+1	7.633E+1
-3.565E-2	3.428E+1	7.630E+1
-3.889E-2	3.415E+1	7.640E+1
-3.403E-2	3.411E+1	7.618E+1
-3.889E-2	3.437E+1	7.621E+1
-4.376E-2	3.412E+1	7.639E+1
-3.727E-2	3.417E+1	7.629E+1
-3.403E-2	3.431E+1	7.648E+1
-3.565E-2	3.420E+1	7.627E+1
-3.565E-2	3.445E+1	7.628E+1
-3.727E-2	3.416E+1	7.627E+1
-3.565E-2	3.405E+1	7.623E+1
-3.565E-2	3.415E+1	7.640E+1
-4.051E-2	3.422E+1	7.630E+1
-4.051E-2	3.412E+1	7.622E+1
-3.403E-2	3.443E+1	7.625E+1
-3.727E-2	3.428E+1	7.589E+1
-3.889E-2	3.420E+1	7.620E+1
-4.051E-2	3.433E+1	7.626E+1
-3.403E-2	3.416E+1	7.634E+1
-3.889E-2	3.436E+1	7.626E+1
-4.051E-2	3.447E+1	7.636E+1
-3.565E-2	3.419E+1	7.624E+1
-3.403E-2	3.416E+1	7.621E+1
-3.727E-2	3.436E+1	7.636E+1
-3.727E-2	3.395E+1	7.623E+1
-4.214E-2	3.406E+1	7.618E+1
-3.565E-2	3.428E+1	7.620E+1
-3.727E-2	3.408E+1	7.615E+1
-3.889E-2	3.421E+1	7.652E+1
-3.889E-2	3.394E+1	7.640E+1
-3.565E-2	3.432E+1	7.652E+1
-3.403E-2	3.396E+1	7.646E+1
-4.051E-2	3.402E+1	7.641E+1
-4.051E-2	3.422E+1	7.636E+1
-3.240E-2	3.420E+1	7.628E+1
-3.727E-2	3.414E+1	7.630E+1
-3.889E-2	3.426E+1	7.620E+1
-3.889E-2	3.404E+1	7.647E+1
-3.565E-2	3.405E+1	7.631E+1
-4.051E-2	3.405E+1	7.625E+1
-4.051E-2	3.396E+1	7.607E+1
-3.727E-2	3.420E+1	7.631E+1
-3.565E-2	3.413E+1	7.616E+1
-3.727E-2	3.413E+1	7.628E+1
-3.727E-2	3.423E+1	7.643E+1
-4.051E-2	3.425E+1	7.642E+1
-3.240E-2	3.416E+1	7.625E+1
-3.889E-2	3.413E+1	7.605E+1
-3.565E-2	3.428E+1	7.622E+1
-3.889E-2	3.416E+1	7.667E+1
-3.403E-2	3.411E+1	7.644E+1
-3.403E-2	3.423E+1	7.629E+1
-4.051E-2	3.415E+1	7.638E+1
-4.051E-2	3.401E+1	7.632E+1
-3.240E-2	3.413E+1	7.621E+1
-3.565E-2	3.400E+1	7.636E+1
-4.214E-2	3.401E+1	7.598E+1
-3.727E-2	3.401E+1	7.642E+1
-3.403E-2	3.421E+1	7.616E+1
-3.565E-2	3.403E+1	7.636E+1
-4.214E-2	3.412E+1	7.611E+1
-3.403E-2	3.419E+1	7.640E+1
-3.403E-2	3.390E+1	7.629E+1
-4.051E-2	3.429E+1	7.626E+1
-3.889E-2	3.411E+1	7.642E+1
-3.727E-2	3.416E+1	7.618E+1
-3.565E-2	3.416E+1	7.620E+1
-3.403E-2	3.403E+1	7.621E+1
-3.565E-2	3.410E+1	7.612E+1
-3.889E-2	3.399E+1	7.627E+1
-3.565E-2	3.393E+1	7.633E+1
-3.565E-2	3.422E+1	7.646E+1
-4.214E-2	3.394E+1	7.628E+1
-3.889E-2	3.438E+1	7.623E+1
-3.727E-2	3.408E+1	7.637E+1
-3.889E-2	3.427E+1	7.615E+1
-3.889E-2	3.416E+1	7.648E+1
-3.727E-2	3.419E+1	7.633E+1
-3.078E-2	3.424E+1	7.605E+1
-3.727E-2	3.415E+1	7.628E+1
-3.889E-2	3.406E+1	7.627E+1
-3.240E-2	3.413E+1	7.633E+1
-3.889E-2	3.411E+1	7.616E+1
-3.889E-2	3.417E+1	7.601E+1
-4.051E-2	3.397E+1	7.643E+1
-3.727E-2	3.430E+1	7.601E+1
-3.403E-2	3.403E+1	7.637E+1
-3.727E-2	3.417E+1	7.631E+1
-3.889E-2	3.430E+1	7.619E+1
-3.889E-2	3.401E+1	7.638E+1
-3.565E-2	3.387E+1	7.609E+1
-3.727E-2	3.415E+1	7.641E+1
-4.214E-2	3.414E+1	7.610E+1
-3.727E-2	3.412E+1	7.641E+1
-3.240E-2	3.405E+1	7.627E+1
-3.565E-2	3.428E+1	7.610E+1
-3.727E-2	3.443E+1	7.617E+1
-3.403E-2	3.405E+1	7.653E+1
-3.403E-2	3.407E+1	7.617E+1
-3.889E-2	3.415E+1	7.629E+1
-4.051E-2	3.437E+1	7.624E+1
-4.214E-2	3.421E+1	7.645E+1
-3.565E-2	3.403E+1	7.614E+1
-3.727E-2	3.404E+1	7.610E+1
-4.214E-2	3.421E+1	7.639E+1
-3.889E-2	3.402E+1	7.626E+1
-3.565E-2	3.415E+1	7.606E+1
-3.889E-2	3.413E+1	7.650E+1
-4.051E-2	3.413E+1	7.652E+1
-3.727E-2	3.415E+1	7.655E+1
-3.403E-2	3.412E+1	7.642E+1
-3.565E-2	3.420E+1	7.608E+1
-4.214E-2	3.422E+1	7.645E+1
-3.889E-2	3.406E+1	7.643E+1
-3.403E-2	3.433E+1	7.624E+1
-3.889E-2	3.415E+1	7.637E+1
-4.214E-2	3.408E+1	7.620E+1
-3.727E-2	3.421E+1	7.635E+1
-3.565E-2	3.411E+1	7.639E+1
-3.565E-2	3.414E+1	7.640E+1
-3.889E-2	3.440E+1	7.648E+1
-4.214E-2	3.420E+1	7.631E+1
-3.565E-2	3.426E+1	7.640E+1
-3.240E-2	3.416E+1	7.612E+1
-4.051E-2	3.386E+1	7.614E+1
-4.051E-2	3.414E+1	7.666E+1
-3.240E-2	3.417E+1	7.587E+1
-4.051E-2	3.424E+1	7.613E+1
-3.889E-2	3.433E+1	7.595E+1
-3.889E-2	3.419E+1	7.624E+1
-3.727E-2	3.394E+1	7.644E+1
-3.727E-2	3.409E+1	7.624E+1
-4.051E-2	3.429E+1	7.622E+1
-3.889E-2	3.432E+1	7.611E+1
-3.240E-2	3.429E+1	7.619E+1
-3.565E-2	3.401E+1	7.620E+1
-4.214E-2	3.428E+1	7.597E+1
-3.403E-2	3.436E+1	7.632E+1
-3.727E-2	3.406E+1	7.635E+1
-3.727E-2	3.427E+1	7.623E+1
-3.889E-2	3.423E+1	7.620E+1
-3.889E-2	3.419E+1	7.631E+1
-3.727E-2	3.397E+1	7.633E+1
-3.727E-2	3.410E+1	7.654E+1
-4.214E-2	3.401E+1	7.639E+1
-3.889E-2	3.438E+1	7.591E+1
-3.565E-2	3.409E+1	7.647E+1
-3.727E-2	3.409E+1	7.636E+1
-3.889E-2	3.430E+1	7.579E+1
-4.051E-2	3.406E+1	7.629E+1
-3.565E-2	3.405E+1	7.615E+1
-3.727E-2	3.408E+1	7.624E+1
-3.889E-2	3.429E+1	7.631E+1
-3.889E-2	3.433E+1	7.626E+1
-3.565E-2	3.412E+1	7.600E+1
-3.727E-2	3.406E+1	7.604E+1
-3.727E-2	3.406E+1	7.592E+1
-3.565E-2	3.413E+1	7.640E+1
-3.240E-2	3.419E+1	7.652E+1
-3.565E-2	3.430E+1	7.644E+1
-4.051E-2	3.438E+1	7.653E+1
-3.889E-2	3.398E+1	7.621E+1
-3.727E-2	3.411E+1	7.644E+1
-3.727E-2	3.416E+1	7.634E+1
-3.889E-2	3.412E+1	7.582E+1
-3.889E-2	3.392E+1	7.645E+1
-3.727E-2	3.409E+1	7.650E+1
-3.727E-2	3.390E+1	7.646E+1
-3.889E-2	3.396E+1	7.647E+1
-3.727E-2	3.416E+1	7.667E+1
-3.403E-2	3.429E+1	7.639E+1
-3.403E-2	3.422E+1	7.660E+1
-3.889E-2	3.434E+1	7.605E+1
-4.214E-2	3.407E+1	7.640E+1
-3.727E-2	3.422E+1	7.638E+1
-3.565E-2	3.411E+1	7.643E+1
-3.889E-2	3.407E+1	7.613E+1
-3.727E-2	3.415E+1	7.600E+1
-3.403E-2	3.405E+1	7.617E+1
-3.889E-2	3.409E+1	7.631E+1
-4.051E-2	3.402E+1	7.642E+1
-3.727E-2	3.423E+1	7.640E+1
-3.240E-2	3.414E+1	7.606E+1
-3.727E-2	3.421E+1	7.641E+1
-4.214E-2	3.427E+1	7.634E+1
-3.727E-2	3.414E+1	7.628E+1
-3.403E-2	3.433E+1	7.618E+1
-3.565E-2	3.404E+1	7.615E+1
-3.727E-2	3.409E+1	7.646E+1
-3.727E-2	3.421E+1	7.655E+1
-3.727E-2	3.409E+1	7.622E+1
-3.727E-2	3.410E+1	7.619E+1
-4.376E-2	3.416E+1	7.601E+1
-3.889E-2	3.429E+1	7.641E+1
-3.565E-2	3.412E+1	7.645E+1
-3.727E-2	3.396E+1	7.613E+1
-4.051E-2	3.424E+1	7.643E+1
-3.727E-2	3.408E+1	7.628E+1
-3.403E-2	3.423E+1	7.596E+1
-3.727E-2	3.426E+1	7.672E+1
-4.376E-2	3.401E+1	7.618E+1
-3.889E-2	3.400E+1	7.658E+1
-3.565E-2	3.424E+1	7.615E+1
-3.727E-2	3.394E+1	7.614E+1
-3.889E-2	3.415E+1	7.642E+1
-3.889E-2	3.425E+1	7.630E+1
-3.565E-2	3.421E+1	7.631E+1
-3.403E-2	3.404E+1	7.627E+1
-3.889E-2	3.400E+1	7.627E+1
-3.727E-2	3.399E+1	7.633E+1
-3.565E-2	3.400E+1	7.640E+1
-3.565E-2	3.408E+1	7.623E+1
-4.214E-2	3.406E+1	7.629E+1
-3.889E-2	3.399E+1	7.633E+1
-3.565E-2	3.417E+1	7.635E+1
-3.403E-2	3.408E+1	7.646E+1
-3.727E-2	3.415E+1	7.627E+1
-3.727E-2	3.418E+1	7.632E+1
-3.403E-2	3.428E+1	7.638E+1
-3.727E-2	3.418E+1	7.628E+1
-3.889E-2	3.402E+1	7.605E+1
-3.889E-2	3.406E+1	7.611E+1
-3.403E-2	3.442E+1	7.635E+1
-3.565E-2	3.414E+1	7.615E+1
-4.051E-2	3.427E+1	7.623E+1
-4.051E-2	3.399E+1	7.614E+1
-3.565E-2	3.408E+1	7.590E+1
-3.403E-2	3.424E+1	7.607E+1
-3.889E-2	3.425E+1	7.644E+1
-3.889E-2	3.403E+1	7.644E+1
-3.403E-2	3.431E+1	7.628E+1
-3.889E-2	3.408E+1	7.643E+1
-4.051E-2	3.403E+1	7.606E+1
-4.051E-2	3.427E+1	7.645E+1
-3.565E-2	3.389E+1	7.580E+1
-4.051E-2	3.417E+1	7.623E+1
-4.051E-2	3.436E+1	7.616E+1
-3.727E-2	3.422E+1	7.638E+1
-3.403E-2	3.388E+1	7.607E+1
-3.727E-2	3.413E+1	7.634E+1
-4.051E-2	3.403E+1	7.609E+1
-3.727E-2	3.430E+1	7.609E+1
-3.565E-2	3.403E+1	7.596E+1
-3.727E-2	3.405E+1	7.608E+1
-3.727E-2	3.417E+1	7.606E+1
-3.565E-2	3.415E+1	7.618E+1
-3.565E-2	3.425E+1	7.652E+1
-3.565E-2	3.416E+1	7.660E+1
-3.889E-2	3.432E+1	7.586E+1
-3.727E-2	3.400E+1	7.628E+1
-3.403E-2	3.394E+1	7.635E+1
-3.727E-2	3.396E+1	7.647E+1
-4.214E-2	3.407E+1	7.623E+1
-4.051E-2	3.406E+1	7.591E+1
-3.727E-2	3.403E+1	7.619E+1
-3.403E-2	3.407E+1	7.609E+1
-3.727E-2	3.409E+1	7.648E+1
-3.565E-2	3.431E+1	7.625E+1
-3.565E-2	3.417E+1	7.650E+1
-3.727E-2	3.405E+1	7.611E+1
-4.051E-2	3.404E+1	7.639E+1
-3.889E-2	3.411E+1	7.598E+1
-3.240E-2	3.410E+1	7.614E+1
-3.727E-2	3.419E+1	7.639E+1
-4.051E-2	3.433E+1	7.628E+1
-3.727E-2	3.423E+1	7.648E+1
-3.403E-2	3.430E+1	7.630E+1
-3.403E-2	3.417E+1	7.642E+1
-4.214E-2	3.412E+1	7.615E+1
-3.889E-2	3.388E+1	7.631E+1
-3.565E-2	3.399E+1	7.656E+1
-3.889E-2	3.412E+1	7.629E+1
-4.051E-2	3.403E+1	7.615E+1
-3.403E-2	3.409E+1	7.638E+1
-3.727E-2	3.393E+1	7.635E+1
-3.727E-2	3.414E+1	7.606E+1
-3.889E-2	3.420E+1	7.659E+1
-3.727E-2	3.421E+1	7.632E+1
-3.403E-2	3.424E+1	7.624E+1
-3.727E-2	3.430E+1	7.633E+1
-3.727E-2	3.406E+1	7.664E+1
-4.214E-2	3.364E+1	7.610E+1
-3.240E-2	3.428E+1	7.634E+1
-3.403E-2	3.396E+1	7.602E+1
-3.889E-2	3.411E+1	7.610E+1
-3.565E-2	3.425E+1	7.598E+1
-3.403E-2	3.399E+1	7.638E+1
-3.889E-2	3.404E+1	7.607E+1
-3.889E-2	3.416E+1	7.657E+1
-4.051E-2	3.406E+1	7.603E+1
-3.565E-2	3.430E+1	7.624E+1
-4.051E-2	3.454E+1	7.613E+1
-4.051E-2	3.411E+1	7.641E+1
-3.889E-2	3.417E+1	7.639E+1
-3.403E-2	3.421E+1	7.638E+1
-3.727E-2	3.423E+1	7.627E+1
-4.051E-2	3.404E+1	7.630E+1
-4.051E-2	3.418E+1	7.644E+1
-3.240E-2	3.400E+1	7.627E+1
-3.889E-2	3.407E+1	7.603E+1
-3.889E-2	3.396E+1	7.610E+1
-3.727E-2	3.399E+1	7.595E+1
-3.565E-2	3.408E+1	7.652E+1
-3.727E-2	3.445E+1	7.622E+1
-3.889E-2	3.418E+1	7.647E+1
-3.727E-2	3.410E+1	7.635E+1
-3.403E-2	3.387E+1	7.645E+1
-3.889E-2	3.422E+1	7.632E+1
-4.051E-2	3.408E+1	7.643E+1
-3.727E-2	3.373E+1	7.636E+1
-3.727E-2	3.398E+1	7.637E+1
-3.889E-2	3.392E+1	7.613E+1
-3.889E-2	3.423E+1	7.631E+1
-3.889E-2	3.404E+1	7.603E+1
-3.403E-2	3.437E+1	7.588E+1
-3.565E-2	3.426E+1	7.647E+1
-4.051E-2	3.403E+1	7.609E+1
-3.727E-2	3.426E+1	7.621E+1
-3.727E-2	3.434E+1	7.614E+1
-3.565E-2	3.413E+1	7.633E+1
-4.051E-2	3.401E+1	7.637E+1
-3.403E-2	3.427E+1	7.613E+1
-3.240E-2	3.414E+1	7.611E+1
-3.889E-2	3.406E+1	7.650E+1
-4.051E-2	3.395E+1	7.615E+1
-3.889E-2	3.401E+1	7.624E+1
-3.240E-2	3.412E+1	7.627E+1
-3.565E-2	3.404E+1	7.640E+1
-4.051E-2	3.413E+1	7.604E+1
-3.889E-2	3.380E+1	7.614E+1
-4.051E-2	3.415E+1	7.601E+1
-3.727E-2	3.405E+1	7.638E+1
-3.565E-2	3.411E+1	7.596E+1
-3.727E-2	3.422E+1	7.625E+1
-3.727E-2	3.437E+1	7.646E+1
-3.727E-2	3.436E+1	7.619E+1
-3.889E-2	3.412E+1	7.633E+1
-3.727E-2	3.399E+1	7.626E+1
-3.727E-2	3.401E+1	7.649E+1
-3.565E-2	3.415E+1	7.615E+1
-4.214E-2	3.426E+1	7.622E+1
-3.727E-2	3.410E+1	7.648E+1
-3.403E-2	3.409E+1	7.666E+1
-3.565E-2	3.423E+1	7.611E+1
-4.051E-2	3.420E+1	7.627E+1
-3.727E-2	3.403E+1	7.647E+1
-3.565E-2	3.420E+1	7.629E+1
-3.889E-2	3.442E+1	7.612E+1
-3.889E-2	3.394E+1	7.645E+1
-3.403E-2	3.422E+1	7.646E+1
-3.403E-2	3.402E+1	7.615E+1
-3.727E-2	3.410E+1	7.620E+1
-4.051E-2	3.431E+1	7.628E+1
-4.214E-2	3.417E+1	7.625E+1
-3.727E-2	3.438E+1	7.637E+1
-3.565E-2	3.406E+1	7.603E+1
-3.727E-2	3.436E+1	7.606E+1
-3.889E-2	3.421E+1	7.608E+1
-3.403E-2	3.414E+1	7.629E+1
-3.727E-2	3.396E+1	7.624E+1
-3.727E-2	3.429E+1	7.595E+1
-3.727E-2	3.418E+1	7.612E+1
-3.403E-2	3.410E+1	7.605E+1
-3.727E-2	3.419E+1	7.639E+1
-4.051E-2	3.410E+1	7.659E+1
-3.727E-2	3.408E+1	7.618E+1
-3.565E-2	3.415E+1	7.594E+1
-3.727E-2	3.425E+1	7.637E+1
-4.051E-2	3.398E+1	7.626E+1
-3.889E-2	3.429E+1	7.624E+1
-3.565E-2	3.405E+1	7.627E+1
-3.565E-2	3.400E+1	7.628E+1
-3.889E-2	3.411E+1	7.628E+1
-3.889E-2	3.418E+1	7.643E+1
-3.240E-2	3.414E+1	7.646E+1
-3.565E-2	3.402E+1	7.623E+1
-4.051E-2	3.434E+1	7.641E+1
-3.727E-2	3.428E+1	7.611E+1
-3.565E-2	3.407E+1	7.619E+1
-3.565E-2	3.426E+1	7.604E+1
-4.214E-2	3.409E+1	7.623E+1
-3.727E-2	3.400E+1	7.645E+1
-3.565E-2	3.418E+1	7.661E+1
-3.889E-2	3.414E+1	7.632E+1
-4.051E-2	3.412E+1	7.631E+1
-3.727E-2	3.403E+1	7.606E+1
-3.078E-2	3.417E+1	7.648E+1
-3.565E-2	3.407E+1	7.632E+1
-4.376E-2	3.409E+1	7.616E+1
-3.727E-2	3.422E+1	7.665E+1
-3.403E-2	3.422E+1	7.627E+1
-3.727E-2	3.414E+1	7.611E+1
-4.051E-2	3.412E+1	7.637E+1
-3.727E-2	3.393E+1	7.616E+1
-3.565E-2	3.405E+1	7.610E+1
-3.889E-2	3.428E+1	7.640E+1
-3.727E-2	3.416E+1	7.654E+1
-3.727E-2	3.389E+1	7.629E+1
-3.403E-2	3.404E+1	7.583E+1
-3.727E-2	3.413E+1	7.634E+1
-4.051E-2	3.430E+1	7.608E+1
-3.565E-2	3.415E+1	7.616E+1
-3.403E-2	3.402E+1	7.621E+1
-3.565E-2	3.420E+1	7.619E+1
-3.889E-2	3.423E+1	7.638E+1
-3.727E-2	3.425E+1	7.634E+1
-3.240E-2	3.416E+1	7.633E+1
-3.727E-2	3.413E+1	7.609E+1
-4.214E-2	3.406E+1	7.629E+1
-3.727E-2	3.446E+1	7.604E+1
-3.889E-2	3.394E+1	7.632E+1
-3.727E-2	3.421E+1	7.623E+1
-4.214E-2	3.408E+1	7.638E+1
-3.889E-2	3.406E+1	7.652E+1
-3.403E-2	3.408E+1	7.617E+1
-3.727E-2	3.422E+1	7.621E+1
-3.889E-2	3.423E+1	7.607E+1
-3.727E-2	3.400E+1	7.618E+1
-3.565E-2	3.441E+1	7.610E+1
-3.727E-2	3.390E+1	7.631E+1
-3.889E-2	3.411E+1	7.615E+1
-3.889E-2	3.422E+1	7.613E+1
-3.565E-2	3.402E+1	7.632E+1
-3.727E-2	3.406E+1	7.638E+1
-4.376E-2	3.417E+1	7.627E+1
-3.889E-2	3.402E+1	7.634E+1
-3.727E-2	3.406E+1	7.611E+1
-3.889E-2	3.419E+1	7.635E+1
-3.889E-2	3.416E+1	7.636E+1
-3.889E-2	3.387E+1	7.647E+1
-3.403E-2	3.394E+1	7.604E+1
-3.889E-2	3.418E+1	7.616E+1
-3.889E-2	3.419E+1	7.632E+1
-3.565E-2	3.423E+1	7.594E+1
-3.240E-2	3.402E+1	7.604E+1
-3.565E-2	3.401E+1	7.626E+1
-4.051E-2	3.411E+1	7.637E+1
-3.889E-2	3.408E+1	7.625E+1
-3.403E-2	3.398E+1	7.622E+1
-3.727E-2	3.406E+1	7.607E+1
-3.889E-2	3.423E+1	7.632E+1
-3.565E-2	3.428E+1	7.647E+1
-3.403E-2	3.417E+1	7.588E+1
-3.727E-2	3.417E+1	7.644E+1
-3.889E-2	3.417E+1	7.615E+1
-3.727E-2	3.432E+1	7.625E+1
-3.565E-2	3.406E+1	7.646E+1
-3.565E-2	3.414E+1	7.615E+1
-3.889E-2	3.407E+1	7.645E+1
-3.889E-2	3.429E+1	7.620E+1
-3.403E-2	3.409E+1	7.615E+1
-3.565E-2	3.417E+1	7.653E+1
-4.051E-2	3.410E+1	7.626E+1
-3.565E-2	3.391E+1	7.639E+1
-3.565E-2	3.399E+1	7.652E+1
-3.403E-2	3.396E+1	7.618E+1
-4.051E-2	3.420E+1	7.668E+1
-3.889E-2	3.426E+1	7.620E+1
-3.078E-2	3.413E+1	7.636E+1
-3.565E-2	3.399E+1	7.636E+1
-4.051E-2	3.418E+1	7.630E+1
-3.889E-2	3.426E+1	7.640E+1
-3.565E-2	3.434E+1	7.652E+1
-3.889E-2	3.439E+1	7.640E+1
-3.889E-2	3.400E+1	7.616E+1
-3.727E-2	3.436E+1	7.617E+1
-3.565E-2	3.410E+1	7.608E+1
-3.565E-2	3.413E+1	7.627E+1
-3.889E-2	3.431E+1	7.651E+1
-3.727E-2	3.417E+1	7.606E+1
-3.565E-2	3.406E+1	7.621E+1
-3.565E-2	3.427E+1	7.636E+1
-3.889E-2	3.399E+1	7.602E+1
-3.889E-2	3.410E+1	7.615E+1
-3.403E-2	3.395E+1	7.606E+1
-3.403E-2	3.426E+1	7.627E+1
-4.051E-2	3.409E+1	7.640E+1
-3.565E-2	3.421E+1	7.620E+1
-3.727E-2	3.407E+1	7.633E+1
-3.889E-2	3.417E+1	7.626E+1
-4.051E-2	3.418E+1	7.645E+1
-3.889E-2	3.403E+1	7.609E+1
-3.565E-2	3.400E+1	7.623E+1
-3.889E-2	3.433E+1	7.646E+1
-4.051E-2	3.402E+1	7.631E+1
-3.889E-2	3.401E+1	7.618E+1
-3.403E-2	3.408E+1	7.611E+1
-3.565E-2	3.416E+1	7.610E+1
-3.889E-2	3.421E+1	7.627E+1
-3.889E-2	3.392E+1	7.643E+1
-3.727E-2	3.419E+1	7.620E+1
-3.727E-2	3.395E+1	7.613E+1
-3.889E-2	3.440E+1	7.660E+1
-3.565E-2	3.393E+1	7.640E+1
-3.565E-2	3.419E+1	7.605E+1
-3.889E-2	3.420E+1	7.662E+1
-4.051E-2	3.408E+1	7.638E+1
-3.889E-2	3.403E+1	7.642E+1
-3.889E-2	3.412E+1	7.642E+1
-3.565E-2	3.399E+1	7.633E+1
-3.889E-2	3.412E+1	7.613E+1
-3.889E-2	3.421E+1	7.596E+1
-3.403E-2	3.406E+1	7.630E+1
-3.727E-2	3.406E+1	7.603E+1
-4.051E-2	3.403E+1	7.652E+1
-3.727E-2	3.413E+1	7.634E+1
-3.240E-2	3.416E+1	7.620E+1
-3.889E-2	3.411E+1	7.597E+1
-4.214E-2	3.406E+1	7.633E+1
-3.889E-2	3.398E+1	7.614E+1
-3.240E-2	3.398E+1	7.628E+1
-3.727E-2	3.417E+1	7.639E+1
-4.051E-2	3.408E+1	7.647E+1
-3.727E-2	3.412E+1	7.592E+1
-3.565E-2	3.391E+1	7.585E+1
-3.889E-2	3.407E+1	7.605E+1
-3.889E-2	3.428E+1	7.622E+1
-3.889E-2	3.402E+1	7.621E+1
-3.565E-2	3.421E+1	7.617E+1
-3.727E-2	3.416E+1	7.621E+1
-3.727E-2	3.430E+1	7.628E+1
-3.727E-2	3.402E+1	7.603E+1
-3.403E-2	3.407E+1	7.666E+1
-3.727E-2	3.436E+1	7.628E+1
-4.214E-2	3.429E+1	7.637E+1
-3.727E-2	3.436E+1	7.611E+1
-3.403E-2	3.395E+1	7.629E+1
-3.889E-2	3.393E+1	7.630E+1
-4.051E-2	3.425E+1	7.622E+1
-3.403E-2	3.400E+1	7.628E+1
-3.403E-2	3.428E+1	7.608E+1
-3.727E-2	3.419E+1	7.605E+1
-4.051E-2	3.427E+1	7.613E+1
-3.727E-2	3.428E+1	7.643E+1
-3.565E-2	3.389E+1	7.604E+1
-3.727E-2	3.420E+1	7.626E+1
-3.889E-2	3.423E+1	7.616E+1
-3.727E-2	3.426E+1	7.617E+1
-3.240E-2	3.424E+1	7.608E+1
-3.403E-2	3.397E+1	7.628E+1
-3.889E-2	3.407E+1	7.637E+1
-3.889E-2	3.406E+1	7.633E+1
-3.403E-2	3.409E+1	7.624E+1
-3.727E-2	3.427E+1	7.633E+1
-3.889E-2	3.424E+1	7.643E+1
-3.403E-2	3.425E+1	7.619E+1
-3.403E-2	3.417E+1	7.618E+1
-3.889E-2	3.402E+1	7.625E+1
-4.214E-2	3.417E+1	7.612E+1
-3.727E-2	3.406E+1	7.638E+1
-3.565E-2	3.418E+1	7.666E+1
-3.727E-2	3.414E+1	7.648E+1
-4.051E-2	3.409E+1	7.605E+1
-3.889E-2	3.402E+1	7.600E+1
-3.565E-2	3.407E+1	7.625E+1
-3.727E-2	3.427E+1	7.641E+1
-4.051E-2	3.430E+1	7.639E+1
-3.727E-2	3.401E+1	7.612E+1
-3.240E-2	3.403E+1	7.643E+1
-3.565E-2	3.413E+1	7.635E+1
-4.214E-2	3.419E+1	7.605E+1
-3.403E-2	3.418E+1	7.631E+1
-3.727E-2	3.418E+1	7.607E+1
-3.889E-2	3.401E+1	7.610E+1
-4.051E-2	3.428E+1	7.607E+1
-3.727E-2	3.426E+1	7.625E+1
-3.565E-2	3.416E+1	7.607E+1
-3.727E-2	3.423E+1	7.603E+1
-3.565E-2	3.404E+1	7.596E+1
-3.565E-2	3.401E+1	7.623E+1
-3.565E-2	3.406E+1	7.622E+1
-4.214E-2	3.413E+1	7.658E+1
-4.051E-2	3.393E+1	7.646E+1
-3.727E-2	3.438E+1	7.609E+1
-3.565E-2	3.425E+1	7.643E+1
-3.403E-2	3.403E+1	7.621E+1
-3.889E-2	3.436E+1	7.636E+1
-4.051E-2	3.403E+1	7.643E+1
-3.565E-2	3.410E+1	7.627E+1
-3.403E-2	3.412E+1	7.605E+1
-3.889E-2	3.409E+1	7.615E+1
-3.727E-2	3.410E+1	7.631E+1
-3.565E-2	3.435E+1	7.631E+1
-3.889E-2	3.423E+1	7.586E+1
-4.214E-2	3.411E+1	7.661E+1
-3.727E-2	3.414E+1	7.641E+1
-3.240E-2	3.403E+1	7.649E+1
-3.727E-2	3.418E+1	7.640E+1
-4.051E-2	3.427E+1	7.619E+1
-3.727E-2	3.415E+1	7.591E+1
-3.240E-2	3.425E+1	7.663E+1
-3.403E-2	3.394E+1	7.646E+1
-3.889E-2	3.417E+1	7.643E+1
-3.565E-2	3.397E+1	7.600E+1
-3.403E-2	3.410E+1	7.630E+1
-3.889E-2	3.412E+1	7.600E+1
-3.727E-2	3.418E+1	7.659E+1
-3.565E-2	3.416E+1	7.634E+1
-3.403E-2	3.432E+1	7.628E+1
-3.565E-2	3.413E+1	7.650E+1
-4.051E-2	3.381E+1	7.597E+1
-3.727E-2	3.436E+1	7.642E+1
-3.403E-2	3.427E+1	7.635E+1
-3.889E-2	3.407E+1	7.626E+1
-4.051E-2	3.409E+1	7.619E+1
-3.727E-2	3.407E+1	7.650E+1
-3.565E-2	3.408E+1	7.614E+1
-3.889E-2	3.408E+1	7.626E+1
-3.889E-2	3.422E+1	7.618E+1
-3.727E-2	3.418E+1	7.618E+1
-3.403E-2	3.409E+1	7.640E+1
-3.727E-2	3.413E+1	7.631E+1
-4.051E-2	3.407E+1	7.625E+1
-3.889E-2	3.403E+1	7.635E+1
-3.727E-2	3.406E+1	7.640E+1
-3.727E-2	3.407E+1	7.595E+1
-3.889E-2	3.406E+1	7.637E+1
-3.565E-2	3.405E+1	7.652E+1
-3.403E-2	3.395E+1	7.617E+1
-3.727E-2	3.392E+1	7.649E+1
-4.051E-2	3.417E+1	7.645E+1
-3.727E-2	3.428E+1	7.639E+1
-3.403E-2	3.420E+1	7.632E+1
-3.727E-2	3.418E+1	7.611E+1
-3.727E-2	3.407E+1	7.634E+1
-3.727E-2	3.403E+1	7.643E+1
-3.565E-2	3.400E+1	7.644E+1
-3.240E-2	3.394E+1	7.629E+1
-3.889E-2	3.417E+1	7.627E+1
-3.565E-2	3.398E+1	7.613E+1
-3.403E-2	3.414E+1	7.631E+1
-3.889E-2	3.391E+1	7.611E+1
-4.214E-2	3.408E+1	7.617E+1
-3.727E-2	3.396E+1	7.616E+1
-3.240E-2	3.433E+1	7.628E+1
-3.727E-2	3.415E+1	7.658E+1
-4.051E-2	3.420E+1	7.630E+1
-3.565E-2	3.393E+1	7.600E+1
-3.565E-2	3.417E+1	7.620E+1
-3.889E-2	3.377E+1	7.652E+1
-3.727E-2	3.434E+1	7.630E+1
-3.727E-2	3.407E+1	7.637E+1
-3.565E-2	3.397E+1	7.623E+1
-3.727E-2	3.403E+1	7.632E+1
-4.051E-2	3.396E+1	7.604E+1
-3.565E-2	3.396E+1	7.609E+1
-3.403E-2	3.398E+1	7.629E+1
-3.727E-2	3.401E+1	7.640E+1
-3.727E-2	3.418E+1	7.617E+1
-3.727E-2	3.396E+1	7.625E+1
-3.727E-2	3.403E+1	7.617E+1
-4.051E-2	3.416E+1	7.601E+1
-3.889E-2	3.394E+1	7.622E+1
-4.051E-2	3.395E+1	7.626E+1
-3.565E-2	3.404E+1	7.632E+1
-3.565E-2	3.425E+1	7.619E+1
-3.889E-2	3.407E+1	7.604E+1
-3.727E-2	3.414E+1	7.610E+1
-3.403E-2	3.417E+1	7.589E+1
-4.051E-2	3.404E+1	7.642E+1
-3.727E-2	3.399E+1	7.665E+1
-3.565E-2	3.419E+1	7.591E+1
-3.240E-2	3.397E+1	7.624E+1
-3.727E-2	3.411E+1	7.606E+1
-3.889E-2	3.409E+1	7.647E+1
-3.727E-2	3.402E+1	7.612E+1
-3.078E-2	3.415E+1	7.621E+1
-3.565E-2	3.414E+1	7.620E+1
-4.051E-2	3.394E+1	7.616E+1
-3.727E-2	3.422E+1	7.614E+1
-3.403E-2	3.422E+1	7.649E+1
-3.727E-2	3.422E+1	7.615E+1
-4.214E-2	3.429E+1	7.624E+1
-3.565E-2	3.399E+1	7.635E+1
-3.403E-2	3.411E+1	7.621E+1
-3.727E-2	3.404E+1	7.599E+1
-3.889E-2	3.410E+1	7.664E+1
-3.565E-2	3.425E+1	7.614E+1
-3.727E-2	3.401E+1	7.615E+1
-3.889E-2	3.404E+1	7.593E+1
-4.214E-2	3.408E+1	7.604E+1
-3.889E-2	3.410E+1	7.596E+1
-3.727E-2	3.400E+1	7.616E+1
-3.889E-2	3.409E+1	7.618E+1
-3.889E-2	3.421E+1	7.626E+1
-3.565E-2	3.409E+1	7.597E+1
-3.565E-2	3.408E+1	7.616E+1
-3.727E-2	3.413E+1	7.624E+1
-4.051E-2	3.401E+1	7.636E+1
-3.727E-2	3.410E+1	7.645E+1
-3.727E-2	3.387E+1	7.643E+1
-3.889E-2	3.416E+1	7.649E+1
-4.051E-2	3.409E+1	7.652E+1
-3.565E-2	3.400E+1	7.644E+1
-3.565E-2	3.386E+1	7.655E+1
-3.889E-2	3.414E+1	7.602E+1
-3.727E-2	3.418E+1	7.622E+1
-3.565E-2	3.419E+1	7.640E+1
-3.078E-2	3.424E+1	7.604E+1
-3.565E-2	3.417E+1	7.659E+1
-3.727E-2	3.390E+1	7.605E+1
-3.565E-2	3.424E+1	7.632E+1
-3.240E-2	3.407E+1	7.625E+1
-4.214E-2	3.417E+1	7.618E+1
-4.051E-2	3.442E+1	7.673E+1
-3.565E-2	3.432E+1	7.631E+1
-3.565E-2	3.416E+1	7.620E+1
-3.565E-2	3.410E+1	7.607E+1
-3.889E-2	3.399E+1	7.628E+1
-3.727E-2	3.383E+1	7.629E+1
-3.565E-2	3.417E+1	7.614E+1
-3.889E-2	3.437E+1	7.635E+1
-4.051E-2	3.407E+1	7.598E+1
-3.565E-2	3.410E+1	7.631E+1
-3.565E-2	3.443E+1	7.628E+1
-3.727E-2	3.399E+1	7.613E+1
-3.889E-2	3.410E+1	7.582E+1
-3.565E-2	3.392E+1	7.652E+1
-3.240E-2	3.407E+1	7.624E+1
-3.889E-2	3.419E+1	7.622E+1
-3.889E-2	3.402E+1	7.636E+1
-3.565E-2	3.429E+1	7.651E+1
-3.403E-2	3.429E+1	7.646E+1
-3.889E-2	3.380E+1	7.606E+1
-3.889E-2	3.429E+1	7.643E+1
-3.727E-2	3.433E+1	7.637E+1
-3.403E-2	3.406E+1	7.659E+1
-3.727E-2	3.408E+1	7.628E+1
-4.051E-2	3.414E+1	7.616E+1
-3.565E-2	3.415E+1	7.627E+1
-3.565E-2	3.406E+1	7.617E+1
-3.727E-2	3.406E+1	7.629E+1
-4.051E-2	3.419E+1	7.623E+1
-3.565E-2	3.415E+1	7.610E+1
-3.403E-2	3.408E+1	7.624E+1
-3.889E-2	3.396E+1	7.629E+1
-3.889E-2	3.414E+1	7.618E+1
-3.889E-2	3.410E+1	7.639E+1
-3.403E-2	3.424E+1	7.625E+1
-4.051E-2	3.413E+1	7.633E+1
-4.214E-2	3.400E+1	7.626E+1
-3.727E-2	3.404E+1	7.592E+1
-3.403E-2	3.389E+1	7.643E+1
-3.889E-2	3.405E+1	7.635E+1
-3.889E-2	3.428E+1	7.608E+1
-3.403E-2	3.403E+1	7.613E+1
-3.565E-2	3.409E+1	7.607E+1
-3.889E-2	3.412E+1	7.616E+1
-4.214E-2	3.406E+1	7.623E+1
-3.727E-2	3.420E+1	7.625E+1
-3.727E-2	3.406E+1	7.632E+1
-3.889E-2	3.399E+1	7.636E+1
-3.889E-2	3.425E+1	7.617E+1
-3.403E-2	3.428E+1	7.626E+1
-3.727E-2	3.414E+1	7.639E+1
-3.889E-2	3.401E+1	7.607E+1
-4.214E-2	3.411E+1	7.624E+1
-3.727E-2	3.396E+1	7.666E+1
-3.403E-2	3.425E+1	7.634E+1
-3.889E-2	3.420E+1	7.628E+1
-3.889E-2	3.409E+1	7.636E+1
-3.727E-2	3.430E+1	7.615E+1
-3.403E-2	3.405E+1	7.598E+1
-3.889E-2	3.441E+1	7.628E+1
-4.051E-2	3.433E+1	7.636E+1
-3.565E-2	3.409E+1	7.630E+1
-3.727E-2	3.422E+1	7.664E+1
-4.051E-2	3.389E+1	7.645E+1
-4.051E-2	3.396E+1	7.626E+1
-3.889E-2	3.406E+1	7.625E+1
-3.727E-2	3.431E+1	7.628E+1
-3.565E-2	3.445E+1	7.629E+1
-3.727E-2	3.411E+1	7.624E+1
-3.565E-2	3.420E+1	7.634E+1
-3.403E-2	3.392E+1	7.623E+1
-3.727E-2	3.400E+1	7.636E+1
-3.889E-2	3.414E+1	7.622E+1
-3.565E-2	3.390E+1	7.586E+1
-3.403E-2	3.403E+1	7.614E+1
-3.727E-2	3.411E+1	7.632E+1
-3.727E-2	3.408E+1	7.610E+1
-3.565E-2	3.428E+1	7.630E+1
-3.565E-2	3.391E+1	7.648E+1
-3.727E-2	3.411E+1	7.647E+1
-3.889E-2	3.419E+1	7.630E+1
-3.727E-2	3.405E+1	7.631E+1
-3.565E-2	3.406E+1	7.615E+1
-3.727E-2	3.413E+1	7.614E+1
-4.051E-2	3.402E+1	7.627E+1
-3.565E-2	3.415E+1	7.632E+1
-3.565E-2	3.415E+1	7.588E+1
-3.727E-2	3.413E+1	7.644E+1
-3.727E-2	3.397E+1	7.626E+1
-3.727E-2	3.412E+1	7.640E+1
-3.403E-2	3.426E+1	7.632E+1
-3.727E-2	3.412E+1	7.616E+1
-4.214E-2	3.412E+1	7.611E+1
-3.727E-2	3.420E+1	7.673E+1
-3.403E-2	3.406E+1	7.615E+1
-3.727E-2	3.425E+1	7.640E+1
-4.214E-2	3.409E+1	7.649E+1
-3.565E-2	3.396E+1	7.639E+1
-3.403E-2	3.416E+1	7.629E+1
-3.889E-2	3.384E+1	7.663E+1
-3.889E-2	3.401E+1	7.636E+1
-3.403E-2	3.402E+1	7.622E+1
-3.565E-2	3.412E+1	7.634E+1
-4.214E-2	3.410E+1	7.601E+1
-4.051E-2	3.409E+1	7.666E+1
-3.727E-2	3.406E+1	7.618E+1
-3.403E-2	3.407E+1	7.599E+1
-3.889E-2	3.411E+1	7.630E+1
-4.214E-2	3.389E+1	7.626E+1
-3.889E-2	3.427E+1	7.631E+1
-3.403E-2	3.415E+1	7.663E+1
-3.889E-2	3.416E+1	7.640E+1
-3.727E-2	3.428E+1	7.607E+1
-3.565E-2	3.403E+1	7.628E+1
-3.727E-2	3.396E+1	7.641E+1
-3.889E-2	3.438E+1	7.636E+1
-4.376E-2	3.408E+1	7.635E+1
-3.727E-2	3.419E+1	7.632E+1
-3.078E-2	3.395E+1	7.614E+1
-3.889E-2	3.439E+1	7.617E+1
-4.214E-2	3.416E+1	7.589E+1
-3.727E-2	3.394E+1	7.643E+1
-3.240E-2	3.396E+1	7.624E+1
-3.727E-2	3.397E+1	7.639E+1
-3.889E-2	3.402E+1	7.624E+1
-3.565E-2	3.409E+1	7.625E+1
-3.889E-2	3.407E+1	7.652E+1
-3.565E-2	3.406E+1	7.613E+1
-4.214E-2	3.418E+1	7.625E+1
-3.727E-2	3.415E+1	7.663E+1
-3.565E-2	3.414E+1	7.609E+1
-3.889E-2	3.396E+1	7.615E+1
-3.889E-2	3.422E+1	7.645E+1
-3.403E-2	3.415E+1	7.622E+1
-3.727E-2	3.412E+1	7.632E+1
-3.727E-2	3.421E+1	7.590E+1
-3.889E-2	3.435E+1	7.622E+1
-3.727E-2	3.402E+1	7.616E+1
-3.727E-2	3.436E+1	7.642E+1
-3.889E-2	3.433E+1	7.622E+1
-3.889E-2	3.407E+1	7.648E+1
-3.727E-2	3.406E+1	7.608E+1
-3.078E-2	3.416E+1	7.606E+1
-3.565E-2	3.409E+1	7.598E+1
-4.051E-2	3.405E+1	7.633E+1
-3.565E-2	3.419E+1	7.647E+1
-3.403E-2	3.420E+1	7.616E+1
-3.565E-2	3.421E+1	7.622E+1
-4.051E-2	3.422E+1	7.624E+1
-3.403E-2	3.406E+1	7.613E+1
-3.403E-2	3.422E+1	7.615E+1
-3.565E-2	3.404E+1	7.630E+1
-3.565E-2	3.407E+1	7.628E+1
-3.565E-2	3.411E+1	7.616E+1
-3.403E-2	3.387E+1	7.632E+1
-3.727E-2	3.410E+1	7.651E+1
-4.051E-2	3.426E+1	7.630E+1
-3.889E-2	3.399E+1	7.651E+1
-3.565E-2	3.422E+1	7.626E+1
-3.889E-2	3.413E+1	7.642E+1
-4.051E-2	3.435E+1	7.627E+1
-3.727E-2	3.422E+1	7.633E+1
-3.403E-2	3.425E+1	7.643E+1
-3.727E-2	3.404E+1	7.632E+1
-4.214E-2	3.408E+1	7.626E+1
-3.727E-2	3.410E+1	7.647E+1
-3.565E-2	3.410E+1	7.614E+1
-4.051E-2	3.408E+1	7.619E+1
-3.889E-2	3.406E+1	7.612E+1
-3.565E-2	3.409E+1	7.617E+1
-3.727E-2	3.412E+1	7.632E+1
-3.565E-2	3.406E+1	7.665E+1
-3.889E-2	3.428E+1	7.625E+1
-3.565E-2	3.400E+1	7.656E+1
-3.727E-2	3.407E+1	7.650E+1
-4.051E-2	3.408E+1	7.629E+1
-4.051E-2	3.399E+1	7.628E+1
-3.565E-2	3.418E+1	7.651E+1
-3.240E-2	3.415E+1	7.621E+1
-3.889E-2	3.409E+1	7.652E+1
-4.051E-2	3.421E+1	7.616E+1
-3.565E-2	3.405E+1	7.652E+1
-3.240E-2	3.405E+1	7.613E+1
-3.727E-2	3.410E+1	7.623E+1
-4.051E-2	3.394E+1	7.621E+1
-3.727E-2	3.425E+1	7.645E+1
-3.403E-2	3.390E+1	7.592E+1
-3.889E-2	3.411E+1	7.629E+1
-4.051E-2	3.413E+1	7.600E+1
-3.727E-2	3.423E+1	7.629E+1
-3.240E-2	3.416E+1	7.634E+1
-3.889E-2	3.430E+1	7.624E+1
-3.889E-2	3.406E+1	7.658E+1
-4.051E-2	3.409E+1	7.624E+1
-3.565E-2	3.404E+1	7.621E+1
-3.889E-2	3.426E+1	7.613E+1
-4.051E-2	3.408E+1	7.645E+1
-3.727E-2	3.416E+1	7.639E+1
-3.565E-2	3.412E+1	7.604E+1
-3.727E-2	3.402E+1	7.646E+1
-3.889E-2	3.408E+1	7.641E+1
-3.565E-2	3.433E+1	7.607E+1
-3.403E-2	3.428E+1	7.616E+1
-3.889E-2	3.413E+1	7.634E+1
-3.889E-2	3.410E+1	7.653E+1
-3.565E-2	3.380E+1	7.652E+1
-3.727E-2	3.401E+1	7.631E+1
-3.889E-2	3.408E+1	7.650E+1
-3.889E-2	3.405E+1	7.636E+1
-3.727E-2	3.410E+1	7.605E+1
-3.403E-2	3.426E+1	7.606E+1
-3.565E-2	3.414E+1	7.602E+1
-3.889E-2	3.412E+1	7.641E+1
-3.565E-2	3.419E+1	7.599E+1
-3.240E-2	3.431E+1	7.637E+1
-3.889E-2	3.391E+1	7.657E+1
-4.214E-2	3.425E+1	7.625E+1
-3.565E-2	3.396E+1	7.628E+1
-3.565E-2	3.420E+1	7.643E+1
-4.214E-2	3.423E+1	7.623E+1
-4.214E-2	3.425E+1	7.618E+1
-3.565E-2	3.397E+1	7.644E+1
-3.889E-2	3.416E+1	7.618E+1
-3.565E-2	3.431E+1	7.637E+1
-4.214E-2	3.409E+1	7.646E+1
-3.565E-2	3.437E+1	7.622E+1
-3.727E-2	3.410E+1	7.594E+1
-3.889E-2	3.414E+1	7.616E+1
-4.051E-2	3.401E+1	7.643E+1
-3.565E-2	3.414E+1	7.631E+1
-3.565E-2	3.440E+1	7.615E+1
-3.727E-2	3.410E+1	7.645E+1
-4.051E-2	3.398E+1	7.607E+1
-3.889E-2	3.421E+1	7.645E+1
-3.565E-2	3.406E+1	7.645E+1
-3.889E-2	3.389E+1	7.649E+1
-3.889E-2	3.398E+1	7.608E+1
-4.051E-2	3.406E+1	7.626E+1
-3.727E-2	3.405E+1	7.671E+1
-3.565E-2	3.406E+1	7.621E+1
-4.214E-2	3.410E+1	7.618E+1
-4.051E-2	3.399E+1	7.620E+1
-3.403E-2	3.421E+1	7.640E+1
-3.727E-2	3.399E+1	7.629E+1
-4.051E-2	3.398E+1	7.638E+1
-3.565E-2	3.418E+1	7.675E+1
-3.565E-2	3.414E+1	7.613E+1
-4.051E-2	3.400E+1	7.632E+1
-4.051E-2	3.419E+1	7.633E+1
-3.727E-2	3.428E+1	7.623E+1
-3.565E-2	3.410E+1	7.623E+1
-4.051E-2	3.421E+1	7.628E+1
-3.889E-2	3.399E+1	7.651E+1
-3.727E-2	3.397E+1	7.607E+1
-3.240E-2	3.413E+1	7.621E+1
-3.565E-2	3.435E+1	7.600E+1
-4.051E-2	3.426E+1	7.634E+1
-3.240E-2	3.417E+1	7.632E+1
-3.403E-2	3.420E+1	7.624E+1
-3.889E-2	3.397E+1	7.643E+1
-4.051E-2	3.405E+1	7.659E+1
-3.727E-2	3.404E+1	7.621E+1
-3.565E-2	3.406E+1	7.604E+1
-3.727E-2	3.410E+1	7.650E+1
-3.889E-2	3.402E+1	7.623E+1
-3.240E-2	3.407E+1	7.628E+1
-3.565E-2	3.410E+1	7.614E+1
-3.889E-2	3.397E+1	7.622E+1
-3.565E-2	3.404E+1	7.617E+1
-3.240E-2	3.403E+1	7.652E+1
-3.565E-2	3.375E+1	7.612E+1
-3.727E-2	3.402E+1	7.646E+1
-3.889E-2	3.407E+1	7.645E+1
-3.727E-2	3.403E+1	7.657E+1
-3.727E-2	3.439E+1	7.649E+1
-3.727E-2	3.411E+1	7.615E+1
-4.051E-2	3.384E+1	7.611E+1
-3.727E-2	3.397E+1	7.625E+1
-3.727E-2	3.411E+1	7.616E+1
-3.889E-2	3.407E+1	7.633E+1
-3.727E-2	3.414E+1	7.598E+1
-3.403E-2	3.416E+1	7.641E+1
-3.565E-2	3.454E+1	7.608E+1
-3.727E-2	3.421E+1	7.612E+1
-3.889E-2	3.415E+1	7.626E+1
-3.889E-2	3.407E+1	7.650E+1
-3.403E-2	3.393E+1	7.611E+1
-3.889E-2	3.406E+1	7.638E+1
-3.889E-2	3.432E+1	7.616E+1
-3.565E-2	3.391E+1	7.618E+1
-3.565E-2	3.420E+1	7.641E+1
-3.565E-2	3.428E+1	7.630E+1
-3.727E-2	3.425E+1	7.635E+1
-3.403E-2	3.429E+1	7.592E+1
-3.403E-2	3.396E+1	7.625E+1
-4.051E-2	3.444E+1	7.612E+1
-3.727E-2	3.422E+1	7.633E+1
-3.565E-2	3.413E+1	7.635E+1
-3.565E-2	3.391E+1	7.588E+1
-3.889E-2	3.429E+1	7.634E+1
-4.214E-2	3.436E+1	7.599E+1
-3.565E-2	3.389E+1	7.613E+1
-3.889E-2	3.403E+1	7.622E+1
-3.565E-2	3.427E+1	7.619E+1
-4.214E-2	3.423E+1	7.628E+1
-3.403E-2	3.428E+1	7.617E+1
-3.565E-2	3.399E+1	7.645E+1
-4.051E-2	3.404E+1	7.635E+1
-4.051E-2	3.411E+1	7.669E+1
-3.565E-2	3.388E+1	7.634E+1
-3.727E-2	3.405E+1	7.625E+1
-4.051E-2	3.413E+1	7.626E+1
-4.051E-2	3.408E+1	7.623E+1
-3.565E-2	3.392E+1	7.648E+1
-3.565E-2	3.394E+1	7.656E+1
-3.889E-2	3.395E+1	7.646E+1
-3.727E-2	3.420E+1	7.623E+1
-3.565E-2	3.415E+1	7.642E+1
-3.565E-2	3.402E+1	7.645E+1
-3.889E-2	3.403E+1	7.641E+1
-3.889E-2	3.389E+1	7.644E+1
-3.565E-2	3.406E+1	7.646E+1
-3.240E-2	3.423E+1	7.644E+1
-3.403E-2	3.397E+1	7.655E+1
-3.727E-2	3.412E+1	7.624E+1
-3.727E-2	3.427E+1	7.613E+1
-3.727E-2	3.419E+1	7.647E+1
-4.051E-2	3.417E+1	7.626E+1
-3.889E-2	3.427E+1	7.616E+1
-3.727E-2	3.418E+1	7.627E+1
-3.240E-2	3.422E+1	7.653E+1
-3.889E-2	3.439E+1	7.643E+1
-4.214E-2	3.418E+1	7.670E+1
-3.403E-2	3.399E+1	7.644E+1
-3.240E-2	3.409E+1	7.618E+1
-3.889E-2	3.423E+1	7.649E+1
-4.051E-2	3.393E+1	7.630E+1
-3.565E-2	3.391E+1	7.631E+1
-3.403E-2	3.410E+1	7.643E+1
-3.727E-2	3.407E+1	7.632E+1
-4.051E-2	3.414E+1	7.656E+1
-3.727E-2	3.389E+1	7.644E+1
-3.240E-2	3.395E+1	7.635E+1
-3.889E-2	3.403E+1	7.619E+1
-4.051E-2	3.417E+1	7.623E+1
-3.727E-2	3.411E+1	7.644E+1
-3.403E-2	3.397E+1	7.618E+1
-3.727E-2	3.429E+1	7.628E+1
-4.214E-2	3.420E+1	7.657E+1
-3.727E-2	3.437E+1	7.634E+1
-3.565E-2	3.414E+1	7.632E+1
-3.565E-2	3.417E+1	7.620E+1
-4.051E-2	3.419E+1	7.642E+1
-3.403E-2	3.400E+1	7.616E+1
-3.403E-2	3.411E+1	7.641E+1
-3.889E-2	3.428E+1	7.646E+1
-4.214E-2	3.427E+1	7.611E+1
-3.403E-2	3.390E+1	7.643E+1
-3.565E-2	3.413E+1	7.620E+1
-3.889E-2	3.400E+1	7.626E+1
-3.565E-2	3.404E+1	7.610E+1
-3.240E-2	3.427E+1	7.645E+1
-3.565E-2	3.432E+1	7.611E+1
-3.727E-2	3.418E+1	7.642E+1
-4.214E-2	3.411E+1	7.630E+1
-3.403E-2	3.397E+1	7.635E+1
-3.565E-2	3.401E+1	7.674E+1
-3.889E-2	3.415E+1	7.622E+1
-4.051E-2	3.431E+1	7.592E+1
-3.565E-2	3.410E+1	7.634E+1
-3.727E-2	3.391E+1	7.634E+1
-3.889E-2	3.430E+1	7.631E+1
-3.727E-2	3.416E+1	7.654E+1
-3.565E-2	3.420E+1	7.645E+1
-3.403E-2	3.412E+1	7.623E+1
-4.214E-2	3.395E+1	7.586E+1
-4.051E-2	3.410E+1	7.616E+1
-3.240E-2	3.400E+1	7.633E+1
-3.403E-2	3.430E+1	7.605E+1
-3.889E-2	3.421E+1	7.615E+1
-4.051E-2	3.412E+1	7.634E+1
-3.403E-2	3.399E+1	7.637E+1
-3.403E-2	3.413E+1	7.611E+1
-3.565E-2	3.418E+1	7.614E+1
-4.051E-2	3.443E+1	7.652E+1
-3.565E-2	3.423E+1	7.635E+1
-3.889E-2	3.401E+1	7.628E+1
-3.727E-2	3.415E+1	7.641E+1
-4.214E-2	3.413E+1	7.638E+1
-3.565E-2	3.436E+1	7.630E+1
-3.565E-2	3.419E+1	7.629E+1
-3.889E-2	3.403E+1	7.635E+1
-4.214E-2	3.411E+1	7.618E+1
-3.240E-2	3.409E+1	7.605E+1
-3.727E-2	3.429E+1	7.605E+1
-3.727E-2	3.425E+1	7.640E+1
-4.051E-2	3.408E+1	7.626E+1
-3.565E-2	3.421E+1	7.636E+1
-3.403E-2	3.405E+1	7.666E+1
-3.889E-2	3.406E+1	7.606E+1
-4.051E-2	3.424E+1	7.625E+1
-3.565E-2	3.397E+1	7.609E+1
-3.727E-2	3.417E+1	7.655E+1
-3.889E-2	3.410E+1	7.643E+1
-3.889E-2	3.421E+1	7.625E+1
-3.565E-2	3.408E+1	7.653E+1
-3.889E-2	3.418E+1	7.685E+1
-3.565E-2	3.413E+1	7.580E+1
-3.727E-2	3.401E+1	7.620E+1
-3.727E-2	3.422E+1	7.649E+1
-3.240E-2	3.440E+1	7.633E+1
-3.889E-2	3.387E+1	7.609E+1
-4.214E-2	3.411E+1	7.630E+1
-3.403E-2	3.411E+1	7.626E+1
-3.403E-2	3.422E+1	7.649E+1
-4.214E-2	3.426E+1	7.630E+1
-3.727E-2	3.396E+1	7.640E+1
-3.565E-2	3.411E+1	7.643E+1
-3.565E-2	3.427E+1	7.616E+1
-3.889E-2	3.405E+1	7.619E+1
-3.889E-2	3.414E+1	7.610E+1
-3.727E-2	3.406E+1	7.639E+1
-3.403E-2	3.411E+1	7.643E+1
-3.889E-2	3.402E+1	7.672E+1
-3.727E-2	3.433E+1	7.676E+1
-3.565E-2	3.424E+1	7.624E+1
-3.403E-2	3.391E+1	7.647E+1
-3.727E-2	3.420E+1	7.628E+1
-4.051E-2	3.406E+1	7.636E+1
-3.727E-2	3.407E+1	7.634E+1
-3.240E-2	3.430E+1	7.629E+1
-4.214E-2	3.390E+1	7.652E+1
-3.727E-2	3.405E+1	7.647E+1
-3.565E-2	3.416E+1	7.659E+1
-3.889E-2	3.410E+1	7.626E+1
-4.051E-2	3.415E+1	7.633E+1
-4.051E-2	3.421E+1	7.635E+1
-3.565E-2	3.406E+1	7.639E+1
-3.403E-2	3.431E+1	7.635E+1
-3.727E-2	3.424E+1	7.637E+1
-3.889E-2	3.416E+1	7.649E+1
-3.727E-2	3.431E+1	7.618E+1
-3.403E-2	3.398E+1	7.630E+1
-3.403E-2	3.419E+1	7.625E+1
-3.889E-2	3.435E+1	7.622E+1
-3.240E-2	3.410E+1	7.628E+1
-3.727E-2	3.401E+1	7.621E+1
-3.889E-2	3.415E+1	7.646E+1
-4.051E-2	3.416E+1	7.660E+1
-3.727E-2	3.425E+1	7.617E+1
-3.565E-2	3.413E+1	7.683E+1
-4.051E-2	3.407E+1	7.630E+1
-3.889E-2	3.418E+1	7.604E+1
-3.727E-2	3.394E+1	7.627E+1
-3.565E-2	3.395E+1	7.641E+1
-3.727E-2	3.417E+1	7.637E+1
-3.727E-2	3.383E+1	7.608E+1
-3.565E-2	3.426E+1	7.629E+1
-3.565E-2	3.410E+1	7.637E+1
-3.889E-2	3.421E+1	7.631E+1
-3.889E-2	3.418E+1	7.659E+1
-3.565E-2	3.429E+1	7.643E+1
-3.403E-2	3.428E+1	7.612E+1
-3.889E-2	3.396E+1	7.634E+1
-4.214E-2	3.391E+1	7.621E+1
-3.727E-2	3.401E+1	7.652E+1
-3.565E-2	3.408E+1	7.657E+1
-3.889E-2	3.422E+1	7.629E+1
-4.376E-2	3.415E+1	7.613E+1
-3.565E-2	3.419E+1	7.618E+1
-3.565E-2	3.416E+1	7.628E+1
-3.403E-2	3.387E+1	7.618E+1
-3.727E-2	3.411E+1	7.604E+1
-3.565E-2	3.416E+1	7.643E+1
-3.727E-2	3.415E+1	7.653E+1
-4.214E-2	3.427E+1	7.622E+1
-4.214E-2	3.418E+1	7.628E+1
-3.727E-2	3.412E+1	7.631E+1
-3.727E-2	3.425E+1	7.635E+1
-4.214E-2	3.422E+1	7.622E+1
-4.051E-2	3.418E+1	7.632E+1
-3.565E-2	3.417E+1	7.625E+1
-3.727E-2	3.433E+1	7.620E+1
-3.727E-2	3.403E+1	7.656E+1
-4.051E-2	3.403E+1	7.602E+1
-3.565E-2	3.416E+1	7.657E+1
-3.565E-2	3.406E+1	7.611E+1
-4.051E-2	3.416E+1	7.636E+1
-4.051E-2	3.414E+1	7.632E+1
-3.403E-2	3.415E+1	7.653E+1
-3.565E-2	3.430E+1	7.621E+1
-3.889E-2	3.416E+1	7.661E+1
-3.727E-2	3.393E+1	7.632E+1
-3.565E-2	3.420E+1	7.655E+1
-3.403E-2	3.428E+1	7.652E+1
-3.727E-2	3.414E+1	7.628E+1
-3.889E-2	3.404E+1	7.654E+1
-3.403E-2	3.439E+1	7.648E+1
-3.240E-2	3.408E+1	7.640E+1
-3.889E-2	3.419E+1	7.646E+1
-3.727E-2	3.416E+1	7.639E+1
-3.403E-2	3.414E+1	7.667E+1
-3.727E-2	3.416E+1	7.653E+1
-3.565E-2	3.409E+1	7.636E+1
-3.889E-2	3.437E+1	7.655E+1
-4.051E-2	3.410E+1	7.638E+1
-3.565E-2	3.396E+1	7.620E+1
-3.889E-2	3.411E+1	7.632E+1
-4.051E-2	3.442E+1	7.592E+1
-3.727E-2	3.418E+1	7.636E+1
-3.240E-2	3.409E+1	7.625E+1
-3.727E-2	3.414E+1	7.648E+1
-3.727E-2	3.416E+1	7.628E+1
-3.403E-2	3.440E+1	7.649E+1
-3.565E-2	3.376E+1	7.616E+1
-3.889E-2	3.413E+1	7.638E+1
-3.889E-2	3.413E+1	7.665E+1
-3.565E-2	3.409E+1	7.639E+1
-3.727E-2	3.406E+1	7.636E+1
-3.727E-2	3.410E+1	7.606E+1
-4.051E-2	3.412E+1	7.624E+1
-3.727E-2	3.420E+1	7.633E+1
-3.889E-2	3.433E+1	7.608E+1
-3.727E-2	3.418E+1	7.671E+1
-4.051E-2	3.388E+1	7.616E+1
-3.565E-2	3.419E+1	7.618E+1
-3.240E-2	3.397E+1	7.623E+1
-3.889E-2	3.447E+1	7.644E+1
-3.889E-2	3.424E+1	7.654E+1
-3.727E-2	3.408E+1	7.660E+1
-3.565E-2	3.394E+1	7.658E+1
-3.889E-2	3.419E+1	7.650E+1
-4.214E-2	3.416E+1	7.642E+1
-3.727E-2	3.393E+1	7.631E+1
-3.727E-2	3.428E+1	7.645E+1
-4.051E-2	3.441E+1	7.631E+1
-4.376E-2	3.419E+1	7.621E+1
-3.727E-2	3.414E+1	7.617E+1
-3.403E-2	3.418E+1	7.629E+1
-3.565E-2	3.399E+1	7.644E+1
-4.051E-2	3.401E+1	7.635E+1
-3.565E-2	3.414E+1	7.646E+1
-3.727E-2	3.437E+1	7.603E+1
-4.214E-2	3.412E+1	7.641E+1
-3.889E-2	3.404E+1	7.645E+1
-3.565E-2	3.412E+1	7.614E+1
-3.889E-2	3.438E+1	7.642E+1
-4.214E-2	3.417E+1	7.631E+1
-3.565E-2	3.411E+1	7.640E+1
-3.240E-2	3.417E+1	7.597E+1
-3.565E-2	3.417E+1	7.640E+1
-4.051E-2	3.414E+1	7.647E+1
-4.051E-2	3.414E+1	7.655E+1
-3.565E-2	3.436E+1	7.645E+1
-3.403E-2	3.428E+1	7.621E+1
-4.051E-2	3.402E+1	7.629E+1
-4.051E-2	3.405E+1	7.625E+1
-3.565E-2	3.404E+1	7.604E+1
-3.403E-2	3.424E+1	7.617E+1
-3.727E-2	3.417E+1	7.643E+1
-3.889E-2	3.401E+1	7.671E+1
-3.565E-2	3.419E+1	7.632E+1
-3.565E-2	3.402E+1	7.604E+1
-3.889E-2	3.426E+1	7.649E+1
-4.051E-2	3.417E+1	7.644E+1
-3.727E-2	3.410E+1	7.637E+1
-3.727E-2	3.386E+1	7.600E+1
-4.214E-2	3.396E+1	7.628E+1
-3.727E-2	3.408E+1	7.646E+1
-3.078E-2	3.427E+1	7.614E+1
-3.565E-2	3.409E+1	7.617E+1
-3.727E-2	3.401E+1	7.668E+1
-3.889E-2	3.426E+1	7.611E+1
-3.565E-2	3.435E+1	7.642E+1
-4.051E-2	3.410E+1	7.630E+1
-3.889E-2	3.422E+1	7.640E+1
-4.051E-2	3.413E+1	7.634E+1
-3.565E-2	3.417E+1	7.591E+1
-3.565E-2	3.417E+1	7.643E+1
-3.727E-2	3.402E+1	7.640E+1
-3.889E-2	3.430E+1	7.643E+1
-3.565E-2	3.398E+1	7.633E+1
-3.727E-2	3.420E+1	7.646E+1
-3.889E-2	3.420E+1	7.622E+1
-4.376E-2	3.408E+1	7.630E+1
-3.727E-2	3.388E+1	7.644E+1
-3.565E-2	3.425E+1	7.616E+1
-3.727E-2	3.411E+1	7.637E+1
-4.051E-2	3.398E+1	7.604E+1
-3.403E-2	3.412E+1	7.648E+1
-3.565E-2	3.417E+1	7.633E+1
-4.214E-2	3.435E+1	7.649E+1
-3.889E-2	3.403E+1	7.646E+1
-3.727E-2	3.427E+1	7.641E+1
-3.403E-2	3.405E+1	7.616E+1
-3.727E-2	3.401E+1	7.568E+1
-4.051E-2	3.395E+1	7.634E+1
-3.727E-2	3.411E+1	7.662E+1
-3.565E-2	3.410E+1	7.628E+1
-3.889E-2	3.423E+1	7.649E+1
-3.889E-2	3.406E+1	7.650E+1
-3.403E-2	3.373E+1	7.624E+1
-3.565E-2	3.421E+1	7.621E+1
-4.051E-2	3.412E+1	7.657E+1
-4.051E-2	3.413E+1	7.628E+1
-3.565E-2	3.417E+1	7.643E+1
-3.565E-2	3.415E+1	7.628E+1
-3.727E-2	3.418E+1	7.621E+1
-4.051E-2	3.412E+1	7.630E+1
-3.403E-2	3.408E+1	7.600E+1
-3.565E-2	3.431E+1	7.627E+1
-3.889E-2	3.417E+1	7.651E+1
-4.051E-2	3.397E+1	7.614E+1
-3.727E-2	3.410E+1	7.607E+1
-3.403E-2	3.401E+1	7.630E+1
-4.214E-2	3.419E+1	7.634E+1
-3.727E-2	3.421E+1	7.630E+1
-3.403E-2	3.418E+1	7.640E+1
-3.565E-2	3.432E+1	7.643E+1
-4.051E-2	3.397E+1	7.612E+1
-3.889E-2	3.427E+1	7.640E+1
-3.565E-2	3.410E+1	7.654E+1
-3.403E-2	3.421E+1	7.652E+1
-4.051E-2	3.431E+1	7.623E+1
-4.051E-2	3.421E+1	7.627E+1
-3.565E-2	3.407E+1	7.642E+1
-3.889E-2	3.410E+1	7.662E+1
-3.889E-2	3.416E+1	7.630E+1
-4.214E-2	3.419E+1	7.635E+1
-3.727E-2	3.412E+1	7.618E+1
-3.889E-2	3.430E+1	7.669E+1
-3.727E-2	3.421E+1	7.637E+1
-4.214E-2	3.415E+1	7.634E+1
-3.889E-2	3.414E+1	7.620E+1
-3.565E-2	3.404E+1	7.620E+1
-3.889E-2	3.402E+1	7.630E+1
-3.727E-2	3.404E+1	7.618E+1
-3.240E-2	3.425E+1	7.661E+1
-3.403E-2	3.400E+1	7.612E+1
-3.889E-2	3.437E+1	7.640E+1
-3.889E-2	3.413E+1	7.639E+1
-3.565E-2	3.417E+1	7.619E+1
-3.565E-2	3.436E+1	7.595E+1
-3.727E-2	3.406E+1	7.662E+1
-4.051E-2	3.434E+1	7.666E+1
-3.403E-2	3.408E+1	7.662E+1
-3.565E-2	3.411E+1	7.638E+1
-3.889E-2	3.405E+1	7.609E+1
-4.214E-2	3.414E+1	7.632E+1
-3.727E-2	3.434E+1	7.648E+1
-3.403E-2	3.423E+1	7.599E+1
-3.889E-2	3.419E+1	7.657E+1
-3.889E-2	3.415E+1	7.622E+1
-3.403E-2	3.423E+1	7.649E+1
-3.565E-2	3.424E+1	7.632E+1
-3.889E-2	3.407E+1	7.636E+1
-3.727E-2	3.426E+1	7.634E+1
-3.727E-2	3.418E+1	7.653E+1
-3.727E-2	3.404E+1	7.601E+1
-4.051E-2	3.408E+1	7.652E+1
-3.889E-2	3.415E+1	7.645E+1
-3.727E-2	3.434E+1	7.665E+1
-3.565E-2	3.415E+1	7.637E+1
-4.051E-2	3.415E+1	7.636E+1
-4.051E-2	3.429E+1	7.637E+1
-3.565E-2	3.431E+1	7.639E+1
-3.727E-2	3.406E+1	7.663E+1
-4.051E-2	3.421E+1	7.628E+1
-3.889E-2	3.399E+1	7.629E+1
-3.565E-2	3.400E+1	7.640E+1
-3.565E-2	3.430E+1	7.625E+1
-4.051E-2	3.429E+1	7.624E+1
-4.214E-2	3.413E+1	7.617E+1
-3.565E-2	3.435E+1	7.651E+1
-3.403E-2	3.416E+1	7.608E+1
-3.889E-2	3.424E+1	7.637E+1
-4.051E-2	3.397E+1	7.616E+1
-3.727E-2	3.383E+1	7.646E+1
-3.403E-2	3.417E+1	7.623E+1
-3.727E-2	3.423E+1	7.636E+1
-4.051E-2	3.412E+1	7.630E+1
-3.565E-2	3.385E+1	7.633E+1
-3.240E-2	3.431E+1	7.638E+1
-3.889E-2	3.433E+1	7.627E+1
-4.051E-2	3.411E+1	7.635E+1
-3.727E-2	3.432E+1	7.644E+1
-3.565E-2	3.415E+1	7.610E+1
-4.214E-2	3.404E+1	7.626E+1
-4.051E-2	3.424E+1	7.639E+1
-3.727E-2	3.394E+1	7.653E+1
-3.403E-2	3.427E+1	7.610E+1
-4.051E-2	3.431E+1	7.610E+1
-3.727E-2	3.426E+1	7.621E+1
-3.727E-2	3.403E+1	7.642E+1
-3.403E-2	3.404E+1	7.632E+1
-3.565E-2	3.426E+1	7.617E+1
-3.889E-2	3.434E+1	7.646E+1
-3.889E-2	3.418E+1	7.646E+1
-3.727E-2	3.411E+1	7.620E+1
-4.214E-2	3.397E+1	7.627E+1
-3.889E-2	3.415E+1	7.652E+1
-3.403E-2	3.402E+1	7.638E+1
-3.727E-2	3.424E+1	7.630E+1
-3.889E-2	3.414E+1	7.624E+1
-3.889E-2	3.400E+1	7.639E+1
-3.565E-2	3.409E+1	7.628E+1
-3.727E-2	3.401E+1	7.643E+1
-3.889E-2	3.402E+1	7.640E+1
-4.214E-2	3.412E+1	7.598E+1
-3.403E-2	3.419E+1	7.636E+1
-3.727E-2	3.414E+1	7.622E+1
-4.051E-2	3.427E+1	7.643E+1
-4.051E-2	3.416E+1	7.657E+1
-3.565E-2	3.403E+1	7.653E+1
-3.565E-2	3.409E+1	7.646E+1
-4.051E-2	3.417E+1	7.641E+1
-3.727E-2	3.408E+1	7.630E+1
-3.727E-2	3.444E+1	7.648E+1
-3.403E-2	3.419E+1	7.640E+1
-3.889E-2	3.417E+1	7.628E+1
-3.727E-2	3.442E+1	7.636E+1
-3.565E-2	3.406E+1	7.617E+1
-3.727E-2	3.414E+1	7.642E+1
-3.889E-2	3.425E+1	7.629E+1
-3.565E-2	3.430E+1	7.626E+1
-3.403E-2	3.405E+1	7.631E+1
-3.565E-2	3.400E+1	7.656E+1
-3.565E-2	3.435E+1	7.662E+1
-4.051E-2	3.421E+1	7.656E+1
-3.727E-2	3.419E+1	7.646E+1
-3.565E-2	3.405E+1	7.620E+1
-3.727E-2	3.416E+1	7.604E+1
-3.727E-2	3.410E+1	7.608E+1
-3.403E-2	3.421E+1	7.631E+1
-3.240E-2	3.421E+1	7.626E+1
-3.727E-2	3.435E+1	7.610E+1
-3.727E-2	3.428E+1	7.670E+1
-3.565E-2	3.420E+1	7.626E+1
-3.727E-2	3.430E+1	7.643E+1
-3.889E-2	3.400E+1	7.657E+1
-4.051E-2	3.411E+1	7.619E+1
-3.403E-2	3.411E+1	7.634E+1
-3.403E-2	3.423E+1	7.640E+1
-4.051E-2	3.421E+1	7.646E+1
-3.727E-2	3.396E+1	7.631E+1
-3.727E-2	3.433E+1	7.650E+1
-3.727E-2	3.396E+1	7.633E+1
-3.889E-2	3.421E+1	7.627E+1
-4.051E-2	3.405E+1	7.622E+1
-3.727E-2	3.419E+1	7.638E+1
-3.727E-2	3.397E+1	7.633E+1
[truncated: 39,969 more rows]
