# Supplementary material for: Improved ANAP incorporation and VCF analysis reveal details of P2X7 current facilitation and a limited conformational interplay between ATP binding and the intracellular ballast domain
Source: eLife. 2023 Jan 4;12:e82479. doi: 10.7554/eLife.82479 (PMC9859053; doi:10.7554/eLife.82479)
Supplement: Figure 6—figure supplement 2—source data 2. [file elife-82479-fig6-figsupp2-data2.zip › Figure-6_figure-supplement-2_source-data-2/P2X7-CaM-M13/e14#18.csv]

-1.411E-1	1.484E+1	2.669E+1
-1.378E-1	1.480E+1	2.681E+1
-1.411E-1	1.478E+1	2.680E+1
-1.411E-1	1.488E+1	2.666E+1
-1.411E-1	1.484E+1	2.670E+1
-1.346E-1	1.478E+1	2.648E+1
-1.362E-1	1.487E+1	2.680E+1
-1.411E-1	1.482E+1	2.681E+1
-1.395E-1	1.480E+1	2.682E+1
-1.378E-1	1.463E+1	2.675E+1
-1.411E-1	1.474E+1	2.670E+1
-1.427E-1	1.482E+1	2.683E+1
-1.395E-1	1.491E+1	2.683E+1
-1.378E-1	1.483E+1	2.674E+1
-1.395E-1	1.485E+1	2.681E+1
-1.427E-1	1.481E+1	2.681E+1
-1.395E-1	1.485E+1	2.704E+1
-1.378E-1	1.485E+1	2.669E+1
-1.395E-1	1.482E+1	2.667E+1
-1.411E-1	1.477E+1	2.667E+1
-1.395E-1	1.483E+1	2.677E+1
-1.395E-1	1.471E+1	2.691E+1
-1.362E-1	1.482E+1	2.679E+1
-1.427E-1	1.480E+1	2.664E+1
-1.362E-1	1.478E+1	2.660E+1
-1.378E-1	1.476E+1	2.659E+1
-1.395E-1	1.489E+1	2.678E+1
-1.378E-1	1.485E+1	2.687E+1
-1.395E-1	1.472E+1	2.671E+1
-1.378E-1	1.470E+1	2.668E+1
-1.378E-1	1.480E+1	2.684E+1
-1.411E-1	1.480E+1	2.676E+1
-1.395E-1	1.485E+1	2.678E+1
-1.378E-1	1.482E+1	2.688E+1
-1.378E-1	1.483E+1	2.682E+1
-1.443E-1	1.492E+1	2.654E+1
-1.411E-1	1.488E+1	2.681E+1
-1.346E-1	1.482E+1	2.689E+1
-1.411E-1	1.485E+1	2.664E+1
-1.411E-1	1.474E+1	2.666E+1
-1.395E-1	1.481E+1	2.680E+1
-1.395E-1	1.477E+1	2.668E+1
-1.395E-1	1.492E+1	2.658E+1
-1.395E-1	1.495E+1	2.679E+1
-1.395E-1	1.484E+1	2.674E+1
-1.346E-1	1.476E+1	2.669E+1
-1.362E-1	1.475E+1	2.683E+1
-1.427E-1	1.487E+1	2.663E+1
-1.411E-1	1.492E+1	2.680E+1
-1.378E-1	1.493E+1	2.689E+1
-1.395E-1	1.479E+1	2.673E+1
-1.427E-1	1.483E+1	2.678E+1
-1.395E-1	1.490E+1	2.689E+1
-1.346E-1	1.494E+1	2.685E+1
-1.378E-1	1.477E+1	2.669E+1
-1.443E-1	1.477E+1	2.687E+1
-1.378E-1	1.486E+1	2.671E+1
-1.395E-1	1.476E+1	2.664E+1
-1.411E-1	1.485E+1	2.653E+1
-1.411E-1	1.483E+1	2.682E+1
-1.378E-1	1.494E+1	2.682E+1
-1.378E-1	1.473E+1	2.677E+1
-1.378E-1	1.472E+1	2.682E+1
-1.427E-1	1.476E+1	2.675E+1
-1.378E-1	1.491E+1	2.662E+1
-1.362E-1	1.473E+1	2.677E+1
-1.411E-1	1.489E+1	2.679E+1
-1.427E-1	1.482E+1	2.663E+1
-1.378E-1	1.477E+1	2.661E+1
-1.378E-1	1.468E+1	2.656E+1
-1.362E-1	1.486E+1	2.680E+1
-1.395E-1	1.481E+1	2.658E+1
-1.378E-1	1.486E+1	2.662E+1
-1.362E-1	1.486E+1	2.668E+1
-1.395E-1	1.477E+1	2.669E+1
-1.427E-1	1.469E+1	2.676E+1
-1.395E-1	1.485E+1	2.687E+1
-1.395E-1	1.492E+1	2.661E+1
-1.395E-1	1.491E+1	2.674E+1
-1.411E-1	1.496E+1	2.656E+1
-1.362E-1	1.470E+1	2.676E+1
-1.346E-1	1.481E+1	2.692E+1
-1.378E-1	1.489E+1	2.675E+1
-1.427E-1	1.484E+1	2.686E+1
-1.378E-1	1.460E+1	2.665E+1
-1.362E-1	1.475E+1	2.671E+1
-1.395E-1	1.490E+1	2.680E+1
-1.427E-1	1.483E+1	2.666E+1
-1.411E-1	1.477E+1	2.675E+1
-1.330E-1	1.494E+1	2.678E+1
-1.378E-1	1.481E+1	2.687E+1
-1.427E-1	1.478E+1	2.676E+1
-1.411E-1	1.492E+1	2.662E+1
-1.330E-1	1.467E+1	2.678E+1
-1.378E-1	1.476E+1	2.687E+1
-1.411E-1	1.484E+1	2.696E+1
-1.378E-1	1.484E+1	2.664E+1
-1.378E-1	1.483E+1	2.656E+1
-1.378E-1	1.480E+1	2.675E+1
-1.411E-1	1.488E+1	2.675E+1
-1.395E-1	1.473E+1	2.681E+1
-1.362E-1	1.488E+1	2.680E+1
-1.395E-1	1.492E+1	2.668E+1
-1.427E-1	1.482E+1	2.665E+1
-1.395E-1	1.476E+1	2.664E+1
-1.362E-1	1.498E+1	2.683E+1
-1.411E-1	1.478E+1	2.672E+1
-1.411E-1	1.479E+1	2.663E+1
-1.378E-1	1.477E+1	2.661E+1
-1.330E-1	1.489E+1	2.683E+1
-1.378E-1	1.490E+1	2.674E+1
-1.395E-1	1.485E+1	2.662E+1
-1.378E-1	1.491E+1	2.693E+1
-1.346E-1	1.493E+1	2.680E+1
-1.395E-1	1.474E+1	2.660E+1
-1.411E-1	1.475E+1	2.663E+1
-1.362E-1	1.478E+1	2.668E+1
-1.378E-1	1.499E+1	2.676E+1
-1.362E-1	1.473E+1	2.684E+1
-1.411E-1	1.491E+1	2.676E+1
-1.362E-1	1.486E+1	2.672E+1
-1.362E-1	1.489E+1	2.675E+1
-1.411E-1	1.489E+1	2.658E+1
-1.395E-1	1.477E+1	2.671E+1
-1.427E-1	1.490E+1	2.664E+1
-1.378E-1	1.480E+1	2.664E+1
-1.395E-1	1.477E+1	2.670E+1
-1.411E-1	1.482E+1	2.669E+1
-1.378E-1	1.479E+1	2.648E+1
-1.346E-1	1.474E+1	2.660E+1
-1.411E-1	1.474E+1	2.664E+1
-1.443E-1	1.482E+1	2.686E+1
-1.395E-1	1.474E+1	2.664E+1
-1.362E-1	1.497E+1	2.677E+1
-1.362E-1	1.483E+1	2.681E+1
-1.411E-1	1.480E+1	2.675E+1
-1.395E-1	1.470E+1	2.673E+1
-1.378E-1	1.480E+1	2.675E+1
-1.427E-1	1.500E+1	2.672E+1
-1.395E-1	1.482E+1	2.659E+1
-1.378E-1	1.484E+1	2.670E+1
-1.362E-1	1.482E+1	2.675E+1
-1.411E-1	1.487E+1	2.680E+1
-1.378E-1	1.482E+1	2.669E+1
-1.395E-1	1.465E+1	2.696E+1
-1.378E-1	1.482E+1	2.684E+1
-1.395E-1	1.476E+1	2.664E+1
-1.427E-1	1.473E+1	2.675E+1
-1.395E-1	1.474E+1	2.685E+1
-1.362E-1	1.473E+1	2.691E+1
-1.362E-1	1.480E+1	2.657E+1
-1.411E-1	1.482E+1	2.660E+1
-1.378E-1	1.475E+1	2.662E+1
-1.346E-1	1.493E+1	2.671E+1
-1.378E-1	1.481E+1	2.692E+1
-1.427E-1	1.481E+1	2.666E+1
-1.378E-1	1.485E+1	2.650E+1
-1.362E-1	1.483E+1	2.676E+1
-1.378E-1	1.482E+1	2.694E+1
-1.427E-1	1.489E+1	2.667E+1
-1.411E-1	1.485E+1	2.663E+1
-1.362E-1	1.483E+1	2.671E+1
-1.395E-1	1.508E+1	2.685E+1
-1.427E-1	1.492E+1	2.673E+1
-1.378E-1	1.483E+1	2.686E+1
-1.362E-1	1.475E+1	2.668E+1
-1.395E-1	1.481E+1	2.700E+1
-1.411E-1	1.493E+1	2.680E+1
-1.378E-1	1.475E+1	2.688E+1
-1.346E-1	1.487E+1	2.672E+1
-1.395E-1	1.477E+1	2.656E+1
-1.411E-1	1.475E+1	2.659E+1
-1.378E-1	1.485E+1	2.691E+1
-1.395E-1	1.477E+1	2.675E+1
-1.395E-1	1.480E+1	2.660E+1
-1.411E-1	1.485E+1	2.677E+1
-1.411E-1	1.494E+1	2.680E+1
-1.362E-1	1.479E+1	2.686E+1
-1.378E-1	1.489E+1	2.660E+1
-1.395E-1	1.495E+1	2.656E+1
-1.346E-1	1.488E+1	2.693E+1
-1.378E-1	1.492E+1	2.674E+1
-1.395E-1	1.484E+1	2.670E+1
-1.411E-1	1.491E+1	2.680E+1
-1.411E-1	1.475E+1	2.680E+1
-1.346E-1	1.479E+1	2.665E+1
-1.378E-1	1.480E+1	2.665E+1
-1.395E-1	1.494E+1	2.669E+1
-1.395E-1	1.488E+1	2.691E+1
-1.346E-1	1.482E+1	2.661E+1
-1.411E-1	1.475E+1	2.674E+1
-1.411E-1	1.474E+1	2.679E+1
-1.411E-1	1.486E+1	2.663E+1
-1.395E-1	1.465E+1	2.676E+1
-1.378E-1	1.490E+1	2.690E+1
-1.427E-1	1.482E+1	2.681E+1
-1.362E-1	1.484E+1	2.654E+1
-1.378E-1	1.497E+1	2.672E+1
-1.378E-1	1.475E+1	2.674E+1
-1.378E-1	1.482E+1	2.686E+1
-1.395E-1	1.498E+1	2.657E+1
-1.362E-1	1.490E+1	2.668E+1
-1.362E-1	1.479E+1	2.693E+1
-1.443E-1	1.488E+1	2.687E+1
-1.411E-1	1.480E+1	2.654E+1
-1.346E-1	1.481E+1	2.659E+1
-1.378E-1	1.481E+1	2.673E+1
-1.411E-1	1.484E+1	2.692E+1
-1.395E-1	1.482E+1	2.678E+1
-1.395E-1	1.483E+1	2.660E+1
-1.362E-1	1.471E+1	2.689E+1
-1.395E-1	1.490E+1	2.661E+1
-1.427E-1	1.489E+1	2.673E+1
-1.330E-1	1.487E+1	2.663E+1
-1.427E-1	1.484E+1	2.662E+1
-1.427E-1	1.500E+1	2.683E+1
-1.378E-1	1.482E+1	2.690E+1
-1.362E-1	1.488E+1	2.665E+1
-1.378E-1	1.486E+1	2.671E+1
-1.427E-1	1.485E+1	2.668E+1
-1.378E-1	1.476E+1	2.680E+1
-1.378E-1	1.488E+1	2.666E+1
-1.362E-1	1.477E+1	2.678E+1
-1.395E-1	1.493E+1	2.659E+1
-1.411E-1	1.486E+1	2.679E+1
-1.378E-1	1.482E+1	2.683E+1
-1.346E-1	1.475E+1	2.681E+1
-1.427E-1	1.486E+1	2.661E+1
-1.378E-1	1.469E+1	2.688E+1
-1.378E-1	1.487E+1	2.678E+1
-1.395E-1	1.485E+1	2.672E+1
-1.411E-1	1.477E+1	2.699E+1
-1.378E-1	1.490E+1	2.674E+1
-1.378E-1	1.475E+1	2.682E+1
-1.362E-1	1.484E+1	2.673E+1
-1.411E-1	1.477E+1	2.668E+1
-1.411E-1	1.489E+1	2.676E+1
-1.362E-1	1.484E+1	2.655E+1
-1.378E-1	1.481E+1	2.669E+1
-1.378E-1	1.498E+1	2.677E+1
-1.378E-1	1.490E+1	2.682E+1
-1.378E-1	1.495E+1	2.679E+1
-1.378E-1	1.485E+1	2.684E+1
-1.427E-1	1.472E+1	2.665E+1
-1.427E-1	1.482E+1	2.670E+1
-1.378E-1	1.477E+1	2.674E+1
-1.362E-1	1.488E+1	2.657E+1
-1.395E-1	1.494E+1	2.680E+1
-1.395E-1	1.490E+1	2.682E+1
-1.330E-1	1.486E+1	2.674E+1
-1.378E-1	1.500E+1	2.680E+1
-1.427E-1	1.481E+1	2.663E+1
-1.362E-1	1.482E+1	2.668E+1
-1.378E-1	1.480E+1	2.678E+1
-1.362E-1	1.479E+1	2.674E+1
-1.395E-1	1.472E+1	2.671E+1
-1.362E-1	1.468E+1	2.679E+1
-1.330E-1	1.483E+1	2.672E+1
-1.395E-1	1.496E+1	2.665E+1
-1.395E-1	1.478E+1	2.670E+1
-1.411E-1	1.495E+1	2.682E+1
-1.346E-1	1.490E+1	2.660E+1
-1.395E-1	1.477E+1	2.667E+1
-1.395E-1	1.481E+1	2.676E+1
-1.378E-1	1.472E+1	2.679E+1
-1.362E-1	1.473E+1	2.660E+1
-1.362E-1	1.473E+1	2.658E+1
-1.411E-1	1.486E+1	2.699E+1
-1.378E-1	1.485E+1	2.662E+1
-1.346E-1	1.484E+1	2.679E+1
-1.395E-1	1.475E+1	2.673E+1
-1.395E-1	1.484E+1	2.681E+1
-1.411E-1	1.483E+1	2.685E+1
-1.362E-1	1.472E+1	2.667E+1
-1.378E-1	1.473E+1	2.655E+1
-1.411E-1	1.480E+1	2.672E+1
-1.362E-1	1.475E+1	2.674E+1
-1.362E-1	1.483E+1	2.662E+1
-1.395E-1	1.496E+1	2.674E+1
-1.411E-1	1.491E+1	2.671E+1
-1.395E-1	1.493E+1	2.684E+1
-1.362E-1	1.489E+1	2.661E+1
-1.395E-1	1.482E+1	2.670E+1
-1.395E-1	1.478E+1	2.679E+1
-1.411E-1	1.478E+1	2.677E+1
-1.378E-1	1.483E+1	2.668E+1
-1.362E-1	1.463E+1	2.661E+1
-1.411E-1	1.491E+1	2.679E+1
-1.411E-1	1.474E+1	2.658E+1
-1.395E-1	1.488E+1	2.679E+1
-1.378E-1	1.487E+1	2.666E+1
-1.411E-1	1.476E+1	2.677E+1
-1.395E-1	1.483E+1	2.669E+1
-1.330E-1	1.478E+1	2.679E+1
-1.378E-1	1.478E+1	2.677E+1
-1.411E-1	1.496E+1	2.672E+1
-1.395E-1	1.493E+1	2.683E+1
-1.362E-1	1.488E+1	2.652E+1
-1.395E-1	1.487E+1	2.684E+1
-1.411E-1	1.488E+1	2.677E+1
-1.411E-1	1.470E+1	2.663E+1
-1.362E-1	1.485E+1	2.691E+1
-1.378E-1	1.469E+1	2.663E+1
-1.395E-1	1.477E+1	2.670E+1
-1.395E-1	1.478E+1	2.670E+1
-1.362E-1	1.476E+1	2.682E+1
-1.362E-1	1.494E+1	2.666E+1
-1.427E-1	1.487E+1	2.683E+1
-1.395E-1	1.469E+1	2.672E+1
-1.362E-1	1.477E+1	2.663E+1
-1.395E-1	1.502E+1	2.670E+1
-1.411E-1	1.488E+1	2.666E+1
-1.378E-1	1.483E+1	2.668E+1
-1.362E-1	1.475E+1	2.650E+1
-1.378E-1	1.475E+1	2.688E+1
-1.427E-1	1.484E+1	2.666E+1
-1.395E-1	1.479E+1	2.683E+1
-1.362E-1	1.476E+1	2.667E+1
-1.346E-1	1.480E+1	2.684E+1
-1.411E-1	1.486E+1	2.676E+1
-1.395E-1	1.467E+1	2.659E+1
-1.378E-1	1.481E+1	2.671E+1
-1.411E-1	1.493E+1	2.678E+1
-1.427E-1	1.491E+1	2.669E+1
-1.395E-1	1.494E+1	2.671E+1
-1.378E-1	1.483E+1	2.654E+1
-1.411E-1	1.470E+1	2.673E+1
-1.378E-1	1.495E+1	2.672E+1
-1.378E-1	1.481E+1	2.690E+1
-1.362E-1	1.473E+1	2.662E+1
-1.395E-1	1.468E+1	2.662E+1
-1.427E-1	1.478E+1	2.685E+1
-1.395E-1	1.482E+1	2.662E+1
-1.378E-1	1.469E+1	2.664E+1
-1.362E-1	1.484E+1	2.689E+1
-1.427E-1	1.475E+1	2.676E+1
-1.395E-1	1.492E+1	2.657E+1
-1.346E-1	1.479E+1	2.668E+1
-1.395E-1	1.471E+1	2.673E+1
-1.395E-1	1.472E+1	2.672E+1
-1.378E-1	1.485E+1	2.683E+1
-1.395E-1	1.478E+1	2.680E+1
-1.362E-1	1.489E+1	2.691E+1
-1.395E-1	1.487E+1	2.658E+1
-1.362E-1	1.475E+1	2.680E+1
-1.378E-1	1.475E+1	2.667E+1
-1.395E-1	1.477E+1	2.657E+1
-1.411E-1	1.486E+1	2.670E+1
-1.395E-1	1.481E+1	2.681E+1
-1.362E-1	1.494E+1	2.656E+1
-1.395E-1	1.491E+1	2.659E+1
-1.395E-1	1.479E+1	2.670E+1
-1.411E-1	1.483E+1	2.693E+1
-1.378E-1	1.469E+1	2.666E+1
-1.378E-1	1.479E+1	2.654E+1
-1.427E-1	1.490E+1	2.681E+1
-1.362E-1	1.468E+1	2.672E+1
-1.330E-1	1.486E+1	2.652E+1
-1.378E-1	1.478E+1	2.673E+1
-1.411E-1	1.467E+1	2.675E+1
-1.395E-1	1.488E+1	2.671E+1
-1.378E-1	1.490E+1	2.670E+1
-1.378E-1	1.476E+1	2.653E+1
-1.411E-1	1.484E+1	2.670E+1
-1.395E-1	1.484E+1	2.661E+1
-1.378E-1	1.484E+1	2.676E+1
-1.411E-1	1.475E+1	2.655E+1
-1.378E-1	1.476E+1	2.681E+1
-1.378E-1	1.482E+1	2.669E+1
-1.362E-1	1.476E+1	2.658E+1
-1.395E-1	1.479E+1	2.673E+1
-1.443E-1	1.489E+1	2.660E+1
-1.395E-1	1.491E+1	2.676E+1
-1.346E-1	1.477E+1	2.662E+1
-1.395E-1	1.486E+1	2.700E+1
-1.395E-1	1.478E+1	2.675E+1
-1.395E-1	1.490E+1	2.685E+1
-1.378E-1	1.483E+1	2.678E+1
-1.395E-1	1.488E+1	2.673E+1
-1.427E-1	1.471E+1	2.665E+1
-1.378E-1	1.476E+1	2.687E+1
-1.378E-1	1.470E+1	2.672E+1
-1.362E-1	1.483E+1	2.677E+1
-1.443E-1	1.489E+1	2.686E+1
-1.411E-1	1.497E+1	2.664E+1
-1.362E-1	1.491E+1	2.660E+1
-1.362E-1	1.487E+1	2.645E+1
-1.427E-1	1.481E+1	2.677E+1
-1.427E-1	1.486E+1	2.669E+1
-1.411E-1	1.485E+1	2.674E+1
-1.362E-1	1.492E+1	2.679E+1
-1.427E-1	1.466E+1	2.662E+1
-1.362E-1	1.467E+1	2.679E+1
-1.362E-1	1.478E+1	2.660E+1
-1.411E-1	1.486E+1	2.683E+1
-1.427E-1	1.462E+1	2.667E+1
-1.378E-1	1.470E+1	2.674E+1
-1.378E-1	1.467E+1	2.680E+1
-1.378E-1	1.482E+1	2.657E+1
-1.411E-1	1.469E+1	2.670E+1
-1.395E-1	1.491E+1	2.677E+1
-1.362E-1	1.466E+1	2.678E+1
-1.362E-1	1.475E+1	2.659E+1
-1.411E-1	1.485E+1	2.662E+1
-1.395E-1	1.473E+1	2.676E+1
-1.395E-1	1.476E+1	2.684E+1
-1.346E-1	1.478E+1	2.655E+1
-1.411E-1	1.481E+1	2.652E+1
-1.362E-1	1.489E+1	2.674E+1
-1.362E-1	1.478E+1	2.673E+1
-1.395E-1	1.493E+1	2.655E+1
-1.427E-1	1.483E+1	2.652E+1
-1.395E-1	1.476E+1	2.680E+1
-1.362E-1	1.484E+1	2.659E+1
-1.378E-1	1.484E+1	2.669E+1
-1.411E-1	1.477E+1	2.666E+1
-1.362E-1	1.476E+1	2.640E+1
-1.362E-1	1.477E+1	2.682E+1
-1.378E-1	1.463E+1	2.673E+1
-1.411E-1	1.479E+1	2.675E+1
-1.411E-1	1.490E+1	2.662E+1
-1.378E-1	1.481E+1	2.673E+1
-1.395E-1	1.467E+1	2.665E+1
-1.443E-1	1.481E+1	2.669E+1
-1.395E-1	1.480E+1	2.661E+1
-1.330E-1	1.491E+1	2.680E+1
-1.378E-1	1.486E+1	2.659E+1
-1.395E-1	1.476E+1	2.650E+1
-1.362E-1	1.472E+1	2.669E+1
-1.395E-1	1.474E+1	2.667E+1
-1.378E-1	1.480E+1	2.657E+1
-1.395E-1	1.505E+1	2.669E+1
-1.362E-1	1.494E+1	2.649E+1
-1.362E-1	1.478E+1	2.663E+1
-1.378E-1	1.477E+1	2.679E+1
-1.395E-1	1.489E+1	2.670E+1
-1.395E-1	1.472E+1	2.670E+1
-1.362E-1	1.480E+1	2.651E+1
-1.362E-1	1.474E+1	2.656E+1
-1.427E-1	1.487E+1	2.652E+1
-1.378E-1	1.481E+1	2.662E+1
-1.362E-1	1.481E+1	2.667E+1
-1.378E-1	1.488E+1	2.662E+1
-1.443E-1	1.481E+1	2.646E+1
-1.395E-1	1.487E+1	2.679E+1
-1.346E-1	1.501E+1	2.673E+1
-1.346E-1	1.486E+1	2.666E+1
-1.395E-1	1.506E+1	2.648E+1
-1.378E-1	1.480E+1	2.671E+1
-1.395E-1	1.484E+1	2.664E+1
-1.378E-1	1.479E+1	2.686E+1
-1.395E-1	1.476E+1	2.654E+1
-1.395E-1	1.479E+1	2.683E+1
-1.330E-1	1.480E+1	2.675E+1
-1.362E-1	1.474E+1	2.669E+1
-1.362E-1	1.464E+1	2.687E+1
-1.378E-1	1.477E+1	2.660E+1
-1.378E-1	1.495E+1	2.664E+1
-1.362E-1	1.492E+1	2.668E+1
-1.395E-1	1.484E+1	2.658E+1
-1.411E-1	1.474E+1	2.679E+1
-1.378E-1	1.486E+1	2.663E+1
-1.362E-1	1.483E+1	2.671E+1
-1.411E-1	1.480E+1	2.677E+1
-1.378E-1	1.490E+1	2.668E+1
-1.313E-1	1.489E+1	2.689E+1
-1.395E-1	1.472E+1	2.664E+1
-1.427E-1	1.487E+1	2.667E+1
-1.362E-1	1.485E+1	2.683E+1
-1.346E-1	1.491E+1	2.664E+1
-1.378E-1	1.481E+1	2.683E+1
-1.395E-1	1.468E+1	2.652E+1
-1.395E-1	1.473E+1	2.654E+1
-1.362E-1	1.482E+1	2.684E+1
-1.395E-1	1.486E+1	2.680E+1
-1.411E-1	1.483E+1	2.653E+1
-1.378E-1	1.491E+1	2.653E+1
-1.346E-1	1.474E+1	2.665E+1
-1.378E-1	1.482E+1	2.666E+1
-1.411E-1	1.487E+1	2.656E+1
-1.378E-1	1.476E+1	2.662E+1
-1.395E-1	1.469E+1	2.667E+1
-1.395E-1	1.480E+1	2.655E+1
-1.411E-1	1.478E+1	2.660E+1
-1.427E-1	1.483E+1	2.669E+1
-1.362E-1	1.482E+1	2.669E+1
-1.395E-1	1.479E+1	2.679E+1
-1.427E-1	1.476E+1	2.663E+1
-1.411E-1	1.480E+1	2.684E+1
-1.378E-1	1.487E+1	2.665E+1
-1.378E-1	1.476E+1	2.668E+1
-1.395E-1	1.488E+1	2.677E+1
-1.427E-1	1.487E+1	2.694E+1
-1.362E-1	1.480E+1	2.662E+1
-1.378E-1	1.494E+1	2.684E+1
-1.459E-1	1.483E+1	2.678E+1
-1.395E-1	1.480E+1	2.675E+1
-1.346E-1	1.489E+1	2.675E+1
-1.362E-1	1.476E+1	2.670E+1
-1.411E-1	1.479E+1	2.682E+1
-1.395E-1	1.485E+1	2.674E+1
-1.411E-1	1.486E+1	2.682E+1
-1.346E-1	1.461E+1	2.657E+1
-1.411E-1	1.472E+1	2.676E+1
-1.411E-1	1.478E+1	2.665E+1
-1.362E-1	1.480E+1	2.686E+1
-1.378E-1	1.475E+1	2.679E+1
-1.395E-1	1.466E+1	2.680E+1
-1.411E-1	1.471E+1	2.700E+1
-1.362E-1	1.494E+1	2.667E+1
-1.395E-1	1.482E+1	2.683E+1
-1.395E-1	1.473E+1	2.653E+1
-1.395E-1	1.483E+1	2.669E+1
-1.395E-1	1.496E+1	2.649E+1
-1.395E-1	1.474E+1	2.677E+1
-1.411E-1	1.485E+1	2.667E+1
-1.362E-1	1.477E+1	2.683E+1
-1.362E-1	1.475E+1	2.664E+1
-1.362E-1	1.482E+1	2.659E+1
-1.411E-1	1.486E+1	2.652E+1
-1.378E-1	1.477E+1	2.648E+1
-1.378E-1	1.485E+1	2.662E+1
-1.378E-1	1.476E+1	2.674E+1
-1.427E-1	1.489E+1	2.657E+1
-1.395E-1	1.483E+1	2.664E+1
-1.378E-1	1.483E+1	2.664E+1
-1.346E-1	1.480E+1	2.664E+1
-1.427E-1	1.463E+1	2.664E+1
-1.411E-1	1.490E+1	2.666E+1
-1.378E-1	1.493E+1	2.668E+1
-1.411E-1	1.482E+1	2.677E+1
-1.443E-1	1.493E+1	2.665E+1
-1.395E-1	1.485E+1	2.673E+1
-1.346E-1	1.483E+1	2.661E+1
-1.378E-1	1.497E+1	2.648E+1
-1.411E-1	1.489E+1	2.673E+1
-1.395E-1	1.491E+1	2.684E+1
-1.346E-1	1.477E+1	2.674E+1
-1.395E-1	1.476E+1	2.658E+1
-1.411E-1	1.496E+1	2.662E+1
-1.378E-1	1.494E+1	2.677E+1
-1.378E-1	1.465E+1	2.672E+1
-1.362E-1	1.464E+1	2.653E+1
-1.411E-1	1.473E+1	2.674E+1
-1.427E-1	1.470E+1	2.671E+1
-1.362E-1	1.478E+1	2.647E+1
-1.395E-1	1.483E+1	2.666E+1
-1.411E-1	1.488E+1	2.665E+1
-1.395E-1	1.481E+1	2.674E+1
-1.378E-1	1.485E+1	2.679E+1
-1.362E-1	1.475E+1	2.674E+1
-1.395E-1	1.482E+1	2.672E+1
-1.362E-1	1.464E+1	2.665E+1
-1.362E-1	1.475E+1	2.653E+1
-1.362E-1	1.488E+1	2.666E+1
-1.427E-1	1.484E+1	2.656E+1
-1.395E-1	1.468E+1	2.677E+1
-1.330E-1	1.476E+1	2.661E+1
-1.395E-1	1.479E+1	2.646E+1
-1.411E-1	1.485E+1	2.666E+1
-1.378E-1	1.475E+1	2.669E+1
-1.330E-1	1.488E+1	2.669E+1
-1.395E-1	1.481E+1	2.680E+1
-1.411E-1	1.486E+1	2.689E+1
-1.411E-1	1.476E+1	2.689E+1
-1.362E-1	1.476E+1	2.667E+1
-1.378E-1	1.486E+1	2.659E+1
-1.395E-1	1.492E+1	2.679E+1
-1.362E-1	1.474E+1	2.644E+1
-1.362E-1	1.491E+1	2.650E+1
-1.395E-1	1.477E+1	2.672E+1
-1.411E-1	1.484E+1	2.678E+1
-1.378E-1	1.499E+1	2.680E+1
-1.346E-1	1.483E+1	2.655E+1
-1.395E-1	1.475E+1	2.695E+1
-1.411E-1	1.476E+1	2.678E+1
-1.362E-1	1.474E+1	2.680E+1
-1.378E-1	1.480E+1	2.659E+1
-1.395E-1	1.477E+1	2.665E+1
-1.378E-1	1.484E+1	2.659E+1
-1.395E-1	1.492E+1	2.677E+1
-1.378E-1	1.465E+1	2.664E+1
-1.411E-1	1.468E+1	2.672E+1
-1.395E-1	1.486E+1	2.666E+1
-1.378E-1	1.491E+1	2.664E+1
-1.395E-1	1.486E+1	2.683E+1
-1.346E-1	1.477E+1	2.655E+1
-1.459E-1	1.463E+1	2.672E+1
-1.411E-1	1.482E+1	2.667E+1
-1.362E-1	1.480E+1	2.655E+1
-1.362E-1	1.470E+1	2.674E+1
-1.395E-1	1.488E+1	2.650E+1
-1.395E-1	1.470E+1	2.665E+1
-1.362E-1	1.495E+1	2.647E+1
-1.395E-1	1.482E+1	2.665E+1
-1.395E-1	1.486E+1	2.669E+1
-1.395E-1	1.490E+1	2.648E+1
-1.346E-1	1.489E+1	2.656E+1
-1.378E-1	1.476E+1	2.653E+1
-1.411E-1	1.466E+1	2.673E+1
-1.395E-1	1.474E+1	2.663E+1
-1.378E-1	1.485E+1	2.661E+1
-1.378E-1	1.466E+1	2.682E+1
-1.395E-1	1.479E+1	2.670E+1
-1.362E-1	1.481E+1	2.670E+1
-1.346E-1	1.480E+1	2.682E+1
-1.378E-1	1.479E+1	2.664E+1
-1.411E-1	1.472E+1	2.641E+1
-1.378E-1	1.483E+1	2.657E+1
-1.362E-1	1.471E+1	2.682E+1
-1.378E-1	1.489E+1	2.682E+1
-1.395E-1	1.488E+1	2.680E+1
-1.378E-1	1.469E+1	2.663E+1
-1.378E-1	1.472E+1	2.678E+1
-1.362E-1	1.484E+1	2.653E+1
-1.395E-1	1.486E+1	2.664E+1
-1.395E-1	1.494E+1	2.650E+1
-1.346E-1	1.493E+1	2.658E+1
-1.411E-1	1.480E+1	2.676E+1
-1.395E-1	1.483E+1	2.668E+1
-1.346E-1	1.489E+1	2.667E+1
-1.362E-1	1.486E+1	2.674E+1
-1.378E-1	1.472E+1	2.653E+1
-1.395E-1	1.474E+1	2.675E+1
-1.378E-1	1.467E+1	2.692E+1
-1.378E-1	1.486E+1	2.676E+1
-1.395E-1	1.474E+1	2.679E+1
-1.427E-1	1.475E+1	2.665E+1
-1.411E-1	1.481E+1	2.681E+1
-1.362E-1	1.483E+1	2.672E+1
-1.362E-1	1.482E+1	2.695E+1
-1.395E-1	1.484E+1	2.664E+1
-1.395E-1	1.483E+1	2.664E+1
-1.362E-1	1.479E+1	2.668E+1
-1.411E-1	1.480E+1	2.683E+1
-1.411E-1	1.483E+1	2.665E+1
-1.378E-1	1.483E+1	2.658E+1
-1.362E-1	1.488E+1	2.668E+1
-1.378E-1	1.489E+1	2.638E+1
-1.411E-1	1.484E+1	2.668E+1
-1.395E-1	1.463E+1	2.686E+1
-1.378E-1	1.475E+1	2.693E+1
-1.378E-1	1.479E+1	2.666E+1
-1.395E-1	1.483E+1	2.668E+1
-1.362E-1	1.484E+1	2.640E+1
-1.362E-1	1.476E+1	2.663E+1
-1.362E-1	1.481E+1	2.681E+1
-1.411E-1	1.486E+1	2.669E+1
-1.395E-1	1.466E+1	2.666E+1
-1.346E-1	1.466E+1	2.672E+1
-1.362E-1	1.473E+1	2.654E+1
-1.411E-1	1.478E+1	2.667E+1
-1.395E-1	1.482E+1	2.684E+1
-1.378E-1	1.478E+1	2.674E+1
-1.362E-1	1.490E+1	2.661E+1
-1.395E-1	1.472E+1	2.671E+1
-1.395E-1	1.491E+1	2.655E+1
-1.362E-1	1.481E+1	2.662E+1
-1.378E-1	1.494E+1	2.658E+1
-1.395E-1	1.480E+1	2.661E+1
-1.378E-1	1.496E+1	2.665E+1
-1.362E-1	1.484E+1	2.652E+1
-1.378E-1	1.486E+1	2.674E+1
-1.378E-1	1.487E+1	2.676E+1
-1.411E-1	1.481E+1	2.682E+1
-1.378E-1	1.465E+1	2.692E+1
-1.362E-1	1.490E+1	2.662E+1
-1.395E-1	1.487E+1	2.674E+1
-1.362E-1	1.480E+1	2.681E+1
-1.346E-1	1.475E+1	2.667E+1
-1.378E-1	1.469E+1	2.675E+1
-1.395E-1	1.479E+1	2.679E+1
-1.378E-1	1.472E+1	2.676E+1
-1.346E-1	1.481E+1	2.673E+1
-1.362E-1	1.488E+1	2.666E+1
-1.395E-1	1.468E+1	2.673E+1
-1.378E-1	1.488E+1	2.676E+1
-1.346E-1	1.480E+1	2.669E+1
-1.378E-1	1.488E+1	2.678E+1
-1.395E-1	1.476E+1	2.656E+1
-1.411E-1	1.494E+1	2.678E+1
-1.362E-1	1.488E+1	2.665E+1
-1.411E-1	1.488E+1	2.672E+1
-1.378E-1	1.471E+1	2.678E+1
-1.395E-1	1.494E+1	2.662E+1
-1.346E-1	1.485E+1	2.670E+1
-1.395E-1	1.485E+1	2.653E+1
-1.378E-1	1.486E+1	2.672E+1
-1.378E-1	1.478E+1	2.660E+1
-1.346E-1	1.478E+1	2.683E+1
-1.346E-1	1.488E+1	2.671E+1
-1.411E-1	1.480E+1	2.674E+1
-1.395E-1	1.479E+1	2.670E+1
-1.346E-1	1.486E+1	2.662E+1
-1.395E-1	1.478E+1	2.657E+1
-1.411E-1	1.474E+1	2.668E+1
-1.395E-1	1.470E+1	2.681E+1
-1.395E-1	1.480E+1	2.668E+1
-1.378E-1	1.472E+1	2.640E+1
-1.395E-1	1.481E+1	2.652E+1
-1.395E-1	1.460E+1	2.677E+1
-1.362E-1	1.478E+1	2.672E+1
-1.346E-1	1.472E+1	2.669E+1
-1.427E-1	1.484E+1	2.653E+1
-1.395E-1	1.482E+1	2.661E+1
-1.346E-1	1.480E+1	2.689E+1
-1.362E-1	1.489E+1	2.674E+1
-1.395E-1	1.477E+1	2.650E+1
-1.378E-1	1.492E+1	2.686E+1
-1.378E-1	1.487E+1	2.661E+1
-1.378E-1	1.476E+1	2.668E+1
-1.411E-1	1.489E+1	2.664E+1
-1.395E-1	1.476E+1	2.666E+1
-1.362E-1	1.481E+1	2.680E+1
-1.378E-1	1.484E+1	2.651E+1
-1.411E-1	1.484E+1	2.669E+1
-1.427E-1	1.475E+1	2.675E+1
-1.362E-1	1.491E+1	2.670E+1
-1.362E-1	1.477E+1	2.667E+1
-1.378E-1	1.475E+1	2.650E+1
-1.378E-1	1.474E+1	2.664E+1
-1.378E-1	1.473E+1	2.673E+1
-1.395E-1	1.486E+1	2.665E+1
-1.411E-1	1.466E+1	2.660E+1
-1.378E-1	1.476E+1	2.666E+1
-1.362E-1	1.487E+1	2.654E+1
-1.362E-1	1.470E+1	2.678E+1
-1.427E-1	1.486E+1	2.675E+1
-1.395E-1	1.477E+1	2.677E+1
-1.362E-1	1.480E+1	2.682E+1
-1.395E-1	1.477E+1	2.669E+1
-1.395E-1	1.479E+1	2.662E+1
-1.395E-1	1.477E+1	2.669E+1
-1.346E-1	1.492E+1	2.666E+1
-1.346E-1	1.472E+1	2.672E+1
-1.411E-1	1.482E+1	2.662E+1
-1.378E-1	1.479E+1	2.679E+1
-1.362E-1	1.481E+1	2.653E+1
-1.362E-1	1.459E+1	2.673E+1
-1.411E-1	1.477E+1	2.634E+1
-1.427E-1	1.475E+1	2.678E+1
-1.378E-1	1.477E+1	2.690E+1
-1.395E-1	1.480E+1	2.660E+1
-1.411E-1	1.485E+1	2.673E+1
-1.362E-1	1.485E+1	2.673E+1
-1.346E-1	1.495E+1	2.657E+1
-1.346E-1	1.483E+1	2.661E+1
-1.411E-1	1.472E+1	2.666E+1
-1.395E-1	1.478E+1	2.695E+1
-1.395E-1	1.471E+1	2.663E+1
-1.411E-1	1.457E+1	2.658E+1
-1.427E-1	1.479E+1	2.663E+1
-1.395E-1	1.480E+1	2.667E+1
-1.362E-1	1.506E+1	2.675E+1
-1.378E-1	1.492E+1	2.689E+1
-1.395E-1	1.482E+1	2.674E+1
-1.378E-1	1.472E+1	2.664E+1
-1.378E-1	1.479E+1	2.669E+1
-1.378E-1	1.475E+1	2.656E+1
-1.427E-1	1.477E+1	2.680E+1
-1.395E-1	1.485E+1	2.657E+1
-1.362E-1	1.478E+1	2.660E+1
-1.378E-1	1.475E+1	2.672E+1
-1.411E-1	1.479E+1	2.662E+1
-1.395E-1	1.485E+1	2.673E+1
-1.362E-1	1.482E+1	2.657E+1
-1.395E-1	1.464E+1	2.667E+1
-1.395E-1	1.494E+1	2.650E+1
-1.395E-1	1.485E+1	2.662E+1
-1.362E-1	1.485E+1	2.657E+1
-1.346E-1	1.474E+1	2.678E+1
-1.411E-1	1.499E+1	2.672E+1
-1.411E-1	1.471E+1	2.671E+1
-1.313E-1	1.479E+1	2.672E+1
-1.378E-1	1.478E+1	2.688E+1
-1.378E-1	1.469E+1	2.673E+1
-1.411E-1	1.499E+1	2.673E+1
-1.378E-1	1.482E+1	2.668E+1
-1.395E-1	1.484E+1	2.682E+1
-1.395E-1	1.477E+1	2.679E+1
-1.378E-1	1.490E+1	2.673E+1
-1.395E-1	1.489E+1	2.670E+1
-1.378E-1	1.489E+1	2.677E+1
-1.411E-1	1.482E+1	2.689E+1
-1.395E-1	1.465E+1	2.683E+1
-1.330E-1	1.486E+1	2.673E+1
-1.378E-1	1.482E+1	2.660E+1
-1.411E-1	1.470E+1	2.668E+1
-1.411E-1	1.482E+1	2.650E+1
-1.330E-1	1.473E+1	2.674E+1
-1.378E-1	1.467E+1	2.676E+1
-1.395E-1	1.480E+1	2.667E+1
-1.395E-1	1.472E+1	2.664E+1
-1.346E-1	1.465E+1	2.676E+1
-1.395E-1	1.470E+1	2.670E+1
-1.395E-1	1.478E+1	2.672E+1
-1.362E-1	1.476E+1	2.657E+1
-1.395E-1	1.490E+1	2.668E+1
-1.378E-1	1.473E+1	2.664E+1
-1.443E-1	1.486E+1	2.683E+1
-1.395E-1	1.491E+1	2.659E+1
-1.330E-1	1.480E+1	2.663E+1
-1.346E-1	1.486E+1	2.678E+1
-1.395E-1	1.485E+1	2.662E+1
-1.395E-1	1.476E+1	2.663E+1
-1.362E-1	1.472E+1	2.665E+1
-1.395E-1	1.501E+1	2.666E+1
-1.411E-1	1.498E+1	2.659E+1
-1.395E-1	1.475E+1	2.640E+1
-1.395E-1	1.468E+1	2.661E+1
-1.395E-1	1.486E+1	2.680E+1
-1.411E-1	1.493E+1	2.673E+1
-1.411E-1	1.477E+1	2.664E+1
-1.346E-1	1.489E+1	2.669E+1
-1.346E-1	1.483E+1	2.656E+1
-1.395E-1	1.478E+1	2.665E+1
-1.395E-1	1.475E+1	2.678E+1
-1.362E-1	1.485E+1	2.674E+1
-1.346E-1	1.457E+1	2.660E+1
-1.411E-1	1.471E+1	2.655E+1
-1.427E-1	1.479E+1	2.665E+1
-1.346E-1	1.469E+1	2.660E+1
-1.346E-1	1.473E+1	2.663E+1
-1.378E-1	1.485E+1	2.656E+1
-1.411E-1	1.466E+1	2.682E+1
-1.346E-1	1.471E+1	2.679E+1
-1.378E-1	1.493E+1	2.678E+1
-1.427E-1	1.490E+1	2.668E+1
-1.411E-1	1.487E+1	2.672E+1
-1.362E-1	1.488E+1	2.648E+1
-1.378E-1	1.470E+1	2.667E+1
-1.411E-1	1.485E+1	2.663E+1
-1.378E-1	1.487E+1	2.661E+1
-1.346E-1	1.498E+1	2.676E+1
-1.362E-1	1.478E+1	2.676E+1
-1.395E-1	1.463E+1	2.669E+1
-1.378E-1	1.473E+1	2.671E+1
-1.346E-1	1.490E+1	2.660E+1
-1.378E-1	1.482E+1	2.661E+1
-1.395E-1	1.484E+1	2.640E+1
-1.395E-1	1.487E+1	2.639E+1
-1.362E-1	1.472E+1	2.686E+1
-1.378E-1	1.482E+1	2.655E+1
-1.411E-1	1.477E+1	2.656E+1
-1.378E-1	1.475E+1	2.655E+1
-1.346E-1	1.484E+1	2.666E+1
-1.362E-1	1.469E+1	2.649E+1
-1.427E-1	1.472E+1	2.669E+1
-1.395E-1	1.477E+1	2.686E+1
-1.346E-1	1.491E+1	2.667E+1
-1.395E-1	1.472E+1	2.680E+1
-1.362E-1	1.474E+1	2.659E+1
-1.362E-1	1.471E+1	2.648E+1
-1.346E-1	1.483E+1	2.671E+1
-1.395E-1	1.471E+1	2.665E+1
-1.411E-1	1.475E+1	2.674E+1
-1.395E-1	1.487E+1	2.668E+1
-1.378E-1	1.456E+1	2.687E+1
-1.362E-1	1.484E+1	2.658E+1
-1.395E-1	1.472E+1	2.668E+1
-1.378E-1	1.475E+1	2.681E+1
-1.346E-1	1.482E+1	2.672E+1
-1.378E-1	1.481E+1	2.656E+1
-1.395E-1	1.469E+1	2.696E+1
-1.395E-1	1.475E+1	2.660E+1
-1.330E-1	1.479E+1	2.686E+1
-1.395E-1	1.480E+1	2.665E+1
-1.411E-1	1.475E+1	2.681E+1
-1.362E-1	1.484E+1	2.679E+1
-1.362E-1	1.479E+1	2.651E+1
-1.362E-1	1.483E+1	2.671E+1
-1.427E-1	1.466E+1	2.645E+1
-1.378E-1	1.479E+1	2.669E+1
-1.362E-1	1.485E+1	2.656E+1
-1.395E-1	1.479E+1	2.653E+1
-1.378E-1	1.482E+1	2.669E+1
-1.395E-1	1.482E+1	2.663E+1
-1.362E-1	1.477E+1	2.677E+1
-1.362E-1	1.474E+1	2.668E+1
-1.395E-1	1.484E+1	2.664E+1
-1.395E-1	1.481E+1	2.665E+1
-1.362E-1	1.475E+1	2.658E+1
-1.378E-1	1.482E+1	2.645E+1
-1.395E-1	1.499E+1	2.667E+1
-1.411E-1	1.478E+1	2.672E+1
-1.346E-1	1.484E+1	2.674E+1
-1.378E-1	1.480E+1	2.661E+1
-1.395E-1	1.477E+1	2.644E+1
-1.395E-1	1.458E+1	2.662E+1
-1.362E-1	1.481E+1	2.669E+1
-1.378E-1	1.485E+1	2.674E+1
-1.411E-1	1.473E+1	2.668E+1
-1.395E-1	1.486E+1	2.649E+1
-1.378E-1	1.466E+1	2.673E+1
-1.362E-1	1.475E+1	2.687E+1
-1.411E-1	1.477E+1	2.649E+1
-1.378E-1	1.467E+1	2.673E+1
-1.346E-1	1.470E+1	2.668E+1
-1.362E-1	1.491E+1	2.650E+1
-1.427E-1	1.485E+1	2.674E+1
-1.411E-1	1.487E+1	2.680E+1
-1.330E-1	1.481E+1	2.639E+1
-1.395E-1	1.481E+1	2.668E+1
-1.411E-1	1.469E+1	2.670E+1
-1.427E-1	1.481E+1	2.685E+1
-1.362E-1	1.475E+1	2.657E+1
-1.395E-1	1.478E+1	2.676E+1
-1.395E-1	1.462E+1	2.670E+1
-1.378E-1	1.477E+1	2.673E+1
-1.362E-1	1.485E+1	2.691E+1
-1.395E-1	1.471E+1	2.671E+1
-1.378E-1	1.479E+1	2.678E+1
-1.395E-1	1.493E+1	2.685E+1
-1.362E-1	1.477E+1	2.667E+1
-1.378E-1	1.483E+1	2.666E+1
-1.395E-1	1.473E+1	2.662E+1
-1.427E-1	1.478E+1	2.675E+1
-1.362E-1	1.484E+1	2.687E+1
-1.362E-1	1.464E+1	2.667E+1
-1.427E-1	1.477E+1	2.676E+1
-1.378E-1	1.478E+1	2.691E+1
-1.378E-1	1.481E+1	2.660E+1
-1.378E-1	1.476E+1	2.667E+1
-1.395E-1	1.492E+1	2.675E+1
-1.395E-1	1.479E+1	2.667E+1
-1.346E-1	1.482E+1	2.659E+1
-1.378E-1	1.489E+1	2.660E+1
-1.427E-1	1.471E+1	2.658E+1
-1.427E-1	1.475E+1	2.665E+1
-1.346E-1	1.485E+1	2.682E+1
-1.362E-1	1.475E+1	2.644E+1
-1.395E-1	1.478E+1	2.672E+1
-1.378E-1	1.490E+1	2.672E+1
-1.330E-1	1.483E+1	2.669E+1
-1.378E-1	1.467E+1	2.678E+1
-1.443E-1	1.474E+1	2.667E+1
-1.395E-1	1.474E+1	2.659E+1
-1.378E-1	1.482E+1	2.649E+1
-1.411E-1	1.484E+1	2.679E+1
-1.411E-1	1.479E+1	2.663E+1
-1.395E-1	1.487E+1	2.669E+1
-1.330E-1	1.474E+1	2.668E+1
-1.362E-1	1.482E+1	2.668E+1
-1.411E-1	1.488E+1	2.664E+1
-1.378E-1	1.481E+1	2.659E+1
-1.362E-1	1.482E+1	2.666E+1
-1.395E-1	1.489E+1	2.682E+1
-1.411E-1	1.475E+1	2.659E+1
-1.395E-1	1.489E+1	2.661E+1
-1.378E-1	1.466E+1	2.659E+1
-1.395E-1	1.468E+1	2.661E+1
-1.395E-1	1.490E+1	2.683E+1
-1.362E-1	1.469E+1	2.681E+1
-1.362E-1	1.486E+1	2.678E+1
-1.378E-1	1.476E+1	2.648E+1
-1.395E-1	1.475E+1	2.663E+1
-1.411E-1	1.482E+1	2.669E+1
-1.395E-1	1.480E+1	2.665E+1
-1.378E-1	1.497E+1	2.646E+1
-1.362E-1	1.486E+1	2.694E+1
-1.378E-1	1.478E+1	2.665E+1
-1.362E-1	1.473E+1	2.657E+1
-1.346E-1	1.476E+1	2.655E+1
-1.459E-1	1.488E+1	2.671E+1
-1.346E-1	1.475E+1	2.680E+1
-1.362E-1	1.477E+1	2.658E+1
-1.378E-1	1.472E+1	2.661E+1
-1.411E-1	1.462E+1	2.655E+1
-1.395E-1	1.469E+1	2.670E+1
-1.362E-1	1.459E+1	2.668E+1
-1.362E-1	1.473E+1	2.660E+1
-1.411E-1	1.479E+1	2.678E+1
-1.378E-1	1.478E+1	2.665E+1
-1.378E-1	1.484E+1	2.667E+1
-1.378E-1	1.461E+1	2.660E+1
-1.411E-1	1.460E+1	2.666E+1
-1.395E-1	1.472E+1	2.666E+1
-1.362E-1	1.465E+1	2.683E+1
-1.362E-1	1.477E+1	2.672E+1
-1.395E-1	1.481E+1	2.653E+1
-1.411E-1	1.503E+1	2.664E+1
-1.378E-1	1.472E+1	2.661E+1
-1.378E-1	1.488E+1	2.672E+1
-1.411E-1	1.486E+1	2.664E+1
-1.395E-1	1.472E+1	2.651E+1
-1.378E-1	1.482E+1	2.658E+1
-1.378E-1	1.478E+1	2.649E+1
-1.378E-1	1.486E+1	2.662E+1
-1.378E-1	1.495E+1	2.656E+1
-1.330E-1	1.470E+1	2.673E+1
-1.346E-1	1.482E+1	2.663E+1
-1.395E-1	1.471E+1	2.664E+1
-1.395E-1	1.488E+1	2.670E+1
-1.378E-1	1.482E+1	2.658E+1
-1.346E-1	1.481E+1	2.658E+1
-1.395E-1	1.483E+1	2.672E+1
-1.427E-1	1.473E+1	2.639E+1
-1.395E-1	1.485E+1	2.659E+1
-1.378E-1	1.481E+1	2.667E+1
-1.411E-1	1.476E+1	2.651E+1
-1.362E-1	1.476E+1	2.659E+1
-1.346E-1	1.485E+1	2.670E+1
-1.362E-1	1.484E+1	2.668E+1
-1.427E-1	1.472E+1	2.664E+1
-1.395E-1	1.483E+1	2.660E+1
-1.346E-1	1.476E+1	2.670E+1
-1.346E-1	1.479E+1	2.651E+1
-1.411E-1	1.478E+1	2.654E+1
-1.411E-1	1.475E+1	2.680E+1
-1.346E-1	1.478E+1	2.655E+1
-1.378E-1	1.477E+1	2.654E+1
-1.427E-1	1.482E+1	2.659E+1
-1.395E-1	1.483E+1	2.669E+1
-1.362E-1	1.490E+1	2.654E+1
-1.395E-1	1.475E+1	2.660E+1
-1.411E-1	1.476E+1	2.658E+1
-1.395E-1	1.483E+1	2.659E+1
-1.378E-1	1.468E+1	2.658E+1
-1.378E-1	1.470E+1	2.687E+1
-1.378E-1	1.493E+1	2.665E+1
-1.395E-1	1.470E+1	2.663E+1
-1.362E-1	1.480E+1	2.687E+1
-1.378E-1	1.497E+1	2.656E+1
-1.378E-1	1.468E+1	2.673E+1
-1.378E-1	1.485E+1	2.674E+1
-1.362E-1	1.481E+1	2.663E+1
-1.395E-1	1.479E+1	2.665E+1
-1.395E-1	1.473E+1	2.677E+1
-1.395E-1	1.486E+1	2.666E+1
-1.362E-1	1.480E+1	2.648E+1
-1.362E-1	1.475E+1	2.676E+1
-1.411E-1	1.486E+1	2.655E+1
-1.395E-1	1.475E+1	2.668E+1
-1.330E-1	1.480E+1	2.675E+1
-1.362E-1	1.474E+1	2.651E+1
-1.411E-1	1.480E+1	2.660E+1
-1.411E-1	1.471E+1	2.652E+1
-1.378E-1	1.470E+1	2.660E+1
-1.362E-1	1.484E+1	2.675E+1
-1.378E-1	1.482E+1	2.663E+1
-1.378E-1	1.483E+1	2.645E+1
-1.378E-1	1.468E+1	2.668E+1
-1.346E-1	1.471E+1	2.686E+1
-1.395E-1	1.459E+1	2.657E+1
-1.411E-1	1.485E+1	2.660E+1
-1.378E-1	1.471E+1	2.656E+1
-1.346E-1	1.474E+1	2.674E+1
-1.411E-1	1.468E+1	2.652E+1
-1.395E-1	1.485E+1	2.668E+1
-1.330E-1	1.470E+1	2.645E+1
-1.362E-1	1.474E+1	2.659E+1
-1.411E-1	1.484E+1	2.680E+1
-1.362E-1	1.468E+1	2.661E+1
-1.378E-1	1.489E+1	2.665E+1
-1.362E-1	1.473E+1	2.662E+1
-1.395E-1	1.473E+1	2.672E+1
-1.395E-1	1.473E+1	2.665E+1
-1.362E-1	1.483E+1	2.634E+1
-1.378E-1	1.472E+1	2.650E+1
-1.378E-1	1.491E+1	2.675E+1
-1.427E-1	1.480E+1	2.656E+1
-1.346E-1	1.473E+1	2.679E+1
-1.395E-1	1.475E+1	2.673E+1
-1.411E-1	1.473E+1	2.658E+1
-1.395E-1	1.480E+1	2.673E+1
-1.378E-1	1.489E+1	2.675E+1
-1.362E-1	1.468E+1	2.660E+1
-1.395E-1	1.461E+1	2.661E+1
-1.395E-1	1.486E+1	2.665E+1
-1.362E-1	1.471E+1	2.669E+1
-1.346E-1	1.476E+1	2.682E+1
-1.395E-1	1.463E+1	2.665E+1
-1.378E-1	1.461E+1	2.677E+1
-1.362E-1	1.477E+1	2.663E+1
-1.378E-1	1.463E+1	2.670E+1
-1.395E-1	1.475E+1	2.668E+1
-1.378E-1	1.473E+1	2.671E+1
-1.346E-1	1.485E+1	2.668E+1
-1.378E-1	1.479E+1	2.670E+1
-1.411E-1	1.487E+1	2.677E+1
-1.378E-1	1.470E+1	2.666E+1
-1.362E-1	1.464E+1	2.668E+1
-1.378E-1	1.486E+1	2.649E+1
-1.411E-1	1.481E+1	2.647E+1
-1.395E-1	1.474E+1	2.663E+1
-1.330E-1	1.468E+1	2.670E+1
-1.346E-1	1.481E+1	2.661E+1
-1.411E-1	1.486E+1	2.660E+1
-1.395E-1	1.473E+1	2.660E+1
-1.362E-1	1.473E+1	2.647E+1
-1.378E-1	1.475E+1	2.679E+1
-1.395E-1	1.472E+1	2.660E+1
-1.411E-1	1.475E+1	2.674E+1
-1.378E-1	1.478E+1	2.677E+1
-1.378E-1	1.463E+1	2.651E+1
-1.411E-1	1.480E+1	2.668E+1
-1.378E-1	1.472E+1	2.677E+1
-1.362E-1	1.476E+1	2.663E+1
-1.395E-1	1.477E+1	2.677E+1
-1.378E-1	1.482E+1	2.665E+1
-1.378E-1	1.487E+1	2.667E+1
-1.362E-1	1.475E+1	2.666E+1
-1.395E-1	1.471E+1	2.657E+1
-1.411E-1	1.471E+1	2.675E+1
-1.395E-1	1.470E+1	2.658E+1
-1.346E-1	1.481E+1	2.668E+1
-1.362E-1	1.475E+1	2.683E+1
-1.411E-1	1.485E+1	2.686E+1
-1.411E-1	1.464E+1	2.685E+1
-1.362E-1	1.478E+1	2.653E+1
-1.346E-1	1.480E+1	2.677E+1
-1.378E-1	1.488E+1	2.681E+1
-1.378E-1	1.472E+1	2.654E+1
-1.362E-1	1.475E+1	2.671E+1
-1.362E-1	1.459E+1	2.663E+1
-1.411E-1	1.479E+1	2.657E+1
-1.395E-1	1.479E+1	2.667E+1
-1.362E-1	1.479E+1	2.669E+1
-1.378E-1	1.482E+1	2.689E+1
-1.378E-1	1.476E+1	2.680E+1
-1.395E-1	1.466E+1	2.651E+1
-1.346E-1	1.475E+1	2.658E+1
-1.346E-1	1.472E+1	2.671E+1
-1.411E-1	1.476E+1	2.671E+1
-1.411E-1	1.482E+1	2.662E+1
-1.362E-1	1.487E+1	2.678E+1
-1.378E-1	1.461E+1	2.680E+1
-1.395E-1	1.475E+1	2.655E+1
-1.395E-1	1.483E+1	2.671E+1
-1.330E-1	1.485E+1	2.664E+1
-1.362E-1	1.481E+1	2.661E+1
-1.395E-1	1.481E+1	2.669E+1
-1.395E-1	1.495E+1	2.658E+1
-1.346E-1	1.482E+1	2.650E+1
-1.346E-1	1.475E+1	2.673E+1
-1.411E-1	1.476E+1	2.666E+1
-1.395E-1	1.482E+1	2.675E+1
-1.362E-1	1.495E+1	2.670E+1
-1.346E-1	1.481E+1	2.691E+1
-1.427E-1	1.474E+1	2.668E+1
-1.411E-1	1.483E+1	2.666E+1
-1.378E-1	1.474E+1	2.681E+1
-1.378E-1	1.484E+1	2.657E+1
-1.395E-1	1.478E+1	2.660E+1
-1.395E-1	1.472E+1	2.677E+1
-1.346E-1	1.472E+1	2.670E+1
-1.378E-1	1.487E+1	2.672E+1
-1.411E-1	1.485E+1	2.662E+1
-1.378E-1	1.479E+1	2.656E+1
-1.362E-1	1.481E+1	2.631E+1
-1.346E-1	1.469E+1	2.666E+1
-1.378E-1	1.471E+1	2.664E+1
-1.443E-1	1.486E+1	2.664E+1
-1.378E-1	1.476E+1	2.671E+1
-1.362E-1	1.474E+1	2.671E+1
-1.378E-1	1.473E+1	2.662E+1
-1.395E-1	1.473E+1	2.658E+1
-1.330E-1	1.481E+1	2.647E+1
-1.378E-1	1.479E+1	2.660E+1
-1.395E-1	1.489E+1	2.675E+1
-1.411E-1	1.484E+1	2.658E+1
-1.362E-1	1.479E+1	2.686E+1
-1.362E-1	1.483E+1	2.664E+1
-1.395E-1	1.475E+1	2.662E+1
-1.362E-1	1.492E+1	2.658E+1
-1.362E-1	1.482E+1	2.663E+1
-1.378E-1	1.481E+1	2.671E+1
-1.395E-1	1.458E+1	2.668E+1
-1.378E-1	1.486E+1	2.667E+1
-1.362E-1	1.488E+1	2.659E+1
-1.362E-1	1.469E+1	2.664E+1
-1.378E-1	1.475E+1	2.675E+1
-1.378E-1	1.469E+1	2.675E+1
-1.346E-1	1.484E+1	2.649E+1
-1.362E-1	1.475E+1	2.684E+1
-1.411E-1	1.461E+1	2.671E+1
-1.411E-1	1.481E+1	2.681E+1
-1.378E-1	1.476E+1	2.669E+1
-1.395E-1	1.485E+1	2.651E+1
-1.411E-1	1.474E+1	2.663E+1
-1.395E-1	1.478E+1	2.668E+1
-1.346E-1	1.474E+1	2.680E+1
-1.378E-1	1.466E+1	2.688E+1
-1.378E-1	1.471E+1	2.680E+1
-1.395E-1	1.475E+1	2.691E+1
-1.362E-1	1.476E+1	2.666E+1
-1.378E-1	1.475E+1	2.665E+1
-1.427E-1	1.483E+1	2.656E+1
-1.378E-1	1.481E+1	2.664E+1
-1.378E-1	1.485E+1	2.690E+1
-1.378E-1	1.472E+1	2.656E+1
-1.411E-1	1.484E+1	2.674E+1
-1.378E-1	1.483E+1	2.668E+1
-1.378E-1	1.480E+1	2.684E+1
-1.346E-1	1.481E+1	2.659E+1
-1.395E-1	1.473E+1	2.668E+1
-1.395E-1	1.472E+1	2.653E+1
-1.378E-1	1.469E+1	2.671E+1
-1.346E-1	1.486E+1	2.674E+1
-1.395E-1	1.481E+1	2.658E+1
-1.378E-1	1.482E+1	2.658E+1
-1.346E-1	1.475E+1	2.666E+1
-1.330E-1	1.486E+1	2.682E+1
-1.411E-1	1.465E+1	2.664E+1
-1.395E-1	1.488E+1	2.656E+1
-1.346E-1	1.476E+1	2.666E+1
-1.378E-1	1.481E+1	2.661E+1
-1.395E-1	1.464E+1	2.685E+1
-1.378E-1	1.473E+1	2.689E+1
-1.378E-1	1.478E+1	2.669E+1
-1.378E-1	1.484E+1	2.674E+1
-1.378E-1	1.452E+1	2.656E+1
-1.378E-1	1.468E+1	2.676E+1
-1.346E-1	1.480E+1	2.675E+1
-1.362E-1	1.478E+1	2.675E+1
-1.395E-1	1.475E+1	2.653E+1
-1.395E-1	1.476E+1	2.671E+1
-1.346E-1	1.467E+1	2.665E+1
-1.362E-1	1.473E+1	2.661E+1
-1.395E-1	1.476E+1	2.681E+1
-1.395E-1	1.487E+1	2.667E+1
-1.362E-1	1.483E+1	2.663E+1
-1.330E-1	1.470E+1	2.662E+1
-1.395E-1	1.477E+1	2.646E+1
-1.395E-1	1.471E+1	2.664E+1
-1.362E-1	1.474E+1	2.651E+1
-1.378E-1	1.494E+1	2.678E+1
-1.411E-1	1.460E+1	2.669E+1
-1.395E-1	1.467E+1	2.668E+1
-1.378E-1	1.488E+1	2.673E+1
-1.330E-1	1.465E+1	2.679E+1
-1.395E-1	1.481E+1	2.689E+1
-1.378E-1	1.474E+1	2.659E+1
-1.346E-1	1.484E+1	2.660E+1
-1.362E-1	1.459E+1	2.657E+1
-1.395E-1	1.482E+1	2.663E+1
-1.395E-1	1.479E+1	2.678E+1
-1.395E-1	1.492E+1	2.672E+1
-1.378E-1	1.479E+1	2.686E+1
-1.411E-1	1.490E+1	2.660E+1
-1.378E-1	1.470E+1	2.661E+1
-1.378E-1	1.475E+1	2.681E+1
-1.362E-1	1.476E+1	2.674E+1
-1.395E-1	1.472E+1	2.672E+1
-1.395E-1	1.468E+1	2.650E+1
-1.346E-1	1.487E+1	2.652E+1
-1.330E-1	1.461E+1	2.685E+1
-1.411E-1	1.489E+1	2.660E+1
-1.395E-1	1.472E+1	2.666E+1
-1.395E-1	1.482E+1	2.661E+1
-1.395E-1	1.473E+1	2.648E+1
-1.378E-1	1.489E+1	2.691E+1
-1.378E-1	1.477E+1	2.653E+1
-1.362E-1	1.463E+1	2.685E+1
-1.362E-1	1.476E+1	2.659E+1
-1.378E-1	1.484E+1	2.684E+1
-1.395E-1	1.476E+1	2.664E+1
-1.362E-1	1.491E+1	2.675E+1
-1.330E-1	1.463E+1	2.661E+1
-1.378E-1	1.473E+1	2.647E+1
-1.395E-1	1.476E+1	2.631E+1
-1.362E-1	1.459E+1	2.657E+1
-1.346E-1	1.486E+1	2.670E+1
-1.378E-1	1.478E+1	2.685E+1
-1.378E-1	1.491E+1	2.656E+1
-1.346E-1	1.471E+1	2.660E+1
-1.362E-1	1.489E+1	2.676E+1
-1.395E-1	1.488E+1	2.671E+1
-1.395E-1	1.480E+1	2.648E+1
-1.346E-1	1.485E+1	2.665E+1
-1.362E-1	1.468E+1	2.655E+1
-1.411E-1	1.481E+1	2.656E+1
-1.362E-1	1.484E+1	2.668E+1
-1.330E-1	1.484E+1	2.653E+1
-1.362E-1	1.477E+1	2.666E+1
-1.378E-1	1.469E+1	2.664E+1
-1.378E-1	1.474E+1	2.673E+1
-1.346E-1	1.484E+1	2.675E+1
-1.395E-1	1.464E+1	2.686E+1
-1.362E-1	1.488E+1	2.665E+1
-1.395E-1	1.476E+1	2.678E+1
-1.346E-1	1.478E+1	2.672E+1
-1.378E-1	1.471E+1	2.680E+1
-1.411E-1	1.474E+1	2.666E+1
-1.346E-1	1.482E+1	2.660E+1
-1.395E-1	1.487E+1	2.667E+1
-1.362E-1	1.478E+1	2.656E+1
-1.378E-1	1.481E+1	2.678E+1
-1.378E-1	1.484E+1	2.671E+1
-1.362E-1	1.474E+1	2.659E+1
-1.378E-1	1.489E+1	2.663E+1
-1.378E-1	1.475E+1	2.645E+1
-1.411E-1	1.472E+1	2.645E+1
-1.330E-1	1.491E+1	2.657E+1
-1.346E-1	1.494E+1	2.651E+1
-1.395E-1	1.470E+1	2.666E+1
-1.378E-1	1.484E+1	2.666E+1
-1.346E-1	1.475E+1	2.646E+1
-1.378E-1	1.485E+1	2.671E+1
-1.411E-1	1.471E+1	2.674E+1
-1.395E-1	1.471E+1	2.674E+1
-1.362E-1	1.471E+1	2.664E+1
-1.346E-1	1.468E+1	2.674E+1
-1.395E-1	1.489E+1	2.662E+1
-1.362E-1	1.476E+1	2.662E+1
-1.346E-1	1.463E+1	2.654E+1
-1.378E-1	1.474E+1	2.670E+1
-1.395E-1	1.462E+1	2.649E+1
-1.411E-1	1.473E+1	2.671E+1
-1.346E-1	1.470E+1	2.661E+1
-1.346E-1	1.477E+1	2.653E+1
-1.411E-1	1.483E+1	2.695E+1
-1.395E-1	1.470E+1	2.672E+1
-1.346E-1	1.470E+1	2.666E+1
-1.362E-1	1.486E+1	2.677E+1
-1.395E-1	1.475E+1	2.682E+1
-1.395E-1	1.488E+1	2.662E+1
-1.362E-1	1.491E+1	2.676E+1
-1.346E-1	1.467E+1	2.663E+1
-1.395E-1	1.492E+1	2.673E+1
-1.378E-1	1.476E+1	2.668E+1
-1.362E-1	1.470E+1	2.684E+1
-1.378E-1	1.479E+1	2.672E+1
-1.411E-1	1.476E+1	2.674E+1
-1.411E-1	1.476E+1	2.675E+1
-1.330E-1	1.490E+1	2.663E+1
-1.378E-1	1.492E+1	2.654E+1
-1.411E-1	1.494E+1	2.656E+1
-1.378E-1	1.478E+1	2.667E+1
-1.378E-1	1.466E+1	2.672E+1
-1.378E-1	1.474E+1	2.660E+1
-1.395E-1	1.497E+1	2.668E+1
-1.378E-1	1.468E+1	2.673E+1
-1.362E-1	1.469E+1	2.668E+1
-1.362E-1	1.490E+1	2.679E+1
-1.395E-1	1.466E+1	2.667E+1
-1.395E-1	1.473E+1	2.656E+1
-1.346E-1	1.486E+1	2.657E+1
-1.330E-1	1.477E+1	2.670E+1
-1.411E-1	1.470E+1	2.670E+1
-1.395E-1	1.479E+1	2.667E+1
-1.346E-1	1.477E+1	2.646E+1
-1.362E-1	1.483E+1	2.658E+1
-1.378E-1	1.482E+1	2.684E+1
-1.395E-1	1.479E+1	2.653E+1
-1.346E-1	1.477E+1	2.673E+1
-1.395E-1	1.478E+1	2.671E+1
-1.378E-1	1.483E+1	2.675E+1
-1.378E-1	1.472E+1	2.668E+1
-1.330E-1	1.463E+1	2.665E+1
-1.362E-1	1.485E+1	2.664E+1
-1.395E-1	1.482E+1	2.650E+1
-1.411E-1	1.477E+1	2.666E+1
-1.346E-1	1.480E+1	2.669E+1
-1.346E-1	1.476E+1	2.676E+1
-1.395E-1	1.494E+1	2.661E+1
-1.395E-1	1.495E+1	2.659E+1
-1.330E-1	1.474E+1	2.643E+1
-1.362E-1	1.480E+1	2.692E+1
-1.411E-1	1.469E+1	2.669E+1
-1.427E-1	1.482E+1	2.649E+1
-1.362E-1	1.487E+1	2.674E+1
-1.346E-1	1.479E+1	2.649E+1
-1.395E-1	1.473E+1	2.662E+1
-1.362E-1	1.474E+1	2.655E+1
-1.346E-1	1.486E+1	2.665E+1
-1.362E-1	1.486E+1	2.660E+1
-1.362E-1	1.479E+1	2.648E+1
-1.378E-1	1.470E+1	2.662E+1
-1.362E-1	1.467E+1	2.655E+1
-1.346E-1	1.473E+1	2.654E+1
-1.378E-1	1.481E+1	2.663E+1
-1.378E-1	1.469E+1	2.668E+1
-1.346E-1	1.484E+1	2.657E+1
-1.362E-1	1.484E+1	2.679E+1
-1.395E-1	1.469E+1	2.663E+1
-1.378E-1	1.474E+1	2.665E+1
-1.346E-1	1.474E+1	2.678E+1
-1.362E-1	1.489E+1	2.670E+1
-1.411E-1	1.474E+1	2.677E+1
-1.395E-1	1.470E+1	2.666E+1
-1.362E-1	1.482E+1	2.669E+1
-1.346E-1	1.475E+1	2.671E+1
-1.362E-1	1.487E+1	2.655E+1
-1.395E-1	1.465E+1	2.663E+1
-1.362E-1	1.483E+1	2.668E+1
-1.378E-1	1.464E+1	2.657E+1
-1.411E-1	1.474E+1	2.670E+1
-1.362E-1	1.481E+1	2.643E+1
-1.378E-1	1.479E+1	2.679E+1
-1.362E-1	1.470E+1	2.647E+1
-1.395E-1	1.474E+1	2.645E+1
-1.378E-1	1.473E+1	2.667E+1
-1.330E-1	1.474E+1	2.668E+1
-1.362E-1	1.489E+1	2.662E+1
-1.395E-1	1.474E+1	2.650E+1
-1.346E-1	1.484E+1	2.672E+1
-1.346E-1	1.488E+1	2.656E+1
-1.395E-1	1.476E+1	2.677E+1
-1.378E-1	1.473E+1	2.660E+1
-1.395E-1	1.481E+1	2.669E+1
-1.346E-1	1.470E+1	2.657E+1
-1.362E-1	1.462E+1	2.665E+1
-1.395E-1	1.477E+1	2.670E+1
-1.395E-1	1.483E+1	2.651E+1
-1.330E-1	1.483E+1	2.655E+1
-1.378E-1	1.483E+1	2.663E+1
-1.411E-1	1.477E+1	2.649E+1
-1.395E-1	1.484E+1	2.656E+1
-1.362E-1	1.494E+1	2.658E+1
-1.378E-1	1.482E+1	2.645E+1
-1.362E-1	1.469E+1	2.658E+1
-1.378E-1	1.474E+1	2.654E+1
-1.362E-1	1.491E+1	2.668E+1
-1.362E-1	1.469E+1	2.676E+1
-1.395E-1	1.478E+1	2.692E+1
-1.427E-1	1.479E+1	2.660E+1
-1.362E-1	1.473E+1	2.692E+1
-1.362E-1	1.472E+1	2.670E+1
-1.378E-1	1.480E+1	2.666E+1
-1.395E-1	1.479E+1	2.646E+1
-1.362E-1	1.464E+1	2.671E+1
-1.362E-1	1.482E+1	2.655E+1
-1.378E-1	1.482E+1	2.665E+1
-1.395E-1	1.472E+1	2.671E+1
-1.346E-1	1.482E+1	2.671E+1
-1.378E-1	1.480E+1	2.660E+1
-1.411E-1	1.475E+1	2.647E+1
-1.395E-1	1.487E+1	2.653E+1
-1.395E-1	1.468E+1	2.663E+1
-1.362E-1	1.471E+1	2.663E+1
-1.378E-1	1.491E+1	2.660E+1
-1.395E-1	1.478E+1	2.648E+1
-1.313E-1	1.489E+1	2.667E+1
-1.362E-1	1.453E+1	2.658E+1
-1.411E-1	1.459E+1	2.655E+1
-1.378E-1	1.475E+1	2.677E+1
-1.330E-1	1.478E+1	2.676E+1
-1.378E-1	1.467E+1	2.664E+1
-1.411E-1	1.471E+1	2.666E+1
-1.395E-1	1.488E+1	2.676E+1
-1.362E-1	1.477E+1	2.672E+1
-1.346E-1	1.480E+1	2.666E+1
-1.395E-1	1.482E+1	2.663E+1
-1.378E-1	1.465E+1	2.683E+1
-1.378E-1	1.475E+1	2.655E+1
-1.378E-1	1.492E+1	2.647E+1
-1.378E-1	1.486E+1	2.680E+1
-1.395E-1	1.477E+1	2.641E+1
-1.362E-1	1.467E+1	2.669E+1
-1.346E-1	1.464E+1	2.654E+1
-1.395E-1	1.472E+1	2.662E+1
-1.378E-1	1.463E+1	2.669E+1
-1.330E-1	1.481E+1	2.662E+1
-1.362E-1	1.466E+1	2.686E+1
-1.395E-1	1.464E+1	2.667E+1
-1.411E-1	1.475E+1	2.673E+1
-1.362E-1	1.483E+1	2.657E+1
-1.330E-1	1.489E+1	2.657E+1
-1.395E-1	1.471E+1	2.669E+1
-1.395E-1	1.479E+1	2.672E+1
-1.362E-1	1.465E+1	2.646E+1
-1.346E-1	1.466E+1	2.676E+1
-1.427E-1	1.470E+1	2.652E+1
-1.411E-1	1.460E+1	2.666E+1
-1.346E-1	1.474E+1	2.663E+1
-1.378E-1	1.476E+1	2.669E+1
-1.378E-1	1.481E+1	2.658E+1
-1.378E-1	1.468E+1	2.658E+1
-1.378E-1	1.470E+1	2.664E+1
-1.378E-1	1.477E+1	2.674E+1
-1.362E-1	1.474E+1	2.660E+1
-1.395E-1	1.481E+1	2.689E+1
-1.378E-1	1.477E+1	2.670E+1
-1.378E-1	1.479E+1	2.677E+1
-1.395E-1	1.461E+1	2.664E+1
-1.411E-1	1.482E+1	2.648E+1
-1.346E-1	1.461E+1	2.683E+1
-1.346E-1	1.478E+1	2.661E+1
-1.395E-1	1.472E+1	2.667E+1
-1.411E-1	1.486E+1	2.664E+1
-1.362E-1	1.468E+1	2.648E+1
-1.362E-1	1.460E+1	2.660E+1
-1.395E-1	1.456E+1	2.650E+1
-1.411E-1	1.486E+1	2.683E+1
-1.362E-1	1.489E+1	2.644E+1
-1.378E-1	1.472E+1	2.668E+1
-1.411E-1	1.483E+1	2.669E+1
-1.395E-1	1.480E+1	2.656E+1
-1.346E-1	1.468E+1	2.667E+1
-1.346E-1	1.482E+1	2.655E+1
-1.395E-1	1.481E+1	2.631E+1
-1.395E-1	1.476E+1	2.655E+1
-1.346E-1	1.477E+1	2.655E+1
-1.395E-1	1.473E+1	2.658E+1
-1.378E-1	1.479E+1	2.652E+1
-1.378E-1	1.472E+1	2.671E+1
-1.346E-1	1.489E+1	2.669E+1
-1.346E-1	1.457E+1	2.682E+1
-1.378E-1	1.472E+1	2.668E+1
-1.362E-1	1.466E+1	2.662E+1
-1.362E-1	1.482E+1	2.662E+1
-1.346E-1	1.473E+1	2.670E+1
-1.411E-1	1.476E+1	2.678E+1
-1.378E-1	1.489E+1	2.674E+1
-1.346E-1	1.474E+1	2.656E+1
-1.378E-1	1.485E+1	2.656E+1
-1.362E-1	1.471E+1	2.682E+1
-1.395E-1	1.470E+1	2.659E+1
-1.346E-1	1.477E+1	2.647E+1
-1.346E-1	1.470E+1	2.656E+1
-1.378E-1	1.483E+1	2.662E+1
-1.411E-1	1.486E+1	2.648E+1
-1.346E-1	1.475E+1	2.680E+1
-1.330E-1	1.473E+1	2.669E+1
-1.362E-1	1.478E+1	2.660E+1
-1.378E-1	1.466E+1	2.643E+1
-1.362E-1	1.467E+1	2.680E+1
-1.330E-1	1.471E+1	2.666E+1
-1.395E-1	1.476E+1	2.653E+1
-1.362E-1	1.474E+1	2.664E+1
-1.330E-1	1.493E+1	2.673E+1
-1.346E-1	1.474E+1	2.658E+1
-1.395E-1	1.482E+1	2.664E+1
-1.395E-1	1.485E+1	2.668E+1
-1.330E-1	1.468E+1	2.658E+1
-1.362E-1	1.482E+1	2.667E+1
-1.411E-1	1.475E+1	2.652E+1
-1.395E-1	1.477E+1	2.654E+1
-1.362E-1	1.475E+1	2.667E+1
-1.346E-1	1.472E+1	2.658E+1
-1.362E-1	1.474E+1	2.665E+1
-1.411E-1	1.489E+1	2.658E+1
-1.362E-1	1.472E+1	2.667E+1
-1.346E-1	1.460E+1	2.678E+1
-1.378E-1	1.475E+1	2.673E+1
-1.395E-1	1.474E+1	2.673E+1
-1.346E-1	1.477E+1	2.666E+1
-1.362E-1	1.464E+1	2.676E+1
-1.395E-1	1.469E+1	2.664E+1
-1.395E-1	1.487E+1	2.658E+1
-1.378E-1	1.482E+1	2.666E+1
-1.346E-1	1.476E+1	2.656E+1
-1.362E-1	1.480E+1	2.665E+1
-1.427E-1	1.481E+1	2.688E+1
-1.378E-1	1.467E+1	2.665E+1
-1.362E-1	1.478E+1	2.664E+1
-1.395E-1	1.468E+1	2.652E+1
-1.395E-1	1.487E+1	2.652E+1
-1.346E-1	1.472E+1	2.678E+1
-1.330E-1	1.473E+1	2.684E+1
-1.362E-1	1.479E+1	2.662E+1
-1.395E-1	1.460E+1	2.669E+1
-1.346E-1	1.489E+1	2.657E+1
-1.346E-1	1.477E+1	2.658E+1
-1.395E-1	1.481E+1	2.639E+1
-1.411E-1	1.489E+1	2.671E+1
-1.313E-1	1.474E+1	2.672E+1
-1.346E-1	1.469E+1	2.666E+1
-1.395E-1	1.475E+1	2.669E+1
-1.395E-1	1.479E+1	2.657E+1
-1.346E-1	1.488E+1	2.651E+1
-1.362E-1	1.470E+1	2.665E+1
-1.378E-1	1.480E+1	2.664E+1
-1.395E-1	1.478E+1	2.663E+1
-1.346E-1	1.491E+1	2.660E+1
-1.330E-1	1.480E+1	2.653E+1
-1.395E-1	1.492E+1	2.658E+1
-1.362E-1	1.486E+1	2.660E+1
-1.362E-1	1.490E+1	2.668E+1
-1.330E-1	1.460E+1	2.669E+1
-1.395E-1	1.483E+1	2.664E+1
-1.378E-1	1.475E+1	2.637E+1
-1.313E-1	1.480E+1	2.682E+1
-1.362E-1	1.478E+1	2.647E+1
-1.395E-1	1.482E+1	2.663E+1
-1.378E-1	1.488E+1	2.656E+1
-1.346E-1	1.473E+1	2.652E+1
-1.346E-1	1.476E+1	2.661E+1
-1.378E-1	1.477E+1	2.657E+1
-1.362E-1	1.478E+1	2.674E+1
-1.362E-1	1.474E+1	2.666E+1
-1.346E-1	1.477E+1	2.656E+1
-1.395E-1	1.469E+1	2.669E+1
-1.378E-1	1.475E+1	2.679E+1
-1.313E-1	1.469E+1	2.654E+1
-1.330E-1	1.482E+1	2.676E+1
-1.395E-1	1.477E+1	2.666E+1
-1.362E-1	1.483E+1	2.667E+1
-1.346E-1	1.477E+1	2.631E+1
-1.362E-1	1.484E+1	2.647E+1
-1.427E-1	1.482E+1	2.660E+1
-1.411E-1	1.481E+1	2.668E+1
-1.378E-1	1.477E+1	2.650E+1
-1.346E-1	1.475E+1	2.669E+1
-1.411E-1	1.472E+1	2.685E+1
-1.378E-1	1.477E+1	2.661E+1
-1.346E-1	1.478E+1	2.669E+1
-1.362E-1	1.452E+1	2.641E+1
-1.395E-1	1.477E+1	2.669E+1
-1.362E-1	1.466E+1	2.672E+1
-1.346E-1	1.474E+1	2.664E+1
-1.346E-1	1.473E+1	2.643E+1
-1.411E-1	1.473E+1	2.674E+1
-1.378E-1	1.480E+1	2.663E+1
-1.346E-1	1.490E+1	2.677E+1
-1.362E-1	1.478E+1	2.684E+1
-1.378E-1	1.474E+1	2.651E+1
-1.395E-1	1.475E+1	2.654E+1
-1.362E-1	1.470E+1	2.664E+1
-1.378E-1	1.477E+1	2.669E+1
-1.395E-1	1.475E+1	2.677E+1
-1.411E-1	1.463E+1	2.661E+1
-1.362E-1	1.480E+1	2.670E+1
-1.362E-1	1.468E+1	2.679E+1
-1.378E-1	1.478E+1	2.652E+1
-1.395E-1	1.483E+1	2.642E+1
-1.362E-1	1.467E+1	2.666E+1
-1.330E-1	1.475E+1	2.675E+1
-1.362E-1	1.473E+1	2.642E+1
-1.395E-1	1.482E+1	2.653E+1
-1.362E-1	1.480E+1	2.671E+1
-1.346E-1	1.474E+1	2.647E+1
-1.411E-1	1.467E+1	2.660E+1
-1.362E-1	1.472E+1	2.664E+1
-1.346E-1	1.491E+1	2.646E+1
-1.362E-1	1.473E+1	2.670E+1
-1.411E-1	1.472E+1	2.647E+1
-1.395E-1	1.462E+1	2.664E+1
-1.362E-1	1.476E+1	2.655E+1
-1.346E-1	1.491E+1	2.667E+1
-1.378E-1	1.495E+1	2.672E+1
-1.411E-1	1.473E+1	2.665E+1
-1.346E-1	1.483E+1	2.668E+1
-1.378E-1	1.476E+1	2.660E+1
-1.378E-1	1.479E+1	2.677E+1
-1.362E-1	1.481E+1	2.656E+1
-1.346E-1	1.494E+1	2.666E+1
-1.362E-1	1.474E+1	2.650E+1
-1.411E-1	1.478E+1	2.670E+1
-1.378E-1	1.478E+1	2.669E+1
-1.362E-1	1.466E+1	2.659E+1
-1.362E-1	1.485E+1	2.651E+1
-1.395E-1	1.474E+1	2.661E+1
-1.378E-1	1.483E+1	2.679E+1
-1.330E-1	1.470E+1	2.653E+1
-1.346E-1	1.460E+1	2.649E+1
-1.395E-1	1.465E+1	2.648E+1
-1.411E-1	1.468E+1	2.674E+1
-1.346E-1	1.488E+1	2.645E+1
-1.362E-1	1.472E+1	2.680E+1
-1.411E-1	1.464E+1	2.659E+1
-1.378E-1	1.481E+1	2.669E+1
-1.346E-1	1.465E+1	2.660E+1
-1.346E-1	1.476E+1	2.664E+1
-1.395E-1	1.474E+1	2.688E+1
-1.378E-1	1.478E+1	2.674E+1
-1.346E-1	1.480E+1	2.653E+1
-1.330E-1	1.486E+1	2.655E+1
-1.378E-1	1.477E+1	2.679E+1
-1.378E-1	1.479E+1	2.667E+1
-1.378E-1	1.487E+1	2.668E+1
-1.395E-1	1.480E+1	2.652E+1
-1.395E-1	1.484E+1	2.658E+1
-1.362E-1	1.468E+1	2.648E+1
-1.346E-1	1.476E+1	2.658E+1
-1.346E-1	1.464E+1	2.668E+1
-1.378E-1	1.471E+1	2.671E+1
-1.395E-1	1.480E+1	2.665E+1
-1.330E-1	1.470E+1	2.671E+1
-1.362E-1	1.470E+1	2.646E+1
-1.411E-1	1.465E+1	2.679E+1
-1.395E-1	1.486E+1	2.670E+1
-1.362E-1	1.481E+1	2.651E+1
-1.330E-1	1.491E+1	2.668E+1
-1.378E-1	1.486E+1	2.662E+1
-1.395E-1	1.480E+1	2.672E+1
-1.330E-1	1.475E+1	2.653E+1
-1.330E-1	1.477E+1	2.658E+1
-1.411E-1	1.471E+1	2.644E+1
-1.411E-1	1.489E+1	2.656E+1
-1.313E-1	1.472E+1	2.664E+1
-1.346E-1	1.467E+1	2.655E+1
-1.378E-1	1.485E+1	2.653E+1
-1.395E-1	1.479E+1	2.665E+1
-1.330E-1	1.483E+1	2.636E+1
-1.362E-1	1.474E+1	2.654E+1
-1.362E-1	1.479E+1	2.676E+1
-1.378E-1	1.466E+1	2.660E+1
-1.346E-1	1.486E+1	2.677E+1
-1.346E-1	1.493E+1	2.652E+1
-1.395E-1	1.479E+1	2.664E+1
-1.395E-1	1.476E+1	2.634E+1
-1.330E-1	1.483E+1	2.657E+1
-1.346E-1	1.482E+1	2.670E+1
-1.378E-1	1.471E+1	2.661E+1
-1.362E-1	1.486E+1	2.668E+1
-1.330E-1	1.473E+1	2.655E+1
-1.362E-1	1.470E+1	2.662E+1
-1.378E-1	1.477E+1	2.655E+1
-1.378E-1	1.477E+1	2.672E+1
-1.362E-1	1.482E+1	2.665E+1
-1.362E-1	1.500E+1	2.655E+1
-1.378E-1	1.479E+1	2.679E+1
-1.395E-1	1.489E+1	2.641E+1
-1.330E-1	1.467E+1	2.650E+1
-1.346E-1	1.474E+1	2.657E+1
-1.378E-1	1.473E+1	2.646E+1
-1.427E-1	1.461E+1	2.673E+1
-1.346E-1	1.470E+1	2.662E+1
-1.346E-1	1.480E+1	2.668E+1
-1.395E-1	1.477E+1	2.669E+1
-1.395E-1	1.474E+1	2.683E+1
-1.346E-1	1.477E+1	2.661E+1
-1.362E-1	1.476E+1	2.653E+1
-1.378E-1	1.469E+1	2.659E+1
-1.362E-1	1.469E+1	2.662E+1
-1.313E-1	1.480E+1	2.673E+1
-1.346E-1	1.476E+1	2.665E+1
-1.411E-1	1.471E+1	2.674E+1
-1.395E-1	1.491E+1	2.670E+1
-1.362E-1	1.469E+1	2.670E+1
-1.346E-1	1.467E+1	2.657E+1
-1.378E-1	1.469E+1	2.655E+1
-1.378E-1	1.461E+1	2.646E+1
-1.346E-1	1.480E+1	2.667E+1
-1.346E-1	1.474E+1	2.660E+1
-1.395E-1	1.475E+1	2.663E+1
-1.378E-1	1.475E+1	2.670E+1
-1.378E-1	1.473E+1	2.663E+1
-1.330E-1	1.478E+1	2.661E+1
-1.395E-1	1.476E+1	2.663E+1
-1.378E-1	1.489E+1	2.663E+1
-1.362E-1	1.467E+1	2.650E+1
-1.346E-1	1.476E+1	2.639E+1
-1.395E-1	1.470E+1	2.657E+1
-1.411E-1	1.482E+1	2.649E+1
-1.330E-1	1.475E+1	2.659E+1
-1.362E-1	1.465E+1	2.665E+1
-1.411E-1	1.468E+1	2.663E+1
-1.362E-1	1.479E+1	2.659E+1
-1.330E-1	1.464E+1	2.666E+1
-1.330E-1	1.475E+1	2.651E+1
-1.395E-1	1.479E+1	2.669E+1
-1.378E-1	1.478E+1	2.674E+1
-1.362E-1	1.481E+1	2.671E+1
-1.346E-1	1.480E+1	2.667E+1
-1.395E-1	1.482E+1	2.649E+1
-1.395E-1	1.477E+1	2.665E+1
-1.378E-1	1.455E+1	2.643E+1
-1.378E-1	1.467E+1	2.678E+1
-1.378E-1	1.468E+1	2.671E+1
-1.362E-1	1.478E+1	2.636E+1
-1.346E-1	1.470E+1	2.665E+1
-1.346E-1	1.477E+1	2.680E+1
-1.411E-1	1.483E+1	2.675E+1
-1.395E-1	1.472E+1	2.668E+1
-1.362E-1	1.498E+1	2.670E+1
-1.346E-1	1.482E+1	2.644E+1
-1.411E-1	1.481E+1	2.659E+1
-1.395E-1	1.477E+1	2.663E+1
-1.330E-1	1.483E+1	2.664E+1
-1.330E-1	1.483E+1	2.675E+1
-1.362E-1	1.470E+1	2.663E+1
-1.362E-1	1.477E+1	2.651E+1
-1.362E-1	1.478E+1	2.646E+1
-1.346E-1	1.474E+1	2.640E+1
-1.362E-1	1.483E+1	2.668E+1
-1.378E-1	1.483E+1	2.659E+1
-1.362E-1	1.466E+1	2.650E+1
-1.395E-1	1.491E+1	2.635E+1
-1.395E-1	1.484E+1	2.631E+1
-1.362E-1	1.475E+1	2.659E+1
-1.346E-1	1.477E+1	2.658E+1
-1.330E-1	1.476E+1	2.644E+1
-1.395E-1	1.487E+1	2.650E+1
-1.362E-1	1.461E+1	2.661E+1
-1.346E-1	1.473E+1	2.677E+1
-1.362E-1	1.478E+1	2.665E+1
-1.395E-1	1.482E+1	2.656E+1
-1.395E-1	1.481E+1	2.670E+1
-1.346E-1	1.479E+1	2.665E+1
-1.346E-1	1.460E+1	2.664E+1
-1.378E-1	1.470E+1	2.689E+1
-1.378E-1	1.482E+1	2.650E+1
-1.330E-1	1.482E+1	2.651E+1
-1.346E-1	1.484E+1	2.670E+1
-1.378E-1	1.480E+1	2.657E+1
-1.378E-1	1.475E+1	2.664E+1
-1.362E-1	1.475E+1	2.657E+1
-1.346E-1	1.481E+1	2.664E+1
-1.362E-1	1.465E+1	2.659E+1
-1.395E-1	1.487E+1	2.683E+1
-1.346E-1	1.478E+1	2.670E+1
-1.362E-1	1.486E+1	2.648E+1
-1.362E-1	1.490E+1	2.667E+1
-1.362E-1	1.469E+1	2.650E+1
-1.346E-1	1.472E+1	2.671E+1
-1.346E-1	1.486E+1	2.668E+1
-1.395E-1	1.481E+1	2.658E+1
-1.346E-1	1.476E+1	2.659E+1
-1.362E-1	1.487E+1	2.665E+1
-1.362E-1	1.470E+1	2.653E+1
-1.378E-1	1.484E+1	2.659E+1
-1.395E-1	1.485E+1	2.654E+1
-1.346E-1	1.483E+1	2.664E+1
-1.330E-1	1.472E+1	2.666E+1
-1.411E-1	1.481E+1	2.665E+1
-1.395E-1	1.481E+1	2.659E+1
-1.330E-1	1.462E+1	2.651E+1
-1.330E-1	1.479E+1	2.667E+1
-1.378E-1	1.474E+1	2.669E+1
-1.378E-1	1.476E+1	2.672E+1
-1.346E-1	1.486E+1	2.655E+1
-1.346E-1	1.483E+1	2.675E+1
-1.411E-1	1.488E+1	2.653E+1
-1.378E-1	1.479E+1	2.658E+1
-1.362E-1	1.481E+1	2.658E+1
-1.346E-1	1.472E+1	2.659E+1
-1.378E-1	1.476E+1	2.651E+1
-1.395E-1	1.487E+1	2.660E+1
-1.362E-1	1.479E+1	2.673E+1
-1.346E-1	1.479E+1	2.676E+1
-1.378E-1	1.473E+1	2.657E+1
-1.378E-1	1.469E+1	2.645E+1
-1.395E-1	1.481E+1	2.660E+1
-1.362E-1	1.480E+1	2.657E+1
-1.378E-1	1.474E+1	2.663E+1
-1.378E-1	1.463E+1	2.666E+1
-1.346E-1	1.455E+1	2.668E+1
-1.362E-1	1.476E+1	2.656E+1
-1.378E-1	1.466E+1	2.667E+1
-1.378E-1	1.482E+1	2.658E+1
-1.346E-1	1.466E+1	2.649E+1
-1.346E-1	1.477E+1	2.669E+1
-1.395E-1	1.484E+1	2.663E+1
-1.378E-1	1.480E+1	2.669E+1
-1.330E-1	1.477E+1	2.659E+1
-1.346E-1	1.471E+1	2.653E+1
-1.395E-1	1.474E+1	2.664E+1
-1.378E-1	1.480E+1	2.660E+1
-1.362E-1	1.469E+1	2.657E+1
-1.330E-1	1.477E+1	2.663E+1
-1.378E-1	1.473E+1	2.662E+1
-1.378E-1	1.469E+1	2.667E+1
-1.346E-1	1.482E+1	2.655E+1
-1.362E-1	1.468E+1	2.655E+1
-1.395E-1	1.468E+1	2.647E+1
-1.378E-1	1.473E+1	2.665E+1
-1.362E-1	1.464E+1	2.666E+1
-1.330E-1	1.477E+1	2.658E+1
-1.378E-1	1.466E+1	2.677E+1
-1.395E-1	1.480E+1	2.669E+1
-1.330E-1	1.472E+1	2.634E+1
-1.362E-1	1.470E+1	2.657E+1
-1.378E-1	1.472E+1	2.647E+1
-1.362E-1	1.474E+1	2.657E+1
-1.362E-1	1.480E+1	2.674E+1
-1.362E-1	1.478E+1	2.675E+1
-1.362E-1	1.464E+1	2.654E+1
-1.378E-1	1.469E+1	2.671E+1
-1.330E-1	1.489E+1	2.662E+1
-1.330E-1	1.473E+1	2.681E+1
-1.362E-1	1.468E+1	2.665E+1
-1.395E-1	1.488E+1	2.663E+1
-1.313E-1	1.474E+1	2.650E+1
-1.346E-1	1.479E+1	2.658E+1
-1.395E-1	1.467E+1	2.642E+1
-1.411E-1	1.486E+1	2.651E+1
-1.330E-1	1.480E+1	2.675E+1
-1.346E-1	1.485E+1	2.668E+1
-1.346E-1	1.490E+1	2.645E+1
-1.395E-1	1.488E+1	2.667E+1
-1.346E-1	1.473E+1	2.648E+1
-1.346E-1	1.482E+1	2.661E+1
-1.378E-1	1.473E+1	2.673E+1
-1.395E-1	1.477E+1	2.672E+1
-1.330E-1	1.467E+1	2.633E+1
-1.362E-1	1.475E+1	2.634E+1
-1.395E-1	1.452E+1	2.661E+1
-1.362E-1	1.475E+1	2.663E+1
-1.362E-1	1.491E+1	2.666E+1
-1.378E-1	1.476E+1	2.657E+1
-1.378E-1	1.477E+1	2.669E+1
-1.395E-1	1.471E+1	2.648E+1
-1.362E-1	1.474E+1	2.653E+1
-1.346E-1	1.483E+1	2.640E+1
-1.395E-1	1.486E+1	2.646E+1
-1.378E-1	1.492E+1	2.651E+1
-1.330E-1	1.465E+1	2.660E+1
-1.330E-1	1.482E+1	2.676E+1
-1.362E-1	1.473E+1	2.653E+1
-1.362E-1	1.479E+1	2.662E+1
-1.362E-1	1.485E+1	2.662E+1
-1.330E-1	1.479E+1	2.662E+1
-1.378E-1	1.481E+1	2.660E+1
-1.378E-1	1.464E+1	2.662E+1
-1.346E-1	1.480E+1	2.659E+1
-1.346E-1	1.485E+1	2.692E+1
-1.378E-1	1.472E+1	2.672E+1
-1.395E-1	1.484E+1	2.674E+1
-1.346E-1	1.473E+1	2.651E+1
-1.330E-1	1.473E+1	2.664E+1
-1.395E-1	1.468E+1	2.655E+1
-1.378E-1	1.472E+1	2.668E+1
-1.346E-1	1.465E+1	2.646E+1
-1.362E-1	1.480E+1	2.657E+1
-1.378E-1	1.470E+1	2.676E+1
-1.346E-1	1.485E+1	2.664E+1
-1.346E-1	1.473E+1	2.663E+1
-1.362E-1	1.469E+1	2.654E+1
-1.395E-1	1.467E+1	2.657E+1
-1.378E-1	1.483E+1	2.665E+1
-1.362E-1	1.467E+1	2.667E+1
-1.362E-1	1.471E+1	2.673E+1
-1.378E-1	1.466E+1	2.674E+1
-1.362E-1	1.478E+1	2.665E+1
-1.362E-1	1.478E+1	2.685E+1
-1.330E-1	1.462E+1	2.655E+1
-1.362E-1	1.470E+1	2.642E+1
-1.395E-1	1.482E+1	2.652E+1
-1.362E-1	1.463E+1	2.674E+1
-1.346E-1	1.485E+1	2.649E+1
-1.362E-1	1.477E+1	2.664E+1
-1.395E-1	1.475E+1	2.649E+1
-1.362E-1	1.476E+1	2.666E+1
-1.346E-1	1.483E+1	2.659E+1
-1.378E-1	1.473E+1	2.656E+1
-1.395E-1	1.483E+1	2.671E+1
-1.346E-1	1.463E+1	2.676E+1
-1.362E-1	1.467E+1	2.649E+1
-1.395E-1	1.473E+1	2.651E+1
-1.395E-1	1.477E+1	2.649E+1
-1.346E-1	1.490E+1	2.658E+1
-1.362E-1	1.470E+1	2.652E+1
-1.378E-1	1.477E+1	2.657E+1
-1.411E-1	1.476E+1	2.663E+1
-1.378E-1	1.476E+1	2.644E+1
-1.346E-1	1.486E+1	2.635E+1
-1.362E-1	1.477E+1	2.641E+1
-1.395E-1	1.478E+1	2.660E+1
-1.346E-1	1.468E+1	2.670E+1
-1.378E-1	1.475E+1	2.660E+1
-1.378E-1	1.477E+1	2.660E+1
-1.362E-1	1.474E+1	2.653E+1
-1.362E-1	1.465E+1	2.670E+1
-1.330E-1	1.477E+1	2.643E+1
-1.362E-1	1.476E+1	2.646E+1
-1.378E-1	1.489E+1	2.664E+1
-1.330E-1	1.478E+1	2.654E+1
-1.362E-1	1.470E+1	2.658E+1
-1.411E-1	1.478E+1	2.667E+1
-1.378E-1	1.490E+1	2.663E+1
-1.330E-1	1.467E+1	2.663E+1
-1.378E-1	1.472E+1	2.659E+1
-1.395E-1	1.469E+1	2.659E+1
-1.378E-1	1.476E+1	2.672E+1
-1.330E-1	1.463E+1	2.659E+1
-1.330E-1	1.478E+1	2.668E+1
-1.395E-1	1.473E+1	2.668E+1
-1.362E-1	1.484E+1	2.669E+1
-1.378E-1	1.473E+1	2.656E+1
-1.362E-1	1.475E+1	2.656E+1
-1.378E-1	1.465E+1	2.647E+1
-1.395E-1	1.476E+1	2.665E+1
-1.362E-1	1.476E+1	2.658E+1
-1.346E-1	1.475E+1	2.672E+1
-1.378E-1	1.474E+1	2.669E+1
-1.378E-1	1.478E+1	2.652E+1
-1.346E-1	1.477E+1	2.663E+1
-1.330E-1	1.474E+1	2.679E+1
-1.378E-1	1.478E+1	2.667E+1
-1.378E-1	1.473E+1	2.679E+1
-1.346E-1	1.485E+1	2.642E+1
-1.330E-1	1.480E+1	2.666E+1
-1.395E-1	1.469E+1	2.675E+1
-1.330E-1	1.481E+1	2.665E+1
-1.313E-1	1.481E+1	2.655E+1
-1.378E-1	1.470E+1	2.682E+1
-1.378E-1	1.465E+1	2.645E+1
-1.378E-1	1.474E+1	2.649E+1
-1.346E-1	1.463E+1	2.654E+1
-1.378E-1	1.479E+1	2.638E+1
-1.411E-1	1.463E+1	2.666E+1
-1.346E-1	1.488E+1	2.667E+1
-1.346E-1	1.476E+1	2.650E+1
-1.313E-1	1.454E+1	2.649E+1
-1.362E-1	1.471E+1	2.638E+1
-1.395E-1	1.476E+1	2.665E+1
-1.346E-1	1.462E+1	2.667E+1
-1.346E-1	1.472E+1	2.666E+1
-1.362E-1	1.470E+1	2.655E+1
-1.411E-1	1.479E+1	2.648E+1
-1.346E-1	1.467E+1	2.667E+1
-1.313E-1	1.481E+1	2.674E+1
-1.362E-1	1.468E+1	2.677E+1
-1.411E-1	1.476E+1	2.639E+1
-1.313E-1	1.476E+1	2.656E+1
-1.362E-1	1.467E+1	2.654E+1
-1.395E-1	1.481E+1	2.652E+1
[truncated: 39,992 more rows]
