# Supplementary material for: Improved ANAP incorporation and VCF analysis reveal details of P2X7 current facilitation and a limited conformational interplay between ATP binding and the intracellular ballast domain
Source: eLife. 2023 Jan 4;12:e82479. doi: 10.7554/eLife.82479 (PMC9859053; doi:10.7554/eLife.82479)
Supplement: Figure 6—figure supplement 2—source data 2. [file elife-82479-fig6-figsupp2-data2.zip › Figure-6_figure-supplement-2_source-data-2/P2X7-CaM-M13-mNeonGreen/e12#21.csv]

-2.789E-1	7.614E+0	1.431E+1
-2.806E-1	7.477E+0	1.443E+1
-2.789E-1	7.617E+0	1.439E+1
-2.757E-1	7.500E+0	1.446E+1
-2.789E-1	7.497E+0	1.443E+1
-2.789E-1	7.438E+0	1.431E+1
-2.773E-1	7.588E+0	1.440E+1
-2.741E-1	7.416E+0	1.436E+1
-2.822E-1	7.523E+0	1.445E+1
-2.806E-1	7.545E+0	1.441E+1
-2.789E-1	7.422E+0	1.431E+1
-2.789E-1	7.425E+0	1.439E+1
-2.773E-1	7.425E+0	1.446E+1
-2.822E-1	7.578E+0	1.437E+1
-2.789E-1	7.487E+0	1.434E+1
-2.789E-1	7.536E+0	1.436E+1
-2.773E-1	7.471E+0	1.428E+1
-2.806E-1	7.552E+0	1.444E+1
-2.789E-1	7.610E+0	1.433E+1
-2.773E-1	7.416E+0	1.451E+1
-2.773E-1	7.409E+0	1.438E+1
-2.822E-1	7.458E+0	1.430E+1
-2.789E-1	7.481E+0	1.436E+1
-2.773E-1	7.458E+0	1.441E+1
-2.789E-1	7.701E+0	1.433E+1
-2.822E-1	7.516E+0	1.446E+1
-2.789E-1	7.497E+0	1.436E+1
-2.789E-1	7.542E+0	1.431E+1
-2.789E-1	7.419E+0	1.446E+1
-2.789E-1	7.500E+0	1.454E+1
-2.789E-1	7.464E+0	1.438E+1
-2.789E-1	7.490E+0	1.451E+1
-2.822E-1	7.643E+0	1.430E+1
-2.789E-1	7.568E+0	1.437E+1
-2.757E-1	7.529E+0	1.437E+1
-2.757E-1	7.380E+0	1.457E+1
-2.806E-1	7.533E+0	1.439E+1
-2.773E-1	7.545E+0	1.435E+1
-2.806E-1	7.588E+0	1.436E+1
-2.789E-1	7.562E+0	1.433E+1
-2.789E-1	7.484E+0	1.435E+1
-2.838E-1	7.458E+0	1.447E+1
-2.789E-1	7.575E+0	1.416E+1
-2.757E-1	7.529E+0	1.439E+1
-2.789E-1	7.552E+0	1.444E+1
-2.789E-1	7.471E+0	1.437E+1
-2.789E-1	7.513E+0	1.437E+1
-2.773E-1	7.435E+0	1.447E+1
-2.822E-1	7.445E+0	1.443E+1
-2.773E-1	7.416E+0	1.433E+1
-2.757E-1	7.610E+0	1.444E+1
-2.806E-1	7.558E+0	1.442E+1
-2.806E-1	7.510E+0	1.446E+1
-2.741E-1	7.425E+0	1.433E+1
-2.773E-1	7.555E+0	1.438E+1
-2.773E-1	7.503E+0	1.432E+1
-2.757E-1	7.422E+0	1.437E+1
-2.806E-1	7.601E+0	1.431E+1
-2.789E-1	7.471E+0	1.433E+1
-2.741E-1	7.536E+0	1.447E+1
-2.822E-1	7.458E+0	1.440E+1
-2.806E-1	7.477E+0	1.438E+1
-2.789E-1	7.471E+0	1.439E+1
-2.789E-1	7.481E+0	1.434E+1
-2.789E-1	7.516E+0	1.454E+1
-2.822E-1	7.529E+0	1.444E+1
-2.789E-1	7.497E+0	1.450E+1
-2.725E-1	7.503E+0	1.451E+1
-2.806E-1	7.520E+0	1.436E+1
-2.806E-1	7.461E+0	1.439E+1
-2.789E-1	7.617E+0	1.434E+1
-2.757E-1	7.497E+0	1.445E+1
-2.773E-1	7.474E+0	1.438E+1
-2.789E-1	7.494E+0	1.434E+1
-2.789E-1	7.468E+0	1.450E+1
-2.773E-1	7.438E+0	1.449E+1
-2.789E-1	7.565E+0	1.457E+1
-2.806E-1	7.523E+0	1.444E+1
-2.773E-1	7.555E+0	1.434E+1
-2.789E-1	7.526E+0	1.441E+1
-2.789E-1	7.481E+0	1.436E+1
-2.789E-1	7.507E+0	1.442E+1
-2.789E-1	7.412E+0	1.438E+1
-2.773E-1	7.494E+0	1.445E+1
-2.773E-1	7.552E+0	1.445E+1
-2.806E-1	7.516E+0	1.443E+1
-2.789E-1	7.539E+0	1.453E+1
-2.789E-1	7.461E+0	1.435E+1
-2.789E-1	7.601E+0	1.436E+1
-2.789E-1	7.565E+0	1.434E+1
-2.806E-1	7.503E+0	1.431E+1
-2.773E-1	7.571E+0	1.428E+1
-2.806E-1	7.416E+0	1.448E+1
-2.806E-1	7.523E+0	1.433E+1
-2.773E-1	7.484E+0	1.448E+1
-2.789E-1	7.487E+0	1.434E+1
-2.789E-1	7.364E+0	1.440E+1
-2.806E-1	7.409E+0	1.436E+1
-2.757E-1	7.653E+0	1.449E+1
-2.789E-1	7.494E+0	1.461E+1
-2.806E-1	7.455E+0	1.435E+1
-2.773E-1	7.558E+0	1.439E+1
-2.789E-1	7.497E+0	1.435E+1
-2.789E-1	7.555E+0	1.421E+1
-2.773E-1	7.565E+0	1.429E+1
-2.822E-1	7.507E+0	1.440E+1
-2.757E-1	7.584E+0	1.432E+1
-2.773E-1	7.601E+0	1.444E+1
-2.806E-1	7.455E+0	1.439E+1
-2.806E-1	7.490E+0	1.425E+1
-2.773E-1	7.416E+0	1.439E+1
-2.773E-1	7.562E+0	1.442E+1
-2.789E-1	7.374E+0	1.425E+1
-2.806E-1	7.477E+0	1.439E+1
-2.773E-1	7.520E+0	1.421E+1
-2.757E-1	7.448E+0	1.433E+1
-2.789E-1	7.425E+0	1.446E+1
-2.822E-1	7.438E+0	1.439E+1
-2.773E-1	7.357E+0	1.429E+1
-2.757E-1	7.455E+0	1.440E+1
-2.757E-1	7.419E+0	1.434E+1
-2.789E-1	7.400E+0	1.435E+1
-2.741E-1	7.500E+0	1.429E+1
-2.806E-1	7.477E+0	1.442E+1
-2.773E-1	7.451E+0	1.440E+1
-2.822E-1	7.614E+0	1.428E+1
-2.773E-1	7.627E+0	1.431E+1
-2.773E-1	7.542E+0	1.436E+1
-2.773E-1	7.438E+0	1.452E+1
-2.789E-1	7.387E+0	1.432E+1
-2.773E-1	7.536E+0	1.431E+1
-2.773E-1	7.464E+0	1.429E+1
-2.789E-1	7.578E+0	1.438E+1
-2.822E-1	7.474E+0	1.446E+1
-2.773E-1	7.545E+0	1.429E+1
-2.757E-1	7.542E+0	1.418E+1
-2.789E-1	7.448E+0	1.450E+1
-2.789E-1	7.516E+0	1.454E+1
-2.789E-1	7.507E+0	1.446E+1
-2.757E-1	7.442E+0	1.434E+1
-2.789E-1	7.425E+0	1.450E+1
-2.789E-1	7.377E+0	1.435E+1
-2.773E-1	7.481E+0	1.435E+1
-2.773E-1	7.494E+0	1.428E+1
-2.789E-1	7.552E+0	1.427E+1
-2.806E-1	7.474E+0	1.434E+1
-2.757E-1	7.468E+0	1.436E+1
-2.757E-1	7.471E+0	1.442E+1
-2.789E-1	7.357E+0	1.430E+1
-2.789E-1	7.529E+0	1.432E+1
-2.773E-1	7.494E+0	1.428E+1
-2.741E-1	7.516E+0	1.435E+1
-2.806E-1	7.393E+0	1.428E+1
-2.789E-1	7.494E+0	1.438E+1
-2.773E-1	7.461E+0	1.431E+1
-2.773E-1	7.377E+0	1.434E+1
-2.806E-1	7.604E+0	1.429E+1
-2.822E-1	7.575E+0	1.426E+1
-2.773E-1	7.562E+0	1.427E+1
-2.757E-1	7.552E+0	1.437E+1
-2.806E-1	7.510E+0	1.440E+1
-2.806E-1	7.523E+0	1.429E+1
-2.773E-1	7.380E+0	1.428E+1
-2.789E-1	7.464E+0	1.436E+1
-2.789E-1	7.458E+0	1.431E+1
-2.806E-1	7.533E+0	1.432E+1
-2.806E-1	7.477E+0	1.437E+1
-2.741E-1	7.442E+0	1.428E+1
-2.773E-1	7.455E+0	1.438E+1
-2.806E-1	7.458E+0	1.433E+1
-2.741E-1	7.451E+0	1.428E+1
-2.789E-1	7.575E+0	1.426E+1
-2.789E-1	7.474E+0	1.436E+1
-2.822E-1	7.435E+0	1.426E+1
-2.773E-1	7.455E+0	1.422E+1
-2.757E-1	7.464E+0	1.434E+1
-2.773E-1	7.468E+0	1.429E+1
-2.789E-1	7.542E+0	1.430E+1
-2.773E-1	7.448E+0	1.424E+1
-2.789E-1	7.477E+0	1.438E+1
-2.789E-1	7.490E+0	1.411E+1
-2.806E-1	7.435E+0	1.431E+1
-2.773E-1	7.393E+0	1.426E+1
-2.757E-1	7.523E+0	1.430E+1
-2.789E-1	7.484E+0	1.436E+1
-2.789E-1	7.409E+0	1.416E+1
-2.789E-1	7.471E+0	1.439E+1
-2.789E-1	7.393E+0	1.447E+1
-2.789E-1	7.380E+0	1.425E+1
-2.806E-1	7.438E+0	1.418E+1
-2.757E-1	7.409E+0	1.409E+1
-2.757E-1	7.594E+0	1.430E+1
-2.773E-1	7.516E+0	1.433E+1
-2.806E-1	7.494E+0	1.426E+1
-2.773E-1	7.448E+0	1.427E+1
-2.773E-1	7.477E+0	1.431E+1
-2.789E-1	7.448E+0	1.434E+1
-2.773E-1	7.448E+0	1.423E+1
-2.741E-1	7.461E+0	1.410E+1
-2.773E-1	7.361E+0	1.414E+1
-2.789E-1	7.477E+0	1.433E+1
-2.822E-1	7.406E+0	1.439E+1
-2.757E-1	7.601E+0	1.427E+1
-2.741E-1	7.471E+0	1.407E+1
-2.789E-1	7.497E+0	1.417E+1
-2.789E-1	7.403E+0	1.430E+1
-2.773E-1	7.464E+0	1.420E+1
-2.757E-1	7.494E+0	1.422E+1
-2.773E-1	7.549E+0	1.413E+1
-2.806E-1	7.520E+0	1.423E+1
-2.757E-1	7.461E+0	1.418E+1
-2.789E-1	7.445E+0	1.422E+1
-2.806E-1	7.536E+0	1.412E+1
-2.773E-1	7.383E+0	1.411E+1
-2.789E-1	7.474E+0	1.420E+1
-2.806E-1	7.425E+0	1.428E+1
-2.757E-1	7.458E+0	1.426E+1
-2.806E-1	7.448E+0	1.416E+1
-2.757E-1	7.380E+0	1.409E+1
-2.773E-1	7.464E+0	1.431E+1
-2.789E-1	7.367E+0	1.422E+1
-2.806E-1	7.516E+0	1.423E+1
-2.757E-1	7.435E+0	1.431E+1
-2.741E-1	7.477E+0	1.430E+1
-2.789E-1	7.422E+0	1.418E+1
-2.789E-1	7.458E+0	1.429E+1
-2.789E-1	7.302E+0	1.433E+1
-2.757E-1	7.432E+0	1.420E+1
-2.838E-1	7.542E+0	1.406E+1
-2.806E-1	7.471E+0	1.406E+1
-2.773E-1	7.526E+0	1.405E+1
-2.757E-1	7.497E+0	1.422E+1
-2.757E-1	7.429E+0	1.415E+1
-2.773E-1	7.510E+0	1.421E+1
-2.806E-1	7.487E+0	1.418E+1
-2.773E-1	7.445E+0	1.416E+1
-2.822E-1	7.403E+0	1.419E+1
-2.806E-1	7.383E+0	1.423E+1
-2.741E-1	7.461E+0	1.424E+1
-2.741E-1	7.468E+0	1.411E+1
-2.789E-1	7.438E+0	1.410E+1
-2.806E-1	7.364E+0	1.408E+1
-2.789E-1	7.500E+0	1.423E+1
-2.773E-1	7.520E+0	1.422E+1
-2.757E-1	7.484E+0	1.412E+1
-2.806E-1	7.484E+0	1.420E+1
-2.773E-1	7.390E+0	1.415E+1
-2.773E-1	7.500E+0	1.420E+1
-2.789E-1	7.387E+0	1.410E+1
-2.822E-1	7.406E+0	1.406E+1
-2.773E-1	7.370E+0	1.413E+1
-2.757E-1	7.500E+0	1.433E+1
-2.789E-1	7.455E+0	1.400E+1
-2.806E-1	7.474E+0	1.416E+1
-2.789E-1	7.529E+0	1.415E+1
-2.773E-1	7.315E+0	1.405E+1
-2.789E-1	7.461E+0	1.422E+1
-2.806E-1	7.351E+0	1.426E+1
-2.789E-1	7.442E+0	1.416E+1
-2.757E-1	7.412E+0	1.414E+1
-2.773E-1	7.451E+0	1.411E+1
-2.789E-1	7.412E+0	1.431E+1
-2.789E-1	7.464E+0	1.406E+1
-2.773E-1	7.464E+0	1.414E+1
-2.806E-1	7.471E+0	1.401E+1
-2.789E-1	7.425E+0	1.405E+1
-2.757E-1	7.419E+0	1.420E+1
-2.773E-1	7.487E+0	1.414E+1
-2.789E-1	7.390E+0	1.420E+1
-2.789E-1	7.380E+0	1.411E+1
-2.773E-1	7.425E+0	1.417E+1
-2.741E-1	7.374E+0	1.415E+1
-2.773E-1	7.468E+0	1.413E+1
-2.806E-1	7.374E+0	1.416E+1
-2.773E-1	7.474E+0	1.397E+1
-2.773E-1	7.396E+0	1.414E+1
-2.806E-1	7.425E+0	1.416E+1
-2.822E-1	7.432E+0	1.401E+1
-2.789E-1	7.422E+0	1.420E+1
-2.789E-1	7.494E+0	1.401E+1
-2.789E-1	7.432E+0	1.421E+1
-2.806E-1	7.383E+0	1.396E+1
-2.789E-1	7.380E+0	1.414E+1
-2.789E-1	7.510E+0	1.406E+1
-2.806E-1	7.406E+0	1.414E+1
-2.773E-1	7.474E+0	1.415E+1
-2.773E-1	7.471E+0	1.415E+1
-2.741E-1	7.387E+0	1.407E+1
-2.773E-1	7.370E+0	1.407E+1
-2.822E-1	7.348E+0	1.417E+1
-2.806E-1	7.322E+0	1.429E+1
-2.773E-1	7.383E+0	1.417E+1
-2.789E-1	7.425E+0	1.402E+1
-2.822E-1	7.422E+0	1.408E+1
-2.757E-1	7.409E+0	1.399E+1
-2.757E-1	7.461E+0	1.410E+1
-2.806E-1	7.435E+0	1.409E+1
-2.806E-1	7.432E+0	1.419E+1
-2.789E-1	7.422E+0	1.402E+1
-2.789E-1	7.451E+0	1.410E+1
-2.789E-1	7.445E+0	1.409E+1
-2.806E-1	7.367E+0	1.404E+1
-2.773E-1	7.438E+0	1.411E+1
-2.773E-1	7.393E+0	1.403E+1
-2.789E-1	7.409E+0	1.405E+1
-2.773E-1	7.351E+0	1.415E+1
-2.773E-1	7.458E+0	1.397E+1
-2.741E-1	7.403E+0	1.416E+1
-2.773E-1	7.484E+0	1.412E+1
-2.822E-1	7.484E+0	1.407E+1
-2.789E-1	7.312E+0	1.397E+1
-2.789E-1	7.458E+0	1.401E+1
-2.789E-1	7.289E+0	1.403E+1
-2.806E-1	7.406E+0	1.403E+1
-2.757E-1	7.516E+0	1.402E+1
-2.789E-1	7.400E+0	1.394E+1
-2.773E-1	7.325E+0	1.413E+1
-2.757E-1	7.383E+0	1.404E+1
-2.757E-1	7.471E+0	1.401E+1
-2.757E-1	7.279E+0	1.394E+1
-2.789E-1	7.516E+0	1.414E+1
-2.822E-1	7.474E+0	1.393E+1
-2.757E-1	7.438E+0	1.391E+1
-2.773E-1	7.364E+0	1.405E+1
-2.822E-1	7.380E+0	1.408E+1
-2.806E-1	7.374E+0	1.399E+1
-2.741E-1	7.292E+0	1.400E+1
-2.757E-1	7.412E+0	1.406E+1
-2.789E-1	7.403E+0	1.399E+1
-2.773E-1	7.367E+0	1.410E+1
-2.757E-1	7.380E+0	1.405E+1
-2.773E-1	7.357E+0	1.394E+1
-2.822E-1	7.377E+0	1.401E+1
-2.822E-1	7.432E+0	1.411E+1
-2.789E-1	7.455E+0	1.395E+1
-2.789E-1	7.325E+0	1.392E+1
-2.789E-1	7.438E+0	1.401E+1
-2.789E-1	7.484E+0	1.405E+1
-2.789E-1	7.425E+0	1.406E+1
-2.789E-1	7.425E+0	1.410E+1
-2.806E-1	7.468E+0	1.398E+1
-2.806E-1	7.448E+0	1.387E+1
-2.773E-1	7.299E+0	1.388E+1
-2.789E-1	7.445E+0	1.397E+1
-2.806E-1	7.351E+0	1.404E+1
-2.806E-1	7.409E+0	1.410E+1
-2.789E-1	7.341E+0	1.411E+1
-2.789E-1	7.341E+0	1.397E+1
-2.789E-1	7.361E+0	1.397E+1
-2.822E-1	7.474E+0	1.405E+1
-2.789E-1	7.416E+0	1.401E+1
-2.757E-1	7.400E+0	1.410E+1
-2.789E-1	7.464E+0	1.404E+1
-2.789E-1	7.318E+0	1.397E+1
-2.789E-1	7.357E+0	1.396E+1
-2.789E-1	7.422E+0	1.400E+1
-2.806E-1	7.335E+0	1.407E+1
-2.822E-1	7.305E+0	1.410E+1
-2.806E-1	7.387E+0	1.408E+1
-2.741E-1	7.370E+0	1.396E+1
-2.806E-1	7.296E+0	1.403E+1
-2.789E-1	7.279E+0	1.399E+1
-2.773E-1	7.438E+0	1.407E+1
-2.773E-1	7.351E+0	1.373E+1
-2.806E-1	7.409E+0	1.399E+1
-2.806E-1	7.348E+0	1.397E+1
-2.789E-1	7.442E+0	1.396E+1
-2.773E-1	7.432E+0	1.394E+1
-2.789E-1	7.257E+0	1.401E+1
-2.806E-1	7.361E+0	1.396E+1
-2.757E-1	7.351E+0	1.390E+1
-2.757E-1	7.387E+0	1.401E+1
-2.806E-1	7.354E+0	1.395E+1
-2.789E-1	7.305E+0	1.386E+1
-2.773E-1	7.380E+0	1.380E+1
-2.789E-1	7.315E+0	1.389E+1
-2.822E-1	7.393E+0	1.406E+1
-2.789E-1	7.309E+0	1.398E+1
-2.757E-1	7.400E+0	1.400E+1
-2.789E-1	7.348E+0	1.397E+1
-2.806E-1	7.377E+0	1.410E+1
-2.789E-1	7.390E+0	1.378E+1
-2.773E-1	7.351E+0	1.385E+1
-2.789E-1	7.370E+0	1.401E+1
-2.806E-1	7.370E+0	1.384E+1
-2.773E-1	7.335E+0	1.397E+1
-2.789E-1	7.267E+0	1.397E+1
-2.757E-1	7.309E+0	1.391E+1
-2.789E-1	7.390E+0	1.413E+1
-2.789E-1	7.409E+0	1.402E+1
-2.789E-1	7.286E+0	1.387E+1
-2.773E-1	7.416E+0	1.409E+1
-2.822E-1	7.390E+0	1.392E+1
-2.822E-1	7.322E+0	1.401E+1
-2.773E-1	7.286E+0	1.409E+1
-2.789E-1	7.315E+0	1.399E+1
-2.789E-1	7.289E+0	1.381E+1
-2.806E-1	7.289E+0	1.396E+1
-2.773E-1	7.328E+0	1.399E+1
-2.806E-1	7.377E+0	1.400E+1
-2.773E-1	7.422E+0	1.383E+1
-2.806E-1	7.270E+0	1.398E+1
-2.757E-1	7.318E+0	1.387E+1
-2.773E-1	7.267E+0	1.407E+1
-2.789E-1	7.309E+0	1.402E+1
-2.822E-1	7.279E+0	1.389E+1
-2.773E-1	7.380E+0	1.396E+1
-2.773E-1	7.305E+0	1.399E+1
-2.773E-1	7.335E+0	1.388E+1
-2.806E-1	7.374E+0	1.391E+1
-2.773E-1	7.380E+0	1.399E+1
-2.725E-1	7.422E+0	1.387E+1
-2.757E-1	7.471E+0	1.386E+1
-2.806E-1	7.270E+0	1.396E+1
-2.789E-1	7.318E+0	1.400E+1
-2.773E-1	7.344E+0	1.388E+1
-2.773E-1	7.289E+0	1.408E+1
-2.773E-1	7.403E+0	1.386E+1
-2.741E-1	7.364E+0	1.394E+1
-2.789E-1	7.328E+0	1.380E+1
-2.806E-1	7.292E+0	1.388E+1
-2.789E-1	7.419E+0	1.380E+1
-2.806E-1	7.396E+0	1.384E+1
-2.741E-1	7.364E+0	1.396E+1
-2.806E-1	7.267E+0	1.387E+1
-2.806E-1	7.396E+0	1.390E+1
-2.773E-1	7.370E+0	1.389E+1
-2.757E-1	7.328E+0	1.396E+1
-2.806E-1	7.370E+0	1.387E+1
-2.806E-1	7.338E+0	1.398E+1
-2.773E-1	7.442E+0	1.395E+1
-2.757E-1	7.312E+0	1.388E+1
-2.773E-1	7.403E+0	1.397E+1
-2.789E-1	7.348E+0	1.388E+1
-2.773E-1	7.419E+0	1.392E+1
-2.789E-1	7.270E+0	1.398E+1
-2.789E-1	7.393E+0	1.388E+1
-2.806E-1	7.309E+0	1.379E+1
-2.757E-1	7.338E+0	1.380E+1
-2.741E-1	7.215E+0	1.383E+1
-2.773E-1	7.357E+0	1.372E+1
-2.806E-1	7.344E+0	1.377E+1
-2.757E-1	7.335E+0	1.398E+1
-2.773E-1	7.400E+0	1.391E+1
-2.789E-1	7.283E+0	1.388E+1
-2.789E-1	7.309E+0	1.406E+1
-2.773E-1	7.406E+0	1.384E+1
-2.789E-1	7.474E+0	1.391E+1
-2.789E-1	7.267E+0	1.380E+1
-2.806E-1	7.302E+0	1.381E+1
-2.789E-1	7.471E+0	1.386E+1
-2.757E-1	7.283E+0	1.388E+1
-2.789E-1	7.406E+0	1.379E+1
-2.789E-1	7.416E+0	1.382E+1
-2.757E-1	7.351E+0	1.378E+1
-2.741E-1	7.348E+0	1.382E+1
-2.789E-1	7.387E+0	1.389E+1
-2.806E-1	7.322E+0	1.388E+1
-2.757E-1	7.361E+0	1.388E+1
-2.773E-1	7.270E+0	1.387E+1
-2.806E-1	7.302E+0	1.372E+1
-2.789E-1	7.367E+0	1.371E+1
-2.741E-1	7.390E+0	1.383E+1
-2.773E-1	7.341E+0	1.389E+1
-2.789E-1	7.283E+0	1.392E+1
-2.789E-1	7.370E+0	1.378E+1
-2.773E-1	7.286E+0	1.399E+1
-2.773E-1	7.396E+0	1.387E+1
-2.789E-1	7.419E+0	1.376E+1
-2.806E-1	7.267E+0	1.380E+1
-2.773E-1	7.273E+0	1.387E+1
-2.789E-1	7.338E+0	1.383E+1
-2.806E-1	7.390E+0	1.392E+1
-2.806E-1	7.344E+0	1.394E+1
-2.789E-1	7.241E+0	1.384E+1
-2.773E-1	7.361E+0	1.375E+1
-2.789E-1	7.370E+0	1.369E+1
-2.806E-1	7.357E+0	1.374E+1
-2.789E-1	7.289E+0	1.368E+1
-2.789E-1	7.419E+0	1.373E+1
-2.789E-1	7.286E+0	1.382E+1
-2.789E-1	7.422E+0	1.393E+1
-2.773E-1	7.331E+0	1.377E+1
-2.773E-1	7.409E+0	1.375E+1
-2.789E-1	7.279E+0	1.385E+1
-2.822E-1	7.380E+0	1.390E+1
-2.757E-1	7.247E+0	1.381E+1
-2.789E-1	7.445E+0	1.366E+1
-2.773E-1	7.273E+0	1.387E+1
-2.838E-1	7.237E+0	1.385E+1
-2.773E-1	7.383E+0	1.389E+1
-2.773E-1	7.354E+0	1.377E+1
-2.806E-1	7.305E+0	1.376E+1
-2.806E-1	7.438E+0	1.387E+1
-2.757E-1	7.370E+0	1.379E+1
-2.773E-1	7.247E+0	1.372E+1
-2.773E-1	7.370E+0	1.386E+1
-2.789E-1	7.400E+0	1.385E+1
-2.757E-1	7.283E+0	1.396E+1
-2.773E-1	7.305E+0	1.388E+1
-2.806E-1	7.357E+0	1.368E+1
-2.822E-1	7.442E+0	1.376E+1
-2.789E-1	7.338E+0	1.382E+1
-2.806E-1	7.351E+0	1.383E+1
-2.789E-1	7.283E+0	1.379E+1
-2.789E-1	7.396E+0	1.387E+1
-2.773E-1	7.383E+0	1.391E+1
-2.789E-1	7.302E+0	1.388E+1
-2.806E-1	7.292E+0	1.370E+1
-2.773E-1	7.267E+0	1.393E+1
-2.789E-1	7.247E+0	1.391E+1
-2.757E-1	7.357E+0	1.390E+1
-2.806E-1	7.318E+0	1.377E+1
-2.789E-1	7.387E+0	1.392E+1
-2.806E-1	7.237E+0	1.383E+1
-2.789E-1	7.348E+0	1.393E+1
-2.806E-1	7.292E+0	1.394E+1
-2.789E-1	7.338E+0	1.378E+1
-2.773E-1	7.412E+0	1.379E+1
-2.789E-1	7.279E+0	1.361E+1
-2.806E-1	7.296E+0	1.375E+1
-2.789E-1	7.383E+0	1.394E+1
-2.757E-1	7.361E+0	1.375E+1
-2.773E-1	7.367E+0	1.374E+1
-2.806E-1	7.299E+0	1.379E+1
-2.806E-1	7.409E+0	1.381E+1
-2.757E-1	7.309E+0	1.373E+1
-2.757E-1	7.383E+0	1.378E+1
-2.773E-1	7.344E+0	1.378E+1
-2.789E-1	7.351E+0	1.381E+1
-2.773E-1	7.244E+0	1.389E+1
-2.789E-1	7.302E+0	1.382E+1
-2.789E-1	7.299E+0	1.375E+1
-2.806E-1	7.292E+0	1.378E+1
-2.773E-1	7.283E+0	1.376E+1
-2.773E-1	7.374E+0	1.363E+1
-2.773E-1	7.406E+0	1.372E+1
-2.806E-1	7.403E+0	1.370E+1
-2.757E-1	7.351E+0	1.382E+1
-2.789E-1	7.370E+0	1.393E+1
-2.757E-1	7.276E+0	1.368E+1
-2.789E-1	7.335E+0	1.376E+1
-2.757E-1	7.361E+0	1.391E+1
-2.789E-1	7.325E+0	1.383E+1
-2.773E-1	7.367E+0	1.371E+1
-2.773E-1	7.283E+0	1.381E+1
-2.773E-1	7.416E+0	1.383E+1
-2.757E-1	7.344E+0	1.373E+1
-2.806E-1	7.296E+0	1.378E+1
-2.789E-1	7.312E+0	1.383E+1
-2.789E-1	7.322E+0	1.375E+1
-2.773E-1	7.276E+0	1.385E+1
-2.773E-1	7.357E+0	1.385E+1
-2.806E-1	7.309E+0	1.367E+1
-2.773E-1	7.318E+0	1.377E+1
-2.757E-1	7.263E+0	1.386E+1
-2.789E-1	7.318E+0	1.379E+1
-2.789E-1	7.325E+0	1.378E+1
-2.773E-1	7.396E+0	1.391E+1
-2.789E-1	7.328E+0	1.386E+1
-2.789E-1	7.257E+0	1.383E+1
-2.806E-1	7.328E+0	1.390E+1
-2.773E-1	7.416E+0	1.371E+1
-2.789E-1	7.328E+0	1.373E+1
-2.806E-1	7.374E+0	1.379E+1
-2.806E-1	7.357E+0	1.364E+1
-2.773E-1	7.279E+0	1.374E+1
-2.789E-1	7.312E+0	1.370E+1
-2.806E-1	7.315E+0	1.359E+1
-2.806E-1	7.247E+0	1.374E+1
-2.773E-1	7.383E+0	1.364E+1
-2.789E-1	7.315E+0	1.376E+1
-2.789E-1	7.289E+0	1.373E+1
-2.789E-1	7.267E+0	1.383E+1
-2.789E-1	7.370E+0	1.383E+1
-2.789E-1	7.325E+0	1.367E+1
-2.789E-1	7.309E+0	1.373E+1
-2.789E-1	7.296E+0	1.370E+1
-2.773E-1	7.331E+0	1.364E+1
-2.773E-1	7.409E+0	1.368E+1
-2.806E-1	7.370E+0	1.384E+1
-2.789E-1	7.305E+0	1.361E+1
-2.773E-1	7.419E+0	1.383E+1
-2.789E-1	7.241E+0	1.377E+1
-2.806E-1	7.279E+0	1.371E+1
-2.822E-1	7.263E+0	1.372E+1
-2.757E-1	7.189E+0	1.368E+1
-2.773E-1	7.325E+0	1.366E+1
-2.806E-1	7.348E+0	1.368E+1
-2.806E-1	7.331E+0	1.376E+1
-2.789E-1	7.305E+0	1.372E+1
-2.773E-1	7.383E+0	1.372E+1
-2.789E-1	7.445E+0	1.368E+1
-2.806E-1	7.224E+0	1.373E+1
-2.789E-1	7.328E+0	1.374E+1
-2.773E-1	7.312E+0	1.377E+1
-2.773E-1	7.241E+0	1.391E+1
-2.822E-1	7.315E+0	1.377E+1
-2.757E-1	7.244E+0	1.371E+1
-2.773E-1	7.244E+0	1.375E+1
-2.822E-1	7.292E+0	1.381E+1
-2.806E-1	7.315E+0	1.377E+1
-2.757E-1	7.244E+0	1.377E+1
-2.757E-1	7.429E+0	1.375E+1
-2.806E-1	7.367E+0	1.384E+1
-2.806E-1	7.354E+0	1.378E+1
-2.789E-1	7.247E+0	1.372E+1
-2.773E-1	7.383E+0	1.370E+1
-2.806E-1	7.273E+0	1.385E+1
-2.806E-1	7.195E+0	1.388E+1
-2.789E-1	7.202E+0	1.373E+1
-2.757E-1	7.153E+0	1.378E+1
-2.757E-1	7.348E+0	1.370E+1
-2.789E-1	7.309E+0	1.383E+1
-2.773E-1	7.221E+0	1.377E+1
-2.789E-1	7.461E+0	1.370E+1
-2.806E-1	7.380E+0	1.368E+1
-2.822E-1	7.396E+0	1.379E+1
-2.789E-1	7.260E+0	1.362E+1
-2.773E-1	7.250E+0	1.380E+1
-2.806E-1	7.244E+0	1.368E+1
-2.806E-1	7.286E+0	1.367E+1
-2.789E-1	7.357E+0	1.384E+1
-2.789E-1	7.387E+0	1.384E+1
-2.806E-1	7.322E+0	1.373E+1
-2.806E-1	7.267E+0	1.375E+1
-2.757E-1	7.396E+0	1.376E+1
-2.757E-1	7.328E+0	1.366E+1
-2.773E-1	7.283E+0	1.357E+1
-2.806E-1	7.325E+0	1.364E+1
-2.789E-1	7.247E+0	1.368E+1
-2.789E-1	7.237E+0	1.362E+1
-2.806E-1	7.374E+0	1.372E+1
-2.789E-1	7.309E+0	1.359E+1
-2.773E-1	7.412E+0	1.362E+1
-2.773E-1	7.270E+0	1.366E+1
-2.773E-1	7.292E+0	1.378E+1
-2.822E-1	7.289E+0	1.358E+1
-2.773E-1	7.331E+0	1.374E+1
-2.773E-1	7.338E+0	1.365E+1
-2.773E-1	7.292E+0	1.375E+1
-2.789E-1	7.257E+0	1.361E+1
-2.741E-1	7.374E+0	1.372E+1
-2.789E-1	7.276E+0	1.368E+1
-2.773E-1	7.312E+0	1.371E+1
-2.773E-1	7.367E+0	1.384E+1
-2.757E-1	7.419E+0	1.385E+1
-2.773E-1	7.305E+0	1.388E+1
-2.773E-1	7.361E+0	1.383E+1
-2.789E-1	7.270E+0	1.369E+1
-2.757E-1	7.289E+0	1.364E+1
-2.773E-1	7.315E+0	1.350E+1
-2.806E-1	7.244E+0	1.356E+1
-2.806E-1	7.221E+0	1.370E+1
-2.773E-1	7.283E+0	1.380E+1
-2.773E-1	7.241E+0	1.361E+1
-2.806E-1	7.289E+0	1.381E+1
-2.789E-1	7.267E+0	1.374E+1
-2.789E-1	7.250E+0	1.370E+1
-2.757E-1	7.140E+0	1.365E+1
-2.773E-1	7.367E+0	1.367E+1
-2.789E-1	7.351E+0	1.379E+1
-2.789E-1	7.315E+0	1.363E+1
-2.757E-1	7.361E+0	1.361E+1
-2.806E-1	7.361E+0	1.367E+1
-2.789E-1	7.257E+0	1.370E+1
-2.757E-1	7.412E+0	1.366E+1
-2.773E-1	7.305E+0	1.365E+1
-2.822E-1	7.234E+0	1.372E+1
-2.773E-1	7.263E+0	1.376E+1
-2.789E-1	7.361E+0	1.365E+1
-2.773E-1	7.267E+0	1.375E+1
-2.789E-1	7.263E+0	1.367E+1
-2.789E-1	7.351E+0	1.366E+1
-2.789E-1	7.273E+0	1.376E+1
-2.806E-1	7.315E+0	1.385E+1
-2.757E-1	7.296E+0	1.361E+1
-2.773E-1	7.351E+0	1.387E+1
-2.789E-1	7.283E+0	1.365E+1
-2.789E-1	7.276E+0	1.376E+1
-2.789E-1	7.189E+0	1.374E+1
-2.822E-1	7.250E+0	1.364E+1
-2.741E-1	7.302E+0	1.370E+1
-2.773E-1	7.198E+0	1.360E+1
-2.789E-1	7.279E+0	1.372E+1
-2.789E-1	7.231E+0	1.368E+1
-2.757E-1	7.344E+0	1.366E+1
-2.757E-1	7.396E+0	1.364E+1
-2.822E-1	7.312E+0	1.377E+1
-2.789E-1	7.231E+0	1.356E+1
-2.757E-1	7.263E+0	1.373E+1
-2.789E-1	7.312E+0	1.361E+1
-2.773E-1	7.205E+0	1.369E+1
-2.806E-1	7.283E+0	1.367E+1
-2.757E-1	7.292E+0	1.370E+1
-2.741E-1	7.283E+0	1.365E+1
-2.789E-1	7.276E+0	1.381E+1
-2.789E-1	7.348E+0	1.368E+1
-2.773E-1	7.357E+0	1.383E+1
-2.757E-1	7.224E+0	1.358E+1
-2.806E-1	7.247E+0	1.358E+1
-2.789E-1	7.344E+0	1.370E+1
-2.789E-1	7.286E+0	1.355E+1
-2.773E-1	7.218E+0	1.355E+1
-2.789E-1	7.315E+0	1.361E+1
-2.789E-1	7.305E+0	1.360E+1
-2.757E-1	7.267E+0	1.377E+1
-2.806E-1	7.273E+0	1.361E+1
-2.789E-1	7.254E+0	1.373E+1
-2.789E-1	7.254E+0	1.372E+1
-2.806E-1	7.211E+0	1.373E+1
-2.773E-1	7.211E+0	1.362E+1
-2.789E-1	7.260E+0	1.367E+1
-2.789E-1	7.309E+0	1.364E+1
-2.757E-1	7.260E+0	1.364E+1
-2.757E-1	7.364E+0	1.369E+1
-2.789E-1	7.289E+0	1.383E+1
-2.806E-1	7.331E+0	1.379E+1
-2.773E-1	7.302E+0	1.371E+1
-2.789E-1	7.221E+0	1.367E+1
-2.822E-1	7.331E+0	1.362E+1
-2.789E-1	7.267E+0	1.363E+1
-2.773E-1	7.344E+0	1.369E+1
-2.789E-1	7.263E+0	1.378E+1
-2.806E-1	7.237E+0	1.368E+1
-2.789E-1	7.338E+0	1.379E+1
-2.773E-1	7.396E+0	1.379E+1
-2.806E-1	7.305E+0	1.376E+1
-2.789E-1	7.390E+0	1.370E+1
-2.789E-1	7.296E+0	1.361E+1
-2.773E-1	7.267E+0	1.370E+1
-2.789E-1	7.315E+0	1.362E+1
-2.773E-1	7.270E+0	1.361E+1
-2.806E-1	7.257E+0	1.375E+1
-2.773E-1	7.211E+0	1.375E+1
-2.757E-1	7.328E+0	1.353E+1
-2.806E-1	7.354E+0	1.365E+1
-2.806E-1	7.237E+0	1.368E+1
-2.757E-1	7.296E+0	1.366E+1
-2.773E-1	7.228E+0	1.365E+1
-2.773E-1	7.305E+0	1.367E+1
-2.773E-1	7.364E+0	1.382E+1
-2.773E-1	7.331E+0	1.364E+1
-2.757E-1	7.270E+0	1.374E+1
-2.789E-1	7.302E+0	1.381E+1
-2.806E-1	7.250E+0	1.378E+1
-2.773E-1	7.344E+0	1.378E+1
-2.806E-1	7.140E+0	1.368E+1
-2.822E-1	7.354E+0	1.378E+1
-2.773E-1	7.286E+0	1.366E+1
-2.773E-1	7.325E+0	1.367E+1
-2.789E-1	7.390E+0	1.358E+1
-2.806E-1	7.305E+0	1.384E+1
-2.822E-1	7.260E+0	1.374E+1
-2.773E-1	7.263E+0	1.371E+1
-2.757E-1	7.189E+0	1.366E+1
-2.806E-1	7.364E+0	1.372E+1
-2.822E-1	7.267E+0	1.380E+1
-2.789E-1	7.419E+0	1.362E+1
-2.773E-1	7.309E+0	1.357E+1
-2.789E-1	7.387E+0	1.375E+1
-2.806E-1	7.286E+0	1.375E+1
-2.741E-1	7.396E+0	1.370E+1
-2.757E-1	7.292E+0	1.361E+1
-2.789E-1	7.257E+0	1.363E+1
-2.773E-1	7.331E+0	1.375E+1
-2.789E-1	7.325E+0	1.379E+1
-2.789E-1	7.263E+0	1.377E+1
-2.789E-1	7.250E+0	1.374E+1
-2.773E-1	7.218E+0	1.377E+1
-2.757E-1	7.279E+0	1.374E+1
-2.789E-1	7.286E+0	1.361E+1
-2.757E-1	7.383E+0	1.361E+1
-2.822E-1	7.189E+0	1.367E+1
-2.757E-1	7.127E+0	1.357E+1
-2.757E-1	7.215E+0	1.371E+1
-2.822E-1	7.302E+0	1.369E+1
-2.773E-1	7.315E+0	1.378E+1
-2.789E-1	7.390E+0	1.366E+1
-2.789E-1	7.318E+0	1.366E+1
-2.789E-1	7.202E+0	1.372E+1
-2.789E-1	7.315E+0	1.358E+1
-2.773E-1	7.189E+0	1.366E+1
-2.773E-1	7.289E+0	1.367E+1
-2.806E-1	7.263E+0	1.362E+1
-2.806E-1	7.302E+0	1.368E+1
-2.789E-1	7.354E+0	1.364E+1
-2.773E-1	7.276E+0	1.358E+1
-2.773E-1	7.231E+0	1.362E+1
-2.789E-1	7.312E+0	1.367E+1
-2.773E-1	7.344E+0	1.366E+1
-2.757E-1	7.292E+0	1.362E+1
-2.789E-1	7.315E+0	1.375E+1
-2.773E-1	7.276E+0	1.372E+1
-2.757E-1	7.390E+0	1.372E+1
-2.741E-1	7.338E+0	1.378E+1
-2.789E-1	7.286E+0	1.367E+1
-2.773E-1	7.322E+0	1.369E+1
-2.757E-1	7.192E+0	1.370E+1
-2.806E-1	7.305E+0	1.386E+1
-2.773E-1	7.335E+0	1.366E+1
-2.806E-1	7.202E+0	1.368E+1
-2.773E-1	7.338E+0	1.368E+1
-2.806E-1	7.331E+0	1.362E+1
-2.789E-1	7.182E+0	1.349E+1
-2.789E-1	7.286E+0	1.365E+1
-2.757E-1	7.244E+0	1.371E+1
-2.806E-1	7.318E+0	1.379E+1
-2.806E-1	7.292E+0	1.370E+1
-2.806E-1	7.309E+0	1.353E+1
-2.757E-1	7.283E+0	1.359E+1
-2.757E-1	7.208E+0	1.375E+1
-2.806E-1	7.273E+0	1.369E+1
-2.757E-1	7.367E+0	1.373E+1
-2.773E-1	7.344E+0	1.364E+1
-2.757E-1	7.380E+0	1.356E+1
-2.789E-1	7.218E+0	1.363E+1
-2.806E-1	7.159E+0	1.362E+1
-2.789E-1	7.318E+0	1.367E+1
-2.773E-1	7.305E+0	1.373E+1
-2.806E-1	7.351E+0	1.369E+1
-2.757E-1	7.322E+0	1.353E+1
-2.773E-1	7.344E+0	1.374E+1
-2.789E-1	7.276E+0	1.355E+1
-2.789E-1	7.328E+0	1.377E+1
-2.806E-1	7.344E+0	1.370E+1
-2.773E-1	7.312E+0	1.368E+1
-2.757E-1	7.273E+0	1.363E+1
-2.789E-1	7.348E+0	1.376E+1
-2.789E-1	7.383E+0	1.378E+1
-2.757E-1	7.283E+0	1.386E+1
-2.773E-1	7.296E+0	1.375E+1
-2.806E-1	7.195E+0	1.365E+1
-2.789E-1	7.341E+0	1.359E+1
-2.757E-1	7.234E+0	1.373E+1
-2.773E-1	7.296E+0	1.354E+1
-2.806E-1	7.305E+0	1.376E+1
-2.773E-1	7.215E+0	1.357E+1
-2.757E-1	7.312E+0	1.352E+1
-2.789E-1	7.263E+0	1.375E+1
-2.789E-1	7.315E+0	1.364E+1
-2.789E-1	7.283E+0	1.386E+1
-2.757E-1	7.267E+0	1.368E+1
-2.789E-1	7.166E+0	1.350E+1
-2.789E-1	7.247E+0	1.367E+1
-2.789E-1	7.163E+0	1.371E+1
-2.757E-1	7.257E+0	1.357E+1
-2.789E-1	7.361E+0	1.366E+1
-2.806E-1	7.286E+0	1.371E+1
-2.822E-1	7.374E+0	1.385E+1
-2.806E-1	7.406E+0	1.374E+1
-2.773E-1	7.335E+0	1.362E+1
-2.806E-1	7.257E+0	1.360E+1
-2.789E-1	7.257E+0	1.362E+1
-2.789E-1	7.270E+0	1.367E+1
-2.741E-1	7.305E+0	1.378E+1
-2.789E-1	7.244E+0	1.359E+1
-2.789E-1	7.237E+0	1.368E+1
-2.773E-1	7.396E+0	1.362E+1
-2.789E-1	7.393E+0	1.358E+1
-2.806E-1	7.247E+0	1.354E+1
-2.789E-1	7.189E+0	1.376E+1
-2.773E-1	7.357E+0	1.351E+1
-2.773E-1	7.380E+0	1.375E+1
-2.773E-1	7.335E+0	1.367E+1
-2.773E-1	7.292E+0	1.366E+1
-2.789E-1	7.305E+0	1.346E+1
-2.773E-1	7.176E+0	1.366E+1
-2.789E-1	7.279E+0	1.376E+1
-2.789E-1	7.328E+0	1.361E+1
-2.773E-1	7.267E+0	1.369E+1
-2.773E-1	7.322E+0	1.374E+1
-2.789E-1	7.260E+0	1.368E+1
-2.822E-1	7.263E+0	1.365E+1
-2.757E-1	7.302E+0	1.365E+1
-2.789E-1	7.364E+0	1.363E+1
-2.806E-1	7.309E+0	1.366E+1
-2.806E-1	7.296E+0	1.371E+1
-2.773E-1	7.247E+0	1.353E+1
-2.773E-1	7.202E+0	1.366E+1
-2.789E-1	7.267E+0	1.367E+1
-2.806E-1	7.250E+0	1.369E+1
-2.773E-1	7.231E+0	1.367E+1
-2.773E-1	7.250E+0	1.358E+1
-2.806E-1	7.357E+0	1.365E+1
-2.789E-1	7.211E+0	1.363E+1
-2.773E-1	7.292E+0	1.360E+1
-2.757E-1	7.338E+0	1.370E+1
-2.806E-1	7.341E+0	1.367E+1
-2.789E-1	7.341E+0	1.368E+1
-2.773E-1	7.289E+0	1.373E+1
-2.789E-1	7.267E+0	1.362E+1
-2.806E-1	7.289E+0	1.373E+1
-2.806E-1	7.335E+0	1.351E+1
-2.789E-1	7.403E+0	1.364E+1
-2.773E-1	7.273E+0	1.361E+1
-2.789E-1	7.205E+0	1.373E+1
-2.789E-1	7.153E+0	1.353E+1
-2.773E-1	7.299E+0	1.368E+1
-2.757E-1	7.279E+0	1.380E+1
-2.757E-1	7.224E+0	1.352E+1
-2.806E-1	7.208E+0	1.361E+1
-2.773E-1	7.208E+0	1.368E+1
-2.806E-1	7.296E+0	1.380E+1
-2.789E-1	7.302E+0	1.366E+1
-2.789E-1	7.211E+0	1.360E+1
-2.773E-1	7.305E+0	1.367E+1
-2.806E-1	7.257E+0	1.369E+1
-2.789E-1	7.335E+0	1.362E+1
-2.789E-1	7.250E+0	1.362E+1
-2.773E-1	7.286E+0	1.362E+1
-2.789E-1	7.205E+0	1.363E+1
-2.789E-1	7.351E+0	1.376E+1
-2.773E-1	7.221E+0	1.359E+1
-2.773E-1	7.267E+0	1.362E+1
-2.773E-1	7.279E+0	1.359E+1
-2.806E-1	7.176E+0	1.362E+1
-2.806E-1	7.315E+0	1.353E+1
-2.773E-1	7.283E+0	1.362E+1
-2.773E-1	7.260E+0	1.354E+1
-2.806E-1	7.202E+0	1.361E+1
-2.773E-1	7.221E+0	1.370E+1
-2.789E-1	7.348E+0	1.357E+1
-2.773E-1	7.286E+0	1.366E+1
-2.806E-1	7.354E+0	1.372E+1
-2.773E-1	7.299E+0	1.380E+1
-2.757E-1	7.263E+0	1.371E+1
-2.789E-1	7.211E+0	1.369E+1
-2.789E-1	7.341E+0	1.354E+1
-2.773E-1	7.263E+0	1.381E+1
-2.757E-1	7.241E+0	1.368E+1
-2.741E-1	7.179E+0	1.361E+1
-2.789E-1	7.257E+0	1.373E+1
-2.773E-1	7.208E+0	1.358E+1
-2.773E-1	7.335E+0	1.369E+1
-2.757E-1	7.325E+0	1.356E+1
-2.838E-1	7.309E+0	1.363E+1
-2.806E-1	7.325E+0	1.359E+1
-2.773E-1	7.286E+0	1.352E+1
-2.773E-1	7.309E+0	1.357E+1
-2.806E-1	7.367E+0	1.363E+1
-2.789E-1	7.211E+0	1.368E+1
-2.789E-1	7.260E+0	1.378E+1
-2.773E-1	7.335E+0	1.363E+1
-2.822E-1	7.163E+0	1.370E+1
-2.806E-1	7.322E+0	1.371E+1
-2.757E-1	7.292E+0	1.367E+1
-2.757E-1	7.335E+0	1.367E+1
-2.806E-1	7.146E+0	1.368E+1
-2.789E-1	7.176E+0	1.358E+1
-2.773E-1	7.279E+0	1.364E+1
-2.757E-1	7.208E+0	1.366E+1
-2.806E-1	7.341E+0	1.357E+1
-2.773E-1	7.338E+0	1.366E+1
-2.741E-1	7.344E+0	1.362E+1
-2.789E-1	7.276E+0	1.364E+1
-2.806E-1	7.267E+0	1.376E+1
-2.789E-1	7.254E+0	1.371E+1
-2.757E-1	7.322E+0	1.372E+1
-2.757E-1	7.211E+0	1.352E+1
-2.789E-1	7.237E+0	1.366E+1
-2.789E-1	7.267E+0	1.361E+1
-2.757E-1	7.309E+0	1.376E+1
-2.773E-1	7.254E+0	1.361E+1
-2.773E-1	7.202E+0	1.369E+1
-2.773E-1	7.299E+0	1.371E+1
-2.757E-1	7.237E+0	1.372E+1
-2.773E-1	7.354E+0	1.347E+1
-2.789E-1	7.234E+0	1.366E+1
-2.806E-1	7.412E+0	1.361E+1
-2.757E-1	7.234E+0	1.378E+1
-2.773E-1	7.244E+0	1.367E+1
-2.822E-1	7.260E+0	1.357E+1
-2.806E-1	7.257E+0	1.367E+1
-2.773E-1	7.224E+0	1.378E+1
-2.757E-1	7.283E+0	1.373E+1
-2.806E-1	7.387E+0	1.366E+1
-2.789E-1	7.335E+0	1.369E+1
-2.757E-1	7.390E+0	1.378E+1
-2.773E-1	7.292E+0	1.371E+1
-2.789E-1	7.234E+0	1.373E+1
-2.806E-1	7.322E+0	1.362E+1
-2.773E-1	7.231E+0	1.365E+1
-2.741E-1	7.195E+0	1.370E+1
-2.806E-1	7.137E+0	1.351E+1
-2.773E-1	7.195E+0	1.355E+1
-2.757E-1	7.234E+0	1.362E+1
-2.806E-1	7.322E+0	1.378E+1
-2.806E-1	7.172E+0	1.368E+1
-2.806E-1	7.270E+0	1.358E+1
-2.757E-1	7.267E+0	1.380E+1
-2.806E-1	7.279E+0	1.357E+1
-2.789E-1	7.270E+0	1.360E+1
-2.789E-1	7.331E+0	1.361E+1
-2.789E-1	7.367E+0	1.355E+1
-2.789E-1	7.189E+0	1.352E+1
-2.789E-1	7.283E+0	1.364E+1
-2.789E-1	7.208E+0	1.355E+1
-2.741E-1	7.331E+0	1.371E+1
-2.773E-1	7.163E+0	1.366E+1
-2.773E-1	7.215E+0	1.376E+1
-2.789E-1	7.344E+0	1.352E+1
-2.773E-1	7.383E+0	1.369E+1
-2.773E-1	7.270E+0	1.368E+1
-2.789E-1	7.202E+0	1.358E+1
-2.806E-1	7.299E+0	1.355E+1
-2.789E-1	7.309E+0	1.358E+1
-2.789E-1	7.292E+0	1.371E+1
-2.773E-1	7.231E+0	1.355E+1
-2.773E-1	7.211E+0	1.365E+1
-2.773E-1	7.231E+0	1.357E+1
-2.773E-1	7.250E+0	1.358E+1
-2.773E-1	7.241E+0	1.374E+1
-2.773E-1	7.296E+0	1.363E+1
-2.789E-1	7.309E+0	1.383E+1
-2.773E-1	7.279E+0	1.370E+1
-2.806E-1	7.351E+0	1.363E+1
-2.789E-1	7.309E+0	1.363E+1
-2.757E-1	7.354E+0	1.358E+1
-2.789E-1	7.244E+0	1.367E+1
-2.822E-1	7.302E+0	1.363E+1
-2.789E-1	7.224E+0	1.369E+1
-2.773E-1	7.224E+0	1.372E+1
-2.773E-1	7.221E+0	1.366E+1
-2.789E-1	7.305E+0	1.368E+1
-2.789E-1	7.241E+0	1.364E+1
-2.757E-1	7.257E+0	1.360E+1
-2.806E-1	7.331E+0	1.361E+1
-2.789E-1	7.276E+0	1.371E+1
-2.789E-1	7.286E+0	1.362E+1
-2.789E-1	7.267E+0	1.359E+1
-2.757E-1	7.137E+0	1.361E+1
-2.789E-1	7.247E+0	1.361E+1
-2.806E-1	7.302E+0	1.376E+1
-2.773E-1	7.279E+0	1.358E+1
-2.773E-1	7.380E+0	1.367E+1
-2.789E-1	7.361E+0	1.370E+1
-2.822E-1	7.299E+0	1.379E+1
-2.741E-1	7.241E+0	1.378E+1
-2.773E-1	7.267E+0	1.377E+1
-2.789E-1	7.267E+0	1.362E+1
-2.806E-1	7.328E+0	1.355E+1
-2.757E-1	7.189E+0	1.363E+1
-2.789E-1	7.315E+0	1.366E+1
-2.806E-1	7.328E+0	1.367E+1
-2.773E-1	7.228E+0	1.358E+1
-2.757E-1	7.221E+0	1.351E+1
-2.773E-1	7.267E+0	1.369E+1
-2.806E-1	7.341E+0	1.358E+1
-2.806E-1	7.322E+0	1.380E+1
-2.789E-1	7.351E+0	1.371E+1
-2.773E-1	7.341E+0	1.347E+1
-2.789E-1	7.244E+0	1.366E+1
-2.789E-1	7.231E+0	1.349E+1
-2.741E-1	7.254E+0	1.362E+1
-2.773E-1	7.267E+0	1.381E+1
-2.789E-1	7.286E+0	1.375E+1
-2.806E-1	7.247E+0	1.367E+1
-2.773E-1	7.270E+0	1.367E+1
-2.789E-1	7.211E+0	1.376E+1
-2.789E-1	7.237E+0	1.373E+1
-2.789E-1	7.205E+0	1.385E+1
-2.773E-1	7.276E+0	1.366E+1
-2.806E-1	7.260E+0	1.354E+1
-2.789E-1	7.367E+0	1.368E+1
-2.789E-1	7.221E+0	1.362E+1
-2.741E-1	7.218E+0	1.361E+1
-2.757E-1	7.228E+0	1.377E+1
-2.806E-1	7.331E+0	1.371E+1
-2.789E-1	7.263E+0	1.380E+1
-2.773E-1	7.208E+0	1.369E+1
-2.773E-1	7.351E+0	1.371E+1
-2.806E-1	7.331E+0	1.355E+1
-2.757E-1	7.283E+0	1.376E+1
-2.789E-1	7.341E+0	1.373E+1
-2.773E-1	7.364E+0	1.363E+1
-2.789E-1	7.286E+0	1.362E+1
-2.789E-1	7.283E+0	1.357E+1
-2.757E-1	7.292E+0	1.376E+1
-2.773E-1	7.273E+0	1.369E+1
-2.822E-1	7.244E+0	1.354E+1
-2.773E-1	7.305E+0	1.371E+1
-2.773E-1	7.267E+0	1.362E+1
-2.789E-1	7.263E+0	1.379E+1
-2.789E-1	7.247E+0	1.358E+1
-2.789E-1	7.237E+0	1.362E+1
-2.757E-1	7.364E+0	1.364E+1
-2.773E-1	7.315E+0	1.376E+1
-2.789E-1	7.357E+0	1.364E+1
-2.806E-1	7.302E+0	1.369E+1
-2.757E-1	7.364E+0	1.369E+1
-2.757E-1	7.195E+0	1.356E+1
-2.822E-1	7.198E+0	1.366E+1
-2.806E-1	7.279E+0	1.371E+1
-2.773E-1	7.250E+0	1.365E+1
-2.789E-1	7.325E+0	1.368E+1
-2.789E-1	7.273E+0	1.362E+1
-2.789E-1	7.305E+0	1.369E+1
-2.773E-1	7.335E+0	1.367E+1
-2.773E-1	7.299E+0	1.367E+1
-2.806E-1	7.182E+0	1.372E+1
-2.789E-1	7.335E+0	1.382E+1
-2.757E-1	7.325E+0	1.369E+1
-2.806E-1	7.218E+0	1.373E+1
-2.806E-1	7.244E+0	1.366E+1
-2.789E-1	7.370E+0	1.374E+1
-2.757E-1	7.127E+0	1.370E+1
-2.773E-1	7.231E+0	1.352E+1
-2.838E-1	7.325E+0	1.358E+1
-2.789E-1	7.224E+0	1.372E+1
-2.757E-1	7.341E+0	1.353E+1
-2.789E-1	7.328E+0	1.375E+1
-2.773E-1	7.305E+0	1.370E+1
-2.757E-1	7.283E+0	1.362E+1
-2.757E-1	7.312E+0	1.369E+1
-2.773E-1	7.257E+0	1.371E+1
-2.789E-1	7.215E+0	1.373E+1
-2.789E-1	7.179E+0	1.369E+1
-2.757E-1	7.247E+0	1.367E+1
-2.773E-1	7.354E+0	1.356E+1
-2.789E-1	7.299E+0	1.378E+1
-2.806E-1	7.270E+0	1.355E+1
-2.757E-1	7.335E+0	1.346E+1
-2.773E-1	7.202E+0	1.371E+1
-2.789E-1	7.273E+0	1.360E+1
-2.789E-1	7.286E+0	1.366E+1
-2.773E-1	7.318E+0	1.372E+1
-2.789E-1	7.302E+0	1.373E+1
-2.806E-1	7.244E+0	1.370E+1
-2.789E-1	7.302E+0	1.361E+1
-2.741E-1	7.406E+0	1.367E+1
-2.773E-1	7.276E+0	1.347E+1
-2.773E-1	7.348E+0	1.368E+1
-2.789E-1	7.289E+0	1.368E+1
-2.773E-1	7.302E+0	1.363E+1
-2.806E-1	7.331E+0	1.360E+1
-2.806E-1	7.224E+0	1.363E+1
-2.773E-1	7.241E+0	1.364E+1
-2.757E-1	7.244E+0	1.360E+1
-2.806E-1	7.341E+0	1.363E+1
-2.822E-1	7.283E+0	1.373E+1
-2.789E-1	7.179E+0	1.358E+1
-2.773E-1	7.344E+0	1.348E+1
-2.773E-1	7.250E+0	1.368E+1
-2.789E-1	7.338E+0	1.371E+1
-2.773E-1	7.286E+0	1.355E+1
-2.757E-1	7.380E+0	1.376E+1
-2.773E-1	7.354E+0	1.373E+1
-2.789E-1	7.322E+0	1.366E+1
-2.773E-1	7.377E+0	1.358E+1
-2.789E-1	7.279E+0	1.367E+1
-2.789E-1	7.322E+0	1.378E+1
-2.789E-1	7.357E+0	1.362E+1
-2.789E-1	7.270E+0	1.370E+1
-2.757E-1	7.273E+0	1.374E+1
-2.773E-1	7.257E+0	1.368E+1
-2.806E-1	7.260E+0	1.373E+1
-2.773E-1	7.296E+0	1.362E+1
-2.757E-1	7.328E+0	1.365E+1
-2.773E-1	7.302E+0	1.367E+1
-2.822E-1	7.228E+0	1.359E+1
-2.789E-1	7.348E+0	1.367E+1
-2.773E-1	7.244E+0	1.363E+1
-2.789E-1	7.215E+0	1.369E+1
-2.789E-1	7.357E+0	1.372E+1
-2.773E-1	7.309E+0	1.372E+1
-2.789E-1	7.273E+0	1.361E+1
-2.773E-1	7.228E+0	1.369E+1
-2.789E-1	7.325E+0	1.363E+1
-2.789E-1	7.338E+0	1.353E+1
-2.757E-1	7.267E+0	1.377E+1
-2.806E-1	7.312E+0	1.387E+1
-2.789E-1	7.315E+0	1.368E+1
-2.773E-1	7.244E+0	1.368E+1
-2.741E-1	7.237E+0	1.368E+1
-2.806E-1	7.267E+0	1.366E+1
-2.789E-1	7.273E+0	1.363E+1
-2.789E-1	7.273E+0	1.356E+1
-2.757E-1	7.244E+0	1.375E+1
-2.789E-1	7.322E+0	1.364E+1
-2.806E-1	7.318E+0	1.379E+1
-2.789E-1	7.218E+0	1.356E+1
-2.757E-1	7.224E+0	1.373E+1
-2.773E-1	7.260E+0	1.366E+1
-2.806E-1	7.202E+0	1.372E+1
-2.773E-1	7.244E+0	1.366E+1
-2.773E-1	7.231E+0	1.376E+1
-2.789E-1	7.354E+0	1.370E+1
-2.806E-1	7.351E+0	1.364E+1
-2.789E-1	7.312E+0	1.371E+1
-2.773E-1	7.215E+0	1.370E+1
-2.757E-1	7.328E+0	1.369E+1
-2.806E-1	7.335E+0	1.372E+1
-2.773E-1	7.289E+0	1.368E+1
-2.757E-1	7.296E+0	1.364E+1
-2.773E-1	7.211E+0	1.376E+1
-2.789E-1	7.361E+0	1.366E+1
-2.822E-1	7.234E+0	1.366E+1
-2.773E-1	7.221E+0	1.374E+1
-2.757E-1	7.370E+0	1.355E+1
-2.806E-1	7.299E+0	1.359E+1
-2.806E-1	7.318E+0	1.376E+1
-2.741E-1	7.205E+0	1.365E+1
-2.773E-1	7.341E+0	1.361E+1
-2.806E-1	7.270E+0	1.367E+1
-2.773E-1	7.299E+0	1.357E+1
-2.789E-1	7.270E+0	1.369E+1
-2.773E-1	7.231E+0	1.374E+1
-2.806E-1	7.331E+0	1.371E+1
-2.773E-1	7.276E+0	1.371E+1
-2.773E-1	7.292E+0	1.365E+1
-2.773E-1	7.208E+0	1.356E+1
-2.789E-1	7.231E+0	1.367E+1
-2.789E-1	7.299E+0	1.373E+1
-2.789E-1	7.283E+0	1.368E+1
-2.789E-1	7.299E+0	1.366E+1
-2.822E-1	7.335E+0	1.365E+1
-2.789E-1	7.292E+0	1.364E+1
-2.789E-1	7.254E+0	1.373E+1
-2.773E-1	7.309E+0	1.363E+1
-2.806E-1	7.273E+0	1.366E+1
-2.773E-1	7.244E+0	1.360E+1
-2.773E-1	7.254E+0	1.360E+1
-2.789E-1	7.305E+0	1.362E+1
-2.806E-1	7.335E+0	1.375E+1
-2.789E-1	7.273E+0	1.376E+1
-2.789E-1	7.273E+0	1.370E+1
-2.757E-1	7.367E+0	1.373E+1
-2.773E-1	7.309E+0	1.362E+1
-2.806E-1	7.267E+0	1.363E+1
-2.773E-1	7.296E+0	1.354E+1
-2.773E-1	7.286E+0	1.369E+1
-2.806E-1	7.228E+0	1.371E+1
-2.773E-1	7.292E+0	1.362E+1
-2.773E-1	7.412E+0	1.360E+1
-2.806E-1	7.150E+0	1.365E+1
-2.757E-1	7.257E+0	1.370E+1
-2.773E-1	7.387E+0	1.378E+1
-2.757E-1	7.289E+0	1.377E+1
-2.773E-1	7.325E+0	1.352E+1
-2.789E-1	7.260E+0	1.373E+1
-2.773E-1	7.263E+0	1.359E+1
-2.773E-1	7.241E+0	1.376E+1
-2.773E-1	7.279E+0	1.361E+1
-2.789E-1	7.224E+0	1.364E+1
-2.789E-1	7.172E+0	1.371E+1
-2.773E-1	7.312E+0	1.371E+1
-2.757E-1	7.315E+0	1.374E+1
-2.789E-1	7.299E+0	1.384E+1
-2.789E-1	7.289E+0	1.372E+1
-2.757E-1	7.247E+0	1.356E+1
-2.789E-1	7.344E+0	1.355E+1
-2.806E-1	7.302E+0	1.361E+1
-2.773E-1	7.254E+0	1.364E+1
-2.773E-1	7.254E+0	1.358E+1
-2.789E-1	7.305E+0	1.350E+1
-2.789E-1	7.432E+0	1.372E+1
-2.757E-1	7.331E+0	1.375E+1
-2.741E-1	7.257E+0	1.361E+1
-2.789E-1	7.244E+0	1.367E+1
-2.806E-1	7.279E+0	1.362E+1
-2.757E-1	7.315E+0	1.374E+1
-2.773E-1	7.299E+0	1.365E+1
-2.773E-1	7.309E+0	1.373E+1
-2.789E-1	7.309E+0	1.351E+1
-2.773E-1	7.250E+0	1.373E+1
-2.789E-1	7.338E+0	1.359E+1
-2.806E-1	7.286E+0	1.385E+1
-2.789E-1	7.335E+0	1.370E+1
-2.806E-1	7.364E+0	1.376E+1
-2.773E-1	7.318E+0	1.359E+1
-2.822E-1	7.305E+0	1.370E+1
-2.773E-1	7.361E+0	1.360E+1
-2.773E-1	7.322E+0	1.365E+1
-2.773E-1	7.289E+0	1.362E+1
-2.773E-1	7.260E+0	1.376E+1
-2.789E-1	7.331E+0	1.364E+1
-2.773E-1	7.228E+0	1.366E+1
-2.741E-1	7.279E+0	1.364E+1
-2.773E-1	7.318E+0	1.367E+1
-2.806E-1	7.302E+0	1.380E+1
-2.773E-1	7.273E+0	1.364E+1
-2.773E-1	7.403E+0	1.375E+1
-2.757E-1	7.088E+0	1.373E+1
-2.789E-1	7.283E+0	1.356E+1
-2.806E-1	7.202E+0	1.366E+1
-2.757E-1	7.172E+0	1.374E+1
-2.773E-1	7.325E+0	1.372E+1
-2.789E-1	7.325E+0	1.364E+1
-2.789E-1	7.380E+0	1.354E+1
-2.757E-1	7.257E+0	1.374E+1
-2.806E-1	7.237E+0	1.363E+1
-2.789E-1	7.351E+0	1.369E+1
-2.806E-1	7.257E+0	1.373E+1
-2.773E-1	7.241E+0	1.373E+1
-2.789E-1	7.224E+0	1.361E+1
-2.773E-1	7.189E+0	1.374E+1
-2.789E-1	7.305E+0	1.363E+1
-2.773E-1	7.228E+0	1.376E+1
-2.773E-1	7.309E+0	1.357E+1
-2.822E-1	7.124E+0	1.356E+1
-2.789E-1	7.318E+0	1.353E+1
-2.757E-1	7.279E+0	1.362E+1
-2.757E-1	7.299E+0	1.344E+1
-2.806E-1	7.121E+0	1.385E+1
-2.789E-1	7.331E+0	1.372E+1
-2.757E-1	7.254E+0	1.353E+1
-2.789E-1	7.325E+0	1.374E+1
-2.773E-1	7.250E+0	1.373E+1
-2.757E-1	7.254E+0	1.370E+1
-2.773E-1	7.302E+0	1.361E+1
-2.789E-1	7.202E+0	1.376E+1
-2.806E-1	7.228E+0	1.389E+1
-2.789E-1	7.328E+0	1.355E+1
-2.773E-1	7.276E+0	1.366E+1
-2.757E-1	7.247E+0	1.368E+1
-2.806E-1	7.299E+0	1.369E+1
-2.806E-1	7.254E+0	1.358E+1
-2.789E-1	7.234E+0	1.382E+1
-2.806E-1	7.302E+0	1.378E+1
-2.789E-1	7.192E+0	1.364E+1
-2.806E-1	7.286E+0	1.350E+1
-2.773E-1	7.302E+0	1.364E+1
-2.789E-1	7.312E+0	1.356E+1
-2.773E-1	7.406E+0	1.364E+1
-2.773E-1	7.312E+0	1.375E+1
-2.757E-1	7.357E+0	1.369E+1
-2.806E-1	7.387E+0	1.377E+1
-2.789E-1	7.292E+0	1.366E+1
-2.806E-1	7.348E+0	1.380E+1
-2.757E-1	7.292E+0	1.374E+1
-2.789E-1	7.241E+0	1.367E+1
-2.806E-1	7.224E+0	1.366E+1
-2.757E-1	7.403E+0	1.359E+1
-2.757E-1	7.228E+0	1.363E+1
-2.789E-1	7.335E+0	1.375E+1
-2.773E-1	7.257E+0	1.365E+1
-2.789E-1	7.367E+0	1.369E+1
-2.741E-1	7.215E+0	1.363E+1
-2.757E-1	7.244E+0	1.351E+1
-2.773E-1	7.357E+0	1.365E+1
-2.789E-1	7.309E+0	1.358E+1
-2.757E-1	7.419E+0	1.367E+1
-2.773E-1	7.296E+0	1.363E+1
-2.773E-1	7.270E+0	1.366E+1
-2.773E-1	7.276E+0	1.363E+1
-2.773E-1	7.279E+0	1.371E+1
-2.773E-1	7.387E+0	1.371E+1
-2.773E-1	7.289E+0	1.368E+1
-2.757E-1	7.198E+0	1.353E+1
-2.757E-1	7.241E+0	1.366E+1
-2.757E-1	7.153E+0	1.365E+1
-2.806E-1	7.299E+0	1.369E+1
-2.773E-1	7.325E+0	1.361E+1
-2.773E-1	7.159E+0	1.364E+1
-2.789E-1	7.312E+0	1.361E+1
-2.822E-1	7.351E+0	1.358E+1
-2.789E-1	7.344E+0	1.360E+1
-2.757E-1	7.331E+0	1.369E+1
-2.806E-1	7.361E+0	1.372E+1
-2.789E-1	7.263E+0	1.353E+1
-2.773E-1	7.296E+0	1.367E+1
-2.757E-1	7.328E+0	1.358E+1
-2.789E-1	7.296E+0	1.364E+1
-2.806E-1	7.299E+0	1.377E+1
-2.757E-1	7.237E+0	1.360E+1
-2.757E-1	7.335E+0	1.356E+1
-2.757E-1	7.328E+0	1.363E+1
-2.789E-1	7.351E+0	1.370E+1
-2.789E-1	7.270E+0	1.373E+1
-2.757E-1	7.270E+0	1.378E+1
-2.757E-1	7.202E+0	1.375E+1
-2.773E-1	7.231E+0	1.363E+1
-2.773E-1	7.302E+0	1.383E+1
-2.773E-1	7.377E+0	1.363E+1
-2.773E-1	7.309E+0	1.361E+1
-2.822E-1	7.318E+0	1.375E+1
-2.789E-1	7.250E+0	1.383E+1
-2.773E-1	7.328E+0	1.363E+1
-2.757E-1	7.380E+0	1.360E+1
-2.806E-1	7.273E+0	1.376E+1
-2.757E-1	7.244E+0	1.361E+1
-2.741E-1	7.325E+0	1.364E+1
-2.789E-1	7.263E+0	1.377E+1
-2.789E-1	7.348E+0	1.366E+1
-2.773E-1	7.231E+0	1.361E+1
-2.757E-1	7.283E+0	1.371E+1
-2.789E-1	7.250E+0	1.366E+1
-2.789E-1	7.247E+0	1.367E+1
-2.773E-1	7.292E+0	1.361E+1
-2.741E-1	7.315E+0	1.371E+1
-2.773E-1	7.309E+0	1.364E+1
-2.757E-1	7.331E+0	1.361E+1
-2.806E-1	7.257E+0	1.369E+1
-2.757E-1	7.270E+0	1.361E+1
-2.773E-1	7.296E+0	1.376E+1
-2.806E-1	7.309E+0	1.380E+1
-2.773E-1	7.276E+0	1.379E+1
-2.806E-1	7.331E+0	1.355E+1
-2.773E-1	7.279E+0	1.356E+1
-2.789E-1	7.244E+0	1.376E+1
-2.789E-1	7.377E+0	1.362E+1
-2.773E-1	7.276E+0	1.356E+1
-2.789E-1	7.390E+0	1.357E+1
-2.806E-1	7.315E+0	1.357E+1
-2.789E-1	7.237E+0	1.369E+1
-2.773E-1	7.254E+0	1.379E+1
-2.789E-1	7.299E+0	1.365E+1
-2.773E-1	7.198E+0	1.369E+1
-2.789E-1	7.380E+0	1.366E+1
-2.757E-1	7.198E+0	1.370E+1
-2.773E-1	7.231E+0	1.369E+1
-2.773E-1	7.344E+0	1.361E+1
-2.741E-1	7.273E+0	1.366E+1
-2.773E-1	7.312E+0	1.371E+1
-2.757E-1	7.289E+0	1.372E+1
-2.806E-1	7.344E+0	1.367E+1
-2.789E-1	7.279E+0	1.374E+1
-2.773E-1	7.370E+0	1.346E+1
-2.757E-1	7.318E+0	1.355E+1
-2.773E-1	7.315E+0	1.369E+1
-2.757E-1	7.331E+0	1.368E+1
-2.789E-1	7.279E+0	1.363E+1
-2.773E-1	7.286E+0	1.364E+1
-2.822E-1	7.140E+0	1.372E+1
-2.773E-1	7.322E+0	1.384E+1
-2.789E-1	7.231E+0	1.371E+1
-2.773E-1	7.270E+0	1.360E+1
-2.822E-1	7.286E+0	1.358E+1
-2.773E-1	7.354E+0	1.366E+1
-2.773E-1	7.331E+0	1.374E+1
-2.789E-1	7.267E+0	1.358E+1
-2.806E-1	7.361E+0	1.376E+1
-2.757E-1	7.331E+0	1.361E+1
-2.773E-1	7.140E+0	1.367E+1
-2.773E-1	7.419E+0	1.387E+1
-2.806E-1	7.260E+0	1.372E+1
-2.789E-1	7.276E+0	1.366E+1
-2.773E-1	7.250E+0	1.359E+1
-2.757E-1	7.305E+0	1.375E+1
-2.773E-1	7.257E+0	1.358E+1
-2.773E-1	7.309E+0	1.372E+1
-2.757E-1	7.234E+0	1.370E+1
-2.757E-1	7.189E+0	1.364E+1
-2.789E-1	7.140E+0	1.362E+1
-2.806E-1	7.344E+0	1.382E+1
-2.757E-1	7.211E+0	1.366E+1
-2.806E-1	7.299E+0	1.378E+1
-2.789E-1	7.273E+0	1.361E+1
-2.757E-1	7.247E+0	1.380E+1
-2.789E-1	7.270E+0	1.355E+1
-2.789E-1	7.231E+0	1.365E+1
-2.806E-1	7.279E+0	1.353E+1
-2.789E-1	7.312E+0	1.356E+1
-2.773E-1	7.299E+0	1.373E+1
-2.806E-1	7.370E+0	1.346E+1
-2.773E-1	7.263E+0	1.371E+1
-2.773E-1	7.247E+0	1.352E+1
-2.789E-1	7.309E+0	1.366E+1
-2.789E-1	7.289E+0	1.376E+1
-2.789E-1	7.179E+0	1.360E+1
-2.773E-1	7.442E+0	1.366E+1
-2.757E-1	7.325E+0	1.367E+1
-2.757E-1	7.341E+0	1.363E+1
-2.789E-1	7.367E+0	1.376E+1
-2.773E-1	7.279E+0	1.362E+1
-2.757E-1	7.351E+0	1.375E+1
-2.773E-1	7.273E+0	1.368E+1
-2.822E-1	7.357E+0	1.370E+1
-2.789E-1	7.241E+0	1.371E+1
-2.789E-1	7.189E+0	1.384E+1
-2.757E-1	7.292E+0	1.354E+1
-2.806E-1	7.211E+0	1.368E+1
-2.773E-1	7.344E+0	1.373E+1
-2.741E-1	7.231E+0	1.381E+1
-2.773E-1	7.406E+0	1.375E+1
-2.789E-1	7.231E+0	1.380E+1
-2.789E-1	7.309E+0	1.362E+1
-2.757E-1	7.370E+0	1.360E+1
-2.773E-1	7.221E+0	1.371E+1
-2.789E-1	7.260E+0	1.361E+1
-2.806E-1	7.322E+0	1.359E+1
-2.741E-1	7.296E+0	1.358E+1
-2.789E-1	7.231E+0	1.371E+1
-2.789E-1	7.325E+0	1.360E+1
-2.789E-1	7.267E+0	1.373E+1
-2.773E-1	7.234E+0	1.366E+1
-2.789E-1	7.299E+0	1.354E+1
-2.806E-1	7.361E+0	1.373E+1
-2.773E-1	7.218E+0	1.372E+1
-2.757E-1	7.231E+0	1.374E+1
-2.773E-1	7.205E+0	1.369E+1
-2.806E-1	7.318E+0	1.358E+1
-2.757E-1	7.250E+0	1.374E+1
-2.741E-1	7.344E+0	1.374E+1
-2.773E-1	7.257E+0	1.369E+1
-2.806E-1	7.257E+0	1.369E+1
-2.806E-1	7.228E+0	1.367E+1
-2.773E-1	7.237E+0	1.380E+1
-2.789E-1	7.292E+0	1.363E+1
-2.789E-1	7.292E+0	1.359E+1
-2.757E-1	7.344E+0	1.369E+1
-2.806E-1	7.244E+0	1.368E+1
-2.773E-1	7.305E+0	1.373E+1
-2.806E-1	7.325E+0	1.357E+1
-2.789E-1	7.309E+0	1.379E+1
-2.789E-1	7.218E+0	1.375E+1
-2.789E-1	7.318E+0	1.372E+1
-2.822E-1	7.312E+0	1.372E+1
-2.806E-1	7.325E+0	1.378E+1
-2.757E-1	7.224E+0	1.369E+1
-2.757E-1	7.451E+0	1.360E+1
-2.789E-1	7.198E+0	1.356E+1
-2.757E-1	7.267E+0	1.366E+1
-2.757E-1	7.361E+0	1.365E+1
-2.789E-1	7.390E+0	1.389E+1
-2.806E-1	7.364E+0	1.385E+1
-2.773E-1	7.302E+0	1.373E+1
-2.806E-1	7.192E+0	1.368E+1
-2.773E-1	7.260E+0	1.376E+1
-2.789E-1	7.283E+0	1.373E+1
-2.757E-1	7.370E+0	1.358E+1
-2.773E-1	7.364E+0	1.381E+1
-2.773E-1	7.267E+0	1.359E+1
-2.789E-1	7.247E+0	1.364E+1
-2.789E-1	7.276E+0	1.360E+1
-2.741E-1	7.172E+0	1.360E+1
-2.773E-1	7.292E+0	1.361E+1
-2.789E-1	7.221E+0	1.355E+1
-2.806E-1	7.325E+0	1.370E+1
-2.789E-1	7.403E+0	1.375E+1
-2.741E-1	7.292E+0	1.367E+1
-2.789E-1	7.312E+0	1.362E+1
-2.757E-1	7.283E+0	1.365E+1
-2.757E-1	7.241E+0	1.366E+1
-2.741E-1	7.273E+0	1.389E+1
-2.789E-1	7.377E+0	1.361E+1
-2.757E-1	7.328E+0	1.361E+1
-2.757E-1	7.338E+0	1.359E+1
-2.789E-1	7.312E+0	1.367E+1
-2.789E-1	7.299E+0	1.346E+1
-2.789E-1	7.254E+0	1.380E+1
-2.773E-1	7.361E+0	1.370E+1
-2.757E-1	7.224E+0	1.366E+1
-2.789E-1	7.283E+0	1.373E+1
-2.757E-1	7.257E+0	1.363E+1
-2.725E-1	7.312E+0	1.360E+1
-2.789E-1	7.244E+0	1.360E+1
-2.789E-1	7.273E+0	1.361E+1
-2.789E-1	7.260E+0	1.362E+1
-2.789E-1	7.305E+0	1.368E+1
-2.773E-1	7.263E+0	1.359E+1
-2.789E-1	7.312E+0	1.365E+1
-2.773E-1	7.241E+0	1.369E+1
-2.757E-1	7.299E+0	1.356E+1
-2.789E-1	7.247E+0	1.365E+1
-2.789E-1	7.231E+0	1.357E+1
-2.789E-1	7.270E+0	1.375E+1
-2.789E-1	7.270E+0	1.364E+1
-2.757E-1	7.305E+0	1.364E+1
-2.789E-1	7.254E+0	1.389E+1
-2.773E-1	7.221E+0	1.386E+1
-2.773E-1	7.241E+0	1.365E+1
-2.757E-1	7.302E+0	1.361E+1
-2.773E-1	7.335E+0	1.363E+1
-2.789E-1	7.354E+0	1.367E+1
-2.757E-1	7.244E+0	1.369E+1
-2.789E-1	7.179E+0	1.358E+1
-2.822E-1	7.260E+0	1.379E+1
-2.741E-1	7.228E+0	1.361E+1
-2.773E-1	7.315E+0	1.360E+1
-2.789E-1	7.263E+0	1.362E+1
-2.806E-1	7.318E+0	1.377E+1
-2.773E-1	7.224E+0	1.375E+1
-2.757E-1	7.215E+0	1.357E+1
-2.789E-1	7.254E+0	1.369E+1
-2.822E-1	7.179E+0	1.368E+1
-2.789E-1	7.283E+0	1.380E+1
-2.789E-1	7.267E+0	1.385E+1
-2.773E-1	7.247E+0	1.366E+1
-2.789E-1	7.254E+0	1.375E+1
-2.773E-1	7.218E+0	1.360E+1
-2.789E-1	7.228E+0	1.366E+1
-2.773E-1	7.254E+0	1.378E+1
-2.806E-1	7.309E+0	1.354E+1
-2.773E-1	7.241E+0	1.366E+1
-2.741E-1	7.318E+0	1.385E+1
-2.757E-1	7.279E+0	1.382E+1
-2.789E-1	7.231E+0	1.364E+1
-2.773E-1	7.312E+0	1.370E+1
-2.757E-1	7.380E+0	1.374E+1
-2.789E-1	7.159E+0	1.361E+1
-2.789E-1	7.296E+0	1.358E+1
-2.773E-1	7.273E+0	1.380E+1
-2.757E-1	7.270E+0	1.372E+1
-2.773E-1	7.312E+0	1.370E+1
-2.822E-1	7.218E+0	1.380E+1
-2.757E-1	7.315E+0	1.364E+1
-2.757E-1	7.299E+0	1.379E+1
-2.773E-1	7.335E+0	1.375E+1
-2.789E-1	7.247E+0	1.378E+1
-2.773E-1	7.344E+0	1.368E+1
-2.757E-1	7.276E+0	1.374E+1
-2.773E-1	7.150E+0	1.367E+1
-2.806E-1	7.328E+0	1.358E+1
-2.789E-1	7.344E+0	1.351E+1
-2.789E-1	7.215E+0	1.373E+1
-2.789E-1	7.331E+0	1.386E+1
-2.757E-1	7.409E+0	1.373E+1
-2.773E-1	7.302E+0	1.360E+1
-2.757E-1	7.276E+0	1.350E+1
-2.806E-1	7.374E+0	1.372E+1
-2.822E-1	7.338E+0	1.365E+1
-2.789E-1	7.364E+0	1.367E+1
-2.757E-1	7.208E+0	1.378E+1
-2.789E-1	7.286E+0	1.361E+1
-2.806E-1	7.176E+0	1.373E+1
-2.773E-1	7.263E+0	1.356E+1
-2.757E-1	7.341E+0	1.369E+1
-2.806E-1	7.276E+0	1.383E+1
-2.773E-1	7.296E+0	1.358E+1
-2.757E-1	7.273E+0	1.361E+1
-2.757E-1	7.364E+0	1.367E+1
-2.789E-1	7.228E+0	1.358E+1
-2.806E-1	7.292E+0	1.345E+1
-2.773E-1	7.250E+0	1.373E+1
-2.757E-1	7.247E+0	1.361E+1
-2.789E-1	7.270E+0	1.373E+1
-2.789E-1	7.322E+0	1.371E+1
-2.773E-1	7.215E+0	1.359E+1
-2.773E-1	7.273E+0	1.368E+1
-2.789E-1	7.357E+0	1.378E+1
-2.789E-1	7.354E+0	1.377E+1
-2.789E-1	7.273E+0	1.362E+1
-2.757E-1	7.380E+0	1.373E+1
-2.757E-1	7.318E+0	1.391E+1
-2.789E-1	7.335E+0	1.380E+1
-2.757E-1	7.357E+0	1.377E+1
-2.741E-1	7.244E+0	1.356E+1
-2.789E-1	7.276E+0	1.353E+1
-2.806E-1	7.318E+0	1.354E+1
-2.773E-1	7.292E+0	1.381E+1
-2.773E-1	7.205E+0	1.378E+1
-2.789E-1	7.276E+0	1.370E+1
-2.806E-1	7.296E+0	1.374E+1
-2.773E-1	7.289E+0	1.354E+1
-2.789E-1	7.153E+0	1.364E+1
-2.773E-1	7.267E+0	1.374E+1
-2.822E-1	7.315E+0	1.364E+1
-2.773E-1	7.273E+0	1.379E+1
-2.789E-1	7.325E+0	1.356E+1
-2.789E-1	7.354E+0	1.353E+1
-2.806E-1	7.322E+0	1.367E+1
-2.773E-1	7.302E+0	1.372E+1
-2.773E-1	7.315E+0	1.370E+1
-2.822E-1	7.318E+0	1.367E+1
-2.806E-1	7.267E+0	1.353E+1
-2.789E-1	7.260E+0	1.384E+1
-2.773E-1	7.380E+0	1.365E+1
-2.773E-1	7.270E+0	1.365E+1
-2.773E-1	7.351E+0	1.375E+1
-2.789E-1	7.231E+0	1.364E+1
-2.757E-1	7.179E+0	1.359E+1
-2.757E-1	7.241E+0	1.367E+1
-2.773E-1	7.296E+0	1.371E+1
-2.789E-1	7.202E+0	1.356E+1
-2.773E-1	7.318E+0	1.373E+1
-2.789E-1	7.322E+0	1.375E+1
-2.806E-1	7.254E+0	1.370E+1
-2.757E-1	7.279E+0	1.355E+1
-2.757E-1	7.250E+0	1.352E+1
-2.773E-1	7.367E+0	1.368E+1
-2.806E-1	7.224E+0	1.362E+1
-2.773E-1	7.344E+0	1.386E+1
-2.757E-1	7.273E+0	1.383E+1
-2.773E-1	7.273E+0	1.371E+1
-2.789E-1	7.325E+0	1.371E+1
-2.773E-1	7.208E+0	1.373E+1
-2.741E-1	7.276E+0	1.377E+1
-2.773E-1	7.228E+0	1.367E+1
-2.773E-1	7.192E+0	1.372E+1
-2.806E-1	7.273E+0	1.379E+1
-2.773E-1	7.231E+0	1.382E+1
-2.806E-1	7.276E+0	1.370E+1
-2.789E-1	7.254E+0	1.368E+1
-2.757E-1	7.241E+0	1.356E+1
-2.806E-1	7.270E+0	1.361E+1
-2.773E-1	7.198E+0	1.360E+1
-2.789E-1	7.270E+0	1.373E+1
-2.773E-1	7.254E+0	1.368E+1
-2.773E-1	7.370E+0	1.372E+1
-2.773E-1	7.309E+0	1.377E+1
-2.789E-1	7.273E+0	1.365E+1
-2.757E-1	7.289E+0	1.359E+1
-2.741E-1	7.318E+0	1.381E+1
-2.789E-1	7.218E+0	1.367E+1
-2.789E-1	7.322E+0	1.373E+1
-2.757E-1	7.198E+0	1.369E+1
-2.757E-1	7.341E+0	1.372E+1
-2.773E-1	7.221E+0	1.368E+1
-2.806E-1	7.351E+0	1.361E+1
-2.789E-1	7.224E+0	1.365E+1
-2.757E-1	7.250E+0	1.382E+1
-2.789E-1	7.228E+0	1.369E+1
-2.773E-1	7.273E+0	1.366E+1
-2.789E-1	7.416E+0	1.376E+1
-2.773E-1	7.335E+0	1.367E+1
-2.773E-1	7.315E+0	1.371E+1
-2.806E-1	7.237E+0	1.376E+1
-2.773E-1	7.335E+0	1.375E+1
-2.773E-1	7.286E+0	1.378E+1
-2.789E-1	7.247E+0	1.378E+1
-2.773E-1	7.309E+0	1.370E+1
-2.757E-1	7.273E+0	1.378E+1
-2.757E-1	7.302E+0	1.370E+1
-2.773E-1	7.263E+0	1.368E+1
-2.806E-1	7.312E+0	1.378E+1
-2.773E-1	7.286E+0	1.363E+1
-2.741E-1	7.309E+0	1.369E+1
-2.789E-1	7.228E+0	1.364E+1
-2.773E-1	7.354E+0	1.360E+1
-2.741E-1	7.211E+0	1.375E+1
-2.757E-1	7.344E+0	1.350E+1
-2.757E-1	7.224E+0	1.376E+1
-2.789E-1	7.331E+0	1.371E+1
-2.789E-1	7.205E+0	1.366E+1
-2.773E-1	7.322E+0	1.370E+1
-2.773E-1	7.273E+0	1.383E+1
-2.773E-1	7.344E+0	1.373E+1
-2.773E-1	7.374E+0	1.349E+1
-2.789E-1	7.228E+0	1.371E+1
-2.773E-1	7.140E+0	1.365E+1
-2.789E-1	7.279E+0	1.365E+1
-2.773E-1	7.257E+0	1.371E+1
-2.773E-1	7.276E+0	1.363E+1
-2.773E-1	7.270E+0	1.377E+1
-2.789E-1	7.260E+0	1.367E+1
-2.725E-1	7.289E+0	1.372E+1
-2.789E-1	7.279E+0	1.351E+1
-2.757E-1	7.331E+0	1.375E+1
-2.806E-1	7.169E+0	1.374E+1
-2.773E-1	7.361E+0	1.375E+1
-2.773E-1	7.276E+0	1.373E+1
-2.773E-1	7.228E+0	1.382E+1
-2.773E-1	7.380E+0	1.368E+1
-2.773E-1	7.159E+0	1.368E+1
-2.741E-1	7.380E+0	1.370E+1
-2.773E-1	7.354E+0	1.384E+1
-2.806E-1	7.296E+0	1.367E+1
-2.741E-1	7.244E+0	1.371E+1
-2.789E-1	7.244E+0	1.370E+1
-2.789E-1	7.218E+0	1.371E+1
-2.789E-1	7.273E+0	1.381E+1
-2.773E-1	7.273E+0	1.353E+1
-2.757E-1	7.380E+0	1.374E+1
-2.773E-1	7.279E+0	1.376E+1
-2.773E-1	7.234E+0	1.358E+1
-2.757E-1	7.215E+0	1.357E+1
-2.757E-1	7.228E+0	1.369E+1
-2.773E-1	7.335E+0	1.363E+1
-2.773E-1	7.305E+0	1.363E+1
-2.757E-1	7.224E+0	1.370E+1
-2.741E-1	7.231E+0	1.375E+1
-2.789E-1	7.257E+0	1.380E+1
-2.838E-1	7.312E+0	1.357E+1
-2.773E-1	7.283E+0	1.371E+1
-2.789E-1	7.241E+0	1.382E+1
-2.773E-1	7.247E+0	1.378E+1
-2.773E-1	7.254E+0	1.379E+1
-2.773E-1	7.335E+0	1.367E+1
-2.757E-1	7.312E+0	1.362E+1
-2.789E-1	7.234E+0	1.381E+1
-2.789E-1	7.218E+0	1.368E+1
-2.773E-1	7.377E+0	1.375E+1
-2.757E-1	7.254E+0	1.364E+1
-2.773E-1	7.179E+0	1.363E+1
-2.806E-1	7.348E+0	1.371E+1
-2.757E-1	7.354E+0	1.379E+1
-2.741E-1	7.221E+0	1.364E+1
-2.773E-1	7.296E+0	1.367E+1
-2.806E-1	7.312E+0	1.375E+1
-2.757E-1	7.247E+0	1.375E+1
-2.725E-1	7.263E+0	1.381E+1
-2.806E-1	7.422E+0	1.368E+1
-2.789E-1	7.166E+0	1.370E+1
-2.773E-1	7.383E+0	1.372E+1
-2.757E-1	7.305E+0	1.360E+1
-2.773E-1	7.195E+0	1.369E+1
-2.789E-1	7.305E+0	1.371E+1
-2.757E-1	7.357E+0	1.375E+1
-2.741E-1	7.351E+0	1.373E+1
-2.789E-1	7.357E+0	1.371E+1
-2.789E-1	7.325E+0	1.357E+1
-2.741E-1	7.166E+0	1.377E+1
-2.773E-1	7.305E+0	1.370E+1
-2.773E-1	7.237E+0	1.356E+1
-2.789E-1	7.279E+0	1.392E+1
-2.789E-1	7.273E+0	1.373E+1
-2.773E-1	7.195E+0	1.364E+1
-2.773E-1	7.224E+0	1.380E+1
-2.789E-1	7.215E+0	1.375E+1
-2.773E-1	7.374E+0	1.369E+1
-2.773E-1	7.341E+0	1.373E+1
-2.806E-1	7.267E+0	1.363E+1
-2.789E-1	7.276E+0	1.372E+1
-2.773E-1	7.328E+0	1.355E+1
-2.773E-1	7.279E+0	1.361E+1
-2.773E-1	7.202E+0	1.373E+1
-2.789E-1	7.312E+0	1.357E+1
-2.773E-1	7.328E+0	1.362E+1
-2.757E-1	7.267E+0	1.360E+1
-2.773E-1	7.247E+0	1.371E+1
-2.773E-1	7.237E+0	1.366E+1
-2.741E-1	7.289E+0	1.344E+1
-2.757E-1	7.322E+0	1.363E+1
-2.773E-1	7.299E+0	1.351E+1
-2.773E-1	7.283E+0	1.366E+1
-2.773E-1	7.198E+0	1.350E+1
-2.757E-1	7.121E+0	1.370E+1
-2.773E-1	7.218E+0	1.361E+1
-2.789E-1	7.406E+0	1.369E+1
-2.773E-1	7.166E+0	1.366E+1
-2.757E-1	7.254E+0	1.375E+1
-2.757E-1	7.292E+0	1.365E+1
-2.806E-1	7.244E+0	1.373E+1
-2.757E-1	7.348E+0	1.363E+1
-2.773E-1	7.380E+0	1.364E+1
-2.757E-1	7.260E+0	1.354E+1
-2.789E-1	7.335E+0	1.374E+1
-2.773E-1	7.289E+0	1.375E+1
-2.757E-1	7.325E+0	1.361E+1
-2.773E-1	7.309E+0	1.357E+1
-2.806E-1	7.208E+0	1.381E+1
-2.773E-1	7.247E+0	1.386E+1
-2.741E-1	7.279E+0	1.366E+1
-2.789E-1	7.221E+0	1.373E+1
-2.806E-1	7.374E+0	1.379E+1
-2.741E-1	7.309E+0	1.365E+1
-2.741E-1	7.254E+0	1.374E+1
-2.773E-1	7.189E+0	1.371E+1
-2.773E-1	7.318E+0	1.372E+1
-2.741E-1	7.331E+0	1.373E+1
-2.773E-1	7.432E+0	1.377E+1
-2.773E-1	7.286E+0	1.360E+1
-2.789E-1	7.328E+0	1.364E+1
-2.773E-1	7.169E+0	1.372E+1
-2.773E-1	7.309E+0	1.358E+1
-2.773E-1	7.302E+0	1.376E+1
-2.806E-1	7.267E+0	1.374E+1
-2.773E-1	7.286E+0	1.368E+1
-2.773E-1	7.215E+0	1.368E+1
-2.789E-1	7.315E+0	1.375E+1
-2.789E-1	7.224E+0	1.356E+1
-2.773E-1	7.169E+0	1.366E+1
-2.757E-1	7.292E+0	1.373E+1
-2.806E-1	7.276E+0	1.369E+1
-2.806E-1	7.156E+0	1.370E+1
-2.789E-1	7.231E+0	1.359E+1
-2.773E-1	7.302E+0	1.361E+1
-2.757E-1	7.156E+0	1.373E+1
-2.789E-1	7.257E+0	1.360E+1
-2.741E-1	7.241E+0	1.379E+1
-2.773E-1	7.279E+0	1.372E+1
-2.789E-1	7.312E+0	1.376E+1
-2.773E-1	7.211E+0	1.367E+1
-2.757E-1	7.292E+0	1.376E+1
-2.757E-1	7.273E+0	1.377E+1
-2.789E-1	7.302E+0	1.370E+1
-2.789E-1	7.137E+0	1.379E+1
-2.757E-1	7.351E+0	1.381E+1
-2.773E-1	7.361E+0	1.359E+1
-2.773E-1	7.276E+0	1.374E+1
-2.789E-1	7.215E+0	1.373E+1
-2.757E-1	7.270E+0	1.376E+1
-2.757E-1	7.231E+0	1.365E+1
-2.773E-1	7.419E+0	1.363E+1
-2.789E-1	7.315E+0	1.376E+1
-2.757E-1	7.208E+0	1.365E+1
-2.789E-1	7.283E+0	1.378E+1
-2.757E-1	7.205E+0	1.375E+1
-2.773E-1	7.283E+0	1.378E+1
-2.757E-1	7.260E+0	1.369E+1
-2.757E-1	7.309E+0	1.362E+1
-2.773E-1	7.273E+0	1.354E+1
-2.773E-1	7.361E+0	1.364E+1
-2.757E-1	7.367E+0	1.372E+1
-2.741E-1	7.254E+0	1.377E+1
-2.789E-1	7.315E+0	1.374E+1
-2.789E-1	7.296E+0	1.368E+1
-2.789E-1	7.283E+0	1.377E+1
-2.741E-1	7.263E+0	1.373E+1
-2.789E-1	7.322E+0	1.366E+1
-2.789E-1	7.286E+0	1.381E+1
-2.773E-1	7.211E+0	1.379E+1
-2.757E-1	7.172E+0	1.364E+1
-2.773E-1	7.257E+0	1.373E+1
-2.789E-1	7.318E+0	1.368E+1
-2.757E-1	7.318E+0	1.374E+1
-2.757E-1	7.169E+0	1.369E+1
-2.789E-1	7.406E+0	1.359E+1
-2.773E-1	7.309E+0	1.369E+1
-2.773E-1	7.393E+0	1.366E+1
-2.757E-1	7.318E+0	1.364E+1
-2.773E-1	7.254E+0	1.381E+1
-2.757E-1	7.338E+0	1.369E+1
-2.773E-1	7.364E+0	1.360E+1
-2.773E-1	7.267E+0	1.372E+1
-2.789E-1	7.254E+0	1.384E+1
-2.789E-1	7.241E+0	1.372E+1
-2.773E-1	7.367E+0	1.362E+1
-2.773E-1	7.292E+0	1.366E+1
-2.757E-1	7.341E+0	1.371E+1
-2.789E-1	7.289E+0	1.371E+1
-2.741E-1	7.182E+0	1.368E+1
-2.757E-1	7.377E+0	1.375E+1
-2.757E-1	7.400E+0	1.377E+1
-2.789E-1	7.354E+0	1.368E+1
-2.741E-1	7.289E+0	1.378E+1
-2.757E-1	7.367E+0	1.371E+1
-2.789E-1	7.429E+0	1.370E+1
-2.773E-1	7.228E+0	1.367E+1
-2.757E-1	7.296E+0	1.365E+1
-2.773E-1	7.150E+0	1.375E+1
-2.773E-1	7.393E+0	1.370E+1
-2.773E-1	7.331E+0	1.371E+1
-2.741E-1	7.377E+0	1.365E+1
-2.757E-1	7.296E+0	1.383E+1
-2.757E-1	7.403E+0	1.379E+1
-2.789E-1	7.244E+0	1.368E+1
-2.773E-1	7.354E+0	1.373E+1
-2.757E-1	7.348E+0	1.371E+1
-2.789E-1	7.289E+0	1.371E+1
-2.789E-1	7.234E+0	1.357E+1
-2.757E-1	7.305E+0	1.361E+1
-2.757E-1	7.286E+0	1.365E+1
-2.789E-1	7.237E+0	1.365E+1
-2.789E-1	7.351E+0	1.363E+1
-2.757E-1	7.400E+0	1.369E+1
-2.757E-1	7.296E+0	1.368E+1
-2.773E-1	7.367E+0	1.378E+1
-2.789E-1	7.318E+0	1.361E+1
-2.741E-1	7.279E+0	1.367E+1
-2.741E-1	7.273E+0	1.373E+1
-2.789E-1	7.305E+0	1.377E+1
-2.773E-1	7.305E+0	1.375E+1
-2.773E-1	7.202E+0	1.370E+1
-2.741E-1	7.296E+0	1.370E+1
-2.773E-1	7.289E+0	1.373E+1
-2.822E-1	7.260E+0	1.373E+1
-2.741E-1	7.211E+0	1.380E+1
-2.789E-1	7.305E+0	1.373E+1
-2.773E-1	7.393E+0	1.370E+1
-2.757E-1	7.328E+0	1.370E+1
-2.757E-1	7.338E+0	1.368E+1
-2.757E-1	7.312E+0	1.368E+1
-2.789E-1	7.283E+0	1.385E+1
-2.789E-1	7.292E+0	1.368E+1
-2.757E-1	7.185E+0	1.366E+1
-2.773E-1	7.393E+0	1.361E+1
-2.789E-1	7.237E+0	1.351E+1
-2.806E-1	7.211E+0	1.376E+1
-2.741E-1	7.192E+0	1.362E+1
-2.773E-1	7.254E+0	1.379E+1
-2.789E-1	7.357E+0	1.372E+1
-2.806E-1	7.260E+0	1.384E+1
-2.773E-1	7.221E+0	1.371E+1
-2.757E-1	7.305E+0	1.374E+1
-2.757E-1	7.383E+0	1.371E+1
-2.806E-1	7.283E+0	1.361E+1
-2.773E-1	7.257E+0	1.380E+1
-2.757E-1	7.299E+0	1.376E+1
-2.789E-1	7.169E+0	1.368E+1
-2.789E-1	7.305E+0	1.368E+1
-2.773E-1	7.279E+0	1.371E+1
-2.773E-1	7.364E+0	1.366E+1
-2.789E-1	7.348E+0	1.379E+1
-2.773E-1	7.263E+0	1.383E+1
-2.741E-1	7.263E+0	1.364E+1
-2.741E-1	7.228E+0	1.362E+1
-2.773E-1	7.312E+0	1.369E+1
-2.757E-1	7.215E+0	1.362E+1
-2.757E-1	7.267E+0	1.373E+1
-2.773E-1	7.260E+0	1.368E+1
-2.789E-1	7.273E+0	1.383E+1
-2.789E-1	7.315E+0	1.363E+1
-2.741E-1	7.325E+0	1.379E+1
-2.757E-1	7.296E+0	1.364E+1
-2.773E-1	7.338E+0	1.366E+1
-2.757E-1	7.263E+0	1.369E+1
-2.773E-1	7.400E+0	1.367E+1
-2.741E-1	7.296E+0	1.374E+1
-2.806E-1	7.305E+0	1.359E+1
-2.789E-1	7.244E+0	1.362E+1
-2.757E-1	7.182E+0	1.375E+1
-2.741E-1	7.267E+0	1.351E+1
-2.789E-1	7.338E+0	1.367E+1
-2.789E-1	7.198E+0	1.382E+1
-2.757E-1	7.143E+0	1.370E+1
-2.757E-1	7.250E+0	1.369E+1
-2.757E-1	7.351E+0	1.378E+1
[truncated: 39,972 more rows]
