# Supplementary material for: Improved ANAP incorporation and VCF analysis reveal details of P2X7 current facilitation and a limited conformational interplay between ATP binding and the intracellular ballast domain
Source: eLife. 2023 Jan 4;12:e82479. doi: 10.7554/eLife.82479 (PMC9859053; doi:10.7554/eLife.82479)
Supplement: Figure 6—figure supplement 2—source data 2. [file elife-82479-fig6-figsupp2-data2.zip › Figure-6_figure-supplement-2_source-data-2/P2X7-CaM-M13-mNeonGreen/e12#28.csv]

-5.349E-2	1.227E+1	2.143E+1
-5.835E-2	1.220E+1	2.159E+1
-5.835E-2	1.251E+1	2.139E+1
-5.511E-2	1.246E+1	2.166E+1
-5.673E-2	1.232E+1	2.157E+1
-6.322E-2	1.223E+1	2.162E+1
-5.673E-2	1.247E+1	2.156E+1
-5.835E-2	1.225E+1	2.167E+1
-5.673E-2	1.223E+1	2.172E+1
-5.835E-2	1.234E+1	2.154E+1
-5.673E-2	1.236E+1	2.169E+1
-5.511E-2	1.237E+1	2.163E+1
-5.673E-2	1.228E+1	2.153E+1
-5.673E-2	1.229E+1	2.158E+1
-5.835E-2	1.232E+1	2.158E+1
-5.673E-2	1.239E+1	2.163E+1
-5.673E-2	1.224E+1	2.142E+1
-5.673E-2	1.231E+1	2.174E+1
-5.998E-2	1.232E+1	2.175E+1
-5.835E-2	1.234E+1	2.139E+1
-5.673E-2	1.232E+1	2.186E+1
-6.160E-2	1.247E+1	2.173E+1
-5.835E-2	1.232E+1	2.162E+1
-5.673E-2	1.242E+1	2.173E+1
-5.673E-2	1.230E+1	2.162E+1
-5.998E-2	1.238E+1	2.167E+1
-5.835E-2	1.232E+1	2.160E+1
-5.673E-2	1.247E+1	2.156E+1
-5.511E-2	1.241E+1	2.160E+1
-5.998E-2	1.237E+1	2.178E+1
-5.835E-2	1.229E+1	2.162E+1
-5.511E-2	1.238E+1	2.160E+1
-5.673E-2	1.245E+1	2.142E+1
-5.835E-2	1.218E+1	2.168E+1
-5.835E-2	1.221E+1	2.160E+1
-5.673E-2	1.236E+1	2.165E+1
-5.511E-2	1.233E+1	2.152E+1
-5.511E-2	1.234E+1	2.162E+1
-5.673E-2	1.232E+1	2.157E+1
-5.349E-2	1.231E+1	2.164E+1
-5.835E-2	1.236E+1	2.161E+1
-6.160E-2	1.225E+1	2.164E+1
-5.835E-2	1.243E+1	2.157E+1
-5.673E-2	1.212E+1	2.172E+1
-5.673E-2	1.238E+1	2.157E+1
-6.160E-2	1.232E+1	2.159E+1
-5.673E-2	1.221E+1	2.160E+1
-5.349E-2	1.230E+1	2.149E+1
-5.673E-2	1.229E+1	2.152E+1
-5.673E-2	1.211E+1	2.161E+1
-5.998E-2	1.248E+1	2.168E+1
-5.511E-2	1.244E+1	2.155E+1
-5.511E-2	1.249E+1	2.149E+1
-5.835E-2	1.244E+1	2.157E+1
-5.998E-2	1.232E+1	2.158E+1
-5.673E-2	1.226E+1	2.168E+1
-5.835E-2	1.226E+1	2.162E+1
-5.998E-2	1.246E+1	2.159E+1
-5.998E-2	1.230E+1	2.160E+1
-5.835E-2	1.226E+1	2.146E+1
-5.673E-2	1.232E+1	2.151E+1
-5.835E-2	1.241E+1	2.163E+1
-5.998E-2	1.228E+1	2.145E+1
-5.673E-2	1.250E+1	2.153E+1
-5.673E-2	1.232E+1	2.165E+1
-5.673E-2	1.225E+1	2.159E+1
-5.998E-2	1.237E+1	2.146E+1
-5.511E-2	1.252E+1	2.160E+1
-5.673E-2	1.238E+1	2.173E+1
-5.998E-2	1.237E+1	2.160E+1
-5.835E-2	1.247E+1	2.168E+1
-5.673E-2	1.231E+1	2.160E+1
-5.673E-2	1.225E+1	2.162E+1
-6.160E-2	1.234E+1	2.172E+1
-5.998E-2	1.231E+1	2.142E+1
-5.511E-2	1.237E+1	2.150E+1
-5.511E-2	1.236E+1	2.159E+1
-5.998E-2	1.214E+1	2.144E+1
-5.998E-2	1.235E+1	2.164E+1
-5.511E-2	1.239E+1	2.157E+1
-5.835E-2	1.233E+1	2.137E+1
-5.835E-2	1.223E+1	2.157E+1
-5.835E-2	1.248E+1	2.176E+1
-5.673E-2	1.238E+1	2.152E+1
-5.511E-2	1.237E+1	2.157E+1
-5.998E-2	1.230E+1	2.166E+1
-5.998E-2	1.226E+1	2.159E+1
-5.511E-2	1.221E+1	2.169E+1
-5.511E-2	1.229E+1	2.148E+1
-5.673E-2	1.225E+1	2.166E+1
-5.835E-2	1.241E+1	2.163E+1
-5.835E-2	1.237E+1	2.163E+1
-5.673E-2	1.232E+1	2.165E+1
-5.835E-2	1.232E+1	2.161E+1
-5.835E-2	1.234E+1	2.149E+1
-5.511E-2	1.229E+1	2.167E+1
-5.835E-2	1.228E+1	2.155E+1
-5.835E-2	1.236E+1	2.168E+1
-5.835E-2	1.229E+1	2.156E+1
-5.511E-2	1.228E+1	2.163E+1
-5.673E-2	1.224E+1	2.142E+1
-5.835E-2	1.224E+1	2.167E+1
-5.835E-2	1.236E+1	2.168E+1
-5.349E-2	1.224E+1	2.153E+1
-5.673E-2	1.239E+1	2.169E+1
-5.673E-2	1.232E+1	2.151E+1
-5.998E-2	1.237E+1	2.160E+1
-5.673E-2	1.229E+1	2.185E+1
-5.511E-2	1.232E+1	2.166E+1
-5.998E-2	1.236E+1	2.148E+1
-6.160E-2	1.235E+1	2.165E+1
-5.835E-2	1.250E+1	2.147E+1
-5.673E-2	1.234E+1	2.158E+1
-5.835E-2	1.225E+1	2.157E+1
-5.998E-2	1.223E+1	2.148E+1
-5.511E-2	1.224E+1	2.163E+1
-5.673E-2	1.229E+1	2.166E+1
-5.673E-2	1.224E+1	2.162E+1
-5.673E-2	1.222E+1	2.171E+1
-5.511E-2	1.219E+1	2.146E+1
-5.835E-2	1.228E+1	2.157E+1
-6.160E-2	1.235E+1	2.157E+1
-5.835E-2	1.223E+1	2.172E+1
-5.511E-2	1.230E+1	2.180E+1
-5.349E-2	1.231E+1	2.169E+1
-5.835E-2	1.219E+1	2.150E+1
-5.835E-2	1.229E+1	2.166E+1
-5.511E-2	1.225E+1	2.148E+1
-5.835E-2	1.216E+1	2.147E+1
-5.998E-2	1.223E+1	2.160E+1
-5.835E-2	1.221E+1	2.152E+1
-5.511E-2	1.232E+1	2.158E+1
-5.835E-2	1.241E+1	2.155E+1
-5.835E-2	1.234E+1	2.156E+1
-5.673E-2	1.233E+1	2.173E+1
-5.673E-2	1.225E+1	2.137E+1
-5.673E-2	1.244E+1	2.157E+1
-6.160E-2	1.234E+1	2.160E+1
-5.835E-2	1.244E+1	2.157E+1
-5.511E-2	1.222E+1	2.146E+1
-5.673E-2	1.231E+1	2.152E+1
-5.998E-2	1.228E+1	2.155E+1
-6.160E-2	1.236E+1	2.152E+1
-5.673E-2	1.225E+1	2.160E+1
-5.673E-2	1.223E+1	2.171E+1
-5.511E-2	1.233E+1	2.157E+1
-5.998E-2	1.235E+1	2.153E+1
-5.673E-2	1.229E+1	2.160E+1
-5.673E-2	1.230E+1	2.155E+1
-5.835E-2	1.223E+1	2.150E+1
-5.998E-2	1.235E+1	2.137E+1
-5.835E-2	1.234E+1	2.129E+1
-5.511E-2	1.247E+1	2.149E+1
-5.998E-2	1.225E+1	2.149E+1
-5.998E-2	1.242E+1	2.160E+1
-5.511E-2	1.216E+1	2.140E+1
-5.511E-2	1.239E+1	2.138E+1
-5.998E-2	1.234E+1	2.151E+1
-5.835E-2	1.217E+1	2.147E+1
-5.835E-2	1.227E+1	2.166E+1
-5.998E-2	1.231E+1	2.136E+1
-5.998E-2	1.230E+1	2.151E+1
-5.998E-2	1.232E+1	2.159E+1
-5.673E-2	1.218E+1	2.161E+1
-5.673E-2	1.225E+1	2.151E+1
-5.673E-2	1.228E+1	2.154E+1
-5.998E-2	1.239E+1	2.153E+1
-5.673E-2	1.221E+1	2.152E+1
-5.673E-2	1.219E+1	2.165E+1
-5.673E-2	1.233E+1	2.145E+1
-5.998E-2	1.225E+1	2.158E+1
-5.511E-2	1.238E+1	2.160E+1
-5.835E-2	1.229E+1	2.153E+1
-5.998E-2	1.224E+1	2.146E+1
-5.673E-2	1.233E+1	2.131E+1
-5.349E-2	1.219E+1	2.147E+1
-5.835E-2	1.216E+1	2.135E+1
-5.835E-2	1.233E+1	2.151E+1
-5.673E-2	1.245E+1	2.151E+1
-5.835E-2	1.233E+1	2.157E+1
-5.673E-2	1.233E+1	2.160E+1
-5.835E-2	1.232E+1	2.147E+1
-5.998E-2	1.227E+1	2.146E+1
-5.673E-2	1.228E+1	2.160E+1
-5.673E-2	1.217E+1	2.147E+1
-5.998E-2	1.248E+1	2.139E+1
-5.673E-2	1.225E+1	2.151E+1
-5.511E-2	1.228E+1	2.139E+1
-5.511E-2	1.237E+1	2.149E+1
-5.998E-2	1.239E+1	2.141E+1
-5.998E-2	1.224E+1	2.157E+1
-5.673E-2	1.234E+1	2.145E+1
-5.673E-2	1.221E+1	2.137E+1
-6.160E-2	1.231E+1	2.147E+1
-5.835E-2	1.224E+1	2.162E+1
-5.511E-2	1.219E+1	2.134E+1
-5.349E-2	1.232E+1	2.142E+1
-5.835E-2	1.228E+1	2.153E+1
-5.998E-2	1.223E+1	2.121E+1
-5.673E-2	1.211E+1	2.152E+1
-5.511E-2	1.214E+1	2.159E+1
-5.998E-2	1.225E+1	2.149E+1
-5.835E-2	1.227E+1	2.138E+1
-5.349E-2	1.231E+1	2.152E+1
-5.349E-2	1.220E+1	2.132E+1
-5.835E-2	1.228E+1	2.131E+1
-5.835E-2	1.237E+1	2.147E+1
-5.673E-2	1.223E+1	2.138E+1
-5.835E-2	1.230E+1	2.127E+1
-5.998E-2	1.222E+1	2.129E+1
-5.998E-2	1.229E+1	2.137E+1
-5.511E-2	1.232E+1	2.139E+1
-5.511E-2	1.227E+1	2.122E+1
-5.673E-2	1.221E+1	2.126E+1
-5.835E-2	1.228E+1	2.137E+1
-5.511E-2	1.226E+1	2.126E+1
-5.511E-2	1.220E+1	2.150E+1
-5.998E-2	1.227E+1	2.142E+1
-5.835E-2	1.214E+1	2.147E+1
-5.349E-2	1.227E+1	2.125E+1
-5.511E-2	1.210E+1	2.150E+1
-5.998E-2	1.236E+1	2.165E+1
-5.998E-2	1.232E+1	2.127E+1
-5.673E-2	1.222E+1	2.160E+1
-5.511E-2	1.226E+1	2.136E+1
-5.998E-2	1.224E+1	2.151E+1
-5.998E-2	1.230E+1	2.147E+1
-5.673E-2	1.229E+1	2.139E+1
-5.511E-2	1.213E+1	2.135E+1
-5.835E-2	1.242E+1	2.136E+1
-5.998E-2	1.228E+1	2.140E+1
-5.835E-2	1.222E+1	2.132E+1
-5.511E-2	1.224E+1	2.143E+1
-5.835E-2	1.240E+1	2.140E+1
-5.673E-2	1.229E+1	2.136E+1
-5.349E-2	1.227E+1	2.147E+1
-5.835E-2	1.222E+1	2.137E+1
-5.673E-2	1.241E+1	2.134E+1
-5.835E-2	1.215E+1	2.138E+1
-5.673E-2	1.239E+1	2.143E+1
-5.673E-2	1.213E+1	2.134E+1
-5.835E-2	1.233E+1	2.131E+1
-6.160E-2	1.216E+1	2.136E+1
-5.673E-2	1.216E+1	2.121E+1
-5.835E-2	1.233E+1	2.134E+1
-5.835E-2	1.233E+1	2.151E+1
-5.673E-2	1.226E+1	2.120E+1
-5.673E-2	1.239E+1	2.148E+1
-5.673E-2	1.223E+1	2.134E+1
-5.835E-2	1.228E+1	2.114E+1
-5.835E-2	1.228E+1	2.131E+1
-5.511E-2	1.235E+1	2.136E+1
-5.673E-2	1.226E+1	2.129E+1
-5.673E-2	1.230E+1	2.140E+1
-5.998E-2	1.223E+1	2.116E+1
-5.511E-2	1.235E+1	2.136E+1
-5.511E-2	1.221E+1	2.131E+1
-5.835E-2	1.205E+1	2.164E+1
-5.835E-2	1.234E+1	2.136E+1
-5.673E-2	1.220E+1	2.127E+1
-5.349E-2	1.237E+1	2.137E+1
-5.835E-2	1.225E+1	2.133E+1
-6.160E-2	1.228E+1	2.140E+1
-5.511E-2	1.223E+1	2.134E+1
-5.673E-2	1.231E+1	2.114E+1
-5.673E-2	1.224E+1	2.118E+1
-5.835E-2	1.219E+1	2.136E+1
-5.673E-2	1.226E+1	2.138E+1
-5.673E-2	1.212E+1	2.139E+1
-5.835E-2	1.228E+1	2.126E+1
-5.835E-2	1.218E+1	2.129E+1
-5.673E-2	1.208E+1	2.134E+1
-5.673E-2	1.215E+1	2.138E+1
-5.835E-2	1.224E+1	2.130E+1
-6.160E-2	1.216E+1	2.140E+1
-5.673E-2	1.208E+1	2.134E+1
-5.511E-2	1.215E+1	2.129E+1
-5.835E-2	1.231E+1	2.124E+1
-5.998E-2	1.231E+1	2.137E+1
-5.349E-2	1.218E+1	2.127E+1
-5.511E-2	1.225E+1	2.131E+1
-5.998E-2	1.222E+1	2.135E+1
-5.998E-2	1.224E+1	2.151E+1
-5.835E-2	1.221E+1	2.130E+1
-5.511E-2	1.221E+1	2.121E+1
-5.998E-2	1.224E+1	2.119E+1
-5.998E-2	1.217E+1	2.135E+1
-5.835E-2	1.227E+1	2.135E+1
-5.673E-2	1.218E+1	2.142E+1
-5.511E-2	1.238E+1	2.139E+1
-5.998E-2	1.215E+1	2.136E+1
-5.998E-2	1.227E+1	2.129E+1
-5.511E-2	1.216E+1	2.123E+1
-5.673E-2	1.232E+1	2.117E+1
-5.835E-2	1.240E+1	2.137E+1
-5.673E-2	1.232E+1	2.118E+1
-5.835E-2	1.223E+1	2.144E+1
-5.511E-2	1.230E+1	2.121E+1
-5.835E-2	1.221E+1	2.156E+1
-5.673E-2	1.209E+1	2.137E+1
-5.673E-2	1.225E+1	2.123E+1
-5.835E-2	1.225E+1	2.124E+1
-5.998E-2	1.216E+1	2.140E+1
-5.511E-2	1.227E+1	2.117E+1
-5.835E-2	1.212E+1	2.105E+1
-5.673E-2	1.228E+1	2.128E+1
-6.160E-2	1.216E+1	2.124E+1
-5.673E-2	1.237E+1	2.125E+1
-5.673E-2	1.229E+1	2.131E+1
-5.673E-2	1.214E+1	2.129E+1
-5.835E-2	1.225E+1	2.134E+1
-5.998E-2	1.207E+1	2.158E+1
-5.673E-2	1.216E+1	2.129E+1
-5.998E-2	1.210E+1	2.112E+1
-6.160E-2	1.230E+1	2.135E+1
-5.511E-2	1.219E+1	2.118E+1
-5.511E-2	1.212E+1	2.112E+1
-5.835E-2	1.217E+1	2.146E+1
-5.835E-2	1.232E+1	2.127E+1
-5.673E-2	1.207E+1	2.116E+1
-5.511E-2	1.218E+1	2.121E+1
-5.673E-2	1.219E+1	2.119E+1
-5.998E-2	1.231E+1	2.126E+1
-5.835E-2	1.207E+1	2.131E+1
-5.673E-2	1.216E+1	2.137E+1
-5.998E-2	1.212E+1	2.119E+1
-5.673E-2	1.218E+1	2.129E+1
-5.835E-2	1.204E+1	2.109E+1
-5.835E-2	1.213E+1	2.134E+1
-5.998E-2	1.230E+1	2.131E+1
-5.998E-2	1.219E+1	2.133E+1
-5.511E-2	1.221E+1	2.125E+1
-5.511E-2	1.236E+1	2.097E+1
-5.835E-2	1.219E+1	2.118E+1
-5.998E-2	1.214E+1	2.125E+1
-5.673E-2	1.220E+1	2.140E+1
-5.349E-2	1.221E+1	2.111E+1
-5.835E-2	1.219E+1	2.121E+1
-5.998E-2	1.223E+1	2.120E+1
-5.349E-2	1.228E+1	2.127E+1
-5.673E-2	1.220E+1	2.136E+1
-5.835E-2	1.215E+1	2.137E+1
-5.998E-2	1.226E+1	2.119E+1
-5.511E-2	1.210E+1	2.125E+1
-5.511E-2	1.229E+1	2.111E+1
-5.998E-2	1.228E+1	2.118E+1
-5.998E-2	1.219E+1	2.096E+1
-5.673E-2	1.216E+1	2.128E+1
-5.511E-2	1.221E+1	2.122E+1
-5.835E-2	1.214E+1	2.116E+1
-5.835E-2	1.214E+1	2.093E+1
-5.673E-2	1.219E+1	2.095E+1
-5.511E-2	1.230E+1	2.120E+1
-5.998E-2	1.220E+1	2.118E+1
-5.835E-2	1.212E+1	2.114E+1
-5.511E-2	1.207E+1	2.106E+1
-5.835E-2	1.225E+1	2.114E+1
-5.673E-2	1.218E+1	2.128E+1
-5.998E-2	1.222E+1	2.123E+1
-5.673E-2	1.220E+1	2.109E+1
-5.835E-2	1.215E+1	2.130E+1
-5.835E-2	1.215E+1	2.127E+1
-5.835E-2	1.215E+1	2.119E+1
-5.511E-2	1.226E+1	2.119E+1
-5.673E-2	1.214E+1	2.099E+1
-5.998E-2	1.216E+1	2.136E+1
-5.835E-2	1.203E+1	2.120E+1
-5.511E-2	1.209E+1	2.133E+1
-5.673E-2	1.213E+1	2.113E+1
-5.835E-2	1.212E+1	2.108E+1
-5.998E-2	1.218E+1	2.123E+1
-5.349E-2	1.215E+1	2.105E+1
-5.673E-2	1.219E+1	2.115E+1
-5.835E-2	1.217E+1	2.099E+1
-6.160E-2	1.210E+1	2.117E+1
-5.998E-2	1.218E+1	2.114E+1
-5.511E-2	1.209E+1	2.095E+1
-5.835E-2	1.213E+1	2.109E+1
-5.998E-2	1.219E+1	2.124E+1
-5.998E-2	1.216E+1	2.097E+1
-5.511E-2	1.223E+1	2.096E+1
-5.998E-2	1.228E+1	2.111E+1
-6.160E-2	1.218E+1	2.109E+1
-5.835E-2	1.222E+1	2.116E+1
-5.673E-2	1.216E+1	2.114E+1
-5.673E-2	1.218E+1	2.123E+1
-6.322E-2	1.212E+1	2.113E+1
-5.673E-2	1.231E+1	2.115E+1
-5.673E-2	1.210E+1	2.115E+1
-5.835E-2	1.221E+1	2.109E+1
-5.998E-2	1.206E+1	2.122E+1
-5.673E-2	1.207E+1	2.103E+1
-5.673E-2	1.213E+1	2.098E+1
-5.998E-2	1.223E+1	2.103E+1
-5.835E-2	1.232E+1	2.122E+1
-5.673E-2	1.219E+1	2.115E+1
-5.673E-2	1.217E+1	2.113E+1
-6.160E-2	1.226E+1	2.104E+1
-5.998E-2	1.219E+1	2.127E+1
-5.835E-2	1.214E+1	2.118E+1
-5.349E-2	1.211E+1	2.090E+1
-5.511E-2	1.207E+1	2.112E+1
-6.160E-2	1.217E+1	2.109E+1
-5.673E-2	1.209E+1	2.090E+1
-5.511E-2	1.202E+1	2.114E+1
-5.673E-2	1.204E+1	2.104E+1
-5.998E-2	1.216E+1	2.109E+1
-5.673E-2	1.201E+1	2.111E+1
-5.673E-2	1.214E+1	2.101E+1
-5.673E-2	1.211E+1	2.125E+1
-5.835E-2	1.208E+1	2.099E+1
-5.835E-2	1.223E+1	2.087E+1
-5.673E-2	1.223E+1	2.110E+1
-5.511E-2	1.218E+1	2.114E+1
-5.835E-2	1.232E+1	2.116E+1
-5.673E-2	1.209E+1	2.095E+1
-5.673E-2	1.204E+1	2.119E+1
-5.673E-2	1.202E+1	2.105E+1
-6.322E-2	1.215E+1	2.117E+1
-5.673E-2	1.205E+1	2.121E+1
-5.673E-2	1.216E+1	2.117E+1
-5.998E-2	1.211E+1	2.105E+1
-6.160E-2	1.214E+1	2.106E+1
-5.998E-2	1.231E+1	2.116E+1
-5.511E-2	1.214E+1	2.100E+1
-5.998E-2	1.214E+1	2.102E+1
-5.998E-2	1.216E+1	2.102E+1
-5.673E-2	1.226E+1	2.124E+1
-5.835E-2	1.212E+1	2.116E+1
-6.160E-2	1.212E+1	2.092E+1
-6.160E-2	1.207E+1	2.099E+1
-5.835E-2	1.208E+1	2.105E+1
-5.673E-2	1.220E+1	2.130E+1
-5.673E-2	1.220E+1	2.105E+1
-5.835E-2	1.218E+1	2.109E+1
-5.673E-2	1.209E+1	2.114E+1
-5.673E-2	1.214E+1	2.108E+1
-5.998E-2	1.214E+1	2.100E+1
-5.998E-2	1.207E+1	2.112E+1
-5.349E-2	1.211E+1	2.090E+1
-5.673E-2	1.221E+1	2.127E+1
-5.998E-2	1.201E+1	2.080E+1
-5.998E-2	1.213E+1	2.092E+1
-5.511E-2	1.204E+1	2.109E+1
-5.511E-2	1.213E+1	2.108E+1
-5.835E-2	1.210E+1	2.110E+1
-5.998E-2	1.216E+1	2.122E+1
-5.511E-2	1.230E+1	2.105E+1
-5.673E-2	1.209E+1	2.128E+1
-5.835E-2	1.209E+1	2.103E+1
-5.673E-2	1.210E+1	2.103E+1
-5.673E-2	1.216E+1	2.105E+1
-5.511E-2	1.212E+1	2.110E+1
-6.322E-2	1.215E+1	2.106E+1
-5.835E-2	1.219E+1	2.102E+1
-5.835E-2	1.216E+1	2.105E+1
-5.673E-2	1.208E+1	2.110E+1
-5.673E-2	1.199E+1	2.103E+1
-6.160E-2	1.215E+1	2.096E+1
-5.673E-2	1.209E+1	2.102E+1
-5.673E-2	1.195E+1	2.096E+1
-5.998E-2	1.216E+1	2.098E+1
-5.998E-2	1.211E+1	2.100E+1
-5.511E-2	1.211E+1	2.102E+1
-5.511E-2	1.214E+1	2.109E+1
-5.835E-2	1.207E+1	2.102E+1
-5.998E-2	1.208E+1	2.082E+1
-5.835E-2	1.226E+1	2.111E+1
-5.673E-2	1.205E+1	2.097E+1
-5.835E-2	1.218E+1	2.127E+1
-5.673E-2	1.207E+1	2.101E+1
-5.998E-2	1.204E+1	2.103E+1
-5.673E-2	1.213E+1	2.111E+1
-5.998E-2	1.206E+1	2.094E+1
-5.835E-2	1.203E+1	2.099E+1
-5.835E-2	1.214E+1	2.097E+1
-5.349E-2	1.210E+1	2.100E+1
-5.998E-2	1.211E+1	2.097E+1
-5.998E-2	1.210E+1	2.126E+1
-5.673E-2	1.217E+1	2.118E+1
-5.349E-2	1.213E+1	2.090E+1
-5.998E-2	1.209E+1	2.121E+1
-5.998E-2	1.210E+1	2.123E+1
-5.511E-2	1.212E+1	2.098E+1
-5.673E-2	1.205E+1	2.111E+1
-5.835E-2	1.221E+1	2.093E+1
-5.998E-2	1.216E+1	2.099E+1
-5.835E-2	1.206E+1	2.108E+1
-5.511E-2	1.199E+1	2.084E+1
-5.673E-2	1.217E+1	2.102E+1
-5.673E-2	1.213E+1	2.086E+1
-5.673E-2	1.215E+1	2.103E+1
-5.673E-2	1.213E+1	2.110E+1
-5.835E-2	1.221E+1	2.098E+1
-5.835E-2	1.223E+1	2.090E+1
-5.835E-2	1.217E+1	2.103E+1
-5.673E-2	1.218E+1	2.095E+1
-5.835E-2	1.193E+1	2.099E+1
-6.322E-2	1.206E+1	2.107E+1
-5.835E-2	1.214E+1	2.098E+1
-5.511E-2	1.201E+1	2.125E+1
-5.835E-2	1.214E+1	2.116E+1
-6.160E-2	1.224E+1	2.101E+1
-5.673E-2	1.210E+1	2.083E+1
-5.673E-2	1.216E+1	2.105E+1
-6.160E-2	1.206E+1	2.112E+1
-5.673E-2	1.211E+1	2.105E+1
-5.835E-2	1.215E+1	2.099E+1
-5.673E-2	1.211E+1	2.115E+1
-5.835E-2	1.213E+1	2.094E+1
-5.835E-2	1.215E+1	2.088E+1
-5.673E-2	1.228E+1	2.100E+1
-5.673E-2	1.201E+1	2.098E+1
-5.998E-2	1.220E+1	2.104E+1
-5.998E-2	1.204E+1	2.108E+1
-5.673E-2	1.205E+1	2.113E+1
-5.673E-2	1.210E+1	2.088E+1
-6.322E-2	1.218E+1	2.090E+1
-6.160E-2	1.226E+1	2.102E+1
-5.511E-2	1.207E+1	2.111E+1
-5.511E-2	1.209E+1	2.092E+1
-6.160E-2	1.207E+1	2.093E+1
-6.322E-2	1.212E+1	2.094E+1
-5.998E-2	1.223E+1	2.095E+1
-5.673E-2	1.221E+1	2.065E+1
-6.160E-2	1.225E+1	2.122E+1
-5.998E-2	1.221E+1	2.097E+1
-5.673E-2	1.211E+1	2.093E+1
-5.673E-2	1.216E+1	2.090E+1
-5.835E-2	1.207E+1	2.094E+1
-5.835E-2	1.212E+1	2.102E+1
-5.673E-2	1.213E+1	2.069E+1
-5.673E-2	1.213E+1	2.094E+1
-5.673E-2	1.206E+1	2.104E+1
-5.998E-2	1.212E+1	2.105E+1
-5.673E-2	1.229E+1	2.102E+1
-5.835E-2	1.223E+1	2.093E+1
-5.998E-2	1.205E+1	2.096E+1
-5.998E-2	1.219E+1	2.109E+1
-5.673E-2	1.204E+1	2.102E+1
-5.835E-2	1.218E+1	2.095E+1
-6.160E-2	1.204E+1	2.100E+1
-5.835E-2	1.221E+1	2.093E+1
-5.998E-2	1.217E+1	2.104E+1
-5.511E-2	1.216E+1	2.100E+1
-5.673E-2	1.214E+1	2.087E+1
-6.160E-2	1.226E+1	2.098E+1
-5.835E-2	1.211E+1	2.104E+1
-5.349E-2	1.219E+1	2.088E+1
-5.673E-2	1.210E+1	2.107E+1
-5.998E-2	1.210E+1	2.082E+1
-5.511E-2	1.204E+1	2.098E+1
-5.673E-2	1.196E+1	2.086E+1
-5.998E-2	1.206E+1	2.088E+1
-5.835E-2	1.225E+1	2.121E+1
-5.349E-2	1.207E+1	2.094E+1
-5.511E-2	1.210E+1	2.092E+1
-5.998E-2	1.217E+1	2.078E+1
-5.998E-2	1.205E+1	2.094E+1
-5.673E-2	1.219E+1	2.085E+1
-5.673E-2	1.209E+1	2.087E+1
-5.835E-2	1.206E+1	2.102E+1
-5.998E-2	1.209E+1	2.092E+1
-5.673E-2	1.215E+1	2.107E+1
-5.349E-2	1.200E+1	2.076E+1
-5.349E-2	1.206E+1	2.103E+1
-5.998E-2	1.214E+1	2.085E+1
-5.673E-2	1.208E+1	2.104E+1
-5.673E-2	1.222E+1	2.083E+1
-5.673E-2	1.215E+1	2.082E+1
-6.322E-2	1.196E+1	2.075E+1
-5.673E-2	1.220E+1	2.077E+1
-5.835E-2	1.220E+1	2.083E+1
-5.511E-2	1.201E+1	2.098E+1
-6.160E-2	1.218E+1	2.096E+1
-5.835E-2	1.213E+1	2.085E+1
-5.511E-2	1.208E+1	2.102E+1
-5.835E-2	1.212E+1	2.094E+1
-6.160E-2	1.210E+1	2.077E+1
-5.673E-2	1.216E+1	2.089E+1
-5.673E-2	1.212E+1	2.081E+1
-5.673E-2	1.213E+1	2.088E+1
-6.160E-2	1.207E+1	2.093E+1
-5.673E-2	1.225E+1	2.085E+1
-5.835E-2	1.203E+1	2.078E+1
-5.998E-2	1.219E+1	2.111E+1
-5.998E-2	1.201E+1	2.099E+1
-5.835E-2	1.209E+1	2.098E+1
-5.511E-2	1.197E+1	2.092E+1
-5.673E-2	1.220E+1	2.099E+1
-5.835E-2	1.207E+1	2.104E+1
-5.835E-2	1.222E+1	2.103E+1
-5.349E-2	1.210E+1	2.097E+1
-5.998E-2	1.205E+1	2.091E+1
-5.835E-2	1.205E+1	2.082E+1
-5.673E-2	1.216E+1	2.077E+1
-5.511E-2	1.205E+1	2.087E+1
-5.835E-2	1.201E+1	2.090E+1
-6.160E-2	1.208E+1	2.090E+1
-5.998E-2	1.216E+1	2.099E+1
-5.673E-2	1.199E+1	2.077E+1
-6.160E-2	1.204E+1	2.085E+1
-5.835E-2	1.217E+1	2.087E+1
-5.673E-2	1.206E+1	2.091E+1
-5.998E-2	1.219E+1	2.099E+1
-5.835E-2	1.208E+1	2.070E+1
-5.998E-2	1.215E+1	2.111E+1
-5.835E-2	1.212E+1	2.096E+1
-5.673E-2	1.209E+1	2.101E+1
-5.998E-2	1.206E+1	2.095E+1
-5.998E-2	1.217E+1	2.086E+1
-5.673E-2	1.213E+1	2.094E+1
-5.673E-2	1.225E+1	2.111E+1
-5.835E-2	1.204E+1	2.085E+1
-5.998E-2	1.215E+1	2.095E+1
-5.835E-2	1.200E+1	2.071E+1
-5.835E-2	1.184E+1	2.102E+1
-5.835E-2	1.219E+1	2.093E+1
-6.160E-2	1.217E+1	2.095E+1
-5.511E-2	1.201E+1	2.084E+1
-5.349E-2	1.218E+1	2.087E+1
-5.998E-2	1.196E+1	2.088E+1
-6.322E-2	1.194E+1	2.090E+1
-5.835E-2	1.212E+1	2.088E+1
-5.349E-2	1.219E+1	2.089E+1
-5.835E-2	1.224E+1	2.073E+1
-6.160E-2	1.202E+1	2.092E+1
-5.835E-2	1.194E+1	2.092E+1
-5.511E-2	1.208E+1	2.097E+1
-5.835E-2	1.212E+1	2.088E+1
-5.673E-2	1.203E+1	2.085E+1
-5.835E-2	1.209E+1	2.065E+1
-5.835E-2	1.205E+1	2.099E+1
-5.835E-2	1.196E+1	2.081E+1
-6.160E-2	1.205E+1	2.091E+1
-5.998E-2	1.207E+1	2.087E+1
-5.511E-2	1.198E+1	2.088E+1
-5.673E-2	1.212E+1	2.071E+1
-5.998E-2	1.203E+1	2.086E+1
-5.998E-2	1.213E+1	2.107E+1
-5.673E-2	1.211E+1	2.092E+1
-5.673E-2	1.208E+1	2.086E+1
-5.835E-2	1.206E+1	2.084E+1
-5.673E-2	1.208E+1	2.092E+1
-5.835E-2	1.205E+1	2.093E+1
-5.673E-2	1.195E+1	2.089E+1
-5.998E-2	1.220E+1	2.098E+1
-5.673E-2	1.209E+1	2.082E+1
-5.511E-2	1.211E+1	2.080E+1
-5.835E-2	1.209E+1	2.071E+1
-6.160E-2	1.216E+1	2.088E+1
-5.998E-2	1.212E+1	2.084E+1
-5.835E-2	1.215E+1	2.108E+1
-5.998E-2	1.203E+1	2.080E+1
-5.835E-2	1.216E+1	2.085E+1
-5.835E-2	1.205E+1	2.078E+1
-5.835E-2	1.200E+1	2.098E+1
-5.998E-2	1.218E+1	2.081E+1
-5.998E-2	1.213E+1	2.087E+1
-5.835E-2	1.223E+1	2.084E+1
-5.998E-2	1.205E+1	2.089E+1
-5.998E-2	1.209E+1	2.083E+1
-5.835E-2	1.216E+1	2.084E+1
-5.673E-2	1.204E+1	2.095E+1
-5.511E-2	1.212E+1	2.077E+1
-5.998E-2	1.208E+1	2.090E+1
-5.998E-2	1.201E+1	2.081E+1
-5.998E-2	1.208E+1	2.085E+1
-5.673E-2	1.213E+1	2.078E+1
-5.835E-2	1.218E+1	2.092E+1
-5.835E-2	1.203E+1	2.085E+1
-5.673E-2	1.196E+1	2.096E+1
-5.511E-2	1.223E+1	2.072E+1
-5.835E-2	1.214E+1	2.077E+1
-5.998E-2	1.193E+1	2.079E+1
-5.673E-2	1.214E+1	2.089E+1
-5.835E-2	1.207E+1	2.094E+1
-5.835E-2	1.206E+1	2.099E+1
-5.998E-2	1.203E+1	2.099E+1
-5.673E-2	1.213E+1	2.092E+1
-5.673E-2	1.209E+1	2.086E+1
-5.835E-2	1.220E+1	2.098E+1
-6.160E-2	1.208E+1	2.076E+1
-5.835E-2	1.214E+1	2.097E+1
-5.511E-2	1.204E+1	2.089E+1
-5.835E-2	1.204E+1	2.089E+1
-6.160E-2	1.207E+1	2.085E+1
-5.673E-2	1.201E+1	2.092E+1
-5.511E-2	1.220E+1	2.105E+1
-5.511E-2	1.213E+1	2.081E+1
-5.998E-2	1.209E+1	2.080E+1
-5.835E-2	1.212E+1	2.085E+1
-5.511E-2	1.222E+1	2.100E+1
-5.998E-2	1.211E+1	2.069E+1
-5.835E-2	1.206E+1	2.082E+1
-5.835E-2	1.216E+1	2.093E+1
-5.673E-2	1.209E+1	2.079E+1
-5.511E-2	1.198E+1	2.067E+1
-6.160E-2	1.217E+1	2.089E+1
-5.673E-2	1.199E+1	2.079E+1
-5.835E-2	1.206E+1	2.089E+1
-5.835E-2	1.210E+1	2.093E+1
-6.160E-2	1.209E+1	2.075E+1
-5.673E-2	1.206E+1	2.092E+1
-5.673E-2	1.209E+1	2.084E+1
-5.511E-2	1.204E+1	2.090E+1
-6.160E-2	1.210E+1	2.063E+1
-5.673E-2	1.205E+1	2.084E+1
-5.673E-2	1.209E+1	2.091E+1
-5.835E-2	1.202E+1	2.100E+1
-6.160E-2	1.210E+1	2.098E+1
-5.998E-2	1.214E+1	2.098E+1
-5.835E-2	1.208E+1	2.091E+1
-5.835E-2	1.206E+1	2.078E+1
-5.998E-2	1.201E+1	2.069E+1
-5.835E-2	1.214E+1	2.082E+1
-5.673E-2	1.214E+1	2.082E+1
-5.998E-2	1.211E+1	2.107E+1
-6.160E-2	1.214E+1	2.094E+1
-5.835E-2	1.208E+1	2.102E+1
-5.511E-2	1.210E+1	2.099E+1
-5.511E-2	1.222E+1	2.076E+1
-6.322E-2	1.210E+1	2.090E+1
-5.511E-2	1.220E+1	2.076E+1
-5.673E-2	1.217E+1	2.084E+1
-5.673E-2	1.206E+1	2.089E+1
-5.835E-2	1.196E+1	2.091E+1
-5.511E-2	1.200E+1	2.077E+1
-5.673E-2	1.205E+1	2.084E+1
-5.511E-2	1.208E+1	2.099E+1
-6.160E-2	1.204E+1	2.070E+1
-5.998E-2	1.200E+1	2.077E+1
-5.673E-2	1.203E+1	2.080E+1
-5.673E-2	1.222E+1	2.091E+1
-5.998E-2	1.205E+1	2.091E+1
-5.998E-2	1.210E+1	2.087E+1
-5.835E-2	1.203E+1	2.082E+1
-5.835E-2	1.212E+1	2.080E+1
-5.998E-2	1.228E+1	2.073E+1
-5.673E-2	1.211E+1	2.069E+1
-5.673E-2	1.203E+1	2.095E+1
-5.511E-2	1.222E+1	2.075E+1
-6.160E-2	1.203E+1	2.097E+1
-5.673E-2	1.216E+1	2.082E+1
-5.673E-2	1.214E+1	2.091E+1
-5.673E-2	1.208E+1	2.069E+1
-5.998E-2	1.202E+1	2.084E+1
-5.835E-2	1.220E+1	2.081E+1
-5.835E-2	1.209E+1	2.077E+1
-5.835E-2	1.195E+1	2.072E+1
-5.998E-2	1.209E+1	2.099E+1
-5.511E-2	1.202E+1	2.082E+1
-5.835E-2	1.206E+1	2.078E+1
-5.998E-2	1.203E+1	2.085E+1
-6.160E-2	1.207E+1	2.098E+1
-5.835E-2	1.210E+1	2.076E+1
-5.673E-2	1.190E+1	2.078E+1
-5.998E-2	1.215E+1	2.099E+1
-6.160E-2	1.208E+1	2.077E+1
-5.835E-2	1.214E+1	2.096E+1
-5.511E-2	1.197E+1	2.096E+1
-5.835E-2	1.216E+1	2.086E+1
-5.835E-2	1.211E+1	2.077E+1
-5.673E-2	1.205E+1	2.078E+1
-5.835E-2	1.209E+1	2.082E+1
-5.835E-2	1.196E+1	2.094E+1
-5.835E-2	1.225E+1	2.090E+1
-5.835E-2	1.201E+1	2.098E+1
-5.511E-2	1.197E+1	2.075E+1
-5.998E-2	1.210E+1	2.095E+1
-5.835E-2	1.211E+1	2.086E+1
-5.998E-2	1.207E+1	2.089E+1
-5.673E-2	1.207E+1	2.079E+1
-5.835E-2	1.204E+1	2.097E+1
-6.160E-2	1.215E+1	2.087E+1
-5.835E-2	1.186E+1	2.086E+1
-5.673E-2	1.205E+1	2.084E+1
-5.835E-2	1.202E+1	2.091E+1
-5.673E-2	1.211E+1	2.088E+1
-5.998E-2	1.207E+1	2.079E+1
-5.673E-2	1.211E+1	2.101E+1
-5.673E-2	1.201E+1	2.069E+1
-6.160E-2	1.203E+1	2.076E+1
-5.998E-2	1.198E+1	2.084E+1
-5.511E-2	1.216E+1	2.087E+1
-5.835E-2	1.213E+1	2.084E+1
-5.998E-2	1.220E+1	2.066E+1
-6.160E-2	1.209E+1	2.076E+1
-5.511E-2	1.217E+1	2.081E+1
-5.835E-2	1.214E+1	2.089E+1
-6.160E-2	1.219E+1	2.085E+1
-5.835E-2	1.206E+1	2.102E+1
-5.511E-2	1.204E+1	2.094E+1
-5.835E-2	1.199E+1	2.086E+1
-6.322E-2	1.212E+1	2.086E+1
-5.835E-2	1.197E+1	2.099E+1
-5.673E-2	1.205E+1	2.068E+1
-5.998E-2	1.197E+1	2.081E+1
-5.998E-2	1.209E+1	2.097E+1
-5.835E-2	1.216E+1	2.080E+1
-5.511E-2	1.210E+1	2.089E+1
-5.998E-2	1.194E+1	2.090E+1
-5.835E-2	1.209E+1	2.094E+1
-5.998E-2	1.191E+1	2.070E+1
-5.673E-2	1.200E+1	2.070E+1
-5.835E-2	1.214E+1	2.069E+1
-5.673E-2	1.217E+1	2.078E+1
-5.835E-2	1.207E+1	2.087E+1
-5.673E-2	1.204E+1	2.091E+1
-5.998E-2	1.208E+1	2.069E+1
-5.835E-2	1.208E+1	2.092E+1
-5.835E-2	1.198E+1	2.080E+1
-5.673E-2	1.226E+1	2.094E+1
-5.835E-2	1.204E+1	2.082E+1
-5.835E-2	1.197E+1	2.091E+1
-5.673E-2	1.199E+1	2.091E+1
-5.673E-2	1.204E+1	2.090E+1
-5.998E-2	1.212E+1	2.101E+1
-5.998E-2	1.209E+1	2.089E+1
-5.998E-2	1.206E+1	2.081E+1
-5.673E-2	1.213E+1	2.094E+1
-5.673E-2	1.197E+1	2.072E+1
-5.998E-2	1.190E+1	2.084E+1
-5.998E-2	1.221E+1	2.085E+1
-5.673E-2	1.195E+1	2.077E+1
-5.511E-2	1.204E+1	2.093E+1
-5.835E-2	1.205E+1	2.086E+1
-5.835E-2	1.219E+1	2.093E+1
-5.673E-2	1.211E+1	2.066E+1
-5.835E-2	1.211E+1	2.070E+1
-5.998E-2	1.201E+1	2.097E+1
-5.673E-2	1.207E+1	2.078E+1
-5.835E-2	1.204E+1	2.090E+1
-5.998E-2	1.197E+1	2.085E+1
-6.160E-2	1.210E+1	2.090E+1
-5.998E-2	1.212E+1	2.078E+1
-5.187E-2	1.209E+1	2.082E+1
-5.835E-2	1.200E+1	2.072E+1
-5.835E-2	1.193E+1	2.077E+1
-5.835E-2	1.218E+1	2.087E+1
-5.998E-2	1.214E+1	2.099E+1
-5.835E-2	1.207E+1	2.095E+1
-5.835E-2	1.206E+1	2.096E+1
-5.835E-2	1.201E+1	2.085E+1
-5.673E-2	1.219E+1	2.077E+1
-5.673E-2	1.220E+1	2.084E+1
-5.835E-2	1.207E+1	2.080E+1
-5.835E-2	1.206E+1	2.095E+1
-5.835E-2	1.212E+1	2.088E+1
-5.673E-2	1.217E+1	2.089E+1
-6.160E-2	1.203E+1	2.092E+1
-5.835E-2	1.197E+1	2.083E+1
-5.673E-2	1.193E+1	2.072E+1
-5.673E-2	1.216E+1	2.081E+1
-6.160E-2	1.187E+1	2.091E+1
-5.511E-2	1.207E+1	2.088E+1
-5.511E-2	1.206E+1	2.060E+1
-5.835E-2	1.204E+1	2.091E+1
-5.835E-2	1.201E+1	2.091E+1
-5.835E-2	1.207E+1	2.083E+1
-5.511E-2	1.206E+1	2.074E+1
-5.673E-2	1.214E+1	2.093E+1
-5.673E-2	1.206E+1	2.086E+1
-5.673E-2	1.201E+1	2.077E+1
-5.673E-2	1.209E+1	2.069E+1
-5.673E-2	1.210E+1	2.090E+1
-5.998E-2	1.202E+1	2.083E+1
-5.835E-2	1.208E+1	2.097E+1
-5.511E-2	1.208E+1	2.086E+1
-5.998E-2	1.210E+1	2.097E+1
-5.998E-2	1.191E+1	2.072E+1
-5.835E-2	1.205E+1	2.081E+1
-5.673E-2	1.212E+1	2.075E+1
-5.673E-2	1.211E+1	2.083E+1
-6.160E-2	1.200E+1	2.075E+1
-5.673E-2	1.202E+1	2.099E+1
-5.835E-2	1.210E+1	2.083E+1
-5.835E-2	1.211E+1	2.087E+1
-5.998E-2	1.196E+1	2.076E+1
-5.673E-2	1.212E+1	2.087E+1
-5.673E-2	1.208E+1	2.081E+1
-5.511E-2	1.205E+1	2.089E+1
-6.160E-2	1.199E+1	2.075E+1
-5.998E-2	1.208E+1	2.065E+1
-5.835E-2	1.191E+1	2.087E+1
-5.511E-2	1.211E+1	2.077E+1
-6.160E-2	1.207E+1	2.081E+1
-5.835E-2	1.208E+1	2.079E+1
-5.511E-2	1.207E+1	2.082E+1
-5.998E-2	1.210E+1	2.093E+1
-6.160E-2	1.203E+1	2.090E+1
-6.160E-2	1.196E+1	2.085E+1
-5.673E-2	1.218E+1	2.060E+1
-5.511E-2	1.214E+1	2.075E+1
-6.160E-2	1.203E+1	2.089E+1
-5.835E-2	1.205E+1	2.097E+1
-5.511E-2	1.208E+1	2.083E+1
-5.349E-2	1.200E+1	2.106E+1
-5.998E-2	1.207E+1	2.097E+1
-5.835E-2	1.208E+1	2.091E+1
-5.511E-2	1.209E+1	2.078E+1
-5.835E-2	1.219E+1	2.079E+1
-5.835E-2	1.215E+1	2.089E+1
-5.673E-2	1.212E+1	2.075E+1
-5.673E-2	1.193E+1	2.074E+1
-5.511E-2	1.199E+1	2.101E+1
-6.160E-2	1.216E+1	2.080E+1
-5.835E-2	1.214E+1	2.077E+1
-5.673E-2	1.217E+1	2.083E+1
-5.673E-2	1.206E+1	2.095E+1
-5.998E-2	1.204E+1	2.087E+1
-5.835E-2	1.208E+1	2.091E+1
-5.673E-2	1.195E+1	2.090E+1
-5.673E-2	1.203E+1	2.074E+1
-6.160E-2	1.206E+1	2.076E+1
-5.998E-2	1.206E+1	2.082E+1
-5.511E-2	1.211E+1	2.108E+1
-5.835E-2	1.191E+1	2.089E+1
-6.322E-2	1.218E+1	2.068E+1
-5.998E-2	1.204E+1	2.080E+1
-5.673E-2	1.216E+1	2.081E+1
-5.673E-2	1.203E+1	2.089E+1
-5.998E-2	1.214E+1	2.078E+1
-5.998E-2	1.213E+1	2.073E+1
-5.511E-2	1.214E+1	2.063E+1
-5.673E-2	1.208E+1	2.081E+1
-5.998E-2	1.210E+1	2.095E+1
-5.998E-2	1.200E+1	2.075E+1
-5.511E-2	1.224E+1	2.083E+1
-5.673E-2	1.202E+1	2.073E+1
-6.322E-2	1.204E+1	2.080E+1
-5.835E-2	1.198E+1	2.087E+1
-5.835E-2	1.196E+1	2.095E+1
-5.673E-2	1.200E+1	2.079E+1
-5.998E-2	1.213E+1	2.080E+1
-5.835E-2	1.217E+1	2.065E+1
-5.511E-2	1.201E+1	2.103E+1
-5.835E-2	1.191E+1	2.087E+1
-6.160E-2	1.195E+1	2.081E+1
-5.835E-2	1.208E+1	2.091E+1
-5.673E-2	1.216E+1	2.078E+1
-5.835E-2	1.215E+1	2.072E+1
-5.998E-2	1.220E+1	2.090E+1
-5.998E-2	1.210E+1	2.084E+1
-5.673E-2	1.214E+1	2.082E+1
-5.998E-2	1.205E+1	2.076E+1
-5.835E-2	1.208E+1	2.101E+1
-5.835E-2	1.205E+1	2.063E+1
-5.673E-2	1.211E+1	2.088E+1
-5.998E-2	1.195E+1	2.075E+1
-5.998E-2	1.214E+1	2.085E+1
-6.160E-2	1.219E+1	2.094E+1
-5.511E-2	1.198E+1	2.067E+1
-5.673E-2	1.200E+1	2.087E+1
-5.835E-2	1.202E+1	2.093E+1
-5.835E-2	1.205E+1	2.076E+1
-5.511E-2	1.208E+1	2.097E+1
-5.835E-2	1.193E+1	2.079E+1
-5.835E-2	1.195E+1	2.092E+1
-5.835E-2	1.195E+1	2.080E+1
-5.511E-2	1.195E+1	2.070E+1
-5.673E-2	1.210E+1	2.057E+1
-5.673E-2	1.197E+1	2.089E+1
-6.160E-2	1.208E+1	2.076E+1
-5.511E-2	1.224E+1	2.092E+1
-5.835E-2	1.200E+1	2.066E+1
-5.998E-2	1.200E+1	2.093E+1
-6.160E-2	1.204E+1	2.091E+1
-5.349E-2	1.204E+1	2.076E+1
-5.835E-2	1.214E+1	2.087E+1
-5.673E-2	1.204E+1	2.084E+1
-5.835E-2	1.200E+1	2.072E+1
-5.673E-2	1.232E+1	2.064E+1
-5.998E-2	1.205E+1	2.083E+1
-6.160E-2	1.193E+1	2.085E+1
-5.998E-2	1.217E+1	2.091E+1
-5.673E-2	1.205E+1	2.077E+1
-5.835E-2	1.199E+1	2.064E+1
-5.835E-2	1.207E+1	2.097E+1
-6.160E-2	1.209E+1	2.097E+1
-5.673E-2	1.202E+1	2.081E+1
-5.998E-2	1.215E+1	2.093E+1
-5.835E-2	1.212E+1	2.081E+1
-5.998E-2	1.218E+1	2.081E+1
-5.511E-2	1.199E+1	2.095E+1
-5.511E-2	1.215E+1	2.077E+1
-6.484E-2	1.209E+1	2.082E+1
-5.673E-2	1.190E+1	2.082E+1
-5.673E-2	1.188E+1	2.081E+1
-5.998E-2	1.208E+1	2.090E+1
-5.835E-2	1.196E+1	2.073E+1
-5.998E-2	1.215E+1	2.089E+1
-5.673E-2	1.203E+1	2.072E+1
-5.673E-2	1.211E+1	2.074E+1
-5.998E-2	1.201E+1	2.096E+1
-5.998E-2	1.197E+1	2.088E+1
-5.673E-2	1.199E+1	2.080E+1
-5.998E-2	1.205E+1	2.076E+1
-6.160E-2	1.201E+1	2.085E+1
-5.998E-2	1.195E+1	2.084E+1
-5.349E-2	1.205E+1	2.078E+1
-5.673E-2	1.208E+1	2.066E+1
-5.998E-2	1.199E+1	2.063E+1
-5.835E-2	1.201E+1	2.097E+1
-5.511E-2	1.195E+1	2.080E+1
-5.511E-2	1.223E+1	2.074E+1
-6.160E-2	1.207E+1	2.089E+1
-6.160E-2	1.202E+1	2.089E+1
-5.511E-2	1.203E+1	2.067E+1
-5.835E-2	1.206E+1	2.096E+1
-5.835E-2	1.186E+1	2.099E+1
-5.835E-2	1.211E+1	2.086E+1
-5.835E-2	1.220E+1	2.080E+1
-5.835E-2	1.210E+1	2.075E+1
-5.998E-2	1.211E+1	2.062E+1
-5.835E-2	1.212E+1	2.061E+1
-5.673E-2	1.200E+1	2.082E+1
-5.673E-2	1.202E+1	2.087E+1
-6.160E-2	1.211E+1	2.082E+1
-5.835E-2	1.217E+1	2.074E+1
-5.511E-2	1.208E+1	2.093E+1
-5.998E-2	1.207E+1	2.085E+1
-5.998E-2	1.202E+1	2.079E+1
-5.835E-2	1.201E+1	2.082E+1
-5.673E-2	1.203E+1	2.091E+1
-5.835E-2	1.218E+1	2.096E+1
-6.322E-2	1.209E+1	2.083E+1
-5.998E-2	1.202E+1	2.075E+1
-5.673E-2	1.185E+1	2.083E+1
-5.835E-2	1.211E+1	2.084E+1
-6.160E-2	1.201E+1	2.066E+1
-5.835E-2	1.223E+1	2.065E+1
-5.835E-2	1.207E+1	2.080E+1
-5.835E-2	1.198E+1	2.070E+1
-5.998E-2	1.212E+1	2.092E+1
-5.998E-2	1.207E+1	2.079E+1
-5.511E-2	1.206E+1	2.087E+1
-5.835E-2	1.205E+1	2.089E+1
-5.998E-2	1.204E+1	2.084E+1
-5.835E-2	1.210E+1	2.089E+1
-5.673E-2	1.211E+1	2.081E+1
-5.511E-2	1.210E+1	2.076E+1
-5.998E-2	1.211E+1	2.085E+1
-5.835E-2	1.212E+1	2.077E+1
-5.673E-2	1.193E+1	2.088E+1
-5.998E-2	1.207E+1	2.079E+1
-5.998E-2	1.203E+1	2.087E+1
-5.998E-2	1.206E+1	2.059E+1
-5.673E-2	1.199E+1	2.065E+1
-5.673E-2	1.211E+1	2.089E+1
-5.998E-2	1.198E+1	2.082E+1
-5.998E-2	1.195E+1	2.080E+1
-5.835E-2	1.192E+1	2.094E+1
-5.835E-2	1.205E+1	2.077E+1
-6.322E-2	1.215E+1	2.093E+1
-5.673E-2	1.221E+1	2.078E+1
-5.673E-2	1.202E+1	2.069E+1
-5.835E-2	1.212E+1	2.083E+1
-6.322E-2	1.209E+1	2.076E+1
-5.835E-2	1.203E+1	2.071E+1
-5.835E-2	1.208E+1	2.078E+1
-5.673E-2	1.205E+1	2.102E+1
-6.322E-2	1.215E+1	2.087E+1
-5.673E-2	1.198E+1	2.097E+1
-5.835E-2	1.200E+1	2.095E+1
-5.511E-2	1.198E+1	2.079E+1
-6.160E-2	1.224E+1	2.082E+1
-5.835E-2	1.208E+1	2.083E+1
-5.673E-2	1.200E+1	2.081E+1
-5.673E-2	1.213E+1	2.072E+1
-5.998E-2	1.200E+1	2.075E+1
-5.835E-2	1.223E+1	2.090E+1
-5.998E-2	1.203E+1	2.067E+1
-5.511E-2	1.218E+1	2.084E+1
-6.322E-2	1.204E+1	2.075E+1
-5.835E-2	1.213E+1	2.097E+1
-5.835E-2	1.201E+1	2.085E+1
-5.673E-2	1.207E+1	2.093E+1
-6.160E-2	1.202E+1	2.074E+1
-5.673E-2	1.218E+1	2.086E+1
-5.673E-2	1.206E+1	2.074E+1
-5.673E-2	1.199E+1	2.078E+1
-6.160E-2	1.199E+1	2.084E+1
-5.998E-2	1.198E+1	2.085E+1
-5.349E-2	1.215E+1	2.085E+1
-5.673E-2	1.208E+1	2.067E+1
-5.835E-2	1.215E+1	2.076E+1
-5.835E-2	1.195E+1	2.067E+1
-5.835E-2	1.204E+1	2.088E+1
-5.835E-2	1.207E+1	2.062E+1
-5.998E-2	1.208E+1	2.078E+1
-6.160E-2	1.190E+1	2.080E+1
-5.998E-2	1.201E+1	2.089E+1
-5.673E-2	1.196E+1	2.079E+1
-5.835E-2	1.213E+1	2.089E+1
-5.673E-2	1.205E+1	2.080E+1
-5.835E-2	1.208E+1	2.094E+1
-5.835E-2	1.218E+1	2.087E+1
-6.322E-2	1.199E+1	2.068E+1
-5.673E-2	1.210E+1	2.078E+1
-5.673E-2	1.206E+1	2.060E+1
-5.673E-2	1.216E+1	2.092E+1
-6.160E-2	1.219E+1	2.077E+1
-5.835E-2	1.206E+1	2.071E+1
-5.673E-2	1.199E+1	2.071E+1
-5.673E-2	1.198E+1	2.076E+1
-6.160E-2	1.189E+1	2.076E+1
-5.835E-2	1.207E+1	2.087E+1
-5.673E-2	1.208E+1	2.071E+1
-5.511E-2	1.195E+1	2.067E+1
-6.160E-2	1.197E+1	2.088E+1
-5.835E-2	1.199E+1	2.083E+1
-5.511E-2	1.204E+1	2.082E+1
-5.998E-2	1.201E+1	2.072E+1
-5.998E-2	1.215E+1	2.087E+1
-5.835E-2	1.206E+1	2.060E+1
-5.673E-2	1.205E+1	2.073E+1
-5.835E-2	1.207E+1	2.085E+1
-6.322E-2	1.207E+1	2.057E+1
-5.835E-2	1.211E+1	2.079E+1
-5.673E-2	1.189E+1	2.085E+1
-5.835E-2	1.213E+1	2.097E+1
-5.998E-2	1.213E+1	2.065E+1
-6.160E-2	1.214E+1	2.074E+1
-5.511E-2	1.215E+1	2.080E+1
-5.673E-2	1.212E+1	2.079E+1
-5.998E-2	1.209E+1	2.069E+1
-5.673E-2	1.209E+1	2.070E+1
-5.998E-2	1.199E+1	2.069E+1
-5.835E-2	1.203E+1	2.088E+1
-6.160E-2	1.198E+1	2.076E+1
-5.998E-2	1.212E+1	2.062E+1
-5.511E-2	1.199E+1	2.083E+1
-5.998E-2	1.212E+1	2.073E+1
-5.835E-2	1.192E+1	2.099E+1
-5.835E-2	1.212E+1	2.081E+1
-5.349E-2	1.210E+1	2.084E+1
-5.998E-2	1.207E+1	2.084E+1
-6.160E-2	1.220E+1	2.067E+1
-6.160E-2	1.202E+1	2.080E+1
-5.673E-2	1.210E+1	2.098E+1
-5.835E-2	1.203E+1	2.084E+1
-5.673E-2	1.204E+1	2.086E+1
-5.998E-2	1.218E+1	2.078E+1
-5.511E-2	1.208E+1	2.089E+1
-5.835E-2	1.207E+1	2.085E+1
-5.835E-2	1.191E+1	2.113E+1
-5.835E-2	1.200E+1	2.081E+1
-5.673E-2	1.197E+1	2.079E+1
-5.673E-2	1.206E+1	2.070E+1
-6.160E-2	1.202E+1	2.078E+1
-5.835E-2	1.209E+1	2.088E+1
-5.835E-2	1.203E+1	2.080E+1
-6.160E-2	1.193E+1	2.097E+1
-5.998E-2	1.203E+1	2.083E+1
-6.160E-2	1.211E+1	2.082E+1
-5.835E-2	1.201E+1	2.084E+1
-6.160E-2	1.207E+1	2.075E+1
-5.835E-2	1.204E+1	2.078E+1
-5.673E-2	1.212E+1	2.069E+1
-5.673E-2	1.205E+1	2.076E+1
-5.835E-2	1.208E+1	2.064E+1
-5.998E-2	1.203E+1	2.079E+1
-5.835E-2	1.203E+1	2.080E+1
-5.511E-2	1.200E+1	2.084E+1
-5.835E-2	1.204E+1	2.065E+1
-5.835E-2	1.197E+1	2.078E+1
-6.160E-2	1.203E+1	2.085E+1
-5.673E-2	1.193E+1	2.096E+1
-5.835E-2	1.206E+1	2.081E+1
-6.322E-2	1.203E+1	2.083E+1
-5.673E-2	1.208E+1	2.074E+1
-5.511E-2	1.205E+1	2.074E+1
-5.835E-2	1.186E+1	2.097E+1
-5.835E-2	1.185E+1	2.095E+1
-5.998E-2	1.215E+1	2.080E+1
-5.511E-2	1.203E+1	2.071E+1
-5.835E-2	1.203E+1	2.078E+1
-5.998E-2	1.193E+1	2.089E+1
-5.511E-2	1.208E+1	2.066E+1
-5.673E-2	1.204E+1	2.088E+1
-5.673E-2	1.232E+1	2.068E+1
-6.160E-2	1.197E+1	2.079E+1
-5.835E-2	1.204E+1	2.091E+1
-5.835E-2	1.211E+1	2.099E+1
-5.998E-2	1.223E+1	2.082E+1
-5.998E-2	1.209E+1	2.084E+1
-5.998E-2	1.204E+1	2.088E+1
-5.835E-2	1.198E+1	2.085E+1
-5.835E-2	1.207E+1	2.090E+1
-5.998E-2	1.194E+1	2.073E+1
-6.160E-2	1.202E+1	2.069E+1
-5.835E-2	1.209E+1	2.083E+1
-5.835E-2	1.202E+1	2.092E+1
-6.160E-2	1.206E+1	2.081E+1
-6.160E-2	1.212E+1	2.091E+1
-5.673E-2	1.196E+1	2.064E+1
-5.673E-2	1.202E+1	2.069E+1
-6.160E-2	1.208E+1	2.085E+1
-5.835E-2	1.217E+1	2.096E+1
-5.673E-2	1.213E+1	2.059E+1
-5.511E-2	1.198E+1	2.064E+1
-5.998E-2	1.207E+1	2.060E+1
-5.673E-2	1.227E+1	2.059E+1
-5.998E-2	1.209E+1	2.075E+1
-5.998E-2	1.219E+1	2.080E+1
-5.998E-2	1.216E+1	2.066E+1
-5.835E-2	1.210E+1	2.082E+1
-5.835E-2	1.207E+1	2.070E+1
-5.673E-2	1.215E+1	2.085E+1
-6.322E-2	1.205E+1	2.086E+1
-6.160E-2	1.208E+1	2.093E+1
-5.673E-2	1.221E+1	2.086E+1
-5.835E-2	1.190E+1	2.075E+1
-6.160E-2	1.219E+1	2.082E+1
-5.673E-2	1.206E+1	2.092E+1
-5.673E-2	1.209E+1	2.083E+1
-5.673E-2	1.207E+1	2.084E+1
-5.998E-2	1.203E+1	2.089E+1
-5.998E-2	1.201E+1	2.082E+1
-5.511E-2	1.204E+1	2.073E+1
-5.511E-2	1.207E+1	2.082E+1
-5.998E-2	1.211E+1	2.080E+1
-5.835E-2	1.201E+1	2.086E+1
-5.511E-2	1.196E+1	2.085E+1
-5.835E-2	1.203E+1	2.095E+1
-5.673E-2	1.201E+1	2.071E+1
-5.673E-2	1.199E+1	2.083E+1
-5.511E-2	1.207E+1	2.095E+1
-5.673E-2	1.209E+1	2.071E+1
-5.998E-2	1.202E+1	2.089E+1
-5.835E-2	1.208E+1	2.088E+1
-5.835E-2	1.209E+1	2.076E+1
-5.673E-2	1.203E+1	2.080E+1
-6.322E-2	1.186E+1	2.077E+1
-5.835E-2	1.197E+1	2.063E+1
-5.673E-2	1.197E+1	2.073E+1
-5.511E-2	1.203E+1	2.081E+1
-5.998E-2	1.208E+1	2.094E+1
-5.998E-2	1.210E+1	2.083E+1
-5.835E-2	1.207E+1	2.087E+1
-5.673E-2	1.193E+1	2.088E+1
-6.160E-2	1.216E+1	2.096E+1
-5.998E-2	1.217E+1	2.080E+1
-5.511E-2	1.209E+1	2.084E+1
-5.835E-2	1.209E+1	2.083E+1
-5.998E-2	1.203E+1	2.084E+1
-5.673E-2	1.193E+1	2.077E+1
-5.511E-2	1.196E+1	2.088E+1
-5.835E-2	1.201E+1	2.092E+1
-6.160E-2	1.199E+1	2.068E+1
-5.998E-2	1.203E+1	2.061E+1
-5.835E-2	1.196E+1	2.085E+1
-5.835E-2	1.193E+1	2.081E+1
-5.998E-2	1.200E+1	2.080E+1
-5.998E-2	1.208E+1	2.082E+1
-5.673E-2	1.204E+1	2.091E+1
-5.673E-2	1.213E+1	2.083E+1
-5.998E-2	1.203E+1	2.087E+1
-5.673E-2	1.206E+1	2.088E+1
-5.511E-2	1.219E+1	2.087E+1
-5.673E-2	1.192E+1	2.070E+1
-6.160E-2	1.211E+1	2.093E+1
-5.998E-2	1.209E+1	2.068E+1
-5.673E-2	1.217E+1	2.094E+1
-5.835E-2	1.214E+1	2.070E+1
-5.998E-2	1.213E+1	2.081E+1
-6.160E-2	1.194E+1	2.096E+1
-5.511E-2	1.212E+1	2.073E+1
-5.673E-2	1.199E+1	2.082E+1
-5.835E-2	1.202E+1	2.087E+1
-5.998E-2	1.219E+1	2.080E+1
-5.511E-2	1.214E+1	2.101E+1
-5.511E-2	1.215E+1	2.077E+1
-5.835E-2	1.207E+1	2.099E+1
-5.673E-2	1.199E+1	2.082E+1
-5.835E-2	1.214E+1	2.084E+1
-5.835E-2	1.202E+1	2.075E+1
-5.998E-2	1.203E+1	2.077E+1
-6.160E-2	1.204E+1	2.085E+1
-5.349E-2	1.202E+1	2.079E+1
-5.835E-2	1.198E+1	2.082E+1
-5.998E-2	1.200E+1	2.081E+1
-5.835E-2	1.200E+1	2.085E+1
-5.835E-2	1.203E+1	2.092E+1
-5.673E-2	1.205E+1	2.074E+1
-6.160E-2	1.204E+1	2.072E+1
-5.673E-2	1.206E+1	2.080E+1
-5.998E-2	1.212E+1	2.076E+1
-5.835E-2	1.201E+1	2.080E+1
-6.160E-2	1.216E+1	2.074E+1
-5.835E-2	1.216E+1	2.092E+1
-5.187E-2	1.204E+1	2.103E+1
-5.998E-2	1.206E+1	2.090E+1
-5.835E-2	1.211E+1	2.068E+1
-5.835E-2	1.209E+1	2.071E+1
-5.835E-2	1.204E+1	2.076E+1
-5.673E-2	1.211E+1	2.086E+1
-5.998E-2	1.198E+1	2.090E+1
-6.160E-2	1.210E+1	2.090E+1
-5.511E-2	1.206E+1	2.075E+1
-5.835E-2	1.207E+1	2.079E+1
-5.998E-2	1.209E+1	2.094E+1
-6.322E-2	1.203E+1	2.092E+1
-5.511E-2	1.215E+1	2.074E+1
-5.673E-2	1.203E+1	2.086E+1
-6.160E-2	1.211E+1	2.090E+1
-6.160E-2	1.197E+1	2.093E+1
-5.511E-2	1.193E+1	2.087E+1
-5.673E-2	1.192E+1	2.085E+1
-5.998E-2	1.208E+1	2.077E+1
-6.160E-2	1.222E+1	2.074E+1
-5.511E-2	1.200E+1	2.083E+1
-5.673E-2	1.200E+1	2.085E+1
-5.998E-2	1.210E+1	2.075E+1
-5.998E-2	1.214E+1	2.108E+1
-5.835E-2	1.205E+1	2.088E+1
-5.835E-2	1.200E+1	2.071E+1
-5.998E-2	1.194E+1	2.088E+1
-5.998E-2	1.204E+1	2.081E+1
-5.673E-2	1.215E+1	2.073E+1
-5.835E-2	1.208E+1	2.080E+1
-6.160E-2	1.218E+1	2.075E+1
-5.998E-2	1.206E+1	2.054E+1
-5.673E-2	1.195E+1	2.073E+1
-5.511E-2	1.206E+1	2.082E+1
-5.673E-2	1.198E+1	2.086E+1
-5.835E-2	1.203E+1	2.095E+1
-5.673E-2	1.210E+1	2.064E+1
-5.835E-2	1.203E+1	2.080E+1
-5.998E-2	1.215E+1	2.081E+1
-6.160E-2	1.189E+1	2.076E+1
-5.673E-2	1.206E+1	2.091E+1
-5.835E-2	1.211E+1	2.096E+1
-6.322E-2	1.201E+1	2.067E+1
-5.998E-2	1.203E+1	2.080E+1
-5.835E-2	1.202E+1	2.073E+1
-5.835E-2	1.215E+1	2.077E+1
-5.673E-2	1.196E+1	2.086E+1
-5.998E-2	1.209E+1	2.086E+1
-5.511E-2	1.218E+1	2.087E+1
-5.511E-2	1.204E+1	2.077E+1
-6.322E-2	1.200E+1	2.082E+1
-5.998E-2	1.207E+1	2.092E+1
-5.673E-2	1.201E+1	2.075E+1
-5.835E-2	1.217E+1	2.084E+1
-5.998E-2	1.212E+1	2.073E+1
-5.835E-2	1.231E+1	2.073E+1
-5.673E-2	1.216E+1	2.077E+1
-5.673E-2	1.200E+1	2.085E+1
-5.998E-2	1.205E+1	2.077E+1
-5.998E-2	1.211E+1	2.088E+1
-5.835E-2	1.201E+1	2.078E+1
-5.835E-2	1.209E+1	2.090E+1
-5.998E-2	1.201E+1	2.081E+1
-5.998E-2	1.214E+1	2.107E+1
-5.673E-2	1.209E+1	2.088E+1
-5.835E-2	1.202E+1	2.078E+1
-6.160E-2	1.204E+1	2.088E+1
-5.998E-2	1.219E+1	2.099E+1
-5.673E-2	1.221E+1	2.093E+1
-5.673E-2	1.213E+1	2.084E+1
-5.998E-2	1.207E+1	2.077E+1
-6.160E-2	1.192E+1	2.080E+1
-5.673E-2	1.216E+1	2.072E+1
-5.998E-2	1.195E+1	2.088E+1
-5.998E-2	1.218E+1	2.084E+1
-5.835E-2	1.209E+1	2.075E+1
-5.673E-2	1.193E+1	2.086E+1
-5.835E-2	1.214E+1	2.076E+1
-5.998E-2	1.197E+1	2.067E+1
-5.673E-2	1.211E+1	2.096E+1
-5.673E-2	1.211E+1	2.084E+1
-5.998E-2	1.207E+1	2.091E+1
-6.160E-2	1.214E+1	2.087E+1
-6.160E-2	1.217E+1	2.092E+1
-5.835E-2	1.207E+1	2.088E+1
-5.673E-2	1.198E+1	2.096E+1
-5.998E-2	1.204E+1	2.082E+1
-6.160E-2	1.196E+1	2.080E+1
-5.835E-2	1.208E+1	2.066E+1
-5.835E-2	1.213E+1	2.100E+1
-6.160E-2	1.194E+1	2.095E+1
-5.998E-2	1.202E+1	2.068E+1
-5.673E-2	1.196E+1	2.084E+1
-5.673E-2	1.195E+1	2.091E+1
-5.998E-2	1.209E+1	2.088E+1
-5.998E-2	1.214E+1	2.089E+1
-5.835E-2	1.206E+1	2.068E+1
-5.673E-2	1.203E+1	2.077E+1
-6.160E-2	1.207E+1	2.082E+1
-5.835E-2	1.209E+1	2.072E+1
-5.673E-2	1.218E+1	2.080E+1
-5.835E-2	1.214E+1	2.062E+1
-5.835E-2	1.194E+1	2.084E+1
-5.998E-2	1.215E+1	2.082E+1
-5.673E-2	1.205E+1	2.093E+1
-5.673E-2	1.220E+1	2.054E+1
-6.160E-2	1.191E+1	2.075E+1
-5.998E-2	1.212E+1	2.088E+1
-5.673E-2	1.203E+1	2.088E+1
-5.835E-2	1.203E+1	2.088E+1
-5.998E-2	1.209E+1	2.100E+1
-5.835E-2	1.213E+1	2.100E+1
-5.673E-2	1.201E+1	2.065E+1
-5.998E-2	1.204E+1	2.098E+1
-6.160E-2	1.210E+1	2.086E+1
-5.998E-2	1.206E+1	2.075E+1
-5.673E-2	1.214E+1	2.085E+1
-5.673E-2	1.205E+1	2.070E+1
-6.160E-2	1.209E+1	2.082E+1
-5.835E-2	1.196E+1	2.071E+1
-5.673E-2	1.210E+1	2.082E+1
-5.673E-2	1.216E+1	2.068E+1
-5.998E-2	1.212E+1	2.099E+1
-6.160E-2	1.208E+1	2.074E+1
-5.511E-2	1.218E+1	2.081E+1
-5.835E-2	1.210E+1	2.064E+1
-6.322E-2	1.212E+1	2.075E+1
-5.835E-2	1.207E+1	2.093E+1
-5.673E-2	1.208E+1	2.087E+1
-5.835E-2	1.196E+1	2.059E+1
-5.998E-2	1.215E+1	2.097E+1
-5.998E-2	1.212E+1	2.067E+1
-5.835E-2	1.196E+1	2.086E+1
-5.835E-2	1.208E+1	2.083E+1
-5.998E-2	1.216E+1	2.095E+1
-6.160E-2	1.205E+1	2.082E+1
-5.835E-2	1.202E+1	2.087E+1
-5.673E-2	1.208E+1	2.063E+1
-6.160E-2	1.211E+1	2.085E+1
-6.160E-2	1.218E+1	2.089E+1
-5.835E-2	1.212E+1	2.084E+1
-5.673E-2	1.202E+1	2.063E+1
-5.835E-2	1.211E+1	2.083E+1
-5.835E-2	1.210E+1	2.081E+1
-5.673E-2	1.216E+1	2.078E+1
-5.998E-2	1.209E+1	2.079E+1
-5.835E-2	1.216E+1	2.102E+1
-5.835E-2	1.196E+1	2.074E+1
-5.835E-2	1.208E+1	2.078E+1
-5.673E-2	1.207E+1	2.089E+1
-5.835E-2	1.215E+1	2.084E+1
-5.835E-2	1.199E+1	2.074E+1
-5.673E-2	1.201E+1	2.082E+1
-5.511E-2	1.213E+1	2.084E+1
-5.998E-2	1.194E+1	2.077E+1
-6.160E-2	1.204E+1	2.084E+1
-5.673E-2	1.208E+1	2.077E+1
-5.835E-2	1.197E+1	2.077E+1
-5.998E-2	1.210E+1	2.096E+1
-6.160E-2	1.206E+1	2.089E+1
-5.673E-2	1.204E+1	2.084E+1
-5.673E-2	1.205E+1	2.084E+1
-5.998E-2	1.200E+1	2.093E+1
-6.160E-2	1.213E+1	2.079E+1
-5.511E-2	1.204E+1	2.082E+1
-5.835E-2	1.212E+1	2.094E+1
-6.322E-2	1.203E+1	2.074E+1
-6.160E-2	1.208E+1	2.080E+1
-5.673E-2	1.212E+1	2.096E+1
-5.511E-2	1.196E+1	2.080E+1
-5.998E-2	1.203E+1	2.086E+1
-6.160E-2	1.212E+1	2.094E+1
-5.835E-2	1.209E+1	2.073E+1
-5.673E-2	1.204E+1	2.078E+1
-6.160E-2	1.202E+1	2.088E+1
-5.835E-2	1.190E+1	2.098E+1
-5.673E-2	1.208E+1	2.069E+1
-5.835E-2	1.200E+1	2.076E+1
-5.998E-2	1.213E+1	2.071E+1
-6.160E-2	1.205E+1	2.086E+1
-5.835E-2	1.222E+1	2.084E+1
-5.835E-2	1.202E+1	2.082E+1
-5.835E-2	1.205E+1	2.073E+1
-6.160E-2	1.215E+1	2.080E+1
-5.673E-2	1.208E+1	2.097E+1
-5.835E-2	1.208E+1	2.100E+1
-5.835E-2	1.215E+1	2.072E+1
-5.835E-2	1.201E+1	2.091E+1
-5.673E-2	1.201E+1	2.098E+1
-5.998E-2	1.209E+1	2.077E+1
-5.998E-2	1.195E+1	2.066E+1
-5.998E-2	1.208E+1	2.090E+1
-5.673E-2	1.192E+1	2.077E+1
-5.998E-2	1.208E+1	2.080E+1
-6.322E-2	1.197E+1	2.103E+1
-6.160E-2	1.209E+1	2.077E+1
-5.673E-2	1.205E+1	2.073E+1
-5.835E-2	1.212E+1	2.080E+1
-5.998E-2	1.213E+1	2.083E+1
-5.998E-2	1.212E+1	2.081E+1
-5.998E-2	1.205E+1	2.096E+1
-5.835E-2	1.199E+1	2.086E+1
-5.998E-2	1.204E+1	2.110E+1
-5.998E-2	1.216E+1	2.091E+1
-5.835E-2	1.214E+1	2.066E+1
-5.673E-2	1.201E+1	2.077E+1
-6.160E-2	1.207E+1	2.081E+1
-6.160E-2	1.205E+1	2.074E+1
-5.673E-2	1.211E+1	2.080E+1
-5.511E-2	1.205E+1	2.072E+1
-5.998E-2	1.200E+1	2.083E+1
-5.835E-2	1.203E+1	2.087E+1
-5.673E-2	1.199E+1	2.074E+1
-5.835E-2	1.215E+1	2.081E+1
-6.322E-2	1.199E+1	2.092E+1
-5.998E-2	1.197E+1	2.087E+1
-5.835E-2	1.200E+1	2.095E+1
-5.673E-2	1.209E+1	2.083E+1
-5.998E-2	1.209E+1	2.089E+1
-6.160E-2	1.192E+1	2.095E+1
-5.998E-2	1.207E+1	2.086E+1
-5.835E-2	1.207E+1	2.085E+1
-6.322E-2	1.199E+1	2.072E+1
-6.160E-2	1.206E+1	2.069E+1
-5.673E-2	1.216E+1	2.090E+1
-5.673E-2	1.210E+1	2.077E+1
-6.160E-2	1.204E+1	2.080E+1
-5.835E-2	1.214E+1	2.089E+1
-5.511E-2	1.209E+1	2.075E+1
-5.673E-2	1.205E+1	2.056E+1
-6.160E-2	1.201E+1	2.092E+1
-5.998E-2	1.209E+1	2.073E+1
-5.673E-2	1.204E+1	2.097E+1
-5.673E-2	1.207E+1	2.087E+1
-5.998E-2	1.201E+1	2.087E+1
-6.160E-2	1.225E+1	2.077E+1
-5.673E-2	1.202E+1	2.069E+1
-5.673E-2	1.198E+1	2.087E+1
-5.998E-2	1.207E+1	2.087E+1
-6.160E-2	1.216E+1	2.072E+1
-5.673E-2	1.207E+1	2.081E+1
-5.835E-2	1.220E+1	2.078E+1
-5.998E-2	1.208E+1	2.099E+1
-5.998E-2	1.208E+1	2.082E+1
-5.835E-2	1.213E+1	2.067E+1
-5.835E-2	1.212E+1	2.089E+1
-5.835E-2	1.200E+1	2.069E+1
-6.160E-2	1.210E+1	2.101E+1
-5.673E-2	1.212E+1	2.091E+1
-5.673E-2	1.208E+1	2.080E+1
-5.998E-2	1.209E+1	2.073E+1
-6.322E-2	1.203E+1	2.082E+1
-5.998E-2	1.201E+1	2.083E+1
-5.673E-2	1.197E+1	2.073E+1
-6.160E-2	1.206E+1	2.072E+1
-5.998E-2	1.207E+1	2.070E+1
-5.673E-2	1.189E+1	2.097E+1
-5.349E-2	1.199E+1	2.084E+1
-5.998E-2	1.214E+1	2.081E+1
-6.322E-2	1.204E+1	2.084E+1
-5.835E-2	1.192E+1	2.081E+1
-5.835E-2	1.199E+1	2.087E+1
-6.160E-2	1.201E+1	2.075E+1
-5.998E-2	1.212E+1	2.075E+1
-5.835E-2	1.216E+1	2.071E+1
-5.835E-2	1.197E+1	2.082E+1
-5.998E-2	1.189E+1	2.087E+1
-6.160E-2	1.199E+1	2.081E+1
-5.835E-2	1.204E+1	2.081E+1
-5.998E-2	1.210E+1	2.071E+1
-5.998E-2	1.191E+1	2.088E+1
-6.160E-2	1.210E+1	2.081E+1
-5.673E-2	1.210E+1	2.076E+1
-5.835E-2	1.193E+1	2.085E+1
-6.160E-2	1.207E+1	2.094E+1
-6.160E-2	1.221E+1	2.099E+1
-5.673E-2	1.206E+1	2.093E+1
-5.998E-2	1.206E+1	2.087E+1
-6.160E-2	1.214E+1	2.066E+1
-6.160E-2	1.206E+1	2.067E+1
-5.835E-2	1.197E+1	2.096E+1
-5.673E-2	1.204E+1	2.106E+1
-6.160E-2	1.211E+1	2.099E+1
-5.835E-2	1.213E+1	2.085E+1
-5.835E-2	1.209E+1	2.066E+1
-5.998E-2	1.192E+1	2.089E+1
-5.998E-2	1.205E+1	2.077E+1
-6.160E-2	1.190E+1	2.083E+1
-5.511E-2	1.207E+1	2.075E+1
-5.511E-2	1.204E+1	2.087E+1
-6.160E-2	1.213E+1	2.083E+1
-6.160E-2	1.217E+1	2.093E+1
-5.998E-2	1.209E+1	2.073E+1
-5.835E-2	1.204E+1	2.088E+1
-5.998E-2	1.209E+1	2.090E+1
-5.998E-2	1.200E+1	2.083E+1
-5.998E-2	1.215E+1	2.087E+1
-5.673E-2	1.208E+1	2.090E+1
-5.835E-2	1.213E+1	2.079E+1
-5.998E-2	1.196E+1	2.059E+1
-5.998E-2	1.198E+1	2.088E+1
-5.998E-2	1.203E+1	2.075E+1
-5.673E-2	1.212E+1	2.095E+1
-6.160E-2	1.206E+1	2.089E+1
-5.835E-2	1.208E+1	2.085E+1
-5.673E-2	1.204E+1	2.077E+1
-5.998E-2	1.201E+1	2.074E+1
-6.322E-2	1.203E+1	2.090E+1
-5.673E-2	1.200E+1	2.090E+1
-5.673E-2	1.200E+1	2.080E+1
-5.998E-2	1.208E+1	2.098E+1
-6.160E-2	1.210E+1	2.089E+1
-5.835E-2	1.214E+1	2.086E+1
-5.835E-2	1.216E+1	2.080E+1
-5.998E-2	1.217E+1	2.093E+1
-5.998E-2	1.196E+1	2.096E+1
-5.511E-2	1.200E+1	2.087E+1
-5.998E-2	1.204E+1	2.080E+1
-5.835E-2	1.216E+1	2.085E+1
-5.835E-2	1.194E+1	2.087E+1
-5.835E-2	1.203E+1	2.086E+1
-5.673E-2	1.214E+1	2.092E+1
-5.998E-2	1.220E+1	2.076E+1
-5.998E-2	1.209E+1	2.085E+1
-5.673E-2	1.204E+1	2.087E+1
-5.835E-2	1.208E+1	2.102E+1
-5.998E-2	1.211E+1	2.078E+1
-6.160E-2	1.206E+1	2.073E+1
-5.349E-2	1.211E+1	2.072E+1
-6.160E-2	1.195E+1	2.084E+1
-5.998E-2	1.218E+1	2.098E+1
-5.998E-2	1.214E+1	2.065E+1
-5.835E-2	1.213E+1	2.100E+1
-5.673E-2	1.200E+1	2.093E+1
-6.160E-2	1.195E+1	2.073E+1
-6.160E-2	1.216E+1	2.083E+1
-5.673E-2	1.202E+1	2.073E+1
-5.998E-2	1.208E+1	2.086E+1
-5.835E-2	1.208E+1	2.066E+1
-6.322E-2	1.200E+1	2.064E+1
-5.673E-2	1.208E+1	2.076E+1
-5.673E-2	1.203E+1	2.089E+1
-5.998E-2	1.200E+1	2.079E+1
-6.484E-2	1.210E+1	2.098E+1
-5.673E-2	1.197E+1	2.073E+1
-5.835E-2	1.202E+1	2.081E+1
-6.322E-2	1.213E+1	2.072E+1
-6.160E-2	1.218E+1	2.093E+1
-5.673E-2	1.196E+1	2.100E+1
-5.673E-2	1.210E+1	2.083E+1
-6.160E-2	1.202E+1	2.084E+1
-5.998E-2	1.205E+1	2.090E+1
-5.835E-2	1.210E+1	2.107E+1
-5.511E-2	1.204E+1	2.093E+1
-5.835E-2	1.186E+1	2.071E+1
-6.322E-2	1.196E+1	2.087E+1
-5.835E-2	1.197E+1	2.087E+1
-5.673E-2	1.207E+1	2.088E+1
-5.835E-2	1.204E+1	2.105E+1
-6.160E-2	1.211E+1	2.066E+1
-5.673E-2	1.205E+1	2.115E+1
-5.673E-2	1.197E+1	2.083E+1
-5.673E-2	1.192E+1	2.096E+1
-5.835E-2	1.209E+1	2.093E+1
-6.160E-2	1.213E+1	2.079E+1
-5.673E-2	1.200E+1	2.093E+1
-5.998E-2	1.215E+1	2.090E+1
-5.998E-2	1.207E+1	2.097E+1
-5.835E-2	1.192E+1	2.073E+1
-5.673E-2	1.208E+1	2.087E+1
-6.160E-2	1.198E+1	2.073E+1
-5.998E-2	1.207E+1	2.089E+1
-5.673E-2	1.203E+1	2.084E+1
-5.998E-2	1.204E+1	2.089E+1
-6.160E-2	1.206E+1	2.073E+1
-6.484E-2	1.213E+1	2.083E+1
-5.835E-2	1.205E+1	2.081E+1
-5.511E-2	1.200E+1	2.088E+1
-5.998E-2	1.216E+1	2.080E+1
-6.160E-2	1.213E+1	2.074E+1
-5.673E-2	1.212E+1	2.081E+1
-5.673E-2	1.212E+1	2.089E+1
-5.998E-2	1.199E+1	2.092E+1
-6.160E-2	1.203E+1	2.096E+1
-5.835E-2	1.220E+1	2.087E+1
-5.835E-2	1.206E+1	2.080E+1
-5.998E-2	1.204E+1	2.071E+1
-6.160E-2	1.210E+1	2.092E+1
-5.673E-2	1.199E+1	2.083E+1
-5.835E-2	1.199E+1	2.080E+1
-5.835E-2	1.210E+1	2.087E+1
-5.998E-2	1.213E+1	2.094E+1
-5.835E-2	1.228E+1	2.090E+1
-5.511E-2	1.198E+1	2.091E+1
-6.160E-2	1.200E+1	2.059E+1
-5.998E-2	1.208E+1	2.083E+1
-5.835E-2	1.201E+1	2.088E+1
-5.835E-2	1.206E+1	2.073E+1
-6.322E-2	1.215E+1	2.083E+1
-6.160E-2	1.206E+1	2.074E+1
-5.835E-2	1.204E+1	2.086E+1
-5.998E-2	1.206E+1	2.086E+1
-5.998E-2	1.205E+1	2.089E+1
-6.160E-2	1.206E+1	2.074E+1
-5.998E-2	1.194E+1	2.076E+1
-5.673E-2	1.208E+1	2.099E+1
-5.835E-2	1.204E+1	2.084E+1
-5.998E-2	1.189E+1	2.069E+1
-5.511E-2	1.205E+1	2.075E+1
-5.673E-2	1.204E+1	2.087E+1
-5.998E-2	1.214E+1	2.091E+1
-6.484E-2	1.204E+1	2.073E+1
-5.835E-2	1.214E+1	2.080E+1
-5.673E-2	1.204E+1	2.066E+1
-5.998E-2	1.212E+1	2.075E+1
-5.673E-2	1.201E+1	2.087E+1
-5.673E-2	1.218E+1	2.096E+1
-5.998E-2	1.204E+1	2.093E+1
-5.998E-2	1.194E+1	2.095E+1
-5.998E-2	1.199E+1	2.079E+1
-5.673E-2	1.215E+1	2.065E+1
-5.998E-2	1.224E+1	2.089E+1
-6.160E-2	1.195E+1	2.096E+1
-5.998E-2	1.199E+1	2.103E+1
-5.998E-2	1.195E+1	2.070E+1
-5.511E-2	1.202E+1	2.088E+1
-6.160E-2	1.228E+1	2.074E+1
-6.160E-2	1.197E+1	2.089E+1
-5.673E-2	1.207E+1	2.102E+1
-5.835E-2	1.209E+1	2.092E+1
-5.835E-2	1.198E+1	2.079E+1
-5.998E-2	1.197E+1	2.086E+1
-5.998E-2	1.203E+1	2.091E+1
-5.511E-2	1.206E+1	2.095E+1
-6.160E-2	1.187E+1	2.093E+1
-6.322E-2	1.211E+1	2.087E+1
-5.835E-2	1.211E+1	2.080E+1
-5.673E-2	1.209E+1	2.081E+1
-5.998E-2	1.201E+1	2.098E+1
-6.322E-2	1.199E+1	2.105E+1
-5.835E-2	1.220E+1	2.073E+1
-5.835E-2	1.195E+1	2.087E+1
-6.160E-2	1.199E+1	2.085E+1
-5.998E-2	1.203E+1	2.087E+1
-5.835E-2	1.201E+1	2.102E+1
-5.673E-2	1.209E+1	2.094E+1
-6.160E-2	1.201E+1	2.094E+1
-5.998E-2	1.201E+1	2.100E+1
-5.835E-2	1.211E+1	2.083E+1
-5.835E-2	1.208E+1	2.082E+1
-5.835E-2	1.215E+1	2.074E+1
-5.998E-2	1.209E+1	2.099E+1
-5.835E-2	1.198E+1	2.090E+1
-5.511E-2	1.201E+1	2.077E+1
-5.998E-2	1.206E+1	2.088E+1
-5.835E-2	1.201E+1	2.071E+1
-5.673E-2	1.191E+1	2.087E+1
-5.673E-2	1.204E+1	2.078E+1
-5.835E-2	1.204E+1	2.087E+1
-5.998E-2	1.192E+1	2.081E+1
-5.673E-2	1.206E+1	2.089E+1
-5.835E-2	1.214E+1	2.082E+1
-5.835E-2	1.221E+1	2.090E+1
-5.998E-2	1.206E+1	2.086E+1
-5.673E-2	1.212E+1	2.081E+1
-5.835E-2	1.222E+1	2.070E+1
-5.673E-2	1.203E+1	2.070E+1
-6.160E-2	1.199E+1	2.084E+1
-5.511E-2	1.205E+1	2.083E+1
-5.835E-2	1.198E+1	2.084E+1
-5.998E-2	1.209E+1	2.070E+1
-5.998E-2	1.210E+1	2.101E+1
-5.835E-2	1.204E+1	2.087E+1
-5.835E-2	1.195E+1	2.070E+1
-5.998E-2	1.203E+1	2.086E+1
-6.160E-2	1.200E+1	2.087E+1
-5.998E-2	1.204E+1	2.080E+1
-5.998E-2	1.206E+1	2.083E+1
-5.673E-2	1.218E+1	2.082E+1
-6.160E-2	1.207E+1	2.073E+1
-5.835E-2	1.211E+1	2.100E+1
-5.835E-2	1.218E+1	2.083E+1
-5.998E-2	1.222E+1	2.093E+1
-5.998E-2	1.203E+1	2.083E+1
-5.835E-2	1.209E+1	2.082E+1
-5.673E-2	1.225E+1	2.073E+1
-5.835E-2	1.216E+1	2.088E+1
-6.160E-2	1.211E+1	2.080E+1
-5.998E-2	1.215E+1	2.107E+1
-5.673E-2	1.210E+1	2.073E+1
-5.835E-2	1.212E+1	2.093E+1
-6.322E-2	1.206E+1	2.082E+1
-5.673E-2	1.201E+1	2.082E+1
-5.673E-2	1.213E+1	2.076E+1
-5.998E-2	1.214E+1	2.099E+1
-6.160E-2	1.210E+1	2.078E+1
-5.835E-2	1.207E+1	2.079E+1
-5.673E-2	1.209E+1	2.097E+1
-6.160E-2	1.203E+1	2.088E+1
-5.835E-2	1.203E+1	2.084E+1
-5.998E-2	1.210E+1	2.089E+1
-5.835E-2	1.212E+1	2.094E+1
-5.998E-2	1.212E+1	2.087E+1
-6.160E-2	1.206E+1	2.078E+1
-5.673E-2	1.211E+1	2.097E+1
-5.673E-2	1.214E+1	2.071E+1
-5.998E-2	1.196E+1	2.100E+1
-6.322E-2	1.194E+1	2.086E+1
-5.835E-2	1.204E+1	2.087E+1
-5.673E-2	1.210E+1	2.099E+1
-5.998E-2	1.199E+1	2.091E+1
-5.998E-2	1.207E+1	2.098E+1
-5.835E-2	1.218E+1	2.081E+1
-5.511E-2	1.215E+1	2.093E+1
-5.835E-2	1.217E+1	2.089E+1
-6.160E-2	1.221E+1	2.097E+1
-5.835E-2	1.219E+1	2.111E+1
-5.835E-2	1.204E+1	2.083E+1
-6.322E-2	1.197E+1	2.082E+1
-6.160E-2	1.202E+1	2.083E+1
-5.835E-2	1.198E+1	2.088E+1
-5.511E-2	1.204E+1	2.090E+1
-5.998E-2	1.206E+1	2.094E+1
-5.998E-2	1.205E+1	2.097E+1
-5.835E-2	1.209E+1	2.081E+1
-5.511E-2	1.194E+1	2.087E+1
-6.484E-2	1.197E+1	2.092E+1
-5.998E-2	1.202E+1	2.087E+1
-5.835E-2	1.204E+1	2.082E+1
-5.511E-2	1.205E+1	2.092E+1
-6.160E-2	1.216E+1	2.090E+1
-6.322E-2	1.200E+1	2.094E+1
-6.160E-2	1.226E+1	2.085E+1
-5.998E-2	1.197E+1	2.083E+1
-5.835E-2	1.208E+1	2.079E+1
-6.160E-2	1.222E+1	2.078E+1
-5.835E-2	1.198E+1	2.075E+1
-5.998E-2	1.212E+1	2.091E+1
-6.160E-2	1.213E+1	2.091E+1
-6.322E-2	1.221E+1	2.085E+1
-5.998E-2	1.210E+1	2.077E+1
-5.835E-2	1.215E+1	2.083E+1
-6.160E-2	1.209E+1	2.069E+1
-5.835E-2	1.204E+1	2.071E+1
-5.673E-2	1.213E+1	2.105E+1
-5.673E-2	1.203E+1	2.080E+1
-5.998E-2	1.204E+1	2.074E+1
-6.160E-2	1.195E+1	2.075E+1
-5.835E-2	1.213E+1	2.072E+1
-5.835E-2	1.190E+1	2.081E+1
-5.998E-2	1.205E+1	2.080E+1
-6.160E-2	1.212E+1	2.086E+1
-5.673E-2	1.198E+1	2.067E+1
-5.835E-2	1.215E+1	2.066E+1
-6.322E-2	1.208E+1	2.069E+1
-6.160E-2	1.200E+1	2.083E+1
-5.835E-2	1.201E+1	2.079E+1
-5.511E-2	1.202E+1	2.080E+1
-6.160E-2	1.211E+1	2.076E+1
-5.998E-2	1.210E+1	2.082E+1
-5.835E-2	1.196E+1	2.098E+1
-5.511E-2	1.204E+1	2.075E+1
-5.835E-2	1.207E+1	2.105E+1
-6.484E-2	1.207E+1	2.101E+1
-6.160E-2	1.212E+1	2.092E+1
-5.673E-2	1.209E+1	2.074E+1
-5.998E-2	1.203E+1	2.056E+1
-5.998E-2	1.203E+1	2.115E+1
-5.673E-2	1.196E+1	2.096E+1
-5.673E-2	1.216E+1	2.087E+1
-5.998E-2	1.192E+1	2.082E+1
-6.160E-2	1.195E+1	2.091E+1
-5.998E-2	1.214E+1	2.079E+1
-5.835E-2	1.202E+1	2.085E+1
-6.160E-2	1.203E+1	2.086E+1
-6.160E-2	1.197E+1	2.086E+1
-6.160E-2	1.208E+1	2.088E+1
-5.673E-2	1.198E+1	2.071E+1
-5.835E-2	1.208E+1	2.092E+1
-5.998E-2	1.204E+1	2.072E+1
-5.835E-2	1.210E+1	2.081E+1
-5.511E-2	1.201E+1	2.098E+1
-6.160E-2	1.193E+1	2.080E+1
-5.998E-2	1.204E+1	2.077E+1
-5.998E-2	1.194E+1	2.073E+1
-5.835E-2	1.205E+1	2.085E+1
-6.322E-2	1.198E+1	2.089E+1
-5.998E-2	1.194E+1	2.080E+1
-6.160E-2	1.197E+1	2.075E+1
-5.673E-2	1.198E+1	2.075E+1
-5.998E-2	1.222E+1	2.097E+1
-6.160E-2	1.201E+1	2.084E+1
-5.998E-2	1.212E+1	2.088E+1
-5.835E-2	1.209E+1	2.080E+1
-5.998E-2	1.209E+1	2.090E+1
-6.160E-2	1.203E+1	2.081E+1
-5.835E-2	1.197E+1	2.103E+1
-5.835E-2	1.213E+1	2.086E+1
-5.835E-2	1.208E+1	2.101E+1
-5.998E-2	1.202E+1	2.084E+1
-5.998E-2	1.205E+1	2.082E+1
-5.835E-2	1.208E+1	2.075E+1
-5.835E-2	1.207E+1	2.081E+1
-6.160E-2	1.215E+1	2.069E+1
-5.998E-2	1.213E+1	2.083E+1
-5.673E-2	1.202E+1	2.086E+1
-6.160E-2	1.213E+1	2.085E+1
-5.998E-2	1.212E+1	2.086E+1
-5.835E-2	1.195E+1	2.082E+1
-5.673E-2	1.207E+1	2.089E+1
-5.998E-2	1.202E+1	2.079E+1
-5.998E-2	1.210E+1	2.084E+1
-5.998E-2	1.213E+1	2.070E+1
-5.835E-2	1.209E+1	2.086E+1
-5.835E-2	1.217E+1	2.055E+1
-6.160E-2	1.203E+1	2.076E+1
-5.835E-2	1.197E+1	2.090E+1
-5.998E-2	1.199E+1	2.079E+1
-5.998E-2	1.198E+1	2.082E+1
-6.484E-2	1.200E+1	2.090E+1
-5.998E-2	1.210E+1	2.085E+1
-5.673E-2	1.210E+1	2.085E+1
-5.998E-2	1.205E+1	2.071E+1
-6.322E-2	1.212E+1	2.093E+1
-5.835E-2	1.212E+1	2.090E+1
-5.673E-2	1.203E+1	2.090E+1
-5.673E-2	1.211E+1	2.075E+1
-6.160E-2	1.195E+1	2.091E+1
-5.673E-2	1.213E+1	2.090E+1
-6.160E-2	1.197E+1	2.082E+1
-5.998E-2	1.213E+1	2.070E+1
-6.484E-2	1.191E+1	2.090E+1
-5.673E-2	1.215E+1	2.089E+1
-5.998E-2	1.200E+1	2.089E+1
-5.998E-2	1.215E+1	2.091E+1
-5.998E-2	1.196E+1	2.075E+1
-5.998E-2	1.206E+1	2.075E+1
-5.998E-2	1.212E+1	2.080E+1
-6.160E-2	1.195E+1	2.079E+1
-6.160E-2	1.202E+1	2.075E+1
-5.998E-2	1.209E+1	2.087E+1
-5.998E-2	1.212E+1	2.090E+1
-5.998E-2	1.213E+1	2.097E+1
-6.322E-2	1.202E+1	2.087E+1
-5.673E-2	1.210E+1	2.109E+1
-5.673E-2	1.213E+1	2.070E+1
-5.835E-2	1.198E+1	2.078E+1
-6.160E-2	1.201E+1	2.079E+1
-5.998E-2	1.221E+1	2.092E+1
-5.673E-2	1.205E+1	2.086E+1
-5.835E-2	1.204E+1	2.095E+1
-5.998E-2	1.206E+1	2.072E+1
-5.673E-2	1.199E+1	2.094E+1
-5.673E-2	1.204E+1	2.103E+1
-5.511E-2	1.200E+1	2.071E+1
-5.998E-2	1.210E+1	2.077E+1
-5.673E-2	1.205E+1	2.080E+1
-5.673E-2	1.203E+1	2.075E+1
-5.511E-2	1.212E+1	2.084E+1
-6.322E-2	1.199E+1	2.080E+1
-6.160E-2	1.202E+1	2.091E+1
-5.998E-2	1.204E+1	2.094E+1
-5.998E-2	1.210E+1	2.069E+1
-5.998E-2	1.218E+1	2.079E+1
-5.998E-2	1.205E+1	2.081E+1
-5.673E-2	1.216E+1	2.084E+1
-5.835E-2	1.211E+1	2.090E+1
-6.160E-2	1.210E+1	2.099E+1
-5.835E-2	1.203E+1	2.088E+1
-5.673E-2	1.206E+1	2.087E+1
-5.835E-2	1.211E+1	2.077E+1
-6.160E-2	1.203E+1	2.092E+1
-5.673E-2	1.202E+1	2.096E+1
-5.835E-2	1.203E+1	2.089E+1
-5.998E-2	1.195E+1	2.082E+1
-6.160E-2	1.212E+1	2.094E+1
-5.511E-2	1.204E+1	2.084E+1
-5.511E-2	1.210E+1	2.077E+1
-5.835E-2	1.190E+1	2.088E+1
-6.322E-2	1.208E+1	2.080E+1
-5.835E-2	1.189E+1	2.090E+1
-5.511E-2	1.199E+1	2.087E+1
-5.998E-2	1.207E+1	2.093E+1
-6.160E-2	1.206E+1	2.088E+1
-5.835E-2	1.208E+1	2.088E+1
-5.835E-2	1.219E+1	2.087E+1
-5.673E-2	1.206E+1	2.082E+1
-5.835E-2	1.211E+1	2.089E+1
-5.835E-2	1.203E+1	2.089E+1
-5.835E-2	1.192E+1	2.084E+1
-6.160E-2	1.200E+1	2.085E+1
-6.322E-2	1.212E+1	2.092E+1
-5.673E-2	1.204E+1	2.088E+1
-5.835E-2	1.223E+1	2.088E+1
-5.673E-2	1.202E+1	2.075E+1
-6.322E-2	1.206E+1	2.069E+1
-5.835E-2	1.208E+1	2.077E+1
-5.835E-2	1.204E+1	2.088E+1
-5.835E-2	1.197E+1	2.076E+1
-6.160E-2	1.202E+1	2.090E+1
-5.673E-2	1.206E+1	2.079E+1
-5.835E-2	1.200E+1	2.079E+1
-5.998E-2	1.198E+1	2.076E+1
-6.160E-2	1.204E+1	2.074E+1
-5.673E-2	1.205E+1	2.091E+1
-5.998E-2	1.213E+1	2.072E+1
-6.160E-2	1.207E+1	2.075E+1
-6.160E-2	1.206E+1	2.083E+1
[truncated: 39,970 more rows]
