# Supplementary material for: Improved ANAP incorporation and VCF analysis reveal details of P2X7 current facilitation and a limited conformational interplay between ATP binding and the intracellular ballast domain
Source: eLife. 2023 Jan 4;12:e82479. doi: 10.7554/eLife.82479 (PMC9859053; doi:10.7554/eLife.82479)
Supplement: Figure 6—figure supplement 2—source data 2. [file elife-82479-fig6-figsupp2-data2.zip › Figure-6_figure-supplement-2_source-data-2/P2X7-CaM-M13-mNeonGreen/e12#29.csv]

-5.187E-2	1.736E+1	3.545E+1
-5.673E-2	1.725E+1	3.519E+1
-5.673E-2	1.736E+1	3.541E+1
-5.187E-2	1.745E+1	3.503E+1
-5.349E-2	1.737E+1	3.521E+1
-5.673E-2	1.744E+1	3.513E+1
-5.673E-2	1.726E+1	3.525E+1
-5.187E-2	1.737E+1	3.520E+1
-5.349E-2	1.736E+1	3.555E+1
-5.835E-2	1.741E+1	3.504E+1
-5.349E-2	1.741E+1	3.506E+1
-5.349E-2	1.743E+1	3.527E+1
-5.187E-2	1.739E+1	3.527E+1
-5.673E-2	1.747E+1	3.512E+1
-5.835E-2	1.731E+1	3.519E+1
-5.187E-2	1.742E+1	3.539E+1
-5.349E-2	1.740E+1	3.518E+1
-5.673E-2	1.728E+1	3.531E+1
-5.511E-2	1.729E+1	3.542E+1
-5.187E-2	1.730E+1	3.525E+1
-5.511E-2	1.733E+1	3.544E+1
-5.673E-2	1.727E+1	3.534E+1
-5.835E-2	1.745E+1	3.542E+1
-5.187E-2	1.729E+1	3.526E+1
-5.187E-2	1.744E+1	3.523E+1
-5.673E-2	1.736E+1	3.536E+1
-5.673E-2	1.725E+1	3.525E+1
-5.187E-2	1.729E+1	3.514E+1
-5.511E-2	1.731E+1	3.523E+1
-5.511E-2	1.733E+1	3.527E+1
-5.511E-2	1.718E+1	3.547E+1
-5.025E-2	1.721E+1	3.536E+1
-5.511E-2	1.742E+1	3.539E+1
-5.673E-2	1.740E+1	3.530E+1
-5.673E-2	1.729E+1	3.534E+1
-5.187E-2	1.746E+1	3.553E+1
-5.025E-2	1.741E+1	3.509E+1
-5.673E-2	1.728E+1	3.539E+1
-5.673E-2	1.739E+1	3.534E+1
-5.187E-2	1.737E+1	3.539E+1
-5.349E-2	1.732E+1	3.537E+1
-5.511E-2	1.741E+1	3.520E+1
-5.511E-2	1.729E+1	3.506E+1
-5.025E-2	1.729E+1	3.509E+1
-5.349E-2	1.720E+1	3.522E+1
-5.511E-2	1.742E+1	3.541E+1
-5.673E-2	1.733E+1	3.527E+1
-5.025E-2	1.722E+1	3.533E+1
-5.349E-2	1.744E+1	3.518E+1
-5.511E-2	1.724E+1	3.529E+1
-5.511E-2	1.742E+1	3.537E+1
-5.187E-2	1.726E+1	3.518E+1
-5.673E-2	1.747E+1	3.530E+1
-5.511E-2	1.746E+1	3.517E+1
-5.835E-2	1.722E+1	3.521E+1
-5.025E-2	1.735E+1	3.536E+1
-5.349E-2	1.727E+1	3.552E+1
-5.673E-2	1.748E+1	3.506E+1
-5.673E-2	1.736E+1	3.530E+1
-5.187E-2	1.741E+1	3.533E+1
-5.349E-2	1.736E+1	3.528E+1
-5.673E-2	1.736E+1	3.541E+1
-5.511E-2	1.730E+1	3.526E+1
-5.187E-2	1.750E+1	3.532E+1
-5.349E-2	1.737E+1	3.541E+1
-5.511E-2	1.736E+1	3.509E+1
-5.349E-2	1.725E+1	3.531E+1
-5.025E-2	1.755E+1	3.516E+1
-5.187E-2	1.735E+1	3.509E+1
-5.998E-2	1.746E+1	3.544E+1
-5.511E-2	1.723E+1	3.532E+1
-5.349E-2	1.724E+1	3.521E+1
-5.511E-2	1.747E+1	3.533E+1
-5.673E-2	1.740E+1	3.534E+1
-5.511E-2	1.730E+1	3.514E+1
-5.187E-2	1.732E+1	3.537E+1
-5.511E-2	1.725E+1	3.538E+1
-5.673E-2	1.735E+1	3.517E+1
-5.511E-2	1.736E+1	3.533E+1
-5.349E-2	1.739E+1	3.511E+1
-5.511E-2	1.735E+1	3.524E+1
-5.511E-2	1.736E+1	3.532E+1
-5.673E-2	1.742E+1	3.518E+1
-5.187E-2	1.737E+1	3.525E+1
-5.349E-2	1.740E+1	3.540E+1
-5.511E-2	1.727E+1	3.536E+1
-5.511E-2	1.727E+1	3.516E+1
-5.187E-2	1.748E+1	3.537E+1
-5.511E-2	1.734E+1	3.538E+1
-5.349E-2	1.744E+1	3.548E+1
-5.511E-2	1.723E+1	3.513E+1
-5.349E-2	1.740E+1	3.530E+1
-5.349E-2	1.727E+1	3.535E+1
-5.673E-2	1.726E+1	3.533E+1
-5.673E-2	1.731E+1	3.529E+1
-5.187E-2	1.738E+1	3.546E+1
-5.349E-2	1.739E+1	3.535E+1
-5.511E-2	1.729E+1	3.554E+1
-5.511E-2	1.743E+1	3.536E+1
-5.187E-2	1.730E+1	3.527E+1
-5.349E-2	1.735E+1	3.517E+1
-5.511E-2	1.720E+1	3.548E+1
-5.673E-2	1.730E+1	3.523E+1
-5.511E-2	1.739E+1	3.517E+1
-5.349E-2	1.737E+1	3.537E+1
-5.511E-2	1.739E+1	3.545E+1
-5.511E-2	1.718E+1	3.550E+1
-5.187E-2	1.744E+1	3.518E+1
-5.511E-2	1.737E+1	3.537E+1
-5.673E-2	1.739E+1	3.520E+1
-5.835E-2	1.743E+1	3.542E+1
-5.187E-2	1.734E+1	3.544E+1
-5.349E-2	1.737E+1	3.535E+1
-5.511E-2	1.741E+1	3.522E+1
-5.349E-2	1.743E+1	3.547E+1
-5.025E-2	1.733E+1	3.529E+1
-5.673E-2	1.733E+1	3.524E+1
-5.349E-2	1.736E+1	3.538E+1
-5.673E-2	1.745E+1	3.535E+1
-5.187E-2	1.734E+1	3.538E+1
-5.349E-2	1.730E+1	3.520E+1
-5.511E-2	1.734E+1	3.542E+1
-5.673E-2	1.740E+1	3.508E+1
-5.187E-2	1.749E+1	3.520E+1
-5.187E-2	1.743E+1	3.512E+1
-5.835E-2	1.727E+1	3.527E+1
-5.835E-2	1.730E+1	3.542E+1
-5.187E-2	1.730E+1	3.529E+1
-5.187E-2	1.747E+1	3.526E+1
-5.511E-2	1.745E+1	3.539E+1
-5.673E-2	1.741E+1	3.534E+1
-5.187E-2	1.728E+1	3.515E+1
-5.511E-2	1.741E+1	3.532E+1
-5.511E-2	1.746E+1	3.539E+1
-5.349E-2	1.742E+1	3.518E+1
-5.349E-2	1.751E+1	3.520E+1
-5.349E-2	1.750E+1	3.531E+1
-5.673E-2	1.722E+1	3.522E+1
-5.349E-2	1.742E+1	3.522E+1
-5.025E-2	1.746E+1	3.514E+1
-5.187E-2	1.736E+1	3.541E+1
-5.511E-2	1.746E+1	3.522E+1
-5.511E-2	1.725E+1	3.515E+1
-5.025E-2	1.735E+1	3.541E+1
-5.187E-2	1.735E+1	3.520E+1
-5.511E-2	1.738E+1	3.524E+1
-5.673E-2	1.732E+1	3.534E+1
-5.349E-2	1.732E+1	3.521E+1
-5.187E-2	1.738E+1	3.539E+1
-5.511E-2	1.745E+1	3.500E+1
-5.511E-2	1.733E+1	3.545E+1
-5.025E-2	1.739E+1	3.528E+1
-5.187E-2	1.736E+1	3.528E+1
-5.187E-2	1.737E+1	3.524E+1
-5.349E-2	1.751E+1	3.539E+1
-5.349E-2	1.739E+1	3.561E+1
-4.862E-2	1.739E+1	3.519E+1
-5.673E-2	1.739E+1	3.507E+1
-5.511E-2	1.739E+1	3.538E+1
-5.025E-2	1.737E+1	3.536E+1
-5.511E-2	1.736E+1	3.513E+1
-5.673E-2	1.733E+1	3.530E+1
-5.673E-2	1.736E+1	3.528E+1
-5.025E-2	1.739E+1	3.541E+1
-5.349E-2	1.744E+1	3.544E+1
-5.673E-2	1.743E+1	3.506E+1
-5.511E-2	1.738E+1	3.528E+1
-5.349E-2	1.729E+1	3.522E+1
-5.349E-2	1.727E+1	3.511E+1
-5.835E-2	1.721E+1	3.512E+1
-5.349E-2	1.713E+1	3.504E+1
-5.349E-2	1.745E+1	3.512E+1
-5.025E-2	1.736E+1	3.522E+1
-5.673E-2	1.721E+1	3.533E+1
-5.673E-2	1.721E+1	3.551E+1
-5.349E-2	1.748E+1	3.517E+1
-5.511E-2	1.746E+1	3.539E+1
-5.511E-2	1.731E+1	3.535E+1
-5.673E-2	1.737E+1	3.547E+1
-5.349E-2	1.740E+1	3.517E+1
-5.511E-2	1.755E+1	3.534E+1
-5.998E-2	1.718E+1	3.520E+1
-5.511E-2	1.733E+1	3.531E+1
-5.187E-2	1.732E+1	3.531E+1
-5.349E-2	1.726E+1	3.508E+1
-5.511E-2	1.743E+1	3.502E+1
-5.511E-2	1.727E+1	3.542E+1
-5.187E-2	1.723E+1	3.510E+1
-5.187E-2	1.720E+1	3.549E+1
-5.511E-2	1.738E+1	3.514E+1
-5.511E-2	1.739E+1	3.538E+1
-5.025E-2	1.732E+1	3.525E+1
-5.187E-2	1.738E+1	3.535E+1
-5.998E-2	1.738E+1	3.524E+1
-5.511E-2	1.753E+1	3.532E+1
-5.025E-2	1.736E+1	3.521E+1
-5.187E-2	1.741E+1	3.512E+1
-5.673E-2	1.723E+1	3.506E+1
-5.349E-2	1.726E+1	3.547E+1
-5.349E-2	1.742E+1	3.512E+1
-5.349E-2	1.749E+1	3.539E+1
-5.673E-2	1.739E+1	3.531E+1
-5.511E-2	1.725E+1	3.502E+1
-5.187E-2	1.729E+1	3.514E+1
-5.349E-2	1.736E+1	3.510E+1
-5.673E-2	1.748E+1	3.543E+1
-5.511E-2	1.731E+1	3.523E+1
-5.187E-2	1.751E+1	3.512E+1
-5.187E-2	1.736E+1	3.529E+1
-5.673E-2	1.719E+1	3.521E+1
-5.673E-2	1.739E+1	3.542E+1
-5.025E-2	1.732E+1	3.551E+1
-5.511E-2	1.725E+1	3.526E+1
-5.349E-2	1.757E+1	3.503E+1
-5.673E-2	1.727E+1	3.526E+1
-5.025E-2	1.730E+1	3.527E+1
-5.349E-2	1.742E+1	3.518E+1
-5.673E-2	1.732E+1	3.551E+1
-5.349E-2	1.724E+1	3.519E+1
-5.349E-2	1.727E+1	3.515E+1
-5.025E-2	1.728E+1	3.521E+1
-5.349E-2	1.735E+1	3.544E+1
-5.673E-2	1.743E+1	3.517E+1
-5.187E-2	1.737E+1	3.533E+1
-5.187E-2	1.734E+1	3.527E+1
-5.511E-2	1.734E+1	3.510E+1
-5.511E-2	1.741E+1	3.521E+1
-5.349E-2	1.731E+1	3.521E+1
-5.187E-2	1.720E+1	3.509E+1
-5.673E-2	1.738E+1	3.537E+1
-5.511E-2	1.736E+1	3.517E+1
-5.187E-2	1.731E+1	3.510E+1
-5.349E-2	1.748E+1	3.520E+1
-5.673E-2	1.727E+1	3.510E+1
-5.511E-2	1.718E+1	3.514E+1
-5.349E-2	1.723E+1	3.519E+1
-5.187E-2	1.732E+1	3.534E+1
-5.673E-2	1.716E+1	3.551E+1
-5.349E-2	1.724E+1	3.522E+1
-5.025E-2	1.725E+1	3.506E+1
-5.349E-2	1.735E+1	3.508E+1
-5.673E-2	1.723E+1	3.514E+1
-5.349E-2	1.734E+1	3.506E+1
-5.187E-2	1.742E+1	3.527E+1
-5.349E-2	1.726E+1	3.514E+1
-5.511E-2	1.724E+1	3.547E+1
-5.187E-2	1.724E+1	3.544E+1
-5.187E-2	1.730E+1	3.526E+1
-5.187E-2	1.732E+1	3.528E+1
-5.673E-2	1.724E+1	3.508E+1
-5.511E-2	1.735E+1	3.545E+1
-5.187E-2	1.735E+1	3.555E+1
-5.187E-2	1.730E+1	3.531E+1
-5.511E-2	1.729E+1	3.536E+1
-5.511E-2	1.725E+1	3.507E+1
-5.349E-2	1.744E+1	3.508E+1
-5.187E-2	1.739E+1	3.518E+1
-5.349E-2	1.732E+1	3.515E+1
-5.349E-2	1.725E+1	3.476E+1
-5.187E-2	1.719E+1	3.537E+1
-5.349E-2	1.743E+1	3.526E+1
-5.511E-2	1.718E+1	3.495E+1
-5.835E-2	1.718E+1	3.511E+1
-5.187E-2	1.719E+1	3.532E+1
-5.349E-2	1.713E+1	3.533E+1
-5.511E-2	1.743E+1	3.508E+1
-5.349E-2	1.726E+1	3.514E+1
-5.511E-2	1.735E+1	3.520E+1
-5.511E-2	1.724E+1	3.518E+1
-5.511E-2	1.717E+1	3.525E+1
-5.349E-2	1.755E+1	3.514E+1
-5.187E-2	1.726E+1	3.499E+1
-5.025E-2	1.740E+1	3.519E+1
-5.673E-2	1.722E+1	3.524E+1
-5.673E-2	1.732E+1	3.521E+1
-5.511E-2	1.722E+1	3.518E+1
-5.187E-2	1.734E+1	3.514E+1
-5.673E-2	1.736E+1	3.503E+1
-5.511E-2	1.723E+1	3.515E+1
-5.187E-2	1.747E+1	3.517E+1
-5.511E-2	1.720E+1	3.525E+1
-5.673E-2	1.736E+1	3.528E+1
-5.349E-2	1.728E+1	3.511E+1
-5.187E-2	1.742E+1	3.519E+1
-5.025E-2	1.723E+1	3.509E+1
-5.511E-2	1.727E+1	3.512E+1
-5.673E-2	1.716E+1	3.536E+1
-4.862E-2	1.750E+1	3.500E+1
-4.862E-2	1.723E+1	3.526E+1
-5.673E-2	1.748E+1	3.517E+1
-5.511E-2	1.736E+1	3.519E+1
-5.349E-2	1.726E+1	3.505E+1
-5.187E-2	1.732E+1	3.513E+1
-5.835E-2	1.728E+1	3.508E+1
-5.349E-2	1.739E+1	3.515E+1
-5.187E-2	1.730E+1	3.517E+1
-5.511E-2	1.725E+1	3.534E+1
-5.349E-2	1.731E+1	3.519E+1
-5.349E-2	1.715E+1	3.510E+1
-5.187E-2	1.739E+1	3.489E+1
-5.349E-2	1.731E+1	3.504E+1
-5.349E-2	1.732E+1	3.525E+1
-5.511E-2	1.728E+1	3.525E+1
-5.025E-2	1.732E+1	3.508E+1
-5.025E-2	1.718E+1	3.503E+1
-5.673E-2	1.720E+1	3.517E+1
-5.511E-2	1.715E+1	3.504E+1
-5.349E-2	1.730E+1	3.519E+1
-5.349E-2	1.737E+1	3.518E+1
-5.835E-2	1.720E+1	3.514E+1
-5.511E-2	1.733E+1	3.507E+1
-5.187E-2	1.722E+1	3.497E+1
-5.187E-2	1.733E+1	3.519E+1
-5.511E-2	1.741E+1	3.514E+1
-5.511E-2	1.729E+1	3.518E+1
-5.349E-2	1.716E+1	3.505E+1
-5.511E-2	1.743E+1	3.514E+1
-5.349E-2	1.707E+1	3.502E+1
-5.511E-2	1.730E+1	3.498E+1
-5.187E-2	1.740E+1	3.506E+1
-5.187E-2	1.734E+1	3.536E+1
-5.511E-2	1.722E+1	3.498E+1
-5.349E-2	1.726E+1	3.513E+1
-5.187E-2	1.725E+1	3.492E+1
-5.349E-2	1.731E+1	3.511E+1
-5.673E-2	1.733E+1	3.514E+1
-5.349E-2	1.718E+1	3.506E+1
-5.187E-2	1.721E+1	3.513E+1
-5.349E-2	1.721E+1	3.494E+1
-5.511E-2	1.728E+1	3.500E+1
-5.673E-2	1.716E+1	3.509E+1
-5.187E-2	1.737E+1	3.495E+1
-5.349E-2	1.726E+1	3.507E+1
-5.673E-2	1.729E+1	3.508E+1
-5.187E-2	1.729E+1	3.502E+1
-5.187E-2	1.742E+1	3.501E+1
-5.187E-2	1.722E+1	3.511E+1
-5.511E-2	1.725E+1	3.495E+1
-5.511E-2	1.727E+1	3.477E+1
-5.025E-2	1.728E+1	3.509E+1
-5.349E-2	1.727E+1	3.485E+1
-5.349E-2	1.742E+1	3.524E+1
-5.349E-2	1.719E+1	3.511E+1
-5.187E-2	1.729E+1	3.506E+1
-5.187E-2	1.722E+1	3.507E+1
-5.511E-2	1.724E+1	3.496E+1
-5.187E-2	1.728E+1	3.508E+1
-5.025E-2	1.731E+1	3.507E+1
-5.187E-2	1.723E+1	3.502E+1
-5.511E-2	1.733E+1	3.499E+1
-5.511E-2	1.729E+1	3.516E+1
-5.187E-2	1.721E+1	3.503E+1
-5.187E-2	1.730E+1	3.496E+1
-5.511E-2	1.731E+1	3.534E+1
-5.511E-2	1.733E+1	3.514E+1
-5.187E-2	1.728E+1	3.502E+1
-5.349E-2	1.742E+1	3.494E+1
-5.673E-2	1.722E+1	3.532E+1
-5.673E-2	1.737E+1	3.502E+1
-5.187E-2	1.716E+1	3.497E+1
-5.349E-2	1.727E+1	3.492E+1
-5.673E-2	1.719E+1	3.495E+1
-5.511E-2	1.739E+1	3.513E+1
-5.511E-2	1.723E+1	3.522E+1
-5.349E-2	1.722E+1	3.497E+1
-5.511E-2	1.721E+1	3.517E+1
-5.673E-2	1.726E+1	3.509E+1
-5.349E-2	1.715E+1	3.494E+1
-5.349E-2	1.733E+1	3.493E+1
-5.835E-2	1.741E+1	3.508E+1
-5.673E-2	1.727E+1	3.515E+1
-5.187E-2	1.726E+1	3.518E+1
-5.187E-2	1.735E+1	3.516E+1
-5.998E-2	1.724E+1	3.499E+1
-5.511E-2	1.732E+1	3.494E+1
-5.349E-2	1.736E+1	3.482E+1
-5.025E-2	1.707E+1	3.485E+1
-5.835E-2	1.728E+1	3.485E+1
-5.349E-2	1.741E+1	3.502E+1
-5.187E-2	1.725E+1	3.513E+1
-4.862E-2	1.725E+1	3.501E+1
-5.673E-2	1.709E+1	3.504E+1
-5.511E-2	1.703E+1	3.507E+1
-5.349E-2	1.735E+1	3.506E+1
-5.349E-2	1.714E+1	3.492E+1
-5.349E-2	1.734E+1	3.500E+1
-5.349E-2	1.732E+1	3.498E+1
-5.187E-2	1.732E+1	3.496E+1
-5.187E-2	1.735E+1	3.487E+1
-5.511E-2	1.724E+1	3.487E+1
-5.673E-2	1.723E+1	3.499E+1
-5.187E-2	1.737E+1	3.502E+1
-5.511E-2	1.716E+1	3.504E+1
-5.835E-2	1.726E+1	3.491E+1
-5.511E-2	1.718E+1	3.519E+1
-5.349E-2	1.724E+1	3.494E+1
-5.349E-2	1.723E+1	3.497E+1
-5.511E-2	1.716E+1	3.505E+1
-5.349E-2	1.735E+1	3.499E+1
-5.187E-2	1.719E+1	3.475E+1
-5.187E-2	1.736E+1	3.506E+1
-5.673E-2	1.736E+1	3.512E+1
-5.349E-2	1.721E+1	3.504E+1
-5.025E-2	1.733E+1	3.502E+1
-5.187E-2	1.734E+1	3.489E+1
-5.673E-2	1.732E+1	3.511E+1
-5.349E-2	1.727E+1	3.471E+1
-5.187E-2	1.733E+1	3.504E+1
-4.862E-2	1.720E+1	3.508E+1
-5.511E-2	1.724E+1	3.483E+1
-5.673E-2	1.709E+1	3.499E+1
-4.862E-2	1.713E+1	3.516E+1
-5.349E-2	1.714E+1	3.503E+1
-5.511E-2	1.732E+1	3.492E+1
-5.835E-2	1.739E+1	3.491E+1
-5.187E-2	1.724E+1	3.499E+1
-5.511E-2	1.724E+1	3.487E+1
-5.835E-2	1.718E+1	3.494E+1
-5.187E-2	1.732E+1	3.470E+1
-5.187E-2	1.744E+1	3.527E+1
-5.349E-2	1.727E+1	3.502E+1
-5.673E-2	1.723E+1	3.512E+1
-5.511E-2	1.713E+1	3.512E+1
-5.187E-2	1.724E+1	3.484E+1
-5.349E-2	1.721E+1	3.516E+1
-5.673E-2	1.718E+1	3.500E+1
-5.349E-2	1.733E+1	3.484E+1
-5.349E-2	1.720E+1	3.511E+1
-4.862E-2	1.730E+1	3.494E+1
-5.673E-2	1.713E+1	3.501E+1
-5.673E-2	1.714E+1	3.491E+1
-5.187E-2	1.719E+1	3.507E+1
-5.187E-2	1.732E+1	3.485E+1
-5.673E-2	1.733E+1	3.502E+1
-5.511E-2	1.735E+1	3.481E+1
-5.511E-2	1.733E+1	3.499E+1
-5.187E-2	1.713E+1	3.488E+1
-5.511E-2	1.725E+1	3.505E+1
-5.511E-2	1.728E+1	3.482E+1
-5.025E-2	1.700E+1	3.523E+1
-5.349E-2	1.732E+1	3.497E+1
-5.673E-2	1.713E+1	3.500E+1
-5.511E-2	1.728E+1	3.480E+1
-4.862E-2	1.738E+1	3.503E+1
-5.349E-2	1.721E+1	3.489E+1
-5.835E-2	1.709E+1	3.488E+1
-5.511E-2	1.717E+1	3.489E+1
-5.349E-2	1.712E+1	3.496E+1
-5.349E-2	1.717E+1	3.503E+1
-5.673E-2	1.730E+1	3.494E+1
-5.511E-2	1.737E+1	3.492E+1
-5.349E-2	1.716E+1	3.481E+1
-5.349E-2	1.722E+1	3.504E+1
-5.673E-2	1.729E+1	3.518E+1
-5.187E-2	1.712E+1	3.502E+1
-4.862E-2	1.716E+1	3.497E+1
-5.187E-2	1.718E+1	3.494E+1
-5.511E-2	1.741E+1	3.493E+1
-5.511E-2	1.725E+1	3.480E+1
-5.025E-2	1.720E+1	3.501E+1
-5.349E-2	1.725E+1	3.500E+1
-5.511E-2	1.728E+1	3.508E+1
-5.511E-2	1.731E+1	3.483E+1
-5.349E-2	1.736E+1	3.494E+1
-5.835E-2	1.727E+1	3.470E+1
-5.511E-2	1.717E+1	3.487E+1
-5.349E-2	1.722E+1	3.498E+1
-5.187E-2	1.736E+1	3.482E+1
-5.349E-2	1.729E+1	3.495E+1
-5.673E-2	1.725E+1	3.491E+1
-5.349E-2	1.733E+1	3.476E+1
-5.349E-2	1.710E+1	3.489E+1
-5.187E-2	1.717E+1	3.495E+1
-5.349E-2	1.700E+1	3.504E+1
-5.673E-2	1.720E+1	3.492E+1
-5.025E-2	1.723E+1	3.483E+1
-5.511E-2	1.728E+1	3.506E+1
-5.511E-2	1.714E+1	3.486E+1
-5.187E-2	1.727E+1	3.501E+1
-5.025E-2	1.737E+1	3.494E+1
-5.349E-2	1.745E+1	3.487E+1
-5.673E-2	1.719E+1	3.479E+1
-5.511E-2	1.718E+1	3.499E+1
-5.187E-2	1.716E+1	3.496E+1
-5.187E-2	1.726E+1	3.482E+1
-5.835E-2	1.727E+1	3.483E+1
-5.187E-2	1.728E+1	3.493E+1
-5.187E-2	1.723E+1	3.466E+1
-5.511E-2	1.718E+1	3.486E+1
-5.673E-2	1.724E+1	3.507E+1
-5.187E-2	1.724E+1	3.510E+1
-5.187E-2	1.721E+1	3.462E+1
-5.349E-2	1.712E+1	3.492E+1
-5.673E-2	1.717E+1	3.505E+1
-5.349E-2	1.717E+1	3.474E+1
-5.349E-2	1.709E+1	3.487E+1
-5.511E-2	1.711E+1	3.497E+1
-5.835E-2	1.727E+1	3.490E+1
-5.349E-2	1.712E+1	3.477E+1
-5.025E-2	1.719E+1	3.460E+1
-5.349E-2	1.720E+1	3.478E+1
-5.673E-2	1.724E+1	3.487E+1
-5.673E-2	1.704E+1	3.472E+1
-5.187E-2	1.724E+1	3.506E+1
-5.187E-2	1.734E+1	3.472E+1
-5.511E-2	1.731E+1	3.465E+1
-5.511E-2	1.732E+1	3.494E+1
-5.187E-2	1.724E+1	3.477E+1
-5.349E-2	1.723E+1	3.489E+1
-5.511E-2	1.723E+1	3.491E+1
-5.349E-2	1.718E+1	3.492E+1
-5.187E-2	1.717E+1	3.470E+1
-5.187E-2	1.727E+1	3.501E+1
-5.511E-2	1.726E+1	3.491E+1
-5.187E-2	1.726E+1	3.480E+1
-5.511E-2	1.712E+1	3.485E+1
-5.511E-2	1.717E+1	3.466E+1
-5.511E-2	1.717E+1	3.488E+1
-5.511E-2	1.729E+1	3.481E+1
-5.187E-2	1.725E+1	3.497E+1
-5.187E-2	1.731E+1	3.485E+1
-5.511E-2	1.717E+1	3.483E+1
-5.349E-2	1.733E+1	3.493E+1
-5.025E-2	1.716E+1	3.480E+1
-5.187E-2	1.716E+1	3.495E+1
-5.511E-2	1.717E+1	3.460E+1
-5.349E-2	1.716E+1	3.465E+1
-5.025E-2	1.716E+1	3.497E+1
-5.511E-2	1.723E+1	3.489E+1
-5.835E-2	1.709E+1	3.487E+1
-5.187E-2	1.730E+1	3.486E+1
-5.349E-2	1.718E+1	3.481E+1
-5.187E-2	1.711E+1	3.482E+1
-5.673E-2	1.700E+1	3.493E+1
-5.187E-2	1.724E+1	3.475E+1
-5.187E-2	1.716E+1	3.504E+1
-5.187E-2	1.715E+1	3.467E+1
-5.835E-2	1.718E+1	3.504E+1
-5.349E-2	1.718E+1	3.487E+1
-5.025E-2	1.720E+1	3.478E+1
-5.025E-2	1.717E+1	3.505E+1
-5.673E-2	1.727E+1	3.468E+1
-5.187E-2	1.720E+1	3.469E+1
-5.187E-2	1.714E+1	3.482E+1
-5.349E-2	1.725E+1	3.474E+1
-5.673E-2	1.714E+1	3.504E+1
-5.511E-2	1.714E+1	3.465E+1
-5.187E-2	1.716E+1	3.488E+1
-5.349E-2	1.714E+1	3.484E+1
-5.349E-2	1.711E+1	3.488E+1
-5.187E-2	1.717E+1	3.494E+1
-5.511E-2	1.720E+1	3.472E+1
-5.349E-2	1.724E+1	3.476E+1
-5.673E-2	1.715E+1	3.452E+1
-5.349E-2	1.722E+1	3.459E+1
-5.187E-2	1.711E+1	3.488E+1
-5.349E-2	1.721E+1	3.467E+1
-5.511E-2	1.711E+1	3.486E+1
-5.673E-2	1.710E+1	3.475E+1
-5.187E-2	1.735E+1	3.476E+1
-5.349E-2	1.719E+1	3.447E+1
-5.511E-2	1.723E+1	3.491E+1
-5.673E-2	1.718E+1	3.466E+1
-5.349E-2	1.722E+1	3.489E+1
-5.187E-2	1.721E+1	3.493E+1
-5.835E-2	1.727E+1	3.464E+1
-5.673E-2	1.706E+1	3.483E+1
-4.862E-2	1.735E+1	3.480E+1
-5.187E-2	1.712E+1	3.471E+1
-5.511E-2	1.734E+1	3.494E+1
-5.511E-2	1.715E+1	3.471E+1
-5.187E-2	1.720E+1	3.478E+1
-5.349E-2	1.726E+1	3.474E+1
-5.511E-2	1.724E+1	3.503E+1
-5.349E-2	1.727E+1	3.484E+1
-5.025E-2	1.725E+1	3.464E+1
-5.187E-2	1.711E+1	3.488E+1
-5.835E-2	1.724E+1	3.490E+1
-5.349E-2	1.728E+1	3.474E+1
-5.187E-2	1.702E+1	3.477E+1
-5.673E-2	1.725E+1	3.489E+1
-5.835E-2	1.712E+1	3.493E+1
-5.349E-2	1.724E+1	3.485E+1
-5.025E-2	1.706E+1	3.472E+1
-5.025E-2	1.727E+1	3.468E+1
-5.673E-2	1.732E+1	3.483E+1
-5.349E-2	1.712E+1	3.491E+1
-5.187E-2	1.724E+1	3.480E+1
-5.187E-2	1.710E+1	3.476E+1
-5.673E-2	1.726E+1	3.511E+1
-5.349E-2	1.715E+1	3.459E+1
-5.349E-2	1.726E+1	3.452E+1
-5.187E-2	1.735E+1	3.461E+1
-5.511E-2	1.728E+1	3.483E+1
-5.835E-2	1.726E+1	3.479E+1
-5.187E-2	1.718E+1	3.487E+1
-5.025E-2	1.709E+1	3.460E+1
-5.511E-2	1.721E+1	3.472E+1
-5.349E-2	1.726E+1	3.481E+1
-5.349E-2	1.710E+1	3.461E+1
-5.511E-2	1.723E+1	3.479E+1
-6.160E-2	1.726E+1	3.477E+1
-5.673E-2	1.723E+1	3.479E+1
-5.349E-2	1.712E+1	3.481E+1
-5.187E-2	1.704E+1	3.476E+1
-5.511E-2	1.724E+1	3.495E+1
-5.511E-2	1.724E+1	3.470E+1
-5.349E-2	1.702E+1	3.487E+1
-5.187E-2	1.712E+1	3.481E+1
-5.349E-2	1.723E+1	3.484E+1
-5.511E-2	1.706E+1	3.467E+1
-5.349E-2	1.732E+1	3.488E+1
-5.025E-2	1.709E+1	3.495E+1
-5.511E-2	1.713E+1	3.484E+1
-5.511E-2	1.710E+1	3.484E+1
-5.187E-2	1.717E+1	3.494E+1
-5.511E-2	1.715E+1	3.489E+1
-5.673E-2	1.723E+1	3.480E+1
-5.511E-2	1.718E+1	3.484E+1
-5.187E-2	1.716E+1	3.473E+1
-5.349E-2	1.728E+1	3.479E+1
-5.673E-2	1.723E+1	3.486E+1
-5.673E-2	1.712E+1	3.466E+1
-5.187E-2	1.731E+1	3.458E+1
-5.349E-2	1.716E+1	3.462E+1
-5.673E-2	1.717E+1	3.454E+1
-5.511E-2	1.713E+1	3.454E+1
-5.025E-2	1.720E+1	3.461E+1
-5.349E-2	1.719E+1	3.497E+1
-5.511E-2	1.717E+1	3.482E+1
-5.349E-2	1.708E+1	3.464E+1
-5.025E-2	1.723E+1	3.484E+1
-5.025E-2	1.723E+1	3.489E+1
-5.511E-2	1.706E+1	3.486E+1
-5.673E-2	1.717E+1	3.473E+1
-5.349E-2	1.731E+1	3.480E+1
-5.349E-2	1.721E+1	3.475E+1
-5.511E-2	1.724E+1	3.499E+1
-5.187E-2	1.723E+1	3.452E+1
-4.862E-2	1.717E+1	3.455E+1
-5.349E-2	1.737E+1	3.477E+1
-5.511E-2	1.729E+1	3.469E+1
-5.349E-2	1.719E+1	3.496E+1
-5.187E-2	1.712E+1	3.473E+1
-5.025E-2	1.719E+1	3.452E+1
-5.349E-2	1.717E+1	3.458E+1
-5.511E-2	1.724E+1	3.480E+1
-5.187E-2	1.724E+1	3.482E+1
-5.187E-2	1.725E+1	3.465E+1
-5.673E-2	1.721E+1	3.469E+1
-5.511E-2	1.710E+1	3.473E+1
-5.187E-2	1.719E+1	3.494E+1
-5.349E-2	1.733E+1	3.453E+1
-5.673E-2	1.723E+1	3.493E+1
-5.511E-2	1.708E+1	3.453E+1
-5.187E-2	1.715E+1	3.479E+1
-5.349E-2	1.714E+1	3.469E+1
-5.511E-2	1.708E+1	3.461E+1
-5.349E-2	1.714E+1	3.482E+1
-4.862E-2	1.708E+1	3.483E+1
-5.349E-2	1.704E+1	3.483E+1
-5.673E-2	1.706E+1	3.441E+1
-5.673E-2	1.724E+1	3.476E+1
-5.187E-2	1.719E+1	3.483E+1
-5.187E-2	1.715E+1	3.466E+1
-5.673E-2	1.717E+1	3.477E+1
-5.187E-2	1.730E+1	3.473E+1
-4.862E-2	1.720E+1	3.460E+1
-5.511E-2	1.723E+1	3.467E+1
-5.349E-2	1.713E+1	3.450E+1
-5.349E-2	1.724E+1	3.466E+1
-4.862E-2	1.718E+1	3.472E+1
-5.349E-2	1.719E+1	3.485E+1
-5.835E-2	1.713E+1	3.467E+1
-5.349E-2	1.716E+1	3.488E+1
-5.511E-2	1.724E+1	3.460E+1
-5.349E-2	1.713E+1	3.456E+1
-5.673E-2	1.722E+1	3.466E+1
-5.349E-2	1.709E+1	3.469E+1
-4.862E-2	1.708E+1	3.466E+1
-5.187E-2	1.720E+1	3.465E+1
-5.187E-2	1.725E+1	3.451E+1
-5.673E-2	1.716E+1	3.486E+1
-5.349E-2	1.721E+1	3.450E+1
-5.349E-2	1.716E+1	3.468E+1
-5.511E-2	1.705E+1	3.465E+1
-5.511E-2	1.718E+1	3.467E+1
-5.025E-2	1.734E+1	3.466E+1
-5.349E-2	1.723E+1	3.475E+1
-5.511E-2	1.730E+1	3.456E+1
-5.349E-2	1.725E+1	3.474E+1
-5.025E-2	1.719E+1	3.476E+1
-5.349E-2	1.705E+1	3.475E+1
-5.349E-2	1.717E+1	3.480E+1
-5.349E-2	1.728E+1	3.488E+1
-5.025E-2	1.708E+1	3.491E+1
-5.187E-2	1.724E+1	3.483E+1
-5.349E-2	1.703E+1	3.462E+1
-5.187E-2	1.714E+1	3.477E+1
-5.187E-2	1.714E+1	3.490E+1
-5.349E-2	1.704E+1	3.452E+1
-5.349E-2	1.709E+1	3.464E+1
-5.511E-2	1.705E+1	3.472E+1
-5.187E-2	1.720E+1	3.462E+1
-5.349E-2	1.740E+1	3.472E+1
-5.511E-2	1.709E+1	3.465E+1
-5.511E-2	1.715E+1	3.489E+1
-5.187E-2	1.706E+1	3.472E+1
-5.187E-2	1.707E+1	3.467E+1
-5.511E-2	1.720E+1	3.485E+1
-5.511E-2	1.718E+1	3.464E+1
-5.187E-2	1.721E+1	3.469E+1
-5.349E-2	1.720E+1	3.485E+1
-5.673E-2	1.727E+1	3.490E+1
-5.187E-2	1.728E+1	3.482E+1
-5.187E-2	1.715E+1	3.490E+1
-5.025E-2	1.707E+1	3.448E+1
-5.349E-2	1.726E+1	3.446E+1
-5.187E-2	1.722E+1	3.451E+1
-5.025E-2	1.706E+1	3.472E+1
-5.187E-2	1.708E+1	3.476E+1
-5.673E-2	1.709E+1	3.469E+1
-5.349E-2	1.712E+1	3.467E+1
-5.349E-2	1.712E+1	3.467E+1
-5.187E-2	1.716E+1	3.476E+1
-5.673E-2	1.707E+1	3.447E+1
-5.511E-2	1.712E+1	3.466E+1
-5.025E-2	1.703E+1	3.485E+1
-5.511E-2	1.706E+1	3.483E+1
-5.673E-2	1.712E+1	3.474E+1
-5.511E-2	1.730E+1	3.463E+1
-4.862E-2	1.710E+1	3.440E+1
-5.349E-2	1.704E+1	3.467E+1
-5.673E-2	1.713E+1	3.460E+1
-5.025E-2	1.715E+1	3.454E+1
-5.349E-2	1.739E+1	3.466E+1
-5.187E-2	1.712E+1	3.471E+1
-5.673E-2	1.704E+1	3.456E+1
-5.511E-2	1.720E+1	3.469E+1
-5.025E-2	1.718E+1	3.473E+1
-5.349E-2	1.702E+1	3.465E+1
-5.511E-2	1.722E+1	3.471E+1
-5.349E-2	1.717E+1	3.478E+1
-5.025E-2	1.710E+1	3.479E+1
-5.187E-2	1.699E+1	3.455E+1
-5.511E-2	1.713E+1	3.455E+1
-5.349E-2	1.724E+1	3.476E+1
-5.187E-2	1.709E+1	3.475E+1
-5.187E-2	1.708E+1	3.467E+1
-5.673E-2	1.697E+1	3.456E+1
-5.349E-2	1.714E+1	3.458E+1
-5.187E-2	1.703E+1	3.487E+1
-5.349E-2	1.721E+1	3.456E+1
-5.349E-2	1.709E+1	3.465E+1
-5.511E-2	1.703E+1	3.503E+1
-5.025E-2	1.716E+1	3.461E+1
-5.349E-2	1.700E+1	3.472E+1
-5.511E-2	1.715E+1	3.478E+1
-5.349E-2	1.705E+1	3.469E+1
-5.187E-2	1.709E+1	3.463E+1
-5.349E-2	1.730E+1	3.451E+1
-5.511E-2	1.703E+1	3.464E+1
-5.511E-2	1.704E+1	3.475E+1
-5.187E-2	1.715E+1	3.444E+1
-5.025E-2	1.713E+1	3.460E+1
-5.187E-2	1.722E+1	3.474E+1
-5.187E-2	1.713E+1	3.466E+1
-5.187E-2	1.704E+1	3.468E+1
-5.349E-2	1.724E+1	3.460E+1
-5.673E-2	1.726E+1	3.459E+1
-5.349E-2	1.720E+1	3.452E+1
-5.187E-2	1.701E+1	3.477E+1
-5.025E-2	1.716E+1	3.434E+1
-5.511E-2	1.714E+1	3.456E+1
-5.511E-2	1.712E+1	3.469E+1
-4.862E-2	1.703E+1	3.445E+1
-5.349E-2	1.713E+1	3.466E+1
-5.511E-2	1.704E+1	3.454E+1
-5.349E-2	1.710E+1	3.442E+1
-5.187E-2	1.716E+1	3.469E+1
-5.187E-2	1.706E+1	3.462E+1
-5.673E-2	1.705E+1	3.469E+1
-5.349E-2	1.703E+1	3.449E+1
-5.025E-2	1.708E+1	3.470E+1
-5.187E-2	1.723E+1	3.469E+1
-5.349E-2	1.720E+1	3.469E+1
-5.511E-2	1.718E+1	3.457E+1
-5.187E-2	1.723E+1	3.473E+1
-5.349E-2	1.696E+1	3.447E+1
-5.349E-2	1.697E+1	3.473E+1
-5.511E-2	1.716E+1	3.448E+1
-5.187E-2	1.714E+1	3.481E+1
-5.511E-2	1.712E+1	3.456E+1
-5.673E-2	1.722E+1	3.432E+1
-5.835E-2	1.719E+1	3.479E+1
-4.862E-2	1.719E+1	3.470E+1
-5.511E-2	1.725E+1	3.449E+1
-5.511E-2	1.713E+1	3.460E+1
-5.349E-2	1.720E+1	3.471E+1
-5.025E-2	1.719E+1	3.456E+1
-5.187E-2	1.724E+1	3.463E+1
-5.511E-2	1.711E+1	3.465E+1
-5.349E-2	1.721E+1	3.434E+1
-4.862E-2	1.719E+1	3.483E+1
-5.349E-2	1.688E+1	3.471E+1
-5.349E-2	1.726E+1	3.485E+1
-5.187E-2	1.703E+1	3.464E+1
-5.025E-2	1.721E+1	3.463E+1
-5.187E-2	1.707E+1	3.469E+1
-5.673E-2	1.714E+1	3.454E+1
-5.349E-2	1.723E+1	3.460E+1
-5.187E-2	1.694E+1	3.442E+1
-5.187E-2	1.726E+1	3.462E+1
-5.349E-2	1.717E+1	3.442E+1
-5.511E-2	1.709E+1	3.483E+1
-5.187E-2	1.702E+1	3.478E+1
-5.349E-2	1.733E+1	3.477E+1
-5.349E-2	1.728E+1	3.469E+1
-5.349E-2	1.710E+1	3.483E+1
-5.349E-2	1.713E+1	3.475E+1
-5.187E-2	1.703E+1	3.470E+1
-5.511E-2	1.720E+1	3.465E+1
-5.349E-2	1.726E+1	3.467E+1
-5.187E-2	1.729E+1	3.458E+1
-5.187E-2	1.721E+1	3.438E+1
-5.511E-2	1.729E+1	3.483E+1
-5.511E-2	1.721E+1	3.468E+1
-5.025E-2	1.712E+1	3.477E+1
-5.025E-2	1.715E+1	3.482E+1
-5.349E-2	1.714E+1	3.450E+1
-5.511E-2	1.711E+1	3.453E+1
-5.187E-2	1.704E+1	3.472E+1
-5.511E-2	1.720E+1	3.482E+1
-5.349E-2	1.717E+1	3.477E+1
-5.511E-2	1.727E+1	3.465E+1
-5.187E-2	1.716E+1	3.460E+1
-5.511E-2	1.711E+1	3.457E+1
-5.187E-2	1.715E+1	3.454E+1
-5.349E-2	1.724E+1	3.459E+1
-4.862E-2	1.712E+1	3.490E+1
-5.349E-2	1.711E+1	3.478E+1
-5.349E-2	1.722E+1	3.442E+1
-5.187E-2	1.717E+1	3.492E+1
-5.187E-2	1.701E+1	3.440E+1
-5.187E-2	1.722E+1	3.463E+1
-5.673E-2	1.706E+1	3.459E+1
-5.349E-2	1.718E+1	3.460E+1
-5.025E-2	1.688E+1	3.454E+1
-5.349E-2	1.716E+1	3.444E+1
-5.349E-2	1.699E+1	3.447E+1
-5.349E-2	1.717E+1	3.474E+1
-5.187E-2	1.700E+1	3.447E+1
-5.349E-2	1.715E+1	3.457E+1
-5.673E-2	1.730E+1	3.458E+1
-5.349E-2	1.722E+1	3.462E+1
-5.025E-2	1.704E+1	3.477E+1
-5.349E-2	1.702E+1	3.452E+1
-5.511E-2	1.704E+1	3.465E+1
-5.511E-2	1.722E+1	3.477E+1
-5.187E-2	1.705E+1	3.445E+1
-5.025E-2	1.715E+1	3.448E+1
-5.349E-2	1.708E+1	3.464E+1
-5.673E-2	1.717E+1	3.429E+1
-5.025E-2	1.715E+1	3.465E+1
-5.187E-2	1.713E+1	3.471E+1
-5.835E-2	1.722E+1	3.466E+1
-5.349E-2	1.711E+1	3.463E+1
-5.187E-2	1.704E+1	3.445E+1
-5.349E-2	1.704E+1	3.441E+1
-5.673E-2	1.697E+1	3.471E+1
-5.511E-2	1.707E+1	3.464E+1
-5.187E-2	1.684E+1	3.446E+1
-5.349E-2	1.706E+1	3.457E+1
-5.673E-2	1.722E+1	3.460E+1
-5.187E-2	1.733E+1	3.454E+1
-4.538E-2	1.716E+1	3.456E+1
-5.187E-2	1.711E+1	3.459E+1
-5.511E-2	1.725E+1	3.453E+1
-5.349E-2	1.709E+1	3.478E+1
-4.862E-2	1.713E+1	3.449E+1
-5.349E-2	1.708E+1	3.470E+1
-5.835E-2	1.716E+1	3.449E+1
-5.187E-2	1.715E+1	3.455E+1
-5.349E-2	1.697E+1	3.457E+1
-5.187E-2	1.710E+1	3.461E+1
-5.835E-2	1.696E+1	3.458E+1
-5.187E-2	1.732E+1	3.451E+1
-5.025E-2	1.716E+1	3.460E+1
-5.349E-2	1.708E+1	3.462E+1
-5.349E-2	1.710E+1	3.439E+1
-5.511E-2	1.707E+1	3.466E+1
-5.187E-2	1.710E+1	3.461E+1
-5.187E-2	1.707E+1	3.457E+1
-5.673E-2	1.725E+1	3.453E+1
-5.511E-2	1.723E+1	3.441E+1
-5.349E-2	1.719E+1	3.456E+1
-5.187E-2	1.711E+1	3.455E+1
-5.511E-2	1.715E+1	3.461E+1
-5.349E-2	1.704E+1	3.454E+1
-4.862E-2	1.720E+1	3.478E+1
-5.187E-2	1.718E+1	3.462E+1
-5.349E-2	1.700E+1	3.456E+1
-5.187E-2	1.714E+1	3.445E+1
-5.187E-2	1.715E+1	3.459E+1
-5.187E-2	1.694E+1	3.479E+1
-5.511E-2	1.722E+1	3.450E+1
-5.349E-2	1.714E+1	3.455E+1
-4.862E-2	1.704E+1	3.466E+1
-5.349E-2	1.717E+1	3.462E+1
-5.673E-2	1.717E+1	3.448E+1
-5.511E-2	1.714E+1	3.455E+1
-5.349E-2	1.708E+1	3.468E+1
-5.511E-2	1.727E+1	3.445E+1
-5.511E-2	1.701E+1	3.462E+1
-5.349E-2	1.718E+1	3.463E+1
-5.187E-2	1.706E+1	3.438E+1
-5.511E-2	1.713E+1	3.457E+1
-5.673E-2	1.721E+1	3.459E+1
-5.511E-2	1.709E+1	3.439E+1
-5.025E-2	1.705E+1	3.456E+1
-5.187E-2	1.703E+1	3.466E+1
-5.511E-2	1.708E+1	3.449E+1
-5.511E-2	1.721E+1	3.451E+1
-4.862E-2	1.719E+1	3.461E+1
-5.349E-2	1.718E+1	3.456E+1
-5.673E-2	1.710E+1	3.473E+1
-5.349E-2	1.700E+1	3.447E+1
-5.349E-2	1.709E+1	3.455E+1
-5.187E-2	1.712E+1	3.449E+1
-5.673E-2	1.705E+1	3.449E+1
-5.187E-2	1.719E+1	3.466E+1
-5.511E-2	1.715E+1	3.459E+1
-5.025E-2	1.716E+1	3.465E+1
-5.511E-2	1.712E+1	3.452E+1
-5.349E-2	1.717E+1	3.465E+1
-4.862E-2	1.717E+1	3.452E+1
-5.349E-2	1.714E+1	3.469E+1
-5.511E-2	1.705E+1	3.464E+1
-5.349E-2	1.700E+1	3.455E+1
-4.862E-2	1.716E+1	3.479E+1
-5.025E-2	1.703E+1	3.440E+1
-5.673E-2	1.709E+1	3.438E+1
-5.349E-2	1.714E+1	3.446E+1
-5.187E-2	1.707E+1	3.462E+1
-5.349E-2	1.711E+1	3.436E+1
-5.511E-2	1.709E+1	3.469E+1
-5.349E-2	1.712E+1	3.453E+1
-5.025E-2	1.705E+1	3.448E+1
-5.187E-2	1.709E+1	3.470E+1
-5.511E-2	1.700E+1	3.446E+1
-5.349E-2	1.716E+1	3.442E+1
-4.862E-2	1.702E+1	3.454E+1
-5.511E-2	1.711E+1	3.434E+1
-5.511E-2	1.715E+1	3.470E+1
-5.187E-2	1.705E+1	3.443E+1
-5.187E-2	1.702E+1	3.461E+1
-5.187E-2	1.715E+1	3.484E+1
-5.511E-2	1.724E+1	3.453E+1
-5.349E-2	1.719E+1	3.457E+1
-5.025E-2	1.726E+1	3.452E+1
-5.187E-2	1.711E+1	3.456E+1
-5.511E-2	1.707E+1	3.471E+1
-5.187E-2	1.708E+1	3.466E+1
-5.187E-2	1.714E+1	3.455E+1
-5.187E-2	1.705E+1	3.455E+1
-5.673E-2	1.725E+1	3.454E+1
-5.511E-2	1.715E+1	3.462E+1
-5.187E-2	1.732E+1	3.445E+1
-5.349E-2	1.725E+1	3.465E+1
-5.349E-2	1.710E+1	3.458E+1
-5.349E-2	1.717E+1	3.448E+1
-5.025E-2	1.701E+1	3.442E+1
-5.511E-2	1.704E+1	3.459E+1
-5.349E-2	1.708E+1	3.466E+1
-5.349E-2	1.704E+1	3.448E+1
-4.700E-2	1.691E+1	3.453E+1
-5.187E-2	1.701E+1	3.474E+1
-5.673E-2	1.724E+1	3.442E+1
-5.187E-2	1.714E+1	3.454E+1
-5.025E-2	1.704E+1	3.472E+1
-5.349E-2	1.704E+1	3.466E+1
-5.673E-2	1.692E+1	3.458E+1
-5.511E-2	1.704E+1	3.467E+1
-5.187E-2	1.708E+1	3.442E+1
-5.349E-2	1.714E+1	3.456E+1
-5.511E-2	1.707E+1	3.450E+1
-5.187E-2	1.707E+1	3.461E+1
-5.025E-2	1.710E+1	3.471E+1
-5.511E-2	1.708E+1	3.470E+1
-5.511E-2	1.710E+1	3.450E+1
-5.187E-2	1.730E+1	3.455E+1
-5.187E-2	1.694E+1	3.457E+1
-5.349E-2	1.729E+1	3.447E+1
-5.511E-2	1.716E+1	3.456E+1
-5.349E-2	1.707E+1	3.443E+1
-4.862E-2	1.717E+1	3.449E+1
-5.025E-2	1.718E+1	3.465E+1
-5.673E-2	1.720E+1	3.451E+1
-5.511E-2	1.708E+1	3.456E+1
-4.862E-2	1.713E+1	3.448E+1
-5.349E-2	1.719E+1	3.456E+1
-5.349E-2	1.710E+1	3.445E+1
-5.349E-2	1.713E+1	3.454E+1
-5.025E-2	1.708E+1	3.444E+1
-4.862E-2	1.705E+1	3.450E+1
-5.511E-2	1.709E+1	3.468E+1
-5.349E-2	1.705E+1	3.447E+1
-4.862E-2	1.704E+1	3.453E+1
-5.187E-2	1.711E+1	3.453E+1
-5.349E-2	1.706E+1	3.439E+1
-5.349E-2	1.720E+1	3.447E+1
-4.862E-2	1.722E+1	3.451E+1
-5.187E-2	1.713E+1	3.462E+1
-5.187E-2	1.706E+1	3.466E+1
-5.511E-2	1.713E+1	3.465E+1
-5.187E-2	1.710E+1	3.454E+1
-5.187E-2	1.717E+1	3.463E+1
-5.673E-2	1.712E+1	3.445E+1
-5.349E-2	1.696E+1	3.463E+1
-4.862E-2	1.709E+1	3.475E+1
-5.349E-2	1.708E+1	3.450E+1
-5.673E-2	1.706E+1	3.454E+1
-5.349E-2	1.731E+1	3.458E+1
-5.187E-2	1.722E+1	3.423E+1
-5.349E-2	1.697E+1	3.439E+1
-5.349E-2	1.713E+1	3.454E+1
-5.187E-2	1.697E+1	3.436E+1
-5.025E-2	1.706E+1	3.464E+1
-5.349E-2	1.722E+1	3.453E+1
-5.349E-2	1.709E+1	3.457E+1
-5.511E-2	1.697E+1	3.473E+1
-5.187E-2	1.702E+1	3.433E+1
-5.349E-2	1.693E+1	3.443E+1
-5.511E-2	1.713E+1	3.490E+1
-5.025E-2	1.723E+1	3.427E+1
-5.349E-2	1.706E+1	3.453E+1
-5.187E-2	1.707E+1	3.468E+1
-5.349E-2	1.732E+1	3.454E+1
-5.187E-2	1.712E+1	3.437E+1
-5.349E-2	1.717E+1	3.468E+1
-5.511E-2	1.704E+1	3.455E+1
-5.511E-2	1.725E+1	3.463E+1
-5.187E-2	1.713E+1	3.455E+1
-4.862E-2	1.715E+1	3.456E+1
-5.187E-2	1.709E+1	3.442E+1
-5.511E-2	1.720E+1	3.471E+1
-5.349E-2	1.716E+1	3.467E+1
-5.187E-2	1.707E+1	3.456E+1
-5.511E-2	1.712E+1	3.446E+1
-5.511E-2	1.720E+1	3.442E+1
-5.187E-2	1.702E+1	3.447E+1
-5.187E-2	1.703E+1	3.430E+1
-5.349E-2	1.719E+1	3.435E+1
-5.511E-2	1.699E+1	3.447E+1
-5.187E-2	1.702E+1	3.458E+1
-5.025E-2	1.701E+1	3.445E+1
-5.025E-2	1.700E+1	3.459E+1
-5.673E-2	1.695E+1	3.457E+1
-5.187E-2	1.702E+1	3.442E+1
-5.187E-2	1.697E+1	3.453E+1
-5.187E-2	1.709E+1	3.448E+1
-5.673E-2	1.695E+1	3.454E+1
-5.187E-2	1.696E+1	3.457E+1
-4.862E-2	1.712E+1	3.442E+1
-5.187E-2	1.710E+1	3.451E+1
-5.511E-2	1.717E+1	3.417E+1
-5.349E-2	1.712E+1	3.459E+1
-5.025E-2	1.697E+1	3.462E+1
-5.187E-2	1.700E+1	3.431E+1
-5.511E-2	1.722E+1	3.463E+1
-5.349E-2	1.711E+1	3.453E+1
-5.025E-2	1.712E+1	3.447E+1
-5.025E-2	1.720E+1	3.464E+1
-5.511E-2	1.698E+1	3.436E+1
-5.349E-2	1.703E+1	3.452E+1
-5.025E-2	1.709E+1	3.456E+1
-5.187E-2	1.718E+1	3.460E+1
-5.349E-2	1.715E+1	3.453E+1
-5.187E-2	1.727E+1	3.456E+1
-5.025E-2	1.707E+1	3.418E+1
-5.025E-2	1.710E+1	3.435E+1
-5.673E-2	1.722E+1	3.463E+1
-5.511E-2	1.708E+1	3.446E+1
-5.349E-2	1.719E+1	3.428E+1
-5.187E-2	1.704E+1	3.447E+1
-5.511E-2	1.723E+1	3.447E+1
-5.349E-2	1.682E+1	3.450E+1
-5.187E-2	1.705E+1	3.449E+1
-5.349E-2	1.710E+1	3.456E+1
-5.673E-2	1.721E+1	3.481E+1
-5.511E-2	1.705E+1	3.453E+1
-5.025E-2	1.701E+1	3.443E+1
-5.025E-2	1.706E+1	3.455E+1
-5.673E-2	1.700E+1	3.469E+1
-5.187E-2	1.717E+1	3.452E+1
-5.025E-2	1.717E+1	3.452E+1
-5.349E-2	1.704E+1	3.446E+1
-5.511E-2	1.714E+1	3.464E+1
-5.349E-2	1.723E+1	3.473E+1
-5.025E-2	1.713E+1	3.461E+1
-5.187E-2	1.713E+1	3.438E+1
-5.511E-2	1.705E+1	3.427E+1
-5.349E-2	1.715E+1	3.450E+1
-5.025E-2	1.690E+1	3.461E+1
-5.025E-2	1.712E+1	3.440E+1
-5.835E-2	1.701E+1	3.452E+1
-4.862E-2	1.713E+1	3.439E+1
-5.025E-2	1.718E+1	3.428E+1
-5.187E-2	1.717E+1	3.453E+1
-5.511E-2	1.703E+1	3.451E+1
-5.511E-2	1.724E+1	3.459E+1
-5.025E-2	1.700E+1	3.460E+1
-5.349E-2	1.716E+1	3.443E+1
-5.511E-2	1.700E+1	3.432E+1
-5.349E-2	1.715E+1	3.464E+1
-5.025E-2	1.703E+1	3.457E+1
-5.349E-2	1.714E+1	3.477E+1
-5.187E-2	1.713E+1	3.450E+1
-5.187E-2	1.700E+1	3.443E+1
-5.187E-2	1.700E+1	3.451E+1
-5.511E-2	1.713E+1	3.448E+1
-5.511E-2	1.709E+1	3.459E+1
-5.349E-2	1.714E+1	3.440E+1
-5.349E-2	1.715E+1	3.428E+1
-5.349E-2	1.712E+1	3.464E+1
-5.349E-2	1.705E+1	3.454E+1
-5.349E-2	1.721E+1	3.459E+1
-5.025E-2	1.698E+1	3.457E+1
-5.349E-2	1.692E+1	3.428E+1
-5.349E-2	1.723E+1	3.455E+1
-5.349E-2	1.712E+1	3.450E+1
-5.025E-2	1.708E+1	3.467E+1
-5.187E-2	1.703E+1	3.445E+1
-5.349E-2	1.708E+1	3.428E+1
-5.025E-2	1.709E+1	3.435E+1
-5.187E-2	1.719E+1	3.426E+1
-5.025E-2	1.708E+1	3.443E+1
-5.349E-2	1.700E+1	3.444E+1
-5.025E-2	1.711E+1	3.441E+1
-5.025E-2	1.709E+1	3.436E+1
-5.349E-2	1.715E+1	3.456E+1
-5.187E-2	1.710E+1	3.443E+1
-5.349E-2	1.707E+1	3.456E+1
-5.025E-2	1.721E+1	3.450E+1
-5.187E-2	1.708E+1	3.430E+1
-5.511E-2	1.714E+1	3.463E+1
-5.187E-2	1.705E+1	3.465E+1
-5.025E-2	1.702E+1	3.441E+1
-5.025E-2	1.703E+1	3.441E+1
-5.511E-2	1.709E+1	3.429E+1
-5.511E-2	1.697E+1	3.427E+1
-5.187E-2	1.719E+1	3.452E+1
-5.025E-2	1.707E+1	3.453E+1
-5.349E-2	1.707E+1	3.450E+1
-5.673E-2	1.711E+1	3.455E+1
-5.025E-2	1.708E+1	3.484E+1
-5.187E-2	1.707E+1	3.450E+1
-5.349E-2	1.703E+1	3.454E+1
-5.187E-2	1.714E+1	3.450E+1
-5.025E-2	1.702E+1	3.428E+1
-5.187E-2	1.706E+1	3.462E+1
-5.835E-2	1.710E+1	3.449E+1
-5.511E-2	1.693E+1	3.448E+1
-5.025E-2	1.701E+1	3.453E+1
-5.187E-2	1.708E+1	3.451E+1
-5.511E-2	1.723E+1	3.457E+1
-5.025E-2	1.699E+1	3.462E+1
-5.349E-2	1.718E+1	3.458E+1
-4.862E-2	1.700E+1	3.450E+1
-5.511E-2	1.710E+1	3.451E+1
-5.187E-2	1.705E+1	3.455E+1
-4.700E-2	1.717E+1	3.470E+1
-5.187E-2	1.718E+1	3.454E+1
-5.349E-2	1.698E+1	3.458E+1
-5.187E-2	1.708E+1	3.462E+1
-5.187E-2	1.711E+1	3.474E+1
-5.187E-2	1.695E+1	3.445E+1
-5.673E-2	1.701E+1	3.451E+1
-5.349E-2	1.707E+1	3.448E+1
-5.025E-2	1.705E+1	3.439E+1
-5.511E-2	1.714E+1	3.464E+1
-5.511E-2	1.719E+1	3.452E+1
-5.187E-2	1.715E+1	3.454E+1
-5.025E-2	1.710E+1	3.454E+1
-5.349E-2	1.703E+1	3.456E+1
-5.349E-2	1.706E+1	3.460E+1
-5.349E-2	1.710E+1	3.445E+1
-5.025E-2	1.703E+1	3.444E+1
-5.349E-2	1.696E+1	3.451E+1
-5.835E-2	1.713E+1	3.448E+1
-5.025E-2	1.720E+1	3.446E+1
-5.025E-2	1.698E+1	3.450E+1
-5.349E-2	1.700E+1	3.437E+1
-5.511E-2	1.703E+1	3.439E+1
-5.511E-2	1.729E+1	3.460E+1
-5.187E-2	1.712E+1	3.424E+1
-5.349E-2	1.704E+1	3.441E+1
-5.187E-2	1.712E+1	3.452E+1
-5.187E-2	1.707E+1	3.435E+1
-5.025E-2	1.706E+1	3.471E+1
-5.187E-2	1.720E+1	3.451E+1
-5.511E-2	1.704E+1	3.448E+1
-5.187E-2	1.705E+1	3.457E+1
-5.025E-2	1.718E+1	3.437E+1
-5.187E-2	1.692E+1	3.434E+1
-5.511E-2	1.698E+1	3.439E+1
-4.862E-2	1.701E+1	3.429E+1
-4.862E-2	1.701E+1	3.455E+1
-5.187E-2	1.717E+1	3.452E+1
-5.511E-2	1.720E+1	3.425E+1
-5.187E-2	1.712E+1	3.443E+1
-5.187E-2	1.679E+1	3.449E+1
-5.025E-2	1.717E+1	3.456E+1
-5.673E-2	1.706E+1	3.449E+1
-5.187E-2	1.712E+1	3.442E+1
-5.187E-2	1.703E+1	3.453E+1
-5.349E-2	1.705E+1	3.456E+1
-5.349E-2	1.703E+1	3.443E+1
-5.349E-2	1.721E+1	3.453E+1
-5.025E-2	1.717E+1	3.454E+1
-5.187E-2	1.710E+1	3.445E+1
-5.511E-2	1.703E+1	3.443E+1
-5.511E-2	1.698E+1	3.456E+1
-5.187E-2	1.703E+1	3.456E+1
-5.349E-2	1.719E+1	3.462E+1
-5.349E-2	1.726E+1	3.455E+1
-5.187E-2	1.702E+1	3.442E+1
-5.025E-2	1.712E+1	3.448E+1
-5.187E-2	1.735E+1	3.475E+1
-5.187E-2	1.710E+1	3.468E+1
-5.349E-2	1.715E+1	3.467E+1
-5.025E-2	1.709E+1	3.448E+1
-5.349E-2	1.701E+1	3.449E+1
-5.673E-2	1.717E+1	3.453E+1
-5.349E-2	1.699E+1	3.469E+1
-4.700E-2	1.722E+1	3.409E+1
-5.025E-2	1.709E+1	3.446E+1
-5.349E-2	1.709E+1	3.445E+1
-5.187E-2	1.686E+1	3.434E+1
-5.025E-2	1.708E+1	3.438E+1
-5.025E-2	1.732E+1	3.462E+1
-5.673E-2	1.709E+1	3.444E+1
-5.349E-2	1.702E+1	3.440E+1
-5.025E-2	1.711E+1	3.440E+1
-5.349E-2	1.724E+1	3.445E+1
-5.673E-2	1.716E+1	3.448E+1
-5.349E-2	1.704E+1	3.459E+1
-5.025E-2	1.704E+1	3.450E+1
-5.187E-2	1.703E+1	3.455E+1
-5.673E-2	1.711E+1	3.449E+1
-5.187E-2	1.714E+1	3.430E+1
-5.187E-2	1.696E+1	3.432E+1
-5.187E-2	1.712E+1	3.442E+1
-5.511E-2	1.714E+1	3.444E+1
-5.025E-2	1.709E+1	3.446E+1
-5.025E-2	1.707E+1	3.445E+1
-5.187E-2	1.708E+1	3.461E+1
-5.673E-2	1.720E+1	3.459E+1
-5.025E-2	1.717E+1	3.434E+1
-5.187E-2	1.713E+1	3.427E+1
-5.187E-2	1.717E+1	3.439E+1
-5.349E-2	1.727E+1	3.452E+1
-5.187E-2	1.702E+1	3.455E+1
-5.025E-2	1.711E+1	3.450E+1
-5.349E-2	1.721E+1	3.440E+1
-5.511E-2	1.704E+1	3.461E+1
-5.349E-2	1.727E+1	3.448E+1
-5.187E-2	1.707E+1	3.433E+1
-5.187E-2	1.705E+1	3.457E+1
-5.349E-2	1.711E+1	3.459E+1
-5.187E-2	1.721E+1	3.454E+1
-4.862E-2	1.701E+1	3.440E+1
-5.349E-2	1.700E+1	3.450E+1
-5.673E-2	1.705E+1	3.446E+1
-5.187E-2	1.722E+1	3.446E+1
-4.700E-2	1.694E+1	3.451E+1
-5.187E-2	1.713E+1	3.428E+1
-5.673E-2	1.702E+1	3.453E+1
-5.187E-2	1.706E+1	3.456E+1
-5.349E-2	1.702E+1	3.456E+1
-5.187E-2	1.708E+1	3.446E+1
-5.511E-2	1.701E+1	3.459E+1
-5.187E-2	1.706E+1	3.434E+1
-5.349E-2	1.709E+1	3.457E+1
-5.187E-2	1.719E+1	3.441E+1
-5.673E-2	1.714E+1	3.446E+1
-5.511E-2	1.713E+1	3.444E+1
-5.187E-2	1.694E+1	3.450E+1
-5.349E-2	1.700E+1	3.447E+1
-5.511E-2	1.715E+1	3.440E+1
-5.187E-2	1.702E+1	3.445E+1
-5.025E-2	1.722E+1	3.457E+1
-5.187E-2	1.716E+1	3.476E+1
-5.349E-2	1.698E+1	3.471E+1
-5.187E-2	1.701E+1	3.449E+1
-5.187E-2	1.703E+1	3.445E+1
-5.349E-2	1.707E+1	3.467E+1
-5.349E-2	1.724E+1	3.453E+1
-5.187E-2	1.716E+1	3.432E+1
-5.187E-2	1.721E+1	3.462E+1
-5.025E-2	1.714E+1	3.449E+1
-5.835E-2	1.726E+1	3.431E+1
-5.187E-2	1.719E+1	3.442E+1
-5.025E-2	1.706E+1	3.432E+1
-5.187E-2	1.712E+1	3.449E+1
-5.511E-2	1.702E+1	3.455E+1
-5.187E-2	1.718E+1	3.440E+1
-5.025E-2	1.722E+1	3.455E+1
-5.187E-2	1.695E+1	3.446E+1
-5.349E-2	1.696E+1	3.456E+1
-5.187E-2	1.714E+1	3.432E+1
-5.187E-2	1.720E+1	3.437E+1
-5.187E-2	1.703E+1	3.437E+1
-5.187E-2	1.704E+1	3.439E+1
-5.511E-2	1.718E+1	3.466E+1
-4.862E-2	1.689E+1	3.450E+1
-5.511E-2	1.703E+1	3.444E+1
-5.349E-2	1.713E+1	3.451E+1
-5.187E-2	1.704E+1	3.433E+1
-5.025E-2	1.703E+1	3.460E+1
-5.187E-2	1.702E+1	3.433E+1
-5.511E-2	1.715E+1	3.435E+1
-5.187E-2	1.697E+1	3.449E+1
-4.862E-2	1.705E+1	3.457E+1
-5.025E-2	1.697E+1	3.431E+1
-5.349E-2	1.707E+1	3.428E+1
-5.187E-2	1.707E+1	3.434E+1
-5.187E-2	1.705E+1	3.439E+1
-5.349E-2	1.711E+1	3.457E+1
-5.187E-2	1.705E+1	3.455E+1
-5.187E-2	1.707E+1	3.443E+1
-4.700E-2	1.704E+1	3.456E+1
-5.511E-2	1.703E+1	3.427E+1
-5.511E-2	1.705E+1	3.447E+1
-5.025E-2	1.691E+1	3.436E+1
-5.025E-2	1.720E+1	3.440E+1
-5.187E-2	1.702E+1	3.434E+1
-5.349E-2	1.713E+1	3.466E+1
-5.349E-2	1.703E+1	3.449E+1
-5.025E-2	1.708E+1	3.439E+1
-5.187E-2	1.707E+1	3.443E+1
-5.511E-2	1.699E+1	3.456E+1
-5.349E-2	1.712E+1	3.444E+1
-5.187E-2	1.695E+1	3.448E+1
-4.862E-2	1.710E+1	3.442E+1
-5.998E-2	1.710E+1	3.437E+1
-5.187E-2	1.708E+1	3.449E+1
-4.700E-2	1.717E+1	3.430E+1
-5.187E-2	1.712E+1	3.442E+1
-5.673E-2	1.698E+1	3.445E+1
-5.025E-2	1.712E+1	3.457E+1
-5.025E-2	1.697E+1	3.433E+1
-5.511E-2	1.718E+1	3.449E+1
-5.349E-2	1.701E+1	3.445E+1
-5.025E-2	1.727E+1	3.439E+1
-4.862E-2	1.727E+1	3.445E+1
-5.349E-2	1.718E+1	3.442E+1
-5.673E-2	1.700E+1	3.443E+1
-5.349E-2	1.707E+1	3.436E+1
-5.025E-2	1.712E+1	3.445E+1
-5.349E-2	1.707E+1	3.430E+1
-5.511E-2	1.697E+1	3.455E+1
-5.187E-2	1.712E+1	3.476E+1
-4.700E-2	1.724E+1	3.459E+1
-5.187E-2	1.703E+1	3.446E+1
-5.349E-2	1.722E+1	3.441E+1
-5.187E-2	1.716E+1	3.434E+1
-4.862E-2	1.697E+1	3.456E+1
-5.511E-2	1.701E+1	3.458E+1
-5.511E-2	1.711E+1	3.450E+1
-5.187E-2	1.702E+1	3.436E+1
-5.025E-2	1.706E+1	3.455E+1
-5.187E-2	1.699E+1	3.431E+1
-5.187E-2	1.705E+1	3.427E+1
-5.025E-2	1.712E+1	3.449E+1
-5.187E-2	1.710E+1	3.447E+1
-4.862E-2	1.707E+1	3.442E+1
-5.511E-2	1.701E+1	3.452E+1
-5.025E-2	1.702E+1	3.451E+1
-4.862E-2	1.701E+1	3.443E+1
-5.349E-2	1.717E+1	3.472E+1
-5.349E-2	1.716E+1	3.458E+1
-5.349E-2	1.706E+1	3.440E+1
-5.025E-2	1.700E+1	3.455E+1
-5.349E-2	1.698E+1	3.463E+1
-5.349E-2	1.708E+1	3.434E+1
-5.187E-2	1.706E+1	3.449E+1
-5.025E-2	1.716E+1	3.445E+1
-5.187E-2	1.720E+1	3.437E+1
-5.673E-2	1.711E+1	3.442E+1
-5.187E-2	1.709E+1	3.456E+1
-5.025E-2	1.705E+1	3.428E+1
-5.187E-2	1.716E+1	3.436E+1
-5.673E-2	1.692E+1	3.453E+1
-5.025E-2	1.729E+1	3.464E+1
-5.187E-2	1.728E+1	3.462E+1
-5.349E-2	1.697E+1	3.449E+1
-5.511E-2	1.711E+1	3.451E+1
-5.349E-2	1.715E+1	3.427E+1
-5.025E-2	1.706E+1	3.458E+1
-5.187E-2	1.710E+1	3.452E+1
-5.349E-2	1.699E+1	3.443E+1
-5.187E-2	1.709E+1	3.461E+1
-5.025E-2	1.704E+1	3.451E+1
-5.349E-2	1.717E+1	3.441E+1
-5.673E-2	1.709E+1	3.454E+1
-5.025E-2	1.707E+1	3.436E+1
-5.025E-2	1.703E+1	3.446E+1
-5.349E-2	1.708E+1	3.444E+1
-5.835E-2	1.702E+1	3.452E+1
-5.187E-2	1.721E+1	3.453E+1
-4.700E-2	1.690E+1	3.457E+1
-4.862E-2	1.707E+1	3.434E+1
-5.511E-2	1.699E+1	3.453E+1
-5.349E-2	1.700E+1	3.443E+1
-5.187E-2	1.696E+1	3.431E+1
-5.673E-2	1.714E+1	3.436E+1
-5.511E-2	1.700E+1	3.426E+1
-5.349E-2	1.714E+1	3.440E+1
-5.025E-2	1.714E+1	3.455E+1
-5.187E-2	1.712E+1	3.464E+1
-5.511E-2	1.711E+1	3.436E+1
-5.349E-2	1.708E+1	3.455E+1
-4.862E-2	1.716E+1	3.444E+1
-4.862E-2	1.713E+1	3.428E+1
-5.511E-2	1.693E+1	3.427E+1
-5.187E-2	1.713E+1	3.445E+1
-5.025E-2	1.704E+1	3.458E+1
-5.349E-2	1.713E+1	3.437E+1
-5.349E-2	1.708E+1	3.459E+1
-5.187E-2	1.701E+1	3.447E+1
-5.349E-2	1.704E+1	3.431E+1
-5.187E-2	1.714E+1	3.448E+1
-5.187E-2	1.703E+1	3.453E+1
-5.511E-2	1.712E+1	3.468E+1
-5.187E-2	1.706E+1	3.435E+1
-5.349E-2	1.715E+1	3.451E+1
-5.349E-2	1.702E+1	3.456E+1
-5.025E-2	1.714E+1	3.441E+1
-5.187E-2	1.693E+1	3.460E+1
-5.025E-2	1.717E+1	3.445E+1
-5.511E-2	1.712E+1	3.463E+1
-5.511E-2	1.713E+1	3.458E+1
-5.187E-2	1.714E+1	3.448E+1
-5.187E-2	1.713E+1	3.463E+1
-5.349E-2	1.710E+1	3.427E+1
-5.187E-2	1.706E+1	3.453E+1
-5.187E-2	1.716E+1	3.454E+1
-5.349E-2	1.728E+1	3.437E+1
-5.511E-2	1.709E+1	3.430E+1
-5.187E-2	1.715E+1	3.462E+1
-5.025E-2	1.715E+1	3.446E+1
-5.349E-2	1.717E+1	3.441E+1
-5.511E-2	1.712E+1	3.446E+1
-5.349E-2	1.712E+1	3.431E+1
-5.025E-2	1.708E+1	3.454E+1
-5.025E-2	1.707E+1	3.424E+1
-5.673E-2	1.716E+1	3.448E+1
-5.349E-2	1.705E+1	3.426E+1
-4.862E-2	1.685E+1	3.471E+1
-5.187E-2	1.715E+1	3.454E+1
-5.511E-2	1.716E+1	3.453E+1
-5.187E-2	1.699E+1	3.441E+1
-5.187E-2	1.719E+1	3.448E+1
-5.349E-2	1.714E+1	3.456E+1
-5.511E-2	1.703E+1	3.442E+1
-5.187E-2	1.708E+1	3.440E+1
-5.187E-2	1.698E+1	3.444E+1
-5.187E-2	1.698E+1	3.465E+1
-5.349E-2	1.707E+1	3.431E+1
-5.349E-2	1.720E+1	3.440E+1
-5.187E-2	1.706E+1	3.434E+1
-5.187E-2	1.708E+1	3.419E+1
-5.511E-2	1.714E+1	3.441E+1
-5.025E-2	1.710E+1	3.435E+1
-5.187E-2	1.704E+1	3.445E+1
-5.187E-2	1.705E+1	3.461E+1
-5.511E-2	1.717E+1	3.464E+1
-5.187E-2	1.695E+1	3.440E+1
-4.862E-2	1.723E+1	3.438E+1
-5.187E-2	1.710E+1	3.463E+1
-5.511E-2	1.707E+1	3.433E+1
-5.025E-2	1.702E+1	3.462E+1
-5.025E-2	1.715E+1	3.463E+1
-5.511E-2	1.703E+1	3.441E+1
-5.511E-2	1.702E+1	3.468E+1
-5.187E-2	1.705E+1	3.434E+1
-5.187E-2	1.719E+1	3.448E+1
-5.349E-2	1.694E+1	3.422E+1
-5.349E-2	1.715E+1	3.422E+1
-4.862E-2	1.691E+1	3.442E+1
-4.862E-2	1.717E+1	3.450E+1
-5.511E-2	1.695E+1	3.441E+1
-5.349E-2	1.703E+1	3.433E+1
-5.025E-2	1.689E+1	3.454E+1
-4.862E-2	1.710E+1	3.467E+1
-5.187E-2	1.702E+1	3.432E+1
-5.511E-2	1.717E+1	3.454E+1
-5.187E-2	1.713E+1	3.454E+1
-4.700E-2	1.713E+1	3.442E+1
-5.349E-2	1.693E+1	3.426E+1
-5.187E-2	1.708E+1	3.452E+1
-5.187E-2	1.694E+1	3.446E+1
-4.862E-2	1.699E+1	3.445E+1
-5.187E-2	1.702E+1	3.437E+1
-5.511E-2	1.707E+1	3.441E+1
-5.187E-2	1.700E+1	3.424E+1
-5.025E-2	1.710E+1	3.483E+1
-5.349E-2	1.716E+1	3.438E+1
-5.349E-2	1.707E+1	3.455E+1
-5.025E-2	1.719E+1	3.440E+1
-4.862E-2	1.713E+1	3.435E+1
-5.187E-2	1.708E+1	3.450E+1
-5.673E-2	1.714E+1	3.451E+1
-5.025E-2	1.706E+1	3.433E+1
-4.862E-2	1.704E+1	3.454E+1
-5.187E-2	1.724E+1	3.448E+1
-5.187E-2	1.714E+1	3.457E+1
-4.862E-2	1.715E+1	3.455E+1
-5.187E-2	1.709E+1	3.459E+1
-5.349E-2	1.702E+1	3.440E+1
-5.511E-2	1.720E+1	3.472E+1
-5.025E-2	1.698E+1	3.418E+1
-5.025E-2	1.707E+1	3.423E+1
-5.349E-2	1.718E+1	3.426E+1
-5.349E-2	1.713E+1	3.456E+1
-5.025E-2	1.701E+1	3.427E+1
-5.025E-2	1.718E+1	3.426E+1
-5.187E-2	1.716E+1	3.456E+1
-5.349E-2	1.705E+1	3.454E+1
-5.187E-2	1.691E+1	3.456E+1
-4.862E-2	1.706E+1	3.451E+1
-5.349E-2	1.719E+1	3.438E+1
-5.673E-2	1.706E+1	3.460E+1
-5.187E-2	1.711E+1	3.442E+1
-5.025E-2	1.717E+1	3.442E+1
-5.187E-2	1.696E+1	3.406E+1
-5.511E-2	1.710E+1	3.454E+1
-5.025E-2	1.711E+1	3.460E+1
-4.862E-2	1.699E+1	3.450E+1
-5.187E-2	1.699E+1	3.443E+1
-5.187E-2	1.709E+1	3.437E+1
-5.349E-2	1.698E+1	3.441E+1
-5.187E-2	1.705E+1	3.450E+1
-5.187E-2	1.707E+1	3.440E+1
-5.511E-2	1.706E+1	3.442E+1
-5.025E-2	1.701E+1	3.442E+1
-4.862E-2	1.708E+1	3.437E+1
-5.349E-2	1.720E+1	3.446E+1
-5.349E-2	1.716E+1	3.415E+1
-5.349E-2	1.708E+1	3.454E+1
-4.862E-2	1.700E+1	3.448E+1
-5.349E-2	1.719E+1	3.441E+1
-5.673E-2	1.711E+1	3.470E+1
-5.349E-2	1.705E+1	3.436E+1
-4.862E-2	1.711E+1	3.446E+1
-5.025E-2	1.710E+1	3.449E+1
-5.511E-2	1.718E+1	3.433E+1
-5.511E-2	1.711E+1	3.441E+1
-4.862E-2	1.715E+1	3.429E+1
-5.187E-2	1.713E+1	3.449E+1
-5.187E-2	1.695E+1	3.437E+1
-5.511E-2	1.702E+1	3.436E+1
-4.862E-2	1.712E+1	3.445E+1
-5.025E-2	1.709E+1	3.445E+1
-5.511E-2	1.692E+1	3.427E+1
-5.349E-2	1.705E+1	3.454E+1
-5.187E-2	1.720E+1	3.425E+1
-5.349E-2	1.726E+1	3.445E+1
-5.187E-2	1.715E+1	3.458E+1
-5.349E-2	1.712E+1	3.459E+1
-5.187E-2	1.695E+1	3.421E+1
-5.349E-2	1.710E+1	3.437E+1
-5.511E-2	1.709E+1	3.455E+1
-5.187E-2	1.703E+1	3.444E+1
-4.862E-2	1.697E+1	3.460E+1
-5.511E-2	1.701E+1	3.433E+1
-5.349E-2	1.703E+1	3.442E+1
-5.025E-2	1.705E+1	3.448E+1
-5.025E-2	1.695E+1	3.432E+1
-5.187E-2	1.714E+1	3.426E+1
-5.349E-2	1.707E+1	3.434E+1
-5.025E-2	1.702E+1	3.430E+1
-5.025E-2	1.707E+1	3.448E+1
-5.187E-2	1.704E+1	3.444E+1
-5.673E-2	1.707E+1	3.453E+1
-5.025E-2	1.719E+1	3.446E+1
-4.862E-2	1.701E+1	3.462E+1
-5.187E-2	1.714E+1	3.443E+1
-5.673E-2	1.717E+1	3.457E+1
-5.025E-2	1.706E+1	3.436E+1
-4.862E-2	1.727E+1	3.434E+1
-5.187E-2	1.693E+1	3.433E+1
-5.673E-2	1.709E+1	3.437E+1
-5.187E-2	1.704E+1	3.444E+1
-5.025E-2	1.702E+1	3.444E+1
-4.862E-2	1.714E+1	3.435E+1
-5.349E-2	1.724E+1	3.440E+1
-5.025E-2	1.709E+1	3.414E+1
-5.187E-2	1.700E+1	3.435E+1
-5.349E-2	1.712E+1	3.440E+1
-5.511E-2	1.726E+1	3.435E+1
-5.187E-2	1.707E+1	3.458E+1
-5.187E-2	1.708E+1	3.470E+1
-5.025E-2	1.705E+1	3.452E+1
-5.511E-2	1.695E+1	3.441E+1
-5.187E-2	1.702E+1	3.440E+1
-5.025E-2	1.705E+1	3.457E+1
-5.187E-2	1.711E+1	3.461E+1
-5.025E-2	1.719E+1	3.447E+1
-5.511E-2	1.714E+1	3.458E+1
-5.025E-2	1.703E+1	3.438E+1
-5.025E-2	1.698E+1	3.427E+1
-5.511E-2	1.690E+1	3.447E+1
-5.025E-2	1.700E+1	3.437E+1
-4.862E-2	1.712E+1	3.434E+1
-5.187E-2	1.697E+1	3.463E+1
-5.511E-2	1.698E+1	3.471E+1
-5.349E-2	1.704E+1	3.449E+1
-5.349E-2	1.704E+1	3.447E+1
-5.187E-2	1.706E+1	3.435E+1
-5.349E-2	1.701E+1	3.428E+1
-5.187E-2	1.704E+1	3.428E+1
-5.025E-2	1.716E+1	3.432E+1
-5.349E-2	1.708E+1	3.450E+1
-5.349E-2	1.709E+1	3.442E+1
-5.349E-2	1.722E+1	3.446E+1
-5.187E-2	1.700E+1	3.420E+1
-5.025E-2	1.694E+1	3.432E+1
-5.349E-2	1.716E+1	3.441E+1
-5.349E-2	1.696E+1	3.468E+1
-4.862E-2	1.700E+1	3.421E+1
-5.349E-2	1.717E+1	3.437E+1
-5.187E-2	1.704E+1	3.464E+1
-5.025E-2	1.717E+1	3.448E+1
-4.700E-2	1.723E+1	3.443E+1
-5.187E-2	1.724E+1	3.440E+1
-5.349E-2	1.697E+1	3.440E+1
-5.187E-2	1.700E+1	3.458E+1
-4.700E-2	1.738E+1	3.448E+1
-5.187E-2	1.708E+1	3.456E+1
-5.349E-2	1.711E+1	3.445E+1
-5.187E-2	1.709E+1	3.439E+1
-5.025E-2	1.708E+1	3.450E+1
-5.187E-2	1.711E+1	3.445E+1
-5.349E-2	1.701E+1	3.437E+1
-5.187E-2	1.703E+1	3.444E+1
-5.025E-2	1.703E+1	3.475E+1
-5.187E-2	1.703E+1	3.457E+1
-5.511E-2	1.689E+1	3.458E+1
-5.349E-2	1.724E+1	3.454E+1
-5.025E-2	1.704E+1	3.466E+1
-5.187E-2	1.701E+1	3.448E+1
-5.511E-2	1.706E+1	3.454E+1
-5.025E-2	1.710E+1	3.420E+1
-5.187E-2	1.715E+1	3.441E+1
-5.511E-2	1.700E+1	3.425E+1
-5.349E-2	1.719E+1	3.434E+1
-5.349E-2	1.712E+1	3.445E+1
-4.862E-2	1.710E+1	3.433E+1
-5.349E-2	1.715E+1	3.457E+1
-5.349E-2	1.708E+1	3.432E+1
-5.025E-2	1.703E+1	3.451E+1
-5.025E-2	1.719E+1	3.444E+1
-5.187E-2	1.702E+1	3.430E+1
-5.349E-2	1.718E+1	3.437E+1
-5.349E-2	1.717E+1	3.427E+1
-4.862E-2	1.711E+1	3.448E+1
-5.511E-2	1.700E+1	3.431E+1
-5.349E-2	1.698E+1	3.451E+1
-5.349E-2	1.699E+1	3.448E+1
-5.025E-2	1.703E+1	3.454E+1
-5.349E-2	1.703E+1	3.431E+1
-5.349E-2	1.709E+1	3.437E+1
-5.349E-2	1.712E+1	3.455E+1
-4.700E-2	1.710E+1	3.440E+1
-5.187E-2	1.708E+1	3.444E+1
-5.511E-2	1.703E+1	3.417E+1
-5.187E-2	1.696E+1	3.448E+1
-5.187E-2	1.707E+1	3.435E+1
-5.349E-2	1.706E+1	3.440E+1
-5.835E-2	1.717E+1	3.441E+1
-5.025E-2	1.688E+1	3.434E+1
-5.349E-2	1.695E+1	3.452E+1
-5.187E-2	1.708E+1	3.433E+1
-5.349E-2	1.702E+1	3.430E+1
-4.862E-2	1.703E+1	3.438E+1
-5.025E-2	1.706E+1	3.427E+1
-5.511E-2	1.714E+1	3.445E+1
-5.187E-2	1.698E+1	3.439E+1
-5.349E-2	1.730E+1	3.449E+1
-5.025E-2	1.691E+1	3.436E+1
-5.349E-2	1.705E+1	3.433E+1
-5.349E-2	1.703E+1	3.424E+1
-5.187E-2	1.723E+1	3.430E+1
-5.025E-2	1.710E+1	3.437E+1
-5.187E-2	1.724E+1	3.439E+1
-5.511E-2	1.719E+1	3.430E+1
-5.187E-2	1.726E+1	3.442E+1
-5.187E-2	1.712E+1	3.486E+1
-5.511E-2	1.707E+1	3.446E+1
-5.187E-2	1.714E+1	3.453E+1
-5.025E-2	1.708E+1	3.447E+1
-5.187E-2	1.704E+1	3.454E+1
-5.025E-2	1.718E+1	3.432E+1
-5.187E-2	1.708E+1	3.420E+1
-5.349E-2	1.683E+1	3.435E+1
-4.862E-2	1.716E+1	3.469E+1
-5.349E-2	1.717E+1	3.434E+1
-5.511E-2	1.706E+1	3.454E+1
-5.187E-2	1.700E+1	3.463E+1
-4.862E-2	1.711E+1	3.448E+1
-5.349E-2	1.710E+1	3.458E+1
-5.187E-2	1.699E+1	3.440E+1
-5.025E-2	1.708E+1	3.434E+1
-5.025E-2	1.715E+1	3.436E+1
-5.511E-2	1.709E+1	3.436E+1
-5.511E-2	1.720E+1	3.437E+1
-5.025E-2	1.707E+1	3.470E+1
-5.187E-2	1.697E+1	3.454E+1
-5.187E-2	1.723E+1	3.464E+1
-5.349E-2	1.711E+1	3.445E+1
-4.862E-2	1.710E+1	3.435E+1
-5.025E-2	1.710E+1	3.449E+1
-5.187E-2	1.700E+1	3.450E+1
-5.511E-2	1.724E+1	3.448E+1
-5.025E-2	1.701E+1	3.443E+1
-5.025E-2	1.705E+1	3.445E+1
-5.187E-2	1.691E+1	3.455E+1
-5.511E-2	1.707E+1	3.461E+1
-5.349E-2	1.709E+1	3.442E+1
-5.025E-2	1.714E+1	3.438E+1
-5.349E-2	1.718E+1	3.440E+1
-5.349E-2	1.720E+1	3.452E+1
-5.025E-2	1.717E+1	3.428E+1
-4.700E-2	1.715E+1	3.435E+1
-5.025E-2	1.698E+1	3.446E+1
-5.349E-2	1.716E+1	3.453E+1
-5.187E-2	1.709E+1	3.427E+1
-4.862E-2	1.720E+1	3.464E+1
-5.187E-2	1.715E+1	3.456E+1
-5.349E-2	1.717E+1	3.401E+1
-5.187E-2	1.710E+1	3.424E+1
-5.187E-2	1.720E+1	3.444E+1
-5.511E-2	1.712E+1	3.446E+1
-5.511E-2	1.698E+1	3.443E+1
-5.187E-2	1.709E+1	3.452E+1
-5.025E-2	1.700E+1	3.455E+1
-5.349E-2	1.714E+1	3.450E+1
-5.511E-2	1.704E+1	3.444E+1
-5.187E-2	1.712E+1	3.440E+1
-4.862E-2	1.713E+1	3.430E+1
-5.187E-2	1.695E+1	3.444E+1
-5.673E-2	1.697E+1	3.456E+1
-4.862E-2	1.712E+1	3.465E+1
-5.187E-2	1.689E+1	3.437E+1
-5.187E-2	1.718E+1	3.429E+1
-5.187E-2	1.696E+1	3.441E+1
-5.025E-2	1.704E+1	3.461E+1
-4.862E-2	1.696E+1	3.461E+1
-5.187E-2	1.721E+1	3.450E+1
-5.349E-2	1.700E+1	3.428E+1
-5.187E-2	1.719E+1	3.439E+1
-5.025E-2	1.710E+1	3.460E+1
-5.187E-2	1.704E+1	3.457E+1
-5.511E-2	1.708E+1	3.418E+1
-5.025E-2	1.704E+1	3.445E+1
-5.025E-2	1.709E+1	3.431E+1
-5.349E-2	1.707E+1	3.459E+1
-5.511E-2	1.701E+1	3.446E+1
-5.187E-2	1.724E+1	3.459E+1
-5.187E-2	1.711E+1	3.437E+1
-5.025E-2	1.723E+1	3.443E+1
-5.511E-2	1.708E+1	3.435E+1
-5.025E-2	1.712E+1	3.440E+1
-4.700E-2	1.707E+1	3.431E+1
-5.349E-2	1.699E+1	3.440E+1
-5.187E-2	1.708E+1	3.444E+1
-4.862E-2	1.712E+1	3.450E+1
-5.349E-2	1.705E+1	3.463E+1
-5.025E-2	1.705E+1	3.429E+1
-5.349E-2	1.712E+1	3.457E+1
-5.187E-2	1.718E+1	3.445E+1
-4.862E-2	1.707E+1	3.439E+1
-5.349E-2	1.689E+1	3.471E+1
-5.673E-2	1.695E+1	3.451E+1
-5.025E-2	1.700E+1	3.443E+1
-5.187E-2	1.709E+1	3.435E+1
-5.025E-2	1.702E+1	3.444E+1
-5.511E-2	1.707E+1	3.439E+1
-5.187E-2	1.705E+1	3.447E+1
-5.025E-2	1.712E+1	3.439E+1
-5.187E-2	1.692E+1	3.426E+1
-5.025E-2	1.708E+1	3.450E+1
-5.025E-2	1.704E+1	3.460E+1
-4.862E-2	1.705E+1	3.459E+1
-5.187E-2	1.698E+1	3.430E+1
-5.511E-2	1.733E+1	3.437E+1
-5.187E-2	1.711E+1	3.449E+1
-4.700E-2	1.702E+1	3.426E+1
-5.349E-2	1.696E+1	3.457E+1
-5.349E-2	1.710E+1	3.430E+1
-5.025E-2	1.690E+1	3.425E+1
-5.025E-2	1.702E+1	3.433E+1
-5.025E-2	1.707E+1	3.446E+1
-5.349E-2	1.708E+1	3.438E+1
-5.025E-2	1.712E+1	3.446E+1
-5.025E-2	1.710E+1	3.451E+1
-5.511E-2	1.714E+1	3.437E+1
-5.187E-2	1.708E+1	3.444E+1
-5.349E-2	1.706E+1	3.423E+1
-5.025E-2	1.708E+1	3.436E+1
-5.349E-2	1.695E+1	3.433E+1
-5.673E-2	1.703E+1	3.436E+1
-5.025E-2	1.706E+1	3.437E+1
-5.025E-2	1.698E+1	3.434E+1
-5.349E-2	1.691E+1	3.455E+1
-5.511E-2	1.696E+1	3.420E+1
-5.187E-2	1.706E+1	3.464E+1
-5.025E-2	1.710E+1	3.439E+1
-5.349E-2	1.706E+1	3.441E+1
-5.511E-2	1.694E+1	3.434E+1
-5.025E-2	1.695E+1	3.451E+1
-5.187E-2	1.714E+1	3.473E+1
-5.349E-2	1.715E+1	3.438E+1
-5.349E-2	1.712E+1	3.429E+1
-5.025E-2	1.712E+1	3.403E+1
-4.700E-2	1.707E+1	3.426E+1
-5.349E-2	1.716E+1	3.427E+1
-5.349E-2	1.704E+1	3.443E+1
-5.187E-2	1.712E+1	3.438E+1
-4.700E-2	1.704E+1	3.450E+1
-5.349E-2	1.701E+1	3.452E+1
-5.511E-2	1.720E+1	3.464E+1
-5.187E-2	1.693E+1	3.431E+1
-5.187E-2	1.714E+1	3.440E+1
-5.025E-2	1.696E+1	3.439E+1
-5.349E-2	1.702E+1	3.439E+1
-5.187E-2	1.708E+1	3.431E+1
-5.187E-2	1.716E+1	3.465E+1
-5.187E-2	1.716E+1	3.435E+1
-5.187E-2	1.708E+1	3.451E+1
-4.862E-2	1.719E+1	3.442E+1
-4.862E-2	1.716E+1	3.439E+1
-5.187E-2	1.712E+1	3.451E+1
-5.511E-2	1.693E+1	3.448E+1
-5.025E-2	1.689E+1	3.436E+1
-5.349E-2	1.707E+1	3.461E+1
-5.187E-2	1.707E+1	3.420E+1
-5.349E-2	1.716E+1	3.450E+1
-5.187E-2	1.705E+1	3.435E+1
-5.025E-2	1.711E+1	3.445E+1
-5.349E-2	1.695E+1	3.443E+1
-5.349E-2	1.708E+1	3.448E+1
-5.187E-2	1.708E+1	3.444E+1
-4.700E-2	1.698E+1	3.442E+1
-5.349E-2	1.706E+1	3.454E+1
-5.187E-2	1.723E+1	3.407E+1
-5.025E-2	1.699E+1	3.460E+1
-5.025E-2	1.701E+1	3.445E+1
-5.187E-2	1.706E+1	3.442E+1
-5.187E-2	1.728E+1	3.471E+1
-5.187E-2	1.713E+1	3.445E+1
-5.187E-2	1.715E+1	3.427E+1
-5.187E-2	1.724E+1	3.421E+1
-5.349E-2	1.710E+1	3.431E+1
-5.025E-2	1.714E+1	3.441E+1
-5.025E-2	1.718E+1	3.430E+1
-5.187E-2	1.705E+1	3.438E+1
-5.349E-2	1.716E+1	3.448E+1
-5.025E-2	1.696E+1	3.464E+1
-5.025E-2	1.704E+1	3.438E+1
-5.187E-2	1.707E+1	3.455E+1
-5.187E-2	1.705E+1	3.447E+1
-5.349E-2	1.705E+1	3.410E+1
-4.862E-2	1.720E+1	3.432E+1
-5.187E-2	1.708E+1	3.424E+1
-5.187E-2	1.713E+1	3.446E+1
-5.025E-2	1.705E+1	3.419E+1
-4.862E-2	1.714E+1	3.438E+1
-5.025E-2	1.703E+1	3.427E+1
-5.187E-2	1.718E+1	3.432E+1
-5.187E-2	1.720E+1	3.453E+1
-5.349E-2	1.694E+1	3.433E+1
-5.187E-2	1.714E+1	3.437E+1
-5.511E-2	1.725E+1	3.441E+1
-4.862E-2	1.698E+1	3.441E+1
-4.862E-2	1.718E+1	3.458E+1
-5.187E-2	1.707E+1	3.455E+1
-5.349E-2	1.703E+1	3.444E+1
-5.349E-2	1.715E+1	3.450E+1
-4.862E-2	1.717E+1	3.444E+1
-5.511E-2	1.709E+1	3.450E+1
-5.511E-2	1.699E+1	3.451E+1
-5.349E-2	1.704E+1	3.439E+1
-5.187E-2	1.697E+1	3.445E+1
-5.349E-2	1.709E+1	3.445E+1
-5.511E-2	1.711E+1	3.455E+1
-5.187E-2	1.689E+1	3.447E+1
-5.025E-2	1.692E+1	3.442E+1
-5.349E-2	1.699E+1	3.444E+1
-5.349E-2	1.717E+1	3.447E+1
-5.187E-2	1.717E+1	3.431E+1
-5.025E-2	1.715E+1	3.441E+1
-5.025E-2	1.691E+1	3.450E+1
-5.187E-2	1.713E+1	3.430E+1
-5.349E-2	1.702E+1	3.421E+1
-4.700E-2	1.700E+1	3.441E+1
-5.187E-2	1.711E+1	3.455E+1
-5.187E-2	1.707E+1	3.441E+1
-5.025E-2	1.699E+1	3.429E+1
-5.187E-2	1.723E+1	3.412E+1
-5.349E-2	1.703E+1	3.449E+1
-5.187E-2	1.712E+1	3.435E+1
-5.025E-2	1.718E+1	3.465E+1
-4.862E-2	1.708E+1	3.424E+1
-5.025E-2	1.712E+1	3.416E+1
-5.349E-2	1.705E+1	3.451E+1
-5.349E-2	1.717E+1	3.432E+1
-4.862E-2	1.705E+1	3.418E+1
-5.349E-2	1.712E+1	3.427E+1
-5.511E-2	1.704E+1	3.463E+1
-5.025E-2	1.716E+1	3.437E+1
-4.700E-2	1.711E+1	3.440E+1
-5.187E-2	1.711E+1	3.447E+1
-5.187E-2	1.713E+1	3.456E+1
-5.025E-2	1.704E+1	3.460E+1
-5.187E-2	1.712E+1	3.428E+1
-5.187E-2	1.715E+1	3.420E+1
-5.187E-2	1.718E+1	3.443E+1
-5.187E-2	1.701E+1	3.435E+1
-5.025E-2	1.702E+1	3.442E+1
-5.349E-2	1.725E+1	3.425E+1
-5.349E-2	1.715E+1	3.437E+1
-4.862E-2	1.703E+1	3.426E+1
-5.187E-2	1.707E+1	3.469E+1
-5.187E-2	1.700E+1	3.460E+1
-5.673E-2	1.699E+1	3.423E+1
-5.187E-2	1.711E+1	3.467E+1
-5.025E-2	1.707E+1	3.437E+1
-5.511E-2	1.705E+1	3.431E+1
-5.511E-2	1.707E+1	3.441E+1
-4.862E-2	1.705E+1	3.443E+1
-4.700E-2	1.712E+1	3.455E+1
-5.349E-2	1.686E+1	3.413E+1
-5.187E-2	1.681E+1	3.466E+1
-5.187E-2	1.705E+1	3.445E+1
-5.025E-2	1.726E+1	3.441E+1
-5.187E-2	1.706E+1	3.449E+1
-5.349E-2	1.702E+1	3.431E+1
-5.025E-2	1.696E+1	3.445E+1
-5.025E-2	1.711E+1	3.435E+1
-5.349E-2	1.719E+1	3.430E+1
-5.187E-2	1.702E+1	3.452E+1
-5.025E-2	1.702E+1	3.434E+1
-5.187E-2	1.692E+1	3.440E+1
-5.025E-2	1.707E+1	3.434E+1
-5.349E-2	1.707E+1	3.435E+1
-4.862E-2	1.688E+1	3.427E+1
-4.862E-2	1.713E+1	3.448E+1
-5.187E-2	1.712E+1	3.457E+1
-5.511E-2	1.712E+1	3.428E+1
-5.187E-2	1.719E+1	3.410E+1
-4.862E-2	1.724E+1	3.427E+1
-5.025E-2	1.716E+1	3.449E+1
-5.349E-2	1.698E+1	3.431E+1
-5.025E-2	1.707E+1	3.433E+1
-4.700E-2	1.705E+1	3.435E+1
-5.187E-2	1.697E+1	3.440E+1
-5.349E-2	1.712E+1	3.428E+1
-5.025E-2	1.704E+1	3.464E+1
-4.862E-2	1.706E+1	3.441E+1
-5.511E-2	1.708E+1	3.438E+1
-5.511E-2	1.704E+1	3.439E+1
-5.187E-2	1.719E+1	3.453E+1
-5.025E-2	1.716E+1	3.422E+1
-5.187E-2	1.710E+1	3.446E+1
-5.511E-2	1.708E+1	3.452E+1
-4.862E-2	1.712E+1	3.436E+1
-4.862E-2	1.709E+1	3.437E+1
-4.862E-2	1.715E+1	3.441E+1
-5.349E-2	1.702E+1	3.430E+1
-5.025E-2	1.710E+1	3.438E+1
-5.025E-2	1.717E+1	3.441E+1
-5.511E-2	1.704E+1	3.445E+1
-5.349E-2	1.707E+1	3.441E+1
-5.025E-2	1.714E+1	3.420E+1
-4.700E-2	1.712E+1	3.455E+1
-5.025E-2	1.708E+1	3.471E+1
-5.511E-2	1.711E+1	3.461E+1
-5.187E-2	1.701E+1	3.455E+1
-5.025E-2	1.703E+1	3.451E+1
-5.187E-2	1.715E+1	3.451E+1
-5.349E-2	1.704E+1	3.423E+1
-5.025E-2	1.706E+1	3.449E+1
-5.025E-2	1.712E+1	3.474E+1
-5.511E-2	1.706E+1	3.434E+1
-5.349E-2	1.691E+1	3.434E+1
-4.862E-2	1.700E+1	3.440E+1
-5.187E-2	1.720E+1	3.418E+1
[truncated: 39,975 more rows]
