# Supplementary material for: Improved ANAP incorporation and VCF analysis reveal details of P2X7 current facilitation and a limited conformational interplay between ATP binding and the intracellular ballast domain
Source: eLife. 2023 Jan 4;12:e82479. doi: 10.7554/eLife.82479 (PMC9859053; doi:10.7554/eLife.82479)
Supplement: Figure 6—figure supplement 2—source data 2. [file elife-82479-fig6-figsupp2-data2.zip › Figure-6_figure-supplement-2_source-data-2/P2X7-CaM-M13-mNeonGreen/e14#06.csv]

-1.005E-1	1.672E+1	3.017E+1
-1.005E-1	1.668E+1	3.040E+1
-1.021E-1	1.677E+1	3.018E+1
-9.890E-2	1.669E+1	3.028E+1
-1.021E-1	1.670E+1	3.030E+1
-1.005E-1	1.686E+1	3.032E+1
-9.890E-2	1.664E+1	3.041E+1
-9.728E-2	1.661E+1	3.022E+1
-1.005E-1	1.650E+1	3.028E+1
-9.728E-2	1.666E+1	3.031E+1
-9.890E-2	1.668E+1	2.991E+1
-1.021E-1	1.669E+1	3.045E+1
-1.005E-1	1.663E+1	3.029E+1
-9.890E-2	1.678E+1	3.013E+1
-9.890E-2	1.688E+1	3.022E+1
-9.890E-2	1.667E+1	3.022E+1
-1.005E-1	1.679E+1	3.006E+1
-9.728E-2	1.665E+1	3.055E+1
-1.005E-1	1.670E+1	3.046E+1
-9.890E-2	1.669E+1	3.029E+1
-1.021E-1	1.673E+1	3.028E+1
-9.404E-2	1.675E+1	3.028E+1
-9.890E-2	1.660E+1	3.021E+1
-1.005E-1	1.672E+1	3.033E+1
-1.038E-1	1.683E+1	3.039E+1
-9.728E-2	1.671E+1	3.002E+1
-1.005E-1	1.667E+1	3.019E+1
-9.890E-2	1.693E+1	3.022E+1
-1.021E-1	1.665E+1	3.035E+1
-9.890E-2	1.688E+1	3.042E+1
-9.890E-2	1.674E+1	3.050E+1
-9.890E-2	1.670E+1	3.028E+1
-1.021E-1	1.664E+1	3.032E+1
-9.728E-2	1.677E+1	3.020E+1
-1.005E-1	1.665E+1	3.025E+1
-1.005E-1	1.672E+1	3.044E+1
-1.021E-1	1.669E+1	3.039E+1
-9.890E-2	1.661E+1	3.040E+1
-9.728E-2	1.678E+1	3.026E+1
-9.890E-2	1.670E+1	3.032E+1
-9.890E-2	1.668E+1	3.027E+1
-9.728E-2	1.659E+1	3.034E+1
-1.005E-1	1.666E+1	3.035E+1
-9.728E-2	1.655E+1	3.045E+1
-1.005E-1	1.688E+1	3.027E+1
-9.728E-2	1.696E+1	3.019E+1
-1.038E-1	1.667E+1	3.026E+1
-1.021E-1	1.680E+1	3.033E+1
-1.038E-1	1.678E+1	3.020E+1
-9.728E-2	1.681E+1	3.031E+1
-9.566E-2	1.678E+1	3.016E+1
-1.005E-1	1.672E+1	3.018E+1
-1.021E-1	1.678E+1	3.020E+1
-9.890E-2	1.661E+1	3.026E+1
-9.890E-2	1.665E+1	3.028E+1
-9.890E-2	1.658E+1	3.043E+1
-9.728E-2	1.671E+1	3.044E+1
-9.890E-2	1.652E+1	3.034E+1
-9.728E-2	1.668E+1	3.055E+1
-1.005E-1	1.673E+1	3.035E+1
-1.005E-1	1.670E+1	3.033E+1
-9.566E-2	1.665E+1	3.021E+1
-9.890E-2	1.681E+1	3.034E+1
-1.021E-1	1.677E+1	3.033E+1
-9.728E-2	1.678E+1	3.035E+1
-9.890E-2	1.689E+1	3.047E+1
-1.005E-1	1.669E+1	3.019E+1
-9.728E-2	1.680E+1	3.040E+1
-9.890E-2	1.677E+1	3.043E+1
-9.728E-2	1.673E+1	3.027E+1
-9.728E-2	1.669E+1	3.020E+1
-1.021E-1	1.676E+1	3.002E+1
-1.005E-1	1.676E+1	3.028E+1
-1.005E-1	1.669E+1	3.042E+1
-9.890E-2	1.684E+1	3.023E+1
-9.890E-2	1.667E+1	3.018E+1
-9.890E-2	1.694E+1	3.047E+1
-9.728E-2	1.670E+1	3.029E+1
-9.890E-2	1.673E+1	3.004E+1
-1.038E-1	1.675E+1	3.026E+1
-9.890E-2	1.664E+1	3.055E+1
-1.005E-1	1.664E+1	3.021E+1
-9.728E-2	1.673E+1	3.010E+1
-1.021E-1	1.675E+1	3.007E+1
-9.728E-2	1.676E+1	3.045E+1
-9.890E-2	1.681E+1	3.024E+1
-1.005E-1	1.683E+1	3.023E+1
-1.005E-1	1.658E+1	3.043E+1
-9.728E-2	1.679E+1	3.024E+1
-9.890E-2	1.664E+1	3.041E+1
-9.890E-2	1.658E+1	3.049E+1
-1.054E-1	1.670E+1	3.030E+1
-1.005E-1	1.677E+1	3.029E+1
-1.038E-1	1.669E+1	3.054E+1
-9.728E-2	1.668E+1	3.029E+1
-1.021E-1	1.674E+1	3.035E+1
-9.890E-2	1.689E+1	3.032E+1
-9.890E-2	1.657E+1	3.025E+1
-9.728E-2	1.665E+1	3.011E+1
-1.021E-1	1.691E+1	3.041E+1
-9.728E-2	1.660E+1	3.053E+1
-9.890E-2	1.676E+1	3.025E+1
-9.566E-2	1.667E+1	3.035E+1
-1.005E-1	1.675E+1	3.046E+1
-9.890E-2	1.677E+1	3.019E+1
-9.890E-2	1.667E+1	3.015E+1
-9.890E-2	1.683E+1	3.028E+1
-1.021E-1	1.652E+1	3.041E+1
-9.728E-2	1.662E+1	3.045E+1
-9.890E-2	1.671E+1	3.029E+1
-9.566E-2	1.670E+1	3.014E+1
-1.038E-1	1.687E+1	3.013E+1
-9.890E-2	1.687E+1	3.032E+1
-9.890E-2	1.680E+1	3.045E+1
-9.566E-2	1.675E+1	3.033E+1
-1.021E-1	1.664E+1	3.036E+1
-9.890E-2	1.673E+1	3.047E+1
-1.021E-1	1.669E+1	3.031E+1
-9.890E-2	1.666E+1	3.026E+1
-1.021E-1	1.669E+1	3.022E+1
-1.005E-1	1.668E+1	3.031E+1
-1.005E-1	1.672E+1	3.019E+1
-9.728E-2	1.657E+1	3.016E+1
-1.005E-1	1.658E+1	3.021E+1
-1.005E-1	1.666E+1	3.056E+1
-9.890E-2	1.675E+1	3.026E+1
-9.728E-2	1.676E+1	3.029E+1
-1.005E-1	1.661E+1	3.019E+1
-1.005E-1	1.667E+1	3.040E+1
-1.005E-1	1.661E+1	3.029E+1
-9.728E-2	1.684E+1	3.032E+1
-1.021E-1	1.660E+1	3.025E+1
-9.890E-2	1.670E+1	3.008E+1
-1.005E-1	1.666E+1	3.020E+1
-9.728E-2	1.664E+1	3.000E+1
-1.005E-1	1.672E+1	3.022E+1
-1.005E-1	1.667E+1	3.011E+1
-1.005E-1	1.663E+1	3.040E+1
-9.890E-2	1.675E+1	3.021E+1
-9.890E-2	1.661E+1	3.021E+1
-1.005E-1	1.671E+1	3.023E+1
-1.005E-1	1.656E+1	3.002E+1
-9.890E-2	1.657E+1	3.006E+1
-1.021E-1	1.665E+1	3.026E+1
-1.021E-1	1.677E+1	3.013E+1
-9.890E-2	1.661E+1	3.041E+1
-9.890E-2	1.667E+1	3.038E+1
-9.890E-2	1.661E+1	3.023E+1
-9.890E-2	1.664E+1	3.051E+1
-9.890E-2	1.676E+1	3.022E+1
-9.890E-2	1.677E+1	3.041E+1
-1.021E-1	1.668E+1	3.024E+1
-1.005E-1	1.672E+1	3.044E+1
-9.890E-2	1.669E+1	3.031E+1
-1.021E-1	1.666E+1	3.048E+1
-9.890E-2	1.668E+1	3.045E+1
-1.005E-1	1.664E+1	3.026E+1
-9.890E-2	1.660E+1	3.039E+1
-1.005E-1	1.668E+1	3.035E+1
-1.005E-1	1.669E+1	3.040E+1
-1.005E-1	1.688E+1	3.014E+1
-9.728E-2	1.661E+1	3.016E+1
-1.005E-1	1.670E+1	3.037E+1
-1.021E-1	1.683E+1	3.039E+1
-1.005E-1	1.669E+1	3.030E+1
-1.005E-1	1.678E+1	3.002E+1
-1.038E-1	1.680E+1	3.024E+1
-1.005E-1	1.684E+1	3.041E+1
-9.728E-2	1.673E+1	3.040E+1
-9.566E-2	1.677E+1	3.010E+1
-9.728E-2	1.684E+1	3.036E+1
-9.890E-2	1.676E+1	3.030E+1
-1.005E-1	1.662E+1	3.019E+1
-9.728E-2	1.660E+1	3.029E+1
-9.728E-2	1.674E+1	3.014E+1
-1.005E-1	1.677E+1	3.006E+1
-1.021E-1	1.667E+1	3.024E+1
-9.728E-2	1.664E+1	3.029E+1
-9.890E-2	1.662E+1	3.030E+1
-1.021E-1	1.669E+1	3.046E+1
-9.890E-2	1.662E+1	3.022E+1
-9.728E-2	1.667E+1	3.045E+1
-1.005E-1	1.674E+1	3.022E+1
-9.890E-2	1.686E+1	3.021E+1
-1.005E-1	1.670E+1	3.034E+1
-9.728E-2	1.666E+1	3.019E+1
-1.005E-1	1.666E+1	3.032E+1
-9.728E-2	1.678E+1	3.032E+1
-1.005E-1	1.659E+1	3.036E+1
-9.728E-2	1.675E+1	3.015E+1
-9.890E-2	1.673E+1	3.028E+1
-1.038E-1	1.670E+1	3.025E+1
-1.021E-1	1.675E+1	3.006E+1
-1.005E-1	1.666E+1	3.023E+1
-9.728E-2	1.681E+1	3.027E+1
-9.728E-2	1.665E+1	3.019E+1
-1.005E-1	1.674E+1	3.010E+1
-9.566E-2	1.669E+1	3.017E+1
-9.890E-2	1.670E+1	3.016E+1
-9.728E-2	1.669E+1	3.044E+1
-1.021E-1	1.676E+1	3.044E+1
-9.728E-2	1.667E+1	3.019E+1
-9.728E-2	1.667E+1	3.021E+1
-9.890E-2	1.675E+1	3.029E+1
-1.021E-1	1.653E+1	3.029E+1
-9.566E-2	1.685E+1	3.032E+1
-1.021E-1	1.670E+1	3.033E+1
-1.005E-1	1.662E+1	3.019E+1
-1.021E-1	1.677E+1	3.025E+1
-9.728E-2	1.679E+1	3.023E+1
-9.890E-2	1.661E+1	3.010E+1
-1.005E-1	1.667E+1	3.013E+1
-1.021E-1	1.671E+1	3.026E+1
-9.728E-2	1.672E+1	3.017E+1
-1.005E-1	1.654E+1	3.047E+1
-9.890E-2	1.665E+1	3.039E+1
-9.890E-2	1.668E+1	3.010E+1
-9.566E-2	1.659E+1	3.028E+1
-9.890E-2	1.667E+1	3.036E+1
-9.890E-2	1.673E+1	3.038E+1
-9.728E-2	1.665E+1	3.022E+1
-1.005E-1	1.668E+1	3.026E+1
-1.005E-1	1.657E+1	3.022E+1
-1.005E-1	1.659E+1	3.047E+1
-1.005E-1	1.669E+1	3.037E+1
-9.728E-2	1.664E+1	3.021E+1
-9.728E-2	1.654E+1	3.014E+1
-1.005E-1	1.671E+1	3.023E+1
-9.728E-2	1.666E+1	3.023E+1
-9.728E-2	1.676E+1	3.018E+1
-1.005E-1	1.667E+1	3.035E+1
-9.890E-2	1.676E+1	3.029E+1
-1.005E-1	1.666E+1	3.034E+1
-1.021E-1	1.670E+1	3.043E+1
-9.890E-2	1.656E+1	3.047E+1
-9.728E-2	1.669E+1	3.047E+1
-9.890E-2	1.679E+1	3.026E+1
-1.005E-1	1.681E+1	3.043E+1
-9.728E-2	1.658E+1	3.021E+1
-9.728E-2	1.664E+1	3.007E+1
-9.890E-2	1.667E+1	3.009E+1
-9.728E-2	1.683E+1	3.030E+1
-9.566E-2	1.671E+1	3.022E+1
-1.005E-1	1.671E+1	3.009E+1
-9.728E-2	1.664E+1	3.039E+1
-9.566E-2	1.664E+1	3.045E+1
-9.890E-2	1.678E+1	3.040E+1
-1.005E-1	1.682E+1	3.033E+1
-1.005E-1	1.669E+1	3.008E+1
-1.005E-1	1.664E+1	3.036E+1
-9.728E-2	1.660E+1	3.011E+1
-1.021E-1	1.666E+1	3.038E+1
-1.005E-1	1.678E+1	3.020E+1
-9.890E-2	1.671E+1	3.027E+1
-9.728E-2	1.679E+1	3.026E+1
-9.890E-2	1.659E+1	3.017E+1
-1.021E-1	1.665E+1	3.026E+1
-9.728E-2	1.684E+1	3.028E+1
-9.566E-2	1.688E+1	3.015E+1
-9.728E-2	1.661E+1	3.006E+1
-9.728E-2	1.672E+1	3.024E+1
-1.038E-1	1.664E+1	3.019E+1
-9.728E-2	1.677E+1	3.039E+1
-1.021E-1	1.674E+1	3.010E+1
-9.728E-2	1.657E+1	3.046E+1
-9.890E-2	1.679E+1	3.040E+1
-9.728E-2	1.665E+1	3.021E+1
-1.038E-1	1.676E+1	3.011E+1
-1.005E-1	1.668E+1	3.041E+1
-9.728E-2	1.662E+1	3.040E+1
-9.566E-2	1.664E+1	3.005E+1
-9.890E-2	1.666E+1	3.027E+1
-9.890E-2	1.659E+1	3.034E+1
-1.005E-1	1.678E+1	3.024E+1
-9.728E-2	1.655E+1	3.030E+1
-1.021E-1	1.675E+1	3.033E+1
-1.021E-1	1.679E+1	3.020E+1
-9.890E-2	1.649E+1	3.028E+1
-9.566E-2	1.676E+1	3.040E+1
-1.005E-1	1.669E+1	3.032E+1
-1.005E-1	1.649E+1	3.031E+1
-9.890E-2	1.664E+1	3.019E+1
-9.566E-2	1.664E+1	3.045E+1
-1.005E-1	1.667E+1	3.034E+1
-9.728E-2	1.656E+1	3.027E+1
-9.890E-2	1.667E+1	3.021E+1
-9.566E-2	1.675E+1	3.042E+1
-9.890E-2	1.654E+1	3.013E+1
-9.728E-2	1.687E+1	3.010E+1
-9.728E-2	1.648E+1	3.029E+1
-9.728E-2	1.679E+1	3.021E+1
-9.890E-2	1.661E+1	3.025E+1
-9.890E-2	1.667E+1	3.017E+1
-9.890E-2	1.675E+1	3.046E+1
-9.890E-2	1.659E+1	3.009E+1
-9.890E-2	1.678E+1	3.009E+1
-1.005E-1	1.670E+1	3.029E+1
-9.890E-2	1.673E+1	3.020E+1
-9.566E-2	1.680E+1	3.044E+1
-1.005E-1	1.663E+1	3.025E+1
-9.728E-2	1.675E+1	3.050E+1
-9.890E-2	1.671E+1	3.017E+1
-9.890E-2	1.683E+1	3.005E+1
-1.005E-1	1.661E+1	3.024E+1
-1.005E-1	1.664E+1	3.035E+1
-9.728E-2	1.665E+1	3.021E+1
-9.728E-2	1.662E+1	3.021E+1
-9.890E-2	1.657E+1	3.036E+1
-9.890E-2	1.674E+1	3.031E+1
-9.728E-2	1.678E+1	3.044E+1
-9.890E-2	1.665E+1	3.018E+1
-1.021E-1	1.659E+1	3.021E+1
-9.890E-2	1.670E+1	3.026E+1
-1.021E-1	1.668E+1	3.035E+1
-9.890E-2	1.682E+1	3.023E+1
-9.890E-2	1.681E+1	3.035E+1
-9.890E-2	1.672E+1	3.007E+1
-9.566E-2	1.668E+1	3.014E+1
-9.566E-2	1.658E+1	3.030E+1
-1.005E-1	1.668E+1	3.019E+1
-9.890E-2	1.672E+1	3.006E+1
-9.890E-2	1.665E+1	3.029E+1
-1.021E-1	1.660E+1	3.034E+1
-1.021E-1	1.670E+1	3.045E+1
-1.021E-1	1.674E+1	3.020E+1
-9.566E-2	1.664E+1	3.018E+1
-9.890E-2	1.662E+1	3.029E+1
-1.005E-1	1.653E+1	3.018E+1
-9.728E-2	1.649E+1	3.041E+1
-9.566E-2	1.674E+1	3.042E+1
-9.728E-2	1.677E+1	3.021E+1
-1.005E-1	1.673E+1	3.024E+1
-1.021E-1	1.664E+1	3.015E+1
-9.566E-2	1.666E+1	3.023E+1
-9.728E-2	1.666E+1	3.032E+1
-9.890E-2	1.675E+1	3.025E+1
-1.005E-1	1.671E+1	3.012E+1
-9.728E-2	1.673E+1	3.044E+1
-9.890E-2	1.659E+1	3.023E+1
-9.890E-2	1.665E+1	3.015E+1
-1.038E-1	1.656E+1	3.044E+1
-9.404E-2	1.661E+1	3.024E+1
-9.890E-2	1.670E+1	3.017E+1
-1.005E-1	1.660E+1	3.029E+1
-9.728E-2	1.666E+1	3.035E+1
-9.890E-2	1.672E+1	3.034E+1
-9.890E-2	1.665E+1	3.040E+1
-9.890E-2	1.655E+1	3.022E+1
-9.728E-2	1.670E+1	3.006E+1
-9.566E-2	1.669E+1	3.026E+1
-1.005E-1	1.670E+1	3.023E+1
-9.890E-2	1.639E+1	3.020E+1
-1.021E-1	1.664E+1	3.006E+1
-9.890E-2	1.664E+1	3.029E+1
-1.005E-1	1.676E+1	3.022E+1
-1.005E-1	1.682E+1	3.028E+1
-9.890E-2	1.659E+1	3.029E+1
-9.728E-2	1.663E+1	3.060E+1
-9.728E-2	1.664E+1	3.014E+1
-9.890E-2	1.664E+1	3.030E+1
-1.005E-1	1.657E+1	3.027E+1
-9.728E-2	1.667E+1	3.023E+1
-9.890E-2	1.660E+1	3.031E+1
-1.005E-1	1.666E+1	3.032E+1
-1.021E-1	1.656E+1	3.011E+1
-9.890E-2	1.675E+1	3.031E+1
-9.890E-2	1.670E+1	3.023E+1
-9.890E-2	1.676E+1	3.025E+1
-9.890E-2	1.676E+1	3.005E+1
-9.566E-2	1.669E+1	3.008E+1
-9.566E-2	1.647E+1	3.024E+1
-1.005E-1	1.663E+1	3.033E+1
-1.005E-1	1.670E+1	3.013E+1
-9.404E-2	1.667E+1	3.031E+1
-9.890E-2	1.678E+1	3.026E+1
-9.890E-2	1.662E+1	3.024E+1
-1.005E-1	1.664E+1	3.029E+1
-9.728E-2	1.685E+1	3.034E+1
-9.890E-2	1.658E+1	3.039E+1
-9.728E-2	1.666E+1	3.023E+1
-9.890E-2	1.664E+1	3.037E+1
-9.728E-2	1.658E+1	3.044E+1
-1.021E-1	1.659E+1	3.032E+1
-9.890E-2	1.684E+1	3.033E+1
-9.890E-2	1.672E+1	3.013E+1
-9.404E-2	1.682E+1	3.033E+1
-9.890E-2	1.666E+1	3.029E+1
-9.728E-2	1.691E+1	3.067E+1
-9.728E-2	1.677E+1	3.024E+1
-9.728E-2	1.668E+1	3.025E+1
-1.005E-1	1.659E+1	3.019E+1
-9.890E-2	1.673E+1	3.026E+1
-9.890E-2	1.687E+1	3.018E+1
-9.404E-2	1.689E+1	3.013E+1
-9.728E-2	1.654E+1	3.012E+1
-1.005E-1	1.665E+1	3.033E+1
-9.728E-2	1.663E+1	3.019E+1
-1.005E-1	1.669E+1	3.015E+1
-9.890E-2	1.671E+1	3.001E+1
-9.728E-2	1.676E+1	3.019E+1
-1.038E-1	1.662E+1	3.015E+1
-9.404E-2	1.656E+1	3.026E+1
-9.728E-2	1.664E+1	3.013E+1
-9.890E-2	1.673E+1	3.001E+1
-9.890E-2	1.664E+1	3.014E+1
-9.728E-2	1.681E+1	3.033E+1
-9.728E-2	1.668E+1	3.029E+1
-1.021E-1	1.667E+1	3.049E+1
-1.005E-1	1.685E+1	3.034E+1
-9.728E-2	1.665E+1	3.031E+1
-9.728E-2	1.656E+1	3.026E+1
-9.728E-2	1.670E+1	3.031E+1
-1.021E-1	1.657E+1	3.042E+1
-9.728E-2	1.665E+1	3.034E+1
-9.890E-2	1.659E+1	3.030E+1
-9.728E-2	1.664E+1	3.041E+1
-9.890E-2	1.668E+1	3.040E+1
-9.890E-2	1.671E+1	3.037E+1
-9.890E-2	1.671E+1	3.035E+1
-9.890E-2	1.672E+1	3.035E+1
-9.890E-2	1.660E+1	3.034E+1
-9.890E-2	1.653E+1	3.040E+1
-9.728E-2	1.667E+1	3.025E+1
-9.890E-2	1.665E+1	3.018E+1
-1.005E-1	1.660E+1	3.020E+1
-9.728E-2	1.672E+1	3.016E+1
-9.890E-2	1.664E+1	3.016E+1
-1.021E-1	1.651E+1	3.023E+1
-1.005E-1	1.660E+1	3.021E+1
-9.728E-2	1.679E+1	3.029E+1
-9.890E-2	1.671E+1	3.028E+1
-1.005E-1	1.681E+1	3.039E+1
-9.890E-2	1.682E+1	3.019E+1
-9.890E-2	1.686E+1	3.015E+1
-9.728E-2	1.672E+1	3.032E+1
-1.005E-1	1.668E+1	3.020E+1
-9.890E-2	1.666E+1	3.043E+1
-9.890E-2	1.658E+1	3.008E+1
-9.890E-2	1.662E+1	3.040E+1
-1.005E-1	1.678E+1	3.042E+1
-9.728E-2	1.671E+1	3.024E+1
-9.728E-2	1.680E+1	3.032E+1
-9.566E-2	1.677E+1	3.036E+1
-1.021E-1	1.665E+1	3.040E+1
-1.005E-1	1.656E+1	3.012E+1
-9.728E-2	1.653E+1	3.015E+1
-9.728E-2	1.667E+1	3.042E+1
-9.890E-2	1.676E+1	3.028E+1
-9.890E-2	1.672E+1	3.015E+1
-1.005E-1	1.667E+1	3.019E+1
-9.728E-2	1.656E+1	3.040E+1
-1.005E-1	1.654E+1	3.031E+1
-9.728E-2	1.667E+1	3.038E+1
-9.890E-2	1.662E+1	3.027E+1
-9.566E-2	1.681E+1	3.049E+1
-9.890E-2	1.666E+1	3.022E+1
-9.890E-2	1.672E+1	3.025E+1
-9.728E-2	1.668E+1	3.025E+1
-9.890E-2	1.670E+1	3.018E+1
-1.005E-1	1.657E+1	3.049E+1
-1.021E-1	1.668E+1	3.043E+1
-9.890E-2	1.661E+1	3.019E+1
-9.890E-2	1.668E+1	3.036E+1
-9.890E-2	1.650E+1	3.016E+1
-9.728E-2	1.664E+1	3.050E+1
-9.728E-2	1.663E+1	3.046E+1
-9.566E-2	1.666E+1	3.027E+1
-1.005E-1	1.683E+1	3.031E+1
-9.566E-2	1.677E+1	3.027E+1
-9.890E-2	1.674E+1	3.012E+1
-9.566E-2	1.672E+1	3.018E+1
-9.890E-2	1.677E+1	3.019E+1
-9.728E-2	1.677E+1	3.015E+1
-9.890E-2	1.679E+1	3.020E+1
-9.890E-2	1.664E+1	3.015E+1
-1.005E-1	1.658E+1	3.012E+1
-9.890E-2	1.661E+1	3.012E+1
-9.728E-2	1.650E+1	3.035E+1
-9.404E-2	1.672E+1	3.009E+1
-1.021E-1	1.679E+1	3.002E+1
-9.890E-2	1.656E+1	3.028E+1
-9.890E-2	1.656E+1	3.018E+1
-9.728E-2	1.652E+1	3.029E+1
-1.005E-1	1.670E+1	3.010E+1
-9.890E-2	1.672E+1	3.021E+1
-9.890E-2	1.643E+1	3.041E+1
-9.890E-2	1.659E+1	3.038E+1
-9.890E-2	1.680E+1	3.019E+1
-9.728E-2	1.669E+1	3.020E+1
-9.728E-2	1.665E+1	3.016E+1
-9.404E-2	1.663E+1	3.008E+1
-1.005E-1	1.663E+1	3.053E+1
-9.728E-2	1.677E+1	3.023E+1
-9.728E-2	1.662E+1	3.009E+1
-9.728E-2	1.660E+1	3.018E+1
-9.728E-2	1.668E+1	3.026E+1
-1.005E-1	1.673E+1	3.023E+1
-9.890E-2	1.669E+1	3.029E+1
-9.890E-2	1.656E+1	3.032E+1
-1.005E-1	1.675E+1	3.003E+1
-1.005E-1	1.657E+1	3.018E+1
-9.566E-2	1.668E+1	3.017E+1
-9.566E-2	1.660E+1	3.041E+1
-1.005E-1	1.661E+1	3.015E+1
-1.005E-1	1.667E+1	3.037E+1
-9.404E-2	1.670E+1	3.036E+1
-9.890E-2	1.660E+1	3.025E+1
-9.728E-2	1.672E+1	3.032E+1
-1.005E-1	1.677E+1	3.019E+1
-9.728E-2	1.657E+1	2.996E+1
-9.890E-2	1.665E+1	2.998E+1
-9.890E-2	1.667E+1	3.033E+1
-1.021E-1	1.674E+1	3.030E+1
-9.728E-2	1.674E+1	3.045E+1
-9.566E-2	1.658E+1	3.026E+1
-9.890E-2	1.672E+1	3.054E+1
-1.054E-1	1.673E+1	3.017E+1
-9.566E-2	1.667E+1	3.018E+1
-9.890E-2	1.663E+1	3.012E+1
-9.728E-2	1.665E+1	2.991E+1
-9.890E-2	1.674E+1	3.020E+1
-9.404E-2	1.666E+1	3.031E+1
-9.566E-2	1.661E+1	3.012E+1
-9.728E-2	1.682E+1	3.026E+1
-1.005E-1	1.680E+1	3.024E+1
-9.566E-2	1.676E+1	3.008E+1
-1.005E-1	1.658E+1	3.060E+1
-1.005E-1	1.671E+1	3.015E+1
-9.890E-2	1.671E+1	3.025E+1
-9.728E-2	1.657E+1	3.029E+1
-9.728E-2	1.653E+1	3.045E+1
-9.890E-2	1.668E+1	3.029E+1
-1.038E-1	1.659E+1	3.025E+1
-9.566E-2	1.663E+1	3.027E+1
-9.890E-2	1.666E+1	3.011E+1
-9.566E-2	1.653E+1	3.010E+1
-1.005E-1	1.646E+1	3.006E+1
-9.566E-2	1.652E+1	3.011E+1
-9.890E-2	1.663E+1	3.012E+1
-9.728E-2	1.663E+1	3.016E+1
-1.005E-1	1.662E+1	3.017E+1
-9.566E-2	1.673E+1	3.022E+1
-9.890E-2	1.678E+1	3.034E+1
-9.566E-2	1.657E+1	3.027E+1
-1.021E-1	1.673E+1	3.009E+1
-9.728E-2	1.661E+1	3.020E+1
-9.728E-2	1.668E+1	3.016E+1
-9.404E-2	1.665E+1	3.015E+1
-1.021E-1	1.684E+1	3.025E+1
-9.728E-2	1.653E+1	3.030E+1
-9.728E-2	1.667E+1	3.010E+1
-9.728E-2	1.659E+1	3.031E+1
-9.890E-2	1.665E+1	3.006E+1
-9.566E-2	1.681E+1	3.007E+1
-9.890E-2	1.676E+1	3.007E+1
-1.005E-1	1.669E+1	3.021E+1
-9.728E-2	1.659E+1	2.992E+1
-9.728E-2	1.669E+1	3.032E+1
-9.728E-2	1.676E+1	3.035E+1
-9.566E-2	1.669E+1	3.030E+1
-1.005E-1	1.667E+1	3.028E+1
-9.890E-2	1.674E+1	3.022E+1
-9.890E-2	1.657E+1	3.011E+1
-9.890E-2	1.667E+1	3.042E+1
-1.021E-1	1.682E+1	3.019E+1
-9.890E-2	1.666E+1	3.004E+1
-1.005E-1	1.649E+1	3.038E+1
-9.890E-2	1.662E+1	3.032E+1
-9.890E-2	1.666E+1	3.029E+1
-9.566E-2	1.658E+1	3.027E+1
-9.728E-2	1.667E+1	3.039E+1
-9.728E-2	1.683E+1	3.003E+1
-1.038E-1	1.665E+1	3.052E+1
-9.566E-2	1.671E+1	3.039E+1
-9.728E-2	1.667E+1	3.015E+1
-1.005E-1	1.670E+1	3.011E+1
-9.890E-2	1.684E+1	3.014E+1
-9.566E-2	1.665E+1	3.024E+1
-9.566E-2	1.663E+1	3.028E+1
-1.021E-1	1.671E+1	3.015E+1
-1.021E-1	1.650E+1	3.025E+1
-9.890E-2	1.669E+1	3.013E+1
-9.728E-2	1.662E+1	3.020E+1
-1.005E-1	1.656E+1	3.018E+1
-9.890E-2	1.664E+1	3.020E+1
-9.728E-2	1.658E+1	3.041E+1
-9.566E-2	1.687E+1	3.017E+1
-9.890E-2	1.667E+1	3.029E+1
-1.005E-1	1.672E+1	3.015E+1
-9.566E-2	1.672E+1	3.034E+1
-9.890E-2	1.682E+1	3.011E+1
-1.005E-1	1.684E+1	3.045E+1
-1.005E-1	1.686E+1	3.017E+1
-9.890E-2	1.677E+1	3.027E+1
-9.728E-2	1.669E+1	3.030E+1
-9.728E-2	1.669E+1	3.019E+1
-1.005E-1	1.659E+1	3.026E+1
-9.728E-2	1.660E+1	3.018E+1
-9.566E-2	1.690E+1	3.006E+1
-9.890E-2	1.688E+1	3.009E+1
-9.728E-2	1.660E+1	3.034E+1
-9.728E-2	1.655E+1	3.030E+1
-9.890E-2	1.675E+1	3.030E+1
-1.005E-1	1.667E+1	3.044E+1
-1.005E-1	1.667E+1	3.034E+1
-9.890E-2	1.672E+1	3.018E+1
-9.728E-2	1.668E+1	3.034E+1
-9.728E-2	1.674E+1	3.009E+1
-9.728E-2	1.660E+1	3.017E+1
-9.566E-2	1.688E+1	3.030E+1
-9.890E-2	1.662E+1	3.029E+1
-9.890E-2	1.667E+1	3.036E+1
-9.890E-2	1.664E+1	3.015E+1
-9.728E-2	1.665E+1	3.021E+1
-9.566E-2	1.664E+1	3.039E+1
-9.728E-2	1.658E+1	3.023E+1
-9.728E-2	1.683E+1	3.032E+1
-9.890E-2	1.671E+1	3.019E+1
-9.728E-2	1.663E+1	3.016E+1
-9.890E-2	1.661E+1	3.018E+1
-9.890E-2	1.665E+1	3.009E+1
-9.404E-2	1.660E+1	3.032E+1
-9.728E-2	1.669E+1	3.011E+1
-9.728E-2	1.642E+1	3.018E+1
-9.728E-2	1.661E+1	3.028E+1
-1.005E-1	1.657E+1	3.028E+1
-9.404E-2	1.668E+1	3.015E+1
-9.890E-2	1.671E+1	3.035E+1
-9.728E-2	1.673E+1	3.007E+1
-9.890E-2	1.658E+1	3.021E+1
-9.566E-2	1.657E+1	3.013E+1
-1.005E-1	1.671E+1	3.031E+1
-9.728E-2	1.661E+1	3.026E+1
-9.890E-2	1.660E+1	3.055E+1
-9.566E-2	1.680E+1	3.009E+1
-1.005E-1	1.665E+1	3.020E+1
-9.890E-2	1.668E+1	3.039E+1
-9.890E-2	1.664E+1	3.017E+1
-9.728E-2	1.663E+1	3.015E+1
-1.054E-1	1.646E+1	3.015E+1
-9.890E-2	1.660E+1	3.042E+1
-9.890E-2	1.666E+1	3.024E+1
-9.890E-2	1.664E+1	3.034E+1
-9.728E-2	1.655E+1	3.033E+1
-1.005E-1	1.674E+1	3.012E+1
-9.728E-2	1.675E+1	3.027E+1
-9.890E-2	1.667E+1	3.026E+1
-9.890E-2	1.665E+1	3.025E+1
-9.890E-2	1.672E+1	3.039E+1
-9.890E-2	1.651E+1	3.012E+1
-9.728E-2	1.677E+1	3.040E+1
-9.890E-2	1.667E+1	3.034E+1
-9.890E-2	1.669E+1	3.021E+1
-9.404E-2	1.679E+1	3.039E+1
-9.890E-2	1.669E+1	3.022E+1
-9.890E-2	1.679E+1	3.025E+1
-9.728E-2	1.670E+1	3.013E+1
-9.728E-2	1.670E+1	3.022E+1
-9.566E-2	1.658E+1	3.045E+1
-9.890E-2	1.669E+1	3.026E+1
-9.728E-2	1.659E+1	3.048E+1
-9.404E-2	1.678E+1	3.007E+1
-9.728E-2	1.674E+1	3.012E+1
-1.005E-1	1.664E+1	3.008E+1
-9.728E-2	1.672E+1	3.004E+1
-9.728E-2	1.672E+1	3.005E+1
-9.728E-2	1.668E+1	3.018E+1
-9.728E-2	1.648E+1	3.025E+1
-9.728E-2	1.658E+1	3.010E+1
-9.566E-2	1.670E+1	3.037E+1
-9.566E-2	1.660E+1	3.025E+1
-1.005E-1	1.655E+1	3.003E+1
-9.728E-2	1.659E+1	3.020E+1
-9.404E-2	1.665E+1	3.029E+1
-9.890E-2	1.674E+1	3.005E+1
-1.005E-1	1.662E+1	3.006E+1
-9.728E-2	1.673E+1	3.011E+1
-9.728E-2	1.654E+1	2.996E+1
-9.728E-2	1.676E+1	3.021E+1
-9.728E-2	1.663E+1	3.015E+1
-1.005E-1	1.640E+1	3.029E+1
-9.728E-2	1.666E+1	3.028E+1
-1.005E-1	1.669E+1	3.039E+1
-1.005E-1	1.667E+1	3.020E+1
-9.728E-2	1.671E+1	3.040E+1
-9.728E-2	1.668E+1	3.049E+1
-9.890E-2	1.667E+1	3.034E+1
-9.890E-2	1.660E+1	3.040E+1
-9.890E-2	1.661E+1	3.017E+1
-9.728E-2	1.675E+1	3.019E+1
-9.566E-2	1.673E+1	3.027E+1
-9.728E-2	1.653E+1	3.012E+1
-1.005E-1	1.682E+1	3.025E+1
-9.404E-2	1.655E+1	3.027E+1
-9.728E-2	1.665E+1	3.032E+1
-9.728E-2	1.652E+1	3.017E+1
-1.005E-1	1.669E+1	3.031E+1
-9.728E-2	1.680E+1	3.013E+1
-9.890E-2	1.663E+1	3.024E+1
-9.728E-2	1.658E+1	3.018E+1
-9.728E-2	1.664E+1	3.023E+1
-9.566E-2	1.669E+1	3.026E+1
-9.728E-2	1.662E+1	3.027E+1
-9.890E-2	1.666E+1	3.014E+1
-1.021E-1	1.650E+1	3.030E+1
-9.566E-2	1.655E+1	3.047E+1
-9.728E-2	1.662E+1	3.019E+1
-9.728E-2	1.655E+1	3.034E+1
-9.890E-2	1.664E+1	3.024E+1
-9.728E-2	1.668E+1	3.011E+1
-9.728E-2	1.661E+1	3.015E+1
-9.890E-2	1.667E+1	3.010E+1
-9.728E-2	1.660E+1	3.028E+1
-9.404E-2	1.678E+1	3.016E+1
-1.005E-1	1.662E+1	3.028E+1
-9.728E-2	1.656E+1	3.023E+1
-9.890E-2	1.671E+1	3.016E+1
-9.728E-2	1.671E+1	3.021E+1
-1.005E-1	1.647E+1	3.013E+1
-9.728E-2	1.668E+1	3.000E+1
-1.005E-1	1.670E+1	3.033E+1
-9.728E-2	1.676E+1	3.011E+1
-1.005E-1	1.663E+1	3.000E+1
-9.728E-2	1.655E+1	3.009E+1
-1.005E-1	1.655E+1	3.021E+1
-9.404E-2	1.683E+1	3.031E+1
-9.890E-2	1.652E+1	3.017E+1
-9.566E-2	1.677E+1	3.013E+1
-9.890E-2	1.660E+1	3.015E+1
-9.242E-2	1.672E+1	3.024E+1
-9.890E-2	1.666E+1	3.021E+1
-9.566E-2	1.680E+1	3.034E+1
-1.005E-1	1.664E+1	3.013E+1
-9.404E-2	1.666E+1	3.019E+1
-9.890E-2	1.663E+1	3.025E+1
-9.728E-2	1.665E+1	3.042E+1
-1.005E-1	1.665E+1	3.026E+1
-9.404E-2	1.659E+1	3.028E+1
-9.890E-2	1.659E+1	3.015E+1
-9.890E-2	1.659E+1	3.025E+1
-1.005E-1	1.674E+1	3.009E+1
-9.566E-2	1.663E+1	3.022E+1
-9.728E-2	1.652E+1	3.039E+1
-1.005E-1	1.661E+1	3.036E+1
-1.005E-1	1.668E+1	3.017E+1
-9.566E-2	1.656E+1	3.009E+1
-9.890E-2	1.651E+1	3.027E+1
-9.728E-2	1.671E+1	3.033E+1
-9.890E-2	1.662E+1	3.022E+1
-9.728E-2	1.662E+1	3.021E+1
-9.890E-2	1.652E+1	3.018E+1
-9.728E-2	1.646E+1	3.039E+1
-9.728E-2	1.658E+1	3.010E+1
-9.728E-2	1.654E+1	3.028E+1
-9.728E-2	1.660E+1	3.011E+1
-9.728E-2	1.671E+1	3.012E+1
-9.890E-2	1.679E+1	3.027E+1
-9.404E-2	1.671E+1	3.036E+1
-9.566E-2	1.664E+1	3.028E+1
-9.890E-2	1.652E+1	3.022E+1
-9.728E-2	1.676E+1	3.031E+1
-9.728E-2	1.673E+1	3.016E+1
-9.728E-2	1.673E+1	3.018E+1
-1.005E-1	1.656E+1	3.034E+1
-1.005E-1	1.671E+1	3.019E+1
-9.728E-2	1.685E+1	3.016E+1
-9.404E-2	1.659E+1	3.033E+1
-1.005E-1	1.671E+1	2.997E+1
-9.728E-2	1.668E+1	3.020E+1
-9.890E-2	1.674E+1	3.053E+1
-9.566E-2	1.674E+1	3.004E+1
-9.890E-2	1.684E+1	3.018E+1
-9.890E-2	1.658E+1	3.035E+1
-9.728E-2	1.663E+1	3.026E+1
-9.728E-2	1.684E+1	3.037E+1
-9.890E-2	1.658E+1	3.018E+1
-9.566E-2	1.660E+1	3.038E+1
-9.728E-2	1.660E+1	3.014E+1
-9.566E-2	1.676E+1	3.029E+1
-9.728E-2	1.664E+1	3.032E+1
-9.728E-2	1.674E+1	3.046E+1
-1.005E-1	1.663E+1	3.023E+1
-9.728E-2	1.655E+1	3.007E+1
-1.005E-1	1.652E+1	3.025E+1
-9.890E-2	1.675E+1	3.015E+1
-9.890E-2	1.660E+1	3.016E+1
-9.404E-2	1.678E+1	3.047E+1
-1.021E-1	1.686E+1	3.019E+1
-9.566E-2	1.662E+1	3.030E+1
-9.728E-2	1.661E+1	3.012E+1
-9.404E-2	1.686E+1	3.024E+1
-1.005E-1	1.663E+1	3.020E+1
-9.566E-2	1.660E+1	3.029E+1
-9.890E-2	1.680E+1	3.009E+1
-9.404E-2	1.661E+1	3.016E+1
-1.005E-1	1.657E+1	3.007E+1
-9.242E-2	1.668E+1	3.017E+1
-9.890E-2	1.665E+1	3.035E+1
-9.404E-2	1.673E+1	3.018E+1
-9.890E-2	1.664E+1	3.030E+1
-9.728E-2	1.674E+1	3.029E+1
-1.005E-1	1.659E+1	2.998E+1
-9.890E-2	1.666E+1	3.031E+1
-1.005E-1	1.655E+1	3.028E+1
-9.728E-2	1.661E+1	3.017E+1
-9.890E-2	1.647E+1	3.036E+1
-9.728E-2	1.663E+1	3.025E+1
-9.728E-2	1.654E+1	3.039E+1
-9.728E-2	1.676E+1	3.024E+1
-9.890E-2	1.659E+1	3.025E+1
-9.566E-2	1.683E+1	3.040E+1
-9.728E-2	1.655E+1	3.016E+1
-9.728E-2	1.677E+1	3.034E+1
-9.728E-2	1.672E+1	3.043E+1
-9.890E-2	1.669E+1	3.025E+1
-1.021E-1	1.654E+1	2.999E+1
-9.728E-2	1.655E+1	3.028E+1
-9.890E-2	1.676E+1	3.020E+1
-9.566E-2	1.652E+1	3.024E+1
-9.728E-2	1.657E+1	3.010E+1
-9.566E-2	1.674E+1	3.019E+1
-9.728E-2	1.666E+1	3.021E+1
-9.566E-2	1.669E+1	3.013E+1
-9.890E-2	1.671E+1	3.025E+1
-9.728E-2	1.687E+1	3.037E+1
-9.728E-2	1.667E+1	2.995E+1
-9.890E-2	1.659E+1	3.033E+1
-9.890E-2	1.664E+1	3.021E+1
-9.566E-2	1.659E+1	3.030E+1
-9.566E-2	1.654E+1	3.005E+1
-9.566E-2	1.680E+1	3.038E+1
-9.728E-2	1.666E+1	3.026E+1
-9.890E-2	1.675E+1	3.038E+1
-9.890E-2	1.676E+1	3.018E+1
-9.404E-2	1.671E+1	3.015E+1
-9.890E-2	1.654E+1	3.001E+1
-9.566E-2	1.670E+1	3.021E+1
-9.566E-2	1.661E+1	3.035E+1
-9.728E-2	1.674E+1	3.035E+1
-9.728E-2	1.669E+1	3.036E+1
-9.728E-2	1.661E+1	3.020E+1
-9.890E-2	1.675E+1	3.042E+1
-9.404E-2	1.662E+1	3.024E+1
-9.728E-2	1.676E+1	3.037E+1
-9.728E-2	1.658E+1	3.032E+1
-9.728E-2	1.656E+1	3.016E+1
-9.566E-2	1.675E+1	3.017E+1
-9.728E-2	1.662E+1	3.026E+1
-9.890E-2	1.671E+1	3.025E+1
-9.728E-2	1.666E+1	3.030E+1
-9.728E-2	1.664E+1	3.037E+1
-9.890E-2	1.686E+1	3.023E+1
-9.728E-2	1.673E+1	3.041E+1
-9.728E-2	1.658E+1	3.010E+1
-9.890E-2	1.661E+1	3.011E+1
-9.890E-2	1.683E+1	3.003E+1
-1.005E-1	1.670E+1	3.041E+1
-9.566E-2	1.656E+1	3.023E+1
-9.890E-2	1.671E+1	3.015E+1
-9.728E-2	1.664E+1	3.009E+1
-9.890E-2	1.678E+1	3.008E+1
-9.728E-2	1.656E+1	3.042E+1
-9.566E-2	1.653E+1	3.016E+1
-9.404E-2	1.674E+1	3.027E+1
-9.890E-2	1.672E+1	3.005E+1
-9.728E-2	1.683E+1	3.042E+1
-1.021E-1	1.669E+1	3.032E+1
-9.728E-2	1.661E+1	3.009E+1
-1.005E-1	1.678E+1	3.017E+1
-9.566E-2	1.684E+1	3.013E+1
-9.566E-2	1.672E+1	3.023E+1
-9.728E-2	1.671E+1	3.025E+1
-9.890E-2	1.676E+1	3.040E+1
-9.566E-2	1.663E+1	3.040E+1
-9.728E-2	1.660E+1	3.032E+1
-9.404E-2	1.668E+1	3.025E+1
-1.005E-1	1.671E+1	3.009E+1
-9.566E-2	1.680E+1	3.003E+1
-9.890E-2	1.675E+1	3.020E+1
-9.566E-2	1.656E+1	3.045E+1
-9.728E-2	1.676E+1	3.031E+1
-9.566E-2	1.667E+1	3.028E+1
-9.728E-2	1.666E+1	3.025E+1
-9.890E-2	1.672E+1	3.013E+1
-9.728E-2	1.670E+1	2.984E+1
-9.566E-2	1.674E+1	3.010E+1
-9.728E-2	1.663E+1	3.019E+1
-9.728E-2	1.664E+1	2.999E+1
-1.005E-1	1.691E+1	3.041E+1
-9.404E-2	1.667E+1	3.023E+1
-9.890E-2	1.663E+1	3.000E+1
-9.566E-2	1.662E+1	3.018E+1
-1.005E-1	1.649E+1	3.012E+1
-9.566E-2	1.674E+1	3.027E+1
-9.890E-2	1.653E+1	3.014E+1
-9.566E-2	1.672E+1	3.005E+1
-9.890E-2	1.672E+1	3.013E+1
-9.566E-2	1.666E+1	3.020E+1
-1.005E-1	1.666E+1	3.020E+1
-9.566E-2	1.667E+1	3.024E+1
-1.005E-1	1.661E+1	3.018E+1
-9.566E-2	1.654E+1	3.036E+1
-9.728E-2	1.664E+1	3.004E+1
-9.728E-2	1.662E+1	3.004E+1
-9.890E-2	1.672E+1	3.026E+1
-9.728E-2	1.663E+1	3.024E+1
-9.728E-2	1.669E+1	3.033E+1
-9.566E-2	1.669E+1	3.034E+1
-9.890E-2	1.659E+1	3.022E+1
-9.404E-2	1.648E+1	3.023E+1
-9.728E-2	1.674E+1	3.012E+1
-9.566E-2	1.664E+1	3.006E+1
-9.890E-2	1.675E+1	3.027E+1
-9.404E-2	1.669E+1	3.035E+1
-9.566E-2	1.662E+1	3.022E+1
-9.728E-2	1.679E+1	3.020E+1
-9.890E-2	1.659E+1	3.046E+1
-9.404E-2	1.668E+1	3.034E+1
-9.890E-2	1.670E+1	3.029E+1
-9.404E-2	1.660E+1	3.019E+1
-9.728E-2	1.666E+1	3.018E+1
-9.404E-2	1.668E+1	3.021E+1
-9.728E-2	1.664E+1	3.027E+1
-9.728E-2	1.650E+1	3.011E+1
-9.566E-2	1.669E+1	3.015E+1
-9.890E-2	1.659E+1	3.037E+1
-9.566E-2	1.656E+1	3.006E+1
-1.005E-1	1.668E+1	3.034E+1
-1.005E-1	1.659E+1	3.023E+1
-9.728E-2	1.674E+1	3.000E+1
-9.728E-2	1.673E+1	3.017E+1
-9.890E-2	1.683E+1	3.009E+1
-9.566E-2	1.665E+1	3.044E+1
-9.728E-2	1.664E+1	2.997E+1
-9.566E-2	1.666E+1	3.029E+1
-1.005E-1	1.684E+1	3.016E+1
-9.890E-2	1.658E+1	3.027E+1
-9.728E-2	1.667E+1	3.037E+1
-9.728E-2	1.658E+1	3.036E+1
-9.728E-2	1.664E+1	3.031E+1
-9.890E-2	1.687E+1	3.000E+1
-9.890E-2	1.670E+1	3.028E+1
-9.404E-2	1.661E+1	3.011E+1
-9.890E-2	1.659E+1	3.022E+1
-9.566E-2	1.666E+1	3.015E+1
-9.566E-2	1.678E+1	3.041E+1
-9.242E-2	1.658E+1	3.022E+1
-1.005E-1	1.667E+1	3.042E+1
-9.728E-2	1.674E+1	3.010E+1
-9.728E-2	1.665E+1	3.034E+1
-9.566E-2	1.679E+1	3.038E+1
-9.566E-2	1.660E+1	3.038E+1
-9.728E-2	1.654E+1	3.022E+1
-9.728E-2	1.658E+1	3.016E+1
-9.728E-2	1.664E+1	3.042E+1
-1.005E-1	1.675E+1	3.030E+1
-9.890E-2	1.686E+1	3.021E+1
-9.566E-2	1.686E+1	3.029E+1
-9.566E-2	1.664E+1	3.049E+1
-9.728E-2	1.665E+1	3.008E+1
-1.005E-1	1.670E+1	3.021E+1
-9.728E-2	1.653E+1	3.025E+1
-9.404E-2	1.680E+1	3.015E+1
-1.005E-1	1.675E+1	3.049E+1
-9.728E-2	1.668E+1	3.039E+1
-9.728E-2	1.650E+1	3.046E+1
-9.728E-2	1.649E+1	3.035E+1
-1.005E-1	1.684E+1	3.036E+1
-9.566E-2	1.694E+1	3.026E+1
-9.728E-2	1.657E+1	3.004E+1
-9.404E-2	1.664E+1	3.020E+1
-9.890E-2	1.658E+1	3.032E+1
-9.728E-2	1.664E+1	3.015E+1
-9.890E-2	1.664E+1	3.024E+1
-9.728E-2	1.660E+1	3.018E+1
-1.005E-1	1.659E+1	3.019E+1
-9.566E-2	1.665E+1	3.005E+1
-9.890E-2	1.665E+1	3.009E+1
-9.566E-2	1.664E+1	3.032E+1
-1.005E-1	1.667E+1	3.003E+1
-9.728E-2	1.655E+1	3.018E+1
-9.728E-2	1.668E+1	3.027E+1
-9.404E-2	1.669E+1	3.024E+1
-9.728E-2	1.662E+1	3.023E+1
-9.728E-2	1.649E+1	3.016E+1
-1.005E-1	1.661E+1	3.021E+1
-9.566E-2	1.662E+1	3.026E+1
-1.005E-1	1.654E+1	3.007E+1
-9.566E-2	1.663E+1	3.034E+1
-9.728E-2	1.662E+1	3.018E+1
-9.566E-2	1.671E+1	3.040E+1
-1.005E-1	1.666E+1	3.023E+1
-9.404E-2	1.663E+1	3.027E+1
-9.566E-2	1.675E+1	3.012E+1
-9.566E-2	1.690E+1	3.004E+1
-9.890E-2	1.669E+1	3.015E+1
-9.728E-2	1.675E+1	3.006E+1
-9.728E-2	1.665E+1	3.015E+1
-9.242E-2	1.666E+1	3.021E+1
-1.005E-1	1.663E+1	3.003E+1
-9.728E-2	1.664E+1	3.031E+1
-9.728E-2	1.660E+1	3.019E+1
-9.566E-2	1.664E+1	3.031E+1
-9.728E-2	1.648E+1	3.023E+1
-9.566E-2	1.668E+1	3.022E+1
-9.890E-2	1.674E+1	3.012E+1
-9.728E-2	1.674E+1	3.034E+1
-9.566E-2	1.674E+1	3.020E+1
-9.728E-2	1.676E+1	3.041E+1
-1.005E-1	1.653E+1	3.032E+1
-9.566E-2	1.663E+1	3.043E+1
-9.728E-2	1.675E+1	3.030E+1
-9.890E-2	1.668E+1	3.050E+1
-9.728E-2	1.668E+1	3.031E+1
-9.404E-2	1.655E+1	3.010E+1
-9.890E-2	1.685E+1	3.024E+1
-1.005E-1	1.662E+1	3.040E+1
-9.728E-2	1.654E+1	3.015E+1
-9.890E-2	1.682E+1	3.018E+1
-9.728E-2	1.660E+1	3.040E+1
-9.890E-2	1.684E+1	3.022E+1
-9.728E-2	1.674E+1	3.014E+1
-9.890E-2	1.664E+1	3.015E+1
-1.005E-1	1.661E+1	3.003E+1
-9.566E-2	1.664E+1	3.025E+1
-9.728E-2	1.659E+1	3.018E+1
-1.005E-1	1.664E+1	3.010E+1
-9.566E-2	1.668E+1	3.033E+1
-1.005E-1	1.657E+1	3.014E+1
-9.728E-2	1.652E+1	3.028E+1
-9.566E-2	1.673E+1	3.025E+1
-9.728E-2	1.674E+1	3.023E+1
-9.728E-2	1.665E+1	3.019E+1
-9.566E-2	1.669E+1	3.022E+1
-9.728E-2	1.659E+1	3.034E+1
-9.566E-2	1.666E+1	3.018E+1
-9.890E-2	1.674E+1	2.992E+1
-9.728E-2	1.675E+1	3.025E+1
-9.566E-2	1.672E+1	3.024E+1
-9.728E-2	1.673E+1	3.025E+1
-9.890E-2	1.655E+1	3.041E+1
-9.404E-2	1.659E+1	3.035E+1
-9.566E-2	1.667E+1	3.019E+1
-9.566E-2	1.665E+1	3.025E+1
-9.890E-2	1.670E+1	3.016E+1
-9.404E-2	1.664E+1	3.014E+1
-9.728E-2	1.666E+1	3.029E+1
-9.728E-2	1.664E+1	3.045E+1
-9.890E-2	1.678E+1	3.004E+1
-9.566E-2	1.654E+1	3.032E+1
-9.728E-2	1.668E+1	3.014E+1
-9.890E-2	1.651E+1	3.028E+1
-1.005E-1	1.653E+1	3.020E+1
-9.728E-2	1.681E+1	3.018E+1
-1.005E-1	1.665E+1	3.034E+1
-9.404E-2	1.660E+1	3.036E+1
-9.728E-2	1.663E+1	3.025E+1
-9.404E-2	1.675E+1	3.019E+1
-9.566E-2	1.664E+1	3.018E+1
-9.728E-2	1.679E+1	3.032E+1
-9.890E-2	1.662E+1	3.030E+1
-9.566E-2	1.646E+1	3.015E+1
-9.890E-2	1.690E+1	3.009E+1
-9.728E-2	1.659E+1	3.043E+1
-9.728E-2	1.666E+1	3.020E+1
-9.566E-2	1.679E+1	3.034E+1
-9.566E-2	1.655E+1	3.013E+1
-9.728E-2	1.676E+1	3.020E+1
-1.005E-1	1.676E+1	3.021E+1
-9.728E-2	1.689E+1	3.040E+1
-9.566E-2	1.657E+1	3.031E+1
-9.404E-2	1.668E+1	3.026E+1
-1.005E-1	1.665E+1	3.024E+1
-9.404E-2	1.654E+1	3.039E+1
-9.890E-2	1.651E+1	2.999E+1
-9.728E-2	1.666E+1	3.024E+1
-9.728E-2	1.669E+1	3.037E+1
-9.566E-2	1.669E+1	3.022E+1
-9.728E-2	1.681E+1	3.041E+1
-9.404E-2	1.666E+1	3.032E+1
-1.005E-1	1.668E+1	3.009E+1
-9.728E-2	1.666E+1	3.016E+1
-9.728E-2	1.658E+1	3.019E+1
-9.566E-2	1.675E+1	3.022E+1
-9.890E-2	1.671E+1	3.027E+1
-9.566E-2	1.675E+1	3.024E+1
-9.566E-2	1.659E+1	3.034E+1
-9.566E-2	1.670E+1	3.009E+1
-9.890E-2	1.662E+1	3.014E+1
-9.566E-2	1.663E+1	3.035E+1
-9.728E-2	1.671E+1	3.013E+1
-9.728E-2	1.673E+1	3.022E+1
-9.566E-2	1.650E+1	3.031E+1
-9.242E-2	1.666E+1	3.040E+1
-9.404E-2	1.659E+1	3.024E+1
-9.728E-2	1.680E+1	3.033E+1
-9.728E-2	1.673E+1	3.019E+1
-9.728E-2	1.665E+1	3.017E+1
-9.566E-2	1.662E+1	3.025E+1
-1.005E-1	1.668E+1	3.026E+1
-1.005E-1	1.659E+1	3.018E+1
-9.728E-2	1.673E+1	3.040E+1
-9.728E-2	1.677E+1	3.024E+1
-9.890E-2	1.680E+1	3.021E+1
-9.728E-2	1.653E+1	3.027E+1
-9.242E-2	1.658E+1	3.028E+1
-9.566E-2	1.669E+1	3.030E+1
-9.728E-2	1.669E+1	3.005E+1
-9.566E-2	1.651E+1	3.014E+1
-9.566E-2	1.674E+1	3.039E+1
-9.566E-2	1.676E+1	3.041E+1
-9.728E-2	1.667E+1	3.014E+1
-9.890E-2	1.659E+1	3.020E+1
-9.566E-2	1.656E+1	3.020E+1
-9.404E-2	1.651E+1	3.030E+1
-9.728E-2	1.667E+1	3.037E+1
-9.728E-2	1.671E+1	3.029E+1
-9.890E-2	1.677E+1	3.010E+1
-9.404E-2	1.667E+1	3.024E+1
-1.021E-1	1.673E+1	3.036E+1
-9.890E-2	1.682E+1	3.037E+1
-9.566E-2	1.679E+1	3.024E+1
-9.566E-2	1.644E+1	3.013E+1
-9.728E-2	1.669E+1	3.039E+1
-9.728E-2	1.678E+1	3.013E+1
-9.728E-2	1.664E+1	3.046E+1
-9.728E-2	1.660E+1	3.019E+1
-9.890E-2	1.645E+1	3.011E+1
-9.890E-2	1.665E+1	3.029E+1
-9.728E-2	1.661E+1	3.009E+1
-9.566E-2	1.678E+1	3.016E+1
-1.021E-1	1.670E+1	3.031E+1
-9.890E-2	1.663E+1	3.025E+1
-9.728E-2	1.646E+1	3.025E+1
-9.404E-2	1.678E+1	3.035E+1
-9.890E-2	1.669E+1	3.025E+1
-9.566E-2	1.652E+1	3.018E+1
-9.566E-2	1.664E+1	3.023E+1
-9.728E-2	1.640E+1	2.992E+1
-9.890E-2	1.672E+1	3.018E+1
-9.728E-2	1.648E+1	3.023E+1
-9.890E-2	1.670E+1	3.024E+1
-9.404E-2	1.650E+1	3.014E+1
-9.890E-2	1.648E+1	3.024E+1
-9.566E-2	1.684E+1	3.033E+1
-9.728E-2	1.657E+1	3.042E+1
-9.242E-2	1.667E+1	3.026E+1
-9.890E-2	1.689E+1	3.012E+1
-9.404E-2	1.672E+1	3.010E+1
-9.566E-2	1.657E+1	3.031E+1
-9.242E-2	1.664E+1	3.038E+1
-9.728E-2	1.674E+1	3.010E+1
-9.728E-2	1.652E+1	3.007E+1
-9.566E-2	1.661E+1	3.020E+1
-9.404E-2	1.674E+1	3.030E+1
-9.890E-2	1.650E+1	3.024E+1
-9.890E-2	1.662E+1	3.013E+1
-9.566E-2	1.667E+1	3.026E+1
-9.404E-2	1.673E+1	3.008E+1
-9.728E-2	1.659E+1	3.019E+1
-9.728E-2	1.659E+1	3.014E+1
-9.404E-2	1.655E+1	3.035E+1
-9.242E-2	1.671E+1	3.040E+1
-1.005E-1	1.647E+1	3.044E+1
-9.728E-2	1.660E+1	3.018E+1
-9.566E-2	1.667E+1	3.014E+1
-9.728E-2	1.659E+1	3.028E+1
-9.728E-2	1.678E+1	3.033E+1
-9.728E-2	1.668E+1	3.023E+1
-9.890E-2	1.661E+1	2.996E+1
-9.404E-2	1.667E+1	3.017E+1
-9.728E-2	1.683E+1	3.052E+1
-9.566E-2	1.673E+1	3.029E+1
-9.404E-2	1.665E+1	3.026E+1
-9.890E-2	1.681E+1	3.043E+1
-9.728E-2	1.654E+1	3.017E+1
-9.890E-2	1.670E+1	3.014E+1
-9.566E-2	1.658E+1	3.006E+1
-9.404E-2	1.670E+1	3.014E+1
-9.728E-2	1.656E+1	3.013E+1
-1.005E-1	1.664E+1	3.043E+1
-9.728E-2	1.665E+1	3.039E+1
-9.728E-2	1.669E+1	3.015E+1
-9.728E-2	1.682E+1	3.018E+1
-9.728E-2	1.653E+1	3.008E+1
-9.728E-2	1.673E+1	3.018E+1
-9.728E-2	1.664E+1	3.022E+1
-9.890E-2	1.670E+1	3.006E+1
-9.728E-2	1.663E+1	3.026E+1
-9.566E-2	1.673E+1	3.030E+1
-9.404E-2	1.658E+1	3.030E+1
-9.728E-2	1.662E+1	3.033E+1
-9.728E-2	1.669E+1	3.016E+1
-9.566E-2	1.675E+1	3.039E+1
-9.404E-2	1.666E+1	3.030E+1
-9.566E-2	1.664E+1	3.007E+1
-1.005E-1	1.675E+1	3.031E+1
-9.728E-2	1.676E+1	3.006E+1
-9.728E-2	1.665E+1	3.029E+1
-9.404E-2	1.658E+1	3.026E+1
-9.890E-2	1.659E+1	3.025E+1
-9.404E-2	1.651E+1	3.030E+1
-9.728E-2	1.657E+1	3.028E+1
-9.728E-2	1.666E+1	3.007E+1
-1.021E-1	1.667E+1	3.005E+1
-9.728E-2	1.657E+1	3.014E+1
-9.728E-2	1.678E+1	3.028E+1
-9.890E-2	1.663E+1	3.037E+1
-9.566E-2	1.668E+1	3.043E+1
-9.242E-2	1.665E+1	3.027E+1
-9.728E-2	1.670E+1	3.029E+1
-9.728E-2	1.667E+1	3.031E+1
-9.566E-2	1.655E+1	3.025E+1
-9.566E-2	1.675E+1	3.025E+1
-9.728E-2	1.674E+1	3.008E+1
-9.566E-2	1.663E+1	3.013E+1
-1.005E-1	1.672E+1	3.028E+1
-9.566E-2	1.667E+1	3.018E+1
-9.404E-2	1.665E+1	3.012E+1
-9.404E-2	1.651E+1	3.015E+1
-9.728E-2	1.658E+1	3.022E+1
-9.404E-2	1.670E+1	3.034E+1
-9.566E-2	1.658E+1	3.037E+1
-9.566E-2	1.676E+1	3.021E+1
-1.005E-1	1.673E+1	3.039E+1
-9.079E-2	1.667E+1	3.020E+1
-9.566E-2	1.662E+1	3.039E+1
-9.728E-2	1.674E+1	3.013E+1
-9.890E-2	1.654E+1	3.024E+1
-9.404E-2	1.675E+1	3.018E+1
-9.728E-2	1.673E+1	3.031E+1
-9.566E-2	1.685E+1	3.013E+1
-1.005E-1	1.653E+1	3.029E+1
-9.404E-2	1.669E+1	3.034E+1
-9.566E-2	1.655E+1	3.023E+1
-9.890E-2	1.678E+1	3.012E+1
-9.566E-2	1.670E+1	3.037E+1
-9.566E-2	1.671E+1	3.033E+1
-9.890E-2	1.669E+1	3.048E+1
-9.728E-2	1.663E+1	3.019E+1
-9.566E-2	1.669E+1	3.012E+1
-9.079E-2	1.673E+1	3.012E+1
-9.728E-2	1.660E+1	3.013E+1
-9.728E-2	1.667E+1	3.022E+1
-9.728E-2	1.670E+1	3.038E+1
-9.404E-2	1.658E+1	3.032E+1
-9.728E-2	1.662E+1	3.005E+1
-9.728E-2	1.671E+1	3.027E+1
-9.890E-2	1.670E+1	3.028E+1
-9.566E-2	1.660E+1	3.021E+1
-9.728E-2	1.666E+1	3.037E+1
-9.566E-2	1.655E+1	3.035E+1
-9.890E-2	1.675E+1	2.998E+1
-9.566E-2	1.656E+1	3.007E+1
-9.566E-2	1.662E+1	3.017E+1
-9.728E-2	1.665E+1	3.009E+1
-9.728E-2	1.668E+1	3.031E+1
-9.566E-2	1.666E+1	3.025E+1
-9.404E-2	1.672E+1	3.015E+1
-9.728E-2	1.670E+1	3.019E+1
-9.890E-2	1.653E+1	3.024E+1
-9.404E-2	1.667E+1	3.026E+1
-9.890E-2	1.658E+1	3.027E+1
-9.890E-2	1.658E+1	3.021E+1
-9.890E-2	1.658E+1	3.035E+1
-9.728E-2	1.659E+1	3.022E+1
-9.728E-2	1.658E+1	3.022E+1
-9.728E-2	1.672E+1	3.033E+1
-9.566E-2	1.666E+1	3.037E+1
-9.404E-2	1.663E+1	3.028E+1
-9.728E-2	1.657E+1	3.019E+1
-9.728E-2	1.658E+1	3.025E+1
-9.728E-2	1.655E+1	3.008E+1
-9.728E-2	1.682E+1	3.024E+1
-9.566E-2	1.670E+1	3.030E+1
-9.728E-2	1.660E+1	2.995E+1
-9.728E-2	1.656E+1	3.008E+1
-9.566E-2	1.665E+1	3.015E+1
-9.404E-2	1.665E+1	3.001E+1
-9.566E-2	1.660E+1	3.008E+1
-9.728E-2	1.658E+1	3.035E+1
-9.566E-2	1.669E+1	3.011E+1
-9.566E-2	1.667E+1	3.012E+1
-9.566E-2	1.678E+1	2.998E+1
-9.890E-2	1.656E+1	3.004E+1
-9.404E-2	1.677E+1	3.001E+1
-9.566E-2	1.650E+1	3.018E+1
-9.728E-2	1.657E+1	3.039E+1
-9.566E-2	1.659E+1	3.052E+1
-9.566E-2	1.664E+1	3.018E+1
-9.242E-2	1.650E+1	3.017E+1
-9.728E-2	1.676E+1	3.021E+1
-9.566E-2	1.670E+1	3.015E+1
-9.566E-2	1.671E+1	3.017E+1
-9.728E-2	1.651E+1	3.018E+1
-9.728E-2	1.676E+1	3.011E+1
-9.890E-2	1.671E+1	3.038E+1
-9.566E-2	1.658E+1	3.006E+1
-9.242E-2	1.657E+1	3.019E+1
-9.728E-2	1.645E+1	3.020E+1
-9.404E-2	1.660E+1	3.027E+1
-9.566E-2	1.660E+1	3.036E+1
-9.566E-2	1.670E+1	3.029E+1
-9.728E-2	1.665E+1	3.050E+1
-9.728E-2	1.663E+1	3.014E+1
-9.404E-2	1.656E+1	3.036E+1
-9.566E-2	1.671E+1	3.023E+1
-9.890E-2	1.664E+1	3.027E+1
-9.566E-2	1.670E+1	3.018E+1
-9.566E-2	1.660E+1	3.015E+1
-9.404E-2	1.673E+1	3.039E+1
-1.005E-1	1.681E+1	3.019E+1
-9.890E-2	1.671E+1	3.006E+1
-9.404E-2	1.660E+1	3.006E+1
-9.566E-2	1.683E+1	3.014E+1
-1.005E-1	1.660E+1	3.019E+1
-9.404E-2	1.666E+1	3.032E+1
-9.566E-2	1.659E+1	3.038E+1
-9.404E-2	1.667E+1	3.018E+1
-1.005E-1	1.657E+1	3.026E+1
-9.728E-2	1.670E+1	3.036E+1
-9.566E-2	1.670E+1	3.012E+1
-9.404E-2	1.682E+1	3.044E+1
-9.890E-2	1.664E+1	3.002E+1
-9.566E-2	1.662E+1	3.033E+1
-9.566E-2	1.662E+1	3.031E+1
-9.242E-2	1.675E+1	3.025E+1
-9.890E-2	1.654E+1	3.032E+1
-9.566E-2	1.673E+1	3.010E+1
-9.728E-2	1.667E+1	3.039E+1
-9.566E-2	1.661E+1	3.018E+1
-1.005E-1	1.661E+1	3.017E+1
-9.566E-2	1.669E+1	3.020E+1
-9.728E-2	1.666E+1	3.032E+1
-9.728E-2	1.664E+1	3.045E+1
-1.005E-1	1.667E+1	3.016E+1
-9.566E-2	1.674E+1	3.030E+1
-9.728E-2	1.659E+1	3.013E+1
-9.728E-2	1.670E+1	3.028E+1
-9.728E-2	1.663E+1	3.023E+1
-9.242E-2	1.672E+1	3.027E+1
-9.566E-2	1.668E+1	3.020E+1
-9.566E-2	1.677E+1	3.027E+1
-9.728E-2	1.667E+1	3.021E+1
-9.566E-2	1.671E+1	3.028E+1
-9.404E-2	1.662E+1	3.012E+1
-9.728E-2	1.670E+1	3.026E+1
-9.728E-2	1.665E+1	3.020E+1
-9.404E-2	1.660E+1	3.043E+1
-9.890E-2	1.667E+1	3.025E+1
-9.404E-2	1.670E+1	3.023E+1
-9.890E-2	1.674E+1	3.007E+1
-9.890E-2	1.663E+1	3.029E+1
-9.728E-2	1.655E+1	3.024E+1
-9.242E-2	1.651E+1	3.016E+1
-1.005E-1	1.659E+1	3.030E+1
-9.566E-2	1.666E+1	3.028E+1
-9.566E-2	1.673E+1	3.016E+1
-9.566E-2	1.655E+1	3.015E+1
-9.728E-2	1.669E+1	3.048E+1
-9.566E-2	1.668E+1	3.028E+1
-9.404E-2	1.656E+1	3.032E+1
-9.566E-2	1.669E+1	3.017E+1
-9.566E-2	1.649E+1	3.020E+1
-9.728E-2	1.651E+1	3.015E+1
-9.404E-2	1.660E+1	3.029E+1
-9.728E-2	1.664E+1	3.014E+1
-9.728E-2	1.660E+1	3.018E+1
-1.005E-1	1.667E+1	3.022E+1
-9.404E-2	1.664E+1	3.024E+1
-9.566E-2	1.667E+1	3.019E+1
-9.404E-2	1.669E+1	3.031E+1
-9.890E-2	1.652E+1	3.024E+1
-9.566E-2	1.664E+1	3.006E+1
-9.728E-2	1.641E+1	3.046E+1
-9.728E-2	1.673E+1	3.020E+1
-9.728E-2	1.651E+1	3.036E+1
-9.404E-2	1.682E+1	3.064E+1
-9.566E-2	1.670E+1	3.018E+1
-9.890E-2	1.667E+1	3.018E+1
-9.890E-2	1.660E+1	3.028E+1
-9.404E-2	1.667E+1	3.015E+1
-9.566E-2	1.660E+1	3.019E+1
-9.566E-2	1.666E+1	3.028E+1
-9.728E-2	1.661E+1	3.018E+1
-9.242E-2	1.666E+1	3.034E+1
-9.566E-2	1.662E+1	3.018E+1
-9.566E-2	1.657E+1	3.004E+1
-9.728E-2	1.655E+1	3.032E+1
-9.566E-2	1.645E+1	3.016E+1
-9.728E-2	1.656E+1	3.026E+1
-9.566E-2	1.688E+1	3.017E+1
-1.005E-1	1.651E+1	3.017E+1
-9.404E-2	1.659E+1	3.029E+1
-9.566E-2	1.668E+1	3.027E+1
-9.566E-2	1.674E+1	3.021E+1
-9.728E-2	1.657E+1	3.036E+1
-9.728E-2	1.649E+1	3.030E+1
-9.566E-2	1.674E+1	3.033E+1
-9.242E-2	1.677E+1	3.034E+1
-9.890E-2	1.658E+1	3.044E+1
-9.404E-2	1.672E+1	3.023E+1
-9.566E-2	1.675E+1	3.025E+1
-9.566E-2	1.652E+1	3.053E+1
-1.005E-1	1.655E+1	3.021E+1
-9.242E-2	1.652E+1	3.035E+1
-9.890E-2	1.664E+1	3.024E+1
-9.404E-2	1.665E+1	3.036E+1
-1.005E-1	1.654E+1	3.008E+1
-9.242E-2	1.664E+1	3.024E+1
-9.890E-2	1.673E+1	3.025E+1
-9.728E-2	1.667E+1	3.021E+1
-1.005E-1	1.663E+1	3.021E+1
-9.242E-2	1.658E+1	3.035E+1
-9.890E-2	1.671E+1	3.027E+1
-9.566E-2	1.661E+1	3.026E+1
-9.890E-2	1.667E+1	3.021E+1
-9.242E-2	1.658E+1	3.004E+1
-9.566E-2	1.666E+1	3.032E+1
-9.728E-2	1.667E+1	3.027E+1
-1.021E-1	1.650E+1	3.044E+1
-9.242E-2	1.665E+1	3.025E+1
-9.728E-2	1.658E+1	3.025E+1
-9.728E-2	1.674E+1	3.023E+1
-1.005E-1	1.672E+1	3.013E+1
-9.404E-2	1.676E+1	3.004E+1
-9.728E-2	1.666E+1	3.022E+1
-9.566E-2	1.662E+1	3.031E+1
-9.728E-2	1.671E+1	3.024E+1
-9.566E-2	1.659E+1	3.017E+1
-9.566E-2	1.656E+1	3.015E+1
-9.728E-2	1.674E+1	3.018E+1
-9.890E-2	1.658E+1	3.033E+1
-9.728E-2	1.659E+1	3.019E+1
-9.404E-2	1.664E+1	3.015E+1
-9.728E-2	1.671E+1	3.026E+1
-9.566E-2	1.651E+1	3.046E+1
-9.566E-2	1.681E+1	3.031E+1
-9.566E-2	1.673E+1	3.014E+1
-9.404E-2	1.653E+1	3.025E+1
-9.890E-2	1.667E+1	3.010E+1
-9.404E-2	1.662E+1	3.012E+1
-9.404E-2	1.649E+1	3.029E+1
-9.890E-2	1.658E+1	3.022E+1
-9.728E-2	1.662E+1	3.041E+1
-9.242E-2	1.655E+1	3.031E+1
-9.728E-2	1.667E+1	3.019E+1
-9.728E-2	1.689E+1	3.050E+1
-9.890E-2	1.664E+1	3.037E+1
-9.404E-2	1.659E+1	3.035E+1
-9.242E-2	1.661E+1	3.007E+1
-9.728E-2	1.661E+1	3.027E+1
-9.728E-2	1.665E+1	3.026E+1
-9.728E-2	1.684E+1	3.018E+1
-9.566E-2	1.676E+1	3.019E+1
-1.005E-1	1.667E+1	3.033E+1
-9.890E-2	1.679E+1	3.013E+1
-9.566E-2	1.665E+1	2.994E+1
-9.404E-2	1.667E+1	3.019E+1
-9.890E-2	1.672E+1	3.023E+1
-9.566E-2	1.647E+1	2.998E+1
-9.404E-2	1.673E+1	3.015E+1
-9.404E-2	1.647E+1	3.029E+1
-9.728E-2	1.659E+1	3.034E+1
-9.890E-2	1.667E+1	3.020E+1
-9.566E-2	1.671E+1	3.013E+1
-9.566E-2	1.661E+1	3.010E+1
-9.890E-2	1.679E+1	3.016E+1
-9.728E-2	1.654E+1	3.009E+1
-9.566E-2	1.672E+1	3.044E+1
-9.404E-2	1.651E+1	3.027E+1
-1.005E-1	1.660E+1	3.017E+1
-9.566E-2	1.660E+1	3.019E+1
-9.728E-2	1.664E+1	3.020E+1
-9.242E-2	1.654E+1	3.015E+1
-9.890E-2	1.659E+1	3.007E+1
-9.566E-2	1.683E+1	3.041E+1
-9.728E-2	1.660E+1	3.024E+1
-9.566E-2	1.678E+1	3.025E+1
-9.728E-2	1.650E+1	3.029E+1
-9.728E-2	1.672E+1	3.011E+1
-9.566E-2	1.661E+1	3.023E+1
-9.404E-2	1.677E+1	3.025E+1
-9.728E-2	1.667E+1	3.017E+1
-9.404E-2	1.676E+1	3.010E+1
-9.728E-2	1.666E+1	3.033E+1
-9.079E-2	1.664E+1	3.030E+1
-9.728E-2	1.684E+1	3.022E+1
-9.404E-2	1.664E+1	3.043E+1
-9.566E-2	1.654E+1	3.029E+1
-9.079E-2	1.653E+1	3.021E+1
-9.890E-2	1.671E+1	2.995E+1
-9.566E-2	1.642E+1	3.035E+1
-9.566E-2	1.664E+1	3.032E+1
-9.404E-2	1.659E+1	3.013E+1
-1.005E-1	1.661E+1	3.038E+1
-9.728E-2	1.684E+1	3.044E+1
-9.728E-2	1.656E+1	3.030E+1
-9.242E-2	1.658E+1	3.015E+1
-9.728E-2	1.652E+1	3.047E+1
-9.728E-2	1.675E+1	3.016E+1
-9.890E-2	1.669E+1	3.022E+1
-9.079E-2	1.673E+1	3.046E+1
-9.890E-2	1.640E+1	3.023E+1
-9.566E-2	1.664E+1	3.027E+1
-9.566E-2	1.653E+1	3.040E+1
-9.242E-2	1.654E+1	3.017E+1
-9.728E-2	1.648E+1	3.012E+1
-9.566E-2	1.670E+1	3.032E+1
-9.728E-2	1.661E+1	3.020E+1
-9.404E-2	1.675E+1	3.016E+1
-9.890E-2	1.663E+1	3.021E+1
-9.566E-2	1.673E+1	3.037E+1
-9.566E-2	1.672E+1	3.016E+1
-9.404E-2	1.669E+1	3.038E+1
-9.566E-2	1.646E+1	3.039E+1
-9.566E-2	1.662E+1	3.040E+1
-9.728E-2	1.655E+1	3.018E+1
-9.566E-2	1.658E+1	3.039E+1
-1.005E-1	1.670E+1	3.030E+1
-9.404E-2	1.670E+1	3.032E+1
-9.566E-2	1.641E+1	3.027E+1
-9.242E-2	1.676E+1	3.028E+1
-9.728E-2	1.655E+1	3.027E+1
-9.566E-2	1.651E+1	3.028E+1
-9.566E-2	1.667E+1	3.019E+1
-9.890E-2	1.674E+1	3.032E+1
-9.890E-2	1.674E+1	3.017E+1
-9.728E-2	1.665E+1	3.030E+1
-9.242E-2	1.655E+1	3.029E+1
-9.404E-2	1.675E+1	3.002E+1
-9.728E-2	1.667E+1	3.007E+1
-9.890E-2	1.657E+1	3.021E+1
-9.728E-2	1.667E+1	3.025E+1
-9.404E-2	1.669E+1	3.017E+1
-9.728E-2	1.673E+1	3.010E+1
-1.005E-1	1.664E+1	3.007E+1
-9.404E-2	1.660E+1	3.027E+1
-9.566E-2	1.668E+1	3.053E+1
-9.566E-2	1.667E+1	3.010E+1
-9.728E-2	1.661E+1	3.025E+1
-9.242E-2	1.672E+1	3.022E+1
-9.566E-2	1.659E+1	3.008E+1
-9.728E-2	1.667E+1	3.036E+1
-9.566E-2	1.677E+1	3.011E+1
-9.404E-2	1.651E+1	3.005E+1
-9.728E-2	1.676E+1	3.026E+1
-9.242E-2	1.672E+1	3.006E+1
-9.566E-2	1.665E+1	3.029E+1
-9.404E-2	1.652E+1	3.034E+1
-9.566E-2	1.658E+1	3.036E+1
-9.566E-2	1.660E+1	3.030E+1
-9.566E-2	1.662E+1	3.039E+1
-9.242E-2	1.668E+1	3.007E+1
-9.566E-2	1.662E+1	3.021E+1
-9.566E-2	1.669E+1	3.011E+1
-9.728E-2	1.668E+1	3.014E+1
-9.242E-2	1.649E+1	3.030E+1
-9.728E-2	1.666E+1	3.033E+1
-9.404E-2	1.655E+1	3.033E+1
-9.890E-2	1.668E+1	3.018E+1
-9.566E-2	1.682E+1	3.039E+1
-9.404E-2	1.664E+1	3.030E+1
-9.728E-2	1.676E+1	3.019E+1
-1.005E-1	1.668E+1	3.031E+1
-9.242E-2	1.664E+1	3.036E+1
-9.404E-2	1.660E+1	3.024E+1
-9.242E-2	1.685E+1	3.017E+1
-1.005E-1	1.658E+1	3.017E+1
-9.242E-2	1.667E+1	3.007E+1
-9.566E-2	1.661E+1	3.030E+1
-9.242E-2	1.667E+1	3.035E+1
-9.890E-2	1.660E+1	3.031E+1
-9.242E-2	1.662E+1	3.027E+1
-9.404E-2	1.669E+1	3.021E+1
-9.404E-2	1.674E+1	3.049E+1
-9.890E-2	1.676E+1	3.016E+1
-9.566E-2	1.664E+1	3.032E+1
-9.566E-2	1.674E+1	3.042E+1
-9.404E-2	1.675E+1	3.009E+1
-9.728E-2	1.671E+1	3.024E+1
-9.242E-2	1.659E+1	3.024E+1
-9.566E-2	1.663E+1	3.028E+1
-9.404E-2	1.661E+1	3.010E+1
-1.005E-1	1.669E+1	3.015E+1
-9.404E-2	1.678E+1	3.006E+1
-9.566E-2	1.653E+1	3.027E+1
-9.242E-2	1.665E+1	3.018E+1
-9.728E-2	1.651E+1	3.019E+1
-8.917E-2	1.654E+1	3.021E+1
-9.728E-2	1.664E+1	3.003E+1
-9.404E-2	1.678E+1	3.020E+1
-9.890E-2	1.673E+1	3.040E+1
-9.728E-2	1.656E+1	3.029E+1
-9.404E-2	1.656E+1	3.021E+1
-9.566E-2	1.653E+1	3.030E+1
-9.890E-2	1.662E+1	3.013E+1
-9.404E-2	1.666E+1	3.049E+1
-9.566E-2	1.669E+1	3.028E+1
-9.404E-2	1.658E+1	3.015E+1
-1.005E-1	1.672E+1	3.017E+1
-9.404E-2	1.678E+1	3.031E+1
-9.566E-2	1.666E+1	3.026E+1
-9.404E-2	1.666E+1	3.025E+1
-9.728E-2	1.667E+1	3.035E+1
-9.242E-2	1.671E+1	3.041E+1
-9.728E-2	1.661E+1	3.048E+1
-9.566E-2	1.668E+1	3.031E+1
-9.728E-2	1.676E+1	3.015E+1
-9.728E-2	1.663E+1	3.025E+1
-9.728E-2	1.677E+1	3.051E+1
-9.566E-2	1.674E+1	3.020E+1
-9.566E-2	1.660E+1	3.024E+1
-9.566E-2	1.655E+1	3.025E+1
-9.566E-2	1.668E+1	3.019E+1
-9.566E-2	1.651E+1	3.006E+1
-9.728E-2	1.652E+1	3.038E+1
-9.728E-2	1.670E+1	3.021E+1
-9.404E-2	1.659E+1	3.013E+1
-1.005E-1	1.671E+1	3.029E+1
-9.890E-2	1.675E+1	3.036E+1
-9.728E-2	1.660E+1	3.041E+1
-9.566E-2	1.661E+1	3.026E+1
-9.728E-2	1.652E+1	3.041E+1
-9.728E-2	1.666E+1	3.015E+1
-9.566E-2	1.675E+1	3.047E+1
-9.566E-2	1.664E+1	3.028E+1
-9.890E-2	1.675E+1	3.017E+1
-9.566E-2	1.649E+1	3.011E+1
-9.566E-2	1.653E+1	3.053E+1
-9.404E-2	1.671E+1	3.017E+1
-9.890E-2	1.673E+1	3.014E+1
-9.566E-2	1.662E+1	3.006E+1
-9.728E-2	1.688E+1	3.038E+1
-9.242E-2	1.664E+1	3.033E+1
-9.728E-2	1.667E+1	3.021E+1
-9.404E-2	1.672E+1	3.008E+1
-9.566E-2	1.675E+1	3.051E+1
-9.242E-2	1.664E+1	3.023E+1
-9.566E-2	1.670E+1	3.032E+1
-9.728E-2	1.665E+1	2.991E+1
-9.728E-2	1.654E+1	3.025E+1
-9.404E-2	1.665E+1	3.020E+1
-9.728E-2	1.684E+1	3.036E+1
-9.404E-2	1.653E+1	3.019E+1
-9.404E-2	1.664E+1	3.009E+1
-9.404E-2	1.664E+1	3.029E+1
-9.728E-2	1.677E+1	3.032E+1
-9.728E-2	1.665E+1	3.023E+1
-9.728E-2	1.676E+1	3.032E+1
-9.404E-2	1.666E+1	3.025E+1
-9.566E-2	1.660E+1	3.031E+1
-9.728E-2	1.677E+1	3.038E+1
-9.404E-2	1.660E+1	3.021E+1
-9.566E-2	1.673E+1	3.020E+1
-9.728E-2	1.665E+1	3.045E+1
-9.566E-2	1.662E+1	3.007E+1
-9.566E-2	1.676E+1	3.032E+1
-9.404E-2	1.664E+1	3.023E+1
-9.890E-2	1.659E+1	3.021E+1
-9.404E-2	1.666E+1	3.038E+1
-9.890E-2	1.673E+1	3.027E+1
-9.728E-2	1.647E+1	3.018E+1
-9.890E-2	1.665E+1	3.018E+1
-9.242E-2	1.652E+1	2.995E+1
-9.728E-2	1.672E+1	3.003E+1
-9.404E-2	1.662E+1	3.021E+1
-9.890E-2	1.651E+1	3.014E+1
-9.404E-2	1.676E+1	3.030E+1
-9.566E-2	1.659E+1	3.035E+1
-9.404E-2	1.677E+1	3.040E+1
-9.890E-2	1.651E+1	3.026E+1
-9.728E-2	1.661E+1	3.030E+1
-9.566E-2	1.668E+1	3.041E+1
-9.242E-2	1.659E+1	3.038E+1
-9.890E-2	1.678E+1	3.036E+1
-9.566E-2	1.655E+1	3.030E+1
-9.566E-2	1.643E+1	3.020E+1
-9.242E-2	1.674E+1	3.038E+1
-9.566E-2	1.663E+1	3.030E+1
-9.566E-2	1.667E+1	3.025E+1
-9.242E-2	1.670E+1	3.028E+1
-9.242E-2	1.683E+1	3.032E+1
-9.404E-2	1.656E+1	3.022E+1
-9.404E-2	1.658E+1	3.049E+1
-9.566E-2	1.668E+1	3.023E+1
-9.242E-2	1.665E+1	3.044E+1
-9.566E-2	1.662E+1	3.024E+1
-9.890E-2	1.664E+1	3.053E+1
-9.728E-2	1.670E+1	3.010E+1
-9.404E-2	1.666E+1	3.028E+1
-9.890E-2	1.657E+1	3.020E+1
-9.566E-2	1.670E+1	3.039E+1
-9.728E-2	1.661E+1	3.020E+1
-9.404E-2	1.654E+1	3.030E+1
-9.890E-2	1.659E+1	3.027E+1
-9.566E-2	1.676E+1	3.019E+1
-9.404E-2	1.656E+1	3.024E+1
-9.404E-2	1.653E+1	3.019E+1
-9.079E-2	1.660E+1	3.018E+1
-9.728E-2	1.675E+1	3.003E+1
-9.404E-2	1.662E+1	3.011E+1
-9.566E-2	1.658E+1	3.014E+1
-9.404E-2	1.670E+1	3.045E+1
-9.728E-2	1.665E+1	3.045E+1
-9.242E-2	1.661E+1	3.024E+1
-9.404E-2	1.672E+1	3.023E+1
-9.404E-2	1.679E+1	3.024E+1
-9.566E-2	1.667E+1	3.001E+1
-9.566E-2	1.668E+1	3.028E+1
-9.566E-2	1.662E+1	3.045E+1
-9.566E-2	1.664E+1	3.019E+1
-1.005E-1	1.668E+1	3.030E+1
-9.404E-2	1.669E+1	3.020E+1
-9.404E-2	1.661E+1	3.018E+1
-9.728E-2	1.659E+1	3.018E+1
-9.404E-2	1.664E+1	3.039E+1
-9.404E-2	1.659E+1	3.028E+1
-9.566E-2	1.664E+1	3.050E+1
-9.566E-2	1.658E+1	3.015E+1
-9.890E-2	1.658E+1	3.015E+1
-9.079E-2	1.668E+1	3.031E+1
-9.404E-2	1.661E+1	3.021E+1
-9.566E-2	1.665E+1	3.015E+1
-9.566E-2	1.662E+1	3.027E+1
-9.566E-2	1.680E+1	3.005E+1
-9.404E-2	1.669E+1	3.013E+1
-9.404E-2	1.656E+1	3.021E+1
-1.005E-1	1.672E+1	3.023E+1
-9.566E-2	1.664E+1	3.039E+1
-9.566E-2	1.664E+1	3.025E+1
-9.404E-2	1.663E+1	3.020E+1
-9.728E-2	1.665E+1	3.022E+1
-9.566E-2	1.670E+1	2.993E+1
-9.404E-2	1.648E+1	3.027E+1
-9.566E-2	1.670E+1	3.041E+1
-1.005E-1	1.667E+1	3.030E+1
-9.242E-2	1.672E+1	3.024E+1
-9.566E-2	1.667E+1	3.026E+1
-9.566E-2	1.657E+1	3.016E+1
-9.890E-2	1.675E+1	3.033E+1
-9.079E-2	1.670E+1	3.033E+1
-9.728E-2	1.658E+1	3.033E+1
-9.566E-2	1.662E+1	3.028E+1
-9.566E-2	1.672E+1	3.018E+1
-9.242E-2	1.667E+1	3.029E+1
-9.566E-2	1.660E+1	3.027E+1
-9.566E-2	1.664E+1	3.037E+1
-9.404E-2	1.674E+1	3.030E+1
-9.404E-2	1.651E+1	3.018E+1
-9.566E-2	1.658E+1	3.026E+1
-9.242E-2	1.660E+1	3.027E+1
-9.728E-2	1.655E+1	3.033E+1
-9.404E-2	1.659E+1	3.031E+1
-9.728E-2	1.648E+1	3.018E+1
-9.566E-2	1.665E+1	2.997E+1
-9.728E-2	1.664E+1	3.014E+1
-9.242E-2	1.672E+1	3.029E+1
-9.728E-2	1.647E+1	3.036E+1
-9.404E-2	1.683E+1	3.019E+1
-9.566E-2	1.661E+1	3.018E+1
-9.079E-2	1.667E+1	3.034E+1
-9.728E-2	1.668E+1	3.020E+1
-9.728E-2	1.664E+1	3.016E+1
-9.404E-2	1.657E+1	3.030E+1
-9.242E-2	1.668E+1	3.018E+1
-9.566E-2	1.655E+1	3.007E+1
-9.566E-2	1.646E+1	3.027E+1
-9.566E-2	1.652E+1	3.016E+1
-9.242E-2	1.656E+1	3.016E+1
-9.404E-2	1.693E+1	3.035E+1
-9.404E-2	1.652E+1	3.012E+1
-9.728E-2	1.678E+1	3.000E+1
-9.242E-2	1.666E+1	3.010E+1
-9.566E-2	1.667E+1	3.004E+1
-9.566E-2	1.653E+1	3.009E+1
-9.728E-2	1.656E+1	3.018E+1
-9.404E-2	1.671E+1	3.018E+1
-9.079E-2	1.660E+1	3.033E+1
-9.566E-2	1.651E+1	3.035E+1
-1.005E-1	1.654E+1	3.029E+1
-9.566E-2	1.685E+1	3.009E+1
-9.242E-2	1.666E+1	3.010E+1
-9.566E-2	1.659E+1	3.016E+1
-9.566E-2	1.676E+1	3.032E+1
-9.566E-2	1.671E+1	3.013E+1
-9.404E-2	1.657E+1	3.011E+1
-9.566E-2	1.678E+1	3.025E+1
-9.566E-2	1.678E+1	3.039E+1
-9.566E-2	1.670E+1	3.025E+1
-9.404E-2	1.651E+1	3.024E+1
-9.404E-2	1.670E+1	3.000E+1
-9.728E-2	1.658E+1	3.019E+1
-9.404E-2	1.674E+1	3.019E+1
-9.566E-2	1.663E+1	3.026E+1
-9.404E-2	1.674E+1	3.038E+1
-9.566E-2	1.670E+1	3.022E+1
-9.404E-2	1.669E+1	3.020E+1
-9.242E-2	1.663E+1	3.020E+1
-9.728E-2	1.654E+1	3.029E+1
-9.404E-2	1.653E+1	3.011E+1
-9.566E-2	1.671E+1	3.024E+1
-9.242E-2	1.670E+1	3.030E+1
-9.728E-2	1.661E+1	3.043E+1
-9.566E-2	1.673E+1	3.017E+1
-9.566E-2	1.671E+1	3.025E+1
-9.242E-2	1.658E+1	3.031E+1
-9.728E-2	1.652E+1	3.019E+1
-9.566E-2	1.663E+1	3.032E+1
-9.728E-2	1.644E+1	3.016E+1
-9.242E-2	1.662E+1	3.028E+1
-9.728E-2	1.682E+1	3.025E+1
-9.404E-2	1.669E+1	3.030E+1
-9.728E-2	1.663E+1	3.015E+1
-9.566E-2	1.670E+1	3.017E+1
-9.728E-2	1.676E+1	3.015E+1
-9.566E-2	1.664E+1	3.017E+1
-9.242E-2	1.665E+1	3.002E+1
-9.566E-2	1.663E+1	3.020E+1
-9.566E-2	1.661E+1	3.031E+1
-9.566E-2	1.648E+1	3.048E+1
-9.566E-2	1.661E+1	3.046E+1
-9.404E-2	1.670E+1	3.024E+1
-9.728E-2	1.652E+1	3.006E+1
-9.404E-2	1.666E+1	3.011E+1
-9.566E-2	1.662E+1	2.996E+1
-9.242E-2	1.681E+1	3.031E+1
-1.005E-1	1.679E+1	3.018E+1
-9.404E-2	1.661E+1	3.012E+1
-9.566E-2	1.658E+1	3.016E+1
-9.242E-2	1.666E+1	3.019E+1
-9.890E-2	1.679E+1	3.010E+1
-9.404E-2	1.652E+1	3.037E+1
-9.566E-2	1.668E+1	3.021E+1
-9.242E-2	1.661E+1	3.034E+1
-9.728E-2	1.656E+1	3.018E+1
-9.566E-2	1.664E+1	3.035E+1
-9.404E-2	1.670E+1	3.015E+1
-9.404E-2	1.668E+1	3.026E+1
-9.728E-2	1.669E+1	3.028E+1
-9.728E-2	1.659E+1	3.034E+1
-9.566E-2	1.670E+1	3.011E+1
-9.242E-2	1.656E+1	3.019E+1
-9.566E-2	1.652E+1	3.055E+1
-9.566E-2	1.660E+1	3.048E+1
-9.566E-2	1.657E+1	3.018E+1
-9.079E-2	1.668E+1	3.045E+1
-9.728E-2	1.661E+1	3.022E+1
-9.728E-2	1.659E+1	3.018E+1
-9.404E-2	1.652E+1	3.018E+1
-9.566E-2	1.664E+1	3.018E+1
-9.890E-2	1.678E+1	3.020E+1
-9.566E-2	1.676E+1	3.028E+1
-9.404E-2	1.656E+1	3.003E+1
-9.242E-2	1.669E+1	3.030E+1
-9.728E-2	1.659E+1	3.023E+1
-9.728E-2	1.665E+1	3.007E+1
-9.728E-2	1.670E+1	3.020E+1
-9.404E-2	1.663E+1	3.024E+1
-9.404E-2	1.670E+1	3.001E+1
-9.728E-2	1.667E+1	3.023E+1
-9.404E-2	1.651E+1	3.028E+1
-9.404E-2	1.657E+1	3.046E+1
-9.566E-2	1.672E+1	3.023E+1
-9.728E-2	1.675E+1	3.042E+1
-9.404E-2	1.676E+1	3.018E+1
-9.728E-2	1.675E+1	3.041E+1
-9.566E-2	1.678E+1	3.020E+1
-9.728E-2	1.664E+1	3.024E+1
-9.404E-2	1.653E+1	3.039E+1
-9.728E-2	1.673E+1	3.036E+1
-9.728E-2	1.666E+1	3.025E+1
-9.728E-2	1.658E+1	3.015E+1
-9.566E-2	1.660E+1	3.020E+1
-9.404E-2	1.669E+1	3.006E+1
-9.728E-2	1.656E+1	3.018E+1
-9.566E-2	1.664E+1	3.015E+1
-9.566E-2	1.659E+1	3.023E+1
-9.242E-2	1.655E+1	3.024E+1
-9.728E-2	1.665E+1	3.038E+1
-9.728E-2	1.663E+1	3.024E+1
-9.404E-2	1.652E+1	3.020E+1
-9.404E-2	1.664E+1	3.015E+1
-9.566E-2	1.671E+1	3.043E+1
-9.566E-2	1.658E+1	3.022E+1
-9.566E-2	1.668E+1	3.015E+1
-9.566E-2	1.683E+1	2.997E+1
-9.404E-2	1.677E+1	3.033E+1
-9.728E-2	1.664E+1	3.015E+1
-9.404E-2	1.658E+1	3.025E+1
-9.566E-2	1.659E+1	3.018E+1
-9.404E-2	1.662E+1	3.017E+1
-9.890E-2	1.670E+1	3.027E+1
-9.566E-2	1.653E+1	3.011E+1
-9.566E-2	1.649E+1	3.008E+1
-9.566E-2	1.662E+1	3.012E+1
-9.890E-2	1.641E+1	3.027E+1
-9.242E-2	1.666E+1	3.027E+1
-9.890E-2	1.657E+1	3.021E+1
-9.728E-2	1.670E+1	3.026E+1
-9.728E-2	1.658E+1	3.004E+1
-9.242E-2	1.681E+1	3.013E+1
-9.404E-2	1.657E+1	3.018E+1
-9.404E-2	1.668E+1	3.018E+1
-9.728E-2	1.656E+1	3.033E+1
-9.404E-2	1.670E+1	3.030E+1
-9.566E-2	1.672E+1	3.051E+1
-9.242E-2	1.655E+1	3.036E+1
-9.566E-2	1.671E+1	3.033E+1
-9.079E-2	1.658E+1	3.019E+1
-9.242E-2	1.666E+1	3.010E+1
-9.566E-2	1.655E+1	3.030E+1
-9.566E-2	1.664E+1	3.023E+1
-9.404E-2	1.664E+1	3.019E+1
-9.079E-2	1.652E+1	3.007E+1
-9.404E-2	1.665E+1	3.015E+1
-9.728E-2	1.670E+1	3.019E+1
-9.566E-2	1.679E+1	3.032E+1
-9.890E-2	1.662E+1	3.032E+1
-9.079E-2	1.676E+1	3.006E+1
-9.728E-2	1.653E+1	3.033E+1
-9.242E-2	1.666E+1	3.006E+1
-9.728E-2	1.658E+1	3.009E+1
-9.242E-2	1.664E+1	3.016E+1
-9.566E-2	1.663E+1	3.018E+1
-9.242E-2	1.655E+1	3.027E+1
-9.242E-2	1.657E+1	3.028E+1
-9.566E-2	1.659E+1	3.014E+1
-1.005E-1	1.660E+1	3.016E+1
-9.404E-2	1.655E+1	3.015E+1
-9.566E-2	1.655E+1	3.020E+1
-9.566E-2	1.674E+1	3.013E+1
-9.566E-2	1.657E+1	3.017E+1
-9.566E-2	1.659E+1	3.023E+1
-9.404E-2	1.659E+1	3.021E+1
-9.404E-2	1.658E+1	3.014E+1
-9.728E-2	1.663E+1	3.034E+1
-9.404E-2	1.680E+1	3.018E+1
-9.566E-2	1.659E+1	2.995E+1
-9.566E-2	1.647E+1	3.020E+1
-9.728E-2	1.667E+1	3.036E+1
-9.566E-2	1.668E+1	3.025E+1
-9.404E-2	1.664E+1	3.020E+1
-9.404E-2	1.671E+1	2.997E+1
-9.890E-2	1.654E+1	3.023E+1
-9.728E-2	1.673E+1	3.010E+1
-9.566E-2	1.668E+1	3.025E+1
-9.404E-2	1.664E+1	3.022E+1
-9.728E-2	1.670E+1	3.005E+1
-9.404E-2	1.663E+1	3.033E+1
-9.404E-2	1.672E+1	3.007E+1
-9.404E-2	1.659E+1	3.022E+1
-9.890E-2	1.666E+1	3.033E+1
-9.566E-2	1.667E+1	3.018E+1
-9.728E-2	1.660E+1	3.010E+1
-9.566E-2	1.659E+1	3.010E+1
-9.566E-2	1.663E+1	3.031E+1
-9.404E-2	1.673E+1	3.027E+1
-9.404E-2	1.680E+1	3.051E+1
-9.242E-2	1.673E+1	3.027E+1
-9.566E-2	1.658E+1	3.000E+1
-9.566E-2	1.653E+1	3.012E+1
-9.404E-2	1.675E+1	3.026E+1
-9.566E-2	1.658E+1	3.035E+1
-9.404E-2	1.659E+1	3.026E+1
-9.404E-2	1.665E+1	3.020E+1
-9.242E-2	1.651E+1	3.031E+1
-9.890E-2	1.669E+1	3.027E+1
-9.404E-2	1.653E+1	3.027E+1
-9.566E-2	1.668E+1	3.024E+1
-9.404E-2	1.657E+1	3.018E+1
-9.404E-2	1.668E+1	3.040E+1
-9.566E-2	1.652E+1	3.015E+1
-9.566E-2	1.664E+1	3.018E+1
-9.404E-2	1.668E+1	3.019E+1
-9.890E-2	1.651E+1	3.035E+1
-9.728E-2	1.657E+1	3.015E+1
-9.404E-2	1.656E+1	3.019E+1
-9.566E-2	1.644E+1	3.027E+1
-9.404E-2	1.652E+1	3.012E+1
-9.890E-2	1.675E+1	3.020E+1
-9.566E-2	1.659E+1	3.007E+1
-9.242E-2	1.659E+1	3.007E+1
-9.728E-2	1.667E+1	3.025E+1
-9.404E-2	1.649E+1	3.018E+1
-9.728E-2	1.657E+1	3.056E+1
-9.242E-2	1.684E+1	3.029E+1
-9.566E-2	1.654E+1	3.014E+1
-9.404E-2	1.671E+1	3.029E+1
-9.728E-2	1.661E+1	2.999E+1
-9.404E-2	1.679E+1	3.022E+1
-9.728E-2	1.655E+1	3.014E+1
-9.566E-2	1.669E+1	3.016E+1
-9.566E-2	1.647E+1	3.060E+1
-9.242E-2	1.643E+1	3.011E+1
-9.566E-2	1.659E+1	3.025E+1
-9.404E-2	1.666E+1	3.029E+1
-9.566E-2	1.654E+1	3.022E+1
-9.404E-2	1.659E+1	3.028E+1
-9.566E-2	1.651E+1	3.013E+1
[truncated: 39,966 more rows]
