# Supplementary material for: Improved ANAP incorporation and VCF analysis reveal details of P2X7 current facilitation and a limited conformational interplay between ATP binding and the intracellular ballast domain
Source: eLife. 2023 Jan 4;12:e82479. doi: 10.7554/eLife.82479 (PMC9859053; doi:10.7554/eLife.82479)
Supplement: Figure 6—figure supplement 2—source data 2. [file elife-82479-fig6-figsupp2-data2.zip › Figure-6_figure-supplement-2_source-data-2/P2X7-CaM-M13-mNeonGreen/e14#07.csv]

-1.054E-1	2.694E+1	4.773E+1
-1.054E-1	2.724E+1	4.798E+1
-1.054E-1	2.704E+1	4.793E+1
-1.070E-1	2.713E+1	4.778E+1
-1.070E-1	2.706E+1	4.784E+1
-1.038E-1	2.713E+1	4.793E+1
-1.070E-1	2.731E+1	4.774E+1
-1.070E-1	2.711E+1	4.778E+1
-1.070E-1	2.711E+1	4.788E+1
-1.038E-1	2.694E+1	4.794E+1
-1.103E-1	2.703E+1	4.802E+1
-1.070E-1	2.714E+1	4.795E+1
-1.054E-1	2.707E+1	4.794E+1
-1.054E-1	2.700E+1	4.753E+1
-1.070E-1	2.717E+1	4.785E+1
-1.054E-1	2.714E+1	4.765E+1
-1.054E-1	2.700E+1	4.775E+1
-1.038E-1	2.704E+1	4.765E+1
-1.038E-1	2.702E+1	4.788E+1
-1.103E-1	2.717E+1	4.795E+1
-1.086E-1	2.704E+1	4.759E+1
-1.070E-1	2.710E+1	4.774E+1
-1.070E-1	2.710E+1	4.764E+1
-1.086E-1	2.713E+1	4.787E+1
-1.070E-1	2.709E+1	4.811E+1
-1.038E-1	2.711E+1	4.780E+1
-1.070E-1	2.710E+1	4.783E+1
-1.086E-1	2.717E+1	4.786E+1
-1.103E-1	2.708E+1	4.787E+1
-1.021E-1	2.712E+1	4.797E+1
-1.070E-1	2.697E+1	4.760E+1
-1.086E-1	2.697E+1	4.761E+1
-1.070E-1	2.700E+1	4.768E+1
-1.086E-1	2.717E+1	4.778E+1
-1.086E-1	2.705E+1	4.819E+1
-1.086E-1	2.711E+1	4.785E+1
-1.054E-1	2.707E+1	4.773E+1
-1.054E-1	2.714E+1	4.774E+1
-1.086E-1	2.716E+1	4.774E+1
-1.086E-1	2.705E+1	4.804E+1
-1.086E-1	2.724E+1	4.771E+1
-1.038E-1	2.699E+1	4.795E+1
-1.021E-1	2.701E+1	4.806E+1
-1.086E-1	2.694E+1	4.790E+1
-1.054E-1	2.713E+1	4.790E+1
-1.070E-1	2.690E+1	4.784E+1
-1.070E-1	2.712E+1	4.772E+1
-1.103E-1	2.699E+1	4.776E+1
-1.086E-1	2.714E+1	4.794E+1
-1.054E-1	2.722E+1	4.783E+1
-1.086E-1	2.707E+1	4.759E+1
-1.086E-1	2.714E+1	4.775E+1
-1.086E-1	2.698E+1	4.747E+1
-1.054E-1	2.693E+1	4.776E+1
-1.038E-1	2.701E+1	4.748E+1
-1.103E-1	2.720E+1	4.787E+1
-1.086E-1	2.708E+1	4.784E+1
-1.054E-1	2.713E+1	4.800E+1
-1.054E-1	2.692E+1	4.771E+1
-1.070E-1	2.711E+1	4.779E+1
-1.054E-1	2.706E+1	4.796E+1
-1.038E-1	2.700E+1	4.789E+1
-1.054E-1	2.712E+1	4.789E+1
-1.070E-1	2.709E+1	4.776E+1
-1.070E-1	2.716E+1	4.783E+1
-1.038E-1	2.717E+1	4.775E+1
-1.086E-1	2.692E+1	4.770E+1
-1.119E-1	2.723E+1	4.783E+1
-1.070E-1	2.714E+1	4.798E+1
-1.054E-1	2.712E+1	4.771E+1
-1.070E-1	2.702E+1	4.747E+1
-1.086E-1	2.723E+1	4.793E+1
-1.054E-1	2.726E+1	4.774E+1
-1.054E-1	2.727E+1	4.775E+1
-1.038E-1	2.715E+1	4.781E+1
-1.086E-1	2.718E+1	4.775E+1
-1.103E-1	2.715E+1	4.776E+1
-1.054E-1	2.691E+1	4.774E+1
-1.054E-1	2.705E+1	4.757E+1
-1.086E-1	2.721E+1	4.774E+1
-1.054E-1	2.707E+1	4.767E+1
-1.086E-1	2.710E+1	4.772E+1
-1.070E-1	2.686E+1	4.788E+1
-1.086E-1	2.712E+1	4.785E+1
-1.070E-1	2.704E+1	4.765E+1
-1.038E-1	2.720E+1	4.790E+1
-1.070E-1	2.714E+1	4.790E+1
-1.086E-1	2.710E+1	4.774E+1
-1.054E-1	2.716E+1	4.780E+1
-1.038E-1	2.699E+1	4.803E+1
-1.054E-1	2.716E+1	4.754E+1
-1.103E-1	2.687E+1	4.773E+1
-1.086E-1	2.699E+1	4.765E+1
-1.021E-1	2.702E+1	4.783E+1
-1.054E-1	2.703E+1	4.779E+1
-1.070E-1	2.712E+1	4.771E+1
-1.038E-1	2.713E+1	4.764E+1
-1.054E-1	2.688E+1	4.767E+1
-1.054E-1	2.719E+1	4.754E+1
-1.070E-1	2.697E+1	4.781E+1
-1.054E-1	2.698E+1	4.774E+1
-1.070E-1	2.706E+1	4.788E+1
-1.038E-1	2.700E+1	4.769E+1
-1.054E-1	2.696E+1	4.765E+1
-1.054E-1	2.698E+1	4.772E+1
-1.038E-1	2.711E+1	4.748E+1
-1.054E-1	2.690E+1	4.773E+1
-1.103E-1	2.705E+1	4.782E+1
-1.054E-1	2.715E+1	4.759E+1
-1.021E-1	2.689E+1	4.791E+1
-1.070E-1	2.699E+1	4.769E+1
-1.054E-1	2.699E+1	4.812E+1
-1.054E-1	2.696E+1	4.770E+1
-1.070E-1	2.698E+1	4.802E+1
-1.038E-1	2.720E+1	4.754E+1
-1.103E-1	2.700E+1	4.787E+1
-1.054E-1	2.698E+1	4.762E+1
-1.021E-1	2.683E+1	4.800E+1
-1.038E-1	2.704E+1	4.769E+1
-1.070E-1	2.716E+1	4.797E+1
-1.054E-1	2.687E+1	4.787E+1
-1.038E-1	2.700E+1	4.779E+1
-1.054E-1	2.683E+1	4.773E+1
-1.070E-1	2.720E+1	4.781E+1
-1.086E-1	2.692E+1	4.782E+1
-1.038E-1	2.696E+1	4.751E+1
-1.038E-1	2.704E+1	4.794E+1
-1.086E-1	2.700E+1	4.814E+1
-1.054E-1	2.686E+1	4.751E+1
-1.038E-1	2.698E+1	4.752E+1
-1.021E-1	2.704E+1	4.786E+1
-1.086E-1	2.714E+1	4.765E+1
-1.070E-1	2.699E+1	4.761E+1
-1.021E-1	2.724E+1	4.790E+1
-1.038E-1	2.689E+1	4.766E+1
-1.086E-1	2.708E+1	4.790E+1
-1.070E-1	2.704E+1	4.770E+1
-1.005E-1	2.688E+1	4.796E+1
-1.070E-1	2.713E+1	4.782E+1
-1.070E-1	2.699E+1	4.809E+1
-1.070E-1	2.697E+1	4.791E+1
-1.021E-1	2.691E+1	4.796E+1
-1.054E-1	2.694E+1	4.779E+1
-1.086E-1	2.707E+1	4.769E+1
-1.070E-1	2.729E+1	4.773E+1
-1.038E-1	2.710E+1	4.789E+1
-1.086E-1	2.703E+1	4.795E+1
-1.070E-1	2.698E+1	4.792E+1
-1.086E-1	2.716E+1	4.773E+1
-1.021E-1	2.704E+1	4.787E+1
-1.054E-1	2.712E+1	4.784E+1
-1.054E-1	2.699E+1	4.794E+1
-1.086E-1	2.703E+1	4.770E+1
-1.054E-1	2.703E+1	4.777E+1
-1.054E-1	2.712E+1	4.765E+1
-1.086E-1	2.701E+1	4.789E+1
-1.070E-1	2.694E+1	4.772E+1
-1.054E-1	2.720E+1	4.773E+1
-1.054E-1	2.738E+1	4.809E+1
-1.054E-1	2.681E+1	4.805E+1
-1.070E-1	2.711E+1	4.778E+1
-1.021E-1	2.693E+1	4.797E+1
-1.054E-1	2.697E+1	4.783E+1
-1.070E-1	2.716E+1	4.779E+1
-1.038E-1	2.700E+1	4.777E+1
-1.021E-1	2.704E+1	4.790E+1
-1.070E-1	2.703E+1	4.747E+1
-1.086E-1	2.706E+1	4.767E+1
-1.054E-1	2.725E+1	4.782E+1
-1.038E-1	2.706E+1	4.757E+1
-1.070E-1	2.700E+1	4.812E+1
-1.054E-1	2.699E+1	4.786E+1
-1.054E-1	2.686E+1	4.776E+1
-1.054E-1	2.699E+1	4.782E+1
-1.038E-1	2.700E+1	4.797E+1
-1.054E-1	2.679E+1	4.789E+1
-1.054E-1	2.673E+1	4.761E+1
-1.021E-1	2.698E+1	4.782E+1
-1.070E-1	2.709E+1	4.788E+1
-1.054E-1	2.710E+1	4.783E+1
-1.070E-1	2.721E+1	4.782E+1
-1.054E-1	2.703E+1	4.771E+1
-1.038E-1	2.697E+1	4.778E+1
-1.103E-1	2.722E+1	4.768E+1
-1.021E-1	2.698E+1	4.755E+1
-1.021E-1	2.699E+1	4.800E+1
-1.070E-1	2.716E+1	4.758E+1
-1.086E-1	2.704E+1	4.776E+1
-1.038E-1	2.705E+1	4.748E+1
-1.005E-1	2.692E+1	4.761E+1
-1.054E-1	2.723E+1	4.767E+1
-1.086E-1	2.708E+1	4.798E+1
-1.054E-1	2.702E+1	4.771E+1
-1.021E-1	2.696E+1	4.764E+1
-1.070E-1	2.699E+1	4.794E+1
-1.119E-1	2.722E+1	4.771E+1
-1.038E-1	2.711E+1	4.804E+1
-1.021E-1	2.694E+1	4.785E+1
-1.086E-1	2.699E+1	4.782E+1
-1.070E-1	2.701E+1	4.770E+1
-1.070E-1	2.687E+1	4.791E+1
-1.038E-1	2.670E+1	4.788E+1
-1.054E-1	2.705E+1	4.763E+1
-1.070E-1	2.680E+1	4.728E+1
-1.054E-1	2.704E+1	4.792E+1
-1.021E-1	2.696E+1	4.778E+1
-1.054E-1	2.704E+1	4.787E+1
-1.054E-1	2.724E+1	4.773E+1
-1.054E-1	2.698E+1	4.785E+1
-1.054E-1	2.703E+1	4.763E+1
-1.038E-1	2.704E+1	4.786E+1
-1.054E-1	2.704E+1	4.767E+1
-1.086E-1	2.691E+1	4.762E+1
-1.038E-1	2.731E+1	4.763E+1
-1.054E-1	2.713E+1	4.756E+1
-1.070E-1	2.695E+1	4.772E+1
-1.070E-1	2.703E+1	4.792E+1
-1.021E-1	2.709E+1	4.760E+1
-1.038E-1	2.703E+1	4.799E+1
-1.054E-1	2.702E+1	4.766E+1
-1.086E-1	2.706E+1	4.792E+1
-1.038E-1	2.703E+1	4.770E+1
-1.054E-1	2.696E+1	4.782E+1
-1.070E-1	2.694E+1	4.764E+1
-1.054E-1	2.690E+1	4.769E+1
-1.038E-1	2.699E+1	4.785E+1
-1.038E-1	2.710E+1	4.785E+1
-1.103E-1	2.719E+1	4.754E+1
-1.086E-1	2.716E+1	4.782E+1
-1.038E-1	2.700E+1	4.767E+1
-1.070E-1	2.703E+1	4.756E+1
-1.103E-1	2.713E+1	4.776E+1
-1.054E-1	2.701E+1	4.778E+1
-1.054E-1	2.722E+1	4.774E+1
-1.038E-1	2.701E+1	4.808E+1
-1.070E-1	2.715E+1	4.781E+1
-1.054E-1	2.716E+1	4.796E+1
-1.021E-1	2.699E+1	4.791E+1
-1.054E-1	2.716E+1	4.751E+1
-1.103E-1	2.690E+1	4.799E+1
-1.038E-1	2.705E+1	4.790E+1
-1.070E-1	2.678E+1	4.758E+1
-1.054E-1	2.713E+1	4.773E+1
-1.103E-1	2.706E+1	4.771E+1
-1.054E-1	2.712E+1	4.776E+1
-1.038E-1	2.709E+1	4.784E+1
-1.038E-1	2.689E+1	4.787E+1
-1.070E-1	2.727E+1	4.798E+1
-1.038E-1	2.732E+1	4.780E+1
-1.021E-1	2.698E+1	4.803E+1
-1.021E-1	2.698E+1	4.792E+1
-1.054E-1	2.698E+1	4.775E+1
-1.070E-1	2.700E+1	4.771E+1
-1.054E-1	2.694E+1	4.772E+1
-1.054E-1	2.692E+1	4.792E+1
-1.070E-1	2.697E+1	4.767E+1
-1.054E-1	2.691E+1	4.789E+1
-1.038E-1	2.688E+1	4.769E+1
-1.054E-1	2.716E+1	4.801E+1
-1.070E-1	2.715E+1	4.764E+1
-1.038E-1	2.706E+1	4.767E+1
-1.054E-1	2.708E+1	4.811E+1
-1.054E-1	2.718E+1	4.785E+1
-1.054E-1	2.704E+1	4.785E+1
-1.054E-1	2.680E+1	4.765E+1
-1.038E-1	2.717E+1	4.782E+1
-1.038E-1	2.714E+1	4.785E+1
-1.086E-1	2.698E+1	4.789E+1
-1.070E-1	2.692E+1	4.791E+1
-1.038E-1	2.711E+1	4.779E+1
-1.070E-1	2.705E+1	4.766E+1
-1.070E-1	2.710E+1	4.791E+1
-1.070E-1	2.704E+1	4.785E+1
-1.038E-1	2.701E+1	4.784E+1
-1.054E-1	2.709E+1	4.781E+1
-1.070E-1	2.701E+1	4.775E+1
-1.054E-1	2.703E+1	4.769E+1
-1.021E-1	2.710E+1	4.780E+1
-1.054E-1	2.704E+1	4.790E+1
-1.054E-1	2.721E+1	4.760E+1
-1.038E-1	2.689E+1	4.787E+1
-1.054E-1	2.717E+1	4.761E+1
-1.038E-1	2.685E+1	4.780E+1
-1.070E-1	2.705E+1	4.787E+1
-1.070E-1	2.729E+1	4.791E+1
-1.038E-1	2.708E+1	4.771E+1
-1.054E-1	2.708E+1	4.770E+1
-1.103E-1	2.715E+1	4.788E+1
-1.054E-1	2.716E+1	4.744E+1
-1.038E-1	2.704E+1	4.763E+1
-1.054E-1	2.723E+1	4.741E+1
-1.070E-1	2.712E+1	4.773E+1
-1.054E-1	2.695E+1	4.780E+1
-1.005E-1	2.707E+1	4.784E+1
-1.038E-1	2.709E+1	4.812E+1
-1.038E-1	2.689E+1	4.771E+1
-1.070E-1	2.708E+1	4.791E+1
-1.038E-1	2.724E+1	4.770E+1
-1.038E-1	2.703E+1	4.767E+1
-1.070E-1	2.710E+1	4.772E+1
-1.054E-1	2.692E+1	4.798E+1
-1.021E-1	2.727E+1	4.791E+1
-1.070E-1	2.717E+1	4.770E+1
-1.054E-1	2.711E+1	4.765E+1
-1.038E-1	2.701E+1	4.781E+1
-1.054E-1	2.701E+1	4.767E+1
-1.070E-1	2.685E+1	4.772E+1
-1.103E-1	2.701E+1	4.788E+1
-1.054E-1	2.708E+1	4.795E+1
-1.038E-1	2.715E+1	4.779E+1
-1.086E-1	2.699E+1	4.782E+1
-1.070E-1	2.711E+1	4.800E+1
-1.070E-1	2.717E+1	4.765E+1
-1.038E-1	2.683E+1	4.770E+1
-1.070E-1	2.705E+1	4.787E+1
-1.070E-1	2.704E+1	4.789E+1
-1.086E-1	2.695E+1	4.783E+1
-1.021E-1	2.699E+1	4.796E+1
-1.038E-1	2.711E+1	4.802E+1
-1.054E-1	2.692E+1	4.769E+1
-1.070E-1	2.702E+1	4.785E+1
-1.038E-1	2.707E+1	4.777E+1
-1.070E-1	2.705E+1	4.777E+1
-1.054E-1	2.694E+1	4.773E+1
-1.054E-1	2.697E+1	4.766E+1
-1.054E-1	2.701E+1	4.773E+1
-1.054E-1	2.711E+1	4.774E+1
-1.038E-1	2.704E+1	4.788E+1
-1.070E-1	2.690E+1	4.766E+1
-1.038E-1	2.723E+1	4.775E+1
-1.070E-1	2.707E+1	4.791E+1
-1.054E-1	2.728E+1	4.768E+1
-1.103E-1	2.679E+1	4.792E+1
-1.070E-1	2.702E+1	4.777E+1
-1.054E-1	2.704E+1	4.793E+1
-1.070E-1	2.703E+1	4.766E+1
-1.054E-1	2.718E+1	4.767E+1
-1.005E-1	2.701E+1	4.769E+1
-1.038E-1	2.721E+1	4.780E+1
-1.086E-1	2.707E+1	4.785E+1
-1.070E-1	2.682E+1	4.770E+1
-1.038E-1	2.702E+1	4.748E+1
-1.070E-1	2.705E+1	4.790E+1
-1.054E-1	2.690E+1	4.790E+1
-1.086E-1	2.715E+1	4.801E+1
-1.038E-1	2.717E+1	4.781E+1
-1.070E-1	2.700E+1	4.761E+1
-1.070E-1	2.719E+1	4.774E+1
-1.070E-1	2.696E+1	4.761E+1
-1.054E-1	2.700E+1	4.744E+1
-1.070E-1	2.722E+1	4.785E+1
-1.070E-1	2.715E+1	4.788E+1
-1.070E-1	2.706E+1	4.773E+1
-1.038E-1	2.697E+1	4.771E+1
-1.054E-1	2.723E+1	4.773E+1
-1.054E-1	2.720E+1	4.777E+1
-1.054E-1	2.698E+1	4.788E+1
-1.038E-1	2.715E+1	4.754E+1
-1.070E-1	2.711E+1	4.773E+1
-1.086E-1	2.718E+1	4.780E+1
-1.054E-1	2.722E+1	4.758E+1
-1.054E-1	2.706E+1	4.759E+1
-1.070E-1	2.714E+1	4.760E+1
-1.070E-1	2.693E+1	4.777E+1
-1.070E-1	2.703E+1	4.769E+1
-1.070E-1	2.694E+1	4.775E+1
-1.021E-1	2.701E+1	4.779E+1
-1.038E-1	2.692E+1	4.778E+1
-1.054E-1	2.696E+1	4.771E+1
-1.038E-1	2.702E+1	4.762E+1
-1.070E-1	2.709E+1	4.775E+1
-1.070E-1	2.698E+1	4.768E+1
-1.070E-1	2.709E+1	4.791E+1
-1.038E-1	2.708E+1	4.776E+1
-1.038E-1	2.698E+1	4.762E+1
-1.070E-1	2.701E+1	4.773E+1
-1.070E-1	2.707E+1	4.753E+1
-9.890E-2	2.684E+1	4.788E+1
-1.038E-1	2.724E+1	4.776E+1
-1.054E-1	2.688E+1	4.761E+1
-1.054E-1	2.709E+1	4.775E+1
-1.038E-1	2.698E+1	4.767E+1
-1.070E-1	2.696E+1	4.784E+1
-1.038E-1	2.689E+1	4.789E+1
-1.054E-1	2.688E+1	4.780E+1
-1.021E-1	2.722E+1	4.788E+1
-1.038E-1	2.704E+1	4.809E+1
-1.054E-1	2.708E+1	4.756E+1
-1.054E-1	2.709E+1	4.761E+1
-1.038E-1	2.704E+1	4.775E+1
-1.005E-1	2.702E+1	4.797E+1
-1.038E-1	2.722E+1	4.811E+1
-1.086E-1	2.677E+1	4.797E+1
-1.054E-1	2.696E+1	4.777E+1
-1.005E-1	2.706E+1	4.780E+1
-1.070E-1	2.692E+1	4.790E+1
-1.054E-1	2.717E+1	4.781E+1
-1.038E-1	2.716E+1	4.788E+1
-1.038E-1	2.711E+1	4.768E+1
-1.070E-1	2.703E+1	4.771E+1
-1.086E-1	2.714E+1	4.790E+1
-1.021E-1	2.713E+1	4.789E+1
-1.038E-1	2.702E+1	4.775E+1
-1.103E-1	2.689E+1	4.774E+1
-1.070E-1	2.715E+1	4.780E+1
-1.054E-1	2.704E+1	4.758E+1
-1.054E-1	2.699E+1	4.747E+1
-1.070E-1	2.706E+1	4.783E+1
-1.021E-1	2.716E+1	4.774E+1
-1.038E-1	2.705E+1	4.758E+1
-1.054E-1	2.707E+1	4.788E+1
-1.070E-1	2.697E+1	4.772E+1
-1.038E-1	2.709E+1	4.765E+1
-1.070E-1	2.707E+1	4.761E+1
-1.038E-1	2.686E+1	4.797E+1
-1.038E-1	2.697E+1	4.768E+1
-1.070E-1	2.696E+1	4.778E+1
-1.054E-1	2.715E+1	4.802E+1
-1.021E-1	2.696E+1	4.766E+1
-1.103E-1	2.693E+1	4.785E+1
-1.070E-1	2.704E+1	4.776E+1
-1.054E-1	2.707E+1	4.761E+1
-1.054E-1	2.697E+1	4.776E+1
-1.070E-1	2.710E+1	4.777E+1
-1.054E-1	2.711E+1	4.770E+1
-1.021E-1	2.708E+1	4.782E+1
-1.005E-1	2.689E+1	4.779E+1
-1.086E-1	2.706E+1	4.791E+1
-1.021E-1	2.708E+1	4.778E+1
-1.038E-1	2.736E+1	4.767E+1
-1.021E-1	2.700E+1	4.764E+1
-1.103E-1	2.706E+1	4.767E+1
-1.038E-1	2.708E+1	4.788E+1
-1.054E-1	2.721E+1	4.770E+1
-1.054E-1	2.695E+1	4.783E+1
-1.054E-1	2.710E+1	4.807E+1
-1.054E-1	2.691E+1	4.781E+1
-1.054E-1	2.720E+1	4.793E+1
-1.038E-1	2.686E+1	4.802E+1
-1.103E-1	2.694E+1	4.763E+1
-1.086E-1	2.697E+1	4.764E+1
-1.038E-1	2.692E+1	4.789E+1
-1.005E-1	2.711E+1	4.766E+1
-1.086E-1	2.724E+1	4.757E+1
-1.070E-1	2.709E+1	4.763E+1
-1.038E-1	2.692E+1	4.776E+1
-1.038E-1	2.692E+1	4.786E+1
-1.054E-1	2.700E+1	4.762E+1
-1.038E-1	2.713E+1	4.768E+1
-1.054E-1	2.701E+1	4.762E+1
-1.070E-1	2.702E+1	4.784E+1
-1.054E-1	2.694E+1	4.780E+1
-1.054E-1	2.712E+1	4.785E+1
-1.021E-1	2.708E+1	4.798E+1
-1.038E-1	2.686E+1	4.747E+1
-1.070E-1	2.681E+1	4.789E+1
-1.070E-1	2.719E+1	4.775E+1
-1.054E-1	2.698E+1	4.768E+1
-1.070E-1	2.715E+1	4.772E+1
-1.038E-1	2.712E+1	4.785E+1
-1.054E-1	2.712E+1	4.758E+1
-1.054E-1	2.700E+1	4.777E+1
-1.021E-1	2.693E+1	4.785E+1
-1.086E-1	2.705E+1	4.795E+1
-1.086E-1	2.703E+1	4.790E+1
-9.890E-2	2.717E+1	4.778E+1
-1.038E-1	2.721E+1	4.745E+1
-1.086E-1	2.708E+1	4.774E+1
-1.070E-1	2.689E+1	4.767E+1
-1.021E-1	2.704E+1	4.797E+1
-1.070E-1	2.709E+1	4.766E+1
-1.086E-1	2.711E+1	4.793E+1
-1.054E-1	2.706E+1	4.779E+1
-1.005E-1	2.696E+1	4.773E+1
-1.038E-1	2.706E+1	4.781E+1
-1.086E-1	2.701E+1	4.776E+1
-1.054E-1	2.709E+1	4.773E+1
-1.021E-1	2.701E+1	4.765E+1
-1.038E-1	2.701E+1	4.779E+1
-1.070E-1	2.730E+1	4.760E+1
-1.054E-1	2.711E+1	4.782E+1
-1.038E-1	2.685E+1	4.789E+1
-1.038E-1	2.701E+1	4.785E+1
-1.054E-1	2.698E+1	4.767E+1
-1.070E-1	2.733E+1	4.760E+1
-1.038E-1	2.712E+1	4.768E+1
-1.038E-1	2.687E+1	4.774E+1
-1.070E-1	2.686E+1	4.773E+1
-1.054E-1	2.731E+1	4.768E+1
-1.005E-1	2.703E+1	4.763E+1
-1.086E-1	2.698E+1	4.773E+1
-1.054E-1	2.699E+1	4.789E+1
-1.070E-1	2.710E+1	4.767E+1
-1.005E-1	2.687E+1	4.786E+1
-1.054E-1	2.720E+1	4.756E+1
-1.070E-1	2.692E+1	4.776E+1
-1.038E-1	2.716E+1	4.800E+1
-1.021E-1	2.694E+1	4.792E+1
-1.038E-1	2.712E+1	4.774E+1
-1.054E-1	2.710E+1	4.783E+1
-1.038E-1	2.697E+1	4.780E+1
-1.005E-1	2.702E+1	4.771E+1
-1.038E-1	2.703E+1	4.774E+1
-1.038E-1	2.713E+1	4.772E+1
-1.086E-1	2.692E+1	4.763E+1
-1.021E-1	2.695E+1	4.774E+1
-1.038E-1	2.698E+1	4.810E+1
-1.054E-1	2.700E+1	4.782E+1
-1.054E-1	2.682E+1	4.782E+1
-1.038E-1	2.695E+1	4.785E+1
-1.038E-1	2.714E+1	4.779E+1
-1.054E-1	2.693E+1	4.772E+1
-1.038E-1	2.702E+1	4.792E+1
-1.005E-1	2.710E+1	4.769E+1
-1.038E-1	2.704E+1	4.782E+1
-1.054E-1	2.712E+1	4.773E+1
-1.070E-1	2.713E+1	4.753E+1
-1.021E-1	2.706E+1	4.764E+1
-1.070E-1	2.699E+1	4.777E+1
-1.054E-1	2.693E+1	4.750E+1
-1.070E-1	2.696E+1	4.763E+1
-1.038E-1	2.699E+1	4.773E+1
-1.021E-1	2.722E+1	4.792E+1
-1.038E-1	2.704E+1	4.761E+1
-1.070E-1	2.694E+1	4.774E+1
-1.005E-1	2.703E+1	4.784E+1
-1.070E-1	2.696E+1	4.766E+1
-1.070E-1	2.702E+1	4.757E+1
-1.054E-1	2.702E+1	4.772E+1
-1.038E-1	2.683E+1	4.782E+1
-1.054E-1	2.705E+1	4.781E+1
-1.054E-1	2.706E+1	4.772E+1
-1.086E-1	2.702E+1	4.752E+1
-1.021E-1	2.685E+1	4.764E+1
-1.038E-1	2.715E+1	4.750E+1
-1.086E-1	2.714E+1	4.789E+1
-1.086E-1	2.693E+1	4.774E+1
-1.021E-1	2.725E+1	4.764E+1
-1.054E-1	2.717E+1	4.763E+1
-1.070E-1	2.692E+1	4.757E+1
-1.070E-1	2.704E+1	4.764E+1
-1.021E-1	2.698E+1	4.768E+1
-1.021E-1	2.704E+1	4.806E+1
-1.070E-1	2.701E+1	4.758E+1
-1.054E-1	2.694E+1	4.766E+1
-1.038E-1	2.708E+1	4.770E+1
-1.038E-1	2.703E+1	4.800E+1
-1.070E-1	2.700E+1	4.797E+1
-1.054E-1	2.691E+1	4.795E+1
-1.038E-1	2.692E+1	4.782E+1
-1.054E-1	2.707E+1	4.776E+1
-1.054E-1	2.705E+1	4.786E+1
-1.054E-1	2.711E+1	4.788E+1
-1.021E-1	2.709E+1	4.767E+1
-1.070E-1	2.700E+1	4.761E+1
-1.038E-1	2.701E+1	4.762E+1
-1.054E-1	2.685E+1	4.765E+1
-1.070E-1	2.717E+1	4.778E+1
-1.038E-1	2.712E+1	4.793E+1
-1.070E-1	2.694E+1	4.771E+1
-1.070E-1	2.685E+1	4.758E+1
-1.021E-1	2.703E+1	4.785E+1
-1.054E-1	2.680E+1	4.750E+1
-1.070E-1	2.714E+1	4.779E+1
-1.038E-1	2.684E+1	4.800E+1
-1.070E-1	2.698E+1	4.785E+1
-1.038E-1	2.695E+1	4.769E+1
-1.038E-1	2.687E+1	4.784E+1
-1.054E-1	2.700E+1	4.762E+1
-1.038E-1	2.700E+1	4.753E+1
-1.038E-1	2.693E+1	4.765E+1
-1.054E-1	2.702E+1	4.772E+1
-1.070E-1	2.690E+1	4.783E+1
-1.054E-1	2.690E+1	4.787E+1
-1.038E-1	2.691E+1	4.795E+1
-1.070E-1	2.694E+1	4.770E+1
-1.054E-1	2.712E+1	4.801E+1
-1.021E-1	2.682E+1	4.782E+1
-1.021E-1	2.719E+1	4.798E+1
-1.070E-1	2.694E+1	4.795E+1
-1.038E-1	2.699E+1	4.754E+1
-1.021E-1	2.698E+1	4.769E+1
-1.038E-1	2.709E+1	4.770E+1
-1.054E-1	2.703E+1	4.754E+1
-1.070E-1	2.699E+1	4.777E+1
-1.021E-1	2.707E+1	4.773E+1
-1.038E-1	2.712E+1	4.796E+1
-1.086E-1	2.679E+1	4.761E+1
-1.021E-1	2.697E+1	4.782E+1
-1.038E-1	2.714E+1	4.772E+1
-1.054E-1	2.698E+1	4.779E+1
-1.086E-1	2.697E+1	4.785E+1
-1.038E-1	2.688E+1	4.782E+1
-1.038E-1	2.696E+1	4.790E+1
-1.038E-1	2.700E+1	4.785E+1
-1.070E-1	2.709E+1	4.776E+1
-1.038E-1	2.701E+1	4.789E+1
-1.054E-1	2.701E+1	4.785E+1
-1.038E-1	2.694E+1	4.770E+1
-1.054E-1	2.704E+1	4.773E+1
-1.038E-1	2.681E+1	4.777E+1
-1.038E-1	2.719E+1	4.775E+1
-1.038E-1	2.704E+1	4.773E+1
-1.070E-1	2.697E+1	4.763E+1
-1.054E-1	2.708E+1	4.771E+1
-1.070E-1	2.717E+1	4.794E+1
-1.038E-1	2.690E+1	4.770E+1
-1.086E-1	2.701E+1	4.769E+1
-1.021E-1	2.688E+1	4.778E+1
-1.005E-1	2.693E+1	4.751E+1
-1.054E-1	2.694E+1	4.777E+1
-1.086E-1	2.679E+1	4.757E+1
-1.038E-1	2.715E+1	4.768E+1
-1.038E-1	2.705E+1	4.800E+1
-1.038E-1	2.709E+1	4.802E+1
-1.054E-1	2.726E+1	4.790E+1
-1.054E-1	2.696E+1	4.785E+1
-1.054E-1	2.706E+1	4.791E+1
-1.038E-1	2.694E+1	4.785E+1
-1.086E-1	2.704E+1	4.771E+1
-1.038E-1	2.701E+1	4.798E+1
-1.054E-1	2.704E+1	4.773E+1
-1.038E-1	2.700E+1	4.779E+1
-1.070E-1	2.699E+1	4.791E+1
-1.038E-1	2.716E+1	4.778E+1
-1.005E-1	2.686E+1	4.788E+1
-1.038E-1	2.688E+1	4.792E+1
-1.070E-1	2.697E+1	4.756E+1
-1.070E-1	2.692E+1	4.782E+1
-1.038E-1	2.706E+1	4.771E+1
-1.038E-1	2.700E+1	4.791E+1
-1.070E-1	2.685E+1	4.788E+1
-1.070E-1	2.699E+1	4.759E+1
-1.038E-1	2.719E+1	4.762E+1
-1.021E-1	2.696E+1	4.763E+1
-1.070E-1	2.692E+1	4.797E+1
-1.070E-1	2.698E+1	4.777E+1
-1.054E-1	2.694E+1	4.774E+1
-1.021E-1	2.689E+1	4.799E+1
-1.086E-1	2.706E+1	4.788E+1
-1.054E-1	2.686E+1	4.797E+1
-1.021E-1	2.694E+1	4.744E+1
-1.038E-1	2.705E+1	4.767E+1
-1.054E-1	2.702E+1	4.760E+1
-1.070E-1	2.692E+1	4.761E+1
-1.038E-1	2.692E+1	4.773E+1
-1.054E-1	2.698E+1	4.783E+1
-1.054E-1	2.680E+1	4.748E+1
-1.021E-1	2.726E+1	4.756E+1
-1.021E-1	2.732E+1	4.770E+1
-1.054E-1	2.697E+1	4.786E+1
-1.054E-1	2.718E+1	4.788E+1
-1.038E-1	2.703E+1	4.794E+1
-1.038E-1	2.685E+1	4.748E+1
-1.021E-1	2.700E+1	4.770E+1
-1.070E-1	2.688E+1	4.769E+1
-1.054E-1	2.703E+1	4.756E+1
-1.038E-1	2.712E+1	4.778E+1
-1.021E-1	2.697E+1	4.769E+1
-1.054E-1	2.716E+1	4.779E+1
-1.054E-1	2.699E+1	4.787E+1
-9.890E-2	2.688E+1	4.767E+1
-1.021E-1	2.684E+1	4.788E+1
-1.086E-1	2.707E+1	4.764E+1
-1.038E-1	2.702E+1	4.786E+1
-1.054E-1	2.687E+1	4.775E+1
-1.086E-1	2.701E+1	4.777E+1
-1.086E-1	2.706E+1	4.774E+1
-1.070E-1	2.713E+1	4.792E+1
-1.054E-1	2.707E+1	4.782E+1
-1.021E-1	2.704E+1	4.760E+1
-1.021E-1	2.712E+1	4.809E+1
-1.070E-1	2.711E+1	4.775E+1
-1.021E-1	2.690E+1	4.731E+1
-1.054E-1	2.705E+1	4.768E+1
-1.054E-1	2.700E+1	4.753E+1
-1.070E-1	2.704E+1	4.785E+1
-1.005E-1	2.710E+1	4.788E+1
-1.054E-1	2.719E+1	4.790E+1
-1.038E-1	2.695E+1	4.771E+1
-1.038E-1	2.702E+1	4.782E+1
-1.054E-1	2.696E+1	4.752E+1
-1.070E-1	2.704E+1	4.773E+1
-1.070E-1	2.689E+1	4.723E+1
-1.070E-1	2.704E+1	4.761E+1
-1.021E-1	2.707E+1	4.773E+1
-1.038E-1	2.711E+1	4.769E+1
-1.054E-1	2.700E+1	4.761E+1
-1.054E-1	2.720E+1	4.741E+1
-1.021E-1	2.702E+1	4.794E+1
-1.038E-1	2.696E+1	4.770E+1
-1.070E-1	2.695E+1	4.787E+1
-1.054E-1	2.696E+1	4.777E+1
-1.005E-1	2.685E+1	4.758E+1
-1.038E-1	2.720E+1	4.791E+1
-1.054E-1	2.703E+1	4.783E+1
-1.038E-1	2.719E+1	4.788E+1
-1.005E-1	2.684E+1	4.780E+1
-1.038E-1	2.696E+1	4.746E+1
-1.038E-1	2.700E+1	4.778E+1
-1.054E-1	2.690E+1	4.779E+1
-1.021E-1	2.696E+1	4.771E+1
-1.038E-1	2.684E+1	4.796E+1
-1.070E-1	2.692E+1	4.749E+1
-1.086E-1	2.691E+1	4.749E+1
-1.021E-1	2.699E+1	4.766E+1
-1.021E-1	2.729E+1	4.779E+1
-1.070E-1	2.709E+1	4.765E+1
-1.054E-1	2.716E+1	4.788E+1
-1.021E-1	2.697E+1	4.781E+1
-1.038E-1	2.708E+1	4.774E+1
-1.070E-1	2.695E+1	4.773E+1
-1.054E-1	2.706E+1	4.761E+1
-1.021E-1	2.704E+1	4.797E+1
-1.038E-1	2.716E+1	4.751E+1
-1.021E-1	2.687E+1	4.774E+1
-1.038E-1	2.717E+1	4.764E+1
-9.890E-2	2.688E+1	4.759E+1
-1.038E-1	2.702E+1	4.784E+1
-1.070E-1	2.695E+1	4.774E+1
-1.054E-1	2.708E+1	4.785E+1
-1.070E-1	2.692E+1	4.792E+1
-1.021E-1	2.686E+1	4.775E+1
-1.054E-1	2.689E+1	4.767E+1
-1.054E-1	2.712E+1	4.771E+1
-1.021E-1	2.692E+1	4.796E+1
-1.038E-1	2.709E+1	4.771E+1
-1.038E-1	2.715E+1	4.762E+1
-1.054E-1	2.713E+1	4.771E+1
-1.038E-1	2.680E+1	4.751E+1
-1.038E-1	2.692E+1	4.790E+1
-1.086E-1	2.714E+1	4.782E+1
-1.070E-1	2.724E+1	4.781E+1
-1.021E-1	2.706E+1	4.777E+1
-1.005E-1	2.702E+1	4.772E+1
-1.070E-1	2.734E+1	4.767E+1
-1.054E-1	2.709E+1	4.767E+1
-1.054E-1	2.702E+1	4.767E+1
-1.021E-1	2.704E+1	4.795E+1
-1.070E-1	2.687E+1	4.762E+1
-1.038E-1	2.692E+1	4.805E+1
-1.038E-1	2.698E+1	4.767E+1
-1.021E-1	2.699E+1	4.750E+1
-1.054E-1	2.710E+1	4.760E+1
-1.038E-1	2.698E+1	4.769E+1
-1.005E-1	2.710E+1	4.776E+1
-1.038E-1	2.702E+1	4.779E+1
-1.070E-1	2.711E+1	4.781E+1
-1.070E-1	2.713E+1	4.751E+1
-1.038E-1	2.684E+1	4.766E+1
-1.054E-1	2.704E+1	4.761E+1
-1.070E-1	2.709E+1	4.774E+1
-1.038E-1	2.702E+1	4.766E+1
-1.038E-1	2.694E+1	4.779E+1
-1.021E-1	2.694E+1	4.765E+1
-1.038E-1	2.721E+1	4.771E+1
-1.038E-1	2.700E+1	4.767E+1
-1.038E-1	2.681E+1	4.786E+1
-1.038E-1	2.697E+1	4.759E+1
-1.070E-1	2.681E+1	4.799E+1
-1.054E-1	2.717E+1	4.792E+1
-1.021E-1	2.704E+1	4.785E+1
-1.038E-1	2.701E+1	4.793E+1
-1.086E-1	2.712E+1	4.767E+1
-1.021E-1	2.685E+1	4.758E+1
-1.038E-1	2.695E+1	4.768E+1
-1.005E-1	2.710E+1	4.777E+1
-1.054E-1	2.691E+1	4.752E+1
-1.070E-1	2.680E+1	4.782E+1
-1.054E-1	2.710E+1	4.782E+1
-1.038E-1	2.687E+1	4.751E+1
-1.038E-1	2.691E+1	4.782E+1
-1.054E-1	2.692E+1	4.769E+1
-1.005E-1	2.696E+1	4.797E+1
-1.021E-1	2.677E+1	4.770E+1
-1.086E-1	2.718E+1	4.785E+1
-1.070E-1	2.692E+1	4.752E+1
-1.038E-1	2.695E+1	4.787E+1
-1.021E-1	2.696E+1	4.798E+1
-1.070E-1	2.695E+1	4.779E+1
-1.054E-1	2.709E+1	4.758E+1
-1.038E-1	2.687E+1	4.758E+1
-1.021E-1	2.707E+1	4.762E+1
-1.054E-1	2.690E+1	4.781E+1
-1.054E-1	2.710E+1	4.782E+1
-1.021E-1	2.706E+1	4.771E+1
-1.021E-1	2.704E+1	4.783E+1
-1.054E-1	2.714E+1	4.772E+1
-1.054E-1	2.689E+1	4.762E+1
-1.005E-1	2.692E+1	4.771E+1
-1.021E-1	2.689E+1	4.787E+1
-1.054E-1	2.692E+1	4.766E+1
-1.070E-1	2.704E+1	4.776E+1
-1.038E-1	2.721E+1	4.792E+1
-1.005E-1	2.684E+1	4.766E+1
-1.038E-1	2.694E+1	4.773E+1
-1.054E-1	2.709E+1	4.748E+1
-1.005E-1	2.705E+1	4.771E+1
-1.038E-1	2.693E+1	4.750E+1
-1.070E-1	2.701E+1	4.796E+1
-1.054E-1	2.713E+1	4.783E+1
-1.038E-1	2.699E+1	4.801E+1
-1.038E-1	2.704E+1	4.749E+1
-1.070E-1	2.701E+1	4.785E+1
-1.005E-1	2.703E+1	4.759E+1
-1.038E-1	2.702E+1	4.779E+1
-1.038E-1	2.695E+1	4.775E+1
-1.038E-1	2.715E+1	4.804E+1
-1.021E-1	2.701E+1	4.781E+1
-1.070E-1	2.704E+1	4.790E+1
-1.038E-1	2.704E+1	4.786E+1
-1.054E-1	2.705E+1	4.767E+1
-1.070E-1	2.697E+1	4.760E+1
-1.038E-1	2.699E+1	4.796E+1
-1.021E-1	2.700E+1	4.761E+1
-1.038E-1	2.704E+1	4.765E+1
-1.070E-1	2.701E+1	4.771E+1
-1.021E-1	2.686E+1	4.781E+1
-1.070E-1	2.704E+1	4.770E+1
-1.054E-1	2.703E+1	4.758E+1
-1.054E-1	2.702E+1	4.780E+1
-1.005E-1	2.709E+1	4.794E+1
-1.005E-1	2.694E+1	4.777E+1
-1.054E-1	2.718E+1	4.798E+1
-1.038E-1	2.703E+1	4.793E+1
-1.038E-1	2.700E+1	4.787E+1
-1.054E-1	2.699E+1	4.764E+1
-1.086E-1	2.697E+1	4.781E+1
-1.054E-1	2.678E+1	4.785E+1
-1.021E-1	2.692E+1	4.772E+1
-1.021E-1	2.701E+1	4.761E+1
-1.070E-1	2.720E+1	4.768E+1
-9.890E-2	2.694E+1	4.778E+1
-1.038E-1	2.716E+1	4.800E+1
-1.021E-1	2.690E+1	4.781E+1
-1.038E-1	2.702E+1	4.771E+1
-1.054E-1	2.697E+1	4.770E+1
-1.038E-1	2.700E+1	4.812E+1
-1.038E-1	2.705E+1	4.755E+1
-1.038E-1	2.684E+1	4.778E+1
-1.086E-1	2.690E+1	4.762E+1
-1.021E-1	2.701E+1	4.789E+1
-1.054E-1	2.698E+1	4.778E+1
-1.054E-1	2.699E+1	4.765E+1
-1.054E-1	2.728E+1	4.793E+1
-1.021E-1	2.701E+1	4.801E+1
-1.021E-1	2.691E+1	4.782E+1
-1.054E-1	2.704E+1	4.796E+1
-1.086E-1	2.722E+1	4.777E+1
-9.890E-2	2.693E+1	4.763E+1
-1.038E-1	2.714E+1	4.799E+1
-1.054E-1	2.693E+1	4.784E+1
-1.054E-1	2.716E+1	4.793E+1
-1.038E-1	2.689E+1	4.774E+1
-1.021E-1	2.692E+1	4.758E+1
-1.038E-1	2.680E+1	4.761E+1
-1.054E-1	2.703E+1	4.786E+1
-1.038E-1	2.714E+1	4.794E+1
-1.005E-1	2.720E+1	4.741E+1
-1.038E-1	2.683E+1	4.765E+1
-1.070E-1	2.701E+1	4.812E+1
-1.038E-1	2.685E+1	4.786E+1
-1.038E-1	2.702E+1	4.764E+1
-1.054E-1	2.700E+1	4.763E+1
-1.070E-1	2.705E+1	4.763E+1
-1.021E-1	2.715E+1	4.805E+1
-1.054E-1	2.704E+1	4.739E+1
-1.054E-1	2.700E+1	4.776E+1
-1.054E-1	2.691E+1	4.797E+1
-9.890E-2	2.689E+1	4.770E+1
-1.054E-1	2.696E+1	4.772E+1
-1.070E-1	2.716E+1	4.786E+1
-1.070E-1	2.718E+1	4.803E+1
-1.021E-1	2.687E+1	4.765E+1
-1.038E-1	2.709E+1	4.785E+1
-1.054E-1	2.680E+1	4.780E+1
-1.054E-1	2.689E+1	4.782E+1
-9.890E-2	2.729E+1	4.776E+1
-1.038E-1	2.697E+1	4.773E+1
-1.038E-1	2.700E+1	4.780E+1
-1.038E-1	2.706E+1	4.797E+1
-1.054E-1	2.685E+1	4.764E+1
-1.021E-1	2.701E+1	4.773E+1
-1.070E-1	2.704E+1	4.782E+1
-1.054E-1	2.688E+1	4.776E+1
-1.021E-1	2.696E+1	4.790E+1
-1.038E-1	2.700E+1	4.787E+1
-1.054E-1	2.696E+1	4.763E+1
-1.054E-1	2.707E+1	4.766E+1
-1.054E-1	2.697E+1	4.762E+1
-1.038E-1	2.727E+1	4.763E+1
-1.038E-1	2.705E+1	4.795E+1
-1.005E-1	2.713E+1	4.779E+1
-1.038E-1	2.690E+1	4.772E+1
-1.038E-1	2.696E+1	4.782E+1
-1.054E-1	2.702E+1	4.789E+1
-1.054E-1	2.695E+1	4.775E+1
-1.054E-1	2.698E+1	4.781E+1
-1.038E-1	2.691E+1	4.789E+1
-1.086E-1	2.710E+1	4.784E+1
-1.070E-1	2.703E+1	4.799E+1
-1.038E-1	2.723E+1	4.783E+1
-1.005E-1	2.700E+1	4.773E+1
-1.038E-1	2.691E+1	4.768E+1
-1.054E-1	2.704E+1	4.770E+1
-1.054E-1	2.693E+1	4.779E+1
-1.038E-1	2.673E+1	4.775E+1
-1.054E-1	2.683E+1	4.801E+1
-1.054E-1	2.692E+1	4.782E+1
-1.038E-1	2.690E+1	4.763E+1
-1.038E-1	2.680E+1	4.780E+1
-1.086E-1	2.733E+1	4.790E+1
-1.054E-1	2.696E+1	4.785E+1
-1.038E-1	2.698E+1	4.794E+1
-1.005E-1	2.707E+1	4.794E+1
-1.086E-1	2.687E+1	4.785E+1
-1.054E-1	2.710E+1	4.776E+1
-1.054E-1	2.697E+1	4.796E+1
-1.038E-1	2.711E+1	4.776E+1
-1.054E-1	2.709E+1	4.784E+1
-1.070E-1	2.701E+1	4.751E+1
-1.021E-1	2.705E+1	4.794E+1
-9.890E-2	2.712E+1	4.790E+1
-1.070E-1	2.713E+1	4.784E+1
-1.038E-1	2.702E+1	4.764E+1
-1.021E-1	2.682E+1	4.769E+1
-1.021E-1	2.680E+1	4.785E+1
-1.021E-1	2.692E+1	4.768E+1
-1.054E-1	2.694E+1	4.795E+1
-1.021E-1	2.711E+1	4.760E+1
-1.021E-1	2.718E+1	4.781E+1
-1.070E-1	2.696E+1	4.764E+1
-1.054E-1	2.701E+1	4.767E+1
-1.038E-1	2.709E+1	4.782E+1
-1.021E-1	2.671E+1	4.782E+1
-1.070E-1	2.712E+1	4.798E+1
-1.038E-1	2.695E+1	4.753E+1
-1.038E-1	2.699E+1	4.791E+1
-1.038E-1	2.701E+1	4.772E+1
-1.070E-1	2.706E+1	4.791E+1
-1.038E-1	2.684E+1	4.798E+1
-1.021E-1	2.704E+1	4.788E+1
-1.021E-1	2.687E+1	4.775E+1
-1.070E-1	2.711E+1	4.757E+1
-1.070E-1	2.719E+1	4.772E+1
-1.021E-1	2.705E+1	4.801E+1
-1.021E-1	2.693E+1	4.788E+1
-1.070E-1	2.702E+1	4.758E+1
-1.054E-1	2.699E+1	4.780E+1
-1.021E-1	2.699E+1	4.784E+1
-1.038E-1	2.708E+1	4.783E+1
-1.054E-1	2.699E+1	4.762E+1
-1.054E-1	2.707E+1	4.768E+1
-1.021E-1	2.700E+1	4.750E+1
-1.021E-1	2.677E+1	4.777E+1
-1.070E-1	2.714E+1	4.782E+1
-1.054E-1	2.697E+1	4.773E+1
-1.005E-1	2.692E+1	4.764E+1
-1.021E-1	2.711E+1	4.796E+1
-1.070E-1	2.696E+1	4.770E+1
-1.054E-1	2.689E+1	4.769E+1
-1.021E-1	2.715E+1	4.764E+1
-1.021E-1	2.695E+1	4.779E+1
-1.038E-1	2.695E+1	4.786E+1
-1.038E-1	2.714E+1	4.780E+1
-1.038E-1	2.704E+1	4.784E+1
-1.021E-1	2.704E+1	4.767E+1
-1.070E-1	2.712E+1	4.788E+1
-1.021E-1	2.708E+1	4.758E+1
-1.021E-1	2.696E+1	4.777E+1
-1.005E-1	2.711E+1	4.793E+1
-1.038E-1	2.702E+1	4.789E+1
-1.038E-1	2.712E+1	4.759E+1
-1.005E-1	2.704E+1	4.753E+1
-1.038E-1	2.716E+1	4.792E+1
-1.038E-1	2.691E+1	4.782E+1
-1.054E-1	2.731E+1	4.781E+1
-1.021E-1	2.670E+1	4.778E+1
-9.890E-2	2.674E+1	4.749E+1
-1.070E-1	2.686E+1	4.797E+1
-1.070E-1	2.690E+1	4.792E+1
-1.005E-1	2.684E+1	4.777E+1
-9.890E-2	2.709E+1	4.758E+1
-1.070E-1	2.698E+1	4.772E+1
-1.054E-1	2.708E+1	4.752E+1
-1.021E-1	2.711E+1	4.767E+1
-1.038E-1	2.689E+1	4.782E+1
-1.070E-1	2.697E+1	4.770E+1
-1.054E-1	2.695E+1	4.752E+1
-1.021E-1	2.705E+1	4.739E+1
-1.021E-1	2.700E+1	4.757E+1
-1.054E-1	2.696E+1	4.787E+1
-1.021E-1	2.711E+1	4.750E+1
-1.005E-1	2.701E+1	4.773E+1
-1.021E-1	2.716E+1	4.774E+1
-1.021E-1	2.687E+1	4.785E+1
-1.021E-1	2.700E+1	4.757E+1
-1.005E-1	2.691E+1	4.766E+1
-1.021E-1	2.690E+1	4.790E+1
-1.054E-1	2.688E+1	4.767E+1
-1.021E-1	2.715E+1	4.778E+1
-1.005E-1	2.694E+1	4.775E+1
-1.054E-1	2.703E+1	4.771E+1
-1.038E-1	2.710E+1	4.763E+1
-1.070E-1	2.694E+1	4.766E+1
-1.005E-1	2.703E+1	4.776E+1
-1.021E-1	2.685E+1	4.750E+1
-1.038E-1	2.694E+1	4.784E+1
-1.054E-1	2.699E+1	4.788E+1
-1.005E-1	2.702E+1	4.764E+1
-1.021E-1	2.696E+1	4.795E+1
-1.038E-1	2.691E+1	4.765E+1
-1.038E-1	2.706E+1	4.778E+1
-1.054E-1	2.690E+1	4.765E+1
-1.021E-1	2.704E+1	4.781E+1
-1.054E-1	2.690E+1	4.774E+1
-1.054E-1	2.708E+1	4.793E+1
-1.021E-1	2.692E+1	4.737E+1
-1.038E-1	2.712E+1	4.774E+1
-1.038E-1	2.691E+1	4.772E+1
-1.070E-1	2.704E+1	4.773E+1
-1.021E-1	2.693E+1	4.791E+1
-1.005E-1	2.696E+1	4.776E+1
-1.054E-1	2.715E+1	4.787E+1
-1.038E-1	2.694E+1	4.789E+1
-1.038E-1	2.715E+1	4.774E+1
-1.038E-1	2.690E+1	4.788E+1
-1.054E-1	2.691E+1	4.801E+1
-1.054E-1	2.701E+1	4.781E+1
-1.005E-1	2.707E+1	4.797E+1
-1.038E-1	2.703E+1	4.800E+1
-1.054E-1	2.705E+1	4.759E+1
-1.070E-1	2.706E+1	4.771E+1
-1.021E-1	2.677E+1	4.803E+1
-1.021E-1	2.687E+1	4.783E+1
-1.021E-1	2.703E+1	4.795E+1
-1.054E-1	2.708E+1	4.781E+1
-1.021E-1	2.712E+1	4.763E+1
-1.021E-1	2.690E+1	4.777E+1
-1.038E-1	2.712E+1	4.766E+1
-1.054E-1	2.716E+1	4.780E+1
-1.038E-1	2.693E+1	4.778E+1
-1.054E-1	2.694E+1	4.751E+1
-1.054E-1	2.692E+1	4.772E+1
-1.054E-1	2.690E+1	4.765E+1
-1.038E-1	2.694E+1	4.791E+1
-1.038E-1	2.703E+1	4.790E+1
-1.038E-1	2.692E+1	4.775E+1
-1.070E-1	2.691E+1	4.806E+1
-1.005E-1	2.690E+1	4.756E+1
-1.021E-1	2.707E+1	4.758E+1
-1.038E-1	2.702E+1	4.777E+1
-1.021E-1	2.715E+1	4.770E+1
-1.005E-1	2.716E+1	4.773E+1
-1.038E-1	2.703E+1	4.781E+1
-1.054E-1	2.715E+1	4.803E+1
-1.070E-1	2.702E+1	4.780E+1
-1.038E-1	2.698E+1	4.752E+1
-1.021E-1	2.688E+1	4.747E+1
-1.054E-1	2.683E+1	4.762E+1
-1.038E-1	2.707E+1	4.782E+1
-1.005E-1	2.680E+1	4.775E+1
-1.005E-1	2.687E+1	4.796E+1
-1.021E-1	2.705E+1	4.797E+1
-1.038E-1	2.710E+1	4.758E+1
-1.021E-1	2.704E+1	4.787E+1
-1.005E-1	2.692E+1	4.773E+1
-1.054E-1	2.706E+1	4.790E+1
-1.070E-1	2.715E+1	4.785E+1
-1.038E-1	2.714E+1	4.773E+1
-1.005E-1	2.691E+1	4.775E+1
-1.038E-1	2.698E+1	4.779E+1
-1.038E-1	2.701E+1	4.785E+1
-1.005E-1	2.699E+1	4.789E+1
-1.021E-1	2.696E+1	4.779E+1
-1.054E-1	2.706E+1	4.773E+1
-1.054E-1	2.707E+1	4.779E+1
-1.021E-1	2.699E+1	4.771E+1
-1.021E-1	2.677E+1	4.754E+1
-1.054E-1	2.707E+1	4.778E+1
-1.038E-1	2.706E+1	4.791E+1
-1.021E-1	2.707E+1	4.790E+1
-1.038E-1	2.688E+1	4.767E+1
-1.054E-1	2.700E+1	4.763E+1
-1.070E-1	2.726E+1	4.775E+1
-1.005E-1	2.692E+1	4.765E+1
-1.005E-1	2.690E+1	4.773E+1
-1.021E-1	2.692E+1	4.771E+1
-1.054E-1	2.709E+1	4.795E+1
-1.021E-1	2.688E+1	4.789E+1
-1.021E-1	2.681E+1	4.763E+1
-1.038E-1	2.682E+1	4.786E+1
-1.054E-1	2.697E+1	4.792E+1
-1.021E-1	2.699E+1	4.764E+1
-1.005E-1	2.715E+1	4.764E+1
-1.038E-1	2.701E+1	4.760E+1
-1.054E-1	2.688E+1	4.753E+1
-1.021E-1	2.701E+1	4.794E+1
-1.038E-1	2.688E+1	4.790E+1
-1.054E-1	2.703E+1	4.778E+1
-1.054E-1	2.696E+1	4.770E+1
-1.005E-1	2.710E+1	4.786E+1
-1.005E-1	2.712E+1	4.761E+1
-1.054E-1	2.693E+1	4.782E+1
-1.054E-1	2.697E+1	4.791E+1
-1.021E-1	2.717E+1	4.781E+1
-1.005E-1	2.688E+1	4.779E+1
-1.054E-1	2.706E+1	4.787E+1
-1.021E-1	2.713E+1	4.765E+1
-1.021E-1	2.706E+1	4.783E+1
-9.890E-2	2.699E+1	4.789E+1
-1.070E-1	2.703E+1	4.763E+1
-1.054E-1	2.709E+1	4.785E+1
-1.005E-1	2.693E+1	4.779E+1
-1.021E-1	2.683E+1	4.772E+1
-1.070E-1	2.689E+1	4.774E+1
-1.038E-1	2.698E+1	4.768E+1
-1.054E-1	2.700E+1	4.780E+1
-1.005E-1	2.698E+1	4.767E+1
-1.005E-1	2.690E+1	4.790E+1
-1.038E-1	2.704E+1	4.774E+1
-1.005E-1	2.683E+1	4.775E+1
-1.005E-1	2.716E+1	4.780E+1
-1.038E-1	2.679E+1	4.780E+1
-1.021E-1	2.691E+1	4.767E+1
-1.005E-1	2.698E+1	4.780E+1
-1.021E-1	2.682E+1	4.752E+1
-1.054E-1	2.692E+1	4.773E+1
-1.038E-1	2.675E+1	4.772E+1
-1.005E-1	2.699E+1	4.790E+1
-1.021E-1	2.707E+1	4.780E+1
-1.038E-1	2.694E+1	4.786E+1
-1.038E-1	2.699E+1	4.778E+1
-1.021E-1	2.688E+1	4.773E+1
-1.038E-1	2.703E+1	4.776E+1
-1.054E-1	2.692E+1	4.767E+1
-1.038E-1	2.696E+1	4.777E+1
-1.038E-1	2.683E+1	4.760E+1
-1.021E-1	2.691E+1	4.767E+1
-1.021E-1	2.686E+1	4.775E+1
-1.054E-1	2.698E+1	4.747E+1
-1.005E-1	2.696E+1	4.773E+1
-1.021E-1	2.701E+1	4.779E+1
-1.038E-1	2.692E+1	4.769E+1
-1.054E-1	2.691E+1	4.757E+1
-1.005E-1	2.704E+1	4.767E+1
-1.005E-1	2.702E+1	4.777E+1
-1.038E-1	2.706E+1	4.776E+1
-1.054E-1	2.700E+1	4.795E+1
-1.021E-1	2.681E+1	4.773E+1
-1.021E-1	2.689E+1	4.789E+1
-1.005E-1	2.699E+1	4.769E+1
-1.054E-1	2.685E+1	4.780E+1
-1.021E-1	2.703E+1	4.787E+1
-1.005E-1	2.696E+1	4.766E+1
-1.070E-1	2.700E+1	4.776E+1
-1.054E-1	2.698E+1	4.772E+1
-1.005E-1	2.710E+1	4.781E+1
-1.021E-1	2.692E+1	4.779E+1
-1.021E-1	2.698E+1	4.747E+1
-1.086E-1	2.701E+1	4.760E+1
-1.005E-1	2.703E+1	4.764E+1
-1.021E-1	2.693E+1	4.792E+1
-1.070E-1	2.714E+1	4.786E+1
-1.038E-1	2.698E+1	4.786E+1
-1.021E-1	2.697E+1	4.759E+1
-1.038E-1	2.699E+1	4.775E+1
-1.038E-1	2.672E+1	4.778E+1
-1.038E-1	2.696E+1	4.764E+1
-1.021E-1	2.708E+1	4.769E+1
-1.021E-1	2.704E+1	4.760E+1
-1.021E-1	2.676E+1	4.763E+1
-1.021E-1	2.704E+1	4.771E+1
-1.005E-1	2.694E+1	4.783E+1
-1.021E-1	2.693E+1	4.793E+1
-1.038E-1	2.698E+1	4.772E+1
-1.038E-1	2.702E+1	4.754E+1
-1.005E-1	2.728E+1	4.769E+1
-1.021E-1	2.714E+1	4.755E+1
-1.038E-1	2.699E+1	4.773E+1
-1.021E-1	2.717E+1	4.774E+1
-1.038E-1	2.701E+1	4.774E+1
-1.021E-1	2.713E+1	4.772E+1
-1.038E-1	2.683E+1	4.747E+1
-1.038E-1	2.695E+1	4.772E+1
-1.054E-1	2.681E+1	4.785E+1
-1.038E-1	2.686E+1	4.788E+1
-1.038E-1	2.684E+1	4.799E+1
-1.054E-1	2.700E+1	4.773E+1
-1.038E-1	2.699E+1	4.768E+1
-1.038E-1	2.682E+1	4.773E+1
-1.021E-1	2.718E+1	4.780E+1
-1.070E-1	2.707E+1	4.769E+1
-1.038E-1	2.713E+1	4.792E+1
-9.890E-2	2.689E+1	4.790E+1
-1.005E-1	2.678E+1	4.769E+1
-1.054E-1	2.693E+1	4.793E+1
-1.021E-1	2.706E+1	4.768E+1
-1.005E-1	2.675E+1	4.760E+1
-1.038E-1	2.688E+1	4.781E+1
-1.070E-1	2.679E+1	4.779E+1
-1.005E-1	2.699E+1	4.763E+1
-1.038E-1	2.706E+1	4.796E+1
-1.038E-1	2.695E+1	4.780E+1
-1.054E-1	2.694E+1	4.779E+1
-1.021E-1	2.707E+1	4.758E+1
-1.021E-1	2.703E+1	4.757E+1
-1.021E-1	2.688E+1	4.798E+1
-1.054E-1	2.710E+1	4.768E+1
-1.021E-1	2.712E+1	4.770E+1
-1.005E-1	2.712E+1	4.788E+1
-1.054E-1	2.691E+1	4.766E+1
-1.038E-1	2.699E+1	4.773E+1
-1.005E-1	2.695E+1	4.788E+1
-1.005E-1	2.699E+1	4.782E+1
-1.038E-1	2.689E+1	4.769E+1
-1.054E-1	2.695E+1	4.751E+1
-1.005E-1	2.699E+1	4.773E+1
-1.005E-1	2.717E+1	4.791E+1
-1.021E-1	2.699E+1	4.797E+1
-1.038E-1	2.690E+1	4.773E+1
-9.890E-2	2.695E+1	4.778E+1
-1.021E-1	2.686E+1	4.773E+1
-1.005E-1	2.671E+1	4.785E+1
-1.021E-1	2.695E+1	4.794E+1
-1.005E-1	2.689E+1	4.759E+1
-1.005E-1	2.695E+1	4.768E+1
-1.038E-1	2.697E+1	4.774E+1
-1.070E-1	2.711E+1	4.774E+1
-1.005E-1	2.706E+1	4.751E+1
-1.038E-1	2.690E+1	4.763E+1
-1.021E-1	2.682E+1	4.765E+1
-1.021E-1	2.702E+1	4.783E+1
-9.728E-2	2.696E+1	4.773E+1
-9.890E-2	2.699E+1	4.779E+1
-1.038E-1	2.696E+1	4.774E+1
-1.038E-1	2.713E+1	4.774E+1
-1.021E-1	2.701E+1	4.787E+1
-9.890E-2	2.683E+1	4.773E+1
-1.038E-1	2.709E+1	4.741E+1
-1.054E-1	2.694E+1	4.753E+1
-9.728E-2	2.694E+1	4.773E+1
-9.890E-2	2.703E+1	4.783E+1
-1.038E-1	2.710E+1	4.757E+1
-1.038E-1	2.710E+1	4.797E+1
-9.890E-2	2.709E+1	4.803E+1
-1.038E-1	2.697E+1	4.813E+1
-1.038E-1	2.706E+1	4.773E+1
-1.038E-1	2.712E+1	4.780E+1
-1.038E-1	2.698E+1	4.798E+1
-1.021E-1	2.710E+1	4.788E+1
-1.021E-1	2.692E+1	4.763E+1
-1.038E-1	2.689E+1	4.786E+1
-1.021E-1	2.694E+1	4.742E+1
-1.021E-1	2.696E+1	4.792E+1
-1.070E-1	2.703E+1	4.777E+1
-1.038E-1	2.687E+1	4.760E+1
-1.005E-1	2.703E+1	4.771E+1
-1.054E-1	2.711E+1	4.744E+1
-1.070E-1	2.696E+1	4.788E+1
-1.021E-1	2.695E+1	4.782E+1
-1.038E-1	2.720E+1	4.782E+1
-9.890E-2	2.692E+1	4.763E+1
-1.038E-1	2.694E+1	4.783E+1
-1.038E-1	2.692E+1	4.758E+1
-1.070E-1	2.711E+1	4.782E+1
-1.021E-1	2.712E+1	4.762E+1
-1.054E-1	2.705E+1	4.753E+1
-1.021E-1	2.699E+1	4.786E+1
-1.005E-1	2.686E+1	4.768E+1
-1.005E-1	2.696E+1	4.771E+1
-1.054E-1	2.699E+1	4.792E+1
-1.038E-1	2.710E+1	4.770E+1
-1.005E-1	2.690E+1	4.750E+1
-1.038E-1	2.708E+1	4.767E+1
-1.070E-1	2.687E+1	4.774E+1
-1.038E-1	2.692E+1	4.783E+1
-1.021E-1	2.690E+1	4.788E+1
-1.054E-1	2.690E+1	4.772E+1
-1.021E-1	2.692E+1	4.758E+1
-1.054E-1	2.704E+1	4.792E+1
-1.038E-1	2.699E+1	4.776E+1
-1.005E-1	2.703E+1	4.788E+1
-1.021E-1	2.702E+1	4.787E+1
-1.038E-1	2.687E+1	4.771E+1
-1.054E-1	2.696E+1	4.792E+1
-1.005E-1	2.683E+1	4.772E+1
-1.054E-1	2.704E+1	4.779E+1
-1.070E-1	2.687E+1	4.781E+1
-1.021E-1	2.689E+1	4.788E+1
-9.890E-2	2.701E+1	4.803E+1
-1.070E-1	2.701E+1	4.760E+1
-1.054E-1	2.687E+1	4.777E+1
-1.038E-1	2.703E+1	4.780E+1
-1.038E-1	2.687E+1	4.759E+1
-1.038E-1	2.702E+1	4.788E+1
-1.054E-1	2.680E+1	4.754E+1
-1.038E-1	2.687E+1	4.760E+1
-1.005E-1	2.716E+1	4.782E+1
-1.054E-1	2.691E+1	4.776E+1
-1.070E-1	2.699E+1	4.779E+1
-1.021E-1	2.701E+1	4.769E+1
-9.890E-2	2.701E+1	4.745E+1
-1.038E-1	2.710E+1	4.762E+1
-1.054E-1	2.702E+1	4.750E+1
-1.021E-1	2.695E+1	4.784E+1
-9.890E-2	2.694E+1	4.786E+1
-1.054E-1	2.702E+1	4.781E+1
-1.054E-1	2.704E+1	4.754E+1
-1.021E-1	2.703E+1	4.775E+1
-1.038E-1	2.708E+1	4.765E+1
-1.054E-1	2.719E+1	4.774E+1
-1.038E-1	2.700E+1	4.779E+1
-1.038E-1	2.709E+1	4.756E+1
-9.890E-2	2.695E+1	4.786E+1
-1.005E-1	2.701E+1	4.764E+1
-1.054E-1	2.705E+1	4.757E+1
-1.038E-1	2.704E+1	4.799E+1
-1.021E-1	2.699E+1	4.733E+1
-1.054E-1	2.701E+1	4.771E+1
-1.086E-1	2.706E+1	4.764E+1
-1.038E-1	2.678E+1	4.790E+1
-1.005E-1	2.689E+1	4.765E+1
-1.021E-1	2.707E+1	4.777E+1
-1.054E-1	2.708E+1	4.784E+1
-9.728E-2	2.692E+1	4.773E+1
-9.890E-2	2.694E+1	4.756E+1
-1.054E-1	2.696E+1	4.745E+1
-1.054E-1	2.698E+1	4.787E+1
-1.038E-1	2.695E+1	4.771E+1
-1.021E-1	2.695E+1	4.765E+1
-1.054E-1	2.683E+1	4.787E+1
-1.070E-1	2.675E+1	4.786E+1
-1.005E-1	2.697E+1	4.756E+1
-1.021E-1	2.685E+1	4.770E+1
-1.054E-1	2.698E+1	4.781E+1
-1.070E-1	2.705E+1	4.793E+1
-9.890E-2	2.692E+1	4.780E+1
-1.005E-1	2.699E+1	4.793E+1
-1.038E-1	2.689E+1	4.768E+1
-1.070E-1	2.702E+1	4.761E+1
-1.005E-1	2.687E+1	4.768E+1
-1.005E-1	2.709E+1	4.773E+1
-1.038E-1	2.681E+1	4.756E+1
-1.021E-1	2.663E+1	4.789E+1
-1.038E-1	2.703E+1	4.758E+1
-1.005E-1	2.691E+1	4.765E+1
-1.038E-1	2.691E+1	4.778E+1
-1.054E-1	2.692E+1	4.762E+1
-1.005E-1	2.692E+1	4.749E+1
-1.021E-1	2.688E+1	4.775E+1
-1.021E-1	2.688E+1	4.772E+1
-1.054E-1	2.693E+1	4.779E+1
-1.021E-1	2.706E+1	4.758E+1
-1.005E-1	2.715E+1	4.770E+1
-1.038E-1	2.701E+1	4.757E+1
-1.021E-1	2.693E+1	4.775E+1
-1.005E-1	2.703E+1	4.751E+1
-1.005E-1	2.692E+1	4.761E+1
-1.021E-1	2.675E+1	4.755E+1
-1.086E-1	2.666E+1	4.766E+1
-1.021E-1	2.705E+1	4.767E+1
-1.005E-1	2.704E+1	4.774E+1
-1.005E-1	2.693E+1	4.792E+1
-1.054E-1	2.701E+1	4.771E+1
-1.021E-1	2.686E+1	4.801E+1
-9.890E-2	2.713E+1	4.747E+1
-1.038E-1	2.695E+1	4.770E+1
-1.070E-1	2.703E+1	4.777E+1
-9.890E-2	2.662E+1	4.762E+1
-1.021E-1	2.680E+1	4.799E+1
-1.021E-1	2.715E+1	4.793E+1
-1.038E-1	2.696E+1	4.776E+1
-1.021E-1	2.685E+1	4.791E+1
-1.005E-1	2.686E+1	4.782E+1
-1.038E-1	2.680E+1	4.771E+1
-1.054E-1	2.696E+1	4.755E+1
-9.890E-2	2.692E+1	4.757E+1
-1.038E-1	2.724E+1	4.768E+1
-1.005E-1	2.699E+1	4.766E+1
-1.054E-1	2.689E+1	4.772E+1
-1.005E-1	2.689E+1	4.796E+1
-1.038E-1	2.689E+1	4.786E+1
-1.005E-1	2.698E+1	4.767E+1
-1.021E-1	2.722E+1	4.762E+1
-1.005E-1	2.702E+1	4.782E+1
-1.021E-1	2.698E+1	4.773E+1
-1.021E-1	2.681E+1	4.775E+1
-1.054E-1	2.703E+1	4.778E+1
-1.005E-1	2.683E+1	4.777E+1
-1.021E-1	2.692E+1	4.747E+1
-9.890E-2	2.680E+1	4.791E+1
-1.038E-1	2.699E+1	4.780E+1
-1.038E-1	2.693E+1	4.749E+1
-1.005E-1	2.688E+1	4.765E+1
-1.021E-1	2.703E+1	4.764E+1
-1.054E-1	2.705E+1	4.773E+1
-1.038E-1	2.678E+1	4.776E+1
-1.021E-1	2.692E+1	4.778E+1
-1.054E-1	2.704E+1	4.782E+1
-1.038E-1	2.701E+1	4.763E+1
-9.890E-2	2.693E+1	4.763E+1
-1.021E-1	2.701E+1	4.798E+1
-1.005E-1	2.700E+1	4.761E+1
-1.054E-1	2.718E+1	4.787E+1
-1.038E-1	2.680E+1	4.771E+1
-1.021E-1	2.688E+1	4.758E+1
-1.021E-1	2.697E+1	4.771E+1
-1.038E-1	2.706E+1	4.772E+1
-1.005E-1	2.681E+1	4.781E+1
-9.728E-2	2.681E+1	4.738E+1
-1.038E-1	2.707E+1	4.770E+1
-1.038E-1	2.708E+1	4.756E+1
-1.005E-1	2.719E+1	4.782E+1
-1.021E-1	2.683E+1	4.782E+1
-1.054E-1	2.689E+1	4.758E+1
-1.054E-1	2.700E+1	4.773E+1
-1.005E-1	2.697E+1	4.765E+1
-9.890E-2	2.691E+1	4.764E+1
-1.054E-1	2.710E+1	4.775E+1
-1.021E-1	2.686E+1	4.777E+1
-1.054E-1	2.710E+1	4.774E+1
-9.728E-2	2.708E+1	4.743E+1
-1.005E-1	2.703E+1	4.770E+1
-1.038E-1	2.697E+1	4.785E+1
-1.021E-1	2.692E+1	4.783E+1
-1.038E-1	2.695E+1	4.769E+1
-1.054E-1	2.705E+1	4.764E+1
-1.038E-1	2.687E+1	4.753E+1
-1.021E-1	2.686E+1	4.781E+1
-1.021E-1	2.690E+1	4.761E+1
-1.038E-1	2.698E+1	4.762E+1
-1.005E-1	2.711E+1	4.770E+1
-1.005E-1	2.677E+1	4.772E+1
-1.021E-1	2.692E+1	4.796E+1
-1.070E-1	2.709E+1	4.748E+1
-1.054E-1	2.703E+1	4.768E+1
-1.021E-1	2.694E+1	4.754E+1
-9.728E-2	2.693E+1	4.781E+1
-1.054E-1	2.689E+1	4.772E+1
-1.021E-1	2.686E+1	4.759E+1
-1.021E-1	2.692E+1	4.781E+1
-1.021E-1	2.692E+1	4.769E+1
-1.038E-1	2.703E+1	4.762E+1
-1.038E-1	2.698E+1	4.763E+1
-9.890E-2	2.680E+1	4.779E+1
-9.890E-2	2.684E+1	4.766E+1
-1.054E-1	2.699E+1	4.765E+1
-1.054E-1	2.681E+1	4.763E+1
-1.021E-1	2.706E+1	4.765E+1
-1.005E-1	2.686E+1	4.776E+1
-1.038E-1	2.707E+1	4.768E+1
-1.038E-1	2.716E+1	4.783E+1
-1.038E-1	2.700E+1	4.786E+1
-1.005E-1	2.688E+1	4.758E+1
-1.021E-1	2.695E+1	4.796E+1
-1.054E-1	2.703E+1	4.746E+1
-1.005E-1	2.675E+1	4.767E+1
-1.005E-1	2.680E+1	4.744E+1
-1.054E-1	2.692E+1	4.766E+1
-1.054E-1	2.694E+1	4.784E+1
-1.005E-1	2.696E+1	4.773E+1
-9.890E-2	2.692E+1	4.768E+1
-1.038E-1	2.697E+1	4.765E+1
-1.054E-1	2.693E+1	4.784E+1
-1.005E-1	2.681E+1	4.782E+1
-1.005E-1	2.710E+1	4.769E+1
-1.070E-1	2.691E+1	4.780E+1
-1.054E-1	2.698E+1	4.755E+1
-1.038E-1	2.710E+1	4.798E+1
-1.005E-1	2.713E+1	4.796E+1
-1.038E-1	2.695E+1	4.773E+1
-1.021E-1	2.688E+1	4.762E+1
-1.021E-1	2.702E+1	4.780E+1
-1.005E-1	2.685E+1	4.757E+1
-1.054E-1	2.695E+1	4.755E+1
-1.070E-1	2.686E+1	4.781E+1
-1.021E-1	2.715E+1	4.814E+1
-9.890E-2	2.689E+1	4.747E+1
-1.038E-1	2.712E+1	4.770E+1
-1.070E-1	2.689E+1	4.791E+1
-1.038E-1	2.689E+1	4.778E+1
-9.890E-2	2.685E+1	4.738E+1
-1.021E-1	2.701E+1	4.760E+1
-1.021E-1	2.698E+1	4.770E+1
-1.038E-1	2.682E+1	4.764E+1
-1.021E-1	2.717E+1	4.765E+1
-1.021E-1	2.699E+1	4.774E+1
-1.038E-1	2.681E+1	4.766E+1
-9.890E-2	2.692E+1	4.761E+1
-1.005E-1	2.715E+1	4.777E+1
-1.038E-1	2.720E+1	4.749E+1
-1.038E-1	2.697E+1	4.783E+1
-1.005E-1	2.689E+1	4.775E+1
-1.005E-1	2.701E+1	4.771E+1
-1.021E-1	2.696E+1	4.788E+1
-1.070E-1	2.703E+1	4.753E+1
-1.021E-1	2.675E+1	4.757E+1
-1.005E-1	2.704E+1	4.760E+1
-1.021E-1	2.682E+1	4.780E+1
-1.005E-1	2.692E+1	4.790E+1
-1.005E-1	2.675E+1	4.774E+1
-9.890E-2	2.689E+1	4.760E+1
-1.021E-1	2.673E+1	4.775E+1
-1.070E-1	2.690E+1	4.787E+1
-1.021E-1	2.718E+1	4.794E+1
-1.038E-1	2.708E+1	4.782E+1
-1.005E-1	2.697E+1	4.779E+1
-1.054E-1	2.674E+1	4.746E+1
-9.728E-2	2.695E+1	4.772E+1
-1.005E-1	2.703E+1	4.767E+1
-1.021E-1	2.711E+1	4.779E+1
-1.054E-1	2.695E+1	4.784E+1
-1.021E-1	2.703E+1	4.782E+1
-1.021E-1	2.712E+1	4.783E+1
-1.021E-1	2.708E+1	4.761E+1
-1.038E-1	2.690E+1	4.768E+1
-9.890E-2	2.704E+1	4.801E+1
-1.005E-1	2.703E+1	4.765E+1
-1.038E-1	2.715E+1	4.762E+1
-1.054E-1	2.672E+1	4.771E+1
-1.021E-1	2.677E+1	4.774E+1
-1.021E-1	2.708E+1	4.800E+1
-1.038E-1	2.706E+1	4.797E+1
-1.021E-1	2.677E+1	4.758E+1
-1.021E-1	2.704E+1	4.760E+1
-1.005E-1	2.698E+1	4.764E+1
-1.038E-1	2.694E+1	4.777E+1
-1.021E-1	2.721E+1	4.767E+1
-1.021E-1	2.689E+1	4.757E+1
-9.890E-2	2.717E+1	4.790E+1
-1.005E-1	2.697E+1	4.756E+1
-1.070E-1	2.690E+1	4.790E+1
-1.005E-1	2.702E+1	4.792E+1
-1.021E-1	2.703E+1	4.767E+1
-1.021E-1	2.694E+1	4.773E+1
-1.038E-1	2.703E+1	4.766E+1
-1.005E-1	2.689E+1	4.774E+1
-1.021E-1	2.695E+1	4.782E+1
-1.005E-1	2.698E+1	4.766E+1
-1.054E-1	2.686E+1	4.760E+1
-1.005E-1	2.682E+1	4.772E+1
-1.021E-1	2.706E+1	4.792E+1
-1.054E-1	2.682E+1	4.777E+1
-1.038E-1	2.695E+1	4.786E+1
-9.890E-2	2.699E+1	4.789E+1
-9.728E-2	2.693E+1	4.774E+1
-9.728E-2	2.695E+1	4.782E+1
-1.038E-1	2.719E+1	4.764E+1
-1.021E-1	2.697E+1	4.758E+1
-1.005E-1	2.713E+1	4.773E+1
-9.890E-2	2.707E+1	4.771E+1
-1.038E-1	2.695E+1	4.786E+1
-1.038E-1	2.702E+1	4.767E+1
-1.005E-1	2.704E+1	4.783E+1
-1.021E-1	2.701E+1	4.759E+1
-1.021E-1	2.693E+1	4.759E+1
-1.021E-1	2.672E+1	4.773E+1
-9.728E-2	2.697E+1	4.782E+1
-1.038E-1	2.691E+1	4.754E+1
-1.054E-1	2.705E+1	4.760E+1
-1.021E-1	2.702E+1	4.763E+1
-1.005E-1	2.692E+1	4.779E+1
-1.021E-1	2.677E+1	4.768E+1
-1.038E-1	2.681E+1	4.788E+1
-1.021E-1	2.700E+1	4.778E+1
-1.005E-1	2.697E+1	4.750E+1
-1.038E-1	2.688E+1	4.762E+1
-1.038E-1	2.702E+1	4.778E+1
-1.005E-1	2.702E+1	4.765E+1
-9.890E-2	2.692E+1	4.771E+1
-1.021E-1	2.692E+1	4.781E+1
-1.021E-1	2.689E+1	4.778E+1
-9.728E-2	2.683E+1	4.766E+1
-9.890E-2	2.693E+1	4.768E+1
-1.021E-1	2.687E+1	4.786E+1
-1.021E-1	2.709E+1	4.772E+1
-1.021E-1	2.676E+1	4.762E+1
-9.890E-2	2.686E+1	4.764E+1
-1.054E-1	2.681E+1	4.788E+1
-1.005E-1	2.690E+1	4.778E+1
-1.021E-1	2.691E+1	4.781E+1
-1.005E-1	2.701E+1	4.752E+1
-1.038E-1	2.696E+1	4.783E+1
-1.038E-1	2.695E+1	4.780E+1
-1.021E-1	2.693E+1	4.768E+1
-1.005E-1	2.686E+1	4.760E+1
-1.005E-1	2.689E+1	4.753E+1
-1.054E-1	2.688E+1	4.790E+1
-1.005E-1	2.701E+1	4.747E+1
-9.890E-2	2.712E+1	4.771E+1
-1.005E-1	2.673E+1	4.776E+1
-1.021E-1	2.696E+1	4.759E+1
-1.005E-1	2.701E+1	4.757E+1
-1.005E-1	2.694E+1	4.772E+1
-1.038E-1	2.695E+1	4.762E+1
-9.890E-2	2.703E+1	4.790E+1
-1.021E-1	2.692E+1	4.770E+1
-1.005E-1	2.705E+1	4.740E+1
-1.038E-1	2.692E+1	4.756E+1
-1.038E-1	2.683E+1	4.783E+1
-9.890E-2	2.681E+1	4.760E+1
-1.005E-1	2.679E+1	4.772E+1
-1.021E-1	2.695E+1	4.778E+1
-1.038E-1	2.712E+1	4.787E+1
-1.038E-1	2.700E+1	4.766E+1
-9.890E-2	2.687E+1	4.733E+1
-1.054E-1	2.692E+1	4.763E+1
-1.054E-1	2.691E+1	4.766E+1
-1.054E-1	2.688E+1	4.758E+1
-9.728E-2	2.685E+1	4.794E+1
-1.021E-1	2.704E+1	4.781E+1
-1.005E-1	2.682E+1	4.768E+1
-1.005E-1	2.676E+1	4.727E+1
-1.005E-1	2.703E+1	4.780E+1
-1.054E-1	2.700E+1	4.784E+1
-1.038E-1	2.680E+1	4.791E+1
-1.021E-1	2.701E+1	4.785E+1
-9.890E-2	2.690E+1	4.768E+1
-9.890E-2	2.709E+1	4.752E+1
-1.038E-1	2.691E+1	4.780E+1
-1.021E-1	2.702E+1	4.757E+1
-1.021E-1	2.696E+1	4.770E+1
-9.890E-2	2.690E+1	4.768E+1
-1.021E-1	2.707E+1	4.756E+1
-1.005E-1	2.683E+1	4.783E+1
-9.890E-2	2.708E+1	4.760E+1
-1.054E-1	2.700E+1	4.786E+1
-1.021E-1	2.700E+1	4.745E+1
-9.890E-2	2.702E+1	4.788E+1
-9.890E-2	2.690E+1	4.779E+1
-1.038E-1	2.712E+1	4.791E+1
-1.054E-1	2.692E+1	4.775E+1
-1.021E-1	2.712E+1	4.802E+1
-9.890E-2	2.675E+1	4.785E+1
-9.890E-2	2.692E+1	4.782E+1
-1.038E-1	2.697E+1	4.785E+1
-1.005E-1	2.708E+1	4.772E+1
-9.890E-2	2.709E+1	4.756E+1
-1.021E-1	2.714E+1	4.759E+1
-1.038E-1	2.701E+1	4.786E+1
-9.890E-2	2.687E+1	4.776E+1
-1.005E-1	2.705E+1	4.768E+1
-1.054E-1	2.693E+1	4.785E+1
-1.070E-1	2.690E+1	4.759E+1
-1.005E-1	2.694E+1	4.785E+1
-9.566E-2	2.693E+1	4.763E+1
-1.021E-1	2.709E+1	4.794E+1
-1.054E-1	2.702E+1	4.770E+1
-9.890E-2	2.698E+1	4.762E+1
-1.038E-1	2.698E+1	4.779E+1
-1.021E-1	2.692E+1	4.757E+1
-1.021E-1	2.694E+1	4.762E+1
-1.005E-1	2.696E+1	4.761E+1
-1.021E-1	2.686E+1	4.786E+1
-1.005E-1	2.688E+1	4.764E+1
-1.005E-1	2.684E+1	4.764E+1
-1.021E-1	2.702E+1	4.789E+1
-1.005E-1	2.680E+1	4.764E+1
-1.021E-1	2.681E+1	4.761E+1
-1.038E-1	2.688E+1	4.775E+1
-1.005E-1	2.691E+1	4.744E+1
-9.890E-2	2.667E+1	4.764E+1
-1.021E-1	2.688E+1	4.772E+1
-1.038E-1	2.697E+1	4.786E+1
-9.890E-2	2.687E+1	4.804E+1
-9.890E-2	2.678E+1	4.771E+1
-1.038E-1	2.711E+1	4.775E+1
-1.021E-1	2.706E+1	4.776E+1
-9.890E-2	2.704E+1	4.768E+1
-1.005E-1	2.721E+1	4.765E+1
-1.021E-1	2.689E+1	4.770E+1
-1.038E-1	2.707E+1	4.772E+1
-1.005E-1	2.675E+1	4.747E+1
-9.890E-2	2.704E+1	4.766E+1
-1.005E-1	2.693E+1	4.774E+1
-1.038E-1	2.688E+1	4.790E+1
-9.890E-2	2.692E+1	4.765E+1
-1.005E-1	2.688E+1	4.746E+1
-1.021E-1	2.697E+1	4.770E+1
-1.021E-1	2.699E+1	4.749E+1
-9.890E-2	2.716E+1	4.751E+1
-1.021E-1	2.697E+1	4.764E+1
-1.054E-1	2.692E+1	4.774E+1
-1.021E-1	2.692E+1	4.802E+1
-1.005E-1	2.693E+1	4.779E+1
-1.005E-1	2.709E+1	4.764E+1
-1.005E-1	2.691E+1	4.772E+1
-1.038E-1	2.712E+1	4.769E+1
-9.890E-2	2.693E+1	4.773E+1
-9.890E-2	2.708E+1	4.771E+1
-9.728E-2	2.699E+1	4.780E+1
-1.021E-1	2.693E+1	4.773E+1
-1.038E-1	2.689E+1	4.775E+1
-1.005E-1	2.689E+1	4.751E+1
-1.005E-1	2.694E+1	4.778E+1
-1.038E-1	2.686E+1	4.769E+1
-1.021E-1	2.687E+1	4.773E+1
-1.021E-1	2.668E+1	4.787E+1
-1.054E-1	2.709E+1	4.760E+1
-1.054E-1	2.702E+1	4.771E+1
-1.005E-1	2.691E+1	4.785E+1
-1.005E-1	2.680E+1	4.757E+1
-1.005E-1	2.699E+1	4.780E+1
-1.038E-1	2.706E+1	4.756E+1
-1.005E-1	2.682E+1	4.775E+1
-1.021E-1	2.677E+1	4.772E+1
-1.005E-1	2.679E+1	4.762E+1
-1.021E-1	2.694E+1	4.786E+1
-1.021E-1	2.683E+1	4.759E+1
-1.005E-1	2.691E+1	4.761E+1
-1.038E-1	2.717E+1	4.770E+1
-1.038E-1	2.670E+1	4.755E+1
-1.054E-1	2.697E+1	4.751E+1
-1.005E-1	2.685E+1	4.750E+1
-1.005E-1	2.705E+1	4.798E+1
-1.054E-1	2.695E+1	4.730E+1
-1.005E-1	2.697E+1	4.790E+1
-9.890E-2	2.704E+1	4.761E+1
-1.021E-1	2.697E+1	4.775E+1
-1.054E-1	2.695E+1	4.752E+1
-1.038E-1	2.689E+1	4.759E+1
-1.038E-1	2.688E+1	4.766E+1
-9.728E-2	2.691E+1	4.786E+1
-1.038E-1	2.690E+1	4.765E+1
-9.890E-2	2.709E+1	4.769E+1
-1.005E-1	2.699E+1	4.772E+1
-1.005E-1	2.685E+1	4.785E+1
-1.021E-1	2.704E+1	4.766E+1
-1.005E-1	2.697E+1	4.748E+1
-1.021E-1	2.700E+1	4.743E+1
-1.005E-1	2.693E+1	4.781E+1
-1.021E-1	2.676E+1	4.768E+1
-1.021E-1	2.700E+1	4.761E+1
-1.021E-1	2.688E+1	4.772E+1
-1.005E-1	2.703E+1	4.769E+1
-1.021E-1	2.701E+1	4.797E+1
-9.890E-2	2.703E+1	4.777E+1
-9.890E-2	2.695E+1	4.793E+1
-1.038E-1	2.685E+1	4.768E+1
-1.021E-1	2.711E+1	4.791E+1
-9.890E-2	2.678E+1	4.775E+1
-9.728E-2	2.692E+1	4.789E+1
-1.021E-1	2.713E+1	4.751E+1
-1.070E-1	2.706E+1	4.774E+1
-1.005E-1	2.711E+1	4.747E+1
-9.890E-2	2.683E+1	4.772E+1
-1.021E-1	2.690E+1	4.771E+1
-1.038E-1	2.710E+1	4.768E+1
-1.005E-1	2.701E+1	4.760E+1
-1.005E-1	2.674E+1	4.788E+1
-1.021E-1	2.682E+1	4.803E+1
-1.005E-1	2.691E+1	4.767E+1
-1.005E-1	2.695E+1	4.780E+1
-1.005E-1	2.694E+1	4.760E+1
-1.054E-1	2.690E+1	4.776E+1
-1.021E-1	2.682E+1	4.791E+1
-1.005E-1	2.689E+1	4.781E+1
-9.728E-2	2.691E+1	4.769E+1
-1.005E-1	2.700E+1	4.785E+1
-1.038E-1	2.674E+1	4.746E+1
-1.005E-1	2.682E+1	4.762E+1
-9.890E-2	2.684E+1	4.775E+1
-1.005E-1	2.691E+1	4.764E+1
-1.054E-1	2.682E+1	4.758E+1
-1.038E-1	2.695E+1	4.785E+1
-1.005E-1	2.679E+1	4.780E+1
-9.890E-2	2.700E+1	4.793E+1
-1.021E-1	2.685E+1	4.757E+1
-1.005E-1	2.712E+1	4.758E+1
-9.728E-2	2.688E+1	4.782E+1
-1.021E-1	2.677E+1	4.786E+1
-1.054E-1	2.703E+1	4.788E+1
-1.005E-1	2.678E+1	4.769E+1
-9.728E-2	2.694E+1	4.768E+1
-1.038E-1	2.672E+1	4.769E+1
-1.054E-1	2.678E+1	4.766E+1
-1.021E-1	2.683E+1	4.751E+1
-9.728E-2	2.688E+1	4.764E+1
-1.038E-1	2.692E+1	4.758E+1
-1.021E-1	2.695E+1	4.775E+1
-1.005E-1	2.721E+1	4.763E+1
-9.890E-2	2.682E+1	4.747E+1
-9.890E-2	2.682E+1	4.776E+1
-1.038E-1	2.688E+1	4.783E+1
-1.005E-1	2.719E+1	4.760E+1
-9.890E-2	2.698E+1	4.739E+1
-1.005E-1	2.699E+1	4.757E+1
-1.021E-1	2.704E+1	4.775E+1
-1.005E-1	2.681E+1	4.779E+1
-1.005E-1	2.716E+1	4.780E+1
-1.021E-1	2.711E+1	4.753E+1
-1.021E-1	2.681E+1	4.809E+1
-1.005E-1	2.685E+1	4.762E+1
-9.566E-2	2.708E+1	4.787E+1
-1.021E-1	2.677E+1	4.761E+1
-1.054E-1	2.699E+1	4.766E+1
-1.038E-1	2.695E+1	4.776E+1
-9.728E-2	2.694E+1	4.736E+1
-1.005E-1	2.692E+1	4.805E+1
-1.021E-1	2.699E+1	4.757E+1
-1.005E-1	2.682E+1	4.787E+1
-1.005E-1	2.692E+1	4.771E+1
-1.054E-1	2.694E+1	4.743E+1
-1.005E-1	2.693E+1	4.786E+1
-1.021E-1	2.707E+1	4.786E+1
-1.005E-1	2.707E+1	4.780E+1
-1.005E-1	2.692E+1	4.771E+1
-1.005E-1	2.697E+1	4.786E+1
-1.021E-1	2.700E+1	4.756E+1
-9.728E-2	2.681E+1	4.766E+1
-1.021E-1	2.699E+1	4.745E+1
-1.038E-1	2.696E+1	4.771E+1
-1.021E-1	2.691E+1	4.767E+1
-9.890E-2	2.686E+1	4.788E+1
-1.005E-1	2.717E+1	4.775E+1
-1.038E-1	2.685E+1	4.770E+1
-9.890E-2	2.685E+1	4.771E+1
-9.890E-2	2.702E+1	4.755E+1
-1.038E-1	2.684E+1	4.753E+1
-1.054E-1	2.696E+1	4.746E+1
-9.890E-2	2.689E+1	4.755E+1
-9.890E-2	2.701E+1	4.768E+1
-1.021E-1	2.694E+1	4.760E+1
-1.021E-1	2.693E+1	4.773E+1
-1.005E-1	2.709E+1	4.767E+1
-1.021E-1	2.710E+1	4.752E+1
-1.054E-1	2.687E+1	4.737E+1
-1.005E-1	2.702E+1	4.760E+1
-1.005E-1	2.698E+1	4.793E+1
-1.005E-1	2.702E+1	4.759E+1
-1.005E-1	2.686E+1	4.752E+1
-1.038E-1	2.703E+1	4.768E+1
-1.005E-1	2.709E+1	4.774E+1
-9.728E-2	2.689E+1	4.766E+1
-1.038E-1	2.690E+1	4.763E+1
-1.038E-1	2.675E+1	4.745E+1
-1.021E-1	2.701E+1	4.772E+1
-9.890E-2	2.710E+1	4.798E+1
-1.005E-1	2.692E+1	4.767E+1
-1.038E-1	2.678E+1	4.771E+1
-9.728E-2	2.691E+1	4.750E+1
-1.005E-1	2.692E+1	4.753E+1
-1.005E-1	2.674E+1	4.780E+1
-1.005E-1	2.691E+1	4.783E+1
-9.890E-2	2.695E+1	4.772E+1
-1.005E-1	2.704E+1	4.770E+1
-1.021E-1	2.708E+1	4.780E+1
-1.038E-1	2.688E+1	4.740E+1
-9.890E-2	2.703E+1	4.745E+1
-9.728E-2	2.706E+1	4.763E+1
-9.890E-2	2.687E+1	4.792E+1
-1.038E-1	2.692E+1	4.751E+1
-1.005E-1	2.676E+1	4.760E+1
-9.890E-2	2.672E+1	4.753E+1
-9.890E-2	2.679E+1	4.776E+1
-1.021E-1	2.678E+1	4.778E+1
-9.728E-2	2.696E+1	4.759E+1
-1.005E-1	2.695E+1	4.762E+1
-1.038E-1	2.697E+1	4.788E+1
-1.054E-1	2.698E+1	4.774E+1
-1.005E-1	2.707E+1	4.786E+1
-9.890E-2	2.705E+1	4.758E+1
-1.021E-1	2.685E+1	4.761E+1
-1.021E-1	2.720E+1	4.765E+1
-9.890E-2	2.686E+1	4.744E+1
-1.021E-1	2.693E+1	4.794E+1
-9.890E-2	2.674E+1	4.775E+1
-1.038E-1	2.696E+1	4.752E+1
-9.890E-2	2.690E+1	4.789E+1
-1.005E-1	2.697E+1	4.785E+1
-9.728E-2	2.702E+1	4.753E+1
-1.038E-1	2.663E+1	4.782E+1
-1.005E-1	2.687E+1	4.767E+1
-1.005E-1	2.678E+1	4.787E+1
-1.005E-1	2.681E+1	4.771E+1
-1.021E-1	2.705E+1	4.776E+1
-1.021E-1	2.694E+1	4.769E+1
-9.890E-2	2.701E+1	4.788E+1
-9.890E-2	2.702E+1	4.786E+1
-1.038E-1	2.693E+1	4.765E+1
-1.005E-1	2.704E+1	4.766E+1
-9.566E-2	2.691E+1	4.780E+1
-1.021E-1	2.683E+1	4.773E+1
-1.021E-1	2.691E+1	4.765E+1
-1.005E-1	2.699E+1	4.750E+1
-9.728E-2	2.692E+1	4.780E+1
-9.890E-2	2.699E+1	4.778E+1
-1.005E-1	2.682E+1	4.767E+1
-1.021E-1	2.708E+1	4.766E+1
-1.005E-1	2.695E+1	4.785E+1
-1.038E-1	2.686E+1	4.761E+1
-1.021E-1	2.694E+1	4.762E+1
-9.728E-2	2.689E+1	4.782E+1
-1.021E-1	2.701E+1	4.761E+1
-1.005E-1	2.708E+1	4.744E+1
-1.054E-1	2.679E+1	4.768E+1
-1.005E-1	2.708E+1	4.797E+1
-1.005E-1	2.695E+1	4.775E+1
-1.005E-1	2.704E+1	4.749E+1
-1.021E-1	2.699E+1	4.787E+1
-9.890E-2	2.675E+1	4.757E+1
-9.890E-2	2.701E+1	4.772E+1
-1.021E-1	2.679E+1	4.746E+1
-1.038E-1	2.696E+1	4.752E+1
-1.005E-1	2.701E+1	4.766E+1
-9.728E-2	2.701E+1	4.775E+1
-1.054E-1	2.715E+1	4.766E+1
-1.054E-1	2.709E+1	4.768E+1
-9.890E-2	2.698E+1	4.792E+1
-9.890E-2	2.714E+1	4.757E+1
-1.005E-1	2.684E+1	4.785E+1
-1.021E-1	2.708E+1	4.759E+1
-1.005E-1	2.690E+1	4.757E+1
-1.005E-1	2.690E+1	4.792E+1
-1.021E-1	2.704E+1	4.757E+1
-1.005E-1	2.681E+1	4.751E+1
-1.005E-1	2.676E+1	4.752E+1
-9.890E-2	2.684E+1	4.762E+1
-9.890E-2	2.683E+1	4.751E+1
-1.005E-1	2.692E+1	4.794E+1
-9.728E-2	2.695E+1	4.738E+1
-9.890E-2	2.695E+1	4.773E+1
-1.038E-1	2.693E+1	4.777E+1
-1.021E-1	2.693E+1	4.769E+1
-1.005E-1	2.716E+1	4.804E+1
-9.890E-2	2.696E+1	4.745E+1
-1.005E-1	2.692E+1	4.738E+1
-1.038E-1	2.697E+1	4.775E+1
-9.890E-2	2.691E+1	4.779E+1
-9.890E-2	2.696E+1	4.773E+1
-1.038E-1	2.683E+1	4.759E+1
-1.054E-1	2.690E+1	4.767E+1
-1.005E-1	2.683E+1	4.771E+1
-9.566E-2	2.706E+1	4.781E+1
-1.021E-1	2.682E+1	4.773E+1
-1.021E-1	2.689E+1	4.758E+1
-1.021E-1	2.699E+1	4.780E+1
-1.005E-1	2.680E+1	4.766E+1
-1.005E-1	2.714E+1	4.793E+1
-9.890E-2	2.708E+1	4.768E+1
-1.005E-1	2.689E+1	4.762E+1
-9.728E-2	2.695E+1	4.771E+1
-1.038E-1	2.691E+1	4.754E+1
-1.038E-1	2.687E+1	4.763E+1
-1.005E-1	2.683E+1	4.774E+1
-1.005E-1	2.688E+1	4.756E+1
-1.005E-1	2.686E+1	4.762E+1
-1.038E-1	2.702E+1	4.769E+1
-1.005E-1	2.694E+1	4.760E+1
-9.728E-2	2.704E+1	4.764E+1
-9.890E-2	2.684E+1	4.773E+1
-1.021E-1	2.690E+1	4.777E+1
-1.005E-1	2.712E+1	4.769E+1
-9.890E-2	2.690E+1	4.731E+1
-1.005E-1	2.702E+1	4.761E+1
-1.038E-1	2.668E+1	4.788E+1
-1.038E-1	2.691E+1	4.785E+1
-1.005E-1	2.688E+1	4.758E+1
-9.890E-2	2.685E+1	4.781E+1
-1.021E-1	2.689E+1	4.762E+1
-1.021E-1	2.703E+1	4.753E+1
-1.005E-1	2.695E+1	4.772E+1
-1.021E-1	2.684E+1	4.760E+1
-1.038E-1	2.662E+1	4.775E+1
-9.728E-2	2.706E+1	4.740E+1
-9.728E-2	2.710E+1	4.764E+1
-1.038E-1	2.705E+1	4.779E+1
-1.021E-1	2.696E+1	4.757E+1
-9.890E-2	2.688E+1	4.774E+1
-9.890E-2	2.699E+1	4.771E+1
-1.021E-1	2.677E+1	4.783E+1
-1.021E-1	2.697E+1	4.766E+1
-9.890E-2	2.685E+1	4.770E+1
-9.728E-2	2.691E+1	4.779E+1
-1.054E-1	2.701E+1	4.758E+1
-1.038E-1	2.682E+1	4.796E+1
-1.021E-1	2.682E+1	4.762E+1
-9.728E-2	2.693E+1	4.762E+1
-9.890E-2	2.694E+1	4.777E+1
-1.021E-1	2.692E+1	4.764E+1
-1.021E-1	2.717E+1	4.789E+1
-9.890E-2	2.723E+1	4.773E+1
-1.021E-1	2.679E+1	4.751E+1
-1.038E-1	2.702E+1	4.785E+1
-9.890E-2	2.691E+1	4.777E+1
-9.728E-2	2.696E+1	4.772E+1
-1.038E-1	2.708E+1	4.777E+1
-1.054E-1	2.688E+1	4.753E+1
-1.021E-1	2.680E+1	4.757E+1
-9.890E-2	2.685E+1	4.772E+1
-1.021E-1	2.680E+1	4.772E+1
-1.021E-1	2.674E+1	4.774E+1
-1.021E-1	2.690E+1	4.782E+1
-9.728E-2	2.693E+1	4.772E+1
-1.021E-1	2.700E+1	4.757E+1
-1.021E-1	2.698E+1	4.753E+1
-1.005E-1	2.690E+1	4.752E+1
-1.005E-1	2.692E+1	4.767E+1
-1.005E-1	2.695E+1	4.781E+1
[truncated: 39,991 more rows]
