# Supplementary material for: Improved ANAP incorporation and VCF analysis reveal details of P2X7 current facilitation and a limited conformational interplay between ATP binding and the intracellular ballast domain
Source: eLife. 2023 Jan 4;12:e82479. doi: 10.7554/eLife.82479 (PMC9859053; doi:10.7554/eLife.82479)
Supplement: Figure 6—figure supplement 2—source data 2. [file elife-82479-fig6-figsupp2-data2.zip › Figure-6_figure-supplement-2_source-data-2/P2X7-CaM-M13-mNeonGreen/e14#16.csv]

-1.021E-1	1.759E+1	2.920E+1
-1.021E-1	1.749E+1	2.924E+1
-1.005E-1	1.758E+1	2.926E+1
-1.021E-1	1.751E+1	2.925E+1
-1.021E-1	1.765E+1	2.924E+1
-1.021E-1	1.752E+1	2.924E+1
-1.038E-1	1.745E+1	2.933E+1
-1.021E-1	1.757E+1	2.925E+1
-1.005E-1	1.755E+1	2.901E+1
-1.005E-1	1.749E+1	2.912E+1
-1.038E-1	1.763E+1	2.925E+1
-1.054E-1	1.748E+1	2.918E+1
-1.005E-1	1.754E+1	2.917E+1
-1.021E-1	1.762E+1	2.918E+1
-1.021E-1	1.754E+1	2.912E+1
-1.021E-1	1.758E+1	2.907E+1
-9.890E-2	1.764E+1	2.905E+1
-1.021E-1	1.737E+1	2.903E+1
-1.021E-1	1.751E+1	2.918E+1
-1.021E-1	1.753E+1	2.914E+1
-9.890E-2	1.762E+1	2.935E+1
-9.890E-2	1.771E+1	2.913E+1
-1.021E-1	1.750E+1	2.914E+1
-1.054E-1	1.757E+1	2.918E+1
-1.005E-1	1.766E+1	2.912E+1
-1.038E-1	1.753E+1	2.922E+1
-1.021E-1	1.740E+1	2.914E+1
-9.890E-2	1.757E+1	2.911E+1
-1.005E-1	1.737E+1	2.930E+1
-1.021E-1	1.775E+1	2.905E+1
-1.054E-1	1.758E+1	2.909E+1
-1.005E-1	1.763E+1	2.910E+1
-1.038E-1	1.736E+1	2.921E+1
-9.890E-2	1.761E+1	2.921E+1
-1.038E-1	1.762E+1	2.912E+1
-1.021E-1	1.753E+1	2.941E+1
-9.728E-2	1.747E+1	2.913E+1
-9.890E-2	1.735E+1	2.915E+1
-1.038E-1	1.759E+1	2.903E+1
-9.890E-2	1.745E+1	2.910E+1
-9.566E-2	1.759E+1	2.931E+1
-1.005E-1	1.757E+1	2.919E+1
-1.038E-1	1.752E+1	2.927E+1
-9.890E-2	1.749E+1	2.920E+1
-9.728E-2	1.769E+1	2.929E+1
-1.021E-1	1.759E+1	2.930E+1
-1.070E-1	1.770E+1	2.919E+1
-9.728E-2	1.765E+1	2.913E+1
-9.890E-2	1.755E+1	2.904E+1
-1.005E-1	1.746E+1	2.905E+1
-1.054E-1	1.747E+1	2.897E+1
-1.005E-1	1.746E+1	2.927E+1
-1.021E-1	1.748E+1	2.905E+1
-1.021E-1	1.763E+1	2.900E+1
-1.038E-1	1.745E+1	2.920E+1
-1.021E-1	1.746E+1	2.886E+1
-1.005E-1	1.757E+1	2.901E+1
-1.005E-1	1.763E+1	2.909E+1
-1.038E-1	1.753E+1	2.920E+1
-9.890E-2	1.743E+1	2.910E+1
-1.038E-1	1.760E+1	2.888E+1
-1.038E-1	1.757E+1	2.908E+1
-1.005E-1	1.785E+1	2.925E+1
-1.021E-1	1.748E+1	2.906E+1
-9.728E-2	1.754E+1	2.918E+1
-9.890E-2	1.742E+1	2.911E+1
-1.005E-1	1.752E+1	2.920E+1
-1.021E-1	1.757E+1	2.905E+1
-1.005E-1	1.754E+1	2.909E+1
-1.005E-1	1.754E+1	2.929E+1
-1.021E-1	1.746E+1	2.905E+1
-1.021E-1	1.769E+1	2.919E+1
-9.890E-2	1.768E+1	2.910E+1
-1.021E-1	1.745E+1	2.916E+1
-1.038E-1	1.756E+1	2.916E+1
-1.005E-1	1.759E+1	2.933E+1
-9.890E-2	1.760E+1	2.909E+1
-9.566E-2	1.759E+1	2.922E+1
-1.038E-1	1.759E+1	2.931E+1
-1.021E-1	1.757E+1	2.923E+1
-9.890E-2	1.754E+1	2.917E+1
-1.054E-1	1.765E+1	2.911E+1
-1.038E-1	1.739E+1	2.896E+1
-1.021E-1	1.750E+1	2.920E+1
-9.890E-2	1.760E+1	2.952E+1
-1.021E-1	1.766E+1	2.928E+1
-1.021E-1	1.750E+1	2.927E+1
-1.021E-1	1.750E+1	2.917E+1
-1.005E-1	1.746E+1	2.916E+1
-1.005E-1	1.767E+1	2.919E+1
-1.038E-1	1.765E+1	2.917E+1
-1.054E-1	1.745E+1	2.896E+1
-9.728E-2	1.754E+1	2.910E+1
-1.005E-1	1.749E+1	2.913E+1
-1.038E-1	1.748E+1	2.918E+1
-9.890E-2	1.742E+1	2.927E+1
-1.005E-1	1.760E+1	2.927E+1
-1.038E-1	1.753E+1	2.921E+1
-1.021E-1	1.742E+1	2.917E+1
-1.021E-1	1.768E+1	2.894E+1
-9.890E-2	1.759E+1	2.914E+1
-1.021E-1	1.760E+1	2.934E+1
-1.005E-1	1.766E+1	2.917E+1
-1.005E-1	1.761E+1	2.904E+1
-9.728E-2	1.766E+1	2.920E+1
-9.890E-2	1.762E+1	2.927E+1
-1.038E-1	1.767E+1	2.919E+1
-1.005E-1	1.757E+1	2.910E+1
-1.005E-1	1.743E+1	2.931E+1
-1.005E-1	1.744E+1	2.929E+1
-1.021E-1	1.758E+1	2.937E+1
-9.728E-2	1.745E+1	2.925E+1
-9.566E-2	1.759E+1	2.930E+1
-1.005E-1	1.759E+1	2.912E+1
-1.038E-1	1.746E+1	2.912E+1
-1.021E-1	1.748E+1	2.926E+1
-9.890E-2	1.760E+1	2.918E+1
-1.021E-1	1.749E+1	2.923E+1
-1.054E-1	1.759E+1	2.920E+1
-1.021E-1	1.757E+1	2.909E+1
-9.728E-2	1.761E+1	2.905E+1
-9.890E-2	1.761E+1	2.902E+1
-1.005E-1	1.768E+1	2.910E+1
-1.021E-1	1.741E+1	2.912E+1
-9.728E-2	1.757E+1	2.911E+1
-9.890E-2	1.763E+1	2.892E+1
-1.038E-1	1.745E+1	2.919E+1
-1.038E-1	1.756E+1	2.890E+1
-9.890E-2	1.748E+1	2.901E+1
-1.021E-1	1.749E+1	2.907E+1
-1.038E-1	1.754E+1	2.937E+1
-1.038E-1	1.750E+1	2.911E+1
-9.890E-2	1.754E+1	2.910E+1
-9.890E-2	1.753E+1	2.916E+1
-1.054E-1	1.763E+1	2.905E+1
-1.005E-1	1.742E+1	2.889E+1
-9.890E-2	1.757E+1	2.909E+1
-9.890E-2	1.748E+1	2.917E+1
-1.005E-1	1.743E+1	2.901E+1
-1.005E-1	1.752E+1	2.919E+1
-9.890E-2	1.758E+1	2.908E+1
-1.021E-1	1.770E+1	2.909E+1
-1.038E-1	1.746E+1	2.900E+1
-1.021E-1	1.762E+1	2.909E+1
-9.890E-2	1.753E+1	2.905E+1
-1.021E-1	1.741E+1	2.928E+1
-1.038E-1	1.767E+1	2.912E+1
-1.038E-1	1.736E+1	2.893E+1
-9.890E-2	1.750E+1	2.913E+1
-1.021E-1	1.764E+1	2.891E+1
-1.005E-1	1.765E+1	2.901E+1
-9.728E-2	1.753E+1	2.934E+1
-9.728E-2	1.761E+1	2.926E+1
-1.005E-1	1.754E+1	2.910E+1
-1.038E-1	1.759E+1	2.933E+1
-1.021E-1	1.739E+1	2.929E+1
-1.021E-1	1.762E+1	2.921E+1
-1.021E-1	1.753E+1	2.918E+1
-1.021E-1	1.745E+1	2.915E+1
-1.038E-1	1.754E+1	2.920E+1
-9.728E-2	1.744E+1	2.915E+1
-9.728E-2	1.774E+1	2.899E+1
-1.021E-1	1.753E+1	2.923E+1
-1.038E-1	1.777E+1	2.912E+1
-9.890E-2	1.752E+1	2.912E+1
-1.005E-1	1.756E+1	2.916E+1
-1.038E-1	1.756E+1	2.918E+1
-1.005E-1	1.749E+1	2.891E+1
-1.021E-1	1.765E+1	2.918E+1
-9.728E-2	1.742E+1	2.924E+1
-1.038E-1	1.766E+1	2.907E+1
-1.005E-1	1.759E+1	2.915E+1
-9.728E-2	1.761E+1	2.926E+1
-9.890E-2	1.746E+1	2.898E+1
-1.005E-1	1.758E+1	2.930E+1
-1.021E-1	1.755E+1	2.919E+1
-9.728E-2	1.749E+1	2.921E+1
-1.005E-1	1.762E+1	2.916E+1
-1.021E-1	1.756E+1	2.907E+1
-1.005E-1	1.757E+1	2.910E+1
-9.890E-2	1.752E+1	2.899E+1
-9.890E-2	1.768E+1	2.910E+1
-1.038E-1	1.759E+1	2.906E+1
-1.038E-1	1.749E+1	2.911E+1
-9.890E-2	1.745E+1	2.926E+1
-9.890E-2	1.732E+1	2.905E+1
-1.021E-1	1.752E+1	2.906E+1
-1.021E-1	1.730E+1	2.923E+1
-1.005E-1	1.752E+1	2.913E+1
-9.728E-2	1.756E+1	2.910E+1
-1.054E-1	1.757E+1	2.928E+1
-9.890E-2	1.743E+1	2.913E+1
-9.890E-2	1.770E+1	2.910E+1
-1.021E-1	1.757E+1	2.892E+1
-1.054E-1	1.750E+1	2.921E+1
-1.021E-1	1.745E+1	2.910E+1
-9.890E-2	1.753E+1	2.912E+1
-9.890E-2	1.753E+1	2.927E+1
-1.038E-1	1.752E+1	2.907E+1
-1.005E-1	1.767E+1	2.922E+1
-9.890E-2	1.748E+1	2.910E+1
-1.005E-1	1.749E+1	2.901E+1
-1.021E-1	1.762E+1	2.912E+1
-1.021E-1	1.764E+1	2.920E+1
-9.890E-2	1.758E+1	2.895E+1
-1.005E-1	1.769E+1	2.905E+1
-1.021E-1	1.760E+1	2.903E+1
-9.890E-2	1.759E+1	2.929E+1
-9.728E-2	1.747E+1	2.912E+1
-9.728E-2	1.762E+1	2.909E+1
-1.038E-1	1.761E+1	2.926E+1
-1.005E-1	1.757E+1	2.913E+1
-1.005E-1	1.760E+1	2.923E+1
-9.890E-2	1.753E+1	2.882E+1
-1.021E-1	1.754E+1	2.913E+1
-1.005E-1	1.754E+1	2.920E+1
-9.890E-2	1.754E+1	2.918E+1
-1.021E-1	1.753E+1	2.910E+1
-1.054E-1	1.755E+1	2.884E+1
-1.021E-1	1.755E+1	2.899E+1
-9.566E-2	1.740E+1	2.910E+1
-9.890E-2	1.742E+1	2.912E+1
-1.038E-1	1.753E+1	2.924E+1
-1.021E-1	1.742E+1	2.919E+1
-9.566E-2	1.752E+1	2.931E+1
-1.005E-1	1.747E+1	2.901E+1
-1.021E-1	1.745E+1	2.924E+1
-9.890E-2	1.752E+1	2.908E+1
-9.890E-2	1.766E+1	2.909E+1
-1.005E-1	1.755E+1	2.913E+1
-1.054E-1	1.771E+1	2.907E+1
-1.005E-1	1.747E+1	2.914E+1
-9.890E-2	1.755E+1	2.908E+1
-1.021E-1	1.743E+1	2.912E+1
-1.038E-1	1.743E+1	2.904E+1
-1.021E-1	1.742E+1	2.902E+1
-1.038E-1	1.756E+1	2.898E+1
-9.728E-2	1.761E+1	2.915E+1
-1.038E-1	1.744E+1	2.920E+1
-1.005E-1	1.749E+1	2.917E+1
-1.005E-1	1.754E+1	2.906E+1
-1.005E-1	1.761E+1	2.924E+1
-1.038E-1	1.748E+1	2.905E+1
-1.005E-1	1.751E+1	2.918E+1
-1.021E-1	1.752E+1	2.915E+1
-9.890E-2	1.740E+1	2.935E+1
-1.038E-1	1.735E+1	2.910E+1
-1.021E-1	1.736E+1	2.910E+1
-9.890E-2	1.741E+1	2.906E+1
-1.005E-1	1.752E+1	2.907E+1
-1.038E-1	1.757E+1	2.902E+1
-1.005E-1	1.747E+1	2.928E+1
-1.005E-1	1.769E+1	2.916E+1
-9.890E-2	1.757E+1	2.900E+1
-1.005E-1	1.753E+1	2.918E+1
-1.005E-1	1.758E+1	2.907E+1
-1.005E-1	1.757E+1	2.907E+1
-1.005E-1	1.742E+1	2.889E+1
-1.021E-1	1.741E+1	2.932E+1
-1.021E-1	1.757E+1	2.898E+1
-9.728E-2	1.753E+1	2.907E+1
-9.890E-2	1.733E+1	2.932E+1
-1.021E-1	1.746E+1	2.923E+1
-1.005E-1	1.760E+1	2.915E+1
-1.005E-1	1.751E+1	2.899E+1
-1.005E-1	1.746E+1	2.912E+1
-1.021E-1	1.751E+1	2.902E+1
-1.021E-1	1.744E+1	2.900E+1
-9.728E-2	1.757E+1	2.917E+1
-1.005E-1	1.759E+1	2.927E+1
-1.054E-1	1.761E+1	2.920E+1
-1.021E-1	1.757E+1	2.913E+1
-9.728E-2	1.745E+1	2.897E+1
-9.890E-2	1.761E+1	2.903E+1
-1.054E-1	1.737E+1	2.890E+1
-1.021E-1	1.760E+1	2.917E+1
-9.890E-2	1.766E+1	2.912E+1
-1.005E-1	1.753E+1	2.921E+1
-1.005E-1	1.762E+1	2.901E+1
-1.021E-1	1.741E+1	2.918E+1
-9.890E-2	1.748E+1	2.899E+1
-9.890E-2	1.759E+1	2.888E+1
-1.054E-1	1.764E+1	2.903E+1
-1.021E-1	1.755E+1	2.910E+1
-9.890E-2	1.758E+1	2.917E+1
-9.728E-2	1.760E+1	2.893E+1
-1.038E-1	1.763E+1	2.924E+1
-1.021E-1	1.754E+1	2.918E+1
-1.038E-1	1.751E+1	2.926E+1
-1.005E-1	1.765E+1	2.902E+1
-1.021E-1	1.763E+1	2.896E+1
-1.021E-1	1.752E+1	2.907E+1
-9.890E-2	1.753E+1	2.930E+1
-1.021E-1	1.772E+1	2.904E+1
-1.054E-1	1.748E+1	2.906E+1
-9.890E-2	1.761E+1	2.906E+1
-9.728E-2	1.750E+1	2.903E+1
-9.728E-2	1.754E+1	2.903E+1
-1.021E-1	1.751E+1	2.910E+1
-1.005E-1	1.761E+1	2.905E+1
-1.005E-1	1.743E+1	2.893E+1
-9.890E-2	1.741E+1	2.910E+1
-1.021E-1	1.755E+1	2.928E+1
-1.021E-1	1.752E+1	2.918E+1
-9.890E-2	1.743E+1	2.910E+1
-9.890E-2	1.759E+1	2.909E+1
-1.021E-1	1.767E+1	2.899E+1
-9.728E-2	1.767E+1	2.906E+1
-1.005E-1	1.740E+1	2.902E+1
-9.890E-2	1.745E+1	2.889E+1
-1.021E-1	1.756E+1	2.917E+1
-1.038E-1	1.750E+1	2.909E+1
-9.728E-2	1.760E+1	2.910E+1
-9.890E-2	1.734E+1	2.905E+1
-1.021E-1	1.748E+1	2.910E+1
-1.005E-1	1.749E+1	2.909E+1
-9.728E-2	1.746E+1	2.916E+1
-1.005E-1	1.748E+1	2.898E+1
-1.021E-1	1.748E+1	2.914E+1
-1.005E-1	1.735E+1	2.898E+1
-1.005E-1	1.736E+1	2.909E+1
-1.005E-1	1.766E+1	2.898E+1
-1.038E-1	1.752E+1	2.907E+1
-1.005E-1	1.744E+1	2.923E+1
-1.005E-1	1.756E+1	2.913E+1
-9.890E-2	1.747E+1	2.890E+1
-1.038E-1	1.743E+1	2.919E+1
-9.890E-2	1.751E+1	2.927E+1
-9.890E-2	1.745E+1	2.903E+1
-1.005E-1	1.754E+1	2.933E+1
-1.038E-1	1.753E+1	2.913E+1
-1.005E-1	1.754E+1	2.927E+1
-9.728E-2	1.752E+1	2.893E+1
-9.890E-2	1.747E+1	2.919E+1
-1.005E-1	1.754E+1	2.897E+1
-9.890E-2	1.756E+1	2.892E+1
-9.890E-2	1.754E+1	2.895E+1
-9.890E-2	1.737E+1	2.904E+1
-1.021E-1	1.750E+1	2.905E+1
-1.038E-1	1.762E+1	2.916E+1
-9.890E-2	1.724E+1	2.922E+1
-1.005E-1	1.749E+1	2.891E+1
-1.021E-1	1.743E+1	2.918E+1
-1.021E-1	1.751E+1	2.911E+1
-9.890E-2	1.753E+1	2.907E+1
-9.890E-2	1.740E+1	2.897E+1
-1.005E-1	1.747E+1	2.912E+1
-1.005E-1	1.742E+1	2.900E+1
-1.005E-1	1.740E+1	2.920E+1
-1.038E-1	1.744E+1	2.908E+1
-1.038E-1	1.744E+1	2.910E+1
-1.021E-1	1.752E+1	2.920E+1
-9.890E-2	1.754E+1	2.902E+1
-1.021E-1	1.753E+1	2.920E+1
-1.021E-1	1.755E+1	2.922E+1
-1.021E-1	1.744E+1	2.904E+1
-9.728E-2	1.751E+1	2.908E+1
-1.021E-1	1.766E+1	2.909E+1
-1.005E-1	1.732E+1	2.908E+1
-1.021E-1	1.755E+1	2.912E+1
-9.728E-2	1.756E+1	2.912E+1
-1.021E-1	1.757E+1	2.904E+1
-1.005E-1	1.757E+1	2.906E+1
-1.005E-1	1.748E+1	2.913E+1
-9.890E-2	1.763E+1	2.902E+1
-1.005E-1	1.748E+1	2.913E+1
-1.021E-1	1.761E+1	2.924E+1
-1.005E-1	1.738E+1	2.904E+1
-9.728E-2	1.757E+1	2.912E+1
-1.021E-1	1.756E+1	2.892E+1
-1.021E-1	1.745E+1	2.934E+1
-1.005E-1	1.750E+1	2.885E+1
-9.890E-2	1.750E+1	2.896E+1
-9.728E-2	1.762E+1	2.897E+1
-1.005E-1	1.752E+1	2.928E+1
-9.890E-2	1.758E+1	2.901E+1
-9.890E-2	1.756E+1	2.909E+1
-9.890E-2	1.745E+1	2.891E+1
-1.038E-1	1.756E+1	2.879E+1
-1.021E-1	1.743E+1	2.915E+1
-1.021E-1	1.747E+1	2.894E+1
-9.890E-2	1.746E+1	2.877E+1
-1.005E-1	1.743E+1	2.917E+1
-1.021E-1	1.755E+1	2.917E+1
-9.890E-2	1.739E+1	2.900E+1
-1.005E-1	1.750E+1	2.898E+1
-1.054E-1	1.766E+1	2.915E+1
-1.005E-1	1.744E+1	2.894E+1
-1.005E-1	1.738E+1	2.912E+1
-9.890E-2	1.759E+1	2.915E+1
-1.038E-1	1.759E+1	2.902E+1
-1.005E-1	1.750E+1	2.923E+1
-9.728E-2	1.753E+1	2.913E+1
-1.021E-1	1.758E+1	2.924E+1
-1.021E-1	1.749E+1	2.895E+1
-1.005E-1	1.748E+1	2.908E+1
-9.890E-2	1.753E+1	2.919E+1
-1.005E-1	1.749E+1	2.922E+1
-1.021E-1	1.764E+1	2.901E+1
-1.021E-1	1.744E+1	2.901E+1
-1.005E-1	1.747E+1	2.902E+1
-9.890E-2	1.755E+1	2.924E+1
-1.021E-1	1.746E+1	2.914E+1
-9.890E-2	1.754E+1	2.908E+1
-1.005E-1	1.748E+1	2.927E+1
-9.890E-2	1.749E+1	2.899E+1
-1.038E-1	1.754E+1	2.898E+1
-1.005E-1	1.776E+1	2.914E+1
-9.890E-2	1.742E+1	2.901E+1
-9.890E-2	1.755E+1	2.912E+1
-1.005E-1	1.744E+1	2.903E+1
-1.021E-1	1.745E+1	2.896E+1
-9.890E-2	1.763E+1	2.933E+1
-9.890E-2	1.752E+1	2.905E+1
-1.021E-1	1.744E+1	2.909E+1
-1.038E-1	1.743E+1	2.901E+1
-1.005E-1	1.744E+1	2.890E+1
-9.728E-2	1.750E+1	2.906E+1
-1.021E-1	1.742E+1	2.896E+1
-1.021E-1	1.757E+1	2.907E+1
-9.890E-2	1.750E+1	2.908E+1
-9.890E-2	1.743E+1	2.919E+1
-1.038E-1	1.741E+1	2.900E+1
-1.005E-1	1.753E+1	2.918E+1
-9.890E-2	1.750E+1	2.911E+1
-1.021E-1	1.749E+1	2.919E+1
-1.021E-1	1.754E+1	2.909E+1
-1.005E-1	1.749E+1	2.912E+1
-9.728E-2	1.760E+1	2.922E+1
-1.005E-1	1.750E+1	2.929E+1
-1.021E-1	1.767E+1	2.898E+1
-9.890E-2	1.747E+1	2.900E+1
-1.005E-1	1.755E+1	2.917E+1
-9.728E-2	1.742E+1	2.889E+1
-1.038E-1	1.745E+1	2.905E+1
-1.038E-1	1.759E+1	2.911E+1
-9.890E-2	1.769E+1	2.924E+1
-9.890E-2	1.750E+1	2.907E+1
-1.038E-1	1.751E+1	2.908E+1
-1.038E-1	1.756E+1	2.886E+1
-9.890E-2	1.758E+1	2.909E+1
-9.566E-2	1.742E+1	2.911E+1
-1.021E-1	1.761E+1	2.912E+1
-1.021E-1	1.741E+1	2.909E+1
-1.005E-1	1.738E+1	2.901E+1
-1.021E-1	1.733E+1	2.918E+1
-1.054E-1	1.743E+1	2.897E+1
-1.021E-1	1.742E+1	2.923E+1
-9.728E-2	1.753E+1	2.911E+1
-9.890E-2	1.765E+1	2.936E+1
-1.005E-1	1.748E+1	2.909E+1
-1.021E-1	1.750E+1	2.903E+1
-9.890E-2	1.742E+1	2.909E+1
-9.890E-2	1.747E+1	2.912E+1
-1.021E-1	1.762E+1	2.899E+1
-1.021E-1	1.758E+1	2.885E+1
-1.005E-1	1.751E+1	2.908E+1
-9.728E-2	1.757E+1	2.907E+1
-1.021E-1	1.761E+1	2.901E+1
-1.021E-1	1.741E+1	2.904E+1
-9.566E-2	1.737E+1	2.904E+1
-9.728E-2	1.748E+1	2.921E+1
-1.054E-1	1.748E+1	2.910E+1
-1.005E-1	1.748E+1	2.900E+1
-9.890E-2	1.743E+1	2.902E+1
-1.038E-1	1.770E+1	2.932E+1
-1.005E-1	1.749E+1	2.909E+1
-1.005E-1	1.759E+1	2.920E+1
-9.728E-2	1.757E+1	2.914E+1
-9.890E-2	1.756E+1	2.924E+1
-9.890E-2	1.749E+1	2.890E+1
-1.021E-1	1.738E+1	2.897E+1
-9.890E-2	1.755E+1	2.904E+1
-9.890E-2	1.747E+1	2.887E+1
-1.021E-1	1.739E+1	2.908E+1
-1.005E-1	1.764E+1	2.902E+1
-9.566E-2	1.751E+1	2.912E+1
-9.728E-2	1.745E+1	2.896E+1
-1.021E-1	1.751E+1	2.926E+1
-1.005E-1	1.765E+1	2.908E+1
-9.566E-2	1.733E+1	2.917E+1
-1.021E-1	1.751E+1	2.910E+1
-1.038E-1	1.748E+1	2.912E+1
-9.890E-2	1.755E+1	2.907E+1
-9.890E-2	1.754E+1	2.897E+1
-9.566E-2	1.738E+1	2.899E+1
-9.890E-2	1.754E+1	2.911E+1
-1.005E-1	1.753E+1	2.899E+1
-9.890E-2	1.739E+1	2.910E+1
-9.728E-2	1.756E+1	2.911E+1
-1.021E-1	1.740E+1	2.905E+1
-1.021E-1	1.759E+1	2.918E+1
-1.005E-1	1.763E+1	2.901E+1
-9.728E-2	1.756E+1	2.906E+1
-1.021E-1	1.745E+1	2.917E+1
-1.021E-1	1.751E+1	2.896E+1
-1.005E-1	1.750E+1	2.914E+1
-9.728E-2	1.749E+1	2.901E+1
-1.021E-1	1.748E+1	2.896E+1
-1.038E-1	1.757E+1	2.907E+1
-1.005E-1	1.756E+1	2.910E+1
-9.890E-2	1.741E+1	2.931E+1
-1.021E-1	1.747E+1	2.900E+1
-1.005E-1	1.764E+1	2.916E+1
-9.728E-2	1.738E+1	2.891E+1
-9.890E-2	1.741E+1	2.898E+1
-1.038E-1	1.758E+1	2.890E+1
-1.054E-1	1.747E+1	2.904E+1
-9.890E-2	1.732E+1	2.893E+1
-9.890E-2	1.758E+1	2.916E+1
-1.005E-1	1.737E+1	2.901E+1
-1.005E-1	1.743E+1	2.919E+1
-9.728E-2	1.751E+1	2.937E+1
-9.890E-2	1.747E+1	2.922E+1
-1.021E-1	1.753E+1	2.925E+1
-9.890E-2	1.746E+1	2.908E+1
-1.005E-1	1.727E+1	2.911E+1
-1.021E-1	1.760E+1	2.900E+1
-1.021E-1	1.742E+1	2.915E+1
-1.021E-1	1.753E+1	2.901E+1
-9.728E-2	1.753E+1	2.901E+1
-9.890E-2	1.756E+1	2.908E+1
-1.021E-1	1.757E+1	2.904E+1
-1.054E-1	1.756E+1	2.892E+1
-1.005E-1	1.745E+1	2.922E+1
-1.005E-1	1.753E+1	2.931E+1
-1.005E-1	1.746E+1	2.896E+1
-1.005E-1	1.750E+1	2.913E+1
-9.728E-2	1.758E+1	2.895E+1
-9.728E-2	1.751E+1	2.931E+1
-1.021E-1	1.762E+1	2.922E+1
-1.021E-1	1.731E+1	2.898E+1
-9.890E-2	1.742E+1	2.900E+1
-9.890E-2	1.750E+1	2.918E+1
-1.021E-1	1.748E+1	2.908E+1
-1.005E-1	1.764E+1	2.905E+1
-9.890E-2	1.765E+1	2.915E+1
-9.890E-2	1.750E+1	2.877E+1
-1.038E-1	1.742E+1	2.905E+1
-9.890E-2	1.752E+1	2.892E+1
-9.566E-2	1.753E+1	2.914E+1
-9.890E-2	1.755E+1	2.905E+1
-1.005E-1	1.754E+1	2.885E+1
-1.005E-1	1.725E+1	2.902E+1
-9.890E-2	1.760E+1	2.906E+1
-1.005E-1	1.753E+1	2.894E+1
-1.021E-1	1.736E+1	2.915E+1
-1.005E-1	1.749E+1	2.897E+1
-9.890E-2	1.749E+1	2.916E+1
-9.890E-2	1.756E+1	2.896E+1
-1.021E-1	1.751E+1	2.912E+1
-1.021E-1	1.755E+1	2.922E+1
-9.890E-2	1.747E+1	2.922E+1
-9.890E-2	1.746E+1	2.901E+1
-1.021E-1	1.752E+1	2.906E+1
-1.021E-1	1.738E+1	2.922E+1
-1.005E-1	1.741E+1	2.900E+1
-9.890E-2	1.745E+1	2.892E+1
-1.038E-1	1.752E+1	2.900E+1
-1.005E-1	1.740E+1	2.892E+1
-9.728E-2	1.747E+1	2.910E+1
-9.890E-2	1.755E+1	2.922E+1
-1.021E-1	1.755E+1	2.901E+1
-1.054E-1	1.763E+1	2.923E+1
-9.890E-2	1.738E+1	2.899E+1
-1.005E-1	1.765E+1	2.898E+1
-1.021E-1	1.753E+1	2.908E+1
-1.021E-1	1.751E+1	2.902E+1
-9.890E-2	1.753E+1	2.897E+1
-9.566E-2	1.757E+1	2.893E+1
-1.005E-1	1.747E+1	2.892E+1
-1.005E-1	1.747E+1	2.915E+1
-9.890E-2	1.761E+1	2.895E+1
-9.728E-2	1.738E+1	2.892E+1
-1.021E-1	1.757E+1	2.886E+1
-1.005E-1	1.754E+1	2.894E+1
-9.566E-2	1.747E+1	2.912E+1
-1.038E-1	1.763E+1	2.925E+1
-1.005E-1	1.755E+1	2.902E+1
-1.021E-1	1.756E+1	2.917E+1
-9.890E-2	1.740E+1	2.915E+1
-1.005E-1	1.746E+1	2.889E+1
-1.021E-1	1.738E+1	2.922E+1
-1.005E-1	1.740E+1	2.899E+1
-1.005E-1	1.754E+1	2.899E+1
-1.021E-1	1.744E+1	2.919E+1
-1.021E-1	1.749E+1	2.904E+1
-9.890E-2	1.757E+1	2.922E+1
-1.005E-1	1.745E+1	2.886E+1
-1.005E-1	1.731E+1	2.919E+1
-1.021E-1	1.752E+1	2.904E+1
-9.890E-2	1.753E+1	2.908E+1
-9.728E-2	1.747E+1	2.898E+1
-1.005E-1	1.749E+1	2.897E+1
-9.890E-2	1.756E+1	2.901E+1
-1.005E-1	1.750E+1	2.916E+1
-1.021E-1	1.749E+1	2.908E+1
-9.566E-2	1.745E+1	2.890E+1
-1.038E-1	1.740E+1	2.906E+1
-1.021E-1	1.734E+1	2.880E+1
-9.566E-2	1.758E+1	2.900E+1
-9.728E-2	1.752E+1	2.919E+1
-1.005E-1	1.737E+1	2.897E+1
-1.005E-1	1.755E+1	2.919E+1
-9.890E-2	1.754E+1	2.908E+1
-1.005E-1	1.745E+1	2.913E+1
-1.038E-1	1.742E+1	2.892E+1
-1.021E-1	1.744E+1	2.915E+1
-9.566E-2	1.748E+1	2.916E+1
-9.728E-2	1.745E+1	2.897E+1
-1.005E-1	1.762E+1	2.893E+1
-9.890E-2	1.760E+1	2.903E+1
-9.890E-2	1.742E+1	2.911E+1
-9.728E-2	1.737E+1	2.918E+1
-1.021E-1	1.745E+1	2.896E+1
-9.890E-2	1.744E+1	2.885E+1
-9.890E-2	1.732E+1	2.874E+1
-9.890E-2	1.748E+1	2.885E+1
-1.021E-1	1.756E+1	2.900E+1
-1.005E-1	1.739E+1	2.895E+1
-9.566E-2	1.767E+1	2.907E+1
-1.005E-1	1.742E+1	2.893E+1
-1.021E-1	1.736E+1	2.910E+1
-1.005E-1	1.739E+1	2.882E+1
-9.728E-2	1.753E+1	2.918E+1
-1.005E-1	1.734E+1	2.912E+1
-1.021E-1	1.735E+1	2.930E+1
-1.005E-1	1.751E+1	2.907E+1
-9.728E-2	1.743E+1	2.914E+1
-1.021E-1	1.735E+1	2.905E+1
-1.038E-1	1.747E+1	2.917E+1
-9.890E-2	1.754E+1	2.909E+1
-9.728E-2	1.745E+1	2.880E+1
-9.890E-2	1.742E+1	2.928E+1
-1.038E-1	1.759E+1	2.913E+1
-1.021E-1	1.747E+1	2.909E+1
-9.728E-2	1.755E+1	2.927E+1
-9.728E-2	1.754E+1	2.908E+1
-1.021E-1	1.731E+1	2.901E+1
-1.021E-1	1.748E+1	2.909E+1
-9.728E-2	1.761E+1	2.902E+1
-9.728E-2	1.743E+1	2.918E+1
-1.005E-1	1.739E+1	2.899E+1
-9.890E-2	1.764E+1	2.916E+1
-9.890E-2	1.737E+1	2.908E+1
-1.038E-1	1.747E+1	2.912E+1
-1.038E-1	1.746E+1	2.887E+1
-9.890E-2	1.754E+1	2.900E+1
-9.566E-2	1.754E+1	2.908E+1
-1.005E-1	1.732E+1	2.901E+1
-1.021E-1	1.745E+1	2.878E+1
-1.005E-1	1.758E+1	2.900E+1
-9.728E-2	1.756E+1	2.900E+1
-9.890E-2	1.746E+1	2.906E+1
-1.005E-1	1.746E+1	2.889E+1
-1.021E-1	1.747E+1	2.904E+1
-1.005E-1	1.751E+1	2.914E+1
-9.728E-2	1.762E+1	2.902E+1
-1.021E-1	1.756E+1	2.901E+1
-9.728E-2	1.748E+1	2.897E+1
-9.728E-2	1.744E+1	2.897E+1
-9.728E-2	1.753E+1	2.899E+1
-1.021E-1	1.759E+1	2.891E+1
-1.054E-1	1.742E+1	2.908E+1
-9.728E-2	1.740E+1	2.913E+1
-1.038E-1	1.734E+1	2.909E+1
-1.005E-1	1.735E+1	2.918E+1
-1.021E-1	1.743E+1	2.916E+1
-9.728E-2	1.741E+1	2.893E+1
-9.728E-2	1.737E+1	2.906E+1
-9.728E-2	1.755E+1	2.885E+1
-1.005E-1	1.727E+1	2.898E+1
-9.728E-2	1.741E+1	2.897E+1
-9.890E-2	1.753E+1	2.902E+1
-1.038E-1	1.729E+1	2.927E+1
-9.890E-2	1.759E+1	2.882E+1
-9.566E-2	1.750E+1	2.903E+1
-9.890E-2	1.738E+1	2.903E+1
-1.021E-1	1.748E+1	2.899E+1
-1.005E-1	1.773E+1	2.922E+1
-9.728E-2	1.755E+1	2.930E+1
-9.890E-2	1.738E+1	2.928E+1
-1.021E-1	1.742E+1	2.883E+1
-1.005E-1	1.751E+1	2.910E+1
-9.890E-2	1.746E+1	2.899E+1
-1.005E-1	1.751E+1	2.921E+1
-1.038E-1	1.738E+1	2.913E+1
-9.728E-2	1.742E+1	2.910E+1
-9.728E-2	1.748E+1	2.905E+1
-9.890E-2	1.734E+1	2.915E+1
-1.021E-1	1.752E+1	2.894E+1
-1.021E-1	1.744E+1	2.895E+1
-9.242E-2	1.747E+1	2.922E+1
-1.005E-1	1.750E+1	2.896E+1
-1.005E-1	1.734E+1	2.880E+1
-1.005E-1	1.739E+1	2.917E+1
-9.728E-2	1.734E+1	2.934E+1
-9.890E-2	1.752E+1	2.898E+1
-1.021E-1	1.730E+1	2.928E+1
-1.005E-1	1.749E+1	2.886E+1
-9.728E-2	1.741E+1	2.914E+1
-9.728E-2	1.747E+1	2.888E+1
-1.021E-1	1.747E+1	2.888E+1
-1.021E-1	1.752E+1	2.913E+1
-9.566E-2	1.748E+1	2.898E+1
-9.890E-2	1.748E+1	2.904E+1
-1.021E-1	1.753E+1	2.907E+1
-1.005E-1	1.746E+1	2.900E+1
-9.566E-2	1.759E+1	2.903E+1
-9.890E-2	1.746E+1	2.925E+1
-1.021E-1	1.729E+1	2.899E+1
-1.005E-1	1.744E+1	2.913E+1
-9.890E-2	1.750E+1	2.891E+1
-1.005E-1	1.729E+1	2.880E+1
-1.021E-1	1.728E+1	2.892E+1
-9.890E-2	1.758E+1	2.878E+1
-9.728E-2	1.731E+1	2.904E+1
-9.890E-2	1.746E+1	2.913E+1
-1.038E-1	1.744E+1	2.924E+1
-1.038E-1	1.733E+1	2.887E+1
-9.728E-2	1.748E+1	2.888E+1
-9.566E-2	1.744E+1	2.903E+1
-1.038E-1	1.723E+1	2.899E+1
-1.038E-1	1.747E+1	2.895E+1
-9.890E-2	1.741E+1	2.912E+1
-1.021E-1	1.748E+1	2.917E+1
-9.890E-2	1.751E+1	2.901E+1
-1.005E-1	1.742E+1	2.900E+1
-9.890E-2	1.748E+1	2.911E+1
-9.728E-2	1.744E+1	2.901E+1
-1.021E-1	1.741E+1	2.905E+1
-9.890E-2	1.738E+1	2.900E+1
-9.728E-2	1.762E+1	2.929E+1
-9.566E-2	1.731E+1	2.896E+1
-1.005E-1	1.747E+1	2.880E+1
-1.038E-1	1.749E+1	2.899E+1
-9.890E-2	1.746E+1	2.911E+1
-9.566E-2	1.754E+1	2.882E+1
-9.890E-2	1.747E+1	2.898E+1
-1.005E-1	1.764E+1	2.899E+1
-9.890E-2	1.751E+1	2.894E+1
-1.005E-1	1.753E+1	2.902E+1
-1.005E-1	1.750E+1	2.905E+1
-1.038E-1	1.765E+1	2.901E+1
-9.728E-2	1.740E+1	2.916E+1
-9.890E-2	1.746E+1	2.912E+1
-1.038E-1	1.747E+1	2.902E+1
-1.021E-1	1.729E+1	2.912E+1
-9.890E-2	1.733E+1	2.905E+1
-9.890E-2	1.760E+1	2.893E+1
-1.021E-1	1.740E+1	2.904E+1
-9.890E-2	1.748E+1	2.898E+1
-9.566E-2	1.757E+1	2.910E+1
-1.021E-1	1.748E+1	2.911E+1
-1.021E-1	1.742E+1	2.885E+1
-1.005E-1	1.750E+1	2.921E+1
-9.728E-2	1.751E+1	2.905E+1
-9.728E-2	1.760E+1	2.913E+1
-1.021E-1	1.739E+1	2.910E+1
-1.021E-1	1.746E+1	2.907E+1
-9.890E-2	1.754E+1	2.898E+1
-9.728E-2	1.744E+1	2.908E+1
-1.005E-1	1.747E+1	2.914E+1
-1.021E-1	1.751E+1	2.910E+1
-9.728E-2	1.741E+1	2.887E+1
-9.890E-2	1.752E+1	2.913E+1
-1.038E-1	1.740E+1	2.885E+1
-9.728E-2	1.751E+1	2.893E+1
-9.728E-2	1.753E+1	2.891E+1
-1.005E-1	1.758E+1	2.897E+1
-1.038E-1	1.748E+1	2.895E+1
-1.021E-1	1.753E+1	2.907E+1
-9.728E-2	1.758E+1	2.886E+1
-9.890E-2	1.743E+1	2.902E+1
-1.005E-1	1.740E+1	2.898E+1
-1.021E-1	1.758E+1	2.903E+1
-9.890E-2	1.743E+1	2.899E+1
-1.005E-1	1.744E+1	2.930E+1
-1.005E-1	1.765E+1	2.895E+1
-1.038E-1	1.747E+1	2.906E+1
-9.728E-2	1.764E+1	2.878E+1
-9.728E-2	1.752E+1	2.897E+1
-1.021E-1	1.729E+1	2.915E+1
-1.021E-1	1.761E+1	2.909E+1
-9.890E-2	1.766E+1	2.887E+1
-9.728E-2	1.753E+1	2.899E+1
-1.005E-1	1.738E+1	2.891E+1
-1.021E-1	1.759E+1	2.888E+1
-1.005E-1	1.728E+1	2.902E+1
-9.890E-2	1.745E+1	2.893E+1
-1.005E-1	1.749E+1	2.919E+1
-9.728E-2	1.746E+1	2.896E+1
-1.005E-1	1.741E+1	2.897E+1
-9.728E-2	1.748E+1	2.891E+1
-1.021E-1	1.741E+1	2.906E+1
-1.005E-1	1.741E+1	2.896E+1
-9.566E-2	1.733E+1	2.895E+1
-9.890E-2	1.748E+1	2.895E+1
-1.005E-1	1.749E+1	2.893E+1
-1.038E-1	1.743E+1	2.905E+1
-9.890E-2	1.744E+1	2.896E+1
-1.021E-1	1.757E+1	2.899E+1
-1.021E-1	1.740E+1	2.904E+1
-1.005E-1	1.739E+1	2.893E+1
-9.728E-2	1.744E+1	2.896E+1
-9.890E-2	1.737E+1	2.908E+1
-1.005E-1	1.743E+1	2.898E+1
-9.890E-2	1.740E+1	2.897E+1
-9.728E-2	1.743E+1	2.897E+1
-1.005E-1	1.735E+1	2.899E+1
-1.005E-1	1.736E+1	2.907E+1
-9.890E-2	1.767E+1	2.910E+1
-9.728E-2	1.742E+1	2.910E+1
-1.005E-1	1.754E+1	2.899E+1
-1.005E-1	1.738E+1	2.894E+1
-1.038E-1	1.748E+1	2.886E+1
-1.005E-1	1.744E+1	2.890E+1
-9.890E-2	1.747E+1	2.910E+1
-1.021E-1	1.749E+1	2.893E+1
-1.038E-1	1.724E+1	2.905E+1
-9.890E-2	1.745E+1	2.900E+1
-9.890E-2	1.744E+1	2.894E+1
-1.021E-1	1.746E+1	2.902E+1
-9.890E-2	1.746E+1	2.899E+1
-9.890E-2	1.753E+1	2.906E+1
-9.890E-2	1.733E+1	2.907E+1
-1.005E-1	1.750E+1	2.902E+1
-1.005E-1	1.730E+1	2.904E+1
-1.005E-1	1.751E+1	2.913E+1
-9.728E-2	1.750E+1	2.883E+1
-1.021E-1	1.741E+1	2.897E+1
-1.021E-1	1.736E+1	2.910E+1
-9.890E-2	1.734E+1	2.921E+1
-9.404E-2	1.747E+1	2.891E+1
-1.005E-1	1.736E+1	2.921E+1
-1.005E-1	1.746E+1	2.899E+1
-9.890E-2	1.743E+1	2.899E+1
-1.005E-1	1.731E+1	2.887E+1
-1.021E-1	1.743E+1	2.911E+1
-1.021E-1	1.747E+1	2.900E+1
-9.566E-2	1.737E+1	2.918E+1
-1.005E-1	1.744E+1	2.931E+1
-1.005E-1	1.748E+1	2.902E+1
-1.021E-1	1.733E+1	2.905E+1
-9.890E-2	1.738E+1	2.900E+1
-9.890E-2	1.732E+1	2.905E+1
-1.005E-1	1.741E+1	2.904E+1
-1.021E-1	1.749E+1	2.890E+1
-9.728E-2	1.740E+1	2.919E+1
-9.890E-2	1.741E+1	2.913E+1
-1.005E-1	1.749E+1	2.897E+1
-1.021E-1	1.744E+1	2.904E+1
-9.728E-2	1.764E+1	2.888E+1
-1.005E-1	1.759E+1	2.924E+1
-1.005E-1	1.756E+1	2.891E+1
-1.005E-1	1.744E+1	2.898E+1
-9.728E-2	1.753E+1	2.894E+1
-9.566E-2	1.761E+1	2.910E+1
-9.890E-2	1.747E+1	2.909E+1
-9.890E-2	1.759E+1	2.888E+1
-9.728E-2	1.751E+1	2.908E+1
-9.890E-2	1.751E+1	2.885E+1
-1.005E-1	1.741E+1	2.903E+1
-1.005E-1	1.755E+1	2.906E+1
-9.890E-2	1.758E+1	2.890E+1
-9.728E-2	1.735E+1	2.901E+1
-1.005E-1	1.742E+1	2.905E+1
-9.890E-2	1.735E+1	2.902E+1
-9.728E-2	1.732E+1	2.903E+1
-9.728E-2	1.736E+1	2.899E+1
-1.038E-1	1.743E+1	2.884E+1
-1.021E-1	1.754E+1	2.898E+1
-9.728E-2	1.736E+1	2.885E+1
-9.890E-2	1.749E+1	2.893E+1
-1.021E-1	1.741E+1	2.907E+1
-1.021E-1	1.737E+1	2.890E+1
-9.728E-2	1.758E+1	2.885E+1
-1.005E-1	1.737E+1	2.899E+1
-1.021E-1	1.744E+1	2.907E+1
-9.728E-2	1.750E+1	2.899E+1
-9.890E-2	1.761E+1	2.908E+1
-9.728E-2	1.744E+1	2.884E+1
-9.890E-2	1.735E+1	2.911E+1
-1.005E-1	1.741E+1	2.899E+1
-1.021E-1	1.734E+1	2.896E+1
-9.728E-2	1.743E+1	2.905E+1
-1.038E-1	1.764E+1	2.910E+1
-9.890E-2	1.773E+1	2.894E+1
-9.890E-2	1.748E+1	2.918E+1
-9.566E-2	1.733E+1	2.891E+1
-1.005E-1	1.738E+1	2.905E+1
-1.005E-1	1.758E+1	2.921E+1
-9.728E-2	1.732E+1	2.888E+1
-1.005E-1	1.756E+1	2.901E+1
-1.005E-1	1.772E+1	2.914E+1
-1.005E-1	1.769E+1	2.903E+1
-9.890E-2	1.749E+1	2.895E+1
-9.728E-2	1.755E+1	2.903E+1
-1.005E-1	1.746E+1	2.897E+1
-1.005E-1	1.752E+1	2.903E+1
-9.566E-2	1.732E+1	2.897E+1
-9.728E-2	1.749E+1	2.908E+1
-9.890E-2	1.745E+1	2.886E+1
-1.021E-1	1.732E+1	2.903E+1
-1.005E-1	1.741E+1	2.920E+1
-9.728E-2	1.757E+1	2.892E+1
-9.890E-2	1.754E+1	2.884E+1
-9.890E-2	1.741E+1	2.916E+1
-9.404E-2	1.742E+1	2.887E+1
-9.728E-2	1.746E+1	2.905E+1
-1.005E-1	1.756E+1	2.913E+1
-1.005E-1	1.760E+1	2.920E+1
-9.566E-2	1.750E+1	2.903E+1
-1.005E-1	1.730E+1	2.911E+1
-1.005E-1	1.762E+1	2.899E+1
-9.890E-2	1.750E+1	2.907E+1
-9.890E-2	1.745E+1	2.888E+1
-9.890E-2	1.730E+1	2.907E+1
-1.005E-1	1.742E+1	2.886E+1
-1.005E-1	1.748E+1	2.895E+1
-9.728E-2	1.738E+1	2.914E+1
-1.005E-1	1.761E+1	2.894E+1
-1.038E-1	1.743E+1	2.918E+1
-1.021E-1	1.744E+1	2.887E+1
-9.890E-2	1.752E+1	2.920E+1
-9.728E-2	1.760E+1	2.891E+1
-9.890E-2	1.734E+1	2.900E+1
-9.890E-2	1.751E+1	2.895E+1
-9.728E-2	1.736E+1	2.910E+1
-9.728E-2	1.737E+1	2.913E+1
-1.005E-1	1.750E+1	2.893E+1
-1.021E-1	1.748E+1	2.902E+1
-9.890E-2	1.746E+1	2.904E+1
-9.890E-2	1.761E+1	2.893E+1
-9.890E-2	1.738E+1	2.904E+1
-1.021E-1	1.755E+1	2.889E+1
-9.566E-2	1.741E+1	2.902E+1
-9.728E-2	1.752E+1	2.922E+1
-1.021E-1	1.742E+1	2.904E+1
-9.890E-2	1.742E+1	2.888E+1
-9.890E-2	1.739E+1	2.885E+1
-9.566E-2	1.756E+1	2.883E+1
-9.728E-2	1.753E+1	2.895E+1
-1.038E-1	1.754E+1	2.892E+1
-9.728E-2	1.757E+1	2.908E+1
-1.005E-1	1.750E+1	2.897E+1
-9.890E-2	1.749E+1	2.885E+1
-1.005E-1	1.743E+1	2.906E+1
-9.566E-2	1.745E+1	2.918E+1
-9.728E-2	1.753E+1	2.898E+1
-1.005E-1	1.768E+1	2.883E+1
-1.005E-1	1.741E+1	2.896E+1
-1.005E-1	1.737E+1	2.903E+1
-9.890E-2	1.747E+1	2.876E+1
-1.005E-1	1.740E+1	2.910E+1
-9.890E-2	1.743E+1	2.902E+1
-9.890E-2	1.730E+1	2.895E+1
-9.728E-2	1.744E+1	2.899E+1
-1.054E-1	1.740E+1	2.911E+1
-1.005E-1	1.755E+1	2.903E+1
-9.728E-2	1.732E+1	2.908E+1
-9.728E-2	1.748E+1	2.913E+1
-9.890E-2	1.730E+1	2.890E+1
-1.005E-1	1.745E+1	2.898E+1
-9.890E-2	1.751E+1	2.878E+1
-9.566E-2	1.738E+1	2.901E+1
-9.890E-2	1.744E+1	2.892E+1
-9.890E-2	1.751E+1	2.891E+1
-9.728E-2	1.744E+1	2.909E+1
-9.566E-2	1.746E+1	2.907E+1
-9.890E-2	1.741E+1	2.890E+1
-1.005E-1	1.752E+1	2.899E+1
-9.728E-2	1.748E+1	2.883E+1
-1.005E-1	1.754E+1	2.888E+1
-1.038E-1	1.740E+1	2.916E+1
-1.005E-1	1.763E+1	2.890E+1
-9.566E-2	1.730E+1	2.889E+1
-9.728E-2	1.745E+1	2.897E+1
-9.728E-2	1.737E+1	2.911E+1
-1.005E-1	1.740E+1	2.922E+1
-9.566E-2	1.761E+1	2.905E+1
-9.890E-2	1.734E+1	2.896E+1
-9.890E-2	1.753E+1	2.898E+1
-1.005E-1	1.750E+1	2.919E+1
-9.566E-2	1.744E+1	2.901E+1
-9.728E-2	1.745E+1	2.911E+1
-1.005E-1	1.741E+1	2.892E+1
-1.021E-1	1.748E+1	2.897E+1
-9.728E-2	1.746E+1	2.897E+1
-9.728E-2	1.752E+1	2.915E+1
-1.005E-1	1.740E+1	2.899E+1
-1.021E-1	1.734E+1	2.898E+1
-9.566E-2	1.739E+1	2.892E+1
-9.566E-2	1.740E+1	2.902E+1
-9.728E-2	1.750E+1	2.911E+1
-1.005E-1	1.751E+1	2.893E+1
-9.728E-2	1.750E+1	2.911E+1
-9.890E-2	1.757E+1	2.897E+1
-9.890E-2	1.752E+1	2.899E+1
-9.890E-2	1.757E+1	2.900E+1
-9.728E-2	1.733E+1	2.903E+1
-9.566E-2	1.734E+1	2.884E+1
-1.021E-1	1.745E+1	2.897E+1
-1.021E-1	1.735E+1	2.886E+1
-9.728E-2	1.755E+1	2.919E+1
-9.566E-2	1.739E+1	2.892E+1
-1.021E-1	1.763E+1	2.913E+1
-1.021E-1	1.749E+1	2.870E+1
-9.566E-2	1.742E+1	2.897E+1
-9.728E-2	1.736E+1	2.901E+1
-9.890E-2	1.748E+1	2.905E+1
-1.021E-1	1.742E+1	2.898E+1
-9.728E-2	1.758E+1	2.897E+1
-9.890E-2	1.729E+1	2.897E+1
-9.890E-2	1.737E+1	2.910E+1
-1.005E-1	1.747E+1	2.895E+1
-1.005E-1	1.752E+1	2.921E+1
-9.566E-2	1.758E+1	2.897E+1
-1.005E-1	1.737E+1	2.885E+1
-9.890E-2	1.749E+1	2.897E+1
-9.890E-2	1.745E+1	2.885E+1
-9.566E-2	1.743E+1	2.885E+1
-1.005E-1	1.752E+1	2.892E+1
-1.005E-1	1.745E+1	2.900E+1
-9.890E-2	1.745E+1	2.891E+1
-9.890E-2	1.747E+1	2.896E+1
-1.021E-1	1.746E+1	2.892E+1
-1.005E-1	1.732E+1	2.896E+1
-9.404E-2	1.761E+1	2.906E+1
-1.005E-1	1.732E+1	2.913E+1
-1.021E-1	1.749E+1	2.898E+1
-9.728E-2	1.756E+1	2.899E+1
-9.890E-2	1.749E+1	2.912E+1
-9.566E-2	1.761E+1	2.906E+1
-1.005E-1	1.739E+1	2.921E+1
-9.890E-2	1.738E+1	2.914E+1
-9.566E-2	1.729E+1	2.906E+1
-9.728E-2	1.736E+1	2.884E+1
-1.005E-1	1.749E+1	2.897E+1
-1.005E-1	1.736E+1	2.890E+1
-1.021E-1	1.736E+1	2.910E+1
-9.890E-2	1.745E+1	2.906E+1
-9.890E-2	1.752E+1	2.905E+1
-1.038E-1	1.739E+1	2.887E+1
-9.890E-2	1.741E+1	2.891E+1
-9.890E-2	1.741E+1	2.897E+1
-9.890E-2	1.745E+1	2.902E+1
-1.005E-1	1.752E+1	2.888E+1
-1.021E-1	1.760E+1	2.893E+1
-9.890E-2	1.760E+1	2.906E+1
-1.005E-1	1.743E+1	2.906E+1
-1.021E-1	1.741E+1	2.890E+1
-9.890E-2	1.747E+1	2.914E+1
-9.566E-2	1.739E+1	2.897E+1
-9.890E-2	1.743E+1	2.905E+1
-1.005E-1	1.735E+1	2.903E+1
-9.728E-2	1.751E+1	2.913E+1
-9.566E-2	1.742E+1	2.907E+1
-9.890E-2	1.742E+1	2.908E+1
-1.005E-1	1.750E+1	2.890E+1
-9.566E-2	1.734E+1	2.912E+1
-9.566E-2	1.741E+1	2.910E+1
-1.021E-1	1.747E+1	2.907E+1
-1.005E-1	1.743E+1	2.887E+1
-9.728E-2	1.745E+1	2.892E+1
-9.890E-2	1.748E+1	2.916E+1
-1.005E-1	1.742E+1	2.882E+1
-9.728E-2	1.745E+1	2.891E+1
-9.566E-2	1.756E+1	2.902E+1
-9.890E-2	1.731E+1	2.915E+1
-1.005E-1	1.753E+1	2.895E+1
-1.038E-1	1.748E+1	2.917E+1
-9.890E-2	1.735E+1	2.885E+1
-9.890E-2	1.732E+1	2.908E+1
-1.005E-1	1.736E+1	2.905E+1
-9.566E-2	1.752E+1	2.897E+1
-9.566E-2	1.744E+1	2.915E+1
-9.728E-2	1.745E+1	2.911E+1
-1.005E-1	1.736E+1	2.892E+1
-1.021E-1	1.744E+1	2.889E+1
-9.404E-2	1.747E+1	2.880E+1
-1.021E-1	1.749E+1	2.894E+1
-9.566E-2	1.748E+1	2.890E+1
-1.021E-1	1.736E+1	2.884E+1
-9.728E-2	1.739E+1	2.895E+1
-9.728E-2	1.737E+1	2.905E+1
-1.005E-1	1.735E+1	2.902E+1
-9.890E-2	1.759E+1	2.887E+1
-9.728E-2	1.741E+1	2.913E+1
-9.890E-2	1.744E+1	2.900E+1
-9.890E-2	1.744E+1	2.926E+1
-9.890E-2	1.752E+1	2.895E+1
-9.728E-2	1.735E+1	2.894E+1
-9.728E-2	1.758E+1	2.896E+1
-9.890E-2	1.737E+1	2.900E+1
-9.890E-2	1.751E+1	2.887E+1
-9.890E-2	1.749E+1	2.894E+1
-9.728E-2	1.746E+1	2.888E+1
-1.021E-1	1.744E+1	2.892E+1
-9.728E-2	1.763E+1	2.899E+1
-9.890E-2	1.747E+1	2.905E+1
-9.728E-2	1.750E+1	2.899E+1
-9.890E-2	1.744E+1	2.905E+1
-9.728E-2	1.732E+1	2.875E+1
-9.890E-2	1.740E+1	2.911E+1
-9.890E-2	1.728E+1	2.924E+1
-1.021E-1	1.732E+1	2.903E+1
-1.021E-1	1.748E+1	2.900E+1
-9.728E-2	1.743E+1	2.909E+1
-9.728E-2	1.733E+1	2.915E+1
-1.021E-1	1.747E+1	2.900E+1
-1.005E-1	1.752E+1	2.902E+1
-9.404E-2	1.740E+1	2.873E+1
-9.890E-2	1.744E+1	2.883E+1
-9.890E-2	1.744E+1	2.898E+1
-1.038E-1	1.736E+1	2.908E+1
-9.728E-2	1.744E+1	2.886E+1
-9.890E-2	1.739E+1	2.890E+1
-1.005E-1	1.742E+1	2.907E+1
-9.728E-2	1.740E+1	2.917E+1
-9.566E-2	1.750E+1	2.905E+1
-9.728E-2	1.739E+1	2.900E+1
-1.005E-1	1.737E+1	2.901E+1
-1.038E-1	1.749E+1	2.893E+1
-9.404E-2	1.738E+1	2.908E+1
-9.404E-2	1.730E+1	2.906E+1
-9.890E-2	1.743E+1	2.885E+1
-1.005E-1	1.756E+1	2.899E+1
-9.566E-2	1.750E+1	2.900E+1
-9.890E-2	1.742E+1	2.898E+1
-9.890E-2	1.731E+1	2.883E+1
-9.890E-2	1.744E+1	2.904E+1
-9.566E-2	1.744E+1	2.898E+1
-9.728E-2	1.735E+1	2.921E+1
-9.890E-2	1.746E+1	2.885E+1
-9.890E-2	1.738E+1	2.900E+1
-9.890E-2	1.738E+1	2.911E+1
-9.728E-2	1.744E+1	2.897E+1
-9.728E-2	1.728E+1	2.913E+1
-1.038E-1	1.740E+1	2.908E+1
-9.728E-2	1.755E+1	2.906E+1
-9.566E-2	1.758E+1	2.896E+1
-9.890E-2	1.758E+1	2.905E+1
-1.021E-1	1.720E+1	2.922E+1
-9.566E-2	1.759E+1	2.929E+1
-9.566E-2	1.750E+1	2.880E+1
-9.890E-2	1.743E+1	2.910E+1
-9.890E-2	1.749E+1	2.897E+1
-9.728E-2	1.756E+1	2.908E+1
-9.728E-2	1.754E+1	2.900E+1
-9.890E-2	1.744E+1	2.892E+1
-1.005E-1	1.780E+1	2.906E+1
-9.890E-2	1.734E+1	2.901E+1
-9.890E-2	1.748E+1	2.909E+1
-9.728E-2	1.748E+1	2.912E+1
-9.728E-2	1.733E+1	2.893E+1
-9.890E-2	1.742E+1	2.903E+1
-9.728E-2	1.740E+1	2.892E+1
-1.021E-1	1.749E+1	2.876E+1
-1.005E-1	1.750E+1	2.896E+1
-1.005E-1	1.743E+1	2.902E+1
-9.890E-2	1.742E+1	2.878E+1
-1.005E-1	1.750E+1	2.899E+1
-1.005E-1	1.746E+1	2.897E+1
-1.005E-1	1.740E+1	2.898E+1
-9.566E-2	1.737E+1	2.892E+1
-1.005E-1	1.740E+1	2.902E+1
-9.890E-2	1.761E+1	2.919E+1
-9.728E-2	1.766E+1	2.919E+1
-9.728E-2	1.761E+1	2.898E+1
-9.728E-2	1.733E+1	2.895E+1
-1.021E-1	1.744E+1	2.873E+1
-9.404E-2	1.744E+1	2.907E+1
-9.566E-2	1.745E+1	2.904E+1
-1.021E-1	1.733E+1	2.905E+1
-9.728E-2	1.736E+1	2.902E+1
-9.728E-2	1.751E+1	2.911E+1
-9.566E-2	1.750E+1	2.910E+1
-1.021E-1	1.741E+1	2.888E+1
-9.890E-2	1.753E+1	2.910E+1
-9.728E-2	1.740E+1	2.918E+1
-9.566E-2	1.750E+1	2.898E+1
-1.005E-1	1.726E+1	2.895E+1
-9.890E-2	1.750E+1	2.892E+1
-9.404E-2	1.745E+1	2.910E+1
-9.890E-2	1.745E+1	2.908E+1
-1.005E-1	1.738E+1	2.888E+1
-1.021E-1	1.740E+1	2.903E+1
-9.728E-2	1.757E+1	2.890E+1
-9.728E-2	1.741E+1	2.901E+1
-9.890E-2	1.741E+1	2.882E+1
-9.566E-2	1.759E+1	2.883E+1
-9.404E-2	1.753E+1	2.900E+1
-9.728E-2	1.757E+1	2.894E+1
-9.890E-2	1.746E+1	2.897E+1
-1.005E-1	1.752E+1	2.908E+1
-9.728E-2	1.760E+1	2.913E+1
-9.728E-2	1.743E+1	2.897E+1
-9.890E-2	1.728E+1	2.885E+1
-1.021E-1	1.740E+1	2.897E+1
-9.728E-2	1.742E+1	2.883E+1
-9.728E-2	1.752E+1	2.913E+1
-9.728E-2	1.744E+1	2.894E+1
-1.005E-1	1.762E+1	2.901E+1
-9.728E-2	1.757E+1	2.886E+1
-9.566E-2	1.744E+1	2.925E+1
-9.890E-2	1.734E+1	2.912E+1
-1.038E-1	1.748E+1	2.894E+1
-9.728E-2	1.746E+1	2.906E+1
-9.728E-2	1.734E+1	2.896E+1
-9.890E-2	1.748E+1	2.890E+1
-1.021E-1	1.740E+1	2.915E+1
-9.890E-2	1.754E+1	2.900E+1
-9.728E-2	1.747E+1	2.910E+1
-1.005E-1	1.744E+1	2.899E+1
-1.021E-1	1.730E+1	2.913E+1
-9.566E-2	1.737E+1	2.914E+1
-9.728E-2	1.757E+1	2.880E+1
-9.890E-2	1.745E+1	2.885E+1
-9.890E-2	1.748E+1	2.897E+1
-9.566E-2	1.741E+1	2.919E+1
-9.728E-2	1.734E+1	2.911E+1
-1.005E-1	1.747E+1	2.909E+1
-1.005E-1	1.738E+1	2.898E+1
-9.728E-2	1.740E+1	2.905E+1
-9.890E-2	1.748E+1	2.892E+1
-1.021E-1	1.740E+1	2.907E+1
-1.005E-1	1.754E+1	2.904E+1
-9.890E-2	1.737E+1	2.892E+1
-9.728E-2	1.740E+1	2.910E+1
-9.728E-2	1.747E+1	2.915E+1
-1.021E-1	1.774E+1	2.902E+1
-9.566E-2	1.750E+1	2.917E+1
-9.728E-2	1.730E+1	2.883E+1
-9.728E-2	1.763E+1	2.893E+1
-1.005E-1	1.745E+1	2.908E+1
-9.566E-2	1.736E+1	2.910E+1
-9.728E-2	1.745E+1	2.905E+1
-9.890E-2	1.744E+1	2.904E+1
-1.005E-1	1.737E+1	2.893E+1
-1.005E-1	1.744E+1	2.885E+1
-9.566E-2	1.755E+1	2.897E+1
-9.728E-2	1.738E+1	2.904E+1
-9.890E-2	1.751E+1	2.885E+1
-9.566E-2	1.747E+1	2.904E+1
-9.566E-2	1.740E+1	2.895E+1
-1.005E-1	1.741E+1	2.893E+1
-1.005E-1	1.736E+1	2.906E+1
-9.728E-2	1.738E+1	2.907E+1
-9.728E-2	1.750E+1	2.884E+1
-1.021E-1	1.760E+1	2.900E+1
-1.005E-1	1.734E+1	2.884E+1
-9.728E-2	1.736E+1	2.899E+1
-9.728E-2	1.753E+1	2.917E+1
-9.728E-2	1.745E+1	2.897E+1
-9.890E-2	1.754E+1	2.901E+1
-9.728E-2	1.745E+1	2.887E+1
-9.728E-2	1.744E+1	2.891E+1
-9.728E-2	1.754E+1	2.907E+1
-1.005E-1	1.762E+1	2.916E+1
-9.728E-2	1.738E+1	2.903E+1
-9.728E-2	1.746E+1	2.900E+1
-1.005E-1	1.751E+1	2.904E+1
-1.005E-1	1.738E+1	2.901E+1
-9.566E-2	1.733E+1	2.888E+1
-1.005E-1	1.739E+1	2.900E+1
-9.890E-2	1.721E+1	2.906E+1
-1.005E-1	1.731E+1	2.903E+1
-9.728E-2	1.733E+1	2.922E+1
-9.566E-2	1.738E+1	2.893E+1
-9.890E-2	1.743E+1	2.908E+1
-9.890E-2	1.748E+1	2.882E+1
-9.404E-2	1.739E+1	2.890E+1
-9.728E-2	1.748E+1	2.910E+1
-1.005E-1	1.756E+1	2.897E+1
-1.005E-1	1.748E+1	2.909E+1
-9.566E-2	1.746E+1	2.891E+1
-9.566E-2	1.741E+1	2.891E+1
-9.890E-2	1.720E+1	2.910E+1
-1.005E-1	1.746E+1	2.901E+1
-9.566E-2	1.757E+1	2.903E+1
-9.728E-2	1.741E+1	2.895E+1
-9.890E-2	1.722E+1	2.892E+1
-1.021E-1	1.726E+1	2.893E+1
-9.404E-2	1.736E+1	2.934E+1
-9.566E-2	1.755E+1	2.904E+1
-9.890E-2	1.750E+1	2.895E+1
-1.038E-1	1.744E+1	2.906E+1
-9.728E-2	1.732E+1	2.903E+1
-9.890E-2	1.757E+1	2.912E+1
-1.005E-1	1.743E+1	2.907E+1
-1.005E-1	1.738E+1	2.886E+1
-9.566E-2	1.749E+1	2.911E+1
-9.566E-2	1.748E+1	2.892E+1
-9.890E-2	1.739E+1	2.903E+1
-1.005E-1	1.736E+1	2.908E+1
-9.890E-2	1.754E+1	2.887E+1
-9.890E-2	1.752E+1	2.888E+1
-9.890E-2	1.734E+1	2.906E+1
-1.005E-1	1.733E+1	2.922E+1
-9.890E-2	1.750E+1	2.920E+1
-9.242E-2	1.741E+1	2.913E+1
-9.890E-2	1.742E+1	2.890E+1
-1.005E-1	1.728E+1	2.906E+1
-9.566E-2	1.751E+1	2.896E+1
-9.728E-2	1.744E+1	2.887E+1
-1.005E-1	1.748E+1	2.890E+1
-1.005E-1	1.720E+1	2.896E+1
-9.890E-2	1.742E+1	2.896E+1
-9.566E-2	1.744E+1	2.910E+1
-9.728E-2	1.744E+1	2.894E+1
-9.890E-2	1.742E+1	2.895E+1
-9.566E-2	1.738E+1	2.893E+1
-9.566E-2	1.735E+1	2.902E+1
-9.728E-2	1.746E+1	2.898E+1
-1.021E-1	1.738E+1	2.900E+1
-9.728E-2	1.743E+1	2.892E+1
-9.890E-2	1.740E+1	2.894E+1
-1.005E-1	1.750E+1	2.909E+1
-1.005E-1	1.736E+1	2.903E+1
-9.728E-2	1.733E+1	2.914E+1
-9.566E-2	1.745E+1	2.899E+1
-9.728E-2	1.749E+1	2.912E+1
-1.005E-1	1.736E+1	2.889E+1
-9.728E-2	1.739E+1	2.915E+1
-9.728E-2	1.761E+1	2.898E+1
-1.021E-1	1.735E+1	2.904E+1
-1.005E-1	1.726E+1	2.901E+1
-9.728E-2	1.739E+1	2.911E+1
-9.728E-2	1.741E+1	2.915E+1
-9.890E-2	1.746E+1	2.902E+1
-1.005E-1	1.751E+1	2.905E+1
-9.404E-2	1.741E+1	2.901E+1
-9.566E-2	1.752E+1	2.912E+1
-1.005E-1	1.742E+1	2.883E+1
-1.005E-1	1.738E+1	2.883E+1
-9.728E-2	1.728E+1	2.917E+1
-9.728E-2	1.752E+1	2.915E+1
-9.890E-2	1.739E+1	2.893E+1
-1.021E-1	1.750E+1	2.907E+1
-9.566E-2	1.740E+1	2.879E+1
-9.404E-2	1.746E+1	2.906E+1
-1.005E-1	1.753E+1	2.879E+1
-1.038E-1	1.743E+1	2.905E+1
-9.890E-2	1.752E+1	2.888E+1
-1.005E-1	1.750E+1	2.876E+1
-1.005E-1	1.739E+1	2.896E+1
-1.005E-1	1.746E+1	2.909E+1
-9.404E-2	1.755E+1	2.902E+1
-9.404E-2	1.741E+1	2.897E+1
-1.021E-1	1.741E+1	2.904E+1
-1.021E-1	1.744E+1	2.895E+1
-9.728E-2	1.733E+1	2.887E+1
-9.566E-2	1.736E+1	2.876E+1
-1.005E-1	1.745E+1	2.911E+1
-9.890E-2	1.741E+1	2.903E+1
-9.404E-2	1.737E+1	2.883E+1
-9.566E-2	1.741E+1	2.913E+1
-1.005E-1	1.742E+1	2.891E+1
-1.005E-1	1.736E+1	2.893E+1
-9.728E-2	1.739E+1	2.912E+1
-9.566E-2	1.738E+1	2.889E+1
-1.005E-1	1.741E+1	2.899E+1
-1.038E-1	1.740E+1	2.906E+1
-9.728E-2	1.736E+1	2.911E+1
-9.728E-2	1.741E+1	2.889E+1
-9.890E-2	1.751E+1	2.889E+1
-9.890E-2	1.755E+1	2.888E+1
-9.566E-2	1.739E+1	2.900E+1
-9.566E-2	1.740E+1	2.908E+1
-9.728E-2	1.739E+1	2.907E+1
-1.005E-1	1.755E+1	2.910E+1
-9.728E-2	1.738E+1	2.892E+1
-9.728E-2	1.737E+1	2.885E+1
-9.728E-2	1.743E+1	2.872E+1
-1.005E-1	1.737E+1	2.902E+1
-9.566E-2	1.739E+1	2.889E+1
-9.728E-2	1.742E+1	2.894E+1
-1.005E-1	1.728E+1	2.900E+1
-9.890E-2	1.748E+1	2.911E+1
-9.890E-2	1.725E+1	2.890E+1
-9.566E-2	1.745E+1	2.905E+1
-9.890E-2	1.745E+1	2.901E+1
-1.038E-1	1.742E+1	2.881E+1
-9.728E-2	1.736E+1	2.914E+1
-9.566E-2	1.754E+1	2.924E+1
-9.728E-2	1.747E+1	2.894E+1
-1.005E-1	1.751E+1	2.889E+1
-9.566E-2	1.722E+1	2.905E+1
-9.890E-2	1.735E+1	2.881E+1
-9.566E-2	1.740E+1	2.898E+1
-1.021E-1	1.747E+1	2.900E+1
-9.890E-2	1.746E+1	2.898E+1
-9.890E-2	1.740E+1	2.891E+1
-9.566E-2	1.734E+1	2.889E+1
-9.728E-2	1.720E+1	2.914E+1
-9.728E-2	1.747E+1	2.896E+1
-9.890E-2	1.731E+1	2.897E+1
-9.890E-2	1.738E+1	2.889E+1
-1.038E-1	1.748E+1	2.915E+1
-9.566E-2	1.753E+1	2.884E+1
-9.728E-2	1.759E+1	2.875E+1
-9.890E-2	1.746E+1	2.893E+1
-1.005E-1	1.754E+1	2.898E+1
-9.566E-2	1.743E+1	2.906E+1
-9.890E-2	1.733E+1	2.884E+1
-9.728E-2	1.753E+1	2.888E+1
-9.890E-2	1.741E+1	2.876E+1
-9.728E-2	1.738E+1	2.900E+1
-9.728E-2	1.744E+1	2.901E+1
-1.005E-1	1.751E+1	2.894E+1
-9.890E-2	1.741E+1	2.912E+1
-9.728E-2	1.752E+1	2.900E+1
-9.728E-2	1.739E+1	2.891E+1
-9.890E-2	1.738E+1	2.892E+1
-9.890E-2	1.740E+1	2.896E+1
-9.566E-2	1.760E+1	2.902E+1
-9.728E-2	1.746E+1	2.897E+1
-1.005E-1	1.732E+1	2.882E+1
-9.566E-2	1.736E+1	2.899E+1
-9.890E-2	1.755E+1	2.904E+1
-9.890E-2	1.733E+1	2.912E+1
-9.890E-2	1.743E+1	2.899E+1
-9.728E-2	1.742E+1	2.908E+1
-9.728E-2	1.740E+1	2.894E+1
-9.566E-2	1.755E+1	2.891E+1
-1.005E-1	1.734E+1	2.908E+1
-9.890E-2	1.747E+1	2.884E+1
-9.890E-2	1.757E+1	2.890E+1
-9.728E-2	1.736E+1	2.904E+1
-9.728E-2	1.746E+1	2.893E+1
-9.890E-2	1.740E+1	2.879E+1
-9.728E-2	1.743E+1	2.895E+1
-9.404E-2	1.739E+1	2.869E+1
-9.728E-2	1.748E+1	2.886E+1
-1.021E-1	1.726E+1	2.918E+1
-9.566E-2	1.741E+1	2.912E+1
-9.566E-2	1.724E+1	2.916E+1
-1.005E-1	1.736E+1	2.880E+1
-1.005E-1	1.740E+1	2.905E+1
-9.404E-2	1.745E+1	2.917E+1
-9.728E-2	1.738E+1	2.912E+1
-9.728E-2	1.744E+1	2.902E+1
-9.728E-2	1.740E+1	2.887E+1
-9.566E-2	1.750E+1	2.889E+1
-9.566E-2	1.753E+1	2.906E+1
-9.890E-2	1.743E+1	2.909E+1
-1.038E-1	1.751E+1	2.910E+1
-9.728E-2	1.730E+1	2.913E+1
-9.566E-2	1.752E+1	2.897E+1
-9.890E-2	1.751E+1	2.904E+1
-9.890E-2	1.731E+1	2.893E+1
-9.566E-2	1.739E+1	2.875E+1
-9.404E-2	1.739E+1	2.893E+1
-9.890E-2	1.722E+1	2.905E+1
-1.038E-1	1.736E+1	2.884E+1
-9.728E-2	1.740E+1	2.885E+1
-1.005E-1	1.748E+1	2.882E+1
-9.890E-2	1.747E+1	2.899E+1
-1.005E-1	1.726E+1	2.917E+1
-9.728E-2	1.758E+1	2.871E+1
-9.242E-2	1.743E+1	2.885E+1
-9.728E-2	1.752E+1	2.904E+1
-9.890E-2	1.724E+1	2.908E+1
-9.728E-2	1.737E+1	2.910E+1
-9.728E-2	1.753E+1	2.897E+1
-1.005E-1	1.749E+1	2.900E+1
-1.021E-1	1.737E+1	2.891E+1
-9.890E-2	1.747E+1	2.907E+1
-9.890E-2	1.749E+1	2.874E+1
-9.890E-2	1.753E+1	2.893E+1
-9.890E-2	1.744E+1	2.900E+1
-9.404E-2	1.757E+1	2.905E+1
-9.566E-2	1.751E+1	2.920E+1
-9.728E-2	1.758E+1	2.892E+1
-9.890E-2	1.752E+1	2.903E+1
-9.728E-2	1.750E+1	2.894E+1
-9.566E-2	1.731E+1	2.907E+1
-9.890E-2	1.752E+1	2.881E+1
-1.021E-1	1.725E+1	2.904E+1
-9.566E-2	1.763E+1	2.889E+1
-9.404E-2	1.730E+1	2.908E+1
-1.005E-1	1.735E+1	2.880E+1
-9.728E-2	1.741E+1	2.885E+1
-9.566E-2	1.727E+1	2.905E+1
-9.728E-2	1.749E+1	2.899E+1
-9.890E-2	1.756E+1	2.900E+1
-1.021E-1	1.733E+1	2.903E+1
-9.566E-2	1.728E+1	2.901E+1
-9.404E-2	1.742E+1	2.901E+1
-9.566E-2	1.755E+1	2.894E+1
-9.890E-2	1.750E+1	2.878E+1
-9.404E-2	1.749E+1	2.916E+1
-9.728E-2	1.733E+1	2.899E+1
-9.728E-2	1.744E+1	2.910E+1
-1.005E-1	1.743E+1	2.884E+1
-9.728E-2	1.716E+1	2.913E+1
-9.890E-2	1.730E+1	2.904E+1
-9.728E-2	1.736E+1	2.894E+1
-9.890E-2	1.743E+1	2.894E+1
-9.566E-2	1.730E+1	2.886E+1
-9.404E-2	1.756E+1	2.898E+1
-9.890E-2	1.734E+1	2.896E+1
-9.890E-2	1.754E+1	2.890E+1
-9.566E-2	1.750E+1	2.902E+1
-9.404E-2	1.744E+1	2.906E+1
-9.890E-2	1.744E+1	2.880E+1
-1.005E-1	1.734E+1	2.903E+1
-9.890E-2	1.732E+1	2.907E+1
-9.566E-2	1.748E+1	2.899E+1
-9.890E-2	1.730E+1	2.905E+1
-9.890E-2	1.756E+1	2.901E+1
-9.566E-2	1.738E+1	2.910E+1
-9.242E-2	1.738E+1	2.904E+1
-9.566E-2	1.762E+1	2.911E+1
-1.005E-1	1.731E+1	2.904E+1
-9.890E-2	1.737E+1	2.896E+1
-9.728E-2	1.732E+1	2.914E+1
-9.566E-2	1.754E+1	2.903E+1
-9.890E-2	1.727E+1	2.903E+1
-9.728E-2	1.738E+1	2.884E+1
-9.728E-2	1.735E+1	2.898E+1
-9.728E-2	1.747E+1	2.894E+1
-1.005E-1	1.745E+1	2.912E+1
-9.890E-2	1.732E+1	2.896E+1
-9.242E-2	1.729E+1	2.893E+1
-9.890E-2	1.741E+1	2.901E+1
-9.890E-2	1.744E+1	2.898E+1
-9.728E-2	1.736E+1	2.906E+1
-9.728E-2	1.741E+1	2.895E+1
-9.728E-2	1.732E+1	2.898E+1
-1.005E-1	1.744E+1	2.891E+1
-9.566E-2	1.755E+1	2.906E+1
-9.728E-2	1.739E+1	2.887E+1
-9.890E-2	1.743E+1	2.885E+1
-9.566E-2	1.746E+1	2.898E+1
-9.728E-2	1.742E+1	2.882E+1
-9.728E-2	1.738E+1	2.897E+1
-9.728E-2	1.743E+1	2.889E+1
-1.021E-1	1.731E+1	2.907E+1
-9.566E-2	1.736E+1	2.889E+1
-9.566E-2	1.753E+1	2.884E+1
-9.890E-2	1.725E+1	2.885E+1
-9.890E-2	1.740E+1	2.891E+1
-9.566E-2	1.753E+1	2.888E+1
-9.728E-2	1.744E+1	2.903E+1
-9.728E-2	1.760E+1	2.883E+1
-1.005E-1	1.742E+1	2.900E+1
-9.566E-2	1.728E+1	2.898E+1
-9.566E-2	1.738E+1	2.884E+1
-9.890E-2	1.740E+1	2.894E+1
-9.890E-2	1.758E+1	2.892E+1
-9.728E-2	1.749E+1	2.901E+1
-9.404E-2	1.746E+1	2.904E+1
-9.728E-2	1.753E+1	2.895E+1
-1.005E-1	1.744E+1	2.903E+1
-9.728E-2	1.741E+1	2.893E+1
-9.566E-2	1.741E+1	2.891E+1
-1.005E-1	1.729E+1	2.874E+1
-9.728E-2	1.757E+1	2.892E+1
-9.566E-2	1.739E+1	2.895E+1
-9.242E-2	1.738E+1	2.897E+1
-9.890E-2	1.742E+1	2.913E+1
-1.005E-1	1.742E+1	2.899E+1
-9.728E-2	1.751E+1	2.907E+1
-9.566E-2	1.733E+1	2.898E+1
-9.890E-2	1.753E+1	2.893E+1
-9.728E-2	1.746E+1	2.883E+1
-9.728E-2	1.735E+1	2.881E+1
-9.242E-2	1.744E+1	2.879E+1
-9.728E-2	1.734E+1	2.878E+1
-1.005E-1	1.747E+1	2.897E+1
-9.728E-2	1.748E+1	2.888E+1
-9.404E-2	1.736E+1	2.891E+1
-9.728E-2	1.756E+1	2.912E+1
-9.890E-2	1.735E+1	2.893E+1
-9.728E-2	1.746E+1	2.884E+1
-9.566E-2	1.733E+1	2.893E+1
-9.890E-2	1.743E+1	2.885E+1
-9.890E-2	1.747E+1	2.886E+1
-9.728E-2	1.726E+1	2.869E+1
-9.566E-2	1.727E+1	2.898E+1
-9.890E-2	1.738E+1	2.897E+1
-1.005E-1	1.732E+1	2.886E+1
-9.890E-2	1.755E+1	2.896E+1
-9.566E-2	1.731E+1	2.903E+1
-9.890E-2	1.739E+1	2.917E+1
-9.890E-2	1.748E+1	2.886E+1
-9.728E-2	1.736E+1	2.904E+1
-9.728E-2	1.750E+1	2.895E+1
-9.890E-2	1.765E+1	2.904E+1
-9.728E-2	1.739E+1	2.892E+1
-9.404E-2	1.744E+1	2.885E+1
-9.566E-2	1.747E+1	2.876E+1
-9.890E-2	1.747E+1	2.892E+1
-9.728E-2	1.739E+1	2.894E+1
-9.566E-2	1.759E+1	2.887E+1
-9.566E-2	1.744E+1	2.881E+1
-9.728E-2	1.735E+1	2.899E+1
-1.005E-1	1.745E+1	2.901E+1
-9.890E-2	1.724E+1	2.889E+1
-9.566E-2	1.737E+1	2.895E+1
-9.890E-2	1.733E+1	2.911E+1
-9.728E-2	1.746E+1	2.897E+1
-9.079E-2	1.725E+1	2.892E+1
-9.566E-2	1.746E+1	2.904E+1
-9.728E-2	1.754E+1	2.896E+1
-9.890E-2	1.741E+1	2.891E+1
-9.566E-2	1.750E+1	2.891E+1
-9.566E-2	1.738E+1	2.895E+1
-9.890E-2	1.737E+1	2.889E+1
-9.890E-2	1.746E+1	2.893E+1
-9.728E-2	1.739E+1	2.905E+1
-9.566E-2	1.748E+1	2.905E+1
-9.728E-2	1.738E+1	2.906E+1
-1.005E-1	1.762E+1	2.890E+1
-9.566E-2	1.741E+1	2.886E+1
-9.728E-2	1.746E+1	2.901E+1
-9.890E-2	1.753E+1	2.901E+1
-9.890E-2	1.723E+1	2.895E+1
-9.404E-2	1.752E+1	2.911E+1
-9.566E-2	1.739E+1	2.906E+1
-1.005E-1	1.727E+1	2.901E+1
-9.890E-2	1.733E+1	2.900E+1
-1.005E-1	1.743E+1	2.898E+1
-9.890E-2	1.740E+1	2.898E+1
-9.890E-2	1.734E+1	2.870E+1
-9.890E-2	1.734E+1	2.904E+1
-9.404E-2	1.756E+1	2.879E+1
-9.566E-2	1.737E+1	2.875E+1
-1.021E-1	1.737E+1	2.895E+1
-9.890E-2	1.726E+1	2.889E+1
-9.728E-2	1.741E+1	2.866E+1
-9.404E-2	1.732E+1	2.893E+1
-9.566E-2	1.734E+1	2.887E+1
-1.005E-1	1.752E+1	2.888E+1
-9.566E-2	1.725E+1	2.899E+1
-9.566E-2	1.747E+1	2.901E+1
-1.005E-1	1.730E+1	2.890E+1
-1.005E-1	1.734E+1	2.898E+1
-9.728E-2	1.733E+1	2.889E+1
-9.728E-2	1.735E+1	2.895E+1
-1.021E-1	1.743E+1	2.889E+1
-1.005E-1	1.735E+1	2.910E+1
-9.728E-2	1.748E+1	2.908E+1
-9.404E-2	1.734E+1	2.907E+1
-9.728E-2	1.734E+1	2.905E+1
-9.890E-2	1.736E+1	2.901E+1
-9.728E-2	1.751E+1	2.908E+1
-9.566E-2	1.736E+1	2.927E+1
-9.890E-2	1.740E+1	2.883E+1
-9.890E-2	1.724E+1	2.888E+1
-9.728E-2	1.737E+1	2.901E+1
-9.566E-2	1.760E+1	2.912E+1
-9.890E-2	1.724E+1	2.875E+1
-9.890E-2	1.759E+1	2.910E+1
-9.728E-2	1.746E+1	2.903E+1
-9.566E-2	1.738E+1	2.907E+1
-9.566E-2	1.761E+1	2.882E+1
-9.728E-2	1.737E+1	2.914E+1
-9.728E-2	1.744E+1	2.892E+1
-9.566E-2	1.736E+1	2.894E+1
-9.566E-2	1.726E+1	2.886E+1
-1.005E-1	1.762E+1	2.893E+1
-9.728E-2	1.750E+1	2.884E+1
-9.404E-2	1.740E+1	2.898E+1
-9.890E-2	1.740E+1	2.898E+1
-9.890E-2	1.757E+1	2.883E+1
-9.404E-2	1.741E+1	2.890E+1
-9.728E-2	1.736E+1	2.880E+1
-9.890E-2	1.742E+1	2.885E+1
-1.005E-1	1.739E+1	2.896E+1
-9.566E-2	1.738E+1	2.904E+1
-9.404E-2	1.745E+1	2.878E+1
-9.890E-2	1.732E+1	2.882E+1
-1.005E-1	1.749E+1	2.897E+1
-9.404E-2	1.745E+1	2.885E+1
-9.566E-2	1.721E+1	2.896E+1
-9.566E-2	1.767E+1	2.898E+1
-9.728E-2	1.744E+1	2.897E+1
-9.728E-2	1.747E+1	2.888E+1
-9.404E-2	1.743E+1	2.910E+1
-9.566E-2	1.732E+1	2.901E+1
-1.005E-1	1.743E+1	2.890E+1
-9.404E-2	1.736E+1	2.893E+1
-9.566E-2	1.745E+1	2.911E+1
-9.890E-2	1.738E+1	2.916E+1
-9.728E-2	1.751E+1	2.895E+1
-9.566E-2	1.743E+1	2.912E+1
-9.728E-2	1.724E+1	2.894E+1
-9.890E-2	1.742E+1	2.900E+1
-9.890E-2	1.745E+1	2.916E+1
-9.566E-2	1.748E+1	2.927E+1
-9.242E-2	1.743E+1	2.900E+1
-9.890E-2	1.735E+1	2.882E+1
-9.728E-2	1.733E+1	2.902E+1
-9.566E-2	1.744E+1	2.906E+1
-9.566E-2	1.732E+1	2.891E+1
-1.005E-1	1.755E+1	2.884E+1
-9.890E-2	1.753E+1	2.907E+1
-9.728E-2	1.722E+1	2.894E+1
-9.566E-2	1.746E+1	2.896E+1
-9.728E-2	1.740E+1	2.910E+1
-9.890E-2	1.726E+1	2.888E+1
-9.404E-2	1.747E+1	2.871E+1
-9.404E-2	1.736E+1	2.910E+1
-9.728E-2	1.746E+1	2.907E+1
-9.890E-2	1.748E+1	2.911E+1
-9.728E-2	1.748E+1	2.897E+1
-9.566E-2	1.725E+1	2.893E+1
-9.890E-2	1.740E+1	2.906E+1
-9.890E-2	1.724E+1	2.906E+1
-9.566E-2	1.742E+1	2.879E+1
-9.566E-2	1.742E+1	2.879E+1
-9.728E-2	1.732E+1	2.892E+1
-1.005E-1	1.736E+1	2.917E+1
-9.890E-2	1.735E+1	2.902E+1
-9.728E-2	1.729E+1	2.873E+1
-9.728E-2	1.744E+1	2.900E+1
-9.728E-2	1.735E+1	2.896E+1
-9.566E-2	1.740E+1	2.883E+1
-9.566E-2	1.732E+1	2.895E+1
-9.566E-2	1.749E+1	2.887E+1
-1.005E-1	1.736E+1	2.918E+1
-9.728E-2	1.735E+1	2.908E+1
-9.404E-2	1.740E+1	2.907E+1
-9.728E-2	1.747E+1	2.889E+1
-1.005E-1	1.729E+1	2.894E+1
-9.566E-2	1.732E+1	2.911E+1
-9.566E-2	1.752E+1	2.892E+1
-9.728E-2	1.735E+1	2.905E+1
-9.890E-2	1.746E+1	2.898E+1
-9.242E-2	1.736E+1	2.886E+1
-9.404E-2	1.741E+1	2.905E+1
-9.728E-2	1.715E+1	2.875E+1
-9.890E-2	1.722E+1	2.906E+1
-9.404E-2	1.730E+1	2.878E+1
-9.728E-2	1.748E+1	2.904E+1
-9.566E-2	1.735E+1	2.906E+1
-1.005E-1	1.727E+1	2.886E+1
-9.728E-2	1.740E+1	2.892E+1
-9.404E-2	1.743E+1	2.902E+1
-9.728E-2	1.750E+1	2.887E+1
-1.005E-1	1.738E+1	2.887E+1
-9.890E-2	1.742E+1	2.907E+1
-9.728E-2	1.738E+1	2.909E+1
-9.728E-2	1.736E+1	2.903E+1
-9.890E-2	1.742E+1	2.911E+1
-9.566E-2	1.725E+1	2.908E+1
-9.404E-2	1.745E+1	2.887E+1
-9.728E-2	1.749E+1	2.883E+1
-9.728E-2	1.735E+1	2.902E+1
-9.566E-2	1.739E+1	2.892E+1
-9.728E-2	1.753E+1	2.882E+1
-9.728E-2	1.736E+1	2.891E+1
-1.005E-1	1.739E+1	2.883E+1
-9.890E-2	1.737E+1	2.896E+1
-9.728E-2	1.733E+1	2.892E+1
-1.021E-1	1.732E+1	2.897E+1
-9.728E-2	1.739E+1	2.891E+1
-9.728E-2	1.727E+1	2.894E+1
-9.566E-2	1.755E+1	2.909E+1
-1.021E-1	1.735E+1	2.892E+1
-9.566E-2	1.736E+1	2.902E+1
-9.566E-2	1.740E+1	2.897E+1
-9.404E-2	1.736E+1	2.916E+1
-9.728E-2	1.743E+1	2.879E+1
-1.021E-1	1.750E+1	2.904E+1
-9.566E-2	1.727E+1	2.906E+1
-9.404E-2	1.747E+1	2.899E+1
-9.566E-2	1.745E+1	2.893E+1
-9.728E-2	1.731E+1	2.886E+1
-9.404E-2	1.742E+1	2.902E+1
-9.566E-2	1.724E+1	2.897E+1
-9.728E-2	1.754E+1	2.905E+1
-9.728E-2	1.741E+1	2.882E+1
-9.566E-2	1.744E+1	2.896E+1
-9.728E-2	1.751E+1	2.896E+1
-9.890E-2	1.730E+1	2.897E+1
-1.021E-1	1.739E+1	2.873E+1
-9.566E-2	1.749E+1	2.907E+1
-9.404E-2	1.734E+1	2.899E+1
-9.404E-2	1.750E+1	2.892E+1
-9.728E-2	1.722E+1	2.882E+1
-9.566E-2	1.724E+1	2.903E+1
-9.728E-2	1.756E+1	2.890E+1
-9.728E-2	1.729E+1	2.894E+1
-9.890E-2	1.738E+1	2.895E+1
-9.566E-2	1.746E+1	2.892E+1
-9.404E-2	1.749E+1	2.912E+1
-9.890E-2	1.742E+1	2.915E+1
-9.890E-2	1.737E+1	2.883E+1
-9.566E-2	1.748E+1	2.874E+1
-9.728E-2	1.740E+1	2.895E+1
-9.890E-2	1.742E+1	2.897E+1
-9.890E-2	1.736E+1	2.896E+1
-9.890E-2	1.745E+1	2.884E+1
-9.566E-2	1.744E+1	2.915E+1
-9.566E-2	1.740E+1	2.909E+1
-9.890E-2	1.748E+1	2.885E+1
-9.728E-2	1.756E+1	2.858E+1
-9.404E-2	1.714E+1	2.912E+1
-9.890E-2	1.735E+1	2.905E+1
-9.890E-2	1.737E+1	2.899E+1
-9.728E-2	1.744E+1	2.896E+1
-9.242E-2	1.733E+1	2.893E+1
-9.728E-2	1.726E+1	2.887E+1
-9.728E-2	1.752E+1	2.909E+1
-9.566E-2	1.758E+1	2.884E+1
-9.404E-2	1.730E+1	2.897E+1
-9.404E-2	1.738E+1	2.886E+1
-9.728E-2	1.735E+1	2.901E+1
-9.728E-2	1.749E+1	2.893E+1
-9.566E-2	1.709E+1	2.884E+1
-9.728E-2	1.730E+1	2.906E+1
-9.890E-2	1.752E+1	2.911E+1
-9.890E-2	1.751E+1	2.911E+1
-9.404E-2	1.745E+1	2.910E+1
-9.566E-2	1.745E+1	2.889E+1
-9.890E-2	1.743E+1	2.885E+1
-9.566E-2	1.741E+1	2.893E+1
-9.728E-2	1.752E+1	2.895E+1
-9.728E-2	1.734E+1	2.915E+1
-9.890E-2	1.752E+1	2.894E+1
-9.404E-2	1.743E+1	2.889E+1
-9.566E-2	1.739E+1	2.913E+1
-9.728E-2	1.736E+1	2.900E+1
-9.890E-2	1.752E+1	2.896E+1
-9.728E-2	1.754E+1	2.898E+1
-9.728E-2	1.760E+1	2.904E+1
-9.566E-2	1.739E+1	2.895E+1
-9.728E-2	1.726E+1	2.888E+1
-9.566E-2	1.741E+1	2.888E+1
-9.566E-2	1.736E+1	2.879E+1
-9.566E-2	1.747E+1	2.899E+1
-1.021E-1	1.731E+1	2.901E+1
-9.890E-2	1.739E+1	2.887E+1
-9.242E-2	1.744E+1	2.911E+1
-9.404E-2	1.740E+1	2.901E+1
-9.728E-2	1.751E+1	2.898E+1
-9.728E-2	1.752E+1	2.889E+1
-9.566E-2	1.734E+1	2.878E+1
-9.728E-2	1.740E+1	2.900E+1
-9.566E-2	1.745E+1	2.904E+1
-9.404E-2	1.736E+1	2.924E+1
-9.566E-2	1.750E+1	2.884E+1
-9.728E-2	1.734E+1	2.896E+1
-1.005E-1	1.742E+1	2.895E+1
-9.890E-2	1.749E+1	2.889E+1
-9.404E-2	1.716E+1	2.895E+1
-9.404E-2	1.744E+1	2.868E+1
-9.890E-2	1.737E+1	2.901E+1
-9.566E-2	1.756E+1	2.906E+1
-9.566E-2	1.755E+1	2.906E+1
-9.890E-2	1.730E+1	2.896E+1
-9.890E-2	1.736E+1	2.881E+1
-9.404E-2	1.736E+1	2.908E+1
-9.566E-2	1.726E+1	2.876E+1
-9.890E-2	1.748E+1	2.907E+1
-9.728E-2	1.729E+1	2.908E+1
-9.404E-2	1.743E+1	2.892E+1
-9.728E-2	1.742E+1	2.903E+1
-9.566E-2	1.739E+1	2.898E+1
-9.728E-2	1.741E+1	2.888E+1
-9.728E-2	1.743E+1	2.876E+1
-9.404E-2	1.737E+1	2.901E+1
-9.566E-2	1.737E+1	2.885E+1
-9.728E-2	1.735E+1	2.888E+1
-9.566E-2	1.736E+1	2.903E+1
-9.566E-2	1.737E+1	2.901E+1
-9.890E-2	1.737E+1	2.909E+1
-1.021E-1	1.748E+1	2.883E+1
-9.404E-2	1.744E+1	2.899E+1
-9.566E-2	1.722E+1	2.899E+1
-9.890E-2	1.751E+1	2.884E+1
-9.890E-2	1.743E+1	2.898E+1
-9.404E-2	1.748E+1	2.889E+1
-9.566E-2	1.739E+1	2.896E+1
-9.566E-2	1.747E+1	2.885E+1
-9.728E-2	1.728E+1	2.884E+1
-9.404E-2	1.738E+1	2.899E+1
-9.242E-2	1.731E+1	2.903E+1
-9.404E-2	1.728E+1	2.905E+1
-9.728E-2	1.750E+1	2.892E+1
-9.404E-2	1.738E+1	2.876E+1
-9.404E-2	1.731E+1	2.887E+1
-9.890E-2	1.738E+1	2.877E+1
-1.005E-1	1.760E+1	2.893E+1
-1.005E-1	1.737E+1	2.892E+1
-9.404E-2	1.739E+1	2.873E+1
-9.728E-2	1.724E+1	2.900E+1
-1.005E-1	1.752E+1	2.899E+1
-9.566E-2	1.747E+1	2.908E+1
-9.404E-2	1.755E+1	2.917E+1
-9.728E-2	1.729E+1	2.891E+1
-1.005E-1	1.733E+1	2.887E+1
-9.728E-2	1.739E+1	2.895E+1
-9.242E-2	1.751E+1	2.906E+1
-9.728E-2	1.727E+1	2.890E+1
-9.728E-2	1.733E+1	2.885E+1
-9.404E-2	1.742E+1	2.912E+1
-9.566E-2	1.756E+1	2.870E+1
-9.890E-2	1.738E+1	2.910E+1
-9.728E-2	1.743E+1	2.884E+1
-9.242E-2	1.732E+1	2.878E+1
-9.242E-2	1.735E+1	2.907E+1
-9.728E-2	1.742E+1	2.905E+1
-9.890E-2	1.739E+1	2.878E+1
-9.728E-2	1.737E+1	2.884E+1
-9.079E-2	1.731E+1	2.895E+1
-9.728E-2	1.740E+1	2.898E+1
-9.890E-2	1.717E+1	2.903E+1
-9.728E-2	1.729E+1	2.910E+1
-9.728E-2	1.739E+1	2.891E+1
-9.566E-2	1.732E+1	2.878E+1
-9.566E-2	1.756E+1	2.901E+1
-9.404E-2	1.744E+1	2.899E+1
-9.242E-2	1.748E+1	2.873E+1
-9.728E-2	1.729E+1	2.915E+1
-9.728E-2	1.724E+1	2.898E+1
-9.566E-2	1.724E+1	2.886E+1
-9.404E-2	1.719E+1	2.893E+1
-9.728E-2	1.748E+1	2.884E+1
-9.890E-2	1.750E+1	2.893E+1
-9.566E-2	1.734E+1	2.890E+1
-9.242E-2	1.747E+1	2.880E+1
-9.566E-2	1.743E+1	2.878E+1
-9.890E-2	1.754E+1	2.921E+1
-9.728E-2	1.724E+1	2.886E+1
-9.566E-2	1.743E+1	2.904E+1
-9.890E-2	1.736E+1	2.906E+1
-9.566E-2	1.735E+1	2.898E+1
-9.728E-2	1.746E+1	2.893E+1
-9.242E-2	1.733E+1	2.895E+1
-9.404E-2	1.736E+1	2.886E+1
-9.890E-2	1.739E+1	2.903E+1
-9.728E-2	1.742E+1	2.892E+1
-9.566E-2	1.750E+1	2.882E+1
-9.728E-2	1.737E+1	2.911E+1
-9.728E-2	1.753E+1	2.889E+1
-9.566E-2	1.752E+1	2.904E+1
-9.404E-2	1.731E+1	2.889E+1
-9.728E-2	1.725E+1	2.888E+1
-9.404E-2	1.734E+1	2.907E+1
-9.404E-2	1.740E+1	2.914E+1
-9.242E-2	1.742E+1	2.895E+1
-9.890E-2	1.742E+1	2.888E+1
-9.890E-2	1.743E+1	2.910E+1
-9.566E-2	1.730E+1	2.898E+1
-9.404E-2	1.735E+1	2.905E+1
-9.242E-2	1.750E+1	2.900E+1
-9.890E-2	1.745E+1	2.874E+1
-9.404E-2	1.742E+1	2.881E+1
-9.079E-2	1.740E+1	2.904E+1
-9.566E-2	1.734E+1	2.878E+1
-9.728E-2	1.740E+1	2.895E+1
-9.728E-2	1.745E+1	2.895E+1
-9.404E-2	1.729E+1	2.892E+1
-9.890E-2	1.729E+1	2.907E+1
-9.728E-2	1.732E+1	2.889E+1
-9.404E-2	1.730E+1	2.902E+1
-9.404E-2	1.740E+1	2.875E+1
-9.728E-2	1.731E+1	2.895E+1
-9.890E-2	1.714E+1	2.903E+1
-9.404E-2	1.736E+1	2.893E+1
-9.242E-2	1.733E+1	2.885E+1
-9.728E-2	1.748E+1	2.905E+1
-9.890E-2	1.747E+1	2.882E+1
-9.566E-2	1.733E+1	2.913E+1
-9.566E-2	1.752E+1	2.900E+1
-9.890E-2	1.734E+1	2.910E+1
-9.890E-2	1.754E+1	2.904E+1
-9.242E-2	1.733E+1	2.878E+1
-9.242E-2	1.732E+1	2.876E+1
-9.566E-2	1.741E+1	2.908E+1
-9.890E-2	1.733E+1	2.902E+1
-9.728E-2	1.742E+1	2.891E+1
-9.242E-2	1.737E+1	2.882E+1
-9.728E-2	1.731E+1	2.892E+1
-1.005E-1	1.730E+1	2.909E+1
-9.728E-2	1.749E+1	2.897E+1
-9.404E-2	1.737E+1	2.878E+1
-9.566E-2	1.745E+1	2.914E+1
-9.566E-2	1.742E+1	2.891E+1
-9.728E-2	1.728E+1	2.906E+1
-9.242E-2	1.746E+1	2.896E+1
-9.728E-2	1.738E+1	2.905E+1
-9.728E-2	1.731E+1	2.886E+1
-9.404E-2	1.735E+1	2.887E+1
-9.566E-2	1.734E+1	2.897E+1
-9.566E-2	1.733E+1	2.908E+1
-9.728E-2	1.733E+1	2.884E+1
-9.404E-2	1.751E+1	2.898E+1
-9.242E-2	1.726E+1	2.892E+1
-9.728E-2	1.735E+1	2.885E+1
-9.890E-2	1.740E+1	2.884E+1
-9.728E-2	1.731E+1	2.902E+1
-9.566E-2	1.748E+1	2.889E+1
-9.728E-2	1.746E+1	2.897E+1
-9.890E-2	1.736E+1	2.892E+1
[truncated: 39,984 more rows]
