# Supplementary material for: Improved ANAP incorporation and VCF analysis reveal details of P2X7 current facilitation and a limited conformational interplay between ATP binding and the intracellular ballast domain
Source: eLife. 2023 Jan 4;12:e82479. doi: 10.7554/eLife.82479 (PMC9859053; doi:10.7554/eLife.82479)
Supplement: Figure 6—figure supplement 2—source data 2. [file elife-82479-fig6-figsupp2-data2.zip › Figure-6_figure-supplement-2_source-data-2/P2X7-CaM-M13-mNeonGreen/e14#17.csv]

-2.725E-1	1.921E+1	3.390E+1
-2.773E-1	1.933E+1	3.363E+1
-2.757E-1	1.952E+1	3.379E+1
-2.741E-1	1.944E+1	3.367E+1
-2.757E-1	1.935E+1	3.393E+1
-2.741E-1	1.931E+1	3.363E+1
-2.757E-1	1.949E+1	3.354E+1
-2.757E-1	1.926E+1	3.366E+1
-2.741E-1	1.954E+1	3.385E+1
-2.757E-1	1.932E+1	3.357E+1
-2.773E-1	1.946E+1	3.380E+1
-2.741E-1	1.946E+1	3.372E+1
-2.741E-1	1.930E+1	3.373E+1
-2.773E-1	1.934E+1	3.381E+1
-2.725E-1	1.943E+1	3.374E+1
-2.741E-1	1.948E+1	3.378E+1
-2.741E-1	1.943E+1	3.361E+1
-2.773E-1	1.934E+1	3.364E+1
-2.757E-1	1.941E+1	3.388E+1
-2.741E-1	1.971E+1	3.365E+1
-2.757E-1	1.963E+1	3.369E+1
-2.757E-1	1.922E+1	3.369E+1
-2.741E-1	1.951E+1	3.374E+1
-2.741E-1	1.929E+1	3.357E+1
-2.725E-1	1.940E+1	3.385E+1
-2.789E-1	1.932E+1	3.357E+1
-2.741E-1	1.949E+1	3.361E+1
-2.741E-1	1.939E+1	3.368E+1
-2.741E-1	1.935E+1	3.374E+1
-2.773E-1	1.954E+1	3.355E+1
-2.757E-1	1.942E+1	3.393E+1
-2.757E-1	1.960E+1	3.360E+1
-2.773E-1	1.966E+1	3.387E+1
-2.789E-1	1.968E+1	3.371E+1
-2.757E-1	1.963E+1	3.366E+1
-2.741E-1	1.946E+1	3.388E+1
-2.741E-1	1.945E+1	3.355E+1
-2.789E-1	1.929E+1	3.366E+1
-2.757E-1	1.943E+1	3.387E+1
-2.708E-1	1.955E+1	3.377E+1
-2.757E-1	1.928E+1	3.372E+1
-2.789E-1	1.927E+1	3.358E+1
-2.741E-1	1.963E+1	3.379E+1
-2.725E-1	1.942E+1	3.377E+1
-2.757E-1	1.949E+1	3.374E+1
-2.789E-1	1.945E+1	3.365E+1
-2.741E-1	1.954E+1	3.358E+1
-2.741E-1	1.931E+1	3.362E+1
-2.708E-1	1.936E+1	3.374E+1
-2.773E-1	1.948E+1	3.381E+1
-2.741E-1	1.952E+1	3.361E+1
-2.741E-1	1.941E+1	3.369E+1
-2.741E-1	1.948E+1	3.370E+1
-2.789E-1	1.931E+1	3.359E+1
-2.741E-1	1.941E+1	3.381E+1
-2.741E-1	1.932E+1	3.370E+1
-2.757E-1	1.925E+1	3.369E+1
-2.773E-1	1.956E+1	3.370E+1
-2.725E-1	1.957E+1	3.387E+1
-2.708E-1	1.934E+1	3.371E+1
-2.822E-1	1.943E+1	3.360E+1
-2.741E-1	1.953E+1	3.393E+1
-2.725E-1	1.927E+1	3.394E+1
-2.757E-1	1.943E+1	3.364E+1
-2.741E-1	1.959E+1	3.372E+1
-2.741E-1	1.942E+1	3.374E+1
-2.741E-1	1.942E+1	3.379E+1
-2.725E-1	1.955E+1	3.369E+1
-2.741E-1	1.936E+1	3.359E+1
-2.806E-1	1.957E+1	3.385E+1
-2.757E-1	1.940E+1	3.357E+1
-2.725E-1	1.932E+1	3.387E+1
-2.757E-1	1.946E+1	3.371E+1
-2.806E-1	1.946E+1	3.397E+1
-2.741E-1	1.937E+1	3.358E+1
-2.757E-1	1.950E+1	3.357E+1
-2.757E-1	1.926E+1	3.368E+1
-2.773E-1	1.960E+1	3.382E+1
-2.773E-1	1.940E+1	3.380E+1
-2.757E-1	1.939E+1	3.352E+1
-2.757E-1	1.944E+1	3.352E+1
-2.757E-1	1.970E+1	3.362E+1
-2.741E-1	1.935E+1	3.375E+1
-2.757E-1	1.962E+1	3.369E+1
-2.773E-1	1.957E+1	3.380E+1
-2.757E-1	1.941E+1	3.352E+1
-2.708E-1	1.929E+1	3.377E+1
-2.708E-1	1.945E+1	3.354E+1
-2.741E-1	1.935E+1	3.369E+1
-2.789E-1	1.953E+1	3.366E+1
-2.757E-1	1.943E+1	3.377E+1
-2.725E-1	1.948E+1	3.373E+1
-2.789E-1	1.960E+1	3.362E+1
-2.757E-1	1.954E+1	3.356E+1
-2.757E-1	1.930E+1	3.401E+1
-2.741E-1	1.931E+1	3.380E+1
-2.741E-1	1.928E+1	3.361E+1
-2.757E-1	1.952E+1	3.346E+1
-2.708E-1	1.940E+1	3.364E+1
-2.741E-1	1.933E+1	3.368E+1
-2.741E-1	1.936E+1	3.351E+1
-2.757E-1	1.954E+1	3.381E+1
-2.725E-1	1.942E+1	3.377E+1
-2.725E-1	1.942E+1	3.392E+1
-2.741E-1	1.936E+1	3.366E+1
-2.773E-1	1.935E+1	3.369E+1
-2.757E-1	1.946E+1	3.351E+1
-2.741E-1	1.944E+1	3.380E+1
-2.757E-1	1.929E+1	3.378E+1
-2.757E-1	1.946E+1	3.386E+1
-2.773E-1	1.932E+1	3.342E+1
-2.741E-1	1.949E+1	3.382E+1
-2.757E-1	1.949E+1	3.382E+1
-2.773E-1	1.940E+1	3.370E+1
-2.725E-1	1.941E+1	3.350E+1
-2.725E-1	1.936E+1	3.385E+1
-2.757E-1	1.921E+1	3.351E+1
-2.757E-1	1.949E+1	3.366E+1
-2.741E-1	1.949E+1	3.378E+1
-2.757E-1	1.948E+1	3.381E+1
-2.741E-1	1.932E+1	3.367E+1
-2.773E-1	1.950E+1	3.363E+1
-2.773E-1	1.942E+1	3.376E+1
-2.725E-1	1.937E+1	3.357E+1
-2.757E-1	1.942E+1	3.382E+1
-2.773E-1	1.935E+1	3.378E+1
-2.725E-1	1.937E+1	3.368E+1
-2.741E-1	1.937E+1	3.383E+1
-2.741E-1	1.947E+1	3.357E+1
-2.773E-1	1.951E+1	3.353E+1
-2.725E-1	1.934E+1	3.347E+1
-2.725E-1	1.956E+1	3.381E+1
-2.757E-1	1.920E+1	3.366E+1
-2.757E-1	1.936E+1	3.368E+1
-2.708E-1	1.945E+1	3.359E+1
-2.708E-1	1.951E+1	3.379E+1
-2.757E-1	1.945E+1	3.389E+1
-2.757E-1	1.953E+1	3.353E+1
-2.741E-1	1.945E+1	3.381E+1
-2.741E-1	1.949E+1	3.381E+1
-2.725E-1	1.950E+1	3.363E+1
-2.773E-1	1.942E+1	3.372E+1
-2.757E-1	1.951E+1	3.368E+1
-2.725E-1	1.956E+1	3.378E+1
-2.725E-1	1.960E+1	3.369E+1
-2.773E-1	1.946E+1	3.383E+1
-2.725E-1	1.947E+1	3.369E+1
-2.741E-1	1.951E+1	3.363E+1
-2.773E-1	1.942E+1	3.359E+1
-2.757E-1	1.937E+1	3.358E+1
-2.725E-1	1.945E+1	3.360E+1
-2.725E-1	1.934E+1	3.376E+1
-2.757E-1	1.943E+1	3.374E+1
-2.757E-1	1.948E+1	3.362E+1
-2.773E-1	1.932E+1	3.391E+1
-2.725E-1	1.924E+1	3.382E+1
-2.708E-1	1.948E+1	3.370E+1
-2.757E-1	1.942E+1	3.378E+1
-2.725E-1	1.940E+1	3.366E+1
-2.725E-1	1.926E+1	3.352E+1
-2.757E-1	1.934E+1	3.370E+1
-2.757E-1	1.942E+1	3.353E+1
-2.725E-1	1.966E+1	3.380E+1
-2.741E-1	1.943E+1	3.375E+1
-2.757E-1	1.937E+1	3.363E+1
-2.789E-1	1.930E+1	3.347E+1
-2.708E-1	1.941E+1	3.375E+1
-2.773E-1	1.941E+1	3.370E+1
-2.725E-1	1.949E+1	3.382E+1
-2.773E-1	1.943E+1	3.378E+1
-2.741E-1	1.957E+1	3.385E+1
-2.725E-1	1.957E+1	3.358E+1
-2.757E-1	1.944E+1	3.371E+1
-2.757E-1	1.933E+1	3.379E+1
-2.757E-1	1.944E+1	3.395E+1
-2.708E-1	1.927E+1	3.365E+1
-2.708E-1	1.949E+1	3.379E+1
-2.773E-1	1.954E+1	3.369E+1
-2.741E-1	1.924E+1	3.358E+1
-2.725E-1	1.948E+1	3.354E+1
-2.725E-1	1.945E+1	3.370E+1
-2.773E-1	1.941E+1	3.348E+1
-2.741E-1	1.922E+1	3.384E+1
-2.725E-1	1.948E+1	3.377E+1
-2.725E-1	1.957E+1	3.372E+1
-2.757E-1	1.951E+1	3.367E+1
-2.741E-1	1.939E+1	3.368E+1
-2.741E-1	1.950E+1	3.365E+1
-2.773E-1	1.958E+1	3.377E+1
-2.789E-1	1.935E+1	3.356E+1
-2.757E-1	1.952E+1	3.368E+1
-2.757E-1	1.936E+1	3.382E+1
-2.757E-1	1.936E+1	3.372E+1
-2.741E-1	1.941E+1	3.345E+1
-2.741E-1	1.933E+1	3.361E+1
-2.725E-1	1.933E+1	3.394E+1
-2.757E-1	1.942E+1	3.361E+1
-2.757E-1	1.937E+1	3.386E+1
-2.725E-1	1.939E+1	3.348E+1
-2.708E-1	1.940E+1	3.375E+1
-2.741E-1	1.954E+1	3.382E+1
-2.773E-1	1.915E+1	3.364E+1
-2.741E-1	1.930E+1	3.368E+1
-2.725E-1	1.931E+1	3.333E+1
-2.757E-1	1.934E+1	3.369E+1
-2.741E-1	1.928E+1	3.349E+1
-2.757E-1	1.933E+1	3.378E+1
-2.725E-1	1.936E+1	3.356E+1
-2.757E-1	1.957E+1	3.370E+1
-2.757E-1	1.945E+1	3.356E+1
-2.708E-1	1.941E+1	3.381E+1
-2.725E-1	1.949E+1	3.370E+1
-2.741E-1	1.943E+1	3.351E+1
-2.757E-1	1.949E+1	3.363E+1
-2.741E-1	1.937E+1	3.367E+1
-2.708E-1	1.918E+1	3.360E+1
-2.757E-1	1.944E+1	3.367E+1
-2.741E-1	1.928E+1	3.351E+1
-2.757E-1	1.953E+1	3.379E+1
-2.741E-1	1.941E+1	3.356E+1
-2.725E-1	1.930E+1	3.373E+1
-2.757E-1	1.954E+1	3.364E+1
-2.741E-1	1.932E+1	3.348E+1
-2.725E-1	1.936E+1	3.342E+1
-2.741E-1	1.959E+1	3.377E+1
-2.757E-1	1.929E+1	3.364E+1
-2.757E-1	1.927E+1	3.379E+1
-2.725E-1	1.942E+1	3.369E+1
-2.757E-1	1.961E+1	3.353E+1
-2.773E-1	1.936E+1	3.354E+1
-2.741E-1	1.937E+1	3.358E+1
-2.741E-1	1.945E+1	3.368E+1
-2.708E-1	1.950E+1	3.391E+1
-2.789E-1	1.930E+1	3.358E+1
-2.741E-1	1.938E+1	3.363E+1
-2.741E-1	1.921E+1	3.361E+1
-2.757E-1	1.943E+1	3.362E+1
-2.757E-1	1.941E+1	3.373E+1
-2.725E-1	1.944E+1	3.361E+1
-2.692E-1	1.952E+1	3.365E+1
-2.757E-1	1.935E+1	3.356E+1
-2.757E-1	1.941E+1	3.351E+1
-2.757E-1	1.939E+1	3.382E+1
-2.741E-1	1.944E+1	3.348E+1
-2.725E-1	1.959E+1	3.391E+1
-2.773E-1	1.949E+1	3.377E+1
-2.741E-1	1.912E+1	3.365E+1
-2.692E-1	1.950E+1	3.369E+1
-2.757E-1	1.947E+1	3.348E+1
-2.757E-1	1.937E+1	3.353E+1
-2.741E-1	1.923E+1	3.369E+1
-2.708E-1	1.942E+1	3.349E+1
-2.741E-1	1.931E+1	3.356E+1
-2.757E-1	1.954E+1	3.385E+1
-2.741E-1	1.932E+1	3.359E+1
-2.708E-1	1.961E+1	3.372E+1
-2.725E-1	1.924E+1	3.346E+1
-2.757E-1	1.943E+1	3.375E+1
-2.741E-1	1.933E+1	3.354E+1
-2.741E-1	1.950E+1	3.354E+1
-2.741E-1	1.930E+1	3.361E+1
-2.757E-1	1.945E+1	3.365E+1
-2.757E-1	1.932E+1	3.370E+1
-2.725E-1	1.951E+1	3.361E+1
-2.725E-1	1.929E+1	3.360E+1
-2.725E-1	1.948E+1	3.376E+1
-2.708E-1	1.943E+1	3.353E+1
-2.741E-1	1.936E+1	3.371E+1
-2.741E-1	1.930E+1	3.367E+1
-2.757E-1	1.932E+1	3.364E+1
-2.741E-1	1.940E+1	3.342E+1
-2.741E-1	1.941E+1	3.372E+1
-2.741E-1	1.940E+1	3.351E+1
-2.773E-1	1.945E+1	3.356E+1
-2.741E-1	1.944E+1	3.382E+1
-2.725E-1	1.942E+1	3.363E+1
-2.741E-1	1.947E+1	3.370E+1
-2.741E-1	1.935E+1	3.366E+1
-2.741E-1	1.942E+1	3.368E+1
-2.741E-1	1.936E+1	3.346E+1
-2.757E-1	1.948E+1	3.365E+1
-2.773E-1	1.942E+1	3.383E+1
-2.757E-1	1.936E+1	3.349E+1
-2.725E-1	1.930E+1	3.377E+1
-2.708E-1	1.924E+1	3.367E+1
-2.757E-1	1.952E+1	3.360E+1
-2.757E-1	1.941E+1	3.380E+1
-2.725E-1	1.945E+1	3.350E+1
-2.741E-1	1.942E+1	3.367E+1
-2.741E-1	1.951E+1	3.369E+1
-2.741E-1	1.954E+1	3.380E+1
-2.741E-1	1.944E+1	3.335E+1
-2.708E-1	1.940E+1	3.357E+1
-2.773E-1	1.942E+1	3.369E+1
-2.757E-1	1.936E+1	3.379E+1
-2.708E-1	1.950E+1	3.371E+1
-2.741E-1	1.945E+1	3.352E+1
-2.757E-1	1.948E+1	3.365E+1
-2.757E-1	1.932E+1	3.367E+1
-2.725E-1	1.942E+1	3.383E+1
-2.757E-1	1.931E+1	3.355E+1
-2.773E-1	1.937E+1	3.357E+1
-2.741E-1	1.943E+1	3.392E+1
-2.725E-1	1.937E+1	3.380E+1
-2.725E-1	1.927E+1	3.359E+1
-2.757E-1	1.944E+1	3.344E+1
-2.708E-1	1.942E+1	3.356E+1
-2.741E-1	1.940E+1	3.361E+1
-2.757E-1	1.956E+1	3.352E+1
-2.789E-1	1.938E+1	3.352E+1
-2.708E-1	1.947E+1	3.366E+1
-2.757E-1	1.934E+1	3.347E+1
-2.757E-1	1.925E+1	3.365E+1
-2.757E-1	1.937E+1	3.385E+1
-2.757E-1	1.925E+1	3.374E+1
-2.741E-1	1.931E+1	3.365E+1
-2.757E-1	1.946E+1	3.372E+1
-2.757E-1	1.921E+1	3.369E+1
-2.725E-1	1.952E+1	3.369E+1
-2.708E-1	1.940E+1	3.354E+1
-2.741E-1	1.957E+1	3.377E+1
-2.773E-1	1.938E+1	3.358E+1
-2.692E-1	1.928E+1	3.362E+1
-2.708E-1	1.931E+1	3.381E+1
-2.725E-1	1.946E+1	3.365E+1
-2.773E-1	1.933E+1	3.349E+1
-2.692E-1	1.942E+1	3.361E+1
-2.725E-1	1.949E+1	3.364E+1
-2.692E-1	1.941E+1	3.357E+1
-2.741E-1	1.938E+1	3.356E+1
-2.725E-1	1.927E+1	3.359E+1
-2.708E-1	1.930E+1	3.375E+1
-2.741E-1	1.928E+1	3.366E+1
-2.741E-1	1.937E+1	3.374E+1
-2.741E-1	1.946E+1	3.378E+1
-2.708E-1	1.934E+1	3.363E+1
-2.725E-1	1.922E+1	3.385E+1
-2.757E-1	1.932E+1	3.351E+1
-2.757E-1	1.945E+1	3.378E+1
-2.692E-1	1.950E+1	3.351E+1
-2.741E-1	1.935E+1	3.363E+1
-2.757E-1	1.942E+1	3.361E+1
-2.741E-1	1.942E+1	3.380E+1
-2.725E-1	1.956E+1	3.350E+1
-2.741E-1	1.934E+1	3.370E+1
-2.773E-1	1.929E+1	3.351E+1
-2.741E-1	1.951E+1	3.383E+1
-2.692E-1	1.936E+1	3.380E+1
-2.757E-1	1.955E+1	3.373E+1
-2.773E-1	1.935E+1	3.356E+1
-2.741E-1	1.943E+1	3.357E+1
-2.741E-1	1.945E+1	3.357E+1
-2.741E-1	1.937E+1	3.377E+1
-2.757E-1	1.937E+1	3.357E+1
-2.741E-1	1.929E+1	3.355E+1
-2.708E-1	1.944E+1	3.373E+1
-2.725E-1	1.939E+1	3.379E+1
-2.757E-1	1.926E+1	3.372E+1
-2.725E-1	1.944E+1	3.363E+1
-2.741E-1	1.938E+1	3.351E+1
-2.757E-1	1.956E+1	3.364E+1
-2.741E-1	1.945E+1	3.331E+1
-2.741E-1	1.939E+1	3.363E+1
-2.725E-1	1.922E+1	3.354E+1
-2.725E-1	1.963E+1	3.367E+1
-2.741E-1	1.933E+1	3.338E+1
-2.757E-1	1.953E+1	3.368E+1
-2.741E-1	1.939E+1	3.381E+1
-2.725E-1	1.938E+1	3.359E+1
-2.741E-1	1.953E+1	3.364E+1
-2.725E-1	1.965E+1	3.360E+1
-2.725E-1	1.928E+1	3.362E+1
-2.725E-1	1.926E+1	3.368E+1
-2.741E-1	1.932E+1	3.366E+1
-2.757E-1	1.955E+1	3.350E+1
-2.692E-1	1.929E+1	3.369E+1
-2.725E-1	1.931E+1	3.355E+1
-2.757E-1	1.934E+1	3.365E+1
-2.757E-1	1.936E+1	3.369E+1
-2.725E-1	1.941E+1	3.357E+1
-2.725E-1	1.949E+1	3.351E+1
-2.741E-1	1.931E+1	3.334E+1
-2.757E-1	1.937E+1	3.357E+1
-2.725E-1	1.913E+1	3.339E+1
-2.741E-1	1.942E+1	3.372E+1
-2.757E-1	1.922E+1	3.341E+1
-2.741E-1	1.957E+1	3.368E+1
-2.725E-1	1.930E+1	3.343E+1
-2.725E-1	1.929E+1	3.382E+1
-2.773E-1	1.945E+1	3.335E+1
-2.741E-1	1.948E+1	3.366E+1
-2.676E-1	1.947E+1	3.365E+1
-2.741E-1	1.944E+1	3.344E+1
-2.773E-1	1.931E+1	3.361E+1
-2.741E-1	1.940E+1	3.348E+1
-2.725E-1	1.942E+1	3.322E+1
-2.757E-1	1.936E+1	3.354E+1
-2.757E-1	1.952E+1	3.349E+1
-2.741E-1	1.939E+1	3.334E+1
-2.741E-1	1.940E+1	3.357E+1
-2.741E-1	1.947E+1	3.363E+1
-2.773E-1	1.942E+1	3.356E+1
-2.741E-1	1.937E+1	3.353E+1
-2.660E-1	1.936E+1	3.361E+1
-2.725E-1	1.945E+1	3.353E+1
-2.757E-1	1.929E+1	3.351E+1
-2.741E-1	1.954E+1	3.344E+1
-2.708E-1	1.920E+1	3.368E+1
-2.725E-1	1.952E+1	3.356E+1
-2.741E-1	1.930E+1	3.369E+1
-2.741E-1	1.934E+1	3.355E+1
-2.725E-1	1.949E+1	3.363E+1
-2.725E-1	1.943E+1	3.366E+1
-2.789E-1	1.940E+1	3.368E+1
-2.725E-1	1.943E+1	3.352E+1
-2.741E-1	1.934E+1	3.365E+1
-2.757E-1	1.914E+1	3.361E+1
-2.773E-1	1.934E+1	3.375E+1
-2.741E-1	1.930E+1	3.360E+1
-2.708E-1	1.930E+1	3.371E+1
-2.708E-1	1.941E+1	3.360E+1
-2.741E-1	1.942E+1	3.354E+1
-2.757E-1	1.943E+1	3.357E+1
-2.692E-1	1.946E+1	3.371E+1
-2.741E-1	1.936E+1	3.348E+1
-2.773E-1	1.951E+1	3.343E+1
-2.708E-1	1.937E+1	3.363E+1
-2.741E-1	1.937E+1	3.361E+1
-2.773E-1	1.941E+1	3.354E+1
-2.757E-1	1.955E+1	3.362E+1
-2.741E-1	1.932E+1	3.354E+1
-2.725E-1	1.948E+1	3.370E+1
-2.725E-1	1.926E+1	3.355E+1
-2.757E-1	1.933E+1	3.362E+1
-2.741E-1	1.941E+1	3.357E+1
-2.692E-1	1.930E+1	3.365E+1
-2.741E-1	1.928E+1	3.372E+1
-2.725E-1	1.937E+1	3.366E+1
-2.708E-1	1.934E+1	3.333E+1
-2.725E-1	1.928E+1	3.343E+1
-2.741E-1	1.940E+1	3.330E+1
-2.773E-1	1.954E+1	3.342E+1
-2.725E-1	1.940E+1	3.342E+1
-2.708E-1	1.955E+1	3.369E+1
-2.708E-1	1.940E+1	3.353E+1
-2.757E-1	1.949E+1	3.356E+1
-2.725E-1	1.933E+1	3.348E+1
-2.725E-1	1.938E+1	3.353E+1
-2.725E-1	1.942E+1	3.357E+1
-2.757E-1	1.933E+1	3.369E+1
-2.725E-1	1.937E+1	3.348E+1
-2.692E-1	1.945E+1	3.389E+1
-2.725E-1	1.949E+1	3.352E+1
-2.773E-1	1.949E+1	3.387E+1
-2.725E-1	1.932E+1	3.361E+1
-2.692E-1	1.943E+1	3.366E+1
-2.708E-1	1.935E+1	3.351E+1
-2.757E-1	1.947E+1	3.354E+1
-2.741E-1	1.930E+1	3.333E+1
-2.708E-1	1.935E+1	3.349E+1
-2.741E-1	1.939E+1	3.356E+1
-2.757E-1	1.938E+1	3.365E+1
-2.725E-1	1.918E+1	3.365E+1
-2.692E-1	1.929E+1	3.375E+1
-2.725E-1	1.923E+1	3.342E+1
-2.773E-1	1.932E+1	3.375E+1
-2.725E-1	1.932E+1	3.346E+1
-2.708E-1	1.933E+1	3.360E+1
-2.757E-1	1.934E+1	3.357E+1
-2.741E-1	1.945E+1	3.363E+1
-2.692E-1	1.921E+1	3.355E+1
-2.725E-1	1.924E+1	3.356E+1
-2.757E-1	1.942E+1	3.359E+1
-2.741E-1	1.930E+1	3.339E+1
-2.725E-1	1.940E+1	3.359E+1
-2.692E-1	1.933E+1	3.347E+1
-2.741E-1	1.947E+1	3.366E+1
-2.741E-1	1.932E+1	3.362E+1
-2.741E-1	1.944E+1	3.339E+1
-2.741E-1	1.932E+1	3.352E+1
-2.725E-1	1.946E+1	3.372E+1
-2.725E-1	1.936E+1	3.365E+1
-2.708E-1	1.947E+1	3.367E+1
-2.708E-1	1.925E+1	3.345E+1
-2.725E-1	1.930E+1	3.367E+1
-2.757E-1	1.930E+1	3.368E+1
-2.741E-1	1.934E+1	3.359E+1
-2.708E-1	1.930E+1	3.366E+1
-2.757E-1	1.934E+1	3.368E+1
-2.741E-1	1.934E+1	3.335E+1
-2.741E-1	1.928E+1	3.368E+1
-2.725E-1	1.941E+1	3.366E+1
-2.741E-1	1.939E+1	3.345E+1
-2.741E-1	1.943E+1	3.380E+1
-2.757E-1	1.937E+1	3.353E+1
-2.741E-1	1.904E+1	3.377E+1
-2.741E-1	1.932E+1	3.365E+1
-2.725E-1	1.928E+1	3.368E+1
-2.708E-1	1.923E+1	3.349E+1
-2.725E-1	1.930E+1	3.347E+1
-2.725E-1	1.952E+1	3.361E+1
-2.773E-1	1.925E+1	3.333E+1
-2.725E-1	1.945E+1	3.353E+1
-2.660E-1	1.926E+1	3.366E+1
-2.757E-1	1.928E+1	3.365E+1
-2.757E-1	1.929E+1	3.361E+1
-2.725E-1	1.939E+1	3.369E+1
-2.708E-1	1.930E+1	3.360E+1
-2.708E-1	1.957E+1	3.377E+1
-2.725E-1	1.926E+1	3.338E+1
-2.692E-1	1.941E+1	3.334E+1
-2.676E-1	1.934E+1	3.357E+1
-2.741E-1	1.943E+1	3.357E+1
-2.741E-1	1.934E+1	3.347E+1
-2.725E-1	1.937E+1	3.364E+1
-2.692E-1	1.924E+1	3.367E+1
-2.741E-1	1.942E+1	3.369E+1
-2.757E-1	1.922E+1	3.340E+1
-2.725E-1	1.942E+1	3.373E+1
-2.708E-1	1.934E+1	3.358E+1
-2.757E-1	1.930E+1	3.367E+1
-2.741E-1	1.923E+1	3.364E+1
-2.708E-1	1.944E+1	3.368E+1
-2.725E-1	1.923E+1	3.336E+1
-2.708E-1	1.930E+1	3.338E+1
-2.725E-1	1.945E+1	3.354E+1
-2.725E-1	1.941E+1	3.351E+1
-2.725E-1	1.917E+1	3.353E+1
-2.725E-1	1.949E+1	3.380E+1
-2.741E-1	1.944E+1	3.337E+1
-2.741E-1	1.939E+1	3.363E+1
-2.725E-1	1.940E+1	3.348E+1
-2.725E-1	1.931E+1	3.349E+1
-2.757E-1	1.944E+1	3.350E+1
-2.757E-1	1.939E+1	3.360E+1
-2.676E-1	1.946E+1	3.343E+1
-2.741E-1	1.930E+1	3.387E+1
-2.757E-1	1.962E+1	3.358E+1
-2.741E-1	1.940E+1	3.355E+1
-2.692E-1	1.930E+1	3.335E+1
-2.725E-1	1.927E+1	3.321E+1
-2.757E-1	1.939E+1	3.356E+1
-2.741E-1	1.936E+1	3.360E+1
-2.725E-1	1.929E+1	3.350E+1
-2.708E-1	1.920E+1	3.383E+1
-2.725E-1	1.917E+1	3.361E+1
-2.725E-1	1.939E+1	3.351E+1
-2.708E-1	1.928E+1	3.374E+1
-2.741E-1	1.941E+1	3.361E+1
-2.757E-1	1.947E+1	3.354E+1
-2.741E-1	1.950E+1	3.356E+1
-2.708E-1	1.920E+1	3.360E+1
-2.741E-1	1.939E+1	3.381E+1
-2.741E-1	1.939E+1	3.338E+1
-2.725E-1	1.948E+1	3.361E+1
-2.725E-1	1.950E+1	3.344E+1
-2.708E-1	1.953E+1	3.365E+1
-2.757E-1	1.925E+1	3.356E+1
-2.725E-1	1.928E+1	3.353E+1
-2.692E-1	1.915E+1	3.346E+1
-2.725E-1	1.937E+1	3.359E+1
-2.741E-1	1.933E+1	3.364E+1
-2.725E-1	1.949E+1	3.357E+1
-2.692E-1	1.939E+1	3.355E+1
-2.725E-1	1.909E+1	3.352E+1
-2.773E-1	1.938E+1	3.359E+1
-2.708E-1	1.948E+1	3.369E+1
-2.725E-1	1.952E+1	3.368E+1
-2.725E-1	1.930E+1	3.352E+1
-2.741E-1	1.937E+1	3.368E+1
-2.741E-1	1.943E+1	3.368E+1
-2.708E-1	1.946E+1	3.357E+1
-2.741E-1	1.923E+1	3.351E+1
-2.725E-1	1.938E+1	3.350E+1
-2.708E-1	1.941E+1	3.353E+1
-2.708E-1	1.943E+1	3.347E+1
-2.757E-1	1.939E+1	3.361E+1
-2.773E-1	1.947E+1	3.332E+1
-2.725E-1	1.933E+1	3.365E+1
-2.708E-1	1.946E+1	3.357E+1
-2.692E-1	1.944E+1	3.340E+1
-2.773E-1	1.942E+1	3.347E+1
-2.708E-1	1.932E+1	3.333E+1
-2.692E-1	1.942E+1	3.367E+1
-2.757E-1	1.947E+1	3.343E+1
-2.757E-1	1.946E+1	3.355E+1
-2.725E-1	1.924E+1	3.356E+1
-2.692E-1	1.931E+1	3.363E+1
-2.757E-1	1.935E+1	3.373E+1
-2.757E-1	1.922E+1	3.372E+1
-2.708E-1	1.953E+1	3.365E+1
-2.692E-1	1.939E+1	3.362E+1
-2.741E-1	1.929E+1	3.346E+1
-2.773E-1	1.930E+1	3.347E+1
-2.692E-1	1.936E+1	3.376E+1
-2.725E-1	1.943E+1	3.360E+1
-2.725E-1	1.923E+1	3.357E+1
-2.741E-1	1.949E+1	3.378E+1
-2.725E-1	1.922E+1	3.341E+1
-2.708E-1	1.948E+1	3.365E+1
-2.725E-1	1.936E+1	3.359E+1
-2.757E-1	1.940E+1	3.352E+1
-2.725E-1	1.946E+1	3.353E+1
-2.692E-1	1.943E+1	3.378E+1
-2.692E-1	1.945E+1	3.360E+1
-2.741E-1	1.945E+1	3.359E+1
-2.708E-1	1.934E+1	3.360E+1
-2.692E-1	1.921E+1	3.366E+1
-2.725E-1	1.937E+1	3.345E+1
-2.789E-1	1.939E+1	3.361E+1
-2.725E-1	1.911E+1	3.355E+1
-2.708E-1	1.933E+1	3.355E+1
-2.741E-1	1.930E+1	3.343E+1
-2.773E-1	1.954E+1	3.378E+1
-2.741E-1	1.932E+1	3.369E+1
-2.708E-1	1.938E+1	3.370E+1
-2.708E-1	1.950E+1	3.328E+1
-2.757E-1	1.938E+1	3.367E+1
-2.708E-1	1.920E+1	3.349E+1
-2.692E-1	1.934E+1	3.372E+1
-2.725E-1	1.926E+1	3.361E+1
-2.725E-1	1.941E+1	3.336E+1
-2.741E-1	1.922E+1	3.347E+1
-2.692E-1	1.918E+1	3.375E+1
-2.725E-1	1.930E+1	3.349E+1
-2.725E-1	1.934E+1	3.358E+1
-2.741E-1	1.938E+1	3.345E+1
-2.741E-1	1.934E+1	3.359E+1
-2.708E-1	1.929E+1	3.363E+1
-2.725E-1	1.942E+1	3.353E+1
-2.741E-1	1.927E+1	3.344E+1
-2.676E-1	1.931E+1	3.354E+1
-2.741E-1	1.961E+1	3.354E+1
-2.725E-1	1.921E+1	3.335E+1
-2.708E-1	1.930E+1	3.349E+1
-2.708E-1	1.911E+1	3.348E+1
-2.708E-1	1.942E+1	3.352E+1
-2.773E-1	1.934E+1	3.351E+1
-2.725E-1	1.929E+1	3.351E+1
-2.692E-1	1.930E+1	3.357E+1
-2.741E-1	1.923E+1	3.352E+1
-2.741E-1	1.939E+1	3.328E+1
-2.708E-1	1.937E+1	3.331E+1
-2.725E-1	1.938E+1	3.347E+1
-2.708E-1	1.929E+1	3.341E+1
-2.757E-1	1.953E+1	3.354E+1
-2.708E-1	1.943E+1	3.363E+1
-2.708E-1	1.920E+1	3.344E+1
-2.725E-1	1.930E+1	3.353E+1
-2.757E-1	1.923E+1	3.359E+1
-2.676E-1	1.935E+1	3.354E+1
-2.692E-1	1.935E+1	3.335E+1
-2.741E-1	1.932E+1	3.325E+1
-2.741E-1	1.926E+1	3.333E+1
-2.725E-1	1.931E+1	3.371E+1
-2.708E-1	1.938E+1	3.353E+1
-2.725E-1	1.953E+1	3.367E+1
-2.725E-1	1.931E+1	3.350E+1
-2.692E-1	1.938E+1	3.365E+1
-2.692E-1	1.934E+1	3.320E+1
-2.725E-1	1.933E+1	3.354E+1
-2.741E-1	1.928E+1	3.344E+1
-2.725E-1	1.916E+1	3.359E+1
-2.692E-1	1.936E+1	3.360E+1
-2.708E-1	1.933E+1	3.347E+1
-2.741E-1	1.917E+1	3.362E+1
-2.741E-1	1.923E+1	3.352E+1
-2.676E-1	1.943E+1	3.341E+1
-2.708E-1	1.940E+1	3.359E+1
-2.741E-1	1.931E+1	3.339E+1
-2.708E-1	1.936E+1	3.371E+1
-2.708E-1	1.941E+1	3.337E+1
-2.692E-1	1.942E+1	3.357E+1
-2.741E-1	1.948E+1	3.359E+1
-2.708E-1	1.925E+1	3.342E+1
-2.692E-1	1.907E+1	3.333E+1
-2.708E-1	1.936E+1	3.353E+1
-2.757E-1	1.923E+1	3.359E+1
-2.741E-1	1.934E+1	3.370E+1
-2.660E-1	1.925E+1	3.353E+1
-2.692E-1	1.971E+1	3.357E+1
-2.741E-1	1.937E+1	3.359E+1
-2.708E-1	1.934E+1	3.357E+1
-2.692E-1	1.940E+1	3.340E+1
-2.725E-1	1.930E+1	3.362E+1
-2.741E-1	1.920E+1	3.356E+1
-2.725E-1	1.921E+1	3.355E+1
-2.708E-1	1.934E+1	3.336E+1
-2.692E-1	1.935E+1	3.352E+1
-2.725E-1	1.921E+1	3.340E+1
-2.708E-1	1.938E+1	3.379E+1
-2.725E-1	1.923E+1	3.335E+1
-2.708E-1	1.939E+1	3.349E+1
-2.725E-1	1.936E+1	3.348E+1
-2.708E-1	1.943E+1	3.361E+1
-2.708E-1	1.915E+1	3.351E+1
-2.725E-1	1.944E+1	3.335E+1
-2.708E-1	1.924E+1	3.346E+1
-2.725E-1	1.923E+1	3.365E+1
-2.725E-1	1.924E+1	3.355E+1
-2.708E-1	1.919E+1	3.352E+1
-2.741E-1	1.942E+1	3.351E+1
-2.692E-1	1.946E+1	3.340E+1
-2.692E-1	1.922E+1	3.327E+1
-2.692E-1	1.919E+1	3.353E+1
-2.708E-1	1.938E+1	3.350E+1
-2.741E-1	1.935E+1	3.366E+1
-2.741E-1	1.942E+1	3.330E+1
-2.725E-1	1.931E+1	3.374E+1
-2.725E-1	1.946E+1	3.372E+1
-2.741E-1	1.935E+1	3.380E+1
-2.692E-1	1.946E+1	3.354E+1
-2.725E-1	1.928E+1	3.358E+1
-2.741E-1	1.932E+1	3.368E+1
-2.725E-1	1.930E+1	3.346E+1
-2.741E-1	1.919E+1	3.357E+1
-2.708E-1	1.933E+1	3.352E+1
-2.725E-1	1.936E+1	3.358E+1
-2.708E-1	1.928E+1	3.348E+1
-2.708E-1	1.948E+1	3.342E+1
-2.725E-1	1.911E+1	3.340E+1
-2.725E-1	1.922E+1	3.345E+1
-2.708E-1	1.937E+1	3.349E+1
-2.725E-1	1.938E+1	3.366E+1
-2.692E-1	1.941E+1	3.352E+1
-2.741E-1	1.924E+1	3.319E+1
-2.757E-1	1.935E+1	3.356E+1
-2.692E-1	1.930E+1	3.359E+1
-2.708E-1	1.927E+1	3.332E+1
-2.708E-1	1.941E+1	3.365E+1
-2.708E-1	1.925E+1	3.334E+1
-2.725E-1	1.937E+1	3.354E+1
-2.708E-1	1.931E+1	3.329E+1
-2.757E-1	1.928E+1	3.349E+1
-2.708E-1	1.949E+1	3.331E+1
-2.708E-1	1.926E+1	3.372E+1
-2.725E-1	1.924E+1	3.327E+1
-2.757E-1	1.936E+1	3.359E+1
-2.708E-1	1.928E+1	3.377E+1
-2.708E-1	1.928E+1	3.366E+1
-2.708E-1	1.946E+1	3.341E+1
-2.708E-1	1.945E+1	3.353E+1
-2.741E-1	1.930E+1	3.348E+1
-2.692E-1	1.944E+1	3.371E+1
-2.676E-1	1.915E+1	3.362E+1
-2.757E-1	1.935E+1	3.378E+1
-2.708E-1	1.931E+1	3.325E+1
-2.676E-1	1.936E+1	3.356E+1
-2.725E-1	1.921E+1	3.363E+1
-2.741E-1	1.938E+1	3.335E+1
-2.725E-1	1.919E+1	3.339E+1
-2.725E-1	1.934E+1	3.372E+1
-2.692E-1	1.911E+1	3.350E+1
-2.725E-1	1.917E+1	3.363E+1
-2.741E-1	1.920E+1	3.350E+1
-2.708E-1	1.935E+1	3.362E+1
-2.708E-1	1.938E+1	3.329E+1
-2.757E-1	1.961E+1	3.378E+1
-2.708E-1	1.933E+1	3.346E+1
-2.757E-1	1.934E+1	3.365E+1
-2.708E-1	1.934E+1	3.349E+1
-2.757E-1	1.927E+1	3.352E+1
-2.692E-1	1.925E+1	3.351E+1
-2.708E-1	1.930E+1	3.331E+1
-2.725E-1	1.941E+1	3.344E+1
-2.725E-1	1.937E+1	3.339E+1
-2.692E-1	1.928E+1	3.333E+1
-2.660E-1	1.932E+1	3.356E+1
-2.708E-1	1.931E+1	3.342E+1
-2.741E-1	1.931E+1	3.366E+1
-2.676E-1	1.915E+1	3.334E+1
-2.708E-1	1.948E+1	3.339E+1
-2.708E-1	1.922E+1	3.320E+1
-2.725E-1	1.941E+1	3.367E+1
-2.725E-1	1.942E+1	3.336E+1
-2.660E-1	1.941E+1	3.343E+1
-2.708E-1	1.913E+1	3.339E+1
-2.741E-1	1.954E+1	3.355E+1
-2.708E-1	1.931E+1	3.354E+1
-2.676E-1	1.931E+1	3.365E+1
-2.725E-1	1.930E+1	3.342E+1
-2.741E-1	1.948E+1	3.355E+1
-2.692E-1	1.931E+1	3.349E+1
-2.692E-1	1.930E+1	3.337E+1
-2.725E-1	1.920E+1	3.339E+1
-2.692E-1	1.925E+1	3.340E+1
-2.692E-1	1.927E+1	3.349E+1
-2.692E-1	1.931E+1	3.342E+1
-2.692E-1	1.929E+1	3.357E+1
-2.708E-1	1.927E+1	3.373E+1
-2.741E-1	1.919E+1	3.335E+1
-2.676E-1	1.940E+1	3.339E+1
-2.725E-1	1.933E+1	3.349E+1
-2.725E-1	1.934E+1	3.361E+1
-2.708E-1	1.930E+1	3.353E+1
-2.692E-1	1.943E+1	3.334E+1
-2.708E-1	1.941E+1	3.349E+1
-2.741E-1	1.940E+1	3.353E+1
-2.692E-1	1.941E+1	3.354E+1
-2.708E-1	1.939E+1	3.370E+1
-2.725E-1	1.927E+1	3.346E+1
-2.725E-1	1.926E+1	3.334E+1
-2.725E-1	1.929E+1	3.348E+1
-2.725E-1	1.927E+1	3.360E+1
-2.725E-1	1.939E+1	3.363E+1
-2.708E-1	1.924E+1	3.354E+1
-2.692E-1	1.942E+1	3.354E+1
-2.692E-1	1.934E+1	3.361E+1
-2.692E-1	1.936E+1	3.330E+1
-2.757E-1	1.930E+1	3.352E+1
-2.708E-1	1.929E+1	3.335E+1
-2.708E-1	1.925E+1	3.360E+1
-2.692E-1	1.937E+1	3.349E+1
-2.725E-1	1.938E+1	3.354E+1
-2.692E-1	1.929E+1	3.346E+1
-2.708E-1	1.944E+1	3.347E+1
-2.692E-1	1.935E+1	3.345E+1
-2.725E-1	1.918E+1	3.336E+1
-2.725E-1	1.920E+1	3.348E+1
-2.692E-1	1.923E+1	3.351E+1
-2.708E-1	1.951E+1	3.335E+1
-2.725E-1	1.939E+1	3.369E+1
-2.708E-1	1.931E+1	3.337E+1
-2.692E-1	1.938E+1	3.320E+1
-2.708E-1	1.930E+1	3.351E+1
-2.757E-1	1.929E+1	3.353E+1
-2.692E-1	1.930E+1	3.351E+1
-2.676E-1	1.929E+1	3.354E+1
-2.708E-1	1.936E+1	3.374E+1
-2.725E-1	1.921E+1	3.368E+1
-2.692E-1	1.948E+1	3.345E+1
-2.692E-1	1.933E+1	3.361E+1
-2.757E-1	1.944E+1	3.340E+1
-2.725E-1	1.928E+1	3.357E+1
-2.708E-1	1.953E+1	3.378E+1
-2.692E-1	1.921E+1	3.363E+1
-2.708E-1	1.901E+1	3.355E+1
-2.692E-1	1.930E+1	3.341E+1
-2.708E-1	1.935E+1	3.345E+1
-2.708E-1	1.939E+1	3.354E+1
-2.708E-1	1.927E+1	3.355E+1
-2.741E-1	1.917E+1	3.334E+1
-2.708E-1	1.948E+1	3.357E+1
-2.692E-1	1.904E+1	3.346E+1
-2.725E-1	1.938E+1	3.345E+1
-2.725E-1	1.928E+1	3.340E+1
-2.708E-1	1.936E+1	3.348E+1
-2.660E-1	1.939E+1	3.365E+1
-2.708E-1	1.931E+1	3.327E+1
-2.741E-1	1.924E+1	3.364E+1
-2.725E-1	1.941E+1	3.364E+1
-2.676E-1	1.922E+1	3.336E+1
-2.725E-1	1.943E+1	3.352E+1
-2.725E-1	1.922E+1	3.343E+1
-2.708E-1	1.934E+1	3.359E+1
-2.708E-1	1.924E+1	3.343E+1
-2.708E-1	1.922E+1	3.329E+1
-2.725E-1	1.932E+1	3.333E+1
-2.708E-1	1.947E+1	3.364E+1
-2.660E-1	1.918E+1	3.350E+1
-2.708E-1	1.933E+1	3.354E+1
-2.741E-1	1.936E+1	3.339E+1
-2.708E-1	1.941E+1	3.359E+1
-2.692E-1	1.931E+1	3.342E+1
-2.708E-1	1.928E+1	3.358E+1
-2.708E-1	1.932E+1	3.340E+1
-2.692E-1	1.936E+1	3.358E+1
-2.692E-1	1.927E+1	3.342E+1
-2.708E-1	1.932E+1	3.338E+1
-2.725E-1	1.928E+1	3.349E+1
-2.725E-1	1.920E+1	3.345E+1
-2.692E-1	1.930E+1	3.332E+1
-2.708E-1	1.946E+1	3.362E+1
-2.708E-1	1.919E+1	3.348E+1
-2.708E-1	1.924E+1	3.356E+1
-2.692E-1	1.934E+1	3.358E+1
-2.708E-1	1.949E+1	3.367E+1
-2.708E-1	1.920E+1	3.316E+1
-2.692E-1	1.942E+1	3.345E+1
-2.692E-1	1.923E+1	3.337E+1
-2.741E-1	1.915E+1	3.358E+1
-2.741E-1	1.938E+1	3.367E+1
-2.708E-1	1.940E+1	3.368E+1
-2.676E-1	1.936E+1	3.328E+1
-2.725E-1	1.934E+1	3.353E+1
-2.725E-1	1.927E+1	3.357E+1
-2.725E-1	1.937E+1	3.346E+1
-2.692E-1	1.945E+1	3.358E+1
-2.692E-1	1.929E+1	3.340E+1
-2.725E-1	1.932E+1	3.368E+1
-2.708E-1	1.931E+1	3.363E+1
-2.692E-1	1.930E+1	3.341E+1
-2.725E-1	1.934E+1	3.379E+1
-2.725E-1	1.921E+1	3.358E+1
-2.692E-1	1.938E+1	3.347E+1
-2.692E-1	1.938E+1	3.354E+1
-2.708E-1	1.927E+1	3.354E+1
-2.741E-1	1.922E+1	3.385E+1
-2.725E-1	1.930E+1	3.341E+1
-2.627E-1	1.933E+1	3.355E+1
-2.692E-1	1.936E+1	3.358E+1
-2.725E-1	1.934E+1	3.340E+1
-2.692E-1	1.930E+1	3.346E+1
-2.725E-1	1.923E+1	3.333E+1
-2.725E-1	1.936E+1	3.340E+1
-2.725E-1	1.923E+1	3.349E+1
-2.708E-1	1.925E+1	3.358E+1
-2.692E-1	1.933E+1	3.350E+1
-2.708E-1	1.934E+1	3.345E+1
-2.725E-1	1.936E+1	3.338E+1
-2.676E-1	1.935E+1	3.344E+1
-2.676E-1	1.930E+1	3.353E+1
-2.692E-1	1.941E+1	3.357E+1
-2.741E-1	1.947E+1	3.340E+1
-2.708E-1	1.927E+1	3.360E+1
-2.676E-1	1.942E+1	3.362E+1
-2.676E-1	1.924E+1	3.369E+1
-2.692E-1	1.927E+1	3.362E+1
-2.708E-1	1.922E+1	3.350E+1
-2.692E-1	1.935E+1	3.343E+1
-2.708E-1	1.924E+1	3.342E+1
-2.725E-1	1.937E+1	3.361E+1
-2.708E-1	1.910E+1	3.339E+1
-2.708E-1	1.941E+1	3.338E+1
-2.725E-1	1.914E+1	3.339E+1
-2.725E-1	1.943E+1	3.339E+1
-2.692E-1	1.931E+1	3.339E+1
-2.676E-1	1.935E+1	3.372E+1
-2.692E-1	1.925E+1	3.348E+1
-2.692E-1	1.927E+1	3.333E+1
-2.725E-1	1.918E+1	3.349E+1
-2.708E-1	1.936E+1	3.355E+1
-2.676E-1	1.930E+1	3.325E+1
-2.708E-1	1.940E+1	3.334E+1
-2.692E-1	1.920E+1	3.335E+1
-2.692E-1	1.928E+1	3.348E+1
-2.692E-1	1.928E+1	3.313E+1
-2.741E-1	1.938E+1	3.346E+1
-2.676E-1	1.930E+1	3.340E+1
-2.708E-1	1.953E+1	3.357E+1
-2.708E-1	1.945E+1	3.353E+1
-2.725E-1	1.918E+1	3.357E+1
-2.692E-1	1.918E+1	3.341E+1
-2.660E-1	1.919E+1	3.357E+1
-2.708E-1	1.935E+1	3.350E+1
-2.725E-1	1.927E+1	3.342E+1
-2.692E-1	1.933E+1	3.339E+1
-2.692E-1	1.923E+1	3.358E+1
-2.692E-1	1.919E+1	3.326E+1
-2.725E-1	1.938E+1	3.337E+1
-2.708E-1	1.936E+1	3.329E+1
-2.725E-1	1.940E+1	3.346E+1
-2.692E-1	1.921E+1	3.351E+1
-2.725E-1	1.949E+1	3.352E+1
-2.708E-1	1.920E+1	3.345E+1
-2.725E-1	1.920E+1	3.357E+1
-2.692E-1	1.916E+1	3.356E+1
-2.708E-1	1.927E+1	3.361E+1
-2.725E-1	1.924E+1	3.329E+1
-2.708E-1	1.943E+1	3.345E+1
-2.708E-1	1.922E+1	3.355E+1
-2.725E-1	1.938E+1	3.348E+1
-2.708E-1	1.928E+1	3.356E+1
-2.676E-1	1.933E+1	3.326E+1
-2.692E-1	1.914E+1	3.335E+1
-2.725E-1	1.925E+1	3.345E+1
-2.692E-1	1.941E+1	3.334E+1
-2.692E-1	1.923E+1	3.342E+1
-2.708E-1	1.918E+1	3.369E+1
-2.725E-1	1.924E+1	3.339E+1
-2.692E-1	1.931E+1	3.335E+1
-2.676E-1	1.922E+1	3.350E+1
-2.692E-1	1.945E+1	3.345E+1
-2.741E-1	1.940E+1	3.345E+1
-2.692E-1	1.931E+1	3.350E+1
-2.692E-1	1.922E+1	3.341E+1
-2.725E-1	1.937E+1	3.340E+1
-2.725E-1	1.946E+1	3.324E+1
-2.692E-1	1.930E+1	3.357E+1
-2.676E-1	1.931E+1	3.333E+1
-2.692E-1	1.930E+1	3.349E+1
-2.741E-1	1.934E+1	3.357E+1
-2.708E-1	1.929E+1	3.341E+1
-2.676E-1	1.925E+1	3.346E+1
-2.692E-1	1.935E+1	3.345E+1
-2.708E-1	1.941E+1	3.354E+1
-2.708E-1	1.952E+1	3.332E+1
-2.660E-1	1.932E+1	3.331E+1
-2.676E-1	1.920E+1	3.333E+1
-2.757E-1	1.937E+1	3.354E+1
-2.676E-1	1.943E+1	3.326E+1
-2.708E-1	1.926E+1	3.363E+1
-2.692E-1	1.944E+1	3.353E+1
-2.725E-1	1.919E+1	3.339E+1
-2.676E-1	1.941E+1	3.362E+1
-2.692E-1	1.928E+1	3.353E+1
-2.692E-1	1.948E+1	3.356E+1
-2.725E-1	1.937E+1	3.335E+1
-2.692E-1	1.938E+1	3.355E+1
-2.676E-1	1.927E+1	3.351E+1
-2.676E-1	1.934E+1	3.354E+1
-2.708E-1	1.926E+1	3.354E+1
-2.692E-1	1.945E+1	3.330E+1
-2.692E-1	1.922E+1	3.350E+1
-2.692E-1	1.929E+1	3.346E+1
-2.692E-1	1.937E+1	3.337E+1
-2.708E-1	1.945E+1	3.366E+1
-2.676E-1	1.920E+1	3.366E+1
-2.708E-1	1.932E+1	3.340E+1
-2.741E-1	1.922E+1	3.334E+1
-2.676E-1	1.929E+1	3.339E+1
-2.660E-1	1.929E+1	3.357E+1
-2.708E-1	1.931E+1	3.367E+1
-2.725E-1	1.929E+1	3.331E+1
-2.708E-1	1.932E+1	3.363E+1
-2.692E-1	1.920E+1	3.353E+1
-2.676E-1	1.941E+1	3.339E+1
-2.692E-1	1.919E+1	3.344E+1
-2.692E-1	1.935E+1	3.373E+1
-2.676E-1	1.919E+1	3.353E+1
-2.725E-1	1.928E+1	3.349E+1
-2.676E-1	1.942E+1	3.355E+1
-2.692E-1	1.915E+1	3.364E+1
-2.676E-1	1.927E+1	3.340E+1
-2.708E-1	1.932E+1	3.353E+1
-2.725E-1	1.922E+1	3.332E+1
-2.708E-1	1.925E+1	3.349E+1
-2.676E-1	1.917E+1	3.349E+1
-2.692E-1	1.934E+1	3.341E+1
-2.725E-1	1.924E+1	3.325E+1
-2.708E-1	1.938E+1	3.359E+1
-2.692E-1	1.921E+1	3.338E+1
-2.676E-1	1.919E+1	3.353E+1
-2.708E-1	1.919E+1	3.342E+1
-2.692E-1	1.921E+1	3.320E+1
-2.692E-1	1.931E+1	3.322E+1
-2.676E-1	1.929E+1	3.357E+1
-2.757E-1	1.910E+1	3.343E+1
-2.692E-1	1.925E+1	3.377E+1
-2.660E-1	1.929E+1	3.345E+1
-2.692E-1	1.950E+1	3.341E+1
-2.757E-1	1.914E+1	3.342E+1
-2.692E-1	1.943E+1	3.332E+1
-2.676E-1	1.938E+1	3.321E+1
-2.692E-1	1.938E+1	3.352E+1
-2.708E-1	1.907E+1	3.359E+1
-2.660E-1	1.915E+1	3.350E+1
-2.660E-1	1.919E+1	3.342E+1
-2.676E-1	1.928E+1	3.332E+1
-2.725E-1	1.928E+1	3.326E+1
-2.676E-1	1.930E+1	3.334E+1
-2.692E-1	1.932E+1	3.340E+1
-2.692E-1	1.927E+1	3.331E+1
-2.725E-1	1.940E+1	3.351E+1
-2.692E-1	1.924E+1	3.348E+1
-2.676E-1	1.931E+1	3.346E+1
-2.708E-1	1.929E+1	3.355E+1
-2.708E-1	1.926E+1	3.340E+1
-2.708E-1	1.924E+1	3.340E+1
-2.660E-1	1.926E+1	3.349E+1
-2.708E-1	1.936E+1	3.348E+1
-2.692E-1	1.926E+1	3.326E+1
-2.692E-1	1.935E+1	3.374E+1
-2.676E-1	1.922E+1	3.337E+1
-2.660E-1	1.927E+1	3.339E+1
-2.725E-1	1.921E+1	3.322E+1
-2.725E-1	1.936E+1	3.347E+1
-2.676E-1	1.920E+1	3.345E+1
-2.676E-1	1.929E+1	3.353E+1
-2.708E-1	1.919E+1	3.354E+1
-2.725E-1	1.935E+1	3.358E+1
-2.660E-1	1.931E+1	3.355E+1
-2.676E-1	1.935E+1	3.336E+1
-2.725E-1	1.943E+1	3.334E+1
-2.708E-1	1.929E+1	3.335E+1
-2.676E-1	1.929E+1	3.339E+1
-2.725E-1	1.934E+1	3.338E+1
-2.725E-1	1.940E+1	3.361E+1
-2.708E-1	1.940E+1	3.343E+1
-2.676E-1	1.921E+1	3.342E+1
-2.676E-1	1.916E+1	3.321E+1
-2.725E-1	1.932E+1	3.368E+1
-2.676E-1	1.914E+1	3.342E+1
-2.660E-1	1.950E+1	3.349E+1
-2.708E-1	1.946E+1	3.354E+1
-2.725E-1	1.933E+1	3.355E+1
-2.676E-1	1.923E+1	3.336E+1
-2.692E-1	1.928E+1	3.371E+1
-2.725E-1	1.929E+1	3.335E+1
-2.708E-1	1.944E+1	3.355E+1
-2.708E-1	1.926E+1	3.333E+1
-2.692E-1	1.934E+1	3.351E+1
-2.676E-1	1.919E+1	3.351E+1
-2.741E-1	1.918E+1	3.350E+1
-2.692E-1	1.924E+1	3.333E+1
-2.708E-1	1.933E+1	3.370E+1
-2.692E-1	1.924E+1	3.316E+1
-2.725E-1	1.950E+1	3.363E+1
-2.692E-1	1.940E+1	3.348E+1
-2.692E-1	1.926E+1	3.351E+1
-2.676E-1	1.936E+1	3.327E+1
-2.708E-1	1.949E+1	3.332E+1
-2.660E-1	1.926E+1	3.347E+1
-2.660E-1	1.935E+1	3.342E+1
-2.676E-1	1.938E+1	3.338E+1
-2.708E-1	1.930E+1	3.333E+1
-2.676E-1	1.929E+1	3.346E+1
-2.708E-1	1.934E+1	3.363E+1
-2.708E-1	1.922E+1	3.323E+1
-2.692E-1	1.937E+1	3.346E+1
-2.676E-1	1.931E+1	3.323E+1
-2.643E-1	1.934E+1	3.330E+1
-2.708E-1	1.932E+1	3.355E+1
-2.708E-1	1.953E+1	3.336E+1
-2.692E-1	1.913E+1	3.353E+1
-2.660E-1	1.934E+1	3.375E+1
-2.692E-1	1.927E+1	3.336E+1
-2.725E-1	1.945E+1	3.343E+1
-2.725E-1	1.929E+1	3.318E+1
-2.660E-1	1.943E+1	3.348E+1
-2.692E-1	1.919E+1	3.338E+1
-2.692E-1	1.919E+1	3.346E+1
-2.660E-1	1.924E+1	3.340E+1
-2.692E-1	1.940E+1	3.363E+1
-2.692E-1	1.913E+1	3.332E+1
-2.692E-1	1.928E+1	3.351E+1
-2.725E-1	1.921E+1	3.337E+1
-2.692E-1	1.953E+1	3.348E+1
-2.676E-1	1.931E+1	3.331E+1
-2.708E-1	1.932E+1	3.359E+1
-2.708E-1	1.948E+1	3.346E+1
-2.660E-1	1.919E+1	3.352E+1
-2.676E-1	1.939E+1	3.331E+1
-2.692E-1	1.933E+1	3.336E+1
-2.676E-1	1.938E+1	3.339E+1
-2.692E-1	1.924E+1	3.361E+1
-2.708E-1	1.934E+1	3.331E+1
-2.708E-1	1.937E+1	3.358E+1
-2.692E-1	1.927E+1	3.326E+1
-2.660E-1	1.921E+1	3.360E+1
-2.660E-1	1.923E+1	3.336E+1
-2.692E-1	1.928E+1	3.332E+1
-2.725E-1	1.930E+1	3.337E+1
-2.676E-1	1.940E+1	3.353E+1
-2.708E-1	1.944E+1	3.366E+1
-2.708E-1	1.921E+1	3.325E+1
-2.708E-1	1.919E+1	3.330E+1
-2.692E-1	1.936E+1	3.346E+1
-2.708E-1	1.931E+1	3.351E+1
-2.692E-1	1.913E+1	3.344E+1
-2.660E-1	1.922E+1	3.355E+1
-2.676E-1	1.920E+1	3.350E+1
-2.676E-1	1.942E+1	3.349E+1
-2.725E-1	1.934E+1	3.355E+1
-2.708E-1	1.915E+1	3.358E+1
-2.692E-1	1.937E+1	3.316E+1
-2.692E-1	1.923E+1	3.351E+1
-2.692E-1	1.947E+1	3.342E+1
-2.692E-1	1.925E+1	3.341E+1
-2.643E-1	1.927E+1	3.337E+1
-2.660E-1	1.911E+1	3.367E+1
-2.692E-1	1.940E+1	3.322E+1
-2.676E-1	1.937E+1	3.379E+1
-2.676E-1	1.937E+1	3.352E+1
-2.708E-1	1.934E+1	3.353E+1
-2.741E-1	1.921E+1	3.346E+1
-2.692E-1	1.933E+1	3.352E+1
-2.692E-1	1.938E+1	3.338E+1
-2.676E-1	1.925E+1	3.339E+1
-2.725E-1	1.918E+1	3.329E+1
-2.660E-1	1.942E+1	3.320E+1
-2.660E-1	1.929E+1	3.338E+1
-2.692E-1	1.923E+1	3.361E+1
-2.692E-1	1.931E+1	3.352E+1
-2.676E-1	1.936E+1	3.335E+1
-2.692E-1	1.911E+1	3.343E+1
-2.692E-1	1.925E+1	3.317E+1
-2.676E-1	1.918E+1	3.333E+1
-2.676E-1	1.930E+1	3.357E+1
-2.660E-1	1.917E+1	3.354E+1
-2.643E-1	1.945E+1	3.344E+1
-2.725E-1	1.919E+1	3.341E+1
-2.692E-1	1.922E+1	3.345E+1
-2.676E-1	1.916E+1	3.341E+1
-2.708E-1	1.924E+1	3.351E+1
-2.741E-1	1.927E+1	3.324E+1
-2.708E-1	1.936E+1	3.357E+1
-2.660E-1	1.918E+1	3.337E+1
-2.692E-1	1.921E+1	3.361E+1
-2.708E-1	1.944E+1	3.343E+1
-2.676E-1	1.942E+1	3.333E+1
-2.692E-1	1.911E+1	3.364E+1
-2.692E-1	1.925E+1	3.352E+1
-2.725E-1	1.930E+1	3.352E+1
-2.660E-1	1.930E+1	3.345E+1
-2.676E-1	1.908E+1	3.350E+1
-2.708E-1	1.932E+1	3.347E+1
-2.725E-1	1.928E+1	3.342E+1
-2.676E-1	1.925E+1	3.361E+1
-2.660E-1	1.924E+1	3.320E+1
-2.676E-1	1.932E+1	3.337E+1
-2.692E-1	1.930E+1	3.303E+1
-2.676E-1	1.956E+1	3.336E+1
-2.692E-1	1.925E+1	3.351E+1
-2.708E-1	1.926E+1	3.334E+1
-2.741E-1	1.919E+1	3.335E+1
-2.692E-1	1.934E+1	3.341E+1
-2.660E-1	1.932E+1	3.318E+1
-2.676E-1	1.942E+1	3.337E+1
-2.708E-1	1.923E+1	3.341E+1
-2.692E-1	1.941E+1	3.340E+1
-2.643E-1	1.937E+1	3.344E+1
-2.676E-1	1.924E+1	3.341E+1
-2.708E-1	1.926E+1	3.335E+1
-2.692E-1	1.909E+1	3.348E+1
-2.676E-1	1.913E+1	3.324E+1
-2.676E-1	1.916E+1	3.346E+1
-2.692E-1	1.923E+1	3.331E+1
-2.692E-1	1.916E+1	3.344E+1
-2.660E-1	1.929E+1	3.325E+1
-2.708E-1	1.921E+1	3.375E+1
-2.708E-1	1.947E+1	3.330E+1
-2.676E-1	1.938E+1	3.345E+1
-2.643E-1	1.930E+1	3.346E+1
-2.692E-1	1.928E+1	3.359E+1
-2.708E-1	1.930E+1	3.353E+1
-2.676E-1	1.918E+1	3.344E+1
-2.660E-1	1.931E+1	3.327E+1
-2.692E-1	1.925E+1	3.348E+1
-2.692E-1	1.917E+1	3.349E+1
-2.676E-1	1.946E+1	3.316E+1
-2.660E-1	1.932E+1	3.361E+1
-2.725E-1	1.929E+1	3.335E+1
-2.692E-1	1.918E+1	3.350E+1
-2.692E-1	1.926E+1	3.331E+1
-2.676E-1	1.918E+1	3.336E+1
-2.692E-1	1.920E+1	3.345E+1
-2.708E-1	1.922E+1	3.343E+1
-2.676E-1	1.922E+1	3.365E+1
-2.692E-1	1.928E+1	3.336E+1
-2.676E-1	1.932E+1	3.339E+1
-2.708E-1	1.932E+1	3.351E+1
-2.692E-1	1.929E+1	3.322E+1
-2.660E-1	1.928E+1	3.366E+1
-2.676E-1	1.926E+1	3.319E+1
-2.692E-1	1.937E+1	3.360E+1
-2.676E-1	1.930E+1	3.333E+1
-2.676E-1	1.928E+1	3.348E+1
-2.692E-1	1.928E+1	3.352E+1
-2.708E-1	1.921E+1	3.345E+1
-2.676E-1	1.915E+1	3.354E+1
-2.676E-1	1.937E+1	3.344E+1
-2.676E-1	1.917E+1	3.339E+1
-2.692E-1	1.923E+1	3.354E+1
-2.676E-1	1.931E+1	3.339E+1
-2.660E-1	1.931E+1	3.363E+1
-2.692E-1	1.925E+1	3.362E+1
-2.708E-1	1.921E+1	3.350E+1
-2.676E-1	1.934E+1	3.349E+1
-2.708E-1	1.913E+1	3.350E+1
-2.725E-1	1.928E+1	3.354E+1
-2.708E-1	1.926E+1	3.359E+1
-2.692E-1	1.917E+1	3.359E+1
-2.643E-1	1.914E+1	3.349E+1
-2.692E-1	1.906E+1	3.323E+1
-2.676E-1	1.928E+1	3.351E+1
-2.660E-1	1.908E+1	3.349E+1
-2.692E-1	1.932E+1	3.354E+1
-2.708E-1	1.921E+1	3.335E+1
-2.692E-1	1.918E+1	3.340E+1
-2.692E-1	1.920E+1	3.334E+1
-2.692E-1	1.923E+1	3.354E+1
-2.692E-1	1.928E+1	3.343E+1
-2.692E-1	1.918E+1	3.348E+1
-2.676E-1	1.939E+1	3.329E+1
-2.660E-1	1.932E+1	3.354E+1
-2.692E-1	1.917E+1	3.329E+1
-2.692E-1	1.940E+1	3.339E+1
-2.676E-1	1.908E+1	3.330E+1
-2.660E-1	1.942E+1	3.332E+1
-2.676E-1	1.953E+1	3.334E+1
-2.725E-1	1.935E+1	3.336E+1
-2.692E-1	1.921E+1	3.314E+1
-2.660E-1	1.927E+1	3.346E+1
-2.676E-1	1.928E+1	3.342E+1
-2.692E-1	1.928E+1	3.344E+1
-2.692E-1	1.918E+1	3.328E+1
-2.676E-1	1.927E+1	3.337E+1
-2.643E-1	1.930E+1	3.350E+1
-2.741E-1	1.930E+1	3.343E+1
-2.692E-1	1.931E+1	3.321E+1
-2.660E-1	1.922E+1	3.326E+1
-2.692E-1	1.930E+1	3.337E+1
-2.660E-1	1.926E+1	3.339E+1
-2.676E-1	1.927E+1	3.331E+1
-2.660E-1	1.922E+1	3.348E+1
-2.676E-1	1.918E+1	3.352E+1
-2.692E-1	1.941E+1	3.338E+1
-2.676E-1	1.927E+1	3.345E+1
-2.676E-1	1.918E+1	3.337E+1
-2.692E-1	1.940E+1	3.340E+1
-2.708E-1	1.918E+1	3.357E+1
-2.708E-1	1.935E+1	3.347E+1
-2.676E-1	1.938E+1	3.343E+1
-2.643E-1	1.911E+1	3.347E+1
-2.692E-1	1.917E+1	3.329E+1
-2.708E-1	1.931E+1	3.344E+1
-2.660E-1	1.940E+1	3.317E+1
-2.676E-1	1.920E+1	3.330E+1
-2.725E-1	1.932E+1	3.336E+1
-2.692E-1	1.927E+1	3.336E+1
-2.676E-1	1.922E+1	3.359E+1
-2.692E-1	1.918E+1	3.357E+1
-2.708E-1	1.924E+1	3.338E+1
-2.692E-1	1.926E+1	3.365E+1
-2.692E-1	1.931E+1	3.327E+1
-2.692E-1	1.910E+1	3.336E+1
-2.676E-1	1.923E+1	3.338E+1
-2.692E-1	1.932E+1	3.353E+1
-2.676E-1	1.935E+1	3.338E+1
-2.676E-1	1.931E+1	3.334E+1
-2.708E-1	1.918E+1	3.337E+1
-2.676E-1	1.929E+1	3.311E+1
-2.676E-1	1.921E+1	3.331E+1
-2.660E-1	1.935E+1	3.329E+1
-2.692E-1	1.934E+1	3.328E+1
-2.660E-1	1.932E+1	3.348E+1
-2.660E-1	1.915E+1	3.332E+1
-2.676E-1	1.907E+1	3.337E+1
-2.692E-1	1.914E+1	3.360E+1
-2.676E-1	1.925E+1	3.352E+1
-2.676E-1	1.924E+1	3.351E+1
-2.676E-1	1.924E+1	3.320E+1
-2.708E-1	1.925E+1	3.352E+1
-2.692E-1	1.924E+1	3.345E+1
-2.660E-1	1.922E+1	3.316E+1
-2.708E-1	1.935E+1	3.348E+1
-2.708E-1	1.915E+1	3.353E+1
-2.660E-1	1.925E+1	3.332E+1
-2.643E-1	1.936E+1	3.337E+1
-2.676E-1	1.920E+1	3.322E+1
-2.692E-1	1.906E+1	3.356E+1
-2.676E-1	1.929E+1	3.336E+1
-2.676E-1	1.918E+1	3.327E+1
-2.708E-1	1.922E+1	3.325E+1
-2.708E-1	1.937E+1	3.329E+1
-2.692E-1	1.914E+1	3.349E+1
-2.660E-1	1.936E+1	3.333E+1
-2.676E-1	1.925E+1	3.359E+1
-2.692E-1	1.924E+1	3.352E+1
-2.643E-1	1.926E+1	3.338E+1
-2.643E-1	1.921E+1	3.329E+1
-2.708E-1	1.928E+1	3.339E+1
-2.708E-1	1.929E+1	3.325E+1
-2.660E-1	1.925E+1	3.344E+1
-2.676E-1	1.936E+1	3.340E+1
-2.692E-1	1.936E+1	3.348E+1
-2.708E-1	1.913E+1	3.332E+1
-2.692E-1	1.927E+1	3.337E+1
-2.660E-1	1.932E+1	3.333E+1
-2.676E-1	1.913E+1	3.345E+1
-2.660E-1	1.928E+1	3.333E+1
-2.676E-1	1.932E+1	3.342E+1
-2.660E-1	1.920E+1	3.352E+1
-2.692E-1	1.926E+1	3.350E+1
-2.692E-1	1.918E+1	3.333E+1
-2.676E-1	1.931E+1	3.340E+1
-2.676E-1	1.932E+1	3.336E+1
-2.676E-1	1.919E+1	3.328E+1
-2.725E-1	1.937E+1	3.340E+1
-2.660E-1	1.932E+1	3.331E+1
-2.708E-1	1.913E+1	3.323E+1
-2.660E-1	1.929E+1	3.334E+1
-2.692E-1	1.910E+1	3.326E+1
-2.643E-1	1.924E+1	3.334E+1
-2.643E-1	1.927E+1	3.321E+1
-2.692E-1	1.914E+1	3.328E+1
-2.692E-1	1.914E+1	3.345E+1
-2.660E-1	1.934E+1	3.359E+1
-2.676E-1	1.916E+1	3.342E+1
-2.692E-1	1.951E+1	3.334E+1
-2.692E-1	1.926E+1	3.331E+1
-2.708E-1	1.922E+1	3.347E+1
-2.660E-1	1.927E+1	3.317E+1
-2.660E-1	1.930E+1	3.334E+1
-2.676E-1	1.937E+1	3.357E+1
-2.660E-1	1.926E+1	3.345E+1
-2.692E-1	1.930E+1	3.358E+1
-2.660E-1	1.910E+1	3.327E+1
-2.676E-1	1.933E+1	3.330E+1
-2.676E-1	1.925E+1	3.337E+1
-2.676E-1	1.915E+1	3.340E+1
-2.676E-1	1.937E+1	3.332E+1
-2.692E-1	1.934E+1	3.341E+1
-2.708E-1	1.913E+1	3.347E+1
-2.660E-1	1.934E+1	3.322E+1
-2.692E-1	1.908E+1	3.327E+1
-2.708E-1	1.933E+1	3.346E+1
-2.692E-1	1.927E+1	3.320E+1
-2.643E-1	1.953E+1	3.339E+1
-2.660E-1	1.930E+1	3.346E+1
-2.660E-1	1.930E+1	3.339E+1
-2.692E-1	1.922E+1	3.308E+1
-2.660E-1	1.937E+1	3.367E+1
-2.708E-1	1.930E+1	3.324E+1
-2.676E-1	1.926E+1	3.328E+1
-2.676E-1	1.921E+1	3.330E+1
-2.660E-1	1.924E+1	3.329E+1
-2.708E-1	1.911E+1	3.323E+1
-2.725E-1	1.932E+1	3.349E+1
-2.692E-1	1.911E+1	3.348E+1
-2.627E-1	1.930E+1	3.321E+1
-2.676E-1	1.929E+1	3.328E+1
-2.708E-1	1.935E+1	3.363E+1
-2.676E-1	1.914E+1	3.334E+1
-2.643E-1	1.920E+1	3.339E+1
-2.676E-1	1.914E+1	3.326E+1
-2.708E-1	1.922E+1	3.325E+1
-2.676E-1	1.923E+1	3.343E+1
-2.627E-1	1.919E+1	3.344E+1
-2.643E-1	1.903E+1	3.335E+1
-2.708E-1	1.917E+1	3.347E+1
-2.676E-1	1.921E+1	3.339E+1
-2.643E-1	1.934E+1	3.329E+1
-2.676E-1	1.920E+1	3.343E+1
-2.692E-1	1.925E+1	3.339E+1
-2.692E-1	1.933E+1	3.341E+1
-2.643E-1	1.927E+1	3.351E+1
-2.676E-1	1.924E+1	3.333E+1
-2.692E-1	1.915E+1	3.359E+1
-2.643E-1	1.931E+1	3.330E+1
-2.676E-1	1.936E+1	3.349E+1
-2.676E-1	1.931E+1	3.345E+1
-2.708E-1	1.938E+1	3.353E+1
-2.660E-1	1.929E+1	3.320E+1
-2.660E-1	1.934E+1	3.342E+1
-2.660E-1	1.931E+1	3.344E+1
-2.708E-1	1.925E+1	3.341E+1
-2.643E-1	1.933E+1	3.333E+1
-2.643E-1	1.930E+1	3.332E+1
-2.660E-1	1.917E+1	3.342E+1
-2.692E-1	1.927E+1	3.339E+1
-2.692E-1	1.942E+1	3.358E+1
-2.660E-1	1.901E+1	3.333E+1
-2.676E-1	1.918E+1	3.325E+1
-2.692E-1	1.919E+1	3.338E+1
-2.676E-1	1.921E+1	3.331E+1
-2.676E-1	1.919E+1	3.339E+1
-2.660E-1	1.921E+1	3.326E+1
-2.708E-1	1.917E+1	3.331E+1
-2.660E-1	1.920E+1	3.333E+1
-2.660E-1	1.936E+1	3.332E+1
-2.660E-1	1.918E+1	3.325E+1
-2.708E-1	1.942E+1	3.354E+1
-2.676E-1	1.914E+1	3.353E+1
-2.643E-1	1.922E+1	3.328E+1
-2.660E-1	1.910E+1	3.327E+1
-2.708E-1	1.919E+1	3.351E+1
-2.676E-1	1.939E+1	3.337E+1
-2.643E-1	1.919E+1	3.340E+1
-2.676E-1	1.935E+1	3.323E+1
-2.676E-1	1.937E+1	3.352E+1
-2.660E-1	1.917E+1	3.357E+1
-2.660E-1	1.930E+1	3.329E+1
-2.676E-1	1.911E+1	3.339E+1
-2.708E-1	1.945E+1	3.356E+1
-2.676E-1	1.939E+1	3.348E+1
-2.676E-1	1.928E+1	3.338E+1
-2.692E-1	1.903E+1	3.347E+1
-2.692E-1	1.929E+1	3.307E+1
-2.676E-1	1.917E+1	3.337E+1
-2.643E-1	1.923E+1	3.324E+1
-2.660E-1	1.919E+1	3.346E+1
-2.660E-1	1.928E+1	3.326E+1
-2.692E-1	1.929E+1	3.342E+1
-2.676E-1	1.941E+1	3.347E+1
-2.676E-1	1.921E+1	3.353E+1
-2.708E-1	1.905E+1	3.327E+1
-2.692E-1	1.904E+1	3.344E+1
-2.660E-1	1.931E+1	3.330E+1
-2.660E-1	1.936E+1	3.331E+1
-2.708E-1	1.927E+1	3.337E+1
-2.660E-1	1.953E+1	3.354E+1
-2.643E-1	1.936E+1	3.355E+1
-2.660E-1	1.915E+1	3.333E+1
-2.692E-1	1.914E+1	3.331E+1
-2.660E-1	1.907E+1	3.351E+1
-2.660E-1	1.918E+1	3.353E+1
-2.708E-1	1.937E+1	3.352E+1
-2.692E-1	1.927E+1	3.344E+1
-2.660E-1	1.934E+1	3.344E+1
-2.643E-1	1.942E+1	3.331E+1
-2.660E-1	1.945E+1	3.327E+1
-2.725E-1	1.918E+1	3.324E+1
-2.676E-1	1.917E+1	3.336E+1
-2.660E-1	1.924E+1	3.307E+1
-2.660E-1	1.924E+1	3.320E+1
-2.676E-1	1.914E+1	3.308E+1
-2.692E-1	1.924E+1	3.344E+1
-2.660E-1	1.930E+1	3.335E+1
-2.692E-1	1.929E+1	3.353E+1
-2.708E-1	1.929E+1	3.348E+1
-2.660E-1	1.922E+1	3.342E+1
-2.611E-1	1.914E+1	3.336E+1
-2.676E-1	1.909E+1	3.364E+1
-2.708E-1	1.922E+1	3.341E+1
-2.676E-1	1.926E+1	3.336E+1
-2.676E-1	1.915E+1	3.328E+1
-2.660E-1	1.933E+1	3.347E+1
-2.708E-1	1.914E+1	3.327E+1
-2.692E-1	1.911E+1	3.361E+1
-2.660E-1	1.911E+1	3.345E+1
-2.676E-1	1.932E+1	3.349E+1
-2.692E-1	1.922E+1	3.336E+1
-2.660E-1	1.927E+1	3.315E+1
-2.660E-1	1.928E+1	3.318E+1
-2.676E-1	1.934E+1	3.329E+1
-2.660E-1	1.927E+1	3.330E+1
-2.676E-1	1.933E+1	3.324E+1
-2.660E-1	1.919E+1	3.331E+1
-2.660E-1	1.926E+1	3.336E+1
-2.660E-1	1.937E+1	3.360E+1
-2.643E-1	1.930E+1	3.344E+1
-2.627E-1	1.933E+1	3.342E+1
-2.676E-1	1.931E+1	3.341E+1
-2.660E-1	1.922E+1	3.321E+1
-2.692E-1	1.918E+1	3.338E+1
-2.643E-1	1.918E+1	3.326E+1
-2.676E-1	1.902E+1	3.326E+1
-2.725E-1	1.921E+1	3.324E+1
-2.660E-1	1.915E+1	3.365E+1
-2.643E-1	1.931E+1	3.336E+1
-2.676E-1	1.929E+1	3.348E+1
-2.676E-1	1.919E+1	3.328E+1
-2.660E-1	1.909E+1	3.350E+1
-2.660E-1	1.915E+1	3.348E+1
-2.692E-1	1.937E+1	3.332E+1
-2.692E-1	1.917E+1	3.348E+1
-2.692E-1	1.919E+1	3.350E+1
-2.660E-1	1.931E+1	3.336E+1
-2.643E-1	1.913E+1	3.343E+1
-2.725E-1	1.926E+1	3.332E+1
-2.676E-1	1.928E+1	3.356E+1
-2.660E-1	1.895E+1	3.350E+1
-2.676E-1	1.932E+1	3.343E+1
-2.692E-1	1.926E+1	3.339E+1
-2.692E-1	1.913E+1	3.349E+1
-2.660E-1	1.924E+1	3.341E+1
-2.627E-1	1.908E+1	3.333E+1
-2.676E-1	1.913E+1	3.335E+1
-2.676E-1	1.897E+1	3.346E+1
-2.660E-1	1.916E+1	3.324E+1
-2.676E-1	1.922E+1	3.335E+1
-2.692E-1	1.936E+1	3.353E+1
-2.692E-1	1.925E+1	3.339E+1
-2.627E-1	1.932E+1	3.326E+1
-2.660E-1	1.918E+1	3.356E+1
-2.676E-1	1.928E+1	3.330E+1
-2.660E-1	1.933E+1	3.356E+1
-2.627E-1	1.918E+1	3.327E+1
-2.643E-1	1.921E+1	3.327E+1
-2.692E-1	1.929E+1	3.323E+1
-2.643E-1	1.914E+1	3.337E+1
-2.627E-1	1.946E+1	3.339E+1
-2.676E-1	1.922E+1	3.333E+1
-2.692E-1	1.926E+1	3.328E+1
-2.660E-1	1.924E+1	3.333E+1
-2.660E-1	1.938E+1	3.344E+1
-2.660E-1	1.928E+1	3.317E+1
-2.692E-1	1.915E+1	3.343E+1
-2.643E-1	1.931E+1	3.355E+1
-2.643E-1	1.939E+1	3.327E+1
-2.676E-1	1.925E+1	3.351E+1
-2.708E-1	1.920E+1	3.327E+1
-2.660E-1	1.928E+1	3.338E+1
-2.676E-1	1.896E+1	3.338E+1
-2.692E-1	1.927E+1	3.320E+1
-2.676E-1	1.924E+1	3.379E+1
-2.660E-1	1.926E+1	3.347E+1
-2.660E-1	1.926E+1	3.333E+1
-2.660E-1	1.923E+1	3.320E+1
-2.692E-1	1.918E+1	3.342E+1
-2.660E-1	1.932E+1	3.320E+1
-2.660E-1	1.920E+1	3.340E+1
-2.627E-1	1.926E+1	3.311E+1
-2.676E-1	1.926E+1	3.324E+1
-2.676E-1	1.913E+1	3.319E+1
-2.676E-1	1.927E+1	3.331E+1
-2.676E-1	1.920E+1	3.344E+1
-2.692E-1	1.932E+1	3.358E+1
-2.660E-1	1.917E+1	3.337E+1
-2.611E-1	1.907E+1	3.313E+1
-2.676E-1	1.916E+1	3.318E+1
-2.676E-1	1.913E+1	3.341E+1
-2.692E-1	1.911E+1	3.337E+1
-2.660E-1	1.928E+1	3.343E+1
-2.676E-1	1.914E+1	3.316E+1
-2.660E-1	1.928E+1	3.347E+1
-2.676E-1	1.923E+1	3.335E+1
-2.660E-1	1.921E+1	3.329E+1
-2.660E-1	1.929E+1	3.341E+1
-2.708E-1	1.941E+1	3.345E+1
-2.660E-1	1.916E+1	3.331E+1
-2.627E-1	1.935E+1	3.331E+1
-2.676E-1	1.910E+1	3.338E+1
-2.692E-1	1.936E+1	3.333E+1
-2.660E-1	1.902E+1	3.330E+1
-2.643E-1	1.942E+1	3.349E+1
-2.676E-1	1.921E+1	3.337E+1
-2.692E-1	1.919E+1	3.326E+1
-2.660E-1	1.902E+1	3.345E+1
-2.660E-1	1.920E+1	3.341E+1
-2.676E-1	1.907E+1	3.345E+1
-2.676E-1	1.918E+1	3.353E+1
-2.692E-1	1.926E+1	3.323E+1
-2.627E-1	1.918E+1	3.325E+1
-2.676E-1	1.916E+1	3.309E+1
-2.708E-1	1.923E+1	3.342E+1
-2.676E-1	1.907E+1	3.339E+1
-2.627E-1	1.934E+1	3.319E+1
-2.660E-1	1.919E+1	3.330E+1
-2.676E-1	1.935E+1	3.340E+1
-2.627E-1	1.927E+1	3.338E+1
-2.660E-1	1.925E+1	3.316E+1
-2.676E-1	1.904E+1	3.328E+1
-2.692E-1	1.927E+1	3.342E+1
-2.643E-1	1.914E+1	3.333E+1
-2.676E-1	1.937E+1	3.349E+1
-2.660E-1	1.925E+1	3.335E+1
-2.660E-1	1.922E+1	3.345E+1
-2.643E-1	1.911E+1	3.315E+1
-2.676E-1	1.925E+1	3.346E+1
-2.660E-1	1.921E+1	3.326E+1
-2.708E-1	1.925E+1	3.353E+1
-2.676E-1	1.914E+1	3.323E+1
-2.643E-1	1.924E+1	3.320E+1
-2.643E-1	1.919E+1	3.331E+1
-2.692E-1	1.914E+1	3.354E+1
-2.660E-1	1.920E+1	3.334E+1
-2.643E-1	1.939E+1	3.326E+1
-2.660E-1	1.938E+1	3.337E+1
-2.692E-1	1.921E+1	3.350E+1
-2.676E-1	1.918E+1	3.313E+1
-2.627E-1	1.931E+1	3.324E+1
-2.660E-1	1.919E+1	3.330E+1
-2.725E-1	1.916E+1	3.331E+1
-2.643E-1	1.916E+1	3.345E+1
-2.627E-1	1.924E+1	3.304E+1
-2.660E-1	1.924E+1	3.352E+1
-2.676E-1	1.936E+1	3.336E+1
-2.660E-1	1.936E+1	3.325E+1
-2.660E-1	1.932E+1	3.358E+1
-2.660E-1	1.929E+1	3.360E+1
-2.676E-1	1.932E+1	3.305E+1
-2.643E-1	1.925E+1	3.333E+1
-2.627E-1	1.916E+1	3.337E+1
-2.660E-1	1.924E+1	3.352E+1
-2.676E-1	1.905E+1	3.355E+1
-2.643E-1	1.923E+1	3.316E+1
-2.627E-1	1.918E+1	3.320E+1
-2.660E-1	1.930E+1	3.335E+1
-2.692E-1	1.923E+1	3.316E+1
-2.643E-1	1.925E+1	3.333E+1
-2.611E-1	1.909E+1	3.334E+1
-2.627E-1	1.918E+1	3.340E+1
-2.660E-1	1.925E+1	3.328E+1
-2.643E-1	1.922E+1	3.333E+1
-2.643E-1	1.937E+1	3.317E+1
-2.611E-1	1.928E+1	3.355E+1
-2.676E-1	1.909E+1	3.346E+1
-2.660E-1	1.923E+1	3.346E+1
-2.660E-1	1.942E+1	3.359E+1
-2.660E-1	1.934E+1	3.338E+1
-2.725E-1	1.919E+1	3.355E+1
-2.660E-1	1.925E+1	3.330E+1
-2.627E-1	1.940E+1	3.319E+1
-2.692E-1	1.940E+1	3.326E+1
-2.676E-1	1.939E+1	3.304E+1
-2.643E-1	1.937E+1	3.345E+1
-2.643E-1	1.932E+1	3.324E+1
-2.660E-1	1.935E+1	3.361E+1
-2.643E-1	1.919E+1	3.322E+1
-2.660E-1	1.926E+1	3.347E+1
-2.643E-1	1.927E+1	3.345E+1
-2.660E-1	1.914E+1	3.334E+1
-2.676E-1	1.923E+1	3.322E+1
-2.676E-1	1.942E+1	3.331E+1
-2.643E-1	1.921E+1	3.333E+1
-2.627E-1	1.929E+1	3.337E+1
-2.692E-1	1.923E+1	3.343E+1
-2.643E-1	1.924E+1	3.345E+1
-2.660E-1	1.930E+1	3.323E+1
-2.676E-1	1.925E+1	3.340E+1
-2.676E-1	1.929E+1	3.318E+1
-2.660E-1	1.927E+1	3.335E+1
-2.660E-1	1.901E+1	3.328E+1
-2.660E-1	1.915E+1	3.354E+1
-2.676E-1	1.931E+1	3.352E+1
-2.643E-1	1.916E+1	3.342E+1
-2.643E-1	1.926E+1	3.331E+1
-2.660E-1	1.926E+1	3.332E+1
-2.708E-1	1.922E+1	3.335E+1
-2.660E-1	1.921E+1	3.355E+1
-2.611E-1	1.919E+1	3.325E+1
-2.676E-1	1.926E+1	3.331E+1
-2.660E-1	1.914E+1	3.320E+1
-2.676E-1	1.916E+1	3.334E+1
-2.660E-1	1.913E+1	3.338E+1
-2.643E-1	1.916E+1	3.341E+1
-2.643E-1	1.913E+1	3.346E+1
-2.660E-1	1.922E+1	3.349E+1
-2.627E-1	1.938E+1	3.352E+1
-2.692E-1	1.942E+1	3.338E+1
-2.692E-1	1.928E+1	3.319E+1
-2.660E-1	1.918E+1	3.351E+1
-2.643E-1	1.913E+1	3.317E+1
-2.692E-1	1.921E+1	3.344E+1
-2.676E-1	1.919E+1	3.336E+1
-2.660E-1	1.938E+1	3.322E+1
-2.627E-1	1.929E+1	3.325E+1
-2.660E-1	1.908E+1	3.359E+1
-2.643E-1	1.907E+1	3.326E+1
-2.627E-1	1.911E+1	3.357E+1
-2.643E-1	1.932E+1	3.355E+1
-2.660E-1	1.916E+1	3.332E+1
-2.660E-1	1.922E+1	3.333E+1
-2.660E-1	1.919E+1	3.331E+1
-2.643E-1	1.925E+1	3.321E+1
-2.660E-1	1.910E+1	3.357E+1
-2.660E-1	1.906E+1	3.332E+1
-2.660E-1	1.933E+1	3.352E+1
-2.643E-1	1.920E+1	3.330E+1
-2.627E-1	1.923E+1	3.321E+1
-2.660E-1	1.920E+1	3.350E+1
-2.676E-1	1.913E+1	3.341E+1
-2.643E-1	1.923E+1	3.345E+1
-2.676E-1	1.917E+1	3.339E+1
-2.676E-1	1.913E+1	3.339E+1
-2.676E-1	1.934E+1	3.339E+1
-2.643E-1	1.913E+1	3.331E+1
-2.660E-1	1.928E+1	3.350E+1
-2.708E-1	1.915E+1	3.340E+1
-2.660E-1	1.912E+1	3.328E+1
-2.643E-1	1.913E+1	3.329E+1
-2.660E-1	1.920E+1	3.324E+1
-2.660E-1	1.928E+1	3.328E+1
-2.627E-1	1.929E+1	3.350E+1
-2.660E-1	1.914E+1	3.330E+1
-2.643E-1	1.919E+1	3.351E+1
-2.660E-1	1.930E+1	3.341E+1
-2.627E-1	1.941E+1	3.344E+1
-2.643E-1	1.919E+1	3.342E+1
-2.643E-1	1.921E+1	3.338E+1
-2.676E-1	1.931E+1	3.347E+1
-2.643E-1	1.910E+1	3.341E+1
-2.643E-1	1.926E+1	3.341E+1
-2.660E-1	1.933E+1	3.314E+1
-2.660E-1	1.921E+1	3.349E+1
-2.660E-1	1.899E+1	3.371E+1
-2.676E-1	1.915E+1	3.340E+1
-2.676E-1	1.925E+1	3.323E+1
-2.692E-1	1.918E+1	3.336E+1
-2.660E-1	1.923E+1	3.339E+1
-2.660E-1	1.936E+1	3.330E+1
-2.660E-1	1.908E+1	3.326E+1
-2.676E-1	1.923E+1	3.310E+1
-2.643E-1	1.931E+1	3.317E+1
-2.643E-1	1.922E+1	3.318E+1
-2.660E-1	1.915E+1	3.314E+1
-2.692E-1	1.933E+1	3.331E+1
-2.643E-1	1.923E+1	3.347E+1
-2.595E-1	1.913E+1	3.337E+1
-2.611E-1	1.918E+1	3.332E+1
-2.660E-1	1.923E+1	3.321E+1
-2.643E-1	1.943E+1	3.336E+1
-2.643E-1	1.918E+1	3.320E+1
-2.643E-1	1.911E+1	3.326E+1
-2.676E-1	1.918E+1	3.300E+1
-2.643E-1	1.918E+1	3.323E+1
-2.643E-1	1.906E+1	3.344E+1
-2.660E-1	1.920E+1	3.343E+1
-2.676E-1	1.926E+1	3.340E+1
-2.643E-1	1.918E+1	3.337E+1
-2.676E-1	1.943E+1	3.320E+1
-2.643E-1	1.919E+1	3.345E+1
-2.708E-1	1.903E+1	3.325E+1
-2.643E-1	1.913E+1	3.319E+1
-2.627E-1	1.923E+1	3.336E+1
-2.660E-1	1.914E+1	3.328E+1
-2.676E-1	1.921E+1	3.339E+1
-2.660E-1	1.918E+1	3.327E+1
-2.643E-1	1.936E+1	3.328E+1
-2.643E-1	1.925E+1	3.325E+1
-2.660E-1	1.928E+1	3.321E+1
-2.660E-1	1.916E+1	3.332E+1
-2.676E-1	1.911E+1	3.324E+1
-2.643E-1	1.916E+1	3.315E+1
-2.660E-1	1.924E+1	3.331E+1
-2.643E-1	1.913E+1	3.342E+1
-2.643E-1	1.923E+1	3.338E+1
-2.643E-1	1.919E+1	3.337E+1
-2.660E-1	1.911E+1	3.323E+1
-2.676E-1	1.923E+1	3.328E+1
-2.643E-1	1.929E+1	3.342E+1
-2.660E-1	1.934E+1	3.326E+1
-2.692E-1	1.909E+1	3.338E+1
-2.643E-1	1.898E+1	3.317E+1
-2.660E-1	1.895E+1	3.321E+1
-2.660E-1	1.921E+1	3.345E+1
-2.676E-1	1.911E+1	3.352E+1
-2.676E-1	1.927E+1	3.342E+1
-2.643E-1	1.919E+1	3.341E+1
-2.660E-1	1.917E+1	3.320E+1
-2.692E-1	1.922E+1	3.330E+1
-2.643E-1	1.911E+1	3.323E+1
-2.627E-1	1.941E+1	3.327E+1
-2.643E-1	1.908E+1	3.337E+1
-2.660E-1	1.920E+1	3.352E+1
-2.643E-1	1.931E+1	3.346E+1
-2.643E-1	1.932E+1	3.340E+1
-2.660E-1	1.922E+1	3.333E+1
-2.676E-1	1.928E+1	3.309E+1
-2.660E-1	1.925E+1	3.336E+1
-2.627E-1	1.916E+1	3.320E+1
-2.676E-1	1.925E+1	3.340E+1
-2.692E-1	1.903E+1	3.338E+1
-2.643E-1	1.918E+1	3.331E+1
-2.627E-1	1.923E+1	3.317E+1
-2.643E-1	1.922E+1	3.318E+1
-2.660E-1	1.922E+1	3.327E+1
-2.660E-1	1.920E+1	3.335E+1
-2.611E-1	1.916E+1	3.326E+1
-2.676E-1	1.919E+1	3.334E+1
-2.692E-1	1.902E+1	3.313E+1
-2.627E-1	1.916E+1	3.341E+1
-2.660E-1	1.915E+1	3.318E+1
-2.660E-1	1.918E+1	3.344E+1
-2.708E-1	1.928E+1	3.318E+1
-2.660E-1	1.934E+1	3.339E+1
-2.627E-1	1.930E+1	3.304E+1
-2.660E-1	1.937E+1	3.325E+1
-2.676E-1	1.915E+1	3.330E+1
-2.660E-1	1.927E+1	3.312E+1
-2.643E-1	1.911E+1	3.331E+1
-2.660E-1	1.927E+1	3.339E+1
-2.643E-1	1.921E+1	3.348E+1
-2.643E-1	1.922E+1	3.328E+1
-2.627E-1	1.914E+1	3.334E+1
-2.643E-1	1.932E+1	3.330E+1
-2.676E-1	1.926E+1	3.319E+1
-2.660E-1	1.921E+1	3.336E+1
-2.660E-1	1.897E+1	3.312E+1
-2.643E-1	1.927E+1	3.335E+1
-2.692E-1	1.920E+1	3.342E+1
-2.660E-1	1.925E+1	3.353E+1
-2.643E-1	1.911E+1	3.321E+1
-2.660E-1	1.911E+1	3.362E+1
-2.660E-1	1.919E+1	3.330E+1
-2.660E-1	1.935E+1	3.329E+1
-2.611E-1	1.909E+1	3.336E+1
-2.676E-1	1.928E+1	3.362E+1
-2.660E-1	1.928E+1	3.334E+1
-2.643E-1	1.913E+1	3.324E+1
-2.627E-1	1.915E+1	3.340E+1
-2.676E-1	1.925E+1	3.327E+1
-2.676E-1	1.921E+1	3.335E+1
-2.676E-1	1.898E+1	3.336E+1
-2.660E-1	1.902E+1	3.332E+1
-2.660E-1	1.915E+1	3.337E+1
-2.660E-1	1.923E+1	3.336E+1
-2.660E-1	1.910E+1	3.344E+1
-2.611E-1	1.916E+1	3.337E+1
-2.643E-1	1.935E+1	3.360E+1
-2.660E-1	1.901E+1	3.336E+1
-2.643E-1	1.907E+1	3.351E+1
-2.643E-1	1.954E+1	3.353E+1
-2.692E-1	1.922E+1	3.351E+1
-2.676E-1	1.924E+1	3.325E+1
-2.643E-1	1.932E+1	3.313E+1
-2.643E-1	1.920E+1	3.357E+1
-2.660E-1	1.918E+1	3.309E+1
-2.692E-1	1.930E+1	3.332E+1
-2.643E-1	1.907E+1	3.316E+1
-2.643E-1	1.918E+1	3.332E+1
-2.643E-1	1.911E+1	3.328E+1
-2.660E-1	1.940E+1	3.346E+1
-2.660E-1	1.927E+1	3.345E+1
-2.643E-1	1.908E+1	3.335E+1
-2.611E-1	1.905E+1	3.317E+1
-2.676E-1	1.906E+1	3.311E+1
-2.660E-1	1.924E+1	3.338E+1
-2.643E-1	1.916E+1	3.335E+1
-2.643E-1	1.912E+1	3.329E+1
-2.676E-1	1.930E+1	3.340E+1
-2.643E-1	1.923E+1	3.340E+1
-2.627E-1	1.917E+1	3.323E+1
-2.627E-1	1.922E+1	3.333E+1
-2.708E-1	1.928E+1	3.347E+1
-2.627E-1	1.930E+1	3.308E+1
-2.676E-1	1.933E+1	3.337E+1
-2.643E-1	1.910E+1	3.338E+1
-2.660E-1	1.942E+1	3.342E+1
-2.660E-1	1.893E+1	3.317E+1
-2.643E-1	1.912E+1	3.351E+1
-2.676E-1	1.937E+1	3.332E+1
-2.676E-1	1.924E+1	3.333E+1
-2.676E-1	1.912E+1	3.333E+1
-2.643E-1	1.927E+1	3.316E+1
-2.660E-1	1.914E+1	3.333E+1
-2.692E-1	1.907E+1	3.347E+1
-2.660E-1	1.926E+1	3.324E+1
-2.643E-1	1.934E+1	3.349E+1
-2.643E-1	1.907E+1	3.330E+1
-2.660E-1	1.913E+1	3.325E+1
-2.643E-1	1.930E+1	3.323E+1
-2.692E-1	1.917E+1	3.321E+1
-2.660E-1	1.898E+1	3.318E+1
-2.643E-1	1.925E+1	3.330E+1
-2.660E-1	1.924E+1	3.330E+1
-2.627E-1	1.933E+1	3.341E+1
-2.660E-1	1.936E+1	3.335E+1
-2.660E-1	1.916E+1	3.321E+1
-2.676E-1	1.917E+1	3.320E+1
-2.627E-1	1.940E+1	3.317E+1
-2.676E-1	1.894E+1	3.324E+1
-2.676E-1	1.924E+1	3.341E+1
-2.692E-1	1.908E+1	3.324E+1
-2.611E-1	1.924E+1	3.333E+1
-2.627E-1	1.911E+1	3.328E+1
-2.692E-1	1.921E+1	3.307E+1
-2.676E-1	1.922E+1	3.319E+1
-2.627E-1	1.921E+1	3.334E+1
-2.676E-1	1.904E+1	3.353E+1
-2.676E-1	1.914E+1	3.330E+1
-2.660E-1	1.926E+1	3.326E+1
-2.643E-1	1.925E+1	3.311E+1
-2.676E-1	1.925E+1	3.312E+1
-2.676E-1	1.917E+1	3.318E+1
-2.660E-1	1.920E+1	3.319E+1
-2.643E-1	1.934E+1	3.324E+1
-2.692E-1	1.926E+1	3.333E+1
-2.676E-1	1.941E+1	3.345E+1
-2.627E-1	1.925E+1	3.333E+1
-2.627E-1	1.923E+1	3.322E+1
-2.676E-1	1.929E+1	3.342E+1
-2.692E-1	1.928E+1	3.339E+1
-2.627E-1	1.924E+1	3.330E+1
-2.643E-1	1.932E+1	3.323E+1
-2.660E-1	1.906E+1	3.313E+1
-2.676E-1	1.917E+1	3.352E+1
-2.643E-1	1.903E+1	3.331E+1
-2.627E-1	1.916E+1	3.336E+1
-2.660E-1	1.926E+1	3.351E+1
-2.676E-1	1.928E+1	3.350E+1
-2.660E-1	1.921E+1	3.333E+1
-2.643E-1	1.919E+1	3.342E+1
-2.643E-1	1.913E+1	3.346E+1
-2.643E-1	1.920E+1	3.324E+1
-2.660E-1	1.936E+1	3.335E+1
-2.660E-1	1.922E+1	3.324E+1
-2.643E-1	1.902E+1	3.324E+1
-2.708E-1	1.922E+1	3.334E+1
-2.676E-1	1.924E+1	3.333E+1
-2.611E-1	1.923E+1	3.324E+1
-2.660E-1	1.913E+1	3.319E+1
-2.676E-1	1.926E+1	3.342E+1
-2.643E-1	1.914E+1	3.315E+1
-2.643E-1	1.906E+1	3.300E+1
-2.643E-1	1.913E+1	3.339E+1
-2.660E-1	1.916E+1	3.339E+1
-2.627E-1	1.925E+1	3.328E+1
-2.627E-1	1.918E+1	3.348E+1
-2.676E-1	1.926E+1	3.333E+1
-2.676E-1	1.904E+1	3.321E+1
-2.643E-1	1.909E+1	3.333E+1
-2.643E-1	1.927E+1	3.331E+1
-2.643E-1	1.922E+1	3.332E+1
-2.660E-1	1.916E+1	3.307E+1
-2.627E-1	1.912E+1	3.321E+1
-2.643E-1	1.916E+1	3.335E+1
-2.643E-1	1.922E+1	3.331E+1
-2.643E-1	1.923E+1	3.319E+1
-2.627E-1	1.924E+1	3.364E+1
-2.627E-1	1.918E+1	3.332E+1
-2.627E-1	1.907E+1	3.321E+1
-2.643E-1	1.936E+1	3.320E+1
-2.643E-1	1.931E+1	3.316E+1
-2.643E-1	1.915E+1	3.323E+1
-2.660E-1	1.917E+1	3.328E+1
-2.660E-1	1.924E+1	3.333E+1
-2.643E-1	1.931E+1	3.329E+1
-2.611E-1	1.933E+1	3.310E+1
-2.627E-1	1.918E+1	3.325E+1
-2.660E-1	1.913E+1	3.334E+1
-2.627E-1	1.945E+1	3.356E+1
-2.627E-1	1.928E+1	3.350E+1
-2.660E-1	1.916E+1	3.336E+1
-2.660E-1	1.925E+1	3.333E+1
-2.595E-1	1.921E+1	3.326E+1
-2.627E-1	1.932E+1	3.327E+1
[truncated: 39,985 more rows]
