# Supplementary material for: Improved ANAP incorporation and VCF analysis reveal details of P2X7 current facilitation and a limited conformational interplay between ATP binding and the intracellular ballast domain
Source: eLife. 2023 Jan 4;12:e82479. doi: 10.7554/eLife.82479 (PMC9859053; doi:10.7554/eLife.82479)
Supplement: Figure 6—figure supplement 3—source data 2. [file elife-82479-fig6-figsupp3-data2.zip]

Archive with 31 entries (24 files):
- Figure-6_figure-supplement-3_source-data-2/e04/
- Figure-6_figure-supplement-3_source-data-2/e04/02.csv
- Figure-6_figure-supplement-3_source-data-2/e04/05.csv
- Figure-6_figure-supplement-3_source-data-2/e04/22.csv
- Figure-6_figure-supplement-3_source-data-2/e05/
- Figure-6_figure-supplement-3_source-data-2/e05/26.csv
- Figure-6_figure-supplement-3_source-data-2/e05/31.csv
- Figure-6_figure-supplement-3_source-data-2/e05/32.csv
- Figure-6_figure-supplement-3_source-data-2/e05/33.csv
- Figure-6_figure-supplement-3_source-data-2/e05/38.csv
- Figure-6_figure-supplement-3_source-data-2/e06/
- Figure-6_figure-supplement-3_source-data-2/e06/21.csv
- Figure-6_figure-supplement-3_source-data-2/e07/
- Figure-6_figure-supplement-3_source-data-2/e07/39.csv
- Figure-6_figure-supplement-3_source-data-2/e07/40.csv
- Figure-6_figure-supplement-3_source-data-2/e25/
- Figure-6_figure-supplement-3_source-data-2/e25/07.csv
- Figure-6_figure-supplement-3_source-data-2/e25/08.csv
- Figure-6_figure-supplement-3_source-data-2/e25/09.csv
- Figure-6_figure-supplement-3_source-data-2/e25/10.csv
- Figure-6_figure-supplement-3_source-data-2/e25/17.csv
- Figure-6_figure-supplement-3_source-data-2/e25/18.csv
- Figure-6_figure-supplement-3_source-data-2/e25/23.csv
- Figure-6_figure-supplement-3_source-data-2/e26/
- Figure-6_figure-supplement-3_source-data-2/e26/17.csv
- Figure-6_figure-supplement-3_source-data-2/e27/
- Figure-6_figure-supplement-3_source-data-2/e27/16.csv
- Figure-6_figure-supplement-3_source-data-2/e27/24.csv
- Figure-6_figure-supplement-3_source-data-2/e27/25.csv
- Figure-6_figure-supplement-3_source-data-2/e27/28.csv
- Figure-6_figure-supplement-3_source-data-2/e27/29.csv
