# Supplementary material for: Improved ANAP incorporation and VCF analysis reveal details of P2X7 current facilitation and a limited conformational interplay between ATP binding and the intracellular ballast domain
Source: eLife. 2023 Jan 4;12:e82479. doi: 10.7554/eLife.82479 (PMC9859053; doi:10.7554/eLife.82479)
Supplement: Figure 6—figure supplement 3—source data 2. [file elife-82479-fig6-figsupp3-data2.zip › Figure-6_figure-supplement-3_source-data-2/e04/02.csv]

-1.330E-1	1.436E+1	2.986E+1
-1.249E-1	1.434E+1	2.976E+1
-1.330E-1	1.448E+1	2.969E+1
-1.249E-1	1.434E+1	2.967E+1
-1.281E-1	1.435E+1	3.009E+1
-1.297E-1	1.437E+1	2.996E+1
-1.265E-1	1.430E+1	2.979E+1
-1.313E-1	1.430E+1	2.985E+1
-1.281E-1	1.436E+1	2.971E+1
-1.297E-1	1.445E+1	2.968E+1
-1.313E-1	1.451E+1	2.977E+1
-1.297E-1	1.430E+1	2.999E+1
-1.297E-1	1.428E+1	2.993E+1
-1.297E-1	1.437E+1	2.967E+1
-1.330E-1	1.443E+1	2.982E+1
-1.330E-1	1.441E+1	2.960E+1
-1.313E-1	1.440E+1	2.980E+1
-1.313E-1	1.446E+1	2.977E+1
-1.330E-1	1.436E+1	2.986E+1
-1.281E-1	1.433E+1	2.975E+1
-1.297E-1	1.433E+1	2.970E+1
-1.313E-1	1.424E+1	2.990E+1
-1.346E-1	1.440E+1	2.994E+1
-1.281E-1	1.433E+1	2.974E+1
-1.281E-1	1.449E+1	2.975E+1
-1.281E-1	1.425E+1	2.983E+1
-1.313E-1	1.426E+1	2.988E+1
-1.313E-1	1.448E+1	2.989E+1
-1.313E-1	1.434E+1	2.986E+1
-1.297E-1	1.435E+1	2.953E+1
-1.297E-1	1.421E+1	2.972E+1
-1.281E-1	1.428E+1	2.980E+1
-1.297E-1	1.443E+1	3.006E+1
-1.297E-1	1.432E+1	3.018E+1
-1.313E-1	1.419E+1	2.992E+1
-1.281E-1	1.452E+1	2.975E+1
-1.297E-1	1.443E+1	2.998E+1
-1.346E-1	1.427E+1	3.004E+1
-1.297E-1	1.436E+1	2.988E+1
-1.313E-1	1.444E+1	2.987E+1
-1.313E-1	1.434E+1	3.002E+1
-1.297E-1	1.431E+1	2.990E+1
-1.313E-1	1.423E+1	2.994E+1
-1.281E-1	1.434E+1	2.980E+1
-1.281E-1	1.434E+1	2.978E+1
-1.297E-1	1.442E+1	3.007E+1
-1.313E-1	1.441E+1	2.991E+1
-1.313E-1	1.440E+1	3.006E+1
-1.313E-1	1.439E+1	3.000E+1
-1.330E-1	1.435E+1	2.998E+1
-1.313E-1	1.431E+1	3.002E+1
-1.281E-1	1.428E+1	2.994E+1
-1.313E-1	1.426E+1	2.988E+1
-1.330E-1	1.442E+1	2.983E+1
-1.313E-1	1.444E+1	2.990E+1
-1.297E-1	1.445E+1	2.983E+1
-1.297E-1	1.438E+1	2.975E+1
-1.313E-1	1.434E+1	3.019E+1
-1.297E-1	1.443E+1	2.974E+1
-1.265E-1	1.445E+1	2.986E+1
-1.281E-1	1.443E+1	2.985E+1
-1.330E-1	1.437E+1	2.989E+1
-1.346E-1	1.429E+1	2.971E+1
-1.313E-1	1.458E+1	2.997E+1
-1.297E-1	1.439E+1	2.991E+1
-1.313E-1	1.437E+1	2.994E+1
-1.297E-1	1.441E+1	2.997E+1
-1.297E-1	1.434E+1	3.000E+1
-1.281E-1	1.445E+1	2.972E+1
-1.313E-1	1.434E+1	3.007E+1
-1.313E-1	1.438E+1	2.992E+1
-1.297E-1	1.443E+1	2.975E+1
-1.281E-1	1.431E+1	2.979E+1
-1.313E-1	1.442E+1	2.980E+1
-1.281E-1	1.431E+1	2.992E+1
-1.313E-1	1.455E+1	2.995E+1
-1.313E-1	1.441E+1	2.973E+1
-1.313E-1	1.437E+1	2.965E+1
-1.330E-1	1.427E+1	2.986E+1
-1.313E-1	1.424E+1	2.981E+1
-1.281E-1	1.442E+1	2.990E+1
-1.346E-1	1.440E+1	3.012E+1
-1.297E-1	1.427E+1	2.995E+1
-1.297E-1	1.435E+1	2.995E+1
-1.330E-1	1.430E+1	2.996E+1
-1.297E-1	1.450E+1	2.994E+1
-1.297E-1	1.436E+1	2.988E+1
-1.313E-1	1.431E+1	2.994E+1
-1.297E-1	1.445E+1	2.981E+1
-1.313E-1	1.435E+1	3.017E+1
-1.330E-1	1.443E+1	3.000E+1
-1.297E-1	1.450E+1	2.986E+1
-1.297E-1	1.433E+1	2.998E+1
-1.297E-1	1.427E+1	2.982E+1
-1.330E-1	1.429E+1	2.991E+1
-1.281E-1	1.425E+1	2.984E+1
-1.297E-1	1.442E+1	2.977E+1
-1.297E-1	1.430E+1	3.004E+1
-1.313E-1	1.438E+1	2.983E+1
-1.297E-1	1.441E+1	2.996E+1
-1.297E-1	1.426E+1	2.988E+1
-1.330E-1	1.443E+1	2.978E+1
-1.313E-1	1.431E+1	2.975E+1
-1.297E-1	1.449E+1	2.979E+1
-1.297E-1	1.436E+1	2.994E+1
-1.297E-1	1.437E+1	2.973E+1
-1.330E-1	1.450E+1	2.987E+1
-1.297E-1	1.441E+1	3.003E+1
-1.313E-1	1.431E+1	2.980E+1
-1.313E-1	1.435E+1	2.986E+1
-1.313E-1	1.437E+1	2.967E+1
-1.281E-1	1.432E+1	2.982E+1
-1.297E-1	1.440E+1	2.986E+1
-1.313E-1	1.440E+1	2.982E+1
-1.330E-1	1.436E+1	3.001E+1
-1.297E-1	1.435E+1	2.980E+1
-1.297E-1	1.439E+1	2.982E+1
-1.330E-1	1.441E+1	3.005E+1
-1.330E-1	1.439E+1	2.991E+1
-1.297E-1	1.437E+1	2.991E+1
-1.330E-1	1.427E+1	2.978E+1
-1.313E-1	1.444E+1	3.002E+1
-1.330E-1	1.428E+1	2.978E+1
-1.297E-1	1.438E+1	2.976E+1
-1.281E-1	1.433E+1	2.999E+1
-1.330E-1	1.422E+1	2.963E+1
-1.297E-1	1.444E+1	2.976E+1
-1.297E-1	1.445E+1	2.995E+1
-1.281E-1	1.450E+1	2.994E+1
-1.313E-1	1.437E+1	2.983E+1
-1.313E-1	1.440E+1	3.011E+1
-1.297E-1	1.433E+1	3.006E+1
-1.281E-1	1.450E+1	2.994E+1
-1.281E-1	1.433E+1	2.989E+1
-1.281E-1	1.430E+1	2.986E+1
-1.297E-1	1.447E+1	2.979E+1
-1.297E-1	1.446E+1	2.994E+1
-1.297E-1	1.442E+1	2.995E+1
-1.313E-1	1.440E+1	2.989E+1
-1.297E-1	1.426E+1	2.977E+1
-1.297E-1	1.432E+1	2.985E+1
-1.313E-1	1.438E+1	2.988E+1
-1.297E-1	1.436E+1	2.974E+1
-1.297E-1	1.432E+1	2.970E+1
-1.281E-1	1.430E+1	2.990E+1
-1.313E-1	1.434E+1	2.995E+1
-1.313E-1	1.440E+1	2.966E+1
-1.297E-1	1.428E+1	3.003E+1
-1.281E-1	1.441E+1	2.958E+1
-1.297E-1	1.439E+1	2.991E+1
-1.330E-1	1.443E+1	2.975E+1
-1.297E-1	1.445E+1	2.994E+1
-1.313E-1	1.430E+1	2.981E+1
-1.313E-1	1.434E+1	2.969E+1
-1.313E-1	1.436E+1	2.991E+1
-1.313E-1	1.445E+1	2.973E+1
-1.313E-1	1.442E+1	2.996E+1
-1.313E-1	1.440E+1	2.980E+1
-1.330E-1	1.442E+1	2.973E+1
-1.297E-1	1.446E+1	2.988E+1
-1.297E-1	1.440E+1	2.973E+1
-1.281E-1	1.436E+1	2.964E+1
-1.313E-1	1.455E+1	2.982E+1
-1.297E-1	1.445E+1	2.982E+1
-1.281E-1	1.426E+1	2.982E+1
-1.297E-1	1.442E+1	2.983E+1
-1.313E-1	1.438E+1	2.980E+1
-1.330E-1	1.432E+1	2.972E+1
-1.297E-1	1.443E+1	2.992E+1
-1.330E-1	1.445E+1	2.989E+1
-1.297E-1	1.441E+1	2.970E+1
-1.297E-1	1.449E+1	2.986E+1
-1.313E-1	1.439E+1	2.975E+1
-1.297E-1	1.435E+1	3.000E+1
-1.330E-1	1.446E+1	2.995E+1
-1.297E-1	1.444E+1	2.982E+1
-1.281E-1	1.442E+1	2.986E+1
-1.330E-1	1.437E+1	2.984E+1
-1.330E-1	1.430E+1	2.990E+1
-1.281E-1	1.437E+1	2.993E+1
-1.297E-1	1.435E+1	2.998E+1
-1.297E-1	1.441E+1	2.959E+1
-1.313E-1	1.439E+1	2.965E+1
-1.330E-1	1.437E+1	2.977E+1
-1.265E-1	1.415E+1	2.974E+1
-1.313E-1	1.433E+1	2.983E+1
-1.313E-1	1.441E+1	2.987E+1
-1.313E-1	1.419E+1	2.997E+1
-1.313E-1	1.434E+1	2.970E+1
-1.313E-1	1.432E+1	2.994E+1
-1.313E-1	1.438E+1	2.974E+1
-1.297E-1	1.442E+1	2.992E+1
-1.281E-1	1.444E+1	2.982E+1
-1.313E-1	1.446E+1	2.970E+1
-1.330E-1	1.443E+1	2.977E+1
-1.281E-1	1.430E+1	2.971E+1
-1.297E-1	1.430E+1	2.952E+1
-1.313E-1	1.434E+1	2.970E+1
-1.313E-1	1.430E+1	2.979E+1
-1.313E-1	1.425E+1	2.978E+1
-1.297E-1	1.428E+1	2.991E+1
-1.297E-1	1.428E+1	2.967E+1
-1.330E-1	1.441E+1	2.985E+1
-1.297E-1	1.432E+1	2.969E+1
-1.297E-1	1.426E+1	2.980E+1
-1.313E-1	1.441E+1	2.990E+1
-1.297E-1	1.437E+1	2.977E+1
-1.313E-1	1.426E+1	2.980E+1
-1.281E-1	1.420E+1	2.980E+1
-1.297E-1	1.434E+1	2.976E+1
-1.281E-1	1.436E+1	2.978E+1
-1.281E-1	1.434E+1	2.962E+1
-1.313E-1	1.432E+1	2.975E+1
-1.313E-1	1.447E+1	2.987E+1
-1.297E-1	1.439E+1	2.991E+1
-1.297E-1	1.450E+1	2.958E+1
-1.297E-1	1.427E+1	2.973E+1
-1.330E-1	1.430E+1	2.991E+1
-1.330E-1	1.448E+1	2.985E+1
-1.281E-1	1.428E+1	2.973E+1
-1.281E-1	1.446E+1	2.978E+1
-1.297E-1	1.443E+1	2.961E+1
-1.313E-1	1.429E+1	2.988E+1
-1.281E-1	1.440E+1	2.972E+1
-1.297E-1	1.424E+1	2.974E+1
-1.330E-1	1.439E+1	2.969E+1
-1.330E-1	1.437E+1	2.981E+1
-1.297E-1	1.429E+1	2.961E+1
-1.281E-1	1.434E+1	2.984E+1
-1.313E-1	1.442E+1	2.948E+1
-1.330E-1	1.433E+1	2.997E+1
-1.281E-1	1.440E+1	2.987E+1
-1.297E-1	1.428E+1	2.965E+1
-1.297E-1	1.445E+1	2.977E+1
-1.297E-1	1.439E+1	2.976E+1
-1.281E-1	1.428E+1	2.978E+1
-1.281E-1	1.431E+1	2.975E+1
-1.281E-1	1.433E+1	2.965E+1
-1.313E-1	1.429E+1	2.970E+1
-1.297E-1	1.431E+1	2.969E+1
-1.281E-1	1.437E+1	2.958E+1
-1.330E-1	1.435E+1	2.971E+1
-1.330E-1	1.428E+1	2.989E+1
-1.346E-1	1.424E+1	2.958E+1
-1.297E-1	1.447E+1	2.997E+1
-1.281E-1	1.442E+1	2.971E+1
-1.313E-1	1.435E+1	2.975E+1
-1.297E-1	1.450E+1	2.974E+1
-1.297E-1	1.441E+1	2.996E+1
-1.313E-1	1.444E+1	2.973E+1
-1.297E-1	1.438E+1	2.973E+1
-1.297E-1	1.422E+1	2.960E+1
-1.313E-1	1.438E+1	2.978E+1
-1.297E-1	1.444E+1	2.991E+1
-1.330E-1	1.425E+1	2.970E+1
-1.313E-1	1.434E+1	2.968E+1
-1.297E-1	1.425E+1	2.970E+1
-1.297E-1	1.440E+1	2.981E+1
-1.346E-1	1.439E+1	2.959E+1
-1.297E-1	1.442E+1	2.966E+1
-1.330E-1	1.426E+1	2.965E+1
-1.297E-1	1.440E+1	2.966E+1
-1.281E-1	1.441E+1	2.976E+1
-1.313E-1	1.448E+1	2.961E+1
-1.297E-1	1.426E+1	2.972E+1
-1.297E-1	1.441E+1	2.980E+1
-1.330E-1	1.439E+1	2.979E+1
-1.297E-1	1.435E+1	2.982E+1
-1.297E-1	1.434E+1	2.962E+1
-1.330E-1	1.442E+1	2.958E+1
-1.313E-1	1.457E+1	2.992E+1
-1.281E-1	1.426E+1	2.963E+1
-1.297E-1	1.431E+1	2.958E+1
-1.313E-1	1.445E+1	2.961E+1
-1.313E-1	1.424E+1	2.955E+1
-1.313E-1	1.435E+1	2.978E+1
-1.281E-1	1.442E+1	2.981E+1
-1.313E-1	1.446E+1	2.952E+1
-1.297E-1	1.445E+1	2.952E+1
-1.281E-1	1.444E+1	2.973E+1
-1.297E-1	1.435E+1	2.961E+1
-1.330E-1	1.432E+1	2.965E+1
-1.330E-1	1.427E+1	2.974E+1
-1.297E-1	1.425E+1	2.981E+1
-1.281E-1	1.432E+1	2.969E+1
-1.313E-1	1.439E+1	2.955E+1
-1.297E-1	1.432E+1	2.963E+1
-1.297E-1	1.419E+1	2.959E+1
-1.313E-1	1.431E+1	2.977E+1
-1.346E-1	1.422E+1	2.974E+1
-1.313E-1	1.437E+1	2.961E+1
-1.297E-1	1.439E+1	2.947E+1
-1.313E-1	1.433E+1	2.962E+1
-1.297E-1	1.444E+1	2.963E+1
-1.281E-1	1.431E+1	2.970E+1
-1.281E-1	1.432E+1	2.978E+1
-1.281E-1	1.424E+1	2.967E+1
-1.313E-1	1.439E+1	2.975E+1
-1.330E-1	1.419E+1	2.985E+1
-1.281E-1	1.430E+1	2.973E+1
-1.313E-1	1.432E+1	2.988E+1
-1.313E-1	1.428E+1	2.972E+1
-1.313E-1	1.444E+1	2.971E+1
-1.297E-1	1.435E+1	2.947E+1
-1.313E-1	1.437E+1	2.967E+1
-1.297E-1	1.439E+1	2.974E+1
-1.297E-1	1.431E+1	2.950E+1
-1.297E-1	1.435E+1	2.966E+1
-1.281E-1	1.443E+1	2.954E+1
-1.297E-1	1.426E+1	2.975E+1
-1.330E-1	1.434E+1	2.957E+1
-1.330E-1	1.441E+1	2.976E+1
-1.313E-1	1.429E+1	2.962E+1
-1.313E-1	1.434E+1	2.975E+1
-1.313E-1	1.424E+1	2.971E+1
-1.313E-1	1.424E+1	2.970E+1
-1.297E-1	1.428E+1	2.982E+1
-1.297E-1	1.441E+1	2.968E+1
-1.297E-1	1.435E+1	2.969E+1
-1.313E-1	1.432E+1	2.952E+1
-1.297E-1	1.426E+1	2.959E+1
-1.313E-1	1.415E+1	2.981E+1
-1.297E-1	1.437E+1	2.964E+1
-1.313E-1	1.431E+1	2.990E+1
-1.297E-1	1.423E+1	2.940E+1
-1.297E-1	1.423E+1	2.959E+1
-1.313E-1	1.422E+1	2.976E+1
-1.281E-1	1.428E+1	2.972E+1
-1.313E-1	1.429E+1	2.961E+1
-1.297E-1	1.428E+1	2.968E+1
-1.313E-1	1.438E+1	2.970E+1
-1.281E-1	1.419E+1	2.984E+1
-1.297E-1	1.453E+1	2.973E+1
-1.313E-1	1.424E+1	2.973E+1
-1.330E-1	1.435E+1	2.970E+1
-1.281E-1	1.419E+1	2.951E+1
-1.313E-1	1.430E+1	2.985E+1
-1.313E-1	1.433E+1	2.955E+1
-1.313E-1	1.432E+1	2.978E+1
-1.297E-1	1.431E+1	2.967E+1
-1.281E-1	1.439E+1	2.964E+1
-1.297E-1	1.441E+1	2.979E+1
-1.330E-1	1.421E+1	2.963E+1
-1.297E-1	1.435E+1	2.954E+1
-1.281E-1	1.439E+1	2.972E+1
-1.297E-1	1.426E+1	2.969E+1
-1.313E-1	1.431E+1	2.968E+1
-1.313E-1	1.435E+1	2.985E+1
-1.313E-1	1.421E+1	2.959E+1
-1.297E-1	1.439E+1	2.955E+1
-1.330E-1	1.415E+1	2.971E+1
-1.281E-1	1.427E+1	2.953E+1
-1.297E-1	1.439E+1	2.963E+1
-1.313E-1	1.427E+1	2.969E+1
-1.330E-1	1.437E+1	2.966E+1
-1.281E-1	1.438E+1	2.961E+1
-1.297E-1	1.437E+1	2.982E+1
-1.297E-1	1.437E+1	2.963E+1
-1.330E-1	1.422E+1	2.956E+1
-1.281E-1	1.452E+1	2.964E+1
-1.281E-1	1.428E+1	2.991E+1
-1.330E-1	1.430E+1	2.958E+1
-1.313E-1	1.439E+1	2.957E+1
-1.281E-1	1.410E+1	2.981E+1
-1.297E-1	1.430E+1	2.934E+1
-1.330E-1	1.426E+1	2.955E+1
-1.313E-1	1.437E+1	2.975E+1
-1.281E-1	1.414E+1	2.975E+1
-1.313E-1	1.427E+1	2.971E+1
-1.313E-1	1.436E+1	2.952E+1
-1.281E-1	1.436E+1	2.965E+1
-1.297E-1	1.437E+1	2.969E+1
-1.297E-1	1.434E+1	2.960E+1
-1.313E-1	1.423E+1	2.964E+1
-1.313E-1	1.429E+1	2.982E+1
-1.297E-1	1.429E+1	2.964E+1
-1.265E-1	1.439E+1	2.960E+1
-1.330E-1	1.439E+1	2.956E+1
-1.313E-1	1.434E+1	2.985E+1
-1.313E-1	1.431E+1	2.963E+1
-1.313E-1	1.437E+1	2.973E+1
-1.313E-1	1.432E+1	2.947E+1
-1.330E-1	1.427E+1	2.956E+1
-1.297E-1	1.442E+1	2.958E+1
-1.313E-1	1.416E+1	2.962E+1
-1.330E-1	1.434E+1	2.977E+1
-1.313E-1	1.427E+1	2.975E+1
-1.313E-1	1.437E+1	2.964E+1
-1.313E-1	1.424E+1	2.977E+1
-1.281E-1	1.430E+1	2.972E+1
-1.330E-1	1.432E+1	2.963E+1
-1.297E-1	1.428E+1	2.970E+1
-1.297E-1	1.422E+1	2.969E+1
-1.297E-1	1.433E+1	2.955E+1
-1.313E-1	1.447E+1	2.974E+1
-1.281E-1	1.422E+1	2.976E+1
-1.330E-1	1.426E+1	2.942E+1
-1.313E-1	1.444E+1	2.944E+1
-1.313E-1	1.439E+1	2.963E+1
-1.313E-1	1.418E+1	2.970E+1
-1.265E-1	1.441E+1	2.944E+1
-1.297E-1	1.439E+1	2.952E+1
-1.313E-1	1.426E+1	2.956E+1
-1.313E-1	1.446E+1	2.946E+1
-1.313E-1	1.425E+1	2.965E+1
-1.330E-1	1.443E+1	2.948E+1
-1.330E-1	1.411E+1	2.967E+1
-1.265E-1	1.433E+1	2.970E+1
-1.281E-1	1.438E+1	2.960E+1
-1.313E-1	1.428E+1	2.967E+1
-1.330E-1	1.430E+1	2.957E+1
-1.297E-1	1.434E+1	2.990E+1
-1.297E-1	1.441E+1	2.952E+1
-1.313E-1	1.434E+1	2.970E+1
-1.281E-1	1.428E+1	2.964E+1
-1.313E-1	1.431E+1	2.950E+1
-1.297E-1	1.419E+1	2.958E+1
-1.313E-1	1.430E+1	2.943E+1
-1.281E-1	1.433E+1	2.962E+1
-1.281E-1	1.428E+1	2.961E+1
-1.313E-1	1.441E+1	2.951E+1
-1.313E-1	1.420E+1	2.965E+1
-1.330E-1	1.420E+1	2.960E+1
-1.297E-1	1.423E+1	2.960E+1
-1.313E-1	1.423E+1	2.954E+1
-1.313E-1	1.425E+1	2.968E+1
-1.313E-1	1.431E+1	2.975E+1
-1.313E-1	1.430E+1	2.965E+1
-1.297E-1	1.434E+1	2.933E+1
-1.313E-1	1.426E+1	2.972E+1
-1.330E-1	1.428E+1	2.959E+1
-1.281E-1	1.420E+1	2.967E+1
-1.330E-1	1.435E+1	2.946E+1
-1.297E-1	1.439E+1	2.943E+1
-1.330E-1	1.426E+1	2.975E+1
-1.281E-1	1.443E+1	2.992E+1
-1.281E-1	1.441E+1	2.966E+1
-1.297E-1	1.427E+1	2.972E+1
-1.313E-1	1.428E+1	2.967E+1
-1.281E-1	1.425E+1	2.958E+1
-1.297E-1	1.438E+1	2.965E+1
-1.313E-1	1.420E+1	2.966E+1
-1.297E-1	1.434E+1	2.958E+1
-1.281E-1	1.444E+1	2.957E+1
-1.281E-1	1.440E+1	2.959E+1
-1.330E-1	1.433E+1	2.970E+1
-1.297E-1	1.435E+1	2.960E+1
-1.313E-1	1.437E+1	2.962E+1
-1.297E-1	1.427E+1	2.942E+1
-1.313E-1	1.431E+1	2.957E+1
-1.330E-1	1.423E+1	2.958E+1
-1.281E-1	1.429E+1	2.961E+1
-1.313E-1	1.431E+1	2.954E+1
-1.346E-1	1.434E+1	2.960E+1
-1.313E-1	1.430E+1	2.969E+1
-1.281E-1	1.436E+1	2.966E+1
-1.297E-1	1.428E+1	2.961E+1
-1.313E-1	1.436E+1	2.938E+1
-1.313E-1	1.421E+1	2.953E+1
-1.297E-1	1.439E+1	2.945E+1
-1.313E-1	1.425E+1	2.950E+1
-1.297E-1	1.427E+1	2.944E+1
-1.297E-1	1.431E+1	2.960E+1
-1.297E-1	1.432E+1	2.964E+1
-1.281E-1	1.433E+1	2.957E+1
-1.297E-1	1.434E+1	2.963E+1
-1.297E-1	1.445E+1	2.959E+1
-1.313E-1	1.422E+1	2.990E+1
-1.297E-1	1.433E+1	2.957E+1
-1.281E-1	1.446E+1	2.957E+1
-1.297E-1	1.460E+1	2.959E+1
-1.249E-1	1.429E+1	2.963E+1
-1.281E-1	1.419E+1	2.946E+1
-1.297E-1	1.427E+1	2.958E+1
-1.313E-1	1.437E+1	2.960E+1
-1.297E-1	1.446E+1	2.953E+1
-1.281E-1	1.422E+1	2.945E+1
-1.297E-1	1.427E+1	2.973E+1
-1.297E-1	1.418E+1	2.969E+1
-1.346E-1	1.431E+1	2.958E+1
-1.297E-1	1.439E+1	2.967E+1
-1.313E-1	1.427E+1	2.956E+1
-1.297E-1	1.434E+1	2.929E+1
-1.281E-1	1.428E+1	2.961E+1
-1.281E-1	1.420E+1	2.963E+1
-1.330E-1	1.447E+1	2.968E+1
-1.313E-1	1.424E+1	2.961E+1
-1.313E-1	1.422E+1	2.953E+1
-1.297E-1	1.418E+1	2.964E+1
-1.297E-1	1.436E+1	2.976E+1
-1.313E-1	1.422E+1	2.949E+1
-1.281E-1	1.436E+1	2.967E+1
-1.281E-1	1.432E+1	2.972E+1
-1.313E-1	1.428E+1	2.957E+1
-1.313E-1	1.428E+1	2.950E+1
-1.313E-1	1.428E+1	2.942E+1
-1.313E-1	1.420E+1	2.958E+1
-1.297E-1	1.432E+1	2.964E+1
-1.313E-1	1.433E+1	2.937E+1
-1.281E-1	1.437E+1	2.947E+1
-1.281E-1	1.413E+1	2.945E+1
-1.297E-1	1.440E+1	2.949E+1
-1.313E-1	1.427E+1	2.962E+1
-1.297E-1	1.440E+1	2.962E+1
-1.281E-1	1.429E+1	2.950E+1
-1.297E-1	1.430E+1	2.970E+1
-1.313E-1	1.426E+1	2.968E+1
-1.297E-1	1.427E+1	2.972E+1
-1.313E-1	1.425E+1	2.961E+1
-1.313E-1	1.426E+1	2.950E+1
-1.281E-1	1.429E+1	2.938E+1
-1.281E-1	1.439E+1	2.956E+1
-1.281E-1	1.439E+1	2.955E+1
-1.330E-1	1.422E+1	2.950E+1
-1.313E-1	1.436E+1	2.938E+1
-1.281E-1	1.419E+1	2.946E+1
-1.297E-1	1.424E+1	2.977E+1
-1.313E-1	1.435E+1	2.964E+1
-1.330E-1	1.436E+1	2.944E+1
-1.297E-1	1.426E+1	2.955E+1
-1.281E-1	1.432E+1	2.955E+1
-1.297E-1	1.420E+1	2.955E+1
-1.330E-1	1.436E+1	2.967E+1
-1.313E-1	1.424E+1	2.960E+1
-1.313E-1	1.439E+1	2.971E+1
-1.313E-1	1.432E+1	2.960E+1
-1.297E-1	1.426E+1	2.956E+1
-1.297E-1	1.431E+1	2.959E+1
-1.281E-1	1.418E+1	2.954E+1
-1.313E-1	1.425E+1	2.955E+1
-1.313E-1	1.428E+1	2.938E+1
-1.313E-1	1.430E+1	2.955E+1
-1.297E-1	1.427E+1	2.958E+1
-1.281E-1	1.428E+1	2.945E+1
-1.330E-1	1.432E+1	2.981E+1
-1.297E-1	1.424E+1	2.958E+1
-1.297E-1	1.450E+1	2.952E+1
-1.297E-1	1.434E+1	2.940E+1
-1.297E-1	1.429E+1	2.966E+1
-1.297E-1	1.424E+1	2.961E+1
-1.297E-1	1.434E+1	2.942E+1
-1.297E-1	1.439E+1	2.956E+1
-1.330E-1	1.437E+1	2.971E+1
-1.297E-1	1.425E+1	2.954E+1
-1.297E-1	1.420E+1	2.966E+1
-1.313E-1	1.423E+1	2.963E+1
-1.313E-1	1.426E+1	2.968E+1
-1.330E-1	1.423E+1	2.959E+1
-1.297E-1	1.432E+1	2.951E+1
-1.297E-1	1.434E+1	2.947E+1
-1.297E-1	1.432E+1	2.928E+1
-1.297E-1	1.427E+1	2.960E+1
-1.297E-1	1.434E+1	2.954E+1
-1.313E-1	1.434E+1	2.963E+1
-1.297E-1	1.439E+1	2.944E+1
-1.297E-1	1.424E+1	2.933E+1
-1.297E-1	1.426E+1	2.956E+1
-1.297E-1	1.433E+1	2.952E+1
-1.297E-1	1.426E+1	2.940E+1
-1.313E-1	1.426E+1	2.960E+1
-1.297E-1	1.439E+1	2.946E+1
-1.313E-1	1.434E+1	2.951E+1
-1.313E-1	1.427E+1	2.954E+1
-1.297E-1	1.424E+1	2.942E+1
-1.313E-1	1.426E+1	2.932E+1
-1.297E-1	1.427E+1	2.954E+1
-1.313E-1	1.430E+1	2.938E+1
-1.281E-1	1.420E+1	2.959E+1
-1.297E-1	1.413E+1	2.951E+1
-1.281E-1	1.431E+1	2.935E+1
-1.313E-1	1.432E+1	2.968E+1
-1.297E-1	1.427E+1	2.957E+1
-1.281E-1	1.437E+1	2.952E+1
-1.297E-1	1.419E+1	2.950E+1
-1.297E-1	1.426E+1	2.942E+1
-1.265E-1	1.431E+1	2.960E+1
-1.297E-1	1.422E+1	2.962E+1
-1.313E-1	1.434E+1	2.961E+1
-1.297E-1	1.410E+1	2.946E+1
-1.313E-1	1.440E+1	2.952E+1
-1.313E-1	1.421E+1	2.950E+1
-1.330E-1	1.434E+1	2.944E+1
-1.297E-1	1.424E+1	2.941E+1
-1.313E-1	1.424E+1	2.957E+1
-1.297E-1	1.425E+1	2.932E+1
-1.297E-1	1.451E+1	2.950E+1
-1.330E-1	1.434E+1	2.949E+1
-1.313E-1	1.432E+1	2.970E+1
-1.313E-1	1.416E+1	2.957E+1
-1.297E-1	1.418E+1	2.979E+1
-1.297E-1	1.429E+1	2.954E+1
-1.297E-1	1.445E+1	2.942E+1
-1.297E-1	1.427E+1	2.936E+1
-1.297E-1	1.416E+1	2.949E+1
-1.313E-1	1.414E+1	2.953E+1
-1.281E-1	1.434E+1	2.946E+1
-1.297E-1	1.433E+1	2.937E+1
-1.313E-1	1.431E+1	2.945E+1
-1.313E-1	1.427E+1	2.960E+1
-1.265E-1	1.426E+1	2.958E+1
-1.297E-1	1.416E+1	2.940E+1
-1.313E-1	1.417E+1	2.959E+1
-1.265E-1	1.422E+1	2.943E+1
-1.297E-1	1.427E+1	2.955E+1
-1.297E-1	1.422E+1	2.952E+1
-1.313E-1	1.435E+1	2.936E+1
-1.313E-1	1.440E+1	2.960E+1
-1.297E-1	1.423E+1	2.962E+1
-1.313E-1	1.429E+1	2.962E+1
-1.265E-1	1.420E+1	2.965E+1
-1.330E-1	1.416E+1	2.948E+1
-1.313E-1	1.426E+1	2.958E+1
-1.297E-1	1.429E+1	2.956E+1
-1.330E-1	1.425E+1	2.962E+1
-1.297E-1	1.441E+1	2.962E+1
-1.281E-1	1.420E+1	2.968E+1
-1.297E-1	1.420E+1	2.953E+1
-1.297E-1	1.419E+1	2.966E+1
-1.313E-1	1.432E+1	2.959E+1
-1.249E-1	1.427E+1	2.953E+1
-1.297E-1	1.439E+1	2.956E+1
-1.313E-1	1.414E+1	2.952E+1
-1.313E-1	1.442E+1	2.943E+1
-1.313E-1	1.428E+1	2.966E+1
-1.313E-1	1.423E+1	2.955E+1
-1.330E-1	1.429E+1	2.954E+1
-1.330E-1	1.440E+1	2.961E+1
-1.281E-1	1.439E+1	2.966E+1
-1.297E-1	1.427E+1	2.931E+1
-1.313E-1	1.427E+1	2.934E+1
-1.297E-1	1.422E+1	2.927E+1
-1.281E-1	1.427E+1	2.940E+1
-1.297E-1	1.433E+1	2.947E+1
-1.330E-1	1.417E+1	2.955E+1
-1.330E-1	1.416E+1	2.947E+1
-1.313E-1	1.439E+1	2.966E+1
-1.281E-1	1.422E+1	2.962E+1
-1.281E-1	1.418E+1	2.955E+1
-1.297E-1	1.450E+1	2.969E+1
-1.281E-1	1.421E+1	2.930E+1
-1.281E-1	1.441E+1	2.957E+1
-1.313E-1	1.432E+1	2.944E+1
-1.281E-1	1.415E+1	2.969E+1
-1.281E-1	1.434E+1	2.922E+1
-1.297E-1	1.420E+1	2.950E+1
-1.313E-1	1.412E+1	2.954E+1
-1.313E-1	1.438E+1	2.932E+1
-1.281E-1	1.418E+1	2.964E+1
-1.281E-1	1.412E+1	2.947E+1
-1.313E-1	1.425E+1	2.946E+1
-1.297E-1	1.422E+1	2.945E+1
-1.281E-1	1.420E+1	2.953E+1
-1.313E-1	1.428E+1	2.938E+1
-1.297E-1	1.419E+1	2.944E+1
-1.297E-1	1.424E+1	2.956E+1
-1.281E-1	1.441E+1	2.946E+1
-1.313E-1	1.441E+1	2.940E+1
-1.313E-1	1.422E+1	2.966E+1
-1.330E-1	1.438E+1	2.946E+1
-1.265E-1	1.432E+1	2.956E+1
-1.281E-1	1.403E+1	2.941E+1
-1.313E-1	1.428E+1	2.969E+1
-1.313E-1	1.440E+1	2.949E+1
-1.297E-1	1.435E+1	2.960E+1
-1.330E-1	1.438E+1	2.949E+1
-1.313E-1	1.426E+1	2.953E+1
-1.313E-1	1.428E+1	2.944E+1
-1.297E-1	1.432E+1	2.953E+1
-1.281E-1	1.420E+1	2.958E+1
-1.330E-1	1.414E+1	2.936E+1
-1.313E-1	1.430E+1	2.944E+1
-1.297E-1	1.425E+1	2.969E+1
-1.297E-1	1.417E+1	2.947E+1
-1.313E-1	1.433E+1	2.956E+1
-1.330E-1	1.445E+1	2.940E+1
-1.297E-1	1.430E+1	2.965E+1
-1.281E-1	1.428E+1	2.933E+1
-1.313E-1	1.409E+1	2.953E+1
-1.313E-1	1.421E+1	2.937E+1
-1.313E-1	1.443E+1	2.947E+1
-1.297E-1	1.428E+1	2.946E+1
-1.297E-1	1.424E+1	2.939E+1
-1.330E-1	1.422E+1	2.959E+1
-1.281E-1	1.425E+1	2.964E+1
-1.297E-1	1.426E+1	2.934E+1
-1.297E-1	1.429E+1	2.967E+1
-1.330E-1	1.428E+1	2.955E+1
-1.297E-1	1.420E+1	2.933E+1
-1.313E-1	1.413E+1	2.945E+1
-1.313E-1	1.436E+1	2.939E+1
-1.297E-1	1.433E+1	2.935E+1
-1.281E-1	1.428E+1	2.948E+1
-1.297E-1	1.422E+1	2.985E+1
-1.330E-1	1.431E+1	2.964E+1
-1.313E-1	1.435E+1	2.948E+1
-1.313E-1	1.422E+1	2.934E+1
-1.297E-1	1.422E+1	2.936E+1
-1.330E-1	1.419E+1	2.961E+1
-1.297E-1	1.424E+1	2.943E+1
-1.313E-1	1.425E+1	2.953E+1
-1.297E-1	1.439E+1	2.964E+1
-1.313E-1	1.423E+1	2.946E+1
-1.313E-1	1.435E+1	2.934E+1
-1.265E-1	1.437E+1	2.923E+1
-1.313E-1	1.417E+1	2.964E+1
-1.330E-1	1.426E+1	2.934E+1
-1.330E-1	1.427E+1	2.959E+1
-1.265E-1	1.428E+1	2.968E+1
-1.297E-1	1.417E+1	2.950E+1
-1.330E-1	1.412E+1	2.949E+1
-1.281E-1	1.429E+1	2.951E+1
-1.297E-1	1.424E+1	2.976E+1
-1.297E-1	1.429E+1	2.959E+1
-1.313E-1	1.425E+1	2.936E+1
-1.297E-1	1.445E+1	2.971E+1
-1.313E-1	1.414E+1	2.954E+1
-1.297E-1	1.426E+1	2.952E+1
-1.297E-1	1.426E+1	2.964E+1
-1.313E-1	1.437E+1	2.978E+1
-1.281E-1	1.420E+1	2.937E+1
-1.297E-1	1.420E+1	2.948E+1
-1.330E-1	1.434E+1	2.951E+1
-1.297E-1	1.428E+1	2.925E+1
-1.281E-1	1.436E+1	2.944E+1
-1.313E-1	1.430E+1	2.957E+1
-1.313E-1	1.420E+1	2.932E+1
-1.330E-1	1.406E+1	2.967E+1
-1.297E-1	1.424E+1	2.919E+1
-1.297E-1	1.422E+1	2.958E+1
-1.313E-1	1.421E+1	2.932E+1
-1.330E-1	1.426E+1	2.969E+1
-1.265E-1	1.435E+1	2.955E+1
-1.297E-1	1.424E+1	2.940E+1
-1.297E-1	1.432E+1	2.944E+1
-1.313E-1	1.419E+1	2.949E+1
-1.346E-1	1.435E+1	2.962E+1
-1.297E-1	1.416E+1	2.937E+1
-1.330E-1	1.427E+1	2.933E+1
-1.297E-1	1.429E+1	2.952E+1
-1.297E-1	1.440E+1	2.941E+1
-1.297E-1	1.409E+1	2.939E+1
-1.281E-1	1.410E+1	2.951E+1
-1.281E-1	1.420E+1	2.938E+1
-1.281E-1	1.446E+1	2.938E+1
-1.313E-1	1.443E+1	2.951E+1
-1.313E-1	1.412E+1	2.975E+1
-1.313E-1	1.441E+1	2.966E+1
-1.313E-1	1.416E+1	2.959E+1
-1.281E-1	1.425E+1	2.966E+1
-1.313E-1	1.422E+1	2.948E+1
-1.313E-1	1.419E+1	2.936E+1
-1.313E-1	1.429E+1	2.947E+1
-1.281E-1	1.419E+1	2.950E+1
-1.313E-1	1.435E+1	2.955E+1
-1.330E-1	1.429E+1	2.941E+1
-1.313E-1	1.443E+1	2.953E+1
-1.297E-1	1.426E+1	2.945E+1
-1.297E-1	1.434E+1	2.967E+1
-1.281E-1	1.436E+1	2.933E+1
-1.281E-1	1.431E+1	2.960E+1
-1.265E-1	1.428E+1	2.930E+1
-1.313E-1	1.421E+1	2.947E+1
-1.313E-1	1.430E+1	2.952E+1
-1.297E-1	1.423E+1	2.965E+1
-1.313E-1	1.432E+1	2.953E+1
-1.330E-1	1.414E+1	2.945E+1
-1.330E-1	1.429E+1	2.970E+1
-1.297E-1	1.428E+1	2.942E+1
-1.281E-1	1.428E+1	2.963E+1
-1.313E-1	1.433E+1	2.938E+1
-1.297E-1	1.421E+1	2.935E+1
-1.281E-1	1.435E+1	2.957E+1
-1.313E-1	1.422E+1	2.939E+1
-1.297E-1	1.426E+1	2.927E+1
-1.330E-1	1.411E+1	2.955E+1
-1.313E-1	1.416E+1	2.934E+1
-1.297E-1	1.424E+1	2.948E+1
-1.313E-1	1.424E+1	2.947E+1
-1.313E-1	1.436E+1	2.944E+1
-1.330E-1	1.436E+1	2.936E+1
-1.281E-1	1.431E+1	2.942E+1
-1.330E-1	1.411E+1	2.948E+1
-1.330E-1	1.416E+1	2.965E+1
-1.281E-1	1.419E+1	2.956E+1
-1.297E-1	1.432E+1	2.934E+1
-1.313E-1	1.430E+1	2.946E+1
-1.330E-1	1.425E+1	2.940E+1
-1.297E-1	1.439E+1	2.938E+1
-1.330E-1	1.440E+1	2.945E+1
-1.330E-1	1.421E+1	2.953E+1
-1.281E-1	1.434E+1	2.949E+1
-1.297E-1	1.428E+1	2.951E+1
-1.313E-1	1.429E+1	2.965E+1
-1.281E-1	1.426E+1	2.954E+1
-1.330E-1	1.426E+1	2.948E+1
-1.330E-1	1.432E+1	2.946E+1
-1.281E-1	1.431E+1	2.952E+1
-1.313E-1	1.425E+1	2.952E+1
-1.313E-1	1.428E+1	2.949E+1
-1.281E-1	1.429E+1	2.945E+1
-1.313E-1	1.422E+1	2.957E+1
-1.297E-1	1.420E+1	2.926E+1
-1.313E-1	1.418E+1	2.943E+1
-1.281E-1	1.415E+1	2.938E+1
-1.313E-1	1.414E+1	2.938E+1
-1.330E-1	1.420E+1	2.967E+1
-1.297E-1	1.407E+1	2.963E+1
-1.297E-1	1.424E+1	2.949E+1
-1.313E-1	1.424E+1	2.949E+1
-1.330E-1	1.440E+1	2.931E+1
-1.330E-1	1.410E+1	2.936E+1
-1.313E-1	1.433E+1	2.947E+1
-1.281E-1	1.424E+1	2.946E+1
-1.297E-1	1.428E+1	2.935E+1
-1.297E-1	1.424E+1	2.953E+1
-1.313E-1	1.416E+1	2.929E+1
-1.281E-1	1.418E+1	2.937E+1
-1.297E-1	1.429E+1	2.932E+1
-1.313E-1	1.422E+1	2.958E+1
-1.249E-1	1.432E+1	2.976E+1
-1.281E-1	1.421E+1	2.955E+1
-1.297E-1	1.431E+1	2.920E+1
-1.313E-1	1.424E+1	2.946E+1
-1.297E-1	1.422E+1	2.952E+1
-1.297E-1	1.428E+1	2.937E+1
-1.313E-1	1.424E+1	2.954E+1
-1.330E-1	1.437E+1	2.952E+1
-1.297E-1	1.427E+1	2.967E+1
-1.313E-1	1.430E+1	2.950E+1
-1.330E-1	1.427E+1	2.947E+1
-1.297E-1	1.419E+1	2.973E+1
-1.313E-1	1.438E+1	2.939E+1
-1.281E-1	1.428E+1	2.938E+1
-1.330E-1	1.445E+1	2.925E+1
-1.346E-1	1.422E+1	2.947E+1
-1.313E-1	1.430E+1	2.956E+1
-1.313E-1	1.440E+1	2.948E+1
-1.297E-1	1.422E+1	2.930E+1
-1.313E-1	1.416E+1	2.942E+1
-1.281E-1	1.429E+1	2.955E+1
-1.297E-1	1.428E+1	2.948E+1
-1.330E-1	1.438E+1	2.955E+1
-1.297E-1	1.436E+1	2.936E+1
-1.297E-1	1.435E+1	2.946E+1
-1.281E-1	1.422E+1	2.934E+1
-1.313E-1	1.418E+1	2.925E+1
-1.313E-1	1.396E+1	2.958E+1
-1.297E-1	1.434E+1	2.936E+1
-1.281E-1	1.436E+1	2.942E+1
-1.313E-1	1.431E+1	2.962E+1
-1.297E-1	1.434E+1	2.961E+1
-1.281E-1	1.428E+1	2.935E+1
-1.313E-1	1.436E+1	2.949E+1
-1.297E-1	1.426E+1	2.933E+1
-1.330E-1	1.421E+1	2.950E+1
-1.265E-1	1.427E+1	2.938E+1
-1.313E-1	1.426E+1	2.959E+1
-1.313E-1	1.416E+1	2.960E+1
-1.297E-1	1.425E+1	2.936E+1
-1.297E-1	1.424E+1	2.957E+1
-1.297E-1	1.426E+1	2.946E+1
-1.313E-1	1.423E+1	2.938E+1
-1.297E-1	1.428E+1	2.967E+1
-1.281E-1	1.406E+1	2.953E+1
-1.297E-1	1.423E+1	2.962E+1
-1.313E-1	1.422E+1	2.937E+1
-1.297E-1	1.409E+1	2.956E+1
-1.313E-1	1.419E+1	2.951E+1
-1.313E-1	1.420E+1	2.954E+1
-1.330E-1	1.424E+1	2.963E+1
-1.297E-1	1.426E+1	2.953E+1
-1.313E-1	1.442E+1	2.941E+1
-1.297E-1	1.441E+1	2.946E+1
-1.330E-1	1.417E+1	2.950E+1
-1.330E-1	1.425E+1	2.959E+1
-1.281E-1	1.437E+1	2.961E+1
-1.313E-1	1.440E+1	2.951E+1
-1.313E-1	1.416E+1	2.917E+1
-1.297E-1	1.430E+1	2.935E+1
-1.297E-1	1.424E+1	2.942E+1
-1.281E-1	1.415E+1	2.945E+1
-1.313E-1	1.429E+1	2.955E+1
-1.313E-1	1.420E+1	2.939E+1
-1.313E-1	1.443E+1	2.934E+1
-1.297E-1	1.427E+1	2.946E+1
-1.313E-1	1.438E+1	2.940E+1
-1.330E-1	1.424E+1	2.933E+1
-1.281E-1	1.428E+1	2.949E+1
-1.297E-1	1.423E+1	2.964E+1
-1.297E-1	1.429E+1	2.940E+1
-1.313E-1	1.415E+1	2.942E+1
-1.281E-1	1.427E+1	2.940E+1
-1.313E-1	1.431E+1	2.934E+1
-1.297E-1	1.417E+1	2.935E+1
-1.330E-1	1.419E+1	2.957E+1
-1.281E-1	1.420E+1	2.949E+1
-1.281E-1	1.432E+1	2.924E+1
-1.297E-1	1.436E+1	2.959E+1
-1.330E-1	1.424E+1	2.959E+1
-1.281E-1	1.424E+1	2.939E+1
-1.281E-1	1.423E+1	2.950E+1
-1.313E-1	1.417E+1	2.939E+1
-1.297E-1	1.435E+1	2.948E+1
-1.281E-1	1.430E+1	2.959E+1
-1.281E-1	1.424E+1	2.950E+1
-1.313E-1	1.417E+1	2.935E+1
-1.297E-1	1.426E+1	2.954E+1
-1.297E-1	1.436E+1	2.963E+1
-1.297E-1	1.427E+1	2.946E+1
-1.297E-1	1.422E+1	2.930E+1
-1.297E-1	1.430E+1	2.958E+1
-1.297E-1	1.423E+1	2.964E+1
-1.281E-1	1.442E+1	2.944E+1
-1.297E-1	1.429E+1	2.961E+1
-1.313E-1	1.426E+1	2.960E+1
-1.330E-1	1.433E+1	2.954E+1
-1.313E-1	1.437E+1	2.949E+1
-1.313E-1	1.430E+1	2.938E+1
-1.297E-1	1.424E+1	2.944E+1
-1.297E-1	1.427E+1	2.949E+1
-1.313E-1	1.425E+1	2.941E+1
-1.281E-1	1.423E+1	2.936E+1
-1.330E-1	1.427E+1	2.948E+1
-1.297E-1	1.437E+1	2.955E+1
-1.281E-1	1.427E+1	2.942E+1
-1.313E-1	1.428E+1	2.963E+1
-1.297E-1	1.440E+1	2.955E+1
-1.330E-1	1.424E+1	2.954E+1
-1.297E-1	1.408E+1	2.945E+1
-1.313E-1	1.432E+1	2.942E+1
-1.330E-1	1.430E+1	2.948E+1
-1.313E-1	1.440E+1	2.965E+1
-1.297E-1	1.421E+1	2.939E+1
-1.297E-1	1.422E+1	2.958E+1
-1.330E-1	1.429E+1	2.950E+1
-1.281E-1	1.425E+1	2.937E+1
-1.281E-1	1.415E+1	2.939E+1
-1.297E-1	1.426E+1	2.951E+1
-1.330E-1	1.424E+1	2.947E+1
-1.281E-1	1.426E+1	2.926E+1
-1.297E-1	1.426E+1	2.941E+1
-1.297E-1	1.423E+1	2.949E+1
-1.313E-1	1.426E+1	2.929E+1
-1.313E-1	1.431E+1	2.920E+1
-1.281E-1	1.427E+1	2.947E+1
-1.330E-1	1.428E+1	2.959E+1
-1.313E-1	1.431E+1	2.925E+1
-1.313E-1	1.434E+1	2.963E+1
-1.281E-1	1.424E+1	2.953E+1
-1.297E-1	1.419E+1	2.969E+1
-1.313E-1	1.427E+1	2.945E+1
-1.281E-1	1.430E+1	2.953E+1
-1.297E-1	1.428E+1	2.957E+1
-1.313E-1	1.421E+1	2.941E+1
-1.313E-1	1.432E+1	2.948E+1
-1.297E-1	1.420E+1	2.946E+1
-1.313E-1	1.417E+1	2.934E+1
-1.297E-1	1.420E+1	2.946E+1
-1.313E-1	1.425E+1	2.947E+1
-1.313E-1	1.431E+1	2.964E+1
-1.297E-1	1.436E+1	2.951E+1
-1.330E-1	1.420E+1	2.949E+1
-1.313E-1	1.437E+1	2.934E+1
-1.297E-1	1.429E+1	2.974E+1
-1.297E-1	1.428E+1	2.942E+1
-1.313E-1	1.417E+1	2.945E+1
-1.313E-1	1.420E+1	2.956E+1
-1.313E-1	1.418E+1	2.938E+1
-1.297E-1	1.441E+1	2.934E+1
-1.346E-1	1.418E+1	2.945E+1
-1.313E-1	1.424E+1	2.932E+1
-1.297E-1	1.414E+1	2.940E+1
-1.297E-1	1.436E+1	2.916E+1
-1.297E-1	1.433E+1	2.939E+1
-1.297E-1	1.431E+1	2.941E+1
-1.330E-1	1.443E+1	2.962E+1
-1.297E-1	1.422E+1	2.934E+1
-1.297E-1	1.418E+1	2.938E+1
-1.313E-1	1.425E+1	2.942E+1
-1.281E-1	1.424E+1	2.946E+1
-1.330E-1	1.432E+1	2.934E+1
-1.313E-1	1.410E+1	2.940E+1
-1.297E-1	1.416E+1	2.958E+1
-1.297E-1	1.423E+1	2.932E+1
-1.313E-1	1.422E+1	2.945E+1
-1.297E-1	1.434E+1	2.951E+1
-1.313E-1	1.423E+1	2.952E+1
-1.265E-1	1.420E+1	2.952E+1
-1.297E-1	1.419E+1	2.924E+1
-1.330E-1	1.424E+1	2.939E+1
-1.297E-1	1.418E+1	2.947E+1
-1.297E-1	1.431E+1	2.929E+1
-1.313E-1	1.435E+1	2.944E+1
-1.330E-1	1.419E+1	2.937E+1
-1.313E-1	1.431E+1	2.948E+1
-1.313E-1	1.424E+1	2.950E+1
-1.330E-1	1.414E+1	2.923E+1
-1.330E-1	1.434E+1	2.941E+1
-1.297E-1	1.432E+1	2.963E+1
-1.297E-1	1.427E+1	2.934E+1
-1.313E-1	1.436E+1	2.917E+1
-1.330E-1	1.426E+1	2.940E+1
-1.297E-1	1.426E+1	2.928E+1
-1.313E-1	1.439E+1	2.962E+1
-1.281E-1	1.414E+1	2.929E+1
-1.297E-1	1.432E+1	2.936E+1
-1.330E-1	1.442E+1	2.950E+1
-1.297E-1	1.429E+1	2.952E+1
-1.281E-1	1.440E+1	2.922E+1
-1.313E-1	1.426E+1	2.952E+1
-1.330E-1	1.425E+1	2.951E+1
-1.297E-1	1.420E+1	2.938E+1
-1.313E-1	1.425E+1	2.937E+1
-1.297E-1	1.426E+1	2.934E+1
-1.297E-1	1.432E+1	2.959E+1
-1.281E-1	1.414E+1	2.937E+1
-1.265E-1	1.413E+1	2.951E+1
-1.313E-1	1.414E+1	2.937E+1
-1.330E-1	1.417E+1	2.960E+1
-1.313E-1	1.424E+1	2.946E+1
-1.297E-1	1.424E+1	2.951E+1
-1.297E-1	1.423E+1	2.934E+1
-1.297E-1	1.428E+1	2.961E+1
-1.313E-1	1.426E+1	2.947E+1
-1.297E-1	1.422E+1	2.970E+1
-1.313E-1	1.414E+1	2.957E+1
-1.313E-1	1.421E+1	2.935E+1
-1.313E-1	1.427E+1	2.933E+1
-1.297E-1	1.433E+1	2.960E+1
-1.297E-1	1.413E+1	2.937E+1
-1.313E-1	1.434E+1	2.931E+1
-1.330E-1	1.426E+1	2.954E+1
-1.297E-1	1.440E+1	2.940E+1
-1.313E-1	1.424E+1	2.940E+1
-1.313E-1	1.428E+1	2.975E+1
-1.297E-1	1.425E+1	2.927E+1
-1.313E-1	1.419E+1	2.947E+1
-1.313E-1	1.420E+1	2.926E+1
-1.313E-1	1.423E+1	2.948E+1
-1.297E-1	1.424E+1	2.934E+1
-1.297E-1	1.425E+1	2.943E+1
-1.297E-1	1.412E+1	2.942E+1
-1.297E-1	1.433E+1	2.954E+1
-1.281E-1	1.429E+1	2.947E+1
-1.313E-1	1.414E+1	2.945E+1
-1.313E-1	1.424E+1	2.947E+1
-1.313E-1	1.422E+1	2.937E+1
-1.281E-1	1.422E+1	2.949E+1
-1.297E-1	1.434E+1	2.948E+1
-1.297E-1	1.425E+1	2.911E+1
-1.297E-1	1.445E+1	2.962E+1
-1.297E-1	1.419E+1	2.927E+1
-1.265E-1	1.439E+1	2.938E+1
-1.313E-1	1.413E+1	2.970E+1
-1.330E-1	1.424E+1	2.940E+1
-1.281E-1	1.418E+1	2.932E+1
-1.330E-1	1.425E+1	2.940E+1
-1.330E-1	1.437E+1	2.933E+1
-1.346E-1	1.432E+1	2.941E+1
-1.297E-1	1.427E+1	2.950E+1
-1.297E-1	1.402E+1	2.938E+1
-1.313E-1	1.422E+1	2.946E+1
-1.330E-1	1.429E+1	2.963E+1
-1.313E-1	1.423E+1	2.936E+1
-1.313E-1	1.423E+1	2.950E+1
-1.297E-1	1.431E+1	2.924E+1
-1.346E-1	1.415E+1	2.923E+1
-1.281E-1	1.410E+1	2.952E+1
-1.313E-1	1.433E+1	2.952E+1
-1.330E-1	1.425E+1	2.942E+1
-1.330E-1	1.429E+1	2.952E+1
-1.313E-1	1.431E+1	2.938E+1
-1.313E-1	1.434E+1	2.949E+1
-1.297E-1	1.419E+1	2.952E+1
-1.297E-1	1.429E+1	2.953E+1
-1.281E-1	1.421E+1	2.929E+1
-1.297E-1	1.431E+1	2.947E+1
-1.330E-1	1.442E+1	2.955E+1
-1.330E-1	1.424E+1	2.936E+1
-1.281E-1	1.409E+1	2.934E+1
-1.297E-1	1.411E+1	2.959E+1
-1.330E-1	1.437E+1	2.932E+1
-1.313E-1	1.414E+1	2.922E+1
-1.297E-1	1.406E+1	2.946E+1
-1.297E-1	1.428E+1	2.949E+1
-1.313E-1	1.431E+1	2.944E+1
-1.281E-1	1.431E+1	2.937E+1
-1.313E-1	1.424E+1	2.945E+1
-1.297E-1	1.432E+1	2.942E+1
-1.313E-1	1.412E+1	2.955E+1
-1.297E-1	1.419E+1	2.939E+1
-1.297E-1	1.426E+1	2.950E+1
-1.281E-1	1.411E+1	2.928E+1
-1.313E-1	1.434E+1	2.950E+1
-1.313E-1	1.435E+1	2.944E+1
-1.297E-1	1.413E+1	2.948E+1
-1.249E-1	1.410E+1	2.941E+1
-1.313E-1	1.422E+1	2.949E+1
-1.297E-1	1.422E+1	2.942E+1
-1.297E-1	1.414E+1	2.941E+1
-1.281E-1	1.433E+1	2.946E+1
-1.330E-1	1.420E+1	2.936E+1
-1.313E-1	1.410E+1	2.941E+1
-1.297E-1	1.441E+1	2.941E+1
-1.313E-1	1.429E+1	2.951E+1
-1.346E-1	1.420E+1	2.937E+1
-1.281E-1	1.419E+1	2.931E+1
-1.313E-1	1.422E+1	2.942E+1
-1.313E-1	1.428E+1	2.940E+1
-1.330E-1	1.429E+1	2.948E+1
-1.330E-1	1.423E+1	2.939E+1
-1.297E-1	1.414E+1	2.953E+1
-1.313E-1	1.432E+1	2.927E+1
-1.297E-1	1.439E+1	2.950E+1
-1.297E-1	1.415E+1	2.939E+1
-1.313E-1	1.422E+1	2.924E+1
-1.297E-1	1.417E+1	2.949E+1
-1.297E-1	1.419E+1	2.933E+1
-1.330E-1	1.439E+1	2.930E+1
-1.281E-1	1.432E+1	2.953E+1
-1.281E-1	1.426E+1	2.927E+1
-1.313E-1	1.431E+1	2.925E+1
-1.313E-1	1.430E+1	2.941E+1
-1.313E-1	1.437E+1	2.935E+1
-1.297E-1	1.425E+1	2.937E+1
-1.346E-1	1.429E+1	2.932E+1
-1.297E-1	1.416E+1	2.932E+1
-1.281E-1	1.433E+1	2.942E+1
-1.281E-1	1.413E+1	2.955E+1
-1.330E-1	1.419E+1	2.923E+1
-1.313E-1	1.429E+1	2.952E+1
-1.297E-1	1.435E+1	2.934E+1
-1.281E-1	1.431E+1	2.930E+1
-1.297E-1	1.436E+1	2.925E+1
-1.313E-1	1.430E+1	2.937E+1
-1.313E-1	1.437E+1	2.933E+1
-1.281E-1	1.427E+1	2.928E+1
-1.313E-1	1.417E+1	2.945E+1
-1.313E-1	1.411E+1	2.946E+1
-1.313E-1	1.425E+1	2.914E+1
-1.313E-1	1.429E+1	2.945E+1
-1.313E-1	1.431E+1	2.936E+1
-1.297E-1	1.427E+1	2.961E+1
-1.313E-1	1.441E+1	2.925E+1
-1.297E-1	1.431E+1	2.941E+1
-1.297E-1	1.421E+1	2.960E+1
-1.297E-1	1.430E+1	2.951E+1
-1.297E-1	1.427E+1	2.926E+1
-1.330E-1	1.428E+1	2.938E+1
-1.330E-1	1.426E+1	2.956E+1
-1.281E-1	1.420E+1	2.946E+1
-1.265E-1	1.437E+1	2.940E+1
-1.297E-1	1.441E+1	2.956E+1
-1.297E-1	1.413E+1	2.956E+1
-1.346E-1	1.441E+1	2.946E+1
-1.297E-1	1.426E+1	2.940E+1
-1.297E-1	1.433E+1	2.939E+1
-1.330E-1	1.426E+1	2.949E+1
-1.313E-1	1.419E+1	2.939E+1
-1.281E-1	1.432E+1	2.927E+1
-1.313E-1	1.425E+1	2.944E+1
-1.297E-1	1.421E+1	2.946E+1
-1.330E-1	1.431E+1	2.944E+1
-1.313E-1	1.426E+1	2.932E+1
-1.281E-1	1.416E+1	2.946E+1
-1.281E-1	1.434E+1	2.939E+1
-1.313E-1	1.422E+1	2.948E+1
-1.265E-1	1.426E+1	2.956E+1
-1.297E-1	1.424E+1	2.934E+1
-1.297E-1	1.437E+1	2.924E+1
-1.313E-1	1.415E+1	2.930E+1
-1.281E-1	1.429E+1	2.953E+1
-1.313E-1	1.440E+1	2.941E+1
-1.330E-1	1.437E+1	2.934E+1
-1.297E-1	1.415E+1	2.928E+1
-1.281E-1	1.427E+1	2.924E+1
-1.297E-1	1.424E+1	2.945E+1
-1.330E-1	1.420E+1	2.935E+1
-1.330E-1	1.423E+1	2.926E+1
-1.330E-1	1.425E+1	2.957E+1
-1.281E-1	1.427E+1	2.944E+1
-1.330E-1	1.433E+1	2.940E+1
-1.313E-1	1.433E+1	2.942E+1
-1.297E-1	1.430E+1	2.969E+1
-1.313E-1	1.429E+1	2.956E+1
-1.313E-1	1.449E+1	2.955E+1
-1.297E-1	1.431E+1	2.937E+1
-1.330E-1	1.415E+1	2.962E+1
-1.313E-1	1.422E+1	2.987E+1
-1.330E-1	1.430E+1	2.948E+1
-1.297E-1	1.438E+1	2.927E+1
-1.265E-1	1.436E+1	2.933E+1
-1.313E-1	1.429E+1	2.939E+1
-1.330E-1	1.437E+1	2.941E+1
-1.281E-1	1.417E+1	2.934E+1
-1.297E-1	1.414E+1	2.948E+1
-1.281E-1	1.424E+1	2.939E+1
-1.297E-1	1.414E+1	2.924E+1
-1.346E-1	1.429E+1	2.951E+1
-1.330E-1	1.430E+1	2.959E+1
-1.330E-1	1.435E+1	2.934E+1
-1.330E-1	1.436E+1	2.939E+1
-1.330E-1	1.427E+1	2.930E+1
-1.297E-1	1.435E+1	2.938E+1
-1.313E-1	1.419E+1	2.932E+1
-1.281E-1	1.420E+1	2.944E+1
-1.313E-1	1.438E+1	2.953E+1
-1.297E-1	1.428E+1	2.949E+1
-1.297E-1	1.430E+1	2.959E+1
-1.297E-1	1.427E+1	2.938E+1
-1.313E-1	1.426E+1	2.953E+1
-1.297E-1	1.416E+1	2.948E+1
-1.281E-1	1.421E+1	2.954E+1
-1.297E-1	1.420E+1	2.917E+1
-1.297E-1	1.433E+1	2.935E+1
-1.281E-1	1.435E+1	2.943E+1
-1.297E-1	1.422E+1	2.952E+1
-1.313E-1	1.424E+1	2.934E+1
-1.297E-1	1.423E+1	2.951E+1
-1.281E-1	1.419E+1	2.933E+1
-1.281E-1	1.437E+1	2.933E+1
-1.330E-1	1.416E+1	2.953E+1
-1.313E-1	1.432E+1	2.931E+1
-1.330E-1	1.421E+1	2.927E+1
-1.313E-1	1.430E+1	2.926E+1
-1.330E-1	1.427E+1	2.950E+1
-1.313E-1	1.418E+1	2.939E+1
-1.297E-1	1.431E+1	2.952E+1
-1.281E-1	1.425E+1	2.937E+1
-1.330E-1	1.415E+1	2.940E+1
-1.313E-1	1.443E+1	2.958E+1
-1.297E-1	1.424E+1	2.925E+1
-1.297E-1	1.426E+1	2.943E+1
-1.313E-1	1.429E+1	2.922E+1
-1.297E-1	1.431E+1	2.942E+1
-1.297E-1	1.422E+1	2.944E+1
-1.330E-1	1.411E+1	2.937E+1
-1.313E-1	1.427E+1	2.947E+1
-1.330E-1	1.422E+1	2.959E+1
-1.297E-1	1.417E+1	2.939E+1
-1.297E-1	1.430E+1	2.955E+1
-1.313E-1	1.419E+1	2.934E+1
-1.297E-1	1.426E+1	2.942E+1
-1.281E-1	1.437E+1	2.940E+1
-1.281E-1	1.432E+1	2.938E+1
-1.330E-1	1.428E+1	2.928E+1
-1.297E-1	1.424E+1	2.943E+1
-1.297E-1	1.426E+1	2.937E+1
-1.297E-1	1.425E+1	2.959E+1
-1.297E-1	1.411E+1	2.952E+1
-1.330E-1	1.413E+1	2.941E+1
-1.313E-1	1.432E+1	2.929E+1
-1.297E-1	1.434E+1	2.934E+1
-1.297E-1	1.431E+1	2.928E+1
-1.313E-1	1.423E+1	2.961E+1
-1.313E-1	1.433E+1	2.928E+1
-1.313E-1	1.429E+1	2.937E+1
-1.313E-1	1.431E+1	2.947E+1
-1.313E-1	1.440E+1	2.955E+1
-1.281E-1	1.419E+1	2.944E+1
-1.297E-1	1.408E+1	2.955E+1
-1.346E-1	1.423E+1	2.939E+1
-1.313E-1	1.430E+1	2.938E+1
-1.281E-1	1.426E+1	2.944E+1
-1.313E-1	1.422E+1	2.935E+1
-1.313E-1	1.435E+1	2.937E+1
-1.297E-1	1.416E+1	2.953E+1
-1.313E-1	1.423E+1	2.947E+1
-1.297E-1	1.427E+1	2.936E+1
-1.297E-1	1.438E+1	2.938E+1
-1.313E-1	1.433E+1	2.947E+1
-1.281E-1	1.430E+1	2.951E+1
-1.297E-1	1.426E+1	2.936E+1
-1.297E-1	1.420E+1	2.946E+1
-1.297E-1	1.425E+1	2.943E+1
-1.281E-1	1.407E+1	2.939E+1
-1.313E-1	1.432E+1	2.935E+1
-1.330E-1	1.440E+1	2.930E+1
-1.297E-1	1.415E+1	2.935E+1
-1.313E-1	1.434E+1	2.926E+1
-1.313E-1	1.426E+1	2.960E+1
-1.330E-1	1.416E+1	2.928E+1
-1.297E-1	1.438E+1	2.950E+1
-1.297E-1	1.425E+1	2.935E+1
-1.313E-1	1.433E+1	2.938E+1
-1.281E-1	1.426E+1	2.936E+1
-1.313E-1	1.431E+1	2.938E+1
-1.281E-1	1.416E+1	2.940E+1
-1.313E-1	1.426E+1	2.963E+1
-1.313E-1	1.435E+1	2.933E+1
-1.313E-1	1.429E+1	2.939E+1
-1.297E-1	1.423E+1	2.950E+1
-1.297E-1	1.432E+1	2.963E+1
-1.297E-1	1.414E+1	2.960E+1
-1.297E-1	1.422E+1	2.935E+1
-1.313E-1	1.414E+1	2.928E+1
-1.297E-1	1.419E+1	2.941E+1
-1.330E-1	1.421E+1	2.928E+1
-1.297E-1	1.430E+1	2.939E+1
-1.281E-1	1.422E+1	2.948E+1
-1.297E-1	1.407E+1	2.942E+1
-1.313E-1	1.423E+1	2.925E+1
-1.330E-1	1.422E+1	2.952E+1
-1.265E-1	1.437E+1	2.927E+1
-1.313E-1	1.423E+1	2.943E+1
-1.313E-1	1.430E+1	2.937E+1
-1.313E-1	1.416E+1	2.942E+1
-1.281E-1	1.433E+1	2.945E+1
-1.313E-1	1.433E+1	2.948E+1
-1.346E-1	1.424E+1	2.939E+1
-1.313E-1	1.421E+1	2.925E+1
-1.297E-1	1.425E+1	2.929E+1
-1.281E-1	1.424E+1	2.918E+1
-1.297E-1	1.419E+1	2.932E+1
-1.313E-1	1.438E+1	2.966E+1
-1.313E-1	1.433E+1	2.920E+1
-1.313E-1	1.426E+1	2.922E+1
-1.297E-1	1.428E+1	2.932E+1
-1.313E-1	1.428E+1	2.946E+1
-1.297E-1	1.415E+1	2.948E+1
-1.313E-1	1.421E+1	2.948E+1
-1.313E-1	1.420E+1	2.944E+1
-1.297E-1	1.434E+1	2.916E+1
-1.313E-1	1.438E+1	2.938E+1
-1.313E-1	1.433E+1	2.948E+1
-1.297E-1	1.436E+1	2.935E+1
-1.330E-1	1.421E+1	2.936E+1
-1.297E-1	1.430E+1	2.937E+1
-1.313E-1	1.426E+1	2.935E+1
-1.281E-1	1.432E+1	2.954E+1
-1.297E-1	1.430E+1	2.936E+1
-1.313E-1	1.418E+1	2.936E+1
-1.313E-1	1.413E+1	2.938E+1
-1.346E-1	1.441E+1	2.917E+1
-1.313E-1	1.402E+1	2.922E+1
-1.297E-1	1.423E+1	2.950E+1
-1.313E-1	1.425E+1	2.936E+1
-1.313E-1	1.434E+1	2.925E+1
-1.313E-1	1.420E+1	2.933E+1
-1.330E-1	1.421E+1	2.929E+1
-1.297E-1	1.432E+1	2.936E+1
-1.313E-1	1.406E+1	2.944E+1
-1.297E-1	1.440E+1	2.947E+1
-1.313E-1	1.429E+1	2.942E+1
-1.297E-1	1.433E+1	2.931E+1
-1.313E-1	1.422E+1	2.931E+1
-1.313E-1	1.431E+1	2.948E+1
-1.281E-1	1.413E+1	2.945E+1
-1.265E-1	1.418E+1	2.913E+1
-1.313E-1	1.428E+1	2.922E+1
-1.330E-1	1.424E+1	2.941E+1
-1.281E-1	1.432E+1	2.924E+1
-1.313E-1	1.412E+1	2.941E+1
-1.330E-1	1.421E+1	2.943E+1
-1.346E-1	1.426E+1	2.950E+1
-1.313E-1	1.428E+1	2.924E+1
-1.297E-1	1.418E+1	2.941E+1
-1.313E-1	1.428E+1	2.964E+1
-1.330E-1	1.404E+1	2.961E+1
-1.281E-1	1.414E+1	2.955E+1
-1.313E-1	1.431E+1	2.941E+1
-1.313E-1	1.424E+1	2.956E+1
-1.297E-1	1.423E+1	2.946E+1
-1.297E-1	1.426E+1	2.949E+1
-1.313E-1	1.403E+1	2.944E+1
-1.297E-1	1.411E+1	2.939E+1
-1.330E-1	1.431E+1	2.939E+1
-1.297E-1	1.413E+1	2.926E+1
-1.297E-1	1.418E+1	2.919E+1
-1.330E-1	1.423E+1	2.946E+1
-1.330E-1	1.431E+1	2.940E+1
-1.297E-1	1.433E+1	2.928E+1
-1.313E-1	1.431E+1	2.939E+1
-1.313E-1	1.420E+1	2.952E+1
-1.330E-1	1.427E+1	2.919E+1
-1.297E-1	1.433E+1	2.952E+1
-1.313E-1	1.408E+1	2.955E+1
-1.330E-1	1.429E+1	2.945E+1
-1.346E-1	1.421E+1	2.940E+1
-1.313E-1	1.407E+1	2.947E+1
-1.313E-1	1.421E+1	2.938E+1
-1.297E-1	1.412E+1	2.937E+1
-1.297E-1	1.423E+1	2.933E+1
-1.297E-1	1.436E+1	2.938E+1
-1.297E-1	1.422E+1	2.943E+1
-1.330E-1	1.429E+1	2.941E+1
-1.313E-1	1.421E+1	2.947E+1
-1.313E-1	1.426E+1	2.933E+1
-1.313E-1	1.434E+1	2.946E+1
-1.313E-1	1.428E+1	2.941E+1
-1.313E-1	1.424E+1	2.928E+1
-1.297E-1	1.430E+1	2.936E+1
-1.297E-1	1.424E+1	2.947E+1
-1.330E-1	1.425E+1	2.955E+1
-1.346E-1	1.435E+1	2.922E+1
-1.281E-1	1.422E+1	2.950E+1
-1.297E-1	1.428E+1	2.929E+1
-1.313E-1	1.423E+1	2.933E+1
-1.330E-1	1.437E+1	2.953E+1
-1.281E-1	1.419E+1	2.959E+1
-1.297E-1	1.435E+1	2.925E+1
-1.313E-1	1.418E+1	2.922E+1
-1.297E-1	1.434E+1	2.926E+1
-1.297E-1	1.438E+1	2.936E+1
-1.297E-1	1.421E+1	2.924E+1
-1.330E-1	1.430E+1	2.930E+1
-1.297E-1	1.442E+1	2.936E+1
-1.313E-1	1.434E+1	2.941E+1
-1.297E-1	1.413E+1	2.948E+1
-1.313E-1	1.411E+1	2.921E+1
-1.297E-1	1.418E+1	2.949E+1
-1.346E-1	1.412E+1	2.933E+1
-1.330E-1	1.415E+1	2.952E+1
-1.297E-1	1.423E+1	2.952E+1
-1.346E-1	1.442E+1	2.931E+1
-1.313E-1	1.424E+1	2.919E+1
-1.313E-1	1.421E+1	2.953E+1
-1.313E-1	1.426E+1	2.945E+1
-1.330E-1	1.416E+1	2.954E+1
-1.297E-1	1.427E+1	2.923E+1
-1.297E-1	1.425E+1	2.916E+1
-1.346E-1	1.428E+1	2.944E+1
-1.297E-1	1.429E+1	2.951E+1
-1.281E-1	1.429E+1	2.934E+1
-1.297E-1	1.439E+1	2.932E+1
-1.297E-1	1.428E+1	2.923E+1
-1.297E-1	1.432E+1	2.931E+1
-1.249E-1	1.415E+1	2.956E+1
-1.297E-1	1.426E+1	2.942E+1
-1.313E-1	1.423E+1	2.941E+1
-1.313E-1	1.425E+1	2.950E+1
-1.297E-1	1.420E+1	2.936E+1
-1.297E-1	1.423E+1	2.928E+1
-1.313E-1	1.424E+1	2.938E+1
-1.297E-1	1.438E+1	2.971E+1
-1.265E-1	1.430E+1	2.929E+1
-1.297E-1	1.430E+1	2.940E+1
-1.313E-1	1.431E+1	2.924E+1
-1.297E-1	1.422E+1	2.923E+1
-1.313E-1	1.419E+1	2.928E+1
-1.313E-1	1.422E+1	2.915E+1
-1.313E-1	1.420E+1	2.937E+1
-1.313E-1	1.419E+1	2.952E+1
-1.297E-1	1.416E+1	2.960E+1
-1.297E-1	1.427E+1	2.934E+1
-1.346E-1	1.434E+1	2.927E+1
-1.313E-1	1.402E+1	2.960E+1
-1.297E-1	1.415E+1	2.945E+1
-1.297E-1	1.423E+1	2.934E+1
-1.313E-1	1.425E+1	2.927E+1
-1.281E-1	1.421E+1	2.956E+1
-1.313E-1	1.423E+1	2.941E+1
-1.313E-1	1.429E+1	2.934E+1
-1.330E-1	1.425E+1	2.950E+1
-1.313E-1	1.423E+1	2.949E+1
-1.313E-1	1.420E+1	2.961E+1
-1.313E-1	1.429E+1	2.928E+1
-1.330E-1	1.431E+1	2.936E+1
-1.281E-1	1.434E+1	2.948E+1
-1.297E-1	1.434E+1	2.925E+1
-1.297E-1	1.421E+1	2.932E+1
-1.313E-1	1.439E+1	2.929E+1
-1.297E-1	1.425E+1	2.914E+1
-1.313E-1	1.426E+1	2.954E+1
-1.297E-1	1.429E+1	2.927E+1
-1.330E-1	1.423E+1	2.948E+1
-1.330E-1	1.439E+1	2.945E+1
-1.265E-1	1.423E+1	2.947E+1
-1.313E-1	1.422E+1	2.958E+1
-1.330E-1	1.428E+1	2.950E+1
-1.313E-1	1.405E+1	2.930E+1
-1.297E-1	1.430E+1	2.954E+1
-1.297E-1	1.427E+1	2.920E+1
-1.313E-1	1.412E+1	2.958E+1
-1.330E-1	1.429E+1	2.934E+1
-1.330E-1	1.425E+1	2.943E+1
-1.281E-1	1.428E+1	2.919E+1
-1.330E-1	1.433E+1	2.954E+1
-1.330E-1	1.435E+1	2.900E+1
-1.297E-1	1.423E+1	2.935E+1
-1.313E-1	1.425E+1	2.946E+1
-1.313E-1	1.418E+1	2.940E+1
-1.346E-1	1.420E+1	2.927E+1
-1.281E-1	1.409E+1	2.952E+1
-1.297E-1	1.430E+1	2.923E+1
-1.313E-1	1.421E+1	2.934E+1
-1.297E-1	1.426E+1	2.929E+1
-1.281E-1	1.434E+1	2.937E+1
-1.297E-1	1.429E+1	2.922E+1
-1.313E-1	1.437E+1	2.920E+1
-1.313E-1	1.432E+1	2.924E+1
-1.281E-1	1.420E+1	2.941E+1
-1.313E-1	1.425E+1	2.938E+1
-1.346E-1	1.432E+1	2.966E+1
-1.297E-1	1.425E+1	2.960E+1
-1.297E-1	1.424E+1	2.960E+1
-1.330E-1	1.414E+1	2.947E+1
-1.330E-1	1.423E+1	2.939E+1
-1.313E-1	1.423E+1	2.920E+1
-1.313E-1	1.424E+1	2.952E+1
-1.281E-1	1.432E+1	2.924E+1
-1.313E-1	1.419E+1	2.926E+1
-1.313E-1	1.434E+1	2.946E+1
-1.265E-1	1.438E+1	2.946E+1
-1.297E-1	1.417E+1	2.920E+1
-1.330E-1	1.426E+1	2.924E+1
-1.346E-1	1.435E+1	2.939E+1
-1.313E-1	1.426E+1	2.957E+1
-1.313E-1	1.412E+1	2.939E+1
-1.330E-1	1.415E+1	2.941E+1
-1.297E-1	1.420E+1	2.921E+1
-1.281E-1	1.416E+1	2.957E+1
-1.297E-1	1.430E+1	2.943E+1
-1.330E-1	1.430E+1	2.953E+1
-1.313E-1	1.425E+1	2.937E+1
-1.313E-1	1.427E+1	2.913E+1
-1.330E-1	1.425E+1	2.927E+1
-1.313E-1	1.432E+1	2.929E+1
-1.297E-1	1.435E+1	2.954E+1
-1.330E-1	1.416E+1	2.933E+1
-1.297E-1	1.424E+1	2.939E+1
-1.313E-1	1.420E+1	2.947E+1
-1.330E-1	1.419E+1	2.945E+1
-1.313E-1	1.420E+1	2.958E+1
-1.313E-1	1.424E+1	2.946E+1
-1.330E-1	1.420E+1	2.944E+1
-1.297E-1	1.427E+1	2.933E+1
-1.297E-1	1.428E+1	2.946E+1
-1.297E-1	1.420E+1	2.952E+1
-1.330E-1	1.417E+1	2.939E+1
-1.281E-1	1.420E+1	2.925E+1
-1.281E-1	1.422E+1	2.936E+1
-1.313E-1	1.430E+1	2.939E+1
-1.346E-1	1.422E+1	2.930E+1
-1.313E-1	1.439E+1	2.934E+1
-1.313E-1	1.425E+1	2.933E+1
-1.281E-1	1.428E+1	2.932E+1
-1.313E-1	1.411E+1	2.940E+1
-1.330E-1	1.423E+1	2.935E+1
-1.330E-1	1.425E+1	2.927E+1
-1.330E-1	1.432E+1	2.957E+1
-1.313E-1	1.430E+1	2.945E+1
-1.330E-1	1.422E+1	2.949E+1
-1.265E-1	1.419E+1	2.953E+1
-1.313E-1	1.433E+1	2.933E+1
-1.313E-1	1.425E+1	2.923E+1
-1.313E-1	1.422E+1	2.935E+1
-1.265E-1	1.434E+1	2.931E+1
-1.297E-1	1.429E+1	2.949E+1
-1.281E-1	1.430E+1	2.931E+1
-1.330E-1	1.423E+1	2.938E+1
-1.313E-1	1.427E+1	2.931E+1
-1.330E-1	1.428E+1	2.937E+1
-1.313E-1	1.431E+1	2.930E+1
-1.313E-1	1.431E+1	2.955E+1
-1.297E-1	1.425E+1	2.941E+1
-1.281E-1	1.430E+1	2.945E+1
-1.281E-1	1.437E+1	2.936E+1
-1.313E-1	1.421E+1	2.936E+1
-1.313E-1	1.422E+1	2.932E+1
-1.313E-1	1.411E+1	2.932E+1
-1.313E-1	1.419E+1	2.940E+1
-1.330E-1	1.429E+1	2.939E+1
-1.313E-1	1.411E+1	2.962E+1
-1.297E-1	1.434E+1	2.935E+1
-1.330E-1	1.430E+1	2.935E+1
-1.313E-1	1.426E+1	2.911E+1
-1.297E-1	1.424E+1	2.946E+1
-1.297E-1	1.426E+1	2.921E+1
-1.313E-1	1.439E+1	2.940E+1
-1.313E-1	1.420E+1	2.940E+1
-1.281E-1	1.414E+1	2.936E+1
-1.297E-1	1.431E+1	2.932E+1
-1.330E-1	1.427E+1	2.935E+1
-1.330E-1	1.420E+1	2.933E+1
-1.297E-1	1.435E+1	2.932E+1
-1.330E-1	1.419E+1	2.943E+1
-1.297E-1	1.431E+1	2.927E+1
-1.313E-1	1.431E+1	2.941E+1
-1.313E-1	1.424E+1	2.946E+1
-1.297E-1	1.428E+1	2.946E+1
-1.297E-1	1.431E+1	2.935E+1
-1.330E-1	1.423E+1	2.955E+1
-1.297E-1	1.426E+1	2.959E+1
-1.313E-1	1.443E+1	2.942E+1
-1.313E-1	1.420E+1	2.947E+1
-1.313E-1	1.422E+1	2.953E+1
-1.297E-1	1.416E+1	2.958E+1
-1.297E-1	1.422E+1	2.957E+1
-1.313E-1	1.411E+1	2.952E+1
-1.313E-1	1.432E+1	2.937E+1
-1.281E-1	1.440E+1	2.945E+1
-1.313E-1	1.423E+1	2.960E+1
-1.330E-1	1.420E+1	2.921E+1
-1.313E-1	1.443E+1	2.956E+1
-1.281E-1	1.430E+1	2.957E+1
-1.330E-1	1.420E+1	2.944E+1
-1.330E-1	1.426E+1	2.923E+1
-1.330E-1	1.426E+1	2.939E+1
-1.297E-1	1.425E+1	2.935E+1
-1.313E-1	1.421E+1	2.936E+1
-1.330E-1	1.422E+1	2.947E+1
-1.313E-1	1.425E+1	2.952E+1
-1.297E-1	1.433E+1	2.930E+1
-1.281E-1	1.419E+1	2.923E+1
-1.330E-1	1.434E+1	2.934E+1
-1.313E-1	1.427E+1	2.944E+1
-1.313E-1	1.437E+1	2.936E+1
-1.313E-1	1.422E+1	2.951E+1
-1.313E-1	1.415E+1	2.958E+1
-1.313E-1	1.445E+1	2.931E+1
-1.297E-1	1.417E+1	2.934E+1
-1.313E-1	1.402E+1	2.929E+1
-1.330E-1	1.414E+1	2.930E+1
-1.313E-1	1.418E+1	2.937E+1
-1.313E-1	1.419E+1	2.938E+1
-1.313E-1	1.437E+1	2.940E+1
-1.313E-1	1.414E+1	2.937E+1
-1.330E-1	1.430E+1	2.949E+1
-1.281E-1	1.418E+1	2.941E+1
-1.313E-1	1.427E+1	2.951E+1
-1.330E-1	1.422E+1	2.940E+1
-1.297E-1	1.430E+1	2.926E+1
-1.297E-1	1.423E+1	2.925E+1
-1.313E-1	1.424E+1	2.934E+1
-1.330E-1	1.425E+1	2.945E+1
-1.313E-1	1.421E+1	2.936E+1
-1.297E-1	1.430E+1	2.961E+1
-1.281E-1	1.430E+1	2.962E+1
-1.313E-1	1.412E+1	2.947E+1
-1.330E-1	1.421E+1	2.952E+1
-1.297E-1	1.416E+1	2.930E+1
-1.281E-1	1.433E+1	2.935E+1
-1.313E-1	1.432E+1	2.923E+1
-1.313E-1	1.426E+1	2.969E+1
-1.297E-1	1.423E+1	2.950E+1
-1.313E-1	1.423E+1	2.926E+1
-1.330E-1	1.411E+1	2.947E+1
-1.330E-1	1.433E+1	2.946E+1
-1.281E-1	1.429E+1	2.917E+1
-1.330E-1	1.438E+1	2.926E+1
-1.313E-1	1.426E+1	2.943E+1
-1.346E-1	1.428E+1	2.941E+1
-1.297E-1	1.434E+1	2.951E+1
-1.313E-1	1.414E+1	2.924E+1
-1.313E-1	1.442E+1	2.937E+1
-1.330E-1	1.427E+1	2.971E+1
-1.297E-1	1.430E+1	2.944E+1
-1.297E-1	1.422E+1	2.920E+1
-1.313E-1	1.422E+1	2.925E+1
-1.313E-1	1.424E+1	2.940E+1
-1.281E-1	1.419E+1	2.951E+1
-1.297E-1	1.421E+1	2.939E+1
-1.313E-1	1.429E+1	2.927E+1
-1.313E-1	1.421E+1	2.932E+1
-1.297E-1	1.418E+1	2.940E+1
-1.281E-1	1.420E+1	2.941E+1
-1.313E-1	1.434E+1	2.928E+1
-1.330E-1	1.428E+1	2.944E+1
-1.281E-1	1.430E+1	2.937E+1
-1.313E-1	1.422E+1	2.914E+1
-1.330E-1	1.431E+1	2.945E+1
-1.297E-1	1.433E+1	2.944E+1
-1.313E-1	1.434E+1	2.953E+1
-1.313E-1	1.424E+1	2.944E+1
-1.313E-1	1.438E+1	2.948E+1
-1.313E-1	1.438E+1	2.944E+1
-1.313E-1	1.415E+1	2.943E+1
-1.313E-1	1.425E+1	2.953E+1
-1.281E-1	1.435E+1	2.957E+1
-1.330E-1	1.425E+1	2.935E+1
-1.330E-1	1.432E+1	2.922E+1
-1.313E-1	1.428E+1	2.939E+1
-1.330E-1	1.422E+1	2.942E+1
-1.313E-1	1.424E+1	2.933E+1
-1.313E-1	1.428E+1	2.941E+1
-1.281E-1	1.430E+1	2.938E+1
-1.313E-1	1.422E+1	2.936E+1
-1.330E-1	1.434E+1	2.935E+1
-1.297E-1	1.424E+1	2.947E+1
-1.297E-1	1.419E+1	2.970E+1
-1.346E-1	1.423E+1	2.944E+1
-1.330E-1	1.427E+1	2.928E+1
-1.330E-1	1.430E+1	2.929E+1
-1.297E-1	1.434E+1	2.945E+1
-1.297E-1	1.437E+1	2.948E+1
-1.330E-1	1.424E+1	2.933E+1
-1.330E-1	1.428E+1	2.948E+1
-1.330E-1	1.432E+1	2.936E+1
-1.346E-1	1.439E+1	2.954E+1
-1.330E-1	1.432E+1	2.958E+1
-1.297E-1	1.428E+1	2.944E+1
-1.281E-1	1.424E+1	2.946E+1
-1.330E-1	1.426E+1	2.951E+1
-1.313E-1	1.416E+1	2.931E+1
-1.297E-1	1.425E+1	2.925E+1
-1.313E-1	1.424E+1	2.939E+1
-1.297E-1	1.414E+1	2.921E+1
-1.330E-1	1.425E+1	2.940E+1
-1.330E-1	1.434E+1	2.935E+1
-1.297E-1	1.425E+1	2.943E+1
-1.313E-1	1.435E+1	2.946E+1
-1.313E-1	1.430E+1	2.947E+1
-1.313E-1	1.414E+1	2.963E+1
-1.297E-1	1.423E+1	2.940E+1
-1.313E-1	1.435E+1	2.944E+1
-1.297E-1	1.413E+1	2.948E+1
-1.313E-1	1.431E+1	2.938E+1
-1.265E-1	1.431E+1	2.959E+1
-1.313E-1	1.424E+1	2.954E+1
-1.346E-1	1.438E+1	2.939E+1
-1.297E-1	1.429E+1	2.935E+1
-1.297E-1	1.424E+1	2.948E+1
-1.313E-1	1.420E+1	2.958E+1
-1.297E-1	1.436E+1	2.920E+1
-1.297E-1	1.417E+1	2.920E+1
-1.313E-1	1.429E+1	2.957E+1
-1.346E-1	1.433E+1	2.939E+1
-1.281E-1	1.429E+1	2.929E+1
-1.297E-1	1.424E+1	2.950E+1
-1.281E-1	1.419E+1	2.948E+1
-1.313E-1	1.431E+1	2.941E+1
-1.313E-1	1.428E+1	2.961E+1
-1.313E-1	1.428E+1	2.937E+1
-1.313E-1	1.418E+1	2.942E+1
-1.313E-1	1.421E+1	2.951E+1
-1.313E-1	1.422E+1	2.922E+1
-1.313E-1	1.422E+1	2.927E+1
-1.297E-1	1.428E+1	2.939E+1
-1.313E-1	1.419E+1	2.963E+1
-1.330E-1	1.425E+1	2.944E+1
-1.281E-1	1.441E+1	2.950E+1
-1.297E-1	1.433E+1	2.942E+1
-1.330E-1	1.434E+1	2.953E+1
-1.313E-1	1.424E+1	2.927E+1
-1.297E-1	1.430E+1	2.935E+1
-1.297E-1	1.416E+1	2.952E+1
-1.313E-1	1.436E+1	2.943E+1
-1.297E-1	1.421E+1	2.947E+1
-1.330E-1	1.413E+1	2.929E+1
-1.297E-1	1.420E+1	2.934E+1
-1.346E-1	1.432E+1	2.944E+1
-1.313E-1	1.439E+1	2.938E+1
-1.297E-1	1.417E+1	2.927E+1
-1.313E-1	1.415E+1	2.940E+1
-1.330E-1	1.425E+1	2.918E+1
-1.297E-1	1.421E+1	2.912E+1
-1.330E-1	1.417E+1	2.916E+1
-1.313E-1	1.427E+1	2.950E+1
-1.330E-1	1.432E+1	2.927E+1
-1.297E-1	1.418E+1	2.953E+1
-1.297E-1	1.436E+1	2.948E+1
-1.297E-1	1.427E+1	2.933E+1
-1.297E-1	1.438E+1	2.943E+1
-1.330E-1	1.423E+1	2.932E+1
-1.313E-1	1.420E+1	2.909E+1
-1.297E-1	1.419E+1	2.947E+1
-1.346E-1	1.424E+1	2.928E+1
-1.330E-1	1.419E+1	2.935E+1
-1.281E-1	1.406E+1	2.931E+1
-1.313E-1	1.432E+1	2.942E+1
-1.313E-1	1.418E+1	2.934E+1
-1.313E-1	1.427E+1	2.910E+1
-1.297E-1	1.406E+1	2.948E+1
-1.313E-1	1.423E+1	2.928E+1
-1.346E-1	1.422E+1	2.959E+1
-1.330E-1	1.435E+1	2.923E+1
-1.297E-1	1.439E+1	2.946E+1
-1.330E-1	1.428E+1	2.943E+1
-1.313E-1	1.421E+1	2.932E+1
-1.346E-1	1.416E+1	2.938E+1
-1.313E-1	1.423E+1	2.947E+1
-1.297E-1	1.414E+1	2.953E+1
-1.346E-1	1.421E+1	2.937E+1
-1.313E-1	1.430E+1	2.936E+1
-1.281E-1	1.419E+1	2.947E+1
-1.313E-1	1.431E+1	2.960E+1
-1.346E-1	1.429E+1	2.945E+1
-1.313E-1	1.429E+1	2.936E+1
-1.281E-1	1.426E+1	2.955E+1
-1.313E-1	1.427E+1	2.935E+1
-1.330E-1	1.423E+1	2.937E+1
-1.346E-1	1.418E+1	2.957E+1
-1.297E-1	1.437E+1	2.943E+1
-1.297E-1	1.428E+1	2.938E+1
-1.330E-1	1.424E+1	2.925E+1
-1.297E-1	1.425E+1	2.930E+1
-1.281E-1	1.421E+1	2.940E+1
-1.330E-1	1.431E+1	2.931E+1
-1.330E-1	1.422E+1	2.929E+1
-1.297E-1	1.430E+1	2.951E+1
-1.297E-1	1.416E+1	2.950E+1
-1.330E-1	1.432E+1	2.944E+1
-1.313E-1	1.422E+1	2.936E+1
-1.313E-1	1.442E+1	2.938E+1
-1.297E-1	1.423E+1	2.933E+1
-1.313E-1	1.421E+1	2.954E+1
-1.313E-1	1.423E+1	2.937E+1
-1.362E-1	1.435E+1	2.942E+1
-1.297E-1	1.430E+1	2.934E+1
-1.297E-1	1.446E+1	2.943E+1
-1.297E-1	1.429E+1	2.953E+1
-1.297E-1	1.436E+1	2.933E+1
-1.313E-1	1.415E+1	2.934E+1
-1.313E-1	1.427E+1	2.925E+1
-1.313E-1	1.433E+1	2.936E+1
-1.313E-1	1.421E+1	2.948E+1
-1.330E-1	1.443E+1	2.947E+1
-1.330E-1	1.430E+1	2.929E+1
-1.297E-1	1.428E+1	2.948E+1
-1.330E-1	1.407E+1	2.934E+1
-1.297E-1	1.426E+1	2.934E+1
-1.313E-1	1.427E+1	2.930E+1
-1.346E-1	1.428E+1	2.956E+1
-1.297E-1	1.432E+1	2.940E+1
-1.297E-1	1.423E+1	2.918E+1
-1.297E-1	1.421E+1	2.950E+1
-1.313E-1	1.412E+1	2.944E+1
-1.313E-1	1.420E+1	2.926E+1
-1.297E-1	1.412E+1	2.934E+1
-1.313E-1	1.431E+1	2.946E+1
-1.313E-1	1.423E+1	2.945E+1
-1.313E-1	1.435E+1	2.948E+1
-1.313E-1	1.437E+1	2.935E+1
-1.330E-1	1.421E+1	2.936E+1
-1.330E-1	1.431E+1	2.965E+1
-1.330E-1	1.420E+1	2.946E+1
-1.313E-1	1.418E+1	2.942E+1
-1.297E-1	1.429E+1	2.927E+1
-1.297E-1	1.430E+1	2.935E+1
-1.297E-1	1.428E+1	2.946E+1
-1.313E-1	1.418E+1	2.934E+1
-1.313E-1	1.414E+1	2.941E+1
-1.313E-1	1.436E+1	2.926E+1
-1.313E-1	1.442E+1	2.960E+1
-1.297E-1	1.433E+1	2.939E+1
-1.297E-1	1.433E+1	2.954E+1
-1.313E-1	1.439E+1	2.955E+1
-1.313E-1	1.424E+1	2.946E+1
-1.297E-1	1.435E+1	2.943E+1
-1.297E-1	1.423E+1	2.936E+1
-1.346E-1	1.420E+1	2.951E+1
-1.281E-1	1.436E+1	2.955E+1
-1.297E-1	1.423E+1	2.948E+1
-1.297E-1	1.420E+1	2.942E+1
-1.313E-1	1.431E+1	2.934E+1
-1.346E-1	1.422E+1	2.957E+1
-1.313E-1	1.430E+1	2.939E+1
-1.313E-1	1.429E+1	2.940E+1
-1.297E-1	1.420E+1	2.932E+1
-1.313E-1	1.428E+1	2.920E+1
-1.313E-1	1.426E+1	2.938E+1
-1.297E-1	1.427E+1	2.938E+1
-1.313E-1	1.417E+1	2.935E+1
-1.313E-1	1.418E+1	2.932E+1
-1.313E-1	1.425E+1	2.938E+1
-1.297E-1	1.424E+1	2.924E+1
-1.313E-1	1.432E+1	2.944E+1
-1.313E-1	1.423E+1	2.942E+1
-1.297E-1	1.422E+1	2.922E+1
-1.265E-1	1.415E+1	2.949E+1
-1.330E-1	1.446E+1	2.941E+1
-1.313E-1	1.431E+1	2.937E+1
-1.297E-1	1.443E+1	2.935E+1
-1.330E-1	1.418E+1	2.956E+1
-1.313E-1	1.416E+1	2.945E+1
-1.297E-1	1.439E+1	2.938E+1
-1.265E-1	1.427E+1	2.954E+1
-1.297E-1	1.419E+1	2.937E+1
-1.330E-1	1.409E+1	2.935E+1
-1.313E-1	1.424E+1	2.957E+1
-1.265E-1	1.426E+1	2.933E+1
-1.313E-1	1.422E+1	2.948E+1
-1.313E-1	1.436E+1	2.931E+1
-1.313E-1	1.437E+1	2.953E+1
-1.297E-1	1.419E+1	2.941E+1
-1.297E-1	1.425E+1	2.932E+1
-1.297E-1	1.417E+1	2.946E+1
-1.313E-1	1.428E+1	2.928E+1
-1.281E-1	1.426E+1	2.943E+1
-1.281E-1	1.451E+1	2.938E+1
-1.313E-1	1.430E+1	2.947E+1
-1.330E-1	1.420E+1	2.943E+1
-1.313E-1	1.410E+1	2.949E+1
-1.330E-1	1.435E+1	2.929E+1
-1.297E-1	1.436E+1	2.938E+1
-1.297E-1	1.430E+1	2.937E+1
-1.297E-1	1.415E+1	2.939E+1
-1.281E-1	1.435E+1	2.945E+1
-1.330E-1	1.429E+1	2.941E+1
-1.330E-1	1.440E+1	2.930E+1
-1.265E-1	1.434E+1	2.957E+1
-1.313E-1	1.407E+1	2.967E+1
-1.330E-1	1.427E+1	2.936E+1
-1.313E-1	1.431E+1	2.961E+1
-1.297E-1	1.434E+1	2.936E+1
-1.330E-1	1.426E+1	2.936E+1
-1.330E-1	1.429E+1	2.949E+1
-1.313E-1	1.437E+1	2.962E+1
-1.281E-1	1.418E+1	2.935E+1
-1.313E-1	1.429E+1	2.959E+1
-1.330E-1	1.421E+1	2.930E+1
-1.346E-1	1.423E+1	2.936E+1
-1.297E-1	1.431E+1	2.948E+1
-1.297E-1	1.410E+1	2.941E+1
-1.330E-1	1.437E+1	2.957E+1
-1.313E-1	1.435E+1	2.937E+1
-1.281E-1	1.420E+1	2.928E+1
-1.330E-1	1.429E+1	2.924E+1
-1.313E-1	1.433E+1	2.935E+1
-1.297E-1	1.430E+1	2.937E+1
-1.297E-1	1.433E+1	2.957E+1
-1.313E-1	1.426E+1	2.957E+1
-1.330E-1	1.434E+1	2.916E+1
-1.330E-1	1.430E+1	2.939E+1
-1.313E-1	1.433E+1	2.936E+1
-1.313E-1	1.422E+1	2.945E+1
-1.313E-1	1.426E+1	2.926E+1
-1.330E-1	1.428E+1	2.945E+1
-1.297E-1	1.430E+1	2.937E+1
-1.330E-1	1.434E+1	2.962E+1
-1.297E-1	1.429E+1	2.909E+1
-1.330E-1	1.428E+1	2.949E+1
-1.313E-1	1.419E+1	2.936E+1
-1.330E-1	1.418E+1	2.925E+1
-1.313E-1	1.430E+1	2.933E+1
-1.330E-1	1.411E+1	2.934E+1
-1.265E-1	1.428E+1	2.952E+1
-1.297E-1	1.415E+1	2.949E+1
-1.297E-1	1.432E+1	2.932E+1
-1.330E-1	1.417E+1	2.904E+1
-1.297E-1	1.437E+1	2.931E+1
-1.297E-1	1.424E+1	2.949E+1
-1.313E-1	1.432E+1	2.939E+1
-1.313E-1	1.429E+1	2.944E+1
-1.297E-1	1.418E+1	2.926E+1
-1.313E-1	1.429E+1	2.961E+1
-1.330E-1	1.422E+1	2.937E+1
-1.330E-1	1.438E+1	2.946E+1
-1.281E-1	1.417E+1	2.943E+1
-1.313E-1	1.418E+1	2.954E+1
-1.297E-1	1.422E+1	2.929E+1
-1.297E-1	1.434E+1	2.943E+1
-1.313E-1	1.430E+1	2.951E+1
-1.330E-1	1.422E+1	2.945E+1
-1.330E-1	1.424E+1	2.923E+1
-1.346E-1	1.419E+1	2.935E+1
-1.297E-1	1.421E+1	2.924E+1
-1.330E-1	1.426E+1	2.942E+1
-1.346E-1	1.426E+1	2.953E+1
-1.297E-1	1.417E+1	2.946E+1
-1.281E-1	1.423E+1	2.929E+1
-1.281E-1	1.428E+1	2.942E+1
-1.297E-1	1.443E+1	2.957E+1
-1.313E-1	1.427E+1	2.931E+1
-1.281E-1	1.431E+1	2.935E+1
-1.281E-1	1.446E+1	2.951E+1
-1.297E-1	1.424E+1	2.952E+1
-1.313E-1	1.428E+1	2.930E+1
-1.297E-1	1.443E+1	2.916E+1
-1.330E-1	1.426E+1	2.952E+1
-1.362E-1	1.421E+1	2.942E+1
-1.313E-1	1.440E+1	2.953E+1
-1.313E-1	1.435E+1	2.944E+1
-1.313E-1	1.433E+1	2.947E+1
-1.330E-1	1.432E+1	2.918E+1
-1.297E-1	1.431E+1	2.944E+1
-1.346E-1	1.419E+1	2.936E+1
-1.281E-1	1.416E+1	2.944E+1
-1.330E-1	1.435E+1	2.953E+1
-1.297E-1	1.423E+1	2.935E+1
-1.297E-1	1.425E+1	2.930E+1
-1.297E-1	1.429E+1	2.941E+1
-1.281E-1	1.411E+1	2.937E+1
-1.313E-1	1.415E+1	2.937E+1
-1.281E-1	1.426E+1	2.923E+1
-1.297E-1	1.429E+1	2.974E+1
-1.330E-1	1.415E+1	2.934E+1
-1.346E-1	1.426E+1	2.951E+1
-1.297E-1	1.418E+1	2.940E+1
-1.313E-1	1.430E+1	2.958E+1
-1.330E-1	1.427E+1	2.936E+1
-1.330E-1	1.433E+1	2.936E+1
-1.297E-1	1.428E+1	2.933E+1
-1.297E-1	1.420E+1	2.941E+1
-1.346E-1	1.425E+1	2.929E+1
-1.297E-1	1.440E+1	2.954E+1
-1.297E-1	1.431E+1	2.926E+1
-1.297E-1	1.427E+1	2.941E+1
-1.313E-1	1.431E+1	2.937E+1
-1.313E-1	1.423E+1	2.939E+1
-1.313E-1	1.430E+1	2.954E+1
-1.297E-1	1.446E+1	2.933E+1
-1.313E-1	1.429E+1	2.942E+1
-1.313E-1	1.432E+1	2.948E+1
-1.281E-1	1.425E+1	2.946E+1
-1.346E-1	1.419E+1	2.930E+1
-1.313E-1	1.413E+1	2.938E+1
-1.313E-1	1.416E+1	2.950E+1
-1.281E-1	1.429E+1	2.934E+1
[truncated: 32,033 more rows]
