# Supplementary material for: Improved ANAP incorporation and VCF analysis reveal details of P2X7 current facilitation and a limited conformational interplay between ATP binding and the intracellular ballast domain
Source: eLife. 2023 Jan 4;12:e82479. doi: 10.7554/eLife.82479 (PMC9859053; doi:10.7554/eLife.82479)
Supplement: Figure 6—figure supplement 3—source data 2. [file elife-82479-fig6-figsupp3-data2.zip › Figure-6_figure-supplement-3_source-data-2/e04/05.csv]

-1.313E-1	1.216E+1	2.521E+1
-1.346E-1	1.236E+1	2.534E+1
-1.313E-1	1.223E+1	2.534E+1
-1.313E-1	1.213E+1	2.524E+1
-1.313E-1	1.217E+1	2.501E+1
-1.330E-1	1.218E+1	2.513E+1
-1.297E-1	1.225E+1	2.530E+1
-1.313E-1	1.236E+1	2.519E+1
-1.313E-1	1.217E+1	2.529E+1
-1.362E-1	1.227E+1	2.522E+1
-1.313E-1	1.228E+1	2.512E+1
-1.281E-1	1.226E+1	2.525E+1
-1.330E-1	1.237E+1	2.522E+1
-1.362E-1	1.225E+1	2.536E+1
-1.297E-1	1.216E+1	2.516E+1
-1.330E-1	1.226E+1	2.532E+1
-1.362E-1	1.224E+1	2.519E+1
-1.313E-1	1.229E+1	2.512E+1
-1.330E-1	1.229E+1	2.516E+1
-1.313E-1	1.223E+1	2.546E+1
-1.362E-1	1.219E+1	2.505E+1
-1.346E-1	1.225E+1	2.515E+1
-1.313E-1	1.217E+1	2.521E+1
-1.313E-1	1.219E+1	2.519E+1
-1.313E-1	1.233E+1	2.524E+1
-1.346E-1	1.221E+1	2.530E+1
-1.346E-1	1.218E+1	2.544E+1
-1.313E-1	1.236E+1	2.522E+1
-1.313E-1	1.222E+1	2.520E+1
-1.346E-1	1.233E+1	2.530E+1
-1.346E-1	1.219E+1	2.536E+1
-1.330E-1	1.233E+1	2.517E+1
-1.330E-1	1.213E+1	2.512E+1
-1.346E-1	1.232E+1	2.535E+1
-1.313E-1	1.231E+1	2.535E+1
-1.297E-1	1.220E+1	2.519E+1
-1.330E-1	1.223E+1	2.534E+1
-1.346E-1	1.217E+1	2.520E+1
-1.313E-1	1.227E+1	2.511E+1
-1.297E-1	1.227E+1	2.521E+1
-1.330E-1	1.230E+1	2.527E+1
-1.346E-1	1.230E+1	2.528E+1
-1.330E-1	1.227E+1	2.527E+1
-1.297E-1	1.216E+1	2.540E+1
-1.330E-1	1.228E+1	2.540E+1
-1.378E-1	1.230E+1	2.529E+1
-1.313E-1	1.220E+1	2.524E+1
-1.297E-1	1.222E+1	2.517E+1
-1.330E-1	1.218E+1	2.526E+1
-1.346E-1	1.227E+1	2.544E+1
-1.346E-1	1.227E+1	2.529E+1
-1.297E-1	1.211E+1	2.511E+1
-1.313E-1	1.229E+1	2.520E+1
-1.346E-1	1.218E+1	2.519E+1
-1.297E-1	1.220E+1	2.539E+1
-1.313E-1	1.222E+1	2.529E+1
-1.313E-1	1.217E+1	2.530E+1
-1.362E-1	1.220E+1	2.522E+1
-1.346E-1	1.222E+1	2.525E+1
-1.297E-1	1.224E+1	2.530E+1
-1.313E-1	1.225E+1	2.535E+1
-1.346E-1	1.223E+1	2.514E+1
-1.330E-1	1.224E+1	2.518E+1
-1.313E-1	1.212E+1	2.531E+1
-1.313E-1	1.218E+1	2.522E+1
-1.346E-1	1.225E+1	2.529E+1
-1.362E-1	1.209E+1	2.518E+1
-1.297E-1	1.234E+1	2.541E+1
-1.346E-1	1.216E+1	2.524E+1
-1.330E-1	1.226E+1	2.520E+1
-1.313E-1	1.231E+1	2.519E+1
-1.265E-1	1.222E+1	2.526E+1
-1.330E-1	1.217E+1	2.533E+1
-1.346E-1	1.240E+1	2.534E+1
-1.330E-1	1.221E+1	2.540E+1
-1.313E-1	1.230E+1	2.535E+1
-1.330E-1	1.226E+1	2.534E+1
-1.313E-1	1.217E+1	2.522E+1
-1.313E-1	1.225E+1	2.522E+1
-1.330E-1	1.233E+1	2.537E+1
-1.313E-1	1.214E+1	2.510E+1
-1.378E-1	1.229E+1	2.528E+1
-1.313E-1	1.218E+1	2.531E+1
-1.297E-1	1.230E+1	2.517E+1
-1.313E-1	1.223E+1	2.520E+1
-1.313E-1	1.220E+1	2.519E+1
-1.330E-1	1.229E+1	2.533E+1
-1.297E-1	1.223E+1	2.547E+1
-1.297E-1	1.219E+1	2.518E+1
-1.313E-1	1.218E+1	2.520E+1
-1.313E-1	1.232E+1	2.524E+1
-1.313E-1	1.228E+1	2.522E+1
-1.330E-1	1.225E+1	2.529E+1
-1.346E-1	1.216E+1	2.535E+1
-1.330E-1	1.231E+1	2.530E+1
-1.281E-1	1.233E+1	2.520E+1
-1.330E-1	1.220E+1	2.521E+1
-1.362E-1	1.232E+1	2.539E+1
-1.281E-1	1.222E+1	2.535E+1
-1.297E-1	1.221E+1	2.521E+1
-1.346E-1	1.239E+1	2.521E+1
-1.346E-1	1.213E+1	2.524E+1
-1.297E-1	1.215E+1	2.513E+1
-1.313E-1	1.227E+1	2.521E+1
-1.313E-1	1.224E+1	2.530E+1
-1.346E-1	1.221E+1	2.497E+1
-1.313E-1	1.236E+1	2.537E+1
-1.330E-1	1.235E+1	2.534E+1
-1.297E-1	1.233E+1	2.553E+1
-1.362E-1	1.226E+1	2.535E+1
-1.330E-1	1.231E+1	2.543E+1
-1.313E-1	1.226E+1	2.528E+1
-1.313E-1	1.229E+1	2.515E+1
-1.362E-1	1.231E+1	2.546E+1
-1.346E-1	1.223E+1	2.505E+1
-1.330E-1	1.228E+1	2.536E+1
-1.313E-1	1.215E+1	2.526E+1
-1.297E-1	1.226E+1	2.536E+1
-1.297E-1	1.214E+1	2.515E+1
-1.313E-1	1.226E+1	2.523E+1
-1.330E-1	1.220E+1	2.533E+1
-1.346E-1	1.222E+1	2.522E+1
-1.313E-1	1.240E+1	2.521E+1
-1.281E-1	1.230E+1	2.532E+1
-1.313E-1	1.225E+1	2.531E+1
-1.346E-1	1.222E+1	2.522E+1
-1.297E-1	1.227E+1	2.522E+1
-1.297E-1	1.230E+1	2.516E+1
-1.362E-1	1.218E+1	2.520E+1
-1.362E-1	1.220E+1	2.530E+1
-1.313E-1	1.219E+1	2.516E+1
-1.313E-1	1.216E+1	2.513E+1
-1.346E-1	1.224E+1	2.527E+1
-1.346E-1	1.225E+1	2.510E+1
-1.330E-1	1.222E+1	2.535E+1
-1.346E-1	1.215E+1	2.526E+1
-1.313E-1	1.222E+1	2.519E+1
-1.362E-1	1.196E+1	2.534E+1
-1.313E-1	1.211E+1	2.532E+1
-1.313E-1	1.221E+1	2.527E+1
-1.297E-1	1.225E+1	2.526E+1
-1.362E-1	1.227E+1	2.523E+1
-1.330E-1	1.227E+1	2.531E+1
-1.330E-1	1.223E+1	2.547E+1
-1.313E-1	1.219E+1	2.512E+1
-1.362E-1	1.236E+1	2.524E+1
-1.313E-1	1.220E+1	2.512E+1
-1.297E-1	1.234E+1	2.522E+1
-1.330E-1	1.216E+1	2.521E+1
-1.346E-1	1.228E+1	2.518E+1
-1.313E-1	1.235E+1	2.533E+1
-1.313E-1	1.227E+1	2.525E+1
-1.297E-1	1.220E+1	2.535E+1
-1.346E-1	1.217E+1	2.526E+1
-1.313E-1	1.212E+1	2.520E+1
-1.297E-1	1.227E+1	2.533E+1
-1.313E-1	1.226E+1	2.514E+1
-1.346E-1	1.228E+1	2.528E+1
-1.346E-1	1.221E+1	2.535E+1
-1.297E-1	1.216E+1	2.544E+1
-1.297E-1	1.227E+1	2.527E+1
-1.362E-1	1.225E+1	2.527E+1
-1.313E-1	1.229E+1	2.516E+1
-1.313E-1	1.223E+1	2.527E+1
-1.313E-1	1.229E+1	2.521E+1
-1.346E-1	1.211E+1	2.526E+1
-1.313E-1	1.224E+1	2.542E+1
-1.297E-1	1.223E+1	2.516E+1
-1.346E-1	1.223E+1	2.527E+1
-1.330E-1	1.225E+1	2.528E+1
-1.346E-1	1.226E+1	2.525E+1
-1.313E-1	1.209E+1	2.514E+1
-1.330E-1	1.230E+1	2.526E+1
-1.346E-1	1.228E+1	2.517E+1
-1.313E-1	1.223E+1	2.539E+1
-1.313E-1	1.215E+1	2.524E+1
-1.313E-1	1.225E+1	2.538E+1
-1.346E-1	1.227E+1	2.517E+1
-1.330E-1	1.216E+1	2.516E+1
-1.297E-1	1.233E+1	2.534E+1
-1.346E-1	1.228E+1	2.538E+1
-1.346E-1	1.222E+1	2.528E+1
-1.313E-1	1.233E+1	2.534E+1
-1.297E-1	1.235E+1	2.531E+1
-1.346E-1	1.230E+1	2.520E+1
-1.362E-1	1.234E+1	2.536E+1
-1.313E-1	1.236E+1	2.509E+1
-1.313E-1	1.215E+1	2.514E+1
-1.346E-1	1.233E+1	2.540E+1
-1.346E-1	1.204E+1	2.513E+1
-1.346E-1	1.222E+1	2.514E+1
-1.297E-1	1.230E+1	2.543E+1
-1.346E-1	1.223E+1	2.505E+1
-1.362E-1	1.227E+1	2.528E+1
-1.297E-1	1.221E+1	2.540E+1
-1.297E-1	1.213E+1	2.523E+1
-1.346E-1	1.222E+1	2.529E+1
-1.346E-1	1.219E+1	2.529E+1
-1.346E-1	1.218E+1	2.524E+1
-1.281E-1	1.229E+1	2.519E+1
-1.313E-1	1.215E+1	2.508E+1
-1.346E-1	1.228E+1	2.523E+1
-1.313E-1	1.219E+1	2.509E+1
-1.313E-1	1.237E+1	2.513E+1
-1.313E-1	1.221E+1	2.534E+1
-1.362E-1	1.225E+1	2.535E+1
-1.346E-1	1.213E+1	2.513E+1
-1.330E-1	1.222E+1	2.522E+1
-1.330E-1	1.235E+1	2.528E+1
-1.346E-1	1.213E+1	2.527E+1
-1.330E-1	1.226E+1	2.541E+1
-1.330E-1	1.228E+1	2.524E+1
-1.346E-1	1.218E+1	2.524E+1
-1.330E-1	1.231E+1	2.525E+1
-1.330E-1	1.221E+1	2.503E+1
-1.313E-1	1.217E+1	2.534E+1
-1.313E-1	1.232E+1	2.513E+1
-1.378E-1	1.228E+1	2.522E+1
-1.346E-1	1.226E+1	2.518E+1
-1.330E-1	1.220E+1	2.540E+1
-1.297E-1	1.218E+1	2.516E+1
-1.362E-1	1.219E+1	2.534E+1
-1.297E-1	1.221E+1	2.522E+1
-1.297E-1	1.225E+1	2.522E+1
-1.330E-1	1.228E+1	2.553E+1
-1.362E-1	1.218E+1	2.533E+1
-1.313E-1	1.210E+1	2.530E+1
-1.281E-1	1.234E+1	2.509E+1
-1.330E-1	1.209E+1	2.509E+1
-1.362E-1	1.227E+1	2.530E+1
-1.330E-1	1.229E+1	2.527E+1
-1.297E-1	1.238E+1	2.536E+1
-1.330E-1	1.208E+1	2.536E+1
-1.346E-1	1.233E+1	2.506E+1
-1.330E-1	1.228E+1	2.538E+1
-1.330E-1	1.217E+1	2.497E+1
-1.346E-1	1.220E+1	2.526E+1
-1.346E-1	1.218E+1	2.524E+1
-1.313E-1	1.232E+1	2.512E+1
-1.313E-1	1.226E+1	2.523E+1
-1.330E-1	1.225E+1	2.539E+1
-1.346E-1	1.209E+1	2.545E+1
-1.330E-1	1.206E+1	2.514E+1
-1.297E-1	1.221E+1	2.511E+1
-1.330E-1	1.240E+1	2.505E+1
-1.297E-1	1.224E+1	2.536E+1
-1.346E-1	1.220E+1	2.521E+1
-1.313E-1	1.229E+1	2.520E+1
-1.297E-1	1.227E+1	2.528E+1
-1.330E-1	1.223E+1	2.532E+1
-1.330E-1	1.225E+1	2.526E+1
-1.281E-1	1.226E+1	2.512E+1
-1.346E-1	1.228E+1	2.532E+1
-1.346E-1	1.221E+1	2.513E+1
-1.346E-1	1.236E+1	2.518E+1
-1.313E-1	1.222E+1	2.520E+1
-1.330E-1	1.227E+1	2.518E+1
-1.346E-1	1.218E+1	2.539E+1
-1.313E-1	1.230E+1	2.506E+1
-1.281E-1	1.227E+1	2.524E+1
-1.313E-1	1.226E+1	2.527E+1
-1.346E-1	1.232E+1	2.513E+1
-1.346E-1	1.217E+1	2.508E+1
-1.313E-1	1.236E+1	2.513E+1
-1.330E-1	1.228E+1	2.501E+1
-1.362E-1	1.230E+1	2.522E+1
-1.330E-1	1.250E+1	2.526E+1
-1.297E-1	1.230E+1	2.522E+1
-1.330E-1	1.219E+1	2.524E+1
-1.346E-1	1.231E+1	2.541E+1
-1.297E-1	1.219E+1	2.529E+1
-1.330E-1	1.226E+1	2.526E+1
-1.313E-1	1.234E+1	2.521E+1
-1.346E-1	1.230E+1	2.522E+1
-1.330E-1	1.215E+1	2.524E+1
-1.297E-1	1.216E+1	2.525E+1
-1.297E-1	1.227E+1	2.537E+1
-1.330E-1	1.224E+1	2.516E+1
-1.313E-1	1.228E+1	2.526E+1
-1.281E-1	1.217E+1	2.538E+1
-1.313E-1	1.230E+1	2.521E+1
-1.346E-1	1.216E+1	2.534E+1
-1.330E-1	1.230E+1	2.531E+1
-1.297E-1	1.224E+1	2.533E+1
-1.330E-1	1.225E+1	2.532E+1
-1.346E-1	1.224E+1	2.512E+1
-1.330E-1	1.211E+1	2.519E+1
-1.313E-1	1.221E+1	2.529E+1
-1.313E-1	1.219E+1	2.537E+1
-1.362E-1	1.216E+1	2.516E+1
-1.362E-1	1.222E+1	2.540E+1
-1.297E-1	1.220E+1	2.525E+1
-1.346E-1	1.225E+1	2.538E+1
-1.362E-1	1.228E+1	2.528E+1
-1.330E-1	1.226E+1	2.526E+1
-1.346E-1	1.227E+1	2.529E+1
-1.313E-1	1.218E+1	2.530E+1
-1.362E-1	1.220E+1	2.511E+1
-1.330E-1	1.218E+1	2.529E+1
-1.313E-1	1.225E+1	2.517E+1
-1.330E-1	1.227E+1	2.535E+1
-1.346E-1	1.229E+1	2.521E+1
-1.330E-1	1.221E+1	2.542E+1
-1.297E-1	1.219E+1	2.512E+1
-1.346E-1	1.210E+1	2.512E+1
-1.346E-1	1.220E+1	2.539E+1
-1.346E-1	1.228E+1	2.518E+1
-1.330E-1	1.234E+1	2.531E+1
-1.313E-1	1.224E+1	2.525E+1
-1.346E-1	1.219E+1	2.520E+1
-1.346E-1	1.220E+1	2.525E+1
-1.313E-1	1.221E+1	2.522E+1
-1.330E-1	1.237E+1	2.525E+1
-1.362E-1	1.217E+1	2.534E+1
-1.313E-1	1.232E+1	2.526E+1
-1.330E-1	1.226E+1	2.528E+1
-1.313E-1	1.233E+1	2.538E+1
-1.362E-1	1.247E+1	2.518E+1
-1.346E-1	1.222E+1	2.534E+1
-1.297E-1	1.215E+1	2.525E+1
-1.330E-1	1.228E+1	2.537E+1
-1.362E-1	1.208E+1	2.511E+1
-1.346E-1	1.216E+1	2.526E+1
-1.330E-1	1.220E+1	2.508E+1
-1.313E-1	1.230E+1	2.532E+1
-1.346E-1	1.232E+1	2.533E+1
-1.330E-1	1.223E+1	2.510E+1
-1.313E-1	1.222E+1	2.494E+1
-1.330E-1	1.230E+1	2.523E+1
-1.362E-1	1.206E+1	2.529E+1
-1.313E-1	1.224E+1	2.526E+1
-1.330E-1	1.230E+1	2.526E+1
-1.330E-1	1.221E+1	2.518E+1
-1.346E-1	1.215E+1	2.503E+1
-1.313E-1	1.226E+1	2.526E+1
-1.297E-1	1.213E+1	2.509E+1
-1.346E-1	1.233E+1	2.526E+1
-1.346E-1	1.217E+1	2.519E+1
-1.330E-1	1.231E+1	2.544E+1
-1.330E-1	1.225E+1	2.529E+1
-1.297E-1	1.212E+1	2.524E+1
-1.362E-1	1.230E+1	2.523E+1
-1.330E-1	1.215E+1	2.520E+1
-1.297E-1	1.213E+1	2.530E+1
-1.330E-1	1.225E+1	2.531E+1
-1.346E-1	1.214E+1	2.532E+1
-1.346E-1	1.219E+1	2.514E+1
-1.346E-1	1.221E+1	2.511E+1
-1.330E-1	1.218E+1	2.539E+1
-1.362E-1	1.233E+1	2.515E+1
-1.346E-1	1.218E+1	2.543E+1
-1.346E-1	1.222E+1	2.524E+1
-1.313E-1	1.239E+1	2.519E+1
-1.346E-1	1.221E+1	2.511E+1
-1.346E-1	1.225E+1	2.529E+1
-1.313E-1	1.219E+1	2.517E+1
-1.330E-1	1.227E+1	2.531E+1
-1.346E-1	1.228E+1	2.533E+1
-1.330E-1	1.230E+1	2.511E+1
-1.313E-1	1.219E+1	2.516E+1
-1.313E-1	1.218E+1	2.528E+1
-1.346E-1	1.217E+1	2.535E+1
-1.330E-1	1.225E+1	2.547E+1
-1.313E-1	1.235E+1	2.534E+1
-1.330E-1	1.220E+1	2.510E+1
-1.346E-1	1.235E+1	2.535E+1
-1.378E-1	1.216E+1	2.503E+1
-1.330E-1	1.225E+1	2.517E+1
-1.313E-1	1.217E+1	2.525E+1
-1.346E-1	1.228E+1	2.536E+1
-1.346E-1	1.221E+1	2.522E+1
-1.281E-1	1.227E+1	2.541E+1
-1.330E-1	1.216E+1	2.530E+1
-1.346E-1	1.230E+1	2.522E+1
-1.330E-1	1.225E+1	2.506E+1
-1.330E-1	1.216E+1	2.531E+1
-1.330E-1	1.224E+1	2.535E+1
-1.346E-1	1.226E+1	2.546E+1
-1.330E-1	1.225E+1	2.517E+1
-1.297E-1	1.215E+1	2.522E+1
-1.313E-1	1.230E+1	2.515E+1
-1.346E-1	1.230E+1	2.529E+1
-1.346E-1	1.219E+1	2.548E+1
-1.330E-1	1.230E+1	2.525E+1
-1.313E-1	1.232E+1	2.525E+1
-1.346E-1	1.221E+1	2.527E+1
-1.330E-1	1.233E+1	2.519E+1
-1.297E-1	1.227E+1	2.526E+1
-1.330E-1	1.230E+1	2.539E+1
-1.362E-1	1.219E+1	2.519E+1
-1.330E-1	1.241E+1	2.538E+1
-1.313E-1	1.216E+1	2.533E+1
-1.346E-1	1.237E+1	2.530E+1
-1.362E-1	1.239E+1	2.551E+1
-1.330E-1	1.234E+1	2.508E+1
-1.281E-1	1.227E+1	2.525E+1
-1.313E-1	1.214E+1	2.520E+1
-1.346E-1	1.225E+1	2.534E+1
-1.297E-1	1.228E+1	2.510E+1
-1.313E-1	1.231E+1	2.522E+1
-1.330E-1	1.234E+1	2.514E+1
-1.378E-1	1.241E+1	2.529E+1
-1.330E-1	1.219E+1	2.533E+1
-1.313E-1	1.227E+1	2.506E+1
-1.346E-1	1.244E+1	2.529E+1
-1.362E-1	1.224E+1	2.530E+1
-1.346E-1	1.216E+1	2.519E+1
-1.330E-1	1.225E+1	2.551E+1
-1.330E-1	1.208E+1	2.535E+1
-1.346E-1	1.229E+1	2.542E+1
-1.313E-1	1.227E+1	2.519E+1
-1.297E-1	1.226E+1	2.540E+1
-1.346E-1	1.228E+1	2.516E+1
-1.346E-1	1.231E+1	2.552E+1
-1.330E-1	1.228E+1	2.509E+1
-1.297E-1	1.225E+1	2.518E+1
-1.330E-1	1.215E+1	2.527E+1
-1.362E-1	1.239E+1	2.519E+1
-1.346E-1	1.235E+1	2.532E+1
-1.297E-1	1.244E+1	2.527E+1
-1.313E-1	1.217E+1	2.508E+1
-1.346E-1	1.215E+1	2.566E+1
-1.362E-1	1.214E+1	2.505E+1
-1.313E-1	1.239E+1	2.518E+1
-1.346E-1	1.216E+1	2.513E+1
-1.378E-1	1.231E+1	2.533E+1
-1.378E-1	1.224E+1	2.527E+1
-1.297E-1	1.229E+1	2.523E+1
-1.330E-1	1.239E+1	2.536E+1
-1.362E-1	1.225E+1	2.529E+1
-1.330E-1	1.237E+1	2.526E+1
-1.281E-1	1.232E+1	2.513E+1
-1.330E-1	1.206E+1	2.512E+1
-1.346E-1	1.234E+1	2.532E+1
-1.346E-1	1.214E+1	2.524E+1
-1.313E-1	1.217E+1	2.508E+1
-1.330E-1	1.230E+1	2.539E+1
-1.330E-1	1.227E+1	2.513E+1
-1.346E-1	1.217E+1	2.533E+1
-1.313E-1	1.232E+1	2.519E+1
-1.313E-1	1.219E+1	2.523E+1
-1.362E-1	1.231E+1	2.538E+1
-1.313E-1	1.223E+1	2.535E+1
-1.330E-1	1.215E+1	2.520E+1
-1.346E-1	1.233E+1	2.520E+1
-1.346E-1	1.226E+1	2.521E+1
-1.330E-1	1.218E+1	2.532E+1
-1.313E-1	1.218E+1	2.522E+1
-1.346E-1	1.230E+1	2.531E+1
-1.346E-1	1.227E+1	2.516E+1
-1.346E-1	1.224E+1	2.533E+1
-1.313E-1	1.224E+1	2.524E+1
-1.330E-1	1.224E+1	2.517E+1
-1.346E-1	1.231E+1	2.512E+1
-1.330E-1	1.229E+1	2.522E+1
-1.281E-1	1.228E+1	2.520E+1
-1.313E-1	1.233E+1	2.534E+1
-1.362E-1	1.215E+1	2.502E+1
-1.313E-1	1.229E+1	2.527E+1
-1.313E-1	1.223E+1	2.518E+1
-1.313E-1	1.223E+1	2.514E+1
-1.362E-1	1.226E+1	2.545E+1
-1.330E-1	1.207E+1	2.512E+1
-1.313E-1	1.221E+1	2.520E+1
-1.346E-1	1.230E+1	2.526E+1
-1.362E-1	1.229E+1	2.529E+1
-1.330E-1	1.226E+1	2.518E+1
-1.313E-1	1.225E+1	2.527E+1
-1.297E-1	1.216E+1	2.527E+1
-1.346E-1	1.210E+1	2.500E+1
-1.346E-1	1.228E+1	2.518E+1
-1.297E-1	1.226E+1	2.515E+1
-1.346E-1	1.211E+1	2.531E+1
-1.362E-1	1.228E+1	2.520E+1
-1.346E-1	1.238E+1	2.521E+1
-1.330E-1	1.212E+1	2.523E+1
-1.330E-1	1.223E+1	2.515E+1
-1.346E-1	1.225E+1	2.506E+1
-1.330E-1	1.228E+1	2.526E+1
-1.297E-1	1.214E+1	2.526E+1
-1.313E-1	1.232E+1	2.523E+1
-1.346E-1	1.224E+1	2.507E+1
-1.330E-1	1.224E+1	2.521E+1
-1.313E-1	1.208E+1	2.524E+1
-1.330E-1	1.229E+1	2.545E+1
-1.362E-1	1.224E+1	2.514E+1
-1.362E-1	1.224E+1	2.523E+1
-1.330E-1	1.232E+1	2.528E+1
-1.313E-1	1.237E+1	2.519E+1
-1.362E-1	1.227E+1	2.519E+1
-1.313E-1	1.223E+1	2.527E+1
-1.313E-1	1.220E+1	2.525E+1
-1.330E-1	1.217E+1	2.534E+1
-1.330E-1	1.216E+1	2.532E+1
-1.313E-1	1.243E+1	2.526E+1
-1.330E-1	1.224E+1	2.524E+1
-1.297E-1	1.229E+1	2.509E+1
-1.346E-1	1.223E+1	2.526E+1
-1.313E-1	1.229E+1	2.533E+1
-1.313E-1	1.237E+1	2.532E+1
-1.330E-1	1.220E+1	2.533E+1
-1.378E-1	1.227E+1	2.516E+1
-1.346E-1	1.220E+1	2.518E+1
-1.313E-1	1.228E+1	2.523E+1
-1.297E-1	1.227E+1	2.529E+1
-1.362E-1	1.219E+1	2.530E+1
-1.330E-1	1.229E+1	2.532E+1
-1.313E-1	1.237E+1	2.533E+1
-1.313E-1	1.229E+1	2.520E+1
-1.362E-1	1.214E+1	2.522E+1
-1.346E-1	1.217E+1	2.538E+1
-1.313E-1	1.221E+1	2.529E+1
-1.297E-1	1.223E+1	2.522E+1
-1.313E-1	1.214E+1	2.487E+1
-1.330E-1	1.227E+1	2.526E+1
-1.330E-1	1.231E+1	2.511E+1
-1.330E-1	1.226E+1	2.509E+1
-1.346E-1	1.228E+1	2.528E+1
-1.330E-1	1.217E+1	2.512E+1
-1.313E-1	1.230E+1	2.519E+1
-1.297E-1	1.219E+1	2.531E+1
-1.362E-1	1.244E+1	2.525E+1
-1.346E-1	1.222E+1	2.524E+1
-1.330E-1	1.221E+1	2.512E+1
-1.313E-1	1.228E+1	2.520E+1
-1.362E-1	1.231E+1	2.535E+1
-1.330E-1	1.235E+1	2.527E+1
-1.313E-1	1.225E+1	2.508E+1
-1.330E-1	1.208E+1	2.534E+1
-1.362E-1	1.240E+1	2.524E+1
-1.362E-1	1.232E+1	2.522E+1
-1.313E-1	1.239E+1	2.526E+1
-1.313E-1	1.200E+1	2.528E+1
-1.362E-1	1.218E+1	2.538E+1
-1.346E-1	1.230E+1	2.520E+1
-1.313E-1	1.228E+1	2.503E+1
-1.330E-1	1.228E+1	2.527E+1
-1.346E-1	1.219E+1	2.530E+1
-1.346E-1	1.230E+1	2.522E+1
-1.313E-1	1.220E+1	2.506E+1
-1.313E-1	1.233E+1	2.524E+1
-1.346E-1	1.214E+1	2.525E+1
-1.330E-1	1.228E+1	2.516E+1
-1.297E-1	1.226E+1	2.514E+1
-1.346E-1	1.211E+1	2.520E+1
-1.346E-1	1.225E+1	2.512E+1
-1.330E-1	1.217E+1	2.508E+1
-1.297E-1	1.221E+1	2.536E+1
-1.330E-1	1.233E+1	2.519E+1
-1.378E-1	1.228E+1	2.520E+1
-1.313E-1	1.227E+1	2.511E+1
-1.330E-1	1.229E+1	2.513E+1
-1.330E-1	1.223E+1	2.520E+1
-1.362E-1	1.229E+1	2.519E+1
-1.330E-1	1.225E+1	2.523E+1
-1.330E-1	1.235E+1	2.523E+1
-1.346E-1	1.220E+1	2.511E+1
-1.362E-1	1.223E+1	2.534E+1
-1.362E-1	1.212E+1	2.509E+1
-1.313E-1	1.227E+1	2.504E+1
-1.330E-1	1.232E+1	2.505E+1
-1.346E-1	1.220E+1	2.545E+1
-1.330E-1	1.230E+1	2.503E+1
-1.313E-1	1.220E+1	2.518E+1
-1.313E-1	1.236E+1	2.535E+1
-1.362E-1	1.239E+1	2.519E+1
-1.346E-1	1.220E+1	2.515E+1
-1.330E-1	1.220E+1	2.515E+1
-1.362E-1	1.229E+1	2.517E+1
-1.346E-1	1.232E+1	2.530E+1
-1.362E-1	1.217E+1	2.513E+1
-1.346E-1	1.232E+1	2.522E+1
-1.362E-1	1.229E+1	2.525E+1
-1.378E-1	1.218E+1	2.520E+1
-1.346E-1	1.216E+1	2.519E+1
-1.313E-1	1.235E+1	2.522E+1
-1.330E-1	1.218E+1	2.520E+1
-1.346E-1	1.230E+1	2.544E+1
-1.330E-1	1.218E+1	2.534E+1
-1.330E-1	1.237E+1	2.513E+1
-1.362E-1	1.237E+1	2.498E+1
-1.346E-1	1.230E+1	2.528E+1
-1.346E-1	1.216E+1	2.523E+1
-1.330E-1	1.218E+1	2.533E+1
-1.330E-1	1.225E+1	2.514E+1
-1.362E-1	1.225E+1	2.523E+1
-1.313E-1	1.218E+1	2.524E+1
-1.297E-1	1.221E+1	2.525E+1
-1.330E-1	1.211E+1	2.533E+1
-1.362E-1	1.206E+1	2.520E+1
-1.378E-1	1.229E+1	2.533E+1
-1.346E-1	1.213E+1	2.514E+1
-1.330E-1	1.214E+1	2.523E+1
-1.346E-1	1.220E+1	2.534E+1
-1.330E-1	1.229E+1	2.533E+1
-1.313E-1	1.241E+1	2.511E+1
-1.313E-1	1.230E+1	2.515E+1
-1.362E-1	1.217E+1	2.539E+1
-1.346E-1	1.223E+1	2.509E+1
-1.346E-1	1.219E+1	2.532E+1
-1.313E-1	1.221E+1	2.522E+1
-1.346E-1	1.216E+1	2.501E+1
-1.330E-1	1.219E+1	2.531E+1
-1.346E-1	1.211E+1	2.528E+1
-1.313E-1	1.233E+1	2.526E+1
-1.362E-1	1.225E+1	2.534E+1
-1.362E-1	1.226E+1	2.522E+1
-1.330E-1	1.223E+1	2.517E+1
-1.330E-1	1.221E+1	2.531E+1
-1.378E-1	1.224E+1	2.535E+1
-1.346E-1	1.237E+1	2.534E+1
-1.330E-1	1.230E+1	2.539E+1
-1.346E-1	1.233E+1	2.522E+1
-1.330E-1	1.218E+1	2.533E+1
-1.346E-1	1.228E+1	2.517E+1
-1.313E-1	1.220E+1	2.532E+1
-1.330E-1	1.228E+1	2.507E+1
-1.362E-1	1.215E+1	2.534E+1
-1.346E-1	1.234E+1	2.532E+1
-1.346E-1	1.238E+1	2.528E+1
-1.313E-1	1.227E+1	2.538E+1
-1.362E-1	1.224E+1	2.518E+1
-1.346E-1	1.225E+1	2.555E+1
-1.330E-1	1.230E+1	2.518E+1
-1.313E-1	1.231E+1	2.510E+1
-1.362E-1	1.231E+1	2.529E+1
-1.330E-1	1.218E+1	2.504E+1
-1.313E-1	1.218E+1	2.530E+1
-1.313E-1	1.215E+1	2.515E+1
-1.330E-1	1.227E+1	2.514E+1
-1.362E-1	1.226E+1	2.525E+1
-1.346E-1	1.224E+1	2.523E+1
-1.346E-1	1.228E+1	2.522E+1
-1.330E-1	1.221E+1	2.528E+1
-1.362E-1	1.226E+1	2.530E+1
-1.313E-1	1.229E+1	2.530E+1
-1.313E-1	1.216E+1	2.526E+1
-1.362E-1	1.210E+1	2.514E+1
-1.346E-1	1.215E+1	2.515E+1
-1.346E-1	1.229E+1	2.534E+1
-1.330E-1	1.218E+1	2.524E+1
-1.346E-1	1.217E+1	2.514E+1
-1.313E-1	1.222E+1	2.523E+1
-1.297E-1	1.217E+1	2.500E+1
-1.330E-1	1.224E+1	2.497E+1
-1.346E-1	1.205E+1	2.517E+1
-1.346E-1	1.233E+1	2.526E+1
-1.330E-1	1.226E+1	2.532E+1
-1.330E-1	1.214E+1	2.528E+1
-1.362E-1	1.234E+1	2.508E+1
-1.330E-1	1.217E+1	2.510E+1
-1.281E-1	1.221E+1	2.512E+1
-1.313E-1	1.232E+1	2.515E+1
-1.346E-1	1.232E+1	2.528E+1
-1.330E-1	1.228E+1	2.520E+1
-1.313E-1	1.216E+1	2.514E+1
-1.346E-1	1.221E+1	2.509E+1
-1.362E-1	1.223E+1	2.522E+1
-1.313E-1	1.222E+1	2.513E+1
-1.330E-1	1.232E+1	2.527E+1
-1.330E-1	1.223E+1	2.521E+1
-1.378E-1	1.233E+1	2.525E+1
-1.313E-1	1.232E+1	2.515E+1
-1.330E-1	1.218E+1	2.529E+1
-1.346E-1	1.242E+1	2.519E+1
-1.362E-1	1.219E+1	2.517E+1
-1.330E-1	1.219E+1	2.508E+1
-1.313E-1	1.229E+1	2.522E+1
-1.330E-1	1.223E+1	2.522E+1
-1.395E-1	1.218E+1	2.523E+1
-1.346E-1	1.219E+1	2.515E+1
-1.313E-1	1.239E+1	2.510E+1
-1.330E-1	1.217E+1	2.509E+1
-1.362E-1	1.215E+1	2.526E+1
-1.346E-1	1.222E+1	2.506E+1
-1.330E-1	1.227E+1	2.517E+1
-1.330E-1	1.226E+1	2.511E+1
-1.346E-1	1.234E+1	2.502E+1
-1.362E-1	1.228E+1	2.537E+1
-1.313E-1	1.211E+1	2.526E+1
-1.362E-1	1.233E+1	2.534E+1
-1.362E-1	1.216E+1	2.505E+1
-1.330E-1	1.228E+1	2.527E+1
-1.346E-1	1.222E+1	2.524E+1
-1.297E-1	1.219E+1	2.517E+1
-1.395E-1	1.234E+1	2.532E+1
-1.330E-1	1.222E+1	2.513E+1
-1.330E-1	1.229E+1	2.520E+1
-1.330E-1	1.212E+1	2.533E+1
-1.378E-1	1.231E+1	2.512E+1
-1.346E-1	1.224E+1	2.521E+1
-1.313E-1	1.220E+1	2.531E+1
-1.313E-1	1.236E+1	2.522E+1
-1.378E-1	1.221E+1	2.519E+1
-1.362E-1	1.217E+1	2.511E+1
-1.313E-1	1.225E+1	2.523E+1
-1.330E-1	1.215E+1	2.500E+1
-1.362E-1	1.223E+1	2.529E+1
-1.362E-1	1.224E+1	2.524E+1
-1.330E-1	1.231E+1	2.522E+1
-1.330E-1	1.235E+1	2.522E+1
-1.378E-1	1.213E+1	2.506E+1
-1.362E-1	1.239E+1	2.535E+1
-1.313E-1	1.221E+1	2.503E+1
-1.330E-1	1.217E+1	2.526E+1
-1.362E-1	1.227E+1	2.536E+1
-1.330E-1	1.232E+1	2.524E+1
-1.330E-1	1.237E+1	2.517E+1
-1.346E-1	1.204E+1	2.515E+1
-1.378E-1	1.208E+1	2.519E+1
-1.346E-1	1.226E+1	2.535E+1
-1.297E-1	1.219E+1	2.518E+1
-1.362E-1	1.225E+1	2.518E+1
-1.346E-1	1.222E+1	2.519E+1
-1.346E-1	1.225E+1	2.512E+1
-1.330E-1	1.218E+1	2.513E+1
-1.330E-1	1.223E+1	2.526E+1
-1.346E-1	1.227E+1	2.511E+1
-1.330E-1	1.227E+1	2.510E+1
-1.313E-1	1.231E+1	2.522E+1
-1.362E-1	1.225E+1	2.526E+1
-1.362E-1	1.223E+1	2.519E+1
-1.330E-1	1.238E+1	2.527E+1
-1.313E-1	1.225E+1	2.535E+1
-1.346E-1	1.218E+1	2.510E+1
-1.362E-1	1.226E+1	2.535E+1
-1.346E-1	1.217E+1	2.505E+1
-1.313E-1	1.211E+1	2.533E+1
-1.346E-1	1.216E+1	2.516E+1
-1.346E-1	1.223E+1	2.518E+1
-1.378E-1	1.225E+1	2.518E+1
-1.313E-1	1.226E+1	2.526E+1
-1.346E-1	1.222E+1	2.499E+1
-1.378E-1	1.231E+1	2.515E+1
-1.346E-1	1.238E+1	2.520E+1
-1.330E-1	1.237E+1	2.531E+1
-1.330E-1	1.219E+1	2.513E+1
-1.362E-1	1.217E+1	2.509E+1
-1.346E-1	1.227E+1	2.511E+1
-1.313E-1	1.217E+1	2.542E+1
-1.362E-1	1.221E+1	2.523E+1
-1.346E-1	1.245E+1	2.525E+1
-1.346E-1	1.219E+1	2.533E+1
-1.313E-1	1.222E+1	2.514E+1
-1.330E-1	1.217E+1	2.509E+1
-1.346E-1	1.226E+1	2.503E+1
-1.346E-1	1.213E+1	2.493E+1
-1.346E-1	1.219E+1	2.520E+1
-1.346E-1	1.230E+1	2.507E+1
-1.346E-1	1.231E+1	2.521E+1
-1.313E-1	1.240E+1	2.526E+1
-1.313E-1	1.223E+1	2.526E+1
-1.346E-1	1.233E+1	2.513E+1
-1.346E-1	1.224E+1	2.518E+1
-1.313E-1	1.214E+1	2.530E+1
-1.330E-1	1.223E+1	2.518E+1
-1.313E-1	1.228E+1	2.504E+1
-1.346E-1	1.228E+1	2.512E+1
-1.346E-1	1.232E+1	2.521E+1
-1.313E-1	1.235E+1	2.518E+1
-1.330E-1	1.222E+1	2.514E+1
-1.346E-1	1.220E+1	2.531E+1
-1.378E-1	1.213E+1	2.520E+1
-1.313E-1	1.227E+1	2.531E+1
-1.346E-1	1.215E+1	2.520E+1
-1.378E-1	1.219E+1	2.525E+1
-1.330E-1	1.218E+1	2.534E+1
-1.330E-1	1.220E+1	2.534E+1
-1.313E-1	1.229E+1	2.521E+1
-1.362E-1	1.226E+1	2.522E+1
-1.346E-1	1.220E+1	2.518E+1
-1.313E-1	1.206E+1	2.519E+1
-1.330E-1	1.223E+1	2.511E+1
-1.362E-1	1.220E+1	2.520E+1
-1.346E-1	1.221E+1	2.497E+1
-1.346E-1	1.228E+1	2.518E+1
-1.330E-1	1.217E+1	2.527E+1
-1.362E-1	1.232E+1	2.521E+1
-1.346E-1	1.210E+1	2.532E+1
-1.346E-1	1.220E+1	2.500E+1
-1.346E-1	1.223E+1	2.507E+1
-1.395E-1	1.223E+1	2.506E+1
-1.378E-1	1.227E+1	2.524E+1
-1.297E-1	1.224E+1	2.524E+1
-1.330E-1	1.227E+1	2.522E+1
-1.362E-1	1.219E+1	2.526E+1
-1.362E-1	1.226E+1	2.529E+1
-1.330E-1	1.214E+1	2.522E+1
-1.313E-1	1.226E+1	2.513E+1
-1.378E-1	1.204E+1	2.533E+1
-1.346E-1	1.214E+1	2.531E+1
-1.297E-1	1.225E+1	2.520E+1
-1.346E-1	1.224E+1	2.519E+1
-1.346E-1	1.225E+1	2.506E+1
-1.378E-1	1.229E+1	2.517E+1
-1.346E-1	1.220E+1	2.505E+1
-1.330E-1	1.229E+1	2.513E+1
-1.362E-1	1.228E+1	2.549E+1
-1.330E-1	1.232E+1	2.536E+1
-1.330E-1	1.229E+1	2.502E+1
-1.330E-1	1.228E+1	2.554E+1
-1.395E-1	1.220E+1	2.523E+1
-1.362E-1	1.215E+1	2.536E+1
-1.330E-1	1.216E+1	2.514E+1
-1.346E-1	1.246E+1	2.501E+1
-1.395E-1	1.214E+1	2.505E+1
-1.330E-1	1.238E+1	2.521E+1
-1.330E-1	1.217E+1	2.503E+1
-1.362E-1	1.213E+1	2.521E+1
-1.346E-1	1.219E+1	2.507E+1
-1.346E-1	1.225E+1	2.540E+1
-1.330E-1	1.225E+1	2.512E+1
-1.313E-1	1.224E+1	2.513E+1
-1.362E-1	1.217E+1	2.505E+1
-1.346E-1	1.218E+1	2.531E+1
-1.313E-1	1.231E+1	2.524E+1
-1.346E-1	1.225E+1	2.527E+1
-1.378E-1	1.211E+1	2.505E+1
-1.362E-1	1.222E+1	2.534E+1
-1.313E-1	1.221E+1	2.485E+1
-1.313E-1	1.231E+1	2.519E+1
-1.346E-1	1.223E+1	2.510E+1
-1.330E-1	1.228E+1	2.502E+1
-1.330E-1	1.218E+1	2.514E+1
-1.297E-1	1.223E+1	2.502E+1
-1.378E-1	1.225E+1	2.510E+1
-1.362E-1	1.232E+1	2.523E+1
-1.362E-1	1.229E+1	2.515E+1
-1.362E-1	1.214E+1	2.528E+1
-1.362E-1	1.213E+1	2.506E+1
-1.346E-1	1.235E+1	2.521E+1
-1.330E-1	1.220E+1	2.506E+1
-1.346E-1	1.226E+1	2.529E+1
-1.378E-1	1.227E+1	2.531E+1
-1.378E-1	1.230E+1	2.507E+1
-1.346E-1	1.230E+1	2.530E+1
-1.297E-1	1.241E+1	2.533E+1
-1.378E-1	1.215E+1	2.520E+1
-1.346E-1	1.220E+1	2.535E+1
-1.346E-1	1.235E+1	2.514E+1
-1.330E-1	1.227E+1	2.521E+1
-1.378E-1	1.213E+1	2.528E+1
-1.362E-1	1.222E+1	2.536E+1
-1.330E-1	1.208E+1	2.500E+1
-1.330E-1	1.222E+1	2.523E+1
-1.395E-1	1.219E+1	2.516E+1
-1.346E-1	1.223E+1	2.520E+1
-1.346E-1	1.223E+1	2.537E+1
-1.330E-1	1.223E+1	2.517E+1
-1.362E-1	1.221E+1	2.524E+1
-1.346E-1	1.228E+1	2.538E+1
-1.330E-1	1.218E+1	2.521E+1
-1.330E-1	1.214E+1	2.528E+1
-1.362E-1	1.222E+1	2.511E+1
-1.362E-1	1.213E+1	2.529E+1
-1.313E-1	1.228E+1	2.510E+1
-1.313E-1	1.221E+1	2.532E+1
-1.346E-1	1.226E+1	2.509E+1
-1.378E-1	1.221E+1	2.515E+1
-1.330E-1	1.227E+1	2.509E+1
-1.330E-1	1.219E+1	2.514E+1
-1.346E-1	1.234E+1	2.521E+1
-1.362E-1	1.237E+1	2.525E+1
-1.362E-1	1.210E+1	2.517E+1
-1.346E-1	1.214E+1	2.530E+1
-1.330E-1	1.220E+1	2.534E+1
-1.346E-1	1.222E+1	2.523E+1
-1.346E-1	1.226E+1	2.511E+1
-1.330E-1	1.225E+1	2.519E+1
-1.362E-1	1.225E+1	2.520E+1
-1.346E-1	1.228E+1	2.507E+1
-1.330E-1	1.224E+1	2.515E+1
-1.330E-1	1.229E+1	2.513E+1
-1.378E-1	1.230E+1	2.516E+1
-1.362E-1	1.226E+1	2.520E+1
-1.330E-1	1.213E+1	2.524E+1
-1.362E-1	1.216E+1	2.491E+1
-1.395E-1	1.220E+1	2.514E+1
-1.346E-1	1.226E+1	2.515E+1
-1.362E-1	1.221E+1	2.506E+1
-1.346E-1	1.227E+1	2.543E+1
-1.362E-1	1.231E+1	2.519E+1
-1.330E-1	1.228E+1	2.526E+1
-1.330E-1	1.211E+1	2.518E+1
-1.346E-1	1.219E+1	2.509E+1
-1.362E-1	1.225E+1	2.526E+1
-1.346E-1	1.222E+1	2.527E+1
-1.330E-1	1.217E+1	2.518E+1
-1.330E-1	1.214E+1	2.532E+1
-1.362E-1	1.230E+1	2.512E+1
-1.346E-1	1.236E+1	2.526E+1
-1.313E-1	1.223E+1	2.517E+1
-1.313E-1	1.224E+1	2.517E+1
-1.378E-1	1.228E+1	2.522E+1
-1.346E-1	1.215E+1	2.518E+1
-1.330E-1	1.214E+1	2.516E+1
-1.346E-1	1.224E+1	2.527E+1
-1.395E-1	1.228E+1	2.517E+1
-1.378E-1	1.243E+1	2.512E+1
-1.330E-1	1.215E+1	2.526E+1
-1.346E-1	1.226E+1	2.522E+1
-1.378E-1	1.218E+1	2.527E+1
-1.362E-1	1.210E+1	2.533E+1
-1.297E-1	1.215E+1	2.493E+1
-1.346E-1	1.213E+1	2.515E+1
-1.395E-1	1.219E+1	2.525E+1
-1.362E-1	1.209E+1	2.523E+1
-1.313E-1	1.224E+1	2.522E+1
-1.330E-1	1.219E+1	2.525E+1
-1.378E-1	1.224E+1	2.530E+1
-1.362E-1	1.234E+1	2.508E+1
-1.297E-1	1.220E+1	2.519E+1
-1.346E-1	1.221E+1	2.518E+1
-1.346E-1	1.226E+1	2.522E+1
-1.378E-1	1.218E+1	2.529E+1
-1.330E-1	1.220E+1	2.537E+1
-1.362E-1	1.215E+1	2.524E+1
-1.346E-1	1.219E+1	2.529E+1
-1.346E-1	1.239E+1	2.520E+1
-1.330E-1	1.218E+1	2.511E+1
-1.362E-1	1.243E+1	2.540E+1
-1.378E-1	1.222E+1	2.501E+1
-1.362E-1	1.228E+1	2.527E+1
-1.346E-1	1.216E+1	2.513E+1
-1.362E-1	1.227E+1	2.531E+1
-1.378E-1	1.230E+1	2.524E+1
-1.362E-1	1.249E+1	2.521E+1
-1.346E-1	1.213E+1	2.532E+1
-1.346E-1	1.230E+1	2.514E+1
-1.346E-1	1.212E+1	2.517E+1
-1.346E-1	1.220E+1	2.527E+1
-1.330E-1	1.220E+1	2.516E+1
-1.313E-1	1.228E+1	2.512E+1
-1.362E-1	1.226E+1	2.528E+1
-1.346E-1	1.228E+1	2.491E+1
-1.330E-1	1.214E+1	2.534E+1
-1.362E-1	1.227E+1	2.513E+1
-1.346E-1	1.216E+1	2.520E+1
-1.346E-1	1.217E+1	2.519E+1
-1.330E-1	1.223E+1	2.513E+1
-1.313E-1	1.216E+1	2.520E+1
-1.330E-1	1.233E+1	2.506E+1
-1.378E-1	1.230E+1	2.516E+1
-1.346E-1	1.220E+1	2.527E+1
-1.313E-1	1.231E+1	2.515E+1
-1.395E-1	1.229E+1	2.531E+1
-1.362E-1	1.229E+1	2.525E+1
-1.346E-1	1.226E+1	2.527E+1
-1.330E-1	1.224E+1	2.517E+1
-1.362E-1	1.215E+1	2.521E+1
-1.346E-1	1.228E+1	2.528E+1
-1.330E-1	1.224E+1	2.501E+1
-1.346E-1	1.228E+1	2.505E+1
-1.362E-1	1.218E+1	2.518E+1
-1.346E-1	1.207E+1	2.508E+1
-1.330E-1	1.235E+1	2.516E+1
-1.346E-1	1.225E+1	2.512E+1
-1.362E-1	1.229E+1	2.521E+1
-1.362E-1	1.234E+1	2.522E+1
-1.330E-1	1.227E+1	2.507E+1
-1.330E-1	1.225E+1	2.513E+1
-1.378E-1	1.211E+1	2.526E+1
-1.362E-1	1.221E+1	2.526E+1
-1.330E-1	1.216E+1	2.521E+1
-1.313E-1	1.227E+1	2.534E+1
-1.346E-1	1.229E+1	2.520E+1
-1.330E-1	1.215E+1	2.520E+1
-1.330E-1	1.224E+1	2.517E+1
-1.346E-1	1.225E+1	2.516E+1
-1.378E-1	1.223E+1	2.524E+1
-1.330E-1	1.213E+1	2.517E+1
-1.313E-1	1.212E+1	2.524E+1
-1.362E-1	1.216E+1	2.519E+1
-1.378E-1	1.225E+1	2.534E+1
-1.362E-1	1.216E+1	2.516E+1
-1.346E-1	1.226E+1	2.502E+1
-1.362E-1	1.211E+1	2.525E+1
-1.378E-1	1.216E+1	2.524E+1
-1.378E-1	1.229E+1	2.544E+1
-1.313E-1	1.227E+1	2.514E+1
-1.362E-1	1.227E+1	2.509E+1
-1.378E-1	1.224E+1	2.521E+1
-1.362E-1	1.230E+1	2.527E+1
-1.297E-1	1.218E+1	2.510E+1
-1.330E-1	1.233E+1	2.534E+1
-1.362E-1	1.217E+1	2.532E+1
-1.346E-1	1.214E+1	2.523E+1
-1.362E-1	1.234E+1	2.510E+1
-1.330E-1	1.232E+1	2.518E+1
-1.378E-1	1.215E+1	2.506E+1
-1.362E-1	1.216E+1	2.521E+1
-1.330E-1	1.220E+1	2.514E+1
-1.330E-1	1.226E+1	2.531E+1
-1.378E-1	1.227E+1	2.502E+1
-1.346E-1	1.236E+1	2.519E+1
-1.346E-1	1.224E+1	2.510E+1
-1.346E-1	1.233E+1	2.518E+1
-1.330E-1	1.225E+1	2.537E+1
-1.346E-1	1.213E+1	2.510E+1
-1.313E-1	1.220E+1	2.510E+1
-1.330E-1	1.207E+1	2.543E+1
-1.346E-1	1.209E+1	2.506E+1
-1.362E-1	1.225E+1	2.521E+1
-1.346E-1	1.221E+1	2.528E+1
-1.330E-1	1.225E+1	2.534E+1
-1.378E-1	1.237E+1	2.507E+1
-1.346E-1	1.201E+1	2.523E+1
-1.330E-1	1.214E+1	2.514E+1
-1.362E-1	1.230E+1	2.513E+1
-1.378E-1	1.213E+1	2.506E+1
-1.362E-1	1.214E+1	2.526E+1
-1.346E-1	1.212E+1	2.506E+1
-1.313E-1	1.220E+1	2.525E+1
-1.395E-1	1.223E+1	2.516E+1
-1.362E-1	1.226E+1	2.524E+1
-1.330E-1	1.225E+1	2.518E+1
-1.346E-1	1.206E+1	2.505E+1
-1.346E-1	1.221E+1	2.516E+1
-1.362E-1	1.228E+1	2.521E+1
-1.346E-1	1.212E+1	2.505E+1
-1.346E-1	1.220E+1	2.512E+1
-1.346E-1	1.231E+1	2.508E+1
-1.346E-1	1.216E+1	2.515E+1
-1.313E-1	1.215E+1	2.510E+1
-1.346E-1	1.220E+1	2.501E+1
-1.378E-1	1.223E+1	2.525E+1
-1.362E-1	1.236E+1	2.509E+1
-1.297E-1	1.234E+1	2.519E+1
-1.346E-1	1.240E+1	2.522E+1
-1.378E-1	1.225E+1	2.505E+1
-1.362E-1	1.223E+1	2.510E+1
-1.313E-1	1.224E+1	2.511E+1
-1.346E-1	1.233E+1	2.528E+1
-1.378E-1	1.219E+1	2.543E+1
-1.362E-1	1.215E+1	2.513E+1
-1.346E-1	1.218E+1	2.530E+1
-1.330E-1	1.224E+1	2.521E+1
-1.362E-1	1.225E+1	2.525E+1
-1.362E-1	1.219E+1	2.513E+1
-1.313E-1	1.221E+1	2.509E+1
-1.346E-1	1.217E+1	2.523E+1
-1.346E-1	1.229E+1	2.515E+1
-1.346E-1	1.221E+1	2.513E+1
-1.330E-1	1.220E+1	2.502E+1
-1.346E-1	1.226E+1	2.527E+1
-1.378E-1	1.217E+1	2.505E+1
-1.362E-1	1.217E+1	2.526E+1
-1.313E-1	1.230E+1	2.510E+1
-1.330E-1	1.223E+1	2.509E+1
-1.346E-1	1.219E+1	2.521E+1
-1.362E-1	1.217E+1	2.522E+1
-1.330E-1	1.224E+1	2.517E+1
-1.313E-1	1.219E+1	2.515E+1
-1.346E-1	1.237E+1	2.510E+1
-1.378E-1	1.216E+1	2.503E+1
-1.313E-1	1.224E+1	2.525E+1
-1.378E-1	1.235E+1	2.518E+1
-1.378E-1	1.226E+1	2.503E+1
-1.330E-1	1.226E+1	2.504E+1
-1.330E-1	1.216E+1	2.533E+1
-1.346E-1	1.221E+1	2.525E+1
-1.362E-1	1.229E+1	2.508E+1
-1.378E-1	1.215E+1	2.521E+1
-1.330E-1	1.220E+1	2.514E+1
-1.346E-1	1.226E+1	2.511E+1
-1.346E-1	1.228E+1	2.502E+1
-1.346E-1	1.218E+1	2.504E+1
-1.330E-1	1.221E+1	2.504E+1
-1.346E-1	1.220E+1	2.505E+1
-1.395E-1	1.223E+1	2.517E+1
-1.395E-1	1.228E+1	2.530E+1
-1.313E-1	1.227E+1	2.507E+1
-1.346E-1	1.233E+1	2.529E+1
-1.362E-1	1.225E+1	2.519E+1
-1.362E-1	1.216E+1	2.515E+1
-1.346E-1	1.214E+1	2.526E+1
-1.346E-1	1.216E+1	2.514E+1
-1.378E-1	1.236E+1	2.508E+1
-1.378E-1	1.222E+1	2.519E+1
-1.330E-1	1.219E+1	2.534E+1
-1.346E-1	1.225E+1	2.502E+1
-1.378E-1	1.211E+1	2.527E+1
-1.378E-1	1.212E+1	2.531E+1
-1.330E-1	1.222E+1	2.526E+1
-1.346E-1	1.226E+1	2.532E+1
-1.362E-1	1.222E+1	2.524E+1
-1.378E-1	1.226E+1	2.521E+1
-1.346E-1	1.238E+1	2.520E+1
-1.313E-1	1.212E+1	2.532E+1
-1.378E-1	1.222E+1	2.534E+1
-1.362E-1	1.221E+1	2.524E+1
-1.330E-1	1.231E+1	2.514E+1
-1.362E-1	1.232E+1	2.526E+1
-1.330E-1	1.231E+1	2.524E+1
-1.330E-1	1.219E+1	2.502E+1
-1.313E-1	1.235E+1	2.506E+1
-1.346E-1	1.227E+1	2.522E+1
-1.362E-1	1.217E+1	2.515E+1
-1.378E-1	1.232E+1	2.517E+1
-1.313E-1	1.228E+1	2.532E+1
-1.346E-1	1.213E+1	2.498E+1
-1.378E-1	1.222E+1	2.518E+1
-1.362E-1	1.237E+1	2.508E+1
-1.297E-1	1.228E+1	2.511E+1
-1.330E-1	1.225E+1	2.522E+1
-1.346E-1	1.213E+1	2.519E+1
-1.330E-1	1.219E+1	2.511E+1
-1.330E-1	1.222E+1	2.524E+1
-1.346E-1	1.218E+1	2.511E+1
-1.362E-1	1.221E+1	2.527E+1
-1.346E-1	1.220E+1	2.507E+1
-1.330E-1	1.221E+1	2.510E+1
-1.378E-1	1.219E+1	2.516E+1
-1.362E-1	1.219E+1	2.515E+1
-1.378E-1	1.239E+1	2.529E+1
-1.330E-1	1.216E+1	2.511E+1
-1.346E-1	1.219E+1	2.524E+1
-1.362E-1	1.218E+1	2.529E+1
-1.362E-1	1.217E+1	2.511E+1
-1.313E-1	1.224E+1	2.520E+1
-1.330E-1	1.221E+1	2.502E+1
-1.378E-1	1.238E+1	2.517E+1
-1.362E-1	1.222E+1	2.512E+1
-1.346E-1	1.233E+1	2.506E+1
-1.330E-1	1.232E+1	2.509E+1
-1.362E-1	1.219E+1	2.511E+1
-1.330E-1	1.217E+1	2.509E+1
-1.346E-1	1.227E+1	2.505E+1
-1.330E-1	1.214E+1	2.516E+1
-1.362E-1	1.218E+1	2.537E+1
-1.395E-1	1.214E+1	2.518E+1
-1.330E-1	1.230E+1	2.538E+1
-1.330E-1	1.230E+1	2.508E+1
-1.395E-1	1.221E+1	2.537E+1
-1.378E-1	1.225E+1	2.517E+1
-1.330E-1	1.224E+1	2.511E+1
-1.330E-1	1.228E+1	2.520E+1
-1.346E-1	1.230E+1	2.518E+1
-1.362E-1	1.228E+1	2.523E+1
-1.330E-1	1.218E+1	2.502E+1
-1.330E-1	1.218E+1	2.518E+1
-1.378E-1	1.227E+1	2.510E+1
-1.362E-1	1.216E+1	2.517E+1
-1.346E-1	1.212E+1	2.515E+1
-1.362E-1	1.223E+1	2.507E+1
-1.395E-1	1.212E+1	2.522E+1
-1.346E-1	1.228E+1	2.516E+1
-1.313E-1	1.226E+1	2.519E+1
-1.330E-1	1.231E+1	2.519E+1
-1.378E-1	1.221E+1	2.536E+1
-1.362E-1	1.234E+1	2.503E+1
-1.313E-1	1.222E+1	2.513E+1
-1.362E-1	1.217E+1	2.518E+1
-1.346E-1	1.227E+1	2.501E+1
-1.362E-1	1.220E+1	2.514E+1
-1.346E-1	1.228E+1	2.512E+1
-1.362E-1	1.214E+1	2.508E+1
-1.346E-1	1.233E+1	2.508E+1
-1.378E-1	1.235E+1	2.537E+1
-1.330E-1	1.221E+1	2.512E+1
-1.330E-1	1.221E+1	2.519E+1
-1.378E-1	1.223E+1	2.509E+1
-1.378E-1	1.227E+1	2.529E+1
-1.313E-1	1.224E+1	2.516E+1
-1.313E-1	1.227E+1	2.510E+1
-1.378E-1	1.222E+1	2.508E+1
-1.362E-1	1.227E+1	2.524E+1
-1.313E-1	1.229E+1	2.514E+1
-1.346E-1	1.214E+1	2.522E+1
-1.346E-1	1.224E+1	2.509E+1
-1.346E-1	1.229E+1	2.521E+1
-1.330E-1	1.225E+1	2.522E+1
-1.346E-1	1.220E+1	2.524E+1
-1.395E-1	1.223E+1	2.510E+1
-1.330E-1	1.230E+1	2.510E+1
-1.313E-1	1.219E+1	2.511E+1
-1.346E-1	1.236E+1	2.538E+1
-1.378E-1	1.222E+1	2.508E+1
-1.362E-1	1.206E+1	2.524E+1
-1.330E-1	1.223E+1	2.524E+1
-1.330E-1	1.212E+1	2.514E+1
-1.378E-1	1.226E+1	2.512E+1
-1.362E-1	1.222E+1	2.502E+1
-1.330E-1	1.216E+1	2.510E+1
-1.330E-1	1.220E+1	2.510E+1
-1.362E-1	1.231E+1	2.523E+1
-1.346E-1	1.231E+1	2.516E+1
-1.313E-1	1.227E+1	2.495E+1
-1.346E-1	1.212E+1	2.512E+1
-1.362E-1	1.225E+1	2.540E+1
-1.346E-1	1.209E+1	2.518E+1
-1.362E-1	1.227E+1	2.533E+1
-1.330E-1	1.225E+1	2.518E+1
-1.378E-1	1.217E+1	2.529E+1
-1.346E-1	1.223E+1	2.509E+1
-1.313E-1	1.216E+1	2.512E+1
-1.346E-1	1.223E+1	2.509E+1
-1.346E-1	1.228E+1	2.508E+1
-1.346E-1	1.219E+1	2.521E+1
-1.346E-1	1.242E+1	2.526E+1
-1.346E-1	1.217E+1	2.502E+1
-1.362E-1	1.222E+1	2.498E+1
-1.346E-1	1.226E+1	2.532E+1
-1.346E-1	1.219E+1	2.527E+1
-1.330E-1	1.230E+1	2.523E+1
-1.378E-1	1.216E+1	2.521E+1
-1.362E-1	1.234E+1	2.510E+1
-1.330E-1	1.237E+1	2.511E+1
-1.330E-1	1.225E+1	2.523E+1
-1.362E-1	1.229E+1	2.524E+1
-1.378E-1	1.214E+1	2.507E+1
-1.330E-1	1.220E+1	2.507E+1
-1.362E-1	1.232E+1	2.500E+1
-1.362E-1	1.223E+1	2.512E+1
-1.378E-1	1.228E+1	2.522E+1
-1.330E-1	1.209E+1	2.517E+1
-1.346E-1	1.222E+1	2.528E+1
-1.395E-1	1.227E+1	2.527E+1
-1.362E-1	1.215E+1	2.506E+1
-1.330E-1	1.225E+1	2.523E+1
-1.346E-1	1.219E+1	2.504E+1
-1.395E-1	1.237E+1	2.505E+1
-1.346E-1	1.218E+1	2.519E+1
-1.330E-1	1.234E+1	2.508E+1
-1.362E-1	1.218E+1	2.508E+1
-1.378E-1	1.214E+1	2.520E+1
-1.395E-1	1.233E+1	2.538E+1
-1.313E-1	1.233E+1	2.505E+1
-1.362E-1	1.210E+1	2.517E+1
-1.362E-1	1.224E+1	2.523E+1
-1.346E-1	1.223E+1	2.538E+1
-1.330E-1	1.223E+1	2.510E+1
-1.330E-1	1.230E+1	2.530E+1
-1.427E-1	1.234E+1	2.519E+1
-1.346E-1	1.233E+1	2.504E+1
-1.362E-1	1.229E+1	2.520E+1
-1.330E-1	1.227E+1	2.535E+1
-1.378E-1	1.234E+1	2.499E+1
-1.346E-1	1.232E+1	2.505E+1
-1.330E-1	1.214E+1	2.513E+1
-1.362E-1	1.222E+1	2.525E+1
-1.378E-1	1.231E+1	2.509E+1
-1.378E-1	1.224E+1	2.529E+1
-1.330E-1	1.215E+1	2.523E+1
-1.330E-1	1.224E+1	2.537E+1
-1.362E-1	1.233E+1	2.507E+1
-1.362E-1	1.228E+1	2.518E+1
-1.330E-1	1.231E+1	2.525E+1
-1.330E-1	1.224E+1	2.526E+1
-1.378E-1	1.226E+1	2.541E+1
-1.362E-1	1.209E+1	2.519E+1
-1.330E-1	1.235E+1	2.518E+1
-1.346E-1	1.231E+1	2.522E+1
-1.378E-1	1.224E+1	2.512E+1
-1.378E-1	1.226E+1	2.513E+1
-1.313E-1	1.216E+1	2.521E+1
-1.330E-1	1.223E+1	2.516E+1
-1.378E-1	1.226E+1	2.531E+1
-1.346E-1	1.214E+1	2.516E+1
-1.346E-1	1.236E+1	2.537E+1
-1.346E-1	1.229E+1	2.519E+1
-1.378E-1	1.229E+1	2.503E+1
-1.362E-1	1.240E+1	2.519E+1
-1.362E-1	1.215E+1	2.528E+1
-1.346E-1	1.223E+1	2.513E+1
-1.362E-1	1.224E+1	2.511E+1
-1.411E-1	1.234E+1	2.516E+1
-1.346E-1	1.229E+1	2.508E+1
-1.346E-1	1.225E+1	2.497E+1
-1.395E-1	1.216E+1	2.512E+1
-1.346E-1	1.223E+1	2.527E+1
-1.297E-1	1.216E+1	2.522E+1
-1.330E-1	1.232E+1	2.505E+1
-1.378E-1	1.233E+1	2.501E+1
-1.362E-1	1.222E+1	2.511E+1
-1.330E-1	1.220E+1	2.508E+1
-1.362E-1	1.207E+1	2.494E+1
-1.378E-1	1.224E+1	2.505E+1
-1.346E-1	1.223E+1	2.504E+1
-1.330E-1	1.232E+1	2.509E+1
-1.313E-1	1.215E+1	2.519E+1
-1.362E-1	1.221E+1	2.520E+1
-1.362E-1	1.227E+1	2.515E+1
-1.330E-1	1.233E+1	2.504E+1
-1.330E-1	1.213E+1	2.517E+1
-1.378E-1	1.221E+1	2.507E+1
-1.378E-1	1.227E+1	2.514E+1
-1.346E-1	1.229E+1	2.518E+1
-1.330E-1	1.242E+1	2.508E+1
-1.346E-1	1.230E+1	2.530E+1
-1.362E-1	1.224E+1	2.522E+1
-1.330E-1	1.228E+1	2.507E+1
-1.346E-1	1.227E+1	2.513E+1
-1.346E-1	1.221E+1	2.520E+1
-1.330E-1	1.198E+1	2.507E+1
-1.346E-1	1.220E+1	2.528E+1
-1.330E-1	1.223E+1	2.522E+1
-1.362E-1	1.222E+1	2.504E+1
-1.378E-1	1.217E+1	2.513E+1
-1.330E-1	1.226E+1	2.517E+1
-1.313E-1	1.221E+1	2.512E+1
-1.362E-1	1.213E+1	2.519E+1
-1.378E-1	1.228E+1	2.515E+1
-1.330E-1	1.220E+1	2.513E+1
-1.313E-1	1.228E+1	2.499E+1
-1.362E-1	1.228E+1	2.517E+1
-1.378E-1	1.232E+1	2.534E+1
-1.346E-1	1.223E+1	2.528E+1
-1.346E-1	1.232E+1	2.511E+1
-1.395E-1	1.226E+1	2.518E+1
-1.346E-1	1.219E+1	2.525E+1
-1.346E-1	1.231E+1	2.511E+1
-1.346E-1	1.232E+1	2.533E+1
-1.330E-1	1.225E+1	2.508E+1
-1.362E-1	1.221E+1	2.512E+1
-1.330E-1	1.205E+1	2.518E+1
-1.346E-1	1.232E+1	2.521E+1
-1.378E-1	1.222E+1	2.509E+1
-1.362E-1	1.228E+1	2.527E+1
-1.346E-1	1.233E+1	2.514E+1
-1.346E-1	1.223E+1	2.517E+1
-1.362E-1	1.230E+1	2.516E+1
-1.362E-1	1.225E+1	2.517E+1
-1.330E-1	1.237E+1	2.504E+1
-1.346E-1	1.220E+1	2.515E+1
-1.378E-1	1.220E+1	2.514E+1
-1.378E-1	1.229E+1	2.532E+1
-1.330E-1	1.231E+1	2.524E+1
-1.362E-1	1.225E+1	2.523E+1
-1.362E-1	1.226E+1	2.511E+1
-1.362E-1	1.220E+1	2.506E+1
-1.346E-1	1.232E+1	2.504E+1
-1.346E-1	1.223E+1	2.530E+1
-1.378E-1	1.224E+1	2.510E+1
-1.378E-1	1.232E+1	2.515E+1
-1.330E-1	1.223E+1	2.511E+1
-1.346E-1	1.231E+1	2.514E+1
-1.378E-1	1.226E+1	2.513E+1
-1.378E-1	1.226E+1	2.522E+1
-1.330E-1	1.223E+1	2.509E+1
-1.346E-1	1.243E+1	2.506E+1
-1.362E-1	1.225E+1	2.501E+1
-1.346E-1	1.234E+1	2.495E+1
-1.297E-1	1.216E+1	2.506E+1
-1.330E-1	1.232E+1	2.524E+1
-1.395E-1	1.228E+1	2.501E+1
-1.378E-1	1.216E+1	2.517E+1
-1.330E-1	1.231E+1	2.533E+1
-1.362E-1	1.234E+1	2.516E+1
-1.395E-1	1.214E+1	2.511E+1
-1.362E-1	1.208E+1	2.500E+1
-1.346E-1	1.221E+1	2.531E+1
-1.378E-1	1.228E+1	2.508E+1
-1.362E-1	1.228E+1	2.515E+1
-1.378E-1	1.226E+1	2.526E+1
-1.346E-1	1.218E+1	2.528E+1
-1.346E-1	1.220E+1	2.509E+1
-1.362E-1	1.215E+1	2.510E+1
-1.362E-1	1.228E+1	2.505E+1
-1.362E-1	1.219E+1	2.526E+1
-1.346E-1	1.217E+1	2.529E+1
-1.395E-1	1.225E+1	2.510E+1
-1.378E-1	1.226E+1	2.516E+1
-1.362E-1	1.219E+1	2.497E+1
-1.330E-1	1.219E+1	2.509E+1
-1.378E-1	1.228E+1	2.520E+1
-1.362E-1	1.216E+1	2.512E+1
-1.330E-1	1.220E+1	2.509E+1
-1.378E-1	1.222E+1	2.515E+1
-1.362E-1	1.225E+1	2.505E+1
-1.362E-1	1.230E+1	2.521E+1
-1.330E-1	1.229E+1	2.506E+1
-1.362E-1	1.219E+1	2.520E+1
-1.378E-1	1.225E+1	2.510E+1
-1.378E-1	1.228E+1	2.511E+1
-1.362E-1	1.226E+1	2.546E+1
-1.346E-1	1.231E+1	2.511E+1
-1.378E-1	1.219E+1	2.507E+1
-1.378E-1	1.201E+1	2.505E+1
-1.330E-1	1.214E+1	2.521E+1
-1.378E-1	1.234E+1	2.534E+1
-1.378E-1	1.224E+1	2.498E+1
-1.346E-1	1.218E+1	2.516E+1
-1.346E-1	1.220E+1	2.511E+1
-1.378E-1	1.222E+1	2.519E+1
-1.346E-1	1.214E+1	2.536E+1
-1.362E-1	1.224E+1	2.522E+1
-1.330E-1	1.210E+1	2.516E+1
-1.330E-1	1.215E+1	2.516E+1
-1.378E-1	1.237E+1	2.516E+1
-1.346E-1	1.206E+1	2.532E+1
-1.346E-1	1.222E+1	2.523E+1
-1.362E-1	1.231E+1	2.522E+1
-1.362E-1	1.216E+1	2.517E+1
-1.346E-1	1.223E+1	2.515E+1
-1.330E-1	1.225E+1	2.507E+1
-1.330E-1	1.235E+1	2.506E+1
-1.395E-1	1.226E+1	2.513E+1
-1.362E-1	1.221E+1	2.519E+1
-1.313E-1	1.217E+1	2.504E+1
-1.346E-1	1.224E+1	2.522E+1
-1.378E-1	1.221E+1	2.508E+1
-1.346E-1	1.212E+1	2.508E+1
-1.330E-1	1.222E+1	2.515E+1
-1.346E-1	1.235E+1	2.515E+1
-1.395E-1	1.222E+1	2.522E+1
-1.346E-1	1.226E+1	2.499E+1
-1.346E-1	1.235E+1	2.534E+1
-1.346E-1	1.221E+1	2.497E+1
-1.395E-1	1.232E+1	2.515E+1
-1.378E-1	1.232E+1	2.494E+1
-1.346E-1	1.228E+1	2.525E+1
-1.362E-1	1.222E+1	2.502E+1
-1.362E-1	1.209E+1	2.512E+1
-1.362E-1	1.225E+1	2.534E+1
-1.346E-1	1.233E+1	2.501E+1
-1.362E-1	1.219E+1	2.535E+1
-1.362E-1	1.219E+1	2.545E+1
-1.362E-1	1.223E+1	2.519E+1
-1.330E-1	1.225E+1	2.528E+1
-1.330E-1	1.229E+1	2.522E+1
-1.395E-1	1.220E+1	2.499E+1
-1.395E-1	1.209E+1	2.528E+1
-1.362E-1	1.224E+1	2.511E+1
-1.346E-1	1.223E+1	2.519E+1
-1.362E-1	1.217E+1	2.494E+1
-1.330E-1	1.211E+1	2.527E+1
-1.378E-1	1.221E+1	2.514E+1
-1.346E-1	1.220E+1	2.505E+1
-1.378E-1	1.214E+1	2.512E+1
-1.378E-1	1.228E+1	2.520E+1
-1.346E-1	1.221E+1	2.503E+1
-1.362E-1	1.217E+1	2.513E+1
-1.362E-1	1.209E+1	2.513E+1
-1.395E-1	1.229E+1	2.515E+1
-1.330E-1	1.232E+1	2.533E+1
-1.362E-1	1.228E+1	2.523E+1
-1.362E-1	1.218E+1	2.498E+1
-1.378E-1	1.231E+1	2.508E+1
-1.330E-1	1.217E+1	2.522E+1
-1.362E-1	1.236E+1	2.510E+1
-1.346E-1	1.222E+1	2.504E+1
-1.378E-1	1.224E+1	2.507E+1
-1.346E-1	1.212E+1	2.529E+1
-1.330E-1	1.220E+1	2.507E+1
-1.378E-1	1.216E+1	2.516E+1
-1.378E-1	1.215E+1	2.518E+1
-1.346E-1	1.214E+1	2.528E+1
-1.362E-1	1.229E+1	2.514E+1
-1.378E-1	1.224E+1	2.505E+1
-1.346E-1	1.229E+1	2.510E+1
-1.330E-1	1.218E+1	2.501E+1
-1.346E-1	1.208E+1	2.504E+1
-1.362E-1	1.210E+1	2.522E+1
-1.346E-1	1.226E+1	2.510E+1
-1.362E-1	1.223E+1	2.524E+1
-1.346E-1	1.219E+1	2.520E+1
-1.378E-1	1.236E+1	2.513E+1
-1.362E-1	1.230E+1	2.531E+1
-1.313E-1	1.227E+1	2.519E+1
-1.330E-1	1.221E+1	2.520E+1
-1.395E-1	1.238E+1	2.528E+1
-1.395E-1	1.230E+1	2.520E+1
-1.330E-1	1.232E+1	2.497E+1
-1.330E-1	1.227E+1	2.516E+1
-1.411E-1	1.225E+1	2.526E+1
-1.362E-1	1.225E+1	2.490E+1
-1.330E-1	1.219E+1	2.504E+1
-1.378E-1	1.221E+1	2.502E+1
-1.362E-1	1.228E+1	2.517E+1
-1.395E-1	1.222E+1	2.508E+1
-1.346E-1	1.218E+1	2.512E+1
-1.378E-1	1.218E+1	2.522E+1
-1.378E-1	1.213E+1	2.515E+1
-1.395E-1	1.229E+1	2.529E+1
-1.346E-1	1.221E+1	2.527E+1
-1.313E-1	1.227E+1	2.516E+1
-1.411E-1	1.213E+1	2.520E+1
-1.362E-1	1.222E+1	2.502E+1
-1.313E-1	1.222E+1	2.502E+1
-1.313E-1	1.238E+1	2.501E+1
-1.362E-1	1.221E+1	2.498E+1
-1.346E-1	1.212E+1	2.510E+1
-1.313E-1	1.236E+1	2.501E+1
-1.346E-1	1.226E+1	2.504E+1
-1.378E-1	1.220E+1	2.505E+1
-1.330E-1	1.223E+1	2.519E+1
-1.362E-1	1.220E+1	2.489E+1
-1.346E-1	1.229E+1	2.512E+1
-1.395E-1	1.225E+1	2.504E+1
-1.362E-1	1.234E+1	2.517E+1
-1.346E-1	1.220E+1	2.511E+1
-1.330E-1	1.228E+1	2.522E+1
-1.411E-1	1.224E+1	2.517E+1
-1.378E-1	1.223E+1	2.532E+1
-1.330E-1	1.226E+1	2.510E+1
-1.330E-1	1.232E+1	2.516E+1
-1.378E-1	1.235E+1	2.509E+1
-1.362E-1	1.214E+1	2.509E+1
-1.346E-1	1.228E+1	2.515E+1
-1.346E-1	1.223E+1	2.525E+1
-1.378E-1	1.229E+1	2.513E+1
-1.346E-1	1.230E+1	2.515E+1
-1.313E-1	1.225E+1	2.525E+1
-1.330E-1	1.207E+1	2.518E+1
-1.346E-1	1.234E+1	2.529E+1
-1.378E-1	1.217E+1	2.505E+1
-1.346E-1	1.219E+1	2.513E+1
-1.362E-1	1.233E+1	2.520E+1
-1.378E-1	1.233E+1	2.521E+1
-1.362E-1	1.225E+1	2.498E+1
-1.346E-1	1.215E+1	2.520E+1
-1.330E-1	1.225E+1	2.519E+1
-1.395E-1	1.227E+1	2.510E+1
-1.346E-1	1.212E+1	2.513E+1
-1.313E-1	1.221E+1	2.520E+1
-1.346E-1	1.217E+1	2.515E+1
-1.378E-1	1.226E+1	2.505E+1
-1.378E-1	1.222E+1	2.519E+1
-1.346E-1	1.221E+1	2.500E+1
-1.346E-1	1.211E+1	2.507E+1
-1.378E-1	1.220E+1	2.516E+1
-1.378E-1	1.209E+1	2.508E+1
-1.313E-1	1.222E+1	2.507E+1
-1.330E-1	1.224E+1	2.507E+1
-1.378E-1	1.214E+1	2.508E+1
-1.378E-1	1.226E+1	2.519E+1
-1.313E-1	1.216E+1	2.523E+1
-1.362E-1	1.230E+1	2.524E+1
-1.378E-1	1.219E+1	2.491E+1
-1.378E-1	1.234E+1	2.514E+1
-1.362E-1	1.229E+1	2.508E+1
-1.346E-1	1.234E+1	2.511E+1
-1.378E-1	1.217E+1	2.512E+1
-1.378E-1	1.222E+1	2.519E+1
-1.346E-1	1.216E+1	2.514E+1
-1.346E-1	1.233E+1	2.508E+1
-1.378E-1	1.228E+1	2.494E+1
-1.378E-1	1.219E+1	2.513E+1
-1.330E-1	1.225E+1	2.505E+1
-1.378E-1	1.234E+1	2.515E+1
-1.362E-1	1.235E+1	2.500E+1
-1.395E-1	1.221E+1	2.524E+1
-1.378E-1	1.226E+1	2.520E+1
-1.362E-1	1.218E+1	2.520E+1
-1.395E-1	1.225E+1	2.515E+1
-1.378E-1	1.222E+1	2.501E+1
-1.362E-1	1.221E+1	2.503E+1
-1.346E-1	1.222E+1	2.514E+1
-1.362E-1	1.236E+1	2.495E+1
-1.378E-1	1.228E+1	2.523E+1
-1.346E-1	1.213E+1	2.517E+1
-1.346E-1	1.232E+1	2.502E+1
-1.395E-1	1.229E+1	2.513E+1
-1.362E-1	1.222E+1	2.523E+1
-1.346E-1	1.235E+1	2.496E+1
-1.330E-1	1.214E+1	2.493E+1
-1.378E-1	1.228E+1	2.510E+1
-1.378E-1	1.219E+1	2.510E+1
-1.330E-1	1.225E+1	2.509E+1
-1.346E-1	1.221E+1	2.516E+1
-1.362E-1	1.228E+1	2.522E+1
-1.395E-1	1.209E+1	2.527E+1
-1.330E-1	1.219E+1	2.494E+1
-1.346E-1	1.228E+1	2.520E+1
-1.395E-1	1.223E+1	2.510E+1
-1.362E-1	1.210E+1	2.520E+1
-1.330E-1	1.224E+1	2.514E+1
-1.362E-1	1.222E+1	2.509E+1
-1.346E-1	1.227E+1	2.506E+1
-1.378E-1	1.220E+1	2.507E+1
-1.330E-1	1.205E+1	2.501E+1
-1.378E-1	1.226E+1	2.547E+1
-1.378E-1	1.233E+1	2.512E+1
-1.378E-1	1.220E+1	2.496E+1
-1.346E-1	1.223E+1	2.524E+1
-1.362E-1	1.226E+1	2.515E+1
-1.378E-1	1.222E+1	2.507E+1
-1.378E-1	1.223E+1	2.518E+1
-1.330E-1	1.218E+1	2.510E+1
-1.330E-1	1.222E+1	2.527E+1
-1.378E-1	1.219E+1	2.492E+1
-1.411E-1	1.227E+1	2.494E+1
-1.330E-1	1.224E+1	2.512E+1
-1.362E-1	1.222E+1	2.506E+1
-1.411E-1	1.218E+1	2.497E+1
-1.395E-1	1.225E+1	2.522E+1
-1.346E-1	1.226E+1	2.519E+1
-1.346E-1	1.229E+1	2.523E+1
-1.378E-1	1.213E+1	2.504E+1
-1.362E-1	1.229E+1	2.522E+1
-1.346E-1	1.228E+1	2.540E+1
-1.346E-1	1.236E+1	2.517E+1
-1.378E-1	1.224E+1	2.511E+1
-1.378E-1	1.216E+1	2.502E+1
-1.330E-1	1.218E+1	2.522E+1
-1.378E-1	1.220E+1	2.514E+1
-1.362E-1	1.230E+1	2.506E+1
-1.395E-1	1.222E+1	2.512E+1
-1.346E-1	1.224E+1	2.516E+1
-1.330E-1	1.220E+1	2.513E+1
-1.427E-1	1.220E+1	2.510E+1
-1.362E-1	1.224E+1	2.508E+1
-1.330E-1	1.229E+1	2.530E+1
-1.330E-1	1.228E+1	2.523E+1
-1.362E-1	1.233E+1	2.518E+1
-1.378E-1	1.208E+1	2.486E+1
-1.330E-1	1.228E+1	2.527E+1
-1.346E-1	1.212E+1	2.505E+1
-1.378E-1	1.222E+1	2.516E+1
-1.378E-1	1.236E+1	2.490E+1
-1.346E-1	1.236E+1	2.520E+1
-1.346E-1	1.229E+1	2.507E+1
-1.395E-1	1.225E+1	2.498E+1
-1.378E-1	1.224E+1	2.510E+1
-1.313E-1	1.233E+1	2.513E+1
-1.346E-1	1.213E+1	2.493E+1
-1.395E-1	1.228E+1	2.507E+1
-1.378E-1	1.221E+1	2.529E+1
-1.330E-1	1.227E+1	2.510E+1
-1.346E-1	1.228E+1	2.503E+1
-1.378E-1	1.216E+1	2.521E+1
-1.395E-1	1.233E+1	2.512E+1
-1.346E-1	1.212E+1	2.493E+1
-1.362E-1	1.240E+1	2.517E+1
-1.378E-1	1.220E+1	2.503E+1
-1.378E-1	1.219E+1	2.523E+1
-1.362E-1	1.219E+1	2.512E+1
-1.378E-1	1.224E+1	2.520E+1
-1.362E-1	1.224E+1	2.518E+1
-1.411E-1	1.231E+1	2.504E+1
-1.330E-1	1.212E+1	2.507E+1
-1.330E-1	1.218E+1	2.512E+1
-1.395E-1	1.240E+1	2.502E+1
-1.362E-1	1.219E+1	2.528E+1
-1.362E-1	1.204E+1	2.514E+1
-1.346E-1	1.211E+1	2.498E+1
-1.362E-1	1.223E+1	2.530E+1
-1.378E-1	1.223E+1	2.536E+1
-1.346E-1	1.214E+1	2.525E+1
-1.346E-1	1.223E+1	2.511E+1
-1.395E-1	1.220E+1	2.500E+1
-1.395E-1	1.221E+1	2.497E+1
-1.330E-1	1.220E+1	2.530E+1
-1.378E-1	1.218E+1	2.502E+1
-1.395E-1	1.223E+1	2.513E+1
-1.362E-1	1.220E+1	2.500E+1
-1.362E-1	1.225E+1	2.512E+1
-1.330E-1	1.217E+1	2.508E+1
-1.378E-1	1.220E+1	2.505E+1
-1.378E-1	1.229E+1	2.504E+1
-1.362E-1	1.217E+1	2.515E+1
-1.362E-1	1.201E+1	2.514E+1
-1.378E-1	1.213E+1	2.516E+1
-1.378E-1	1.226E+1	2.496E+1
-1.330E-1	1.231E+1	2.500E+1
-1.346E-1	1.223E+1	2.534E+1
-1.362E-1	1.202E+1	2.513E+1
-1.395E-1	1.222E+1	2.525E+1
-1.362E-1	1.226E+1	2.530E+1
-1.346E-1	1.228E+1	2.511E+1
-1.411E-1	1.224E+1	2.517E+1
-1.395E-1	1.221E+1	2.499E+1
-1.346E-1	1.231E+1	2.500E+1
-1.395E-1	1.220E+1	2.522E+1
-1.362E-1	1.223E+1	2.505E+1
-1.378E-1	1.219E+1	2.500E+1
-1.346E-1	1.232E+1	2.499E+1
-1.362E-1	1.222E+1	2.509E+1
-1.395E-1	1.215E+1	2.512E+1
-1.378E-1	1.211E+1	2.506E+1
-1.330E-1	1.216E+1	2.521E+1
-1.362E-1	1.221E+1	2.510E+1
-1.378E-1	1.225E+1	2.497E+1
-1.378E-1	1.216E+1	2.504E+1
-1.362E-1	1.203E+1	2.512E+1
-1.362E-1	1.229E+1	2.531E+1
-1.378E-1	1.224E+1	2.539E+1
-1.378E-1	1.214E+1	2.502E+1
-1.330E-1	1.214E+1	2.507E+1
-1.346E-1	1.219E+1	2.517E+1
-1.378E-1	1.210E+1	2.497E+1
-1.346E-1	1.221E+1	2.509E+1
-1.330E-1	1.218E+1	2.510E+1
-1.362E-1	1.216E+1	2.517E+1
-1.395E-1	1.198E+1	2.495E+1
-1.378E-1	1.221E+1	2.510E+1
-1.346E-1	1.215E+1	2.492E+1
-1.362E-1	1.225E+1	2.522E+1
-1.378E-1	1.219E+1	2.500E+1
-1.378E-1	1.224E+1	2.518E+1
-1.313E-1	1.221E+1	2.522E+1
-1.362E-1	1.216E+1	2.498E+1
-1.411E-1	1.222E+1	2.515E+1
-1.346E-1	1.201E+1	2.487E+1
-1.378E-1	1.224E+1	2.505E+1
-1.330E-1	1.225E+1	2.495E+1
-1.378E-1	1.219E+1	2.522E+1
-1.378E-1	1.216E+1	2.498E+1
-1.346E-1	1.219E+1	2.498E+1
-1.346E-1	1.225E+1	2.517E+1
-1.378E-1	1.227E+1	2.515E+1
-1.362E-1	1.221E+1	2.503E+1
-1.346E-1	1.222E+1	2.491E+1
-1.362E-1	1.226E+1	2.510E+1
-1.378E-1	1.214E+1	2.500E+1
-1.378E-1	1.222E+1	2.518E+1
-1.313E-1	1.225E+1	2.506E+1
-1.362E-1	1.226E+1	2.509E+1
-1.378E-1	1.215E+1	2.514E+1
-1.378E-1	1.222E+1	2.532E+1
-1.330E-1	1.218E+1	2.514E+1
-1.362E-1	1.229E+1	2.504E+1
-1.395E-1	1.205E+1	2.512E+1
-1.378E-1	1.234E+1	2.515E+1
-1.362E-1	1.231E+1	2.508E+1
-1.378E-1	1.215E+1	2.502E+1
-1.378E-1	1.224E+1	2.498E+1
-1.378E-1	1.207E+1	2.509E+1
-1.362E-1	1.214E+1	2.530E+1
-1.378E-1	1.212E+1	2.519E+1
-1.346E-1	1.226E+1	2.501E+1
-1.378E-1	1.234E+1	2.500E+1
-1.362E-1	1.228E+1	2.497E+1
-1.378E-1	1.233E+1	2.518E+1
-1.395E-1	1.216E+1	2.519E+1
-1.362E-1	1.229E+1	2.511E+1
-1.362E-1	1.216E+1	2.524E+1
-1.330E-1	1.228E+1	2.493E+1
-1.395E-1	1.205E+1	2.510E+1
-1.362E-1	1.217E+1	2.507E+1
-1.330E-1	1.210E+1	2.513E+1
-1.346E-1	1.217E+1	2.512E+1
-1.362E-1	1.226E+1	2.523E+1
-1.378E-1	1.236E+1	2.509E+1
-1.362E-1	1.221E+1	2.511E+1
-1.346E-1	1.218E+1	2.526E+1
-1.378E-1	1.220E+1	2.518E+1
-1.378E-1	1.223E+1	2.512E+1
-1.313E-1	1.220E+1	2.510E+1
-1.346E-1	1.231E+1	2.513E+1
-1.362E-1	1.234E+1	2.508E+1
-1.395E-1	1.227E+1	2.525E+1
-1.362E-1	1.228E+1	2.508E+1
-1.346E-1	1.207E+1	2.520E+1
-1.395E-1	1.215E+1	2.511E+1
-1.411E-1	1.217E+1	2.514E+1
-1.313E-1	1.227E+1	2.509E+1
-1.330E-1	1.214E+1	2.521E+1
-1.411E-1	1.222E+1	2.511E+1
-1.411E-1	1.211E+1	2.497E+1
-1.362E-1	1.222E+1	2.514E+1
-1.378E-1	1.215E+1	2.495E+1
-1.346E-1	1.225E+1	2.511E+1
-1.378E-1	1.213E+1	2.502E+1
-1.330E-1	1.216E+1	2.529E+1
-1.362E-1	1.220E+1	2.498E+1
-1.378E-1	1.221E+1	2.502E+1
-1.378E-1	1.225E+1	2.511E+1
-1.346E-1	1.230E+1	2.522E+1
-1.346E-1	1.224E+1	2.493E+1
-1.395E-1	1.229E+1	2.511E+1
-1.362E-1	1.212E+1	2.529E+1
-1.346E-1	1.226E+1	2.524E+1
-1.362E-1	1.215E+1	2.502E+1
-1.378E-1	1.224E+1	2.507E+1
-1.362E-1	1.230E+1	2.497E+1
-1.362E-1	1.212E+1	2.513E+1
-1.313E-1	1.214E+1	2.511E+1
-1.378E-1	1.225E+1	2.502E+1
-1.395E-1	1.217E+1	2.512E+1
-1.346E-1	1.207E+1	2.505E+1
-1.346E-1	1.232E+1	2.492E+1
-1.395E-1	1.229E+1	2.513E+1
-1.378E-1	1.206E+1	2.520E+1
-1.346E-1	1.216E+1	2.510E+1
-1.362E-1	1.233E+1	2.502E+1
-1.395E-1	1.213E+1	2.504E+1
-1.395E-1	1.217E+1	2.509E+1
-1.346E-1	1.225E+1	2.506E+1
-1.362E-1	1.211E+1	2.503E+1
-1.395E-1	1.229E+1	2.517E+1
-1.362E-1	1.231E+1	2.508E+1
-1.362E-1	1.224E+1	2.497E+1
-1.330E-1	1.226E+1	2.525E+1
-1.411E-1	1.210E+1	2.478E+1
-1.378E-1	1.221E+1	2.510E+1
-1.330E-1	1.227E+1	2.506E+1
-1.362E-1	1.210E+1	2.510E+1
-1.395E-1	1.219E+1	2.509E+1
-1.378E-1	1.219E+1	2.497E+1
-1.330E-1	1.226E+1	2.514E+1
-1.378E-1	1.208E+1	2.522E+1
-1.395E-1	1.211E+1	2.528E+1
-1.395E-1	1.230E+1	2.513E+1
-1.330E-1	1.228E+1	2.508E+1
-1.346E-1	1.231E+1	2.510E+1
-1.378E-1	1.219E+1	2.499E+1
-1.362E-1	1.219E+1	2.517E+1
-1.330E-1	1.236E+1	2.515E+1
-1.346E-1	1.229E+1	2.477E+1
-1.378E-1	1.214E+1	2.506E+1
-1.395E-1	1.218E+1	2.497E+1
-1.346E-1	1.221E+1	2.491E+1
-1.378E-1	1.213E+1	2.515E+1
-1.395E-1	1.220E+1	2.506E+1
-1.395E-1	1.215E+1	2.512E+1
-1.378E-1	1.223E+1	2.517E+1
-1.378E-1	1.234E+1	2.521E+1
-1.378E-1	1.220E+1	2.518E+1
-1.378E-1	1.215E+1	2.495E+1
-1.346E-1	1.223E+1	2.504E+1
-1.378E-1	1.221E+1	2.521E+1
-1.395E-1	1.219E+1	2.499E+1
-1.346E-1	1.220E+1	2.541E+1
-1.362E-1	1.215E+1	2.499E+1
-1.362E-1	1.217E+1	2.490E+1
-1.395E-1	1.230E+1	2.515E+1
-1.362E-1	1.217E+1	2.522E+1
-1.346E-1	1.216E+1	2.512E+1
-1.362E-1	1.234E+1	2.513E+1
-1.362E-1	1.204E+1	2.511E+1
-1.362E-1	1.223E+1	2.492E+1
-1.346E-1	1.222E+1	2.525E+1
-1.330E-1	1.233E+1	2.523E+1
-1.362E-1	1.223E+1	2.498E+1
-1.378E-1	1.210E+1	2.512E+1
-1.313E-1	1.218E+1	2.512E+1
-1.362E-1	1.215E+1	2.505E+1
-1.330E-1	1.231E+1	2.519E+1
-1.395E-1	1.215E+1	2.536E+1
-1.330E-1	1.219E+1	2.507E+1
-1.346E-1	1.231E+1	2.519E+1
-1.378E-1	1.225E+1	2.494E+1
-1.362E-1	1.215E+1	2.500E+1
-1.346E-1	1.224E+1	2.522E+1
-1.362E-1	1.225E+1	2.511E+1
-1.378E-1	1.225E+1	2.514E+1
-1.378E-1	1.233E+1	2.500E+1
-1.330E-1	1.231E+1	2.521E+1
-1.362E-1	1.209E+1	2.513E+1
-1.346E-1	1.220E+1	2.503E+1
-1.362E-1	1.220E+1	2.524E+1
-1.346E-1	1.222E+1	2.483E+1
-1.362E-1	1.228E+1	2.505E+1
-1.362E-1	1.228E+1	2.508E+1
-1.378E-1	1.221E+1	2.508E+1
-1.346E-1	1.214E+1	2.521E+1
-1.395E-1	1.214E+1	2.522E+1
-1.378E-1	1.223E+1	2.504E+1
-1.378E-1	1.231E+1	2.523E+1
-1.362E-1	1.216E+1	2.494E+1
-1.330E-1	1.216E+1	2.511E+1
-1.378E-1	1.223E+1	2.484E+1
-1.378E-1	1.229E+1	2.513E+1
-1.362E-1	1.222E+1	2.508E+1
-1.346E-1	1.216E+1	2.537E+1
-1.362E-1	1.206E+1	2.526E+1
-1.395E-1	1.231E+1	2.506E+1
-1.362E-1	1.205E+1	2.500E+1
-1.362E-1	1.223E+1	2.521E+1
-1.395E-1	1.219E+1	2.516E+1
-1.378E-1	1.222E+1	2.504E+1
-1.346E-1	1.228E+1	2.500E+1
-1.313E-1	1.231E+1	2.506E+1
-1.395E-1	1.234E+1	2.520E+1
-1.378E-1	1.225E+1	2.509E+1
-1.330E-1	1.210E+1	2.497E+1
-1.346E-1	1.231E+1	2.523E+1
-1.362E-1	1.216E+1	2.497E+1
-1.346E-1	1.221E+1	2.512E+1
-1.330E-1	1.224E+1	2.504E+1
-1.362E-1	1.228E+1	2.505E+1
-1.378E-1	1.215E+1	2.510E+1
-1.395E-1	1.227E+1	2.494E+1
-1.346E-1	1.204E+1	2.495E+1
-1.346E-1	1.231E+1	2.536E+1
-1.411E-1	1.218E+1	2.487E+1
-1.362E-1	1.227E+1	2.489E+1
-1.362E-1	1.225E+1	2.519E+1
-1.362E-1	1.218E+1	2.509E+1
-1.362E-1	1.218E+1	2.527E+1
-1.395E-1	1.218E+1	2.503E+1
-1.378E-1	1.227E+1	2.518E+1
-1.362E-1	1.222E+1	2.524E+1
-1.395E-1	1.224E+1	2.515E+1
-1.362E-1	1.222E+1	2.519E+1
-1.346E-1	1.225E+1	2.505E+1
-1.362E-1	1.218E+1	2.490E+1
-1.395E-1	1.227E+1	2.507E+1
-1.378E-1	1.217E+1	2.528E+1
-1.346E-1	1.226E+1	2.504E+1
-1.362E-1	1.220E+1	2.497E+1
-1.395E-1	1.201E+1	2.494E+1
-1.362E-1	1.224E+1	2.498E+1
-1.362E-1	1.223E+1	2.494E+1
-1.346E-1	1.227E+1	2.506E+1
-1.378E-1	1.211E+1	2.505E+1
-1.378E-1	1.221E+1	2.497E+1
-1.362E-1	1.229E+1	2.508E+1
-1.346E-1	1.218E+1	2.505E+1
-1.395E-1	1.221E+1	2.509E+1
-1.362E-1	1.230E+1	2.501E+1
-1.330E-1	1.217E+1	2.518E+1
-1.346E-1	1.232E+1	2.495E+1
-1.378E-1	1.228E+1	2.528E+1
-1.395E-1	1.228E+1	2.494E+1
-1.362E-1	1.218E+1	2.507E+1
-1.362E-1	1.227E+1	2.511E+1
-1.411E-1	1.212E+1	2.512E+1
-1.378E-1	1.211E+1	2.508E+1
-1.362E-1	1.226E+1	2.518E+1
-1.362E-1	1.224E+1	2.508E+1
-1.411E-1	1.216E+1	2.511E+1
-1.346E-1	1.216E+1	2.505E+1
-1.362E-1	1.239E+1	2.503E+1
-1.362E-1	1.213E+1	2.503E+1
-1.395E-1	1.222E+1	2.524E+1
-1.378E-1	1.232E+1	2.493E+1
-1.330E-1	1.205E+1	2.512E+1
-1.362E-1	1.222E+1	2.509E+1
-1.411E-1	1.220E+1	2.519E+1
-1.395E-1	1.216E+1	2.515E+1
-1.313E-1	1.227E+1	2.496E+1
-1.330E-1	1.216E+1	2.522E+1
-1.395E-1	1.222E+1	2.512E+1
-1.362E-1	1.220E+1	2.510E+1
-1.330E-1	1.231E+1	2.529E+1
-1.362E-1	1.224E+1	2.517E+1
-1.411E-1	1.231E+1	2.499E+1
-1.346E-1	1.228E+1	2.507E+1
-1.362E-1	1.239E+1	2.522E+1
-1.362E-1	1.212E+1	2.511E+1
-1.411E-1	1.218E+1	2.515E+1
-1.395E-1	1.211E+1	2.496E+1
-1.346E-1	1.216E+1	2.543E+1
-1.362E-1	1.214E+1	2.513E+1
-1.378E-1	1.223E+1	2.512E+1
-1.362E-1	1.215E+1	2.513E+1
-1.362E-1	1.207E+1	2.516E+1
-1.362E-1	1.220E+1	2.508E+1
-1.378E-1	1.223E+1	2.510E+1
-1.395E-1	1.225E+1	2.509E+1
-1.330E-1	1.216E+1	2.505E+1
-1.362E-1	1.226E+1	2.513E+1
-1.411E-1	1.222E+1	2.527E+1
-1.378E-1	1.200E+1	2.502E+1
-1.346E-1	1.221E+1	2.495E+1
-1.346E-1	1.219E+1	2.510E+1
-1.395E-1	1.231E+1	2.522E+1
-1.395E-1	1.226E+1	2.515E+1
-1.346E-1	1.226E+1	2.493E+1
-1.362E-1	1.237E+1	2.523E+1
-1.395E-1	1.214E+1	2.521E+1
-1.362E-1	1.217E+1	2.496E+1
-1.362E-1	1.225E+1	2.506E+1
-1.378E-1	1.215E+1	2.506E+1
-1.395E-1	1.214E+1	2.508E+1
-1.362E-1	1.213E+1	2.517E+1
-1.346E-1	1.231E+1	2.497E+1
-1.346E-1	1.215E+1	2.510E+1
-1.378E-1	1.223E+1	2.504E+1
-1.395E-1	1.215E+1	2.513E+1
-1.346E-1	1.219E+1	2.525E+1
-1.378E-1	1.225E+1	2.501E+1
-1.378E-1	1.222E+1	2.525E+1
-1.378E-1	1.221E+1	2.513E+1
-1.346E-1	1.223E+1	2.503E+1
-1.378E-1	1.218E+1	2.517E+1
-1.411E-1	1.227E+1	2.511E+1
-1.411E-1	1.239E+1	2.519E+1
-1.313E-1	1.208E+1	2.516E+1
-1.362E-1	1.225E+1	2.517E+1
-1.362E-1	1.228E+1	2.499E+1
-1.378E-1	1.231E+1	2.512E+1
-1.378E-1	1.229E+1	2.511E+1
-1.362E-1	1.232E+1	2.517E+1
-1.378E-1	1.219E+1	2.513E+1
-1.378E-1	1.213E+1	2.503E+1
-1.346E-1	1.238E+1	2.502E+1
-1.346E-1	1.216E+1	2.504E+1
-1.395E-1	1.217E+1	2.499E+1
-1.411E-1	1.227E+1	2.509E+1
-1.362E-1	1.211E+1	2.522E+1
-1.362E-1	1.211E+1	2.499E+1
-1.395E-1	1.218E+1	2.498E+1
-1.395E-1	1.224E+1	2.498E+1
-1.378E-1	1.217E+1	2.514E+1
-1.395E-1	1.226E+1	2.480E+1
-1.395E-1	1.223E+1	2.504E+1
-1.362E-1	1.218E+1	2.505E+1
-1.362E-1	1.223E+1	2.514E+1
-1.346E-1	1.222E+1	2.504E+1
-1.395E-1	1.217E+1	2.515E+1
-1.362E-1	1.228E+1	2.504E+1
-1.362E-1	1.227E+1	2.516E+1
-1.362E-1	1.232E+1	2.505E+1
-1.378E-1	1.216E+1	2.487E+1
-1.395E-1	1.203E+1	2.528E+1
-1.362E-1	1.210E+1	2.522E+1
[truncated: 40,002 more rows]
