# Supplementary material for: Improved ANAP incorporation and VCF analysis reveal details of P2X7 current facilitation and a limited conformational interplay between ATP binding and the intracellular ballast domain
Source: eLife. 2023 Jan 4;12:e82479. doi: 10.7554/eLife.82479 (PMC9859053; doi:10.7554/eLife.82479)
Supplement: Figure 6—figure supplement 3—source data 2. [file elife-82479-fig6-figsupp3-data2.zip › Figure-6_figure-supplement-3_source-data-2/e04/22.csv]

-5.758E-1	3.143E+1	6.353E+1
-5.725E-1	3.148E+1	6.407E+1
-5.790E-1	3.158E+1	6.379E+1
-5.774E-1	3.127E+1	6.383E+1
-5.774E-1	3.130E+1	6.398E+1
-5.741E-1	3.131E+1	6.406E+1
-5.774E-1	3.151E+1	6.392E+1
-5.758E-1	3.146E+1	6.401E+1
-5.790E-1	3.125E+1	6.380E+1
-5.725E-1	3.144E+1	6.398E+1
-5.741E-1	3.133E+1	6.409E+1
-5.741E-1	3.134E+1	6.390E+1
-5.774E-1	3.139E+1	6.380E+1
-5.774E-1	3.151E+1	6.418E+1
-5.758E-1	3.126E+1	6.392E+1
-5.790E-1	3.135E+1	6.409E+1
-5.758E-1	3.157E+1	6.407E+1
-5.758E-1	3.123E+1	6.394E+1
-5.774E-1	3.135E+1	6.420E+1
-5.790E-1	3.149E+1	6.386E+1
-5.790E-1	3.145E+1	6.409E+1
-5.741E-1	3.150E+1	6.398E+1
-5.790E-1	3.155E+1	6.403E+1
-5.790E-1	3.157E+1	6.375E+1
-5.758E-1	3.138E+1	6.391E+1
-5.725E-1	3.143E+1	6.406E+1
-5.774E-1	3.119E+1	6.375E+1
-5.806E-1	3.138E+1	6.407E+1
-5.774E-1	3.141E+1	6.401E+1
-5.741E-1	3.119E+1	6.396E+1
-5.774E-1	3.140E+1	6.376E+1
-5.790E-1	3.136E+1	6.389E+1
-5.774E-1	3.137E+1	6.439E+1
-5.758E-1	3.103E+1	6.405E+1
-5.758E-1	3.129E+1	6.388E+1
-5.790E-1	3.128E+1	6.401E+1
-5.774E-1	3.144E+1	6.407E+1
-5.741E-1	3.122E+1	6.405E+1
-5.758E-1	3.143E+1	6.405E+1
-5.758E-1	3.148E+1	6.394E+1
-5.790E-1	3.152E+1	6.413E+1
-5.774E-1	3.159E+1	6.421E+1
-5.758E-1	3.121E+1	6.412E+1
-5.774E-1	3.142E+1	6.402E+1
-5.790E-1	3.123E+1	6.360E+1
-5.741E-1	3.136E+1	6.426E+1
-5.741E-1	3.120E+1	6.424E+1
-5.790E-1	3.121E+1	6.400E+1
-5.758E-1	3.144E+1	6.426E+1
-5.741E-1	3.134E+1	6.410E+1
-5.741E-1	3.144E+1	6.411E+1
-5.790E-1	3.119E+1	6.394E+1
-5.806E-1	3.131E+1	6.410E+1
-5.741E-1	3.143E+1	6.391E+1
-5.758E-1	3.118E+1	6.405E+1
-5.806E-1	3.151E+1	6.398E+1
-5.806E-1	3.142E+1	6.386E+1
-5.741E-1	3.153E+1	6.404E+1
-5.774E-1	3.143E+1	6.383E+1
-5.774E-1	3.146E+1	6.396E+1
-5.774E-1	3.118E+1	6.393E+1
-5.758E-1	3.138E+1	6.392E+1
-5.758E-1	3.151E+1	6.429E+1
-5.806E-1	3.124E+1	6.368E+1
-5.790E-1	3.154E+1	6.400E+1
-5.774E-1	3.140E+1	6.377E+1
-5.774E-1	3.134E+1	6.378E+1
-5.790E-1	3.108E+1	6.419E+1
-5.741E-1	3.144E+1	6.408E+1
-5.741E-1	3.113E+1	6.381E+1
-5.758E-1	3.137E+1	6.398E+1
-5.806E-1	3.140E+1	6.417E+1
-5.806E-1	3.114E+1	6.383E+1
-5.758E-1	3.136E+1	6.377E+1
-5.758E-1	3.128E+1	6.425E+1
-5.774E-1	3.135E+1	6.403E+1
-5.790E-1	3.134E+1	6.407E+1
-5.774E-1	3.139E+1	6.378E+1
-5.774E-1	3.134E+1	6.429E+1
-5.774E-1	3.119E+1	6.401E+1
-5.790E-1	3.153E+1	6.387E+1
-5.741E-1	3.139E+1	6.394E+1
-5.758E-1	3.139E+1	6.392E+1
-5.823E-1	3.137E+1	6.393E+1
-5.806E-1	3.132E+1	6.385E+1
-5.725E-1	3.142E+1	6.388E+1
-5.774E-1	3.121E+1	6.412E+1
-5.806E-1	3.126E+1	6.404E+1
-5.774E-1	3.156E+1	6.403E+1
-5.758E-1	3.127E+1	6.401E+1
-5.758E-1	3.143E+1	6.398E+1
-5.806E-1	3.140E+1	6.393E+1
-5.774E-1	3.144E+1	6.415E+1
-5.758E-1	3.139E+1	6.385E+1
-5.774E-1	3.130E+1	6.413E+1
-5.774E-1	3.134E+1	6.386E+1
-5.790E-1	3.145E+1	6.385E+1
-5.758E-1	3.148E+1	6.414E+1
-5.758E-1	3.148E+1	6.394E+1
-5.774E-1	3.133E+1	6.402E+1
-5.790E-1	3.137E+1	6.374E+1
-5.758E-1	3.119E+1	6.393E+1
-5.758E-1	3.146E+1	6.407E+1
-5.806E-1	3.127E+1	6.402E+1
-5.774E-1	3.135E+1	6.432E+1
-5.741E-1	3.130E+1	6.401E+1
-5.790E-1	3.160E+1	6.373E+1
-5.823E-1	3.138E+1	6.373E+1
-5.790E-1	3.141E+1	6.391E+1
-5.741E-1	3.121E+1	6.410E+1
-5.758E-1	3.132E+1	6.412E+1
-5.806E-1	3.115E+1	6.389E+1
-5.774E-1	3.116E+1	6.410E+1
-5.758E-1	3.127E+1	6.417E+1
-5.774E-1	3.102E+1	6.399E+1
-5.790E-1	3.122E+1	6.422E+1
-5.790E-1	3.137E+1	6.404E+1
-5.758E-1	3.137E+1	6.425E+1
-5.758E-1	3.133E+1	6.367E+1
-5.823E-1	3.157E+1	6.391E+1
-5.806E-1	3.120E+1	6.405E+1
-5.790E-1	3.136E+1	6.396E+1
-5.741E-1	3.143E+1	6.414E+1
-5.790E-1	3.151E+1	6.385E+1
-5.758E-1	3.124E+1	6.404E+1
-5.758E-1	3.125E+1	6.398E+1
-5.790E-1	3.148E+1	6.372E+1
-5.806E-1	3.135E+1	6.412E+1
-5.758E-1	3.127E+1	6.412E+1
-5.774E-1	3.143E+1	6.406E+1
-5.741E-1	3.143E+1	6.372E+1
-5.790E-1	3.136E+1	6.393E+1
-5.774E-1	3.135E+1	6.371E+1
-5.790E-1	3.120E+1	6.367E+1
-5.758E-1	3.126E+1	6.401E+1
-5.823E-1	3.123E+1	6.367E+1
-5.790E-1	3.131E+1	6.414E+1
-5.774E-1	3.125E+1	6.382E+1
-5.774E-1	3.130E+1	6.418E+1
-5.790E-1	3.129E+1	6.393E+1
-5.774E-1	3.153E+1	6.389E+1
-5.758E-1	3.130E+1	6.380E+1
-5.758E-1	3.113E+1	6.385E+1
-5.806E-1	3.133E+1	6.406E+1
-5.790E-1	3.120E+1	6.391E+1
-5.758E-1	3.158E+1	6.386E+1
-5.774E-1	3.136E+1	6.387E+1
-5.806E-1	3.163E+1	6.380E+1
-5.790E-1	3.118E+1	6.392E+1
-5.774E-1	3.124E+1	6.388E+1
-5.758E-1	3.134E+1	6.388E+1
-5.774E-1	3.131E+1	6.389E+1
-5.790E-1	3.147E+1	6.387E+1
-5.774E-1	3.136E+1	6.406E+1
-5.774E-1	3.142E+1	6.373E+1
-5.806E-1	3.116E+1	6.406E+1
-5.774E-1	3.132E+1	6.408E+1
-5.774E-1	3.147E+1	6.384E+1
-5.758E-1	3.143E+1	6.376E+1
-5.790E-1	3.139E+1	6.394E+1
-5.774E-1	3.133E+1	6.404E+1
-5.758E-1	3.126E+1	6.384E+1
-5.774E-1	3.114E+1	6.371E+1
-5.790E-1	3.156E+1	6.369E+1
-5.790E-1	3.122E+1	6.378E+1
-5.774E-1	3.134E+1	6.381E+1
-5.774E-1	3.136E+1	6.378E+1
-5.790E-1	3.142E+1	6.388E+1
-5.758E-1	3.124E+1	6.396E+1
-5.774E-1	3.139E+1	6.389E+1
-5.758E-1	3.134E+1	6.387E+1
-5.790E-1	3.140E+1	6.400E+1
-5.741E-1	3.142E+1	6.405E+1
-5.774E-1	3.128E+1	6.370E+1
-5.790E-1	3.146E+1	6.380E+1
-5.790E-1	3.140E+1	6.397E+1
-5.774E-1	3.128E+1	6.396E+1
-5.741E-1	3.144E+1	6.402E+1
-5.758E-1	3.141E+1	6.384E+1
-5.790E-1	3.145E+1	6.383E+1
-5.790E-1	3.127E+1	6.364E+1
-5.758E-1	3.136E+1	6.368E+1
-5.774E-1	3.122E+1	6.347E+1
-5.823E-1	3.128E+1	6.364E+1
-5.790E-1	3.151E+1	6.389E+1
-5.741E-1	3.121E+1	6.383E+1
-5.774E-1	3.143E+1	6.383E+1
-5.806E-1	3.134E+1	6.382E+1
-5.790E-1	3.116E+1	6.379E+1
-5.758E-1	3.131E+1	6.408E+1
-5.790E-1	3.132E+1	6.395E+1
-5.806E-1	3.127E+1	6.380E+1
-5.774E-1	3.119E+1	6.382E+1
-5.790E-1	3.115E+1	6.377E+1
-5.790E-1	3.147E+1	6.382E+1
-5.790E-1	3.128E+1	6.385E+1
-5.774E-1	3.117E+1	6.383E+1
-5.758E-1	3.143E+1	6.377E+1
-5.790E-1	3.129E+1	6.379E+1
-5.774E-1	3.116E+1	6.389E+1
-5.774E-1	3.143E+1	6.393E+1
-5.758E-1	3.139E+1	6.362E+1
-5.758E-1	3.129E+1	6.392E+1
-5.790E-1	3.141E+1	6.344E+1
-5.790E-1	3.136E+1	6.365E+1
-5.774E-1	3.125E+1	6.411E+1
-5.790E-1	3.120E+1	6.388E+1
-5.806E-1	3.127E+1	6.377E+1
-5.790E-1	3.139E+1	6.418E+1
-5.741E-1	3.132E+1	6.380E+1
-5.774E-1	3.121E+1	6.391E+1
-5.806E-1	3.129E+1	6.382E+1
-5.790E-1	3.137E+1	6.413E+1
-5.741E-1	3.136E+1	6.364E+1
-5.774E-1	3.122E+1	6.382E+1
-5.806E-1	3.147E+1	6.392E+1
-5.790E-1	3.132E+1	6.370E+1
-5.758E-1	3.152E+1	6.360E+1
-5.790E-1	3.121E+1	6.381E+1
-5.806E-1	3.113E+1	6.366E+1
-5.790E-1	3.131E+1	6.383E+1
-5.741E-1	3.142E+1	6.381E+1
-5.758E-1	3.121E+1	6.389E+1
-5.790E-1	3.121E+1	6.401E+1
-5.774E-1	3.118E+1	6.392E+1
-5.758E-1	3.146E+1	6.354E+1
-5.758E-1	3.127E+1	6.356E+1
-5.806E-1	3.126E+1	6.366E+1
-5.790E-1	3.118E+1	6.367E+1
-5.758E-1	3.106E+1	6.376E+1
-5.774E-1	3.120E+1	6.367E+1
-5.790E-1	3.140E+1	6.416E+1
-5.806E-1	3.121E+1	6.367E+1
-5.790E-1	3.098E+1	6.368E+1
-5.790E-1	3.129E+1	6.372E+1
-5.774E-1	3.151E+1	6.364E+1
-5.790E-1	3.148E+1	6.368E+1
-5.741E-1	3.132E+1	6.378E+1
-5.758E-1	3.148E+1	6.374E+1
-5.774E-1	3.123E+1	6.371E+1
-5.790E-1	3.112E+1	6.371E+1
-5.758E-1	3.134E+1	6.384E+1
-5.790E-1	3.130E+1	6.394E+1
-5.806E-1	3.137E+1	6.371E+1
-5.806E-1	3.123E+1	6.386E+1
-5.758E-1	3.108E+1	6.384E+1
-5.774E-1	3.138E+1	6.339E+1
-5.790E-1	3.148E+1	6.389E+1
-5.823E-1	3.115E+1	6.373E+1
-5.758E-1	3.135E+1	6.344E+1
-5.774E-1	3.118E+1	6.397E+1
-5.774E-1	3.118E+1	6.380E+1
-5.806E-1	3.135E+1	6.373E+1
-5.774E-1	3.097E+1	6.353E+1
-5.790E-1	3.117E+1	6.356E+1
-5.790E-1	3.129E+1	6.382E+1
-5.806E-1	3.140E+1	6.376E+1
-5.774E-1	3.135E+1	6.372E+1
-5.758E-1	3.126E+1	6.352E+1
-5.823E-1	3.132E+1	6.372E+1
-5.774E-1	3.143E+1	6.390E+1
-5.758E-1	3.141E+1	6.390E+1
-5.741E-1	3.139E+1	6.391E+1
-5.790E-1	3.134E+1	6.382E+1
-5.790E-1	3.122E+1	6.352E+1
-5.758E-1	3.116E+1	6.369E+1
-5.741E-1	3.126E+1	6.343E+1
-5.790E-1	3.116E+1	6.385E+1
-5.790E-1	3.123E+1	6.357E+1
-5.774E-1	3.143E+1	6.365E+1
-5.790E-1	3.127E+1	6.376E+1
-5.806E-1	3.142E+1	6.360E+1
-5.790E-1	3.115E+1	6.365E+1
-5.741E-1	3.122E+1	6.368E+1
-5.774E-1	3.139E+1	6.381E+1
-5.806E-1	3.133E+1	6.365E+1
-5.774E-1	3.134E+1	6.369E+1
-5.758E-1	3.115E+1	6.386E+1
-5.758E-1	3.123E+1	6.378E+1
-5.839E-1	3.133E+1	6.357E+1
-5.790E-1	3.147E+1	6.369E+1
-5.758E-1	3.125E+1	6.375E+1
-5.790E-1	3.136E+1	6.381E+1
-5.806E-1	3.127E+1	6.347E+1
-5.774E-1	3.124E+1	6.396E+1
-5.741E-1	3.138E+1	6.375E+1
-5.758E-1	3.123E+1	6.329E+1
-5.790E-1	3.123E+1	6.350E+1
-5.774E-1	3.139E+1	6.387E+1
-5.774E-1	3.103E+1	6.351E+1
-5.790E-1	3.128E+1	6.379E+1
-5.790E-1	3.116E+1	6.369E+1
-5.774E-1	3.140E+1	6.378E+1
-5.758E-1	3.117E+1	6.353E+1
-5.774E-1	3.125E+1	6.376E+1
-5.839E-1	3.131E+1	6.345E+1
-5.839E-1	3.130E+1	6.379E+1
-5.758E-1	3.129E+1	6.373E+1
-5.790E-1	3.136E+1	6.349E+1
-5.823E-1	3.131E+1	6.357E+1
-5.774E-1	3.137E+1	6.372E+1
-5.790E-1	3.135E+1	6.374E+1
-5.758E-1	3.132E+1	6.367E+1
-5.823E-1	3.108E+1	6.382E+1
-5.790E-1	3.131E+1	6.356E+1
-5.790E-1	3.112E+1	6.373E+1
-5.774E-1	3.114E+1	6.373E+1
-5.806E-1	3.132E+1	6.357E+1
-5.790E-1	3.134E+1	6.351E+1
-5.790E-1	3.133E+1	6.347E+1
-5.741E-1	3.113E+1	6.372E+1
-5.790E-1	3.134E+1	6.372E+1
-5.806E-1	3.124E+1	6.363E+1
-5.758E-1	3.119E+1	6.380E+1
-5.774E-1	3.125E+1	6.368E+1
-5.806E-1	3.139E+1	6.382E+1
-5.774E-1	3.101E+1	6.355E+1
-5.806E-1	3.120E+1	6.359E+1
-5.758E-1	3.130E+1	6.345E+1
-5.806E-1	3.112E+1	6.378E+1
-5.774E-1	3.123E+1	6.342E+1
-5.790E-1	3.119E+1	6.385E+1
-5.790E-1	3.124E+1	6.345E+1
-5.806E-1	3.135E+1	6.345E+1
-5.790E-1	3.122E+1	6.341E+1
-5.774E-1	3.125E+1	6.340E+1
-5.758E-1	3.123E+1	6.356E+1
-5.790E-1	3.132E+1	6.342E+1
-5.790E-1	3.130E+1	6.348E+1
-5.741E-1	3.111E+1	6.352E+1
-5.774E-1	3.126E+1	6.348E+1
-5.823E-1	3.150E+1	6.361E+1
-5.806E-1	3.124E+1	6.357E+1
-5.790E-1	3.137E+1	6.359E+1
-5.806E-1	3.122E+1	6.354E+1
-5.823E-1	3.133E+1	6.370E+1
-5.774E-1	3.118E+1	6.356E+1
-5.790E-1	3.110E+1	6.359E+1
-5.774E-1	3.110E+1	6.356E+1
-5.823E-1	3.108E+1	6.349E+1
-5.758E-1	3.120E+1	6.379E+1
-5.774E-1	3.135E+1	6.361E+1
-5.790E-1	3.110E+1	6.351E+1
-5.806E-1	3.126E+1	6.366E+1
-5.790E-1	3.153E+1	6.335E+1
-5.758E-1	3.099E+1	6.392E+1
-5.790E-1	3.102E+1	6.353E+1
-5.806E-1	3.136E+1	6.340E+1
-5.774E-1	3.124E+1	6.367E+1
-5.774E-1	3.115E+1	6.352E+1
-5.774E-1	3.147E+1	6.375E+1
-5.823E-1	3.092E+1	6.369E+1
-5.790E-1	3.118E+1	6.392E+1
-5.774E-1	3.136E+1	6.345E+1
-5.806E-1	3.144E+1	6.350E+1
-5.790E-1	3.109E+1	6.355E+1
-5.806E-1	3.112E+1	6.355E+1
-5.774E-1	3.122E+1	6.348E+1
-5.774E-1	3.126E+1	6.373E+1
-5.806E-1	3.129E+1	6.376E+1
-5.790E-1	3.119E+1	6.393E+1
-5.790E-1	3.137E+1	6.360E+1
-5.774E-1	3.128E+1	6.392E+1
-5.790E-1	3.139E+1	6.380E+1
-5.790E-1	3.104E+1	6.344E+1
-5.725E-1	3.153E+1	6.329E+1
-5.806E-1	3.130E+1	6.329E+1
-5.806E-1	3.108E+1	6.360E+1
-5.790E-1	3.120E+1	6.357E+1
-5.774E-1	3.133E+1	6.354E+1
-5.758E-1	3.114E+1	6.356E+1
-5.823E-1	3.114E+1	6.356E+1
-5.806E-1	3.134E+1	6.390E+1
-5.758E-1	3.106E+1	6.345E+1
-5.806E-1	3.107E+1	6.360E+1
-5.806E-1	3.128E+1	6.357E+1
-5.823E-1	3.112E+1	6.384E+1
-5.806E-1	3.122E+1	6.338E+1
-5.774E-1	3.132E+1	6.325E+1
-5.790E-1	3.110E+1	6.352E+1
-5.823E-1	3.136E+1	6.366E+1
-5.758E-1	3.116E+1	6.361E+1
-5.790E-1	3.122E+1	6.351E+1
-5.823E-1	3.120E+1	6.351E+1
-5.823E-1	3.114E+1	6.367E+1
-5.758E-1	3.095E+1	6.361E+1
-5.758E-1	3.093E+1	6.363E+1
-5.806E-1	3.152E+1	6.351E+1
-5.806E-1	3.151E+1	6.352E+1
-5.790E-1	3.129E+1	6.357E+1
-5.790E-1	3.125E+1	6.345E+1
-5.806E-1	3.135E+1	6.333E+1
-5.806E-1	3.110E+1	6.326E+1
-5.774E-1	3.142E+1	6.349E+1
-5.774E-1	3.127E+1	6.353E+1
-5.823E-1	3.133E+1	6.356E+1
-5.806E-1	3.124E+1	6.342E+1
-5.774E-1	3.110E+1	6.346E+1
-5.790E-1	3.082E+1	6.358E+1
-5.806E-1	3.138E+1	6.351E+1
-5.790E-1	3.132E+1	6.351E+1
-5.774E-1	3.101E+1	6.347E+1
-5.806E-1	3.128E+1	6.340E+1
-5.806E-1	3.114E+1	6.339E+1
-5.806E-1	3.104E+1	6.370E+1
-5.774E-1	3.119E+1	6.342E+1
-5.790E-1	3.138E+1	6.334E+1
-5.790E-1	3.120E+1	6.348E+1
-5.839E-1	3.127E+1	6.330E+1
-5.774E-1	3.092E+1	6.366E+1
-5.774E-1	3.115E+1	6.357E+1
-5.806E-1	3.109E+1	6.359E+1
-5.806E-1	3.088E+1	6.355E+1
-5.806E-1	3.116E+1	6.356E+1
-5.790E-1	3.110E+1	6.343E+1
-5.806E-1	3.131E+1	6.330E+1
-5.823E-1	3.126E+1	6.351E+1
-5.774E-1	3.147E+1	6.349E+1
-5.806E-1	3.110E+1	6.376E+1
-5.806E-1	3.112E+1	6.355E+1
-5.806E-1	3.107E+1	6.374E+1
-5.774E-1	3.117E+1	6.338E+1
-5.790E-1	3.108E+1	6.386E+1
-5.790E-1	3.131E+1	6.342E+1
-5.806E-1	3.126E+1	6.348E+1
-5.790E-1	3.106E+1	6.318E+1
-5.774E-1	3.109E+1	6.353E+1
-5.823E-1	3.131E+1	6.329E+1
-5.774E-1	3.117E+1	6.366E+1
-5.790E-1	3.125E+1	6.343E+1
-5.790E-1	3.122E+1	6.329E+1
-5.823E-1	3.108E+1	6.337E+1
-5.806E-1	3.123E+1	6.345E+1
-5.774E-1	3.130E+1	6.319E+1
-5.790E-1	3.124E+1	6.322E+1
-5.790E-1	3.136E+1	6.330E+1
-5.790E-1	3.115E+1	6.364E+1
-5.758E-1	3.129E+1	6.350E+1
-5.790E-1	3.120E+1	6.351E+1
-5.823E-1	3.125E+1	6.355E+1
-5.806E-1	3.103E+1	6.363E+1
-5.790E-1	3.123E+1	6.324E+1
-5.790E-1	3.087E+1	6.352E+1
-5.839E-1	3.128E+1	6.338E+1
-5.823E-1	3.134E+1	6.337E+1
-5.774E-1	3.124E+1	6.339E+1
-5.774E-1	3.117E+1	6.355E+1
-5.823E-1	3.109E+1	6.356E+1
-5.806E-1	3.124E+1	6.347E+1
-5.790E-1	3.137E+1	6.351E+1
-5.774E-1	3.130E+1	6.342E+1
-5.823E-1	3.141E+1	6.319E+1
-5.790E-1	3.123E+1	6.347E+1
-5.790E-1	3.116E+1	6.333E+1
-5.790E-1	3.126E+1	6.368E+1
-5.823E-1	3.098E+1	6.360E+1
-5.806E-1	3.124E+1	6.328E+1
-5.758E-1	3.103E+1	6.346E+1
-5.806E-1	3.132E+1	6.351E+1
-5.839E-1	3.114E+1	6.338E+1
-5.790E-1	3.118E+1	6.333E+1
-5.823E-1	3.129E+1	6.333E+1
-5.806E-1	3.106E+1	6.345E+1
-5.790E-1	3.111E+1	6.321E+1
-5.774E-1	3.106E+1	6.338E+1
-5.774E-1	3.120E+1	6.300E+1
-5.774E-1	3.124E+1	6.328E+1
-5.790E-1	3.118E+1	6.330E+1
-5.823E-1	3.108E+1	6.355E+1
-5.806E-1	3.111E+1	6.350E+1
-5.774E-1	3.126E+1	6.351E+1
-5.806E-1	3.107E+1	6.339E+1
-5.806E-1	3.121E+1	6.366E+1
-5.806E-1	3.118E+1	6.351E+1
-5.806E-1	3.097E+1	6.341E+1
-5.823E-1	3.131E+1	6.307E+1
-5.774E-1	3.107E+1	6.329E+1
-5.774E-1	3.118E+1	6.349E+1
-5.790E-1	3.127E+1	6.337E+1
-5.806E-1	3.113E+1	6.333E+1
-5.790E-1	3.113E+1	6.330E+1
-5.774E-1	3.110E+1	6.345E+1
-5.774E-1	3.127E+1	6.364E+1
-5.855E-1	3.114E+1	6.375E+1
-5.790E-1	3.103E+1	6.324E+1
-5.758E-1	3.105E+1	6.369E+1
-5.806E-1	3.116E+1	6.345E+1
-5.806E-1	3.107E+1	6.335E+1
-5.806E-1	3.125E+1	6.338E+1
-5.790E-1	3.112E+1	6.325E+1
-5.806E-1	3.120E+1	6.342E+1
-5.790E-1	3.103E+1	6.317E+1
-5.823E-1	3.101E+1	6.306E+1
-5.774E-1	3.110E+1	6.346E+1
-5.790E-1	3.133E+1	6.324E+1
-5.839E-1	3.128E+1	6.335E+1
-5.823E-1	3.126E+1	6.337E+1
-5.790E-1	3.103E+1	6.328E+1
-5.741E-1	3.117E+1	6.354E+1
-5.790E-1	3.116E+1	6.350E+1
-5.823E-1	3.105E+1	6.354E+1
-5.774E-1	3.112E+1	6.346E+1
-5.790E-1	3.114E+1	6.354E+1
-5.839E-1	3.115E+1	6.326E+1
-5.823E-1	3.119E+1	6.343E+1
-5.774E-1	3.110E+1	6.349E+1
-5.806E-1	3.119E+1	6.337E+1
-5.823E-1	3.123E+1	6.350E+1
-5.790E-1	3.102E+1	6.337E+1
-5.823E-1	3.120E+1	6.341E+1
-5.790E-1	3.125E+1	6.344E+1
-5.839E-1	3.119E+1	6.332E+1
-5.806E-1	3.107E+1	6.346E+1
-5.790E-1	3.110E+1	6.321E+1
-5.774E-1	3.127E+1	6.309E+1
-5.823E-1	3.121E+1	6.348E+1
-5.806E-1	3.108E+1	6.340E+1
-5.774E-1	3.101E+1	6.329E+1
-5.790E-1	3.101E+1	6.346E+1
-5.839E-1	3.142E+1	6.345E+1
-5.806E-1	3.122E+1	6.327E+1
-5.774E-1	3.127E+1	6.338E+1
-5.774E-1	3.116E+1	6.341E+1
-5.839E-1	3.110E+1	6.338E+1
-5.806E-1	3.111E+1	6.333E+1
-5.790E-1	3.106E+1	6.360E+1
-5.774E-1	3.118E+1	6.345E+1
-5.855E-1	3.111E+1	6.335E+1
-5.774E-1	3.123E+1	6.315E+1
-5.774E-1	3.107E+1	6.336E+1
-5.790E-1	3.120E+1	6.350E+1
-5.823E-1	3.109E+1	6.335E+1
-5.823E-1	3.113E+1	6.320E+1
-5.790E-1	3.105E+1	6.323E+1
-5.806E-1	3.137E+1	6.331E+1
-5.823E-1	3.128E+1	6.324E+1
-5.806E-1	3.111E+1	6.314E+1
-5.774E-1	3.120E+1	6.346E+1
-5.774E-1	3.120E+1	6.353E+1
-5.823E-1	3.117E+1	6.321E+1
-5.790E-1	3.109E+1	6.314E+1
-5.774E-1	3.124E+1	6.337E+1
-5.806E-1	3.113E+1	6.350E+1
-5.823E-1	3.118E+1	6.337E+1
-5.839E-1	3.115E+1	6.360E+1
-5.790E-1	3.114E+1	6.319E+1
-5.790E-1	3.120E+1	6.318E+1
-5.823E-1	3.116E+1	6.334E+1
-5.790E-1	3.117E+1	6.323E+1
-5.790E-1	3.111E+1	6.352E+1
-5.774E-1	3.119E+1	6.320E+1
-5.839E-1	3.121E+1	6.333E+1
-5.806E-1	3.108E+1	6.332E+1
-5.790E-1	3.117E+1	6.344E+1
-5.806E-1	3.112E+1	6.353E+1
-5.839E-1	3.103E+1	6.311E+1
-5.823E-1	3.103E+1	6.314E+1
-5.790E-1	3.117E+1	6.332E+1
-5.790E-1	3.137E+1	6.322E+1
-5.871E-1	3.113E+1	6.288E+1
-5.790E-1	3.134E+1	6.349E+1
-5.823E-1	3.101E+1	6.327E+1
-5.806E-1	3.122E+1	6.305E+1
-5.871E-1	3.120E+1	6.314E+1
-5.790E-1	3.096E+1	6.335E+1
-5.806E-1	3.124E+1	6.313E+1
-5.806E-1	3.104E+1	6.327E+1
-5.806E-1	3.106E+1	6.308E+1
-5.839E-1	3.116E+1	6.328E+1
-5.823E-1	3.096E+1	6.346E+1
-5.790E-1	3.116E+1	6.328E+1
-5.823E-1	3.126E+1	6.335E+1
-5.806E-1	3.125E+1	6.335E+1
-5.774E-1	3.100E+1	6.321E+1
-5.823E-1	3.108E+1	6.355E+1
-5.839E-1	3.109E+1	6.325E+1
-5.823E-1	3.113E+1	6.309E+1
-5.790E-1	3.098E+1	6.356E+1
-5.790E-1	3.096E+1	6.346E+1
-5.823E-1	3.103E+1	6.340E+1
-5.839E-1	3.105E+1	6.281E+1
-5.790E-1	3.106E+1	6.313E+1
-5.823E-1	3.112E+1	6.327E+1
-5.823E-1	3.097E+1	6.311E+1
-5.839E-1	3.118E+1	6.317E+1
-5.790E-1	3.121E+1	6.316E+1
-5.823E-1	3.134E+1	6.314E+1
-5.855E-1	3.100E+1	6.335E+1
-5.855E-1	3.121E+1	6.282E+1
-5.790E-1	3.115E+1	6.332E+1
-5.806E-1	3.105E+1	6.311E+1
-5.806E-1	3.123E+1	6.328E+1
-5.806E-1	3.109E+1	6.312E+1
-5.806E-1	3.090E+1	6.327E+1
-5.806E-1	3.098E+1	6.316E+1
-5.806E-1	3.118E+1	6.307E+1
-5.823E-1	3.115E+1	6.334E+1
-5.790E-1	3.110E+1	6.325E+1
-5.806E-1	3.102E+1	6.337E+1
-5.839E-1	3.108E+1	6.327E+1
-5.839E-1	3.101E+1	6.335E+1
-5.790E-1	3.117E+1	6.302E+1
-5.823E-1	3.129E+1	6.320E+1
-5.855E-1	3.095E+1	6.329E+1
-5.839E-1	3.091E+1	6.315E+1
-5.806E-1	3.097E+1	6.298E+1
-5.823E-1	3.114E+1	6.295E+1
-5.823E-1	3.126E+1	6.319E+1
-5.823E-1	3.108E+1	6.359E+1
-5.806E-1	3.124E+1	6.323E+1
-5.839E-1	3.125E+1	6.362E+1
-5.823E-1	3.110E+1	6.310E+1
-5.823E-1	3.097E+1	6.341E+1
-5.790E-1	3.118E+1	6.337E+1
-5.806E-1	3.117E+1	6.331E+1
-5.823E-1	3.107E+1	6.336E+1
-5.839E-1	3.115E+1	6.309E+1
-5.806E-1	3.109E+1	6.308E+1
-5.806E-1	3.114E+1	6.333E+1
-5.839E-1	3.127E+1	6.341E+1
-5.839E-1	3.106E+1	6.321E+1
-5.790E-1	3.105E+1	6.330E+1
-5.823E-1	3.089E+1	6.341E+1
-5.806E-1	3.106E+1	6.337E+1
-5.823E-1	3.106E+1	6.311E+1
-5.806E-1	3.116E+1	6.310E+1
-5.806E-1	3.104E+1	6.352E+1
-5.839E-1	3.109E+1	6.297E+1
-5.839E-1	3.104E+1	6.308E+1
-5.806E-1	3.097E+1	6.323E+1
-5.823E-1	3.077E+1	6.340E+1
-5.806E-1	3.104E+1	6.331E+1
-5.823E-1	3.087E+1	6.322E+1
-5.823E-1	3.100E+1	6.330E+1
-5.790E-1	3.117E+1	6.303E+1
-5.855E-1	3.122E+1	6.335E+1
-5.806E-1	3.119E+1	6.321E+1
-5.806E-1	3.121E+1	6.322E+1
-5.823E-1	3.116E+1	6.302E+1
-5.823E-1	3.102E+1	6.314E+1
-5.855E-1	3.127E+1	6.328E+1
-5.790E-1	3.108E+1	6.319E+1
-5.806E-1	3.130E+1	6.323E+1
-5.855E-1	3.092E+1	6.325E+1
-5.823E-1	3.109E+1	6.314E+1
-5.806E-1	3.139E+1	6.301E+1
-5.806E-1	3.098E+1	6.317E+1
-5.855E-1	3.118E+1	6.305E+1
-5.790E-1	3.105E+1	6.317E+1
-5.823E-1	3.106E+1	6.346E+1
-5.774E-1	3.106E+1	6.328E+1
-5.823E-1	3.092E+1	6.299E+1
-5.839E-1	3.131E+1	6.314E+1
-5.823E-1	3.105E+1	6.336E+1
-5.806E-1	3.111E+1	6.328E+1
-5.823E-1	3.104E+1	6.306E+1
-5.823E-1	3.108E+1	6.325E+1
-5.806E-1	3.117E+1	6.322E+1
-5.839E-1	3.089E+1	6.318E+1
-5.839E-1	3.130E+1	6.331E+1
-5.806E-1	3.115E+1	6.301E+1
-5.806E-1	3.080E+1	6.331E+1
-5.790E-1	3.079E+1	6.322E+1
-5.839E-1	3.090E+1	6.329E+1
-5.839E-1	3.125E+1	6.319E+1
-5.839E-1	3.117E+1	6.320E+1
-5.790E-1	3.100E+1	6.297E+1
-5.855E-1	3.139E+1	6.351E+1
-5.839E-1	3.105E+1	6.295E+1
-5.790E-1	3.098E+1	6.315E+1
-5.823E-1	3.117E+1	6.303E+1
-5.855E-1	3.112E+1	6.334E+1
-5.839E-1	3.111E+1	6.322E+1
-5.823E-1	3.085E+1	6.333E+1
-5.790E-1	3.131E+1	6.332E+1
-5.823E-1	3.110E+1	6.325E+1
-5.806E-1	3.085E+1	6.346E+1
-5.790E-1	3.110E+1	6.338E+1
-5.839E-1	3.108E+1	6.328E+1
-5.855E-1	3.106E+1	6.327E+1
-5.806E-1	3.131E+1	6.339E+1
-5.806E-1	3.119E+1	6.324E+1
-5.774E-1	3.090E+1	6.346E+1
-5.855E-1	3.111E+1	6.324E+1
-5.839E-1	3.100E+1	6.363E+1
-5.823E-1	3.105E+1	6.345E+1
-5.839E-1	3.083E+1	6.337E+1
-5.871E-1	3.116E+1	6.309E+1
-5.823E-1	3.109E+1	6.298E+1
-5.823E-1	3.115E+1	6.294E+1
-5.823E-1	3.105E+1	6.336E+1
-5.855E-1	3.115E+1	6.324E+1
-5.823E-1	3.108E+1	6.318E+1
-5.790E-1	3.116E+1	6.322E+1
-5.823E-1	3.081E+1	6.337E+1
-5.839E-1	3.081E+1	6.317E+1
-5.855E-1	3.108E+1	6.331E+1
-5.823E-1	3.097E+1	6.327E+1
-5.823E-1	3.095E+1	6.301E+1
-5.839E-1	3.092E+1	6.303E+1
-5.871E-1	3.128E+1	6.311E+1
-5.806E-1	3.115E+1	6.331E+1
-5.839E-1	3.122E+1	6.302E+1
-5.839E-1	3.112E+1	6.322E+1
-5.855E-1	3.099E+1	6.310E+1
-5.790E-1	3.095E+1	6.281E+1
-5.823E-1	3.112E+1	6.315E+1
-5.806E-1	3.117E+1	6.316E+1
-5.839E-1	3.091E+1	6.340E+1
-5.806E-1	3.121E+1	6.338E+1
-5.790E-1	3.102E+1	6.319E+1
-5.855E-1	3.116E+1	6.303E+1
-5.839E-1	3.120E+1	6.305E+1
-5.823E-1	3.126E+1	6.334E+1
-5.790E-1	3.106E+1	6.300E+1
-5.839E-1	3.116E+1	6.320E+1
-5.839E-1	3.119E+1	6.322E+1
-5.839E-1	3.094E+1	6.338E+1
-5.806E-1	3.107E+1	6.315E+1
-5.855E-1	3.110E+1	6.323E+1
-5.839E-1	3.107E+1	6.328E+1
-5.806E-1	3.098E+1	6.344E+1
-5.806E-1	3.117E+1	6.284E+1
-5.839E-1	3.130E+1	6.295E+1
-5.823E-1	3.106E+1	6.338E+1
-5.806E-1	3.095E+1	6.345E+1
-5.823E-1	3.102E+1	6.331E+1
-5.839E-1	3.122E+1	6.310E+1
-5.839E-1	3.122E+1	6.308E+1
-5.790E-1	3.113E+1	6.321E+1
-5.855E-1	3.095E+1	6.342E+1
-5.823E-1	3.115E+1	6.337E+1
-5.823E-1	3.118E+1	6.309E+1
-5.823E-1	3.102E+1	6.320E+1
-5.823E-1	3.106E+1	6.303E+1
-5.806E-1	3.115E+1	6.356E+1
-5.855E-1	3.128E+1	6.319E+1
-5.823E-1	3.092E+1	6.310E+1
-5.855E-1	3.117E+1	6.345E+1
-5.839E-1	3.109E+1	6.330E+1
-5.839E-1	3.101E+1	6.307E+1
-5.839E-1	3.091E+1	6.326E+1
-5.790E-1	3.114E+1	6.289E+1
-5.839E-1	3.109E+1	6.316E+1
-5.823E-1	3.110E+1	6.328E+1
-5.823E-1	3.085E+1	6.313E+1
-5.839E-1	3.108E+1	6.323E+1
-5.839E-1	3.098E+1	6.310E+1
-5.871E-1	3.095E+1	6.315E+1
-5.790E-1	3.115E+1	6.348E+1
-5.839E-1	3.107E+1	6.324E+1
-5.855E-1	3.083E+1	6.329E+1
-5.839E-1	3.102E+1	6.298E+1
-5.806E-1	3.120E+1	6.319E+1
-5.806E-1	3.095E+1	6.285E+1
-5.855E-1	3.100E+1	6.305E+1
-5.823E-1	3.109E+1	6.321E+1
-5.806E-1	3.119E+1	6.323E+1
-5.806E-1	3.098E+1	6.308E+1
-5.855E-1	3.122E+1	6.306E+1
-5.823E-1	3.116E+1	6.321E+1
-5.823E-1	3.106E+1	6.304E+1
-5.823E-1	3.096E+1	6.319E+1
-5.855E-1	3.105E+1	6.341E+1
-5.839E-1	3.097E+1	6.338E+1
-5.806E-1	3.104E+1	6.305E+1
-5.823E-1	3.095E+1	6.304E+1
-5.839E-1	3.130E+1	6.302E+1
-5.839E-1	3.116E+1	6.320E+1
-5.823E-1	3.096E+1	6.310E+1
-5.855E-1	3.126E+1	6.332E+1
-5.855E-1	3.101E+1	6.347E+1
-5.839E-1	3.111E+1	6.304E+1
-5.806E-1	3.108E+1	6.320E+1
-5.806E-1	3.123E+1	6.308E+1
-5.855E-1	3.109E+1	6.316E+1
-5.855E-1	3.110E+1	6.303E+1
-5.823E-1	3.105E+1	6.322E+1
-5.823E-1	3.109E+1	6.283E+1
-5.823E-1	3.101E+1	6.307E+1
-5.855E-1	3.096E+1	6.337E+1
-5.823E-1	3.119E+1	6.310E+1
-5.855E-1	3.107E+1	6.321E+1
-5.855E-1	3.113E+1	6.317E+1
-5.839E-1	3.078E+1	6.322E+1
-5.839E-1	3.110E+1	6.301E+1
-5.806E-1	3.128E+1	6.305E+1
-5.871E-1	3.111E+1	6.327E+1
-5.855E-1	3.127E+1	6.324E+1
-5.823E-1	3.106E+1	6.333E+1
-5.823E-1	3.092E+1	6.277E+1
-5.855E-1	3.111E+1	6.313E+1
-5.823E-1	3.099E+1	6.323E+1
-5.839E-1	3.135E+1	6.341E+1
-5.823E-1	3.119E+1	6.301E+1
-5.855E-1	3.088E+1	6.333E+1
-5.823E-1	3.093E+1	6.328E+1
-5.806E-1	3.096E+1	6.301E+1
-5.806E-1	3.105E+1	6.292E+1
-5.871E-1	3.100E+1	6.318E+1
-5.855E-1	3.115E+1	6.296E+1
-5.823E-1	3.089E+1	6.350E+1
-5.839E-1	3.092E+1	6.312E+1
-5.855E-1	3.117E+1	6.299E+1
-5.823E-1	3.107E+1	6.312E+1
-5.823E-1	3.115E+1	6.269E+1
-5.823E-1	3.091E+1	6.316E+1
-5.839E-1	3.112E+1	6.303E+1
-5.855E-1	3.096E+1	6.323E+1
-5.806E-1	3.113E+1	6.316E+1
-5.806E-1	3.118E+1	6.314E+1
-5.855E-1	3.120E+1	6.316E+1
-5.855E-1	3.106E+1	6.341E+1
-5.806E-1	3.122E+1	6.287E+1
-5.823E-1	3.103E+1	6.328E+1
-5.823E-1	3.101E+1	6.295E+1
-5.823E-1	3.103E+1	6.301E+1
-5.855E-1	3.105E+1	6.313E+1
-5.806E-1	3.093E+1	6.297E+1
-5.839E-1	3.113E+1	6.304E+1
-5.855E-1	3.105E+1	6.298E+1
-5.855E-1	3.106E+1	6.300E+1
-5.823E-1	3.096E+1	6.286E+1
-5.855E-1	3.114E+1	6.320E+1
-5.823E-1	3.107E+1	6.298E+1
-5.855E-1	3.121E+1	6.293E+1
-5.855E-1	3.085E+1	6.275E+1
-5.855E-1	3.118E+1	6.316E+1
-5.871E-1	3.114E+1	6.319E+1
-5.823E-1	3.087E+1	6.302E+1
-5.806E-1	3.090E+1	6.331E+1
-5.871E-1	3.103E+1	6.293E+1
-5.823E-1	3.110E+1	6.323E+1
-5.839E-1	3.119E+1	6.327E+1
-5.839E-1	3.113E+1	6.312E+1
-5.839E-1	3.099E+1	6.345E+1
-5.855E-1	3.092E+1	6.318E+1
-5.823E-1	3.099E+1	6.322E+1
-5.839E-1	3.127E+1	6.331E+1
-5.887E-1	3.101E+1	6.342E+1
-5.855E-1	3.101E+1	6.332E+1
-5.839E-1	3.104E+1	6.311E+1
-5.806E-1	3.105E+1	6.282E+1
-5.855E-1	3.096E+1	6.322E+1
-5.839E-1	3.080E+1	6.309E+1
-5.823E-1	3.093E+1	6.310E+1
-5.806E-1	3.110E+1	6.302E+1
-5.871E-1	3.103E+1	6.303E+1
-5.823E-1	3.112E+1	6.293E+1
-5.823E-1	3.089E+1	6.302E+1
-5.823E-1	3.107E+1	6.312E+1
-5.839E-1	3.111E+1	6.311E+1
-5.871E-1	3.114E+1	6.332E+1
-5.839E-1	3.089E+1	6.302E+1
-5.839E-1	3.103E+1	6.294E+1
-5.839E-1	3.115E+1	6.292E+1
-5.855E-1	3.114E+1	6.305E+1
-5.823E-1	3.112E+1	6.301E+1
-5.855E-1	3.126E+1	6.314E+1
-5.839E-1	3.105E+1	6.324E+1
-5.839E-1	3.113E+1	6.303E+1
-5.855E-1	3.099E+1	6.292E+1
-5.855E-1	3.127E+1	6.323E+1
-5.839E-1	3.115E+1	6.324E+1
-5.855E-1	3.101E+1	6.314E+1
-5.823E-1	3.097E+1	6.309E+1
-5.839E-1	3.116E+1	6.297E+1
-5.887E-1	3.121E+1	6.319E+1
-5.855E-1	3.096E+1	6.315E+1
-5.823E-1	3.093E+1	6.325E+1
-5.855E-1	3.101E+1	6.336E+1
-5.871E-1	3.099E+1	6.295E+1
-5.855E-1	3.101E+1	6.325E+1
-5.806E-1	3.118E+1	6.281E+1
-5.839E-1	3.106E+1	6.318E+1
-5.855E-1	3.107E+1	6.316E+1
-5.855E-1	3.091E+1	6.301E+1
-5.823E-1	3.114E+1	6.339E+1
-5.855E-1	3.098E+1	6.296E+1
-5.839E-1	3.115E+1	6.307E+1
-5.839E-1	3.093E+1	6.296E+1
-5.839E-1	3.091E+1	6.312E+1
-5.823E-1	3.107E+1	6.253E+1
-5.887E-1	3.092E+1	6.315E+1
-5.855E-1	3.117E+1	6.324E+1
-5.839E-1	3.081E+1	6.311E+1
-5.839E-1	3.105E+1	6.305E+1
-5.887E-1	3.105E+1	6.270E+1
-5.855E-1	3.087E+1	6.345E+1
-5.839E-1	3.110E+1	6.321E+1
-5.839E-1	3.100E+1	6.341E+1
-5.887E-1	3.087E+1	6.342E+1
-5.871E-1	3.123E+1	6.308E+1
-5.839E-1	3.101E+1	6.304E+1
-5.823E-1	3.083E+1	6.316E+1
-5.887E-1	3.110E+1	6.271E+1
-5.855E-1	3.112E+1	6.300E+1
-5.823E-1	3.108E+1	6.320E+1
-5.839E-1	3.114E+1	6.325E+1
-5.871E-1	3.109E+1	6.293E+1
-5.904E-1	3.097E+1	6.316E+1
-5.855E-1	3.108E+1	6.322E+1
-5.823E-1	3.116E+1	6.304E+1
-5.871E-1	3.103E+1	6.318E+1
-5.839E-1	3.088E+1	6.284E+1
-5.839E-1	3.121E+1	6.321E+1
-5.823E-1	3.099E+1	6.330E+1
-5.871E-1	3.101E+1	6.303E+1
-5.855E-1	3.107E+1	6.286E+1
-5.823E-1	3.099E+1	6.281E+1
-5.839E-1	3.112E+1	6.333E+1
-5.871E-1	3.125E+1	6.312E+1
-5.871E-1	3.102E+1	6.301E+1
-5.839E-1	3.103E+1	6.304E+1
-5.839E-1	3.104E+1	6.300E+1
-5.855E-1	3.098E+1	6.314E+1
-5.839E-1	3.107E+1	6.299E+1
-5.806E-1	3.093E+1	6.300E+1
-5.839E-1	3.084E+1	6.305E+1
-5.855E-1	3.106E+1	6.304E+1
-5.855E-1	3.097E+1	6.326E+1
-5.855E-1	3.103E+1	6.335E+1
-5.871E-1	3.109E+1	6.316E+1
-5.855E-1	3.082E+1	6.308E+1
-5.887E-1	3.124E+1	6.324E+1
-5.871E-1	3.103E+1	6.309E+1
-5.839E-1	3.105E+1	6.298E+1
-5.871E-1	3.079E+1	6.290E+1
-5.871E-1	3.114E+1	6.291E+1
-5.839E-1	3.122E+1	6.310E+1
-5.823E-1	3.114E+1	6.326E+1
-5.871E-1	3.106E+1	6.290E+1
-5.855E-1	3.074E+1	6.312E+1
-5.855E-1	3.086E+1	6.305E+1
-5.855E-1	3.102E+1	6.321E+1
-5.887E-1	3.131E+1	6.317E+1
-5.904E-1	3.103E+1	6.305E+1
-5.871E-1	3.106E+1	6.302E+1
-5.855E-1	3.088E+1	6.325E+1
-5.887E-1	3.102E+1	6.338E+1
-5.855E-1	3.085E+1	6.309E+1
-5.806E-1	3.088E+1	6.294E+1
-5.855E-1	3.113E+1	6.300E+1
-5.904E-1	3.097E+1	6.288E+1
-5.887E-1	3.105E+1	6.309E+1
-5.839E-1	3.089E+1	6.304E+1
-5.855E-1	3.097E+1	6.324E+1
-5.871E-1	3.095E+1	6.307E+1
-5.871E-1	3.115E+1	6.319E+1
-5.839E-1	3.081E+1	6.288E+1
-5.855E-1	3.085E+1	6.320E+1
-5.871E-1	3.102E+1	6.286E+1
-5.871E-1	3.092E+1	6.295E+1
-5.855E-1	3.109E+1	6.320E+1
-5.839E-1	3.126E+1	6.301E+1
-5.871E-1	3.102E+1	6.341E+1
-5.904E-1	3.095E+1	6.298E+1
-5.855E-1	3.096E+1	6.288E+1
-5.839E-1	3.103E+1	6.325E+1
-5.871E-1	3.109E+1	6.328E+1
-5.855E-1	3.107E+1	6.310E+1
-5.871E-1	3.109E+1	6.301E+1
-5.855E-1	3.105E+1	6.313E+1
-5.871E-1	3.094E+1	6.317E+1
-5.855E-1	3.114E+1	6.294E+1
-5.855E-1	3.108E+1	6.309E+1
-5.839E-1	3.121E+1	6.321E+1
-5.887E-1	3.098E+1	6.304E+1
-5.871E-1	3.100E+1	6.293E+1
-5.823E-1	3.103E+1	6.320E+1
-5.871E-1	3.094E+1	6.287E+1
-5.855E-1	3.104E+1	6.308E+1
-5.887E-1	3.095E+1	6.293E+1
-5.871E-1	3.101E+1	6.346E+1
-5.855E-1	3.073E+1	6.308E+1
-5.871E-1	3.099E+1	6.314E+1
-5.871E-1	3.119E+1	6.292E+1
-5.823E-1	3.108E+1	6.316E+1
-5.855E-1	3.092E+1	6.289E+1
-5.920E-1	3.114E+1	6.285E+1
-5.871E-1	3.103E+1	6.315E+1
-5.839E-1	3.107E+1	6.299E+1
-5.839E-1	3.085E+1	6.317E+1
-5.920E-1	3.118E+1	6.296E+1
-5.904E-1	3.109E+1	6.305E+1
-5.855E-1	3.104E+1	6.290E+1
-5.839E-1	3.105E+1	6.331E+1
-5.871E-1	3.107E+1	6.274E+1
-5.871E-1	3.118E+1	6.281E+1
-5.855E-1	3.100E+1	6.293E+1
-5.871E-1	3.097E+1	6.291E+1
-5.887E-1	3.108E+1	6.311E+1
-5.871E-1	3.119E+1	6.302E+1
-5.855E-1	3.104E+1	6.280E+1
-5.855E-1	3.099E+1	6.308E+1
-5.887E-1	3.105E+1	6.313E+1
-5.871E-1	3.116E+1	6.322E+1
-5.855E-1	3.126E+1	6.302E+1
-5.871E-1	3.133E+1	6.290E+1
-5.887E-1	3.106E+1	6.295E+1
-5.904E-1	3.105E+1	6.317E+1
-5.855E-1	3.106E+1	6.299E+1
-5.839E-1	3.090E+1	6.292E+1
-5.871E-1	3.105E+1	6.289E+1
-5.839E-1	3.086E+1	6.308E+1
-5.887E-1	3.116E+1	6.318E+1
-5.871E-1	3.109E+1	6.319E+1
-5.904E-1	3.096E+1	6.294E+1
-5.887E-1	3.093E+1	6.290E+1
-5.855E-1	3.103E+1	6.325E+1
-5.855E-1	3.106E+1	6.303E+1
-5.887E-1	3.081E+1	6.297E+1
-5.871E-1	3.100E+1	6.315E+1
-5.855E-1	3.109E+1	6.297E+1
-5.855E-1	3.103E+1	6.301E+1
-5.855E-1	3.110E+1	6.315E+1
-5.887E-1	3.121E+1	6.292E+1
-5.871E-1	3.103E+1	6.306E+1
-5.839E-1	3.108E+1	6.290E+1
-5.871E-1	3.113E+1	6.315E+1
-5.855E-1	3.098E+1	6.316E+1
-5.839E-1	3.110E+1	6.306E+1
-5.823E-1	3.104E+1	6.323E+1
-5.871E-1	3.115E+1	6.326E+1
-5.887E-1	3.109E+1	6.307E+1
-5.871E-1	3.124E+1	6.297E+1
-5.839E-1	3.121E+1	6.296E+1
-5.920E-1	3.115E+1	6.295E+1
-5.887E-1	3.125E+1	6.307E+1
-5.855E-1	3.103E+1	6.301E+1
-5.823E-1	3.105E+1	6.305E+1
-5.871E-1	3.116E+1	6.288E+1
-5.855E-1	3.113E+1	6.280E+1
-5.839E-1	3.110E+1	6.318E+1
-5.839E-1	3.080E+1	6.317E+1
-5.871E-1	3.124E+1	6.322E+1
-5.887E-1	3.098E+1	6.254E+1
-5.855E-1	3.102E+1	6.315E+1
-5.887E-1	3.102E+1	6.304E+1
-5.871E-1	3.079E+1	6.312E+1
-5.855E-1	3.095E+1	6.297E+1
-5.839E-1	3.108E+1	6.297E+1
-5.839E-1	3.110E+1	6.279E+1
-5.855E-1	3.086E+1	6.309E+1
-5.904E-1	3.106E+1	6.280E+1
-5.871E-1	3.110E+1	6.282E+1
-5.839E-1	3.099E+1	6.311E+1
-5.887E-1	3.116E+1	6.294E+1
-5.871E-1	3.106E+1	6.303E+1
-5.871E-1	3.110E+1	6.324E+1
-5.855E-1	3.083E+1	6.321E+1
-5.871E-1	3.115E+1	6.324E+1
-5.887E-1	3.091E+1	6.305E+1
-5.887E-1	3.092E+1	6.334E+1
-5.839E-1	3.115E+1	6.342E+1
-5.871E-1	3.106E+1	6.304E+1
-5.887E-1	3.098E+1	6.285E+1
-5.855E-1	3.092E+1	6.312E+1
-5.855E-1	3.095E+1	6.309E+1
-5.871E-1	3.101E+1	6.303E+1
-5.871E-1	3.096E+1	6.301E+1
-5.887E-1	3.085E+1	6.285E+1
-5.855E-1	3.094E+1	6.301E+1
-5.904E-1	3.092E+1	6.311E+1
-5.855E-1	3.099E+1	6.304E+1
-5.855E-1	3.115E+1	6.308E+1
-5.855E-1	3.116E+1	6.275E+1
-5.871E-1	3.109E+1	6.273E+1
-5.871E-1	3.115E+1	6.282E+1
-5.855E-1	3.102E+1	6.281E+1
-5.855E-1	3.102E+1	6.293E+1
-5.887E-1	3.087E+1	6.281E+1
-5.904E-1	3.103E+1	6.301E+1
-5.855E-1	3.091E+1	6.272E+1
-5.871E-1	3.099E+1	6.307E+1
-5.887E-1	3.113E+1	6.296E+1
-5.904E-1	3.104E+1	6.284E+1
-5.855E-1	3.094E+1	6.301E+1
-5.871E-1	3.083E+1	6.325E+1
-5.887E-1	3.119E+1	6.306E+1
-5.871E-1	3.111E+1	6.306E+1
-5.855E-1	3.101E+1	6.309E+1
-5.855E-1	3.103E+1	6.290E+1
-5.887E-1	3.117E+1	6.330E+1
-5.887E-1	3.096E+1	6.322E+1
-5.871E-1	3.095E+1	6.288E+1
-5.855E-1	3.112E+1	6.306E+1
-5.871E-1	3.092E+1	6.324E+1
-5.920E-1	3.109E+1	6.310E+1
-5.871E-1	3.110E+1	6.288E+1
-5.855E-1	3.093E+1	6.329E+1
-5.887E-1	3.100E+1	6.285E+1
-5.887E-1	3.103E+1	6.337E+1
-5.871E-1	3.083E+1	6.315E+1
-5.871E-1	3.099E+1	6.296E+1
-5.904E-1	3.110E+1	6.303E+1
-5.887E-1	3.098E+1	6.304E+1
-5.839E-1	3.126E+1	6.304E+1
-5.839E-1	3.107E+1	6.303E+1
-5.887E-1	3.090E+1	6.326E+1
-5.871E-1	3.100E+1	6.297E+1
-5.855E-1	3.100E+1	6.308E+1
-5.871E-1	3.110E+1	6.301E+1
-5.855E-1	3.113E+1	6.329E+1
-5.887E-1	3.093E+1	6.318E+1
-5.887E-1	3.102E+1	6.318E+1
-5.904E-1	3.098E+1	6.318E+1
-5.904E-1	3.102E+1	6.292E+1
-5.887E-1	3.087E+1	6.351E+1
-5.839E-1	3.100E+1	6.321E+1
-5.887E-1	3.089E+1	6.281E+1
-5.871E-1	3.087E+1	6.309E+1
-5.871E-1	3.091E+1	6.294E+1
-5.855E-1	3.111E+1	6.286E+1
-5.871E-1	3.081E+1	6.304E+1
-5.855E-1	3.097E+1	6.329E+1
-5.871E-1	3.116E+1	6.277E+1
-5.855E-1	3.081E+1	6.282E+1
-5.855E-1	3.111E+1	6.315E+1
-5.887E-1	3.087E+1	6.327E+1
-5.904E-1	3.101E+1	6.299E+1
-5.839E-1	3.103E+1	6.307E+1
-5.871E-1	3.100E+1	6.320E+1
-5.887E-1	3.098E+1	6.292E+1
-5.904E-1	3.094E+1	6.289E+1
-5.855E-1	3.089E+1	6.298E+1
-5.871E-1	3.068E+1	6.301E+1
-5.871E-1	3.103E+1	6.299E+1
-5.887E-1	3.091E+1	6.304E+1
-5.855E-1	3.097E+1	6.301E+1
-5.887E-1	3.123E+1	6.268E+1
-5.887E-1	3.110E+1	6.301E+1
-5.904E-1	3.104E+1	6.288E+1
-5.855E-1	3.107E+1	6.308E+1
-5.855E-1	3.112E+1	6.309E+1
-5.887E-1	3.084E+1	6.285E+1
-5.871E-1	3.112E+1	6.323E+1
-5.839E-1	3.098E+1	6.291E+1
-5.871E-1	3.096E+1	6.295E+1
-5.855E-1	3.087E+1	6.283E+1
-5.871E-1	3.097E+1	6.306E+1
-5.904E-1	3.092E+1	6.294E+1
-5.839E-1	3.083E+1	6.305E+1
-5.871E-1	3.102E+1	6.310E+1
-5.855E-1	3.112E+1	6.313E+1
-5.855E-1	3.111E+1	6.296E+1
-5.855E-1	3.082E+1	6.297E+1
-5.887E-1	3.087E+1	6.296E+1
-5.871E-1	3.098E+1	6.314E+1
-5.871E-1	3.094E+1	6.284E+1
-5.855E-1	3.098E+1	6.291E+1
-5.904E-1	3.108E+1	6.321E+1
-5.887E-1	3.117E+1	6.290E+1
-5.871E-1	3.109E+1	6.297E+1
-5.871E-1	3.104E+1	6.308E+1
-5.887E-1	3.121E+1	6.305E+1
-5.871E-1	3.083E+1	6.258E+1
-5.839E-1	3.109E+1	6.285E+1
-5.871E-1	3.107E+1	6.314E+1
-5.904E-1	3.089E+1	6.305E+1
-5.887E-1	3.093E+1	6.297E+1
-5.855E-1	3.087E+1	6.302E+1
-5.855E-1	3.109E+1	6.269E+1
-5.887E-1	3.086E+1	6.300E+1
-5.887E-1	3.118E+1	6.294E+1
-5.871E-1	3.108E+1	6.279E+1
-5.855E-1	3.089E+1	6.302E+1
-5.904E-1	3.091E+1	6.280E+1
-5.887E-1	3.094E+1	6.305E+1
-5.871E-1	3.092E+1	6.279E+1
-5.855E-1	3.101E+1	6.274E+1
-5.904E-1	3.121E+1	6.292E+1
-5.887E-1	3.112E+1	6.317E+1
-5.871E-1	3.112E+1	6.332E+1
-5.871E-1	3.088E+1	6.310E+1
-5.887E-1	3.100E+1	6.270E+1
-5.904E-1	3.088E+1	6.274E+1
-5.871E-1	3.097E+1	6.300E+1
-5.887E-1	3.104E+1	6.305E+1
-5.920E-1	3.110E+1	6.286E+1
-5.887E-1	3.093E+1	6.292E+1
-5.871E-1	3.094E+1	6.313E+1
-5.887E-1	3.087E+1	6.290E+1
-5.904E-1	3.084E+1	6.295E+1
-5.871E-1	3.099E+1	6.272E+1
-5.839E-1	3.117E+1	6.305E+1
-5.855E-1	3.104E+1	6.312E+1
-5.920E-1	3.091E+1	6.310E+1
-5.887E-1	3.114E+1	6.305E+1
-5.887E-1	3.103E+1	6.291E+1
-5.871E-1	3.105E+1	6.295E+1
-5.887E-1	3.114E+1	6.311E+1
-5.920E-1	3.107E+1	6.309E+1
-5.871E-1	3.112E+1	6.280E+1
-5.855E-1	3.101E+1	6.297E+1
-5.904E-1	3.093E+1	6.312E+1
-5.887E-1	3.091E+1	6.329E+1
-5.871E-1	3.115E+1	6.317E+1
-5.855E-1	3.090E+1	6.300E+1
-5.871E-1	3.096E+1	6.295E+1
-5.871E-1	3.115E+1	6.288E+1
-5.871E-1	3.101E+1	6.299E+1
-5.871E-1	3.102E+1	6.286E+1
-5.871E-1	3.084E+1	6.302E+1
-5.887E-1	3.091E+1	6.284E+1
-5.871E-1	3.099E+1	6.298E+1
-5.871E-1	3.093E+1	6.287E+1
-5.887E-1	3.092E+1	6.277E+1
-5.887E-1	3.099E+1	6.304E+1
-5.855E-1	3.090E+1	6.285E+1
-5.871E-1	3.116E+1	6.310E+1
-5.887E-1	3.133E+1	6.305E+1
-5.920E-1	3.124E+1	6.300E+1
-5.887E-1	3.077E+1	6.272E+1
-5.855E-1	3.094E+1	6.282E+1
-5.920E-1	3.103E+1	6.271E+1
-5.871E-1	3.094E+1	6.291E+1
-5.871E-1	3.094E+1	6.288E+1
-5.904E-1	3.087E+1	6.307E+1
-5.904E-1	3.089E+1	6.297E+1
-5.855E-1	3.077E+1	6.298E+1
-5.855E-1	3.101E+1	6.296E+1
-5.887E-1	3.113E+1	6.303E+1
-5.904E-1	3.111E+1	6.275E+1
-5.871E-1	3.087E+1	6.272E+1
-5.887E-1	3.109E+1	6.294E+1
-5.855E-1	3.104E+1	6.281E+1
-5.904E-1	3.107E+1	6.285E+1
-5.887E-1	3.103E+1	6.281E+1
-5.855E-1	3.113E+1	6.285E+1
-5.871E-1	3.086E+1	6.281E+1
-5.887E-1	3.093E+1	6.307E+1
-5.887E-1	3.099E+1	6.283E+1
-5.871E-1	3.100E+1	6.294E+1
-5.887E-1	3.094E+1	6.291E+1
-5.887E-1	3.103E+1	6.290E+1
-5.855E-1	3.105E+1	6.297E+1
-5.887E-1	3.097E+1	6.308E+1
-5.871E-1	3.096E+1	6.264E+1
-5.904E-1	3.094E+1	6.316E+1
-5.904E-1	3.110E+1	6.313E+1
-5.871E-1	3.122E+1	6.311E+1
-5.871E-1	3.106E+1	6.275E+1
-5.887E-1	3.102E+1	6.295E+1
-5.904E-1	3.094E+1	6.307E+1
-5.855E-1	3.115E+1	6.277E+1
-5.871E-1	3.103E+1	6.298E+1
-5.887E-1	3.109E+1	6.290E+1
-5.904E-1	3.113E+1	6.311E+1
-5.871E-1	3.113E+1	6.308E+1
-5.855E-1	3.105E+1	6.283E+1
-5.920E-1	3.087E+1	6.289E+1
-5.904E-1	3.109E+1	6.293E+1
-5.904E-1	3.093E+1	6.298E+1
-5.871E-1	3.097E+1	6.273E+1
-5.904E-1	3.106E+1	6.318E+1
-5.920E-1	3.093E+1	6.309E+1
-5.871E-1	3.103E+1	6.285E+1
-5.904E-1	3.085E+1	6.295E+1
-5.887E-1	3.126E+1	6.311E+1
-5.887E-1	3.075E+1	6.281E+1
-5.855E-1	3.103E+1	6.298E+1
-5.871E-1	3.114E+1	6.274E+1
-5.871E-1	3.103E+1	6.297E+1
-5.904E-1	3.093E+1	6.287E+1
-5.887E-1	3.101E+1	6.293E+1
-5.904E-1	3.120E+1	6.300E+1
-5.887E-1	3.102E+1	6.284E+1
-5.920E-1	3.102E+1	6.295E+1
-5.887E-1	3.089E+1	6.294E+1
-5.887E-1	3.130E+1	6.298E+1
-5.887E-1	3.111E+1	6.304E+1
-5.887E-1	3.099E+1	6.302E+1
-5.871E-1	3.104E+1	6.279E+1
-5.887E-1	3.089E+1	6.268E+1
-5.887E-1	3.084E+1	6.294E+1
-5.920E-1	3.097E+1	6.276E+1
-5.887E-1	3.096E+1	6.269E+1
-5.887E-1	3.085E+1	6.298E+1
-5.887E-1	3.095E+1	6.297E+1
-5.904E-1	3.103E+1	6.288E+1
-5.904E-1	3.098E+1	6.284E+1
-5.839E-1	3.133E+1	6.317E+1
-5.904E-1	3.087E+1	6.278E+1
-5.904E-1	3.095E+1	6.299E+1
-5.855E-1	3.100E+1	6.265E+1
-5.871E-1	3.104E+1	6.320E+1
-5.887E-1	3.105E+1	6.282E+1
-5.920E-1	3.100E+1	6.300E+1
-5.887E-1	3.112E+1	6.291E+1
-5.920E-1	3.078E+1	6.312E+1
-5.904E-1	3.113E+1	6.272E+1
-5.904E-1	3.097E+1	6.292E+1
-5.871E-1	3.096E+1	6.287E+1
-5.855E-1	3.095E+1	6.306E+1
-5.920E-1	3.107E+1	6.286E+1
-5.920E-1	3.079E+1	6.317E+1
-5.904E-1	3.118E+1	6.298E+1
-5.904E-1	3.095E+1	6.277E+1
-5.920E-1	3.101E+1	6.284E+1
-5.920E-1	3.100E+1	6.273E+1
-5.887E-1	3.093E+1	6.281E+1
-5.871E-1	3.092E+1	6.307E+1
-5.887E-1	3.097E+1	6.312E+1
-5.904E-1	3.090E+1	6.305E+1
-5.871E-1	3.117E+1	6.278E+1
-5.871E-1	3.110E+1	6.285E+1
-5.920E-1	3.087E+1	6.277E+1
-5.887E-1	3.113E+1	6.316E+1
-5.887E-1	3.094E+1	6.282E+1
-5.887E-1	3.089E+1	6.285E+1
-5.920E-1	3.116E+1	6.292E+1
-5.920E-1	3.098E+1	6.304E+1
-5.887E-1	3.104E+1	6.307E+1
-5.871E-1	3.105E+1	6.315E+1
-5.904E-1	3.081E+1	6.275E+1
-5.920E-1	3.109E+1	6.302E+1
-5.904E-1	3.103E+1	6.285E+1
-5.871E-1	3.092E+1	6.291E+1
-5.887E-1	3.091E+1	6.285E+1
-5.904E-1	3.092E+1	6.321E+1
-5.920E-1	3.116E+1	6.310E+1
-5.887E-1	3.115E+1	6.317E+1
-5.887E-1	3.127E+1	6.301E+1
-5.904E-1	3.098E+1	6.278E+1
-5.871E-1	3.110E+1	6.279E+1
-5.871E-1	3.099E+1	6.308E+1
-5.871E-1	3.086E+1	6.288E+1
-5.920E-1	3.109E+1	6.304E+1
-5.855E-1	3.106E+1	6.291E+1
-5.904E-1	3.106E+1	6.287E+1
-5.904E-1	3.082E+1	6.294E+1
-5.904E-1	3.091E+1	6.334E+1
-5.904E-1	3.088E+1	6.285E+1
-5.871E-1	3.101E+1	6.316E+1
-5.936E-1	3.101E+1	6.294E+1
-5.936E-1	3.098E+1	6.305E+1
-5.887E-1	3.079E+1	6.290E+1
-5.855E-1	3.115E+1	6.295E+1
-5.920E-1	3.088E+1	6.271E+1
-5.904E-1	3.131E+1	6.291E+1
-5.887E-1	3.117E+1	6.284E+1
-5.871E-1	3.116E+1	6.290E+1
-5.920E-1	3.105E+1	6.317E+1
-5.936E-1	3.101E+1	6.291E+1
-5.871E-1	3.105E+1	6.296E+1
-5.887E-1	3.080E+1	6.297E+1
-5.887E-1	3.113E+1	6.291E+1
-5.920E-1	3.116E+1	6.277E+1
-5.887E-1	3.095E+1	6.330E+1
-5.855E-1	3.134E+1	6.310E+1
-5.887E-1	3.126E+1	6.293E+1
-5.920E-1	3.105E+1	6.289E+1
-5.887E-1	3.100E+1	6.302E+1
-5.887E-1	3.087E+1	6.284E+1
-5.920E-1	3.102E+1	6.284E+1
-5.904E-1	3.101E+1	6.299E+1
-5.855E-1	3.098E+1	6.297E+1
-5.887E-1	3.097E+1	6.298E+1
-5.904E-1	3.096E+1	6.318E+1
-5.887E-1	3.110E+1	6.281E+1
-5.904E-1	3.089E+1	6.290E+1
-5.920E-1	3.105E+1	6.320E+1
-5.920E-1	3.109E+1	6.277E+1
-5.920E-1	3.099E+1	6.278E+1
-5.871E-1	3.109E+1	6.302E+1
-5.871E-1	3.101E+1	6.286E+1
-5.936E-1	3.105E+1	6.303E+1
-5.920E-1	3.088E+1	6.299E+1
-5.871E-1	3.107E+1	6.297E+1
-5.904E-1	3.085E+1	6.296E+1
-5.936E-1	3.100E+1	6.300E+1
-5.936E-1	3.088E+1	6.277E+1
-5.887E-1	3.110E+1	6.297E+1
-5.887E-1	3.092E+1	6.279E+1
-5.904E-1	3.101E+1	6.295E+1
-5.904E-1	3.126E+1	6.317E+1
-5.855E-1	3.103E+1	6.299E+1
-5.920E-1	3.086E+1	6.285E+1
-5.936E-1	3.094E+1	6.285E+1
-5.936E-1	3.091E+1	6.300E+1
-5.887E-1	3.103E+1	6.278E+1
-5.871E-1	3.111E+1	6.312E+1
-5.936E-1	3.104E+1	6.281E+1
-5.920E-1	3.107E+1	6.299E+1
-5.887E-1	3.109E+1	6.291E+1
-5.904E-1	3.082E+1	6.303E+1
-5.920E-1	3.075E+1	6.282E+1
-5.904E-1	3.085E+1	6.294E+1
-5.871E-1	3.101E+1	6.305E+1
-5.887E-1	3.096E+1	6.297E+1
-5.920E-1	3.091E+1	6.306E+1
-5.920E-1	3.069E+1	6.287E+1
-5.871E-1	3.097E+1	6.283E+1
-5.887E-1	3.085E+1	6.280E+1
-5.920E-1	3.102E+1	6.284E+1
-5.920E-1	3.112E+1	6.283E+1
-5.871E-1	3.099E+1	6.308E+1
-5.871E-1	3.093E+1	6.306E+1
-5.904E-1	3.090E+1	6.300E+1
-5.904E-1	3.103E+1	6.268E+1
-5.887E-1	3.088E+1	6.299E+1
-5.904E-1	3.105E+1	6.293E+1
-5.936E-1	3.082E+1	6.296E+1
-5.920E-1	3.083E+1	6.308E+1
-5.904E-1	3.089E+1	6.273E+1
-5.887E-1	3.082E+1	6.262E+1
-5.936E-1	3.110E+1	6.320E+1
-5.936E-1	3.108E+1	6.288E+1
-5.887E-1	3.095E+1	6.279E+1
-5.920E-1	3.104E+1	6.299E+1
-5.920E-1	3.089E+1	6.294E+1
-5.920E-1	3.089E+1	6.335E+1
-5.887E-1	3.080E+1	6.293E+1
-5.887E-1	3.107E+1	6.278E+1
-5.904E-1	3.097E+1	6.314E+1
-5.920E-1	3.106E+1	6.295E+1
-5.887E-1	3.097E+1	6.299E+1
-5.887E-1	3.117E+1	6.286E+1
-5.920E-1	3.112E+1	6.292E+1
-5.920E-1	3.097E+1	6.309E+1
-5.904E-1	3.110E+1	6.309E+1
-5.904E-1	3.074E+1	6.285E+1
-5.920E-1	3.105E+1	6.296E+1
-5.936E-1	3.118E+1	6.308E+1
-5.887E-1	3.107E+1	6.306E+1
-5.887E-1	3.087E+1	6.305E+1
-5.904E-1	3.109E+1	6.306E+1
-5.904E-1	3.082E+1	6.271E+1
-5.871E-1	3.116E+1	6.264E+1
-5.904E-1	3.106E+1	6.286E+1
-5.936E-1	3.071E+1	6.299E+1
-5.904E-1	3.090E+1	6.287E+1
-5.871E-1	3.107E+1	6.270E+1
-5.887E-1	3.109E+1	6.343E+1
-5.952E-1	3.109E+1	6.297E+1
-5.968E-1	3.079E+1	6.314E+1
-5.936E-1	3.097E+1	6.286E+1
-5.904E-1	3.096E+1	6.291E+1
-5.920E-1	3.098E+1	6.282E+1
-5.920E-1	3.109E+1	6.281E+1
-5.887E-1	3.080E+1	6.309E+1
-5.904E-1	3.088E+1	6.307E+1
-5.920E-1	3.092E+1	6.280E+1
-5.936E-1	3.096E+1	6.320E+1
-5.904E-1	3.086E+1	6.277E+1
-5.887E-1	3.080E+1	6.296E+1
-5.887E-1	3.105E+1	6.303E+1
-5.936E-1	3.091E+1	6.283E+1
-5.887E-1	3.102E+1	6.294E+1
-5.904E-1	3.123E+1	6.274E+1
-5.936E-1	3.112E+1	6.266E+1
-5.936E-1	3.086E+1	6.300E+1
-5.904E-1	3.080E+1	6.288E+1
-5.904E-1	3.120E+1	6.285E+1
-5.904E-1	3.093E+1	6.303E+1
-5.904E-1	3.101E+1	6.260E+1
-5.904E-1	3.120E+1	6.271E+1
-5.887E-1	3.102E+1	6.285E+1
-5.920E-1	3.081E+1	6.300E+1
-5.936E-1	3.105E+1	6.297E+1
-5.871E-1	3.102E+1	6.264E+1
-5.887E-1	3.086E+1	6.266E+1
-5.920E-1	3.109E+1	6.315E+1
-5.920E-1	3.114E+1	6.280E+1
-5.904E-1	3.100E+1	6.323E+1
-5.904E-1	3.099E+1	6.290E+1
-5.936E-1	3.087E+1	6.289E+1
-5.952E-1	3.111E+1	6.291E+1
-5.920E-1	3.088E+1	6.293E+1
-5.904E-1	3.083E+1	6.321E+1
-5.920E-1	3.097E+1	6.296E+1
-5.920E-1	3.103E+1	6.287E+1
-5.904E-1	3.113E+1	6.292E+1
-5.871E-1	3.088E+1	6.313E+1
-5.920E-1	3.112E+1	6.284E+1
-5.936E-1	3.109E+1	6.277E+1
-5.904E-1	3.108E+1	6.318E+1
-5.871E-1	3.078E+1	6.274E+1
-5.920E-1	3.110E+1	6.297E+1
-5.936E-1	3.100E+1	6.341E+1
-5.887E-1	3.106E+1	6.275E+1
-5.904E-1	3.090E+1	6.307E+1
-5.936E-1	3.109E+1	6.309E+1
-5.952E-1	3.098E+1	6.310E+1
-5.904E-1	3.109E+1	6.272E+1
-5.920E-1	3.105E+1	6.303E+1
-5.920E-1	3.107E+1	6.286E+1
-5.936E-1	3.085E+1	6.266E+1
-5.887E-1	3.107E+1	6.291E+1
-5.887E-1	3.082E+1	6.295E+1
-5.920E-1	3.082E+1	6.295E+1
-5.936E-1	3.115E+1	6.287E+1
-5.887E-1	3.081E+1	6.295E+1
-5.904E-1	3.082E+1	6.294E+1
-5.936E-1	3.100E+1	6.299E+1
-5.936E-1	3.091E+1	6.300E+1
-5.904E-1	3.097E+1	6.277E+1
-5.904E-1	3.100E+1	6.306E+1
-5.920E-1	3.100E+1	6.270E+1
-5.920E-1	3.088E+1	6.274E+1
-5.887E-1	3.106E+1	6.280E+1
-5.904E-1	3.102E+1	6.309E+1
-5.936E-1	3.075E+1	6.321E+1
-5.920E-1	3.091E+1	6.313E+1
-5.920E-1	3.101E+1	6.289E+1
-5.887E-1	3.089E+1	6.291E+1
-5.936E-1	3.091E+1	6.298E+1
-5.920E-1	3.091E+1	6.264E+1
-5.920E-1	3.107E+1	6.290E+1
-5.904E-1	3.091E+1	6.311E+1
-5.936E-1	3.083E+1	6.305E+1
-5.936E-1	3.108E+1	6.316E+1
-5.887E-1	3.093E+1	6.295E+1
-5.904E-1	3.068E+1	6.285E+1
-5.952E-1	3.082E+1	6.300E+1
-5.936E-1	3.100E+1	6.262E+1
-5.920E-1	3.110E+1	6.272E+1
-5.904E-1	3.104E+1	6.277E+1
-5.936E-1	3.081E+1	6.281E+1
-5.920E-1	3.110E+1	6.304E+1
-5.904E-1	3.121E+1	6.303E+1
-5.920E-1	3.115E+1	6.280E+1
-5.936E-1	3.086E+1	6.296E+1
-5.952E-1	3.106E+1	6.279E+1
-5.904E-1	3.094E+1	6.290E+1
-5.904E-1	3.098E+1	6.269E+1
-5.936E-1	3.120E+1	6.279E+1
-5.904E-1	3.102E+1	6.288E+1
-5.904E-1	3.096E+1	6.299E+1
-5.887E-1	3.099E+1	6.263E+1
-5.936E-1	3.104E+1	6.279E+1
-5.952E-1	3.090E+1	6.288E+1
-5.920E-1	3.114E+1	6.273E+1
-5.920E-1	3.099E+1	6.296E+1
-5.920E-1	3.088E+1	6.294E+1
-5.936E-1	3.101E+1	6.280E+1
-5.920E-1	3.105E+1	6.275E+1
-5.920E-1	3.097E+1	6.277E+1
-5.920E-1	3.099E+1	6.279E+1
-5.952E-1	3.095E+1	6.236E+1
-5.887E-1	3.078E+1	6.300E+1
-5.920E-1	3.093E+1	6.291E+1
-5.936E-1	3.119E+1	6.271E+1
-5.936E-1	3.098E+1	6.276E+1
-5.904E-1	3.082E+1	6.289E+1
-5.887E-1	3.112E+1	6.255E+1
-5.952E-1	3.113E+1	6.292E+1
-5.952E-1	3.103E+1	6.307E+1
-5.871E-1	3.116E+1	6.323E+1
-5.920E-1	3.120E+1	6.304E+1
-5.920E-1	3.114E+1	6.272E+1
-5.920E-1	3.113E+1	6.280E+1
-5.904E-1	3.080E+1	6.297E+1
-5.920E-1	3.095E+1	6.299E+1
-5.952E-1	3.102E+1	6.297E+1
-5.952E-1	3.097E+1	6.288E+1
-5.920E-1	3.095E+1	6.254E+1
-5.904E-1	3.099E+1	6.311E+1
-5.936E-1	3.095E+1	6.278E+1
-5.952E-1	3.091E+1	6.291E+1
-5.920E-1	3.090E+1	6.301E+1
-5.920E-1	3.114E+1	6.288E+1
-5.952E-1	3.092E+1	6.294E+1
-5.936E-1	3.098E+1	6.286E+1
-5.920E-1	3.088E+1	6.296E+1
-5.904E-1	3.095E+1	6.280E+1
-5.968E-1	3.102E+1	6.275E+1
-5.920E-1	3.093E+1	6.262E+1
-5.920E-1	3.069E+1	6.278E+1
-5.920E-1	3.094E+1	6.298E+1
-5.952E-1	3.100E+1	6.279E+1
-5.952E-1	3.105E+1	6.294E+1
-5.904E-1	3.117E+1	6.291E+1
-5.887E-1	3.097E+1	6.293E+1
-5.936E-1	3.093E+1	6.304E+1
-5.985E-1	3.102E+1	6.243E+1
-5.936E-1	3.103E+1	6.274E+1
-5.904E-1	3.082E+1	6.281E+1
-5.968E-1	3.085E+1	6.271E+1
-5.936E-1	3.105E+1	6.284E+1
-5.920E-1	3.108E+1	6.305E+1
-5.920E-1	3.098E+1	6.265E+1
-5.952E-1	3.102E+1	6.303E+1
-5.968E-1	3.115E+1	6.289E+1
-5.920E-1	3.113E+1	6.282E+1
-5.936E-1	3.111E+1	6.274E+1
-5.920E-1	3.077E+1	6.300E+1
-5.952E-1	3.082E+1	6.264E+1
-5.936E-1	3.104E+1	6.273E+1
-5.936E-1	3.109E+1	6.297E+1
-5.936E-1	3.102E+1	6.282E+1
-5.952E-1	3.083E+1	6.293E+1
-5.920E-1	3.099E+1	6.289E+1
-5.920E-1	3.097E+1	6.303E+1
-5.936E-1	3.085E+1	6.273E+1
-5.920E-1	3.080E+1	6.288E+1
-5.936E-1	3.085E+1	6.288E+1
-5.920E-1	3.098E+1	6.274E+1
-5.968E-1	3.106E+1	6.280E+1
-5.952E-1	3.084E+1	6.282E+1
-5.920E-1	3.084E+1	6.277E+1
-5.920E-1	3.111E+1	6.264E+1
-5.936E-1	3.096E+1	6.284E+1
-5.952E-1	3.102E+1	6.330E+1
-5.936E-1	3.095E+1	6.306E+1
-5.920E-1	3.101E+1	6.286E+1
-5.968E-1	3.105E+1	6.273E+1
-5.936E-1	3.085E+1	6.276E+1
-5.920E-1	3.094E+1	6.264E+1
-5.920E-1	3.086E+1	6.300E+1
-5.952E-1	3.090E+1	6.290E+1
-5.936E-1	3.088E+1	6.306E+1
-5.920E-1	3.103E+1	6.307E+1
-5.920E-1	3.091E+1	6.291E+1
-5.968E-1	3.074E+1	6.277E+1
-5.985E-1	3.112E+1	6.292E+1
-5.887E-1	3.095E+1	6.296E+1
-5.904E-1	3.105E+1	6.293E+1
-5.952E-1	3.087E+1	6.278E+1
-5.968E-1	3.101E+1	6.273E+1
-5.936E-1	3.102E+1	6.295E+1
-5.936E-1	3.087E+1	6.271E+1
-5.952E-1	3.079E+1	6.264E+1
-5.952E-1	3.087E+1	6.278E+1
-5.936E-1	3.084E+1	6.268E+1
-5.936E-1	3.098E+1	6.309E+1
-5.968E-1	3.102E+1	6.296E+1
-5.968E-1	3.099E+1	6.313E+1
-5.920E-1	3.081E+1	6.303E+1
-5.936E-1	3.110E+1	6.295E+1
-5.968E-1	3.080E+1	6.287E+1
-5.936E-1	3.096E+1	6.284E+1
-5.936E-1	3.115E+1	6.293E+1
-5.936E-1	3.088E+1	6.303E+1
-5.936E-1	3.079E+1	6.283E+1
-5.952E-1	3.090E+1	6.271E+1
-5.936E-1	3.065E+1	6.301E+1
-5.920E-1	3.118E+1	6.259E+1
-5.936E-1	3.103E+1	6.261E+1
-5.968E-1	3.091E+1	6.270E+1
-5.936E-1	3.084E+1	6.295E+1
-5.920E-1	3.085E+1	6.286E+1
-5.968E-1	3.093E+1	6.275E+1
-5.952E-1	3.086E+1	6.280E+1
-5.952E-1	3.103E+1	6.281E+1
-5.920E-1	3.086E+1	6.300E+1
-5.936E-1	3.105E+1	6.276E+1
-5.936E-1	3.095E+1	6.290E+1
-5.952E-1	3.122E+1	6.299E+1
-5.920E-1	3.113E+1	6.260E+1
-5.936E-1	3.096E+1	6.245E+1
-5.968E-1	3.101E+1	6.305E+1
-5.920E-1	3.101E+1	6.277E+1
-5.936E-1	3.088E+1	6.267E+1
-5.936E-1	3.097E+1	6.273E+1
-5.968E-1	3.114E+1	6.291E+1
-5.936E-1	3.122E+1	6.263E+1
-5.936E-1	3.094E+1	6.267E+1
-5.968E-1	3.108E+1	6.309E+1
-5.985E-1	3.096E+1	6.277E+1
-5.920E-1	3.104E+1	6.314E+1
-5.952E-1	3.089E+1	6.266E+1
-5.952E-1	3.105E+1	6.270E+1
-5.968E-1	3.106E+1	6.292E+1
-5.968E-1	3.113E+1	6.287E+1
-5.952E-1	3.100E+1	6.308E+1
-5.968E-1	3.070E+1	6.254E+1
-5.985E-1	3.092E+1	6.286E+1
-5.936E-1	3.100E+1	6.284E+1
-5.936E-1	3.095E+1	6.304E+1
-5.952E-1	3.101E+1	6.279E+1
-5.952E-1	3.103E+1	6.302E+1
-5.936E-1	3.111E+1	6.273E+1
-5.936E-1	3.116E+1	6.265E+1
-5.968E-1	3.089E+1	6.265E+1
-5.936E-1	3.098E+1	6.292E+1
-5.936E-1	3.107E+1	6.294E+1
-5.952E-1	3.106E+1	6.293E+1
-5.952E-1	3.084E+1	6.289E+1
-5.968E-1	3.107E+1	6.283E+1
-5.936E-1	3.104E+1	6.311E+1
-5.936E-1	3.117E+1	6.310E+1
-5.968E-1	3.100E+1	6.273E+1
-5.968E-1	3.104E+1	6.279E+1
-5.936E-1	3.100E+1	6.290E+1
-5.952E-1	3.121E+1	6.298E+1
-5.952E-1	3.111E+1	6.271E+1
-5.985E-1	3.107E+1	6.312E+1
-5.920E-1	3.090E+1	6.273E+1
-5.952E-1	3.088E+1	6.287E+1
-5.985E-1	3.092E+1	6.261E+1
-5.968E-1	3.089E+1	6.285E+1
-5.936E-1	3.129E+1	6.253E+1
-5.936E-1	3.107E+1	6.276E+1
-5.968E-1	3.080E+1	6.235E+1
-5.968E-1	3.101E+1	6.279E+1
-5.920E-1	3.105E+1	6.297E+1
-5.904E-1	3.089E+1	6.288E+1
-5.968E-1	3.087E+1	6.283E+1
-5.968E-1	3.104E+1	6.265E+1
-5.952E-1	3.089E+1	6.268E+1
-5.968E-1	3.083E+1	6.267E+1
-5.968E-1	3.104E+1	6.304E+1
-5.968E-1	3.106E+1	6.264E+1
-5.952E-1	3.103E+1	6.304E+1
-5.952E-1	3.108E+1	6.277E+1
-5.985E-1	3.100E+1	6.291E+1
-5.968E-1	3.094E+1	6.301E+1
-5.952E-1	3.093E+1	6.283E+1
-5.968E-1	3.117E+1	6.268E+1
-5.952E-1	3.066E+1	6.284E+1
-5.952E-1	3.091E+1	6.303E+1
-5.952E-1	3.080E+1	6.275E+1
-5.936E-1	3.111E+1	6.279E+1
-5.985E-1	3.101E+1	6.261E+1
-5.968E-1	3.086E+1	6.263E+1
-5.968E-1	3.105E+1	6.292E+1
-5.936E-1	3.073E+1	6.271E+1
-5.968E-1	3.090E+1	6.261E+1
-5.968E-1	3.092E+1	6.288E+1
-5.920E-1	3.092E+1	6.281E+1
-5.904E-1	3.087E+1	6.275E+1
-5.985E-1	3.083E+1	6.292E+1
-5.952E-1	3.087E+1	6.250E+1
-5.952E-1	3.117E+1	6.271E+1
-5.952E-1	3.091E+1	6.291E+1
-5.936E-1	3.100E+1	6.289E+1
-5.952E-1	3.095E+1	6.295E+1
-5.952E-1	3.109E+1	6.299E+1
-5.952E-1	3.094E+1	6.292E+1
-6.001E-1	3.075E+1	6.300E+1
-5.968E-1	3.101E+1	6.276E+1
-5.920E-1	3.109E+1	6.290E+1
-5.936E-1	3.095E+1	6.317E+1
-5.952E-1	3.100E+1	6.287E+1
-5.985E-1	3.089E+1	6.288E+1
-5.952E-1	3.082E+1	6.308E+1
-5.936E-1	3.091E+1	6.290E+1
-5.968E-1	3.095E+1	6.293E+1
-5.968E-1	3.088E+1	6.269E+1
-5.952E-1	3.088E+1	6.278E+1
-5.936E-1	3.102E+1	6.293E+1
-5.968E-1	3.095E+1	6.276E+1
-5.985E-1	3.103E+1	6.314E+1
-5.936E-1	3.092E+1	6.266E+1
-5.968E-1	3.106E+1	6.309E+1
-5.952E-1	3.112E+1	6.282E+1
-5.985E-1	3.076E+1	6.282E+1
-5.936E-1	3.074E+1	6.284E+1
-5.952E-1	3.093E+1	6.250E+1
-5.968E-1	3.096E+1	6.294E+1
-5.952E-1	3.095E+1	6.283E+1
-5.985E-1	3.092E+1	6.290E+1
-5.985E-1	3.097E+1	6.273E+1
-5.985E-1	3.102E+1	6.289E+1
-5.936E-1	3.091E+1	6.262E+1
-5.920E-1	3.121E+1	6.301E+1
-5.985E-1	3.100E+1	6.298E+1
-5.968E-1	3.076E+1	6.256E+1
-5.952E-1	3.092E+1	6.290E+1
-5.952E-1	3.081E+1	6.282E+1
-5.936E-1	3.090E+1	6.269E+1
-5.968E-1	3.104E+1	6.268E+1
-5.985E-1	3.079E+1	6.267E+1
-5.936E-1	3.096E+1	6.276E+1
-5.936E-1	3.095E+1	6.295E+1
-6.001E-1	3.083E+1	6.275E+1
-5.985E-1	3.086E+1	6.306E+1
-5.920E-1	3.108E+1	6.286E+1
-5.952E-1	3.097E+1	6.297E+1
-5.985E-1	3.088E+1	6.279E+1
-5.968E-1	3.094E+1	6.295E+1
-5.936E-1	3.098E+1	6.298E+1
-5.952E-1	3.098E+1	6.293E+1
-5.968E-1	3.085E+1	6.279E+1
-5.985E-1	3.083E+1	6.313E+1
-5.968E-1	3.101E+1	6.273E+1
-5.952E-1	3.105E+1	6.289E+1
-5.952E-1	3.089E+1	6.285E+1
-6.001E-1	3.108E+1	6.296E+1
-5.968E-1	3.099E+1	6.303E+1
-5.985E-1	3.103E+1	6.269E+1
-5.952E-1	3.110E+1	6.256E+1
-5.968E-1	3.084E+1	6.290E+1
-5.952E-1	3.077E+1	6.296E+1
-5.968E-1	3.094E+1	6.261E+1
-5.968E-1	3.081E+1	6.305E+1
-6.001E-1	3.073E+1	6.299E+1
-5.936E-1	3.089E+1	6.274E+1
-5.936E-1	3.083E+1	6.279E+1
-5.968E-1	3.109E+1	6.285E+1
-6.001E-1	3.105E+1	6.293E+1
-5.936E-1	3.090E+1	6.306E+1
-5.936E-1	3.086E+1	6.280E+1
-5.968E-1	3.083E+1	6.279E+1
-5.985E-1	3.106E+1	6.295E+1
-5.936E-1	3.099E+1	6.286E+1
-5.952E-1	3.092E+1	6.262E+1
-5.968E-1	3.099E+1	6.260E+1
-5.985E-1	3.113E+1	6.262E+1
-5.968E-1	3.073E+1	6.282E+1
-5.952E-1	3.087E+1	6.298E+1
-5.952E-1	3.101E+1	6.284E+1
-5.968E-1	3.097E+1	6.297E+1
-5.952E-1	3.096E+1	6.260E+1
-5.936E-1	3.099E+1	6.285E+1
-6.001E-1	3.119E+1	6.271E+1
-5.952E-1	3.086E+1	6.279E+1
-5.936E-1	3.094E+1	6.269E+1
-5.920E-1	3.101E+1	6.293E+1
-5.968E-1	3.086E+1	6.236E+1
-5.985E-1	3.088E+1	6.295E+1
-5.936E-1	3.096E+1	6.304E+1
-5.968E-1	3.080E+1	6.274E+1
-5.952E-1	3.095E+1	6.284E+1
-5.968E-1	3.084E+1	6.292E+1
-5.968E-1	3.099E+1	6.270E+1
-5.952E-1	3.082E+1	6.281E+1
-5.968E-1	3.114E+1	6.285E+1
-5.968E-1	3.096E+1	6.275E+1
-5.920E-1	3.091E+1	6.285E+1
-5.985E-1	3.095E+1	6.254E+1
-5.968E-1	3.098E+1	6.292E+1
-6.001E-1	3.086E+1	6.296E+1
-5.936E-1	3.103E+1	6.263E+1
-5.952E-1	3.120E+1	6.275E+1
-5.968E-1	3.095E+1	6.291E+1
-5.985E-1	3.092E+1	6.289E+1
-5.920E-1	3.076E+1	6.271E+1
-5.936E-1	3.081E+1	6.285E+1
-6.001E-1	3.085E+1	6.288E+1
-5.985E-1	3.102E+1	6.280E+1
-5.968E-1	3.092E+1	6.279E+1
-5.936E-1	3.094E+1	6.266E+1
-5.952E-1	3.092E+1	6.276E+1
-6.001E-1	3.103E+1	6.298E+1
-5.952E-1	3.115E+1	6.279E+1
-5.936E-1	3.104E+1	6.282E+1
-5.985E-1	3.107E+1	6.276E+1
-6.001E-1	3.082E+1	6.288E+1
-5.936E-1	3.098E+1	6.306E+1
-5.952E-1	3.085E+1	6.288E+1
-5.985E-1	3.108E+1	6.286E+1
-5.985E-1	3.080E+1	6.282E+1
-5.936E-1	3.090E+1	6.290E+1
-5.952E-1	3.074E+1	6.283E+1
-6.001E-1	3.111E+1	6.311E+1
-5.985E-1	3.104E+1	6.283E+1
-5.936E-1	3.103E+1	6.303E+1
-5.952E-1	3.093E+1	6.289E+1
-5.985E-1	3.096E+1	6.277E+1
-6.017E-1	3.115E+1	6.311E+1
-5.936E-1	3.081E+1	6.293E+1
-5.968E-1	3.102E+1	6.283E+1
-5.985E-1	3.092E+1	6.252E+1
-5.985E-1	3.116E+1	6.266E+1
-5.985E-1	3.115E+1	6.276E+1
-5.936E-1	3.083E+1	6.309E+1
-5.985E-1	3.110E+1	6.270E+1
-6.001E-1	3.106E+1	6.324E+1
-5.952E-1	3.097E+1	6.298E+1
-5.936E-1	3.092E+1	6.295E+1
-5.968E-1	3.107E+1	6.310E+1
-5.985E-1	3.086E+1	6.269E+1
-5.985E-1	3.103E+1	6.280E+1
-5.936E-1	3.102E+1	6.269E+1
-6.001E-1	3.101E+1	6.281E+1
-5.952E-1	3.115E+1	6.265E+1
-5.968E-1	3.098E+1	6.270E+1
-5.952E-1	3.089E+1	6.266E+1
-5.968E-1	3.115E+1	6.280E+1
-6.001E-1	3.109E+1	6.289E+1
-5.985E-1	3.087E+1	6.254E+1
-5.952E-1	3.089E+1	6.268E+1
-5.985E-1	3.104E+1	6.277E+1
-5.985E-1	3.087E+1	6.276E+1
-5.952E-1	3.094E+1	6.288E+1
-5.936E-1	3.100E+1	6.266E+1
-5.968E-1	3.090E+1	6.300E+1
-6.001E-1	3.078E+1	6.297E+1
-5.952E-1	3.091E+1	6.291E+1
-5.952E-1	3.102E+1	6.299E+1
-6.001E-1	3.090E+1	6.294E+1
-5.985E-1	3.090E+1	6.283E+1
-5.952E-1	3.099E+1	6.275E+1
-6.017E-1	3.105E+1	6.283E+1
-5.985E-1	3.106E+1	6.277E+1
-5.952E-1	3.089E+1	6.288E+1
-5.952E-1	3.099E+1	6.293E+1
-5.952E-1	3.112E+1	6.269E+1
-5.968E-1	3.090E+1	6.265E+1
-5.985E-1	3.091E+1	6.313E+1
-5.968E-1	3.107E+1	6.279E+1
-5.936E-1	3.095E+1	6.273E+1
-6.001E-1	3.104E+1	6.301E+1
-5.952E-1	3.081E+1	6.279E+1
-5.952E-1	3.105E+1	6.292E+1
-5.952E-1	3.091E+1	6.274E+1
-5.968E-1	3.091E+1	6.284E+1
-5.968E-1	3.067E+1	6.289E+1
-5.952E-1	3.085E+1	6.270E+1
-5.936E-1	3.108E+1	6.289E+1
-6.050E-1	3.089E+1	6.274E+1
-5.985E-1	3.092E+1	6.285E+1
-5.952E-1	3.090E+1	6.299E+1
-5.920E-1	3.105E+1	6.271E+1
-5.952E-1	3.108E+1	6.268E+1
-6.001E-1	3.092E+1	6.325E+1
-5.952E-1	3.099E+1	6.294E+1
-5.936E-1	3.091E+1	6.266E+1
-5.952E-1	3.080E+1	6.302E+1
-5.985E-1	3.087E+1	6.309E+1
-5.985E-1	3.119E+1	6.273E+1
-5.968E-1	3.075E+1	6.279E+1
-5.968E-1	3.102E+1	6.265E+1
-6.001E-1	3.084E+1	6.282E+1
-5.968E-1	3.093E+1	6.262E+1
-5.985E-1	3.101E+1	6.249E+1
-6.001E-1	3.083E+1	6.265E+1
-5.985E-1	3.097E+1	6.269E+1
-5.985E-1	3.111E+1	6.284E+1
-5.968E-1	3.089E+1	6.275E+1
-5.985E-1	3.094E+1	6.296E+1
-6.017E-1	3.098E+1	6.298E+1
-5.952E-1	3.107E+1	6.289E+1
-5.968E-1	3.114E+1	6.277E+1
-6.001E-1	3.079E+1	6.299E+1
-6.017E-1	3.093E+1	6.308E+1
-5.968E-1	3.099E+1	6.269E+1
-5.936E-1	3.091E+1	6.315E+1
-6.017E-1	3.079E+1	6.301E+1
-6.033E-1	3.083E+1	6.279E+1
-5.952E-1	3.082E+1	6.295E+1
-5.952E-1	3.087E+1	6.270E+1
-5.985E-1	3.103E+1	6.281E+1
-5.968E-1	3.096E+1	6.305E+1
-5.968E-1	3.101E+1	6.276E+1
-5.985E-1	3.100E+1	6.282E+1
-6.017E-1	3.111E+1	6.255E+1
-5.985E-1	3.108E+1	6.244E+1
-5.968E-1	3.110E+1	6.286E+1
-5.952E-1	3.098E+1	6.294E+1
-5.985E-1	3.092E+1	6.276E+1
-5.985E-1	3.076E+1	6.273E+1
-5.968E-1	3.104E+1	6.291E+1
-5.952E-1	3.094E+1	6.283E+1
-6.001E-1	3.089E+1	6.293E+1
-6.001E-1	3.105E+1	6.261E+1
-5.936E-1	3.114E+1	6.309E+1
-6.001E-1	3.091E+1	6.279E+1
-5.985E-1	3.086E+1	6.297E+1
-6.001E-1	3.103E+1	6.279E+1
-5.985E-1	3.083E+1	6.268E+1
-5.968E-1	3.103E+1	6.273E+1
-5.985E-1	3.105E+1	6.293E+1
-6.017E-1	3.097E+1	6.291E+1
-5.985E-1	3.106E+1	6.273E+1
-5.968E-1	3.103E+1	6.259E+1
-5.968E-1	3.074E+1	6.303E+1
-6.001E-1	3.089E+1	6.253E+1
-6.001E-1	3.088E+1	6.270E+1
-5.952E-1	3.095E+1	6.255E+1
-6.001E-1	3.104E+1	6.272E+1
-6.001E-1	3.101E+1	6.276E+1
-5.968E-1	3.080E+1	6.242E+1
-6.001E-1	3.092E+1	6.271E+1
-5.968E-1	3.073E+1	6.276E+1
-6.017E-1	3.103E+1	6.311E+1
-5.968E-1	3.104E+1	6.305E+1
-5.968E-1	3.099E+1	6.262E+1
-5.985E-1	3.106E+1	6.282E+1
-5.985E-1	3.111E+1	6.269E+1
-5.968E-1	3.090E+1	6.301E+1
-5.952E-1	3.078E+1	6.289E+1
-5.985E-1	3.081E+1	6.270E+1
-5.985E-1	3.072E+1	6.288E+1
-5.936E-1	3.098E+1	6.286E+1
-5.952E-1	3.106E+1	6.274E+1
-6.001E-1	3.078E+1	6.292E+1
-6.017E-1	3.105E+1	6.295E+1
-5.952E-1	3.109E+1	6.285E+1
-5.952E-1	3.115E+1	6.276E+1
-6.017E-1	3.079E+1	6.285E+1
-6.017E-1	3.106E+1	6.285E+1
-6.001E-1	3.104E+1	6.282E+1
-5.936E-1	3.098E+1	6.279E+1
-5.985E-1	3.106E+1	6.277E+1
-6.001E-1	3.096E+1	6.297E+1
-5.952E-1	3.093E+1	6.261E+1
-5.985E-1	3.095E+1	6.305E+1
-5.985E-1	3.108E+1	6.292E+1
-5.985E-1	3.099E+1	6.249E+1
-5.985E-1	3.089E+1	6.276E+1
-5.968E-1	3.106E+1	6.260E+1
-6.017E-1	3.076E+1	6.279E+1
-6.001E-1	3.093E+1	6.288E+1
-5.952E-1	3.106E+1	6.273E+1
-5.968E-1	3.103E+1	6.258E+1
-6.033E-1	3.087E+1	6.292E+1
[truncated: 39,966 more rows]
