# Supplementary material for: Improved ANAP incorporation and VCF analysis reveal details of P2X7 current facilitation and a limited conformational interplay between ATP binding and the intracellular ballast domain
Source: eLife. 2023 Jan 4;12:e82479. doi: 10.7554/eLife.82479 (PMC9859053; doi:10.7554/eLife.82479)
Supplement: Figure 6—figure supplement 3—source data 2. [file elife-82479-fig6-figsupp3-data2.zip › Figure-6_figure-supplement-3_source-data-2/e05/26.csv]

-6.423E-1	1.143E+1	2.220E+1
-6.439E-1	1.136E+1	2.220E+1
-6.488E-1	1.136E+1	2.218E+1
-6.455E-1	1.141E+1	2.222E+1
-6.439E-1	1.141E+1	2.215E+1
-6.406E-1	1.147E+1	2.216E+1
-6.488E-1	1.138E+1	2.222E+1
-6.455E-1	1.140E+1	2.220E+1
-6.455E-1	1.140E+1	2.220E+1
-6.406E-1	1.158E+1	2.212E+1
-6.488E-1	1.143E+1	2.203E+1
-6.471E-1	1.144E+1	2.229E+1
-6.439E-1	1.137E+1	2.217E+1
-6.439E-1	1.143E+1	2.237E+1
-6.471E-1	1.143E+1	2.203E+1
-6.439E-1	1.144E+1	2.237E+1
-6.439E-1	1.137E+1	2.222E+1
-6.423E-1	1.147E+1	2.207E+1
-6.471E-1	1.147E+1	2.231E+1
-6.455E-1	1.150E+1	2.228E+1
-6.390E-1	1.132E+1	2.214E+1
-6.471E-1	1.143E+1	2.224E+1
-6.488E-1	1.134E+1	2.201E+1
-6.439E-1	1.136E+1	2.245E+1
-6.390E-1	1.143E+1	2.210E+1
-6.423E-1	1.138E+1	2.227E+1
-6.439E-1	1.155E+1	2.220E+1
-6.455E-1	1.135E+1	2.228E+1
-6.439E-1	1.136E+1	2.215E+1
-6.455E-1	1.145E+1	2.224E+1
-6.455E-1	1.141E+1	2.206E+1
-6.455E-1	1.141E+1	2.213E+1
-6.390E-1	1.148E+1	2.215E+1
-6.439E-1	1.150E+1	2.234E+1
-6.488E-1	1.145E+1	2.222E+1
-6.488E-1	1.139E+1	2.232E+1
-6.406E-1	1.137E+1	2.216E+1
-6.423E-1	1.138E+1	2.219E+1
-6.471E-1	1.136E+1	2.220E+1
-6.423E-1	1.146E+1	2.203E+1
-6.471E-1	1.139E+1	2.214E+1
-6.406E-1	1.142E+1	2.210E+1
-6.488E-1	1.133E+1	2.214E+1
-6.455E-1	1.150E+1	2.220E+1
-6.390E-1	1.145E+1	2.216E+1
-6.423E-1	1.137E+1	2.210E+1
-6.455E-1	1.135E+1	2.225E+1
-6.488E-1	1.150E+1	2.227E+1
-6.423E-1	1.146E+1	2.209E+1
-6.439E-1	1.140E+1	2.223E+1
-6.471E-1	1.141E+1	2.218E+1
-6.439E-1	1.145E+1	2.219E+1
-6.406E-1	1.136E+1	2.233E+1
-6.423E-1	1.143E+1	2.223E+1
-6.471E-1	1.130E+1	2.224E+1
-6.439E-1	1.144E+1	2.231E+1
-6.390E-1	1.142E+1	2.205E+1
-6.406E-1	1.141E+1	2.223E+1
-6.439E-1	1.138E+1	2.228E+1
-6.423E-1	1.148E+1	2.221E+1
-6.423E-1	1.147E+1	2.200E+1
-6.423E-1	1.139E+1	2.202E+1
-6.455E-1	1.152E+1	2.220E+1
-6.471E-1	1.138E+1	2.216E+1
-6.406E-1	1.133E+1	2.210E+1
-6.406E-1	1.147E+1	2.209E+1
-6.423E-1	1.135E+1	2.219E+1
-6.423E-1	1.139E+1	2.217E+1
-6.423E-1	1.143E+1	2.212E+1
-6.374E-1	1.145E+1	2.216E+1
-6.439E-1	1.132E+1	2.228E+1
-6.423E-1	1.125E+1	2.229E+1
-6.423E-1	1.158E+1	2.209E+1
-6.439E-1	1.144E+1	2.217E+1
-6.439E-1	1.132E+1	2.208E+1
-6.455E-1	1.137E+1	2.226E+1
-6.374E-1	1.136E+1	2.220E+1
-6.406E-1	1.151E+1	2.218E+1
-6.455E-1	1.136E+1	2.225E+1
-6.455E-1	1.150E+1	2.215E+1
-6.390E-1	1.141E+1	2.212E+1
-6.390E-1	1.133E+1	2.223E+1
-6.471E-1	1.143E+1	2.213E+1
-6.455E-1	1.146E+1	2.219E+1
-6.390E-1	1.143E+1	2.221E+1
-6.406E-1	1.141E+1	2.198E+1
-6.406E-1	1.148E+1	2.222E+1
-6.423E-1	1.135E+1	2.214E+1
-6.439E-1	1.143E+1	2.222E+1
-6.374E-1	1.144E+1	2.221E+1
-6.439E-1	1.148E+1	2.215E+1
-6.439E-1	1.145E+1	2.225E+1
-6.406E-1	1.144E+1	2.198E+1
-6.374E-1	1.136E+1	2.201E+1
-6.471E-1	1.158E+1	2.224E+1
-6.439E-1	1.134E+1	2.215E+1
-6.390E-1	1.143E+1	2.228E+1
-6.423E-1	1.147E+1	2.196E+1
-6.455E-1	1.143E+1	2.220E+1
-6.423E-1	1.143E+1	2.223E+1
-6.390E-1	1.150E+1	2.219E+1
-6.374E-1	1.151E+1	2.228E+1
-6.439E-1	1.151E+1	2.218E+1
-6.455E-1	1.136E+1	2.231E+1
-6.390E-1	1.149E+1	2.227E+1
-6.390E-1	1.142E+1	2.203E+1
-6.439E-1	1.151E+1	2.234E+1
-6.471E-1	1.137E+1	2.217E+1
-6.406E-1	1.144E+1	2.230E+1
-6.390E-1	1.141E+1	2.223E+1
-6.423E-1	1.150E+1	2.227E+1
-6.455E-1	1.138E+1	2.233E+1
-6.390E-1	1.150E+1	2.216E+1
-6.406E-1	1.144E+1	2.208E+1
-6.439E-1	1.140E+1	2.208E+1
-6.439E-1	1.142E+1	2.223E+1
-6.406E-1	1.149E+1	2.238E+1
-6.390E-1	1.141E+1	2.221E+1
-6.390E-1	1.137E+1	2.226E+1
-6.439E-1	1.148E+1	2.198E+1
-6.374E-1	1.141E+1	2.236E+1
-6.374E-1	1.136E+1	2.241E+1
-6.423E-1	1.144E+1	2.237E+1
-6.439E-1	1.142E+1	2.219E+1
-6.390E-1	1.152E+1	2.213E+1
-6.358E-1	1.148E+1	2.228E+1
-6.439E-1	1.144E+1	2.219E+1
-6.406E-1	1.142E+1	2.216E+1
-6.390E-1	1.146E+1	2.214E+1
-6.406E-1	1.131E+1	2.207E+1
-6.423E-1	1.150E+1	2.217E+1
-6.439E-1	1.150E+1	2.204E+1
-6.374E-1	1.139E+1	2.234E+1
-6.390E-1	1.143E+1	2.212E+1
-6.423E-1	1.132E+1	2.218E+1
-6.455E-1	1.137E+1	2.218E+1
-6.390E-1	1.139E+1	2.209E+1
-6.358E-1	1.153E+1	2.221E+1
-6.406E-1	1.153E+1	2.190E+1
-6.423E-1	1.157E+1	2.221E+1
-6.358E-1	1.143E+1	2.206E+1
-6.390E-1	1.143E+1	2.229E+1
-6.439E-1	1.140E+1	2.207E+1
-6.406E-1	1.147E+1	2.211E+1
-6.358E-1	1.150E+1	2.235E+1
-6.390E-1	1.146E+1	2.209E+1
-6.406E-1	1.137E+1	2.202E+1
-6.406E-1	1.132E+1	2.206E+1
-6.358E-1	1.146E+1	2.201E+1
-6.374E-1	1.147E+1	2.212E+1
-6.423E-1	1.135E+1	2.217E+1
-6.423E-1	1.144E+1	2.220E+1
-6.390E-1	1.143E+1	2.209E+1
-6.358E-1	1.138E+1	2.216E+1
-6.439E-1	1.141E+1	2.219E+1
-6.439E-1	1.137E+1	2.218E+1
-6.374E-1	1.132E+1	2.226E+1
-6.374E-1	1.144E+1	2.222E+1
-6.439E-1	1.155E+1	2.201E+1
-6.390E-1	1.144E+1	2.225E+1
-6.374E-1	1.146E+1	2.218E+1
-6.390E-1	1.140E+1	2.215E+1
-6.423E-1	1.143E+1	2.205E+1
-6.406E-1	1.145E+1	2.202E+1
-6.406E-1	1.147E+1	2.224E+1
-6.390E-1	1.146E+1	2.218E+1
-6.455E-1	1.155E+1	2.207E+1
-6.406E-1	1.148E+1	2.214E+1
-6.358E-1	1.149E+1	2.191E+1
-6.374E-1	1.150E+1	2.210E+1
-6.406E-1	1.131E+1	2.221E+1
-6.423E-1	1.150E+1	2.209E+1
-6.374E-1	1.135E+1	2.208E+1
-6.358E-1	1.147E+1	2.215E+1
-6.406E-1	1.135E+1	2.238E+1
-6.471E-1	1.138E+1	2.205E+1
-6.374E-1	1.141E+1	2.200E+1
-6.390E-1	1.155E+1	2.210E+1
-6.423E-1	1.141E+1	2.226E+1
-6.423E-1	1.140E+1	2.217E+1
-6.390E-1	1.150E+1	2.216E+1
-6.390E-1	1.151E+1	2.222E+1
-6.390E-1	1.132E+1	2.213E+1
-6.439E-1	1.142E+1	2.232E+1
-6.374E-1	1.137E+1	2.221E+1
-6.374E-1	1.152E+1	2.214E+1
-6.406E-1	1.133E+1	2.195E+1
-6.406E-1	1.151E+1	2.222E+1
-6.374E-1	1.128E+1	2.214E+1
-6.390E-1	1.148E+1	2.227E+1
-6.423E-1	1.145E+1	2.211E+1
-6.406E-1	1.139E+1	2.222E+1
-6.358E-1	1.138E+1	2.216E+1
-6.390E-1	1.137E+1	2.217E+1
-6.406E-1	1.135E+1	2.211E+1
-6.406E-1	1.143E+1	2.207E+1
-6.374E-1	1.149E+1	2.220E+1
-6.374E-1	1.145E+1	2.227E+1
-6.406E-1	1.136E+1	2.216E+1
-6.439E-1	1.162E+1	2.215E+1
-6.390E-1	1.143E+1	2.209E+1
-6.374E-1	1.137E+1	2.221E+1
-6.406E-1	1.137E+1	2.230E+1
-6.423E-1	1.136E+1	2.225E+1
-6.374E-1	1.136E+1	2.208E+1
-6.374E-1	1.129E+1	2.214E+1
-6.406E-1	1.144E+1	2.222E+1
-6.406E-1	1.149E+1	2.219E+1
-6.358E-1	1.143E+1	2.207E+1
-6.358E-1	1.143E+1	2.220E+1
-6.423E-1	1.137E+1	2.214E+1
-6.439E-1	1.140E+1	2.226E+1
-6.374E-1	1.141E+1	2.201E+1
-6.374E-1	1.134E+1	2.206E+1
-6.439E-1	1.128E+1	2.205E+1
-6.374E-1	1.142E+1	2.203E+1
-6.374E-1	1.123E+1	2.202E+1
-6.390E-1	1.134E+1	2.209E+1
-6.423E-1	1.151E+1	2.221E+1
-6.439E-1	1.151E+1	2.200E+1
-6.358E-1	1.143E+1	2.216E+1
-6.374E-1	1.155E+1	2.221E+1
-6.406E-1	1.131E+1	2.222E+1
-6.390E-1	1.144E+1	2.221E+1
-6.374E-1	1.155E+1	2.217E+1
-6.358E-1	1.145E+1	2.233E+1
-6.406E-1	1.138E+1	2.222E+1
-6.406E-1	1.150E+1	2.212E+1
-6.390E-1	1.134E+1	2.221E+1
-6.390E-1	1.140E+1	2.207E+1
-6.423E-1	1.142E+1	2.220E+1
-6.439E-1	1.131E+1	2.211E+1
-6.374E-1	1.134E+1	2.214E+1
-6.374E-1	1.149E+1	2.221E+1
-6.406E-1	1.153E+1	2.216E+1
-6.423E-1	1.131E+1	2.216E+1
-6.374E-1	1.152E+1	2.220E+1
-6.374E-1	1.140E+1	2.195E+1
-6.406E-1	1.139E+1	2.213E+1
-6.406E-1	1.152E+1	2.198E+1
-6.390E-1	1.129E+1	2.203E+1
-6.374E-1	1.143E+1	2.214E+1
-6.406E-1	1.124E+1	2.232E+1
-6.406E-1	1.133E+1	2.215E+1
-6.406E-1	1.139E+1	2.202E+1
-6.358E-1	1.144E+1	2.216E+1
-6.423E-1	1.138E+1	2.232E+1
-6.423E-1	1.139E+1	2.217E+1
-6.390E-1	1.147E+1	2.208E+1
-6.358E-1	1.146E+1	2.214E+1
-6.406E-1	1.135E+1	2.209E+1
-6.406E-1	1.123E+1	2.216E+1
-6.390E-1	1.153E+1	2.220E+1
-6.374E-1	1.143E+1	2.223E+1
-6.406E-1	1.140E+1	2.198E+1
-6.390E-1	1.144E+1	2.215E+1
-6.390E-1	1.148E+1	2.223E+1
-6.374E-1	1.146E+1	2.220E+1
-6.406E-1	1.148E+1	2.213E+1
-6.406E-1	1.142E+1	2.209E+1
-6.374E-1	1.139E+1	2.213E+1
-6.358E-1	1.135E+1	2.200E+1
-6.390E-1	1.149E+1	2.208E+1
-6.423E-1	1.140E+1	2.214E+1
-6.390E-1	1.138E+1	2.235E+1
-6.374E-1	1.137E+1	2.218E+1
-6.374E-1	1.142E+1	2.201E+1
-6.423E-1	1.141E+1	2.203E+1
-6.374E-1	1.143E+1	2.206E+1
-6.390E-1	1.132E+1	2.199E+1
-6.390E-1	1.136E+1	2.197E+1
-6.423E-1	1.143E+1	2.199E+1
-6.390E-1	1.147E+1	2.221E+1
-6.374E-1	1.134E+1	2.216E+1
-6.390E-1	1.141E+1	2.206E+1
-6.423E-1	1.126E+1	2.204E+1
-6.374E-1	1.148E+1	2.213E+1
-6.358E-1	1.131E+1	2.222E+1
-6.406E-1	1.138E+1	2.206E+1
-6.390E-1	1.135E+1	2.208E+1
-6.390E-1	1.136E+1	2.213E+1
-6.358E-1	1.147E+1	2.202E+1
-6.406E-1	1.141E+1	2.217E+1
-6.406E-1	1.151E+1	2.223E+1
-6.374E-1	1.139E+1	2.213E+1
-6.342E-1	1.144E+1	2.222E+1
-6.374E-1	1.156E+1	2.218E+1
-6.374E-1	1.143E+1	2.210E+1
-6.374E-1	1.136E+1	2.212E+1
-6.325E-1	1.146E+1	2.212E+1
-6.406E-1	1.137E+1	2.215E+1
-6.406E-1	1.152E+1	2.190E+1
-6.358E-1	1.144E+1	2.200E+1
-6.342E-1	1.131E+1	2.198E+1
-6.390E-1	1.136E+1	2.212E+1
-6.423E-1	1.146E+1	2.227E+1
-6.390E-1	1.138E+1	2.214E+1
-6.342E-1	1.137E+1	2.215E+1
-6.358E-1	1.146E+1	2.217E+1
-6.390E-1	1.157E+1	2.211E+1
-6.390E-1	1.132E+1	2.230E+1
-6.358E-1	1.140E+1	2.219E+1
-6.390E-1	1.129E+1	2.207E+1
-6.423E-1	1.136E+1	2.196E+1
-6.390E-1	1.150E+1	2.216E+1
-6.342E-1	1.136E+1	2.231E+1
-6.390E-1	1.130E+1	2.211E+1
-6.390E-1	1.131E+1	2.202E+1
-6.358E-1	1.141E+1	2.205E+1
-6.358E-1	1.133E+1	2.203E+1
-6.358E-1	1.130E+1	2.205E+1
-6.423E-1	1.156E+1	2.213E+1
-6.325E-1	1.134E+1	2.213E+1
-6.325E-1	1.132E+1	2.200E+1
-6.390E-1	1.137E+1	2.191E+1
-6.406E-1	1.151E+1	2.200E+1
-6.342E-1	1.145E+1	2.201E+1
-6.390E-1	1.141E+1	2.210E+1
-6.423E-1	1.141E+1	2.202E+1
-6.374E-1	1.137E+1	2.209E+1
-6.342E-1	1.147E+1	2.221E+1
-6.342E-1	1.126E+1	2.214E+1
-6.390E-1	1.147E+1	2.200E+1
-6.390E-1	1.130E+1	2.185E+1
-6.358E-1	1.140E+1	2.205E+1
-6.342E-1	1.131E+1	2.225E+1
-6.390E-1	1.148E+1	2.204E+1
-6.423E-1	1.143E+1	2.212E+1
-6.390E-1	1.140E+1	2.224E+1
-6.358E-1	1.133E+1	2.204E+1
-6.374E-1	1.128E+1	2.210E+1
-6.423E-1	1.140E+1	2.218E+1
-6.325E-1	1.138E+1	2.215E+1
-6.325E-1	1.152E+1	2.193E+1
-6.374E-1	1.133E+1	2.207E+1
-6.374E-1	1.136E+1	2.223E+1
-6.374E-1	1.136E+1	2.209E+1
-6.342E-1	1.155E+1	2.190E+1
-6.390E-1	1.138E+1	2.204E+1
-6.374E-1	1.133E+1	2.210E+1
-6.358E-1	1.138E+1	2.213E+1
-6.374E-1	1.145E+1	2.192E+1
-6.390E-1	1.131E+1	2.208E+1
-6.374E-1	1.140E+1	2.204E+1
-6.358E-1	1.135E+1	2.181E+1
-6.325E-1	1.142E+1	2.196E+1
-6.390E-1	1.151E+1	2.184E+1
-6.406E-1	1.135E+1	2.220E+1
-6.374E-1	1.130E+1	2.206E+1
-6.325E-1	1.145E+1	2.190E+1
-6.374E-1	1.129E+1	2.212E+1
-6.390E-1	1.138E+1	2.208E+1
-6.325E-1	1.136E+1	2.196E+1
-6.358E-1	1.137E+1	2.201E+1
-6.390E-1	1.134E+1	2.211E+1
-6.390E-1	1.137E+1	2.222E+1
-6.374E-1	1.153E+1	2.205E+1
-6.325E-1	1.148E+1	2.221E+1
-6.374E-1	1.140E+1	2.204E+1
-6.390E-1	1.136E+1	2.200E+1
-6.374E-1	1.130E+1	2.206E+1
-6.342E-1	1.145E+1	2.200E+1
-6.358E-1	1.139E+1	2.199E+1
-6.390E-1	1.142E+1	2.210E+1
-6.374E-1	1.139E+1	2.196E+1
-6.374E-1	1.139E+1	2.189E+1
-6.374E-1	1.140E+1	2.211E+1
-6.374E-1	1.150E+1	2.203E+1
-6.374E-1	1.137E+1	2.226E+1
-6.358E-1	1.148E+1	2.189E+1
-6.358E-1	1.136E+1	2.220E+1
-6.406E-1	1.132E+1	2.221E+1
-6.358E-1	1.137E+1	2.216E+1
-6.325E-1	1.135E+1	2.204E+1
-6.390E-1	1.143E+1	2.181E+1
-6.406E-1	1.129E+1	2.201E+1
-6.358E-1	1.149E+1	2.212E+1
-6.342E-1	1.140E+1	2.209E+1
-6.358E-1	1.146E+1	2.208E+1
-6.390E-1	1.143E+1	2.215E+1
-6.374E-1	1.135E+1	2.214E+1
-6.374E-1	1.134E+1	2.208E+1
-6.374E-1	1.140E+1	2.200E+1
-6.390E-1	1.147E+1	2.208E+1
-6.325E-1	1.127E+1	2.202E+1
-6.374E-1	1.138E+1	2.190E+1
-6.358E-1	1.132E+1	2.198E+1
-6.423E-1	1.142E+1	2.213E+1
-6.358E-1	1.142E+1	2.208E+1
-6.342E-1	1.131E+1	2.225E+1
-6.390E-1	1.140E+1	2.204E+1
-6.390E-1	1.133E+1	2.201E+1
-6.325E-1	1.151E+1	2.220E+1
-6.358E-1	1.142E+1	2.226E+1
-6.374E-1	1.150E+1	2.212E+1
-6.374E-1	1.132E+1	2.189E+1
-6.390E-1	1.132E+1	2.200E+1
-6.342E-1	1.131E+1	2.202E+1
-6.374E-1	1.139E+1	2.221E+1
-6.406E-1	1.142E+1	2.200E+1
-6.358E-1	1.143E+1	2.209E+1
-6.358E-1	1.134E+1	2.182E+1
-6.390E-1	1.135E+1	2.201E+1
-6.423E-1	1.123E+1	2.214E+1
-6.342E-1	1.147E+1	2.192E+1
-6.358E-1	1.132E+1	2.183E+1
-6.374E-1	1.135E+1	2.196E+1
-6.390E-1	1.151E+1	2.220E+1
-6.342E-1	1.134E+1	2.206E+1
-6.309E-1	1.140E+1	2.225E+1
-6.390E-1	1.135E+1	2.192E+1
-6.423E-1	1.127E+1	2.214E+1
-6.358E-1	1.148E+1	2.205E+1
-6.342E-1	1.132E+1	2.206E+1
-6.390E-1	1.146E+1	2.201E+1
-6.423E-1	1.127E+1	2.225E+1
-6.374E-1	1.136E+1	2.204E+1
-6.342E-1	1.128E+1	2.202E+1
-6.358E-1	1.140E+1	2.203E+1
-6.374E-1	1.141E+1	2.205E+1
-6.358E-1	1.129E+1	2.195E+1
-6.342E-1	1.139E+1	2.213E+1
-6.358E-1	1.144E+1	2.190E+1
-6.406E-1	1.131E+1	2.201E+1
-6.358E-1	1.131E+1	2.211E+1
-6.358E-1	1.133E+1	2.215E+1
-6.374E-1	1.142E+1	2.199E+1
-6.406E-1	1.141E+1	2.205E+1
-6.342E-1	1.127E+1	2.203E+1
-6.358E-1	1.137E+1	2.198E+1
-6.390E-1	1.134E+1	2.189E+1
-6.406E-1	1.133E+1	2.209E+1
-6.374E-1	1.140E+1	2.193E+1
-6.342E-1	1.140E+1	2.191E+1
-6.358E-1	1.151E+1	2.210E+1
-6.358E-1	1.141E+1	2.212E+1
-6.342E-1	1.135E+1	2.200E+1
-6.358E-1	1.137E+1	2.192E+1
-6.390E-1	1.133E+1	2.211E+1
-6.406E-1	1.150E+1	2.207E+1
-6.374E-1	1.140E+1	2.202E+1
-6.325E-1	1.152E+1	2.202E+1
-6.374E-1	1.134E+1	2.200E+1
-6.390E-1	1.140E+1	2.210E+1
-6.374E-1	1.124E+1	2.196E+1
-6.358E-1	1.141E+1	2.194E+1
-6.374E-1	1.138E+1	2.205E+1
-6.374E-1	1.133E+1	2.203E+1
-6.342E-1	1.150E+1	2.211E+1
-6.342E-1	1.128E+1	2.196E+1
-6.390E-1	1.137E+1	2.206E+1
-6.374E-1	1.143E+1	2.202E+1
-6.342E-1	1.144E+1	2.199E+1
-6.277E-1	1.133E+1	2.197E+1
-6.358E-1	1.141E+1	2.201E+1
-6.406E-1	1.139E+1	2.173E+1
-6.342E-1	1.136E+1	2.191E+1
-6.374E-1	1.148E+1	2.199E+1
-6.342E-1	1.143E+1	2.206E+1
-6.390E-1	1.140E+1	2.194E+1
-6.358E-1	1.133E+1	2.198E+1
-6.325E-1	1.133E+1	2.192E+1
-6.342E-1	1.140E+1	2.205E+1
-6.390E-1	1.127E+1	2.198E+1
-6.374E-1	1.129E+1	2.211E+1
-6.325E-1	1.136E+1	2.205E+1
-6.342E-1	1.134E+1	2.196E+1
-6.374E-1	1.135E+1	2.187E+1
-6.374E-1	1.128E+1	2.207E+1
-6.342E-1	1.143E+1	2.202E+1
-6.342E-1	1.142E+1	2.201E+1
-6.374E-1	1.137E+1	2.205E+1
-6.342E-1	1.140E+1	2.188E+1
-6.358E-1	1.142E+1	2.200E+1
-6.325E-1	1.141E+1	2.187E+1
-6.358E-1	1.136E+1	2.211E+1
-6.374E-1	1.146E+1	2.188E+1
-6.309E-1	1.131E+1	2.196E+1
-6.358E-1	1.148E+1	2.201E+1
-6.374E-1	1.146E+1	2.200E+1
-6.358E-1	1.133E+1	2.179E+1
-6.342E-1	1.133E+1	2.204E+1
-6.358E-1	1.128E+1	2.225E+1
-6.374E-1	1.146E+1	2.203E+1
-6.342E-1	1.139E+1	2.206E+1
-6.293E-1	1.134E+1	2.211E+1
-6.358E-1	1.140E+1	2.190E+1
-6.390E-1	1.124E+1	2.198E+1
-6.325E-1	1.137E+1	2.208E+1
-6.293E-1	1.127E+1	2.199E+1
-6.342E-1	1.130E+1	2.199E+1
-6.374E-1	1.130E+1	2.187E+1
-6.325E-1	1.136E+1	2.213E+1
-6.309E-1	1.141E+1	2.195E+1
-6.390E-1	1.131E+1	2.194E+1
-6.374E-1	1.138E+1	2.218E+1
-6.358E-1	1.142E+1	2.191E+1
-6.309E-1	1.140E+1	2.212E+1
-6.374E-1	1.140E+1	2.207E+1
-6.358E-1	1.148E+1	2.184E+1
-6.358E-1	1.140E+1	2.204E+1
-6.325E-1	1.140E+1	2.200E+1
-6.358E-1	1.137E+1	2.205E+1
-6.374E-1	1.145E+1	2.190E+1
-6.358E-1	1.151E+1	2.199E+1
-6.309E-1	1.135E+1	2.204E+1
-6.325E-1	1.130E+1	2.197E+1
-6.374E-1	1.131E+1	2.184E+1
-6.342E-1	1.141E+1	2.196E+1
-6.358E-1	1.127E+1	2.198E+1
-6.358E-1	1.133E+1	2.185E+1
-6.374E-1	1.138E+1	2.197E+1
-6.342E-1	1.141E+1	2.182E+1
-6.342E-1	1.131E+1	2.216E+1
-6.342E-1	1.137E+1	2.209E+1
-6.374E-1	1.122E+1	2.207E+1
-6.358E-1	1.132E+1	2.188E+1
-6.309E-1	1.135E+1	2.176E+1
-6.390E-1	1.140E+1	2.187E+1
-6.390E-1	1.127E+1	2.204E+1
-6.342E-1	1.132E+1	2.192E+1
-6.293E-1	1.142E+1	2.198E+1
-6.358E-1	1.138E+1	2.193E+1
-6.358E-1	1.145E+1	2.217E+1
-6.342E-1	1.144E+1	2.211E+1
-6.325E-1	1.137E+1	2.209E+1
-6.358E-1	1.136E+1	2.198E+1
-6.374E-1	1.138E+1	2.205E+1
-6.358E-1	1.130E+1	2.198E+1
-6.325E-1	1.144E+1	2.205E+1
-6.342E-1	1.135E+1	2.199E+1
-6.406E-1	1.151E+1	2.213E+1
-6.325E-1	1.133E+1	2.202E+1
-6.342E-1	1.137E+1	2.212E+1
-6.342E-1	1.125E+1	2.194E+1
-6.390E-1	1.141E+1	2.200E+1
-6.309E-1	1.145E+1	2.192E+1
-6.325E-1	1.140E+1	2.193E+1
-6.358E-1	1.153E+1	2.207E+1
-6.390E-1	1.139E+1	2.196E+1
-6.342E-1	1.131E+1	2.184E+1
-6.309E-1	1.141E+1	2.193E+1
-6.342E-1	1.151E+1	2.197E+1
-6.390E-1	1.141E+1	2.221E+1
-6.374E-1	1.134E+1	2.200E+1
-6.309E-1	1.141E+1	2.216E+1
-6.342E-1	1.139E+1	2.185E+1
-6.374E-1	1.141E+1	2.188E+1
-6.374E-1	1.131E+1	2.211E+1
-6.325E-1	1.131E+1	2.195E+1
-6.325E-1	1.147E+1	2.193E+1
-6.390E-1	1.138E+1	2.190E+1
-6.342E-1	1.132E+1	2.193E+1
-6.309E-1	1.131E+1	2.198E+1
-6.325E-1	1.131E+1	2.203E+1
-6.358E-1	1.143E+1	2.210E+1
-6.342E-1	1.141E+1	2.188E+1
-6.293E-1	1.135E+1	2.201E+1
-6.325E-1	1.139E+1	2.204E+1
-6.358E-1	1.134E+1	2.186E+1
-6.342E-1	1.137E+1	2.188E+1
-6.293E-1	1.142E+1	2.176E+1
-6.325E-1	1.130E+1	2.182E+1
-6.390E-1	1.140E+1	2.192E+1
-6.358E-1	1.137E+1	2.197E+1
-6.325E-1	1.129E+1	2.189E+1
-6.325E-1	1.138E+1	2.198E+1
-6.374E-1	1.143E+1	2.216E+1
-6.342E-1	1.122E+1	2.184E+1
-6.325E-1	1.135E+1	2.191E+1
-6.325E-1	1.146E+1	2.196E+1
-6.390E-1	1.131E+1	2.193E+1
-6.309E-1	1.125E+1	2.198E+1
-6.309E-1	1.136E+1	2.184E+1
-6.342E-1	1.145E+1	2.208E+1
-6.358E-1	1.132E+1	2.197E+1
-6.309E-1	1.139E+1	2.203E+1
-6.309E-1	1.136E+1	2.188E+1
-6.325E-1	1.140E+1	2.193E+1
-6.374E-1	1.138E+1	2.216E+1
-6.342E-1	1.140E+1	2.210E+1
-6.309E-1	1.134E+1	2.192E+1
-6.342E-1	1.128E+1	2.186E+1
-6.358E-1	1.137E+1	2.186E+1
-6.342E-1	1.137E+1	2.197E+1
-6.309E-1	1.139E+1	2.199E+1
-6.342E-1	1.146E+1	2.205E+1
-6.374E-1	1.130E+1	2.202E+1
-6.325E-1	1.145E+1	2.204E+1
-6.293E-1	1.119E+1	2.189E+1
-6.342E-1	1.137E+1	2.215E+1
-6.374E-1	1.143E+1	2.203E+1
-6.325E-1	1.143E+1	2.183E+1
-6.293E-1	1.122E+1	2.193E+1
-6.342E-1	1.132E+1	2.189E+1
-6.374E-1	1.144E+1	2.186E+1
-6.325E-1	1.134E+1	2.190E+1
-6.309E-1	1.131E+1	2.201E+1
-6.342E-1	1.143E+1	2.190E+1
-6.358E-1	1.133E+1	2.193E+1
-6.342E-1	1.148E+1	2.200E+1
-6.325E-1	1.140E+1	2.186E+1
-6.342E-1	1.147E+1	2.203E+1
-6.374E-1	1.131E+1	2.199E+1
-6.342E-1	1.145E+1	2.190E+1
-6.293E-1	1.133E+1	2.214E+1
-6.342E-1	1.125E+1	2.207E+1
-6.342E-1	1.143E+1	2.200E+1
-6.309E-1	1.142E+1	2.205E+1
-6.325E-1	1.129E+1	2.203E+1
-6.342E-1	1.145E+1	2.191E+1
-6.374E-1	1.141E+1	2.207E+1
-6.342E-1	1.136E+1	2.202E+1
-6.309E-1	1.121E+1	2.209E+1
-6.374E-1	1.135E+1	2.201E+1
-6.358E-1	1.131E+1	2.193E+1
-6.358E-1	1.131E+1	2.200E+1
-6.309E-1	1.143E+1	2.195E+1
-6.325E-1	1.149E+1	2.195E+1
-6.342E-1	1.137E+1	2.199E+1
-6.358E-1	1.132E+1	2.203E+1
-6.293E-1	1.137E+1	2.192E+1
-6.325E-1	1.128E+1	2.203E+1
-6.374E-1	1.127E+1	2.204E+1
-6.342E-1	1.141E+1	2.188E+1
-6.293E-1	1.131E+1	2.193E+1
-6.342E-1	1.136E+1	2.190E+1
-6.358E-1	1.141E+1	2.199E+1
-6.325E-1	1.147E+1	2.208E+1
-6.342E-1	1.134E+1	2.214E+1
-6.342E-1	1.137E+1	2.193E+1
-6.374E-1	1.144E+1	2.208E+1
-6.342E-1	1.122E+1	2.203E+1
-6.309E-1	1.123E+1	2.186E+1
-6.325E-1	1.129E+1	2.195E+1
-6.358E-1	1.129E+1	2.184E+1
-6.309E-1	1.129E+1	2.199E+1
-6.325E-1	1.132E+1	2.204E+1
-6.342E-1	1.147E+1	2.213E+1
-6.358E-1	1.145E+1	2.205E+1
-6.342E-1	1.140E+1	2.197E+1
-6.309E-1	1.149E+1	2.186E+1
-6.325E-1	1.142E+1	2.201E+1
-6.374E-1	1.138E+1	2.178E+1
-6.325E-1	1.131E+1	2.199E+1
-6.342E-1	1.135E+1	2.185E+1
-6.358E-1	1.118E+1	2.198E+1
-6.342E-1	1.126E+1	2.190E+1
-6.358E-1	1.127E+1	2.196E+1
-6.293E-1	1.136E+1	2.204E+1
-6.358E-1	1.128E+1	2.201E+1
-6.374E-1	1.142E+1	2.192E+1
-6.325E-1	1.137E+1	2.190E+1
-6.325E-1	1.147E+1	2.216E+1
-6.325E-1	1.146E+1	2.198E+1
-6.374E-1	1.151E+1	2.189E+1
-6.358E-1	1.138E+1	2.188E+1
-6.309E-1	1.143E+1	2.204E+1
-6.342E-1	1.131E+1	2.179E+1
-6.374E-1	1.141E+1	2.193E+1
-6.342E-1	1.133E+1	2.189E+1
-6.325E-1	1.127E+1	2.207E+1
-6.342E-1	1.146E+1	2.188E+1
-6.374E-1	1.132E+1	2.191E+1
-6.325E-1	1.139E+1	2.190E+1
-6.309E-1	1.147E+1	2.193E+1
-6.309E-1	1.138E+1	2.206E+1
-6.342E-1	1.138E+1	2.191E+1
-6.358E-1	1.140E+1	2.189E+1
-6.325E-1	1.134E+1	2.207E+1
-6.342E-1	1.142E+1	2.200E+1
-6.374E-1	1.129E+1	2.172E+1
-6.358E-1	1.134E+1	2.214E+1
-6.293E-1	1.137E+1	2.190E+1
-6.325E-1	1.146E+1	2.186E+1
-6.358E-1	1.134E+1	2.196E+1
-6.325E-1	1.146E+1	2.219E+1
-6.309E-1	1.138E+1	2.190E+1
-6.325E-1	1.122E+1	2.201E+1
-6.374E-1	1.135E+1	2.186E+1
-6.358E-1	1.124E+1	2.197E+1
-6.342E-1	1.141E+1	2.187E+1
-6.325E-1	1.135E+1	2.203E+1
-6.358E-1	1.141E+1	2.196E+1
-6.342E-1	1.130E+1	2.207E+1
-6.309E-1	1.141E+1	2.202E+1
-6.325E-1	1.146E+1	2.198E+1
-6.358E-1	1.119E+1	2.198E+1
-6.342E-1	1.130E+1	2.203E+1
-6.309E-1	1.136E+1	2.201E+1
-6.309E-1	1.134E+1	2.177E+1
-6.374E-1	1.142E+1	2.202E+1
-6.325E-1	1.145E+1	2.181E+1
-6.293E-1	1.133E+1	2.183E+1
-6.342E-1	1.144E+1	2.201E+1
-6.406E-1	1.121E+1	2.197E+1
-6.342E-1	1.128E+1	2.189E+1
-6.293E-1	1.142E+1	2.197E+1
-6.342E-1	1.145E+1	2.201E+1
-6.374E-1	1.141E+1	2.193E+1
-6.325E-1	1.123E+1	2.202E+1
-6.309E-1	1.132E+1	2.186E+1
-6.325E-1	1.130E+1	2.201E+1
-6.342E-1	1.132E+1	2.203E+1
-6.325E-1	1.141E+1	2.189E+1
-6.277E-1	1.135E+1	2.214E+1
-6.325E-1	1.136E+1	2.206E+1
-6.342E-1	1.126E+1	2.193E+1
-6.358E-1	1.133E+1	2.197E+1
-6.293E-1	1.132E+1	2.200E+1
-6.309E-1	1.144E+1	2.209E+1
-6.358E-1	1.138E+1	2.184E+1
-6.309E-1	1.135E+1	2.209E+1
-6.309E-1	1.131E+1	2.208E+1
-6.309E-1	1.131E+1	2.201E+1
-6.374E-1	1.147E+1	2.199E+1
-6.342E-1	1.140E+1	2.182E+1
-6.293E-1	1.135E+1	2.196E+1
-6.325E-1	1.127E+1	2.192E+1
-6.374E-1	1.141E+1	2.196E+1
-6.293E-1	1.129E+1	2.189E+1
-6.309E-1	1.145E+1	2.185E+1
-6.309E-1	1.141E+1	2.208E+1
-6.358E-1	1.136E+1	2.203E+1
-6.309E-1	1.118E+1	2.201E+1
-6.293E-1	1.134E+1	2.190E+1
-6.342E-1	1.134E+1	2.198E+1
-6.358E-1	1.139E+1	2.196E+1
-6.309E-1	1.143E+1	2.196E+1
-6.309E-1	1.126E+1	2.179E+1
-6.293E-1	1.138E+1	2.197E+1
-6.358E-1	1.144E+1	2.190E+1
-6.309E-1	1.139E+1	2.191E+1
-6.309E-1	1.142E+1	2.207E+1
-6.325E-1	1.148E+1	2.192E+1
-6.358E-1	1.138E+1	2.191E+1
-6.325E-1	1.124E+1	2.198E+1
-6.293E-1	1.125E+1	2.184E+1
-6.342E-1	1.141E+1	2.188E+1
-6.374E-1	1.131E+1	2.197E+1
-6.309E-1	1.134E+1	2.193E+1
-6.293E-1	1.133E+1	2.211E+1
-6.325E-1	1.134E+1	2.204E+1
-6.342E-1	1.134E+1	2.190E+1
-6.325E-1	1.138E+1	2.181E+1
-6.293E-1	1.130E+1	2.193E+1
-6.325E-1	1.136E+1	2.191E+1
-6.309E-1	1.134E+1	2.200E+1
-6.325E-1	1.132E+1	2.188E+1
-6.293E-1	1.142E+1	2.200E+1
-6.309E-1	1.140E+1	2.198E+1
-6.358E-1	1.144E+1	2.210E+1
-6.309E-1	1.143E+1	2.192E+1
-6.309E-1	1.121E+1	2.183E+1
-6.325E-1	1.126E+1	2.210E+1
-6.358E-1	1.132E+1	2.183E+1
-6.309E-1	1.144E+1	2.190E+1
-6.293E-1	1.131E+1	2.186E+1
-6.309E-1	1.133E+1	2.205E+1
-6.342E-1	1.125E+1	2.183E+1
-6.342E-1	1.135E+1	2.196E+1
-6.277E-1	1.141E+1	2.188E+1
-6.325E-1	1.131E+1	2.167E+1
-6.358E-1	1.137E+1	2.191E+1
-6.342E-1	1.140E+1	2.187E+1
-6.277E-1	1.138E+1	2.213E+1
-6.325E-1	1.136E+1	2.194E+1
-6.358E-1	1.127E+1	2.203E+1
-6.342E-1	1.140E+1	2.207E+1
-6.277E-1	1.129E+1	2.190E+1
-6.309E-1	1.133E+1	2.193E+1
-6.342E-1	1.140E+1	2.201E+1
-6.342E-1	1.138E+1	2.187E+1
-6.277E-1	1.145E+1	2.176E+1
-6.309E-1	1.136E+1	2.214E+1
-6.374E-1	1.131E+1	2.196E+1
-6.342E-1	1.140E+1	2.197E+1
-6.293E-1	1.142E+1	2.185E+1
-6.325E-1	1.136E+1	2.178E+1
-6.342E-1	1.140E+1	2.187E+1
-6.342E-1	1.124E+1	2.196E+1
-6.293E-1	1.133E+1	2.184E+1
-6.309E-1	1.132E+1	2.205E+1
-6.325E-1	1.139E+1	2.204E+1
-6.325E-1	1.132E+1	2.201E+1
-6.277E-1	1.132E+1	2.202E+1
-6.342E-1	1.137E+1	2.206E+1
-6.325E-1	1.148E+1	2.206E+1
-6.358E-1	1.127E+1	2.202E+1
-6.293E-1	1.140E+1	2.181E+1
-6.342E-1	1.131E+1	2.192E+1
-6.342E-1	1.138E+1	2.188E+1
-6.325E-1	1.147E+1	2.195E+1
-6.293E-1	1.143E+1	2.203E+1
-6.309E-1	1.134E+1	2.178E+1
-6.325E-1	1.130E+1	2.198E+1
-6.277E-1	1.135E+1	2.216E+1
-6.309E-1	1.134E+1	2.201E+1
-6.309E-1	1.143E+1	2.205E+1
-6.358E-1	1.133E+1	2.188E+1
-6.342E-1	1.141E+1	2.178E+1
-6.277E-1	1.140E+1	2.192E+1
-6.309E-1	1.142E+1	2.186E+1
-6.325E-1	1.131E+1	2.193E+1
-6.293E-1	1.140E+1	2.204E+1
-6.277E-1	1.130E+1	2.194E+1
-6.325E-1	1.129E+1	2.183E+1
-6.374E-1	1.137E+1	2.178E+1
-6.309E-1	1.144E+1	2.188E+1
-6.293E-1	1.132E+1	2.196E+1
-6.293E-1	1.141E+1	2.200E+1
-6.358E-1	1.135E+1	2.179E+1
-6.309E-1	1.146E+1	2.208E+1
-6.260E-1	1.124E+1	2.191E+1
-6.309E-1	1.132E+1	2.210E+1
-6.358E-1	1.131E+1	2.198E+1
-6.325E-1	1.122E+1	2.203E+1
-6.277E-1	1.144E+1	2.201E+1
-6.325E-1	1.129E+1	2.183E+1
-6.342E-1	1.136E+1	2.201E+1
-6.309E-1	1.142E+1	2.200E+1
-6.277E-1	1.129E+1	2.195E+1
-6.277E-1	1.139E+1	2.183E+1
-6.342E-1	1.135E+1	2.214E+1
-6.325E-1	1.129E+1	2.207E+1
-6.293E-1	1.132E+1	2.198E+1
-6.309E-1	1.144E+1	2.198E+1
-6.358E-1	1.130E+1	2.186E+1
-6.325E-1	1.123E+1	2.196E+1
-6.309E-1	1.143E+1	2.204E+1
-6.325E-1	1.146E+1	2.210E+1
-6.342E-1	1.142E+1	2.187E+1
-6.293E-1	1.129E+1	2.179E+1
-6.277E-1	1.139E+1	2.194E+1
-6.309E-1	1.140E+1	2.192E+1
-6.342E-1	1.135E+1	2.198E+1
-6.325E-1	1.139E+1	2.198E+1
-6.325E-1	1.141E+1	2.216E+1
-6.293E-1	1.141E+1	2.199E+1
-6.342E-1	1.143E+1	2.188E+1
-6.325E-1	1.146E+1	2.195E+1
-6.277E-1	1.132E+1	2.194E+1
-6.277E-1	1.138E+1	2.190E+1
-6.309E-1	1.153E+1	2.199E+1
-6.325E-1	1.145E+1	2.190E+1
-6.277E-1	1.132E+1	2.189E+1
-6.309E-1	1.134E+1	2.186E+1
-6.342E-1	1.140E+1	2.217E+1
-6.293E-1	1.137E+1	2.190E+1
-6.293E-1	1.126E+1	2.204E+1
-6.309E-1	1.138E+1	2.191E+1
-6.325E-1	1.137E+1	2.168E+1
-6.325E-1	1.130E+1	2.193E+1
-6.293E-1	1.131E+1	2.198E+1
-6.293E-1	1.138E+1	2.185E+1
-6.342E-1	1.152E+1	2.194E+1
-6.309E-1	1.136E+1	2.190E+1
-6.293E-1	1.139E+1	2.198E+1
-6.309E-1	1.131E+1	2.192E+1
-6.342E-1	1.137E+1	2.197E+1
-6.309E-1	1.139E+1	2.195E+1
-6.277E-1	1.150E+1	2.195E+1
-6.309E-1	1.136E+1	2.174E+1
-6.325E-1	1.140E+1	2.185E+1
-6.325E-1	1.136E+1	2.190E+1
-6.277E-1	1.135E+1	2.194E+1
-6.309E-1	1.133E+1	2.181E+1
-6.342E-1	1.145E+1	2.190E+1
-6.325E-1	1.137E+1	2.189E+1
-6.277E-1	1.139E+1	2.185E+1
-6.260E-1	1.125E+1	2.208E+1
-6.342E-1	1.116E+1	2.184E+1
-6.293E-1	1.142E+1	2.193E+1
-6.293E-1	1.141E+1	2.198E+1
-6.293E-1	1.139E+1	2.188E+1
-6.342E-1	1.127E+1	2.192E+1
-6.309E-1	1.133E+1	2.201E+1
-6.260E-1	1.128E+1	2.187E+1
-6.293E-1	1.134E+1	2.205E+1
-6.293E-1	1.136E+1	2.192E+1
-6.309E-1	1.143E+1	2.200E+1
-6.260E-1	1.144E+1	2.188E+1
-6.277E-1	1.145E+1	2.175E+1
-6.325E-1	1.132E+1	2.212E+1
-6.309E-1	1.143E+1	2.208E+1
-6.277E-1	1.134E+1	2.204E+1
-6.309E-1	1.142E+1	2.202E+1
-6.309E-1	1.123E+1	2.185E+1
-6.325E-1	1.137E+1	2.209E+1
-6.293E-1	1.142E+1	2.203E+1
-6.309E-1	1.138E+1	2.201E+1
-6.342E-1	1.137E+1	2.203E+1
-6.309E-1	1.139E+1	2.191E+1
-6.260E-1	1.138E+1	2.195E+1
-6.277E-1	1.138E+1	2.198E+1
-6.342E-1	1.147E+1	2.184E+1
-6.325E-1	1.139E+1	2.202E+1
-6.277E-1	1.131E+1	2.182E+1
-6.293E-1	1.124E+1	2.198E+1
-6.325E-1	1.134E+1	2.207E+1
-6.309E-1	1.138E+1	2.221E+1
-6.277E-1	1.146E+1	2.191E+1
-6.293E-1	1.135E+1	2.181E+1
-6.342E-1	1.128E+1	2.199E+1
-6.293E-1	1.145E+1	2.172E+1
-6.244E-1	1.126E+1	2.205E+1
-6.277E-1	1.142E+1	2.188E+1
-6.325E-1	1.131E+1	2.174E+1
-6.309E-1	1.131E+1	2.198E+1
-6.277E-1	1.141E+1	2.210E+1
-6.293E-1	1.136E+1	2.204E+1
-6.358E-1	1.131E+1	2.206E+1
-6.309E-1	1.140E+1	2.196E+1
-6.293E-1	1.126E+1	2.191E+1
-6.277E-1	1.128E+1	2.201E+1
-6.325E-1	1.119E+1	2.199E+1
-6.309E-1	1.136E+1	2.181E+1
-6.309E-1	1.127E+1	2.185E+1
-6.277E-1	1.143E+1	2.187E+1
-6.325E-1	1.131E+1	2.196E+1
-6.325E-1	1.132E+1	2.202E+1
-6.260E-1	1.140E+1	2.181E+1
-6.309E-1	1.138E+1	2.176E+1
-6.325E-1	1.139E+1	2.178E+1
-6.309E-1	1.141E+1	2.199E+1
-6.260E-1	1.140E+1	2.179E+1
-6.277E-1	1.124E+1	2.187E+1
-6.325E-1	1.126E+1	2.196E+1
-6.325E-1	1.138E+1	2.199E+1
-6.293E-1	1.144E+1	2.183E+1
-6.244E-1	1.133E+1	2.198E+1
-6.293E-1	1.128E+1	2.188E+1
-6.325E-1	1.137E+1	2.201E+1
-6.244E-1	1.137E+1	2.182E+1
-6.260E-1	1.137E+1	2.202E+1
-6.342E-1	1.135E+1	2.183E+1
-6.309E-1	1.135E+1	2.196E+1
-6.277E-1	1.143E+1	2.194E+1
-6.293E-1	1.140E+1	2.196E+1
-6.342E-1	1.134E+1	2.200E+1
-6.293E-1	1.136E+1	2.188E+1
-6.260E-1	1.141E+1	2.191E+1
-6.293E-1	1.131E+1	2.186E+1
-6.325E-1	1.128E+1	2.201E+1
-6.309E-1	1.147E+1	2.201E+1
-6.293E-1	1.138E+1	2.184E+1
-6.277E-1	1.138E+1	2.189E+1
-6.325E-1	1.135E+1	2.196E+1
-6.293E-1	1.128E+1	2.176E+1
-6.277E-1	1.134E+1	2.203E+1
-6.277E-1	1.138E+1	2.192E+1
-6.325E-1	1.138E+1	2.195E+1
-6.325E-1	1.129E+1	2.191E+1
-6.244E-1	1.139E+1	2.202E+1
-6.293E-1	1.130E+1	2.195E+1
-6.309E-1	1.132E+1	2.196E+1
-6.293E-1	1.142E+1	2.184E+1
-6.244E-1	1.136E+1	2.207E+1
-6.260E-1	1.141E+1	2.195E+1
-6.325E-1	1.134E+1	2.197E+1
-6.342E-1	1.139E+1	2.180E+1
-6.260E-1	1.144E+1	2.203E+1
-6.277E-1	1.135E+1	2.217E+1
-6.309E-1	1.128E+1	2.196E+1
-6.293E-1	1.141E+1	2.193E+1
-6.260E-1	1.128E+1	2.196E+1
-6.277E-1	1.137E+1	2.201E+1
-6.325E-1	1.152E+1	2.197E+1
-6.309E-1	1.141E+1	2.191E+1
-6.260E-1	1.135E+1	2.208E+1
-6.277E-1	1.137E+1	2.188E+1
-6.293E-1	1.131E+1	2.198E+1
-6.325E-1	1.126E+1	2.183E+1
-6.244E-1	1.134E+1	2.197E+1
-6.260E-1	1.145E+1	2.196E+1
-6.293E-1	1.133E+1	2.187E+1
-6.277E-1	1.130E+1	2.188E+1
-6.260E-1	1.139E+1	2.206E+1
-6.277E-1	1.133E+1	2.194E+1
-6.309E-1	1.125E+1	2.194E+1
-6.293E-1	1.147E+1	2.186E+1
-6.260E-1	1.143E+1	2.193E+1
-6.260E-1	1.129E+1	2.201E+1
-6.325E-1	1.147E+1	2.198E+1
-6.325E-1	1.132E+1	2.187E+1
-6.260E-1	1.127E+1	2.192E+1
-6.244E-1	1.145E+1	2.191E+1
-6.277E-1	1.138E+1	2.195E+1
-6.309E-1	1.132E+1	2.190E+1
-6.277E-1	1.138E+1	2.202E+1
-6.244E-1	1.130E+1	2.207E+1
-6.277E-1	1.159E+1	2.213E+1
-6.309E-1	1.132E+1	2.190E+1
-6.244E-1	1.148E+1	2.209E+1
-6.260E-1	1.139E+1	2.198E+1
-6.309E-1	1.131E+1	2.199E+1
-6.260E-1	1.126E+1	2.197E+1
-6.277E-1	1.144E+1	2.187E+1
-6.260E-1	1.121E+1	2.197E+1
-6.309E-1	1.130E+1	2.206E+1
-6.293E-1	1.143E+1	2.199E+1
-6.260E-1	1.132E+1	2.212E+1
-6.277E-1	1.121E+1	2.208E+1
-6.293E-1	1.138E+1	2.209E+1
-6.309E-1	1.134E+1	2.198E+1
-6.260E-1	1.136E+1	2.198E+1
-6.277E-1	1.134E+1	2.183E+1
-6.293E-1	1.139E+1	2.188E+1
-6.309E-1	1.128E+1	2.185E+1
-6.244E-1	1.132E+1	2.180E+1
-6.260E-1	1.138E+1	2.184E+1
-6.309E-1	1.129E+1	2.196E+1
-6.293E-1	1.145E+1	2.204E+1
-6.260E-1	1.137E+1	2.192E+1
-6.277E-1	1.129E+1	2.186E+1
-6.293E-1	1.137E+1	2.177E+1
-6.293E-1	1.128E+1	2.183E+1
-6.244E-1	1.135E+1	2.188E+1
-6.260E-1	1.140E+1	2.186E+1
-6.293E-1	1.133E+1	2.187E+1
-6.260E-1	1.144E+1	2.188E+1
-6.244E-1	1.129E+1	2.168E+1
-6.244E-1	1.136E+1	2.198E+1
-6.293E-1	1.145E+1	2.212E+1
-6.293E-1	1.137E+1	2.191E+1
-6.260E-1	1.131E+1	2.195E+1
-6.277E-1	1.135E+1	2.205E+1
-6.309E-1	1.132E+1	2.199E+1
-6.277E-1	1.146E+1	2.192E+1
-6.244E-1	1.130E+1	2.212E+1
-6.277E-1	1.135E+1	2.192E+1
-6.325E-1	1.125E+1	2.177E+1
-6.277E-1	1.134E+1	2.179E+1
-6.244E-1	1.141E+1	2.202E+1
-6.244E-1	1.140E+1	2.202E+1
-6.309E-1	1.127E+1	2.192E+1
-6.277E-1	1.136E+1	2.203E+1
-6.260E-1	1.139E+1	2.173E+1
-6.260E-1	1.138E+1	2.196E+1
-6.325E-1	1.133E+1	2.200E+1
-6.277E-1	1.131E+1	2.202E+1
-6.260E-1	1.134E+1	2.198E+1
-6.260E-1	1.131E+1	2.190E+1
-6.277E-1	1.129E+1	2.187E+1
-6.293E-1	1.132E+1	2.209E+1
-6.260E-1	1.144E+1	2.199E+1
-6.277E-1	1.130E+1	2.186E+1
-6.277E-1	1.122E+1	2.182E+1
-6.277E-1	1.127E+1	2.208E+1
-6.260E-1	1.135E+1	2.202E+1
-6.260E-1	1.136E+1	2.198E+1
-6.293E-1	1.134E+1	2.204E+1
-6.277E-1	1.133E+1	2.193E+1
-6.277E-1	1.141E+1	2.185E+1
-6.244E-1	1.139E+1	2.190E+1
-6.277E-1	1.136E+1	2.197E+1
-6.309E-1	1.136E+1	2.190E+1
-6.260E-1	1.138E+1	2.190E+1
-6.244E-1	1.141E+1	2.203E+1
-6.293E-1	1.127E+1	2.190E+1
-6.293E-1	1.133E+1	2.182E+1
-6.228E-1	1.129E+1	2.199E+1
-6.212E-1	1.135E+1	2.184E+1
-6.325E-1	1.151E+1	2.190E+1
-6.293E-1	1.122E+1	2.197E+1
-6.244E-1	1.146E+1	2.200E+1
-6.260E-1	1.146E+1	2.195E+1
-6.293E-1	1.145E+1	2.196E+1
-6.309E-1	1.130E+1	2.182E+1
-6.244E-1	1.127E+1	2.193E+1
-6.277E-1	1.133E+1	2.188E+1
-6.260E-1	1.120E+1	2.204E+1
-6.260E-1	1.145E+1	2.194E+1
-6.244E-1	1.140E+1	2.187E+1
-6.244E-1	1.128E+1	2.194E+1
-6.293E-1	1.144E+1	2.199E+1
-6.309E-1	1.134E+1	2.176E+1
-6.260E-1	1.140E+1	2.178E+1
-6.277E-1	1.129E+1	2.190E+1
-6.293E-1	1.139E+1	2.201E+1
-6.260E-1	1.150E+1	2.209E+1
-6.228E-1	1.130E+1	2.193E+1
-6.244E-1	1.136E+1	2.182E+1
-6.260E-1	1.128E+1	2.183E+1
-6.293E-1	1.134E+1	2.205E+1
-6.260E-1	1.143E+1	2.207E+1
-6.244E-1	1.129E+1	2.204E+1
-6.293E-1	1.136E+1	2.190E+1
-6.293E-1	1.129E+1	2.210E+1
-6.212E-1	1.132E+1	2.208E+1
-6.244E-1	1.139E+1	2.211E+1
-6.293E-1	1.131E+1	2.185E+1
-6.293E-1	1.141E+1	2.213E+1
-6.277E-1	1.132E+1	2.178E+1
-6.260E-1	1.134E+1	2.200E+1
-6.293E-1	1.128E+1	2.202E+1
-6.293E-1	1.125E+1	2.175E+1
-6.260E-1	1.125E+1	2.197E+1
-6.277E-1	1.138E+1	2.194E+1
-6.277E-1	1.133E+1	2.198E+1
-6.293E-1	1.147E+1	2.191E+1
-6.212E-1	1.128E+1	2.199E+1
-6.244E-1	1.132E+1	2.199E+1
-6.293E-1	1.129E+1	2.188E+1
-6.293E-1	1.133E+1	2.196E+1
-6.244E-1	1.145E+1	2.189E+1
-6.260E-1	1.144E+1	2.200E+1
-6.277E-1	1.137E+1	2.188E+1
-6.260E-1	1.143E+1	2.206E+1
-6.260E-1	1.133E+1	2.209E+1
-6.293E-1	1.126E+1	2.179E+1
-6.293E-1	1.119E+1	2.172E+1
-6.293E-1	1.125E+1	2.194E+1
-6.244E-1	1.131E+1	2.183E+1
-6.244E-1	1.131E+1	2.180E+1
-6.293E-1	1.120E+1	2.193E+1
-6.277E-1	1.143E+1	2.184E+1
-6.293E-1	1.131E+1	2.195E+1
-6.228E-1	1.129E+1	2.209E+1
-6.260E-1	1.130E+1	2.188E+1
-6.293E-1	1.135E+1	2.201E+1
-6.260E-1	1.134E+1	2.199E+1
-6.244E-1	1.149E+1	2.204E+1
-6.293E-1	1.124E+1	2.185E+1
-6.277E-1	1.131E+1	2.188E+1
-6.277E-1	1.148E+1	2.190E+1
-6.277E-1	1.131E+1	2.185E+1
-6.277E-1	1.131E+1	2.193E+1
-6.309E-1	1.149E+1	2.196E+1
-6.244E-1	1.131E+1	2.193E+1
-6.244E-1	1.142E+1	2.191E+1
-6.325E-1	1.132E+1	2.192E+1
-6.293E-1	1.137E+1	2.186E+1
-6.244E-1	1.143E+1	2.185E+1
-6.228E-1	1.126E+1	2.185E+1
-6.277E-1	1.134E+1	2.188E+1
-6.293E-1	1.143E+1	2.180E+1
-6.260E-1	1.135E+1	2.178E+1
-6.277E-1	1.131E+1	2.196E+1
-6.309E-1	1.150E+1	2.203E+1
-6.293E-1	1.133E+1	2.190E+1
-6.228E-1	1.146E+1	2.184E+1
-6.260E-1	1.138E+1	2.202E+1
-6.293E-1	1.121E+1	2.178E+1
-6.277E-1	1.133E+1	2.174E+1
-6.228E-1	1.136E+1	2.191E+1
-6.277E-1	1.120E+1	2.201E+1
-6.293E-1	1.127E+1	2.180E+1
-6.293E-1	1.134E+1	2.193E+1
-6.244E-1	1.131E+1	2.199E+1
-6.260E-1	1.119E+1	2.188E+1
-6.309E-1	1.136E+1	2.195E+1
-6.260E-1	1.150E+1	2.180E+1
-6.277E-1	1.131E+1	2.174E+1
-6.260E-1	1.126E+1	2.194E+1
-6.325E-1	1.123E+1	2.203E+1
-6.293E-1	1.136E+1	2.190E+1
-6.260E-1	1.137E+1	2.184E+1
-6.212E-1	1.132E+1	2.213E+1
-6.309E-1	1.125E+1	2.196E+1
-6.293E-1	1.135E+1	2.179E+1
-6.244E-1	1.140E+1	2.198E+1
-6.277E-1	1.131E+1	2.209E+1
-6.277E-1	1.131E+1	2.180E+1
-6.293E-1	1.132E+1	2.203E+1
-6.260E-1	1.131E+1	2.203E+1
-6.260E-1	1.134E+1	2.184E+1
-6.309E-1	1.131E+1	2.191E+1
-6.293E-1	1.123E+1	2.183E+1
-6.244E-1	1.123E+1	2.194E+1
-6.244E-1	1.131E+1	2.174E+1
-6.293E-1	1.130E+1	2.208E+1
-6.293E-1	1.137E+1	2.174E+1
-6.244E-1	1.136E+1	2.185E+1
-6.260E-1	1.133E+1	2.181E+1
-6.244E-1	1.141E+1	2.203E+1
-6.277E-1	1.135E+1	2.192E+1
-6.260E-1	1.143E+1	2.195E+1
-6.244E-1	1.144E+1	2.182E+1
-6.293E-1	1.141E+1	2.187E+1
-6.293E-1	1.139E+1	2.177E+1
-6.260E-1	1.127E+1	2.179E+1
-6.244E-1	1.146E+1	2.181E+1
-6.277E-1	1.133E+1	2.196E+1
-6.260E-1	1.137E+1	2.189E+1
-6.244E-1	1.138E+1	2.202E+1
-6.228E-1	1.126E+1	2.189E+1
-6.277E-1	1.131E+1	2.192E+1
-6.293E-1	1.145E+1	2.185E+1
-6.244E-1	1.136E+1	2.188E+1
-6.244E-1	1.137E+1	2.188E+1
-6.293E-1	1.151E+1	2.206E+1
-6.293E-1	1.150E+1	2.205E+1
-6.260E-1	1.137E+1	2.203E+1
-6.228E-1	1.123E+1	2.176E+1
-6.277E-1	1.125E+1	2.190E+1
-6.309E-1	1.137E+1	2.189E+1
-6.228E-1	1.123E+1	2.203E+1
-6.260E-1	1.138E+1	2.186E+1
-6.260E-1	1.138E+1	2.199E+1
-6.277E-1	1.122E+1	2.194E+1
-6.260E-1	1.133E+1	2.192E+1
-6.244E-1	1.131E+1	2.205E+1
-6.260E-1	1.129E+1	2.176E+1
-6.293E-1	1.135E+1	2.184E+1
-6.244E-1	1.132E+1	2.207E+1
-6.228E-1	1.139E+1	2.200E+1
-6.293E-1	1.133E+1	2.204E+1
-6.260E-1	1.132E+1	2.193E+1
-6.277E-1	1.129E+1	2.201E+1
-6.228E-1	1.134E+1	2.210E+1
-6.277E-1	1.131E+1	2.160E+1
-6.260E-1	1.140E+1	2.175E+1
-6.260E-1	1.131E+1	2.191E+1
-6.228E-1	1.126E+1	2.182E+1
-6.277E-1	1.143E+1	2.207E+1
-6.277E-1	1.138E+1	2.203E+1
-6.212E-1	1.131E+1	2.182E+1
-6.244E-1	1.130E+1	2.173E+1
-6.309E-1	1.139E+1	2.193E+1
-6.277E-1	1.124E+1	2.196E+1
-6.244E-1	1.125E+1	2.188E+1
-6.244E-1	1.137E+1	2.213E+1
-6.293E-1	1.128E+1	2.197E+1
-6.309E-1	1.127E+1	2.205E+1
-6.260E-1	1.129E+1	2.200E+1
-6.212E-1	1.140E+1	2.199E+1
-6.277E-1	1.137E+1	2.190E+1
-6.293E-1	1.133E+1	2.202E+1
-6.260E-1	1.143E+1	2.204E+1
-6.244E-1	1.131E+1	2.182E+1
-6.260E-1	1.131E+1	2.184E+1
-6.277E-1	1.146E+1	2.216E+1
-6.244E-1	1.131E+1	2.189E+1
-6.260E-1	1.136E+1	2.191E+1
-6.293E-1	1.141E+1	2.191E+1
-6.293E-1	1.142E+1	2.190E+1
-6.228E-1	1.136E+1	2.198E+1
-6.212E-1	1.137E+1	2.207E+1
-6.260E-1	1.128E+1	2.201E+1
-6.309E-1	1.141E+1	2.182E+1
-6.228E-1	1.137E+1	2.201E+1
-6.244E-1	1.142E+1	2.200E+1
-6.277E-1	1.139E+1	2.172E+1
-6.293E-1	1.126E+1	2.187E+1
-6.244E-1	1.129E+1	2.175E+1
-6.228E-1	1.143E+1	2.191E+1
-6.244E-1	1.130E+1	2.214E+1
-6.277E-1	1.146E+1	2.199E+1
-6.228E-1	1.141E+1	2.191E+1
-6.228E-1	1.132E+1	2.183E+1
-6.293E-1	1.130E+1	2.185E+1
-6.277E-1	1.144E+1	2.213E+1
-6.244E-1	1.124E+1	2.207E+1
-6.212E-1	1.140E+1	2.208E+1
-6.244E-1	1.142E+1	2.207E+1
-6.260E-1	1.120E+1	2.196E+1
-6.244E-1	1.147E+1	2.204E+1
-6.260E-1	1.141E+1	2.176E+1
-6.260E-1	1.130E+1	2.170E+1
-6.277E-1	1.125E+1	2.198E+1
-6.244E-1	1.128E+1	2.189E+1
-6.260E-1	1.133E+1	2.215E+1
-6.260E-1	1.130E+1	2.190E+1
-6.277E-1	1.144E+1	2.206E+1
-6.228E-1	1.143E+1	2.178E+1
-6.244E-1	1.128E+1	2.192E+1
-6.309E-1	1.138E+1	2.199E+1
-6.293E-1	1.137E+1	2.201E+1
-6.228E-1	1.134E+1	2.187E+1
-6.244E-1	1.130E+1	2.177E+1
-6.260E-1	1.139E+1	2.188E+1
-6.277E-1	1.132E+1	2.194E+1
-6.228E-1	1.138E+1	2.181E+1
-6.244E-1	1.133E+1	2.206E+1
-6.244E-1	1.130E+1	2.173E+1
-6.293E-1	1.131E+1	2.191E+1
-6.212E-1	1.135E+1	2.209E+1
-6.228E-1	1.122E+1	2.198E+1
-6.244E-1	1.138E+1	2.190E+1
-6.277E-1	1.139E+1	2.212E+1
-6.228E-1	1.140E+1	2.191E+1
-6.228E-1	1.129E+1	2.189E+1
-6.228E-1	1.128E+1	2.209E+1
-6.277E-1	1.133E+1	2.212E+1
-6.228E-1	1.126E+1	2.189E+1
-6.196E-1	1.146E+1	2.187E+1
-6.277E-1	1.121E+1	2.176E+1
-6.260E-1	1.146E+1	2.199E+1
-6.228E-1	1.134E+1	2.192E+1
-6.260E-1	1.142E+1	2.187E+1
-6.260E-1	1.134E+1	2.188E+1
-6.260E-1	1.123E+1	2.211E+1
-6.196E-1	1.129E+1	2.190E+1
-6.212E-1	1.143E+1	2.188E+1
-6.260E-1	1.135E+1	2.200E+1
-6.244E-1	1.126E+1	2.211E+1
-6.260E-1	1.140E+1	2.186E+1
-6.228E-1	1.125E+1	2.194E+1
-6.260E-1	1.140E+1	2.216E+1
-6.260E-1	1.140E+1	2.196E+1
-6.228E-1	1.131E+1	2.176E+1
-6.212E-1	1.146E+1	2.188E+1
-6.244E-1	1.129E+1	2.184E+1
-6.277E-1	1.135E+1	2.190E+1
-6.228E-1	1.133E+1	2.181E+1
-6.244E-1	1.143E+1	2.187E+1
-6.244E-1	1.140E+1	2.202E+1
-6.277E-1	1.142E+1	2.194E+1
-6.228E-1	1.138E+1	2.191E+1
-6.228E-1	1.119E+1	2.208E+1
-6.260E-1	1.132E+1	2.198E+1
-6.277E-1	1.136E+1	2.184E+1
-6.244E-1	1.143E+1	2.194E+1
-6.228E-1	1.132E+1	2.214E+1
-6.244E-1	1.117E+1	2.204E+1
-6.277E-1	1.130E+1	2.183E+1
-6.228E-1	1.135E+1	2.214E+1
-6.228E-1	1.138E+1	2.199E+1
-6.260E-1	1.134E+1	2.194E+1
-6.293E-1	1.140E+1	2.192E+1
-6.228E-1	1.138E+1	2.191E+1
-6.244E-1	1.124E+1	2.204E+1
-6.260E-1	1.131E+1	2.192E+1
-6.277E-1	1.125E+1	2.187E+1
-6.196E-1	1.144E+1	2.215E+1
-6.212E-1	1.141E+1	2.197E+1
-6.260E-1	1.125E+1	2.201E+1
-6.293E-1	1.144E+1	2.192E+1
-6.228E-1	1.129E+1	2.167E+1
-6.196E-1	1.123E+1	2.208E+1
-6.260E-1	1.146E+1	2.185E+1
-6.244E-1	1.133E+1	2.195E+1
-6.244E-1	1.143E+1	2.204E+1
-6.196E-1	1.136E+1	2.207E+1
-6.277E-1	1.136E+1	2.183E+1
-6.228E-1	1.129E+1	2.201E+1
-6.212E-1	1.135E+1	2.184E+1
-6.212E-1	1.146E+1	2.182E+1
-6.260E-1	1.133E+1	2.188E+1
-6.293E-1	1.135E+1	2.180E+1
-6.244E-1	1.141E+1	2.202E+1
-6.244E-1	1.134E+1	2.200E+1
-6.244E-1	1.146E+1	2.196E+1
-6.293E-1	1.135E+1	2.201E+1
-6.228E-1	1.128E+1	2.195E+1
-6.228E-1	1.138E+1	2.183E+1
-6.260E-1	1.142E+1	2.185E+1
-6.260E-1	1.138E+1	2.185E+1
-6.260E-1	1.137E+1	2.184E+1
-6.212E-1	1.128E+1	2.208E+1
-6.277E-1	1.122E+1	2.201E+1
-6.277E-1	1.138E+1	2.183E+1
-6.244E-1	1.141E+1	2.203E+1
-6.228E-1	1.132E+1	2.179E+1
-6.260E-1	1.122E+1	2.189E+1
-6.260E-1	1.132E+1	2.182E+1
-6.196E-1	1.135E+1	2.191E+1
-6.163E-1	1.127E+1	2.191E+1
-6.260E-1	1.127E+1	2.183E+1
-6.244E-1	1.136E+1	2.207E+1
-6.228E-1	1.127E+1	2.203E+1
-6.212E-1	1.135E+1	2.200E+1
-6.212E-1	1.136E+1	2.169E+1
-6.293E-1	1.141E+1	2.192E+1
-6.228E-1	1.146E+1	2.185E+1
-6.228E-1	1.145E+1	2.198E+1
-6.244E-1	1.134E+1	2.188E+1
-6.277E-1	1.123E+1	2.204E+1
-6.228E-1	1.141E+1	2.182E+1
-6.228E-1	1.131E+1	2.197E+1
-6.244E-1	1.143E+1	2.199E+1
-6.277E-1	1.135E+1	2.193E+1
-6.244E-1	1.133E+1	2.187E+1
-6.228E-1	1.145E+1	2.204E+1
-6.260E-1	1.136E+1	2.194E+1
-6.244E-1	1.130E+1	2.182E+1
-6.212E-1	1.139E+1	2.215E+1
-6.228E-1	1.136E+1	2.188E+1
-6.277E-1	1.133E+1	2.185E+1
-6.244E-1	1.131E+1	2.189E+1
-6.228E-1	1.137E+1	2.209E+1
-6.212E-1	1.134E+1	2.197E+1
-6.260E-1	1.140E+1	2.216E+1
-6.228E-1	1.138E+1	2.200E+1
-6.244E-1	1.149E+1	2.182E+1
-6.228E-1	1.141E+1	2.200E+1
-6.244E-1	1.137E+1	2.201E+1
-6.277E-1	1.115E+1	2.208E+1
-6.228E-1	1.146E+1	2.185E+1
-6.196E-1	1.143E+1	2.188E+1
-6.244E-1	1.124E+1	2.197E+1
-6.293E-1	1.137E+1	2.203E+1
-6.212E-1	1.135E+1	2.196E+1
-6.196E-1	1.127E+1	2.215E+1
-6.228E-1	1.152E+1	2.188E+1
-6.277E-1	1.150E+1	2.193E+1
-6.228E-1	1.131E+1	2.185E+1
-6.228E-1	1.136E+1	2.200E+1
-6.244E-1	1.132E+1	2.186E+1
-6.260E-1	1.131E+1	2.193E+1
-6.228E-1	1.125E+1	2.191E+1
-6.196E-1	1.142E+1	2.196E+1
-6.244E-1	1.141E+1	2.197E+1
-6.244E-1	1.136E+1	2.180E+1
-6.212E-1	1.147E+1	2.210E+1
-6.196E-1	1.130E+1	2.201E+1
-6.228E-1	1.138E+1	2.184E+1
-6.277E-1	1.134E+1	2.206E+1
-6.228E-1	1.142E+1	2.214E+1
-6.228E-1	1.136E+1	2.191E+1
-6.228E-1	1.130E+1	2.200E+1
-6.260E-1	1.144E+1	2.197E+1
-6.244E-1	1.123E+1	2.201E+1
-6.228E-1	1.145E+1	2.192E+1
-6.244E-1	1.120E+1	2.213E+1
-6.260E-1	1.144E+1	2.193E+1
-6.212E-1	1.123E+1	2.212E+1
-6.212E-1	1.130E+1	2.208E+1
-6.228E-1	1.138E+1	2.212E+1
-6.228E-1	1.133E+1	2.206E+1
-6.196E-1	1.140E+1	2.209E+1
-6.212E-1	1.139E+1	2.186E+1
-6.244E-1	1.129E+1	2.190E+1
-6.260E-1	1.142E+1	2.189E+1
-6.212E-1	1.131E+1	2.197E+1
-6.212E-1	1.135E+1	2.210E+1
-6.244E-1	1.134E+1	2.182E+1
-6.277E-1	1.136E+1	2.201E+1
-6.244E-1	1.140E+1	2.192E+1
-6.244E-1	1.133E+1	2.198E+1
-6.228E-1	1.138E+1	2.203E+1
-6.277E-1	1.132E+1	2.194E+1
-6.228E-1	1.141E+1	2.201E+1
-6.196E-1	1.146E+1	2.192E+1
-6.244E-1	1.135E+1	2.203E+1
-6.260E-1	1.129E+1	2.204E+1
-6.196E-1	1.128E+1	2.196E+1
-6.228E-1	1.139E+1	2.189E+1
-6.212E-1	1.139E+1	2.167E+1
-6.244E-1	1.135E+1	2.200E+1
-6.196E-1	1.127E+1	2.202E+1
-6.212E-1	1.147E+1	2.188E+1
-6.244E-1	1.135E+1	2.189E+1
-6.244E-1	1.143E+1	2.178E+1
-6.212E-1	1.138E+1	2.196E+1
-6.196E-1	1.141E+1	2.185E+1
-6.212E-1	1.130E+1	2.179E+1
-6.244E-1	1.142E+1	2.212E+1
-6.228E-1	1.134E+1	2.189E+1
-6.196E-1	1.137E+1	2.209E+1
-6.244E-1	1.139E+1	2.191E+1
-6.228E-1	1.127E+1	2.202E+1
-6.228E-1	1.144E+1	2.209E+1
-6.212E-1	1.134E+1	2.183E+1
-6.228E-1	1.129E+1	2.177E+1
-6.244E-1	1.117E+1	2.198E+1
-6.244E-1	1.137E+1	2.192E+1
-6.212E-1	1.143E+1	2.213E+1
-6.228E-1	1.141E+1	2.184E+1
-6.244E-1	1.151E+1	2.198E+1
-6.212E-1	1.134E+1	2.185E+1
-6.212E-1	1.142E+1	2.208E+1
-6.244E-1	1.131E+1	2.194E+1
-6.244E-1	1.126E+1	2.210E+1
-6.212E-1	1.128E+1	2.195E+1
-6.196E-1	1.152E+1	2.178E+1
-6.228E-1	1.133E+1	2.181E+1
-6.244E-1	1.134E+1	2.183E+1
-6.244E-1	1.123E+1	2.203E+1
-6.179E-1	1.134E+1	2.197E+1
-6.228E-1	1.135E+1	2.177E+1
-6.228E-1	1.142E+1	2.203E+1
-6.196E-1	1.148E+1	2.188E+1
-6.212E-1	1.126E+1	2.184E+1
-6.244E-1	1.125E+1	2.198E+1
-6.244E-1	1.133E+1	2.199E+1
-6.228E-1	1.130E+1	2.200E+1
-6.196E-1	1.135E+1	2.211E+1
-6.244E-1	1.132E+1	2.200E+1
-6.244E-1	1.138E+1	2.201E+1
-6.196E-1	1.147E+1	2.182E+1
-6.212E-1	1.138E+1	2.178E+1
-6.228E-1	1.131E+1	2.191E+1
-6.228E-1	1.143E+1	2.192E+1
-6.196E-1	1.136E+1	2.199E+1
-6.212E-1	1.120E+1	2.177E+1
-6.228E-1	1.149E+1	2.203E+1
-6.277E-1	1.140E+1	2.192E+1
-6.212E-1	1.138E+1	2.219E+1
-6.196E-1	1.154E+1	2.205E+1
-6.244E-1	1.124E+1	2.202E+1
-6.260E-1	1.139E+1	2.188E+1
-6.228E-1	1.143E+1	2.190E+1
-6.196E-1	1.135E+1	2.190E+1
-6.212E-1	1.134E+1	2.183E+1
-6.228E-1	1.134E+1	2.192E+1
-6.212E-1	1.128E+1	2.195E+1
-6.212E-1	1.125E+1	2.206E+1
-6.228E-1	1.135E+1	2.188E+1
-6.260E-1	1.122E+1	2.184E+1
-6.228E-1	1.138E+1	2.199E+1
-6.179E-1	1.137E+1	2.194E+1
-6.212E-1	1.149E+1	2.183E+1
-6.260E-1	1.124E+1	2.195E+1
-6.212E-1	1.142E+1	2.208E+1
-6.228E-1	1.142E+1	2.209E+1
-6.212E-1	1.139E+1	2.184E+1
-6.228E-1	1.135E+1	2.188E+1
-6.212E-1	1.150E+1	2.201E+1
-6.196E-1	1.139E+1	2.186E+1
-6.228E-1	1.149E+1	2.193E+1
-6.244E-1	1.146E+1	2.199E+1
-6.196E-1	1.127E+1	2.196E+1
-6.179E-1	1.129E+1	2.192E+1
-6.228E-1	1.140E+1	2.195E+1
-6.260E-1	1.135E+1	2.204E+1
-6.212E-1	1.131E+1	2.183E+1
-6.212E-1	1.140E+1	2.185E+1
-6.212E-1	1.139E+1	2.189E+1
-6.212E-1	1.153E+1	2.200E+1
-6.212E-1	1.124E+1	2.182E+1
-6.212E-1	1.132E+1	2.186E+1
-6.244E-1	1.115E+1	2.204E+1
-6.212E-1	1.138E+1	2.189E+1
-6.196E-1	1.135E+1	2.199E+1
-6.196E-1	1.129E+1	2.185E+1
-6.244E-1	1.136E+1	2.184E+1
-6.228E-1	1.133E+1	2.187E+1
-6.228E-1	1.132E+1	2.218E+1
-6.196E-1	1.139E+1	2.213E+1
-6.228E-1	1.130E+1	2.195E+1
-6.244E-1	1.134E+1	2.195E+1
-6.212E-1	1.128E+1	2.202E+1
-6.196E-1	1.121E+1	2.178E+1
-6.244E-1	1.120E+1	2.202E+1
-6.244E-1	1.150E+1	2.192E+1
-6.228E-1	1.136E+1	2.187E+1
-6.163E-1	1.135E+1	2.194E+1
-6.244E-1	1.152E+1	2.198E+1
-6.244E-1	1.146E+1	2.192E+1
-6.212E-1	1.141E+1	2.183E+1
-6.196E-1	1.142E+1	2.191E+1
-6.228E-1	1.120E+1	2.176E+1
-6.244E-1	1.129E+1	2.212E+1
-6.244E-1	1.125E+1	2.206E+1
-6.212E-1	1.147E+1	2.194E+1
-6.244E-1	1.151E+1	2.185E+1
-6.277E-1	1.137E+1	2.196E+1
-6.212E-1	1.147E+1	2.216E+1
-6.212E-1	1.139E+1	2.183E+1
-6.260E-1	1.135E+1	2.209E+1
-6.212E-1	1.147E+1	2.186E+1
-6.196E-1	1.149E+1	2.203E+1
-6.212E-1	1.133E+1	2.215E+1
-6.228E-1	1.122E+1	2.209E+1
-6.244E-1	1.134E+1	2.173E+1
-6.212E-1	1.119E+1	2.205E+1
-6.196E-1	1.123E+1	2.198E+1
-6.228E-1	1.137E+1	2.186E+1
-6.277E-1	1.123E+1	2.180E+1
-6.244E-1	1.143E+1	2.213E+1
-6.196E-1	1.140E+1	2.184E+1
-6.196E-1	1.135E+1	2.195E+1
-6.228E-1	1.137E+1	2.205E+1
-6.212E-1	1.134E+1	2.204E+1
-6.212E-1	1.130E+1	2.191E+1
-6.228E-1	1.134E+1	2.187E+1
-6.260E-1	1.142E+1	2.205E+1
-6.228E-1	1.141E+1	2.193E+1
-6.212E-1	1.132E+1	2.193E+1
-6.244E-1	1.133E+1	2.188E+1
-6.244E-1	1.136E+1	2.210E+1
-6.228E-1	1.130E+1	2.181E+1
-6.179E-1	1.132E+1	2.202E+1
-6.260E-1	1.130E+1	2.198E+1
-6.244E-1	1.142E+1	2.210E+1
-6.212E-1	1.136E+1	2.197E+1
-6.179E-1	1.137E+1	2.194E+1
-6.228E-1	1.136E+1	2.201E+1
-6.260E-1	1.119E+1	2.186E+1
-6.212E-1	1.154E+1	2.189E+1
-6.196E-1	1.132E+1	2.170E+1
-6.196E-1	1.129E+1	2.189E+1
-6.228E-1	1.149E+1	2.190E+1
-6.228E-1	1.129E+1	2.195E+1
-6.212E-1	1.139E+1	2.202E+1
-6.212E-1	1.141E+1	2.187E+1
-6.260E-1	1.139E+1	2.197E+1
-6.228E-1	1.140E+1	2.200E+1
-6.228E-1	1.127E+1	2.188E+1
-6.244E-1	1.134E+1	2.204E+1
-6.244E-1	1.151E+1	2.197E+1
-6.196E-1	1.115E+1	2.174E+1
-6.196E-1	1.125E+1	2.188E+1
-6.228E-1	1.134E+1	2.200E+1
-6.244E-1	1.141E+1	2.210E+1
-6.212E-1	1.131E+1	2.198E+1
-6.196E-1	1.147E+1	2.189E+1
-6.228E-1	1.138E+1	2.191E+1
-6.260E-1	1.131E+1	2.201E+1
-6.196E-1	1.131E+1	2.200E+1
-6.179E-1	1.132E+1	2.197E+1
-6.212E-1	1.128E+1	2.185E+1
-6.244E-1	1.119E+1	2.191E+1
-6.196E-1	1.123E+1	2.189E+1
-6.196E-1	1.150E+1	2.196E+1
-6.228E-1	1.142E+1	2.180E+1
-6.260E-1	1.143E+1	2.196E+1
-6.212E-1	1.126E+1	2.183E+1
-6.196E-1	1.135E+1	2.196E+1
-6.228E-1	1.135E+1	2.191E+1
-6.244E-1	1.136E+1	2.206E+1
-6.228E-1	1.135E+1	2.182E+1
-6.212E-1	1.148E+1	2.199E+1
-6.228E-1	1.138E+1	2.190E+1
-6.244E-1	1.150E+1	2.201E+1
-6.212E-1	1.140E+1	2.196E+1
-6.212E-1	1.140E+1	2.185E+1
-6.228E-1	1.138E+1	2.203E+1
-6.212E-1	1.144E+1	2.189E+1
-6.212E-1	1.120E+1	2.184E+1
-6.179E-1	1.134E+1	2.207E+1
-6.196E-1	1.139E+1	2.191E+1
-6.228E-1	1.130E+1	2.190E+1
-6.196E-1	1.148E+1	2.203E+1
-6.196E-1	1.125E+1	2.192E+1
-6.228E-1	1.137E+1	2.200E+1
-6.228E-1	1.134E+1	2.183E+1
-6.212E-1	1.141E+1	2.205E+1
-6.196E-1	1.132E+1	2.199E+1
-6.212E-1	1.135E+1	2.190E+1
-6.244E-1	1.135E+1	2.199E+1
-6.212E-1	1.132E+1	2.209E+1
-6.179E-1	1.122E+1	2.193E+1
-6.196E-1	1.133E+1	2.202E+1
-6.260E-1	1.149E+1	2.189E+1
-6.212E-1	1.132E+1	2.199E+1
-6.179E-1	1.142E+1	2.179E+1
-6.212E-1	1.123E+1	2.189E+1
-6.260E-1	1.130E+1	2.202E+1
-6.212E-1	1.126E+1	2.191E+1
-6.196E-1	1.136E+1	2.206E+1
-6.196E-1	1.136E+1	2.196E+1
-6.244E-1	1.146E+1	2.191E+1
-6.196E-1	1.132E+1	2.197E+1
-6.212E-1	1.133E+1	2.171E+1
-6.212E-1	1.150E+1	2.204E+1
-6.212E-1	1.138E+1	2.195E+1
-6.196E-1	1.150E+1	2.210E+1
-6.163E-1	1.134E+1	2.204E+1
-6.212E-1	1.137E+1	2.191E+1
-6.212E-1	1.143E+1	2.199E+1
-6.212E-1	1.131E+1	2.203E+1
-6.179E-1	1.141E+1	2.198E+1
-6.212E-1	1.133E+1	2.189E+1
-6.244E-1	1.135E+1	2.216E+1
-6.212E-1	1.132E+1	2.196E+1
-6.196E-1	1.134E+1	2.180E+1
-6.228E-1	1.131E+1	2.190E+1
-6.228E-1	1.139E+1	2.197E+1
-6.196E-1	1.139E+1	2.182E+1
-6.163E-1	1.144E+1	2.193E+1
-6.228E-1	1.121E+1	2.195E+1
-6.212E-1	1.132E+1	2.201E+1
-6.228E-1	1.155E+1	2.203E+1
-6.179E-1	1.153E+1	2.226E+1
-6.212E-1	1.137E+1	2.214E+1
-6.228E-1	1.137E+1	2.186E+1
-6.212E-1	1.133E+1	2.186E+1
-6.196E-1	1.140E+1	2.198E+1
-6.196E-1	1.129E+1	2.201E+1
-6.260E-1	1.132E+1	2.192E+1
-6.196E-1	1.135E+1	2.208E+1
-6.163E-1	1.129E+1	2.192E+1
-6.212E-1	1.136E+1	2.181E+1
-6.260E-1	1.129E+1	2.168E+1
-6.196E-1	1.132E+1	2.188E+1
-6.163E-1	1.129E+1	2.192E+1
-6.212E-1	1.134E+1	2.215E+1
-6.228E-1	1.145E+1	2.180E+1
-6.196E-1	1.143E+1	2.205E+1
-6.179E-1	1.130E+1	2.188E+1
-6.212E-1	1.143E+1	2.206E+1
-6.228E-1	1.127E+1	2.196E+1
-6.228E-1	1.137E+1	2.199E+1
-6.179E-1	1.137E+1	2.196E+1
-6.196E-1	1.132E+1	2.209E+1
-6.228E-1	1.134E+1	2.200E+1
-6.179E-1	1.130E+1	2.210E+1
-6.196E-1	1.145E+1	2.201E+1
-6.212E-1	1.138E+1	2.184E+1
-6.212E-1	1.129E+1	2.184E+1
-6.212E-1	1.129E+1	2.190E+1
-6.179E-1	1.138E+1	2.203E+1
-6.196E-1	1.117E+1	2.212E+1
-6.212E-1	1.137E+1	2.192E+1
-6.212E-1	1.143E+1	2.187E+1
-6.196E-1	1.127E+1	2.199E+1
-6.228E-1	1.121E+1	2.180E+1
-6.228E-1	1.133E+1	2.180E+1
-6.196E-1	1.139E+1	2.188E+1
-6.212E-1	1.128E+1	2.177E+1
-6.196E-1	1.136E+1	2.194E+1
-6.244E-1	1.121E+1	2.201E+1
-6.196E-1	1.146E+1	2.205E+1
-6.179E-1	1.136E+1	2.208E+1
-6.196E-1	1.121E+1	2.184E+1
-6.244E-1	1.141E+1	2.196E+1
-6.179E-1	1.137E+1	2.194E+1
-6.196E-1	1.144E+1	2.196E+1
-6.196E-1	1.136E+1	2.180E+1
-6.228E-1	1.139E+1	2.210E+1
-6.196E-1	1.133E+1	2.208E+1
-6.179E-1	1.132E+1	2.181E+1
-6.196E-1	1.142E+1	2.183E+1
-6.244E-1	1.121E+1	2.184E+1
-6.228E-1	1.136E+1	2.209E+1
-6.163E-1	1.141E+1	2.189E+1
-6.179E-1	1.134E+1	2.195E+1
-6.244E-1	1.126E+1	2.168E+1
-6.163E-1	1.130E+1	2.178E+1
-6.163E-1	1.136E+1	2.195E+1
-6.179E-1	1.128E+1	2.188E+1
-6.228E-1	1.140E+1	2.181E+1
-6.196E-1	1.124E+1	2.192E+1
-6.147E-1	1.131E+1	2.194E+1
-6.196E-1	1.136E+1	2.186E+1
-6.212E-1	1.141E+1	2.184E+1
-6.179E-1	1.125E+1	2.209E+1
-6.179E-1	1.144E+1	2.194E+1
-6.163E-1	1.135E+1	2.188E+1
-6.212E-1	1.129E+1	2.189E+1
-6.212E-1	1.147E+1	2.193E+1
-6.147E-1	1.136E+1	2.198E+1
-6.179E-1	1.143E+1	2.201E+1
-6.212E-1	1.131E+1	2.172E+1
-6.179E-1	1.142E+1	2.183E+1
-6.163E-1	1.142E+1	2.195E+1
-6.179E-1	1.135E+1	2.180E+1
-6.228E-1	1.130E+1	2.204E+1
-6.196E-1	1.137E+1	2.178E+1
-6.147E-1	1.140E+1	2.213E+1
-6.196E-1	1.133E+1	2.191E+1
-6.228E-1	1.138E+1	2.204E+1
-6.163E-1	1.122E+1	2.184E+1
-6.163E-1	1.137E+1	2.198E+1
-6.228E-1	1.136E+1	2.211E+1
-6.212E-1	1.133E+1	2.201E+1
-6.179E-1	1.143E+1	2.195E+1
-6.163E-1	1.125E+1	2.187E+1
-6.196E-1	1.133E+1	2.196E+1
-6.212E-1	1.141E+1	2.204E+1
-6.196E-1	1.144E+1	2.190E+1
-6.196E-1	1.144E+1	2.196E+1
-6.179E-1	1.136E+1	2.185E+1
-6.244E-1	1.126E+1	2.205E+1
-6.212E-1	1.135E+1	2.193E+1
-6.163E-1	1.131E+1	2.189E+1
-6.212E-1	1.137E+1	2.203E+1
-6.228E-1	1.137E+1	2.199E+1
-6.179E-1	1.142E+1	2.206E+1
-6.147E-1	1.129E+1	2.192E+1
-6.179E-1	1.138E+1	2.189E+1
-6.212E-1	1.145E+1	2.187E+1
-6.196E-1	1.136E+1	2.201E+1
-6.163E-1	1.130E+1	2.197E+1
-6.212E-1	1.134E+1	2.197E+1
-6.212E-1	1.137E+1	2.203E+1
-6.196E-1	1.138E+1	2.203E+1
-6.147E-1	1.122E+1	2.204E+1
-6.179E-1	1.138E+1	2.191E+1
-6.212E-1	1.140E+1	2.198E+1
-6.179E-1	1.138E+1	2.194E+1
-6.147E-1	1.131E+1	2.200E+1
-6.179E-1	1.140E+1	2.200E+1
-6.212E-1	1.133E+1	2.198E+1
-6.163E-1	1.131E+1	2.183E+1
-6.163E-1	1.137E+1	2.175E+1
-6.179E-1	1.129E+1	2.211E+1
-6.212E-1	1.134E+1	2.194E+1
-6.228E-1	1.133E+1	2.205E+1
-6.131E-1	1.141E+1	2.196E+1
-6.196E-1	1.135E+1	2.191E+1
-6.212E-1	1.137E+1	2.187E+1
-6.179E-1	1.143E+1	2.203E+1
-6.163E-1	1.131E+1	2.177E+1
-6.196E-1	1.138E+1	2.196E+1
-6.212E-1	1.127E+1	2.194E+1
-6.196E-1	1.136E+1	2.195E+1
-6.163E-1	1.138E+1	2.207E+1
-6.163E-1	1.124E+1	2.207E+1
-6.212E-1	1.122E+1	2.205E+1
-6.196E-1	1.137E+1	2.190E+1
-6.163E-1	1.143E+1	2.193E+1
-6.196E-1	1.129E+1	2.198E+1
-6.228E-1	1.144E+1	2.220E+1
-6.179E-1	1.126E+1	2.194E+1
-6.147E-1	1.145E+1	2.190E+1
-6.212E-1	1.122E+1	2.181E+1
-6.228E-1	1.133E+1	2.201E+1
-6.179E-1	1.126E+1	2.197E+1
-6.147E-1	1.119E+1	2.198E+1
-6.179E-1	1.119E+1	2.194E+1
-6.228E-1	1.132E+1	2.196E+1
-6.212E-1	1.137E+1	2.205E+1
-6.114E-1	1.140E+1	2.188E+1
-6.163E-1	1.125E+1	2.197E+1
-6.244E-1	1.143E+1	2.183E+1
-6.212E-1	1.135E+1	2.168E+1
-6.163E-1	1.132E+1	2.185E+1
-6.179E-1	1.133E+1	2.205E+1
-6.212E-1	1.135E+1	2.194E+1
-6.196E-1	1.138E+1	2.193E+1
-6.131E-1	1.131E+1	2.190E+1
-6.179E-1	1.127E+1	2.190E+1
-6.228E-1	1.129E+1	2.189E+1
-6.179E-1	1.138E+1	2.187E+1
-6.147E-1	1.130E+1	2.203E+1
-6.179E-1	1.139E+1	2.232E+1
-6.228E-1	1.131E+1	2.185E+1
-6.179E-1	1.135E+1	2.200E+1
-6.179E-1	1.120E+1	2.174E+1
-6.196E-1	1.123E+1	2.212E+1
-6.228E-1	1.131E+1	2.187E+1
-6.196E-1	1.132E+1	2.189E+1
-6.163E-1	1.132E+1	2.194E+1
-6.163E-1	1.136E+1	2.193E+1
-6.179E-1	1.140E+1	2.183E+1
-6.212E-1	1.132E+1	2.184E+1
-6.163E-1	1.125E+1	2.195E+1
-6.179E-1	1.133E+1	2.183E+1
-6.212E-1	1.139E+1	2.185E+1
-6.212E-1	1.134E+1	2.208E+1
-6.179E-1	1.130E+1	2.178E+1
-6.212E-1	1.132E+1	2.195E+1
-6.212E-1	1.124E+1	2.181E+1
-6.212E-1	1.131E+1	2.198E+1
-6.147E-1	1.132E+1	2.202E+1
-6.228E-1	1.127E+1	2.205E+1
-6.244E-1	1.128E+1	2.181E+1
-6.196E-1	1.143E+1	2.208E+1
-6.163E-1	1.136E+1	2.201E+1
-6.179E-1	1.121E+1	2.195E+1
-6.163E-1	1.136E+1	2.190E+1
-6.212E-1	1.123E+1	2.185E+1
-6.179E-1	1.140E+1	2.198E+1
-6.196E-1	1.124E+1	2.184E+1
-6.212E-1	1.133E+1	2.205E+1
-6.196E-1	1.140E+1	2.188E+1
-6.147E-1	1.126E+1	2.190E+1
-6.179E-1	1.132E+1	2.186E+1
-6.196E-1	1.147E+1	2.183E+1
-6.212E-1	1.144E+1	2.219E+1
-6.147E-1	1.135E+1	2.195E+1
-6.163E-1	1.133E+1	2.193E+1
-6.179E-1	1.134E+1	2.195E+1
-6.196E-1	1.133E+1	2.187E+1
-6.147E-1	1.146E+1	2.194E+1
-6.196E-1	1.134E+1	2.188E+1
-6.244E-1	1.127E+1	2.197E+1
-6.163E-1	1.132E+1	2.199E+1
-6.179E-1	1.142E+1	2.197E+1
-6.212E-1	1.142E+1	2.197E+1
-6.196E-1	1.132E+1	2.204E+1
-6.196E-1	1.133E+1	2.195E+1
-6.163E-1	1.131E+1	2.180E+1
-6.196E-1	1.144E+1	2.198E+1
-6.212E-1	1.135E+1	2.184E+1
-6.196E-1	1.132E+1	2.197E+1
-6.114E-1	1.135E+1	2.196E+1
-6.196E-1	1.143E+1	2.190E+1
-6.196E-1	1.130E+1	2.209E+1
-6.179E-1	1.141E+1	2.191E+1
-6.147E-1	1.131E+1	2.188E+1
-6.196E-1	1.153E+1	2.193E+1
-6.212E-1	1.132E+1	2.205E+1
-6.196E-1	1.133E+1	2.179E+1
-6.147E-1	1.128E+1	2.210E+1
-6.179E-1	1.137E+1	2.177E+1
-6.212E-1	1.140E+1	2.205E+1
-6.196E-1	1.143E+1	2.186E+1
-6.163E-1	1.129E+1	2.191E+1
-6.163E-1	1.145E+1	2.208E+1
-6.196E-1	1.130E+1	2.194E+1
-6.163E-1	1.142E+1	2.188E+1
-6.147E-1	1.132E+1	2.198E+1
-6.244E-1	1.112E+1	2.179E+1
-6.212E-1	1.143E+1	2.207E+1
-6.163E-1	1.143E+1	2.183E+1
-6.147E-1	1.129E+1	2.199E+1
-6.179E-1	1.142E+1	2.184E+1
-6.212E-1	1.127E+1	2.195E+1
-6.196E-1	1.133E+1	2.208E+1
-6.131E-1	1.129E+1	2.192E+1
-6.212E-1	1.134E+1	2.186E+1
-6.228E-1	1.142E+1	2.191E+1
-6.163E-1	1.144E+1	2.200E+1
-6.147E-1	1.132E+1	2.202E+1
-6.163E-1	1.129E+1	2.207E+1
-6.212E-1	1.127E+1	2.179E+1
-6.196E-1	1.140E+1	2.182E+1
-6.163E-1	1.142E+1	2.208E+1
-6.179E-1	1.122E+1	2.174E+1
-6.212E-1	1.145E+1	2.184E+1
-6.212E-1	1.135E+1	2.197E+1
-6.163E-1	1.129E+1	2.191E+1
-6.163E-1	1.127E+1	2.183E+1
-6.212E-1	1.134E+1	2.203E+1
-6.196E-1	1.131E+1	2.197E+1
-6.163E-1	1.147E+1	2.194E+1
-6.179E-1	1.126E+1	2.206E+1
-6.212E-1	1.137E+1	2.184E+1
-6.179E-1	1.126E+1	2.182E+1
-6.147E-1	1.141E+1	2.191E+1
-6.196E-1	1.142E+1	2.195E+1
-6.228E-1	1.135E+1	2.174E+1
-6.163E-1	1.144E+1	2.184E+1
-6.163E-1	1.131E+1	2.189E+1
-6.196E-1	1.125E+1	2.186E+1
-6.212E-1	1.129E+1	2.194E+1
-6.179E-1	1.136E+1	2.201E+1
-6.163E-1	1.136E+1	2.197E+1
-6.163E-1	1.142E+1	2.179E+1
-6.196E-1	1.134E+1	2.179E+1
-6.196E-1	1.131E+1	2.181E+1
-6.179E-1	1.139E+1	2.211E+1
-6.147E-1	1.139E+1	2.197E+1
-6.212E-1	1.138E+1	2.187E+1
-6.163E-1	1.140E+1	2.192E+1
-6.163E-1	1.138E+1	2.207E+1
-6.163E-1	1.137E+1	2.190E+1
-6.196E-1	1.133E+1	2.205E+1
-6.163E-1	1.140E+1	2.194E+1
-6.163E-1	1.130E+1	2.193E+1
-6.163E-1	1.131E+1	2.192E+1
-6.228E-1	1.142E+1	2.192E+1
-6.196E-1	1.131E+1	2.214E+1
-6.163E-1	1.130E+1	2.197E+1
-6.131E-1	1.135E+1	2.183E+1
-6.212E-1	1.134E+1	2.192E+1
-6.179E-1	1.125E+1	2.208E+1
-6.147E-1	1.126E+1	2.194E+1
-6.163E-1	1.145E+1	2.187E+1
-6.212E-1	1.130E+1	2.207E+1
-6.179E-1	1.130E+1	2.206E+1
-6.147E-1	1.133E+1	2.206E+1
-6.163E-1	1.130E+1	2.192E+1
-6.196E-1	1.142E+1	2.198E+1
-6.212E-1	1.129E+1	2.186E+1
-6.147E-1	1.148E+1	2.202E+1
-6.163E-1	1.141E+1	2.206E+1
-6.196E-1	1.136E+1	2.187E+1
-6.179E-1	1.135E+1	2.172E+1
-6.131E-1	1.133E+1	2.203E+1
-6.163E-1	1.124E+1	2.166E+1
-6.212E-1	1.130E+1	2.192E+1
-6.196E-1	1.137E+1	2.195E+1
-6.163E-1	1.133E+1	2.198E+1
-6.163E-1	1.126E+1	2.184E+1
-6.228E-1	1.135E+1	2.198E+1
-6.196E-1	1.136E+1	2.196E+1
-6.147E-1	1.137E+1	2.184E+1
-6.163E-1	1.144E+1	2.217E+1
-6.196E-1	1.129E+1	2.195E+1
-6.179E-1	1.126E+1	2.198E+1
-6.131E-1	1.135E+1	2.186E+1
-6.163E-1	1.137E+1	2.205E+1
-6.228E-1	1.140E+1	2.193E+1
-6.179E-1	1.127E+1	2.175E+1
-6.147E-1	1.127E+1	2.194E+1
-6.196E-1	1.154E+1	2.197E+1
-6.228E-1	1.135E+1	2.181E+1
-6.163E-1	1.122E+1	2.196E+1
-6.147E-1	1.128E+1	2.184E+1
-6.163E-1	1.138E+1	2.192E+1
-6.196E-1	1.135E+1	2.197E+1
-6.196E-1	1.128E+1	2.196E+1
-6.163E-1	1.134E+1	2.187E+1
-6.212E-1	1.135E+1	2.192E+1
-6.212E-1	1.143E+1	2.187E+1
-6.212E-1	1.137E+1	2.214E+1
-6.179E-1	1.134E+1	2.184E+1
-6.163E-1	1.125E+1	2.209E+1
-6.179E-1	1.136E+1	2.204E+1
-6.163E-1	1.140E+1	2.202E+1
-6.147E-1	1.143E+1	2.195E+1
-6.163E-1	1.134E+1	2.192E+1
-6.196E-1	1.140E+1	2.191E+1
-6.212E-1	1.116E+1	2.191E+1
-6.163E-1	1.144E+1	2.214E+1
-6.196E-1	1.142E+1	2.188E+1
-6.212E-1	1.132E+1	2.209E+1
-6.196E-1	1.140E+1	2.203E+1
-6.131E-1	1.139E+1	2.208E+1
-6.163E-1	1.134E+1	2.192E+1
-6.212E-1	1.127E+1	2.187E+1
-6.196E-1	1.149E+1	2.187E+1
-6.179E-1	1.117E+1	2.207E+1
-6.163E-1	1.140E+1	2.213E+1
[truncated: 39,978 more rows]
