# Supplementary material for: Improved ANAP incorporation and VCF analysis reveal details of P2X7 current facilitation and a limited conformational interplay between ATP binding and the intracellular ballast domain
Source: eLife. 2023 Jan 4;12:e82479. doi: 10.7554/eLife.82479 (PMC9859053; doi:10.7554/eLife.82479)
Supplement: Figure 6—figure supplement 3—source data 2. [file elife-82479-fig6-figsupp3-data2.zip › Figure-6_figure-supplement-3_source-data-2/e05/31.csv]

-6.160E-2	1.871E+1	3.978E+1
-6.322E-2	1.855E+1	3.974E+1
-6.322E-2	1.871E+1	3.971E+1
-5.998E-2	1.874E+1	3.981E+1
-6.160E-2	1.874E+1	3.968E+1
-6.322E-2	1.863E+1	3.976E+1
-6.484E-2	1.886E+1	3.988E+1
-5.998E-2	1.857E+1	3.973E+1
-6.160E-2	1.865E+1	3.950E+1
-6.160E-2	1.873E+1	3.978E+1
-6.322E-2	1.881E+1	3.949E+1
-6.160E-2	1.871E+1	3.957E+1
-6.322E-2	1.856E+1	3.964E+1
-6.160E-2	1.869E+1	3.970E+1
-6.322E-2	1.877E+1	3.953E+1
-5.835E-2	1.868E+1	3.957E+1
-6.160E-2	1.865E+1	3.969E+1
-6.160E-2	1.891E+1	3.951E+1
-6.484E-2	1.862E+1	3.977E+1
-5.998E-2	1.870E+1	3.951E+1
-5.998E-2	1.876E+1	3.961E+1
-6.646E-2	1.868E+1	3.955E+1
-6.484E-2	1.863E+1	3.990E+1
-5.998E-2	1.868E+1	3.944E+1
-5.998E-2	1.871E+1	3.984E+1
-6.484E-2	1.867E+1	3.994E+1
-6.160E-2	1.870E+1	3.955E+1
-5.998E-2	1.858E+1	3.948E+1
-5.998E-2	1.875E+1	3.986E+1
-6.322E-2	1.863E+1	3.944E+1
-6.322E-2	1.870E+1	3.972E+1
-5.511E-2	1.871E+1	3.954E+1
-5.998E-2	1.870E+1	3.968E+1
-6.322E-2	1.881E+1	3.960E+1
-6.484E-2	1.863E+1	3.962E+1
-5.673E-2	1.876E+1	3.987E+1
-5.835E-2	1.871E+1	3.937E+1
-6.809E-2	1.871E+1	3.958E+1
-6.484E-2	1.875E+1	3.973E+1
-5.835E-2	1.867E+1	3.995E+1
-5.998E-2	1.875E+1	3.961E+1
-6.484E-2	1.856E+1	3.984E+1
-6.322E-2	1.872E+1	3.999E+1
-6.322E-2	1.870E+1	3.978E+1
-6.160E-2	1.873E+1	3.963E+1
-6.484E-2	1.853E+1	3.976E+1
-6.322E-2	1.880E+1	3.949E+1
-5.998E-2	1.860E+1	3.955E+1
-6.322E-2	1.870E+1	3.969E+1
-6.484E-2	1.864E+1	3.985E+1
-6.160E-2	1.871E+1	3.970E+1
-5.998E-2	1.860E+1	3.963E+1
-6.160E-2	1.874E+1	3.974E+1
-6.484E-2	1.890E+1	3.946E+1
-6.484E-2	1.868E+1	3.961E+1
-6.322E-2	1.874E+1	3.983E+1
-5.998E-2	1.879E+1	3.940E+1
-6.322E-2	1.870E+1	3.997E+1
-6.484E-2	1.869E+1	3.986E+1
-5.998E-2	1.876E+1	3.974E+1
-6.160E-2	1.863E+1	3.975E+1
-6.160E-2	1.872E+1	3.969E+1
-6.322E-2	1.877E+1	3.955E+1
-5.998E-2	1.871E+1	3.965E+1
-6.160E-2	1.862E+1	3.971E+1
-6.484E-2	1.867E+1	3.963E+1
-6.160E-2	1.880E+1	3.956E+1
-5.511E-2	1.886E+1	3.948E+1
-5.998E-2	1.882E+1	3.977E+1
-6.646E-2	1.855E+1	3.974E+1
-6.646E-2	1.881E+1	3.972E+1
-5.835E-2	1.878E+1	3.942E+1
-5.998E-2	1.873E+1	3.966E+1
-6.484E-2	1.856E+1	3.980E+1
-6.322E-2	1.884E+1	3.966E+1
-5.673E-2	1.861E+1	3.982E+1
-5.998E-2	1.871E+1	3.949E+1
-6.484E-2	1.874E+1	3.963E+1
-6.322E-2	1.859E+1	3.960E+1
-5.998E-2	1.863E+1	3.962E+1
-6.160E-2	1.876E+1	3.951E+1
-6.322E-2	1.888E+1	3.958E+1
-6.646E-2	1.867E+1	3.972E+1
-5.998E-2	1.852E+1	3.952E+1
-6.160E-2	1.864E+1	3.947E+1
-6.160E-2	1.873E+1	3.950E+1
-6.484E-2	1.867E+1	3.949E+1
-5.835E-2	1.867E+1	3.979E+1
-6.322E-2	1.860E+1	3.959E+1
-6.322E-2	1.874E+1	3.989E+1
-6.322E-2	1.873E+1	3.946E+1
-5.998E-2	1.862E+1	3.968E+1
-5.998E-2	1.883E+1	3.948E+1
-6.646E-2	1.868E+1	3.928E+1
-6.322E-2	1.851E+1	3.957E+1
-5.998E-2	1.865E+1	3.939E+1
-5.998E-2	1.869E+1	3.978E+1
-6.484E-2	1.843E+1	3.965E+1
-6.322E-2	1.882E+1	3.954E+1
-6.484E-2	1.847E+1	3.974E+1
-6.322E-2	1.857E+1	3.959E+1
-6.646E-2	1.878E+1	3.960E+1
-6.160E-2	1.875E+1	3.977E+1
-5.998E-2	1.855E+1	3.953E+1
-6.322E-2	1.856E+1	3.941E+1
-6.160E-2	1.881E+1	3.970E+1
-6.484E-2	1.875E+1	3.954E+1
-5.998E-2	1.884E+1	3.963E+1
-5.835E-2	1.869E+1	3.952E+1
-6.646E-2	1.864E+1	3.963E+1
-6.646E-2	1.857E+1	3.969E+1
-5.835E-2	1.862E+1	3.959E+1
-5.998E-2	1.879E+1	3.968E+1
-6.484E-2	1.856E+1	3.971E+1
-6.322E-2	1.854E+1	3.972E+1
-5.998E-2	1.870E+1	3.958E+1
-6.160E-2	1.863E+1	3.974E+1
-6.484E-2	1.884E+1	3.971E+1
-6.322E-2	1.869E+1	3.938E+1
-6.160E-2	1.864E+1	3.968E+1
-6.322E-2	1.845E+1	3.966E+1
-6.646E-2	1.869E+1	3.964E+1
-6.322E-2	1.866E+1	3.957E+1
-5.673E-2	1.875E+1	3.987E+1
-6.160E-2	1.865E+1	3.971E+1
-6.646E-2	1.857E+1	3.943E+1
-6.484E-2	1.881E+1	3.949E+1
-5.835E-2	1.867E+1	3.960E+1
-6.160E-2	1.866E+1	3.940E+1
-6.322E-2	1.860E+1	3.976E+1
-6.322E-2	1.869E+1	3.970E+1
-5.673E-2	1.870E+1	3.983E+1
-5.998E-2	1.862E+1	3.954E+1
-6.646E-2	1.866E+1	3.950E+1
-6.484E-2	1.865E+1	3.971E+1
-6.160E-2	1.860E+1	3.981E+1
-6.322E-2	1.860E+1	3.949E+1
-6.322E-2	1.880E+1	3.986E+1
-6.646E-2	1.856E+1	3.982E+1
-5.835E-2	1.870E+1	3.949E+1
-5.835E-2	1.868E+1	3.967E+1
-6.484E-2	1.880E+1	3.933E+1
-6.809E-2	1.860E+1	3.971E+1
-6.322E-2	1.862E+1	3.969E+1
-6.322E-2	1.856E+1	3.947E+1
-6.809E-2	1.876E+1	3.963E+1
-6.160E-2	1.875E+1	3.980E+1
-6.484E-2	1.852E+1	3.977E+1
-6.160E-2	1.864E+1	3.975E+1
-6.322E-2	1.867E+1	3.973E+1
-6.322E-2	1.864E+1	3.968E+1
-5.998E-2	1.876E+1	3.951E+1
-6.160E-2	1.861E+1	3.965E+1
-6.322E-2	1.875E+1	3.974E+1
-6.484E-2	1.876E+1	3.979E+1
-6.322E-2	1.859E+1	3.961E+1
-6.160E-2	1.867E+1	3.940E+1
-6.322E-2	1.859E+1	3.955E+1
-6.160E-2	1.858E+1	3.959E+1
-6.160E-2	1.856E+1	3.939E+1
-5.998E-2	1.853E+1	3.943E+1
-6.484E-2	1.853E+1	3.983E+1
-6.484E-2	1.868E+1	3.974E+1
-5.998E-2	1.866E+1	3.965E+1
-6.160E-2	1.868E+1	3.977E+1
-6.484E-2	1.866E+1	3.945E+1
-6.322E-2	1.872E+1	3.953E+1
-5.835E-2	1.857E+1	3.954E+1
-6.322E-2	1.850E+1	3.955E+1
-6.484E-2	1.873E+1	3.964E+1
-6.322E-2	1.867E+1	3.979E+1
-6.160E-2	1.857E+1	3.961E+1
-5.998E-2	1.847E+1	3.953E+1
-6.322E-2	1.872E+1	3.964E+1
-6.484E-2	1.847E+1	3.954E+1
-5.835E-2	1.880E+1	3.964E+1
-6.160E-2	1.861E+1	3.959E+1
-6.484E-2	1.874E+1	3.973E+1
-6.484E-2	1.870E+1	3.961E+1
-6.160E-2	1.869E+1	3.952E+1
-6.160E-2	1.866E+1	3.950E+1
-6.322E-2	1.851E+1	3.953E+1
-6.484E-2	1.866E+1	3.941E+1
-5.998E-2	1.862E+1	3.944E+1
-6.160E-2	1.870E+1	3.964E+1
-6.646E-2	1.865E+1	3.972E+1
-6.322E-2	1.861E+1	3.956E+1
-5.835E-2	1.847E+1	4.000E+1
-6.646E-2	1.875E+1	3.961E+1
-6.484E-2	1.862E+1	3.949E+1
-6.322E-2	1.869E+1	3.958E+1
-5.835E-2	1.848E+1	3.952E+1
-5.998E-2	1.865E+1	3.966E+1
-6.484E-2	1.868E+1	3.968E+1
-6.322E-2	1.870E+1	3.991E+1
-5.998E-2	1.874E+1	3.966E+1
-6.322E-2	1.882E+1	3.964E+1
-6.484E-2	1.878E+1	3.958E+1
-6.484E-2	1.864E+1	3.956E+1
-6.160E-2	1.854E+1	3.970E+1
-6.322E-2	1.847E+1	3.942E+1
-6.484E-2	1.882E+1	3.961E+1
-6.484E-2	1.868E+1	3.952E+1
-6.160E-2	1.878E+1	3.955E+1
-6.160E-2	1.876E+1	3.956E+1
-6.160E-2	1.868E+1	3.935E+1
-6.484E-2	1.859E+1	3.972E+1
-6.160E-2	1.877E+1	3.962E+1
-6.160E-2	1.871E+1	3.963E+1
-6.646E-2	1.876E+1	3.966E+1
-6.484E-2	1.863E+1	3.948E+1
-5.835E-2	1.873E+1	3.969E+1
-5.998E-2	1.872E+1	3.975E+1
-6.322E-2	1.868E+1	3.965E+1
-6.484E-2	1.865E+1	3.956E+1
-6.160E-2	1.866E+1	3.962E+1
-6.322E-2	1.864E+1	3.934E+1
-6.322E-2	1.875E+1	3.940E+1
-6.484E-2	1.845E+1	3.966E+1
-5.835E-2	1.860E+1	3.949E+1
-6.322E-2	1.874E+1	3.940E+1
-6.646E-2	1.865E+1	3.982E+1
-6.322E-2	1.855E+1	3.974E+1
-5.998E-2	1.865E+1	3.968E+1
-5.998E-2	1.850E+1	3.981E+1
-6.646E-2	1.848E+1	3.962E+1
-6.322E-2	1.872E+1	3.969E+1
-6.160E-2	1.864E+1	3.951E+1
-6.160E-2	1.873E+1	3.963E+1
-6.484E-2	1.868E+1	3.968E+1
-6.322E-2	1.883E+1	3.965E+1
-6.322E-2	1.846E+1	3.966E+1
-6.160E-2	1.854E+1	3.961E+1
-6.322E-2	1.864E+1	3.947E+1
-6.484E-2	1.869E+1	3.984E+1
-6.322E-2	1.868E+1	3.970E+1
-6.160E-2	1.871E+1	3.955E+1
-6.160E-2	1.867E+1	3.939E+1
-6.322E-2	1.893E+1	3.968E+1
-5.998E-2	1.856E+1	3.950E+1
-6.484E-2	1.867E+1	3.957E+1
-6.160E-2	1.876E+1	3.965E+1
-6.322E-2	1.878E+1	3.962E+1
-5.998E-2	1.866E+1	3.927E+1
-6.160E-2	1.863E+1	3.941E+1
-6.646E-2	1.872E+1	3.966E+1
-6.484E-2	1.872E+1	3.938E+1
-6.160E-2	1.867E+1	3.962E+1
-5.998E-2	1.863E+1	3.953E+1
-6.646E-2	1.877E+1	3.954E+1
-6.160E-2	1.884E+1	3.953E+1
-6.160E-2	1.866E+1	3.962E+1
-5.998E-2	1.861E+1	3.946E+1
-6.484E-2	1.856E+1	3.964E+1
-6.646E-2	1.870E+1	3.944E+1
-6.160E-2	1.860E+1	3.967E+1
-6.160E-2	1.882E+1	3.948E+1
-6.484E-2	1.884E+1	3.951E+1
-6.484E-2	1.869E+1	3.939E+1
-6.160E-2	1.873E+1	3.956E+1
-6.160E-2	1.867E+1	3.937E+1
-6.646E-2	1.862E+1	3.962E+1
-6.484E-2	1.858E+1	3.956E+1
-5.998E-2	1.866E+1	3.959E+1
-5.998E-2	1.864E+1	3.930E+1
-6.484E-2	1.854E+1	3.966E+1
-6.646E-2	1.850E+1	3.969E+1
-6.160E-2	1.872E+1	3.947E+1
-6.322E-2	1.874E+1	3.932E+1
-6.809E-2	1.865E+1	3.938E+1
-6.646E-2	1.856E+1	3.940E+1
-6.322E-2	1.874E+1	3.946E+1
-6.322E-2	1.864E+1	3.952E+1
-6.484E-2	1.884E+1	3.961E+1
-6.160E-2	1.869E+1	3.950E+1
-6.322E-2	1.867E+1	3.963E+1
-6.160E-2	1.863E+1	3.959E+1
-6.484E-2	1.865E+1	3.955E+1
-6.322E-2	1.865E+1	3.955E+1
-5.998E-2	1.873E+1	3.937E+1
-6.160E-2	1.858E+1	3.974E+1
-6.484E-2	1.860E+1	3.936E+1
-6.646E-2	1.854E+1	3.943E+1
-5.835E-2	1.870E+1	3.959E+1
-5.998E-2	1.878E+1	3.960E+1
-6.322E-2	1.857E+1	3.962E+1
-6.322E-2	1.854E+1	3.950E+1
-6.160E-2	1.870E+1	3.936E+1
-6.160E-2	1.861E+1	3.937E+1
-6.160E-2	1.870E+1	3.965E+1
-6.484E-2	1.858E+1	3.953E+1
-6.160E-2	1.860E+1	3.984E+1
-6.160E-2	1.876E+1	3.934E+1
-6.484E-2	1.852E+1	3.960E+1
-6.484E-2	1.870E+1	3.951E+1
-5.835E-2	1.868E+1	3.969E+1
-6.160E-2	1.881E+1	3.975E+1
-6.484E-2	1.862E+1	3.961E+1
-6.484E-2	1.846E+1	3.946E+1
-6.160E-2	1.872E+1	3.974E+1
-5.998E-2	1.872E+1	3.951E+1
-6.322E-2	1.873E+1	3.922E+1
-6.322E-2	1.877E+1	3.926E+1
-6.160E-2	1.852E+1	3.933E+1
-5.998E-2	1.860E+1	3.941E+1
-6.322E-2	1.853E+1	3.932E+1
-6.484E-2	1.855E+1	3.971E+1
-5.998E-2	1.874E+1	3.929E+1
-5.835E-2	1.869E+1	3.949E+1
-6.160E-2	1.860E+1	3.934E+1
-6.322E-2	1.865E+1	3.963E+1
-6.322E-2	1.862E+1	3.950E+1
-5.998E-2	1.851E+1	3.949E+1
-6.484E-2	1.859E+1	3.950E+1
-6.160E-2	1.861E+1	3.952E+1
-6.160E-2	1.869E+1	3.934E+1
-6.160E-2	1.863E+1	3.966E+1
-6.484E-2	1.863E+1	3.938E+1
-6.322E-2	1.856E+1	3.943E+1
-6.322E-2	1.876E+1	3.962E+1
-6.484E-2	1.861E+1	3.946E+1
-6.484E-2	1.863E+1	3.964E+1
-6.809E-2	1.864E+1	3.943E+1
-5.998E-2	1.860E+1	3.944E+1
-6.322E-2	1.855E+1	3.944E+1
-6.646E-2	1.853E+1	3.935E+1
-6.322E-2	1.865E+1	3.942E+1
-6.322E-2	1.853E+1	3.939E+1
-5.835E-2	1.864E+1	3.946E+1
-6.322E-2	1.861E+1	3.955E+1
-6.646E-2	1.863E+1	3.942E+1
-5.835E-2	1.855E+1	3.923E+1
-6.322E-2	1.843E+1	3.959E+1
-6.484E-2	1.869E+1	3.955E+1
-6.484E-2	1.871E+1	3.951E+1
-5.998E-2	1.860E+1	3.948E+1
-5.998E-2	1.870E+1	3.938E+1
-6.646E-2	1.877E+1	3.953E+1
-6.646E-2	1.873E+1	3.973E+1
-6.322E-2	1.856E+1	3.929E+1
-6.160E-2	1.857E+1	3.969E+1
-6.160E-2	1.864E+1	3.947E+1
-6.484E-2	1.871E+1	3.957E+1
-6.160E-2	1.845E+1	3.946E+1
-5.998E-2	1.880E+1	3.947E+1
-6.322E-2	1.867E+1	3.967E+1
-6.322E-2	1.868E+1	3.942E+1
-6.160E-2	1.869E+1	3.951E+1
-6.484E-2	1.863E+1	3.949E+1
-6.809E-2	1.855E+1	3.961E+1
-6.484E-2	1.847E+1	3.931E+1
-6.160E-2	1.850E+1	3.955E+1
-5.998E-2	1.858E+1	3.936E+1
-6.484E-2	1.855E+1	3.948E+1
-6.646E-2	1.854E+1	3.933E+1
-6.160E-2	1.867E+1	3.935E+1
-6.322E-2	1.875E+1	3.936E+1
-6.484E-2	1.856E+1	3.925E+1
-6.646E-2	1.880E+1	3.957E+1
-6.484E-2	1.856E+1	3.946E+1
-6.160E-2	1.866E+1	3.956E+1
-6.484E-2	1.848E+1	3.951E+1
-6.322E-2	1.865E+1	3.958E+1
-5.998E-2	1.854E+1	3.944E+1
-6.322E-2	1.868E+1	3.941E+1
-6.484E-2	1.869E+1	3.955E+1
-6.646E-2	1.868E+1	3.922E+1
-5.998E-2	1.845E+1	3.941E+1
-5.998E-2	1.877E+1	3.960E+1
-6.484E-2	1.867E+1	3.968E+1
-6.322E-2	1.871E+1	3.977E+1
-6.160E-2	1.864E+1	3.906E+1
-6.484E-2	1.864E+1	3.948E+1
-6.160E-2	1.862E+1	3.940E+1
-6.322E-2	1.870E+1	3.949E+1
-6.322E-2	1.857E+1	3.946E+1
-6.322E-2	1.874E+1	3.929E+1
-6.322E-2	1.850E+1	3.963E+1
-6.322E-2	1.852E+1	3.953E+1
-6.322E-2	1.857E+1	3.963E+1
-5.998E-2	1.850E+1	3.922E+1
-6.484E-2	1.858E+1	3.966E+1
-6.646E-2	1.864E+1	3.938E+1
-5.998E-2	1.866E+1	3.940E+1
-6.322E-2	1.862E+1	3.962E+1
-6.484E-2	1.857E+1	3.963E+1
-6.322E-2	1.856E+1	3.924E+1
-6.322E-2	1.855E+1	3.963E+1
-5.998E-2	1.850E+1	3.939E+1
-6.160E-2	1.849E+1	3.944E+1
-6.322E-2	1.859E+1	3.962E+1
-5.998E-2	1.856E+1	3.950E+1
-6.160E-2	1.869E+1	3.943E+1
-6.809E-2	1.868E+1	3.949E+1
-6.484E-2	1.846E+1	3.930E+1
-6.160E-2	1.861E+1	3.955E+1
-6.484E-2	1.853E+1	3.925E+1
-6.484E-2	1.864E+1	3.950E+1
-6.484E-2	1.869E+1	3.944E+1
-5.998E-2	1.866E+1	3.939E+1
-5.835E-2	1.861E+1	3.941E+1
-6.646E-2	1.883E+1	3.949E+1
-6.484E-2	1.874E+1	3.939E+1
-6.160E-2	1.854E+1	3.905E+1
-5.998E-2	1.883E+1	3.934E+1
-6.322E-2	1.854E+1	3.949E+1
-6.484E-2	1.859E+1	3.929E+1
-6.484E-2	1.868E+1	3.933E+1
-5.998E-2	1.873E+1	3.933E+1
-6.484E-2	1.871E+1	3.945E+1
-6.322E-2	1.869E+1	3.957E+1
-6.160E-2	1.853E+1	3.958E+1
-5.998E-2	1.852E+1	3.961E+1
-6.322E-2	1.856E+1	3.922E+1
-6.484E-2	1.851E+1	3.938E+1
-6.160E-2	1.857E+1	3.942E+1
-6.322E-2	1.857E+1	3.919E+1
-6.484E-2	1.856E+1	3.962E+1
-6.646E-2	1.866E+1	3.925E+1
-6.322E-2	1.855E+1	3.954E+1
-5.998E-2	1.838E+1	3.935E+1
-6.322E-2	1.860E+1	3.946E+1
-6.322E-2	1.871E+1	3.930E+1
-5.998E-2	1.861E+1	3.938E+1
-5.998E-2	1.862E+1	3.952E+1
-6.484E-2	1.862E+1	3.938E+1
-6.484E-2	1.857E+1	3.932E+1
-6.160E-2	1.857E+1	3.940E+1
-6.160E-2	1.857E+1	3.944E+1
-6.322E-2	1.862E+1	3.947E+1
-6.484E-2	1.850E+1	3.941E+1
-6.160E-2	1.858E+1	3.930E+1
-6.322E-2	1.875E+1	3.926E+1
-6.484E-2	1.858E+1	3.917E+1
-6.484E-2	1.866E+1	3.952E+1
-6.160E-2	1.860E+1	3.946E+1
-6.160E-2	1.843E+1	3.941E+1
-6.484E-2	1.862E+1	3.947E+1
-6.484E-2	1.844E+1	3.935E+1
-6.160E-2	1.867E+1	3.944E+1
-6.322E-2	1.875E+1	3.926E+1
-6.484E-2	1.855E+1	3.925E+1
-6.646E-2	1.869E+1	3.941E+1
-6.160E-2	1.879E+1	3.933E+1
-6.484E-2	1.861E+1	3.943E+1
-6.646E-2	1.858E+1	3.949E+1
-6.484E-2	1.850E+1	3.929E+1
-6.322E-2	1.859E+1	3.928E+1
-6.322E-2	1.865E+1	3.930E+1
-6.322E-2	1.863E+1	3.924E+1
-6.809E-2	1.856E+1	3.957E+1
-5.998E-2	1.849E+1	3.936E+1
-5.998E-2	1.852E+1	3.931E+1
-6.809E-2	1.869E+1	3.943E+1
-6.809E-2	1.864E+1	3.928E+1
-6.160E-2	1.867E+1	3.950E+1
-6.160E-2	1.849E+1	3.927E+1
-6.322E-2	1.866E+1	3.915E+1
-6.646E-2	1.855E+1	3.946E+1
-6.322E-2	1.876E+1	3.937E+1
-6.322E-2	1.856E+1	3.940E+1
-6.322E-2	1.854E+1	3.945E+1
-6.322E-2	1.856E+1	3.922E+1
-6.160E-2	1.854E+1	3.927E+1
-6.160E-2	1.857E+1	3.934E+1
-6.484E-2	1.875E+1	3.958E+1
-6.322E-2	1.857E+1	3.943E+1
-6.484E-2	1.844E+1	3.931E+1
-6.322E-2	1.863E+1	3.932E+1
-6.646E-2	1.859E+1	3.920E+1
-6.484E-2	1.859E+1	3.937E+1
-6.160E-2	1.860E+1	3.927E+1
-5.998E-2	1.867E+1	3.953E+1
-6.484E-2	1.856E+1	3.928E+1
-6.646E-2	1.862E+1	3.936E+1
-5.998E-2	1.854E+1	3.947E+1
-6.322E-2	1.854E+1	3.948E+1
-6.484E-2	1.867E+1	3.957E+1
-6.484E-2	1.855E+1	3.913E+1
-6.322E-2	1.868E+1	3.947E+1
-6.160E-2	1.861E+1	3.952E+1
-6.646E-2	1.854E+1	3.931E+1
-6.809E-2	1.863E+1	3.920E+1
-6.160E-2	1.874E+1	3.935E+1
-6.484E-2	1.870E+1	3.928E+1
-6.646E-2	1.863E+1	3.934E+1
-6.646E-2	1.855E+1	3.946E+1
-6.160E-2	1.859E+1	3.931E+1
-5.998E-2	1.860E+1	3.938E+1
-6.484E-2	1.862E+1	3.957E+1
-6.322E-2	1.849E+1	3.955E+1
-6.322E-2	1.861E+1	3.939E+1
-6.160E-2	1.868E+1	3.946E+1
-6.322E-2	1.860E+1	3.938E+1
-6.484E-2	1.864E+1	3.947E+1
-6.322E-2	1.868E+1	3.918E+1
-6.322E-2	1.846E+1	3.925E+1
-6.160E-2	1.863E+1	3.932E+1
-6.646E-2	1.885E+1	3.941E+1
-6.322E-2	1.858E+1	3.947E+1
-5.998E-2	1.875E+1	3.927E+1
-6.646E-2	1.869E+1	3.953E+1
-6.646E-2	1.866E+1	3.925E+1
-6.484E-2	1.859E+1	3.922E+1
-6.160E-2	1.871E+1	3.962E+1
-6.322E-2	1.853E+1	3.949E+1
-6.484E-2	1.862E+1	3.916E+1
-6.322E-2	1.852E+1	3.921E+1
-5.835E-2	1.843E+1	3.919E+1
-6.322E-2	1.881E+1	3.928E+1
-6.646E-2	1.846E+1	3.933E+1
-6.160E-2	1.850E+1	3.935E+1
-6.160E-2	1.861E+1	3.936E+1
-6.322E-2	1.862E+1	3.963E+1
-6.484E-2	1.867E+1	3.934E+1
-6.160E-2	1.861E+1	3.932E+1
-5.998E-2	1.859E+1	3.926E+1
-6.484E-2	1.857E+1	3.923E+1
-6.322E-2	1.871E+1	3.913E+1
-6.160E-2	1.855E+1	3.941E+1
-6.322E-2	1.859E+1	3.938E+1
-6.322E-2	1.839E+1	3.929E+1
-6.322E-2	1.850E+1	3.941E+1
-6.160E-2	1.857E+1	3.926E+1
-6.322E-2	1.862E+1	3.939E+1
-6.809E-2	1.878E+1	3.930E+1
-6.971E-2	1.855E+1	3.949E+1
-6.322E-2	1.861E+1	3.913E+1
-6.322E-2	1.845E+1	3.954E+1
-6.484E-2	1.853E+1	3.936E+1
-6.646E-2	1.846E+1	3.953E+1
-6.160E-2	1.854E+1	3.922E+1
-6.160E-2	1.867E+1	3.933E+1
-6.322E-2	1.855E+1	3.950E+1
-6.809E-2	1.860E+1	3.940E+1
-6.322E-2	1.869E+1	3.946E+1
-6.160E-2	1.856E+1	3.945E+1
-6.322E-2	1.862E+1	3.922E+1
-6.484E-2	1.861E+1	3.938E+1
-5.998E-2	1.857E+1	3.921E+1
-5.998E-2	1.866E+1	3.938E+1
-6.484E-2	1.849E+1	3.955E+1
-6.484E-2	1.861E+1	3.933E+1
-6.160E-2	1.864E+1	3.931E+1
-6.160E-2	1.849E+1	3.943E+1
-6.484E-2	1.846E+1	3.935E+1
-6.484E-2	1.864E+1	3.940E+1
-6.322E-2	1.850E+1	3.921E+1
-6.322E-2	1.853E+1	3.946E+1
-6.484E-2	1.848E+1	3.929E+1
-6.971E-2	1.856E+1	3.934E+1
-6.322E-2	1.854E+1	3.935E+1
-6.646E-2	1.862E+1	3.940E+1
-6.484E-2	1.848E+1	3.930E+1
-6.322E-2	1.865E+1	3.942E+1
-6.322E-2	1.862E+1	3.940E+1
-5.998E-2	1.857E+1	3.913E+1
-6.322E-2	1.858E+1	3.927E+1
-6.646E-2	1.853E+1	3.941E+1
-6.322E-2	1.870E+1	3.949E+1
-6.484E-2	1.860E+1	3.917E+1
-6.160E-2	1.858E+1	3.913E+1
-6.809E-2	1.861E+1	3.949E+1
-6.160E-2	1.853E+1	3.929E+1
-6.160E-2	1.855E+1	3.952E+1
-6.484E-2	1.860E+1	3.916E+1
-6.646E-2	1.864E+1	3.917E+1
-6.160E-2	1.860E+1	3.946E+1
-5.998E-2	1.846E+1	3.929E+1
-6.322E-2	1.856E+1	3.923E+1
-6.322E-2	1.875E+1	3.933E+1
-6.322E-2	1.841E+1	3.945E+1
-6.160E-2	1.859E+1	3.930E+1
-6.160E-2	1.865E+1	3.958E+1
-6.646E-2	1.867E+1	3.925E+1
-5.998E-2	1.842E+1	3.955E+1
-5.998E-2	1.855E+1	3.943E+1
-6.322E-2	1.855E+1	3.920E+1
-6.484E-2	1.868E+1	3.925E+1
-6.322E-2	1.859E+1	3.938E+1
-5.998E-2	1.877E+1	3.938E+1
-6.484E-2	1.853E+1	3.940E+1
-6.646E-2	1.867E+1	3.910E+1
-6.322E-2	1.861E+1	3.968E+1
-6.160E-2	1.854E+1	3.935E+1
-6.484E-2	1.871E+1	3.959E+1
-6.646E-2	1.867E+1	3.907E+1
-6.322E-2	1.865E+1	3.935E+1
-6.160E-2	1.837E+1	3.934E+1
-6.646E-2	1.878E+1	3.906E+1
-6.484E-2	1.859E+1	3.922E+1
-6.484E-2	1.862E+1	3.936E+1
-5.998E-2	1.872E+1	3.914E+1
-6.484E-2	1.852E+1	3.926E+1
-6.646E-2	1.862E+1	3.919E+1
-6.484E-2	1.847E+1	3.949E+1
-5.835E-2	1.843E+1	3.927E+1
-6.322E-2	1.856E+1	3.919E+1
-6.809E-2	1.856E+1	3.940E+1
-6.484E-2	1.861E+1	3.908E+1
-6.322E-2	1.857E+1	3.927E+1
-6.160E-2	1.864E+1	3.946E+1
-6.484E-2	1.840E+1	3.929E+1
-6.484E-2	1.868E+1	3.942E+1
-6.322E-2	1.861E+1	3.904E+1
-6.484E-2	1.863E+1	3.938E+1
-6.322E-2	1.868E+1	3.929E+1
-6.484E-2	1.853E+1	3.948E+1
-5.998E-2	1.839E+1	3.925E+1
-6.484E-2	1.850E+1	3.928E+1
-6.322E-2	1.860E+1	3.938E+1
-6.484E-2	1.869E+1	3.927E+1
-6.322E-2	1.863E+1	3.914E+1
-6.484E-2	1.848E+1	3.926E+1
-6.484E-2	1.859E+1	3.925E+1
-6.646E-2	1.867E+1	3.927E+1
-6.160E-2	1.855E+1	3.925E+1
-6.646E-2	1.857E+1	3.921E+1
-6.484E-2	1.857E+1	3.888E+1
-6.646E-2	1.855E+1	3.922E+1
-6.160E-2	1.870E+1	3.918E+1
-6.646E-2	1.851E+1	3.926E+1
-6.646E-2	1.853E+1	3.960E+1
-6.322E-2	1.864E+1	3.927E+1
-5.998E-2	1.851E+1	3.935E+1
-6.484E-2	1.843E+1	3.920E+1
-6.484E-2	1.857E+1	3.918E+1
-6.484E-2	1.867E+1	3.939E+1
-5.835E-2	1.862E+1	3.914E+1
-6.484E-2	1.853E+1	3.903E+1
-6.484E-2	1.850E+1	3.931E+1
-5.998E-2	1.853E+1	3.938E+1
-6.322E-2	1.855E+1	3.920E+1
-6.322E-2	1.851E+1	3.934E+1
-6.809E-2	1.850E+1	3.941E+1
-6.322E-2	1.858E+1	3.916E+1
-6.322E-2	1.860E+1	3.941E+1
-6.646E-2	1.858E+1	3.903E+1
-6.646E-2	1.853E+1	3.921E+1
-6.160E-2	1.844E+1	3.923E+1
-6.322E-2	1.855E+1	3.931E+1
-6.484E-2	1.861E+1	3.930E+1
-6.646E-2	1.843E+1	3.918E+1
-6.484E-2	1.853E+1	3.934E+1
-6.322E-2	1.848E+1	3.918E+1
-6.160E-2	1.843E+1	3.928E+1
-6.646E-2	1.854E+1	3.929E+1
-6.160E-2	1.867E+1	3.932E+1
-6.160E-2	1.847E+1	3.941E+1
-6.484E-2	1.845E+1	3.949E+1
-6.646E-2	1.852E+1	3.917E+1
-6.160E-2	1.852E+1	3.962E+1
-5.998E-2	1.865E+1	3.919E+1
-6.160E-2	1.856E+1	3.943E+1
-6.646E-2	1.855E+1	3.923E+1
-6.484E-2	1.856E+1	3.928E+1
-6.322E-2	1.858E+1	3.935E+1
-6.160E-2	1.858E+1	3.886E+1
-6.484E-2	1.847E+1	3.922E+1
-5.998E-2	1.844E+1	3.922E+1
-6.160E-2	1.863E+1	3.942E+1
-6.484E-2	1.853E+1	3.931E+1
-6.809E-2	1.859E+1	3.955E+1
-6.322E-2	1.848E+1	3.936E+1
-6.160E-2	1.872E+1	3.933E+1
-6.322E-2	1.850E+1	3.941E+1
-6.646E-2	1.850E+1	3.902E+1
-6.160E-2	1.855E+1	3.910E+1
-6.160E-2	1.856E+1	3.941E+1
-6.322E-2	1.881E+1	3.941E+1
-6.646E-2	1.848E+1	3.923E+1
-6.160E-2	1.866E+1	3.944E+1
-6.322E-2	1.856E+1	3.926E+1
-6.322E-2	1.863E+1	3.914E+1
-6.646E-2	1.846E+1	3.928E+1
-5.998E-2	1.842E+1	3.933E+1
-6.160E-2	1.860E+1	3.955E+1
-6.322E-2	1.851E+1	3.938E+1
-6.809E-2	1.857E+1	3.922E+1
-5.998E-2	1.844E+1	3.914E+1
-5.998E-2	1.841E+1	3.946E+1
-6.484E-2	1.861E+1	3.931E+1
-6.809E-2	1.873E+1	3.921E+1
-6.322E-2	1.857E+1	3.907E+1
-6.160E-2	1.852E+1	3.910E+1
-6.484E-2	1.857E+1	3.927E+1
-6.809E-2	1.854E+1	3.919E+1
-6.322E-2	1.844E+1	3.925E+1
-5.998E-2	1.850E+1	3.922E+1
-6.646E-2	1.862E+1	3.906E+1
-6.484E-2	1.856E+1	3.911E+1
-6.322E-2	1.854E+1	3.925E+1
-6.322E-2	1.845E+1	3.899E+1
-6.322E-2	1.846E+1	3.915E+1
-6.646E-2	1.857E+1	3.927E+1
-6.322E-2	1.853E+1	3.918E+1
-5.998E-2	1.858E+1	3.914E+1
-6.160E-2	1.852E+1	3.934E+1
-6.646E-2	1.858E+1	3.920E+1
-5.998E-2	1.872E+1	3.912E+1
-6.160E-2	1.839E+1	3.931E+1
-6.484E-2	1.844E+1	3.929E+1
-6.646E-2	1.848E+1	3.949E+1
-6.160E-2	1.854E+1	3.936E+1
-6.160E-2	1.852E+1	3.938E+1
-6.646E-2	1.865E+1	3.929E+1
-6.646E-2	1.853E+1	3.918E+1
-6.484E-2	1.864E+1	3.951E+1
-5.998E-2	1.859E+1	3.929E+1
-6.322E-2	1.847E+1	3.937E+1
-6.809E-2	1.856E+1	3.912E+1
-6.646E-2	1.861E+1	3.915E+1
-6.484E-2	1.854E+1	3.926E+1
-6.484E-2	1.856E+1	3.943E+1
-6.484E-2	1.844E+1	3.948E+1
-6.484E-2	1.845E+1	3.924E+1
-5.998E-2	1.858E+1	3.930E+1
-6.484E-2	1.845E+1	3.925E+1
-6.646E-2	1.855E+1	3.920E+1
-6.484E-2	1.874E+1	3.909E+1
-5.998E-2	1.843E+1	3.923E+1
-6.484E-2	1.854E+1	3.923E+1
-6.322E-2	1.845E+1	3.923E+1
-6.322E-2	1.852E+1	3.916E+1
-5.998E-2	1.849E+1	3.906E+1
-6.646E-2	1.856E+1	3.936E+1
-6.809E-2	1.859E+1	3.930E+1
-6.322E-2	1.845E+1	3.944E+1
-6.160E-2	1.865E+1	3.910E+1
-5.998E-2	1.871E+1	3.907E+1
-6.646E-2	1.844E+1	3.932E+1
-6.484E-2	1.864E+1	3.934E+1
-6.322E-2	1.857E+1	3.946E+1
-5.998E-2	1.850E+1	3.932E+1
-6.484E-2	1.848E+1	3.892E+1
-6.322E-2	1.853E+1	3.899E+1
-6.322E-2	1.846E+1	3.924E+1
-6.322E-2	1.857E+1	3.932E+1
-6.809E-2	1.860E+1	3.930E+1
-6.322E-2	1.847E+1	3.946E+1
-6.160E-2	1.877E+1	3.938E+1
-6.322E-2	1.847E+1	3.896E+1
-6.484E-2	1.865E+1	3.915E+1
-6.484E-2	1.858E+1	3.923E+1
-5.998E-2	1.841E+1	3.905E+1
-6.322E-2	1.849E+1	3.896E+1
-6.484E-2	1.841E+1	3.913E+1
-6.160E-2	1.858E+1	3.907E+1
-5.998E-2	1.824E+1	3.931E+1
-6.484E-2	1.850E+1	3.934E+1
-6.646E-2	1.837E+1	3.937E+1
-6.322E-2	1.836E+1	3.921E+1
-6.160E-2	1.851E+1	3.950E+1
-6.160E-2	1.860E+1	3.928E+1
-6.484E-2	1.865E+1	3.937E+1
-6.322E-2	1.837E+1	3.913E+1
-6.322E-2	1.850E+1	3.919E+1
-6.484E-2	1.861E+1	3.913E+1
-6.646E-2	1.858E+1	3.918E+1
-6.484E-2	1.851E+1	3.911E+1
-5.998E-2	1.863E+1	3.940E+1
-6.322E-2	1.871E+1	3.917E+1
-6.971E-2	1.854E+1	3.930E+1
-6.646E-2	1.855E+1	3.907E+1
-5.998E-2	1.857E+1	3.914E+1
-6.160E-2	1.854E+1	3.935E+1
-6.809E-2	1.843E+1	3.913E+1
-6.322E-2	1.854E+1	3.919E+1
-6.322E-2	1.837E+1	3.914E+1
-6.484E-2	1.845E+1	3.953E+1
-6.809E-2	1.849E+1	3.927E+1
-6.484E-2	1.841E+1	3.907E+1
-6.160E-2	1.857E+1	3.943E+1
-6.484E-2	1.845E+1	3.904E+1
-6.646E-2	1.859E+1	3.928E+1
-6.484E-2	1.851E+1	3.925E+1
-6.160E-2	1.858E+1	3.921E+1
-6.484E-2	1.848E+1	3.925E+1
-6.484E-2	1.857E+1	3.919E+1
-6.484E-2	1.845E+1	3.921E+1
-6.160E-2	1.868E+1	3.928E+1
-6.322E-2	1.857E+1	3.901E+1
-6.646E-2	1.853E+1	3.920E+1
-6.322E-2	1.848E+1	3.895E+1
-6.160E-2	1.848E+1	3.918E+1
-6.646E-2	1.865E+1	3.926E+1
-6.646E-2	1.842E+1	3.943E+1
-6.484E-2	1.854E+1	3.925E+1
-6.160E-2	1.843E+1	3.915E+1
-6.484E-2	1.852E+1	3.902E+1
-6.484E-2	1.852E+1	3.932E+1
-6.646E-2	1.854E+1	3.921E+1
-6.322E-2	1.847E+1	3.923E+1
-5.998E-2	1.857E+1	3.914E+1
-6.484E-2	1.868E+1	3.922E+1
-6.160E-2	1.858E+1	3.918E+1
-6.484E-2	1.841E+1	3.927E+1
-6.646E-2	1.850E+1	3.933E+1
-6.484E-2	1.850E+1	3.918E+1
-6.322E-2	1.849E+1	3.909E+1
-6.322E-2	1.856E+1	3.936E+1
-6.322E-2	1.857E+1	3.920E+1
-6.484E-2	1.858E+1	3.920E+1
-6.322E-2	1.857E+1	3.905E+1
-6.484E-2	1.861E+1	3.922E+1
-6.484E-2	1.857E+1	3.925E+1
-6.646E-2	1.840E+1	3.926E+1
-6.646E-2	1.860E+1	3.916E+1
-6.322E-2	1.848E+1	3.916E+1
-6.484E-2	1.847E+1	3.914E+1
-6.484E-2	1.849E+1	3.890E+1
-5.998E-2	1.859E+1	3.927E+1
-5.998E-2	1.845E+1	3.912E+1
-6.322E-2	1.867E+1	3.927E+1
-6.646E-2	1.860E+1	3.915E+1
-6.484E-2	1.851E+1	3.939E+1
-6.322E-2	1.863E+1	3.933E+1
-6.484E-2	1.851E+1	3.902E+1
-6.484E-2	1.846E+1	3.915E+1
-6.484E-2	1.851E+1	3.884E+1
-5.998E-2	1.864E+1	3.928E+1
-6.484E-2	1.857E+1	3.937E+1
-6.646E-2	1.837E+1	3.916E+1
-6.322E-2	1.862E+1	3.933E+1
-6.484E-2	1.869E+1	3.917E+1
-6.322E-2	1.857E+1	3.917E+1
-6.646E-2	1.862E+1	3.908E+1
-6.646E-2	1.847E+1	3.923E+1
-6.322E-2	1.856E+1	3.914E+1
-6.322E-2	1.855E+1	3.917E+1
-6.809E-2	1.855E+1	3.904E+1
-6.646E-2	1.855E+1	3.926E+1
-6.322E-2	1.863E+1	3.919E+1
-6.160E-2	1.847E+1	3.921E+1
-6.971E-2	1.863E+1	3.904E+1
-6.160E-2	1.843E+1	3.920E+1
-6.484E-2	1.842E+1	3.914E+1
-6.484E-2	1.864E+1	3.892E+1
-6.646E-2	1.859E+1	3.895E+1
-6.484E-2	1.837E+1	3.911E+1
-6.322E-2	1.853E+1	3.930E+1
-6.322E-2	1.860E+1	3.924E+1
-6.322E-2	1.859E+1	3.925E+1
-6.322E-2	1.843E+1	3.893E+1
-6.322E-2	1.877E+1	3.927E+1
-6.484E-2	1.863E+1	3.933E+1
-6.646E-2	1.856E+1	3.912E+1
-6.322E-2	1.847E+1	3.914E+1
-6.484E-2	1.868E+1	3.914E+1
-6.809E-2	1.859E+1	3.920E+1
-6.971E-2	1.837E+1	3.917E+1
-6.322E-2	1.844E+1	3.928E+1
-6.160E-2	1.857E+1	3.927E+1
-6.322E-2	1.850E+1	3.918E+1
-6.971E-2	1.859E+1	3.905E+1
-6.322E-2	1.861E+1	3.916E+1
-6.322E-2	1.849E+1	3.911E+1
-6.322E-2	1.857E+1	3.930E+1
-6.646E-2	1.858E+1	3.908E+1
-6.322E-2	1.855E+1	3.912E+1
-6.322E-2	1.857E+1	3.907E+1
-6.484E-2	1.858E+1	3.921E+1
-6.809E-2	1.865E+1	3.952E+1
-6.322E-2	1.868E+1	3.907E+1
-5.998E-2	1.863E+1	3.944E+1
-6.484E-2	1.843E+1	3.883E+1
-6.646E-2	1.840E+1	3.938E+1
-6.484E-2	1.855E+1	3.912E+1
-6.160E-2	1.858E+1	3.933E+1
-6.484E-2	1.847E+1	3.909E+1
-6.646E-2	1.851E+1	3.912E+1
-6.646E-2	1.848E+1	3.935E+1
-6.160E-2	1.861E+1	3.921E+1
-6.484E-2	1.845E+1	3.914E+1
-6.646E-2	1.842E+1	3.903E+1
-6.484E-2	1.855E+1	3.914E+1
-6.160E-2	1.838E+1	3.938E+1
-6.484E-2	1.860E+1	3.926E+1
-6.646E-2	1.857E+1	3.945E+1
-6.484E-2	1.843E+1	3.912E+1
-6.160E-2	1.848E+1	3.940E+1
-6.646E-2	1.858E+1	3.918E+1
-6.646E-2	1.853E+1	3.928E+1
-6.646E-2	1.857E+1	3.912E+1
-5.998E-2	1.853E+1	3.938E+1
-6.484E-2	1.848E+1	3.919E+1
-6.646E-2	1.851E+1	3.930E+1
-6.160E-2	1.855E+1	3.903E+1
-6.160E-2	1.834E+1	3.900E+1
-6.646E-2	1.842E+1	3.931E+1
-6.484E-2	1.849E+1	3.941E+1
-6.484E-2	1.849E+1	3.896E+1
-6.160E-2	1.864E+1	3.922E+1
-6.809E-2	1.849E+1	3.903E+1
-6.646E-2	1.863E+1	3.894E+1
-6.484E-2	1.851E+1	3.914E+1
-5.998E-2	1.852E+1	3.940E+1
-6.160E-2	1.845E+1	3.912E+1
-6.322E-2	1.846E+1	3.919E+1
-6.646E-2	1.868E+1	3.919E+1
-6.160E-2	1.864E+1	3.946E+1
-6.484E-2	1.871E+1	3.914E+1
-6.809E-2	1.856E+1	3.922E+1
-6.646E-2	1.857E+1	3.920E+1
-6.160E-2	1.847E+1	3.922E+1
-6.322E-2	1.842E+1	3.915E+1
-6.646E-2	1.855E+1	3.906E+1
-6.160E-2	1.851E+1	3.921E+1
-6.160E-2	1.834E+1	3.894E+1
-6.322E-2	1.840E+1	3.936E+1
-6.484E-2	1.855E+1	3.928E+1
-6.484E-2	1.856E+1	3.904E+1
-6.322E-2	1.864E+1	3.937E+1
-6.484E-2	1.847E+1	3.930E+1
-6.646E-2	1.857E+1	3.891E+1
-6.809E-2	1.858E+1	3.923E+1
-6.160E-2	1.853E+1	3.910E+1
-6.484E-2	1.853E+1	3.926E+1
-6.809E-2	1.852E+1	3.913E+1
-6.484E-2	1.851E+1	3.889E+1
-6.322E-2	1.851E+1	3.905E+1
-6.484E-2	1.855E+1	3.912E+1
-6.322E-2	1.855E+1	3.898E+1
-6.646E-2	1.855E+1	3.957E+1
-6.160E-2	1.859E+1	3.919E+1
-6.484E-2	1.853E+1	3.911E+1
-6.646E-2	1.864E+1	3.925E+1
-6.484E-2	1.843E+1	3.920E+1
-5.998E-2	1.866E+1	3.909E+1
-6.646E-2	1.857E+1	3.919E+1
-6.646E-2	1.855E+1	3.930E+1
-6.160E-2	1.866E+1	3.909E+1
-6.322E-2	1.864E+1	3.924E+1
-6.322E-2	1.840E+1	3.908E+1
-6.646E-2	1.863E+1	3.903E+1
-6.484E-2	1.844E+1	3.907E+1
-6.322E-2	1.843E+1	3.919E+1
-6.484E-2	1.846E+1	3.919E+1
-6.646E-2	1.857E+1	3.914E+1
-6.646E-2	1.848E+1	3.917E+1
-5.998E-2	1.856E+1	3.923E+1
-6.322E-2	1.850E+1	3.922E+1
-7.133E-2	1.854E+1	3.929E+1
-6.809E-2	1.855E+1	3.934E+1
-6.322E-2	1.837E+1	3.920E+1
-6.322E-2	1.845E+1	3.946E+1
-6.646E-2	1.838E+1	3.910E+1
-6.484E-2	1.870E+1	3.917E+1
-6.160E-2	1.855E+1	3.914E+1
-6.322E-2	1.835E+1	3.924E+1
-6.322E-2	1.857E+1	3.913E+1
-6.484E-2	1.868E+1	3.916E+1
-6.160E-2	1.854E+1	3.909E+1
-6.646E-2	1.853E+1	3.902E+1
-6.809E-2	1.849E+1	3.920E+1
-6.484E-2	1.847E+1	3.920E+1
-6.160E-2	1.845E+1	3.913E+1
-6.322E-2	1.861E+1	3.929E+1
-6.809E-2	1.846E+1	3.913E+1
-6.322E-2	1.842E+1	3.936E+1
-6.160E-2	1.842E+1	3.910E+1
-6.322E-2	1.846E+1	3.918E+1
-6.809E-2	1.852E+1	3.903E+1
-6.646E-2	1.852E+1	3.920E+1
-6.322E-2	1.857E+1	3.945E+1
-6.484E-2	1.858E+1	3.899E+1
-6.809E-2	1.835E+1	3.894E+1
-6.484E-2	1.854E+1	3.910E+1
-6.484E-2	1.849E+1	3.942E+1
-6.484E-2	1.861E+1	3.915E+1
-6.809E-2	1.843E+1	3.902E+1
-6.646E-2	1.854E+1	3.915E+1
-6.322E-2	1.846E+1	3.935E+1
-6.484E-2	1.841E+1	3.919E+1
-6.646E-2	1.854E+1	3.922E+1
-6.809E-2	1.844E+1	3.912E+1
-5.998E-2	1.847E+1	3.914E+1
-6.322E-2	1.838E+1	3.924E+1
-6.809E-2	1.854E+1	3.939E+1
-6.322E-2	1.844E+1	3.923E+1
-6.484E-2	1.857E+1	3.931E+1
-6.160E-2	1.843E+1	3.920E+1
-6.646E-2	1.849E+1	3.927E+1
-6.322E-2	1.858E+1	3.905E+1
-6.160E-2	1.835E+1	3.900E+1
-6.484E-2	1.861E+1	3.898E+1
-6.484E-2	1.862E+1	3.914E+1
-6.484E-2	1.869E+1	3.926E+1
-6.160E-2	1.846E+1	3.959E+1
-6.322E-2	1.861E+1	3.896E+1
-6.646E-2	1.846E+1	3.903E+1
-6.484E-2	1.855E+1	3.934E+1
-6.160E-2	1.857E+1	3.904E+1
-6.322E-2	1.848E+1	3.930E+1
-6.322E-2	1.854E+1	3.913E+1
-6.646E-2	1.866E+1	3.921E+1
-6.160E-2	1.851E+1	3.925E+1
-6.322E-2	1.851E+1	3.900E+1
-6.809E-2	1.841E+1	3.916E+1
-6.484E-2	1.854E+1	3.915E+1
-6.484E-2	1.850E+1	3.900E+1
-6.484E-2	1.860E+1	3.916E+1
-6.809E-2	1.857E+1	3.913E+1
-6.484E-2	1.853E+1	3.923E+1
-6.322E-2	1.846E+1	3.934E+1
-6.160E-2	1.861E+1	3.902E+1
-6.809E-2	1.864E+1	3.922E+1
-6.484E-2	1.856E+1	3.913E+1
-6.160E-2	1.846E+1	3.917E+1
-6.484E-2	1.869E+1	3.944E+1
-6.646E-2	1.861E+1	3.915E+1
-6.322E-2	1.854E+1	3.921E+1
-6.322E-2	1.858E+1	3.940E+1
-6.484E-2	1.850E+1	3.921E+1
-6.809E-2	1.848E+1	3.904E+1
-6.646E-2	1.847E+1	3.917E+1
-6.484E-2	1.856E+1	3.922E+1
-6.322E-2	1.835E+1	3.918E+1
-6.646E-2	1.862E+1	3.902E+1
-6.322E-2	1.847E+1	3.929E+1
-6.160E-2	1.872E+1	3.916E+1
-6.160E-2	1.854E+1	3.925E+1
-6.971E-2	1.845E+1	3.918E+1
-6.646E-2	1.859E+1	3.906E+1
-6.322E-2	1.862E+1	3.913E+1
-6.322E-2	1.844E+1	3.938E+1
-6.484E-2	1.861E+1	3.905E+1
-6.484E-2	1.854E+1	3.908E+1
-6.322E-2	1.851E+1	3.915E+1
-6.322E-2	1.832E+1	3.928E+1
-6.484E-2	1.857E+1	3.923E+1
-6.646E-2	1.854E+1	3.913E+1
-6.322E-2	1.855E+1	3.938E+1
-6.484E-2	1.854E+1	3.913E+1
-6.646E-2	1.848E+1	3.906E+1
-6.322E-2	1.842E+1	3.896E+1
-6.160E-2	1.866E+1	3.910E+1
-6.322E-2	1.858E+1	3.913E+1
-6.160E-2	1.849E+1	3.927E+1
-6.484E-2	1.851E+1	3.921E+1
-6.160E-2	1.844E+1	3.941E+1
-6.322E-2	1.848E+1	3.930E+1
-6.646E-2	1.864E+1	3.908E+1
-6.484E-2	1.842E+1	3.921E+1
-6.484E-2	1.850E+1	3.938E+1
-6.160E-2	1.831E+1	3.900E+1
-6.809E-2	1.854E+1	3.920E+1
-6.484E-2	1.848E+1	3.935E+1
-6.484E-2	1.853E+1	3.907E+1
-6.484E-2	1.856E+1	3.904E+1
-6.646E-2	1.851E+1	3.906E+1
-6.484E-2	1.864E+1	3.898E+1
-6.322E-2	1.853E+1	3.939E+1
-6.322E-2	1.852E+1	3.926E+1
-6.646E-2	1.857E+1	3.897E+1
-6.809E-2	1.860E+1	3.916E+1
-6.322E-2	1.851E+1	3.924E+1
-6.484E-2	1.856E+1	3.921E+1
-6.646E-2	1.855E+1	3.918E+1
-6.646E-2	1.862E+1	3.912E+1
-6.484E-2	1.842E+1	3.897E+1
-6.646E-2	1.846E+1	3.903E+1
-6.646E-2	1.866E+1	3.915E+1
-6.646E-2	1.842E+1	3.904E+1
-6.160E-2	1.866E+1	3.913E+1
-6.646E-2	1.860E+1	3.913E+1
-6.646E-2	1.846E+1	3.913E+1
-6.646E-2	1.858E+1	3.918E+1
-6.322E-2	1.849E+1	3.893E+1
-6.484E-2	1.855E+1	3.899E+1
-6.646E-2	1.854E+1	3.901E+1
-6.809E-2	1.835E+1	3.906E+1
-6.160E-2	1.832E+1	3.914E+1
-6.646E-2	1.842E+1	3.921E+1
-6.809E-2	1.856E+1	3.904E+1
-6.484E-2	1.856E+1	3.890E+1
-6.160E-2	1.844E+1	3.909E+1
-6.809E-2	1.862E+1	3.912E+1
-6.484E-2	1.849E+1	3.922E+1
-6.809E-2	1.841E+1	3.932E+1
-6.160E-2	1.836E+1	3.931E+1
-6.646E-2	1.837E+1	3.917E+1
-6.809E-2	1.866E+1	3.919E+1
-6.971E-2	1.866E+1	3.928E+1
-6.322E-2	1.851E+1	3.891E+1
-6.322E-2	1.852E+1	3.891E+1
-6.809E-2	1.844E+1	3.902E+1
-6.484E-2	1.855E+1	3.935E+1
-6.322E-2	1.851E+1	3.932E+1
-6.809E-2	1.860E+1	3.885E+1
-6.646E-2	1.856E+1	3.909E+1
-6.809E-2	1.842E+1	3.923E+1
-6.322E-2	1.868E+1	3.927E+1
-6.322E-2	1.843E+1	3.925E+1
-6.646E-2	1.847E+1	3.910E+1
-6.646E-2	1.854E+1	3.936E+1
-6.322E-2	1.837E+1	3.901E+1
-5.998E-2	1.867E+1	3.904E+1
-6.484E-2	1.859E+1	3.914E+1
-6.646E-2	1.850E+1	3.917E+1
-6.322E-2	1.850E+1	3.895E+1
-6.160E-2	1.852E+1	3.912E+1
-6.646E-2	1.850E+1	3.914E+1
-6.646E-2	1.854E+1	3.915E+1
-6.322E-2	1.857E+1	3.906E+1
-6.322E-2	1.851E+1	3.918E+1
-6.484E-2	1.861E+1	3.897E+1
-6.484E-2	1.859E+1	3.941E+1
-6.160E-2	1.835E+1	3.906E+1
-6.484E-2	1.875E+1	3.912E+1
-6.484E-2	1.844E+1	3.914E+1
-6.322E-2	1.859E+1	3.904E+1
-5.998E-2	1.833E+1	3.922E+1
-6.160E-2	1.857E+1	3.919E+1
-6.809E-2	1.855E+1	3.932E+1
-6.484E-2	1.841E+1	3.904E+1
-6.160E-2	1.852E+1	3.884E+1
-6.322E-2	1.835E+1	3.912E+1
-6.484E-2	1.860E+1	3.902E+1
-6.646E-2	1.864E+1	3.916E+1
-6.322E-2	1.854E+1	3.933E+1
-6.322E-2	1.852E+1	3.919E+1
-6.809E-2	1.851E+1	3.928E+1
-6.809E-2	1.847E+1	3.926E+1
-6.322E-2	1.840E+1	3.905E+1
-6.160E-2	1.848E+1	3.906E+1
-6.484E-2	1.856E+1	3.896E+1
-6.646E-2	1.838E+1	3.923E+1
-6.322E-2	1.848E+1	3.911E+1
-6.646E-2	1.856E+1	3.905E+1
-6.971E-2	1.840E+1	3.902E+1
-6.809E-2	1.867E+1	3.914E+1
-6.322E-2	1.849E+1	3.908E+1
-6.484E-2	1.840E+1	3.892E+1
-6.809E-2	1.831E+1	3.908E+1
-6.646E-2	1.836E+1	3.927E+1
-6.484E-2	1.856E+1	3.913E+1
-6.160E-2	1.865E+1	3.931E+1
-6.809E-2	1.858E+1	3.902E+1
-6.484E-2	1.873E+1	3.902E+1
-6.322E-2	1.867E+1	3.912E+1
-6.484E-2	1.854E+1	3.892E+1
-6.646E-2	1.850E+1	3.887E+1
-6.646E-2	1.840E+1	3.898E+1
-6.160E-2	1.860E+1	3.932E+1
-6.160E-2	1.862E+1	3.914E+1
-6.484E-2	1.849E+1	3.916E+1
-6.971E-2	1.846E+1	3.919E+1
-6.160E-2	1.856E+1	3.898E+1
-6.484E-2	1.841E+1	3.925E+1
-6.646E-2	1.847E+1	3.894E+1
-6.484E-2	1.854E+1	3.910E+1
-6.322E-2	1.861E+1	3.912E+1
-6.322E-2	1.845E+1	3.926E+1
-6.484E-2	1.843E+1	3.924E+1
-6.646E-2	1.842E+1	3.947E+1
-6.322E-2	1.859E+1	3.901E+1
-6.484E-2	1.848E+1	3.907E+1
-6.809E-2	1.849E+1	3.924E+1
-6.646E-2	1.860E+1	3.929E+1
-5.998E-2	1.849E+1	3.904E+1
-6.160E-2	1.849E+1	3.916E+1
-6.809E-2	1.843E+1	3.918E+1
-6.809E-2	1.857E+1	3.914E+1
-6.322E-2	1.847E+1	3.932E+1
-6.484E-2	1.843E+1	3.892E+1
-6.809E-2	1.861E+1	3.901E+1
-6.646E-2	1.872E+1	3.904E+1
-6.322E-2	1.842E+1	3.938E+1
-6.160E-2	1.847E+1	3.901E+1
-6.971E-2	1.864E+1	3.926E+1
-6.484E-2	1.837E+1	3.913E+1
-6.484E-2	1.849E+1	3.932E+1
-6.484E-2	1.860E+1	3.920E+1
-7.133E-2	1.851E+1	3.919E+1
-6.484E-2	1.847E+1	3.893E+1
-6.322E-2	1.855E+1	3.926E+1
-6.322E-2	1.843E+1	3.884E+1
-6.484E-2	1.834E+1	3.904E+1
-6.809E-2	1.842E+1	3.902E+1
-6.322E-2	1.855E+1	3.943E+1
-6.160E-2	1.856E+1	3.910E+1
-6.646E-2	1.860E+1	3.905E+1
-6.484E-2	1.859E+1	3.908E+1
-6.322E-2	1.850E+1	3.902E+1
-6.322E-2	1.840E+1	3.909E+1
-6.809E-2	1.848E+1	3.928E+1
-6.646E-2	1.846E+1	3.911E+1
-6.322E-2	1.841E+1	3.915E+1
-6.646E-2	1.852E+1	3.907E+1
-6.646E-2	1.846E+1	3.905E+1
-6.484E-2	1.852E+1	3.924E+1
-6.484E-2	1.853E+1	3.914E+1
-6.322E-2	1.854E+1	3.901E+1
-6.809E-2	1.848E+1	3.898E+1
-6.646E-2	1.844E+1	3.895E+1
-6.646E-2	1.847E+1	3.922E+1
-6.322E-2	1.855E+1	3.909E+1
-6.646E-2	1.859E+1	3.901E+1
-6.809E-2	1.839E+1	3.902E+1
-6.322E-2	1.853E+1	3.919E+1
-6.160E-2	1.854E+1	3.920E+1
-6.646E-2	1.868E+1	3.899E+1
-6.646E-2	1.838E+1	3.891E+1
-6.484E-2	1.848E+1	3.914E+1
-6.484E-2	1.849E+1	3.913E+1
-6.809E-2	1.857E+1	3.913E+1
-6.646E-2	1.856E+1	3.923E+1
-6.160E-2	1.849E+1	3.913E+1
-6.484E-2	1.859E+1	3.899E+1
-6.484E-2	1.866E+1	3.908E+1
-6.484E-2	1.848E+1	3.923E+1
-5.998E-2	1.847E+1	3.912E+1
-6.160E-2	1.843E+1	3.910E+1
-6.646E-2	1.846E+1	3.911E+1
-6.809E-2	1.848E+1	3.912E+1
-6.322E-2	1.843E+1	3.914E+1
-6.646E-2	1.854E+1	3.928E+1
-6.646E-2	1.842E+1	3.912E+1
-6.646E-2	1.850E+1	3.909E+1
-6.484E-2	1.848E+1	3.909E+1
-6.484E-2	1.857E+1	3.926E+1
-6.809E-2	1.847E+1	3.927E+1
-6.646E-2	1.844E+1	3.908E+1
-6.322E-2	1.867E+1	3.912E+1
-6.160E-2	1.861E+1	3.913E+1
-6.809E-2	1.846E+1	3.906E+1
-6.484E-2	1.860E+1	3.906E+1
-6.322E-2	1.853E+1	3.890E+1
-6.484E-2	1.846E+1	3.891E+1
-6.646E-2	1.856E+1	3.909E+1
-6.809E-2	1.856E+1	3.927E+1
-6.646E-2	1.858E+1	3.910E+1
-6.160E-2	1.844E+1	3.927E+1
-6.809E-2	1.853E+1	3.915E+1
-6.484E-2	1.831E+1	3.928E+1
-6.322E-2	1.850E+1	3.908E+1
-6.160E-2	1.845E+1	3.940E+1
-6.484E-2	1.840E+1	3.926E+1
-6.484E-2	1.854E+1	3.903E+1
-6.322E-2	1.865E+1	3.947E+1
-6.484E-2	1.856E+1	3.924E+1
-6.484E-2	1.846E+1	3.911E+1
-6.646E-2	1.856E+1	3.919E+1
-6.160E-2	1.839E+1	3.896E+1
-6.322E-2	1.856E+1	3.907E+1
-6.484E-2	1.848E+1	3.912E+1
-6.809E-2	1.866E+1	3.909E+1
-6.160E-2	1.845E+1	3.919E+1
-6.322E-2	1.852E+1	3.940E+1
-6.809E-2	1.838E+1	3.914E+1
-6.646E-2	1.846E+1	3.906E+1
-6.646E-2	1.837E+1	3.915E+1
-6.322E-2	1.858E+1	3.895E+1
-6.646E-2	1.845E+1	3.912E+1
-6.809E-2	1.858E+1	3.898E+1
-5.998E-2	1.859E+1	3.886E+1
-6.646E-2	1.834E+1	3.915E+1
-6.646E-2	1.847E+1	3.922E+1
-6.484E-2	1.868E+1	3.890E+1
-6.484E-2	1.833E+1	3.907E+1
-6.646E-2	1.865E+1	3.877E+1
-6.484E-2	1.849E+1	3.892E+1
-6.646E-2	1.854E+1	3.911E+1
-6.322E-2	1.830E+1	3.903E+1
-6.484E-2	1.859E+1	3.922E+1
-6.646E-2	1.867E+1	3.895E+1
-6.646E-2	1.845E+1	3.914E+1
-6.484E-2	1.863E+1	3.916E+1
-6.484E-2	1.847E+1	3.929E+1
-6.809E-2	1.852E+1	3.911E+1
-6.809E-2	1.855E+1	3.918E+1
-6.322E-2	1.857E+1	3.950E+1
-5.998E-2	1.858E+1	3.925E+1
-6.484E-2	1.846E+1	3.917E+1
-6.971E-2	1.843E+1	3.886E+1
-5.998E-2	1.842E+1	3.914E+1
-6.322E-2	1.843E+1	3.901E+1
-6.809E-2	1.848E+1	3.896E+1
-6.646E-2	1.838E+1	3.939E+1
-6.322E-2	1.828E+1	3.909E+1
-6.322E-2	1.867E+1	3.913E+1
-6.809E-2	1.862E+1	3.922E+1
-6.484E-2	1.851E+1	3.901E+1
-6.322E-2	1.833E+1	3.912E+1
-6.160E-2	1.862E+1	3.903E+1
-6.809E-2	1.866E+1	3.907E+1
-6.484E-2	1.847E+1	3.906E+1
-6.160E-2	1.826E+1	3.912E+1
-6.322E-2	1.856E+1	3.891E+1
-6.971E-2	1.872E+1	3.893E+1
-6.646E-2	1.857E+1	3.888E+1
-6.322E-2	1.865E+1	3.906E+1
-6.160E-2	1.834E+1	3.899E+1
-6.809E-2	1.864E+1	3.911E+1
-6.646E-2	1.858E+1	3.910E+1
-6.322E-2	1.845E+1	3.911E+1
-6.322E-2	1.863E+1	3.910E+1
-6.646E-2	1.842E+1	3.902E+1
-6.809E-2	1.863E+1	3.914E+1
-6.322E-2	1.867E+1	3.926E+1
-6.484E-2	1.833E+1	3.923E+1
-6.646E-2	1.850E+1	3.926E+1
-6.646E-2	1.862E+1	3.921E+1
-6.322E-2	1.861E+1	3.902E+1
-6.322E-2	1.851E+1	3.916E+1
-6.809E-2	1.841E+1	3.902E+1
-6.971E-2	1.846E+1	3.916E+1
-6.322E-2	1.852E+1	3.904E+1
-6.646E-2	1.865E+1	3.901E+1
-6.646E-2	1.838E+1	3.896E+1
-6.809E-2	1.835E+1	3.922E+1
-6.322E-2	1.858E+1	3.895E+1
-6.160E-2	1.860E+1	3.938E+1
-6.322E-2	1.858E+1	3.918E+1
-6.809E-2	1.851E+1	3.900E+1
-6.322E-2	1.845E+1	3.895E+1
-6.484E-2	1.839E+1	3.919E+1
-6.484E-2	1.841E+1	3.902E+1
-6.646E-2	1.857E+1	3.937E+1
-6.160E-2	1.861E+1	3.916E+1
-6.484E-2	1.850E+1	3.906E+1
-6.646E-2	1.847E+1	3.914E+1
-6.646E-2	1.854E+1	3.922E+1
-6.484E-2	1.845E+1	3.921E+1
-6.322E-2	1.872E+1	3.894E+1
-6.646E-2	1.835E+1	3.923E+1
-6.971E-2	1.856E+1	3.899E+1
-6.484E-2	1.846E+1	3.914E+1
-6.322E-2	1.841E+1	3.930E+1
-6.809E-2	1.840E+1	3.913E+1
-6.484E-2	1.858E+1	3.909E+1
-6.484E-2	1.839E+1	3.927E+1
-6.160E-2	1.855E+1	3.915E+1
-6.646E-2	1.858E+1	3.904E+1
-6.646E-2	1.852E+1	3.908E+1
-6.484E-2	1.854E+1	3.882E+1
-6.484E-2	1.859E+1	3.909E+1
-6.809E-2	1.856E+1	3.916E+1
-6.646E-2	1.850E+1	3.902E+1
-6.160E-2	1.857E+1	3.940E+1
-6.322E-2	1.844E+1	3.902E+1
-6.646E-2	1.837E+1	3.907E+1
-6.809E-2	1.867E+1	3.921E+1
-6.322E-2	1.838E+1	3.897E+1
-6.646E-2	1.843E+1	3.917E+1
-6.971E-2	1.849E+1	3.925E+1
-6.646E-2	1.836E+1	3.918E+1
-6.646E-2	1.843E+1	3.915E+1
-6.322E-2	1.873E+1	3.911E+1
-6.809E-2	1.857E+1	3.905E+1
-6.646E-2	1.846E+1	3.884E+1
-6.322E-2	1.852E+1	3.899E+1
-6.484E-2	1.848E+1	3.909E+1
-6.809E-2	1.845E+1	3.909E+1
-6.322E-2	1.875E+1	3.876E+1
-6.322E-2	1.842E+1	3.915E+1
-6.322E-2	1.844E+1	3.905E+1
-6.646E-2	1.857E+1	3.906E+1
-6.809E-2	1.855E+1	3.897E+1
-6.160E-2	1.845E+1	3.918E+1
-6.322E-2	1.859E+1	3.881E+1
-6.809E-2	1.865E+1	3.884E+1
-6.646E-2	1.852E+1	3.906E+1
-6.322E-2	1.850E+1	3.917E+1
-6.322E-2	1.863E+1	3.893E+1
-6.646E-2	1.845E+1	3.891E+1
-6.809E-2	1.845E+1	3.893E+1
-6.160E-2	1.847E+1	3.905E+1
-6.322E-2	1.863E+1	3.884E+1
-6.809E-2	1.835E+1	3.884E+1
-6.809E-2	1.861E+1	3.904E+1
-5.998E-2	1.851E+1	3.909E+1
-6.484E-2	1.854E+1	3.898E+1
-6.809E-2	1.857E+1	3.903E+1
-6.809E-2	1.846E+1	3.905E+1
-6.484E-2	1.846E+1	3.917E+1
-6.160E-2	1.843E+1	3.892E+1
-6.809E-2	1.844E+1	3.896E+1
-6.971E-2	1.871E+1	3.896E+1
-6.484E-2	1.845E+1	3.920E+1
-6.160E-2	1.843E+1	3.883E+1
-6.971E-2	1.864E+1	3.926E+1
-6.809E-2	1.854E+1	3.909E+1
-6.322E-2	1.840E+1	3.910E+1
-6.322E-2	1.840E+1	3.887E+1
-6.646E-2	1.836E+1	3.909E+1
-6.646E-2	1.862E+1	3.887E+1
-6.322E-2	1.845E+1	3.900E+1
-6.646E-2	1.869E+1	3.904E+1
-6.809E-2	1.859E+1	3.913E+1
-6.809E-2	1.857E+1	3.916E+1
-6.484E-2	1.847E+1	3.913E+1
-6.484E-2	1.836E+1	3.910E+1
-6.646E-2	1.844E+1	3.893E+1
-6.646E-2	1.845E+1	3.906E+1
-6.484E-2	1.857E+1	3.922E+1
-6.484E-2	1.851E+1	3.888E+1
-6.646E-2	1.855E+1	3.904E+1
-6.809E-2	1.846E+1	3.899E+1
-6.322E-2	1.852E+1	3.908E+1
-6.322E-2	1.842E+1	3.914E+1
-6.809E-2	1.834E+1	3.910E+1
-6.646E-2	1.860E+1	3.919E+1
-6.646E-2	1.838E+1	3.904E+1
-6.322E-2	1.860E+1	3.900E+1
-6.646E-2	1.849E+1	3.911E+1
-6.809E-2	1.863E+1	3.913E+1
-6.160E-2	1.863E+1	3.912E+1
-5.998E-2	1.850E+1	3.893E+1
-6.971E-2	1.851E+1	3.935E+1
-6.646E-2	1.850E+1	3.922E+1
-6.646E-2	1.855E+1	3.927E+1
-6.646E-2	1.839E+1	3.930E+1
-6.809E-2	1.867E+1	3.907E+1
-6.646E-2	1.853E+1	3.917E+1
-5.998E-2	1.846E+1	3.899E+1
-6.322E-2	1.845E+1	3.903E+1
-6.484E-2	1.859E+1	3.931E+1
-6.484E-2	1.848E+1	3.914E+1
-6.484E-2	1.854E+1	3.901E+1
-6.484E-2	1.873E+1	3.899E+1
-6.484E-2	1.864E+1	3.904E+1
-6.322E-2	1.867E+1	3.911E+1
-6.484E-2	1.864E+1	3.919E+1
-6.484E-2	1.853E+1	3.908E+1
-6.484E-2	1.848E+1	3.913E+1
-7.133E-2	1.864E+1	3.920E+1
-6.484E-2	1.851E+1	3.930E+1
-6.322E-2	1.860E+1	3.892E+1
-6.484E-2	1.855E+1	3.913E+1
-6.971E-2	1.858E+1	3.912E+1
-6.484E-2	1.862E+1	3.912E+1
-6.160E-2	1.874E+1	3.912E+1
-6.646E-2	1.841E+1	3.933E+1
-6.809E-2	1.854E+1	3.906E+1
-6.484E-2	1.849E+1	3.911E+1
-6.484E-2	1.859E+1	3.920E+1
-6.484E-2	1.857E+1	3.912E+1
-6.971E-2	1.859E+1	3.903E+1
-6.322E-2	1.848E+1	3.926E+1
-5.998E-2	1.854E+1	3.907E+1
-6.646E-2	1.849E+1	3.908E+1
-6.809E-2	1.852E+1	3.913E+1
-6.322E-2	1.853E+1	3.915E+1
-6.160E-2	1.841E+1	3.902E+1
-6.322E-2	1.837E+1	3.886E+1
-6.809E-2	1.853E+1	3.909E+1
-6.322E-2	1.847E+1	3.906E+1
-6.322E-2	1.849E+1	3.936E+1
-6.809E-2	1.843E+1	3.911E+1
-6.646E-2	1.855E+1	3.907E+1
-6.484E-2	1.863E+1	3.915E+1
-6.484E-2	1.844E+1	3.919E+1
-6.809E-2	1.857E+1	3.902E+1
-6.646E-2	1.850E+1	3.884E+1
-6.646E-2	1.857E+1	3.906E+1
-6.484E-2	1.845E+1	3.905E+1
-6.971E-2	1.852E+1	3.891E+1
-6.484E-2	1.848E+1	3.895E+1
-6.484E-2	1.851E+1	3.912E+1
-6.484E-2	1.855E+1	3.897E+1
-6.322E-2	1.858E+1	3.914E+1
-6.646E-2	1.851E+1	3.954E+1
-6.484E-2	1.850E+1	3.928E+1
-6.484E-2	1.849E+1	3.885E+1
-6.809E-2	1.852E+1	3.914E+1
-6.484E-2	1.831E+1	3.905E+1
-6.484E-2	1.861E+1	3.912E+1
-6.322E-2	1.854E+1	3.921E+1
-6.646E-2	1.847E+1	3.898E+1
-6.809E-2	1.843E+1	3.927E+1
-6.484E-2	1.845E+1	3.907E+1
-6.484E-2	1.843E+1	3.924E+1
-6.646E-2	1.848E+1	3.905E+1
-6.646E-2	1.849E+1	3.913E+1
-6.484E-2	1.850E+1	3.887E+1
-6.322E-2	1.843E+1	3.885E+1
-6.646E-2	1.851E+1	3.922E+1
-6.809E-2	1.827E+1	3.904E+1
-6.322E-2	1.840E+1	3.913E+1
-6.646E-2	1.863E+1	3.923E+1
-6.809E-2	1.849E+1	3.896E+1
-6.809E-2	1.833E+1	3.912E+1
-6.484E-2	1.855E+1	3.927E+1
-6.322E-2	1.854E+1	3.892E+1
-6.809E-2	1.857E+1	3.899E+1
-6.809E-2	1.839E+1	3.903E+1
-6.484E-2	1.843E+1	3.899E+1
-6.322E-2	1.861E+1	3.916E+1
-6.484E-2	1.866E+1	3.900E+1
-6.646E-2	1.836E+1	3.893E+1
-6.646E-2	1.833E+1	3.911E+1
-6.809E-2	1.856E+1	3.903E+1
-6.809E-2	1.857E+1	3.882E+1
-6.809E-2	1.863E+1	3.904E+1
-6.646E-2	1.853E+1	3.926E+1
-6.484E-2	1.842E+1	3.916E+1
-6.484E-2	1.838E+1	3.894E+1
-6.971E-2	1.849E+1	3.901E+1
-6.322E-2	1.849E+1	3.895E+1
-6.484E-2	1.841E+1	3.922E+1
-6.646E-2	1.849E+1	3.892E+1
-6.971E-2	1.846E+1	3.900E+1
-6.322E-2	1.865E+1	3.892E+1
-6.160E-2	1.869E+1	3.907E+1
-6.809E-2	1.864E+1	3.904E+1
-6.646E-2	1.835E+1	3.902E+1
-6.484E-2	1.835E+1	3.889E+1
-6.646E-2	1.851E+1	3.892E+1
-6.646E-2	1.857E+1	3.929E+1
-6.809E-2	1.846E+1	3.915E+1
-6.322E-2	1.853E+1	3.928E+1
-6.160E-2	1.844E+1	3.900E+1
-6.809E-2	1.856E+1	3.918E+1
-6.809E-2	1.841E+1	3.888E+1
-6.646E-2	1.863E+1	3.918E+1
-6.322E-2	1.855E+1	3.910E+1
-6.322E-2	1.852E+1	3.903E+1
-6.971E-2	1.857E+1	3.906E+1
-6.484E-2	1.864E+1	3.919E+1
-6.322E-2	1.847E+1	3.898E+1
-7.133E-2	1.854E+1	3.905E+1
-6.809E-2	1.855E+1	3.909E+1
-6.160E-2	1.848E+1	3.903E+1
-6.484E-2	1.839E+1	3.904E+1
-6.484E-2	1.849E+1	3.917E+1
-6.971E-2	1.857E+1	3.908E+1
-6.646E-2	1.847E+1	3.908E+1
-5.998E-2	1.860E+1	3.901E+1
-6.646E-2	1.847E+1	3.912E+1
-6.971E-2	1.861E+1	3.922E+1
-6.322E-2	1.854E+1	3.917E+1
-6.646E-2	1.846E+1	3.905E+1
-6.646E-2	1.848E+1	3.915E+1
-6.971E-2	1.826E+1	3.898E+1
-6.160E-2	1.847E+1	3.902E+1
-6.484E-2	1.844E+1	3.910E+1
-6.646E-2	1.842E+1	3.927E+1
-6.971E-2	1.855E+1	3.905E+1
-6.646E-2	1.857E+1	3.896E+1
-5.998E-2	1.861E+1	3.902E+1
-6.646E-2	1.849E+1	3.921E+1
-6.971E-2	1.844E+1	3.923E+1
-6.484E-2	1.861E+1	3.902E+1
-6.484E-2	1.865E+1	3.911E+1
-6.484E-2	1.848E+1	3.920E+1
-6.971E-2	1.839E+1	3.913E+1
-6.322E-2	1.844E+1	3.942E+1
-6.160E-2	1.845E+1	3.917E+1
-6.484E-2	1.842E+1	3.895E+1
-7.133E-2	1.848E+1	3.891E+1
-6.484E-2	1.852E+1	3.913E+1
-6.646E-2	1.847E+1	3.901E+1
-6.646E-2	1.845E+1	3.909E+1
-6.809E-2	1.843E+1	3.894E+1
-6.484E-2	1.861E+1	3.916E+1
-6.484E-2	1.849E+1	3.911E+1
-6.484E-2	1.840E+1	3.916E+1
-6.971E-2	1.860E+1	3.896E+1
-6.160E-2	1.848E+1	3.932E+1
-6.160E-2	1.843E+1	3.913E+1
-6.646E-2	1.852E+1	3.897E+1
-6.809E-2	1.848E+1	3.921E+1
-6.484E-2	1.860E+1	3.903E+1
-6.484E-2	1.839E+1	3.892E+1
-6.646E-2	1.842E+1	3.904E+1
-6.971E-2	1.854E+1	3.903E+1
-6.322E-2	1.851E+1	3.918E+1
-6.646E-2	1.857E+1	3.889E+1
-6.322E-2	1.851E+1	3.906E+1
-6.809E-2	1.850E+1	3.917E+1
-6.484E-2	1.845E+1	3.885E+1
-6.646E-2	1.854E+1	3.870E+1
-6.809E-2	1.843E+1	3.929E+1
-6.646E-2	1.854E+1	3.926E+1
-6.322E-2	1.848E+1	3.903E+1
-6.484E-2	1.850E+1	3.892E+1
-6.484E-2	1.860E+1	3.892E+1
-6.971E-2	1.853E+1	3.931E+1
-6.322E-2	1.849E+1	3.903E+1
-6.484E-2	1.850E+1	3.907E+1
-6.484E-2	1.848E+1	3.908E+1
-7.133E-2	1.868E+1	3.930E+1
-6.809E-2	1.843E+1	3.916E+1
-6.484E-2	1.835E+1	3.920E+1
-6.809E-2	1.839E+1	3.903E+1
-6.971E-2	1.850E+1	3.923E+1
-6.322E-2	1.852E+1	3.885E+1
-6.484E-2	1.864E+1	3.892E+1
-6.646E-2	1.862E+1	3.912E+1
-6.971E-2	1.821E+1	3.904E+1
-6.484E-2	1.842E+1	3.920E+1
-6.484E-2	1.863E+1	3.912E+1
-6.646E-2	1.837E+1	3.906E+1
-6.971E-2	1.831E+1	3.900E+1
-6.646E-2	1.855E+1	3.921E+1
-6.646E-2	1.837E+1	3.922E+1
-6.809E-2	1.845E+1	3.914E+1
-6.809E-2	1.856E+1	3.931E+1
-6.971E-2	1.839E+1	3.914E+1
-6.646E-2	1.853E+1	3.915E+1
-6.646E-2	1.860E+1	3.923E+1
-6.971E-2	1.862E+1	3.905E+1
-6.484E-2	1.859E+1	3.892E+1
-6.322E-2	1.858E+1	3.903E+1
-6.809E-2	1.852E+1	3.898E+1
-6.809E-2	1.845E+1	3.896E+1
-6.809E-2	1.837E+1	3.895E+1
-6.484E-2	1.849E+1	3.911E+1
-6.484E-2	1.855E+1	3.890E+1
-6.809E-2	1.857E+1	3.886E+1
-6.646E-2	1.847E+1	3.943E+1
-6.322E-2	1.846E+1	3.892E+1
-6.809E-2	1.850E+1	3.907E+1
-6.809E-2	1.841E+1	3.910E+1
-6.484E-2	1.835E+1	3.910E+1
-6.322E-2	1.854E+1	3.905E+1
-6.646E-2	1.855E+1	3.896E+1
-7.133E-2	1.862E+1	3.918E+1
-6.646E-2	1.849E+1	3.893E+1
-6.809E-2	1.843E+1	3.908E+1
-6.809E-2	1.869E+1	3.904E+1
-6.809E-2	1.843E+1	3.918E+1
-6.322E-2	1.847E+1	3.874E+1
-6.484E-2	1.861E+1	3.930E+1
-6.971E-2	1.857E+1	3.896E+1
-6.809E-2	1.842E+1	3.909E+1
-6.646E-2	1.844E+1	3.895E+1
-6.646E-2	1.854E+1	3.906E+1
-6.322E-2	1.857E+1	3.889E+1
-6.971E-2	1.854E+1	3.904E+1
-6.646E-2	1.845E+1	3.916E+1
-6.484E-2	1.857E+1	3.902E+1
-6.484E-2	1.848E+1	3.917E+1
-7.133E-2	1.869E+1	3.903E+1
-6.484E-2	1.851E+1	3.882E+1
-6.160E-2	1.855E+1	3.904E+1
-6.646E-2	1.865E+1	3.913E+1
-6.646E-2	1.856E+1	3.895E+1
-6.484E-2	1.847E+1	3.886E+1
-6.322E-2	1.852E+1	3.907E+1
-6.809E-2	1.850E+1	3.914E+1
-6.809E-2	1.853E+1	3.904E+1
-6.484E-2	1.850E+1	3.878E+1
-6.322E-2	1.854E+1	3.902E+1
-6.322E-2	1.852E+1	3.908E+1
-6.646E-2	1.847E+1	3.902E+1
-6.646E-2	1.857E+1	3.898E+1
-6.484E-2	1.863E+1	3.911E+1
-6.484E-2	1.845E+1	3.924E+1
-6.971E-2	1.842E+1	3.908E+1
-6.484E-2	1.846E+1	3.891E+1
-6.484E-2	1.875E+1	3.917E+1
-6.646E-2	1.849E+1	3.924E+1
-6.971E-2	1.853E+1	3.908E+1
-6.646E-2	1.844E+1	3.909E+1
-6.484E-2	1.855E+1	3.912E+1
-6.484E-2	1.842E+1	3.890E+1
-6.809E-2	1.859E+1	3.897E+1
-6.646E-2	1.851E+1	3.892E+1
-6.646E-2	1.852E+1	3.909E+1
-6.646E-2	1.857E+1	3.895E+1
-6.809E-2	1.841E+1	3.913E+1
-6.484E-2	1.846E+1	3.888E+1
-5.998E-2	1.840E+1	3.890E+1
-6.809E-2	1.857E+1	3.919E+1
-6.646E-2	1.858E+1	3.901E+1
-6.809E-2	1.831E+1	3.890E+1
-5.998E-2	1.852E+1	3.900E+1
-6.809E-2	1.858E+1	3.925E+1
-6.971E-2	1.837E+1	3.914E+1
-6.484E-2	1.860E+1	3.922E+1
-6.484E-2	1.857E+1	3.914E+1
-6.484E-2	1.846E+1	3.910E+1
-6.646E-2	1.841E+1	3.909E+1
-6.484E-2	1.853E+1	3.910E+1
-6.484E-2	1.855E+1	3.902E+1
-6.484E-2	1.860E+1	3.926E+1
-6.971E-2	1.845E+1	3.907E+1
-6.646E-2	1.860E+1	3.903E+1
-6.322E-2	1.841E+1	3.901E+1
-6.646E-2	1.852E+1	3.910E+1
-6.646E-2	1.862E+1	3.877E+1
-6.322E-2	1.837E+1	3.923E+1
-6.484E-2	1.855E+1	3.885E+1
-6.646E-2	1.860E+1	3.914E+1
-7.133E-2	1.864E+1	3.895E+1
-6.646E-2	1.868E+1	3.915E+1
-6.322E-2	1.868E+1	3.906E+1
-6.484E-2	1.825E+1	3.909E+1
-6.646E-2	1.848E+1	3.914E+1
-6.809E-2	1.838E+1	3.915E+1
-6.646E-2	1.851E+1	3.901E+1
-6.809E-2	1.846E+1	3.893E+1
-6.484E-2	1.842E+1	3.876E+1
-6.646E-2	1.855E+1	3.914E+1
-6.646E-2	1.861E+1	3.910E+1
-6.484E-2	1.855E+1	3.938E+1
-6.646E-2	1.868E+1	3.905E+1
-6.646E-2	1.843E+1	3.923E+1
-6.322E-2	1.825E+1	3.927E+1
-6.484E-2	1.856E+1	3.927E+1
-6.971E-2	1.854E+1	3.897E+1
-6.646E-2	1.847E+1	3.919E+1
-6.322E-2	1.855E+1	3.916E+1
-6.809E-2	1.847E+1	3.916E+1
-6.809E-2	1.860E+1	3.895E+1
-6.484E-2	1.857E+1	3.919E+1
-6.484E-2	1.855E+1	3.896E+1
-6.646E-2	1.860E+1	3.889E+1
-6.971E-2	1.838E+1	3.911E+1
-6.484E-2	1.853E+1	3.908E+1
-6.322E-2	1.851E+1	3.914E+1
-6.971E-2	1.852E+1	3.906E+1
-6.971E-2	1.854E+1	3.893E+1
-6.646E-2	1.840E+1	3.914E+1
-6.484E-2	1.850E+1	3.906E+1
-6.484E-2	1.839E+1	3.920E+1
-6.971E-2	1.850E+1	3.915E+1
-6.484E-2	1.870E+1	3.901E+1
-6.809E-2	1.845E+1	3.889E+1
-6.484E-2	1.851E+1	3.920E+1
-6.809E-2	1.854E+1	3.875E+1
-6.809E-2	1.859E+1	3.908E+1
-6.484E-2	1.845E+1	3.881E+1
-6.646E-2	1.839E+1	3.912E+1
-7.133E-2	1.855E+1	3.897E+1
-6.646E-2	1.841E+1	3.896E+1
-6.322E-2	1.853E+1	3.904E+1
-6.809E-2	1.851E+1	3.903E+1
-6.971E-2	1.837E+1	3.905E+1
-6.484E-2	1.830E+1	3.905E+1
-6.484E-2	1.835E+1	3.904E+1
-6.646E-2	1.834E+1	3.924E+1
-6.971E-2	1.833E+1	3.904E+1
-6.809E-2	1.841E+1	3.916E+1
-6.322E-2	1.841E+1	3.889E+1
-6.971E-2	1.847E+1	3.909E+1
-6.809E-2	1.844E+1	3.915E+1
-6.646E-2	1.851E+1	3.890E+1
-6.322E-2	1.856E+1	3.911E+1
-6.484E-2	1.854E+1	3.904E+1
-6.971E-2	1.863E+1	3.888E+1
-6.646E-2	1.850E+1	3.904E+1
-6.322E-2	1.837E+1	3.910E+1
-6.809E-2	1.845E+1	3.914E+1
-6.646E-2	1.860E+1	3.943E+1
-6.809E-2	1.855E+1	3.897E+1
-6.484E-2	1.869E+1	3.915E+1
-6.484E-2	1.844E+1	3.901E+1
-6.971E-2	1.866E+1	3.897E+1
-6.646E-2	1.858E+1	3.921E+1
-6.322E-2	1.860E+1	3.898E+1
-6.646E-2	1.848E+1	3.902E+1
-6.971E-2	1.856E+1	3.899E+1
-6.646E-2	1.861E+1	3.900E+1
-6.484E-2	1.852E+1	3.900E+1
-6.484E-2	1.845E+1	3.914E+1
-7.133E-2	1.855E+1	3.891E+1
-6.484E-2	1.844E+1	3.901E+1
-6.484E-2	1.841E+1	3.903E+1
-6.646E-2	1.854E+1	3.911E+1
-6.971E-2	1.846E+1	3.911E+1
-6.322E-2	1.841E+1	3.908E+1
-6.484E-2	1.853E+1	3.910E+1
-6.646E-2	1.838E+1	3.900E+1
-6.971E-2	1.853E+1	3.901E+1
-6.646E-2	1.867E+1	3.876E+1
-6.484E-2	1.857E+1	3.902E+1
-6.809E-2	1.862E+1	3.903E+1
-6.971E-2	1.858E+1	3.902E+1
-6.809E-2	1.845E+1	3.891E+1
-6.322E-2	1.839E+1	3.918E+1
-6.646E-2	1.849E+1	3.917E+1
-6.971E-2	1.847E+1	3.861E+1
-6.809E-2	1.849E+1	3.905E+1
-6.646E-2	1.860E+1	3.926E+1
-6.971E-2	1.847E+1	3.905E+1
-6.809E-2	1.855E+1	3.897E+1
-6.646E-2	1.844E+1	3.896E+1
-6.322E-2	1.852E+1	3.903E+1
-6.809E-2	1.841E+1	3.897E+1
-6.809E-2	1.845E+1	3.945E+1
-6.646E-2	1.852E+1	3.920E+1
-6.646E-2	1.838E+1	3.914E+1
-6.646E-2	1.851E+1	3.905E+1
-6.646E-2	1.868E+1	3.925E+1
-6.646E-2	1.836E+1	3.907E+1
-6.809E-2	1.850E+1	3.921E+1
-6.484E-2	1.837E+1	3.902E+1
-6.809E-2	1.857E+1	3.894E+1
-6.646E-2	1.835E+1	3.918E+1
-6.484E-2	1.837E+1	3.876E+1
-6.322E-2	1.848E+1	3.909E+1
-6.809E-2	1.855E+1	3.907E+1
-6.809E-2	1.853E+1	3.900E+1
-6.484E-2	1.853E+1	3.911E+1
-6.646E-2	1.855E+1	3.918E+1
-6.971E-2	1.850E+1	3.914E+1
-6.646E-2	1.842E+1	3.910E+1
-6.484E-2	1.853E+1	3.926E+1
-6.646E-2	1.855E+1	3.913E+1
-6.971E-2	1.860E+1	3.903E+1
-6.809E-2	1.866E+1	3.875E+1
-6.322E-2	1.843E+1	3.926E+1
-6.809E-2	1.841E+1	3.912E+1
-6.809E-2	1.847E+1	3.903E+1
-6.484E-2	1.860E+1	3.898E+1
-6.322E-2	1.857E+1	3.903E+1
-6.809E-2	1.838E+1	3.915E+1
-6.971E-2	1.855E+1	3.908E+1
-6.809E-2	1.858E+1	3.915E+1
-6.322E-2	1.862E+1	3.918E+1
-6.322E-2	1.856E+1	3.926E+1
-6.971E-2	1.852E+1	3.912E+1
-6.809E-2	1.824E+1	3.899E+1
-6.160E-2	1.867E+1	3.910E+1
-6.484E-2	1.840E+1	3.905E+1
-6.646E-2	1.847E+1	3.885E+1
-6.809E-2	1.843E+1	3.895E+1
-6.646E-2	1.841E+1	3.916E+1
-6.646E-2	1.852E+1	3.916E+1
-6.971E-2	1.849E+1	3.910E+1
-6.484E-2	1.848E+1	3.910E+1
-6.484E-2	1.844E+1	3.903E+1
-6.322E-2	1.854E+1	3.926E+1
-7.133E-2	1.848E+1	3.905E+1
-6.809E-2	1.847E+1	3.916E+1
-6.322E-2	1.854E+1	3.906E+1
-6.809E-2	1.861E+1	3.885E+1
-6.971E-2	1.841E+1	3.897E+1
-6.809E-2	1.855E+1	3.923E+1
-6.484E-2	1.848E+1	3.916E+1
-6.484E-2	1.870E+1	3.925E+1
-6.971E-2	1.852E+1	3.902E+1
-6.484E-2	1.844E+1	3.922E+1
-6.646E-2	1.864E+1	3.910E+1
-6.484E-2	1.842E+1	3.901E+1
-6.646E-2	1.868E+1	3.876E+1
-6.484E-2	1.852E+1	3.909E+1
-6.322E-2	1.863E+1	3.921E+1
-6.484E-2	1.863E+1	3.922E+1
-6.971E-2	1.840E+1	3.889E+1
-6.809E-2	1.858E+1	3.902E+1
-6.484E-2	1.853E+1	3.909E+1
-6.484E-2	1.863E+1	3.898E+1
-6.809E-2	1.874E+1	3.914E+1
-6.484E-2	1.837E+1	3.902E+1
-6.484E-2	1.855E+1	3.902E+1
-6.484E-2	1.846E+1	3.911E+1
-6.809E-2	1.859E+1	3.908E+1
-6.484E-2	1.863E+1	3.914E+1
-6.484E-2	1.835E+1	3.896E+1
-6.646E-2	1.851E+1	3.907E+1
-6.809E-2	1.850E+1	3.903E+1
-6.646E-2	1.843E+1	3.918E+1
-6.484E-2	1.860E+1	3.926E+1
-6.646E-2	1.826E+1	3.910E+1
-6.809E-2	1.857E+1	3.887E+1
-6.646E-2	1.857E+1	3.931E+1
-6.322E-2	1.854E+1	3.902E+1
-6.646E-2	1.845E+1	3.904E+1
-6.971E-2	1.853E+1	3.922E+1
-6.646E-2	1.848E+1	3.910E+1
-6.322E-2	1.850E+1	3.891E+1
-6.646E-2	1.845E+1	3.914E+1
-6.809E-2	1.850E+1	3.874E+1
-6.809E-2	1.861E+1	3.885E+1
-6.484E-2	1.872E+1	3.918E+1
-6.484E-2	1.868E+1	3.914E+1
-6.646E-2	1.854E+1	3.899E+1
-6.809E-2	1.834E+1	3.916E+1
-6.484E-2	1.847E+1	3.898E+1
-6.484E-2	1.847E+1	3.912E+1
-7.133E-2	1.845E+1	3.909E+1
-6.646E-2	1.848E+1	3.916E+1
-6.484E-2	1.853E+1	3.897E+1
-6.646E-2	1.854E+1	3.928E+1
-7.133E-2	1.852E+1	3.916E+1
-6.646E-2	1.841E+1	3.914E+1
-6.484E-2	1.862E+1	3.919E+1
-6.484E-2	1.853E+1	3.895E+1
-6.809E-2	1.854E+1	3.897E+1
-6.484E-2	1.850E+1	3.927E+1
-6.484E-2	1.846E+1	3.895E+1
-6.809E-2	1.873E+1	3.922E+1
-6.971E-2	1.847E+1	3.916E+1
-6.809E-2	1.852E+1	3.892E+1
-6.484E-2	1.844E+1	3.917E+1
-6.809E-2	1.854E+1	3.893E+1
-6.646E-2	1.850E+1	3.913E+1
-6.322E-2	1.848E+1	3.912E+1
-6.160E-2	1.838E+1	3.895E+1
-6.646E-2	1.836E+1	3.901E+1
-6.971E-2	1.843E+1	3.918E+1
-6.322E-2	1.839E+1	3.898E+1
-6.322E-2	1.849E+1	3.925E+1
-6.484E-2	1.852E+1	3.895E+1
-6.809E-2	1.864E+1	3.919E+1
-6.646E-2	1.853E+1	3.901E+1
-6.322E-2	1.852E+1	3.912E+1
-6.646E-2	1.851E+1	3.897E+1
-6.809E-2	1.865E+1	3.925E+1
-6.809E-2	1.841E+1	3.905E+1
-6.646E-2	1.858E+1	3.929E+1
-6.484E-2	1.859E+1	3.919E+1
-6.809E-2	1.850E+1	3.912E+1
-6.809E-2	1.857E+1	3.885E+1
-6.484E-2	1.843E+1	3.917E+1
-6.484E-2	1.845E+1	3.910E+1
-6.809E-2	1.846E+1	3.922E+1
-6.646E-2	1.849E+1	3.912E+1
-6.646E-2	1.866E+1	3.931E+1
-6.322E-2	1.842E+1	3.903E+1
-6.971E-2	1.852E+1	3.925E+1
-6.646E-2	1.857E+1	3.913E+1
-6.646E-2	1.849E+1	3.897E+1
-6.484E-2	1.847E+1	3.904E+1
-6.971E-2	1.828E+1	3.893E+1
-6.646E-2	1.849E+1	3.906E+1
-6.322E-2	1.846E+1	3.907E+1
-6.646E-2	1.855E+1	3.913E+1
-6.971E-2	1.852E+1	3.899E+1
-6.809E-2	1.862E+1	3.892E+1
-6.484E-2	1.850E+1	3.904E+1
-6.646E-2	1.850E+1	3.919E+1
-6.971E-2	1.863E+1	3.902E+1
-6.809E-2	1.854E+1	3.921E+1
-6.484E-2	1.862E+1	3.898E+1
-6.646E-2	1.863E+1	3.894E+1
-6.646E-2	1.841E+1	3.887E+1
-6.646E-2	1.856E+1	3.892E+1
-6.322E-2	1.856E+1	3.906E+1
-6.484E-2	1.854E+1	3.909E+1
-6.809E-2	1.852E+1	3.906E+1
-6.646E-2	1.855E+1	3.920E+1
-6.484E-2	1.849E+1	3.908E+1
-6.322E-2	1.864E+1	3.900E+1
-6.809E-2	1.840E+1	3.901E+1
-6.971E-2	1.843E+1	3.890E+1
-6.646E-2	1.855E+1	3.899E+1
-6.646E-2	1.856E+1	3.894E+1
-6.971E-2	1.837E+1	3.922E+1
-6.646E-2	1.865E+1	3.880E+1
-6.484E-2	1.848E+1	3.923E+1
-6.646E-2	1.856E+1	3.919E+1
-6.809E-2	1.851E+1	3.922E+1
-6.809E-2	1.839E+1	3.900E+1
-6.322E-2	1.845E+1	3.899E+1
-6.809E-2	1.853E+1	3.914E+1
-6.809E-2	1.828E+1	3.927E+1
-6.646E-2	1.867E+1	3.894E+1
-6.646E-2	1.844E+1	3.934E+1
-6.646E-2	1.831E+1	3.907E+1
-6.809E-2	1.839E+1	3.909E+1
-6.646E-2	1.839E+1	3.921E+1
-6.646E-2	1.843E+1	3.917E+1
-6.646E-2	1.839E+1	3.896E+1
-6.971E-2	1.848E+1	3.896E+1
-6.646E-2	1.840E+1	3.907E+1
-6.322E-2	1.854E+1	3.904E+1
-6.646E-2	1.841E+1	3.911E+1
-6.809E-2	1.837E+1	3.896E+1
-6.646E-2	1.859E+1	3.893E+1
-6.484E-2	1.841E+1	3.921E+1
-6.646E-2	1.857E+1	3.902E+1
-6.971E-2	1.853E+1	3.916E+1
-6.646E-2	1.857E+1	3.917E+1
-6.484E-2	1.852E+1	3.892E+1
-6.646E-2	1.843E+1	3.916E+1
-6.809E-2	1.846E+1	3.895E+1
-6.809E-2	1.854E+1	3.923E+1
-6.322E-2	1.854E+1	3.916E+1
-6.646E-2	1.852E+1	3.898E+1
-6.809E-2	1.836E+1	3.890E+1
-6.646E-2	1.850E+1	3.900E+1
-6.484E-2	1.856E+1	3.913E+1
-6.646E-2	1.836E+1	3.902E+1
-6.809E-2	1.852E+1	3.895E+1
-6.646E-2	1.840E+1	3.894E+1
-6.646E-2	1.853E+1	3.871E+1
-6.646E-2	1.845E+1	3.898E+1
-7.133E-2	1.839E+1	3.920E+1
-6.809E-2	1.842E+1	3.894E+1
-6.484E-2	1.848E+1	3.907E+1
-6.646E-2	1.847E+1	3.887E+1
-6.971E-2	1.848E+1	3.912E+1
-6.484E-2	1.858E+1	3.906E+1
-6.484E-2	1.850E+1	3.914E+1
-6.809E-2	1.855E+1	3.892E+1
-6.971E-2	1.854E+1	3.916E+1
-6.809E-2	1.864E+1	3.925E+1
-6.646E-2	1.859E+1	3.898E+1
-6.646E-2	1.857E+1	3.892E+1
-6.971E-2	1.862E+1	3.896E+1
-6.809E-2	1.846E+1	3.887E+1
-6.322E-2	1.848E+1	3.921E+1
-6.646E-2	1.848E+1	3.903E+1
-7.133E-2	1.847E+1	3.884E+1
[truncated: 39,965 more rows]
