# Supplementary material for: Improved ANAP incorporation and VCF analysis reveal details of P2X7 current facilitation and a limited conformational interplay between ATP binding and the intracellular ballast domain
Source: eLife. 2023 Jan 4;12:e82479. doi: 10.7554/eLife.82479 (PMC9859053; doi:10.7554/eLife.82479)
Supplement: Figure 6—figure supplement 3—source data 2. [file elife-82479-fig6-figsupp3-data2.zip › Figure-6_figure-supplement-3_source-data-2/e05/32.csv]

-4.411E-1	1.819E+1	3.695E+1
-4.428E-1	1.808E+1	3.725E+1
-4.476E-1	1.808E+1	3.721E+1
-4.444E-1	1.804E+1	3.714E+1
-4.460E-1	1.815E+1	3.719E+1
-4.444E-1	1.825E+1	3.719E+1
-4.476E-1	1.819E+1	3.725E+1
-4.444E-1	1.813E+1	3.729E+1
-4.444E-1	1.811E+1	3.709E+1
-4.444E-1	1.803E+1	3.730E+1
-4.476E-1	1.821E+1	3.708E+1
-4.444E-1	1.811E+1	3.708E+1
-4.428E-1	1.816E+1	3.713E+1
-4.444E-1	1.815E+1	3.717E+1
-4.460E-1	1.808E+1	3.696E+1
-4.428E-1	1.796E+1	3.708E+1
-4.460E-1	1.819E+1	3.735E+1
-4.444E-1	1.816E+1	3.726E+1
-4.476E-1	1.812E+1	3.727E+1
-4.444E-1	1.809E+1	3.715E+1
-4.411E-1	1.805E+1	3.718E+1
-4.460E-1	1.807E+1	3.712E+1
-4.476E-1	1.796E+1	3.701E+1
-4.460E-1	1.808E+1	3.696E+1
-4.444E-1	1.820E+1	3.693E+1
-4.428E-1	1.815E+1	3.702E+1
-4.476E-1	1.791E+1	3.720E+1
-4.444E-1	1.795E+1	3.712E+1
-4.428E-1	1.812E+1	3.692E+1
-4.460E-1	1.809E+1	3.735E+1
-4.460E-1	1.808E+1	3.740E+1
-4.476E-1	1.818E+1	3.718E+1
-4.411E-1	1.804E+1	3.695E+1
-4.411E-1	1.811E+1	3.724E+1
-4.460E-1	1.805E+1	3.708E+1
-4.460E-1	1.801E+1	3.720E+1
-4.428E-1	1.818E+1	3.735E+1
-4.460E-1	1.818E+1	3.724E+1
-4.476E-1	1.807E+1	3.723E+1
-4.444E-1	1.813E+1	3.723E+1
-4.428E-1	1.812E+1	3.716E+1
-4.428E-1	1.794E+1	3.714E+1
-4.460E-1	1.804E+1	3.712E+1
-4.460E-1	1.804E+1	3.720E+1
-4.444E-1	1.828E+1	3.724E+1
-4.428E-1	1.802E+1	3.721E+1
-4.476E-1	1.804E+1	3.721E+1
-4.428E-1	1.817E+1	3.717E+1
-4.411E-1	1.832E+1	3.739E+1
-4.444E-1	1.801E+1	3.719E+1
-4.492E-1	1.800E+1	3.708E+1
-4.460E-1	1.798E+1	3.713E+1
-4.411E-1	1.810E+1	3.720E+1
-4.428E-1	1.799E+1	3.709E+1
-4.476E-1	1.808E+1	3.699E+1
-4.460E-1	1.815E+1	3.736E+1
-4.444E-1	1.810E+1	3.704E+1
-4.460E-1	1.811E+1	3.719E+1
-4.444E-1	1.811E+1	3.741E+1
-4.476E-1	1.820E+1	3.721E+1
-4.444E-1	1.813E+1	3.710E+1
-4.428E-1	1.816E+1	3.707E+1
-4.460E-1	1.795E+1	3.726E+1
-4.476E-1	1.804E+1	3.698E+1
-4.428E-1	1.807E+1	3.699E+1
-4.444E-1	1.810E+1	3.723E+1
-4.476E-1	1.821E+1	3.718E+1
-4.444E-1	1.812E+1	3.733E+1
-4.428E-1	1.820E+1	3.708E+1
-4.476E-1	1.819E+1	3.713E+1
-4.460E-1	1.807E+1	3.697E+1
-4.476E-1	1.808E+1	3.720E+1
-4.428E-1	1.821E+1	3.726E+1
-4.428E-1	1.808E+1	3.711E+1
-4.476E-1	1.821E+1	3.715E+1
-4.476E-1	1.809E+1	3.705E+1
-4.428E-1	1.793E+1	3.732E+1
-4.444E-1	1.794E+1	3.711E+1
-4.444E-1	1.804E+1	3.728E+1
-4.444E-1	1.801E+1	3.712E+1
-4.411E-1	1.823E+1	3.714E+1
-4.411E-1	1.796E+1	3.691E+1
-4.460E-1	1.814E+1	3.715E+1
-4.444E-1	1.806E+1	3.718E+1
-4.411E-1	1.815E+1	3.704E+1
-4.460E-1	1.809E+1	3.708E+1
-4.460E-1	1.809E+1	3.700E+1
-4.428E-1	1.785E+1	3.721E+1
-4.411E-1	1.812E+1	3.727E+1
-4.460E-1	1.808E+1	3.720E+1
-4.476E-1	1.809E+1	3.730E+1
-4.444E-1	1.806E+1	3.707E+1
-4.428E-1	1.819E+1	3.701E+1
-4.428E-1	1.808E+1	3.721E+1
-4.460E-1	1.810E+1	3.716E+1
-4.476E-1	1.799E+1	3.716E+1
-4.428E-1	1.812E+1	3.703E+1
-4.428E-1	1.804E+1	3.721E+1
-4.460E-1	1.826E+1	3.719E+1
-4.460E-1	1.804E+1	3.707E+1
-4.395E-1	1.814E+1	3.710E+1
-4.444E-1	1.805E+1	3.718E+1
-4.444E-1	1.807E+1	3.720E+1
-4.444E-1	1.821E+1	3.719E+1
-4.428E-1	1.811E+1	3.698E+1
-4.444E-1	1.805E+1	3.705E+1
-4.460E-1	1.799E+1	3.713E+1
-4.444E-1	1.817E+1	3.713E+1
-4.428E-1	1.793E+1	3.706E+1
-4.460E-1	1.817E+1	3.728E+1
-4.460E-1	1.825E+1	3.718E+1
-4.460E-1	1.804E+1	3.720E+1
-4.428E-1	1.796E+1	3.713E+1
-4.411E-1	1.814E+1	3.695E+1
-4.476E-1	1.802E+1	3.716E+1
-4.476E-1	1.800E+1	3.681E+1
-4.444E-1	1.795E+1	3.714E+1
-4.411E-1	1.800E+1	3.696E+1
-4.460E-1	1.804E+1	3.712E+1
-4.460E-1	1.824E+1	3.686E+1
-4.428E-1	1.806E+1	3.706E+1
-4.460E-1	1.805E+1	3.702E+1
-4.492E-1	1.797E+1	3.703E+1
-4.460E-1	1.800E+1	3.718E+1
-4.411E-1	1.811E+1	3.695E+1
-4.444E-1	1.818E+1	3.699E+1
-4.492E-1	1.792E+1	3.706E+1
-4.460E-1	1.800E+1	3.726E+1
-4.395E-1	1.814E+1	3.707E+1
-4.460E-1	1.824E+1	3.720E+1
-4.460E-1	1.812E+1	3.727E+1
-4.444E-1	1.804E+1	3.698E+1
-4.428E-1	1.804E+1	3.720E+1
-4.428E-1	1.802E+1	3.717E+1
-4.476E-1	1.804E+1	3.698E+1
-4.460E-1	1.811E+1	3.721E+1
-4.428E-1	1.797E+1	3.701E+1
-4.444E-1	1.803E+1	3.701E+1
-4.460E-1	1.811E+1	3.721E+1
-4.428E-1	1.824E+1	3.718E+1
-4.428E-1	1.812E+1	3.711E+1
-4.428E-1	1.801E+1	3.717E+1
-4.460E-1	1.808E+1	3.717E+1
-4.476E-1	1.804E+1	3.708E+1
-4.428E-1	1.807E+1	3.717E+1
-4.428E-1	1.815E+1	3.710E+1
-4.476E-1	1.823E+1	3.716E+1
-4.444E-1	1.816E+1	3.693E+1
-4.444E-1	1.818E+1	3.704E+1
-4.444E-1	1.790E+1	3.729E+1
-4.476E-1	1.808E+1	3.704E+1
-4.460E-1	1.800E+1	3.728E+1
-4.411E-1	1.801E+1	3.692E+1
-4.428E-1	1.785E+1	3.717E+1
-4.460E-1	1.798E+1	3.702E+1
-4.428E-1	1.798E+1	3.696E+1
-4.444E-1	1.810E+1	3.733E+1
-4.444E-1	1.814E+1	3.726E+1
-4.476E-1	1.803E+1	3.698E+1
-4.444E-1	1.782E+1	3.709E+1
-4.444E-1	1.812E+1	3.705E+1
-4.428E-1	1.807E+1	3.697E+1
-4.476E-1	1.805E+1	3.712E+1
-4.460E-1	1.803E+1	3.713E+1
-4.444E-1	1.789E+1	3.696E+1
-4.444E-1	1.812E+1	3.700E+1
-4.460E-1	1.785E+1	3.700E+1
-4.460E-1	1.820E+1	3.717E+1
-4.444E-1	1.813E+1	3.713E+1
-4.444E-1	1.816E+1	3.689E+1
-4.476E-1	1.804E+1	3.715E+1
-4.460E-1	1.817E+1	3.708E+1
-4.411E-1	1.802E+1	3.706E+1
-4.428E-1	1.781E+1	3.696E+1
-4.460E-1	1.805E+1	3.704E+1
-4.460E-1	1.817E+1	3.717E+1
-4.444E-1	1.805E+1	3.715E+1
-4.460E-1	1.801E+1	3.708E+1
-4.476E-1	1.808E+1	3.686E+1
-4.476E-1	1.813E+1	3.708E+1
-4.411E-1	1.795E+1	3.687E+1
-4.428E-1	1.805E+1	3.710E+1
-4.492E-1	1.800E+1	3.700E+1
-4.444E-1	1.807E+1	3.681E+1
-4.411E-1	1.803E+1	3.699E+1
-4.444E-1	1.809E+1	3.689E+1
-4.428E-1	1.797E+1	3.708E+1
-4.428E-1	1.805E+1	3.686E+1
-4.395E-1	1.801E+1	3.689E+1
-4.428E-1	1.817E+1	3.709E+1
-4.476E-1	1.795E+1	3.720E+1
-4.460E-1	1.821E+1	3.703E+1
-4.428E-1	1.810E+1	3.731E+1
-4.428E-1	1.794E+1	3.706E+1
-4.476E-1	1.813E+1	3.709E+1
-4.476E-1	1.793E+1	3.701E+1
-4.428E-1	1.792E+1	3.705E+1
-4.428E-1	1.806E+1	3.705E+1
-4.509E-1	1.811E+1	3.714E+1
-4.460E-1	1.826E+1	3.702E+1
-4.411E-1	1.807E+1	3.692E+1
-4.428E-1	1.804E+1	3.700E+1
-4.492E-1	1.819E+1	3.716E+1
-4.492E-1	1.807E+1	3.709E+1
-4.411E-1	1.799E+1	3.718E+1
-4.460E-1	1.796E+1	3.709E+1
-4.492E-1	1.803E+1	3.736E+1
-4.492E-1	1.808E+1	3.701E+1
-4.428E-1	1.803E+1	3.689E+1
-4.444E-1	1.803E+1	3.688E+1
-4.460E-1	1.805E+1	3.721E+1
-4.444E-1	1.805E+1	3.705E+1
-4.428E-1	1.809E+1	3.696E+1
-4.460E-1	1.803E+1	3.684E+1
-4.460E-1	1.813E+1	3.706E+1
-4.460E-1	1.799E+1	3.716E+1
-4.428E-1	1.782E+1	3.700E+1
-4.460E-1	1.790E+1	3.707E+1
-4.492E-1	1.807E+1	3.707E+1
-4.460E-1	1.809E+1	3.708E+1
-4.444E-1	1.802E+1	3.718E+1
-4.428E-1	1.813E+1	3.713E+1
-4.460E-1	1.800E+1	3.708E+1
-4.460E-1	1.825E+1	3.687E+1
-4.444E-1	1.818E+1	3.705E+1
-4.444E-1	1.811E+1	3.704E+1
-4.476E-1	1.805E+1	3.685E+1
-4.476E-1	1.813E+1	3.693E+1
-4.411E-1	1.804E+1	3.716E+1
-4.444E-1	1.792E+1	3.703E+1
-4.460E-1	1.803E+1	3.702E+1
-4.460E-1	1.810E+1	3.690E+1
-4.428E-1	1.810E+1	3.695E+1
-4.428E-1	1.799E+1	3.702E+1
-4.460E-1	1.806E+1	3.686E+1
-4.476E-1	1.807E+1	3.682E+1
-4.428E-1	1.802E+1	3.694E+1
-4.460E-1	1.809E+1	3.695E+1
-4.476E-1	1.803E+1	3.695E+1
-4.460E-1	1.801E+1	3.707E+1
-4.428E-1	1.810E+1	3.708E+1
-4.460E-1	1.805E+1	3.702E+1
-4.460E-1	1.800E+1	3.688E+1
-4.444E-1	1.813E+1	3.710E+1
-4.444E-1	1.789E+1	3.723E+1
-4.460E-1	1.802E+1	3.708E+1
-4.476E-1	1.788E+1	3.712E+1
-4.460E-1	1.825E+1	3.698E+1
-4.444E-1	1.823E+1	3.681E+1
-4.460E-1	1.790E+1	3.707E+1
-4.444E-1	1.809E+1	3.712E+1
-4.444E-1	1.811E+1	3.706E+1
-4.444E-1	1.809E+1	3.687E+1
-4.444E-1	1.802E+1	3.706E+1
-4.476E-1	1.809E+1	3.692E+1
-4.444E-1	1.811E+1	3.709E+1
-4.444E-1	1.802E+1	3.700E+1
-4.428E-1	1.806E+1	3.706E+1
-4.476E-1	1.798E+1	3.690E+1
-4.476E-1	1.806E+1	3.703E+1
-4.428E-1	1.820E+1	3.697E+1
-4.460E-1	1.817E+1	3.703E+1
-4.476E-1	1.803E+1	3.718E+1
-4.476E-1	1.792E+1	3.685E+1
-4.411E-1	1.791E+1	3.684E+1
-4.428E-1	1.802E+1	3.691E+1
-4.492E-1	1.800E+1	3.701E+1
-4.476E-1	1.818E+1	3.684E+1
-4.444E-1	1.821E+1	3.688E+1
-4.460E-1	1.808E+1	3.691E+1
-4.460E-1	1.804E+1	3.700E+1
-4.460E-1	1.813E+1	3.688E+1
-4.444E-1	1.793E+1	3.681E+1
-4.428E-1	1.813E+1	3.679E+1
-4.460E-1	1.807E+1	3.670E+1
-4.460E-1	1.799E+1	3.697E+1
-4.444E-1	1.795E+1	3.700E+1
-4.460E-1	1.797E+1	3.694E+1
-4.492E-1	1.800E+1	3.685E+1
-4.444E-1	1.797E+1	3.686E+1
-4.460E-1	1.815E+1	3.703E+1
-4.428E-1	1.814E+1	3.692E+1
-4.476E-1	1.794E+1	3.696E+1
-4.492E-1	1.807E+1	3.680E+1
-4.428E-1	1.809E+1	3.697E+1
-4.476E-1	1.798E+1	3.702E+1
-4.476E-1	1.789E+1	3.699E+1
-4.460E-1	1.801E+1	3.693E+1
-4.428E-1	1.808E+1	3.687E+1
-4.460E-1	1.783E+1	3.696E+1
-4.492E-1	1.813E+1	3.683E+1
-4.460E-1	1.798E+1	3.703E+1
-4.428E-1	1.806E+1	3.684E+1
-4.444E-1	1.790E+1	3.687E+1
-4.460E-1	1.807E+1	3.689E+1
-4.460E-1	1.797E+1	3.669E+1
-4.444E-1	1.810E+1	3.704E+1
-4.444E-1	1.803E+1	3.697E+1
-4.476E-1	1.791E+1	3.693E+1
-4.460E-1	1.803E+1	3.690E+1
-4.460E-1	1.808E+1	3.677E+1
-4.428E-1	1.804E+1	3.689E+1
-4.476E-1	1.807E+1	3.685E+1
-4.460E-1	1.811E+1	3.696E+1
-4.428E-1	1.793E+1	3.703E+1
-4.411E-1	1.809E+1	3.722E+1
-4.476E-1	1.803E+1	3.698E+1
-4.476E-1	1.798E+1	3.682E+1
-4.411E-1	1.808E+1	3.683E+1
-4.444E-1	1.806E+1	3.691E+1
-4.460E-1	1.802E+1	3.695E+1
-4.476E-1	1.822E+1	3.693E+1
-4.428E-1	1.787E+1	3.688E+1
-4.460E-1	1.805E+1	3.697E+1
-4.476E-1	1.813E+1	3.708E+1
-4.476E-1	1.811E+1	3.689E+1
-4.444E-1	1.822E+1	3.701E+1
-4.444E-1	1.799E+1	3.690E+1
-4.476E-1	1.793E+1	3.706E+1
-4.460E-1	1.797E+1	3.673E+1
-4.395E-1	1.789E+1	3.692E+1
-4.476E-1	1.814E+1	3.708E+1
-4.460E-1	1.807E+1	3.676E+1
-4.444E-1	1.806E+1	3.686E+1
-4.460E-1	1.807E+1	3.720E+1
-4.460E-1	1.806E+1	3.687E+1
-4.492E-1	1.803E+1	3.688E+1
-4.476E-1	1.801E+1	3.694E+1
-4.428E-1	1.801E+1	3.711E+1
-4.460E-1	1.810E+1	3.700E+1
-4.476E-1	1.808E+1	3.691E+1
-4.460E-1	1.793E+1	3.693E+1
-4.460E-1	1.787E+1	3.696E+1
-4.428E-1	1.814E+1	3.696E+1
-4.476E-1	1.798E+1	3.672E+1
-4.492E-1	1.806E+1	3.714E+1
-4.411E-1	1.819E+1	3.714E+1
-4.428E-1	1.802E+1	3.678E+1
-4.476E-1	1.792E+1	3.681E+1
-4.460E-1	1.797E+1	3.706E+1
-4.428E-1	1.796E+1	3.686E+1
-4.411E-1	1.816E+1	3.684E+1
-4.492E-1	1.800E+1	3.687E+1
-4.460E-1	1.775E+1	3.682E+1
-4.428E-1	1.805E+1	3.679E+1
-4.444E-1	1.802E+1	3.705E+1
-4.476E-1	1.790E+1	3.711E+1
-4.460E-1	1.808E+1	3.695E+1
-4.444E-1	1.800E+1	3.699E+1
-4.444E-1	1.806E+1	3.688E+1
-4.476E-1	1.791E+1	3.672E+1
-4.476E-1	1.800E+1	3.680E+1
-4.428E-1	1.795E+1	3.703E+1
-4.460E-1	1.790E+1	3.691E+1
-4.509E-1	1.789E+1	3.701E+1
-4.476E-1	1.787E+1	3.697E+1
-4.428E-1	1.788E+1	3.684E+1
-4.428E-1	1.809E+1	3.690E+1
-4.460E-1	1.783E+1	3.690E+1
-4.476E-1	1.804E+1	3.685E+1
-4.444E-1	1.820E+1	3.692E+1
-4.444E-1	1.807E+1	3.675E+1
-4.476E-1	1.816E+1	3.686E+1
-4.476E-1	1.797E+1	3.679E+1
-4.428E-1	1.797E+1	3.702E+1
-4.428E-1	1.806E+1	3.695E+1
-4.460E-1	1.784E+1	3.705E+1
-4.460E-1	1.821E+1	3.698E+1
-4.460E-1	1.803E+1	3.679E+1
-4.444E-1	1.798E+1	3.694E+1
-4.492E-1	1.803E+1	3.681E+1
-4.460E-1	1.800E+1	3.708E+1
-4.411E-1	1.797E+1	3.702E+1
-4.476E-1	1.797E+1	3.674E+1
-4.476E-1	1.781E+1	3.687E+1
-4.492E-1	1.792E+1	3.688E+1
-4.444E-1	1.806E+1	3.702E+1
-4.428E-1	1.799E+1	3.696E+1
-4.476E-1	1.806E+1	3.695E+1
-4.444E-1	1.793E+1	3.693E+1
-4.428E-1	1.810E+1	3.681E+1
-4.476E-1	1.808E+1	3.687E+1
-4.476E-1	1.779E+1	3.708E+1
-4.476E-1	1.808E+1	3.684E+1
-4.428E-1	1.806E+1	3.686E+1
-4.444E-1	1.800E+1	3.688E+1
-4.476E-1	1.810E+1	3.675E+1
-4.476E-1	1.797E+1	3.694E+1
-4.460E-1	1.797E+1	3.690E+1
-4.444E-1	1.800E+1	3.701E+1
-4.492E-1	1.795E+1	3.708E+1
-4.460E-1	1.801E+1	3.697E+1
-4.411E-1	1.796E+1	3.679E+1
-4.476E-1	1.803E+1	3.694E+1
-4.492E-1	1.798E+1	3.691E+1
-4.492E-1	1.802E+1	3.684E+1
-4.460E-1	1.797E+1	3.695E+1
-4.444E-1	1.797E+1	3.680E+1
-4.492E-1	1.813E+1	3.669E+1
-4.460E-1	1.800E+1	3.695E+1
-4.444E-1	1.808E+1	3.713E+1
-4.476E-1	1.818E+1	3.691E+1
-4.476E-1	1.798E+1	3.681E+1
-4.509E-1	1.800E+1	3.695E+1
-4.428E-1	1.796E+1	3.676E+1
-4.428E-1	1.797E+1	3.702E+1
-4.476E-1	1.804E+1	3.672E+1
-4.492E-1	1.801E+1	3.700E+1
-4.460E-1	1.786E+1	3.673E+1
-4.460E-1	1.799E+1	3.691E+1
-4.492E-1	1.811E+1	3.704E+1
-4.476E-1	1.801E+1	3.679E+1
-4.444E-1	1.816E+1	3.688E+1
-4.476E-1	1.799E+1	3.687E+1
-4.476E-1	1.801E+1	3.692E+1
-4.476E-1	1.809E+1	3.713E+1
-4.444E-1	1.806E+1	3.686E+1
-4.444E-1	1.786E+1	3.694E+1
-4.460E-1	1.805E+1	3.689E+1
-4.460E-1	1.799E+1	3.692E+1
-4.444E-1	1.786E+1	3.702E+1
-4.444E-1	1.811E+1	3.690E+1
-4.492E-1	1.792E+1	3.697E+1
-4.460E-1	1.796E+1	3.677E+1
-4.411E-1	1.799E+1	3.662E+1
-4.444E-1	1.806E+1	3.680E+1
-4.509E-1	1.806E+1	3.684E+1
-4.476E-1	1.806E+1	3.690E+1
-4.444E-1	1.793E+1	3.689E+1
-4.476E-1	1.795E+1	3.676E+1
-4.476E-1	1.803E+1	3.679E+1
-4.492E-1	1.801E+1	3.697E+1
-4.428E-1	1.787E+1	3.699E+1
-4.444E-1	1.806E+1	3.674E+1
-4.460E-1	1.801E+1	3.686E+1
-4.460E-1	1.801E+1	3.681E+1
-4.444E-1	1.795E+1	3.690E+1
-4.411E-1	1.812E+1	3.682E+1
-4.476E-1	1.808E+1	3.679E+1
-4.460E-1	1.799E+1	3.681E+1
-4.428E-1	1.811E+1	3.698E+1
-4.460E-1	1.798E+1	3.693E+1
-4.525E-1	1.800E+1	3.681E+1
-4.476E-1	1.789E+1	3.685E+1
-4.444E-1	1.797E+1	3.702E+1
-4.460E-1	1.789E+1	3.695E+1
-4.492E-1	1.786E+1	3.691E+1
-4.476E-1	1.795E+1	3.679E+1
-4.444E-1	1.805E+1	3.678E+1
-4.444E-1	1.807E+1	3.673E+1
-4.460E-1	1.792E+1	3.696E+1
-4.460E-1	1.799E+1	3.682E+1
-4.444E-1	1.807E+1	3.671E+1
-4.444E-1	1.796E+1	3.669E+1
-4.460E-1	1.785E+1	3.702E+1
-4.460E-1	1.800E+1	3.672E+1
-4.460E-1	1.798E+1	3.674E+1
-4.460E-1	1.809E+1	3.677E+1
-4.476E-1	1.779E+1	3.684E+1
-4.476E-1	1.806E+1	3.677E+1
-4.444E-1	1.800E+1	3.684E+1
-4.460E-1	1.801E+1	3.673E+1
-4.476E-1	1.810E+1	3.692E+1
-4.476E-1	1.801E+1	3.685E+1
-4.444E-1	1.790E+1	3.683E+1
-4.444E-1	1.805E+1	3.679E+1
-4.492E-1	1.797E+1	3.676E+1
-4.509E-1	1.807E+1	3.668E+1
-4.411E-1	1.798E+1	3.672E+1
-4.444E-1	1.804E+1	3.684E+1
-4.476E-1	1.802E+1	3.680E+1
-4.476E-1	1.800E+1	3.665E+1
-4.444E-1	1.796E+1	3.684E+1
-4.460E-1	1.779E+1	3.695E+1
-4.476E-1	1.803E+1	3.664E+1
-4.444E-1	1.793E+1	3.706E+1
-4.428E-1	1.799E+1	3.691E+1
-4.460E-1	1.795E+1	3.697E+1
-4.476E-1	1.794E+1	3.678E+1
-4.476E-1	1.806E+1	3.690E+1
-4.444E-1	1.802E+1	3.680E+1
-4.460E-1	1.779E+1	3.677E+1
-4.509E-1	1.802E+1	3.691E+1
-4.460E-1	1.809E+1	3.675E+1
-4.428E-1	1.809E+1	3.677E+1
-4.444E-1	1.794E+1	3.673E+1
-4.492E-1	1.804E+1	3.655E+1
-4.476E-1	1.796E+1	3.655E+1
-4.444E-1	1.781E+1	3.692E+1
-4.444E-1	1.800E+1	3.658E+1
-4.509E-1	1.785E+1	3.700E+1
-4.460E-1	1.792E+1	3.685E+1
-4.444E-1	1.794E+1	3.677E+1
-4.428E-1	1.790E+1	3.672E+1
-4.492E-1	1.807E+1	3.660E+1
-4.460E-1	1.810E+1	3.664E+1
-4.460E-1	1.812E+1	3.688E+1
-4.476E-1	1.788E+1	3.680E+1
-4.492E-1	1.796E+1	3.690E+1
-4.476E-1	1.785E+1	3.688E+1
-4.428E-1	1.786E+1	3.690E+1
-4.444E-1	1.795E+1	3.655E+1
-4.476E-1	1.802E+1	3.660E+1
-4.460E-1	1.789E+1	3.672E+1
-4.428E-1	1.806E+1	3.683E+1
-4.444E-1	1.795E+1	3.652E+1
-4.492E-1	1.793E+1	3.673E+1
-4.492E-1	1.796E+1	3.657E+1
-4.460E-1	1.789E+1	3.686E+1
-4.428E-1	1.794E+1	3.668E+1
-4.492E-1	1.792E+1	3.667E+1
-4.476E-1	1.797E+1	3.682E+1
-4.444E-1	1.806E+1	3.684E+1
-4.444E-1	1.784E+1	3.680E+1
-4.492E-1	1.798E+1	3.682E+1
-4.460E-1	1.798E+1	3.700E+1
-4.428E-1	1.809E+1	3.653E+1
-4.476E-1	1.802E+1	3.692E+1
-4.509E-1	1.795E+1	3.652E+1
-4.476E-1	1.803E+1	3.683E+1
-4.476E-1	1.797E+1	3.670E+1
-4.460E-1	1.793E+1	3.693E+1
-4.460E-1	1.797E+1	3.668E+1
-4.476E-1	1.793E+1	3.692E+1
-4.460E-1	1.781E+1	3.659E+1
-4.460E-1	1.799E+1	3.661E+1
-4.476E-1	1.789E+1	3.665E+1
-4.460E-1	1.805E+1	3.683E+1
-4.460E-1	1.788E+1	3.701E+1
-4.476E-1	1.777E+1	3.670E+1
-4.460E-1	1.791E+1	3.686E+1
-4.476E-1	1.791E+1	3.683E+1
-4.428E-1	1.807E+1	3.684E+1
-4.444E-1	1.803E+1	3.676E+1
-4.509E-1	1.800E+1	3.664E+1
-4.476E-1	1.784E+1	3.673E+1
-4.428E-1	1.790E+1	3.656E+1
-4.460E-1	1.795E+1	3.677E+1
-4.476E-1	1.807E+1	3.666E+1
-4.492E-1	1.775E+1	3.684E+1
-4.428E-1	1.803E+1	3.682E+1
-4.476E-1	1.787E+1	3.695E+1
-4.492E-1	1.786E+1	3.659E+1
-4.492E-1	1.795E+1	3.680E+1
-4.460E-1	1.794E+1	3.681E+1
-4.476E-1	1.789E+1	3.675E+1
-4.476E-1	1.801E+1	3.673E+1
-4.492E-1	1.803E+1	3.656E+1
-4.395E-1	1.795E+1	3.692E+1
-4.460E-1	1.792E+1	3.680E+1
-4.476E-1	1.783E+1	3.684E+1
-4.492E-1	1.804E+1	3.646E+1
-4.444E-1	1.811E+1	3.672E+1
-4.460E-1	1.804E+1	3.681E+1
-4.492E-1	1.812E+1	3.664E+1
-4.492E-1	1.804E+1	3.686E+1
-4.460E-1	1.787E+1	3.693E+1
-4.460E-1	1.803E+1	3.679E+1
-4.476E-1	1.786E+1	3.704E+1
-4.476E-1	1.790E+1	3.664E+1
-4.460E-1	1.799E+1	3.677E+1
-4.444E-1	1.796E+1	3.682E+1
-4.509E-1	1.799E+1	3.691E+1
-4.476E-1	1.799E+1	3.670E+1
-4.460E-1	1.798E+1	3.669E+1
-4.444E-1	1.777E+1	3.685E+1
-4.492E-1	1.800E+1	3.660E+1
-4.492E-1	1.794E+1	3.669E+1
-4.444E-1	1.793E+1	3.661E+1
-4.460E-1	1.792E+1	3.670E+1
-4.492E-1	1.791E+1	3.684E+1
-4.476E-1	1.778E+1	3.668E+1
-4.476E-1	1.785E+1	3.700E+1
-4.460E-1	1.801E+1	3.677E+1
-4.492E-1	1.802E+1	3.678E+1
-4.509E-1	1.808E+1	3.674E+1
-4.428E-1	1.806E+1	3.680E+1
-4.460E-1	1.799E+1	3.658E+1
-4.509E-1	1.792E+1	3.678E+1
-4.492E-1	1.804E+1	3.677E+1
-4.460E-1	1.786E+1	3.675E+1
-4.460E-1	1.789E+1	3.669E+1
-4.460E-1	1.786E+1	3.691E+1
-4.460E-1	1.797E+1	3.683E+1
-4.428E-1	1.793E+1	3.661E+1
-4.444E-1	1.783E+1	3.686E+1
-4.476E-1	1.795E+1	3.675E+1
-4.476E-1	1.793E+1	3.659E+1
-4.428E-1	1.809E+1	3.683E+1
-4.460E-1	1.795E+1	3.664E+1
-4.476E-1	1.791E+1	3.677E+1
-4.492E-1	1.797E+1	3.682E+1
-4.476E-1	1.800E+1	3.660E+1
-4.460E-1	1.781E+1	3.662E+1
-4.476E-1	1.802E+1	3.695E+1
-4.476E-1	1.796E+1	3.674E+1
-4.476E-1	1.790E+1	3.660E+1
-4.460E-1	1.790E+1	3.672E+1
-4.476E-1	1.808E+1	3.666E+1
-4.492E-1	1.797E+1	3.676E+1
-4.460E-1	1.805E+1	3.660E+1
-4.460E-1	1.795E+1	3.663E+1
-4.492E-1	1.799E+1	3.649E+1
-4.444E-1	1.790E+1	3.657E+1
-4.428E-1	1.787E+1	3.679E+1
-4.476E-1	1.800E+1	3.663E+1
-4.492E-1	1.797E+1	3.677E+1
-4.476E-1	1.793E+1	3.686E+1
-4.428E-1	1.791E+1	3.670E+1
-4.476E-1	1.796E+1	3.672E+1
-4.492E-1	1.807E+1	3.692E+1
-4.476E-1	1.785E+1	3.672E+1
-4.444E-1	1.794E+1	3.663E+1
-4.460E-1	1.815E+1	3.659E+1
-4.476E-1	1.793E+1	3.673E+1
-4.476E-1	1.778E+1	3.686E+1
-4.476E-1	1.798E+1	3.668E+1
-4.444E-1	1.786E+1	3.676E+1
-4.476E-1	1.794E+1	3.681E+1
-4.476E-1	1.789E+1	3.689E+1
-4.444E-1	1.785E+1	3.665E+1
-4.444E-1	1.803E+1	3.635E+1
-4.492E-1	1.801E+1	3.648E+1
-4.476E-1	1.785E+1	3.663E+1
-4.460E-1	1.804E+1	3.639E+1
-4.476E-1	1.809E+1	3.653E+1
-4.492E-1	1.798E+1	3.672E+1
-4.492E-1	1.796E+1	3.664E+1
-4.444E-1	1.800E+1	3.656E+1
-4.411E-1	1.797E+1	3.642E+1
-4.492E-1	1.796E+1	3.678E+1
-4.460E-1	1.800E+1	3.660E+1
-4.444E-1	1.799E+1	3.662E+1
-4.444E-1	1.787E+1	3.650E+1
-4.509E-1	1.792E+1	3.678E+1
-4.460E-1	1.791E+1	3.671E+1
-4.428E-1	1.783E+1	3.660E+1
-4.460E-1	1.793E+1	3.669E+1
-4.509E-1	1.788E+1	3.636E+1
-4.492E-1	1.795E+1	3.684E+1
-4.411E-1	1.797E+1	3.669E+1
-4.444E-1	1.785E+1	3.666E+1
-4.476E-1	1.798E+1	3.661E+1
-4.509E-1	1.806E+1	3.675E+1
-4.460E-1	1.807E+1	3.676E+1
-4.444E-1	1.809E+1	3.685E+1
-4.476E-1	1.790E+1	3.671E+1
-4.476E-1	1.785E+1	3.659E+1
-4.460E-1	1.792E+1	3.660E+1
-4.444E-1	1.782E+1	3.670E+1
-4.492E-1	1.795E+1	3.652E+1
-4.492E-1	1.795E+1	3.682E+1
-4.460E-1	1.792E+1	3.650E+1
-4.444E-1	1.787E+1	3.676E+1
-4.492E-1	1.793E+1	3.665E+1
-4.509E-1	1.785E+1	3.659E+1
-4.444E-1	1.805E+1	3.657E+1
-4.492E-1	1.796E+1	3.656E+1
-4.525E-1	1.787E+1	3.663E+1
-4.509E-1	1.787E+1	3.658E+1
-4.428E-1	1.796E+1	3.669E+1
-4.476E-1	1.795E+1	3.671E+1
-4.509E-1	1.802E+1	3.690E+1
-4.492E-1	1.781E+1	3.674E+1
-4.476E-1	1.785E+1	3.654E+1
-4.444E-1	1.790E+1	3.670E+1
-4.492E-1	1.786E+1	3.668E+1
-4.476E-1	1.800E+1	3.676E+1
-4.460E-1	1.809E+1	3.664E+1
-4.460E-1	1.787E+1	3.672E+1
-4.509E-1	1.799E+1	3.653E+1
-4.509E-1	1.811E+1	3.675E+1
-4.444E-1	1.802E+1	3.645E+1
-4.492E-1	1.794E+1	3.673E+1
-4.525E-1	1.770E+1	3.681E+1
-4.492E-1	1.793E+1	3.677E+1
-4.460E-1	1.785E+1	3.665E+1
-4.444E-1	1.793E+1	3.690E+1
-4.492E-1	1.794E+1	3.660E+1
-4.492E-1	1.787E+1	3.668E+1
-4.444E-1	1.796E+1	3.657E+1
-4.476E-1	1.782E+1	3.668E+1
-4.492E-1	1.794E+1	3.680E+1
-4.460E-1	1.800E+1	3.678E+1
-4.444E-1	1.791E+1	3.659E+1
-4.444E-1	1.789E+1	3.654E+1
-4.492E-1	1.798E+1	3.661E+1
-4.476E-1	1.786E+1	3.689E+1
-4.444E-1	1.787E+1	3.644E+1
-4.460E-1	1.794E+1	3.676E+1
-4.476E-1	1.789E+1	3.664E+1
-4.476E-1	1.800E+1	3.664E+1
-4.460E-1	1.794E+1	3.672E+1
-4.444E-1	1.775E+1	3.670E+1
-4.509E-1	1.792E+1	3.651E+1
-4.476E-1	1.804E+1	3.655E+1
-4.476E-1	1.804E+1	3.660E+1
-4.460E-1	1.796E+1	3.680E+1
-4.492E-1	1.785E+1	3.678E+1
-4.509E-1	1.785E+1	3.656E+1
-4.444E-1	1.805E+1	3.675E+1
-4.460E-1	1.790E+1	3.670E+1
-4.492E-1	1.783E+1	3.645E+1
-4.509E-1	1.787E+1	3.667E+1
-4.460E-1	1.801E+1	3.660E+1
-4.460E-1	1.786E+1	3.641E+1
-4.509E-1	1.783E+1	3.667E+1
-4.492E-1	1.787E+1	3.664E+1
-4.428E-1	1.782E+1	3.641E+1
-4.428E-1	1.793E+1	3.681E+1
-4.492E-1	1.785E+1	3.657E+1
-4.444E-1	1.791E+1	3.668E+1
-4.492E-1	1.786E+1	3.672E+1
-4.460E-1	1.785E+1	3.653E+1
-4.492E-1	1.800E+1	3.648E+1
-4.460E-1	1.796E+1	3.662E+1
-4.444E-1	1.792E+1	3.671E+1
-4.476E-1	1.780E+1	3.663E+1
-4.509E-1	1.787E+1	3.694E+1
-4.492E-1	1.777E+1	3.676E+1
-4.460E-1	1.793E+1	3.654E+1
-4.460E-1	1.791E+1	3.692E+1
-4.492E-1	1.786E+1	3.662E+1
-4.492E-1	1.791E+1	3.666E+1
-4.444E-1	1.790E+1	3.655E+1
-4.476E-1	1.779E+1	3.630E+1
-4.492E-1	1.788E+1	3.657E+1
-4.476E-1	1.788E+1	3.641E+1
-4.444E-1	1.800E+1	3.683E+1
-4.460E-1	1.762E+1	3.647E+1
-4.492E-1	1.783E+1	3.676E+1
-4.492E-1	1.792E+1	3.645E+1
-4.460E-1	1.784E+1	3.658E+1
-4.460E-1	1.779E+1	3.682E+1
-4.509E-1	1.792E+1	3.646E+1
-4.460E-1	1.792E+1	3.669E+1
-4.428E-1	1.793E+1	3.669E+1
-4.460E-1	1.783E+1	3.646E+1
-4.476E-1	1.780E+1	3.652E+1
-4.509E-1	1.803E+1	3.658E+1
-4.476E-1	1.802E+1	3.684E+1
-4.444E-1	1.783E+1	3.661E+1
-4.492E-1	1.808E+1	3.659E+1
-4.476E-1	1.791E+1	3.667E+1
-4.428E-1	1.788E+1	3.676E+1
-4.476E-1	1.785E+1	3.650E+1
-4.509E-1	1.784E+1	3.676E+1
-4.476E-1	1.786E+1	3.656E+1
-4.476E-1	1.795E+1	3.677E+1
-4.444E-1	1.790E+1	3.658E+1
-4.509E-1	1.799E+1	3.654E+1
-4.476E-1	1.786E+1	3.670E+1
-4.460E-1	1.795E+1	3.640E+1
-4.444E-1	1.795E+1	3.671E+1
-4.492E-1	1.786E+1	3.663E+1
-4.476E-1	1.797E+1	3.648E+1
-4.411E-1	1.789E+1	3.652E+1
-4.476E-1	1.803E+1	3.657E+1
-4.509E-1	1.779E+1	3.650E+1
-4.509E-1	1.797E+1	3.639E+1
-4.444E-1	1.798E+1	3.642E+1
-4.460E-1	1.792E+1	3.652E+1
-4.476E-1	1.780E+1	3.655E+1
-4.525E-1	1.778E+1	3.651E+1
-4.444E-1	1.790E+1	3.661E+1
-4.460E-1	1.783E+1	3.643E+1
-4.476E-1	1.791E+1	3.657E+1
-4.460E-1	1.770E+1	3.660E+1
-4.476E-1	1.805E+1	3.689E+1
-4.476E-1	1.781E+1	3.654E+1
-4.492E-1	1.799E+1	3.659E+1
-4.492E-1	1.787E+1	3.685E+1
-4.476E-1	1.791E+1	3.664E+1
-4.460E-1	1.801E+1	3.660E+1
-4.492E-1	1.796E+1	3.665E+1
-4.492E-1	1.786E+1	3.675E+1
-4.444E-1	1.799E+1	3.660E+1
-4.492E-1	1.776E+1	3.629E+1
-4.492E-1	1.787E+1	3.662E+1
-4.492E-1	1.801E+1	3.651E+1
-4.460E-1	1.789E+1	3.651E+1
-4.476E-1	1.787E+1	3.638E+1
-4.509E-1	1.801E+1	3.660E+1
-4.476E-1	1.810E+1	3.646E+1
-4.444E-1	1.780E+1	3.657E+1
-4.476E-1	1.783E+1	3.684E+1
-4.492E-1	1.776E+1	3.669E+1
-4.509E-1	1.779E+1	3.662E+1
-4.444E-1	1.786E+1	3.668E+1
-4.460E-1	1.782E+1	3.645E+1
-4.509E-1	1.786E+1	3.649E+1
-4.492E-1	1.797E+1	3.656E+1
-4.460E-1	1.793E+1	3.669E+1
-4.492E-1	1.778E+1	3.643E+1
-4.492E-1	1.781E+1	3.662E+1
-4.492E-1	1.778E+1	3.656E+1
-4.460E-1	1.807E+1	3.673E+1
-4.460E-1	1.795E+1	3.648E+1
-4.509E-1	1.795E+1	3.656E+1
-4.509E-1	1.792E+1	3.655E+1
-4.460E-1	1.794E+1	3.663E+1
-4.460E-1	1.786E+1	3.669E+1
-4.476E-1	1.785E+1	3.645E+1
-4.492E-1	1.790E+1	3.639E+1
-4.460E-1	1.774E+1	3.659E+1
-4.460E-1	1.776E+1	3.665E+1
-4.509E-1	1.797E+1	3.661E+1
-4.492E-1	1.780E+1	3.656E+1
-4.460E-1	1.784E+1	3.689E+1
-4.444E-1	1.797E+1	3.622E+1
-4.476E-1	1.805E+1	3.658E+1
-4.492E-1	1.802E+1	3.667E+1
-4.444E-1	1.790E+1	3.674E+1
-4.476E-1	1.791E+1	3.673E+1
-4.509E-1	1.763E+1	3.646E+1
-4.476E-1	1.787E+1	3.671E+1
-4.460E-1	1.785E+1	3.652E+1
-4.444E-1	1.788E+1	3.662E+1
-4.492E-1	1.789E+1	3.662E+1
-4.509E-1	1.775E+1	3.659E+1
-4.492E-1	1.798E+1	3.659E+1
-4.492E-1	1.772E+1	3.661E+1
-4.492E-1	1.783E+1	3.666E+1
-4.492E-1	1.785E+1	3.646E+1
-4.476E-1	1.788E+1	3.650E+1
-4.476E-1	1.792E+1	3.675E+1
-4.492E-1	1.795E+1	3.651E+1
-4.492E-1	1.799E+1	3.645E+1
-4.444E-1	1.781E+1	3.647E+1
-4.460E-1	1.793E+1	3.654E+1
-4.492E-1	1.795E+1	3.646E+1
-4.492E-1	1.780E+1	3.630E+1
-4.444E-1	1.793E+1	3.665E+1
-4.460E-1	1.798E+1	3.647E+1
-4.476E-1	1.800E+1	3.677E+1
-4.509E-1	1.803E+1	3.670E+1
-4.460E-1	1.792E+1	3.636E+1
-4.460E-1	1.796E+1	3.677E+1
-4.492E-1	1.785E+1	3.637E+1
-4.492E-1	1.785E+1	3.666E+1
-4.444E-1	1.792E+1	3.655E+1
-4.444E-1	1.810E+1	3.657E+1
-4.492E-1	1.778E+1	3.660E+1
-4.492E-1	1.787E+1	3.652E+1
-4.476E-1	1.784E+1	3.656E+1
-4.444E-1	1.790E+1	3.654E+1
-4.476E-1	1.790E+1	3.657E+1
-4.492E-1	1.786E+1	3.662E+1
-4.476E-1	1.789E+1	3.629E+1
-4.476E-1	1.784E+1	3.666E+1
-4.476E-1	1.794E+1	3.673E+1
-4.509E-1	1.798E+1	3.680E+1
-4.460E-1	1.786E+1	3.634E+1
-4.460E-1	1.791E+1	3.646E+1
-4.476E-1	1.787E+1	3.653E+1
-4.492E-1	1.806E+1	3.645E+1
-4.476E-1	1.800E+1	3.657E+1
-4.460E-1	1.796E+1	3.657E+1
-4.492E-1	1.778E+1	3.662E+1
-4.525E-1	1.777E+1	3.658E+1
-4.460E-1	1.805E+1	3.669E+1
-4.476E-1	1.788E+1	3.640E+1
-4.492E-1	1.784E+1	3.641E+1
-4.525E-1	1.801E+1	3.651E+1
-4.444E-1	1.786E+1	3.651E+1
-4.476E-1	1.799E+1	3.667E+1
-4.525E-1	1.789E+1	3.646E+1
-4.525E-1	1.785E+1	3.654E+1
-4.444E-1	1.790E+1	3.644E+1
-4.460E-1	1.778E+1	3.640E+1
-4.476E-1	1.796E+1	3.647E+1
-4.525E-1	1.788E+1	3.663E+1
-4.476E-1	1.795E+1	3.628E+1
-4.460E-1	1.790E+1	3.660E+1
-4.492E-1	1.781E+1	3.650E+1
-4.476E-1	1.791E+1	3.668E+1
-4.476E-1	1.787E+1	3.639E+1
-4.476E-1	1.778E+1	3.647E+1
-4.492E-1	1.774E+1	3.626E+1
-4.525E-1	1.792E+1	3.678E+1
-4.460E-1	1.790E+1	3.648E+1
-4.444E-1	1.787E+1	3.660E+1
-4.492E-1	1.787E+1	3.664E+1
-4.525E-1	1.776E+1	3.657E+1
-4.460E-1	1.782E+1	3.666E+1
-4.444E-1	1.801E+1	3.633E+1
-4.476E-1	1.772E+1	3.647E+1
-4.509E-1	1.797E+1	3.659E+1
-4.444E-1	1.771E+1	3.670E+1
-4.444E-1	1.773E+1	3.662E+1
-4.509E-1	1.799E+1	3.665E+1
-4.492E-1	1.781E+1	3.663E+1
-4.460E-1	1.804E+1	3.665E+1
-4.460E-1	1.810E+1	3.653E+1
-4.492E-1	1.793E+1	3.654E+1
-4.525E-1	1.811E+1	3.659E+1
-4.444E-1	1.804E+1	3.653E+1
-4.444E-1	1.781E+1	3.652E+1
-4.525E-1	1.779E+1	3.653E+1
-4.492E-1	1.817E+1	3.647E+1
-4.460E-1	1.797E+1	3.639E+1
-4.460E-1	1.796E+1	3.649E+1
-4.509E-1	1.779E+1	3.662E+1
-4.476E-1	1.790E+1	3.652E+1
-4.444E-1	1.776E+1	3.666E+1
-4.444E-1	1.786E+1	3.665E+1
-4.525E-1	1.779E+1	3.664E+1
-4.509E-1	1.785E+1	3.654E+1
-4.460E-1	1.791E+1	3.635E+1
-4.460E-1	1.787E+1	3.644E+1
-4.492E-1	1.797E+1	3.643E+1
-4.492E-1	1.785E+1	3.636E+1
-4.460E-1	1.772E+1	3.663E+1
-4.476E-1	1.794E+1	3.648E+1
-4.476E-1	1.786E+1	3.670E+1
-4.492E-1	1.784E+1	3.653E+1
-4.492E-1	1.796E+1	3.640E+1
-4.476E-1	1.781E+1	3.669E+1
-4.492E-1	1.787E+1	3.680E+1
-4.476E-1	1.775E+1	3.642E+1
-4.476E-1	1.810E+1	3.654E+1
-4.476E-1	1.782E+1	3.664E+1
-4.492E-1	1.793E+1	3.653E+1
-4.509E-1	1.794E+1	3.643E+1
-4.444E-1	1.786E+1	3.632E+1
-4.460E-1	1.790E+1	3.638E+1
-4.492E-1	1.781E+1	3.652E+1
-4.509E-1	1.787E+1	3.671E+1
-4.476E-1	1.785E+1	3.660E+1
-4.460E-1	1.797E+1	3.651E+1
-4.509E-1	1.783E+1	3.635E+1
-4.492E-1	1.783E+1	3.635E+1
-4.492E-1	1.789E+1	3.663E+1
-4.476E-1	1.797E+1	3.660E+1
-4.492E-1	1.783E+1	3.641E+1
-4.492E-1	1.781E+1	3.654E+1
-4.444E-1	1.789E+1	3.669E+1
-4.444E-1	1.789E+1	3.626E+1
-4.492E-1	1.782E+1	3.658E+1
-4.492E-1	1.790E+1	3.655E+1
-4.460E-1	1.773E+1	3.655E+1
-4.476E-1	1.790E+1	3.653E+1
-4.509E-1	1.782E+1	3.647E+1
-4.492E-1	1.776E+1	3.646E+1
-4.476E-1	1.791E+1	3.665E+1
-4.460E-1	1.807E+1	3.647E+1
-4.509E-1	1.792E+1	3.653E+1
-4.492E-1	1.794E+1	3.635E+1
-4.460E-1	1.809E+1	3.650E+1
-4.460E-1	1.767E+1	3.652E+1
-4.525E-1	1.789E+1	3.651E+1
-4.509E-1	1.787E+1	3.658E+1
-4.460E-1	1.789E+1	3.663E+1
-4.460E-1	1.786E+1	3.622E+1
-4.509E-1	1.790E+1	3.682E+1
-4.509E-1	1.782E+1	3.655E+1
-4.444E-1	1.782E+1	3.641E+1
-4.460E-1	1.787E+1	3.654E+1
-4.509E-1	1.781E+1	3.674E+1
-4.541E-1	1.804E+1	3.661E+1
-4.444E-1	1.784E+1	3.650E+1
-4.460E-1	1.786E+1	3.655E+1
-4.492E-1	1.791E+1	3.650E+1
-4.492E-1	1.776E+1	3.636E+1
-4.444E-1	1.796E+1	3.656E+1
-4.444E-1	1.774E+1	3.651E+1
-4.509E-1	1.793E+1	3.676E+1
-4.492E-1	1.788E+1	3.663E+1
-4.476E-1	1.785E+1	3.659E+1
-4.476E-1	1.791E+1	3.645E+1
-4.492E-1	1.779E+1	3.635E+1
-4.476E-1	1.797E+1	3.643E+1
-4.444E-1	1.791E+1	3.644E+1
-4.492E-1	1.797E+1	3.670E+1
-4.509E-1	1.795E+1	3.646E+1
-4.476E-1	1.796E+1	3.654E+1
-4.476E-1	1.790E+1	3.650E+1
-4.476E-1	1.785E+1	3.645E+1
-4.509E-1	1.780E+1	3.651E+1
-4.509E-1	1.793E+1	3.647E+1
-4.492E-1	1.788E+1	3.645E+1
-4.460E-1	1.787E+1	3.612E+1
-4.509E-1	1.791E+1	3.659E+1
-4.476E-1	1.789E+1	3.654E+1
-4.476E-1	1.778E+1	3.663E+1
-4.444E-1	1.789E+1	3.654E+1
-4.492E-1	1.775E+1	3.658E+1
-4.492E-1	1.807E+1	3.650E+1
-4.444E-1	1.795E+1	3.662E+1
-4.460E-1	1.776E+1	3.644E+1
-4.492E-1	1.788E+1	3.650E+1
-4.509E-1	1.777E+1	3.654E+1
-4.476E-1	1.777E+1	3.664E+1
-4.460E-1	1.798E+1	3.661E+1
-4.509E-1	1.780E+1	3.636E+1
-4.509E-1	1.788E+1	3.632E+1
-4.476E-1	1.785E+1	3.643E+1
-4.476E-1	1.809E+1	3.660E+1
-4.476E-1	1.776E+1	3.679E+1
-4.476E-1	1.799E+1	3.654E+1
-4.460E-1	1.798E+1	3.647E+1
-4.476E-1	1.786E+1	3.647E+1
-4.525E-1	1.772E+1	3.634E+1
-4.509E-1	1.788E+1	3.647E+1
-4.460E-1	1.793E+1	3.642E+1
-4.476E-1	1.792E+1	3.661E+1
-4.525E-1	1.799E+1	3.628E+1
-4.492E-1	1.779E+1	3.651E+1
-4.476E-1	1.787E+1	3.675E+1
-4.444E-1	1.786E+1	3.655E+1
-4.492E-1	1.779E+1	3.650E+1
-4.492E-1	1.801E+1	3.662E+1
-4.476E-1	1.781E+1	3.664E+1
-4.460E-1	1.781E+1	3.651E+1
-4.509E-1	1.791E+1	3.637E+1
-4.509E-1	1.780E+1	3.657E+1
-4.460E-1	1.783E+1	3.652E+1
-4.509E-1	1.789E+1	3.638E+1
-4.509E-1	1.786E+1	3.641E+1
-4.509E-1	1.790E+1	3.648E+1
-4.476E-1	1.789E+1	3.656E+1
-4.460E-1	1.806E+1	3.647E+1
-4.525E-1	1.795E+1	3.644E+1
-4.492E-1	1.806E+1	3.663E+1
-4.460E-1	1.806E+1	3.649E+1
-4.476E-1	1.775E+1	3.660E+1
-4.492E-1	1.780E+1	3.645E+1
-4.509E-1	1.793E+1	3.646E+1
-4.476E-1	1.795E+1	3.635E+1
-4.444E-1	1.764E+1	3.641E+1
-4.476E-1	1.788E+1	3.653E+1
-4.525E-1	1.799E+1	3.683E+1
-4.476E-1	1.793E+1	3.649E+1
-4.476E-1	1.797E+1	3.638E+1
-4.509E-1	1.785E+1	3.635E+1
-4.509E-1	1.801E+1	3.653E+1
-4.428E-1	1.783E+1	3.654E+1
-4.476E-1	1.765E+1	3.652E+1
-4.509E-1	1.774E+1	3.654E+1
-4.525E-1	1.787E+1	3.668E+1
-4.460E-1	1.789E+1	3.665E+1
-4.492E-1	1.781E+1	3.657E+1
-4.492E-1	1.779E+1	3.681E+1
-4.509E-1	1.804E+1	3.641E+1
-4.476E-1	1.769E+1	3.639E+1
-4.476E-1	1.779E+1	3.678E+1
-4.492E-1	1.790E+1	3.655E+1
-4.492E-1	1.778E+1	3.664E+1
-4.444E-1	1.790E+1	3.642E+1
-4.476E-1	1.787E+1	3.663E+1
-4.492E-1	1.792E+1	3.628E+1
-4.509E-1	1.796E+1	3.646E+1
-4.460E-1	1.779E+1	3.644E+1
-4.492E-1	1.797E+1	3.637E+1
-4.492E-1	1.778E+1	3.644E+1
-4.509E-1	1.786E+1	3.668E+1
-4.460E-1	1.778E+1	3.641E+1
-4.460E-1	1.778E+1	3.626E+1
-4.509E-1	1.785E+1	3.624E+1
-4.492E-1	1.797E+1	3.665E+1
-4.460E-1	1.795E+1	3.669E+1
-4.444E-1	1.793E+1	3.652E+1
-4.492E-1	1.785E+1	3.673E+1
-4.492E-1	1.794E+1	3.664E+1
-4.492E-1	1.789E+1	3.642E+1
-4.476E-1	1.797E+1	3.661E+1
-4.509E-1	1.783E+1	3.638E+1
-4.525E-1	1.776E+1	3.624E+1
-4.476E-1	1.783E+1	3.628E+1
-4.460E-1	1.788E+1	3.631E+1
-4.492E-1	1.782E+1	3.624E+1
-4.509E-1	1.779E+1	3.636E+1
-4.460E-1	1.806E+1	3.645E+1
-4.476E-1	1.783E+1	3.639E+1
-4.509E-1	1.790E+1	3.657E+1
-4.509E-1	1.782E+1	3.642E+1
-4.476E-1	1.790E+1	3.649E+1
-4.476E-1	1.779E+1	3.649E+1
-4.509E-1	1.789E+1	3.634E+1
-4.525E-1	1.800E+1	3.642E+1
-4.444E-1	1.788E+1	3.644E+1
-4.476E-1	1.794E+1	3.654E+1
-4.492E-1	1.778E+1	3.656E+1
-4.476E-1	1.784E+1	3.640E+1
-4.476E-1	1.777E+1	3.663E+1
-4.476E-1	1.791E+1	3.642E+1
-4.509E-1	1.780E+1	3.670E+1
-4.541E-1	1.786E+1	3.653E+1
-4.476E-1	1.793E+1	3.658E+1
-4.476E-1	1.766E+1	3.658E+1
-4.509E-1	1.798E+1	3.642E+1
-4.509E-1	1.791E+1	3.637E+1
-4.476E-1	1.780E+1	3.658E+1
-4.476E-1	1.765E+1	3.669E+1
-4.525E-1	1.797E+1	3.658E+1
-4.492E-1	1.774E+1	3.662E+1
-4.444E-1	1.785E+1	3.652E+1
-4.476E-1	1.786E+1	3.650E+1
-4.509E-1	1.775E+1	3.650E+1
-4.492E-1	1.773E+1	3.678E+1
-4.428E-1	1.790E+1	3.629E+1
-4.460E-1	1.774E+1	3.672E+1
-4.492E-1	1.795E+1	3.647E+1
-4.509E-1	1.787E+1	3.628E+1
-4.476E-1	1.789E+1	3.648E+1
-4.476E-1	1.781E+1	3.667E+1
-4.492E-1	1.784E+1	3.624E+1
-4.509E-1	1.779E+1	3.649E+1
-4.460E-1	1.802E+1	3.669E+1
-4.476E-1	1.773E+1	3.652E+1
-4.509E-1	1.790E+1	3.655E+1
-4.492E-1	1.793E+1	3.628E+1
-4.444E-1	1.791E+1	3.660E+1
-4.460E-1	1.793E+1	3.640E+1
-4.525E-1	1.786E+1	3.658E+1
-4.509E-1	1.775E+1	3.634E+1
-4.476E-1	1.789E+1	3.659E+1
-4.492E-1	1.780E+1	3.643E+1
-4.509E-1	1.791E+1	3.633E+1
-4.509E-1	1.784E+1	3.651E+1
-4.492E-1	1.802E+1	3.651E+1
-4.476E-1	1.785E+1	3.660E+1
-4.492E-1	1.785E+1	3.660E+1
-4.492E-1	1.784E+1	3.667E+1
-4.476E-1	1.794E+1	3.639E+1
-4.460E-1	1.773E+1	3.649E+1
-4.492E-1	1.789E+1	3.659E+1
-4.509E-1	1.773E+1	3.652E+1
-4.428E-1	1.776E+1	3.676E+1
-4.476E-1	1.788E+1	3.660E+1
-4.509E-1	1.790E+1	3.657E+1
-4.509E-1	1.795E+1	3.646E+1
-4.492E-1	1.785E+1	3.637E+1
-4.476E-1	1.801E+1	3.630E+1
-4.509E-1	1.785E+1	3.639E+1
-4.509E-1	1.791E+1	3.653E+1
-4.460E-1	1.791E+1	3.647E+1
-4.460E-1	1.788E+1	3.656E+1
-4.492E-1	1.795E+1	3.627E+1
-4.509E-1	1.787E+1	3.675E+1
-4.444E-1	1.776E+1	3.639E+1
-4.460E-1	1.795E+1	3.649E+1
-4.509E-1	1.784E+1	3.667E+1
-4.509E-1	1.795E+1	3.648E+1
-4.476E-1	1.786E+1	3.651E+1
-4.476E-1	1.782E+1	3.677E+1
-4.509E-1	1.796E+1	3.660E+1
-4.509E-1	1.802E+1	3.641E+1
-4.492E-1	1.782E+1	3.664E+1
-4.460E-1	1.790E+1	3.636E+1
-4.509E-1	1.797E+1	3.633E+1
-4.492E-1	1.798E+1	3.629E+1
-4.476E-1	1.777E+1	3.655E+1
-4.492E-1	1.789E+1	3.652E+1
-4.525E-1	1.800E+1	3.671E+1
-4.492E-1	1.799E+1	3.664E+1
-4.476E-1	1.767E+1	3.645E+1
-4.460E-1	1.788E+1	3.653E+1
-4.492E-1	1.792E+1	3.647E+1
-4.525E-1	1.786E+1	3.643E+1
-4.460E-1	1.780E+1	3.646E+1
-4.444E-1	1.799E+1	3.638E+1
-4.492E-1	1.781E+1	3.653E+1
-4.492E-1	1.773E+1	3.640E+1
-4.444E-1	1.777E+1	3.611E+1
-4.492E-1	1.789E+1	3.655E+1
-4.509E-1	1.780E+1	3.639E+1
-4.509E-1	1.785E+1	3.650E+1
-4.476E-1	1.782E+1	3.650E+1
-4.460E-1	1.787E+1	3.646E+1
-4.525E-1	1.785E+1	3.653E+1
-4.492E-1	1.784E+1	3.643E+1
-4.460E-1	1.777E+1	3.629E+1
-4.476E-1	1.790E+1	3.623E+1
-4.509E-1	1.778E+1	3.639E+1
-4.525E-1	1.778E+1	3.647E+1
-4.492E-1	1.798E+1	3.662E+1
-4.444E-1	1.785E+1	3.660E+1
-4.525E-1	1.788E+1	3.647E+1
-4.509E-1	1.772E+1	3.652E+1
-4.444E-1	1.776E+1	3.636E+1
-4.509E-1	1.778E+1	3.635E+1
-4.509E-1	1.788E+1	3.655E+1
-4.525E-1	1.785E+1	3.655E+1
-4.492E-1	1.803E+1	3.636E+1
-4.460E-1	1.799E+1	3.649E+1
-4.492E-1	1.782E+1	3.622E+1
-4.509E-1	1.795E+1	3.668E+1
-4.476E-1	1.787E+1	3.656E+1
-4.460E-1	1.782E+1	3.642E+1
-4.492E-1	1.783E+1	3.654E+1
-4.509E-1	1.789E+1	3.634E+1
-4.460E-1	1.778E+1	3.647E+1
-4.476E-1	1.784E+1	3.634E+1
-4.525E-1	1.772E+1	3.654E+1
-4.541E-1	1.792E+1	3.665E+1
-4.492E-1	1.778E+1	3.669E+1
-4.476E-1	1.780E+1	3.678E+1
-4.476E-1	1.784E+1	3.642E+1
-4.492E-1	1.792E+1	3.652E+1
-4.460E-1	1.794E+1	3.628E+1
-4.476E-1	1.782E+1	3.644E+1
-4.492E-1	1.769E+1	3.632E+1
-4.492E-1	1.784E+1	3.669E+1
-4.444E-1	1.787E+1	3.633E+1
-4.492E-1	1.792E+1	3.620E+1
-4.525E-1	1.780E+1	3.659E+1
-4.492E-1	1.797E+1	3.672E+1
-4.492E-1	1.778E+1	3.635E+1
-4.476E-1	1.786E+1	3.657E+1
-4.509E-1	1.806E+1	3.653E+1
-4.492E-1	1.773E+1	3.656E+1
-4.444E-1	1.770E+1	3.645E+1
-4.476E-1	1.779E+1	3.647E+1
-4.492E-1	1.781E+1	3.660E+1
-4.525E-1	1.780E+1	3.646E+1
-4.460E-1	1.777E+1	3.620E+1
-4.460E-1	1.784E+1	3.672E+1
-4.509E-1	1.795E+1	3.649E+1
-4.541E-1	1.785E+1	3.652E+1
-4.460E-1	1.790E+1	3.654E+1
-4.460E-1	1.798E+1	3.638E+1
-4.525E-1	1.796E+1	3.650E+1
-4.525E-1	1.787E+1	3.649E+1
-4.460E-1	1.791E+1	3.650E+1
-4.492E-1	1.785E+1	3.660E+1
-4.492E-1	1.788E+1	3.656E+1
-4.525E-1	1.793E+1	3.649E+1
-4.444E-1	1.785E+1	3.643E+1
-4.492E-1	1.772E+1	3.665E+1
-4.525E-1	1.797E+1	3.632E+1
-4.509E-1	1.786E+1	3.640E+1
-4.460E-1	1.795E+1	3.658E+1
-4.476E-1	1.790E+1	3.642E+1
-4.525E-1	1.796E+1	3.667E+1
-4.541E-1	1.807E+1	3.648E+1
-4.476E-1	1.782E+1	3.652E+1
-4.476E-1	1.806E+1	3.646E+1
-4.492E-1	1.788E+1	3.618E+1
-4.492E-1	1.783E+1	3.653E+1
-4.460E-1	1.793E+1	3.640E+1
-4.492E-1	1.786E+1	3.650E+1
-4.509E-1	1.789E+1	3.655E+1
-4.525E-1	1.778E+1	3.656E+1
-4.509E-1	1.804E+1	3.624E+1
-4.476E-1	1.786E+1	3.608E+1
-4.525E-1	1.783E+1	3.647E+1
-4.509E-1	1.784E+1	3.651E+1
-4.476E-1	1.791E+1	3.637E+1
-4.492E-1	1.763E+1	3.661E+1
-4.509E-1	1.786E+1	3.651E+1
-4.509E-1	1.772E+1	3.647E+1
-4.476E-1	1.788E+1	3.651E+1
-4.444E-1	1.772E+1	3.653E+1
-4.541E-1	1.797E+1	3.647E+1
-4.492E-1	1.799E+1	3.637E+1
-4.460E-1	1.775E+1	3.654E+1
-4.476E-1	1.791E+1	3.647E+1
-4.541E-1	1.785E+1	3.631E+1
-4.492E-1	1.786E+1	3.652E+1
-4.460E-1	1.786E+1	3.637E+1
-4.460E-1	1.786E+1	3.640E+1
-4.525E-1	1.788E+1	3.654E+1
-4.509E-1	1.776E+1	3.642E+1
-4.460E-1	1.793E+1	3.663E+1
-4.460E-1	1.788E+1	3.653E+1
-4.509E-1	1.787E+1	3.625E+1
-4.525E-1	1.787E+1	3.646E+1
-4.492E-1	1.789E+1	3.649E+1
-4.444E-1	1.781E+1	3.653E+1
-4.492E-1	1.777E+1	3.644E+1
-4.525E-1	1.801E+1	3.639E+1
-4.476E-1	1.791E+1	3.640E+1
-4.476E-1	1.802E+1	3.658E+1
-4.476E-1	1.788E+1	3.661E+1
-4.525E-1	1.801E+1	3.647E+1
-4.476E-1	1.784E+1	3.634E+1
-4.476E-1	1.785E+1	3.628E+1
-4.509E-1	1.794E+1	3.670E+1
-4.525E-1	1.773E+1	3.631E+1
-4.460E-1	1.792E+1	3.652E+1
-4.476E-1	1.788E+1	3.659E+1
-4.509E-1	1.782E+1	3.649E+1
-4.525E-1	1.796E+1	3.644E+1
-4.509E-1	1.781E+1	3.648E+1
-4.460E-1	1.776E+1	3.636E+1
-4.525E-1	1.775E+1	3.662E+1
-4.492E-1	1.785E+1	3.636E+1
-4.460E-1	1.788E+1	3.656E+1
-4.460E-1	1.782E+1	3.648E+1
-4.476E-1	1.807E+1	3.666E+1
-4.509E-1	1.779E+1	3.658E+1
-4.476E-1	1.802E+1	3.657E+1
-4.460E-1	1.780E+1	3.656E+1
-4.492E-1	1.775E+1	3.646E+1
-4.509E-1	1.777E+1	3.645E+1
-4.460E-1	1.778E+1	3.650E+1
-4.492E-1	1.797E+1	3.630E+1
-4.492E-1	1.803E+1	3.620E+1
-4.509E-1	1.789E+1	3.647E+1
-4.492E-1	1.792E+1	3.645E+1
-4.460E-1	1.790E+1	3.651E+1
-4.509E-1	1.786E+1	3.657E+1
-4.525E-1	1.783E+1	3.639E+1
-4.460E-1	1.793E+1	3.634E+1
-4.476E-1	1.777E+1	3.633E+1
-4.492E-1	1.791E+1	3.652E+1
-4.525E-1	1.781E+1	3.645E+1
-4.460E-1	1.793E+1	3.632E+1
-4.476E-1	1.773E+1	3.662E+1
-4.509E-1	1.789E+1	3.657E+1
-4.509E-1	1.790E+1	3.647E+1
-4.476E-1	1.769E+1	3.676E+1
-4.460E-1	1.777E+1	3.655E+1
-4.509E-1	1.786E+1	3.629E+1
-4.525E-1	1.779E+1	3.647E+1
-4.476E-1	1.787E+1	3.623E+1
-4.476E-1	1.783E+1	3.634E+1
-4.541E-1	1.779E+1	3.638E+1
-4.525E-1	1.780E+1	3.680E+1
-4.476E-1	1.786E+1	3.654E+1
-4.492E-1	1.791E+1	3.637E+1
-4.509E-1	1.784E+1	3.676E+1
-4.492E-1	1.788E+1	3.642E+1
-4.476E-1	1.784E+1	3.666E+1
-4.460E-1	1.783E+1	3.643E+1
-4.509E-1	1.781E+1	3.642E+1
-4.509E-1	1.792E+1	3.620E+1
-4.509E-1	1.785E+1	3.643E+1
-4.492E-1	1.778E+1	3.644E+1
-4.492E-1	1.794E+1	3.649E+1
-4.509E-1	1.779E+1	3.644E+1
-4.492E-1	1.785E+1	3.660E+1
-4.492E-1	1.782E+1	3.637E+1
-4.509E-1	1.771E+1	3.629E+1
-4.557E-1	1.783E+1	3.646E+1
-4.492E-1	1.788E+1	3.626E+1
-4.476E-1	1.801E+1	3.628E+1
-4.492E-1	1.788E+1	3.655E+1
-4.492E-1	1.779E+1	3.632E+1
-4.476E-1	1.782E+1	3.643E+1
-4.476E-1	1.781E+1	3.649E+1
-4.492E-1	1.780E+1	3.646E+1
-4.525E-1	1.783E+1	3.644E+1
-4.492E-1	1.796E+1	3.651E+1
-4.492E-1	1.774E+1	3.656E+1
-4.509E-1	1.779E+1	3.628E+1
-4.557E-1	1.789E+1	3.649E+1
-4.525E-1	1.786E+1	3.644E+1
-4.492E-1	1.788E+1	3.644E+1
-4.525E-1	1.782E+1	3.660E+1
-4.509E-1	1.796E+1	3.636E+1
-4.476E-1	1.802E+1	3.667E+1
-4.460E-1	1.799E+1	3.637E+1
-4.525E-1	1.790E+1	3.646E+1
-4.492E-1	1.783E+1	3.658E+1
-4.476E-1	1.788E+1	3.657E+1
-4.444E-1	1.805E+1	3.643E+1
-4.525E-1	1.787E+1	3.651E+1
-4.525E-1	1.776E+1	3.651E+1
-4.476E-1	1.789E+1	3.627E+1
-4.476E-1	1.785E+1	3.637E+1
-4.492E-1	1.791E+1	3.619E+1
-4.541E-1	1.775E+1	3.658E+1
-4.492E-1	1.804E+1	3.640E+1
-4.492E-1	1.781E+1	3.648E+1
-4.525E-1	1.786E+1	3.654E+1
-4.541E-1	1.789E+1	3.641E+1
-4.492E-1	1.784E+1	3.653E+1
-4.460E-1	1.777E+1	3.643E+1
-4.509E-1	1.784E+1	3.664E+1
-4.492E-1	1.791E+1	3.668E+1
-4.476E-1	1.786E+1	3.660E+1
-4.460E-1	1.782E+1	3.655E+1
-4.525E-1	1.775E+1	3.636E+1
-4.525E-1	1.775E+1	3.626E+1
-4.460E-1	1.793E+1	3.660E+1
-4.476E-1	1.794E+1	3.638E+1
-4.492E-1	1.776E+1	3.630E+1
-4.509E-1	1.787E+1	3.623E+1
-4.476E-1	1.800E+1	3.672E+1
-4.476E-1	1.797E+1	3.679E+1
-4.541E-1	1.787E+1	3.653E+1
-4.525E-1	1.794E+1	3.640E+1
-4.460E-1	1.791E+1	3.647E+1
-4.460E-1	1.795E+1	3.684E+1
-4.492E-1	1.781E+1	3.656E+1
-4.525E-1	1.773E+1	3.653E+1
-4.476E-1	1.795E+1	3.646E+1
-4.492E-1	1.784E+1	3.634E+1
-4.509E-1	1.794E+1	3.639E+1
-4.509E-1	1.785E+1	3.644E+1
-4.509E-1	1.784E+1	3.633E+1
-4.460E-1	1.794E+1	3.659E+1
-4.492E-1	1.796E+1	3.654E+1
-4.525E-1	1.780E+1	3.636E+1
-4.460E-1	1.782E+1	3.637E+1
-4.492E-1	1.793E+1	3.660E+1
-4.525E-1	1.785E+1	3.625E+1
-4.541E-1	1.785E+1	3.659E+1
-4.492E-1	1.782E+1	3.639E+1
-4.476E-1	1.771E+1	3.645E+1
-4.541E-1	1.793E+1	3.646E+1
-4.509E-1	1.787E+1	3.655E+1
-4.492E-1	1.782E+1	3.666E+1
-4.476E-1	1.797E+1	3.644E+1
-4.492E-1	1.775E+1	3.629E+1
-4.525E-1	1.792E+1	3.643E+1
-4.492E-1	1.775E+1	3.626E+1
-4.492E-1	1.794E+1	3.648E+1
-4.525E-1	1.782E+1	3.660E+1
-4.557E-1	1.792E+1	3.670E+1
-4.492E-1	1.797E+1	3.655E+1
-4.476E-1	1.788E+1	3.631E+1
-4.525E-1	1.783E+1	3.637E+1
-4.541E-1	1.784E+1	3.663E+1
-4.476E-1	1.785E+1	3.656E+1
-4.476E-1	1.784E+1	3.630E+1
-4.525E-1	1.786E+1	3.647E+1
-4.492E-1	1.777E+1	3.636E+1
-4.476E-1	1.790E+1	3.644E+1
-4.509E-1	1.789E+1	3.635E+1
-4.509E-1	1.768E+1	3.644E+1
-4.509E-1	1.796E+1	3.642E+1
-4.476E-1	1.796E+1	3.669E+1
-4.492E-1	1.788E+1	3.635E+1
-4.525E-1	1.797E+1	3.642E+1
-4.525E-1	1.783E+1	3.634E+1
-4.444E-1	1.786E+1	3.638E+1
-4.476E-1	1.781E+1	3.643E+1
-4.525E-1	1.776E+1	3.641E+1
-4.525E-1	1.780E+1	3.648E+1
-4.492E-1	1.798E+1	3.635E+1
-4.525E-1	1.776E+1	3.634E+1
-4.509E-1	1.785E+1	3.632E+1
-4.509E-1	1.789E+1	3.648E+1
-4.492E-1	1.777E+1	3.647E+1
-4.476E-1	1.797E+1	3.657E+1
-4.509E-1	1.783E+1	3.654E+1
-4.525E-1	1.801E+1	3.625E+1
-4.476E-1	1.780E+1	3.660E+1
-4.460E-1	1.797E+1	3.645E+1
-4.509E-1	1.787E+1	3.653E+1
-4.492E-1	1.795E+1	3.627E+1
-4.492E-1	1.784E+1	3.656E+1
-4.460E-1	1.799E+1	3.637E+1
-4.525E-1	1.798E+1	3.660E+1
-4.509E-1	1.799E+1	3.632E+1
-4.460E-1	1.774E+1	3.654E+1
-4.476E-1	1.788E+1	3.657E+1
-4.525E-1	1.790E+1	3.654E+1
-4.525E-1	1.807E+1	3.641E+1
-4.476E-1	1.785E+1	3.636E+1
-4.492E-1	1.785E+1	3.632E+1
-4.492E-1	1.779E+1	3.653E+1
-4.509E-1	1.773E+1	3.644E+1
-4.476E-1	1.790E+1	3.666E+1
-4.476E-1	1.796E+1	3.641E+1
-4.525E-1	1.784E+1	3.663E+1
-4.509E-1	1.782E+1	3.645E+1
-4.476E-1	1.775E+1	3.628E+1
-4.492E-1	1.783E+1	3.607E+1
-4.525E-1	1.796E+1	3.654E+1
-4.525E-1	1.791E+1	3.656E+1
-4.492E-1	1.804E+1	3.645E+1
-4.460E-1	1.791E+1	3.662E+1
-4.509E-1	1.785E+1	3.647E+1
-4.509E-1	1.781E+1	3.632E+1
-4.476E-1	1.770E+1	3.656E+1
-4.492E-1	1.789E+1	3.627E+1
-4.541E-1	1.779E+1	3.633E+1
-4.509E-1	1.806E+1	3.654E+1
-4.492E-1	1.776E+1	3.656E+1
-4.476E-1	1.773E+1	3.652E+1
-4.525E-1	1.785E+1	3.651E+1
-4.541E-1	1.807E+1	3.662E+1
-4.460E-1	1.779E+1	3.626E+1
-4.460E-1	1.785E+1	3.635E+1
-4.492E-1	1.788E+1	3.659E+1
-4.476E-1	1.796E+1	3.648E+1
-4.476E-1	1.792E+1	3.638E+1
-4.460E-1	1.785E+1	3.635E+1
-4.509E-1	1.791E+1	3.649E+1
-4.541E-1	1.782E+1	3.670E+1
-4.492E-1	1.797E+1	3.646E+1
-4.492E-1	1.788E+1	3.632E+1
-4.492E-1	1.781E+1	3.639E+1
-4.509E-1	1.765E+1	3.627E+1
-4.476E-1	1.789E+1	3.665E+1
-4.444E-1	1.796E+1	3.630E+1
-4.525E-1	1.785E+1	3.637E+1
-4.541E-1	1.780E+1	3.642E+1
-4.476E-1	1.791E+1	3.632E+1
-4.509E-1	1.782E+1	3.611E+1
-4.509E-1	1.772E+1	3.643E+1
-4.525E-1	1.781E+1	3.646E+1
-4.509E-1	1.790E+1	3.667E+1
-4.476E-1	1.778E+1	3.633E+1
-4.525E-1	1.764E+1	3.655E+1
-4.492E-1	1.783E+1	3.658E+1
-4.492E-1	1.769E+1	3.639E+1
-4.492E-1	1.772E+1	3.652E+1
-4.509E-1	1.787E+1	3.661E+1
-4.541E-1	1.788E+1	3.642E+1
-4.492E-1	1.807E+1	3.652E+1
-4.476E-1	1.793E+1	3.652E+1
-4.541E-1	1.792E+1	3.637E+1
-4.525E-1	1.776E+1	3.638E+1
-4.476E-1	1.771E+1	3.672E+1
-4.476E-1	1.797E+1	3.658E+1
-4.509E-1	1.776E+1	3.649E+1
-4.525E-1	1.777E+1	3.646E+1
-4.476E-1	1.794E+1	3.646E+1
-4.460E-1	1.783E+1	3.643E+1
-4.541E-1	1.788E+1	3.654E+1
-4.557E-1	1.797E+1	3.668E+1
-4.476E-1	1.787E+1	3.644E+1
-4.492E-1	1.786E+1	3.641E+1
-4.525E-1	1.787E+1	3.638E+1
-4.509E-1	1.792E+1	3.640E+1
-4.492E-1	1.774E+1	3.638E+1
-4.492E-1	1.779E+1	3.637E+1
-4.509E-1	1.778E+1	3.648E+1
-4.525E-1	1.782E+1	3.657E+1
-4.492E-1	1.795E+1	3.631E+1
-4.460E-1	1.792E+1	3.667E+1
-4.509E-1	1.789E+1	3.635E+1
-4.509E-1	1.788E+1	3.658E+1
-4.476E-1	1.795E+1	3.622E+1
-4.460E-1	1.796E+1	3.638E+1
-4.492E-1	1.782E+1	3.632E+1
-4.492E-1	1.778E+1	3.642E+1
-4.460E-1	1.808E+1	3.652E+1
-4.492E-1	1.791E+1	3.662E+1
-4.525E-1	1.785E+1	3.639E+1
-4.509E-1	1.788E+1	3.662E+1
-4.476E-1	1.779E+1	3.623E+1
-4.492E-1	1.778E+1	3.645E+1
-4.509E-1	1.785E+1	3.647E+1
-4.525E-1	1.780E+1	3.627E+1
-4.492E-1	1.779E+1	3.651E+1
-4.476E-1	1.792E+1	3.651E+1
-4.541E-1	1.778E+1	3.624E+1
-4.557E-1	1.783E+1	3.649E+1
-4.492E-1	1.769E+1	3.641E+1
-4.476E-1	1.796E+1	3.664E+1
-4.492E-1	1.779E+1	3.653E+1
-4.509E-1	1.785E+1	3.652E+1
-4.492E-1	1.794E+1	3.635E+1
-4.492E-1	1.784E+1	3.643E+1
-4.492E-1	1.796E+1	3.647E+1
-4.492E-1	1.798E+1	3.654E+1
-4.492E-1	1.759E+1	3.632E+1
-4.476E-1	1.794E+1	3.636E+1
-4.525E-1	1.765E+1	3.636E+1
-4.525E-1	1.783E+1	3.651E+1
-4.509E-1	1.770E+1	3.651E+1
-4.492E-1	1.782E+1	3.646E+1
-4.492E-1	1.784E+1	3.646E+1
-4.525E-1	1.800E+1	3.625E+1
-4.492E-1	1.778E+1	3.637E+1
-4.492E-1	1.793E+1	3.633E+1
-4.525E-1	1.790E+1	3.649E+1
-4.541E-1	1.784E+1	3.673E+1
-4.509E-1	1.785E+1	3.651E+1
-4.460E-1	1.804E+1	3.621E+1
-4.525E-1	1.786E+1	3.656E+1
-4.509E-1	1.791E+1	3.644E+1
-4.476E-1	1.788E+1	3.635E+1
-4.492E-1	1.783E+1	3.642E+1
-4.525E-1	1.779E+1	3.630E+1
-4.525E-1	1.790E+1	3.643E+1
-4.509E-1	1.795E+1	3.647E+1
-4.476E-1	1.778E+1	3.637E+1
-4.525E-1	1.777E+1	3.644E+1
-4.525E-1	1.779E+1	3.659E+1
-4.476E-1	1.789E+1	3.644E+1
-4.476E-1	1.782E+1	3.633E+1
-4.509E-1	1.793E+1	3.633E+1
-4.525E-1	1.788E+1	3.653E+1
-4.492E-1	1.777E+1	3.646E+1
-4.460E-1	1.789E+1	3.654E+1
-4.509E-1	1.781E+1	3.643E+1
-4.525E-1	1.786E+1	3.653E+1
-4.492E-1	1.786E+1	3.646E+1
-4.492E-1	1.788E+1	3.648E+1
-4.476E-1	1.789E+1	3.638E+1
-4.525E-1	1.787E+1	3.657E+1
-4.492E-1	1.797E+1	3.650E+1
-4.492E-1	1.785E+1	3.617E+1
-4.509E-1	1.773E+1	3.642E+1
-4.525E-1	1.797E+1	3.613E+1
-4.509E-1	1.762E+1	3.623E+1
-4.476E-1	1.776E+1	3.652E+1
-4.525E-1	1.775E+1	3.671E+1
-4.525E-1	1.804E+1	3.645E+1
-4.476E-1	1.787E+1	3.650E+1
-4.476E-1	1.773E+1	3.638E+1
-4.509E-1	1.796E+1	3.670E+1
-4.525E-1	1.782E+1	3.647E+1
-4.509E-1	1.804E+1	3.640E+1
-4.460E-1	1.790E+1	3.659E+1
-4.509E-1	1.786E+1	3.637E+1
-4.509E-1	1.778E+1	3.632E+1
-4.476E-1	1.794E+1	3.631E+1
-4.460E-1	1.785E+1	3.640E+1
-4.509E-1	1.795E+1	3.649E+1
-4.509E-1	1.783E+1	3.620E+1
-4.492E-1	1.785E+1	3.665E+1
-4.492E-1	1.779E+1	3.654E+1
-4.509E-1	1.774E+1	3.640E+1
-4.541E-1	1.788E+1	3.611E+1
-4.509E-1	1.795E+1	3.655E+1
-4.476E-1	1.776E+1	3.626E+1
-4.525E-1	1.788E+1	3.640E+1
-4.541E-1	1.779E+1	3.619E+1
-4.509E-1	1.779E+1	3.645E+1
-4.476E-1	1.788E+1	3.647E+1
-4.525E-1	1.778E+1	3.641E+1
-4.525E-1	1.792E+1	3.645E+1
-4.492E-1	1.782E+1	3.656E+1
-4.509E-1	1.779E+1	3.653E+1
-4.525E-1	1.775E+1	3.653E+1
-4.509E-1	1.785E+1	3.644E+1
-4.476E-1	1.779E+1	3.633E+1
-4.476E-1	1.782E+1	3.651E+1
-4.509E-1	1.784E+1	3.644E+1
-4.541E-1	1.783E+1	3.646E+1
-4.509E-1	1.798E+1	3.658E+1
-4.509E-1	1.793E+1	3.665E+1
-4.509E-1	1.795E+1	3.653E+1
-4.541E-1	1.802E+1	3.626E+1
-4.492E-1	1.796E+1	3.662E+1
-4.492E-1	1.770E+1	3.652E+1
-4.541E-1	1.774E+1	3.641E+1
-4.525E-1	1.776E+1	3.634E+1
-4.492E-1	1.775E+1	3.653E+1
-4.492E-1	1.783E+1	3.647E+1
-4.525E-1	1.797E+1	3.657E+1
-4.509E-1	1.776E+1	3.642E+1
-4.492E-1	1.794E+1	3.640E+1
-4.492E-1	1.789E+1	3.631E+1
-4.525E-1	1.785E+1	3.631E+1
-4.525E-1	1.785E+1	3.638E+1
-4.509E-1	1.787E+1	3.645E+1
-4.525E-1	1.783E+1	3.645E+1
-4.525E-1	1.790E+1	3.640E+1
-4.541E-1	1.783E+1	3.630E+1
-4.492E-1	1.775E+1	3.639E+1
-4.492E-1	1.773E+1	3.641E+1
-4.525E-1	1.770E+1	3.638E+1
-4.509E-1	1.794E+1	3.654E+1
-4.509E-1	1.788E+1	3.635E+1
-4.476E-1	1.778E+1	3.639E+1
-4.509E-1	1.793E+1	3.645E+1
-4.509E-1	1.780E+1	3.641E+1
-4.492E-1	1.763E+1	3.647E+1
-4.492E-1	1.791E+1	3.643E+1
-4.509E-1	1.790E+1	3.673E+1
-4.525E-1	1.783E+1	3.653E+1
-4.476E-1	1.782E+1	3.637E+1
-4.476E-1	1.787E+1	3.659E+1
-4.509E-1	1.781E+1	3.638E+1
-4.525E-1	1.795E+1	3.648E+1
-4.492E-1	1.770E+1	3.641E+1
-4.476E-1	1.783E+1	3.645E+1
-4.541E-1	1.782E+1	3.646E+1
-4.541E-1	1.774E+1	3.630E+1
-4.492E-1	1.777E+1	3.645E+1
-4.476E-1	1.790E+1	3.641E+1
-4.509E-1	1.782E+1	3.630E+1
-4.509E-1	1.784E+1	3.645E+1
-4.476E-1	1.776E+1	3.672E+1
-4.476E-1	1.781E+1	3.640E+1
-4.509E-1	1.787E+1	3.651E+1
-4.541E-1	1.774E+1	3.638E+1
-4.509E-1	1.779E+1	3.631E+1
-4.476E-1	1.780E+1	3.646E+1
-4.541E-1	1.786E+1	3.613E+1
-4.525E-1	1.790E+1	3.627E+1
-4.492E-1	1.776E+1	3.639E+1
-4.476E-1	1.794E+1	3.642E+1
-4.525E-1	1.778E+1	3.652E+1
-4.525E-1	1.792E+1	3.646E+1
-4.492E-1	1.774E+1	3.659E+1
-4.492E-1	1.799E+1	3.632E+1
-4.541E-1	1.787E+1	3.651E+1
-4.541E-1	1.778E+1	3.647E+1
-4.492E-1	1.778E+1	3.643E+1
-4.492E-1	1.788E+1	3.645E+1
-4.492E-1	1.793E+1	3.636E+1
-4.492E-1	1.789E+1	3.620E+1
-4.525E-1	1.797E+1	3.641E+1
-4.476E-1	1.787E+1	3.651E+1
-4.525E-1	1.766E+1	3.620E+1
-4.492E-1	1.784E+1	3.617E+1
-4.476E-1	1.793E+1	3.639E+1
-4.509E-1	1.785E+1	3.642E+1
-4.557E-1	1.802E+1	3.646E+1
-4.557E-1	1.783E+1	3.647E+1
-4.492E-1	1.782E+1	3.648E+1
-4.492E-1	1.776E+1	3.635E+1
-4.509E-1	1.782E+1	3.625E+1
-4.541E-1	1.797E+1	3.633E+1
-4.460E-1	1.797E+1	3.640E+1
-4.492E-1	1.786E+1	3.636E+1
-4.541E-1	1.788E+1	3.627E+1
-4.525E-1	1.763E+1	3.648E+1
-4.492E-1	1.789E+1	3.652E+1
-4.525E-1	1.785E+1	3.628E+1
-4.541E-1	1.780E+1	3.621E+1
-4.541E-1	1.786E+1	3.638E+1
-4.509E-1	1.778E+1	3.649E+1
-4.460E-1	1.784E+1	3.658E+1
-4.509E-1	1.797E+1	3.627E+1
-4.541E-1	1.798E+1	3.647E+1
-4.492E-1	1.786E+1	3.669E+1
-4.476E-1	1.806E+1	3.635E+1
-4.525E-1	1.768E+1	3.653E+1
-4.541E-1	1.787E+1	3.637E+1
-4.509E-1	1.797E+1	3.639E+1
-4.476E-1	1.793E+1	3.641E+1
-4.541E-1	1.783E+1	3.631E+1
-4.541E-1	1.793E+1	3.628E+1
-4.476E-1	1.781E+1	3.633E+1
-4.492E-1	1.794E+1	3.656E+1
-4.525E-1	1.764E+1	3.668E+1
-4.541E-1	1.780E+1	3.642E+1
-4.476E-1	1.797E+1	3.610E+1
-4.509E-1	1.786E+1	3.622E+1
-4.509E-1	1.775E+1	3.643E+1
-4.541E-1	1.794E+1	3.630E+1
-4.509E-1	1.786E+1	3.636E+1
-4.509E-1	1.802E+1	3.646E+1
-4.525E-1	1.791E+1	3.655E+1
-4.541E-1	1.783E+1	3.629E+1
-4.492E-1	1.787E+1	3.639E+1
-4.492E-1	1.793E+1	3.628E+1
-4.525E-1	1.791E+1	3.631E+1
-4.509E-1	1.773E+1	3.649E+1
-4.492E-1	1.778E+1	3.651E+1
-4.509E-1	1.783E+1	3.647E+1
-4.525E-1	1.782E+1	3.634E+1
-4.525E-1	1.793E+1	3.664E+1
-4.541E-1	1.781E+1	3.647E+1
-4.509E-1	1.771E+1	3.636E+1
-4.525E-1	1.770E+1	3.639E+1
-4.541E-1	1.790E+1	3.642E+1
-4.492E-1	1.798E+1	3.642E+1
-4.525E-1	1.779E+1	3.627E+1
-4.509E-1	1.796E+1	3.630E+1
-4.541E-1	1.771E+1	3.645E+1
-4.476E-1	1.788E+1	3.644E+1
-4.476E-1	1.790E+1	3.641E+1
-4.509E-1	1.773E+1	3.623E+1
-4.525E-1	1.797E+1	3.645E+1
-4.476E-1	1.790E+1	3.647E+1
-4.476E-1	1.782E+1	3.647E+1
-4.509E-1	1.787E+1	3.628E+1
-4.525E-1	1.785E+1	3.661E+1
-4.492E-1	1.791E+1	3.623E+1
-4.509E-1	1.792E+1	3.657E+1
-4.541E-1	1.785E+1	3.634E+1
-4.525E-1	1.784E+1	3.646E+1
-4.492E-1	1.776E+1	3.648E+1
-4.476E-1	1.773E+1	3.623E+1
-4.509E-1	1.776E+1	3.647E+1
-4.509E-1	1.777E+1	3.639E+1
-4.525E-1	1.807E+1	3.623E+1
-4.492E-1	1.777E+1	3.651E+1
-4.509E-1	1.790E+1	3.646E+1
-4.525E-1	1.792E+1	3.644E+1
-4.509E-1	1.773E+1	3.642E+1
-4.492E-1	1.783E+1	3.659E+1
-4.525E-1	1.785E+1	3.637E+1
-4.525E-1	1.780E+1	3.643E+1
-4.525E-1	1.772E+1	3.651E+1
-4.476E-1	1.768E+1	3.639E+1
-4.509E-1	1.793E+1	3.642E+1
-4.525E-1	1.767E+1	3.641E+1
-4.509E-1	1.781E+1	3.654E+1
-4.476E-1	1.784E+1	3.651E+1
-4.525E-1	1.791E+1	3.632E+1
-4.541E-1	1.781E+1	3.629E+1
-4.541E-1	1.781E+1	3.629E+1
-4.492E-1	1.780E+1	3.659E+1
-4.509E-1	1.780E+1	3.655E+1
-4.541E-1	1.788E+1	3.615E+1
-4.476E-1	1.782E+1	3.653E+1
-4.492E-1	1.776E+1	3.649E+1
-4.541E-1	1.779E+1	3.629E+1
-4.525E-1	1.789E+1	3.624E+1
-4.492E-1	1.779E+1	3.667E+1
-4.492E-1	1.775E+1	3.630E+1
-4.525E-1	1.780E+1	3.630E+1
-4.557E-1	1.778E+1	3.638E+1
-4.492E-1	1.795E+1	3.635E+1
-4.492E-1	1.790E+1	3.642E+1
-4.541E-1	1.791E+1	3.648E+1
-4.541E-1	1.778E+1	3.636E+1
-4.509E-1	1.794E+1	3.647E+1
-4.509E-1	1.784E+1	3.630E+1
-4.557E-1	1.778E+1	3.649E+1
-4.557E-1	1.789E+1	3.637E+1
-4.492E-1	1.778E+1	3.611E+1
-4.476E-1	1.786E+1	3.654E+1
-4.525E-1	1.793E+1	3.630E+1
-4.525E-1	1.769E+1	3.664E+1
-4.509E-1	1.786E+1	3.639E+1
-4.492E-1	1.779E+1	3.640E+1
-4.509E-1	1.792E+1	3.636E+1
-4.525E-1	1.777E+1	3.623E+1
-4.525E-1	1.796E+1	3.648E+1
-4.492E-1	1.780E+1	3.632E+1
-4.541E-1	1.785E+1	3.639E+1
-4.525E-1	1.776E+1	3.632E+1
-4.557E-1	1.785E+1	3.638E+1
-4.509E-1	1.779E+1	3.629E+1
-4.541E-1	1.789E+1	3.639E+1
-4.525E-1	1.782E+1	3.651E+1
-4.492E-1	1.775E+1	3.645E+1
-4.509E-1	1.774E+1	3.643E+1
-4.541E-1	1.790E+1	3.625E+1
-4.525E-1	1.795E+1	3.607E+1
-4.476E-1	1.774E+1	3.653E+1
-4.476E-1	1.755E+1	3.615E+1
-4.541E-1	1.799E+1	3.653E+1
-4.557E-1	1.794E+1	3.648E+1
-4.541E-1	1.787E+1	3.619E+1
-4.509E-1	1.769E+1	3.631E+1
-4.509E-1	1.791E+1	3.661E+1
-4.541E-1	1.790E+1	3.622E+1
-4.492E-1	1.781E+1	3.646E+1
-4.509E-1	1.784E+1	3.606E+1
-4.541E-1	1.779E+1	3.649E+1
-4.541E-1	1.781E+1	3.654E+1
-4.509E-1	1.784E+1	3.636E+1
-4.492E-1	1.764E+1	3.627E+1
-4.525E-1	1.787E+1	3.652E+1
-4.525E-1	1.789E+1	3.642E+1
-4.509E-1	1.790E+1	3.654E+1
-4.492E-1	1.787E+1	3.616E+1
-4.525E-1	1.780E+1	3.647E+1
-4.541E-1	1.786E+1	3.650E+1
-4.541E-1	1.789E+1	3.645E+1
-4.509E-1	1.787E+1	3.616E+1
-4.509E-1	1.774E+1	3.641E+1
-4.525E-1	1.770E+1	3.628E+1
-4.476E-1	1.772E+1	3.643E+1
-4.509E-1	1.774E+1	3.639E+1
-4.541E-1	1.781E+1	3.620E+1
-4.557E-1	1.778E+1	3.649E+1
-4.509E-1	1.773E+1	3.639E+1
-4.509E-1	1.772E+1	3.624E+1
-4.525E-1	1.776E+1	3.646E+1
-4.574E-1	1.767E+1	3.645E+1
-4.492E-1	1.793E+1	3.612E+1
-4.509E-1	1.775E+1	3.657E+1
-4.492E-1	1.785E+1	3.650E+1
-4.525E-1	1.776E+1	3.641E+1
-4.541E-1	1.774E+1	3.644E+1
-4.476E-1	1.804E+1	3.656E+1
-4.525E-1	1.782E+1	3.654E+1
-4.590E-1	1.786E+1	3.654E+1
-4.492E-1	1.772E+1	3.634E+1
-4.509E-1	1.790E+1	3.636E+1
-4.509E-1	1.772E+1	3.654E+1
-4.525E-1	1.768E+1	3.637E+1
-4.509E-1	1.798E+1	3.631E+1
-4.525E-1	1.796E+1	3.641E+1
-4.541E-1	1.785E+1	3.644E+1
-4.525E-1	1.770E+1	3.649E+1
-4.509E-1	1.787E+1	3.634E+1
-4.492E-1	1.788E+1	3.642E+1
-4.541E-1	1.780E+1	3.638E+1
-4.574E-1	1.793E+1	3.660E+1
-4.492E-1	1.792E+1	3.620E+1
-4.476E-1	1.778E+1	3.663E+1
-4.541E-1	1.784E+1	3.650E+1
-4.541E-1	1.778E+1	3.655E+1
-4.525E-1	1.786E+1	3.647E+1
-4.492E-1	1.784E+1	3.661E+1
-4.525E-1	1.789E+1	3.625E+1
-4.541E-1	1.773E+1	3.635E+1
-4.509E-1	1.779E+1	3.642E+1
-4.492E-1	1.797E+1	3.643E+1
-4.509E-1	1.774E+1	3.640E+1
-4.525E-1	1.785E+1	3.636E+1
-4.492E-1	1.778E+1	3.635E+1
-4.460E-1	1.783E+1	3.655E+1
-4.525E-1	1.776E+1	3.637E+1
-4.525E-1	1.779E+1	3.622E+1
-4.509E-1	1.795E+1	3.629E+1
-4.492E-1	1.801E+1	3.646E+1
-4.525E-1	1.794E+1	3.651E+1
-4.525E-1	1.812E+1	3.631E+1
-4.525E-1	1.776E+1	3.631E+1
-4.476E-1	1.788E+1	3.626E+1
-4.509E-1	1.783E+1	3.623E+1
-4.557E-1	1.758E+1	3.646E+1
-4.509E-1	1.785E+1	3.630E+1
-4.492E-1	1.777E+1	3.663E+1
-4.525E-1	1.782E+1	3.643E+1
-4.525E-1	1.785E+1	3.658E+1
-4.509E-1	1.783E+1	3.621E+1
-4.476E-1	1.780E+1	3.646E+1
-4.525E-1	1.796E+1	3.643E+1
-4.525E-1	1.783E+1	3.650E+1
-4.525E-1	1.789E+1	3.648E+1
-4.492E-1	1.801E+1	3.651E+1
-4.557E-1	1.779E+1	3.634E+1
-4.541E-1	1.780E+1	3.635E+1
-4.525E-1	1.788E+1	3.623E+1
-4.509E-1	1.785E+1	3.654E+1
-4.509E-1	1.778E+1	3.628E+1
-4.541E-1	1.783E+1	3.632E+1
-4.509E-1	1.775E+1	3.614E+1
-4.476E-1	1.780E+1	3.666E+1
-4.525E-1	1.768E+1	3.641E+1
-4.525E-1	1.785E+1	3.629E+1
-4.509E-1	1.778E+1	3.636E+1
-4.492E-1	1.778E+1	3.629E+1
-4.541E-1	1.778E+1	3.635E+1
-4.541E-1	1.794E+1	3.654E+1
-4.492E-1	1.777E+1	3.622E+1
-4.492E-1	1.791E+1	3.640E+1
-4.525E-1	1.778E+1	3.636E+1
-4.541E-1	1.791E+1	3.612E+1
-4.509E-1	1.777E+1	3.638E+1
-4.509E-1	1.795E+1	3.646E+1
-4.525E-1	1.783E+1	3.644E+1
-4.574E-1	1.796E+1	3.661E+1
-4.525E-1	1.778E+1	3.630E+1
-4.492E-1	1.778E+1	3.631E+1
-4.541E-1	1.788E+1	3.643E+1
-4.557E-1	1.770E+1	3.631E+1
-4.492E-1	1.785E+1	3.646E+1
-4.492E-1	1.786E+1	3.618E+1
-4.509E-1	1.786E+1	3.639E+1
-4.541E-1	1.785E+1	3.622E+1
-4.476E-1	1.789E+1	3.645E+1
-4.492E-1	1.783E+1	3.646E+1
-4.525E-1	1.771E+1	3.642E+1
-4.541E-1	1.789E+1	3.642E+1
-4.492E-1	1.788E+1	3.644E+1
-4.492E-1	1.774E+1	3.644E+1
-4.541E-1	1.775E+1	3.621E+1
-4.557E-1	1.775E+1	3.608E+1
-4.476E-1	1.768E+1	3.632E+1
-4.509E-1	1.772E+1	3.635E+1
-4.492E-1	1.778E+1	3.656E+1
-4.557E-1	1.803E+1	3.638E+1
-4.509E-1	1.791E+1	3.621E+1
-4.492E-1	1.777E+1	3.656E+1
-4.541E-1	1.783E+1	3.634E+1
-4.541E-1	1.785E+1	3.647E+1
-4.541E-1	1.775E+1	3.624E+1
-4.492E-1	1.787E+1	3.642E+1
-4.525E-1	1.777E+1	3.635E+1
-4.541E-1	1.788E+1	3.627E+1
-4.509E-1	1.788E+1	3.654E+1
-4.525E-1	1.785E+1	3.632E+1
-4.541E-1	1.776E+1	3.644E+1
-4.557E-1	1.778E+1	3.636E+1
-4.509E-1	1.764E+1	3.639E+1
-4.476E-1	1.775E+1	3.618E+1
-4.525E-1	1.794E+1	3.648E+1
-4.541E-1	1.773E+1	3.648E+1
-4.492E-1	1.787E+1	3.654E+1
-4.492E-1	1.785E+1	3.647E+1
-4.525E-1	1.794E+1	3.631E+1
-4.541E-1	1.764E+1	3.651E+1
-4.509E-1	1.781E+1	3.663E+1
-4.492E-1	1.770E+1	3.656E+1
-4.509E-1	1.781E+1	3.624E+1
-4.574E-1	1.786E+1	3.649E+1
-4.525E-1	1.772E+1	3.632E+1
-4.509E-1	1.790E+1	3.632E+1
-4.525E-1	1.776E+1	3.609E+1
-4.557E-1	1.784E+1	3.634E+1
-4.509E-1	1.805E+1	3.633E+1
-4.509E-1	1.786E+1	3.647E+1
-4.541E-1	1.775E+1	3.641E+1
-4.525E-1	1.784E+1	3.626E+1
-4.525E-1	1.778E+1	3.630E+1
-4.509E-1	1.764E+1	3.642E+1
-4.509E-1	1.782E+1	3.628E+1
-4.541E-1	1.805E+1	3.633E+1
-4.509E-1	1.760E+1	3.640E+1
-4.476E-1	1.788E+1	3.643E+1
-4.525E-1	1.783E+1	3.657E+1
-4.541E-1	1.772E+1	3.655E+1
-4.492E-1	1.798E+1	3.648E+1
-4.509E-1	1.772E+1	3.647E+1
-4.541E-1	1.783E+1	3.616E+1
-4.525E-1	1.777E+1	3.648E+1
-4.509E-1	1.791E+1	3.612E+1
-4.492E-1	1.769E+1	3.628E+1
-4.541E-1	1.787E+1	3.648E+1
-4.574E-1	1.790E+1	3.635E+1
[truncated: 39,968 more rows]
