# Supplementary material for: Improved ANAP incorporation and VCF analysis reveal details of P2X7 current facilitation and a limited conformational interplay between ATP binding and the intracellular ballast domain
Source: eLife. 2023 Jan 4;12:e82479. doi: 10.7554/eLife.82479 (PMC9859053; doi:10.7554/eLife.82479)
Supplement: Figure 6—figure supplement 3—source data 2. [file elife-82479-fig6-figsupp3-data2.zip › Figure-6_figure-supplement-3_source-data-2/e05/33.csv]

-1.313E-1	1.411E+1	2.881E+1
-1.297E-1	1.411E+1	2.897E+1
-1.281E-1	1.404E+1	2.913E+1
-1.265E-1	1.408E+1	2.884E+1
-1.281E-1	1.393E+1	2.886E+1
-1.330E-1	1.398E+1	2.880E+1
-1.281E-1	1.402E+1	2.880E+1
-1.297E-1	1.400E+1	2.895E+1
-1.297E-1	1.416E+1	2.901E+1
-1.313E-1	1.399E+1	2.896E+1
-1.330E-1	1.397E+1	2.877E+1
-1.265E-1	1.391E+1	2.885E+1
-1.281E-1	1.392E+1	2.910E+1
-1.297E-1	1.409E+1	2.921E+1
-1.297E-1	1.410E+1	2.890E+1
-1.265E-1	1.410E+1	2.906E+1
-1.249E-1	1.409E+1	2.876E+1
-1.313E-1	1.384E+1	2.881E+1
-1.313E-1	1.393E+1	2.882E+1
-1.297E-1	1.396E+1	2.885E+1
-1.249E-1	1.398E+1	2.893E+1
-1.330E-1	1.392E+1	2.898E+1
-1.281E-1	1.388E+1	2.888E+1
-1.265E-1	1.398E+1	2.893E+1
-1.281E-1	1.415E+1	2.892E+1
-1.313E-1	1.404E+1	2.892E+1
-1.297E-1	1.404E+1	2.886E+1
-1.249E-1	1.397E+1	2.887E+1
-1.265E-1	1.402E+1	2.900E+1
-1.313E-1	1.382E+1	2.884E+1
-1.313E-1	1.400E+1	2.887E+1
-1.297E-1	1.407E+1	2.903E+1
-1.281E-1	1.406E+1	2.906E+1
-1.330E-1	1.399E+1	2.888E+1
-1.330E-1	1.389E+1	2.890E+1
-1.281E-1	1.398E+1	2.880E+1
-1.297E-1	1.410E+1	2.878E+1
-1.313E-1	1.398E+1	2.885E+1
-1.281E-1	1.392E+1	2.922E+1
-1.281E-1	1.400E+1	2.890E+1
-1.281E-1	1.404E+1	2.887E+1
-1.297E-1	1.398E+1	2.886E+1
-1.313E-1	1.402E+1	2.889E+1
-1.249E-1	1.397E+1	2.891E+1
-1.281E-1	1.400E+1	2.888E+1
-1.313E-1	1.399E+1	2.896E+1
-1.297E-1	1.401E+1	2.887E+1
-1.265E-1	1.409E+1	2.881E+1
-1.281E-1	1.389E+1	2.886E+1
-1.313E-1	1.386E+1	2.891E+1
-1.281E-1	1.410E+1	2.888E+1
-1.265E-1	1.406E+1	2.894E+1
-1.265E-1	1.403E+1	2.907E+1
-1.313E-1	1.398E+1	2.889E+1
-1.313E-1	1.413E+1	2.902E+1
-1.265E-1	1.406E+1	2.895E+1
-1.265E-1	1.406E+1	2.892E+1
-1.330E-1	1.398E+1	2.891E+1
-1.281E-1	1.385E+1	2.891E+1
-1.297E-1	1.402E+1	2.880E+1
-1.281E-1	1.399E+1	2.885E+1
-1.313E-1	1.411E+1	2.877E+1
-1.330E-1	1.397E+1	2.894E+1
-1.281E-1	1.417E+1	2.926E+1
-1.281E-1	1.396E+1	2.916E+1
-1.297E-1	1.407E+1	2.895E+1
-1.330E-1	1.397E+1	2.885E+1
-1.281E-1	1.409E+1	2.898E+1
-1.297E-1	1.406E+1	2.885E+1
-1.297E-1	1.398E+1	2.891E+1
-1.281E-1	1.395E+1	2.889E+1
-1.249E-1	1.413E+1	2.877E+1
-1.281E-1	1.389E+1	2.901E+1
-1.330E-1	1.410E+1	2.885E+1
-1.330E-1	1.392E+1	2.905E+1
-1.281E-1	1.386E+1	2.901E+1
-1.232E-1	1.404E+1	2.892E+1
-1.313E-1	1.420E+1	2.891E+1
-1.297E-1	1.410E+1	2.868E+1
-1.265E-1	1.393E+1	2.893E+1
-1.265E-1	1.412E+1	2.920E+1
-1.346E-1	1.417E+1	2.882E+1
-1.297E-1	1.397E+1	2.904E+1
-1.281E-1	1.397E+1	2.889E+1
-1.281E-1	1.398E+1	2.890E+1
-1.297E-1	1.405E+1	2.902E+1
-1.297E-1	1.403E+1	2.885E+1
-1.281E-1	1.397E+1	2.888E+1
-1.297E-1	1.395E+1	2.906E+1
-1.313E-1	1.392E+1	2.904E+1
-1.281E-1	1.416E+1	2.903E+1
-1.265E-1	1.421E+1	2.885E+1
-1.297E-1	1.391E+1	2.905E+1
-1.313E-1	1.403E+1	2.884E+1
-1.330E-1	1.406E+1	2.912E+1
-1.281E-1	1.401E+1	2.876E+1
-1.265E-1	1.406E+1	2.885E+1
-1.297E-1	1.396E+1	2.877E+1
-1.313E-1	1.407E+1	2.877E+1
-1.265E-1	1.412E+1	2.890E+1
-1.281E-1	1.399E+1	2.898E+1
-1.330E-1	1.395E+1	2.884E+1
-1.313E-1	1.406E+1	2.883E+1
-1.297E-1	1.397E+1	2.900E+1
-1.281E-1	1.405E+1	2.869E+1
-1.297E-1	1.401E+1	2.889E+1
-1.330E-1	1.398E+1	2.897E+1
-1.281E-1	1.410E+1	2.904E+1
-1.297E-1	1.405E+1	2.895E+1
-1.330E-1	1.392E+1	2.894E+1
-1.313E-1	1.406E+1	2.897E+1
-1.249E-1	1.395E+1	2.900E+1
-1.281E-1	1.402E+1	2.901E+1
-1.297E-1	1.390E+1	2.885E+1
-1.313E-1	1.402E+1	2.895E+1
-1.281E-1	1.396E+1	2.882E+1
-1.249E-1	1.403E+1	2.878E+1
-1.313E-1	1.395E+1	2.894E+1
-1.313E-1	1.397E+1	2.889E+1
-1.297E-1	1.405E+1	2.907E+1
-1.249E-1	1.402E+1	2.909E+1
-1.346E-1	1.389E+1	2.874E+1
-1.297E-1	1.396E+1	2.909E+1
-1.249E-1	1.398E+1	2.888E+1
-1.265E-1	1.396E+1	2.893E+1
-1.330E-1	1.415E+1	2.900E+1
-1.281E-1	1.398E+1	2.879E+1
-1.281E-1	1.410E+1	2.890E+1
-1.313E-1	1.389E+1	2.897E+1
-1.330E-1	1.406E+1	2.873E+1
-1.297E-1	1.395E+1	2.873E+1
-1.265E-1	1.407E+1	2.866E+1
-1.297E-1	1.404E+1	2.876E+1
-1.313E-1	1.380E+1	2.890E+1
-1.265E-1	1.397E+1	2.880E+1
-1.265E-1	1.397E+1	2.887E+1
-1.281E-1	1.390E+1	2.875E+1
-1.313E-1	1.393E+1	2.878E+1
-1.281E-1	1.396E+1	2.895E+1
-1.281E-1	1.408E+1	2.888E+1
-1.249E-1	1.407E+1	2.888E+1
-1.313E-1	1.414E+1	2.884E+1
-1.281E-1	1.397E+1	2.878E+1
-1.265E-1	1.404E+1	2.888E+1
-1.281E-1	1.401E+1	2.887E+1
-1.313E-1	1.401E+1	2.881E+1
-1.313E-1	1.408E+1	2.892E+1
-1.281E-1	1.393E+1	2.890E+1
-1.232E-1	1.410E+1	2.885E+1
-1.297E-1	1.389E+1	2.882E+1
-1.297E-1	1.405E+1	2.906E+1
-1.281E-1	1.407E+1	2.891E+1
-1.281E-1	1.393E+1	2.875E+1
-1.313E-1	1.403E+1	2.881E+1
-1.297E-1	1.401E+1	2.866E+1
-1.281E-1	1.411E+1	2.884E+1
-1.265E-1	1.408E+1	2.888E+1
-1.313E-1	1.402E+1	2.873E+1
-1.313E-1	1.392E+1	2.882E+1
-1.249E-1	1.406E+1	2.895E+1
-1.265E-1	1.395E+1	2.868E+1
-1.313E-1	1.388E+1	2.880E+1
-1.281E-1	1.403E+1	2.890E+1
-1.313E-1	1.396E+1	2.899E+1
-1.265E-1	1.392E+1	2.891E+1
-1.313E-1	1.400E+1	2.894E+1
-1.313E-1	1.397E+1	2.894E+1
-1.249E-1	1.401E+1	2.887E+1
-1.281E-1	1.392E+1	2.876E+1
-1.297E-1	1.395E+1	2.891E+1
-1.281E-1	1.409E+1	2.895E+1
-1.281E-1	1.396E+1	2.892E+1
-1.281E-1	1.391E+1	2.894E+1
-1.313E-1	1.405E+1	2.890E+1
-1.297E-1	1.407E+1	2.876E+1
-1.281E-1	1.410E+1	2.897E+1
-1.281E-1	1.400E+1	2.878E+1
-1.297E-1	1.405E+1	2.900E+1
-1.313E-1	1.409E+1	2.880E+1
-1.281E-1	1.399E+1	2.907E+1
-1.297E-1	1.402E+1	2.866E+1
-1.297E-1	1.404E+1	2.877E+1
-1.297E-1	1.400E+1	2.903E+1
-1.297E-1	1.407E+1	2.876E+1
-1.281E-1	1.399E+1	2.883E+1
-1.330E-1	1.389E+1	2.890E+1
-1.313E-1	1.392E+1	2.892E+1
-1.297E-1	1.393E+1	2.891E+1
-1.281E-1	1.398E+1	2.899E+1
-1.297E-1	1.400E+1	2.873E+1
-1.330E-1	1.407E+1	2.874E+1
-1.297E-1	1.390E+1	2.899E+1
-1.265E-1	1.392E+1	2.890E+1
-1.297E-1	1.398E+1	2.887E+1
-1.281E-1	1.399E+1	2.901E+1
-1.281E-1	1.404E+1	2.875E+1
-1.265E-1	1.400E+1	2.886E+1
-1.313E-1	1.392E+1	2.866E+1
-1.330E-1	1.390E+1	2.881E+1
-1.249E-1	1.398E+1	2.876E+1
-1.281E-1	1.386E+1	2.896E+1
-1.330E-1	1.385E+1	2.872E+1
-1.297E-1	1.401E+1	2.883E+1
-1.249E-1	1.414E+1	2.877E+1
-1.281E-1	1.407E+1	2.884E+1
-1.313E-1	1.394E+1	2.878E+1
-1.297E-1	1.388E+1	2.884E+1
-1.265E-1	1.397E+1	2.869E+1
-1.297E-1	1.411E+1	2.897E+1
-1.313E-1	1.396E+1	2.876E+1
-1.313E-1	1.401E+1	2.874E+1
-1.281E-1	1.387E+1	2.890E+1
-1.281E-1	1.408E+1	2.892E+1
-1.330E-1	1.392E+1	2.885E+1
-1.313E-1	1.405E+1	2.897E+1
-1.265E-1	1.401E+1	2.877E+1
-1.265E-1	1.396E+1	2.874E+1
-1.297E-1	1.397E+1	2.882E+1
-1.313E-1	1.403E+1	2.891E+1
-1.281E-1	1.394E+1	2.864E+1
-1.297E-1	1.387E+1	2.891E+1
-1.330E-1	1.420E+1	2.868E+1
-1.313E-1	1.390E+1	2.913E+1
-1.265E-1	1.406E+1	2.889E+1
-1.281E-1	1.403E+1	2.885E+1
-1.313E-1	1.396E+1	2.874E+1
-1.297E-1	1.401E+1	2.872E+1
-1.281E-1	1.397E+1	2.878E+1
-1.281E-1	1.401E+1	2.893E+1
-1.281E-1	1.399E+1	2.894E+1
-1.297E-1	1.404E+1	2.875E+1
-1.297E-1	1.394E+1	2.887E+1
-1.281E-1	1.389E+1	2.888E+1
-1.313E-1	1.391E+1	2.878E+1
-1.313E-1	1.399E+1	2.876E+1
-1.249E-1	1.391E+1	2.878E+1
-1.249E-1	1.408E+1	2.897E+1
-1.297E-1	1.411E+1	2.881E+1
-1.346E-1	1.415E+1	2.873E+1
-1.249E-1	1.388E+1	2.888E+1
-1.281E-1	1.383E+1	2.891E+1
-1.330E-1	1.390E+1	2.893E+1
-1.281E-1	1.400E+1	2.878E+1
-1.281E-1	1.402E+1	2.904E+1
-1.281E-1	1.396E+1	2.900E+1
-1.330E-1	1.403E+1	2.889E+1
-1.330E-1	1.379E+1	2.880E+1
-1.265E-1	1.404E+1	2.861E+1
-1.281E-1	1.402E+1	2.907E+1
-1.330E-1	1.406E+1	2.874E+1
-1.330E-1	1.389E+1	2.888E+1
-1.265E-1	1.410E+1	2.901E+1
-1.281E-1	1.407E+1	2.900E+1
-1.281E-1	1.393E+1	2.877E+1
-1.330E-1	1.407E+1	2.885E+1
-1.281E-1	1.395E+1	2.863E+1
-1.281E-1	1.387E+1	2.881E+1
-1.297E-1	1.391E+1	2.894E+1
-1.281E-1	1.410E+1	2.892E+1
-1.265E-1	1.392E+1	2.881E+1
-1.281E-1	1.387E+1	2.872E+1
-1.281E-1	1.394E+1	2.894E+1
-1.313E-1	1.406E+1	2.887E+1
-1.281E-1	1.388E+1	2.873E+1
-1.265E-1	1.380E+1	2.868E+1
-1.297E-1	1.388E+1	2.857E+1
-1.297E-1	1.402E+1	2.879E+1
-1.313E-1	1.383E+1	2.874E+1
-1.281E-1	1.384E+1	2.888E+1
-1.297E-1	1.390E+1	2.866E+1
-1.297E-1	1.386E+1	2.876E+1
-1.281E-1	1.398E+1	2.890E+1
-1.281E-1	1.395E+1	2.892E+1
-1.313E-1	1.392E+1	2.890E+1
-1.281E-1	1.418E+1	2.881E+1
-1.232E-1	1.397E+1	2.872E+1
-1.281E-1	1.388E+1	2.867E+1
-1.281E-1	1.394E+1	2.873E+1
-1.297E-1	1.388E+1	2.891E+1
-1.265E-1	1.394E+1	2.886E+1
-1.265E-1	1.399E+1	2.888E+1
-1.297E-1	1.391E+1	2.867E+1
-1.330E-1	1.383E+1	2.881E+1
-1.281E-1	1.397E+1	2.887E+1
-1.281E-1	1.402E+1	2.874E+1
-1.330E-1	1.390E+1	2.884E+1
-1.297E-1	1.398E+1	2.865E+1
-1.281E-1	1.404E+1	2.888E+1
-1.313E-1	1.405E+1	2.872E+1
-1.297E-1	1.396E+1	2.883E+1
-1.297E-1	1.383E+1	2.870E+1
-1.281E-1	1.405E+1	2.884E+1
-1.265E-1	1.388E+1	2.883E+1
-1.297E-1	1.393E+1	2.878E+1
-1.281E-1	1.402E+1	2.874E+1
-1.297E-1	1.403E+1	2.872E+1
-1.249E-1	1.404E+1	2.868E+1
-1.313E-1	1.385E+1	2.891E+1
-1.297E-1	1.406E+1	2.884E+1
-1.313E-1	1.399E+1	2.861E+1
-1.281E-1	1.412E+1	2.879E+1
-1.297E-1	1.391E+1	2.861E+1
-1.281E-1	1.407E+1	2.876E+1
-1.281E-1	1.403E+1	2.894E+1
-1.281E-1	1.405E+1	2.881E+1
-1.313E-1	1.401E+1	2.901E+1
-1.281E-1	1.397E+1	2.871E+1
-1.281E-1	1.397E+1	2.896E+1
-1.281E-1	1.381E+1	2.887E+1
-1.297E-1	1.390E+1	2.889E+1
-1.281E-1	1.397E+1	2.873E+1
-1.281E-1	1.398E+1	2.876E+1
-1.297E-1	1.389E+1	2.852E+1
-1.297E-1	1.395E+1	2.884E+1
-1.313E-1	1.406E+1	2.864E+1
-1.265E-1	1.410E+1	2.863E+1
-1.265E-1	1.390E+1	2.879E+1
-1.297E-1	1.397E+1	2.852E+1
-1.313E-1	1.409E+1	2.881E+1
-1.297E-1	1.410E+1	2.887E+1
-1.265E-1	1.391E+1	2.883E+1
-1.313E-1	1.399E+1	2.876E+1
-1.313E-1	1.406E+1	2.899E+1
-1.265E-1	1.402E+1	2.875E+1
-1.249E-1	1.414E+1	2.862E+1
-1.281E-1	1.392E+1	2.864E+1
-1.297E-1	1.396E+1	2.885E+1
-1.281E-1	1.384E+1	2.857E+1
-1.281E-1	1.414E+1	2.872E+1
-1.297E-1	1.396E+1	2.885E+1
-1.297E-1	1.395E+1	2.873E+1
-1.265E-1	1.392E+1	2.865E+1
-1.281E-1	1.390E+1	2.888E+1
-1.297E-1	1.396E+1	2.876E+1
-1.313E-1	1.402E+1	2.872E+1
-1.249E-1	1.399E+1	2.884E+1
-1.265E-1	1.380E+1	2.866E+1
-1.346E-1	1.400E+1	2.862E+1
-1.313E-1	1.404E+1	2.851E+1
-1.281E-1	1.403E+1	2.858E+1
-1.249E-1	1.379E+1	2.850E+1
-1.281E-1	1.408E+1	2.852E+1
-1.281E-1	1.398E+1	2.858E+1
-1.265E-1	1.392E+1	2.868E+1
-1.249E-1	1.405E+1	2.853E+1
-1.281E-1	1.413E+1	2.870E+1
-1.281E-1	1.407E+1	2.865E+1
-1.281E-1	1.393E+1	2.888E+1
-1.281E-1	1.401E+1	2.865E+1
-1.297E-1	1.404E+1	2.864E+1
-1.297E-1	1.395E+1	2.877E+1
-1.281E-1	1.416E+1	2.874E+1
-1.265E-1	1.400E+1	2.877E+1
-1.297E-1	1.399E+1	2.857E+1
-1.297E-1	1.392E+1	2.882E+1
-1.281E-1	1.397E+1	2.862E+1
-1.265E-1	1.404E+1	2.879E+1
-1.313E-1	1.391E+1	2.869E+1
-1.281E-1	1.397E+1	2.887E+1
-1.281E-1	1.390E+1	2.885E+1
-1.265E-1	1.393E+1	2.891E+1
-1.313E-1	1.394E+1	2.856E+1
-1.330E-1	1.410E+1	2.877E+1
-1.281E-1	1.393E+1	2.876E+1
-1.281E-1	1.390E+1	2.866E+1
-1.297E-1	1.399E+1	2.864E+1
-1.297E-1	1.399E+1	2.870E+1
-1.265E-1	1.395E+1	2.858E+1
-1.281E-1	1.410E+1	2.868E+1
-1.297E-1	1.386E+1	2.861E+1
-1.313E-1	1.388E+1	2.866E+1
-1.265E-1	1.385E+1	2.854E+1
-1.265E-1	1.403E+1	2.870E+1
-1.313E-1	1.394E+1	2.874E+1
-1.313E-1	1.390E+1	2.876E+1
-1.265E-1	1.378E+1	2.880E+1
-1.249E-1	1.404E+1	2.862E+1
-1.297E-1	1.381E+1	2.875E+1
-1.297E-1	1.399E+1	2.861E+1
-1.297E-1	1.397E+1	2.874E+1
-1.281E-1	1.378E+1	2.878E+1
-1.313E-1	1.396E+1	2.889E+1
-1.313E-1	1.395E+1	2.878E+1
-1.281E-1	1.393E+1	2.879E+1
-1.297E-1	1.391E+1	2.848E+1
-1.313E-1	1.393E+1	2.875E+1
-1.313E-1	1.390E+1	2.862E+1
-1.281E-1	1.399E+1	2.871E+1
-1.265E-1	1.405E+1	2.878E+1
-1.281E-1	1.392E+1	2.879E+1
-1.297E-1	1.407E+1	2.867E+1
-1.249E-1	1.394E+1	2.861E+1
-1.249E-1	1.393E+1	2.867E+1
-1.297E-1	1.404E+1	2.892E+1
-1.281E-1	1.393E+1	2.871E+1
-1.265E-1	1.401E+1	2.855E+1
-1.265E-1	1.407E+1	2.870E+1
-1.297E-1	1.396E+1	2.871E+1
-1.297E-1	1.413E+1	2.877E+1
-1.281E-1	1.390E+1	2.876E+1
-1.265E-1	1.401E+1	2.877E+1
-1.297E-1	1.380E+1	2.867E+1
-1.297E-1	1.397E+1	2.870E+1
-1.265E-1	1.388E+1	2.886E+1
-1.249E-1	1.387E+1	2.864E+1
-1.297E-1	1.389E+1	2.857E+1
-1.313E-1	1.399E+1	2.864E+1
-1.249E-1	1.399E+1	2.863E+1
-1.249E-1	1.397E+1	2.865E+1
-1.281E-1	1.406E+1	2.860E+1
-1.297E-1	1.405E+1	2.862E+1
-1.249E-1	1.401E+1	2.852E+1
-1.232E-1	1.394E+1	2.870E+1
-1.281E-1	1.393E+1	2.870E+1
-1.297E-1	1.387E+1	2.876E+1
-1.281E-1	1.396E+1	2.854E+1
-1.249E-1	1.380E+1	2.877E+1
-1.313E-1	1.392E+1	2.872E+1
-1.281E-1	1.386E+1	2.856E+1
-1.281E-1	1.392E+1	2.867E+1
-1.265E-1	1.404E+1	2.860E+1
-1.297E-1	1.399E+1	2.875E+1
-1.297E-1	1.373E+1	2.842E+1
-1.249E-1	1.389E+1	2.864E+1
-1.265E-1	1.392E+1	2.866E+1
-1.281E-1	1.404E+1	2.840E+1
-1.313E-1	1.378E+1	2.880E+1
-1.265E-1	1.411E+1	2.861E+1
-1.265E-1	1.402E+1	2.854E+1
-1.281E-1	1.395E+1	2.851E+1
-1.297E-1	1.394E+1	2.859E+1
-1.265E-1	1.386E+1	2.875E+1
-1.265E-1	1.412E+1	2.887E+1
-1.297E-1	1.387E+1	2.858E+1
-1.297E-1	1.398E+1	2.874E+1
-1.281E-1	1.395E+1	2.858E+1
-1.249E-1	1.390E+1	2.851E+1
-1.297E-1	1.403E+1	2.861E+1
-1.313E-1	1.395E+1	2.862E+1
-1.265E-1	1.392E+1	2.873E+1
-1.281E-1	1.388E+1	2.878E+1
-1.297E-1	1.388E+1	2.870E+1
-1.297E-1	1.383E+1	2.872E+1
-1.265E-1	1.401E+1	2.847E+1
-1.281E-1	1.381E+1	2.867E+1
-1.313E-1	1.384E+1	2.844E+1
-1.313E-1	1.405E+1	2.844E+1
-1.281E-1	1.405E+1	2.861E+1
-1.265E-1	1.396E+1	2.847E+1
-1.297E-1	1.399E+1	2.857E+1
-1.281E-1	1.393E+1	2.878E+1
-1.281E-1	1.391E+1	2.861E+1
-1.265E-1	1.389E+1	2.869E+1
-1.265E-1	1.397E+1	2.868E+1
-1.297E-1	1.387E+1	2.876E+1
-1.281E-1	1.393E+1	2.849E+1
-1.265E-1	1.387E+1	2.867E+1
-1.297E-1	1.387E+1	2.863E+1
-1.297E-1	1.393E+1	2.862E+1
-1.265E-1	1.401E+1	2.875E+1
-1.281E-1	1.391E+1	2.841E+1
-1.297E-1	1.400E+1	2.871E+1
-1.313E-1	1.400E+1	2.886E+1
-1.281E-1	1.397E+1	2.861E+1
-1.265E-1	1.404E+1	2.871E+1
-1.297E-1	1.388E+1	2.863E+1
-1.297E-1	1.387E+1	2.870E+1
-1.281E-1	1.383E+1	2.871E+1
-1.265E-1	1.406E+1	2.854E+1
-1.297E-1	1.382E+1	2.854E+1
-1.313E-1	1.388E+1	2.853E+1
-1.265E-1	1.394E+1	2.877E+1
-1.249E-1	1.385E+1	2.861E+1
-1.313E-1	1.402E+1	2.861E+1
-1.313E-1	1.403E+1	2.851E+1
-1.249E-1	1.405E+1	2.863E+1
-1.265E-1	1.372E+1	2.850E+1
-1.281E-1	1.389E+1	2.873E+1
-1.330E-1	1.392E+1	2.843E+1
-1.265E-1	1.398E+1	2.853E+1
-1.265E-1	1.401E+1	2.857E+1
-1.313E-1	1.401E+1	2.857E+1
-1.297E-1	1.392E+1	2.872E+1
-1.265E-1	1.395E+1	2.882E+1
-1.232E-1	1.392E+1	2.867E+1
-1.265E-1	1.410E+1	2.843E+1
-1.297E-1	1.393E+1	2.861E+1
-1.249E-1	1.393E+1	2.863E+1
-1.249E-1	1.385E+1	2.879E+1
-1.313E-1	1.378E+1	2.862E+1
-1.297E-1	1.392E+1	2.858E+1
-1.281E-1	1.395E+1	2.866E+1
-1.281E-1	1.393E+1	2.861E+1
-1.297E-1	1.380E+1	2.854E+1
-1.297E-1	1.378E+1	2.881E+1
-1.265E-1	1.393E+1	2.868E+1
-1.265E-1	1.404E+1	2.861E+1
-1.313E-1	1.400E+1	2.874E+1
-1.297E-1	1.403E+1	2.865E+1
-1.265E-1	1.402E+1	2.855E+1
-1.281E-1	1.382E+1	2.849E+1
-1.297E-1	1.403E+1	2.850E+1
-1.313E-1	1.381E+1	2.867E+1
-1.281E-1	1.396E+1	2.873E+1
-1.249E-1	1.389E+1	2.872E+1
-1.281E-1	1.392E+1	2.860E+1
-1.313E-1	1.385E+1	2.855E+1
-1.281E-1	1.389E+1	2.859E+1
-1.249E-1	1.397E+1	2.871E+1
-1.281E-1	1.413E+1	2.857E+1
-1.330E-1	1.392E+1	2.862E+1
-1.265E-1	1.371E+1	2.863E+1
-1.265E-1	1.391E+1	2.870E+1
-1.281E-1	1.398E+1	2.888E+1
-1.297E-1	1.387E+1	2.863E+1
-1.265E-1	1.380E+1	2.857E+1
-1.249E-1	1.392E+1	2.865E+1
-1.265E-1	1.385E+1	2.848E+1
-1.313E-1	1.384E+1	2.844E+1
-1.249E-1	1.403E+1	2.860E+1
-1.265E-1	1.383E+1	2.879E+1
-1.281E-1	1.401E+1	2.846E+1
-1.313E-1	1.391E+1	2.864E+1
-1.249E-1	1.401E+1	2.880E+1
-1.265E-1	1.386E+1	2.858E+1
-1.281E-1	1.390E+1	2.857E+1
-1.330E-1	1.380E+1	2.867E+1
-1.281E-1	1.385E+1	2.856E+1
-1.265E-1	1.361E+1	2.862E+1
-1.297E-1	1.394E+1	2.848E+1
-1.297E-1	1.392E+1	2.878E+1
-1.249E-1	1.386E+1	2.867E+1
-1.265E-1	1.388E+1	2.877E+1
-1.249E-1	1.386E+1	2.872E+1
-1.297E-1	1.410E+1	2.851E+1
-1.281E-1	1.401E+1	2.865E+1
-1.281E-1	1.376E+1	2.875E+1
-1.281E-1	1.389E+1	2.857E+1
-1.297E-1	1.403E+1	2.877E+1
-1.281E-1	1.392E+1	2.867E+1
-1.249E-1	1.390E+1	2.849E+1
-1.297E-1	1.382E+1	2.823E+1
-1.313E-1	1.380E+1	2.861E+1
-1.281E-1	1.406E+1	2.874E+1
-1.249E-1	1.390E+1	2.869E+1
-1.297E-1	1.378E+1	2.862E+1
-1.313E-1	1.399E+1	2.864E+1
-1.281E-1	1.385E+1	2.843E+1
-1.265E-1	1.391E+1	2.880E+1
-1.249E-1	1.391E+1	2.842E+1
-1.297E-1	1.387E+1	2.852E+1
-1.232E-1	1.389E+1	2.859E+1
-1.281E-1	1.385E+1	2.880E+1
-1.281E-1	1.393E+1	2.857E+1
-1.265E-1	1.400E+1	2.861E+1
-1.281E-1	1.378E+1	2.839E+1
-1.249E-1	1.377E+1	2.865E+1
-1.281E-1	1.386E+1	2.853E+1
-1.297E-1	1.377E+1	2.861E+1
-1.265E-1	1.382E+1	2.862E+1
-1.249E-1	1.379E+1	2.842E+1
-1.249E-1	1.379E+1	2.854E+1
-1.297E-1	1.390E+1	2.847E+1
-1.297E-1	1.389E+1	2.850E+1
-1.281E-1	1.384E+1	2.876E+1
-1.297E-1	1.396E+1	2.840E+1
-1.281E-1	1.389E+1	2.869E+1
-1.265E-1	1.381E+1	2.857E+1
-1.249E-1	1.385E+1	2.867E+1
-1.265E-1	1.378E+1	2.852E+1
-1.297E-1	1.391E+1	2.853E+1
-1.265E-1	1.389E+1	2.854E+1
-1.265E-1	1.396E+1	2.827E+1
-1.281E-1	1.396E+1	2.869E+1
-1.330E-1	1.398E+1	2.847E+1
-1.249E-1	1.405E+1	2.865E+1
-1.265E-1	1.395E+1	2.844E+1
-1.313E-1	1.380E+1	2.854E+1
-1.281E-1	1.392E+1	2.846E+1
-1.265E-1	1.390E+1	2.871E+1
-1.297E-1	1.375E+1	2.846E+1
-1.281E-1	1.390E+1	2.859E+1
-1.313E-1	1.393E+1	2.881E+1
-1.281E-1	1.389E+1	2.860E+1
-1.249E-1	1.390E+1	2.844E+1
-1.265E-1	1.399E+1	2.853E+1
-1.297E-1	1.387E+1	2.849E+1
-1.265E-1	1.391E+1	2.856E+1
-1.265E-1	1.388E+1	2.846E+1
-1.281E-1	1.384E+1	2.837E+1
-1.330E-1	1.400E+1	2.858E+1
-1.265E-1	1.391E+1	2.855E+1
-1.265E-1	1.397E+1	2.863E+1
-1.265E-1	1.366E+1	2.873E+1
-1.297E-1	1.394E+1	2.861E+1
-1.249E-1	1.392E+1	2.846E+1
-1.249E-1	1.388E+1	2.847E+1
-1.281E-1	1.384E+1	2.840E+1
-1.281E-1	1.379E+1	2.860E+1
-1.265E-1	1.406E+1	2.859E+1
-1.265E-1	1.390E+1	2.865E+1
-1.281E-1	1.384E+1	2.856E+1
-1.297E-1	1.392E+1	2.854E+1
-1.281E-1	1.379E+1	2.848E+1
-1.281E-1	1.390E+1	2.862E+1
-1.297E-1	1.388E+1	2.868E+1
-1.281E-1	1.395E+1	2.860E+1
-1.265E-1	1.386E+1	2.850E+1
-1.249E-1	1.387E+1	2.874E+1
-1.265E-1	1.393E+1	2.841E+1
-1.297E-1	1.393E+1	2.867E+1
-1.281E-1	1.388E+1	2.837E+1
-1.265E-1	1.392E+1	2.838E+1
-1.281E-1	1.387E+1	2.845E+1
-1.281E-1	1.381E+1	2.859E+1
-1.249E-1	1.387E+1	2.863E+1
-1.249E-1	1.393E+1	2.856E+1
-1.265E-1	1.382E+1	2.852E+1
-1.281E-1	1.389E+1	2.863E+1
-1.281E-1	1.385E+1	2.838E+1
-1.265E-1	1.393E+1	2.831E+1
-1.281E-1	1.383E+1	2.855E+1
-1.313E-1	1.397E+1	2.867E+1
-1.265E-1	1.395E+1	2.856E+1
-1.232E-1	1.395E+1	2.843E+1
-1.281E-1	1.391E+1	2.851E+1
-1.313E-1	1.403E+1	2.862E+1
-1.265E-1	1.380E+1	2.849E+1
-1.232E-1	1.398E+1	2.854E+1
-1.265E-1	1.371E+1	2.831E+1
-1.330E-1	1.403E+1	2.849E+1
-1.249E-1	1.392E+1	2.842E+1
-1.265E-1	1.396E+1	2.846E+1
-1.265E-1	1.396E+1	2.863E+1
-1.297E-1	1.383E+1	2.841E+1
-1.265E-1	1.388E+1	2.861E+1
-1.265E-1	1.384E+1	2.856E+1
-1.281E-1	1.373E+1	2.855E+1
-1.297E-1	1.378E+1	2.839E+1
-1.265E-1	1.373E+1	2.853E+1
-1.232E-1	1.384E+1	2.850E+1
-1.281E-1	1.389E+1	2.843E+1
-1.313E-1	1.377E+1	2.834E+1
-1.281E-1	1.376E+1	2.849E+1
-1.281E-1	1.393E+1	2.866E+1
-1.297E-1	1.401E+1	2.844E+1
-1.313E-1	1.391E+1	2.864E+1
-1.281E-1	1.397E+1	2.852E+1
-1.265E-1	1.392E+1	2.834E+1
-1.281E-1	1.375E+1	2.853E+1
-1.330E-1	1.382E+1	2.854E+1
-1.265E-1	1.401E+1	2.836E+1
-1.265E-1	1.384E+1	2.840E+1
-1.265E-1	1.386E+1	2.850E+1
-1.313E-1	1.385E+1	2.846E+1
-1.249E-1	1.386E+1	2.854E+1
-1.232E-1	1.385E+1	2.867E+1
-1.281E-1	1.382E+1	2.854E+1
-1.330E-1	1.399E+1	2.853E+1
-1.297E-1	1.399E+1	2.869E+1
-1.249E-1	1.389E+1	2.847E+1
-1.313E-1	1.368E+1	2.838E+1
-1.330E-1	1.399E+1	2.838E+1
-1.281E-1	1.397E+1	2.841E+1
-1.265E-1	1.397E+1	2.860E+1
-1.249E-1	1.383E+1	2.834E+1
-1.265E-1	1.395E+1	2.854E+1
-1.265E-1	1.393E+1	2.848E+1
-1.249E-1	1.386E+1	2.842E+1
-1.281E-1	1.386E+1	2.852E+1
-1.330E-1	1.385E+1	2.841E+1
-1.249E-1	1.381E+1	2.841E+1
-1.249E-1	1.386E+1	2.848E+1
-1.297E-1	1.379E+1	2.836E+1
-1.313E-1	1.384E+1	2.848E+1
-1.297E-1	1.381E+1	2.849E+1
-1.249E-1	1.385E+1	2.840E+1
-1.265E-1	1.382E+1	2.839E+1
-1.297E-1	1.382E+1	2.840E+1
-1.281E-1	1.392E+1	2.841E+1
-1.265E-1	1.394E+1	2.850E+1
-1.281E-1	1.393E+1	2.833E+1
-1.281E-1	1.378E+1	2.838E+1
-1.265E-1	1.404E+1	2.855E+1
-1.281E-1	1.390E+1	2.843E+1
-1.281E-1	1.387E+1	2.840E+1
-1.297E-1	1.393E+1	2.864E+1
-1.249E-1	1.378E+1	2.850E+1
-1.265E-1	1.367E+1	2.840E+1
-1.297E-1	1.388E+1	2.833E+1
-1.346E-1	1.383E+1	2.850E+1
-1.265E-1	1.379E+1	2.853E+1
-1.281E-1	1.388E+1	2.849E+1
-1.297E-1	1.389E+1	2.843E+1
-1.297E-1	1.392E+1	2.863E+1
-1.265E-1	1.383E+1	2.844E+1
-1.265E-1	1.385E+1	2.850E+1
-1.297E-1	1.377E+1	2.843E+1
-1.313E-1	1.384E+1	2.865E+1
-1.265E-1	1.396E+1	2.885E+1
-1.265E-1	1.392E+1	2.851E+1
-1.265E-1	1.384E+1	2.855E+1
-1.297E-1	1.399E+1	2.851E+1
-1.265E-1	1.381E+1	2.833E+1
-1.249E-1	1.393E+1	2.845E+1
-1.265E-1	1.388E+1	2.836E+1
-1.313E-1	1.374E+1	2.834E+1
-1.281E-1	1.387E+1	2.858E+1
-1.249E-1	1.386E+1	2.837E+1
-1.265E-1	1.392E+1	2.842E+1
-1.313E-1	1.371E+1	2.856E+1
-1.281E-1	1.388E+1	2.842E+1
-1.249E-1	1.390E+1	2.851E+1
-1.249E-1	1.378E+1	2.841E+1
-1.281E-1	1.395E+1	2.850E+1
-1.265E-1	1.388E+1	2.849E+1
-1.265E-1	1.387E+1	2.850E+1
-1.281E-1	1.385E+1	2.838E+1
-1.297E-1	1.385E+1	2.859E+1
-1.281E-1	1.387E+1	2.843E+1
-1.265E-1	1.392E+1	2.830E+1
-1.249E-1	1.390E+1	2.836E+1
-1.297E-1	1.393E+1	2.857E+1
-1.297E-1	1.379E+1	2.847E+1
-1.249E-1	1.396E+1	2.853E+1
-1.297E-1	1.391E+1	2.832E+1
-1.281E-1	1.379E+1	2.844E+1
-1.249E-1	1.375E+1	2.827E+1
-1.232E-1	1.374E+1	2.843E+1
-1.265E-1	1.388E+1	2.832E+1
-1.281E-1	1.392E+1	2.859E+1
-1.281E-1	1.384E+1	2.832E+1
-1.265E-1	1.389E+1	2.859E+1
-1.313E-1	1.379E+1	2.863E+1
-1.313E-1	1.399E+1	2.845E+1
-1.265E-1	1.379E+1	2.849E+1
-1.249E-1	1.387E+1	2.858E+1
-1.265E-1	1.380E+1	2.838E+1
-1.330E-1	1.383E+1	2.861E+1
-1.281E-1	1.389E+1	2.863E+1
-1.281E-1	1.392E+1	2.835E+1
-1.265E-1	1.388E+1	2.842E+1
-1.297E-1	1.381E+1	2.857E+1
-1.265E-1	1.379E+1	2.849E+1
-1.265E-1	1.389E+1	2.861E+1
-1.281E-1	1.382E+1	2.855E+1
-1.297E-1	1.382E+1	2.846E+1
-1.265E-1	1.377E+1	2.861E+1
-1.265E-1	1.389E+1	2.854E+1
-1.281E-1	1.404E+1	2.849E+1
-1.330E-1	1.389E+1	2.836E+1
-1.281E-1	1.397E+1	2.836E+1
-1.249E-1	1.379E+1	2.851E+1
-1.249E-1	1.383E+1	2.824E+1
-1.281E-1	1.389E+1	2.828E+1
-1.265E-1	1.389E+1	2.826E+1
-1.249E-1	1.382E+1	2.837E+1
-1.297E-1	1.387E+1	2.846E+1
-1.281E-1	1.377E+1	2.851E+1
-1.281E-1	1.399E+1	2.836E+1
-1.281E-1	1.387E+1	2.845E+1
-1.265E-1	1.374E+1	2.843E+1
-1.297E-1	1.387E+1	2.855E+1
-1.249E-1	1.381E+1	2.845E+1
-1.249E-1	1.397E+1	2.825E+1
-1.265E-1	1.394E+1	2.838E+1
-1.281E-1	1.377E+1	2.844E+1
-1.281E-1	1.392E+1	2.866E+1
-1.281E-1	1.386E+1	2.843E+1
-1.281E-1	1.377E+1	2.824E+1
-1.313E-1	1.385E+1	2.836E+1
-1.297E-1	1.387E+1	2.848E+1
-1.232E-1	1.399E+1	2.842E+1
-1.281E-1	1.395E+1	2.850E+1
-1.297E-1	1.372E+1	2.843E+1
-1.265E-1	1.400E+1	2.851E+1
-1.249E-1	1.379E+1	2.837E+1
-1.281E-1	1.385E+1	2.833E+1
-1.330E-1	1.390E+1	2.834E+1
-1.281E-1	1.384E+1	2.853E+1
-1.232E-1	1.373E+1	2.832E+1
-1.281E-1	1.385E+1	2.841E+1
-1.297E-1	1.367E+1	2.858E+1
-1.297E-1	1.385E+1	2.852E+1
-1.249E-1	1.405E+1	2.842E+1
-1.265E-1	1.381E+1	2.849E+1
-1.297E-1	1.384E+1	2.844E+1
-1.265E-1	1.388E+1	2.846E+1
-1.265E-1	1.386E+1	2.833E+1
-1.265E-1	1.385E+1	2.830E+1
-1.313E-1	1.372E+1	2.837E+1
-1.297E-1	1.379E+1	2.842E+1
-1.249E-1	1.386E+1	2.854E+1
-1.265E-1	1.384E+1	2.865E+1
-1.281E-1	1.383E+1	2.845E+1
-1.281E-1	1.382E+1	2.830E+1
-1.249E-1	1.387E+1	2.841E+1
-1.281E-1	1.366E+1	2.821E+1
-1.313E-1	1.378E+1	2.853E+1
-1.281E-1	1.383E+1	2.853E+1
-1.249E-1	1.387E+1	2.861E+1
-1.265E-1	1.386E+1	2.831E+1
-1.297E-1	1.393E+1	2.852E+1
-1.265E-1	1.374E+1	2.829E+1
-1.265E-1	1.386E+1	2.843E+1
-1.265E-1	1.388E+1	2.837E+1
-1.297E-1	1.386E+1	2.865E+1
-1.265E-1	1.386E+1	2.844E+1
-1.232E-1	1.382E+1	2.846E+1
-1.265E-1	1.394E+1	2.835E+1
-1.346E-1	1.385E+1	2.838E+1
-1.265E-1	1.397E+1	2.853E+1
-1.281E-1	1.380E+1	2.841E+1
-1.281E-1	1.380E+1	2.845E+1
-1.330E-1	1.386E+1	2.842E+1
-1.281E-1	1.381E+1	2.826E+1
-1.249E-1	1.369E+1	2.866E+1
-1.281E-1	1.389E+1	2.835E+1
-1.281E-1	1.380E+1	2.838E+1
-1.265E-1	1.387E+1	2.840E+1
-1.265E-1	1.374E+1	2.837E+1
-1.297E-1	1.397E+1	2.824E+1
-1.297E-1	1.394E+1	2.856E+1
-1.297E-1	1.385E+1	2.836E+1
-1.249E-1	1.383E+1	2.853E+1
-1.297E-1	1.395E+1	2.840E+1
-1.281E-1	1.390E+1	2.853E+1
-1.249E-1	1.387E+1	2.864E+1
-1.232E-1	1.386E+1	2.821E+1
-1.265E-1	1.391E+1	2.848E+1
-1.297E-1	1.385E+1	2.834E+1
-1.265E-1	1.388E+1	2.845E+1
-1.249E-1	1.384E+1	2.854E+1
-1.265E-1	1.396E+1	2.823E+1
-1.265E-1	1.393E+1	2.844E+1
-1.297E-1	1.381E+1	2.823E+1
-1.265E-1	1.380E+1	2.843E+1
-1.265E-1	1.385E+1	2.817E+1
-1.330E-1	1.381E+1	2.847E+1
-1.281E-1	1.391E+1	2.830E+1
-1.265E-1	1.397E+1	2.845E+1
-1.265E-1	1.385E+1	2.853E+1
-1.281E-1	1.395E+1	2.827E+1
-1.281E-1	1.377E+1	2.831E+1
-1.265E-1	1.379E+1	2.820E+1
-1.265E-1	1.382E+1	2.819E+1
-1.313E-1	1.385E+1	2.851E+1
-1.281E-1	1.381E+1	2.839E+1
-1.265E-1	1.388E+1	2.836E+1
-1.265E-1	1.371E+1	2.838E+1
-1.313E-1	1.403E+1	2.846E+1
-1.281E-1	1.379E+1	2.846E+1
-1.265E-1	1.396E+1	2.834E+1
-1.265E-1	1.375E+1	2.856E+1
-1.281E-1	1.388E+1	2.840E+1
-1.281E-1	1.381E+1	2.852E+1
-1.265E-1	1.376E+1	2.854E+1
-1.281E-1	1.388E+1	2.837E+1
-1.281E-1	1.383E+1	2.844E+1
-1.297E-1	1.379E+1	2.837E+1
-1.249E-1	1.397E+1	2.854E+1
-1.297E-1	1.388E+1	2.824E+1
-1.281E-1	1.370E+1	2.842E+1
-1.281E-1	1.383E+1	2.850E+1
-1.249E-1	1.386E+1	2.861E+1
-1.281E-1	1.392E+1	2.820E+1
-1.297E-1	1.384E+1	2.851E+1
-1.281E-1	1.392E+1	2.825E+1
-1.249E-1	1.379E+1	2.828E+1
-1.249E-1	1.403E+1	2.838E+1
-1.297E-1	1.391E+1	2.831E+1
-1.281E-1	1.380E+1	2.858E+1
-1.249E-1	1.384E+1	2.842E+1
-1.249E-1	1.388E+1	2.832E+1
-1.281E-1	1.370E+1	2.832E+1
-1.281E-1	1.392E+1	2.873E+1
-1.265E-1	1.382E+1	2.836E+1
-1.265E-1	1.391E+1	2.825E+1
-1.330E-1	1.390E+1	2.844E+1
-1.281E-1	1.390E+1	2.829E+1
-1.249E-1	1.390E+1	2.852E+1
-1.281E-1	1.390E+1	2.842E+1
-1.265E-1	1.375E+1	2.832E+1
-1.265E-1	1.389E+1	2.847E+1
-1.232E-1	1.378E+1	2.847E+1
-1.265E-1	1.382E+1	2.848E+1
-1.297E-1	1.383E+1	2.836E+1
-1.281E-1	1.383E+1	2.828E+1
-1.265E-1	1.388E+1	2.829E+1
-1.281E-1	1.371E+1	2.837E+1
-1.362E-1	1.388E+1	2.837E+1
-1.297E-1	1.377E+1	2.852E+1
-1.297E-1	1.390E+1	2.827E+1
-1.297E-1	1.377E+1	2.839E+1
-1.297E-1	1.398E+1	2.846E+1
-1.297E-1	1.387E+1	2.828E+1
-1.249E-1	1.386E+1	2.834E+1
-1.249E-1	1.396E+1	2.830E+1
-1.281E-1	1.376E+1	2.853E+1
-1.265E-1	1.392E+1	2.838E+1
-1.249E-1	1.381E+1	2.855E+1
-1.281E-1	1.380E+1	2.855E+1
-1.297E-1	1.371E+1	2.836E+1
-1.297E-1	1.384E+1	2.840E+1
-1.265E-1	1.377E+1	2.839E+1
-1.297E-1	1.391E+1	2.826E+1
-1.313E-1	1.381E+1	2.829E+1
-1.297E-1	1.390E+1	2.837E+1
-1.232E-1	1.379E+1	2.834E+1
-1.265E-1	1.379E+1	2.812E+1
-1.313E-1	1.390E+1	2.837E+1
-1.281E-1	1.378E+1	2.821E+1
-1.249E-1	1.387E+1	2.818E+1
-1.297E-1	1.400E+1	2.837E+1
-1.281E-1	1.395E+1	2.842E+1
-1.297E-1	1.389E+1	2.840E+1
-1.232E-1	1.389E+1	2.825E+1
-1.265E-1	1.375E+1	2.844E+1
-1.297E-1	1.387E+1	2.826E+1
-1.297E-1	1.382E+1	2.820E+1
-1.281E-1	1.379E+1	2.835E+1
-1.281E-1	1.393E+1	2.842E+1
-1.297E-1	1.385E+1	2.823E+1
-1.281E-1	1.382E+1	2.840E+1
-1.249E-1	1.381E+1	2.837E+1
-1.249E-1	1.382E+1	2.843E+1
-1.281E-1	1.384E+1	2.838E+1
-1.297E-1	1.378E+1	2.823E+1
-1.265E-1	1.387E+1	2.808E+1
-1.265E-1	1.378E+1	2.838E+1
-1.313E-1	1.393E+1	2.839E+1
-1.281E-1	1.377E+1	2.837E+1
-1.232E-1	1.382E+1	2.828E+1
-1.249E-1	1.392E+1	2.836E+1
-1.297E-1	1.390E+1	2.838E+1
-1.281E-1	1.362E+1	2.839E+1
-1.265E-1	1.379E+1	2.818E+1
-1.249E-1	1.385E+1	2.862E+1
-1.297E-1	1.391E+1	2.838E+1
-1.281E-1	1.385E+1	2.874E+1
-1.281E-1	1.394E+1	2.807E+1
-1.281E-1	1.388E+1	2.829E+1
-1.281E-1	1.389E+1	2.841E+1
-1.313E-1	1.393E+1	2.851E+1
-1.281E-1	1.383E+1	2.836E+1
-1.281E-1	1.395E+1	2.827E+1
-1.313E-1	1.366E+1	2.816E+1
-1.281E-1	1.382E+1	2.860E+1
-1.265E-1	1.397E+1	2.845E+1
-1.281E-1	1.399E+1	2.840E+1
-1.297E-1	1.382E+1	2.836E+1
-1.281E-1	1.386E+1	2.851E+1
-1.249E-1	1.388E+1	2.828E+1
-1.265E-1	1.368E+1	2.795E+1
-1.297E-1	1.383E+1	2.830E+1
-1.281E-1	1.386E+1	2.829E+1
-1.249E-1	1.373E+1	2.830E+1
-1.265E-1	1.394E+1	2.837E+1
-1.297E-1	1.378E+1	2.845E+1
-1.265E-1	1.382E+1	2.841E+1
-1.265E-1	1.393E+1	2.827E+1
-1.265E-1	1.377E+1	2.823E+1
-1.265E-1	1.382E+1	2.846E+1
-1.281E-1	1.379E+1	2.837E+1
-1.265E-1	1.376E+1	2.835E+1
-1.281E-1	1.384E+1	2.841E+1
-1.281E-1	1.383E+1	2.835E+1
-1.281E-1	1.387E+1	2.824E+1
-1.232E-1	1.397E+1	2.830E+1
-1.265E-1	1.392E+1	2.810E+1
-1.297E-1	1.399E+1	2.847E+1
-1.297E-1	1.383E+1	2.843E+1
-1.265E-1	1.381E+1	2.822E+1
-1.281E-1	1.387E+1	2.844E+1
-1.297E-1	1.387E+1	2.853E+1
-1.281E-1	1.381E+1	2.816E+1
-1.249E-1	1.381E+1	2.840E+1
-1.249E-1	1.390E+1	2.858E+1
-1.313E-1	1.373E+1	2.836E+1
-1.281E-1	1.381E+1	2.854E+1
-1.232E-1	1.384E+1	2.848E+1
-1.281E-1	1.386E+1	2.838E+1
-1.297E-1	1.395E+1	2.840E+1
-1.265E-1	1.382E+1	2.822E+1
-1.281E-1	1.390E+1	2.869E+1
-1.265E-1	1.392E+1	2.823E+1
-1.297E-1	1.387E+1	2.828E+1
-1.297E-1	1.361E+1	2.835E+1
-1.281E-1	1.372E+1	2.836E+1
-1.281E-1	1.381E+1	2.840E+1
-1.281E-1	1.380E+1	2.836E+1
-1.297E-1	1.390E+1	2.820E+1
-1.297E-1	1.377E+1	2.824E+1
-1.265E-1	1.390E+1	2.847E+1
-1.281E-1	1.383E+1	2.824E+1
-1.281E-1	1.389E+1	2.845E+1
-1.265E-1	1.384E+1	2.851E+1
-1.281E-1	1.384E+1	2.837E+1
-1.281E-1	1.390E+1	2.820E+1
-1.281E-1	1.385E+1	2.826E+1
-1.265E-1	1.388E+1	2.841E+1
-1.249E-1	1.386E+1	2.839E+1
-1.313E-1	1.396E+1	2.840E+1
-1.281E-1	1.372E+1	2.839E+1
-1.265E-1	1.392E+1	2.820E+1
-1.265E-1	1.391E+1	2.836E+1
-1.330E-1	1.389E+1	2.840E+1
-1.297E-1	1.378E+1	2.832E+1
-1.249E-1	1.380E+1	2.847E+1
-1.281E-1	1.384E+1	2.836E+1
-1.330E-1	1.380E+1	2.826E+1
-1.297E-1	1.379E+1	2.841E+1
-1.249E-1	1.370E+1	2.841E+1
-1.265E-1	1.382E+1	2.849E+1
-1.297E-1	1.378E+1	2.839E+1
-1.313E-1	1.395E+1	2.816E+1
-1.265E-1	1.385E+1	2.858E+1
-1.281E-1	1.388E+1	2.842E+1
-1.281E-1	1.384E+1	2.837E+1
-1.265E-1	1.384E+1	2.832E+1
-1.265E-1	1.382E+1	2.837E+1
-1.249E-1	1.374E+1	2.846E+1
-1.297E-1	1.375E+1	2.810E+1
-1.281E-1	1.381E+1	2.836E+1
-1.265E-1	1.373E+1	2.853E+1
-1.265E-1	1.385E+1	2.838E+1
-1.281E-1	1.390E+1	2.856E+1
-1.281E-1	1.387E+1	2.849E+1
-1.249E-1	1.381E+1	2.834E+1
-1.249E-1	1.375E+1	2.829E+1
-1.265E-1	1.384E+1	2.814E+1
-1.313E-1	1.383E+1	2.828E+1
-1.265E-1	1.383E+1	2.858E+1
-1.281E-1	1.386E+1	2.831E+1
-1.313E-1	1.360E+1	2.836E+1
-1.297E-1	1.368E+1	2.828E+1
-1.232E-1	1.375E+1	2.825E+1
-1.281E-1	1.394E+1	2.863E+1
-1.297E-1	1.391E+1	2.830E+1
-1.297E-1	1.374E+1	2.830E+1
-1.216E-1	1.380E+1	2.840E+1
-1.265E-1	1.383E+1	2.827E+1
-1.297E-1	1.392E+1	2.841E+1
-1.281E-1	1.397E+1	2.836E+1
-1.265E-1	1.391E+1	2.840E+1
-1.281E-1	1.379E+1	2.832E+1
-1.297E-1	1.385E+1	2.826E+1
-1.313E-1	1.378E+1	2.839E+1
-1.249E-1	1.386E+1	2.827E+1
-1.265E-1	1.389E+1	2.846E+1
-1.297E-1	1.387E+1	2.841E+1
-1.297E-1	1.390E+1	2.848E+1
-1.249E-1	1.379E+1	2.841E+1
-1.249E-1	1.379E+1	2.864E+1
-1.281E-1	1.386E+1	2.827E+1
-1.281E-1	1.385E+1	2.825E+1
-1.249E-1	1.385E+1	2.823E+1
-1.265E-1	1.369E+1	2.855E+1
-1.313E-1	1.386E+1	2.837E+1
-1.281E-1	1.378E+1	2.858E+1
-1.249E-1	1.382E+1	2.833E+1
-1.281E-1	1.383E+1	2.835E+1
-1.313E-1	1.388E+1	2.839E+1
-1.281E-1	1.369E+1	2.852E+1
-1.249E-1	1.379E+1	2.842E+1
-1.265E-1	1.387E+1	2.830E+1
-1.330E-1	1.373E+1	2.822E+1
-1.297E-1	1.367E+1	2.848E+1
-1.249E-1	1.375E+1	2.810E+1
-1.265E-1	1.377E+1	2.820E+1
-1.265E-1	1.376E+1	2.850E+1
-1.297E-1	1.388E+1	2.827E+1
-1.232E-1	1.378E+1	2.826E+1
-1.281E-1	1.397E+1	2.817E+1
-1.313E-1	1.378E+1	2.829E+1
-1.297E-1	1.378E+1	2.825E+1
-1.249E-1	1.390E+1	2.832E+1
-1.232E-1	1.385E+1	2.830E+1
-1.297E-1	1.371E+1	2.833E+1
-1.249E-1	1.386E+1	2.829E+1
-1.232E-1	1.383E+1	2.832E+1
-1.265E-1	1.377E+1	2.808E+1
-1.281E-1	1.377E+1	2.826E+1
-1.281E-1	1.378E+1	2.841E+1
-1.232E-1	1.393E+1	2.843E+1
-1.281E-1	1.385E+1	2.830E+1
-1.330E-1	1.377E+1	2.834E+1
-1.297E-1	1.382E+1	2.830E+1
-1.249E-1	1.375E+1	2.832E+1
-1.265E-1	1.376E+1	2.829E+1
-1.281E-1	1.381E+1	2.830E+1
-1.265E-1	1.384E+1	2.858E+1
-1.265E-1	1.391E+1	2.826E+1
-1.281E-1	1.398E+1	2.825E+1
-1.297E-1	1.385E+1	2.830E+1
-1.297E-1	1.394E+1	2.821E+1
-1.249E-1	1.391E+1	2.832E+1
-1.249E-1	1.394E+1	2.828E+1
-1.297E-1	1.383E+1	2.824E+1
-1.281E-1	1.388E+1	2.825E+1
-1.265E-1	1.402E+1	2.834E+1
-1.281E-1	1.387E+1	2.836E+1
-1.297E-1	1.379E+1	2.826E+1
-1.265E-1	1.386E+1	2.837E+1
-1.265E-1	1.387E+1	2.827E+1
-1.249E-1	1.379E+1	2.852E+1
-1.297E-1	1.396E+1	2.852E+1
-1.313E-1	1.361E+1	2.833E+1
-1.281E-1	1.384E+1	2.830E+1
-1.281E-1	1.382E+1	2.817E+1
-1.297E-1	1.379E+1	2.828E+1
-1.297E-1	1.391E+1	2.846E+1
-1.281E-1	1.374E+1	2.836E+1
-1.265E-1	1.378E+1	2.861E+1
-1.297E-1	1.396E+1	2.817E+1
-1.281E-1	1.379E+1	2.849E+1
-1.281E-1	1.376E+1	2.825E+1
-1.265E-1	1.375E+1	2.825E+1
-1.281E-1	1.379E+1	2.843E+1
-1.330E-1	1.381E+1	2.837E+1
-1.281E-1	1.374E+1	2.819E+1
-1.232E-1	1.377E+1	2.839E+1
-1.281E-1	1.385E+1	2.841E+1
-1.297E-1	1.381E+1	2.848E+1
-1.249E-1	1.391E+1	2.831E+1
-1.265E-1	1.385E+1	2.832E+1
-1.281E-1	1.386E+1	2.825E+1
-1.265E-1	1.384E+1	2.824E+1
-1.265E-1	1.367E+1	2.838E+1
-1.249E-1	1.383E+1	2.846E+1
-1.330E-1	1.389E+1	2.829E+1
-1.265E-1	1.381E+1	2.847E+1
-1.265E-1	1.381E+1	2.833E+1
-1.265E-1	1.377E+1	2.847E+1
-1.281E-1	1.380E+1	2.829E+1
-1.297E-1	1.399E+1	2.839E+1
-1.249E-1	1.396E+1	2.834E+1
-1.265E-1	1.388E+1	2.843E+1
-1.281E-1	1.385E+1	2.831E+1
-1.297E-1	1.363E+1	2.839E+1
-1.265E-1	1.384E+1	2.825E+1
-1.265E-1	1.377E+1	2.835E+1
-1.281E-1	1.377E+1	2.835E+1
-1.265E-1	1.374E+1	2.844E+1
-1.249E-1	1.378E+1	2.824E+1
-1.281E-1	1.381E+1	2.833E+1
-1.297E-1	1.374E+1	2.841E+1
-1.297E-1	1.397E+1	2.841E+1
-1.232E-1	1.389E+1	2.850E+1
-1.265E-1	1.375E+1	2.848E+1
-1.297E-1	1.394E+1	2.819E+1
-1.313E-1	1.389E+1	2.860E+1
-1.265E-1	1.393E+1	2.819E+1
-1.297E-1	1.379E+1	2.827E+1
-1.281E-1	1.369E+1	2.839E+1
-1.265E-1	1.381E+1	2.844E+1
-1.249E-1	1.385E+1	2.825E+1
-1.281E-1	1.385E+1	2.827E+1
-1.313E-1	1.362E+1	2.835E+1
-1.330E-1	1.393E+1	2.850E+1
-1.265E-1	1.375E+1	2.820E+1
-1.249E-1	1.379E+1	2.837E+1
-1.281E-1	1.381E+1	2.827E+1
-1.297E-1	1.386E+1	2.834E+1
-1.281E-1	1.384E+1	2.839E+1
-1.265E-1	1.392E+1	2.851E+1
-1.313E-1	1.391E+1	2.822E+1
-1.297E-1	1.387E+1	2.829E+1
-1.265E-1	1.392E+1	2.815E+1
-1.216E-1	1.384E+1	2.822E+1
-1.297E-1	1.395E+1	2.856E+1
-1.313E-1	1.375E+1	2.832E+1
-1.265E-1	1.379E+1	2.827E+1
-1.265E-1	1.387E+1	2.830E+1
-1.281E-1	1.377E+1	2.835E+1
-1.281E-1	1.377E+1	2.844E+1
-1.265E-1	1.382E+1	2.837E+1
-1.265E-1	1.380E+1	2.813E+1
-1.281E-1	1.388E+1	2.830E+1
-1.297E-1	1.377E+1	2.824E+1
-1.281E-1	1.375E+1	2.826E+1
-1.249E-1	1.392E+1	2.840E+1
-1.265E-1	1.387E+1	2.825E+1
-1.297E-1	1.378E+1	2.838E+1
-1.249E-1	1.386E+1	2.843E+1
-1.249E-1	1.387E+1	2.826E+1
-1.281E-1	1.372E+1	2.819E+1
-1.249E-1	1.371E+1	2.820E+1
-1.265E-1	1.392E+1	2.825E+1
-1.265E-1	1.381E+1	2.845E+1
-1.297E-1	1.390E+1	2.839E+1
-1.313E-1	1.384E+1	2.827E+1
-1.249E-1	1.389E+1	2.825E+1
-1.249E-1	1.381E+1	2.842E+1
-1.297E-1	1.384E+1	2.827E+1
-1.297E-1	1.380E+1	2.828E+1
-1.281E-1	1.366E+1	2.815E+1
-1.249E-1	1.385E+1	2.830E+1
-1.297E-1	1.399E+1	2.847E+1
-1.297E-1	1.379E+1	2.823E+1
-1.249E-1	1.398E+1	2.807E+1
-1.265E-1	1.379E+1	2.835E+1
-1.330E-1	1.387E+1	2.829E+1
-1.313E-1	1.385E+1	2.832E+1
-1.281E-1	1.388E+1	2.830E+1
-1.265E-1	1.392E+1	2.828E+1
-1.265E-1	1.377E+1	2.825E+1
-1.297E-1	1.379E+1	2.807E+1
-1.249E-1	1.385E+1	2.831E+1
-1.265E-1	1.375E+1	2.835E+1
-1.281E-1	1.399E+1	2.818E+1
-1.281E-1	1.380E+1	2.820E+1
-1.265E-1	1.374E+1	2.807E+1
-1.249E-1	1.367E+1	2.821E+1
-1.313E-1	1.379E+1	2.836E+1
-1.281E-1	1.385E+1	2.833E+1
-1.249E-1	1.380E+1	2.826E+1
-1.265E-1	1.372E+1	2.814E+1
-1.313E-1	1.380E+1	2.828E+1
-1.313E-1	1.390E+1	2.834E+1
-1.249E-1	1.374E+1	2.842E+1
-1.265E-1	1.378E+1	2.821E+1
-1.297E-1	1.388E+1	2.825E+1
-1.297E-1	1.372E+1	2.842E+1
-1.265E-1	1.381E+1	2.830E+1
-1.265E-1	1.375E+1	2.832E+1
-1.281E-1	1.389E+1	2.826E+1
-1.313E-1	1.373E+1	2.832E+1
-1.232E-1	1.381E+1	2.836E+1
-1.249E-1	1.383E+1	2.831E+1
-1.297E-1	1.385E+1	2.825E+1
-1.281E-1	1.393E+1	2.807E+1
-1.249E-1	1.379E+1	2.834E+1
-1.265E-1	1.391E+1	2.841E+1
-1.281E-1	1.379E+1	2.823E+1
-1.249E-1	1.379E+1	2.829E+1
-1.249E-1	1.384E+1	2.820E+1
-1.249E-1	1.387E+1	2.823E+1
-1.313E-1	1.391E+1	2.823E+1
-1.297E-1	1.384E+1	2.859E+1
-1.265E-1	1.378E+1	2.855E+1
-1.249E-1	1.393E+1	2.822E+1
-1.297E-1	1.388E+1	2.815E+1
-1.281E-1	1.379E+1	2.832E+1
-1.249E-1	1.399E+1	2.829E+1
-1.249E-1	1.373E+1	2.834E+1
-1.281E-1	1.376E+1	2.818E+1
-1.297E-1	1.371E+1	2.856E+1
-1.265E-1	1.379E+1	2.806E+1
-1.249E-1	1.390E+1	2.829E+1
-1.281E-1	1.372E+1	2.841E+1
-1.313E-1	1.387E+1	2.835E+1
-1.281E-1	1.386E+1	2.835E+1
-1.265E-1	1.391E+1	2.822E+1
-1.265E-1	1.380E+1	2.833E+1
-1.281E-1	1.388E+1	2.825E+1
-1.265E-1	1.379E+1	2.825E+1
-1.249E-1	1.362E+1	2.834E+1
-1.297E-1	1.392E+1	2.816E+1
-1.265E-1	1.382E+1	2.803E+1
-1.265E-1	1.375E+1	2.821E+1
-1.265E-1	1.388E+1	2.841E+1
-1.297E-1	1.366E+1	2.806E+1
-1.281E-1	1.379E+1	2.831E+1
-1.265E-1	1.374E+1	2.822E+1
-1.249E-1	1.381E+1	2.838E+1
-1.281E-1	1.380E+1	2.837E+1
-1.313E-1	1.385E+1	2.820E+1
-1.265E-1	1.382E+1	2.826E+1
-1.249E-1	1.391E+1	2.835E+1
-1.297E-1	1.386E+1	2.815E+1
-1.313E-1	1.375E+1	2.828E+1
-1.232E-1	1.374E+1	2.832E+1
-1.249E-1	1.372E+1	2.827E+1
-1.265E-1	1.389E+1	2.826E+1
-1.313E-1	1.379E+1	2.819E+1
-1.249E-1	1.386E+1	2.805E+1
-1.232E-1	1.379E+1	2.829E+1
-1.281E-1	1.383E+1	2.821E+1
-1.297E-1	1.373E+1	2.821E+1
-1.249E-1	1.371E+1	2.844E+1
-1.265E-1	1.387E+1	2.828E+1
-1.281E-1	1.391E+1	2.833E+1
-1.281E-1	1.391E+1	2.836E+1
-1.249E-1	1.370E+1	2.821E+1
-1.265E-1	1.397E+1	2.857E+1
-1.281E-1	1.386E+1	2.809E+1
-1.313E-1	1.384E+1	2.824E+1
-1.249E-1	1.377E+1	2.812E+1
-1.265E-1	1.404E+1	2.831E+1
-1.281E-1	1.373E+1	2.827E+1
-1.313E-1	1.386E+1	2.828E+1
-1.249E-1	1.379E+1	2.817E+1
-1.216E-1	1.381E+1	2.834E+1
-1.297E-1	1.389E+1	2.844E+1
-1.297E-1	1.385E+1	2.833E+1
-1.265E-1	1.392E+1	2.826E+1
-1.265E-1	1.376E+1	2.835E+1
-1.297E-1	1.389E+1	2.822E+1
-1.281E-1	1.388E+1	2.826E+1
-1.249E-1	1.390E+1	2.821E+1
-1.265E-1	1.385E+1	2.829E+1
-1.281E-1	1.385E+1	2.821E+1
-1.297E-1	1.389E+1	2.832E+1
-1.249E-1	1.378E+1	2.825E+1
-1.265E-1	1.397E+1	2.817E+1
-1.281E-1	1.395E+1	2.826E+1
-1.313E-1	1.395E+1	2.832E+1
-1.232E-1	1.383E+1	2.818E+1
-1.232E-1	1.388E+1	2.809E+1
-1.281E-1	1.380E+1	2.837E+1
-1.281E-1	1.388E+1	2.830E+1
-1.265E-1	1.379E+1	2.847E+1
-1.232E-1	1.394E+1	2.839E+1
-1.265E-1	1.370E+1	2.817E+1
-1.297E-1	1.389E+1	2.820E+1
-1.249E-1	1.391E+1	2.828E+1
-1.265E-1	1.396E+1	2.819E+1
-1.265E-1	1.379E+1	2.823E+1
-1.281E-1	1.377E+1	2.839E+1
-1.265E-1	1.388E+1	2.825E+1
-1.216E-1	1.372E+1	2.806E+1
-1.281E-1	1.377E+1	2.854E+1
-1.297E-1	1.379E+1	2.826E+1
-1.232E-1	1.386E+1	2.815E+1
-1.249E-1	1.383E+1	2.829E+1
-1.265E-1	1.373E+1	2.850E+1
-1.297E-1	1.378E+1	2.811E+1
-1.200E-1	1.369E+1	2.829E+1
-1.249E-1	1.393E+1	2.834E+1
-1.281E-1	1.385E+1	2.825E+1
-1.265E-1	1.395E+1	2.813E+1
-1.265E-1	1.380E+1	2.806E+1
-1.232E-1	1.373E+1	2.811E+1
-1.265E-1	1.377E+1	2.836E+1
-1.281E-1	1.380E+1	2.819E+1
-1.232E-1	1.372E+1	2.819E+1
-1.265E-1	1.376E+1	2.831E+1
-1.265E-1	1.401E+1	2.815E+1
-1.281E-1	1.379E+1	2.819E+1
-1.265E-1	1.382E+1	2.817E+1
-1.265E-1	1.386E+1	2.837E+1
-1.281E-1	1.382E+1	2.828E+1
-1.281E-1	1.384E+1	2.829E+1
-1.297E-1	1.373E+1	2.841E+1
-1.216E-1	1.393E+1	2.838E+1
-1.281E-1	1.378E+1	2.832E+1
-1.281E-1	1.375E+1	2.827E+1
-1.249E-1	1.385E+1	2.822E+1
-1.232E-1	1.379E+1	2.831E+1
-1.265E-1	1.384E+1	2.847E+1
-1.297E-1	1.398E+1	2.830E+1
-1.265E-1	1.380E+1	2.828E+1
-1.249E-1	1.396E+1	2.822E+1
-1.265E-1	1.365E+1	2.822E+1
-1.313E-1	1.374E+1	2.834E+1
-1.265E-1	1.388E+1	2.815E+1
-1.249E-1	1.383E+1	2.830E+1
-1.265E-1	1.370E+1	2.831E+1
-1.297E-1	1.386E+1	2.801E+1
-1.281E-1	1.381E+1	2.822E+1
-1.249E-1	1.371E+1	2.832E+1
-1.281E-1	1.397E+1	2.802E+1
-1.297E-1	1.382E+1	2.832E+1
-1.265E-1	1.392E+1	2.828E+1
-1.265E-1	1.383E+1	2.815E+1
-1.281E-1	1.375E+1	2.802E+1
-1.265E-1	1.393E+1	2.827E+1
-1.249E-1	1.378E+1	2.834E+1
-1.232E-1	1.392E+1	2.827E+1
-1.297E-1	1.385E+1	2.819E+1
-1.281E-1	1.370E+1	2.839E+1
-1.232E-1	1.383E+1	2.823E+1
-1.249E-1	1.378E+1	2.836E+1
-1.281E-1	1.395E+1	2.827E+1
-1.265E-1	1.388E+1	2.829E+1
-1.265E-1	1.378E+1	2.824E+1
-1.265E-1	1.379E+1	2.811E+1
-1.249E-1	1.380E+1	2.839E+1
-1.281E-1	1.385E+1	2.820E+1
-1.265E-1	1.374E+1	2.825E+1
-1.265E-1	1.380E+1	2.825E+1
-1.265E-1	1.367E+1	2.823E+1
-1.297E-1	1.371E+1	2.835E+1
-1.265E-1	1.381E+1	2.825E+1
-1.265E-1	1.377E+1	2.816E+1
-1.281E-1	1.384E+1	2.833E+1
-1.297E-1	1.380E+1	2.806E+1
-1.249E-1	1.378E+1	2.827E+1
-1.265E-1	1.385E+1	2.817E+1
-1.265E-1	1.381E+1	2.830E+1
-1.313E-1	1.378E+1	2.813E+1
-1.265E-1	1.383E+1	2.851E+1
-1.249E-1	1.388E+1	2.832E+1
-1.249E-1	1.369E+1	2.831E+1
-1.297E-1	1.367E+1	2.837E+1
-1.249E-1	1.379E+1	2.838E+1
-1.249E-1	1.369E+1	2.836E+1
-1.265E-1	1.383E+1	2.839E+1
-1.297E-1	1.365E+1	2.803E+1
-1.297E-1	1.383E+1	2.834E+1
-1.216E-1	1.378E+1	2.814E+1
-1.265E-1	1.381E+1	2.837E+1
-1.297E-1	1.386E+1	2.810E+1
-1.281E-1	1.390E+1	2.830E+1
-1.265E-1	1.382E+1	2.831E+1
-1.281E-1	1.387E+1	2.815E+1
-1.297E-1	1.374E+1	2.850E+1
-1.249E-1	1.377E+1	2.825E+1
-1.216E-1	1.387E+1	2.847E+1
-1.297E-1	1.377E+1	2.842E+1
-1.297E-1	1.373E+1	2.828E+1
-1.265E-1	1.381E+1	2.818E+1
-1.265E-1	1.384E+1	2.813E+1
-1.281E-1	1.387E+1	2.830E+1
-1.281E-1	1.383E+1	2.826E+1
-1.249E-1	1.369E+1	2.821E+1
-1.249E-1	1.381E+1	2.850E+1
-1.265E-1	1.377E+1	2.811E+1
-1.297E-1	1.387E+1	2.817E+1
-1.232E-1	1.376E+1	2.825E+1
-1.265E-1	1.390E+1	2.830E+1
-1.265E-1	1.384E+1	2.819E+1
-1.297E-1	1.379E+1	2.847E+1
-1.249E-1	1.392E+1	2.838E+1
-1.232E-1	1.380E+1	2.835E+1
-1.297E-1	1.369E+1	2.844E+1
-1.281E-1	1.399E+1	2.827E+1
-1.232E-1	1.386E+1	2.825E+1
-1.249E-1	1.380E+1	2.828E+1
-1.265E-1	1.377E+1	2.833E+1
-1.330E-1	1.387E+1	2.834E+1
-1.265E-1	1.383E+1	2.818E+1
-1.281E-1	1.373E+1	2.833E+1
-1.265E-1	1.378E+1	2.817E+1
-1.297E-1	1.393E+1	2.803E+1
-1.265E-1	1.385E+1	2.828E+1
-1.249E-1	1.388E+1	2.831E+1
-1.281E-1	1.395E+1	2.831E+1
-1.281E-1	1.391E+1	2.848E+1
-1.265E-1	1.385E+1	2.821E+1
-1.249E-1	1.364E+1	2.829E+1
-1.249E-1	1.389E+1	2.820E+1
-1.313E-1	1.372E+1	2.842E+1
-1.232E-1	1.376E+1	2.822E+1
-1.249E-1	1.378E+1	2.818E+1
-1.297E-1	1.380E+1	2.816E+1
-1.297E-1	1.384E+1	2.832E+1
-1.249E-1	1.381E+1	2.838E+1
-1.232E-1	1.397E+1	2.821E+1
-1.281E-1	1.373E+1	2.830E+1
-1.265E-1	1.375E+1	2.840E+1
-1.265E-1	1.388E+1	2.814E+1
-1.249E-1	1.373E+1	2.847E+1
-1.265E-1	1.389E+1	2.835E+1
-1.297E-1	1.389E+1	2.824E+1
-1.249E-1	1.378E+1	2.833E+1
-1.232E-1	1.397E+1	2.817E+1
-1.249E-1	1.376E+1	2.828E+1
-1.297E-1	1.368E+1	2.825E+1
-1.281E-1	1.377E+1	2.836E+1
-1.249E-1	1.390E+1	2.799E+1
-1.265E-1	1.372E+1	2.806E+1
-1.281E-1	1.373E+1	2.839E+1
-1.265E-1	1.377E+1	2.839E+1
-1.249E-1	1.385E+1	2.855E+1
-1.281E-1	1.382E+1	2.820E+1
-1.281E-1	1.380E+1	2.812E+1
-1.297E-1	1.376E+1	2.836E+1
-1.232E-1	1.387E+1	2.827E+1
-1.265E-1	1.381E+1	2.843E+1
-1.281E-1	1.379E+1	2.829E+1
-1.232E-1	1.396E+1	2.813E+1
-1.249E-1	1.376E+1	2.843E+1
-1.249E-1	1.372E+1	2.826E+1
-1.281E-1	1.385E+1	2.826E+1
-1.249E-1	1.386E+1	2.831E+1
-1.232E-1	1.373E+1	2.822E+1
-1.249E-1	1.382E+1	2.815E+1
-1.265E-1	1.379E+1	2.825E+1
-1.281E-1	1.384E+1	2.816E+1
-1.265E-1	1.387E+1	2.818E+1
-1.265E-1	1.380E+1	2.839E+1
-1.265E-1	1.377E+1	2.833E+1
-1.249E-1	1.383E+1	2.825E+1
-1.216E-1	1.387E+1	2.819E+1
-1.232E-1	1.385E+1	2.833E+1
-1.297E-1	1.387E+1	2.820E+1
-1.265E-1	1.380E+1	2.837E+1
-1.216E-1	1.377E+1	2.813E+1
-1.249E-1	1.393E+1	2.806E+1
-1.265E-1	1.376E+1	2.809E+1
-1.265E-1	1.371E+1	2.812E+1
-1.232E-1	1.362E+1	2.828E+1
-1.281E-1	1.386E+1	2.808E+1
-1.249E-1	1.374E+1	2.819E+1
-1.265E-1	1.372E+1	2.812E+1
-1.249E-1	1.371E+1	2.809E+1
-1.249E-1	1.375E+1	2.824E+1
-1.265E-1	1.367E+1	2.840E+1
-1.265E-1	1.382E+1	2.822E+1
-1.265E-1	1.392E+1	2.824E+1
-1.281E-1	1.377E+1	2.822E+1
-1.297E-1	1.375E+1	2.814E+1
-1.281E-1	1.383E+1	2.810E+1
-1.216E-1	1.377E+1	2.826E+1
-1.281E-1	1.383E+1	2.817E+1
-1.297E-1	1.381E+1	2.820E+1
-1.249E-1	1.382E+1	2.809E+1
-1.232E-1	1.404E+1	2.835E+1
-1.265E-1	1.386E+1	2.818E+1
-1.249E-1	1.381E+1	2.835E+1
-1.249E-1	1.381E+1	2.820E+1
-1.216E-1	1.375E+1	2.825E+1
-1.232E-1	1.375E+1	2.830E+1
-1.297E-1	1.389E+1	2.811E+1
-1.265E-1	1.390E+1	2.817E+1
-1.249E-1	1.385E+1	2.837E+1
-1.265E-1	1.381E+1	2.829E+1
-1.281E-1	1.375E+1	2.813E+1
-1.216E-1	1.385E+1	2.817E+1
-1.232E-1	1.372E+1	2.822E+1
-1.249E-1	1.372E+1	2.825E+1
-1.281E-1	1.379E+1	2.800E+1
-1.265E-1	1.370E+1	2.832E+1
-1.232E-1	1.378E+1	2.803E+1
-1.265E-1	1.374E+1	2.821E+1
-1.297E-1	1.387E+1	2.816E+1
-1.249E-1	1.378E+1	2.825E+1
-1.200E-1	1.390E+1	2.814E+1
-1.281E-1	1.373E+1	2.829E+1
-1.265E-1	1.376E+1	2.813E+1
-1.265E-1	1.381E+1	2.837E+1
-1.232E-1	1.389E+1	2.821E+1
-1.265E-1	1.361E+1	2.814E+1
-1.297E-1	1.385E+1	2.837E+1
-1.281E-1	1.375E+1	2.832E+1
-1.232E-1	1.382E+1	2.805E+1
-1.232E-1	1.387E+1	2.820E+1
-1.281E-1	1.380E+1	2.816E+1
-1.265E-1	1.382E+1	2.825E+1
-1.232E-1	1.396E+1	2.818E+1
-1.249E-1	1.374E+1	2.837E+1
-1.313E-1	1.384E+1	2.808E+1
-1.249E-1	1.374E+1	2.836E+1
-1.216E-1	1.386E+1	2.844E+1
-1.265E-1	1.387E+1	2.825E+1
-1.265E-1	1.377E+1	2.811E+1
-1.249E-1	1.381E+1	2.834E+1
-1.232E-1	1.381E+1	2.810E+1
-1.249E-1	1.373E+1	2.827E+1
-1.281E-1	1.364E+1	2.805E+1
-1.249E-1	1.375E+1	2.819E+1
-1.232E-1	1.373E+1	2.814E+1
-1.249E-1	1.359E+1	2.833E+1
-1.265E-1	1.381E+1	2.850E+1
-1.249E-1	1.395E+1	2.822E+1
-1.232E-1	1.383E+1	2.825E+1
-1.265E-1	1.378E+1	2.837E+1
-1.281E-1	1.388E+1	2.828E+1
-1.265E-1	1.377E+1	2.834E+1
-1.249E-1	1.395E+1	2.817E+1
-1.265E-1	1.388E+1	2.837E+1
-1.281E-1	1.381E+1	2.806E+1
-1.281E-1	1.381E+1	2.819E+1
-1.232E-1	1.378E+1	2.832E+1
-1.265E-1	1.370E+1	2.822E+1
-1.281E-1	1.373E+1	2.832E+1
-1.249E-1	1.383E+1	2.839E+1
-1.216E-1	1.380E+1	2.819E+1
-1.249E-1	1.371E+1	2.816E+1
-1.297E-1	1.371E+1	2.828E+1
-1.265E-1	1.388E+1	2.825E+1
-1.249E-1	1.379E+1	2.811E+1
-1.265E-1	1.363E+1	2.798E+1
-1.281E-1	1.375E+1	2.818E+1
-1.281E-1	1.372E+1	2.832E+1
-1.232E-1	1.373E+1	2.805E+1
-1.265E-1	1.381E+1	2.817E+1
-1.281E-1	1.391E+1	2.811E+1
-1.265E-1	1.389E+1	2.839E+1
-1.216E-1	1.376E+1	2.814E+1
-1.265E-1	1.384E+1	2.819E+1
-1.281E-1	1.391E+1	2.839E+1
-1.265E-1	1.381E+1	2.819E+1
-1.216E-1	1.393E+1	2.821E+1
-1.232E-1	1.376E+1	2.830E+1
-1.265E-1	1.371E+1	2.821E+1
-1.249E-1	1.380E+1	2.818E+1
-1.249E-1	1.388E+1	2.827E+1
-1.249E-1	1.370E+1	2.814E+1
-1.265E-1	1.369E+1	2.843E+1
-1.249E-1	1.377E+1	2.835E+1
-1.216E-1	1.382E+1	2.813E+1
-1.232E-1	1.374E+1	2.822E+1
-1.265E-1	1.380E+1	2.827E+1
-1.249E-1	1.382E+1	2.820E+1
-1.249E-1	1.390E+1	2.789E+1
-1.249E-1	1.380E+1	2.817E+1
-1.265E-1	1.388E+1	2.823E+1
-1.216E-1	1.383E+1	2.833E+1
-1.232E-1	1.389E+1	2.819E+1
-1.265E-1	1.388E+1	2.820E+1
-1.265E-1	1.378E+1	2.833E+1
-1.265E-1	1.364E+1	2.811E+1
-1.232E-1	1.372E+1	2.806E+1
-1.249E-1	1.388E+1	2.807E+1
-1.297E-1	1.386E+1	2.802E+1
-1.232E-1	1.380E+1	2.819E+1
-1.216E-1	1.378E+1	2.831E+1
-1.232E-1	1.381E+1	2.821E+1
-1.297E-1	1.373E+1	2.828E+1
-1.249E-1	1.368E+1	2.825E+1
-1.265E-1	1.376E+1	2.825E+1
-1.281E-1	1.377E+1	2.837E+1
-1.281E-1	1.369E+1	2.810E+1
-1.216E-1	1.372E+1	2.830E+1
-1.249E-1	1.385E+1	2.841E+1
-1.249E-1	1.371E+1	2.825E+1
-1.281E-1	1.380E+1	2.827E+1
-1.249E-1	1.385E+1	2.835E+1
-1.232E-1	1.377E+1	2.804E+1
-1.232E-1	1.388E+1	2.819E+1
-1.265E-1	1.380E+1	2.851E+1
-1.265E-1	1.378E+1	2.791E+1
-1.232E-1	1.394E+1	2.829E+1
-1.265E-1	1.385E+1	2.828E+1
-1.281E-1	1.396E+1	2.813E+1
-1.249E-1	1.390E+1	2.816E+1
-1.216E-1	1.397E+1	2.806E+1
-1.265E-1	1.373E+1	2.821E+1
-1.265E-1	1.382E+1	2.806E+1
-1.249E-1	1.385E+1	2.798E+1
-1.249E-1	1.371E+1	2.818E+1
-1.232E-1	1.379E+1	2.797E+1
-1.297E-1	1.386E+1	2.819E+1
-1.249E-1	1.380E+1	2.843E+1
-1.232E-1	1.391E+1	2.806E+1
-1.232E-1	1.390E+1	2.833E+1
-1.281E-1	1.366E+1	2.808E+1
-1.265E-1	1.386E+1	2.828E+1
-1.216E-1	1.394E+1	2.811E+1
-1.232E-1	1.375E+1	2.816E+1
-1.281E-1	1.379E+1	2.805E+1
-1.232E-1	1.380E+1	2.835E+1
-1.232E-1	1.379E+1	2.831E+1
-1.265E-1	1.385E+1	2.828E+1
-1.281E-1	1.392E+1	2.824E+1
-1.249E-1	1.382E+1	2.841E+1
-1.232E-1	1.385E+1	2.835E+1
-1.249E-1	1.387E+1	2.822E+1
-1.281E-1	1.366E+1	2.822E+1
-1.265E-1	1.373E+1	2.821E+1
-1.265E-1	1.370E+1	2.818E+1
-1.249E-1	1.372E+1	2.840E+1
-1.281E-1	1.385E+1	2.810E+1
-1.232E-1	1.375E+1	2.812E+1
-1.232E-1	1.380E+1	2.808E+1
-1.249E-1	1.385E+1	2.807E+1
-1.249E-1	1.393E+1	2.806E+1
-1.249E-1	1.379E+1	2.826E+1
-1.232E-1	1.390E+1	2.835E+1
-1.249E-1	1.396E+1	2.830E+1
-1.297E-1	1.389E+1	2.834E+1
-1.281E-1	1.382E+1	2.832E+1
-1.249E-1	1.397E+1	2.828E+1
-1.265E-1	1.374E+1	2.820E+1
-1.281E-1	1.382E+1	2.826E+1
-1.249E-1	1.379E+1	2.822E+1
-1.232E-1	1.380E+1	2.813E+1
-1.265E-1	1.363E+1	2.818E+1
-1.265E-1	1.375E+1	2.808E+1
-1.216E-1	1.376E+1	2.836E+1
-1.232E-1	1.380E+1	2.827E+1
-1.249E-1	1.378E+1	2.816E+1
-1.281E-1	1.366E+1	2.833E+1
-1.265E-1	1.379E+1	2.816E+1
-1.232E-1	1.367E+1	2.817E+1
-1.232E-1	1.382E+1	2.824E+1
-1.297E-1	1.375E+1	2.816E+1
-1.265E-1	1.394E+1	2.810E+1
-1.232E-1	1.369E+1	2.829E+1
-1.249E-1	1.387E+1	2.837E+1
-1.249E-1	1.369E+1	2.819E+1
-1.249E-1	1.387E+1	2.834E+1
-1.249E-1	1.381E+1	2.819E+1
-1.249E-1	1.375E+1	2.824E+1
-1.281E-1	1.386E+1	2.798E+1
-1.265E-1	1.385E+1	2.820E+1
-1.216E-1	1.379E+1	2.835E+1
-1.232E-1	1.386E+1	2.808E+1
-1.265E-1	1.377E+1	2.812E+1
-1.265E-1	1.382E+1	2.825E+1
-1.232E-1	1.390E+1	2.833E+1
-1.265E-1	1.402E+1	2.835E+1
-1.232E-1	1.364E+1	2.841E+1
-1.265E-1	1.374E+1	2.814E+1
-1.249E-1	1.385E+1	2.819E+1
-1.216E-1	1.382E+1	2.831E+1
-1.265E-1	1.367E+1	2.813E+1
-1.281E-1	1.387E+1	2.809E+1
-1.249E-1	1.359E+1	2.828E+1
-1.249E-1	1.386E+1	2.823E+1
-1.265E-1	1.386E+1	2.824E+1
-1.249E-1	1.375E+1	2.846E+1
-1.249E-1	1.378E+1	2.816E+1
-1.249E-1	1.383E+1	2.835E+1
-1.249E-1	1.377E+1	2.828E+1
-1.232E-1	1.377E+1	2.840E+1
-1.232E-1	1.387E+1	2.835E+1
-1.232E-1	1.375E+1	2.814E+1
-1.281E-1	1.376E+1	2.833E+1
-1.249E-1	1.379E+1	2.823E+1
-1.216E-1	1.378E+1	2.815E+1
-1.200E-1	1.376E+1	2.818E+1
-1.265E-1	1.380E+1	2.837E+1
-1.249E-1	1.384E+1	2.830E+1
-1.232E-1	1.392E+1	2.807E+1
-1.232E-1	1.397E+1	2.822E+1
-1.281E-1	1.386E+1	2.822E+1
-1.232E-1	1.374E+1	2.835E+1
-1.216E-1	1.370E+1	2.818E+1
-1.249E-1	1.376E+1	2.835E+1
-1.297E-1	1.380E+1	2.832E+1
-1.249E-1	1.367E+1	2.829E+1
-1.200E-1	1.379E+1	2.824E+1
-1.232E-1	1.373E+1	2.822E+1
-1.281E-1	1.367E+1	2.810E+1
-1.265E-1	1.375E+1	2.828E+1
-1.216E-1	1.378E+1	2.827E+1
-1.232E-1	1.372E+1	2.844E+1
-1.249E-1	1.377E+1	2.808E+1
-1.265E-1	1.382E+1	2.825E+1
-1.249E-1	1.383E+1	2.829E+1
-1.249E-1	1.382E+1	2.836E+1
-1.265E-1	1.379E+1	2.826E+1
-1.265E-1	1.363E+1	2.841E+1
-1.232E-1	1.385E+1	2.813E+1
-1.232E-1	1.388E+1	2.812E+1
-1.249E-1	1.397E+1	2.823E+1
-1.249E-1	1.387E+1	2.840E+1
-1.232E-1	1.375E+1	2.831E+1
-1.200E-1	1.383E+1	2.825E+1
-1.249E-1	1.379E+1	2.811E+1
-1.232E-1	1.382E+1	2.843E+1
-1.216E-1	1.382E+1	2.821E+1
-1.249E-1	1.371E+1	2.823E+1
-1.249E-1	1.381E+1	2.840E+1
-1.265E-1	1.378E+1	2.838E+1
-1.232E-1	1.376E+1	2.825E+1
-1.232E-1	1.371E+1	2.821E+1
-1.265E-1	1.379E+1	2.825E+1
-1.265E-1	1.372E+1	2.818E+1
-1.216E-1	1.393E+1	2.815E+1
-1.232E-1	1.381E+1	2.813E+1
-1.281E-1	1.368E+1	2.826E+1
-1.249E-1	1.384E+1	2.814E+1
-1.216E-1	1.382E+1	2.797E+1
-1.232E-1	1.381E+1	2.831E+1
-1.281E-1	1.392E+1	2.839E+1
-1.249E-1	1.387E+1	2.823E+1
-1.232E-1	1.379E+1	2.820E+1
-1.249E-1	1.383E+1	2.836E+1
-1.249E-1	1.382E+1	2.818E+1
-1.249E-1	1.377E+1	2.824E+1
-1.232E-1	1.376E+1	2.834E+1
-1.249E-1	1.387E+1	2.809E+1
-1.249E-1	1.388E+1	2.827E+1
-1.265E-1	1.378E+1	2.831E+1
-1.216E-1	1.376E+1	2.827E+1
-1.232E-1	1.387E+1	2.814E+1
-1.281E-1	1.376E+1	2.809E+1
-1.232E-1	1.382E+1	2.838E+1
-1.216E-1	1.359E+1	2.808E+1
-1.249E-1	1.390E+1	2.814E+1
-1.265E-1	1.394E+1	2.827E+1
-1.249E-1	1.373E+1	2.809E+1
-1.232E-1	1.387E+1	2.816E+1
-1.249E-1	1.368E+1	2.835E+1
-1.265E-1	1.376E+1	2.831E+1
-1.281E-1	1.383E+1	2.805E+1
-1.200E-1	1.357E+1	2.813E+1
-1.216E-1	1.385E+1	2.817E+1
-1.281E-1	1.373E+1	2.830E+1
-1.249E-1	1.388E+1	2.831E+1
-1.249E-1	1.374E+1	2.831E+1
-1.232E-1	1.373E+1	2.812E+1
-1.281E-1	1.380E+1	2.810E+1
-1.265E-1	1.389E+1	2.819E+1
-1.216E-1	1.363E+1	2.820E+1
-1.232E-1	1.382E+1	2.812E+1
-1.249E-1	1.377E+1	2.834E+1
-1.265E-1	1.386E+1	2.806E+1
-1.216E-1	1.373E+1	2.819E+1
-1.249E-1	1.373E+1	2.824E+1
-1.232E-1	1.388E+1	2.826E+1
-1.281E-1	1.382E+1	2.823E+1
-1.216E-1	1.382E+1	2.832E+1
-1.265E-1	1.382E+1	2.819E+1
-1.265E-1	1.369E+1	2.818E+1
-1.232E-1	1.382E+1	2.808E+1
-1.216E-1	1.399E+1	2.818E+1
-1.200E-1	1.375E+1	2.819E+1
-1.265E-1	1.362E+1	2.826E+1
-1.249E-1	1.378E+1	2.821E+1
-1.216E-1	1.390E+1	2.834E+1
-1.232E-1	1.379E+1	2.818E+1
-1.265E-1	1.371E+1	2.825E+1
-1.265E-1	1.385E+1	2.821E+1
-1.232E-1	1.382E+1	2.825E+1
-1.216E-1	1.391E+1	2.813E+1
-1.265E-1	1.378E+1	2.829E+1
-1.232E-1	1.380E+1	2.819E+1
-1.216E-1	1.378E+1	2.839E+1
-1.232E-1	1.390E+1	2.829E+1
-1.232E-1	1.387E+1	2.816E+1
-1.265E-1	1.378E+1	2.838E+1
-1.216E-1	1.383E+1	2.830E+1
-1.249E-1	1.378E+1	2.832E+1
-1.265E-1	1.388E+1	2.827E+1
-1.265E-1	1.399E+1	2.811E+1
-1.216E-1	1.402E+1	2.826E+1
-1.232E-1	1.399E+1	2.815E+1
-1.249E-1	1.376E+1	2.838E+1
-1.249E-1	1.373E+1	2.816E+1
-1.200E-1	1.376E+1	2.830E+1
-1.232E-1	1.375E+1	2.808E+1
-1.281E-1	1.371E+1	2.839E+1
-1.265E-1	1.382E+1	2.805E+1
-1.232E-1	1.367E+1	2.809E+1
-1.249E-1	1.372E+1	2.829E+1
-1.249E-1	1.379E+1	2.838E+1
-1.249E-1	1.373E+1	2.816E+1
-1.249E-1	1.387E+1	2.821E+1
-1.249E-1	1.385E+1	2.818E+1
-1.249E-1	1.383E+1	2.830E+1
-1.265E-1	1.370E+1	2.818E+1
-1.249E-1	1.376E+1	2.811E+1
-1.232E-1	1.378E+1	2.822E+1
-1.232E-1	1.368E+1	2.817E+1
-1.265E-1	1.382E+1	2.836E+1
-1.232E-1	1.389E+1	2.816E+1
-1.232E-1	1.380E+1	2.812E+1
-1.249E-1	1.382E+1	2.814E+1
-1.265E-1	1.395E+1	2.822E+1
-1.216E-1	1.368E+1	2.814E+1
-1.216E-1	1.384E+1	2.833E+1
-1.265E-1	1.385E+1	2.821E+1
-1.232E-1	1.376E+1	2.822E+1
-1.232E-1	1.383E+1	2.808E+1
-1.249E-1	1.370E+1	2.838E+1
-1.265E-1	1.391E+1	2.849E+1
-1.265E-1	1.390E+1	2.822E+1
-1.216E-1	1.386E+1	2.795E+1
-1.232E-1	1.388E+1	2.815E+1
-1.265E-1	1.376E+1	2.814E+1
-1.249E-1	1.377E+1	2.827E+1
-1.232E-1	1.374E+1	2.811E+1
-1.249E-1	1.368E+1	2.816E+1
-1.265E-1	1.389E+1	2.818E+1
-1.281E-1	1.383E+1	2.828E+1
-1.216E-1	1.377E+1	2.826E+1
-1.216E-1	1.371E+1	2.840E+1
-1.265E-1	1.397E+1	2.823E+1
-1.265E-1	1.385E+1	2.815E+1
-1.232E-1	1.363E+1	2.810E+1
-1.249E-1	1.389E+1	2.823E+1
-1.265E-1	1.380E+1	2.829E+1
-1.249E-1	1.375E+1	2.824E+1
-1.249E-1	1.392E+1	2.823E+1
-1.232E-1	1.387E+1	2.835E+1
-1.281E-1	1.399E+1	2.836E+1
-1.216E-1	1.374E+1	2.826E+1
-1.232E-1	1.383E+1	2.825E+1
-1.232E-1	1.386E+1	2.823E+1
-1.265E-1	1.394E+1	2.821E+1
-1.281E-1	1.382E+1	2.823E+1
-1.232E-1	1.381E+1	2.829E+1
-1.249E-1	1.379E+1	2.815E+1
-1.297E-1	1.389E+1	2.833E+1
-1.281E-1	1.387E+1	2.833E+1
-1.232E-1	1.378E+1	2.819E+1
-1.265E-1	1.383E+1	2.815E+1
-1.249E-1	1.373E+1	2.816E+1
-1.265E-1	1.376E+1	2.822E+1
-1.216E-1	1.397E+1	2.822E+1
-1.216E-1	1.392E+1	2.812E+1
-1.265E-1	1.385E+1	2.843E+1
-1.265E-1	1.393E+1	2.829E+1
-1.216E-1	1.380E+1	2.826E+1
-1.232E-1	1.378E+1	2.809E+1
-1.249E-1	1.377E+1	2.803E+1
-1.265E-1	1.377E+1	2.802E+1
-1.232E-1	1.372E+1	2.816E+1
-1.232E-1	1.372E+1	2.824E+1
-1.249E-1	1.382E+1	2.843E+1
-1.265E-1	1.390E+1	2.826E+1
-1.232E-1	1.378E+1	2.829E+1
-1.249E-1	1.378E+1	2.831E+1
-1.232E-1	1.373E+1	2.829E+1
-1.265E-1	1.393E+1	2.801E+1
-1.200E-1	1.376E+1	2.806E+1
-1.216E-1	1.375E+1	2.811E+1
-1.265E-1	1.376E+1	2.831E+1
-1.265E-1	1.376E+1	2.817E+1
-1.249E-1	1.387E+1	2.819E+1
-1.216E-1	1.379E+1	2.815E+1
-1.265E-1	1.378E+1	2.819E+1
-1.265E-1	1.380E+1	2.831E+1
-1.216E-1	1.379E+1	2.820E+1
-1.232E-1	1.380E+1	2.836E+1
-1.265E-1	1.385E+1	2.823E+1
-1.232E-1	1.379E+1	2.823E+1
-1.200E-1	1.385E+1	2.821E+1
-1.216E-1	1.387E+1	2.814E+1
-1.249E-1	1.379E+1	2.840E+1
-1.265E-1	1.381E+1	2.811E+1
-1.249E-1	1.381E+1	2.841E+1
-1.281E-1	1.386E+1	2.814E+1
-1.265E-1	1.390E+1	2.816E+1
-1.232E-1	1.380E+1	2.833E+1
-1.200E-1	1.388E+1	2.837E+1
-1.232E-1	1.380E+1	2.804E+1
-1.265E-1	1.385E+1	2.826E+1
-1.281E-1	1.382E+1	2.818E+1
-1.232E-1	1.375E+1	2.820E+1
-1.232E-1	1.375E+1	2.813E+1
-1.281E-1	1.393E+1	2.808E+1
-1.265E-1	1.385E+1	2.815E+1
-1.216E-1	1.399E+1	2.808E+1
-1.232E-1	1.386E+1	2.834E+1
-1.281E-1	1.378E+1	2.840E+1
-1.232E-1	1.369E+1	2.815E+1
-1.232E-1	1.374E+1	2.832E+1
-1.249E-1	1.391E+1	2.811E+1
-1.265E-1	1.397E+1	2.822E+1
-1.249E-1	1.390E+1	2.823E+1
-1.232E-1	1.385E+1	2.848E+1
-1.216E-1	1.388E+1	2.812E+1
-1.281E-1	1.376E+1	2.820E+1
-1.265E-1	1.369E+1	2.814E+1
-1.232E-1	1.380E+1	2.829E+1
-1.232E-1	1.386E+1	2.847E+1
-1.281E-1	1.384E+1	2.839E+1
-1.265E-1	1.385E+1	2.815E+1
-1.216E-1	1.373E+1	2.843E+1
-1.216E-1	1.380E+1	2.836E+1
-1.249E-1	1.382E+1	2.818E+1
-1.281E-1	1.376E+1	2.827E+1
-1.249E-1	1.380E+1	2.825E+1
-1.232E-1	1.383E+1	2.809E+1
-1.281E-1	1.388E+1	2.838E+1
-1.281E-1	1.385E+1	2.818E+1
-1.232E-1	1.400E+1	2.820E+1
-1.216E-1	1.396E+1	2.824E+1
-1.265E-1	1.379E+1	2.826E+1
-1.265E-1	1.386E+1	2.814E+1
-1.232E-1	1.386E+1	2.841E+1
-1.249E-1	1.381E+1	2.816E+1
-1.265E-1	1.394E+1	2.820E+1
-1.265E-1	1.378E+1	2.836E+1
-1.232E-1	1.378E+1	2.816E+1
-1.249E-1	1.381E+1	2.824E+1
-1.216E-1	1.380E+1	2.814E+1
-1.249E-1	1.374E+1	2.816E+1
-1.200E-1	1.373E+1	2.821E+1
-1.232E-1	1.397E+1	2.823E+1
-1.265E-1	1.371E+1	2.824E+1
-1.265E-1	1.387E+1	2.832E+1
-1.249E-1	1.382E+1	2.844E+1
-1.265E-1	1.389E+1	2.837E+1
-1.249E-1	1.384E+1	2.815E+1
-1.265E-1	1.382E+1	2.824E+1
-1.216E-1	1.362E+1	2.794E+1
-1.232E-1	1.391E+1	2.825E+1
-1.265E-1	1.377E+1	2.832E+1
-1.281E-1	1.373E+1	2.815E+1
-1.216E-1	1.376E+1	2.832E+1
-1.216E-1	1.372E+1	2.813E+1
-1.265E-1	1.384E+1	2.811E+1
-1.265E-1	1.372E+1	2.827E+1
-1.216E-1	1.375E+1	2.815E+1
-1.216E-1	1.377E+1	2.833E+1
-1.232E-1	1.381E+1	2.824E+1
-1.265E-1	1.382E+1	2.831E+1
-1.216E-1	1.379E+1	2.800E+1
-1.249E-1	1.373E+1	2.829E+1
-1.249E-1	1.388E+1	2.804E+1
-1.249E-1	1.378E+1	2.827E+1
-1.232E-1	1.371E+1	2.811E+1
-1.232E-1	1.389E+1	2.811E+1
-1.265E-1	1.374E+1	2.828E+1
-1.249E-1	1.370E+1	2.810E+1
-1.200E-1	1.393E+1	2.820E+1
-1.249E-1	1.373E+1	2.829E+1
-1.265E-1	1.382E+1	2.825E+1
-1.265E-1	1.385E+1	2.816E+1
-1.249E-1	1.377E+1	2.811E+1
-1.232E-1	1.378E+1	2.820E+1
-1.265E-1	1.377E+1	2.815E+1
[truncated: 39,980 more rows]
