# Supplementary material for: Improved ANAP incorporation and VCF analysis reveal details of P2X7 current facilitation and a limited conformational interplay between ATP binding and the intracellular ballast domain
Source: eLife. 2023 Jan 4;12:e82479. doi: 10.7554/eLife.82479 (PMC9859053; doi:10.7554/eLife.82479)
Supplement: Figure 6—figure supplement 3—source data 2. [file elife-82479-fig6-figsupp3-data2.zip › Figure-6_figure-supplement-3_source-data-2/e05/38.csv]

-1.086E-1	1.392E+1	2.853E+1
-1.119E-1	1.375E+1	2.852E+1
-1.103E-1	1.369E+1	2.852E+1
-1.054E-1	1.378E+1	2.839E+1
-1.086E-1	1.388E+1	2.858E+1
-1.119E-1	1.385E+1	2.844E+1
-1.103E-1	1.393E+1	2.842E+1
-1.070E-1	1.388E+1	2.836E+1
-1.086E-1	1.376E+1	2.841E+1
-1.135E-1	1.395E+1	2.851E+1
-1.103E-1	1.375E+1	2.855E+1
-1.070E-1	1.390E+1	2.853E+1
-1.086E-1	1.373E+1	2.845E+1
-1.119E-1	1.381E+1	2.836E+1
-1.103E-1	1.374E+1	2.841E+1
-1.070E-1	1.381E+1	2.855E+1
-1.086E-1	1.377E+1	2.862E+1
-1.135E-1	1.386E+1	2.831E+1
-1.119E-1	1.379E+1	2.836E+1
-1.054E-1	1.376E+1	2.826E+1
-1.070E-1	1.378E+1	2.836E+1
-1.119E-1	1.381E+1	2.840E+1
-1.103E-1	1.378E+1	2.849E+1
-1.070E-1	1.384E+1	2.868E+1
-1.070E-1	1.388E+1	2.849E+1
-1.119E-1	1.387E+1	2.835E+1
-1.103E-1	1.397E+1	2.848E+1
-1.086E-1	1.389E+1	2.830E+1
-1.086E-1	1.379E+1	2.846E+1
-1.103E-1	1.378E+1	2.847E+1
-1.135E-1	1.381E+1	2.867E+1
-1.086E-1	1.384E+1	2.825E+1
-1.086E-1	1.399E+1	2.839E+1
-1.119E-1	1.387E+1	2.838E+1
-1.119E-1	1.378E+1	2.850E+1
-1.054E-1	1.387E+1	2.862E+1
-1.086E-1	1.372E+1	2.870E+1
-1.119E-1	1.382E+1	2.845E+1
-1.103E-1	1.378E+1	2.851E+1
-1.070E-1	1.382E+1	2.840E+1
-1.086E-1	1.382E+1	2.861E+1
-1.119E-1	1.376E+1	2.851E+1
-1.070E-1	1.372E+1	2.856E+1
-1.086E-1	1.389E+1	2.874E+1
-1.103E-1	1.392E+1	2.847E+1
-1.086E-1	1.385E+1	2.830E+1
-1.086E-1	1.383E+1	2.851E+1
-1.070E-1	1.381E+1	2.839E+1
-1.086E-1	1.383E+1	2.843E+1
-1.103E-1	1.382E+1	2.845E+1
-1.070E-1	1.387E+1	2.842E+1
-1.054E-1	1.375E+1	2.840E+1
-1.054E-1	1.392E+1	2.839E+1
-1.086E-1	1.378E+1	2.848E+1
-1.086E-1	1.378E+1	2.838E+1
-1.086E-1	1.374E+1	2.860E+1
-1.086E-1	1.389E+1	2.838E+1
-1.103E-1	1.390E+1	2.861E+1
-1.119E-1	1.391E+1	2.843E+1
-1.054E-1	1.395E+1	2.856E+1
-1.086E-1	1.390E+1	2.855E+1
-1.103E-1	1.380E+1	2.831E+1
-1.135E-1	1.392E+1	2.843E+1
-1.086E-1	1.372E+1	2.834E+1
-1.103E-1	1.381E+1	2.861E+1
-1.086E-1	1.391E+1	2.837E+1
-1.119E-1	1.379E+1	2.841E+1
-1.070E-1	1.388E+1	2.868E+1
-1.070E-1	1.383E+1	2.847E+1
-1.103E-1	1.380E+1	2.875E+1
-1.135E-1	1.376E+1	2.855E+1
-1.054E-1	1.385E+1	2.842E+1
-1.070E-1	1.376E+1	2.844E+1
-1.119E-1	1.388E+1	2.855E+1
-1.103E-1	1.378E+1	2.848E+1
-1.070E-1	1.387E+1	2.852E+1
-1.103E-1	1.390E+1	2.850E+1
-1.119E-1	1.387E+1	2.847E+1
-1.070E-1	1.380E+1	2.811E+1
-1.086E-1	1.371E+1	2.841E+1
-1.070E-1	1.383E+1	2.858E+1
-1.103E-1	1.389E+1	2.831E+1
-1.135E-1	1.366E+1	2.835E+1
-1.070E-1	1.387E+1	2.856E+1
-1.070E-1	1.368E+1	2.838E+1
-1.119E-1	1.373E+1	2.849E+1
-1.119E-1	1.368E+1	2.837E+1
-1.070E-1	1.382E+1	2.844E+1
-1.086E-1	1.379E+1	2.835E+1
-1.135E-1	1.361E+1	2.869E+1
-1.103E-1	1.379E+1	2.838E+1
-1.054E-1	1.386E+1	2.862E+1
-1.070E-1	1.401E+1	2.864E+1
-1.135E-1	1.386E+1	2.859E+1
-1.119E-1	1.364E+1	2.828E+1
-1.038E-1	1.386E+1	2.847E+1
-1.070E-1	1.383E+1	2.857E+1
-1.119E-1	1.380E+1	2.854E+1
-1.086E-1	1.377E+1	2.838E+1
-1.070E-1	1.393E+1	2.844E+1
-1.103E-1	1.376E+1	2.816E+1
-1.086E-1	1.376E+1	2.838E+1
-1.070E-1	1.376E+1	2.832E+1
-1.070E-1	1.380E+1	2.866E+1
-1.070E-1	1.390E+1	2.824E+1
-1.119E-1	1.386E+1	2.837E+1
-1.070E-1	1.387E+1	2.824E+1
-1.070E-1	1.392E+1	2.844E+1
-1.070E-1	1.377E+1	2.836E+1
-1.103E-1	1.387E+1	2.831E+1
-1.086E-1	1.386E+1	2.843E+1
-1.054E-1	1.387E+1	2.832E+1
-1.054E-1	1.382E+1	2.855E+1
-1.086E-1	1.375E+1	2.837E+1
-1.103E-1	1.385E+1	2.859E+1
-1.070E-1	1.378E+1	2.827E+1
-1.086E-1	1.370E+1	2.857E+1
-1.151E-1	1.372E+1	2.856E+1
-1.103E-1	1.387E+1	2.846E+1
-1.054E-1	1.394E+1	2.876E+1
-1.070E-1	1.399E+1	2.834E+1
-1.103E-1	1.387E+1	2.847E+1
-1.119E-1	1.371E+1	2.839E+1
-1.070E-1	1.390E+1	2.851E+1
-1.086E-1	1.380E+1	2.851E+1
-1.119E-1	1.376E+1	2.851E+1
-1.135E-1	1.394E+1	2.842E+1
-1.070E-1	1.391E+1	2.828E+1
-1.103E-1	1.382E+1	2.865E+1
-1.119E-1	1.387E+1	2.865E+1
-1.054E-1	1.393E+1	2.838E+1
-1.054E-1	1.370E+1	2.852E+1
-1.070E-1	1.373E+1	2.838E+1
-1.151E-1	1.379E+1	2.860E+1
-1.103E-1	1.385E+1	2.854E+1
-1.070E-1	1.371E+1	2.846E+1
-1.103E-1	1.393E+1	2.860E+1
-1.119E-1	1.366E+1	2.850E+1
-1.086E-1	1.387E+1	2.851E+1
-1.070E-1	1.371E+1	2.844E+1
-1.086E-1	1.376E+1	2.846E+1
-1.086E-1	1.382E+1	2.866E+1
-1.119E-1	1.378E+1	2.834E+1
-1.054E-1	1.380E+1	2.842E+1
-1.086E-1	1.384E+1	2.849E+1
-1.135E-1	1.366E+1	2.839E+1
-1.086E-1	1.378E+1	2.847E+1
-1.038E-1	1.377E+1	2.844E+1
-1.070E-1	1.385E+1	2.853E+1
-1.119E-1	1.378E+1	2.832E+1
-1.119E-1	1.386E+1	2.868E+1
-1.054E-1	1.383E+1	2.837E+1
-1.103E-1	1.389E+1	2.850E+1
-1.086E-1	1.389E+1	2.848E+1
-1.086E-1	1.394E+1	2.856E+1
-1.054E-1	1.387E+1	2.841E+1
-1.103E-1	1.383E+1	2.831E+1
-1.103E-1	1.378E+1	2.837E+1
-1.103E-1	1.388E+1	2.848E+1
-1.070E-1	1.384E+1	2.863E+1
-1.086E-1	1.368E+1	2.854E+1
-1.103E-1	1.397E+1	2.844E+1
-1.086E-1	1.375E+1	2.831E+1
-1.086E-1	1.384E+1	2.848E+1
-1.103E-1	1.379E+1	2.836E+1
-1.135E-1	1.381E+1	2.831E+1
-1.103E-1	1.382E+1	2.837E+1
-1.086E-1	1.376E+1	2.849E+1
-1.070E-1	1.406E+1	2.856E+1
-1.103E-1	1.382E+1	2.831E+1
-1.103E-1	1.387E+1	2.851E+1
-1.070E-1	1.371E+1	2.861E+1
-1.070E-1	1.374E+1	2.844E+1
-1.135E-1	1.384E+1	2.850E+1
-1.119E-1	1.381E+1	2.848E+1
-1.086E-1	1.372E+1	2.856E+1
-1.119E-1	1.369E+1	2.839E+1
-1.086E-1	1.379E+1	2.877E+1
-1.119E-1	1.396E+1	2.861E+1
-1.054E-1	1.385E+1	2.837E+1
-1.054E-1	1.386E+1	2.850E+1
-1.103E-1	1.379E+1	2.845E+1
-1.119E-1	1.380E+1	2.848E+1
-1.054E-1	1.394E+1	2.850E+1
-1.070E-1	1.384E+1	2.851E+1
-1.135E-1	1.383E+1	2.823E+1
-1.119E-1	1.382E+1	2.828E+1
-1.054E-1	1.385E+1	2.839E+1
-1.070E-1	1.389E+1	2.859E+1
-1.119E-1	1.394E+1	2.844E+1
-1.086E-1	1.381E+1	2.844E+1
-1.054E-1	1.382E+1	2.832E+1
-1.054E-1	1.375E+1	2.875E+1
-1.119E-1	1.393E+1	2.834E+1
-1.086E-1	1.372E+1	2.851E+1
-1.054E-1	1.386E+1	2.852E+1
-1.086E-1	1.377E+1	2.838E+1
-1.119E-1	1.373E+1	2.843E+1
-1.070E-1	1.379E+1	2.858E+1
-1.070E-1	1.397E+1	2.865E+1
-1.086E-1	1.378E+1	2.849E+1
-1.103E-1	1.378E+1	2.831E+1
-1.103E-1	1.381E+1	2.835E+1
-1.054E-1	1.370E+1	2.845E+1
-1.070E-1	1.371E+1	2.855E+1
-1.086E-1	1.380E+1	2.846E+1
-1.103E-1	1.374E+1	2.849E+1
-1.070E-1	1.374E+1	2.877E+1
-1.086E-1	1.380E+1	2.859E+1
-1.103E-1	1.385E+1	2.849E+1
-1.103E-1	1.382E+1	2.825E+1
-1.054E-1	1.395E+1	2.828E+1
-1.086E-1	1.375E+1	2.845E+1
-1.119E-1	1.383E+1	2.855E+1
-1.086E-1	1.382E+1	2.848E+1
-1.086E-1	1.395E+1	2.857E+1
-1.070E-1	1.390E+1	2.853E+1
-1.119E-1	1.383E+1	2.809E+1
-1.086E-1	1.377E+1	2.831E+1
-1.038E-1	1.384E+1	2.837E+1
-1.070E-1	1.390E+1	2.857E+1
-1.119E-1	1.385E+1	2.843E+1
-1.119E-1	1.370E+1	2.834E+1
-1.070E-1	1.395E+1	2.868E+1
-1.070E-1	1.380E+1	2.868E+1
-1.086E-1	1.388E+1	2.843E+1
-1.103E-1	1.384E+1	2.856E+1
-1.054E-1	1.379E+1	2.841E+1
-1.070E-1	1.374E+1	2.852E+1
-1.103E-1	1.392E+1	2.836E+1
-1.086E-1	1.390E+1	2.832E+1
-1.070E-1	1.395E+1	2.849E+1
-1.070E-1	1.370E+1	2.857E+1
-1.086E-1	1.370E+1	2.845E+1
-1.070E-1	1.373E+1	2.842E+1
-1.070E-1	1.389E+1	2.845E+1
-1.103E-1	1.383E+1	2.845E+1
-1.086E-1	1.385E+1	2.867E+1
-1.086E-1	1.381E+1	2.861E+1
-1.054E-1	1.381E+1	2.840E+1
-1.070E-1	1.374E+1	2.858E+1
-1.086E-1	1.359E+1	2.842E+1
-1.103E-1	1.396E+1	2.846E+1
-1.086E-1	1.387E+1	2.840E+1
-1.070E-1	1.383E+1	2.845E+1
-1.086E-1	1.378E+1	2.837E+1
-1.086E-1	1.384E+1	2.835E+1
-1.070E-1	1.371E+1	2.847E+1
-1.070E-1	1.391E+1	2.859E+1
-1.119E-1	1.379E+1	2.833E+1
-1.119E-1	1.389E+1	2.840E+1
-1.086E-1	1.391E+1	2.846E+1
-1.086E-1	1.382E+1	2.826E+1
-1.135E-1	1.381E+1	2.857E+1
-1.119E-1	1.386E+1	2.851E+1
-1.070E-1	1.386E+1	2.833E+1
-1.086E-1	1.385E+1	2.851E+1
-1.103E-1	1.378E+1	2.850E+1
-1.103E-1	1.379E+1	2.859E+1
-1.086E-1	1.391E+1	2.852E+1
-1.103E-1	1.382E+1	2.835E+1
-1.119E-1	1.376E+1	2.831E+1
-1.119E-1	1.378E+1	2.850E+1
-1.070E-1	1.382E+1	2.856E+1
-1.070E-1	1.377E+1	2.842E+1
-1.135E-1	1.376E+1	2.837E+1
-1.086E-1	1.385E+1	2.855E+1
-1.038E-1	1.389E+1	2.830E+1
-1.070E-1	1.379E+1	2.842E+1
-1.151E-1	1.390E+1	2.825E+1
-1.086E-1	1.396E+1	2.855E+1
-1.070E-1	1.386E+1	2.840E+1
-1.070E-1	1.401E+1	2.824E+1
-1.086E-1	1.394E+1	2.845E+1
-1.119E-1	1.376E+1	2.853E+1
-1.086E-1	1.388E+1	2.847E+1
-1.119E-1	1.386E+1	2.838E+1
-1.103E-1	1.367E+1	2.841E+1
-1.103E-1	1.390E+1	2.866E+1
-1.054E-1	1.374E+1	2.816E+1
-1.119E-1	1.366E+1	2.850E+1
-1.086E-1	1.403E+1	2.825E+1
-1.103E-1	1.365E+1	2.840E+1
-1.086E-1	1.367E+1	2.838E+1
-1.086E-1	1.378E+1	2.854E+1
-1.119E-1	1.385E+1	2.842E+1
-1.119E-1	1.386E+1	2.854E+1
-1.070E-1	1.374E+1	2.857E+1
-1.086E-1	1.390E+1	2.828E+1
-1.103E-1	1.373E+1	2.840E+1
-1.103E-1	1.388E+1	2.829E+1
-1.054E-1	1.396E+1	2.853E+1
-1.103E-1	1.372E+1	2.833E+1
-1.119E-1	1.383E+1	2.837E+1
-1.103E-1	1.385E+1	2.849E+1
-1.054E-1	1.375E+1	2.825E+1
-1.086E-1	1.396E+1	2.836E+1
-1.119E-1	1.376E+1	2.834E+1
-1.086E-1	1.399E+1	2.835E+1
-1.086E-1	1.384E+1	2.856E+1
-1.086E-1	1.383E+1	2.837E+1
-1.103E-1	1.385E+1	2.829E+1
-1.103E-1	1.383E+1	2.841E+1
-1.054E-1	1.376E+1	2.831E+1
-1.103E-1	1.381E+1	2.855E+1
-1.119E-1	1.387E+1	2.834E+1
-1.103E-1	1.370E+1	2.829E+1
-1.038E-1	1.374E+1	2.857E+1
-1.070E-1	1.380E+1	2.828E+1
-1.103E-1	1.372E+1	2.844E+1
-1.070E-1	1.385E+1	2.857E+1
-1.103E-1	1.370E+1	2.831E+1
-1.086E-1	1.386E+1	2.865E+1
-1.119E-1	1.369E+1	2.839E+1
-1.119E-1	1.385E+1	2.827E+1
-1.070E-1	1.390E+1	2.825E+1
-1.070E-1	1.364E+1	2.844E+1
-1.135E-1	1.388E+1	2.863E+1
-1.135E-1	1.396E+1	2.851E+1
-1.070E-1	1.375E+1	2.842E+1
-1.070E-1	1.392E+1	2.811E+1
-1.119E-1	1.375E+1	2.829E+1
-1.103E-1	1.391E+1	2.868E+1
-1.086E-1	1.378E+1	2.837E+1
-1.070E-1	1.371E+1	2.851E+1
-1.119E-1	1.382E+1	2.852E+1
-1.103E-1	1.396E+1	2.825E+1
-1.103E-1	1.379E+1	2.852E+1
-1.086E-1	1.369E+1	2.823E+1
-1.135E-1	1.389E+1	2.846E+1
-1.119E-1	1.381E+1	2.842E+1
-1.086E-1	1.379E+1	2.849E+1
-1.086E-1	1.392E+1	2.827E+1
-1.103E-1	1.371E+1	2.849E+1
-1.103E-1	1.375E+1	2.837E+1
-1.070E-1	1.383E+1	2.847E+1
-1.086E-1	1.386E+1	2.844E+1
-1.135E-1	1.385E+1	2.852E+1
-1.103E-1	1.373E+1	2.826E+1
-1.086E-1	1.392E+1	2.834E+1
-1.086E-1	1.394E+1	2.827E+1
-1.103E-1	1.388E+1	2.841E+1
-1.103E-1	1.379E+1	2.831E+1
-1.070E-1	1.389E+1	2.848E+1
-1.070E-1	1.387E+1	2.850E+1
-1.119E-1	1.375E+1	2.844E+1
-1.103E-1	1.390E+1	2.834E+1
-1.054E-1	1.384E+1	2.834E+1
-1.086E-1	1.384E+1	2.837E+1
-1.103E-1	1.384E+1	2.832E+1
-1.103E-1	1.377E+1	2.825E+1
-1.054E-1	1.377E+1	2.839E+1
-1.086E-1	1.396E+1	2.838E+1
-1.119E-1	1.384E+1	2.852E+1
-1.103E-1	1.384E+1	2.816E+1
-1.054E-1	1.386E+1	2.839E+1
-1.086E-1	1.369E+1	2.832E+1
-1.103E-1	1.385E+1	2.858E+1
-1.103E-1	1.386E+1	2.827E+1
-1.070E-1	1.394E+1	2.842E+1
-1.070E-1	1.381E+1	2.836E+1
-1.103E-1	1.384E+1	2.850E+1
-1.119E-1	1.382E+1	2.844E+1
-1.054E-1	1.381E+1	2.839E+1
-1.086E-1	1.376E+1	2.826E+1
-1.103E-1	1.369E+1	2.848E+1
-1.070E-1	1.374E+1	2.836E+1
-1.070E-1	1.381E+1	2.855E+1
-1.070E-1	1.387E+1	2.836E+1
-1.103E-1	1.366E+1	2.831E+1
-1.103E-1	1.387E+1	2.841E+1
-1.038E-1	1.390E+1	2.836E+1
-1.070E-1	1.381E+1	2.849E+1
-1.070E-1	1.378E+1	2.830E+1
-1.103E-1	1.383E+1	2.844E+1
-1.070E-1	1.377E+1	2.840E+1
-1.086E-1	1.388E+1	2.851E+1
-1.086E-1	1.386E+1	2.840E+1
-1.103E-1	1.385E+1	2.832E+1
-1.038E-1	1.394E+1	2.843E+1
-1.070E-1	1.384E+1	2.825E+1
-1.103E-1	1.387E+1	2.837E+1
-1.103E-1	1.378E+1	2.849E+1
-1.086E-1	1.384E+1	2.844E+1
-1.103E-1	1.382E+1	2.815E+1
-1.103E-1	1.388E+1	2.842E+1
-1.070E-1	1.389E+1	2.849E+1
-1.086E-1	1.391E+1	2.857E+1
-1.054E-1	1.383E+1	2.854E+1
-1.086E-1	1.376E+1	2.839E+1
-1.103E-1	1.368E+1	2.845E+1
-1.054E-1	1.383E+1	2.831E+1
-1.070E-1	1.378E+1	2.829E+1
-1.119E-1	1.385E+1	2.834E+1
-1.135E-1	1.367E+1	2.855E+1
-1.054E-1	1.372E+1	2.835E+1
-1.086E-1	1.385E+1	2.844E+1
-1.086E-1	1.380E+1	2.847E+1
-1.135E-1	1.369E+1	2.837E+1
-1.070E-1	1.378E+1	2.825E+1
-1.054E-1	1.380E+1	2.816E+1
-1.119E-1	1.373E+1	2.841E+1
-1.086E-1	1.382E+1	2.856E+1
-1.054E-1	1.381E+1	2.851E+1
-1.070E-1	1.388E+1	2.848E+1
-1.070E-1	1.370E+1	2.813E+1
-1.103E-1	1.363E+1	2.831E+1
-1.070E-1	1.386E+1	2.837E+1
-1.054E-1	1.390E+1	2.839E+1
-1.086E-1	1.372E+1	2.834E+1
-1.119E-1	1.394E+1	2.833E+1
-1.054E-1	1.390E+1	2.864E+1
-1.054E-1	1.380E+1	2.840E+1
-1.070E-1	1.380E+1	2.837E+1
-1.119E-1	1.368E+1	2.843E+1
-1.070E-1	1.381E+1	2.814E+1
-1.070E-1	1.379E+1	2.843E+1
-1.119E-1	1.376E+1	2.825E+1
-1.103E-1	1.370E+1	2.848E+1
-1.054E-1	1.380E+1	2.829E+1
-1.086E-1	1.393E+1	2.839E+1
-1.103E-1	1.390E+1	2.833E+1
-1.103E-1	1.369E+1	2.843E+1
-1.038E-1	1.372E+1	2.856E+1
-1.070E-1	1.382E+1	2.844E+1
-1.086E-1	1.376E+1	2.847E+1
-1.070E-1	1.377E+1	2.846E+1
-1.070E-1	1.370E+1	2.829E+1
-1.086E-1	1.377E+1	2.835E+1
-1.086E-1	1.387E+1	2.830E+1
-1.086E-1	1.386E+1	2.833E+1
-1.070E-1	1.369E+1	2.841E+1
-1.070E-1	1.375E+1	2.839E+1
-1.103E-1	1.383E+1	2.840E+1
-1.086E-1	1.374E+1	2.861E+1
-1.070E-1	1.380E+1	2.823E+1
-1.054E-1	1.379E+1	2.840E+1
-1.103E-1	1.383E+1	2.839E+1
-1.103E-1	1.365E+1	2.838E+1
-1.086E-1	1.379E+1	2.825E+1
-1.070E-1	1.373E+1	2.857E+1
-1.103E-1	1.369E+1	2.841E+1
-1.070E-1	1.385E+1	2.859E+1
-1.054E-1	1.395E+1	2.840E+1
-1.070E-1	1.388E+1	2.843E+1
-1.103E-1	1.391E+1	2.835E+1
-1.070E-1	1.373E+1	2.827E+1
-1.054E-1	1.376E+1	2.842E+1
-1.103E-1	1.375E+1	2.844E+1
-1.103E-1	1.382E+1	2.828E+1
-1.103E-1	1.397E+1	2.832E+1
-1.054E-1	1.380E+1	2.832E+1
-1.086E-1	1.382E+1	2.839E+1
-1.086E-1	1.386E+1	2.808E+1
-1.103E-1	1.392E+1	2.818E+1
-1.054E-1	1.383E+1	2.834E+1
-1.070E-1	1.372E+1	2.859E+1
-1.119E-1	1.388E+1	2.855E+1
-1.103E-1	1.378E+1	2.829E+1
-1.054E-1	1.389E+1	2.833E+1
-1.086E-1	1.375E+1	2.847E+1
-1.103E-1	1.387E+1	2.862E+1
-1.103E-1	1.389E+1	2.833E+1
-1.070E-1	1.373E+1	2.830E+1
-1.086E-1	1.388E+1	2.854E+1
-1.086E-1	1.373E+1	2.841E+1
-1.119E-1	1.380E+1	2.835E+1
-1.038E-1	1.384E+1	2.832E+1
-1.038E-1	1.383E+1	2.834E+1
-1.103E-1	1.391E+1	2.821E+1
-1.103E-1	1.368E+1	2.830E+1
-1.054E-1	1.381E+1	2.841E+1
-1.070E-1	1.373E+1	2.833E+1
-1.086E-1	1.381E+1	2.838E+1
-1.070E-1	1.385E+1	2.851E+1
-1.070E-1	1.375E+1	2.847E+1
-1.086E-1	1.391E+1	2.839E+1
-1.103E-1	1.375E+1	2.846E+1
-1.103E-1	1.389E+1	2.823E+1
-1.054E-1	1.394E+1	2.828E+1
-1.054E-1	1.364E+1	2.832E+1
-1.103E-1	1.381E+1	2.852E+1
-1.070E-1	1.362E+1	2.834E+1
-1.070E-1	1.395E+1	2.817E+1
-1.070E-1	1.377E+1	2.836E+1
-1.086E-1	1.359E+1	2.838E+1
-1.103E-1	1.384E+1	2.830E+1
-1.054E-1	1.373E+1	2.835E+1
-1.054E-1	1.377E+1	2.831E+1
-1.086E-1	1.378E+1	2.829E+1
-1.086E-1	1.383E+1	2.824E+1
-1.038E-1	1.382E+1	2.832E+1
-1.038E-1	1.376E+1	2.811E+1
-1.103E-1	1.384E+1	2.839E+1
-1.086E-1	1.373E+1	2.850E+1
-1.038E-1	1.383E+1	2.852E+1
-1.070E-1	1.374E+1	2.835E+1
-1.103E-1	1.385E+1	2.833E+1
-1.070E-1	1.380E+1	2.817E+1
-1.038E-1	1.372E+1	2.805E+1
-1.054E-1	1.391E+1	2.843E+1
-1.086E-1	1.401E+1	2.841E+1
-1.086E-1	1.372E+1	2.831E+1
-1.054E-1	1.378E+1	2.838E+1
-1.038E-1	1.386E+1	2.806E+1
-1.103E-1	1.370E+1	2.840E+1
-1.086E-1	1.392E+1	2.838E+1
-1.054E-1	1.386E+1	2.829E+1
-1.054E-1	1.381E+1	2.843E+1
-1.119E-1	1.397E+1	2.812E+1
-1.086E-1	1.370E+1	2.828E+1
-1.054E-1	1.373E+1	2.817E+1
-1.070E-1	1.380E+1	2.840E+1
-1.119E-1	1.395E+1	2.827E+1
-1.086E-1	1.372E+1	2.821E+1
-1.054E-1	1.385E+1	2.838E+1
-1.086E-1	1.376E+1	2.839E+1
-1.103E-1	1.370E+1	2.844E+1
-1.103E-1	1.372E+1	2.833E+1
-1.054E-1	1.377E+1	2.852E+1
-1.054E-1	1.381E+1	2.854E+1
-1.086E-1	1.378E+1	2.841E+1
-1.103E-1	1.373E+1	2.835E+1
-1.021E-1	1.371E+1	2.831E+1
-1.086E-1	1.372E+1	2.842E+1
-1.103E-1	1.370E+1	2.825E+1
-1.119E-1	1.378E+1	2.827E+1
-1.038E-1	1.367E+1	2.826E+1
-1.070E-1	1.381E+1	2.845E+1
-1.070E-1	1.386E+1	2.824E+1
-1.103E-1	1.374E+1	2.813E+1
-1.038E-1	1.372E+1	2.834E+1
-1.054E-1	1.377E+1	2.837E+1
-1.086E-1	1.374E+1	2.833E+1
-1.103E-1	1.384E+1	2.826E+1
-1.070E-1	1.386E+1	2.819E+1
-1.086E-1	1.380E+1	2.825E+1
-1.086E-1	1.371E+1	2.846E+1
-1.070E-1	1.371E+1	2.821E+1
-1.054E-1	1.382E+1	2.834E+1
-1.070E-1	1.387E+1	2.834E+1
-1.119E-1	1.372E+1	2.842E+1
-1.103E-1	1.375E+1	2.827E+1
-1.038E-1	1.384E+1	2.837E+1
-1.054E-1	1.385E+1	2.836E+1
-1.103E-1	1.385E+1	2.833E+1
-1.070E-1	1.383E+1	2.857E+1
-1.054E-1	1.376E+1	2.828E+1
-1.054E-1	1.376E+1	2.823E+1
-1.103E-1	1.367E+1	2.823E+1
-1.070E-1	1.364E+1	2.855E+1
-1.054E-1	1.380E+1	2.837E+1
-1.054E-1	1.381E+1	2.842E+1
-1.103E-1	1.392E+1	2.839E+1
-1.103E-1	1.389E+1	2.841E+1
-1.054E-1	1.383E+1	2.839E+1
-1.070E-1	1.373E+1	2.821E+1
-1.086E-1	1.390E+1	2.830E+1
-1.070E-1	1.386E+1	2.824E+1
-1.038E-1	1.380E+1	2.823E+1
-1.086E-1	1.395E+1	2.846E+1
-1.103E-1	1.378E+1	2.827E+1
-1.070E-1	1.378E+1	2.827E+1
-1.054E-1	1.390E+1	2.837E+1
-1.054E-1	1.376E+1	2.838E+1
-1.086E-1	1.389E+1	2.838E+1
-1.070E-1	1.384E+1	2.836E+1
-1.038E-1	1.366E+1	2.823E+1
-1.070E-1	1.379E+1	2.844E+1
-1.086E-1	1.379E+1	2.840E+1
-1.086E-1	1.379E+1	2.842E+1
-1.054E-1	1.379E+1	2.821E+1
-1.070E-1	1.372E+1	2.841E+1
-1.103E-1	1.376E+1	2.841E+1
-1.103E-1	1.370E+1	2.828E+1
-1.070E-1	1.366E+1	2.815E+1
-1.054E-1	1.370E+1	2.821E+1
-1.086E-1	1.382E+1	2.819E+1
-1.070E-1	1.379E+1	2.829E+1
-1.054E-1	1.368E+1	2.833E+1
-1.054E-1	1.372E+1	2.837E+1
-1.086E-1	1.380E+1	2.829E+1
-1.086E-1	1.391E+1	2.832E+1
-1.038E-1	1.377E+1	2.841E+1
-1.070E-1	1.366E+1	2.834E+1
-1.070E-1	1.388E+1	2.839E+1
-1.070E-1	1.394E+1	2.828E+1
-1.054E-1	1.379E+1	2.835E+1
-1.038E-1	1.370E+1	2.823E+1
-1.086E-1	1.372E+1	2.818E+1
-1.086E-1	1.379E+1	2.825E+1
-1.070E-1	1.389E+1	2.835E+1
-1.054E-1	1.374E+1	2.810E+1
-1.086E-1	1.375E+1	2.821E+1
-1.086E-1	1.364E+1	2.850E+1
-1.038E-1	1.361E+1	2.823E+1
-1.086E-1	1.382E+1	2.841E+1
-1.070E-1	1.389E+1	2.831E+1
-1.103E-1	1.373E+1	2.826E+1
-1.038E-1	1.370E+1	2.845E+1
-1.054E-1	1.389E+1	2.831E+1
-1.119E-1	1.369E+1	2.832E+1
-1.070E-1	1.387E+1	2.836E+1
-1.038E-1	1.375E+1	2.842E+1
-1.070E-1	1.387E+1	2.833E+1
-1.086E-1	1.373E+1	2.825E+1
-1.038E-1	1.386E+1	2.817E+1
-1.054E-1	1.379E+1	2.832E+1
-1.054E-1	1.378E+1	2.856E+1
-1.070E-1	1.378E+1	2.844E+1
-1.086E-1	1.386E+1	2.849E+1
-1.005E-1	1.365E+1	2.832E+1
-1.038E-1	1.386E+1	2.825E+1
-1.070E-1	1.381E+1	2.829E+1
-1.070E-1	1.379E+1	2.829E+1
-1.038E-1	1.366E+1	2.844E+1
-1.054E-1	1.382E+1	2.833E+1
-1.086E-1	1.387E+1	2.847E+1
-1.086E-1	1.379E+1	2.818E+1
-1.054E-1	1.379E+1	2.850E+1
-1.086E-1	1.382E+1	2.816E+1
-1.070E-1	1.384E+1	2.817E+1
-1.086E-1	1.379E+1	2.837E+1
-1.054E-1	1.384E+1	2.824E+1
-1.054E-1	1.360E+1	2.823E+1
-1.086E-1	1.373E+1	2.837E+1
-1.054E-1	1.386E+1	2.832E+1
-1.070E-1	1.378E+1	2.840E+1
-1.086E-1	1.380E+1	2.825E+1
-1.103E-1	1.377E+1	2.832E+1
-1.103E-1	1.375E+1	2.814E+1
-1.038E-1	1.379E+1	2.830E+1
-1.070E-1	1.367E+1	2.822E+1
-1.086E-1	1.375E+1	2.816E+1
-1.070E-1	1.367E+1	2.818E+1
-1.054E-1	1.370E+1	2.814E+1
-1.054E-1	1.371E+1	2.829E+1
-1.086E-1	1.382E+1	2.801E+1
-1.103E-1	1.392E+1	2.825E+1
-1.054E-1	1.386E+1	2.822E+1
-1.021E-1	1.373E+1	2.832E+1
-1.086E-1	1.384E+1	2.826E+1
-1.086E-1	1.374E+1	2.837E+1
-1.054E-1	1.385E+1	2.841E+1
-1.086E-1	1.366E+1	2.849E+1
-1.070E-1	1.376E+1	2.848E+1
-1.054E-1	1.371E+1	2.812E+1
-1.054E-1	1.383E+1	2.833E+1
-1.038E-1	1.373E+1	2.825E+1
-1.103E-1	1.389E+1	2.845E+1
-1.070E-1	1.374E+1	2.817E+1
-1.038E-1	1.370E+1	2.836E+1
-1.038E-1	1.384E+1	2.833E+1
-1.086E-1	1.372E+1	2.832E+1
-1.054E-1	1.381E+1	2.822E+1
-1.054E-1	1.380E+1	2.831E+1
-1.038E-1	1.370E+1	2.818E+1
-1.119E-1	1.373E+1	2.827E+1
-1.086E-1	1.375E+1	2.833E+1
-1.054E-1	1.379E+1	2.803E+1
-1.038E-1	1.381E+1	2.814E+1
-1.119E-1	1.387E+1	2.817E+1
-1.038E-1	1.374E+1	2.819E+1
-1.038E-1	1.369E+1	2.831E+1
-1.070E-1	1.385E+1	2.827E+1
-1.103E-1	1.373E+1	2.813E+1
-1.070E-1	1.374E+1	2.826E+1
-1.054E-1	1.373E+1	2.809E+1
-1.038E-1	1.388E+1	2.815E+1
-1.086E-1	1.366E+1	2.844E+1
-1.070E-1	1.378E+1	2.841E+1
-1.038E-1	1.372E+1	2.833E+1
-1.054E-1	1.389E+1	2.834E+1
-1.103E-1	1.361E+1	2.812E+1
-1.070E-1	1.374E+1	2.803E+1
-1.086E-1	1.368E+1	2.832E+1
-1.021E-1	1.365E+1	2.834E+1
-1.070E-1	1.378E+1	2.844E+1
-1.103E-1	1.358E+1	2.830E+1
-1.054E-1	1.375E+1	2.819E+1
-1.070E-1	1.387E+1	2.822E+1
-1.119E-1	1.371E+1	2.831E+1
-1.054E-1	1.366E+1	2.838E+1
-1.054E-1	1.379E+1	2.819E+1
-1.070E-1	1.385E+1	2.835E+1
-1.103E-1	1.367E+1	2.827E+1
-1.086E-1	1.382E+1	2.804E+1
-1.038E-1	1.383E+1	2.827E+1
-1.038E-1	1.391E+1	2.828E+1
-1.070E-1	1.374E+1	2.819E+1
-1.086E-1	1.376E+1	2.826E+1
-1.038E-1	1.381E+1	2.836E+1
-1.054E-1	1.378E+1	2.817E+1
-1.086E-1	1.358E+1	2.827E+1
-1.070E-1	1.378E+1	2.839E+1
-1.054E-1	1.381E+1	2.819E+1
-1.086E-1	1.375E+1	2.820E+1
-1.070E-1	1.362E+1	2.842E+1
-1.103E-1	1.375E+1	2.843E+1
-1.021E-1	1.360E+1	2.817E+1
-1.054E-1	1.379E+1	2.822E+1
-1.054E-1	1.370E+1	2.833E+1
-1.054E-1	1.382E+1	2.823E+1
-1.038E-1	1.377E+1	2.829E+1
-1.054E-1	1.375E+1	2.826E+1
-1.103E-1	1.380E+1	2.838E+1
-1.070E-1	1.379E+1	2.816E+1
-1.054E-1	1.371E+1	2.831E+1
-1.021E-1	1.387E+1	2.816E+1
-1.103E-1	1.394E+1	2.817E+1
-1.086E-1	1.375E+1	2.827E+1
-1.038E-1	1.380E+1	2.827E+1
-1.038E-1	1.371E+1	2.822E+1
-1.119E-1	1.385E+1	2.827E+1
-1.086E-1	1.392E+1	2.841E+1
-1.038E-1	1.368E+1	2.822E+1
-1.054E-1	1.391E+1	2.830E+1
-1.086E-1	1.387E+1	2.831E+1
-1.086E-1	1.377E+1	2.832E+1
-1.054E-1	1.389E+1	2.844E+1
-1.070E-1	1.380E+1	2.838E+1
-1.070E-1	1.374E+1	2.813E+1
-1.070E-1	1.368E+1	2.817E+1
-1.021E-1	1.377E+1	2.828E+1
-1.070E-1	1.377E+1	2.823E+1
-1.070E-1	1.371E+1	2.840E+1
-1.086E-1	1.376E+1	2.811E+1
-1.038E-1	1.371E+1	2.829E+1
-1.070E-1	1.380E+1	2.809E+1
-1.086E-1	1.373E+1	2.816E+1
-1.103E-1	1.367E+1	2.836E+1
-1.038E-1	1.376E+1	2.813E+1
-1.054E-1	1.389E+1	2.855E+1
-1.119E-1	1.380E+1	2.832E+1
-1.070E-1	1.378E+1	2.807E+1
-1.038E-1	1.378E+1	2.829E+1
-1.070E-1	1.375E+1	2.838E+1
-1.103E-1	1.375E+1	2.827E+1
-1.086E-1	1.378E+1	2.805E+1
-1.070E-1	1.367E+1	2.817E+1
-1.038E-1	1.377E+1	2.836E+1
-1.086E-1	1.367E+1	2.826E+1
-1.070E-1	1.373E+1	2.811E+1
-1.070E-1	1.377E+1	2.820E+1
-1.054E-1	1.369E+1	2.833E+1
-1.070E-1	1.378E+1	2.822E+1
-1.070E-1	1.391E+1	2.830E+1
-1.070E-1	1.387E+1	2.836E+1
-1.038E-1	1.363E+1	2.824E+1
-1.103E-1	1.382E+1	2.835E+1
-1.086E-1	1.374E+1	2.813E+1
-1.038E-1	1.380E+1	2.828E+1
-1.070E-1	1.362E+1	2.847E+1
-1.070E-1	1.372E+1	2.827E+1
-1.086E-1	1.377E+1	2.836E+1
-1.054E-1	1.388E+1	2.824E+1
-1.070E-1	1.379E+1	2.813E+1
-1.103E-1	1.378E+1	2.824E+1
-1.070E-1	1.384E+1	2.831E+1
-1.038E-1	1.367E+1	2.810E+1
-1.086E-1	1.377E+1	2.828E+1
-1.103E-1	1.377E+1	2.821E+1
-1.070E-1	1.372E+1	2.830E+1
-1.021E-1	1.369E+1	2.810E+1
-1.054E-1	1.378E+1	2.827E+1
-1.086E-1	1.372E+1	2.813E+1
-1.070E-1	1.362E+1	2.813E+1
-1.054E-1	1.378E+1	2.805E+1
-1.070E-1	1.381E+1	2.807E+1
-1.086E-1	1.389E+1	2.817E+1
-1.070E-1	1.361E+1	2.814E+1
-1.054E-1	1.394E+1	2.824E+1
-1.038E-1	1.378E+1	2.801E+1
-1.086E-1	1.399E+1	2.821E+1
-1.086E-1	1.387E+1	2.796E+1
-1.054E-1	1.382E+1	2.827E+1
-1.070E-1	1.371E+1	2.823E+1
-1.070E-1	1.374E+1	2.803E+1
-1.086E-1	1.356E+1	2.820E+1
-1.038E-1	1.368E+1	2.822E+1
-1.021E-1	1.396E+1	2.831E+1
-1.086E-1	1.382E+1	2.807E+1
-1.103E-1	1.378E+1	2.811E+1
-1.054E-1	1.383E+1	2.818E+1
-1.054E-1	1.366E+1	2.828E+1
-1.086E-1	1.373E+1	2.812E+1
-1.070E-1	1.360E+1	2.812E+1
-1.054E-1	1.385E+1	2.816E+1
-1.038E-1	1.385E+1	2.839E+1
-1.086E-1	1.385E+1	2.821E+1
-1.103E-1	1.390E+1	2.828E+1
-1.038E-1	1.386E+1	2.808E+1
-1.054E-1	1.386E+1	2.835E+1
-1.103E-1	1.368E+1	2.843E+1
-1.103E-1	1.376E+1	2.845E+1
-1.070E-1	1.383E+1	2.827E+1
-1.054E-1	1.375E+1	2.801E+1
-1.086E-1	1.373E+1	2.843E+1
-1.054E-1	1.382E+1	2.828E+1
-1.038E-1	1.378E+1	2.824E+1
-1.038E-1	1.380E+1	2.815E+1
-1.103E-1	1.379E+1	2.813E+1
-1.054E-1	1.375E+1	2.833E+1
-1.070E-1	1.384E+1	2.825E+1
-1.054E-1	1.374E+1	2.827E+1
-1.086E-1	1.367E+1	2.825E+1
-1.086E-1	1.371E+1	2.829E+1
-1.038E-1	1.376E+1	2.823E+1
-1.054E-1	1.389E+1	2.833E+1
-1.086E-1	1.385E+1	2.813E+1
-1.070E-1	1.370E+1	2.849E+1
-1.038E-1	1.375E+1	2.822E+1
-1.054E-1	1.372E+1	2.814E+1
-1.086E-1	1.373E+1	2.816E+1
-1.070E-1	1.387E+1	2.794E+1
-1.038E-1	1.370E+1	2.844E+1
-1.054E-1	1.385E+1	2.814E+1
-1.103E-1	1.375E+1	2.822E+1
-1.070E-1	1.367E+1	2.821E+1
-1.038E-1	1.382E+1	2.825E+1
-1.038E-1	1.373E+1	2.830E+1
-1.086E-1	1.373E+1	2.829E+1
-1.086E-1	1.364E+1	2.843E+1
-1.038E-1	1.379E+1	2.803E+1
-1.070E-1	1.372E+1	2.811E+1
-1.054E-1	1.378E+1	2.822E+1
-1.086E-1	1.384E+1	2.818E+1
-1.038E-1	1.370E+1	2.805E+1
-1.070E-1	1.388E+1	2.818E+1
-1.103E-1	1.389E+1	2.834E+1
-1.054E-1	1.369E+1	2.812E+1
-1.038E-1	1.374E+1	2.823E+1
-1.054E-1	1.379E+1	2.843E+1
-1.119E-1	1.369E+1	2.815E+1
-1.054E-1	1.383E+1	2.835E+1
-1.038E-1	1.379E+1	2.828E+1
-1.054E-1	1.369E+1	2.819E+1
-1.086E-1	1.369E+1	2.811E+1
-1.054E-1	1.378E+1	2.815E+1
-1.021E-1	1.375E+1	2.823E+1
-1.054E-1	1.373E+1	2.837E+1
-1.086E-1	1.375E+1	2.807E+1
-1.070E-1	1.369E+1	2.821E+1
-1.021E-1	1.378E+1	2.808E+1
-1.070E-1	1.372E+1	2.820E+1
-1.070E-1	1.383E+1	2.799E+1
-1.086E-1	1.374E+1	2.816E+1
-1.054E-1	1.373E+1	2.806E+1
-1.054E-1	1.381E+1	2.810E+1
-1.086E-1	1.387E+1	2.822E+1
-1.070E-1	1.377E+1	2.829E+1
-1.054E-1	1.383E+1	2.819E+1
-1.038E-1	1.371E+1	2.822E+1
-1.086E-1	1.371E+1	2.802E+1
-1.054E-1	1.364E+1	2.820E+1
-1.054E-1	1.374E+1	2.839E+1
-1.038E-1	1.385E+1	2.814E+1
-1.086E-1	1.384E+1	2.822E+1
-1.086E-1	1.362E+1	2.808E+1
-1.086E-1	1.385E+1	2.826E+1
-1.038E-1	1.373E+1	2.825E+1
-1.103E-1	1.386E+1	2.813E+1
-1.103E-1	1.387E+1	2.830E+1
-1.038E-1	1.372E+1	2.824E+1
-1.038E-1	1.373E+1	2.823E+1
-1.070E-1	1.379E+1	2.812E+1
-1.070E-1	1.378E+1	2.829E+1
-1.038E-1	1.373E+1	2.829E+1
-1.021E-1	1.370E+1	2.822E+1
-1.086E-1	1.387E+1	2.811E+1
-1.086E-1	1.389E+1	2.825E+1
-1.038E-1	1.370E+1	2.801E+1
-1.038E-1	1.373E+1	2.837E+1
-1.070E-1	1.375E+1	2.815E+1
-1.054E-1	1.375E+1	2.818E+1
-1.054E-1	1.368E+1	2.821E+1
-1.054E-1	1.375E+1	2.817E+1
-1.086E-1	1.383E+1	2.814E+1
-1.086E-1	1.367E+1	2.820E+1
-1.038E-1	1.374E+1	2.811E+1
-1.054E-1	1.369E+1	2.824E+1
-1.070E-1	1.373E+1	2.822E+1
-1.054E-1	1.373E+1	2.835E+1
-1.021E-1	1.376E+1	2.805E+1
-1.021E-1	1.387E+1	2.817E+1
-1.054E-1	1.376E+1	2.811E+1
-1.086E-1	1.376E+1	2.828E+1
-1.021E-1	1.363E+1	2.817E+1
-1.070E-1	1.370E+1	2.818E+1
-1.086E-1	1.381E+1	2.824E+1
-1.086E-1	1.368E+1	2.811E+1
-1.038E-1	1.387E+1	2.820E+1
-1.070E-1	1.359E+1	2.823E+1
-1.070E-1	1.383E+1	2.827E+1
-1.054E-1	1.376E+1	2.821E+1
-1.054E-1	1.376E+1	2.830E+1
-1.038E-1	1.381E+1	2.834E+1
-1.086E-1	1.378E+1	2.810E+1
-1.054E-1	1.360E+1	2.831E+1
-1.038E-1	1.377E+1	2.828E+1
-1.054E-1	1.371E+1	2.819E+1
-1.103E-1	1.376E+1	2.821E+1
-1.070E-1	1.375E+1	2.813E+1
-1.038E-1	1.386E+1	2.801E+1
-1.021E-1	1.387E+1	2.814E+1
-1.086E-1	1.368E+1	2.823E+1
-1.086E-1	1.363E+1	2.836E+1
-1.054E-1	1.379E+1	2.833E+1
-1.054E-1	1.373E+1	2.813E+1
-1.070E-1	1.385E+1	2.807E+1
-1.103E-1	1.384E+1	2.807E+1
-1.021E-1	1.371E+1	2.811E+1
-1.038E-1	1.367E+1	2.816E+1
-1.086E-1	1.387E+1	2.836E+1
-1.070E-1	1.378E+1	2.819E+1
-1.054E-1	1.373E+1	2.825E+1
-1.021E-1	1.367E+1	2.833E+1
-1.070E-1	1.368E+1	2.831E+1
-1.070E-1	1.371E+1	2.836E+1
-1.054E-1	1.377E+1	2.816E+1
-1.054E-1	1.370E+1	2.817E+1
-1.103E-1	1.365E+1	2.829E+1
-1.070E-1	1.374E+1	2.827E+1
-1.038E-1	1.379E+1	2.824E+1
-1.054E-1	1.380E+1	2.820E+1
-1.086E-1	1.378E+1	2.809E+1
-1.086E-1	1.369E+1	2.815E+1
-1.005E-1	1.362E+1	2.832E+1
-1.054E-1	1.379E+1	2.802E+1
-1.070E-1	1.379E+1	2.823E+1
-1.070E-1	1.370E+1	2.832E+1
-1.021E-1	1.377E+1	2.822E+1
-1.070E-1	1.380E+1	2.814E+1
-1.070E-1	1.383E+1	2.814E+1
-1.070E-1	1.377E+1	2.814E+1
-1.038E-1	1.366E+1	2.822E+1
-1.054E-1	1.377E+1	2.819E+1
-1.103E-1	1.370E+1	2.826E+1
-1.054E-1	1.388E+1	2.829E+1
-1.054E-1	1.367E+1	2.817E+1
-1.054E-1	1.378E+1	2.797E+1
-1.054E-1	1.366E+1	2.808E+1
-1.070E-1	1.375E+1	2.816E+1
-1.021E-1	1.372E+1	2.831E+1
-1.054E-1	1.369E+1	2.820E+1
-1.086E-1	1.358E+1	2.818E+1
-1.070E-1	1.377E+1	2.814E+1
-1.005E-1	1.366E+1	2.839E+1
-1.054E-1	1.373E+1	2.835E+1
-1.054E-1	1.383E+1	2.822E+1
-1.086E-1	1.368E+1	2.833E+1
-1.021E-1	1.372E+1	2.821E+1
-1.070E-1	1.395E+1	2.818E+1
-1.086E-1	1.373E+1	2.826E+1
-1.054E-1	1.365E+1	2.825E+1
-1.038E-1	1.377E+1	2.816E+1
-1.054E-1	1.347E+1	2.815E+1
-1.086E-1	1.379E+1	2.809E+1
-1.086E-1	1.381E+1	2.825E+1
-1.038E-1	1.395E+1	2.834E+1
-1.054E-1	1.383E+1	2.803E+1
-1.054E-1	1.387E+1	2.836E+1
-1.054E-1	1.374E+1	2.810E+1
-1.054E-1	1.373E+1	2.817E+1
-1.054E-1	1.376E+1	2.807E+1
-1.086E-1	1.374E+1	2.798E+1
-1.086E-1	1.373E+1	2.806E+1
-1.038E-1	1.373E+1	2.827E+1
-1.054E-1	1.387E+1	2.806E+1
-1.054E-1	1.371E+1	2.814E+1
-1.054E-1	1.381E+1	2.822E+1
-1.054E-1	1.371E+1	2.825E+1
-1.070E-1	1.375E+1	2.819E+1
-1.103E-1	1.376E+1	2.825E+1
-1.086E-1	1.362E+1	2.817E+1
-1.038E-1	1.378E+1	2.836E+1
-1.054E-1	1.373E+1	2.817E+1
-1.070E-1	1.376E+1	2.816E+1
-1.054E-1	1.364E+1	2.825E+1
-1.054E-1	1.363E+1	2.812E+1
-1.070E-1	1.369E+1	2.806E+1
-1.070E-1	1.377E+1	2.834E+1
-1.054E-1	1.385E+1	2.807E+1
-1.021E-1	1.370E+1	2.821E+1
-1.054E-1	1.365E+1	2.809E+1
-1.086E-1	1.362E+1	2.835E+1
-1.103E-1	1.366E+1	2.829E+1
-1.021E-1	1.370E+1	2.803E+1
-1.054E-1	1.383E+1	2.822E+1
-1.103E-1	1.379E+1	2.826E+1
-1.086E-1	1.374E+1	2.826E+1
-1.038E-1	1.377E+1	2.831E+1
-1.054E-1	1.369E+1	2.799E+1
-1.086E-1	1.370E+1	2.811E+1
-1.070E-1	1.367E+1	2.823E+1
-1.038E-1	1.374E+1	2.806E+1
-1.054E-1	1.379E+1	2.809E+1
-1.086E-1	1.374E+1	2.806E+1
-1.086E-1	1.380E+1	2.833E+1
-1.038E-1	1.371E+1	2.802E+1
-1.070E-1	1.384E+1	2.798E+1
-1.054E-1	1.373E+1	2.817E+1
-1.054E-1	1.373E+1	2.826E+1
-1.021E-1	1.384E+1	2.820E+1
-1.054E-1	1.370E+1	2.815E+1
-1.086E-1	1.376E+1	2.802E+1
-1.086E-1	1.376E+1	2.806E+1
-1.038E-1	1.373E+1	2.819E+1
-1.021E-1	1.373E+1	2.809E+1
-1.070E-1	1.376E+1	2.820E+1
-1.070E-1	1.372E+1	2.812E+1
-1.021E-1	1.368E+1	2.813E+1
-1.054E-1	1.387E+1	2.812E+1
-1.086E-1	1.362E+1	2.809E+1
-1.070E-1	1.369E+1	2.808E+1
-1.054E-1	1.380E+1	2.810E+1
-1.070E-1	1.366E+1	2.816E+1
-1.086E-1	1.381E+1	2.796E+1
-1.070E-1	1.365E+1	2.839E+1
-1.021E-1	1.378E+1	2.813E+1
-1.070E-1	1.369E+1	2.811E+1
-1.103E-1	1.365E+1	2.826E+1
-1.054E-1	1.368E+1	2.814E+1
-1.070E-1	1.361E+1	2.826E+1
-1.070E-1	1.376E+1	2.799E+1
-1.070E-1	1.356E+1	2.813E+1
-1.054E-1	1.364E+1	2.815E+1
-1.038E-1	1.390E+1	2.827E+1
-1.054E-1	1.380E+1	2.801E+1
-1.086E-1	1.366E+1	2.821E+1
-1.054E-1	1.389E+1	2.802E+1
-1.021E-1	1.371E+1	2.824E+1
-1.070E-1	1.380E+1	2.804E+1
-1.070E-1	1.366E+1	2.804E+1
-1.070E-1	1.376E+1	2.823E+1
-1.038E-1	1.378E+1	2.795E+1
-1.021E-1	1.380E+1	2.830E+1
-1.086E-1	1.385E+1	2.814E+1
-1.086E-1	1.384E+1	2.801E+1
-1.070E-1	1.371E+1	2.796E+1
-1.103E-1	1.372E+1	2.806E+1
-1.086E-1	1.376E+1	2.802E+1
-1.070E-1	1.388E+1	2.829E+1
-1.054E-1	1.381E+1	2.821E+1
-1.038E-1	1.378E+1	2.803E+1
-1.070E-1	1.372E+1	2.811E+1
-1.070E-1	1.361E+1	2.805E+1
-1.038E-1	1.384E+1	2.823E+1
-1.038E-1	1.377E+1	2.799E+1
-1.103E-1	1.366E+1	2.817E+1
-1.038E-1	1.377E+1	2.817E+1
-1.038E-1	1.367E+1	2.817E+1
-1.070E-1	1.373E+1	2.805E+1
-1.086E-1	1.367E+1	2.826E+1
-1.054E-1	1.370E+1	2.822E+1
-1.038E-1	1.362E+1	2.814E+1
-1.070E-1	1.390E+1	2.821E+1
-1.086E-1	1.375E+1	2.813E+1
-1.054E-1	1.366E+1	2.820E+1
-1.021E-1	1.374E+1	2.816E+1
-1.070E-1	1.368E+1	2.827E+1
-1.103E-1	1.368E+1	2.808E+1
-1.070E-1	1.377E+1	2.826E+1
-1.005E-1	1.361E+1	2.805E+1
-1.054E-1	1.380E+1	2.834E+1
-1.086E-1	1.362E+1	2.801E+1
-1.086E-1	1.365E+1	2.807E+1
-1.021E-1	1.385E+1	2.801E+1
-1.054E-1	1.364E+1	2.786E+1
-1.086E-1	1.375E+1	2.812E+1
-1.086E-1	1.375E+1	2.826E+1
-1.054E-1	1.369E+1	2.825E+1
-1.054E-1	1.376E+1	2.827E+1
-1.070E-1	1.376E+1	2.824E+1
-1.086E-1	1.366E+1	2.818E+1
-1.038E-1	1.383E+1	2.818E+1
-1.054E-1	1.368E+1	2.808E+1
-1.054E-1	1.373E+1	2.797E+1
-1.103E-1	1.385E+1	2.821E+1
-1.021E-1	1.385E+1	2.803E+1
-1.038E-1	1.377E+1	2.796E+1
-1.070E-1	1.373E+1	2.828E+1
-1.086E-1	1.382E+1	2.804E+1
-1.038E-1	1.371E+1	2.816E+1
-1.038E-1	1.356E+1	2.829E+1
-1.086E-1	1.374E+1	2.825E+1
-1.054E-1	1.371E+1	2.818E+1
-1.038E-1	1.373E+1	2.824E+1
-1.038E-1	1.366E+1	2.820E+1
-1.070E-1	1.375E+1	2.837E+1
-1.070E-1	1.379E+1	2.811E+1
-1.038E-1	1.381E+1	2.817E+1
-1.038E-1	1.384E+1	2.831E+1
-1.086E-1	1.374E+1	2.799E+1
-1.086E-1	1.362E+1	2.821E+1
-1.038E-1	1.380E+1	2.815E+1
-1.054E-1	1.380E+1	2.801E+1
-1.086E-1	1.368E+1	2.818E+1
-1.070E-1	1.364E+1	2.825E+1
-1.038E-1	1.378E+1	2.809E+1
-1.070E-1	1.377E+1	2.822E+1
-1.103E-1	1.377E+1	2.826E+1
-1.086E-1	1.372E+1	2.814E+1
-9.890E-2	1.382E+1	2.804E+1
-1.103E-1	1.359E+1	2.816E+1
-1.038E-1	1.361E+1	2.792E+1
-1.070E-1	1.357E+1	2.800E+1
-1.038E-1	1.362E+1	2.819E+1
-1.070E-1	1.372E+1	2.812E+1
-1.086E-1	1.367E+1	2.817E+1
-1.038E-1	1.374E+1	2.807E+1
-1.021E-1	1.366E+1	2.829E+1
-1.070E-1	1.378E+1	2.813E+1
-1.103E-1	1.380E+1	2.810E+1
-1.070E-1	1.372E+1	2.802E+1
-1.021E-1	1.369E+1	2.801E+1
-1.054E-1	1.372E+1	2.819E+1
-1.086E-1	1.384E+1	2.805E+1
-1.054E-1	1.365E+1	2.831E+1
-1.005E-1	1.365E+1	2.803E+1
-1.054E-1	1.366E+1	2.813E+1
-1.103E-1	1.387E+1	2.805E+1
-1.070E-1	1.390E+1	2.801E+1
-1.054E-1	1.381E+1	2.805E+1
-1.054E-1	1.377E+1	2.823E+1
-1.070E-1	1.370E+1	2.791E+1
-1.086E-1	1.371E+1	2.800E+1
-1.038E-1	1.388E+1	2.812E+1
-1.038E-1	1.378E+1	2.812E+1
-1.070E-1	1.374E+1	2.821E+1
-1.070E-1	1.364E+1	2.813E+1
-1.021E-1	1.375E+1	2.807E+1
-1.054E-1	1.381E+1	2.813E+1
-1.070E-1	1.366E+1	2.826E+1
-1.054E-1	1.367E+1	2.819E+1
-1.005E-1	1.379E+1	2.808E+1
-1.038E-1	1.380E+1	2.811E+1
-1.070E-1	1.367E+1	2.813E+1
-1.054E-1	1.376E+1	2.824E+1
-1.021E-1	1.373E+1	2.808E+1
-1.005E-1	1.384E+1	2.792E+1
-1.070E-1	1.370E+1	2.817E+1
-1.054E-1	1.385E+1	2.819E+1
-1.070E-1	1.381E+1	2.820E+1
-1.054E-1	1.356E+1	2.810E+1
-1.070E-1	1.369E+1	2.826E+1
-1.086E-1	1.377E+1	2.813E+1
-1.038E-1	1.375E+1	2.815E+1
-1.038E-1	1.364E+1	2.829E+1
-1.054E-1	1.373E+1	2.798E+1
-1.054E-1	1.363E+1	2.808E+1
-1.054E-1	1.371E+1	2.815E+1
-1.038E-1	1.386E+1	2.815E+1
-1.054E-1	1.368E+1	2.812E+1
-1.086E-1	1.362E+1	2.831E+1
-1.021E-1	1.379E+1	2.838E+1
-1.054E-1	1.371E+1	2.823E+1
-1.054E-1	1.365E+1	2.828E+1
-1.070E-1	1.370E+1	2.817E+1
-1.021E-1	1.367E+1	2.805E+1
-1.038E-1	1.376E+1	2.792E+1
-1.054E-1	1.350E+1	2.811E+1
-1.021E-1	1.368E+1	2.808E+1
-1.021E-1	1.385E+1	2.822E+1
-1.021E-1	1.377E+1	2.819E+1
-1.070E-1	1.372E+1	2.818E+1
-1.054E-1	1.374E+1	2.809E+1
-1.021E-1	1.374E+1	2.814E+1
-1.070E-1	1.370E+1	2.821E+1
-1.070E-1	1.361E+1	2.819E+1
-1.038E-1	1.379E+1	2.837E+1
-1.021E-1	1.367E+1	2.814E+1
-1.038E-1	1.374E+1	2.845E+1
-1.070E-1	1.365E+1	2.814E+1
-1.070E-1	1.377E+1	2.808E+1
-1.005E-1	1.372E+1	2.794E+1
-1.021E-1	1.372E+1	2.825E+1
-1.070E-1	1.380E+1	2.815E+1
-1.054E-1	1.368E+1	2.810E+1
-9.890E-2	1.364E+1	2.807E+1
-1.005E-1	1.387E+1	2.801E+1
-1.086E-1	1.363E+1	2.820E+1
-1.038E-1	1.370E+1	2.816E+1
-1.005E-1	1.366E+1	2.816E+1
-1.005E-1	1.369E+1	2.806E+1
-1.038E-1	1.374E+1	2.818E+1
-1.054E-1	1.377E+1	2.823E+1
-1.021E-1	1.367E+1	2.821E+1
-1.038E-1	1.364E+1	2.815E+1
-1.070E-1	1.377E+1	2.811E+1
-1.070E-1	1.363E+1	2.811E+1
-1.021E-1	1.365E+1	2.822E+1
-1.021E-1	1.376E+1	2.788E+1
-1.038E-1	1.374E+1	2.801E+1
-1.038E-1	1.367E+1	2.810E+1
-1.005E-1	1.367E+1	2.808E+1
-1.038E-1	1.363E+1	2.825E+1
-1.070E-1	1.364E+1	2.810E+1
-1.070E-1	1.375E+1	2.810E+1
-1.038E-1	1.370E+1	2.807E+1
-1.038E-1	1.370E+1	2.800E+1
-1.086E-1	1.381E+1	2.803E+1
-1.038E-1	1.381E+1	2.805E+1
-1.021E-1	1.382E+1	2.806E+1
-1.005E-1	1.367E+1	2.821E+1
-1.054E-1	1.375E+1	2.826E+1
-1.070E-1	1.374E+1	2.820E+1
-1.038E-1	1.368E+1	2.815E+1
-1.021E-1	1.370E+1	2.822E+1
-1.038E-1	1.360E+1	2.822E+1
-1.038E-1	1.379E+1	2.813E+1
-1.038E-1	1.375E+1	2.795E+1
-1.038E-1	1.361E+1	2.811E+1
-1.070E-1	1.370E+1	2.801E+1
-1.070E-1	1.374E+1	2.810E+1
-1.005E-1	1.364E+1	2.819E+1
-1.054E-1	1.365E+1	2.823E+1
-1.070E-1	1.370E+1	2.799E+1
-1.070E-1	1.377E+1	2.802E+1
-1.005E-1	1.379E+1	2.794E+1
-1.021E-1	1.374E+1	2.803E+1
-1.054E-1	1.362E+1	2.801E+1
-1.054E-1	1.379E+1	2.828E+1
-1.021E-1	1.374E+1	2.812E+1
-1.038E-1	1.375E+1	2.796E+1
-1.054E-1	1.364E+1	2.794E+1
-1.070E-1	1.379E+1	2.816E+1
-1.021E-1	1.373E+1	2.797E+1
-1.070E-1	1.385E+1	2.808E+1
-1.038E-1	1.361E+1	2.821E+1
-1.086E-1	1.369E+1	2.806E+1
-1.005E-1	1.377E+1	2.807E+1
-1.054E-1	1.364E+1	2.805E+1
-1.038E-1	1.376E+1	2.803E+1
-1.038E-1	1.364E+1	2.807E+1
-1.005E-1	1.374E+1	2.825E+1
-1.038E-1	1.358E+1	2.819E+1
-1.054E-1	1.377E+1	2.819E+1
-1.038E-1	1.366E+1	2.789E+1
-1.038E-1	1.374E+1	2.808E+1
-1.038E-1	1.380E+1	2.812E+1
-1.070E-1	1.374E+1	2.811E+1
-1.054E-1	1.364E+1	2.827E+1
-9.890E-2	1.374E+1	2.808E+1
-1.021E-1	1.374E+1	2.788E+1
-1.038E-1	1.384E+1	2.808E+1
-1.054E-1	1.366E+1	2.803E+1
-1.021E-1	1.364E+1	2.814E+1
-1.005E-1	1.366E+1	2.800E+1
-1.038E-1	1.367E+1	2.808E+1
-1.054E-1	1.372E+1	2.818E+1
-1.005E-1	1.368E+1	2.803E+1
-1.038E-1	1.381E+1	2.829E+1
-1.086E-1	1.382E+1	2.797E+1
-1.054E-1	1.360E+1	2.827E+1
-1.005E-1	1.361E+1	2.826E+1
-1.021E-1	1.375E+1	2.816E+1
-1.070E-1	1.367E+1	2.816E+1
-1.038E-1	1.382E+1	2.797E+1
-1.021E-1	1.377E+1	2.813E+1
-1.021E-1	1.370E+1	2.810E+1
-1.021E-1	1.362E+1	2.814E+1
-1.038E-1	1.379E+1	2.807E+1
-1.021E-1	1.376E+1	2.803E+1
-1.021E-1	1.380E+1	2.814E+1
-1.038E-1	1.361E+1	2.789E+1
-1.054E-1	1.374E+1	2.831E+1
-1.054E-1	1.374E+1	2.811E+1
-1.038E-1	1.366E+1	2.810E+1
-1.086E-1	1.365E+1	2.813E+1
-1.021E-1	1.368E+1	2.833E+1
-1.038E-1	1.364E+1	2.797E+1
-1.005E-1	1.371E+1	2.810E+1
-1.070E-1	1.357E+1	2.814E+1
-1.038E-1	1.389E+1	2.813E+1
-1.021E-1	1.370E+1	2.814E+1
-1.038E-1	1.373E+1	2.809E+1
-1.054E-1	1.385E+1	2.818E+1
-1.038E-1	1.362E+1	2.792E+1
-1.038E-1	1.375E+1	2.793E+1
-1.038E-1	1.387E+1	2.809E+1
-1.054E-1	1.378E+1	2.800E+1
-1.054E-1	1.373E+1	2.803E+1
-1.038E-1	1.371E+1	2.819E+1
-1.021E-1	1.369E+1	2.801E+1
-1.070E-1	1.390E+1	2.802E+1
-1.054E-1	1.369E+1	2.826E+1
-1.021E-1	1.378E+1	2.813E+1
-1.038E-1	1.375E+1	2.834E+1
-1.038E-1	1.356E+1	2.794E+1
-1.054E-1	1.375E+1	2.799E+1
-1.021E-1	1.381E+1	2.794E+1
-1.038E-1	1.362E+1	2.818E+1
-1.054E-1	1.383E+1	2.795E+1
-1.054E-1	1.378E+1	2.814E+1
-1.021E-1	1.374E+1	2.810E+1
-1.005E-1	1.373E+1	2.829E+1
-1.070E-1	1.382E+1	2.807E+1
-1.054E-1	1.382E+1	2.803E+1
-1.005E-1	1.385E+1	2.808E+1
-1.038E-1	1.377E+1	2.810E+1
-1.054E-1	1.366E+1	2.806E+1
-1.038E-1	1.374E+1	2.825E+1
-1.021E-1	1.386E+1	2.802E+1
-1.021E-1	1.357E+1	2.825E+1
-1.054E-1	1.364E+1	2.807E+1
-1.054E-1	1.375E+1	2.802E+1
-9.728E-2	1.359E+1	2.790E+1
-1.021E-1	1.371E+1	2.796E+1
-1.070E-1	1.379E+1	2.801E+1
-1.021E-1	1.373E+1	2.810E+1
-1.005E-1	1.382E+1	2.808E+1
-1.005E-1	1.384E+1	2.811E+1
-1.070E-1	1.371E+1	2.810E+1
-1.054E-1	1.364E+1	2.809E+1
-1.038E-1	1.366E+1	2.802E+1
-1.038E-1	1.355E+1	2.791E+1
-1.054E-1	1.372E+1	2.799E+1
-1.038E-1	1.373E+1	2.831E+1
-9.728E-2	1.379E+1	2.814E+1
-1.054E-1	1.370E+1	2.789E+1
-1.070E-1	1.362E+1	2.800E+1
-1.021E-1	1.370E+1	2.805E+1
-1.021E-1	1.365E+1	2.793E+1
-1.021E-1	1.361E+1	2.816E+1
-1.054E-1	1.373E+1	2.825E+1
-1.038E-1	1.378E+1	2.819E+1
-9.890E-2	1.365E+1	2.802E+1
-1.038E-1	1.374E+1	2.831E+1
-1.038E-1	1.371E+1	2.811E+1
-1.038E-1	1.382E+1	2.806E+1
-9.890E-2	1.369E+1	2.820E+1
-1.005E-1	1.377E+1	2.815E+1
-1.054E-1	1.381E+1	2.824E+1
-1.021E-1	1.368E+1	2.804E+1
-9.890E-2	1.380E+1	2.793E+1
-9.890E-2	1.369E+1	2.813E+1
-1.070E-1	1.370E+1	2.819E+1
-1.054E-1	1.370E+1	2.826E+1
-9.890E-2	1.378E+1	2.802E+1
-1.038E-1	1.381E+1	2.805E+1
-1.021E-1	1.380E+1	2.816E+1
-1.038E-1	1.361E+1	2.811E+1
-9.728E-2	1.378E+1	2.824E+1
-1.038E-1	1.385E+1	2.843E+1
-1.038E-1	1.352E+1	2.813E+1
-1.038E-1	1.366E+1	2.810E+1
-1.005E-1	1.365E+1	2.812E+1
-1.021E-1	1.371E+1	2.808E+1
-1.038E-1	1.385E+1	2.821E+1
-1.038E-1	1.375E+1	2.820E+1
-9.890E-2	1.363E+1	2.810E+1
-9.890E-2	1.357E+1	2.827E+1
-1.054E-1	1.361E+1	2.829E+1
-1.021E-1	1.368E+1	2.805E+1
-9.890E-2	1.366E+1	2.816E+1
-1.005E-1	1.372E+1	2.808E+1
-1.038E-1	1.376E+1	2.824E+1
-1.021E-1	1.374E+1	2.809E+1
-1.021E-1	1.379E+1	2.814E+1
-1.005E-1	1.385E+1	2.815E+1
-1.038E-1	1.378E+1	2.812E+1
-1.038E-1	1.374E+1	2.805E+1
-1.005E-1	1.387E+1	2.793E+1
-1.005E-1	1.362E+1	2.821E+1
-1.070E-1	1.369E+1	2.812E+1
-1.038E-1	1.370E+1	2.800E+1
-1.005E-1	1.369E+1	2.821E+1
-1.005E-1	1.373E+1	2.812E+1
-1.054E-1	1.379E+1	2.818E+1
-1.038E-1	1.376E+1	2.812E+1
-1.005E-1	1.373E+1	2.823E+1
-9.890E-2	1.385E+1	2.797E+1
-1.021E-1	1.363E+1	2.831E+1
-1.021E-1	1.370E+1	2.797E+1
-9.890E-2	1.366E+1	2.808E+1
-1.021E-1	1.361E+1	2.800E+1
-1.038E-1	1.362E+1	2.825E+1
-1.038E-1	1.377E+1	2.832E+1
-1.005E-1	1.360E+1	2.813E+1
-1.005E-1	1.366E+1	2.789E+1
-1.038E-1	1.374E+1	2.812E+1
-1.038E-1	1.367E+1	2.786E+1
-1.021E-1	1.372E+1	2.814E+1
-1.038E-1	1.358E+1	2.806E+1
-1.038E-1	1.365E+1	2.819E+1
-9.890E-2	1.372E+1	2.806E+1
-9.728E-2	1.369E+1	2.813E+1
-1.021E-1	1.359E+1	2.803E+1
-1.005E-1	1.365E+1	2.801E+1
-1.038E-1	1.363E+1	2.820E+1
-9.890E-2	1.385E+1	2.822E+1
-1.005E-1	1.373E+1	2.804E+1
-1.054E-1	1.366E+1	2.807E+1
-1.021E-1	1.368E+1	2.806E+1
-1.021E-1	1.370E+1	2.785E+1
-1.005E-1	1.381E+1	2.808E+1
-1.038E-1	1.376E+1	2.817E+1
-1.038E-1	1.378E+1	2.821E+1
-1.021E-1	1.390E+1	2.798E+1
-1.005E-1	1.367E+1	2.806E+1
-1.054E-1	1.383E+1	2.802E+1
-1.021E-1	1.369E+1	2.804E+1
-9.890E-2	1.366E+1	2.807E+1
-1.005E-1	1.366E+1	2.807E+1
-1.070E-1	1.368E+1	2.802E+1
-1.021E-1	1.373E+1	2.798E+1
-1.005E-1	1.379E+1	2.797E+1
-1.005E-1	1.377E+1	2.786E+1
-1.038E-1	1.364E+1	2.822E+1
-1.021E-1	1.391E+1	2.818E+1
-1.005E-1	1.375E+1	2.816E+1
-1.005E-1	1.368E+1	2.797E+1
-1.038E-1	1.369E+1	2.801E+1
-1.038E-1	1.373E+1	2.813E+1
-1.021E-1	1.371E+1	2.817E+1
-1.005E-1	1.359E+1	2.807E+1
-1.038E-1	1.366E+1	2.796E+1
-1.038E-1	1.367E+1	2.808E+1
-9.890E-2	1.380E+1	2.804E+1
-9.890E-2	1.369E+1	2.804E+1
-1.054E-1	1.373E+1	2.804E+1
-1.021E-1	1.370E+1	2.784E+1
-1.005E-1	1.366E+1	2.807E+1
-1.005E-1	1.357E+1	2.805E+1
-1.021E-1	1.355E+1	2.827E+1
-1.021E-1	1.379E+1	2.819E+1
-1.021E-1	1.380E+1	2.806E+1
-1.038E-1	1.376E+1	2.811E+1
-1.021E-1	1.372E+1	2.805E+1
-1.038E-1	1.373E+1	2.807E+1
-1.005E-1	1.388E+1	2.800E+1
-1.005E-1	1.376E+1	2.825E+1
-1.038E-1	1.371E+1	2.820E+1
-1.021E-1	1.364E+1	2.811E+1
-1.021E-1	1.371E+1	2.822E+1
-1.021E-1	1.388E+1	2.804E+1
-1.054E-1	1.370E+1	2.806E+1
-1.038E-1	1.366E+1	2.828E+1
-1.005E-1	1.368E+1	2.802E+1
-1.021E-1	1.370E+1	2.824E+1
-1.054E-1	1.358E+1	2.808E+1
-1.021E-1	1.369E+1	2.807E+1
-9.566E-2	1.374E+1	2.813E+1
-1.005E-1	1.375E+1	2.819E+1
-1.038E-1	1.376E+1	2.818E+1
-1.038E-1	1.372E+1	2.825E+1
-9.890E-2	1.355E+1	2.771E+1
-1.005E-1	1.385E+1	2.812E+1
-1.086E-1	1.364E+1	2.796E+1
-1.054E-1	1.361E+1	2.810E+1
-1.005E-1	1.369E+1	2.805E+1
-1.005E-1	1.388E+1	2.811E+1
-1.054E-1	1.371E+1	2.806E+1
-1.038E-1	1.380E+1	2.836E+1
-9.890E-2	1.376E+1	2.791E+1
-1.038E-1	1.367E+1	2.786E+1
-1.038E-1	1.378E+1	2.804E+1
-1.038E-1	1.372E+1	2.840E+1
-1.021E-1	1.377E+1	2.812E+1
-1.021E-1	1.373E+1	2.822E+1
-1.054E-1	1.364E+1	2.816E+1
-1.070E-1	1.378E+1	2.806E+1
-9.728E-2	1.372E+1	2.808E+1
-1.005E-1	1.373E+1	2.805E+1
-1.021E-1	1.362E+1	2.822E+1
-1.021E-1	1.366E+1	2.808E+1
-1.005E-1	1.367E+1	2.808E+1
-9.890E-2	1.383E+1	2.805E+1
-1.070E-1	1.391E+1	2.812E+1
-1.038E-1	1.368E+1	2.821E+1
-1.038E-1	1.361E+1	2.795E+1
-1.005E-1	1.372E+1	2.800E+1
-1.038E-1	1.370E+1	2.791E+1
-1.038E-1	1.367E+1	2.800E+1
-9.890E-2	1.379E+1	2.819E+1
-1.005E-1	1.385E+1	2.789E+1
-1.038E-1	1.369E+1	2.836E+1
-1.038E-1	1.372E+1	2.830E+1
-1.005E-1	1.363E+1	2.823E+1
-9.890E-2	1.378E+1	2.822E+1
-1.038E-1	1.374E+1	2.819E+1
-1.038E-1	1.359E+1	2.796E+1
-9.890E-2	1.380E+1	2.828E+1
-1.005E-1	1.371E+1	2.811E+1
-1.038E-1	1.363E+1	2.803E+1
-1.038E-1	1.368E+1	2.817E+1
-9.890E-2	1.362E+1	2.805E+1
-1.005E-1	1.375E+1	2.791E+1
-1.021E-1	1.383E+1	2.808E+1
-1.021E-1	1.375E+1	2.819E+1
-1.005E-1	1.366E+1	2.809E+1
-9.890E-2	1.384E+1	2.823E+1
-1.054E-1	1.364E+1	2.802E+1
-9.890E-2	1.359E+1	2.809E+1
-9.728E-2	1.367E+1	2.805E+1
-1.021E-1	1.380E+1	2.817E+1
-1.038E-1	1.361E+1	2.803E+1
-1.005E-1	1.381E+1	2.800E+1
-9.728E-2	1.370E+1	2.813E+1
-1.021E-1	1.372E+1	2.814E+1
-1.038E-1	1.370E+1	2.808E+1
-1.005E-1	1.367E+1	2.815E+1
-1.005E-1	1.359E+1	2.803E+1
-9.890E-2	1.375E+1	2.812E+1
-1.038E-1	1.373E+1	2.825E+1
-1.038E-1	1.365E+1	2.796E+1
-9.728E-2	1.389E+1	2.809E+1
-1.005E-1	1.360E+1	2.815E+1
-1.038E-1	1.381E+1	2.799E+1
-1.021E-1	1.377E+1	2.803E+1
-1.021E-1	1.371E+1	2.814E+1
-9.890E-2	1.375E+1	2.800E+1
-1.054E-1	1.382E+1	2.829E+1
-1.005E-1	1.369E+1	2.804E+1
-9.728E-2	1.367E+1	2.787E+1
-1.021E-1	1.372E+1	2.801E+1
-1.070E-1	1.370E+1	2.807E+1
-1.054E-1	1.373E+1	2.802E+1
-9.728E-2	1.366E+1	2.795E+1
-1.005E-1	1.363E+1	2.799E+1
-1.054E-1	1.383E+1	2.819E+1
-1.038E-1	1.373E+1	2.818E+1
-9.890E-2	1.363E+1	2.786E+1
-1.005E-1	1.367E+1	2.831E+1
-1.021E-1	1.378E+1	2.784E+1
-1.005E-1	1.368E+1	2.797E+1
-1.005E-1	1.366E+1	2.786E+1
-1.005E-1	1.356E+1	2.799E+1
-1.038E-1	1.373E+1	2.808E+1
-1.021E-1	1.349E+1	2.819E+1
-9.890E-2	1.367E+1	2.805E+1
-1.005E-1	1.388E+1	2.785E+1
-1.038E-1	1.364E+1	2.810E+1
-1.005E-1	1.364E+1	2.828E+1
-1.005E-1	1.368E+1	2.804E+1
-9.890E-2	1.369E+1	2.810E+1
-1.021E-1	1.366E+1	2.809E+1
-1.038E-1	1.372E+1	2.815E+1
-9.890E-2	1.383E+1	2.799E+1
-1.005E-1	1.373E+1	2.820E+1
-1.054E-1	1.363E+1	2.816E+1
-1.005E-1	1.373E+1	2.816E+1
-9.890E-2	1.374E+1	2.776E+1
-1.005E-1	1.382E+1	2.800E+1
-1.038E-1	1.388E+1	2.797E+1
-1.021E-1	1.364E+1	2.817E+1
-9.566E-2	1.370E+1	2.827E+1
-1.005E-1	1.384E+1	2.776E+1
-1.038E-1	1.365E+1	2.802E+1
-1.021E-1	1.365E+1	2.793E+1
-1.005E-1	1.375E+1	2.799E+1
-1.021E-1	1.379E+1	2.818E+1
-1.070E-1	1.369E+1	2.791E+1
-1.038E-1	1.365E+1	2.794E+1
-9.890E-2	1.366E+1	2.820E+1
-1.005E-1	1.374E+1	2.797E+1
-1.038E-1	1.383E+1	2.788E+1
-1.038E-1	1.360E+1	2.802E+1
-1.005E-1	1.363E+1	2.810E+1
-9.890E-2	1.369E+1	2.802E+1
-1.070E-1	1.382E+1	2.797E+1
-9.728E-2	1.370E+1	2.817E+1
-1.005E-1	1.365E+1	2.811E+1
-9.890E-2	1.371E+1	2.821E+1
-1.054E-1	1.383E+1	2.792E+1
-1.038E-1	1.367E+1	2.784E+1
-9.890E-2	1.363E+1	2.822E+1
-1.005E-1	1.365E+1	2.818E+1
-1.054E-1	1.367E+1	2.805E+1
-1.005E-1	1.356E+1	2.801E+1
-9.890E-2	1.379E+1	2.808E+1
-1.021E-1	1.381E+1	2.800E+1
-1.021E-1	1.375E+1	2.795E+1
-1.038E-1	1.365E+1	2.810E+1
-9.890E-2	1.374E+1	2.817E+1
-1.021E-1	1.379E+1	2.806E+1
-1.054E-1	1.355E+1	2.800E+1
-1.005E-1	1.358E+1	2.800E+1
-1.005E-1	1.377E+1	2.793E+1
-1.005E-1	1.370E+1	2.801E+1
-1.038E-1	1.367E+1	2.800E+1
-1.005E-1	1.371E+1	2.800E+1
-1.021E-1	1.364E+1	2.787E+1
-9.890E-2	1.362E+1	2.809E+1
-1.054E-1	1.363E+1	2.797E+1
-1.021E-1	1.366E+1	2.811E+1
-9.890E-2	1.379E+1	2.798E+1
-9.890E-2	1.378E+1	2.823E+1
-1.038E-1	1.374E+1	2.806E+1
-1.038E-1	1.380E+1	2.812E+1
-9.890E-2	1.383E+1	2.801E+1
-1.021E-1	1.372E+1	2.800E+1
-1.038E-1	1.370E+1	2.799E+1
-1.038E-1	1.370E+1	2.786E+1
-9.728E-2	1.371E+1	2.810E+1
-1.005E-1	1.363E+1	2.806E+1
-9.890E-2	1.373E+1	2.793E+1
-1.021E-1	1.378E+1	2.804E+1
-1.005E-1	1.390E+1	2.771E+1
-1.005E-1	1.384E+1	2.810E+1
-1.054E-1	1.378E+1	2.801E+1
-1.021E-1	1.376E+1	2.810E+1
-1.021E-1	1.376E+1	2.820E+1
-1.005E-1	1.362E+1	2.789E+1
-1.054E-1	1.381E+1	2.795E+1
-1.038E-1	1.382E+1	2.795E+1
-1.005E-1	1.369E+1	2.812E+1
-1.005E-1	1.372E+1	2.815E+1
-1.070E-1	1.373E+1	2.787E+1
-1.021E-1	1.364E+1	2.801E+1
-9.890E-2	1.378E+1	2.810E+1
-1.005E-1	1.380E+1	2.805E+1
-1.021E-1	1.369E+1	2.813E+1
-1.054E-1	1.369E+1	2.793E+1
-1.005E-1	1.376E+1	2.816E+1
-9.890E-2	1.372E+1	2.819E+1
-1.054E-1	1.374E+1	2.801E+1
-1.054E-1	1.376E+1	2.805E+1
-1.021E-1	1.369E+1	2.796E+1
-1.005E-1	1.384E+1	2.813E+1
-1.038E-1	1.375E+1	2.812E+1
-1.054E-1	1.376E+1	2.803E+1
-9.890E-2	1.373E+1	2.801E+1
-1.005E-1	1.370E+1	2.811E+1
-1.038E-1	1.374E+1	2.807E+1
-1.038E-1	1.363E+1	2.812E+1
-9.728E-2	1.366E+1	2.794E+1
-1.005E-1	1.365E+1	2.806E+1
-1.054E-1	1.375E+1	2.818E+1
-1.054E-1	1.375E+1	2.796E+1
-1.005E-1	1.360E+1	2.818E+1
-9.890E-2	1.370E+1	2.801E+1
-1.038E-1	1.364E+1	2.800E+1
-1.005E-1	1.368E+1	2.808E+1
-1.005E-1	1.380E+1	2.800E+1
-1.038E-1	1.373E+1	2.795E+1
-1.054E-1	1.372E+1	2.805E+1
-1.005E-1	1.362E+1	2.799E+1
-1.005E-1	1.362E+1	2.791E+1
-1.005E-1	1.361E+1	2.811E+1
-1.038E-1	1.378E+1	2.813E+1
-1.021E-1	1.369E+1	2.795E+1
-1.005E-1	1.365E+1	2.805E+1
-1.005E-1	1.362E+1	2.790E+1
-1.038E-1	1.373E+1	2.805E+1
-1.038E-1	1.360E+1	2.805E+1
-9.890E-2	1.364E+1	2.813E+1
-1.021E-1	1.382E+1	2.810E+1
-1.005E-1	1.376E+1	2.816E+1
-1.021E-1	1.366E+1	2.801E+1
-9.890E-2	1.377E+1	2.810E+1
-1.005E-1	1.371E+1	2.812E+1
-1.054E-1	1.368E+1	2.808E+1
-1.038E-1	1.369E+1	2.805E+1
-9.890E-2	1.358E+1	2.819E+1
-1.021E-1	1.369E+1	2.797E+1
-1.038E-1	1.375E+1	2.803E+1
-1.005E-1	1.357E+1	2.801E+1
-9.890E-2	1.376E+1	2.810E+1
-9.890E-2	1.366E+1	2.834E+1
-1.038E-1	1.376E+1	2.790E+1
-1.038E-1	1.366E+1	2.801E+1
-1.005E-1	1.379E+1	2.795E+1
-1.005E-1	1.368E+1	2.792E+1
-1.070E-1	1.372E+1	2.812E+1
-1.038E-1	1.359E+1	2.805E+1
-1.005E-1	1.365E+1	2.812E+1
-1.021E-1	1.381E+1	2.791E+1
-1.038E-1	1.380E+1	2.790E+1
-1.054E-1	1.357E+1	2.801E+1
-9.890E-2	1.381E+1	2.803E+1
-1.005E-1	1.362E+1	2.803E+1
-1.070E-1	1.375E+1	2.799E+1
-1.021E-1	1.361E+1	2.793E+1
-9.890E-2	1.377E+1	2.808E+1
-1.005E-1	1.375E+1	2.813E+1
-1.038E-1	1.355E+1	2.803E+1
-1.054E-1	1.377E+1	2.814E+1
-1.005E-1	1.370E+1	2.817E+1
-1.005E-1	1.359E+1	2.799E+1
-1.005E-1	1.388E+1	2.806E+1
-1.054E-1	1.365E+1	2.780E+1
-9.890E-2	1.382E+1	2.796E+1
-1.021E-1	1.371E+1	2.807E+1
-1.054E-1	1.372E+1	2.824E+1
-1.021E-1	1.378E+1	2.808E+1
-9.890E-2	1.374E+1	2.826E+1
-1.005E-1	1.389E+1	2.813E+1
-1.038E-1	1.377E+1	2.786E+1
-1.021E-1	1.368E+1	2.817E+1
-9.728E-2	1.373E+1	2.806E+1
-1.021E-1	1.374E+1	2.813E+1
-1.054E-1	1.379E+1	2.801E+1
-1.005E-1	1.356E+1	2.801E+1
-9.566E-2	1.367E+1	2.797E+1
-1.038E-1	1.375E+1	2.808E+1
-1.054E-1	1.363E+1	2.801E+1
-1.021E-1	1.354E+1	2.791E+1
-9.890E-2	1.373E+1	2.813E+1
-1.005E-1	1.379E+1	2.803E+1
-1.054E-1	1.383E+1	2.811E+1
-1.005E-1	1.376E+1	2.803E+1
-1.005E-1	1.368E+1	2.794E+1
-1.021E-1	1.373E+1	2.811E+1
-1.038E-1	1.374E+1	2.821E+1
-1.005E-1	1.357E+1	2.798E+1
-1.005E-1	1.385E+1	2.808E+1
-1.005E-1	1.373E+1	2.814E+1
-1.054E-1	1.371E+1	2.800E+1
-1.054E-1	1.367E+1	2.802E+1
-9.890E-2	1.381E+1	2.796E+1
-1.005E-1	1.373E+1	2.797E+1
-1.054E-1	1.381E+1	2.796E+1
-1.038E-1	1.385E+1	2.798E+1
-9.890E-2	1.384E+1	2.789E+1
-9.890E-2	1.375E+1	2.786E+1
-1.054E-1	1.374E+1	2.806E+1
-1.038E-1	1.363E+1	2.798E+1
-9.728E-2	1.375E+1	2.804E+1
-9.890E-2	1.361E+1	2.789E+1
-1.021E-1	1.376E+1	2.811E+1
-1.038E-1	1.374E+1	2.808E+1
-1.005E-1	1.366E+1	2.799E+1
-1.005E-1	1.360E+1	2.819E+1
-1.054E-1	1.361E+1	2.804E+1
-1.021E-1	1.376E+1	2.795E+1
-9.890E-2	1.368E+1	2.819E+1
-1.021E-1	1.377E+1	2.795E+1
-1.054E-1	1.375E+1	2.808E+1
-1.005E-1	1.361E+1	2.811E+1
-9.890E-2	1.374E+1	2.797E+1
-1.021E-1	1.368E+1	2.803E+1
-1.021E-1	1.373E+1	2.813E+1
-1.021E-1	1.368E+1	2.803E+1
-9.890E-2	1.368E+1	2.796E+1
-1.021E-1	1.386E+1	2.811E+1
-1.054E-1	1.361E+1	2.821E+1
-1.021E-1	1.373E+1	2.805E+1
-9.728E-2	1.374E+1	2.812E+1
-9.728E-2	1.362E+1	2.800E+1
-1.038E-1	1.362E+1	2.814E+1
-1.021E-1	1.362E+1	2.806E+1
-9.890E-2	1.366E+1	2.791E+1
-1.005E-1	1.372E+1	2.803E+1
-1.054E-1	1.365E+1	2.794E+1
-1.021E-1	1.368E+1	2.805E+1
-9.566E-2	1.361E+1	2.800E+1
-1.005E-1	1.361E+1	2.798E+1
-1.021E-1	1.373E+1	2.810E+1
-1.005E-1	1.360E+1	2.789E+1
-1.005E-1	1.385E+1	2.812E+1
-1.021E-1	1.370E+1	2.806E+1
-1.054E-1	1.360E+1	2.794E+1
-1.038E-1	1.370E+1	2.814E+1
-9.890E-2	1.365E+1	2.783E+1
-1.005E-1	1.373E+1	2.804E+1
-1.054E-1	1.365E+1	2.790E+1
-1.021E-1	1.369E+1	2.801E+1
-9.728E-2	1.358E+1	2.799E+1
-1.005E-1	1.367E+1	2.806E+1
-1.070E-1	1.358E+1	2.797E+1
-1.038E-1	1.375E+1	2.814E+1
-9.728E-2	1.371E+1	2.783E+1
-1.021E-1	1.376E+1	2.817E+1
-1.054E-1	1.366E+1	2.803E+1
-1.038E-1	1.374E+1	2.800E+1
-9.728E-2	1.362E+1	2.814E+1
-9.890E-2	1.375E+1	2.800E+1
-1.038E-1	1.377E+1	2.812E+1
-1.021E-1	1.365E+1	2.802E+1
-9.728E-2	1.378E+1	2.790E+1
-1.005E-1	1.356E+1	2.806E+1
-1.038E-1	1.369E+1	2.816E+1
-1.021E-1	1.367E+1	2.798E+1
-1.005E-1	1.378E+1	2.818E+1
-9.890E-2	1.361E+1	2.798E+1
-1.038E-1	1.346E+1	2.796E+1
-1.038E-1	1.370E+1	2.793E+1
-9.890E-2	1.362E+1	2.813E+1
-9.890E-2	1.362E+1	2.816E+1
-1.038E-1	1.368E+1	2.798E+1
-1.038E-1	1.352E+1	2.803E+1
-1.021E-1	1.361E+1	2.815E+1
-1.021E-1	1.373E+1	2.819E+1
-1.038E-1	1.367E+1	2.805E+1
-1.005E-1	1.374E+1	2.808E+1
-9.890E-2	1.364E+1	2.792E+1
-1.005E-1	1.373E+1	2.794E+1
-1.054E-1	1.347E+1	2.796E+1
-1.021E-1	1.374E+1	2.802E+1
-9.728E-2	1.357E+1	2.802E+1
-1.021E-1	1.369E+1	2.801E+1
-1.038E-1	1.365E+1	2.809E+1
-1.005E-1	1.375E+1	2.765E+1
-1.005E-1	1.387E+1	2.797E+1
-9.890E-2	1.357E+1	2.809E+1
-1.038E-1	1.385E+1	2.811E+1
-1.021E-1	1.378E+1	2.800E+1
-9.890E-2	1.374E+1	2.799E+1
-1.021E-1	1.371E+1	2.823E+1
-1.038E-1	1.360E+1	2.810E+1
-1.038E-1	1.368E+1	2.802E+1
-9.890E-2	1.368E+1	2.811E+1
-1.005E-1	1.370E+1	2.779E+1
-1.054E-1	1.374E+1	2.795E+1
-1.021E-1	1.373E+1	2.813E+1
-1.021E-1	1.372E+1	2.828E+1
-9.890E-2	1.360E+1	2.801E+1
-1.038E-1	1.390E+1	2.787E+1
-1.021E-1	1.373E+1	2.826E+1
-1.005E-1	1.379E+1	2.780E+1
-1.021E-1	1.370E+1	2.805E+1
-1.021E-1	1.377E+1	2.813E+1
-1.038E-1	1.374E+1	2.783E+1
-9.566E-2	1.377E+1	2.813E+1
-1.021E-1	1.360E+1	2.796E+1
-1.021E-1	1.370E+1	2.800E+1
-1.021E-1	1.381E+1	2.790E+1
-9.890E-2	1.377E+1	2.787E+1
-1.005E-1	1.362E+1	2.814E+1
-1.054E-1	1.363E+1	2.807E+1
-1.021E-1	1.372E+1	2.785E+1
-9.890E-2	1.368E+1	2.801E+1
-1.021E-1	1.385E+1	2.786E+1
-1.021E-1	1.373E+1	2.798E+1
-1.021E-1	1.358E+1	2.807E+1
-9.890E-2	1.360E+1	2.793E+1
-9.890E-2	1.347E+1	2.794E+1
-1.054E-1	1.358E+1	2.795E+1
-1.021E-1	1.372E+1	2.808E+1
-9.890E-2	1.362E+1	2.803E+1
-9.890E-2	1.365E+1	2.807E+1
-1.070E-1	1.358E+1	2.816E+1
-1.021E-1	1.378E+1	2.821E+1
-1.005E-1	1.380E+1	2.802E+1
-9.890E-2	1.381E+1	2.790E+1
-1.038E-1	1.360E+1	2.788E+1
-1.021E-1	1.371E+1	2.804E+1
-1.005E-1	1.371E+1	2.820E+1
-9.728E-2	1.367E+1	2.804E+1
-1.054E-1	1.380E+1	2.809E+1
-1.038E-1	1.376E+1	2.821E+1
-9.728E-2	1.377E+1	2.781E+1
-1.038E-1	1.358E+1	2.792E+1
-1.054E-1	1.384E+1	2.807E+1
-1.054E-1	1.366E+1	2.801E+1
-1.005E-1	1.365E+1	2.794E+1
-1.005E-1	1.371E+1	2.809E+1
-1.054E-1	1.364E+1	2.804E+1
-1.038E-1	1.367E+1	2.796E+1
-9.728E-2	1.358E+1	2.784E+1
-1.021E-1	1.376E+1	2.820E+1
-1.021E-1	1.375E+1	2.798E+1
-1.005E-1	1.385E+1	2.795E+1
-9.890E-2	1.361E+1	2.820E+1
-1.038E-1	1.357E+1	2.809E+1
-1.038E-1	1.381E+1	2.798E+1
-1.005E-1	1.374E+1	2.802E+1
-9.890E-2	1.361E+1	2.805E+1
-9.890E-2	1.361E+1	2.783E+1
-1.021E-1	1.373E+1	2.785E+1
-1.038E-1	1.376E+1	2.797E+1
-9.890E-2	1.366E+1	2.792E+1
-1.005E-1	1.375E+1	2.793E+1
-1.054E-1	1.361E+1	2.815E+1
-1.054E-1	1.362E+1	2.790E+1
-1.005E-1	1.361E+1	2.806E+1
-1.005E-1	1.368E+1	2.802E+1
-1.038E-1	1.373E+1	2.819E+1
-1.005E-1	1.371E+1	2.806E+1
-1.005E-1	1.368E+1	2.789E+1
-1.021E-1	1.362E+1	2.817E+1
-1.038E-1	1.362E+1	2.804E+1
-1.021E-1	1.378E+1	2.805E+1
-9.890E-2	1.367E+1	2.801E+1
-1.005E-1	1.376E+1	2.819E+1
-1.054E-1	1.380E+1	2.785E+1
-1.005E-1	1.369E+1	2.794E+1
-9.890E-2	1.375E+1	2.811E+1
-1.005E-1	1.364E+1	2.811E+1
-1.054E-1	1.375E+1	2.806E+1
-1.021E-1	1.368E+1	2.800E+1
-1.005E-1	1.361E+1	2.789E+1
-1.005E-1	1.347E+1	2.791E+1
-1.038E-1	1.373E+1	2.809E+1
-1.038E-1	1.370E+1	2.796E+1
-1.005E-1	1.364E+1	2.795E+1
-9.890E-2	1.355E+1	2.795E+1
-1.038E-1	1.374E+1	2.796E+1
-1.038E-1	1.368E+1	2.805E+1
-1.038E-1	1.357E+1	2.799E+1
-1.005E-1	1.376E+1	2.815E+1
-1.021E-1	1.376E+1	2.803E+1
-1.070E-1	1.356E+1	2.816E+1
-1.005E-1	1.371E+1	2.806E+1
-1.005E-1	1.372E+1	2.799E+1
-1.038E-1	1.369E+1	2.801E+1
-1.005E-1	1.366E+1	2.795E+1
-9.890E-2	1.361E+1	2.811E+1
-1.021E-1	1.372E+1	2.793E+1
-1.054E-1	1.382E+1	2.778E+1
-1.038E-1	1.382E+1	2.808E+1
-9.890E-2	1.372E+1	2.794E+1
-1.054E-1	1.353E+1	2.791E+1
-1.038E-1	1.373E+1	2.795E+1
-1.021E-1	1.373E+1	2.805E+1
-9.728E-2	1.353E+1	2.815E+1
-1.021E-1	1.361E+1	2.794E+1
-1.021E-1	1.374E+1	2.810E+1
-1.021E-1	1.366E+1	2.795E+1
-9.890E-2	1.365E+1	2.801E+1
-1.005E-1	1.381E+1	2.801E+1
-1.054E-1	1.384E+1	2.802E+1
-1.021E-1	1.373E+1	2.785E+1
-1.005E-1	1.359E+1	2.802E+1
-1.021E-1	1.362E+1	2.784E+1
-1.070E-1	1.370E+1	2.813E+1
-1.021E-1	1.359E+1	2.807E+1
-9.890E-2	1.365E+1	2.800E+1
-1.005E-1	1.369E+1	2.775E+1
-1.038E-1	1.370E+1	2.797E+1
-1.038E-1	1.371E+1	2.819E+1
-9.890E-2	1.359E+1	2.811E+1
-1.005E-1	1.371E+1	2.785E+1
-1.005E-1	1.354E+1	2.815E+1
-1.038E-1	1.366E+1	2.795E+1
-1.021E-1	1.384E+1	2.776E+1
-9.890E-2	1.361E+1	2.794E+1
-1.038E-1	1.371E+1	2.807E+1
-1.038E-1	1.364E+1	2.801E+1
-1.021E-1	1.361E+1	2.797E+1
-9.890E-2	1.370E+1	2.805E+1
-1.005E-1	1.364E+1	2.800E+1
-1.021E-1	1.367E+1	2.805E+1
-9.890E-2	1.366E+1	2.827E+1
-1.021E-1	1.373E+1	2.803E+1
-1.038E-1	1.364E+1	2.799E+1
-1.021E-1	1.375E+1	2.791E+1
-9.890E-2	1.369E+1	2.805E+1
-1.005E-1	1.376E+1	2.798E+1
-1.038E-1	1.363E+1	2.804E+1
-1.021E-1	1.370E+1	2.785E+1
-9.728E-2	1.364E+1	2.795E+1
-1.021E-1	1.369E+1	2.794E+1
-1.070E-1	1.358E+1	2.791E+1
-1.021E-1	1.377E+1	2.788E+1
-9.890E-2	1.363E+1	2.763E+1
-9.890E-2	1.370E+1	2.798E+1
-1.038E-1	1.368E+1	2.786E+1
-1.038E-1	1.365E+1	2.819E+1
-9.890E-2	1.373E+1	2.817E+1
-9.890E-2	1.372E+1	2.791E+1
-1.021E-1	1.365E+1	2.805E+1
-1.021E-1	1.366E+1	2.812E+1
-9.890E-2	1.380E+1	2.784E+1
-1.021E-1	1.364E+1	2.801E+1
-1.038E-1	1.365E+1	2.801E+1
-1.038E-1	1.369E+1	2.793E+1
-9.890E-2	1.377E+1	2.798E+1
-9.890E-2	1.354E+1	2.802E+1
-1.038E-1	1.385E+1	2.798E+1
-1.021E-1	1.368E+1	2.786E+1
-9.728E-2	1.374E+1	2.808E+1
-1.005E-1	1.375E+1	2.795E+1
-1.021E-1	1.379E+1	2.798E+1
-1.054E-1	1.373E+1	2.798E+1
-9.890E-2	1.369E+1	2.807E+1
-9.728E-2	1.361E+1	2.826E+1
-1.021E-1	1.358E+1	2.779E+1
-1.038E-1	1.370E+1	2.804E+1
-9.890E-2	1.379E+1	2.793E+1
-9.890E-2	1.359E+1	2.798E+1
-1.054E-1	1.377E+1	2.800E+1
-1.021E-1	1.346E+1	2.811E+1
-9.566E-2	1.364E+1	2.787E+1
-1.021E-1	1.370E+1	2.802E+1
-1.005E-1	1.365E+1	2.788E+1
-1.005E-1	1.373E+1	2.792E+1
-1.005E-1	1.374E+1	2.796E+1
-9.890E-2	1.360E+1	2.803E+1
-1.054E-1	1.365E+1	2.804E+1
-1.038E-1	1.370E+1	2.817E+1
-9.728E-2	1.366E+1	2.801E+1
-1.021E-1	1.373E+1	2.805E+1
-1.005E-1	1.375E+1	2.825E+1
-1.021E-1	1.368E+1	2.785E+1
-1.005E-1	1.345E+1	2.824E+1
-1.021E-1	1.361E+1	2.809E+1
-1.038E-1	1.387E+1	2.794E+1
-1.038E-1	1.366E+1	2.795E+1
-9.890E-2	1.361E+1	2.798E+1
-9.728E-2	1.361E+1	2.788E+1
-1.038E-1	1.368E+1	2.801E+1
-1.005E-1	1.364E+1	2.787E+1
-9.890E-2	1.376E+1	2.790E+1
-1.038E-1	1.376E+1	2.785E+1
-1.005E-1	1.362E+1	2.800E+1
-1.021E-1	1.386E+1	2.808E+1
-9.890E-2	1.363E+1	2.792E+1
[truncated: 39,975 more rows]
