# Supplementary material for: Improved ANAP incorporation and VCF analysis reveal details of P2X7 current facilitation and a limited conformational interplay between ATP binding and the intracellular ballast domain
Source: eLife. 2023 Jan 4;12:e82479. doi: 10.7554/eLife.82479 (PMC9859053; doi:10.7554/eLife.82479)
Supplement: Figure 6—figure supplement 3—source data 2. [file elife-82479-fig6-figsupp3-data2.zip › Figure-6_figure-supplement-3_source-data-2/e06/21.csv]

-1.203E+0	2.127E+1	4.266E+1
-1.200E+0	2.121E+1	4.274E+1
-1.203E+0	2.113E+1	4.261E+1
-1.205E+0	2.131E+1	4.265E+1
-1.203E+0	2.113E+1	4.303E+1
-1.200E+0	2.112E+1	4.283E+1
-1.203E+0	2.111E+1	4.251E+1
-1.208E+0	2.121E+1	4.258E+1
-1.202E+0	2.113E+1	4.242E+1
-1.202E+0	2.121E+1	4.273E+1
-1.203E+0	2.126E+1	4.269E+1
-1.207E+0	2.109E+1	4.256E+1
-1.205E+0	2.091E+1	4.287E+1
-1.200E+0	2.124E+1	4.254E+1
-1.205E+0	2.117E+1	4.273E+1
-1.207E+0	2.110E+1	4.248E+1
-1.202E+0	2.118E+1	4.291E+1
-1.202E+0	2.135E+1	4.266E+1
-1.203E+0	2.118E+1	4.245E+1
-1.208E+0	2.130E+1	4.261E+1
-1.205E+0	2.114E+1	4.264E+1
-1.200E+0	2.106E+1	4.268E+1
-1.203E+0	2.135E+1	4.253E+1
-1.205E+0	2.114E+1	4.264E+1
-1.203E+0	2.134E+1	4.281E+1
-1.200E+0	2.118E+1	4.257E+1
-1.202E+0	2.127E+1	4.251E+1
-1.210E+0	2.109E+1	4.255E+1
-1.203E+0	2.129E+1	4.239E+1
-1.202E+0	2.128E+1	4.239E+1
-1.202E+0	2.122E+1	4.264E+1
-1.207E+0	2.125E+1	4.240E+1
-1.203E+0	2.124E+1	4.263E+1
-1.199E+0	2.122E+1	4.256E+1
-1.199E+0	2.123E+1	4.244E+1
-1.208E+0	2.140E+1	4.257E+1
-1.205E+0	2.118E+1	4.284E+1
-1.200E+0	2.127E+1	4.242E+1
-1.202E+0	2.114E+1	4.274E+1
-1.210E+0	2.137E+1	4.290E+1
-1.203E+0	2.108E+1	4.249E+1
-1.200E+0	2.124E+1	4.271E+1
-1.203E+0	2.123E+1	4.269E+1
-1.207E+0	2.138E+1	4.246E+1
-1.203E+0	2.115E+1	4.251E+1
-1.200E+0	2.113E+1	4.277E+1
-1.202E+0	2.104E+1	4.228E+1
-1.208E+0	2.140E+1	4.277E+1
-1.200E+0	2.104E+1	4.259E+1
-1.200E+0	2.126E+1	4.279E+1
-1.200E+0	2.117E+1	4.264E+1
-1.208E+0	2.151E+1	4.252E+1
-1.203E+0	2.122E+1	4.253E+1
-1.202E+0	2.112E+1	4.271E+1
-1.202E+0	2.149E+1	4.252E+1
-1.208E+0	2.150E+1	4.254E+1
-1.202E+0	2.116E+1	4.262E+1
-1.203E+0	2.123E+1	4.281E+1
-1.202E+0	2.115E+1	4.275E+1
-1.208E+0	2.120E+1	4.263E+1
-1.202E+0	2.118E+1	4.270E+1
-1.202E+0	2.127E+1	4.268E+1
-1.205E+0	2.127E+1	4.256E+1
-1.208E+0	2.128E+1	4.274E+1
-1.207E+0	2.120E+1	4.243E+1
-1.203E+0	2.130E+1	4.254E+1
-1.205E+0	2.129E+1	4.247E+1
-1.208E+0	2.127E+1	4.266E+1
-1.205E+0	2.122E+1	4.256E+1
-1.202E+0	2.119E+1	4.264E+1
-1.202E+0	2.120E+1	4.270E+1
-1.210E+0	2.140E+1	4.256E+1
-1.202E+0	2.126E+1	4.233E+1
-1.203E+0	2.119E+1	4.244E+1
-1.203E+0	2.108E+1	4.257E+1
-1.210E+0	2.112E+1	4.289E+1
-1.205E+0	2.110E+1	4.260E+1
-1.202E+0	2.122E+1	4.240E+1
-1.203E+0	2.133E+1	4.244E+1
-1.208E+0	2.124E+1	4.257E+1
-1.203E+0	2.112E+1	4.257E+1
-1.202E+0	2.123E+1	4.268E+1
-1.205E+0	2.118E+1	4.242E+1
-1.207E+0	2.141E+1	4.273E+1
-1.208E+0	2.122E+1	4.261E+1
-1.202E+0	2.126E+1	4.248E+1
-1.203E+0	2.129E+1	4.272E+1
-1.208E+0	2.119E+1	4.255E+1
-1.203E+0	2.128E+1	4.253E+1
-1.202E+0	2.116E+1	4.279E+1
-1.205E+0	2.129E+1	4.265E+1
-1.210E+0	2.132E+1	4.238E+1
-1.207E+0	2.130E+1	4.271E+1
-1.202E+0	2.138E+1	4.263E+1
-1.203E+0	2.109E+1	4.261E+1
-1.208E+0	2.129E+1	4.259E+1
-1.202E+0	2.118E+1	4.245E+1
-1.200E+0	2.125E+1	4.275E+1
-1.203E+0	2.111E+1	4.260E+1
-1.208E+0	2.098E+1	4.265E+1
-1.207E+0	2.115E+1	4.264E+1
-1.200E+0	2.119E+1	4.286E+1
-1.202E+0	2.123E+1	4.266E+1
-1.205E+0	2.138E+1	4.278E+1
-1.205E+0	2.110E+1	4.242E+1
-1.200E+0	2.128E+1	4.263E+1
-1.203E+0	2.131E+1	4.285E+1
-1.203E+0	2.125E+1	4.244E+1
-1.207E+0	2.129E+1	4.260E+1
-1.199E+0	2.124E+1	4.241E+1
-1.202E+0	2.113E+1	4.256E+1
-1.208E+0	2.121E+1	4.249E+1
-1.207E+0	2.123E+1	4.290E+1
-1.203E+0	2.125E+1	4.263E+1
-1.207E+0	2.133E+1	4.283E+1
-1.207E+0	2.117E+1	4.259E+1
-1.207E+0	2.133E+1	4.260E+1
-1.199E+0	2.121E+1	4.253E+1
-1.203E+0	2.109E+1	4.239E+1
-1.208E+0	2.124E+1	4.253E+1
-1.207E+0	2.111E+1	4.238E+1
-1.203E+0	2.134E+1	4.235E+1
-1.207E+0	2.122E+1	4.259E+1
-1.208E+0	2.122E+1	4.258E+1
-1.208E+0	2.121E+1	4.269E+1
-1.203E+0	2.128E+1	4.267E+1
-1.205E+0	2.118E+1	4.253E+1
-1.202E+0	2.111E+1	4.285E+1
-1.208E+0	2.113E+1	4.246E+1
-1.200E+0	2.108E+1	4.266E+1
-1.207E+0	2.132E+1	4.246E+1
-1.208E+0	2.111E+1	4.252E+1
-1.205E+0	2.117E+1	4.271E+1
-1.200E+0	2.118E+1	4.235E+1
-1.203E+0	2.134E+1	4.239E+1
-1.207E+0	2.115E+1	4.247E+1
-1.207E+0	2.120E+1	4.255E+1
-1.199E+0	2.115E+1	4.271E+1
-1.207E+0	2.119E+1	4.249E+1
-1.205E+0	2.126E+1	4.236E+1
-1.207E+0	2.123E+1	4.267E+1
-1.202E+0	2.121E+1	4.249E+1
-1.203E+0	2.127E+1	4.273E+1
-1.202E+0	2.114E+1	4.269E+1
-1.208E+0	2.126E+1	4.253E+1
-1.202E+0	2.127E+1	4.251E+1
-1.203E+0	2.126E+1	4.264E+1
-1.208E+0	2.112E+1	4.259E+1
-1.207E+0	2.104E+1	4.248E+1
-1.199E+0	2.106E+1	4.290E+1
-1.203E+0	2.137E+1	4.252E+1
-1.203E+0	2.121E+1	4.274E+1
-1.205E+0	2.102E+1	4.259E+1
-1.199E+0	2.132E+1	4.256E+1
-1.205E+0	2.106E+1	4.276E+1
-1.208E+0	2.130E+1	4.251E+1
-1.205E+0	2.134E+1	4.254E+1
-1.202E+0	2.119E+1	4.234E+1
-1.205E+0	2.114E+1	4.247E+1
-1.207E+0	2.119E+1	4.253E+1
-1.207E+0	2.125E+1	4.254E+1
-1.203E+0	2.114E+1	4.255E+1
-1.202E+0	2.127E+1	4.270E+1
-1.205E+0	2.121E+1	4.251E+1
-1.205E+0	2.130E+1	4.244E+1
-1.203E+0	2.122E+1	4.252E+1
-1.203E+0	2.121E+1	4.266E+1
-1.207E+0	2.113E+1	4.269E+1
-1.207E+0	2.114E+1	4.264E+1
-1.202E+0	2.124E+1	4.239E+1
-1.205E+0	2.124E+1	4.253E+1
-1.207E+0	2.115E+1	4.260E+1
-1.203E+0	2.115E+1	4.225E+1
-1.200E+0	2.118E+1	4.251E+1
-1.202E+0	2.116E+1	4.245E+1
-1.207E+0	2.122E+1	4.266E+1
-1.203E+0	2.111E+1	4.241E+1
-1.202E+0	2.134E+1	4.265E+1
-1.203E+0	2.097E+1	4.243E+1
-1.208E+0	2.116E+1	4.253E+1
-1.207E+0	2.122E+1	4.247E+1
-1.199E+0	2.125E+1	4.266E+1
-1.203E+0	2.117E+1	4.248E+1
-1.208E+0	2.135E+1	4.275E+1
-1.203E+0	2.115E+1	4.234E+1
-1.203E+0	2.107E+1	4.257E+1
-1.205E+0	2.110E+1	4.244E+1
-1.210E+0	2.123E+1	4.242E+1
-1.208E+0	2.118E+1	4.257E+1
-1.205E+0	2.121E+1	4.239E+1
-1.202E+0	2.121E+1	4.240E+1
-1.208E+0	2.126E+1	4.262E+1
-1.207E+0	2.121E+1	4.240E+1
-1.200E+0	2.107E+1	4.264E+1
-1.205E+0	2.131E+1	4.247E+1
-1.208E+0	2.111E+1	4.264E+1
-1.207E+0	2.130E+1	4.256E+1
-1.200E+0	2.111E+1	4.256E+1
-1.205E+0	2.121E+1	4.249E+1
-1.210E+0	2.121E+1	4.241E+1
-1.205E+0	2.117E+1	4.252E+1
-1.203E+0	2.108E+1	4.240E+1
-1.202E+0	2.119E+1	4.250E+1
-1.207E+0	2.143E+1	4.252E+1
-1.207E+0	2.112E+1	4.263E+1
-1.203E+0	2.136E+1	4.245E+1
-1.202E+0	2.116E+1	4.244E+1
-1.207E+0	2.124E+1	4.289E+1
-1.202E+0	2.120E+1	4.254E+1
-1.207E+0	2.100E+1	4.224E+1
-1.202E+0	2.113E+1	4.263E+1
-1.210E+0	2.109E+1	4.269E+1
-1.202E+0	2.119E+1	4.237E+1
-1.208E+0	2.128E+1	4.254E+1
-1.203E+0	2.111E+1	4.240E+1
-1.210E+0	2.116E+1	4.251E+1
-1.205E+0	2.112E+1	4.265E+1
-1.200E+0	2.127E+1	4.259E+1
-1.203E+0	2.101E+1	4.253E+1
-1.210E+0	2.122E+1	4.244E+1
-1.207E+0	2.123E+1	4.246E+1
-1.205E+0	2.146E+1	4.242E+1
-1.203E+0	2.111E+1	4.250E+1
-1.212E+0	2.115E+1	4.252E+1
-1.203E+0	2.132E+1	4.248E+1
-1.202E+0	2.121E+1	4.247E+1
-1.202E+0	2.115E+1	4.211E+1
-1.208E+0	2.099E+1	4.258E+1
-1.208E+0	2.109E+1	4.265E+1
-1.205E+0	2.106E+1	4.263E+1
-1.202E+0	2.112E+1	4.251E+1
-1.212E+0	2.131E+1	4.259E+1
-1.205E+0	2.103E+1	4.246E+1
-1.202E+0	2.135E+1	4.262E+1
-1.205E+0	2.112E+1	4.234E+1
-1.210E+0	2.134E+1	4.266E+1
-1.205E+0	2.113E+1	4.228E+1
-1.203E+0	2.115E+1	4.262E+1
-1.203E+0	2.114E+1	4.255E+1
-1.208E+0	2.128E+1	4.266E+1
-1.207E+0	2.115E+1	4.226E+1
-1.202E+0	2.111E+1	4.249E+1
-1.205E+0	2.133E+1	4.271E+1
-1.212E+0	2.120E+1	4.222E+1
-1.205E+0	2.122E+1	4.265E+1
-1.203E+0	2.118E+1	4.247E+1
-1.203E+0	2.128E+1	4.232E+1
-1.208E+0	2.116E+1	4.240E+1
-1.203E+0	2.113E+1	4.244E+1
-1.203E+0	2.106E+1	4.239E+1
-1.205E+0	2.110E+1	4.242E+1
-1.207E+0	2.110E+1	4.244E+1
-1.205E+0	2.120E+1	4.273E+1
-1.203E+0	2.129E+1	4.268E+1
-1.205E+0	2.123E+1	4.280E+1
-1.210E+0	2.104E+1	4.241E+1
-1.205E+0	2.120E+1	4.227E+1
-1.203E+0	2.119E+1	4.239E+1
-1.203E+0	2.111E+1	4.257E+1
-1.208E+0	2.105E+1	4.240E+1
-1.207E+0	2.110E+1	4.244E+1
-1.205E+0	2.118E+1	4.226E+1
-1.207E+0	2.123E+1	4.245E+1
-1.210E+0	2.128E+1	4.237E+1
-1.208E+0	2.111E+1	4.263E+1
-1.202E+0	2.127E+1	4.239E+1
-1.207E+0	2.104E+1	4.237E+1
-1.210E+0	2.114E+1	4.245E+1
-1.207E+0	2.115E+1	4.242E+1
-1.207E+0	2.119E+1	4.246E+1
-1.203E+0	2.137E+1	4.272E+1
-1.207E+0	2.129E+1	4.267E+1
-1.208E+0	2.121E+1	4.240E+1
-1.203E+0	2.112E+1	4.258E+1
-1.207E+0	2.110E+1	4.252E+1
-1.210E+0	2.106E+1	4.236E+1
-1.207E+0	2.125E+1	4.252E+1
-1.205E+0	2.125E+1	4.228E+1
-1.203E+0	2.120E+1	4.244E+1
-1.208E+0	2.112E+1	4.262E+1
-1.208E+0	2.135E+1	4.244E+1
-1.203E+0	2.102E+1	4.256E+1
-1.203E+0	2.124E+1	4.266E+1
-1.213E+0	2.097E+1	4.230E+1
-1.207E+0	2.113E+1	4.240E+1
-1.202E+0	2.131E+1	4.242E+1
-1.207E+0	2.122E+1	4.274E+1
-1.210E+0	2.123E+1	4.266E+1
-1.208E+0	2.119E+1	4.244E+1
-1.205E+0	2.115E+1	4.236E+1
-1.203E+0	2.125E+1	4.250E+1
-1.210E+0	2.121E+1	4.257E+1
-1.208E+0	2.109E+1	4.251E+1
-1.203E+0	2.125E+1	4.244E+1
-1.203E+0	2.113E+1	4.247E+1
-1.208E+0	2.116E+1	4.242E+1
-1.207E+0	2.125E+1	4.246E+1
-1.202E+0	2.129E+1	4.244E+1
-1.205E+0	2.116E+1	4.242E+1
-1.205E+0	2.123E+1	4.256E+1
-1.208E+0	2.130E+1	4.240E+1
-1.202E+0	2.106E+1	4.246E+1
-1.207E+0	2.107E+1	4.245E+1
-1.208E+0	2.097E+1	4.250E+1
-1.208E+0	2.112E+1	4.291E+1
-1.202E+0	2.109E+1	4.254E+1
-1.207E+0	2.126E+1	4.233E+1
-1.210E+0	2.122E+1	4.235E+1
-1.208E+0	2.113E+1	4.257E+1
-1.200E+0	2.110E+1	4.255E+1
-1.205E+0	2.100E+1	4.237E+1
-1.210E+0	2.105E+1	4.267E+1
-1.210E+0	2.115E+1	4.251E+1
-1.203E+0	2.109E+1	4.240E+1
-1.207E+0	2.108E+1	4.247E+1
-1.210E+0	2.114E+1	4.255E+1
-1.208E+0	2.115E+1	4.240E+1
-1.205E+0	2.110E+1	4.225E+1
-1.203E+0	2.112E+1	4.240E+1
-1.210E+0	2.112E+1	4.245E+1
-1.208E+0	2.127E+1	4.248E+1
-1.202E+0	2.115E+1	4.220E+1
-1.207E+0	2.111E+1	4.241E+1
-1.207E+0	2.124E+1	4.252E+1
-1.210E+0	2.116E+1	4.235E+1
-1.205E+0	2.136E+1	4.247E+1
-1.205E+0	2.115E+1	4.228E+1
-1.208E+0	2.129E+1	4.214E+1
-1.210E+0	2.097E+1	4.226E+1
-1.203E+0	2.104E+1	4.256E+1
-1.205E+0	2.128E+1	4.237E+1
-1.210E+0	2.110E+1	4.242E+1
-1.207E+0	2.127E+1	4.262E+1
-1.203E+0	2.108E+1	4.235E+1
-1.207E+0	2.100E+1	4.264E+1
-1.207E+0	2.105E+1	4.228E+1
-1.207E+0	2.113E+1	4.245E+1
-1.205E+0	2.127E+1	4.243E+1
-1.207E+0	2.114E+1	4.246E+1
-1.208E+0	2.115E+1	4.243E+1
-1.207E+0	2.133E+1	4.242E+1
-1.205E+0	2.116E+1	4.254E+1
-1.203E+0	2.112E+1	4.253E+1
-1.210E+0	2.114E+1	4.248E+1
-1.205E+0	2.105E+1	4.248E+1
-1.203E+0	2.117E+1	4.236E+1
-1.202E+0	2.108E+1	4.245E+1
-1.212E+0	2.124E+1	4.233E+1
-1.207E+0	2.104E+1	4.230E+1
-1.207E+0	2.115E+1	4.262E+1
-1.207E+0	2.110E+1	4.264E+1
-1.210E+0	2.140E+1	4.240E+1
-1.207E+0	2.111E+1	4.249E+1
-1.203E+0	2.112E+1	4.242E+1
-1.205E+0	2.111E+1	4.237E+1
-1.210E+0	2.110E+1	4.230E+1
-1.210E+0	2.115E+1	4.245E+1
-1.208E+0	2.131E+1	4.250E+1
-1.205E+0	2.114E+1	4.239E+1
-1.213E+0	2.093E+1	4.265E+1
-1.210E+0	2.114E+1	4.248E+1
-1.205E+0	2.108E+1	4.250E+1
-1.207E+0	2.113E+1	4.218E+1
-1.212E+0	2.116E+1	4.234E+1
-1.205E+0	2.105E+1	4.218E+1
-1.205E+0	2.117E+1	4.240E+1
-1.202E+0	2.108E+1	4.230E+1
-1.212E+0	2.108E+1	4.218E+1
-1.207E+0	2.116E+1	4.243E+1
-1.205E+0	2.112E+1	4.239E+1
-1.207E+0	2.110E+1	4.246E+1
-1.208E+0	2.115E+1	4.255E+1
-1.205E+0	2.111E+1	4.257E+1
-1.205E+0	2.111E+1	4.240E+1
-1.202E+0	2.096E+1	4.220E+1
-1.210E+0	2.118E+1	4.234E+1
-1.208E+0	2.110E+1	4.254E+1
-1.205E+0	2.105E+1	4.244E+1
-1.205E+0	2.120E+1	4.233E+1
-1.208E+0	2.101E+1	4.231E+1
-1.207E+0	2.106E+1	4.243E+1
-1.207E+0	2.125E+1	4.245E+1
-1.203E+0	2.107E+1	4.247E+1
-1.208E+0	2.115E+1	4.249E+1
-1.207E+0	2.121E+1	4.216E+1
-1.202E+0	2.114E+1	4.247E+1
-1.205E+0	2.121E+1	4.245E+1
-1.210E+0	2.119E+1	4.225E+1
-1.205E+0	2.129E+1	4.222E+1
-1.207E+0	2.108E+1	4.233E+1
-1.207E+0	2.123E+1	4.243E+1
-1.212E+0	2.109E+1	4.233E+1
-1.207E+0	2.121E+1	4.241E+1
-1.207E+0	2.128E+1	4.235E+1
-1.200E+0	2.119E+1	4.248E+1
-1.208E+0	2.103E+1	4.260E+1
-1.205E+0	2.112E+1	4.220E+1
-1.203E+0	2.117E+1	4.232E+1
-1.205E+0	2.140E+1	4.235E+1
-1.213E+0	2.116E+1	4.258E+1
-1.210E+0	2.119E+1	4.242E+1
-1.205E+0	2.114E+1	4.238E+1
-1.208E+0	2.118E+1	4.229E+1
-1.212E+0	2.112E+1	4.211E+1
-1.208E+0	2.113E+1	4.259E+1
-1.203E+0	2.118E+1	4.235E+1
-1.203E+0	2.107E+1	4.254E+1
-1.210E+0	2.114E+1	4.221E+1
-1.208E+0	2.106E+1	4.245E+1
-1.208E+0	2.111E+1	4.231E+1
-1.202E+0	2.122E+1	4.258E+1
-1.210E+0	2.113E+1	4.232E+1
-1.210E+0	2.121E+1	4.245E+1
-1.203E+0	2.113E+1	4.268E+1
-1.207E+0	2.118E+1	4.244E+1
-1.210E+0	2.095E+1	4.244E+1
-1.208E+0	2.120E+1	4.251E+1
-1.208E+0	2.135E+1	4.232E+1
-1.205E+0	2.112E+1	4.242E+1
-1.210E+0	2.106E+1	4.257E+1
-1.208E+0	2.127E+1	4.238E+1
-1.203E+0	2.115E+1	4.250E+1
-1.205E+0	2.136E+1	4.259E+1
-1.208E+0	2.111E+1	4.244E+1
-1.210E+0	2.105E+1	4.245E+1
-1.207E+0	2.129E+1	4.234E+1
-1.207E+0	2.106E+1	4.259E+1
-1.212E+0	2.111E+1	4.237E+1
-1.208E+0	2.116E+1	4.253E+1
-1.205E+0	2.120E+1	4.229E+1
-1.203E+0	2.114E+1	4.253E+1
-1.208E+0	2.116E+1	4.258E+1
-1.213E+0	2.117E+1	4.260E+1
-1.205E+0	2.107E+1	4.255E+1
-1.208E+0	2.113E+1	4.236E+1
-1.210E+0	2.123E+1	4.264E+1
-1.210E+0	2.117E+1	4.229E+1
-1.202E+0	2.101E+1	4.254E+1
-1.205E+0	2.135E+1	4.220E+1
-1.207E+0	2.106E+1	4.244E+1
-1.210E+0	2.117E+1	4.216E+1
-1.207E+0	2.114E+1	4.240E+1
-1.203E+0	2.120E+1	4.247E+1
-1.212E+0	2.107E+1	4.251E+1
-1.213E+0	2.109E+1	4.230E+1
-1.203E+0	2.105E+1	4.267E+1
-1.207E+0	2.110E+1	4.224E+1
-1.210E+0	2.115E+1	4.219E+1
-1.208E+0	2.108E+1	4.228E+1
-1.202E+0	2.134E+1	4.234E+1
-1.207E+0	2.090E+1	4.242E+1
-1.208E+0	2.109E+1	4.250E+1
-1.213E+0	2.107E+1	4.231E+1
-1.205E+0	2.092E+1	4.230E+1
-1.203E+0	2.113E+1	4.251E+1
-1.208E+0	2.123E+1	4.226E+1
-1.210E+0	2.110E+1	4.277E+1
-1.207E+0	2.127E+1	4.242E+1
-1.207E+0	2.119E+1	4.242E+1
-1.212E+0	2.104E+1	4.241E+1
-1.210E+0	2.119E+1	4.234E+1
-1.205E+0	2.106E+1	4.238E+1
-1.208E+0	2.098E+1	4.227E+1
-1.210E+0	2.114E+1	4.242E+1
-1.208E+0	2.128E+1	4.240E+1
-1.203E+0	2.118E+1	4.255E+1
-1.203E+0	2.116E+1	4.221E+1
-1.210E+0	2.114E+1	4.231E+1
-1.212E+0	2.107E+1	4.237E+1
-1.203E+0	2.124E+1	4.225E+1
-1.208E+0	2.107E+1	4.269E+1
-1.207E+0	2.120E+1	4.226E+1
-1.213E+0	2.105E+1	4.239E+1
-1.205E+0	2.120E+1	4.234E+1
-1.208E+0	2.108E+1	4.228E+1
-1.210E+0	2.113E+1	4.251E+1
-1.207E+0	2.115E+1	4.244E+1
-1.205E+0	2.113E+1	4.240E+1
-1.205E+0	2.107E+1	4.249E+1
-1.212E+0	2.100E+1	4.237E+1
-1.212E+0	2.120E+1	4.243E+1
-1.205E+0	2.115E+1	4.237E+1
-1.207E+0	2.125E+1	4.226E+1
-1.207E+0	2.119E+1	4.234E+1
-1.210E+0	2.108E+1	4.234E+1
-1.207E+0	2.120E+1	4.250E+1
-1.208E+0	2.103E+1	4.248E+1
-1.210E+0	2.114E+1	4.248E+1
-1.208E+0	2.125E+1	4.245E+1
-1.207E+0	2.093E+1	4.265E+1
-1.207E+0	2.113E+1	4.237E+1
-1.213E+0	2.110E+1	4.259E+1
-1.212E+0	2.110E+1	4.210E+1
-1.203E+0	2.119E+1	4.238E+1
-1.203E+0	2.106E+1	4.226E+1
-1.210E+0	2.108E+1	4.225E+1
-1.210E+0	2.109E+1	4.229E+1
-1.208E+0	2.126E+1	4.231E+1
-1.207E+0	2.107E+1	4.227E+1
-1.210E+0	2.092E+1	4.229E+1
-1.212E+0	2.098E+1	4.242E+1
-1.203E+0	2.121E+1	4.256E+1
-1.208E+0	2.121E+1	4.245E+1
-1.212E+0	2.116E+1	4.227E+1
-1.208E+0	2.103E+1	4.204E+1
-1.208E+0	2.107E+1	4.232E+1
-1.203E+0	2.126E+1	4.222E+1
-1.210E+0	2.090E+1	4.209E+1
-1.212E+0	2.116E+1	4.241E+1
-1.207E+0	2.116E+1	4.233E+1
-1.207E+0	2.103E+1	4.207E+1
-1.213E+0	2.130E+1	4.227E+1
-1.212E+0	2.109E+1	4.219E+1
-1.207E+0	2.109E+1	4.208E+1
-1.203E+0	2.110E+1	4.220E+1
-1.210E+0	2.110E+1	4.247E+1
-1.210E+0	2.108E+1	4.245E+1
-1.208E+0	2.097E+1	4.228E+1
-1.205E+0	2.125E+1	4.230E+1
-1.210E+0	2.122E+1	4.240E+1
-1.208E+0	2.128E+1	4.231E+1
-1.207E+0	2.121E+1	4.239E+1
-1.208E+0	2.111E+1	4.222E+1
-1.208E+0	2.095E+1	4.228E+1
-1.212E+0	2.123E+1	4.224E+1
-1.207E+0	2.123E+1	4.227E+1
-1.205E+0	2.124E+1	4.255E+1
-1.210E+0	2.121E+1	4.208E+1
-1.210E+0	2.127E+1	4.228E+1
-1.205E+0	2.108E+1	4.261E+1
-1.203E+0	2.132E+1	4.249E+1
-1.215E+0	2.104E+1	4.275E+1
-1.208E+0	2.102E+1	4.225E+1
-1.207E+0	2.115E+1	4.221E+1
-1.203E+0	2.101E+1	4.209E+1
-1.210E+0	2.109E+1	4.260E+1
-1.208E+0	2.109E+1	4.241E+1
-1.207E+0	2.116E+1	4.233E+1
-1.207E+0	2.109E+1	4.242E+1
-1.210E+0	2.107E+1	4.214E+1
-1.208E+0	2.121E+1	4.237E+1
-1.207E+0	2.117E+1	4.224E+1
-1.203E+0	2.105E+1	4.214E+1
-1.212E+0	2.123E+1	4.226E+1
-1.210E+0	2.118E+1	4.198E+1
-1.208E+0	2.097E+1	4.221E+1
-1.202E+0	2.117E+1	4.246E+1
-1.210E+0	2.103E+1	4.252E+1
-1.210E+0	2.124E+1	4.244E+1
-1.208E+0	2.121E+1	4.235E+1
-1.205E+0	2.106E+1	4.239E+1
-1.210E+0	2.134E+1	4.222E+1
-1.212E+0	2.106E+1	4.248E+1
-1.210E+0	2.111E+1	4.215E+1
-1.205E+0	2.123E+1	4.225E+1
-1.210E+0	2.110E+1	4.211E+1
-1.208E+0	2.117E+1	4.240E+1
-1.208E+0	2.103E+1	4.236E+1
-1.207E+0	2.102E+1	4.216E+1
-1.213E+0	2.120E+1	4.212E+1
-1.208E+0	2.105E+1	4.252E+1
-1.207E+0	2.119E+1	4.240E+1
-1.205E+0	2.118E+1	4.227E+1
-1.213E+0	2.110E+1	4.249E+1
-1.212E+0	2.103E+1	4.262E+1
-1.208E+0	2.128E+1	4.221E+1
-1.203E+0	2.124E+1	4.266E+1
-1.210E+0	2.116E+1	4.206E+1
-1.208E+0	2.119E+1	4.213E+1
-1.208E+0	2.116E+1	4.237E+1
-1.202E+0	2.121E+1	4.233E+1
-1.212E+0	2.105E+1	4.217E+1
-1.210E+0	2.099E+1	4.232E+1
-1.208E+0	2.116E+1	4.248E+1
-1.202E+0	2.102E+1	4.246E+1
-1.210E+0	2.107E+1	4.220E+1
-1.208E+0	2.120E+1	4.235E+1
-1.207E+0	2.101E+1	4.239E+1
-1.205E+0	2.122E+1	4.229E+1
-1.212E+0	2.095E+1	4.244E+1
-1.210E+0	2.120E+1	4.212E+1
-1.207E+0	2.104E+1	4.246E+1
-1.205E+0	2.119E+1	4.227E+1
-1.212E+0	2.117E+1	4.216E+1
-1.213E+0	2.105E+1	4.220E+1
-1.207E+0	2.097E+1	4.235E+1
-1.207E+0	2.121E+1	4.220E+1
-1.208E+0	2.111E+1	4.229E+1
-1.212E+0	2.139E+1	4.234E+1
-1.207E+0	2.118E+1	4.242E+1
-1.207E+0	2.103E+1	4.236E+1
-1.208E+0	2.105E+1	4.223E+1
-1.212E+0	2.125E+1	4.226E+1
-1.207E+0	2.113E+1	4.224E+1
-1.207E+0	2.113E+1	4.224E+1
-1.210E+0	2.113E+1	4.231E+1
-1.212E+0	2.129E+1	4.236E+1
-1.207E+0	2.105E+1	4.217E+1
-1.205E+0	2.096E+1	4.239E+1
-1.210E+0	2.097E+1	4.224E+1
-1.212E+0	2.106E+1	4.225E+1
-1.205E+0	2.109E+1	4.242E+1
-1.205E+0	2.124E+1	4.248E+1
-1.208E+0	2.093E+1	4.214E+1
-1.208E+0	2.139E+1	4.236E+1
-1.207E+0	2.113E+1	4.235E+1
-1.207E+0	2.101E+1	4.247E+1
-1.210E+0	2.098E+1	4.236E+1
-1.212E+0	2.114E+1	4.232E+1
-1.205E+0	2.115E+1	4.241E+1
-1.205E+0	2.122E+1	4.227E+1
-1.212E+0	2.110E+1	4.235E+1
-1.210E+0	2.092E+1	4.234E+1
-1.205E+0	2.119E+1	4.229E+1
-1.205E+0	2.100E+1	4.206E+1
-1.210E+0	2.103E+1	4.240E+1
-1.215E+0	2.103E+1	4.217E+1
-1.203E+0	2.110E+1	4.225E+1
-1.207E+0	2.106E+1	4.245E+1
-1.207E+0	2.114E+1	4.224E+1
-1.210E+0	2.101E+1	4.216E+1
-1.203E+0	2.111E+1	4.207E+1
-1.207E+0	2.108E+1	4.240E+1
-1.210E+0	2.115E+1	4.232E+1
-1.210E+0	2.106E+1	4.241E+1
-1.203E+0	2.113E+1	4.201E+1
-1.205E+0	2.130E+1	4.227E+1
-1.210E+0	2.103E+1	4.217E+1
-1.210E+0	2.095E+1	4.250E+1
-1.207E+0	2.103E+1	4.248E+1
-1.207E+0	2.104E+1	4.246E+1
-1.210E+0	2.110E+1	4.236E+1
-1.212E+0	2.121E+1	4.226E+1
-1.205E+0	2.105E+1	4.219E+1
-1.205E+0	2.103E+1	4.231E+1
-1.210E+0	2.091E+1	4.222E+1
-1.212E+0	2.118E+1	4.220E+1
-1.207E+0	2.112E+1	4.244E+1
-1.208E+0	2.119E+1	4.225E+1
-1.212E+0	2.109E+1	4.241E+1
-1.210E+0	2.111E+1	4.215E+1
-1.208E+0	2.104E+1	4.215E+1
-1.205E+0	2.111E+1	4.233E+1
-1.210E+0	2.098E+1	4.224E+1
-1.208E+0	2.104E+1	4.233E+1
-1.207E+0	2.133E+1	4.205E+1
-1.207E+0	2.115E+1	4.224E+1
-1.212E+0	2.118E+1	4.239E+1
-1.213E+0	2.104E+1	4.245E+1
-1.207E+0	2.108E+1	4.224E+1
-1.203E+0	2.113E+1	4.232E+1
-1.212E+0	2.107E+1	4.239E+1
-1.212E+0	2.111E+1	4.229E+1
-1.203E+0	2.104E+1	4.216E+1
-1.210E+0	2.123E+1	4.203E+1
-1.210E+0	2.122E+1	4.230E+1
-1.210E+0	2.106E+1	4.208E+1
-1.207E+0	2.114E+1	4.217E+1
-1.203E+0	2.094E+1	4.207E+1
-1.210E+0	2.122E+1	4.225E+1
-1.212E+0	2.102E+1	4.221E+1
-1.208E+0	2.103E+1	4.231E+1
-1.203E+0	2.106E+1	4.209E+1
-1.212E+0	2.104E+1	4.220E+1
-1.212E+0	2.105E+1	4.231E+1
-1.208E+0	2.105E+1	4.220E+1
-1.203E+0	2.113E+1	4.222E+1
-1.210E+0	2.100E+1	4.259E+1
-1.210E+0	2.121E+1	4.210E+1
-1.208E+0	2.120E+1	4.229E+1
-1.205E+0	2.106E+1	4.232E+1
-1.210E+0	2.116E+1	4.230E+1
-1.212E+0	2.130E+1	4.226E+1
-1.207E+0	2.112E+1	4.217E+1
-1.207E+0	2.123E+1	4.219E+1
-1.212E+0	2.106E+1	4.224E+1
-1.212E+0	2.105E+1	4.191E+1
-1.208E+0	2.121E+1	4.209E+1
-1.205E+0	2.090E+1	4.227E+1
-1.213E+0	2.099E+1	4.235E+1
-1.213E+0	2.109E+1	4.218E+1
-1.207E+0	2.102E+1	4.254E+1
-1.202E+0	2.111E+1	4.225E+1
-1.210E+0	2.093E+1	4.225E+1
-1.210E+0	2.097E+1	4.228E+1
-1.208E+0	2.118E+1	4.249E+1
-1.208E+0	2.121E+1	4.216E+1
-1.210E+0	2.114E+1	4.241E+1
-1.210E+0	2.125E+1	4.243E+1
-1.210E+0	2.103E+1	4.204E+1
-1.205E+0	2.126E+1	4.220E+1
-1.210E+0	2.100E+1	4.240E+1
-1.212E+0	2.110E+1	4.204E+1
-1.207E+0	2.110E+1	4.236E+1
-1.205E+0	2.114E+1	4.225E+1
-1.213E+0	2.099E+1	4.249E+1
-1.210E+0	2.121E+1	4.233E+1
-1.208E+0	2.101E+1	4.224E+1
-1.203E+0	2.096E+1	4.219E+1
-1.212E+0	2.087E+1	4.242E+1
-1.208E+0	2.112E+1	4.244E+1
-1.210E+0	2.091E+1	4.226E+1
-1.205E+0	2.120E+1	4.238E+1
-1.213E+0	2.113E+1	4.192E+1
-1.210E+0	2.092E+1	4.198E+1
-1.210E+0	2.120E+1	4.222E+1
-1.205E+0	2.090E+1	4.204E+1
-1.213E+0	2.098E+1	4.230E+1
-1.210E+0	2.121E+1	4.247E+1
-1.208E+0	2.114E+1	4.215E+1
-1.207E+0	2.099E+1	4.221E+1
-1.213E+0	2.117E+1	4.224E+1
-1.210E+0	2.106E+1	4.228E+1
-1.208E+0	2.110E+1	4.226E+1
-1.207E+0	2.124E+1	4.229E+1
-1.212E+0	2.118E+1	4.247E+1
-1.210E+0	2.117E+1	4.200E+1
-1.210E+0	2.106E+1	4.253E+1
-1.207E+0	2.118E+1	4.207E+1
-1.212E+0	2.109E+1	4.230E+1
-1.210E+0	2.111E+1	4.223E+1
-1.208E+0	2.095E+1	4.232E+1
-1.205E+0	2.116E+1	4.229E+1
-1.212E+0	2.097E+1	4.231E+1
-1.208E+0	2.114E+1	4.225E+1
-1.210E+0	2.098E+1	4.239E+1
-1.205E+0	2.119E+1	4.220E+1
-1.215E+0	2.093E+1	4.220E+1
-1.210E+0	2.092E+1	4.249E+1
-1.210E+0	2.097E+1	4.220E+1
-1.207E+0	2.118E+1	4.241E+1
-1.208E+0	2.117E+1	4.228E+1
-1.212E+0	2.105E+1	4.237E+1
-1.205E+0	2.090E+1	4.220E+1
-1.207E+0	2.116E+1	4.238E+1
-1.210E+0	2.118E+1	4.235E+1
-1.212E+0	2.104E+1	4.224E+1
-1.210E+0	2.111E+1	4.237E+1
-1.203E+0	2.093E+1	4.230E+1
-1.212E+0	2.104E+1	4.208E+1
-1.213E+0	2.102E+1	4.244E+1
-1.210E+0	2.097E+1	4.236E+1
-1.203E+0	2.099E+1	4.224E+1
-1.210E+0	2.102E+1	4.220E+1
-1.212E+0	2.122E+1	4.232E+1
-1.207E+0	2.092E+1	4.206E+1
-1.208E+0	2.120E+1	4.217E+1
-1.213E+0	2.095E+1	4.204E+1
-1.212E+0	2.118E+1	4.231E+1
-1.212E+0	2.126E+1	4.205E+1
-1.205E+0	2.107E+1	4.234E+1
-1.213E+0	2.102E+1	4.226E+1
-1.212E+0	2.116E+1	4.226E+1
-1.207E+0	2.100E+1	4.235E+1
-1.207E+0	2.107E+1	4.228E+1
-1.212E+0	2.095E+1	4.213E+1
-1.212E+0	2.120E+1	4.265E+1
-1.207E+0	2.104E+1	4.204E+1
-1.207E+0	2.124E+1	4.222E+1
-1.210E+0	2.113E+1	4.244E+1
-1.215E+0	2.106E+1	4.226E+1
-1.207E+0	2.095E+1	4.214E+1
-1.208E+0	2.109E+1	4.231E+1
-1.212E+0	2.111E+1	4.249E+1
-1.215E+0	2.124E+1	4.255E+1
-1.208E+0	2.090E+1	4.206E+1
-1.210E+0	2.130E+1	4.233E+1
-1.212E+0	2.107E+1	4.230E+1
-1.213E+0	2.130E+1	4.222E+1
-1.207E+0	2.094E+1	4.219E+1
-1.207E+0	2.118E+1	4.229E+1
-1.212E+0	2.123E+1	4.226E+1
-1.215E+0	2.114E+1	4.198E+1
-1.207E+0	2.095E+1	4.246E+1
-1.208E+0	2.116E+1	4.230E+1
-1.212E+0	2.096E+1	4.243E+1
-1.210E+0	2.087E+1	4.241E+1
-1.207E+0	2.099E+1	4.233E+1
-1.207E+0	2.109E+1	4.234E+1
-1.208E+0	2.122E+1	4.217E+1
-1.213E+0	2.110E+1	4.225E+1
-1.210E+0	2.103E+1	4.246E+1
-1.210E+0	2.102E+1	4.226E+1
-1.208E+0	2.118E+1	4.233E+1
-1.215E+0	2.107E+1	4.235E+1
-1.210E+0	2.115E+1	4.218E+1
-1.205E+0	2.114E+1	4.206E+1
-1.210E+0	2.124E+1	4.237E+1
-1.212E+0	2.101E+1	4.226E+1
-1.208E+0	2.108E+1	4.210E+1
-1.212E+0	2.109E+1	4.213E+1
-1.210E+0	2.103E+1	4.220E+1
-1.215E+0	2.115E+1	4.229E+1
-1.210E+0	2.128E+1	4.222E+1
-1.207E+0	2.115E+1	4.227E+1
-1.210E+0	2.108E+1	4.212E+1
-1.213E+0	2.105E+1	4.222E+1
-1.208E+0	2.132E+1	4.211E+1
-1.212E+0	2.098E+1	4.228E+1
-1.210E+0	2.117E+1	4.213E+1
-1.213E+0	2.126E+1	4.207E+1
-1.207E+0	2.122E+1	4.247E+1
-1.210E+0	2.118E+1	4.211E+1
-1.210E+0	2.120E+1	4.240E+1
-1.212E+0	2.114E+1	4.220E+1
-1.208E+0	2.125E+1	4.219E+1
-1.207E+0	2.104E+1	4.242E+1
-1.210E+0	2.095E+1	4.213E+1
-1.213E+0	2.105E+1	4.240E+1
-1.205E+0	2.116E+1	4.232E+1
-1.208E+0	2.099E+1	4.209E+1
-1.212E+0	2.111E+1	4.248E+1
-1.213E+0	2.105E+1	4.216E+1
-1.208E+0	2.115E+1	4.222E+1
-1.208E+0	2.106E+1	4.228E+1
-1.210E+0	2.119E+1	4.222E+1
-1.212E+0	2.107E+1	4.220E+1
-1.210E+0	2.117E+1	4.212E+1
-1.208E+0	2.115E+1	4.205E+1
-1.212E+0	2.103E+1	4.224E+1
-1.213E+0	2.114E+1	4.205E+1
-1.212E+0	2.107E+1	4.212E+1
-1.210E+0	2.111E+1	4.218E+1
-1.210E+0	2.107E+1	4.240E+1
-1.213E+0	2.112E+1	4.217E+1
-1.210E+0	2.121E+1	4.228E+1
-1.208E+0	2.117E+1	4.238E+1
-1.212E+0	2.119E+1	4.221E+1
-1.215E+0	2.098E+1	4.227E+1
-1.208E+0	2.117E+1	4.219E+1
-1.207E+0	2.108E+1	4.225E+1
-1.212E+0	2.101E+1	4.209E+1
-1.212E+0	2.108E+1	4.214E+1
-1.205E+0	2.107E+1	4.221E+1
-1.207E+0	2.098E+1	4.239E+1
-1.213E+0	2.125E+1	4.206E+1
-1.213E+0	2.117E+1	4.244E+1
-1.208E+0	2.110E+1	4.215E+1
-1.207E+0	2.104E+1	4.211E+1
-1.208E+0	2.101E+1	4.217E+1
-1.213E+0	2.116E+1	4.227E+1
-1.208E+0	2.105E+1	4.216E+1
-1.210E+0	2.094E+1	4.214E+1
-1.210E+0	2.105E+1	4.222E+1
-1.213E+0	2.108E+1	4.222E+1
-1.210E+0	2.109E+1	4.216E+1
-1.210E+0	2.111E+1	4.211E+1
-1.213E+0	2.109E+1	4.218E+1
-1.213E+0	2.107E+1	4.223E+1
-1.213E+0	2.116E+1	4.209E+1
-1.207E+0	2.088E+1	4.209E+1
-1.212E+0	2.101E+1	4.190E+1
-1.212E+0	2.103E+1	4.228E+1
-1.212E+0	2.109E+1	4.216E+1
-1.208E+0	2.104E+1	4.211E+1
-1.212E+0	2.117E+1	4.197E+1
-1.213E+0	2.119E+1	4.202E+1
-1.213E+0	2.106E+1	4.208E+1
-1.207E+0	2.119E+1	4.223E+1
-1.215E+0	2.104E+1	4.215E+1
-1.212E+0	2.106E+1	4.231E+1
-1.213E+0	2.110E+1	4.227E+1
-1.207E+0	2.103E+1	4.216E+1
-1.212E+0	2.089E+1	4.225E+1
-1.213E+0	2.114E+1	4.253E+1
-1.210E+0	2.110E+1	4.217E+1
-1.205E+0	2.117E+1	4.240E+1
-1.210E+0	2.103E+1	4.235E+1
-1.213E+0	2.092E+1	4.223E+1
-1.210E+0	2.129E+1	4.220E+1
-1.207E+0	2.101E+1	4.228E+1
-1.212E+0	2.107E+1	4.201E+1
-1.212E+0	2.087E+1	4.218E+1
-1.212E+0	2.094E+1	4.237E+1
-1.207E+0	2.098E+1	4.213E+1
-1.213E+0	2.113E+1	4.233E+1
-1.212E+0	2.111E+1	4.210E+1
-1.210E+0	2.104E+1	4.239E+1
-1.207E+0	2.109E+1	4.250E+1
-1.212E+0	2.111E+1	4.222E+1
-1.215E+0	2.096E+1	4.209E+1
-1.208E+0	2.102E+1	4.234E+1
-1.207E+0	2.117E+1	4.212E+1
-1.212E+0	2.108E+1	4.203E+1
-1.215E+0	2.092E+1	4.248E+1
-1.212E+0	2.109E+1	4.222E+1
-1.207E+0	2.087E+1	4.232E+1
-1.213E+0	2.119E+1	4.201E+1
-1.213E+0	2.106E+1	4.231E+1
-1.212E+0	2.110E+1	4.216E+1
-1.208E+0	2.111E+1	4.232E+1
-1.213E+0	2.103E+1	4.216E+1
-1.213E+0	2.116E+1	4.234E+1
-1.208E+0	2.107E+1	4.217E+1
-1.207E+0	2.107E+1	4.201E+1
-1.212E+0	2.110E+1	4.213E+1
-1.212E+0	2.105E+1	4.216E+1
-1.213E+0	2.111E+1	4.244E+1
-1.210E+0	2.113E+1	4.240E+1
-1.213E+0	2.126E+1	4.203E+1
-1.212E+0	2.125E+1	4.221E+1
-1.210E+0	2.117E+1	4.225E+1
-1.212E+0	2.121E+1	4.217E+1
-1.215E+0	2.099E+1	4.215E+1
-1.216E+0	2.107E+1	4.216E+1
-1.210E+0	2.098E+1	4.198E+1
-1.207E+0	2.106E+1	4.218E+1
-1.213E+0	2.119E+1	4.177E+1
-1.216E+0	2.085E+1	4.219E+1
-1.210E+0	2.104E+1	4.236E+1
-1.208E+0	2.107E+1	4.221E+1
-1.212E+0	2.095E+1	4.213E+1
-1.215E+0	2.094E+1	4.209E+1
-1.207E+0	2.095E+1	4.208E+1
-1.212E+0	2.114E+1	4.225E+1
-1.213E+0	2.117E+1	4.212E+1
-1.216E+0	2.109E+1	4.253E+1
-1.210E+0	2.098E+1	4.245E+1
-1.207E+0	2.112E+1	4.227E+1
-1.212E+0	2.107E+1	4.227E+1
-1.216E+0	2.107E+1	4.230E+1
-1.210E+0	2.119E+1	4.223E+1
-1.212E+0	2.102E+1	4.200E+1
-1.213E+0	2.099E+1	4.221E+1
-1.213E+0	2.122E+1	4.227E+1
-1.208E+0	2.107E+1	4.228E+1
-1.210E+0	2.118E+1	4.222E+1
-1.213E+0	2.108E+1	4.216E+1
-1.213E+0	2.098E+1	4.236E+1
-1.210E+0	2.133E+1	4.240E+1
-1.210E+0	2.098E+1	4.236E+1
-1.210E+0	2.107E+1	4.206E+1
-1.215E+0	2.113E+1	4.233E+1
-1.210E+0	2.113E+1	4.210E+1
-1.210E+0	2.104E+1	4.226E+1
-1.213E+0	2.090E+1	4.234E+1
-1.216E+0	2.103E+1	4.216E+1
-1.212E+0	2.092E+1	4.234E+1
-1.208E+0	2.094E+1	4.213E+1
-1.212E+0	2.089E+1	4.236E+1
-1.216E+0	2.112E+1	4.197E+1
-1.208E+0	2.103E+1	4.212E+1
-1.212E+0	2.102E+1	4.213E+1
-1.212E+0	2.103E+1	4.212E+1
-1.216E+0	2.084E+1	4.223E+1
-1.210E+0	2.099E+1	4.227E+1
-1.208E+0	2.100E+1	4.214E+1
-1.213E+0	2.110E+1	4.221E+1
-1.215E+0	2.105E+1	4.225E+1
-1.210E+0	2.106E+1	4.239E+1
-1.207E+0	2.102E+1	4.210E+1
-1.212E+0	2.115E+1	4.233E+1
-1.215E+0	2.098E+1	4.192E+1
-1.210E+0	2.099E+1	4.206E+1
-1.210E+0	2.107E+1	4.207E+1
-1.210E+0	2.104E+1	4.228E+1
-1.216E+0	2.092E+1	4.232E+1
-1.208E+0	2.111E+1	4.192E+1
-1.212E+0	2.114E+1	4.221E+1
-1.215E+0	2.113E+1	4.205E+1
-1.213E+0	2.107E+1	4.214E+1
-1.210E+0	2.095E+1	4.221E+1
-1.208E+0	2.101E+1	4.223E+1
-1.212E+0	2.107E+1	4.190E+1
-1.216E+0	2.108E+1	4.218E+1
-1.208E+0	2.106E+1	4.190E+1
-1.208E+0	2.111E+1	4.197E+1
-1.208E+0	2.088E+1	4.210E+1
-1.216E+0	2.101E+1	4.196E+1
-1.208E+0	2.133E+1	4.208E+1
-1.208E+0	2.115E+1	4.210E+1
-1.212E+0	2.099E+1	4.212E+1
-1.215E+0	2.103E+1	4.185E+1
-1.210E+0	2.111E+1	4.246E+1
-1.208E+0	2.081E+1	4.213E+1
-1.210E+0	2.099E+1	4.232E+1
-1.215E+0	2.085E+1	4.247E+1
-1.210E+0	2.101E+1	4.217E+1
-1.207E+0	2.106E+1	4.223E+1
-1.212E+0	2.093E+1	4.209E+1
-1.215E+0	2.104E+1	4.210E+1
-1.212E+0	2.088E+1	4.254E+1
-1.210E+0	2.103E+1	4.215E+1
-1.212E+0	2.110E+1	4.218E+1
-1.216E+0	2.106E+1	4.210E+1
-1.208E+0	2.108E+1	4.227E+1
-1.208E+0	2.106E+1	4.213E+1
-1.215E+0	2.100E+1	4.229E+1
-1.212E+0	2.087E+1	4.221E+1
-1.210E+0	2.115E+1	4.224E+1
-1.208E+0	2.110E+1	4.230E+1
-1.212E+0	2.115E+1	4.226E+1
-1.212E+0	2.109E+1	4.201E+1
-1.208E+0	2.094E+1	4.225E+1
-1.208E+0	2.113E+1	4.198E+1
-1.212E+0	2.095E+1	4.221E+1
-1.212E+0	2.093E+1	4.227E+1
-1.210E+0	2.121E+1	4.214E+1
-1.207E+0	2.101E+1	4.212E+1
-1.213E+0	2.091E+1	4.221E+1
-1.215E+0	2.109E+1	4.228E+1
-1.212E+0	2.112E+1	4.216E+1
-1.208E+0	2.113E+1	4.213E+1
-1.212E+0	2.093E+1	4.226E+1
-1.216E+0	2.107E+1	4.216E+1
-1.213E+0	2.104E+1	4.211E+1
-1.207E+0	2.118E+1	4.201E+1
-1.212E+0	2.098E+1	4.192E+1
-1.215E+0	2.107E+1	4.203E+1
-1.212E+0	2.109E+1	4.202E+1
-1.210E+0	2.108E+1	4.245E+1
-1.212E+0	2.103E+1	4.211E+1
-1.213E+0	2.102E+1	4.239E+1
-1.213E+0	2.098E+1	4.216E+1
-1.207E+0	2.101E+1	4.200E+1
-1.212E+0	2.100E+1	4.226E+1
-1.216E+0	2.107E+1	4.214E+1
-1.213E+0	2.115E+1	4.240E+1
-1.207E+0	2.119E+1	4.204E+1
-1.215E+0	2.116E+1	4.207E+1
-1.216E+0	2.112E+1	4.207E+1
-1.212E+0	2.101E+1	4.204E+1
-1.208E+0	2.117E+1	4.183E+1
-1.215E+0	2.110E+1	4.206E+1
-1.215E+0	2.092E+1	4.208E+1
-1.213E+0	2.105E+1	4.242E+1
-1.203E+0	2.117E+1	4.211E+1
-1.213E+0	2.092E+1	4.204E+1
-1.216E+0	2.109E+1	4.217E+1
-1.212E+0	2.104E+1	4.223E+1
-1.205E+0	2.110E+1	4.204E+1
-1.212E+0	2.107E+1	4.240E+1
-1.212E+0	2.129E+1	4.207E+1
-1.213E+0	2.113E+1	4.228E+1
-1.208E+0	2.102E+1	4.207E+1
-1.215E+0	2.100E+1	4.228E+1
-1.215E+0	2.115E+1	4.216E+1
-1.213E+0	2.118E+1	4.208E+1
-1.205E+0	2.115E+1	4.231E+1
-1.213E+0	2.108E+1	4.217E+1
-1.213E+0	2.101E+1	4.226E+1
-1.213E+0	2.100E+1	4.200E+1
-1.208E+0	2.120E+1	4.192E+1
-1.215E+0	2.100E+1	4.200E+1
-1.215E+0	2.098E+1	4.211E+1
-1.212E+0	2.110E+1	4.217E+1
-1.207E+0	2.099E+1	4.220E+1
-1.212E+0	2.109E+1	4.213E+1
-1.213E+0	2.096E+1	4.213E+1
-1.213E+0	2.109E+1	4.230E+1
-1.208E+0	2.134E+1	4.218E+1
-1.213E+0	2.097E+1	4.225E+1
-1.215E+0	2.095E+1	4.208E+1
-1.215E+0	2.105E+1	4.202E+1
-1.208E+0	2.117E+1	4.217E+1
-1.213E+0	2.112E+1	4.196E+1
-1.213E+0	2.095E+1	4.226E+1
-1.212E+0	2.110E+1	4.222E+1
-1.208E+0	2.091E+1	4.196E+1
-1.212E+0	2.103E+1	4.225E+1
-1.216E+0	2.099E+1	4.200E+1
-1.215E+0	2.103E+1	4.206E+1
-1.208E+0	2.103E+1	4.210E+1
-1.210E+0	2.107E+1	4.236E+1
-1.215E+0	2.103E+1	4.208E+1
-1.210E+0	2.106E+1	4.225E+1
-1.208E+0	2.113E+1	4.219E+1
-1.213E+0	2.097E+1	4.202E+1
-1.216E+0	2.090E+1	4.210E+1
-1.208E+0	2.086E+1	4.190E+1
-1.208E+0	2.099E+1	4.204E+1
-1.210E+0	2.109E+1	4.184E+1
-1.216E+0	2.114E+1	4.219E+1
-1.215E+0	2.116E+1	4.201E+1
-1.210E+0	2.108E+1	4.219E+1
-1.212E+0	2.113E+1	4.195E+1
-1.216E+0	2.114E+1	4.228E+1
-1.212E+0	2.092E+1	4.208E+1
-1.207E+0	2.125E+1	4.226E+1
-1.213E+0	2.092E+1	4.192E+1
-1.216E+0	2.102E+1	4.221E+1
-1.212E+0	2.101E+1	4.206E+1
-1.212E+0	2.097E+1	4.202E+1
-1.212E+0	2.111E+1	4.238E+1
-1.216E+0	2.115E+1	4.197E+1
-1.212E+0	2.107E+1	4.216E+1
-1.205E+0	2.123E+1	4.219E+1
-1.215E+0	2.080E+1	4.208E+1
-1.216E+0	2.106E+1	4.237E+1
-1.213E+0	2.097E+1	4.222E+1
-1.208E+0	2.106E+1	4.208E+1
-1.213E+0	2.123E+1	4.201E+1
-1.216E+0	2.092E+1	4.192E+1
-1.212E+0	2.116E+1	4.213E+1
-1.210E+0	2.100E+1	4.220E+1
-1.208E+0	2.101E+1	4.230E+1
-1.216E+0	2.099E+1	4.212E+1
-1.213E+0	2.107E+1	4.200E+1
-1.212E+0	2.104E+1	4.213E+1
-1.213E+0	2.082E+1	4.203E+1
-1.216E+0	2.121E+1	4.208E+1
-1.213E+0	2.099E+1	4.200E+1
-1.210E+0	2.105E+1	4.214E+1
-1.212E+0	2.104E+1	4.205E+1
-1.216E+0	2.102E+1	4.211E+1
-1.213E+0	2.107E+1	4.225E+1
-1.212E+0	2.100E+1	4.206E+1
-1.212E+0	2.103E+1	4.228E+1
-1.218E+0	2.105E+1	4.212E+1
-1.213E+0	2.107E+1	4.205E+1
-1.212E+0	2.111E+1	4.216E+1
-1.210E+0	2.115E+1	4.220E+1
-1.216E+0	2.101E+1	4.232E+1
-1.208E+0	2.106E+1	4.202E+1
-1.210E+0	2.128E+1	4.236E+1
-1.210E+0	2.112E+1	4.206E+1
-1.218E+0	2.105E+1	4.207E+1
-1.210E+0	2.093E+1	4.219E+1
-1.212E+0	2.097E+1	4.209E+1
-1.210E+0	2.116E+1	4.221E+1
-1.213E+0	2.125E+1	4.197E+1
-1.210E+0	2.089E+1	4.193E+1
-1.210E+0	2.096E+1	4.200E+1
-1.213E+0	2.107E+1	4.202E+1
-1.218E+0	2.126E+1	4.198E+1
-1.210E+0	2.109E+1	4.207E+1
-1.212E+0	2.100E+1	4.219E+1
-1.212E+0	2.112E+1	4.212E+1
-1.216E+0	2.094E+1	4.225E+1
-1.212E+0	2.089E+1	4.212E+1
-1.212E+0	2.112E+1	4.219E+1
-1.210E+0	2.114E+1	4.215E+1
-1.216E+0	2.099E+1	4.197E+1
-1.208E+0	2.128E+1	4.207E+1
-1.210E+0	2.106E+1	4.230E+1
-1.212E+0	2.092E+1	4.201E+1
-1.218E+0	2.131E+1	4.201E+1
-1.212E+0	2.123E+1	4.201E+1
-1.210E+0	2.086E+1	4.187E+1
-1.210E+0	2.101E+1	4.225E+1
-1.218E+0	2.096E+1	4.214E+1
-1.212E+0	2.111E+1	4.223E+1
-1.207E+0	2.075E+1	4.223E+1
-1.212E+0	2.107E+1	4.228E+1
-1.215E+0	2.099E+1	4.228E+1
-1.212E+0	2.108E+1	4.202E+1
-1.212E+0	2.109E+1	4.211E+1
-1.213E+0	2.103E+1	4.216E+1
-1.216E+0	2.107E+1	4.200E+1
-1.210E+0	2.106E+1	4.206E+1
-1.208E+0	2.102E+1	4.197E+1
-1.213E+0	2.103E+1	4.223E+1
-1.216E+0	2.103E+1	4.229E+1
-1.210E+0	2.114E+1	4.205E+1
-1.212E+0	2.109E+1	4.236E+1
-1.212E+0	2.104E+1	4.194E+1
-1.216E+0	2.130E+1	4.209E+1
-1.210E+0	2.102E+1	4.219E+1
-1.208E+0	2.121E+1	4.234E+1
-1.212E+0	2.111E+1	4.214E+1
-1.215E+0	2.090E+1	4.227E+1
-1.213E+0	2.109E+1	4.235E+1
-1.210E+0	2.114E+1	4.204E+1
-1.215E+0	2.090E+1	4.200E+1
-1.215E+0	2.118E+1	4.216E+1
-1.215E+0	2.091E+1	4.218E+1
-1.210E+0	2.105E+1	4.204E+1
-1.212E+0	2.103E+1	4.200E+1
-1.216E+0	2.118E+1	4.216E+1
-1.212E+0	2.107E+1	4.208E+1
-1.210E+0	2.112E+1	4.218E+1
-1.212E+0	2.108E+1	4.225E+1
-1.215E+0	2.091E+1	4.211E+1
-1.216E+0	2.113E+1	4.192E+1
-1.208E+0	2.099E+1	4.207E+1
-1.215E+0	2.093E+1	4.205E+1
-1.216E+0	2.122E+1	4.197E+1
-1.212E+0	2.093E+1	4.217E+1
-1.208E+0	2.130E+1	4.202E+1
-1.213E+0	2.101E+1	4.184E+1
-1.216E+0	2.104E+1	4.192E+1
-1.213E+0	2.103E+1	4.223E+1
-1.210E+0	2.101E+1	4.225E+1
-1.216E+0	2.088E+1	4.196E+1
-1.216E+0	2.102E+1	4.192E+1
-1.215E+0	2.102E+1	4.235E+1
-1.210E+0	2.108E+1	4.216E+1
-1.213E+0	2.112E+1	4.204E+1
-1.216E+0	2.105E+1	4.210E+1
-1.215E+0	2.110E+1	4.201E+1
-1.208E+0	2.108E+1	4.222E+1
-1.212E+0	2.103E+1	4.212E+1
-1.216E+0	2.101E+1	4.189E+1
-1.212E+0	2.116E+1	4.206E+1
-1.208E+0	2.104E+1	4.215E+1
-1.215E+0	2.090E+1	4.222E+1
-1.216E+0	2.097E+1	4.197E+1
-1.215E+0	2.106E+1	4.199E+1
-1.210E+0	2.100E+1	4.197E+1
-1.215E+0	2.094E+1	4.201E+1
-1.215E+0	2.105E+1	4.205E+1
-1.215E+0	2.098E+1	4.223E+1
-1.212E+0	2.099E+1	4.206E+1
-1.212E+0	2.095E+1	4.227E+1
-1.216E+0	2.118E+1	4.221E+1
-1.215E+0	2.093E+1	4.215E+1
-1.208E+0	2.100E+1	4.206E+1
-1.212E+0	2.107E+1	4.197E+1
-1.215E+0	2.089E+1	4.186E+1
-1.216E+0	2.098E+1	4.207E+1
-1.210E+0	2.094E+1	4.222E+1
-1.213E+0	2.102E+1	4.186E+1
-1.215E+0	2.093E+1	4.202E+1
-1.215E+0	2.109E+1	4.196E+1
-1.210E+0	2.095E+1	4.218E+1
-1.210E+0	2.120E+1	4.195E+1
-1.216E+0	2.099E+1	4.205E+1
-1.213E+0	2.102E+1	4.189E+1
-1.210E+0	2.103E+1	4.230E+1
-1.213E+0	2.101E+1	4.204E+1
-1.216E+0	2.108E+1	4.228E+1
-1.213E+0	2.102E+1	4.181E+1
-1.210E+0	2.125E+1	4.209E+1
-1.215E+0	2.087E+1	4.205E+1
-1.218E+0	2.095E+1	4.210E+1
-1.213E+0	2.111E+1	4.189E+1
-1.212E+0	2.100E+1	4.194E+1
-1.215E+0	2.094E+1	4.195E+1
-1.220E+0	2.109E+1	4.214E+1
-1.213E+0	2.089E+1	4.216E+1
-1.210E+0	2.096E+1	4.226E+1
-1.210E+0	2.100E+1	4.210E+1
-1.216E+0	2.121E+1	4.202E+1
-1.213E+0	2.107E+1	4.186E+1
-1.208E+0	2.108E+1	4.202E+1
-1.215E+0	2.108E+1	4.210E+1
-1.215E+0	2.117E+1	4.228E+1
-1.215E+0	2.106E+1	4.206E+1
-1.210E+0	2.116E+1	4.219E+1
-1.212E+0	2.096E+1	4.205E+1
-1.215E+0	2.100E+1	4.228E+1
-1.215E+0	2.121E+1	4.185E+1
-1.210E+0	2.105E+1	4.192E+1
-1.212E+0	2.095E+1	4.216E+1
-1.215E+0	2.091E+1	4.216E+1
-1.212E+0	2.120E+1	4.199E+1
-1.212E+0	2.101E+1	4.209E+1
-1.212E+0	2.112E+1	4.188E+1
-1.216E+0	2.093E+1	4.216E+1
-1.215E+0	2.120E+1	4.206E+1
-1.210E+0	2.093E+1	4.213E+1
-1.213E+0	2.096E+1	4.199E+1
-1.218E+0	2.122E+1	4.208E+1
-1.212E+0	2.109E+1	4.224E+1
-1.210E+0	2.121E+1	4.226E+1
-1.213E+0	2.111E+1	4.203E+1
-1.218E+0	2.093E+1	4.221E+1
-1.213E+0	2.110E+1	4.213E+1
-1.213E+0	2.107E+1	4.201E+1
-1.215E+0	2.110E+1	4.215E+1
-1.218E+0	2.096E+1	4.199E+1
-1.213E+0	2.116E+1	4.197E+1
-1.213E+0	2.132E+1	4.201E+1
-1.210E+0	2.100E+1	4.195E+1
-1.220E+0	2.110E+1	4.208E+1
-1.212E+0	2.112E+1	4.203E+1
-1.210E+0	2.115E+1	4.197E+1
-1.212E+0	2.101E+1	4.171E+1
-1.220E+0	2.088E+1	4.224E+1
-1.215E+0	2.105E+1	4.194E+1
-1.210E+0	2.117E+1	4.206E+1
-1.213E+0	2.111E+1	4.197E+1
-1.218E+0	2.110E+1	4.208E+1
-1.215E+0	2.113E+1	4.176E+1
-1.213E+0	2.099E+1	4.216E+1
-1.213E+0	2.118E+1	4.184E+1
-1.218E+0	2.110E+1	4.216E+1
-1.216E+0	2.102E+1	4.215E+1
-1.215E+0	2.107E+1	4.194E+1
-1.210E+0	2.097E+1	4.214E+1
-1.220E+0	2.103E+1	4.202E+1
-1.213E+0	2.097E+1	4.184E+1
-1.213E+0	2.113E+1	4.207E+1
-1.212E+0	2.114E+1	4.208E+1
-1.220E+0	2.117E+1	4.216E+1
-1.213E+0	2.097E+1	4.183E+1
-1.212E+0	2.095E+1	4.207E+1
-1.212E+0	2.103E+1	4.219E+1
-1.220E+0	2.084E+1	4.221E+1
-1.215E+0	2.094E+1	4.219E+1
-1.212E+0	2.101E+1	4.205E+1
-1.212E+0	2.114E+1	4.202E+1
-1.220E+0	2.108E+1	4.249E+1
-1.213E+0	2.119E+1	4.214E+1
-1.212E+0	2.105E+1	4.226E+1
-1.215E+0	2.081E+1	4.251E+1
-1.216E+0	2.113E+1	4.206E+1
-1.213E+0	2.114E+1	4.205E+1
-1.213E+0	2.115E+1	4.197E+1
-1.210E+0	2.089E+1	4.211E+1
-1.218E+0	2.107E+1	4.204E+1
-1.213E+0	2.111E+1	4.208E+1
-1.210E+0	2.099E+1	4.203E+1
-1.213E+0	2.126E+1	4.202E+1
-1.218E+0	2.112E+1	4.189E+1
-1.215E+0	2.103E+1	4.202E+1
-1.215E+0	2.102E+1	4.218E+1
-1.213E+0	2.114E+1	4.200E+1
-1.218E+0	2.086E+1	4.219E+1
-1.215E+0	2.091E+1	4.200E+1
-1.213E+0	2.093E+1	4.222E+1
-1.215E+0	2.098E+1	4.215E+1
-1.216E+0	2.098E+1	4.211E+1
-1.215E+0	2.095E+1	4.213E+1
-1.210E+0	2.103E+1	4.220E+1
-1.210E+0	2.105E+1	4.219E+1
-1.216E+0	2.102E+1	4.211E+1
-1.215E+0	2.096E+1	4.203E+1
-1.212E+0	2.089E+1	4.210E+1
-1.215E+0	2.105E+1	4.199E+1
-1.216E+0	2.101E+1	4.193E+1
-1.215E+0	2.110E+1	4.232E+1
-1.210E+0	2.089E+1	4.210E+1
-1.215E+0	2.108E+1	4.196E+1
-1.216E+0	2.099E+1	4.219E+1
-1.215E+0	2.105E+1	4.192E+1
-1.212E+0	2.097E+1	4.177E+1
-1.213E+0	2.111E+1	4.200E+1
-1.218E+0	2.087E+1	4.203E+1
-1.216E+0	2.102E+1	4.194E+1
-1.208E+0	2.095E+1	4.214E+1
-1.213E+0	2.091E+1	4.194E+1
-1.220E+0	2.086E+1	4.191E+1
-1.215E+0	2.098E+1	4.220E+1
-1.212E+0	2.081E+1	4.212E+1
-1.215E+0	2.105E+1	4.195E+1
-1.220E+0	2.100E+1	4.218E+1
-1.215E+0	2.111E+1	4.215E+1
-1.207E+0	2.105E+1	4.202E+1
-1.215E+0	2.112E+1	4.187E+1
-1.216E+0	2.109E+1	4.184E+1
-1.215E+0	2.108E+1	4.217E+1
-1.215E+0	2.101E+1	4.221E+1
-1.216E+0	2.114E+1	4.187E+1
-1.218E+0	2.097E+1	4.190E+1
-1.215E+0	2.116E+1	4.211E+1
-1.213E+0	2.105E+1	4.198E+1
-1.218E+0	2.107E+1	4.204E+1
-1.218E+0	2.073E+1	4.217E+1
-1.216E+0	2.099E+1	4.197E+1
-1.213E+0	2.090E+1	4.172E+1
-1.213E+0	2.093E+1	4.175E+1
-1.216E+0	2.111E+1	4.206E+1
-1.215E+0	2.100E+1	4.207E+1
-1.213E+0	2.098E+1	4.203E+1
-1.216E+0	2.097E+1	4.194E+1
-1.220E+0	2.111E+1	4.215E+1
-1.218E+0	2.101E+1	4.207E+1
-1.212E+0	2.102E+1	4.203E+1
-1.216E+0	2.114E+1	4.213E+1
-1.220E+0	2.098E+1	4.185E+1
-1.216E+0	2.097E+1	4.207E+1
-1.208E+0	2.094E+1	4.202E+1
-1.215E+0	2.100E+1	4.184E+1
-1.215E+0	2.109E+1	4.193E+1
-1.216E+0	2.109E+1	4.212E+1
-1.210E+0	2.087E+1	4.204E+1
-1.216E+0	2.106E+1	4.204E+1
-1.215E+0	2.113E+1	4.216E+1
-1.218E+0	2.090E+1	4.197E+1
-1.215E+0	2.101E+1	4.192E+1
-1.213E+0	2.097E+1	4.195E+1
-1.218E+0	2.106E+1	4.220E+1
-1.218E+0	2.110E+1	4.191E+1
-1.212E+0	2.106E+1	4.212E+1
-1.215E+0	2.093E+1	4.183E+1
-1.218E+0	2.099E+1	4.191E+1
-1.218E+0	2.097E+1	4.189E+1
-1.212E+0	2.088E+1	4.189E+1
-1.215E+0	2.082E+1	4.193E+1
-1.216E+0	2.115E+1	4.186E+1
-1.218E+0	2.092E+1	4.207E+1
-1.210E+0	2.109E+1	4.203E+1
-1.216E+0	2.099E+1	4.182E+1
-1.215E+0	2.099E+1	4.199E+1
-1.213E+0	2.095E+1	4.222E+1
-1.213E+0	2.098E+1	4.216E+1
-1.213E+0	2.110E+1	4.195E+1
-1.220E+0	2.087E+1	4.192E+1
-1.216E+0	2.088E+1	4.225E+1
-1.212E+0	2.111E+1	4.208E+1
-1.213E+0	2.102E+1	4.226E+1
-1.218E+0	2.093E+1	4.196E+1
-1.216E+0	2.095E+1	4.197E+1
-1.213E+0	2.099E+1	4.227E+1
-1.213E+0	2.095E+1	4.214E+1
-1.221E+0	2.111E+1	4.214E+1
-1.218E+0	2.086E+1	4.179E+1
-1.212E+0	2.106E+1	4.182E+1
-1.212E+0	2.102E+1	4.206E+1
-1.216E+0	2.111E+1	4.218E+1
-1.215E+0	2.102E+1	4.232E+1
-1.212E+0	2.096E+1	4.197E+1
-1.216E+0	2.096E+1	4.180E+1
-1.220E+0	2.097E+1	4.223E+1
-1.213E+0	2.095E+1	4.199E+1
-1.215E+0	2.097E+1	4.209E+1
-1.215E+0	2.092E+1	4.190E+1
-1.220E+0	2.102E+1	4.183E+1
-1.213E+0	2.086E+1	4.205E+1
-1.213E+0	2.096E+1	4.197E+1
-1.216E+0	2.108E+1	4.202E+1
-1.218E+0	2.121E+1	4.208E+1
-1.216E+0	2.100E+1	4.203E+1
-1.213E+0	2.106E+1	4.208E+1
-1.213E+0	2.101E+1	4.191E+1
-1.220E+0	2.091E+1	4.212E+1
-1.216E+0	2.097E+1	4.194E+1
-1.213E+0	2.108E+1	4.197E+1
-1.215E+0	2.100E+1	4.194E+1
-1.221E+0	2.109E+1	4.199E+1
-1.218E+0	2.106E+1	4.189E+1
-1.213E+0	2.088E+1	4.194E+1
-1.215E+0	2.097E+1	4.175E+1
-1.221E+0	2.101E+1	4.220E+1
-1.215E+0	2.097E+1	4.184E+1
-1.215E+0	2.100E+1	4.204E+1
-1.213E+0	2.087E+1	4.193E+1
-1.220E+0	2.116E+1	4.241E+1
-1.216E+0	2.084E+1	4.193E+1
-1.215E+0	2.101E+1	4.201E+1
-1.213E+0	2.089E+1	4.180E+1
-1.220E+0	2.098E+1	4.204E+1
-1.216E+0	2.109E+1	4.200E+1
-1.213E+0	2.097E+1	4.209E+1
-1.212E+0	2.104E+1	4.201E+1
-1.218E+0	2.092E+1	4.192E+1
-1.215E+0	2.099E+1	4.215E+1
-1.215E+0	2.108E+1	4.231E+1
-1.215E+0	2.100E+1	4.192E+1
-1.220E+0	2.092E+1	4.213E+1
-1.218E+0	2.109E+1	4.192E+1
-1.215E+0	2.107E+1	4.176E+1
-1.215E+0	2.120E+1	4.194E+1
-1.220E+0	2.104E+1	4.187E+1
-1.218E+0	2.094E+1	4.189E+1
-1.215E+0	2.108E+1	4.206E+1
-1.213E+0	2.092E+1	4.197E+1
-1.223E+0	2.093E+1	4.207E+1
-1.215E+0	2.103E+1	4.202E+1
-1.215E+0	2.107E+1	4.214E+1
-1.213E+0	2.094E+1	4.196E+1
-1.221E+0	2.110E+1	4.207E+1
-1.215E+0	2.094E+1	4.212E+1
-1.215E+0	2.101E+1	4.204E+1
-1.215E+0	2.105E+1	4.188E+1
-1.220E+0	2.105E+1	4.203E+1
-1.218E+0	2.092E+1	4.216E+1
-1.213E+0	2.099E+1	4.184E+1
-1.212E+0	2.103E+1	4.200E+1
-1.221E+0	2.102E+1	4.210E+1
-1.218E+0	2.097E+1	4.202E+1
-1.215E+0	2.109E+1	4.191E+1
-1.212E+0	2.117E+1	4.202E+1
-1.221E+0	2.088E+1	4.192E+1
-1.218E+0	2.103E+1	4.224E+1
-1.215E+0	2.118E+1	4.204E+1
-1.215E+0	2.110E+1	4.187E+1
-1.220E+0	2.111E+1	4.195E+1
-1.216E+0	2.104E+1	4.181E+1
-1.215E+0	2.083E+1	4.192E+1
-1.215E+0	2.104E+1	4.190E+1
-1.220E+0	2.108E+1	4.199E+1
-1.220E+0	2.089E+1	4.196E+1
-1.213E+0	2.097E+1	4.195E+1
-1.215E+0	2.113E+1	4.226E+1
-1.220E+0	2.094E+1	4.164E+1
-1.218E+0	2.130E+1	4.182E+1
-1.212E+0	2.120E+1	4.192E+1
-1.216E+0	2.109E+1	4.204E+1
-1.221E+0	2.110E+1	4.207E+1
-1.221E+0	2.100E+1	4.173E+1
-1.213E+0	2.112E+1	4.203E+1
-1.213E+0	2.111E+1	4.208E+1
-1.218E+0	2.093E+1	4.191E+1
-1.218E+0	2.099E+1	4.216E+1
-1.212E+0	2.098E+1	4.194E+1
-1.215E+0	2.108E+1	4.194E+1
-1.218E+0	2.095E+1	4.206E+1
-1.218E+0	2.099E+1	4.205E+1
-1.213E+0	2.100E+1	4.202E+1
-1.216E+0	2.087E+1	4.194E+1
-1.218E+0	2.091E+1	4.199E+1
-1.220E+0	2.076E+1	4.215E+1
-1.210E+0	2.095E+1	4.203E+1
-1.216E+0	2.090E+1	4.204E+1
-1.220E+0	2.101E+1	4.167E+1
-1.221E+0	2.116E+1	4.187E+1
-1.215E+0	2.106E+1	4.196E+1
-1.215E+0	2.098E+1	4.181E+1
-1.218E+0	2.102E+1	4.183E+1
-1.218E+0	2.096E+1	4.199E+1
-1.213E+0	2.104E+1	4.215E+1
-1.215E+0	2.080E+1	4.203E+1
-1.216E+0	2.111E+1	4.210E+1
-1.218E+0	2.096E+1	4.179E+1
-1.215E+0	2.081E+1	4.189E+1
-1.220E+0	2.100E+1	4.225E+1
-1.220E+0	2.093E+1	4.196E+1
-1.215E+0	2.100E+1	4.230E+1
-1.215E+0	2.085E+1	4.189E+1
-1.221E+0	2.100E+1	4.181E+1
-1.220E+0	2.110E+1	4.202E+1
-1.218E+0	2.093E+1	4.181E+1
-1.212E+0	2.113E+1	4.186E+1
-1.216E+0	2.106E+1	4.174E+1
-1.220E+0	2.084E+1	4.174E+1
-1.218E+0	2.083E+1	4.203E+1
-1.213E+0	2.091E+1	4.206E+1
-1.218E+0	2.085E+1	4.186E+1
-1.220E+0	2.099E+1	4.196E+1
-1.220E+0	2.101E+1	4.198E+1
-1.215E+0	2.093E+1	4.187E+1
-1.216E+0	2.111E+1	4.174E+1
-1.220E+0	2.091E+1	4.203E+1
-1.221E+0	2.092E+1	4.194E+1
-1.212E+0	2.093E+1	4.190E+1
-1.215E+0	2.109E+1	4.209E+1
-1.218E+0	2.077E+1	4.181E+1
-1.221E+0	2.090E+1	4.186E+1
-1.213E+0	2.104E+1	4.194E+1
-1.216E+0	2.098E+1	4.188E+1
-1.220E+0	2.097E+1	4.200E+1
-1.218E+0	2.098E+1	4.186E+1
-1.213E+0	2.082E+1	4.199E+1
-1.215E+0	2.086E+1	4.175E+1
-1.218E+0	2.062E+1	4.206E+1
-1.220E+0	2.109E+1	4.188E+1
-1.218E+0	2.097E+1	4.182E+1
-1.216E+0	2.087E+1	4.208E+1
-1.218E+0	2.090E+1	4.197E+1
-1.223E+0	2.084E+1	4.180E+1
-1.216E+0	2.098E+1	4.189E+1
-1.216E+0	2.091E+1	4.197E+1
-1.220E+0	2.092E+1	4.199E+1
-1.221E+0	2.093E+1	4.192E+1
-1.215E+0	2.086E+1	4.204E+1
-1.215E+0	2.104E+1	4.205E+1
-1.218E+0	2.121E+1	4.196E+1
-1.221E+0	2.109E+1	4.202E+1
-1.218E+0	2.100E+1	4.197E+1
-1.216E+0	2.101E+1	4.214E+1
-1.220E+0	2.086E+1	4.185E+1
-1.221E+0	2.109E+1	4.185E+1
-1.213E+0	2.113E+1	4.208E+1
-1.213E+0	2.095E+1	4.209E+1
-1.223E+0	2.098E+1	4.201E+1
-1.220E+0	2.092E+1	4.179E+1
-1.215E+0	2.113E+1	4.212E+1
-1.215E+0	2.097E+1	4.187E+1
-1.221E+0	2.105E+1	4.191E+1
-1.220E+0	2.090E+1	4.182E+1
-1.213E+0	2.094E+1	4.206E+1
-1.216E+0	2.098E+1	4.183E+1
-1.221E+0	2.099E+1	4.166E+1
-1.218E+0	2.125E+1	4.190E+1
-1.216E+0	2.082E+1	4.192E+1
-1.215E+0	2.102E+1	4.190E+1
-1.225E+0	2.101E+1	4.205E+1
-1.218E+0	2.098E+1	4.210E+1
-1.216E+0	2.093E+1	4.216E+1
-1.218E+0	2.106E+1	4.203E+1
-1.225E+0	2.101E+1	4.194E+1
-1.218E+0	2.063E+1	4.198E+1
-1.218E+0	2.087E+1	4.184E+1
-1.215E+0	2.105E+1	4.191E+1
-1.223E+0	2.098E+1	4.197E+1
-1.220E+0	2.095E+1	4.212E+1
-1.218E+0	2.096E+1	4.189E+1
-1.218E+0	2.092E+1	4.199E+1
-1.221E+0	2.091E+1	4.198E+1
-1.218E+0	2.098E+1	4.187E+1
-1.216E+0	2.099E+1	4.215E+1
-1.215E+0	2.122E+1	4.224E+1
-1.223E+0	2.099E+1	4.190E+1
-1.218E+0	2.094E+1	4.178E+1
-1.220E+0	2.099E+1	4.187E+1
-1.213E+0	2.108E+1	4.180E+1
-1.223E+0	2.108E+1	4.191E+1
-1.218E+0	2.119E+1	4.211E+1
-1.220E+0	2.100E+1	4.202E+1
-1.218E+0	2.113E+1	4.194E+1
-1.223E+0	2.098E+1	4.211E+1
-1.218E+0	2.104E+1	4.202E+1
-1.220E+0	2.092E+1	4.194E+1
-1.216E+0	2.103E+1	4.209E+1
-1.221E+0	2.109E+1	4.226E+1
-1.218E+0	2.105E+1	4.176E+1
-1.221E+0	2.096E+1	4.180E+1
-1.213E+0	2.082E+1	4.184E+1
-1.221E+0	2.077E+1	4.213E+1
-1.220E+0	2.075E+1	4.189E+1
-1.216E+0	2.079E+1	4.184E+1
-1.216E+0	2.100E+1	4.194E+1
-1.225E+0	2.091E+1	4.194E+1
-1.220E+0	2.100E+1	4.188E+1
-1.220E+0	2.093E+1	4.179E+1
-1.218E+0	2.089E+1	4.202E+1
-1.223E+0	2.111E+1	4.203E+1
-1.218E+0	2.093E+1	4.180E+1
-1.220E+0	2.095E+1	4.212E+1
-1.216E+0	2.104E+1	4.197E+1
-1.225E+0	2.104E+1	4.200E+1
-1.223E+0	2.100E+1	4.194E+1
-1.216E+0	2.104E+1	4.182E+1
-1.220E+0	2.098E+1	4.184E+1
-1.226E+0	2.102E+1	4.187E+1
-1.221E+0	2.111E+1	4.206E+1
-1.215E+0	2.111E+1	4.198E+1
-1.216E+0	2.092E+1	4.189E+1
-1.223E+0	2.079E+1	4.214E+1
-1.221E+0	2.079E+1	4.172E+1
-1.215E+0	2.090E+1	4.193E+1
-1.218E+0	2.099E+1	4.210E+1
-1.225E+0	2.090E+1	4.193E+1
-1.220E+0	2.089E+1	4.192E+1
-1.220E+0	2.101E+1	4.168E+1
-1.218E+0	2.083E+1	4.186E+1
-1.223E+0	2.095E+1	4.191E+1
-1.223E+0	2.094E+1	4.173E+1
-1.215E+0	2.099E+1	4.197E+1
-1.216E+0	2.121E+1	4.210E+1
-1.221E+0	2.088E+1	4.213E+1
-1.223E+0	2.080E+1	4.212E+1
-1.218E+0	2.086E+1	4.205E+1
-1.218E+0	2.097E+1	4.186E+1
-1.223E+0	2.107E+1	4.174E+1
-1.226E+0	2.087E+1	4.202E+1
-1.216E+0	2.087E+1	4.193E+1
-1.218E+0	2.083E+1	4.196E+1
-1.221E+0	2.098E+1	4.196E+1
-1.223E+0	2.080E+1	4.192E+1
-1.216E+0	2.085E+1	4.196E+1
-1.218E+0	2.099E+1	4.188E+1
-1.220E+0	2.100E+1	4.202E+1
-1.225E+0	2.114E+1	4.181E+1
-1.218E+0	2.100E+1	4.185E+1
-1.218E+0	2.092E+1	4.178E+1
-1.223E+0	2.108E+1	4.195E+1
-1.225E+0	2.091E+1	4.218E+1
-1.218E+0	2.096E+1	4.208E+1
-1.220E+0	2.099E+1	4.203E+1
-1.225E+0	2.097E+1	4.195E+1
-1.225E+0	2.103E+1	4.210E+1
-1.218E+0	2.102E+1	4.172E+1
-1.216E+0	2.092E+1	4.191E+1
-1.220E+0	2.096E+1	4.190E+1
-1.221E+0	2.095E+1	4.182E+1
-1.220E+0	2.102E+1	4.191E+1
-1.218E+0	2.103E+1	4.202E+1
-1.221E+0	2.086E+1	4.202E+1
-1.225E+0	2.088E+1	4.185E+1
-1.218E+0	2.102E+1	4.168E+1
-1.220E+0	2.105E+1	4.201E+1
-1.221E+0	2.101E+1	4.181E+1
-1.226E+0	2.115E+1	4.199E+1
-1.218E+0	2.100E+1	4.177E+1
-1.218E+0	2.096E+1	4.186E+1
-1.223E+0	2.104E+1	4.208E+1
-1.226E+0	2.078E+1	4.191E+1
-1.218E+0	2.080E+1	4.202E+1
-1.218E+0	2.111E+1	4.197E+1
-1.223E+0	2.100E+1	4.187E+1
-1.221E+0	2.094E+1	4.196E+1
-1.220E+0	2.098E+1	4.175E+1
-1.221E+0	2.076E+1	4.204E+1
-1.221E+0	2.099E+1	4.184E+1
-1.226E+0	2.099E+1	4.182E+1
-1.216E+0	2.087E+1	4.208E+1
-1.218E+0	2.081E+1	4.198E+1
-1.221E+0	2.111E+1	4.225E+1
-1.225E+0	2.094E+1	4.183E+1
-1.218E+0	2.106E+1	4.180E+1
-1.220E+0	2.104E+1	4.206E+1
-1.221E+0	2.084E+1	4.173E+1
-1.226E+0	2.107E+1	4.160E+1
-1.218E+0	2.085E+1	4.178E+1
-1.220E+0	2.086E+1	4.183E+1
-1.228E+0	2.085E+1	4.186E+1
-1.221E+0	2.091E+1	4.191E+1
-1.218E+0	2.090E+1	4.192E+1
-1.220E+0	2.089E+1	4.192E+1
-1.225E+0	2.103E+1	4.187E+1
-1.225E+0	2.095E+1	4.187E+1
-1.216E+0	2.110E+1	4.171E+1
-1.220E+0	2.100E+1	4.190E+1
-1.221E+0	2.098E+1	4.171E+1
-1.221E+0	2.107E+1	4.196E+1
-1.218E+0	2.095E+1	4.168E+1
-1.221E+0	2.102E+1	4.212E+1
-1.223E+0	2.099E+1	4.195E+1
-1.223E+0	2.096E+1	4.175E+1
-1.218E+0	2.098E+1	4.155E+1
-1.220E+0	2.096E+1	4.173E+1
-1.221E+0	2.080E+1	4.187E+1
-1.221E+0	2.075E+1	4.178E+1
-1.216E+0	2.096E+1	4.197E+1
-1.218E+0	2.090E+1	4.201E+1
-1.223E+0	2.122E+1	4.168E+1
-1.225E+0	2.087E+1	4.176E+1
-1.218E+0	2.106E+1	4.172E+1
-1.218E+0	2.082E+1	4.194E+1
-1.220E+0	2.095E+1	4.200E+1
-1.221E+0	2.113E+1	4.183E+1
-1.220E+0	2.092E+1	4.199E+1
-1.218E+0	2.082E+1	4.189E+1
-1.225E+0	2.089E+1	4.182E+1
-1.225E+0	2.099E+1	4.190E+1
-1.218E+0	2.097E+1	4.177E+1
-1.220E+0	2.101E+1	4.210E+1
-1.226E+0	2.099E+1	4.191E+1
-1.226E+0	2.117E+1	4.193E+1
-1.220E+0	2.099E+1	4.168E+1
-1.215E+0	2.103E+1	4.180E+1
-1.226E+0	2.097E+1	4.203E+1
-1.221E+0	2.092E+1	4.163E+1
-1.221E+0	2.108E+1	4.198E+1
-1.216E+0	2.078E+1	4.164E+1
-1.225E+0	2.112E+1	4.193E+1
-1.226E+0	2.084E+1	4.186E+1
-1.216E+0	2.088E+1	4.194E+1
-1.220E+0	2.108E+1	4.184E+1
-1.223E+0	2.091E+1	4.178E+1
-1.226E+0	2.092E+1	4.197E+1
-1.220E+0	2.096E+1	4.175E+1
-1.220E+0	2.085E+1	4.187E+1
-1.223E+0	2.082E+1	4.185E+1
-1.223E+0	2.090E+1	4.196E+1
-1.220E+0	2.100E+1	4.176E+1
-1.218E+0	2.085E+1	4.187E+1
-1.223E+0	2.111E+1	4.150E+1
-1.223E+0	2.087E+1	4.189E+1
-1.223E+0	2.083E+1	4.179E+1
-1.216E+0	2.094E+1	4.189E+1
-1.225E+0	2.105E+1	4.184E+1
-1.226E+0	2.097E+1	4.194E+1
-1.220E+0	2.071E+1	4.201E+1
-1.218E+0	2.088E+1	4.208E+1
-1.225E+0	2.087E+1	4.189E+1
-1.226E+0	2.099E+1	4.168E+1
-1.216E+0	2.096E+1	4.200E+1
-1.220E+0	2.086E+1	4.215E+1
-1.220E+0	2.083E+1	4.156E+1
-1.223E+0	2.106E+1	4.195E+1
-1.218E+0	2.122E+1	4.182E+1
-1.218E+0	2.094E+1	4.216E+1
-1.225E+0	2.095E+1	4.193E+1
-1.226E+0	2.114E+1	4.205E+1
-1.221E+0	2.094E+1	4.169E+1
-1.220E+0	2.097E+1	4.188E+1
-1.225E+0	2.088E+1	4.190E+1
-1.221E+0	2.097E+1	4.204E+1
-1.223E+0	2.099E+1	4.184E+1
-1.221E+0	2.096E+1	4.215E+1
-1.229E+0	2.110E+1	4.191E+1
-1.220E+0	2.088E+1	4.196E+1
-1.220E+0	2.109E+1	4.182E+1
-1.221E+0	2.099E+1	4.195E+1
-1.223E+0	2.082E+1	4.164E+1
-1.225E+0	2.109E+1	4.179E+1
-1.223E+0	2.096E+1	4.189E+1
-1.218E+0	2.094E+1	4.189E+1
-1.225E+0	2.095E+1	4.201E+1
-1.223E+0	2.102E+1	4.171E+1
-1.220E+0	2.084E+1	4.196E+1
-1.220E+0	2.093E+1	4.183E+1
-1.228E+0	2.097E+1	4.185E+1
-1.223E+0	2.095E+1	4.195E+1
-1.220E+0	2.081E+1	4.196E+1
-1.221E+0	2.115E+1	4.197E+1
-1.223E+0	2.087E+1	4.179E+1
-1.225E+0	2.087E+1	4.155E+1
-1.220E+0	2.075E+1	4.178E+1
-1.220E+0	2.102E+1	4.189E+1
-1.226E+0	2.098E+1	4.193E+1
-1.226E+0	2.089E+1	4.187E+1
-1.221E+0	2.112E+1	4.180E+1
-1.221E+0	2.094E+1	4.180E+1
-1.225E+0	2.095E+1	4.178E+1
-1.228E+0	2.108E+1	4.199E+1
-1.218E+0	2.088E+1	4.169E+1
-1.221E+0	2.100E+1	4.179E+1
-1.225E+0	2.087E+1	4.194E+1
-1.226E+0	2.100E+1	4.206E+1
-1.220E+0	2.090E+1	4.209E+1
-1.221E+0	2.101E+1	4.164E+1
-1.226E+0	2.094E+1	4.203E+1
-1.226E+0	2.116E+1	4.211E+1
-1.218E+0	2.087E+1	4.171E+1
-1.220E+0	2.106E+1	4.191E+1
-1.225E+0	2.094E+1	4.155E+1
-1.226E+0	2.079E+1	4.215E+1
-1.221E+0	2.080E+1	4.168E+1
-1.220E+0	2.097E+1	4.182E+1
-1.223E+0	2.086E+1	4.183E+1
-1.225E+0	2.079E+1	4.192E+1
-1.223E+0	2.096E+1	4.183E+1
-1.220E+0	2.099E+1	4.185E+1
-1.228E+0	2.085E+1	4.206E+1
-1.226E+0	2.098E+1	4.177E+1
-1.221E+0	2.089E+1	4.178E+1
-1.221E+0	2.093E+1	4.173E+1
-1.225E+0	2.108E+1	4.194E+1
-1.225E+0	2.097E+1	4.172E+1
-1.223E+0	2.091E+1	4.204E+1
-1.218E+0	2.084E+1	4.210E+1
-1.221E+0	2.104E+1	4.201E+1
-1.226E+0	2.110E+1	4.192E+1
-1.220E+0	2.107E+1	4.207E+1
-1.221E+0	2.110E+1	4.198E+1
-1.226E+0	2.095E+1	4.160E+1
-1.228E+0	2.095E+1	4.178E+1
-1.221E+0	2.099E+1	4.192E+1
-1.221E+0	2.093E+1	4.198E+1
-1.223E+0	2.119E+1	4.183E+1
-1.223E+0	2.098E+1	4.175E+1
-1.220E+0	2.106E+1	4.191E+1
-1.220E+0	2.099E+1	4.175E+1
-1.223E+0	2.111E+1	4.189E+1
-1.223E+0	2.106E+1	4.180E+1
-1.220E+0	2.096E+1	4.200E+1
-1.220E+0	2.106E+1	4.196E+1
-1.221E+0	2.087E+1	4.161E+1
-1.226E+0	2.102E+1	4.181E+1
-1.220E+0	2.093E+1	4.200E+1
-1.221E+0	2.107E+1	4.185E+1
-1.220E+0	2.100E+1	4.184E+1
-1.226E+0	2.087E+1	4.177E+1
-1.220E+0	2.097E+1	4.191E+1
-1.221E+0	2.107E+1	4.186E+1
-1.221E+0	2.100E+1	4.188E+1
-1.223E+0	2.094E+1	4.179E+1
-1.221E+0	2.097E+1	4.167E+1
-1.220E+0	2.088E+1	4.202E+1
-1.221E+0	2.090E+1	4.173E+1
-1.226E+0	2.098E+1	4.196E+1
-1.221E+0	2.091E+1	4.189E+1
-1.220E+0	2.086E+1	4.180E+1
-1.223E+0	2.089E+1	4.180E+1
-1.228E+0	2.093E+1	4.194E+1
-1.218E+0	2.110E+1	4.182E+1
-1.220E+0	2.098E+1	4.201E+1
-1.223E+0	2.100E+1	4.181E+1
-1.228E+0	2.091E+1	4.186E+1
-1.218E+0	2.088E+1	4.193E+1
-1.220E+0	2.095E+1	4.159E+1
-1.223E+0	2.101E+1	4.210E+1
-1.226E+0	2.117E+1	4.207E+1
-1.221E+0	2.087E+1	4.192E+1
-1.220E+0	2.090E+1	4.205E+1
-1.223E+0	2.106E+1	4.176E+1
-1.226E+0	2.100E+1	4.175E+1
-1.221E+0	2.098E+1	4.176E+1
-1.221E+0	2.125E+1	4.196E+1
-1.221E+0	2.106E+1	4.167E+1
-1.226E+0	2.096E+1	4.186E+1
-1.218E+0	2.079E+1	4.180E+1
-1.220E+0	2.087E+1	4.238E+1
-1.223E+0	2.111E+1	4.214E+1
-1.223E+0	2.093E+1	4.204E+1
-1.223E+0	2.110E+1	4.197E+1
-1.221E+0	2.091E+1	4.172E+1
-1.225E+0	2.092E+1	4.202E+1
-1.226E+0	2.087E+1	4.169E+1
-1.221E+0	2.113E+1	4.224E+1
-1.218E+0	2.103E+1	4.167E+1
-1.225E+0	2.101E+1	4.208E+1
-1.225E+0	2.107E+1	4.167E+1
-1.221E+0	2.099E+1	4.200E+1
-1.218E+0	2.088E+1	4.178E+1
-1.225E+0	2.101E+1	4.197E+1
-1.225E+0	2.085E+1	4.190E+1
-1.220E+0	2.102E+1	4.167E+1
-1.220E+0	2.099E+1	4.184E+1
-1.226E+0	2.108E+1	4.192E+1
-1.223E+0	2.099E+1	4.174E+1
-1.221E+0	2.089E+1	4.193E+1
-1.218E+0	2.097E+1	4.201E+1
-1.223E+0	2.096E+1	4.202E+1
-1.228E+0	2.098E+1	4.198E+1
-1.221E+0	2.093E+1	4.201E+1
-1.221E+0	2.092E+1	4.182E+1
-1.225E+0	2.117E+1	4.179E+1
-1.225E+0	2.093E+1	4.200E+1
-1.225E+0	2.090E+1	4.181E+1
-1.216E+0	2.100E+1	4.190E+1
-1.226E+0	2.112E+1	4.201E+1
-1.223E+0	2.098E+1	4.178E+1
-1.223E+0	2.105E+1	4.156E+1
-1.220E+0	2.086E+1	4.186E+1
-1.223E+0	2.107E+1	4.204E+1
-1.225E+0	2.122E+1	4.204E+1
-1.223E+0	2.081E+1	4.198E+1
-1.218E+0	2.090E+1	4.216E+1
-1.225E+0	2.082E+1	4.150E+1
-1.228E+0	2.094E+1	4.207E+1
-1.221E+0	2.100E+1	4.195E+1
-1.220E+0	2.095E+1	4.170E+1
-1.225E+0	2.106E+1	4.192E+1
-1.225E+0	2.113E+1	4.184E+1
-1.220E+0	2.089E+1	4.171E+1
-1.216E+0	2.079E+1	4.209E+1
-1.223E+0	2.096E+1	4.168E+1
-1.225E+0	2.099E+1	4.212E+1
-1.221E+0	2.111E+1	4.168E+1
-1.218E+0	2.089E+1	4.213E+1
-1.228E+0	2.087E+1	4.202E+1
-1.226E+0	2.100E+1	4.200E+1
-1.223E+0	2.113E+1	4.141E+1
-1.220E+0	2.098E+1	4.204E+1
-1.223E+0	2.079E+1	4.181E+1
-1.225E+0	2.118E+1	4.212E+1
-1.223E+0	2.087E+1	4.192E+1
-1.220E+0	2.093E+1	4.195E+1
-1.226E+0	2.104E+1	4.192E+1
-1.225E+0	2.100E+1	4.176E+1
-1.225E+0	2.101E+1	4.165E+1
-1.220E+0	2.104E+1	4.176E+1
-1.226E+0	2.084E+1	4.198E+1
-1.225E+0	2.106E+1	4.162E+1
-1.225E+0	2.106E+1	4.177E+1
-1.220E+0	2.106E+1	4.189E+1
-1.226E+0	2.087E+1	4.180E+1
-1.223E+0	2.098E+1	4.184E+1
-1.221E+0	2.092E+1	4.184E+1
-1.220E+0	2.104E+1	4.171E+1
-1.225E+0	2.101E+1	4.192E+1
-1.226E+0	2.100E+1	4.196E+1
-1.223E+0	2.102E+1	4.186E+1
-1.220E+0	2.096E+1	4.194E+1
-1.226E+0	2.097E+1	4.186E+1
-1.226E+0	2.110E+1	4.180E+1
-1.225E+0	2.100E+1	4.178E+1
-1.220E+0	2.117E+1	4.188E+1
-1.223E+0	2.085E+1	4.192E+1
-1.226E+0	2.100E+1	4.208E+1
-1.223E+0	2.081E+1	4.156E+1
-1.220E+0	2.093E+1	4.214E+1
-1.223E+0	2.092E+1	4.177E+1
-1.225E+0	2.101E+1	4.191E+1
-1.225E+0	2.088E+1	4.201E+1
-1.218E+0	2.095E+1	4.210E+1
-1.225E+0	2.088E+1	4.184E+1
-1.225E+0	2.113E+1	4.194E+1
-1.223E+0	2.092E+1	4.176E+1
-1.221E+0	2.095E+1	4.190E+1
-1.225E+0	2.101E+1	4.171E+1
-1.225E+0	2.092E+1	4.199E+1
-1.223E+0	2.083E+1	4.202E+1
-1.220E+0	2.097E+1	4.191E+1
-1.226E+0	2.095E+1	4.188E+1
-1.226E+0	2.101E+1	4.185E+1
-1.223E+0	2.091E+1	4.182E+1
-1.218E+0	2.103E+1	4.166E+1
-1.226E+0	2.099E+1	4.204E+1
-1.225E+0	2.089E+1	4.182E+1
-1.223E+0	2.098E+1	4.200E+1
-1.221E+0	2.093E+1	4.201E+1
-1.223E+0	2.080E+1	4.168E+1
-1.229E+0	2.099E+1	4.202E+1
-1.223E+0	2.099E+1	4.172E+1
-1.223E+0	2.094E+1	4.198E+1
-1.226E+0	2.092E+1	4.180E+1
-1.229E+0	2.092E+1	4.194E+1
-1.221E+0	2.100E+1	4.171E+1
-1.225E+0	2.097E+1	4.196E+1
-1.225E+0	2.090E+1	4.184E+1
-1.228E+0	2.085E+1	4.198E+1
-1.225E+0	2.085E+1	4.194E+1
-1.221E+0	2.092E+1	4.204E+1
-1.221E+0	2.091E+1	4.187E+1
-1.231E+0	2.084E+1	4.181E+1
-1.223E+0	2.080E+1	4.161E+1
-1.220E+0	2.095E+1	4.177E+1
-1.225E+0	2.089E+1	4.176E+1
-1.228E+0	2.105E+1	4.195E+1
-1.223E+0	2.096E+1	4.186E+1
-1.221E+0	2.091E+1	4.172E+1
-1.226E+0	2.084E+1	4.195E+1
-1.229E+0	2.107E+1	4.169E+1
-1.223E+0	2.102E+1	4.194E+1
-1.223E+0	2.101E+1	4.186E+1
-1.223E+0	2.091E+1	4.191E+1
-1.229E+0	2.097E+1	4.190E+1
-1.223E+0	2.094E+1	4.201E+1
-1.223E+0	2.092E+1	4.176E+1
-1.226E+0	2.103E+1	4.183E+1
-1.226E+0	2.100E+1	4.216E+1
-1.221E+0	2.090E+1	4.165E+1
-1.221E+0	2.091E+1	4.169E+1
[truncated: 39,976 more rows]
