# Supplementary material for: Improved ANAP incorporation and VCF analysis reveal details of P2X7 current facilitation and a limited conformational interplay between ATP binding and the intracellular ballast domain
Source: eLife. 2023 Jan 4;12:e82479. doi: 10.7554/eLife.82479 (PMC9859053; doi:10.7554/eLife.82479)
Supplement: Figure 6—figure supplement 3—source data 2. [file elife-82479-fig6-figsupp3-data2.zip › Figure-6_figure-supplement-3_source-data-2/e07/39.csv]

-1.129E+0	1.872E+1	3.905E+1
-1.127E+0	1.886E+1	3.938E+1
-1.122E+0	1.880E+1	3.890E+1
-1.126E+0	1.871E+1	3.933E+1
-1.129E+0	1.880E+1	3.926E+1
-1.132E+0	1.881E+1	3.919E+1
-1.122E+0	1.871E+1	3.922E+1
-1.127E+0	1.869E+1	3.917E+1
-1.130E+0	1.875E+1	3.900E+1
-1.127E+0	1.892E+1	3.922E+1
-1.124E+0	1.880E+1	3.901E+1
-1.127E+0	1.885E+1	3.924E+1
-1.130E+0	1.872E+1	3.915E+1
-1.127E+0	1.894E+1	3.924E+1
-1.124E+0	1.887E+1	3.901E+1
-1.127E+0	1.873E+1	3.900E+1
-1.129E+0	1.881E+1	3.925E+1
-1.127E+0	1.867E+1	3.921E+1
-1.122E+0	1.885E+1	3.930E+1
-1.126E+0	1.890E+1	3.877E+1
-1.127E+0	1.875E+1	3.909E+1
-1.130E+0	1.871E+1	3.901E+1
-1.126E+0	1.883E+1	3.909E+1
-1.127E+0	1.888E+1	3.931E+1
-1.130E+0	1.884E+1	3.927E+1
-1.129E+0	1.887E+1	3.913E+1
-1.126E+0	1.885E+1	3.905E+1
-1.127E+0	1.871E+1	3.925E+1
-1.129E+0	1.877E+1	3.921E+1
-1.127E+0	1.873E+1	3.927E+1
-1.124E+0	1.871E+1	3.909E+1
-1.126E+0	1.875E+1	3.918E+1
-1.129E+0	1.871E+1	3.915E+1
-1.129E+0	1.866E+1	3.907E+1
-1.122E+0	1.887E+1	3.926E+1
-1.124E+0	1.890E+1	3.913E+1
-1.127E+0	1.894E+1	3.917E+1
-1.127E+0	1.871E+1	3.927E+1
-1.124E+0	1.895E+1	3.935E+1
-1.126E+0	1.863E+1	3.906E+1
-1.130E+0	1.875E+1	3.912E+1
-1.129E+0	1.885E+1	3.888E+1
-1.126E+0	1.867E+1	3.943E+1
-1.127E+0	1.882E+1	3.915E+1
-1.130E+0	1.875E+1	3.910E+1
-1.124E+0	1.884E+1	3.903E+1
-1.126E+0	1.869E+1	3.905E+1
-1.124E+0	1.883E+1	3.908E+1
-1.130E+0	1.877E+1	3.928E+1
-1.127E+0	1.883E+1	3.891E+1
-1.126E+0	1.873E+1	3.917E+1
-1.126E+0	1.877E+1	3.928E+1
-1.129E+0	1.872E+1	3.938E+1
-1.126E+0	1.867E+1	3.933E+1
-1.127E+0	1.882E+1	3.929E+1
-1.127E+0	1.865E+1	3.907E+1
-1.129E+0	1.890E+1	3.918E+1
-1.129E+0	1.878E+1	3.916E+1
-1.127E+0	1.865E+1	3.931E+1
-1.127E+0	1.885E+1	3.900E+1
-1.129E+0	1.875E+1	3.948E+1
-1.129E+0	1.885E+1	3.912E+1
-1.124E+0	1.860E+1	3.921E+1
-1.126E+0	1.882E+1	3.926E+1
-1.130E+0	1.880E+1	3.916E+1
-1.127E+0	1.864E+1	3.926E+1
-1.126E+0	1.872E+1	3.917E+1
-1.129E+0	1.877E+1	3.935E+1
-1.130E+0	1.881E+1	3.925E+1
-1.127E+0	1.887E+1	3.920E+1
-1.126E+0	1.868E+1	3.924E+1
-1.126E+0	1.887E+1	3.882E+1
-1.129E+0	1.871E+1	3.910E+1
-1.127E+0	1.904E+1	3.910E+1
-1.122E+0	1.883E+1	3.921E+1
-1.129E+0	1.878E+1	3.917E+1
-1.132E+0	1.885E+1	3.920E+1
-1.127E+0	1.894E+1	3.914E+1
-1.122E+0	1.881E+1	3.909E+1
-1.126E+0	1.885E+1	3.904E+1
-1.129E+0	1.879E+1	3.910E+1
-1.127E+0	1.886E+1	3.928E+1
-1.124E+0	1.886E+1	3.931E+1
-1.126E+0	1.863E+1	3.922E+1
-1.127E+0	1.879E+1	3.897E+1
-1.129E+0	1.877E+1	3.892E+1
-1.126E+0	1.868E+1	3.924E+1
-1.124E+0	1.875E+1	3.922E+1
-1.127E+0	1.898E+1	3.916E+1
-1.127E+0	1.875E+1	3.921E+1
-1.124E+0	1.883E+1	3.910E+1
-1.126E+0	1.882E+1	3.916E+1
-1.132E+0	1.876E+1	3.899E+1
-1.127E+0	1.885E+1	3.907E+1
-1.126E+0	1.887E+1	3.909E+1
-1.126E+0	1.872E+1	3.917E+1
-1.130E+0	1.882E+1	3.906E+1
-1.126E+0	1.883E+1	3.897E+1
-1.129E+0	1.886E+1	3.914E+1
-1.129E+0	1.876E+1	3.885E+1
-1.129E+0	1.879E+1	3.904E+1
-1.127E+0	1.864E+1	3.928E+1
-1.126E+0	1.868E+1	3.901E+1
-1.127E+0	1.864E+1	3.914E+1
-1.130E+0	1.869E+1	3.924E+1
-1.129E+0	1.884E+1	3.883E+1
-1.127E+0	1.878E+1	3.905E+1
-1.129E+0	1.873E+1	3.913E+1
-1.129E+0	1.875E+1	3.922E+1
-1.127E+0	1.865E+1	3.904E+1
-1.124E+0	1.881E+1	3.899E+1
-1.126E+0	1.884E+1	3.921E+1
-1.132E+0	1.881E+1	3.926E+1
-1.129E+0	1.879E+1	3.916E+1
-1.124E+0	1.874E+1	3.900E+1
-1.127E+0	1.865E+1	3.919E+1
-1.130E+0	1.873E+1	3.912E+1
-1.127E+0	1.887E+1	3.915E+1
-1.126E+0	1.870E+1	3.910E+1
-1.127E+0	1.892E+1	3.934E+1
-1.130E+0	1.877E+1	3.933E+1
-1.129E+0	1.872E+1	3.902E+1
-1.126E+0	1.874E+1	3.903E+1
-1.127E+0	1.880E+1	3.934E+1
-1.130E+0	1.872E+1	3.916E+1
-1.127E+0	1.874E+1	3.900E+1
-1.122E+0	1.874E+1	3.902E+1
-1.129E+0	1.884E+1	3.920E+1
-1.132E+0	1.869E+1	3.903E+1
-1.132E+0	1.865E+1	3.921E+1
-1.127E+0	1.877E+1	3.901E+1
-1.127E+0	1.872E+1	3.906E+1
-1.129E+0	1.862E+1	3.912E+1
-1.126E+0	1.880E+1	3.930E+1
-1.127E+0	1.879E+1	3.918E+1
-1.129E+0	1.877E+1	3.905E+1
-1.129E+0	1.857E+1	3.896E+1
-1.127E+0	1.882E+1	3.919E+1
-1.124E+0	1.894E+1	3.902E+1
-1.129E+0	1.868E+1	3.916E+1
-1.130E+0	1.879E+1	3.900E+1
-1.130E+0	1.870E+1	3.923E+1
-1.126E+0	1.878E+1	3.929E+1
-1.127E+0	1.856E+1	3.929E+1
-1.127E+0	1.879E+1	3.912E+1
-1.130E+0	1.877E+1	3.904E+1
-1.126E+0	1.895E+1	3.883E+1
-1.127E+0	1.886E+1	3.900E+1
-1.132E+0	1.868E+1	3.903E+1
-1.129E+0	1.877E+1	3.921E+1
-1.127E+0	1.884E+1	3.898E+1
-1.129E+0	1.879E+1	3.906E+1
-1.130E+0	1.877E+1	3.903E+1
-1.126E+0	1.862E+1	3.899E+1
-1.127E+0	1.884E+1	3.896E+1
-1.124E+0	1.870E+1	3.903E+1
-1.130E+0	1.875E+1	3.907E+1
-1.127E+0	1.865E+1	3.902E+1
-1.130E+0	1.874E+1	3.905E+1
-1.127E+0	1.898E+1	3.903E+1
-1.129E+0	1.868E+1	3.919E+1
-1.126E+0	1.875E+1	3.909E+1
-1.127E+0	1.882E+1	3.922E+1
-1.127E+0	1.892E+1	3.910E+1
-1.129E+0	1.875E+1	3.913E+1
-1.129E+0	1.869E+1	3.910E+1
-1.126E+0	1.856E+1	3.909E+1
-1.127E+0	1.875E+1	3.908E+1
-1.132E+0	1.869E+1	3.902E+1
-1.129E+0	1.863E+1	3.901E+1
-1.126E+0	1.867E+1	3.880E+1
-1.127E+0	1.893E+1	3.879E+1
-1.129E+0	1.868E+1	3.902E+1
-1.129E+0	1.875E+1	3.908E+1
-1.126E+0	1.883E+1	3.888E+1
-1.129E+0	1.887E+1	3.908E+1
-1.132E+0	1.882E+1	3.911E+1
-1.130E+0	1.888E+1	3.899E+1
-1.124E+0	1.878E+1	3.889E+1
-1.130E+0	1.876E+1	3.901E+1
-1.132E+0	1.872E+1	3.903E+1
-1.129E+0	1.872E+1	3.922E+1
-1.127E+0	1.880E+1	3.890E+1
-1.130E+0	1.860E+1	3.890E+1
-1.132E+0	1.867E+1	3.898E+1
-1.127E+0	1.877E+1	3.910E+1
-1.126E+0	1.873E+1	3.901E+1
-1.130E+0	1.864E+1	3.899E+1
-1.130E+0	1.872E+1	3.896E+1
-1.127E+0	1.876E+1	3.915E+1
-1.126E+0	1.871E+1	3.908E+1
-1.127E+0	1.876E+1	3.883E+1
-1.132E+0	1.873E+1	3.913E+1
-1.129E+0	1.867E+1	3.908E+1
-1.127E+0	1.878E+1	3.905E+1
-1.129E+0	1.873E+1	3.879E+1
-1.130E+0	1.877E+1	3.910E+1
-1.127E+0	1.871E+1	3.906E+1
-1.126E+0	1.881E+1	3.898E+1
-1.129E+0	1.861E+1	3.897E+1
-1.134E+0	1.887E+1	3.919E+1
-1.130E+0	1.873E+1	3.907E+1
-1.127E+0	1.880E+1	3.911E+1
-1.129E+0	1.878E+1	3.923E+1
-1.130E+0	1.885E+1	3.900E+1
-1.129E+0	1.883E+1	3.915E+1
-1.126E+0	1.868E+1	3.894E+1
-1.129E+0	1.877E+1	3.904E+1
-1.129E+0	1.880E+1	3.896E+1
-1.130E+0	1.873E+1	3.920E+1
-1.126E+0	1.880E+1	3.898E+1
-1.126E+0	1.864E+1	3.877E+1
-1.130E+0	1.874E+1	3.911E+1
-1.129E+0	1.891E+1	3.899E+1
-1.127E+0	1.878E+1	3.884E+1
-1.129E+0	1.868E+1	3.897E+1
-1.132E+0	1.870E+1	3.880E+1
-1.130E+0	1.888E+1	3.884E+1
-1.126E+0	1.872E+1	3.909E+1
-1.129E+0	1.869E+1	3.877E+1
-1.130E+0	1.877E+1	3.900E+1
-1.129E+0	1.865E+1	3.913E+1
-1.127E+0	1.875E+1	3.903E+1
-1.129E+0	1.881E+1	3.868E+1
-1.134E+0	1.858E+1	3.892E+1
-1.127E+0	1.868E+1	3.886E+1
-1.129E+0	1.857E+1	3.896E+1
-1.129E+0	1.860E+1	3.912E+1
-1.134E+0	1.874E+1	3.878E+1
-1.132E+0	1.864E+1	3.898E+1
-1.127E+0	1.878E+1	3.918E+1
-1.129E+0	1.859E+1	3.900E+1
-1.130E+0	1.861E+1	3.875E+1
-1.129E+0	1.887E+1	3.888E+1
-1.129E+0	1.882E+1	3.876E+1
-1.129E+0	1.885E+1	3.903E+1
-1.134E+0	1.889E+1	3.885E+1
-1.129E+0	1.876E+1	3.894E+1
-1.126E+0	1.885E+1	3.902E+1
-1.129E+0	1.883E+1	3.908E+1
-1.134E+0	1.879E+1	3.909E+1
-1.130E+0	1.858E+1	3.886E+1
-1.127E+0	1.892E+1	3.896E+1
-1.129E+0	1.891E+1	3.902E+1
-1.132E+0	1.870E+1	3.901E+1
-1.129E+0	1.867E+1	3.882E+1
-1.126E+0	1.880E+1	3.877E+1
-1.130E+0	1.859E+1	3.888E+1
-1.130E+0	1.861E+1	3.895E+1
-1.132E+0	1.872E+1	3.899E+1
-1.127E+0	1.868E+1	3.895E+1
-1.130E+0	1.862E+1	3.885E+1
-1.129E+0	1.861E+1	3.894E+1
-1.132E+0	1.879E+1	3.881E+1
-1.127E+0	1.873E+1	3.893E+1
-1.130E+0	1.878E+1	3.903E+1
-1.134E+0	1.860E+1	3.918E+1
-1.129E+0	1.873E+1	3.885E+1
-1.127E+0	1.886E+1	3.896E+1
-1.127E+0	1.867E+1	3.882E+1
-1.130E+0	1.874E+1	3.903E+1
-1.130E+0	1.883E+1	3.894E+1
-1.127E+0	1.877E+1	3.926E+1
-1.127E+0	1.877E+1	3.868E+1
-1.135E+0	1.850E+1	3.895E+1
-1.132E+0	1.887E+1	3.882E+1
-1.129E+0	1.872E+1	3.884E+1
-1.127E+0	1.850E+1	3.886E+1
-1.132E+0	1.867E+1	3.917E+1
-1.132E+0	1.874E+1	3.918E+1
-1.126E+0	1.879E+1	3.867E+1
-1.129E+0	1.865E+1	3.897E+1
-1.132E+0	1.869E+1	3.900E+1
-1.129E+0	1.878E+1	3.888E+1
-1.130E+0	1.872E+1	3.879E+1
-1.130E+0	1.878E+1	3.877E+1
-1.132E+0	1.860E+1	3.911E+1
-1.129E+0	1.852E+1	3.895E+1
-1.130E+0	1.877E+1	3.883E+1
-1.132E+0	1.888E+1	3.903E+1
-1.130E+0	1.875E+1	3.905E+1
-1.129E+0	1.866E+1	3.901E+1
-1.129E+0	1.867E+1	3.873E+1
-1.130E+0	1.866E+1	3.885E+1
-1.130E+0	1.871E+1	3.872E+1
-1.130E+0	1.878E+1	3.904E+1
-1.127E+0	1.878E+1	3.901E+1
-1.130E+0	1.867E+1	3.896E+1
-1.134E+0	1.879E+1	3.891E+1
-1.129E+0	1.840E+1	3.876E+1
-1.129E+0	1.860E+1	3.893E+1
-1.132E+0	1.852E+1	3.870E+1
-1.135E+0	1.857E+1	3.892E+1
-1.132E+0	1.893E+1	3.884E+1
-1.130E+0	1.880E+1	3.879E+1
-1.130E+0	1.852E+1	3.871E+1
-1.137E+0	1.861E+1	3.860E+1
-1.132E+0	1.862E+1	3.898E+1
-1.129E+0	1.893E+1	3.890E+1
-1.130E+0	1.864E+1	3.877E+1
-1.134E+0	1.877E+1	3.876E+1
-1.132E+0	1.864E+1	3.886E+1
-1.129E+0	1.885E+1	3.888E+1
-1.130E+0	1.873E+1	3.889E+1
-1.134E+0	1.886E+1	3.878E+1
-1.132E+0	1.868E+1	3.909E+1
-1.129E+0	1.890E+1	3.873E+1
-1.134E+0	1.879E+1	3.900E+1
-1.132E+0	1.874E+1	3.890E+1
-1.129E+0	1.863E+1	3.878E+1
-1.127E+0	1.868E+1	3.874E+1
-1.132E+0	1.871E+1	3.873E+1
-1.135E+0	1.860E+1	3.866E+1
-1.134E+0	1.868E+1	3.884E+1
-1.134E+0	1.882E+1	3.875E+1
-1.130E+0	1.865E+1	3.899E+1
-1.134E+0	1.865E+1	3.869E+1
-1.130E+0	1.869E+1	3.913E+1
-1.130E+0	1.861E+1	3.892E+1
-1.129E+0	1.865E+1	3.912E+1
-1.135E+0	1.860E+1	3.887E+1
-1.130E+0	1.877E+1	3.882E+1
-1.130E+0	1.859E+1	3.889E+1
-1.132E+0	1.857E+1	3.887E+1
-1.134E+0	1.875E+1	3.898E+1
-1.135E+0	1.877E+1	3.888E+1
-1.130E+0	1.878E+1	3.898E+1
-1.130E+0	1.866E+1	3.889E+1
-1.134E+0	1.874E+1	3.894E+1
-1.134E+0	1.863E+1	3.914E+1
-1.130E+0	1.877E+1	3.882E+1
-1.130E+0	1.855E+1	3.905E+1
-1.135E+0	1.861E+1	3.858E+1
-1.134E+0	1.885E+1	3.872E+1
-1.130E+0	1.856E+1	3.886E+1
-1.130E+0	1.881E+1	3.892E+1
-1.134E+0	1.856E+1	3.875E+1
-1.134E+0	1.868E+1	3.885E+1
-1.129E+0	1.868E+1	3.879E+1
-1.130E+0	1.869E+1	3.870E+1
-1.137E+0	1.871E+1	3.885E+1
-1.134E+0	1.857E+1	3.893E+1
-1.129E+0	1.882E+1	3.889E+1
-1.130E+0	1.875E+1	3.873E+1
-1.135E+0	1.859E+1	3.869E+1
-1.132E+0	1.879E+1	3.891E+1
-1.130E+0	1.874E+1	3.886E+1
-1.130E+0	1.863E+1	3.888E+1
-1.135E+0	1.881E+1	3.874E+1
-1.132E+0	1.871E+1	3.888E+1
-1.132E+0	1.873E+1	3.889E+1
-1.129E+0	1.880E+1	3.856E+1
-1.134E+0	1.874E+1	3.869E+1
-1.130E+0	1.880E+1	3.884E+1
-1.130E+0	1.861E+1	3.894E+1
-1.129E+0	1.860E+1	3.874E+1
-1.134E+0	1.853E+1	3.900E+1
-1.134E+0	1.876E+1	3.894E+1
-1.129E+0	1.874E+1	3.872E+1
-1.134E+0	1.872E+1	3.894E+1
-1.132E+0	1.870E+1	3.888E+1
-1.132E+0	1.881E+1	3.894E+1
-1.132E+0	1.865E+1	3.919E+1
-1.129E+0	1.862E+1	3.897E+1
-1.135E+0	1.867E+1	3.880E+1
-1.132E+0	1.885E+1	3.874E+1
-1.130E+0	1.862E+1	3.874E+1
-1.134E+0	1.862E+1	3.895E+1
-1.135E+0	1.871E+1	3.886E+1
-1.132E+0	1.866E+1	3.884E+1
-1.132E+0	1.869E+1	3.853E+1
-1.134E+0	1.865E+1	3.869E+1
-1.134E+0	1.881E+1	3.882E+1
-1.132E+0	1.854E+1	3.877E+1
-1.129E+0	1.857E+1	3.877E+1
-1.137E+0	1.863E+1	3.878E+1
-1.134E+0	1.864E+1	3.883E+1
-1.134E+0	1.869E+1	3.878E+1
-1.132E+0	1.887E+1	3.904E+1
-1.132E+0	1.863E+1	3.899E+1
-1.135E+0	1.860E+1	3.888E+1
-1.134E+0	1.866E+1	3.862E+1
-1.134E+0	1.865E+1	3.882E+1
-1.134E+0	1.861E+1	3.880E+1
-1.134E+0	1.875E+1	3.889E+1
-1.134E+0	1.859E+1	3.876E+1
-1.130E+0	1.843E+1	3.898E+1
-1.132E+0	1.853E+1	3.853E+1
-1.135E+0	1.872E+1	3.886E+1
-1.132E+0	1.870E+1	3.878E+1
-1.132E+0	1.860E+1	3.881E+1
-1.134E+0	1.855E+1	3.882E+1
-1.134E+0	1.863E+1	3.868E+1
-1.135E+0	1.879E+1	3.879E+1
-1.129E+0	1.868E+1	3.868E+1
-1.134E+0	1.859E+1	3.872E+1
-1.134E+0	1.865E+1	3.900E+1
-1.135E+0	1.870E+1	3.888E+1
-1.135E+0	1.883E+1	3.895E+1
-1.132E+0	1.865E+1	3.876E+1
-1.135E+0	1.851E+1	3.886E+1
-1.132E+0	1.893E+1	3.874E+1
-1.132E+0	1.872E+1	3.885E+1
-1.132E+0	1.861E+1	3.899E+1
-1.137E+0	1.881E+1	3.853E+1
-1.137E+0	1.860E+1	3.878E+1
-1.130E+0	1.870E+1	3.865E+1
-1.130E+0	1.878E+1	3.877E+1
-1.135E+0	1.864E+1	3.877E+1
-1.135E+0	1.882E+1	3.886E+1
-1.130E+0	1.880E+1	3.891E+1
-1.132E+0	1.855E+1	3.876E+1
-1.137E+0	1.863E+1	3.891E+1
-1.132E+0	1.868E+1	3.893E+1
-1.132E+0	1.860E+1	3.869E+1
-1.135E+0	1.846E+1	3.857E+1
-1.137E+0	1.865E+1	3.859E+1
-1.135E+0	1.869E+1	3.880E+1
-1.129E+0	1.865E+1	3.874E+1
-1.132E+0	1.855E+1	3.889E+1
-1.134E+0	1.872E+1	3.877E+1
-1.134E+0	1.848E+1	3.881E+1
-1.130E+0	1.858E+1	3.877E+1
-1.132E+0	1.866E+1	3.865E+1
-1.134E+0	1.866E+1	3.898E+1
-1.132E+0	1.874E+1	3.852E+1
-1.130E+0	1.862E+1	3.861E+1
-1.134E+0	1.858E+1	3.872E+1
-1.137E+0	1.890E+1	3.884E+1
-1.132E+0	1.842E+1	3.857E+1
-1.130E+0	1.868E+1	3.883E+1
-1.134E+0	1.861E+1	3.871E+1
-1.134E+0	1.866E+1	3.866E+1
-1.134E+0	1.864E+1	3.879E+1
-1.130E+0	1.863E+1	3.906E+1
-1.132E+0	1.857E+1	3.865E+1
-1.135E+0	1.872E+1	3.882E+1
-1.135E+0	1.872E+1	3.865E+1
-1.132E+0	1.860E+1	3.873E+1
-1.135E+0	1.862E+1	3.864E+1
-1.135E+0	1.855E+1	3.850E+1
-1.135E+0	1.868E+1	3.856E+1
-1.130E+0	1.863E+1	3.882E+1
-1.135E+0	1.869E+1	3.859E+1
-1.134E+0	1.852E+1	3.875E+1
-1.134E+0	1.874E+1	3.870E+1
-1.132E+0	1.871E+1	3.890E+1
-1.132E+0	1.833E+1	3.862E+1
-1.134E+0	1.859E+1	3.898E+1
-1.134E+0	1.865E+1	3.866E+1
-1.130E+0	1.871E+1	3.868E+1
-1.134E+0	1.854E+1	3.877E+1
-1.134E+0	1.874E+1	3.880E+1
-1.135E+0	1.855E+1	3.872E+1
-1.132E+0	1.873E+1	3.880E+1
-1.134E+0	1.862E+1	3.867E+1
-1.134E+0	1.860E+1	3.865E+1
-1.134E+0	1.862E+1	3.875E+1
-1.132E+0	1.862E+1	3.883E+1
-1.135E+0	1.874E+1	3.861E+1
-1.135E+0	1.883E+1	3.885E+1
-1.134E+0	1.859E+1	3.861E+1
-1.134E+0	1.854E+1	3.878E+1
-1.132E+0	1.853E+1	3.874E+1
-1.135E+0	1.860E+1	3.878E+1
-1.134E+0	1.857E+1	3.877E+1
-1.130E+0	1.860E+1	3.881E+1
-1.132E+0	1.865E+1	3.897E+1
-1.135E+0	1.877E+1	3.877E+1
-1.132E+0	1.874E+1	3.853E+1
-1.132E+0	1.862E+1	3.886E+1
-1.134E+0	1.863E+1	3.873E+1
-1.134E+0	1.864E+1	3.849E+1
-1.134E+0	1.850E+1	3.855E+1
-1.132E+0	1.866E+1	3.863E+1
-1.132E+0	1.857E+1	3.877E+1
-1.137E+0	1.868E+1	3.870E+1
-1.135E+0	1.863E+1	3.873E+1
-1.130E+0	1.870E+1	3.870E+1
-1.134E+0	1.863E+1	3.853E+1
-1.135E+0	1.873E+1	3.895E+1
-1.132E+0	1.880E+1	3.870E+1
-1.132E+0	1.860E+1	3.862E+1
-1.135E+0	1.865E+1	3.889E+1
-1.137E+0	1.866E+1	3.892E+1
-1.132E+0	1.862E+1	3.880E+1
-1.132E+0	1.867E+1	3.860E+1
-1.134E+0	1.853E+1	3.857E+1
-1.137E+0	1.861E+1	3.861E+1
-1.132E+0	1.852E+1	3.880E+1
-1.132E+0	1.857E+1	3.866E+1
-1.137E+0	1.867E+1	3.871E+1
-1.135E+0	1.864E+1	3.854E+1
-1.132E+0	1.869E+1	3.864E+1
-1.134E+0	1.866E+1	3.853E+1
-1.134E+0	1.866E+1	3.862E+1
-1.137E+0	1.867E+1	3.867E+1
-1.132E+0	1.862E+1	3.892E+1
-1.130E+0	1.870E+1	3.875E+1
-1.132E+0	1.870E+1	3.856E+1
-1.137E+0	1.851E+1	3.879E+1
-1.135E+0	1.850E+1	3.840E+1
-1.135E+0	1.869E+1	3.870E+1
-1.134E+0	1.879E+1	3.860E+1
-1.135E+0	1.873E+1	3.877E+1
-1.135E+0	1.878E+1	3.858E+1
-1.132E+0	1.857E+1	3.852E+1
-1.134E+0	1.869E+1	3.848E+1
-1.139E+0	1.864E+1	3.891E+1
-1.137E+0	1.863E+1	3.886E+1
-1.132E+0	1.871E+1	3.876E+1
-1.135E+0	1.873E+1	3.879E+1
-1.139E+0	1.864E+1	3.857E+1
-1.132E+0	1.874E+1	3.868E+1
-1.134E+0	1.863E+1	3.875E+1
-1.134E+0	1.882E+1	3.868E+1
-1.139E+0	1.864E+1	3.867E+1
-1.134E+0	1.862E+1	3.853E+1
-1.132E+0	1.856E+1	3.860E+1
-1.135E+0	1.868E+1	3.862E+1
-1.139E+0	1.874E+1	3.859E+1
-1.135E+0	1.848E+1	3.866E+1
-1.134E+0	1.872E+1	3.853E+1
-1.135E+0	1.867E+1	3.849E+1
-1.135E+0	1.848E+1	3.874E+1
-1.135E+0	1.882E+1	3.863E+1
-1.134E+0	1.857E+1	3.866E+1
-1.135E+0	1.843E+1	3.864E+1
-1.137E+0	1.872E+1	3.849E+1
-1.135E+0	1.851E+1	3.858E+1
-1.134E+0	1.862E+1	3.859E+1
-1.134E+0	1.847E+1	3.862E+1
-1.135E+0	1.859E+1	3.865E+1
-1.134E+0	1.848E+1	3.844E+1
-1.132E+0	1.872E+1	3.874E+1
-1.137E+0	1.863E+1	3.875E+1
-1.140E+0	1.845E+1	3.863E+1
-1.135E+0	1.879E+1	3.850E+1
-1.134E+0	1.856E+1	3.851E+1
-1.135E+0	1.857E+1	3.871E+1
-1.139E+0	1.858E+1	3.885E+1
-1.134E+0	1.849E+1	3.849E+1
-1.130E+0	1.852E+1	3.851E+1
-1.134E+0	1.852E+1	3.880E+1
-1.134E+0	1.855E+1	3.882E+1
-1.135E+0	1.876E+1	3.863E+1
-1.134E+0	1.849E+1	3.869E+1
-1.132E+0	1.853E+1	3.852E+1
-1.140E+0	1.864E+1	3.853E+1
-1.135E+0	1.863E+1	3.855E+1
-1.135E+0	1.857E+1	3.870E+1
-1.135E+0	1.865E+1	3.862E+1
-1.139E+0	1.853E+1	3.871E+1
-1.135E+0	1.876E+1	3.858E+1
-1.132E+0	1.862E+1	3.877E+1
-1.132E+0	1.855E+1	3.862E+1
-1.137E+0	1.864E+1	3.832E+1
-1.134E+0	1.875E+1	3.861E+1
-1.134E+0	1.864E+1	3.856E+1
-1.137E+0	1.864E+1	3.855E+1
-1.137E+0	1.850E+1	3.849E+1
-1.135E+0	1.863E+1	3.884E+1
-1.134E+0	1.859E+1	3.880E+1
-1.132E+0	1.856E+1	3.865E+1
-1.137E+0	1.859E+1	3.863E+1
-1.137E+0	1.857E+1	3.876E+1
-1.135E+0	1.869E+1	3.850E+1
-1.137E+0	1.859E+1	3.865E+1
-1.139E+0	1.848E+1	3.839E+1
-1.135E+0	1.874E+1	3.857E+1
-1.134E+0	1.851E+1	3.864E+1
-1.137E+0	1.850E+1	3.859E+1
-1.139E+0	1.860E+1	3.867E+1
-1.137E+0	1.874E+1	3.862E+1
-1.135E+0	1.869E+1	3.865E+1
-1.137E+0	1.880E+1	3.862E+1
-1.139E+0	1.849E+1	3.854E+1
-1.137E+0	1.863E+1	3.873E+1
-1.135E+0	1.856E+1	3.862E+1
-1.135E+0	1.869E+1	3.880E+1
-1.140E+0	1.849E+1	3.873E+1
-1.135E+0	1.883E+1	3.872E+1
-1.134E+0	1.852E+1	3.869E+1
-1.135E+0	1.841E+1	3.845E+1
-1.140E+0	1.858E+1	3.866E+1
-1.135E+0	1.840E+1	3.865E+1
-1.135E+0	1.859E+1	3.869E+1
-1.135E+0	1.861E+1	3.864E+1
-1.137E+0	1.875E+1	3.864E+1
-1.135E+0	1.851E+1	3.833E+1
-1.130E+0	1.850E+1	3.875E+1
-1.134E+0	1.863E+1	3.861E+1
-1.137E+0	1.861E+1	3.866E+1
-1.137E+0	1.877E+1	3.851E+1
-1.135E+0	1.873E+1	3.855E+1
-1.140E+0	1.860E+1	3.839E+1
-1.140E+0	1.863E+1	3.857E+1
-1.135E+0	1.841E+1	3.863E+1
-1.134E+0	1.859E+1	3.859E+1
-1.135E+0	1.857E+1	3.862E+1
-1.140E+0	1.841E+1	3.874E+1
-1.135E+0	1.863E+1	3.850E+1
-1.135E+0	1.860E+1	3.860E+1
-1.140E+0	1.858E+1	3.884E+1
-1.139E+0	1.858E+1	3.873E+1
-1.135E+0	1.872E+1	3.857E+1
-1.135E+0	1.854E+1	3.858E+1
-1.134E+0	1.855E+1	3.845E+1
-1.139E+0	1.864E+1	3.865E+1
-1.137E+0	1.872E+1	3.855E+1
-1.137E+0	1.856E+1	3.850E+1
-1.139E+0	1.873E+1	3.862E+1
-1.140E+0	1.868E+1	3.857E+1
-1.139E+0	1.870E+1	3.883E+1
-1.137E+0	1.855E+1	3.887E+1
-1.137E+0	1.868E+1	3.813E+1
-1.140E+0	1.855E+1	3.868E+1
-1.135E+0	1.855E+1	3.858E+1
-1.132E+0	1.854E+1	3.865E+1
-1.137E+0	1.849E+1	3.866E+1
-1.140E+0	1.853E+1	3.863E+1
-1.137E+0	1.871E+1	3.877E+1
-1.135E+0	1.855E+1	3.874E+1
-1.137E+0	1.856E+1	3.844E+1
-1.137E+0	1.853E+1	3.856E+1
-1.139E+0	1.866E+1	3.848E+1
-1.134E+0	1.851E+1	3.867E+1
-1.137E+0	1.866E+1	3.865E+1
-1.139E+0	1.872E+1	3.864E+1
-1.137E+0	1.860E+1	3.839E+1
-1.137E+0	1.863E+1	3.853E+1
-1.139E+0	1.850E+1	3.847E+1
-1.140E+0	1.852E+1	3.841E+1
-1.137E+0	1.861E+1	3.876E+1
-1.137E+0	1.870E+1	3.856E+1
-1.140E+0	1.844E+1	3.852E+1
-1.140E+0	1.863E+1	3.860E+1
-1.139E+0	1.866E+1	3.849E+1
-1.135E+0	1.869E+1	3.865E+1
-1.139E+0	1.852E+1	3.868E+1
-1.142E+0	1.869E+1	3.858E+1
-1.139E+0	1.859E+1	3.845E+1
-1.139E+0	1.861E+1	3.874E+1
-1.135E+0	1.854E+1	3.877E+1
-1.143E+0	1.861E+1	3.858E+1
-1.137E+0	1.854E+1	3.857E+1
-1.137E+0	1.870E+1	3.864E+1
-1.137E+0	1.851E+1	3.871E+1
-1.142E+0	1.838E+1	3.866E+1
-1.139E+0	1.855E+1	3.839E+1
-1.135E+0	1.856E+1	3.844E+1
-1.137E+0	1.863E+1	3.860E+1
-1.142E+0	1.853E+1	3.849E+1
-1.137E+0	1.874E+1	3.853E+1
-1.134E+0	1.870E+1	3.851E+1
-1.139E+0	1.849E+1	3.880E+1
-1.142E+0	1.854E+1	3.901E+1
-1.135E+0	1.877E+1	3.882E+1
-1.135E+0	1.855E+1	3.865E+1
-1.137E+0	1.854E+1	3.837E+1
-1.137E+0	1.867E+1	3.859E+1
-1.139E+0	1.868E+1	3.865E+1
-1.137E+0	1.855E+1	3.850E+1
-1.135E+0	1.864E+1	3.850E+1
-1.139E+0	1.877E+1	3.859E+1
-1.139E+0	1.856E+1	3.850E+1
-1.135E+0	1.860E+1	3.866E+1
-1.137E+0	1.848E+1	3.859E+1
-1.139E+0	1.858E+1	3.869E+1
-1.135E+0	1.846E+1	3.850E+1
-1.134E+0	1.876E+1	3.859E+1
-1.140E+0	1.854E+1	3.851E+1
-1.140E+0	1.846E+1	3.864E+1
-1.135E+0	1.861E+1	3.873E+1
-1.135E+0	1.864E+1	3.839E+1
-1.140E+0	1.861E+1	3.852E+1
-1.140E+0	1.864E+1	3.844E+1
-1.140E+0	1.865E+1	3.851E+1
-1.139E+0	1.865E+1	3.853E+1
-1.140E+0	1.866E+1	3.847E+1
-1.139E+0	1.851E+1	3.853E+1
-1.135E+0	1.868E+1	3.836E+1
-1.135E+0	1.864E+1	3.866E+1
-1.137E+0	1.853E+1	3.849E+1
-1.139E+0	1.853E+1	3.840E+1
-1.135E+0	1.861E+1	3.843E+1
-1.134E+0	1.854E+1	3.852E+1
-1.140E+0	1.865E+1	3.847E+1
-1.142E+0	1.863E+1	3.860E+1
-1.139E+0	1.854E+1	3.852E+1
-1.140E+0	1.860E+1	3.859E+1
-1.142E+0	1.867E+1	3.838E+1
-1.139E+0	1.858E+1	3.821E+1
-1.139E+0	1.877E+1	3.868E+1
-1.137E+0	1.852E+1	3.836E+1
-1.140E+0	1.865E+1	3.867E+1
-1.142E+0	1.867E+1	3.845E+1
-1.137E+0	1.858E+1	3.840E+1
-1.139E+0	1.858E+1	3.839E+1
-1.139E+0	1.855E+1	3.842E+1
-1.140E+0	1.860E+1	3.855E+1
-1.137E+0	1.861E+1	3.837E+1
-1.140E+0	1.852E+1	3.844E+1
-1.142E+0	1.848E+1	3.863E+1
-1.142E+0	1.842E+1	3.830E+1
-1.139E+0	1.856E+1	3.861E+1
-1.137E+0	1.867E+1	3.870E+1
-1.142E+0	1.858E+1	3.852E+1
-1.140E+0	1.864E+1	3.841E+1
-1.139E+0	1.869E+1	3.841E+1
-1.139E+0	1.852E+1	3.845E+1
-1.137E+0	1.872E+1	3.845E+1
-1.143E+0	1.851E+1	3.843E+1
-1.137E+0	1.861E+1	3.846E+1
-1.137E+0	1.857E+1	3.839E+1
-1.137E+0	1.862E+1	3.847E+1
-1.142E+0	1.852E+1	3.876E+1
-1.139E+0	1.852E+1	3.837E+1
-1.140E+0	1.860E+1	3.858E+1
-1.137E+0	1.885E+1	3.864E+1
-1.140E+0	1.842E+1	3.880E+1
-1.140E+0	1.866E+1	3.873E+1
-1.140E+0	1.845E+1	3.856E+1
-1.140E+0	1.861E+1	3.827E+1
-1.140E+0	1.859E+1	3.864E+1
-1.142E+0	1.864E+1	3.860E+1
-1.137E+0	1.862E+1	3.869E+1
-1.139E+0	1.852E+1	3.856E+1
-1.142E+0	1.851E+1	3.856E+1
-1.135E+0	1.845E+1	3.865E+1
-1.135E+0	1.860E+1	3.849E+1
-1.143E+0	1.851E+1	3.853E+1
-1.142E+0	1.867E+1	3.868E+1
-1.140E+0	1.867E+1	3.860E+1
-1.139E+0	1.846E+1	3.847E+1
-1.139E+0	1.864E+1	3.854E+1
-1.142E+0	1.856E+1	3.857E+1
-1.139E+0	1.858E+1	3.869E+1
-1.135E+0	1.858E+1	3.846E+1
-1.139E+0	1.854E+1	3.852E+1
-1.143E+0	1.875E+1	3.850E+1
-1.139E+0	1.869E+1	3.877E+1
-1.135E+0	1.852E+1	3.868E+1
-1.142E+0	1.854E+1	3.846E+1
-1.140E+0	1.860E+1	3.868E+1
-1.139E+0	1.848E+1	3.853E+1
-1.135E+0	1.849E+1	3.844E+1
-1.140E+0	1.864E+1	3.842E+1
-1.143E+0	1.839E+1	3.847E+1
-1.139E+0	1.855E+1	3.856E+1
-1.137E+0	1.837E+1	3.833E+1
-1.140E+0	1.855E+1	3.831E+1
-1.143E+0	1.853E+1	3.832E+1
-1.142E+0	1.851E+1	3.851E+1
-1.135E+0	1.855E+1	3.840E+1
-1.142E+0	1.847E+1	3.846E+1
-1.145E+0	1.857E+1	3.848E+1
-1.142E+0	1.861E+1	3.855E+1
-1.137E+0	1.864E+1	3.846E+1
-1.142E+0	1.855E+1	3.859E+1
-1.140E+0	1.854E+1	3.868E+1
-1.140E+0	1.852E+1	3.878E+1
-1.137E+0	1.867E+1	3.854E+1
-1.140E+0	1.857E+1	3.857E+1
-1.143E+0	1.851E+1	3.835E+1
-1.142E+0	1.846E+1	3.845E+1
-1.135E+0	1.865E+1	3.843E+1
-1.142E+0	1.854E+1	3.875E+1
-1.143E+0	1.848E+1	3.853E+1
-1.139E+0	1.852E+1	3.861E+1
-1.140E+0	1.853E+1	3.850E+1
-1.140E+0	1.860E+1	3.853E+1
-1.143E+0	1.851E+1	3.877E+1
-1.140E+0	1.857E+1	3.841E+1
-1.134E+0	1.855E+1	3.863E+1
-1.140E+0	1.861E+1	3.836E+1
-1.143E+0	1.860E+1	3.830E+1
-1.140E+0	1.863E+1	3.848E+1
-1.139E+0	1.855E+1	3.825E+1
-1.139E+0	1.841E+1	3.848E+1
-1.142E+0	1.854E+1	3.871E+1
-1.140E+0	1.848E+1	3.864E+1
-1.137E+0	1.854E+1	3.836E+1
-1.139E+0	1.862E+1	3.847E+1
-1.142E+0	1.867E+1	3.860E+1
-1.139E+0	1.859E+1	3.841E+1
-1.139E+0	1.869E+1	3.857E+1
-1.142E+0	1.850E+1	3.836E+1
-1.142E+0	1.855E+1	3.836E+1
-1.142E+0	1.869E+1	3.845E+1
-1.140E+0	1.856E+1	3.821E+1
-1.142E+0	1.867E+1	3.827E+1
-1.143E+0	1.872E+1	3.845E+1
-1.140E+0	1.869E+1	3.854E+1
-1.135E+0	1.838E+1	3.876E+1
-1.140E+0	1.860E+1	3.842E+1
-1.145E+0	1.866E+1	3.833E+1
-1.140E+0	1.855E+1	3.845E+1
-1.139E+0	1.860E+1	3.833E+1
-1.139E+0	1.854E+1	3.857E+1
-1.142E+0	1.868E+1	3.831E+1
-1.140E+0	1.862E+1	3.850E+1
-1.139E+0	1.858E+1	3.855E+1
-1.142E+0	1.850E+1	3.866E+1
-1.140E+0	1.872E+1	3.851E+1
-1.137E+0	1.869E+1	3.853E+1
-1.140E+0	1.857E+1	3.864E+1
-1.143E+0	1.845E+1	3.868E+1
-1.142E+0	1.856E+1	3.842E+1
-1.140E+0	1.855E+1	3.848E+1
-1.140E+0	1.857E+1	3.840E+1
-1.140E+0	1.859E+1	3.849E+1
-1.142E+0	1.868E+1	3.851E+1
-1.139E+0	1.856E+1	3.864E+1
-1.139E+0	1.850E+1	3.850E+1
-1.142E+0	1.844E+1	3.869E+1
-1.142E+0	1.844E+1	3.845E+1
-1.139E+0	1.866E+1	3.833E+1
-1.139E+0	1.862E+1	3.837E+1
-1.139E+0	1.863E+1	3.825E+1
-1.142E+0	1.874E+1	3.868E+1
-1.137E+0	1.860E+1	3.876E+1
-1.139E+0	1.862E+1	3.849E+1
-1.142E+0	1.860E+1	3.852E+1
-1.142E+0	1.836E+1	3.850E+1
-1.140E+0	1.867E+1	3.860E+1
-1.139E+0	1.855E+1	3.860E+1
-1.140E+0	1.848E+1	3.843E+1
-1.140E+0	1.846E+1	3.893E+1
-1.142E+0	1.861E+1	3.856E+1
-1.139E+0	1.858E+1	3.841E+1
-1.142E+0	1.860E+1	3.841E+1
-1.143E+0	1.853E+1	3.838E+1
-1.143E+0	1.859E+1	3.833E+1
-1.143E+0	1.848E+1	3.877E+1
-1.145E+0	1.853E+1	3.839E+1
-1.143E+0	1.858E+1	3.871E+1
-1.142E+0	1.854E+1	3.834E+1
-1.140E+0	1.859E+1	3.854E+1
-1.140E+0	1.870E+1	3.852E+1
-1.140E+0	1.853E+1	3.845E+1
-1.140E+0	1.863E+1	3.819E+1
-1.142E+0	1.856E+1	3.851E+1
-1.142E+0	1.867E+1	3.847E+1
-1.140E+0	1.849E+1	3.866E+1
-1.140E+0	1.848E+1	3.848E+1
-1.142E+0	1.859E+1	3.827E+1
-1.142E+0	1.848E+1	3.838E+1
-1.143E+0	1.869E+1	3.858E+1
-1.142E+0	1.857E+1	3.838E+1
-1.142E+0	1.866E+1	3.850E+1
-1.142E+0	1.868E+1	3.862E+1
-1.143E+0	1.853E+1	3.853E+1
-1.143E+0	1.863E+1	3.856E+1
-1.140E+0	1.866E+1	3.853E+1
-1.142E+0	1.848E+1	3.867E+1
-1.143E+0	1.860E+1	3.837E+1
-1.140E+0	1.859E+1	3.846E+1
-1.134E+0	1.857E+1	3.841E+1
-1.137E+0	1.851E+1	3.861E+1
-1.142E+0	1.861E+1	3.836E+1
-1.139E+0	1.868E+1	3.838E+1
-1.139E+0	1.845E+1	3.823E+1
-1.140E+0	1.849E+1	3.844E+1
-1.140E+0	1.853E+1	3.848E+1
-1.139E+0	1.844E+1	3.840E+1
-1.139E+0	1.863E+1	3.844E+1
-1.140E+0	1.855E+1	3.831E+1
-1.145E+0	1.859E+1	3.845E+1
-1.143E+0	1.851E+1	3.848E+1
-1.139E+0	1.844E+1	3.835E+1
-1.142E+0	1.856E+1	3.847E+1
-1.142E+0	1.847E+1	3.843E+1
-1.140E+0	1.842E+1	3.842E+1
-1.139E+0	1.873E+1	3.859E+1
-1.143E+0	1.849E+1	3.833E+1
-1.143E+0	1.870E+1	3.894E+1
-1.140E+0	1.846E+1	3.829E+1
-1.140E+0	1.860E+1	3.829E+1
-1.142E+0	1.859E+1	3.846E+1
-1.142E+0	1.866E+1	3.836E+1
-1.139E+0	1.847E+1	3.857E+1
-1.137E+0	1.863E+1	3.867E+1
-1.142E+0	1.858E+1	3.839E+1
-1.145E+0	1.862E+1	3.853E+1
-1.140E+0	1.849E+1	3.852E+1
-1.140E+0	1.860E+1	3.833E+1
-1.142E+0	1.866E+1	3.821E+1
-1.145E+0	1.843E+1	3.838E+1
-1.140E+0	1.848E+1	3.840E+1
-1.140E+0	1.872E+1	3.857E+1
-1.143E+0	1.864E+1	3.860E+1
-1.147E+0	1.845E+1	3.841E+1
-1.140E+0	1.847E+1	3.857E+1
-1.140E+0	1.857E+1	3.852E+1
-1.139E+0	1.845E+1	3.846E+1
-1.143E+0	1.871E+1	3.834E+1
-1.140E+0	1.863E+1	3.851E+1
-1.139E+0	1.856E+1	3.840E+1
-1.142E+0	1.859E+1	3.869E+1
-1.143E+0	1.871E+1	3.852E+1
-1.142E+0	1.857E+1	3.875E+1
-1.142E+0	1.853E+1	3.854E+1
-1.142E+0	1.860E+1	3.856E+1
-1.145E+0	1.858E+1	3.844E+1
-1.143E+0	1.848E+1	3.835E+1
-1.140E+0	1.858E+1	3.858E+1
-1.142E+0	1.858E+1	3.858E+1
-1.143E+0	1.862E+1	3.851E+1
-1.139E+0	1.865E+1	3.853E+1
-1.139E+0	1.848E+1	3.862E+1
-1.139E+0	1.873E+1	3.860E+1
-1.145E+0	1.866E+1	3.863E+1
-1.142E+0	1.852E+1	3.843E+1
-1.139E+0	1.855E+1	3.822E+1
-1.140E+0	1.856E+1	3.852E+1
-1.145E+0	1.853E+1	3.824E+1
-1.142E+0	1.857E+1	3.830E+1
-1.139E+0	1.861E+1	3.852E+1
-1.145E+0	1.868E+1	3.861E+1
-1.142E+0	1.868E+1	3.836E+1
-1.142E+0	1.858E+1	3.862E+1
-1.140E+0	1.841E+1	3.858E+1
-1.142E+0	1.857E+1	3.865E+1
-1.145E+0	1.833E+1	3.824E+1
-1.143E+0	1.847E+1	3.842E+1
-1.140E+0	1.848E+1	3.820E+1
-1.143E+0	1.847E+1	3.860E+1
-1.145E+0	1.859E+1	3.839E+1
-1.140E+0	1.876E+1	3.849E+1
-1.143E+0	1.849E+1	3.828E+1
-1.142E+0	1.850E+1	3.841E+1
-1.145E+0	1.843E+1	3.849E+1
-1.142E+0	1.863E+1	3.840E+1
-1.142E+0	1.862E+1	3.850E+1
-1.142E+0	1.853E+1	3.841E+1
-1.145E+0	1.849E+1	3.847E+1
-1.142E+0	1.866E+1	3.847E+1
-1.137E+0	1.885E+1	3.853E+1
-1.142E+0	1.853E+1	3.850E+1
-1.143E+0	1.871E+1	3.834E+1
-1.142E+0	1.857E+1	3.807E+1
-1.139E+0	1.876E+1	3.829E+1
-1.143E+0	1.850E+1	3.846E+1
-1.147E+0	1.850E+1	3.831E+1
-1.142E+0	1.863E+1	3.863E+1
-1.142E+0	1.850E+1	3.837E+1
-1.140E+0	1.847E+1	3.833E+1
-1.145E+0	1.849E+1	3.854E+1
-1.143E+0	1.847E+1	3.818E+1
-1.140E+0	1.837E+1	3.828E+1
-1.142E+0	1.845E+1	3.845E+1
-1.142E+0	1.859E+1	3.852E+1
-1.145E+0	1.872E+1	3.830E+1
-1.140E+0	1.857E+1	3.851E+1
-1.145E+0	1.853E+1	3.845E+1
-1.142E+0	1.837E+1	3.841E+1
-1.140E+0	1.865E+1	3.825E+1
-1.142E+0	1.852E+1	3.842E+1
-1.143E+0	1.860E+1	3.851E+1
-1.143E+0	1.860E+1	3.824E+1
-1.140E+0	1.873E+1	3.840E+1
-1.142E+0	1.848E+1	3.839E+1
-1.140E+0	1.854E+1	3.847E+1
-1.145E+0	1.851E+1	3.852E+1
-1.137E+0	1.853E+1	3.868E+1
-1.140E+0	1.850E+1	3.833E+1
-1.143E+0	1.851E+1	3.829E+1
-1.145E+0	1.863E+1	3.824E+1
-1.143E+0	1.857E+1	3.837E+1
-1.142E+0	1.863E+1	3.826E+1
-1.140E+0	1.853E+1	3.847E+1
-1.142E+0	1.844E+1	3.843E+1
-1.142E+0	1.851E+1	3.808E+1
-1.140E+0	1.848E+1	3.842E+1
-1.143E+0	1.864E+1	3.843E+1
-1.145E+0	1.864E+1	3.856E+1
-1.143E+0	1.847E+1	3.857E+1
-1.142E+0	1.871E+1	3.855E+1
-1.145E+0	1.862E+1	3.822E+1
-1.145E+0	1.842E+1	3.858E+1
-1.140E+0	1.861E+1	3.844E+1
-1.142E+0	1.851E+1	3.858E+1
-1.145E+0	1.862E+1	3.830E+1
-1.143E+0	1.851E+1	3.865E+1
-1.142E+0	1.854E+1	3.848E+1
-1.145E+0	1.858E+1	3.848E+1
-1.142E+0	1.857E+1	3.842E+1
-1.143E+0	1.845E+1	3.810E+1
-1.140E+0	1.859E+1	3.836E+1
-1.140E+0	1.857E+1	3.834E+1
-1.143E+0	1.857E+1	3.872E+1
-1.147E+0	1.869E+1	3.836E+1
-1.143E+0	1.862E+1	3.850E+1
-1.142E+0	1.873E+1	3.838E+1
-1.143E+0	1.845E+1	3.830E+1
-1.145E+0	1.867E+1	3.845E+1
-1.143E+0	1.868E+1	3.860E+1
-1.142E+0	1.847E+1	3.841E+1
-1.143E+0	1.865E+1	3.830E+1
-1.145E+0	1.848E+1	3.854E+1
-1.143E+0	1.853E+1	3.848E+1
-1.139E+0	1.849E+1	3.832E+1
-1.143E+0	1.858E+1	3.857E+1
-1.147E+0	1.850E+1	3.849E+1
-1.147E+0	1.873E+1	3.864E+1
-1.142E+0	1.853E+1	3.840E+1
-1.145E+0	1.841E+1	3.847E+1
-1.143E+0	1.871E+1	3.849E+1
-1.145E+0	1.854E+1	3.838E+1
-1.143E+0	1.838E+1	3.852E+1
-1.142E+0	1.864E+1	3.834E+1
-1.145E+0	1.854E+1	3.868E+1
-1.142E+0	1.851E+1	3.851E+1
-1.145E+0	1.865E+1	3.841E+1
-1.145E+0	1.850E+1	3.844E+1
-1.147E+0	1.865E+1	3.870E+1
-1.145E+0	1.853E+1	3.854E+1
-1.143E+0	1.849E+1	3.834E+1
-1.145E+0	1.851E+1	3.852E+1
-1.147E+0	1.850E+1	3.838E+1
-1.143E+0	1.865E+1	3.844E+1
-1.142E+0	1.861E+1	3.841E+1
-1.147E+0	1.850E+1	3.845E+1
-1.145E+0	1.871E+1	3.825E+1
-1.142E+0	1.844E+1	3.823E+1
-1.142E+0	1.858E+1	3.860E+1
-1.142E+0	1.848E+1	3.847E+1
-1.147E+0	1.843E+1	3.847E+1
-1.143E+0	1.840E+1	3.835E+1
-1.142E+0	1.856E+1	3.854E+1
-1.142E+0	1.858E+1	3.835E+1
-1.147E+0	1.856E+1	3.855E+1
-1.147E+0	1.833E+1	3.847E+1
-1.140E+0	1.862E+1	3.842E+1
-1.145E+0	1.845E+1	3.863E+1
-1.148E+0	1.864E+1	3.857E+1
-1.143E+0	1.843E+1	3.813E+1
-1.140E+0	1.863E+1	3.842E+1
-1.143E+0	1.861E+1	3.844E+1
-1.145E+0	1.863E+1	3.818E+1
-1.143E+0	1.849E+1	3.844E+1
-1.143E+0	1.859E+1	3.842E+1
-1.145E+0	1.857E+1	3.855E+1
-1.148E+0	1.851E+1	3.849E+1
-1.145E+0	1.861E+1	3.860E+1
-1.140E+0	1.869E+1	3.848E+1
-1.143E+0	1.852E+1	3.852E+1
-1.148E+0	1.855E+1	3.819E+1
-1.145E+0	1.849E+1	3.832E+1
-1.143E+0	1.834E+1	3.834E+1
-1.148E+0	1.859E+1	3.849E+1
-1.143E+0	1.867E+1	3.834E+1
-1.142E+0	1.869E+1	3.862E+1
-1.140E+0	1.858E+1	3.830E+1
-1.147E+0	1.863E+1	3.870E+1
-1.150E+0	1.867E+1	3.845E+1
-1.142E+0	1.858E+1	3.851E+1
-1.142E+0	1.850E+1	3.853E+1
-1.143E+0	1.849E+1	3.866E+1
-1.145E+0	1.871E+1	3.844E+1
-1.143E+0	1.856E+1	3.853E+1
-1.143E+0	1.845E+1	3.862E+1
-1.147E+0	1.857E+1	3.832E+1
-1.147E+0	1.865E+1	3.843E+1
-1.143E+0	1.844E+1	3.847E+1
-1.147E+0	1.840E+1	3.846E+1
-1.143E+0	1.871E+1	3.827E+1
-1.147E+0	1.874E+1	3.854E+1
-1.142E+0	1.845E+1	3.839E+1
-1.145E+0	1.866E+1	3.828E+1
-1.145E+0	1.868E+1	3.851E+1
-1.150E+0	1.852E+1	3.855E+1
-1.142E+0	1.859E+1	3.850E+1
-1.143E+0	1.862E+1	3.823E+1
-1.145E+0	1.864E+1	3.838E+1
-1.150E+0	1.857E+1	3.841E+1
-1.145E+0	1.851E+1	3.869E+1
-1.143E+0	1.859E+1	3.831E+1
-1.142E+0	1.861E+1	3.851E+1
-1.148E+0	1.838E+1	3.845E+1
-1.147E+0	1.860E+1	3.813E+1
-1.142E+0	1.858E+1	3.841E+1
-1.143E+0	1.857E+1	3.836E+1
-1.145E+0	1.864E+1	3.836E+1
-1.147E+0	1.869E+1	3.848E+1
-1.147E+0	1.852E+1	3.822E+1
-1.150E+0	1.866E+1	3.873E+1
-1.147E+0	1.851E+1	3.856E+1
-1.143E+0	1.852E+1	3.844E+1
-1.143E+0	1.855E+1	3.825E+1
-1.148E+0	1.865E+1	3.848E+1
-1.148E+0	1.837E+1	3.853E+1
-1.143E+0	1.855E+1	3.836E+1
-1.147E+0	1.857E+1	3.831E+1
-1.147E+0	1.853E+1	3.858E+1
-1.148E+0	1.857E+1	3.824E+1
-1.145E+0	1.848E+1	3.857E+1
-1.143E+0	1.846E+1	3.833E+1
-1.147E+0	1.852E+1	3.859E+1
-1.148E+0	1.853E+1	3.857E+1
-1.143E+0	1.874E+1	3.854E+1
-1.143E+0	1.853E+1	3.860E+1
-1.147E+0	1.833E+1	3.832E+1
-1.148E+0	1.857E+1	3.857E+1
-1.147E+0	1.869E+1	3.853E+1
-1.142E+0	1.841E+1	3.835E+1
-1.148E+0	1.855E+1	3.844E+1
-1.148E+0	1.856E+1	3.873E+1
-1.148E+0	1.848E+1	3.839E+1
-1.143E+0	1.849E+1	3.870E+1
-1.148E+0	1.850E+1	3.837E+1
-1.148E+0	1.843E+1	3.859E+1
-1.145E+0	1.858E+1	3.831E+1
-1.142E+0	1.851E+1	3.829E+1
-1.145E+0	1.855E+1	3.861E+1
-1.148E+0	1.847E+1	3.853E+1
-1.147E+0	1.849E+1	3.827E+1
-1.145E+0	1.861E+1	3.843E+1
-1.148E+0	1.856E+1	3.835E+1
-1.150E+0	1.849E+1	3.838E+1
-1.145E+0	1.855E+1	3.832E+1
-1.145E+0	1.842E+1	3.860E+1
-1.148E+0	1.857E+1	3.828E+1
-1.148E+0	1.869E+1	3.816E+1
-1.147E+0	1.845E+1	3.826E+1
-1.147E+0	1.857E+1	3.831E+1
-1.148E+0	1.853E+1	3.838E+1
-1.150E+0	1.875E+1	3.838E+1
-1.147E+0	1.867E+1	3.843E+1
-1.145E+0	1.844E+1	3.847E+1
-1.145E+0	1.849E+1	3.840E+1
-1.148E+0	1.839E+1	3.834E+1
-1.147E+0	1.845E+1	3.840E+1
-1.145E+0	1.868E+1	3.855E+1
-1.148E+0	1.861E+1	3.832E+1
-1.147E+0	1.857E+1	3.860E+1
-1.147E+0	1.860E+1	3.836E+1
-1.145E+0	1.852E+1	3.854E+1
-1.148E+0	1.865E+1	3.808E+1
-1.147E+0	1.853E+1	3.841E+1
-1.147E+0	1.863E+1	3.849E+1
-1.145E+0	1.854E+1	3.849E+1
-1.147E+0	1.845E+1	3.854E+1
-1.148E+0	1.866E+1	3.865E+1
-1.145E+0	1.850E+1	3.850E+1
-1.145E+0	1.863E+1	3.846E+1
-1.148E+0	1.859E+1	3.849E+1
-1.145E+0	1.870E+1	3.805E+1
-1.147E+0	1.858E+1	3.840E+1
-1.145E+0	1.845E+1	3.862E+1
-1.150E+0	1.855E+1	3.840E+1
-1.148E+0	1.853E+1	3.834E+1
-1.145E+0	1.851E+1	3.852E+1
-1.145E+0	1.862E+1	3.841E+1
-1.148E+0	1.871E+1	3.854E+1
-1.150E+0	1.861E+1	3.841E+1
-1.147E+0	1.858E+1	3.850E+1
-1.143E+0	1.857E+1	3.845E+1
-1.148E+0	1.869E+1	3.843E+1
-1.152E+0	1.851E+1	3.824E+1
-1.145E+0	1.859E+1	3.837E+1
-1.143E+0	1.841E+1	3.838E+1
-1.148E+0	1.861E+1	3.858E+1
-1.150E+0	1.869E+1	3.843E+1
-1.143E+0	1.847E+1	3.854E+1
-1.147E+0	1.839E+1	3.849E+1
-1.143E+0	1.852E+1	3.834E+1
-1.147E+0	1.853E+1	3.859E+1
-1.143E+0	1.848E+1	3.861E+1
-1.147E+0	1.857E+1	3.840E+1
-1.148E+0	1.864E+1	3.849E+1
-1.150E+0	1.863E+1	3.860E+1
-1.147E+0	1.855E+1	3.843E+1
-1.145E+0	1.854E+1	3.839E+1
-1.145E+0	1.853E+1	3.824E+1
-1.147E+0	1.838E+1	3.852E+1
-1.147E+0	1.850E+1	3.830E+1
-1.143E+0	1.852E+1	3.844E+1
-1.150E+0	1.847E+1	3.851E+1
-1.148E+0	1.830E+1	3.842E+1
-1.145E+0	1.859E+1	3.838E+1
-1.145E+0	1.869E+1	3.816E+1
-1.150E+0	1.856E+1	3.834E+1
-1.150E+0	1.858E+1	3.835E+1
-1.147E+0	1.848E+1	3.848E+1
-1.145E+0	1.866E+1	3.823E+1
-1.150E+0	1.859E+1	3.824E+1
-1.147E+0	1.841E+1	3.856E+1
-1.145E+0	1.839E+1	3.851E+1
-1.143E+0	1.860E+1	3.849E+1
-1.148E+0	1.856E+1	3.802E+1
-1.152E+0	1.858E+1	3.867E+1
-1.145E+0	1.871E+1	3.845E+1
-1.143E+0	1.857E+1	3.838E+1
-1.147E+0	1.850E+1	3.840E+1
-1.152E+0	1.857E+1	3.841E+1
-1.147E+0	1.855E+1	3.853E+1
-1.147E+0	1.868E+1	3.842E+1
-1.150E+0	1.854E+1	3.851E+1
-1.152E+0	1.862E+1	3.824E+1
-1.148E+0	1.868E+1	3.821E+1
-1.142E+0	1.852E+1	3.850E+1
-1.152E+0	1.847E+1	3.840E+1
-1.150E+0	1.854E+1	3.845E+1
-1.147E+0	1.847E+1	3.826E+1
-1.145E+0	1.845E+1	3.857E+1
-1.148E+0	1.850E+1	3.843E+1
-1.150E+0	1.864E+1	3.874E+1
-1.148E+0	1.858E+1	3.841E+1
-1.147E+0	1.858E+1	3.840E+1
-1.148E+0	1.845E+1	3.836E+1
-1.150E+0	1.847E+1	3.840E+1
-1.147E+0	1.859E+1	3.830E+1
-1.147E+0	1.854E+1	3.844E+1
-1.150E+0	1.844E+1	3.843E+1
-1.150E+0	1.874E+1	3.850E+1
-1.148E+0	1.853E+1	3.832E+1
-1.147E+0	1.855E+1	3.847E+1
-1.150E+0	1.865E+1	3.845E+1
-1.150E+0	1.851E+1	3.843E+1
-1.147E+0	1.841E+1	3.832E+1
-1.145E+0	1.871E+1	3.842E+1
-1.148E+0	1.867E+1	3.854E+1
-1.148E+0	1.851E+1	3.829E+1
-1.148E+0	1.851E+1	3.857E+1
-1.145E+0	1.864E+1	3.828E+1
-1.148E+0	1.833E+1	3.829E+1
-1.147E+0	1.859E+1	3.851E+1
-1.145E+0	1.849E+1	3.841E+1
-1.145E+0	1.859E+1	3.853E+1
-1.150E+0	1.866E+1	3.829E+1
-1.148E+0	1.846E+1	3.842E+1
-1.148E+0	1.861E+1	3.836E+1
-1.147E+0	1.862E+1	3.864E+1
-1.148E+0	1.845E+1	3.852E+1
-1.150E+0	1.859E+1	3.824E+1
-1.148E+0	1.857E+1	3.853E+1
-1.147E+0	1.868E+1	3.851E+1
-1.148E+0	1.855E+1	3.833E+1
-1.150E+0	1.832E+1	3.839E+1
-1.148E+0	1.857E+1	3.850E+1
-1.145E+0	1.858E+1	3.827E+1
-1.150E+0	1.849E+1	3.845E+1
-1.152E+0	1.856E+1	3.841E+1
-1.147E+0	1.854E+1	3.845E+1
-1.145E+0	1.865E+1	3.862E+1
-1.147E+0	1.856E+1	3.859E+1
-1.152E+0	1.864E+1	3.849E+1
-1.147E+0	1.857E+1	3.844E+1
-1.147E+0	1.851E+1	3.851E+1
-1.150E+0	1.839E+1	3.855E+1
-1.147E+0	1.854E+1	3.837E+1
-1.147E+0	1.863E+1	3.823E+1
-1.145E+0	1.849E+1	3.829E+1
-1.150E+0	1.863E+1	3.843E+1
-1.148E+0	1.849E+1	3.836E+1
-1.145E+0	1.857E+1	3.838E+1
-1.145E+0	1.865E+1	3.842E+1
-1.148E+0	1.868E+1	3.853E+1
-1.152E+0	1.863E+1	3.860E+1
-1.150E+0	1.857E+1	3.852E+1
-1.145E+0	1.857E+1	3.850E+1
-1.150E+0	1.862E+1	3.853E+1
-1.148E+0	1.859E+1	3.846E+1
-1.145E+0	1.859E+1	3.845E+1
-1.148E+0	1.870E+1	3.836E+1
-1.150E+0	1.856E+1	3.850E+1
-1.152E+0	1.843E+1	3.850E+1
-1.147E+0	1.857E+1	3.845E+1
-1.147E+0	1.862E+1	3.850E+1
-1.152E+0	1.871E+1	3.839E+1
-1.152E+0	1.849E+1	3.851E+1
-1.150E+0	1.866E+1	3.844E+1
-1.147E+0	1.841E+1	3.840E+1
-1.150E+0	1.848E+1	3.834E+1
-1.152E+0	1.858E+1	3.847E+1
-1.148E+0	1.862E+1	3.824E+1
-1.147E+0	1.867E+1	3.831E+1
-1.150E+0	1.849E+1	3.856E+1
-1.153E+0	1.865E+1	3.851E+1
-1.148E+0	1.841E+1	3.829E+1
-1.147E+0	1.854E+1	3.839E+1
-1.150E+0	1.847E+1	3.826E+1
-1.150E+0	1.864E+1	3.835E+1
-1.152E+0	1.851E+1	3.837E+1
-1.148E+0	1.858E+1	3.832E+1
-1.152E+0	1.850E+1	3.820E+1
-1.150E+0	1.857E+1	3.845E+1
-1.150E+0	1.864E+1	3.826E+1
-1.148E+0	1.845E+1	3.827E+1
-1.147E+0	1.852E+1	3.846E+1
-1.152E+0	1.854E+1	3.844E+1
-1.152E+0	1.864E+1	3.848E+1
-1.147E+0	1.852E+1	3.865E+1
-1.152E+0	1.855E+1	3.830E+1
-1.155E+0	1.853E+1	3.846E+1
-1.147E+0	1.864E+1	3.844E+1
-1.152E+0	1.859E+1	3.842E+1
-1.153E+0	1.847E+1	3.834E+1
-1.153E+0	1.862E+1	3.831E+1
-1.148E+0	1.861E+1	3.852E+1
-1.148E+0	1.847E+1	3.848E+1
-1.148E+0	1.858E+1	3.827E+1
-1.153E+0	1.853E+1	3.833E+1
-1.148E+0	1.854E+1	3.824E+1
-1.145E+0	1.851E+1	3.835E+1
-1.150E+0	1.857E+1	3.830E+1
-1.153E+0	1.860E+1	3.869E+1
-1.152E+0	1.847E+1	3.853E+1
-1.147E+0	1.859E+1	3.830E+1
-1.153E+0	1.835E+1	3.839E+1
-1.150E+0	1.847E+1	3.833E+1
-1.150E+0	1.860E+1	3.838E+1
-1.150E+0	1.859E+1	3.846E+1
-1.153E+0	1.857E+1	3.857E+1
-1.152E+0	1.868E+1	3.843E+1
-1.150E+0	1.859E+1	3.841E+1
-1.147E+0	1.865E+1	3.842E+1
-1.153E+0	1.856E+1	3.830E+1
-1.152E+0	1.864E+1	3.847E+1
-1.150E+0	1.849E+1	3.837E+1
-1.147E+0	1.866E+1	3.854E+1
-1.153E+0	1.845E+1	3.844E+1
-1.153E+0	1.851E+1	3.845E+1
-1.153E+0	1.860E+1	3.827E+1
-1.150E+0	1.861E+1	3.827E+1
-1.152E+0	1.855E+1	3.844E+1
-1.152E+0	1.867E+1	3.864E+1
-1.150E+0	1.851E+1	3.833E+1
-1.148E+0	1.839E+1	3.844E+1
-1.150E+0	1.861E+1	3.849E+1
-1.155E+0	1.870E+1	3.826E+1
-1.152E+0	1.850E+1	3.830E+1
-1.147E+0	1.866E+1	3.839E+1
-1.152E+0	1.862E+1	3.854E+1
-1.153E+0	1.850E+1	3.853E+1
-1.150E+0	1.845E+1	3.843E+1
-1.150E+0	1.843E+1	3.842E+1
-1.150E+0	1.855E+1	3.833E+1
-1.153E+0	1.856E+1	3.843E+1
-1.152E+0	1.851E+1	3.843E+1
-1.148E+0	1.858E+1	3.836E+1
-1.152E+0	1.857E+1	3.838E+1
-1.155E+0	1.851E+1	3.836E+1
-1.150E+0	1.866E+1	3.823E+1
-1.150E+0	1.861E+1	3.836E+1
-1.153E+0	1.846E+1	3.837E+1
-1.155E+0	1.856E+1	3.811E+1
-1.150E+0	1.860E+1	3.847E+1
-1.148E+0	1.846E+1	3.861E+1
-1.153E+0	1.871E+1	3.870E+1
-1.152E+0	1.855E+1	3.853E+1
-1.153E+0	1.863E+1	3.820E+1
-1.150E+0	1.858E+1	3.834E+1
-1.152E+0	1.857E+1	3.833E+1
-1.152E+0	1.848E+1	3.854E+1
-1.150E+0	1.869E+1	3.838E+1
-1.148E+0	1.861E+1	3.836E+1
-1.153E+0	1.869E+1	3.841E+1
-1.152E+0	1.856E+1	3.837E+1
-1.152E+0	1.856E+1	3.850E+1
-1.147E+0	1.850E+1	3.855E+1
-1.153E+0	1.856E+1	3.850E+1
-1.155E+0	1.864E+1	3.826E+1
-1.150E+0	1.842E+1	3.853E+1
-1.150E+0	1.862E+1	3.852E+1
-1.152E+0	1.850E+1	3.811E+1
-1.156E+0	1.854E+1	3.842E+1
-1.152E+0	1.845E+1	3.830E+1
-1.152E+0	1.871E+1	3.841E+1
-1.153E+0	1.864E+1	3.846E+1
-1.153E+0	1.854E+1	3.838E+1
-1.150E+0	1.865E+1	3.818E+1
-1.150E+0	1.859E+1	3.831E+1
-1.152E+0	1.846E+1	3.816E+1
-1.152E+0	1.861E+1	3.856E+1
-1.148E+0	1.862E+1	3.847E+1
-1.152E+0	1.862E+1	3.846E+1
-1.153E+0	1.867E+1	3.832E+1
-1.155E+0	1.861E+1	3.844E+1
-1.152E+0	1.871E+1	3.837E+1
-1.148E+0	1.848E+1	3.840E+1
-1.152E+0	1.845E+1	3.833E+1
-1.158E+0	1.850E+1	3.852E+1
-1.150E+0	1.854E+1	3.834E+1
-1.150E+0	1.855E+1	3.851E+1
-1.152E+0	1.847E+1	3.838E+1
-1.152E+0	1.858E+1	3.857E+1
-1.148E+0	1.845E+1	3.845E+1
-1.148E+0	1.848E+1	3.834E+1
-1.155E+0	1.847E+1	3.863E+1
-1.155E+0	1.858E+1	3.843E+1
-1.150E+0	1.856E+1	3.850E+1
-1.153E+0	1.854E+1	3.864E+1
-1.152E+0	1.850E+1	3.870E+1
-1.156E+0	1.862E+1	3.841E+1
-1.155E+0	1.851E+1	3.841E+1
-1.152E+0	1.861E+1	3.845E+1
-1.153E+0	1.858E+1	3.828E+1
-1.155E+0	1.841E+1	3.849E+1
-1.152E+0	1.871E+1	3.836E+1
-1.152E+0	1.861E+1	3.838E+1
-1.156E+0	1.846E+1	3.840E+1
-1.153E+0	1.858E+1	3.862E+1
-1.153E+0	1.868E+1	3.822E+1
-1.153E+0	1.839E+1	3.828E+1
-1.153E+0	1.853E+1	3.832E+1
-1.155E+0	1.856E+1	3.865E+1
-1.150E+0	1.846E+1	3.851E+1
-1.150E+0	1.851E+1	3.836E+1
-1.155E+0	1.868E+1	3.849E+1
-1.156E+0	1.851E+1	3.848E+1
-1.152E+0	1.858E+1	3.839E+1
-1.153E+0	1.860E+1	3.841E+1
-1.155E+0	1.849E+1	3.829E+1
-1.156E+0	1.854E+1	3.861E+1
-1.152E+0	1.861E+1	3.843E+1
-1.152E+0	1.835E+1	3.864E+1
-1.153E+0	1.861E+1	3.823E+1
-1.156E+0	1.851E+1	3.842E+1
-1.155E+0	1.846E+1	3.861E+1
-1.153E+0	1.857E+1	3.843E+1
-1.155E+0	1.859E+1	3.861E+1
-1.155E+0	1.869E+1	3.833E+1
-1.150E+0	1.852E+1	3.839E+1
-1.150E+0	1.856E+1	3.851E+1
-1.153E+0	1.857E+1	3.840E+1
-1.155E+0	1.867E+1	3.845E+1
-1.152E+0	1.857E+1	3.843E+1
-1.152E+0	1.855E+1	3.845E+1
-1.152E+0	1.854E+1	3.838E+1
-1.158E+0	1.849E+1	3.853E+1
-1.152E+0	1.842E+1	3.831E+1
-1.153E+0	1.864E+1	3.827E+1
-1.153E+0	1.861E+1	3.849E+1
-1.155E+0	1.873E+1	3.829E+1
-1.153E+0	1.843E+1	3.858E+1
-1.152E+0	1.850E+1	3.848E+1
-1.156E+0	1.843E+1	3.829E+1
-1.156E+0	1.862E+1	3.840E+1
-1.152E+0	1.856E+1	3.853E+1
-1.150E+0	1.857E+1	3.828E+1
-1.155E+0	1.852E+1	3.844E+1
-1.156E+0	1.854E+1	3.847E+1
-1.152E+0	1.853E+1	3.845E+1
-1.152E+0	1.860E+1	3.843E+1
-1.156E+0	1.862E+1	3.838E+1
-1.155E+0	1.829E+1	3.840E+1
-1.152E+0	1.851E+1	3.826E+1
-1.152E+0	1.857E+1	3.841E+1
-1.153E+0	1.845E+1	3.850E+1
-1.155E+0	1.848E+1	3.873E+1
-1.153E+0	1.868E+1	3.831E+1
-1.150E+0	1.861E+1	3.829E+1
-1.156E+0	1.866E+1	3.871E+1
-1.156E+0	1.864E+1	3.836E+1
-1.155E+0	1.857E+1	3.851E+1
-1.153E+0	1.859E+1	3.832E+1
-1.153E+0	1.838E+1	3.851E+1
-1.155E+0	1.845E+1	3.829E+1
-1.153E+0	1.860E+1	3.844E+1
-1.150E+0	1.844E+1	3.856E+1
-1.153E+0	1.847E+1	3.829E+1
-1.155E+0	1.852E+1	3.828E+1
-1.150E+0	1.863E+1	3.839E+1
-1.152E+0	1.864E+1	3.805E+1
-1.152E+0	1.865E+1	3.850E+1
-1.156E+0	1.851E+1	3.847E+1
-1.153E+0	1.870E+1	3.861E+1
-1.153E+0	1.856E+1	3.818E+1
-1.155E+0	1.849E+1	3.834E+1
-1.155E+0	1.846E+1	3.840E+1
-1.153E+0	1.857E+1	3.834E+1
-1.152E+0	1.864E+1	3.857E+1
-1.153E+0	1.860E+1	3.852E+1
-1.155E+0	1.838E+1	3.820E+1
-1.153E+0	1.857E+1	3.826E+1
-1.153E+0	1.857E+1	3.846E+1
-1.155E+0	1.854E+1	3.872E+1
-1.155E+0	1.844E+1	3.855E+1
-1.153E+0	1.870E+1	3.843E+1
-1.148E+0	1.855E+1	3.851E+1
-1.156E+0	1.852E+1	3.846E+1
-1.156E+0	1.825E+1	3.835E+1
-1.152E+0	1.848E+1	3.843E+1
-1.153E+0	1.859E+1	3.844E+1
-1.153E+0	1.842E+1	3.849E+1
-1.156E+0	1.844E+1	3.836E+1
-1.155E+0	1.857E+1	3.824E+1
-1.153E+0	1.841E+1	3.816E+1
-1.156E+0	1.854E+1	3.824E+1
-1.155E+0	1.875E+1	3.829E+1
-1.152E+0	1.876E+1	3.840E+1
-1.153E+0	1.863E+1	3.843E+1
-1.153E+0	1.837E+1	3.838E+1
-1.158E+0	1.869E+1	3.844E+1
-1.152E+0	1.852E+1	3.834E+1
-1.152E+0	1.855E+1	3.841E+1
-1.156E+0	1.851E+1	3.832E+1
-1.156E+0	1.854E+1	3.882E+1
-1.152E+0	1.848E+1	3.857E+1
-1.150E+0	1.862E+1	3.845E+1
-1.156E+0	1.861E+1	3.848E+1
-1.155E+0	1.854E+1	3.858E+1
-1.153E+0	1.853E+1	3.828E+1
-1.152E+0	1.867E+1	3.837E+1
-1.155E+0	1.867E+1	3.820E+1
-1.153E+0	1.845E+1	3.841E+1
-1.152E+0	1.861E+1	3.831E+1
-1.152E+0	1.857E+1	3.805E+1
-1.158E+0	1.873E+1	3.845E+1
-1.156E+0	1.855E+1	3.840E+1
-1.153E+0	1.852E+1	3.858E+1
-1.150E+0	1.849E+1	3.829E+1
-1.155E+0	1.869E+1	3.855E+1
-1.156E+0	1.864E+1	3.837E+1
-1.153E+0	1.859E+1	3.829E+1
-1.150E+0	1.863E+1	3.819E+1
-1.156E+0	1.866E+1	3.845E+1
-1.158E+0	1.845E+1	3.840E+1
-1.155E+0	1.849E+1	3.854E+1
-1.150E+0	1.855E+1	3.831E+1
-1.153E+0	1.863E+1	3.842E+1
-1.155E+0	1.866E+1	3.831E+1
-1.155E+0	1.843E+1	3.847E+1
-1.153E+0	1.866E+1	3.821E+1
-1.158E+0	1.860E+1	3.850E+1
-1.158E+0	1.856E+1	3.834E+1
-1.153E+0	1.849E+1	3.806E+1
-1.152E+0	1.863E+1	3.853E+1
-1.156E+0	1.857E+1	3.830E+1
-1.158E+0	1.875E+1	3.856E+1
-1.155E+0	1.849E+1	3.850E+1
-1.155E+0	1.855E+1	3.832E+1
-1.158E+0	1.848E+1	3.853E+1
-1.158E+0	1.849E+1	3.842E+1
-1.153E+0	1.866E+1	3.835E+1
-1.152E+0	1.851E+1	3.838E+1
-1.156E+0	1.858E+1	3.849E+1
-1.158E+0	1.863E+1	3.831E+1
-1.152E+0	1.847E+1	3.865E+1
-1.152E+0	1.841E+1	3.879E+1
-1.155E+0	1.846E+1	3.835E+1
-1.156E+0	1.855E+1	3.846E+1
-1.153E+0	1.857E+1	3.861E+1
-1.156E+0	1.850E+1	3.825E+1
-1.155E+0	1.855E+1	3.828E+1
-1.156E+0	1.851E+1	3.815E+1
-1.153E+0	1.849E+1	3.844E+1
-1.153E+0	1.852E+1	3.859E+1
-1.156E+0	1.851E+1	3.825E+1
-1.158E+0	1.849E+1	3.853E+1
-1.155E+0	1.848E+1	3.860E+1
-1.156E+0	1.854E+1	3.850E+1
-1.156E+0	1.850E+1	3.856E+1
-1.160E+0	1.850E+1	3.836E+1
-1.156E+0	1.849E+1	3.836E+1
-1.155E+0	1.871E+1	3.848E+1
-1.156E+0	1.841E+1	3.825E+1
-1.156E+0	1.856E+1	3.847E+1
-1.153E+0	1.861E+1	3.836E+1
-1.153E+0	1.863E+1	3.845E+1
-1.160E+0	1.836E+1	3.873E+1
-1.158E+0	1.857E+1	3.827E+1
-1.153E+0	1.857E+1	3.827E+1
-1.155E+0	1.848E+1	3.844E+1
-1.156E+0	1.851E+1	3.838E+1
-1.160E+0	1.858E+1	3.844E+1
-1.156E+0	1.845E+1	3.839E+1
-1.156E+0	1.856E+1	3.841E+1
-1.158E+0	1.856E+1	3.852E+1
-1.160E+0	1.857E+1	3.814E+1
-1.158E+0	1.839E+1	3.857E+1
-1.156E+0	1.861E+1	3.837E+1
-1.156E+0	1.855E+1	3.844E+1
-1.158E+0	1.860E+1	3.836E+1
-1.155E+0	1.834E+1	3.834E+1
-1.155E+0	1.834E+1	3.833E+1
-1.156E+0	1.847E+1	3.840E+1
-1.158E+0	1.844E+1	3.854E+1
-1.155E+0	1.841E+1	3.839E+1
-1.153E+0	1.868E+1	3.834E+1
-1.155E+0	1.849E+1	3.816E+1
-1.158E+0	1.870E+1	3.847E+1
-1.156E+0	1.847E+1	3.852E+1
-1.153E+0	1.838E+1	3.850E+1
-1.155E+0	1.846E+1	3.832E+1
-1.156E+0	1.861E+1	3.854E+1
-1.155E+0	1.844E+1	3.827E+1
-1.156E+0	1.853E+1	3.845E+1
-1.160E+0	1.851E+1	3.850E+1
-1.160E+0	1.844E+1	3.842E+1
-1.153E+0	1.858E+1	3.849E+1
-1.156E+0	1.844E+1	3.837E+1
-1.156E+0	1.852E+1	3.829E+1
-1.158E+0	1.868E+1	3.855E+1
-1.155E+0	1.859E+1	3.861E+1
-1.156E+0	1.861E+1	3.828E+1
-1.155E+0	1.848E+1	3.843E+1
-1.160E+0	1.845E+1	3.846E+1
-1.153E+0	1.851E+1	3.839E+1
-1.155E+0	1.859E+1	3.830E+1
-1.158E+0	1.867E+1	3.859E+1
-1.158E+0	1.868E+1	3.841E+1
-1.156E+0	1.851E+1	3.829E+1
-1.155E+0	1.853E+1	3.812E+1
-1.156E+0	1.853E+1	3.844E+1
-1.156E+0	1.857E+1	3.844E+1
-1.155E+0	1.859E+1	3.827E+1
-1.155E+0	1.844E+1	3.828E+1
-1.156E+0	1.859E+1	3.850E+1
-1.160E+0	1.858E+1	3.835E+1
-1.156E+0	1.862E+1	3.827E+1
-1.158E+0	1.866E+1	3.835E+1
-1.160E+0	1.857E+1	3.847E+1
-1.160E+0	1.856E+1	3.819E+1
-1.156E+0	1.861E+1	3.837E+1
-1.153E+0	1.837E+1	3.830E+1
-1.160E+0	1.852E+1	3.854E+1
-1.158E+0	1.856E+1	3.848E+1
-1.160E+0	1.850E+1	3.876E+1
-1.155E+0	1.861E+1	3.830E+1
-1.160E+0	1.848E+1	3.827E+1
-1.161E+0	1.860E+1	3.833E+1
-1.156E+0	1.863E+1	3.846E+1
-1.158E+0	1.865E+1	3.853E+1
-1.160E+0	1.857E+1	3.835E+1
-1.161E+0	1.846E+1	3.831E+1
-1.156E+0	1.875E+1	3.852E+1
-1.158E+0	1.868E+1	3.839E+1
-1.160E+0	1.833E+1	3.830E+1
-1.158E+0	1.854E+1	3.837E+1
-1.156E+0	1.858E+1	3.857E+1
-1.160E+0	1.859E+1	3.838E+1
-1.158E+0	1.866E+1	3.860E+1
-1.160E+0	1.841E+1	3.838E+1
-1.156E+0	1.850E+1	3.840E+1
-1.158E+0	1.862E+1	3.835E+1
-1.160E+0	1.855E+1	3.837E+1
-1.163E+0	1.847E+1	3.845E+1
-1.158E+0	1.842E+1	3.833E+1
-1.155E+0	1.868E+1	3.852E+1
-1.158E+0	1.851E+1	3.842E+1
-1.161E+0	1.852E+1	3.854E+1
-1.155E+0	1.860E+1	3.845E+1
-1.156E+0	1.859E+1	3.797E+1
-1.158E+0	1.843E+1	3.839E+1
-1.163E+0	1.840E+1	3.834E+1
-1.158E+0	1.848E+1	3.822E+1
-1.155E+0	1.844E+1	3.827E+1
-1.161E+0	1.858E+1	3.860E+1
-1.158E+0	1.860E+1	3.841E+1
-1.158E+0	1.869E+1	3.838E+1
-1.158E+0	1.869E+1	3.839E+1
-1.161E+0	1.864E+1	3.832E+1
-1.161E+0	1.856E+1	3.841E+1
-1.158E+0	1.860E+1	3.826E+1
-1.158E+0	1.875E+1	3.860E+1
-1.158E+0	1.857E+1	3.819E+1
-1.161E+0	1.840E+1	3.848E+1
-1.156E+0	1.865E+1	3.808E+1
-1.156E+0	1.860E+1	3.836E+1
-1.156E+0	1.857E+1	3.841E+1
-1.163E+0	1.861E+1	3.853E+1
-1.156E+0	1.855E+1	3.860E+1
-1.158E+0	1.862E+1	3.830E+1
-1.160E+0	1.878E+1	3.823E+1
-1.160E+0	1.857E+1	3.835E+1
-1.156E+0	1.839E+1	3.829E+1
-1.155E+0	1.843E+1	3.838E+1
-1.158E+0	1.842E+1	3.840E+1
-1.160E+0	1.860E+1	3.828E+1
-1.158E+0	1.847E+1	3.805E+1
-1.156E+0	1.855E+1	3.840E+1
-1.161E+0	1.875E+1	3.824E+1
-1.161E+0	1.854E+1	3.850E+1
-1.158E+0	1.857E+1	3.818E+1
-1.160E+0	1.861E+1	3.845E+1
-1.160E+0	1.860E+1	3.851E+1
-1.161E+0	1.852E+1	3.834E+1
-1.160E+0	1.854E+1	3.844E+1
-1.156E+0	1.845E+1	3.840E+1
-1.161E+0	1.841E+1	3.837E+1
-1.160E+0	1.851E+1	3.821E+1
-1.158E+0	1.853E+1	3.871E+1
-1.160E+0	1.856E+1	3.834E+1
-1.156E+0	1.869E+1	3.854E+1
-1.161E+0	1.844E+1	3.830E+1
-1.156E+0	1.858E+1	3.858E+1
-1.156E+0	1.843E+1	3.840E+1
-1.160E+0	1.849E+1	3.843E+1
-1.160E+0	1.850E+1	3.869E+1
-1.156E+0	1.848E+1	3.836E+1
-1.156E+0	1.869E+1	3.836E+1
-1.158E+0	1.875E+1	3.835E+1
-1.160E+0	1.867E+1	3.846E+1
-1.158E+0	1.881E+1	3.834E+1
-1.158E+0	1.858E+1	3.820E+1
-1.163E+0	1.858E+1	3.835E+1
-1.161E+0	1.850E+1	3.811E+1
-1.158E+0	1.842E+1	3.832E+1
-1.158E+0	1.860E+1	3.834E+1
-1.160E+0	1.860E+1	3.845E+1
-1.163E+0	1.861E+1	3.845E+1
-1.156E+0	1.847E+1	3.827E+1
-1.155E+0	1.870E+1	3.844E+1
-1.163E+0	1.844E+1	3.829E+1
-1.161E+0	1.841E+1	3.863E+1
-1.160E+0	1.856E+1	3.828E+1
-1.156E+0	1.852E+1	3.830E+1
-1.160E+0	1.856E+1	3.830E+1
-1.161E+0	1.857E+1	3.833E+1
-1.160E+0	1.855E+1	3.827E+1
-1.156E+0	1.853E+1	3.846E+1
-1.165E+0	1.857E+1	3.855E+1
-1.161E+0	1.871E+1	3.848E+1
-1.158E+0	1.853E+1	3.834E+1
-1.158E+0	1.828E+1	3.823E+1
-1.163E+0	1.856E+1	3.849E+1
-1.161E+0	1.855E+1	3.824E+1
-1.158E+0	1.853E+1	3.831E+1
-1.158E+0	1.864E+1	3.823E+1
-1.165E+0	1.868E+1	3.836E+1
-1.161E+0	1.843E+1	3.846E+1
-1.160E+0	1.846E+1	3.853E+1
-1.158E+0	1.855E+1	3.824E+1
-1.163E+0	1.853E+1	3.845E+1
-1.163E+0	1.864E+1	3.837E+1
-1.158E+0	1.850E+1	3.840E+1
-1.160E+0	1.873E+1	3.841E+1
-1.163E+0	1.867E+1	3.855E+1
-1.161E+0	1.865E+1	3.850E+1
-1.160E+0	1.861E+1	3.845E+1
-1.158E+0	1.864E+1	3.829E+1
-1.160E+0	1.851E+1	3.845E+1
-1.163E+0	1.871E+1	3.834E+1
-1.160E+0	1.839E+1	3.838E+1
-1.158E+0	1.855E+1	3.837E+1
-1.161E+0	1.853E+1	3.835E+1
-1.160E+0	1.855E+1	3.847E+1
-1.158E+0	1.848E+1	3.877E+1
-1.158E+0	1.857E+1	3.842E+1
-1.160E+0	1.856E+1	3.851E+1
-1.163E+0	1.841E+1	3.851E+1
-1.158E+0	1.857E+1	3.842E+1
-1.156E+0	1.853E+1	3.835E+1
-1.160E+0	1.860E+1	3.843E+1
-1.160E+0	1.850E+1	3.835E+1
-1.158E+0	1.857E+1	3.856E+1
-1.158E+0	1.859E+1	3.828E+1
-1.161E+0	1.845E+1	3.832E+1
-1.161E+0	1.851E+1	3.848E+1
-1.160E+0	1.857E+1	3.852E+1
-1.155E+0	1.859E+1	3.852E+1
-1.163E+0	1.872E+1	3.837E+1
-1.161E+0	1.850E+1	3.861E+1
-1.161E+0	1.857E+1	3.846E+1
-1.160E+0	1.873E+1	3.812E+1
-1.161E+0	1.853E+1	3.848E+1
-1.163E+0	1.851E+1	3.852E+1
-1.161E+0	1.860E+1	3.840E+1
-1.160E+0	1.865E+1	3.839E+1
-1.165E+0	1.864E+1	3.835E+1
-1.161E+0	1.844E+1	3.843E+1
-1.161E+0	1.837E+1	3.836E+1
-1.158E+0	1.861E+1	3.838E+1
-1.163E+0	1.852E+1	3.835E+1
-1.163E+0	1.854E+1	3.862E+1
-1.160E+0	1.847E+1	3.851E+1
-1.160E+0	1.868E+1	3.859E+1
-1.163E+0	1.848E+1	3.854E+1
-1.165E+0	1.850E+1	3.846E+1
-1.158E+0	1.863E+1	3.848E+1
-1.160E+0	1.870E+1	3.854E+1
-1.165E+0	1.852E+1	3.837E+1
-1.161E+0	1.858E+1	3.846E+1
-1.160E+0	1.864E+1	3.845E+1
-1.158E+0	1.847E+1	3.854E+1
-1.161E+0	1.859E+1	3.845E+1
-1.161E+0	1.854E+1	3.837E+1
-1.158E+0	1.861E+1	3.832E+1
-1.160E+0	1.845E+1	3.839E+1
-1.163E+0	1.870E+1	3.833E+1
-1.163E+0	1.869E+1	3.845E+1
-1.158E+0	1.862E+1	3.829E+1
-1.160E+0	1.867E+1	3.837E+1
-1.160E+0	1.855E+1	3.836E+1
-1.165E+0	1.843E+1	3.828E+1
-1.160E+0	1.836E+1	3.819E+1
-1.153E+0	1.866E+1	3.858E+1
-1.160E+0	1.860E+1	3.841E+1
-1.161E+0	1.865E+1	3.827E+1
-1.161E+0	1.864E+1	3.834E+1
-1.158E+0	1.840E+1	3.842E+1
-1.161E+0	1.848E+1	3.831E+1
-1.160E+0	1.853E+1	3.845E+1
-1.161E+0	1.865E+1	3.837E+1
-1.160E+0	1.847E+1	3.831E+1
-1.160E+0	1.876E+1	3.862E+1
-1.163E+0	1.854E+1	3.811E+1
-1.163E+0	1.849E+1	3.858E+1
-1.163E+0	1.857E+1	3.835E+1
-1.163E+0	1.863E+1	3.835E+1
-1.165E+0	1.830E+1	3.842E+1
-1.158E+0	1.843E+1	3.826E+1
-1.160E+0	1.849E+1	3.829E+1
-1.165E+0	1.854E+1	3.847E+1
-1.161E+0	1.876E+1	3.828E+1
-1.161E+0	1.862E+1	3.829E+1
-1.160E+0	1.856E+1	3.832E+1
-1.161E+0	1.841E+1	3.836E+1
-1.163E+0	1.850E+1	3.822E+1
-1.160E+0	1.847E+1	3.831E+1
-1.160E+0	1.855E+1	3.838E+1
-1.161E+0	1.856E+1	3.825E+1
-1.161E+0	1.844E+1	3.829E+1
-1.158E+0	1.881E+1	3.840E+1
-1.161E+0	1.865E+1	3.841E+1
-1.160E+0	1.863E+1	3.845E+1
-1.163E+0	1.849E+1	3.827E+1
-1.158E+0	1.853E+1	3.850E+1
-1.156E+0	1.853E+1	3.837E+1
-1.161E+0	1.858E+1	3.844E+1
-1.165E+0	1.845E+1	3.846E+1
-1.160E+0	1.865E+1	3.841E+1
-1.158E+0	1.845E+1	3.841E+1
-1.161E+0	1.843E+1	3.846E+1
-1.163E+0	1.841E+1	3.847E+1
-1.161E+0	1.878E+1	3.838E+1
-1.161E+0	1.859E+1	3.816E+1
-1.161E+0	1.847E+1	3.856E+1
-1.166E+0	1.851E+1	3.832E+1
-1.161E+0	1.859E+1	3.852E+1
-1.161E+0	1.863E+1	3.818E+1
-1.160E+0	1.864E+1	3.829E+1
-1.165E+0	1.846E+1	3.833E+1
-1.160E+0	1.860E+1	3.843E+1
-1.158E+0	1.852E+1	3.841E+1
-1.163E+0	1.854E+1	3.836E+1
-1.165E+0	1.862E+1	3.852E+1
-1.158E+0	1.856E+1	3.835E+1
-1.160E+0	1.858E+1	3.839E+1
-1.160E+0	1.846E+1	3.853E+1
-1.166E+0	1.857E+1	3.809E+1
-1.160E+0	1.851E+1	3.854E+1
-1.160E+0	1.847E+1	3.840E+1
-1.163E+0	1.842E+1	3.840E+1
-1.163E+0	1.850E+1	3.849E+1
-1.160E+0	1.873E+1	3.847E+1
-1.160E+0	1.851E+1	3.829E+1
-1.163E+0	1.853E+1	3.840E+1
-1.163E+0	1.848E+1	3.832E+1
-1.161E+0	1.849E+1	3.839E+1
-1.160E+0	1.840E+1	3.839E+1
-1.163E+0	1.838E+1	3.841E+1
-1.163E+0	1.855E+1	3.838E+1
-1.158E+0	1.858E+1	3.854E+1
-1.158E+0	1.853E+1	3.809E+1
-1.163E+0	1.837E+1	3.835E+1
-1.163E+0	1.857E+1	3.829E+1
-1.163E+0	1.853E+1	3.824E+1
-1.161E+0	1.856E+1	3.829E+1
-1.161E+0	1.862E+1	3.855E+1
-1.165E+0	1.837E+1	3.857E+1
-1.160E+0	1.847E+1	3.866E+1
-1.161E+0	1.865E+1	3.836E+1
-1.163E+0	1.849E+1	3.852E+1
-1.163E+0	1.838E+1	3.838E+1
-1.160E+0	1.836E+1	3.839E+1
-1.160E+0	1.846E+1	3.847E+1
-1.161E+0	1.854E+1	3.853E+1
-1.165E+0	1.847E+1	3.829E+1
-1.161E+0	1.864E+1	3.828E+1
-1.163E+0	1.860E+1	3.841E+1
-1.163E+0	1.856E+1	3.853E+1
-1.165E+0	1.864E+1	3.825E+1
-1.158E+0	1.868E+1	3.839E+1
-1.158E+0	1.843E+1	3.840E+1
-1.161E+0	1.850E+1	3.845E+1
-1.163E+0	1.853E+1	3.840E+1
-1.161E+0	1.844E+1	3.851E+1
-1.161E+0	1.861E+1	3.839E+1
-1.161E+0	1.844E+1	3.843E+1
-1.163E+0	1.847E+1	3.844E+1
-1.161E+0	1.866E+1	3.864E+1
-1.163E+0	1.858E+1	3.854E+1
-1.165E+0	1.853E+1	3.831E+1
-1.163E+0	1.856E+1	3.848E+1
-1.163E+0	1.837E+1	3.822E+1
-1.160E+0	1.864E+1	3.834E+1
-1.165E+0	1.847E+1	3.819E+1
-1.166E+0	1.865E+1	3.843E+1
-1.160E+0	1.851E+1	3.834E+1
-1.161E+0	1.857E+1	3.843E+1
-1.165E+0	1.859E+1	3.834E+1
-1.166E+0	1.847E+1	3.848E+1
-1.161E+0	1.864E+1	3.825E+1
-1.161E+0	1.855E+1	3.849E+1
-1.166E+0	1.842E+1	3.831E+1
-1.163E+0	1.853E+1	3.822E+1
-1.161E+0	1.843E+1	3.830E+1
-1.163E+0	1.847E+1	3.844E+1
-1.168E+0	1.845E+1	3.829E+1
-1.165E+0	1.835E+1	3.841E+1
-1.161E+0	1.854E+1	3.854E+1
-1.158E+0	1.849E+1	3.838E+1
-1.161E+0	1.840E+1	3.855E+1
-1.163E+0	1.865E+1	3.855E+1
-1.161E+0	1.854E+1	3.842E+1
-1.161E+0	1.857E+1	3.854E+1
-1.163E+0	1.849E+1	3.851E+1
-1.165E+0	1.852E+1	3.818E+1
-1.163E+0	1.846E+1	3.833E+1
-1.161E+0	1.839E+1	3.853E+1
-1.163E+0	1.858E+1	3.839E+1
-1.166E+0	1.843E+1	3.831E+1
-1.163E+0	1.854E+1	3.840E+1
-1.161E+0	1.855E+1	3.846E+1
-1.163E+0	1.844E+1	3.839E+1
-1.163E+0	1.856E+1	3.841E+1
-1.161E+0	1.825E+1	3.851E+1
-1.161E+0	1.849E+1	3.834E+1
-1.163E+0	1.874E+1	3.830E+1
-1.166E+0	1.841E+1	3.831E+1
-1.161E+0	1.845E+1	3.826E+1
-1.158E+0	1.873E+1	3.824E+1
-1.163E+0	1.851E+1	3.830E+1
-1.166E+0	1.839E+1	3.842E+1
-1.161E+0	1.840E+1	3.841E+1
-1.161E+0	1.853E+1	3.854E+1
-1.163E+0	1.840E+1	3.824E+1
-1.163E+0	1.846E+1	3.833E+1
-1.161E+0	1.845E+1	3.845E+1
-1.160E+0	1.849E+1	3.852E+1
-1.163E+0	1.849E+1	3.838E+1
-1.165E+0	1.868E+1	3.835E+1
-1.160E+0	1.844E+1	3.832E+1
-1.160E+0	1.862E+1	3.830E+1
-1.163E+0	1.847E+1	3.820E+1
-1.166E+0	1.853E+1	3.857E+1
-1.163E+0	1.851E+1	3.849E+1
-1.161E+0	1.852E+1	3.833E+1
-1.165E+0	1.860E+1	3.817E+1
-1.163E+0	1.850E+1	3.850E+1
-1.160E+0	1.861E+1	3.853E+1
-1.161E+0	1.863E+1	3.846E+1
-1.165E+0	1.872E+1	3.834E+1
-1.166E+0	1.859E+1	3.834E+1
-1.161E+0	1.853E+1	3.853E+1
-1.163E+0	1.849E+1	3.835E+1
-1.163E+0	1.855E+1	3.813E+1
-1.168E+0	1.856E+1	3.840E+1
-1.161E+0	1.848E+1	3.847E+1
-1.161E+0	1.857E+1	3.858E+1
-1.163E+0	1.848E+1	3.849E+1
-1.165E+0	1.862E+1	3.834E+1
-1.163E+0	1.854E+1	3.834E+1
-1.160E+0	1.858E+1	3.840E+1
-1.165E+0	1.836E+1	3.829E+1
-1.165E+0	1.865E+1	3.830E+1
-1.161E+0	1.862E+1	3.835E+1
-1.163E+0	1.842E+1	3.830E+1
-1.165E+0	1.847E+1	3.840E+1
-1.165E+0	1.861E+1	3.844E+1
-1.163E+0	1.867E+1	3.825E+1
-1.161E+0	1.830E+1	3.824E+1
-1.165E+0	1.855E+1	3.853E+1
-1.166E+0	1.860E+1	3.836E+1
-1.161E+0	1.854E+1	3.813E+1
-1.163E+0	1.862E+1	3.832E+1
-1.165E+0	1.864E+1	3.823E+1
-1.168E+0	1.862E+1	3.847E+1
-1.165E+0	1.861E+1	3.834E+1
-1.161E+0	1.850E+1	3.836E+1
-1.166E+0	1.838E+1	3.852E+1
-1.166E+0	1.869E+1	3.849E+1
-1.163E+0	1.849E+1	3.843E+1
-1.163E+0	1.844E+1	3.825E+1
-1.161E+0	1.847E+1	3.841E+1
-1.165E+0	1.856E+1	3.855E+1
-1.161E+0	1.851E+1	3.853E+1
-1.163E+0	1.863E+1	3.837E+1
-1.165E+0	1.860E+1	3.843E+1
-1.163E+0	1.870E+1	3.843E+1
-1.161E+0	1.874E+1	3.834E+1
-1.163E+0	1.851E+1	3.855E+1
-1.165E+0	1.868E+1	3.796E+1
-1.168E+0	1.862E+1	3.834E+1
-1.165E+0	1.878E+1	3.833E+1
-1.168E+0	1.845E+1	3.831E+1
-1.165E+0	1.853E+1	3.834E+1
-1.166E+0	1.851E+1	3.840E+1
-1.165E+0	1.846E+1	3.839E+1
-1.161E+0	1.860E+1	3.855E+1
-1.165E+0	1.851E+1	3.833E+1
-1.165E+0	1.856E+1	3.836E+1
-1.161E+0	1.857E+1	3.831E+1
-1.160E+0	1.866E+1	3.836E+1
-1.166E+0	1.856E+1	3.883E+1
[truncated: 39,982 more rows]
