# Supplementary material for: Improved ANAP incorporation and VCF analysis reveal details of P2X7 current facilitation and a limited conformational interplay between ATP binding and the intracellular ballast domain
Source: eLife. 2023 Jan 4;12:e82479. doi: 10.7554/eLife.82479 (PMC9859053; doi:10.7554/eLife.82479)
Supplement: Figure 6—figure supplement 3—source data 2. [file elife-82479-fig6-figsupp3-data2.zip › Figure-6_figure-supplement-3_source-data-2/e07/40.csv]

-4.444E-1	2.589E+1	4.989E+1
-4.460E-1	2.590E+1	5.008E+1
-4.525E-1	2.579E+1	4.999E+1
-4.509E-1	2.587E+1	5.006E+1
-4.492E-1	2.596E+1	4.991E+1
-4.476E-1	2.579E+1	5.015E+1
-4.476E-1	2.610E+1	4.983E+1
-4.525E-1	2.586E+1	5.005E+1
-4.476E-1	2.601E+1	5.021E+1
-4.476E-1	2.619E+1	5.003E+1
-4.476E-1	2.580E+1	4.984E+1
-4.541E-1	2.583E+1	4.988E+1
-4.476E-1	2.577E+1	5.025E+1
-4.525E-1	2.593E+1	4.999E+1
-4.525E-1	2.580E+1	5.001E+1
-4.492E-1	2.592E+1	5.026E+1
-4.492E-1	2.582E+1	4.968E+1
-4.476E-1	2.586E+1	5.014E+1
-4.509E-1	2.582E+1	5.005E+1
-4.525E-1	2.594E+1	5.002E+1
-4.476E-1	2.602E+1	5.001E+1
-4.492E-1	2.583E+1	5.023E+1
-4.476E-1	2.592E+1	4.997E+1
-4.509E-1	2.589E+1	5.013E+1
-4.476E-1	2.574E+1	4.997E+1
-4.476E-1	2.584E+1	5.022E+1
-4.492E-1	2.594E+1	5.039E+1
-4.509E-1	2.607E+1	5.014E+1
-4.476E-1	2.594E+1	4.996E+1
-4.460E-1	2.584E+1	4.984E+1
-4.476E-1	2.595E+1	5.009E+1
-4.460E-1	2.594E+1	5.008E+1
-4.460E-1	2.576E+1	5.012E+1
-4.444E-1	2.588E+1	5.027E+1
-4.525E-1	2.579E+1	5.010E+1
-4.492E-1	2.587E+1	5.007E+1
-4.476E-1	2.593E+1	5.026E+1
-4.476E-1	2.590E+1	5.015E+1
-4.492E-1	2.589E+1	4.984E+1
-4.492E-1	2.608E+1	4.988E+1
-4.460E-1	2.592E+1	5.022E+1
-4.460E-1	2.590E+1	4.984E+1
-4.476E-1	2.584E+1	4.991E+1
-4.492E-1	2.580E+1	5.015E+1
-4.476E-1	2.603E+1	4.973E+1
-4.476E-1	2.595E+1	5.017E+1
-4.460E-1	2.597E+1	5.008E+1
-4.492E-1	2.580E+1	4.989E+1
-4.460E-1	2.579E+1	5.002E+1
-4.476E-1	2.578E+1	5.006E+1
-4.492E-1	2.589E+1	4.994E+1
-4.492E-1	2.584E+1	5.000E+1
-4.476E-1	2.584E+1	5.044E+1
-4.460E-1	2.614E+1	5.005E+1
-4.492E-1	2.594E+1	5.004E+1
-4.476E-1	2.590E+1	5.010E+1
-4.476E-1	2.601E+1	4.974E+1
-4.460E-1	2.606E+1	5.001E+1
-4.476E-1	2.596E+1	4.996E+1
-4.509E-1	2.581E+1	5.012E+1
-4.476E-1	2.600E+1	4.999E+1
-4.444E-1	2.595E+1	5.007E+1
-4.509E-1	2.582E+1	4.978E+1
-4.509E-1	2.590E+1	5.000E+1
-4.460E-1	2.601E+1	5.011E+1
-4.460E-1	2.574E+1	5.015E+1
-4.492E-1	2.580E+1	4.999E+1
-4.509E-1	2.591E+1	5.024E+1
-4.444E-1	2.571E+1	4.964E+1
-4.476E-1	2.605E+1	5.009E+1
-4.492E-1	2.577E+1	5.023E+1
-4.444E-1	2.584E+1	5.013E+1
-4.444E-1	2.590E+1	4.988E+1
-4.476E-1	2.578E+1	4.984E+1
-4.492E-1	2.590E+1	5.038E+1
-4.509E-1	2.590E+1	4.999E+1
-4.476E-1	2.589E+1	5.022E+1
-4.460E-1	2.594E+1	5.003E+1
-4.476E-1	2.610E+1	5.008E+1
-4.476E-1	2.578E+1	5.004E+1
-4.460E-1	2.573E+1	5.009E+1
-4.428E-1	2.604E+1	4.998E+1
-4.476E-1	2.597E+1	4.983E+1
-4.492E-1	2.569E+1	5.034E+1
-4.476E-1	2.579E+1	5.001E+1
-4.444E-1	2.585E+1	4.989E+1
-4.476E-1	2.575E+1	4.988E+1
-4.492E-1	2.584E+1	4.993E+1
-4.444E-1	2.609E+1	5.000E+1
-4.460E-1	2.589E+1	5.019E+1
-4.476E-1	2.600E+1	5.015E+1
-4.492E-1	2.598E+1	5.006E+1
-4.444E-1	2.585E+1	5.017E+1
-4.444E-1	2.568E+1	5.009E+1
-4.460E-1	2.591E+1	5.010E+1
-4.492E-1	2.603E+1	5.016E+1
-4.444E-1	2.569E+1	4.991E+1
-4.444E-1	2.607E+1	5.019E+1
-4.476E-1	2.591E+1	4.997E+1
-4.476E-1	2.595E+1	4.981E+1
-4.460E-1	2.590E+1	4.984E+1
-4.444E-1	2.586E+1	5.027E+1
-4.476E-1	2.567E+1	4.984E+1
-4.476E-1	2.590E+1	5.001E+1
-4.460E-1	2.601E+1	5.007E+1
-4.444E-1	2.594E+1	5.000E+1
-4.492E-1	2.589E+1	4.991E+1
-4.492E-1	2.583E+1	5.005E+1
-4.444E-1	2.596E+1	5.015E+1
-4.428E-1	2.586E+1	4.972E+1
-4.444E-1	2.588E+1	5.038E+1
-4.476E-1	2.588E+1	5.001E+1
-4.492E-1	2.569E+1	5.001E+1
-4.444E-1	2.594E+1	5.020E+1
-4.476E-1	2.591E+1	5.011E+1
-4.460E-1	2.600E+1	4.999E+1
-4.460E-1	2.590E+1	5.031E+1
-4.428E-1	2.577E+1	5.012E+1
-4.460E-1	2.579E+1	5.000E+1
-4.476E-1	2.595E+1	5.006E+1
-4.460E-1	2.605E+1	5.009E+1
-4.444E-1	2.579E+1	5.002E+1
-4.460E-1	2.604E+1	4.985E+1
-4.476E-1	2.584E+1	5.016E+1
-4.444E-1	2.594E+1	5.035E+1
-4.428E-1	2.574E+1	5.002E+1
-4.476E-1	2.584E+1	4.995E+1
-4.476E-1	2.593E+1	5.015E+1
-4.460E-1	2.579E+1	4.997E+1
-4.476E-1	2.599E+1	5.015E+1
-4.476E-1	2.592E+1	4.993E+1
-4.476E-1	2.593E+1	4.978E+1
-4.460E-1	2.589E+1	5.016E+1
-4.460E-1	2.586E+1	4.995E+1
-4.476E-1	2.571E+1	5.027E+1
-4.460E-1	2.608E+1	5.016E+1
-4.444E-1	2.615E+1	4.993E+1
-4.411E-1	2.599E+1	5.001E+1
-4.460E-1	2.621E+1	5.012E+1
-4.444E-1	2.593E+1	5.001E+1
-4.460E-1	2.591E+1	5.001E+1
-4.444E-1	2.603E+1	5.000E+1
-4.460E-1	2.600E+1	5.028E+1
-4.492E-1	2.583E+1	4.994E+1
-4.444E-1	2.577E+1	4.981E+1
-4.411E-1	2.593E+1	4.999E+1
-4.444E-1	2.591E+1	4.995E+1
-4.460E-1	2.591E+1	5.018E+1
-4.428E-1	2.602E+1	4.983E+1
-4.444E-1	2.589E+1	5.005E+1
-4.476E-1	2.590E+1	4.987E+1
-4.492E-1	2.590E+1	5.015E+1
-4.444E-1	2.600E+1	4.999E+1
-4.444E-1	2.591E+1	5.014E+1
-4.460E-1	2.582E+1	4.980E+1
-4.476E-1	2.599E+1	4.987E+1
-4.476E-1	2.595E+1	5.003E+1
-4.428E-1	2.580E+1	5.034E+1
-4.444E-1	2.601E+1	5.006E+1
-4.460E-1	2.610E+1	5.016E+1
-4.460E-1	2.595E+1	5.008E+1
-4.444E-1	2.585E+1	5.004E+1
-4.476E-1	2.580E+1	4.988E+1
-4.460E-1	2.593E+1	4.997E+1
-4.444E-1	2.599E+1	5.000E+1
-4.428E-1	2.600E+1	4.981E+1
-4.460E-1	2.589E+1	5.012E+1
-4.476E-1	2.595E+1	5.016E+1
-4.428E-1	2.579E+1	5.010E+1
-4.428E-1	2.595E+1	4.985E+1
-4.444E-1	2.596E+1	4.976E+1
-4.476E-1	2.593E+1	5.021E+1
-4.444E-1	2.565E+1	5.010E+1
-4.444E-1	2.584E+1	5.011E+1
-4.460E-1	2.572E+1	4.985E+1
-4.444E-1	2.601E+1	5.013E+1
-4.444E-1	2.582E+1	5.022E+1
-4.444E-1	2.591E+1	4.999E+1
-4.460E-1	2.586E+1	4.998E+1
-4.476E-1	2.596E+1	4.996E+1
-4.444E-1	2.595E+1	4.991E+1
-4.395E-1	2.579E+1	5.002E+1
-4.460E-1	2.593E+1	4.984E+1
-4.444E-1	2.599E+1	5.017E+1
-4.460E-1	2.585E+1	5.010E+1
-4.428E-1	2.586E+1	5.005E+1
-4.460E-1	2.588E+1	4.999E+1
-4.476E-1	2.596E+1	5.024E+1
-4.444E-1	2.596E+1	5.012E+1
-4.428E-1	2.586E+1	5.028E+1
-4.444E-1	2.580E+1	4.956E+1
-4.444E-1	2.597E+1	5.017E+1
-4.428E-1	2.581E+1	5.014E+1
-4.428E-1	2.583E+1	5.014E+1
-4.476E-1	2.580E+1	5.008E+1
-4.460E-1	2.603E+1	4.998E+1
-4.428E-1	2.593E+1	4.966E+1
-4.460E-1	2.575E+1	5.001E+1
-4.428E-1	2.606E+1	5.003E+1
-4.476E-1	2.575E+1	4.997E+1
-4.444E-1	2.585E+1	5.023E+1
-4.460E-1	2.585E+1	5.011E+1
-4.460E-1	2.585E+1	4.996E+1
-4.460E-1	2.599E+1	4.997E+1
-4.444E-1	2.593E+1	5.003E+1
-4.444E-1	2.585E+1	5.013E+1
-4.444E-1	2.563E+1	5.031E+1
-4.460E-1	2.596E+1	5.011E+1
-4.444E-1	2.587E+1	5.003E+1
-4.411E-1	2.596E+1	5.016E+1
-4.444E-1	2.590E+1	4.997E+1
-4.460E-1	2.597E+1	5.012E+1
-4.460E-1	2.572E+1	4.998E+1
-4.460E-1	2.571E+1	4.984E+1
-4.460E-1	2.593E+1	5.004E+1
-4.460E-1	2.593E+1	5.001E+1
-4.460E-1	2.585E+1	5.012E+1
-4.411E-1	2.590E+1	5.020E+1
-4.428E-1	2.591E+1	4.988E+1
-4.460E-1	2.582E+1	5.011E+1
-4.460E-1	2.615E+1	5.005E+1
-4.428E-1	2.585E+1	4.999E+1
-4.444E-1	2.587E+1	5.008E+1
-4.492E-1	2.593E+1	4.978E+1
-4.460E-1	2.601E+1	5.023E+1
-4.428E-1	2.587E+1	5.014E+1
-4.444E-1	2.585E+1	5.004E+1
-4.444E-1	2.578E+1	5.003E+1
-4.395E-1	2.595E+1	5.010E+1
-4.411E-1	2.580E+1	4.983E+1
-4.444E-1	2.579E+1	5.021E+1
-4.476E-1	2.620E+1	4.993E+1
-4.428E-1	2.584E+1	4.995E+1
-4.428E-1	2.585E+1	5.019E+1
-4.444E-1	2.598E+1	4.994E+1
-4.460E-1	2.576E+1	4.987E+1
-4.428E-1	2.589E+1	5.001E+1
-4.460E-1	2.602E+1	5.025E+1
-4.444E-1	2.585E+1	5.009E+1
-4.460E-1	2.599E+1	5.013E+1
-4.428E-1	2.587E+1	5.019E+1
-4.395E-1	2.596E+1	5.015E+1
-4.444E-1	2.606E+1	4.983E+1
-4.460E-1	2.587E+1	5.008E+1
-4.460E-1	2.589E+1	5.002E+1
-4.428E-1	2.580E+1	5.021E+1
-4.444E-1	2.601E+1	5.005E+1
-4.460E-1	2.599E+1	4.996E+1
-4.428E-1	2.601E+1	5.002E+1
-4.428E-1	2.571E+1	5.009E+1
-4.460E-1	2.584E+1	5.044E+1
-4.460E-1	2.600E+1	5.007E+1
-4.411E-1	2.572E+1	5.002E+1
-4.411E-1	2.581E+1	4.987E+1
-4.460E-1	2.587E+1	4.987E+1
-4.460E-1	2.598E+1	5.020E+1
-4.428E-1	2.599E+1	5.011E+1
-4.428E-1	2.590E+1	5.032E+1
-4.411E-1	2.580E+1	4.995E+1
-4.460E-1	2.591E+1	5.013E+1
-4.460E-1	2.588E+1	5.024E+1
-4.444E-1	2.582E+1	5.002E+1
-4.444E-1	2.586E+1	4.982E+1
-4.460E-1	2.585E+1	5.004E+1
-4.444E-1	2.604E+1	5.010E+1
-4.444E-1	2.588E+1	5.034E+1
-4.460E-1	2.587E+1	5.020E+1
-4.428E-1	2.590E+1	4.996E+1
-4.428E-1	2.589E+1	5.004E+1
-4.428E-1	2.580E+1	4.995E+1
-4.444E-1	2.596E+1	4.995E+1
-4.460E-1	2.577E+1	4.980E+1
-4.428E-1	2.602E+1	5.001E+1
-4.411E-1	2.593E+1	4.983E+1
-4.411E-1	2.592E+1	4.997E+1
-4.444E-1	2.562E+1	4.989E+1
-4.411E-1	2.607E+1	5.015E+1
-4.411E-1	2.584E+1	5.005E+1
-4.428E-1	2.579E+1	4.990E+1
-4.460E-1	2.613E+1	5.001E+1
-4.411E-1	2.565E+1	5.022E+1
-4.395E-1	2.580E+1	5.002E+1
-4.444E-1	2.594E+1	5.000E+1
-4.460E-1	2.585E+1	4.988E+1
-4.428E-1	2.583E+1	5.001E+1
-4.411E-1	2.591E+1	5.021E+1
-4.444E-1	2.572E+1	5.002E+1
-4.428E-1	2.607E+1	4.989E+1
-4.411E-1	2.611E+1	5.005E+1
-4.411E-1	2.584E+1	4.994E+1
-4.395E-1	2.571E+1	4.981E+1
-4.444E-1	2.577E+1	5.005E+1
-4.395E-1	2.603E+1	5.009E+1
-4.411E-1	2.594E+1	5.012E+1
-4.444E-1	2.576E+1	5.011E+1
-4.492E-1	2.597E+1	5.001E+1
-4.428E-1	2.595E+1	5.011E+1
-4.411E-1	2.594E+1	5.007E+1
-4.444E-1	2.608E+1	4.966E+1
-4.476E-1	2.585E+1	5.016E+1
-4.411E-1	2.593E+1	5.012E+1
-4.395E-1	2.589E+1	4.992E+1
-4.428E-1	2.602E+1	5.010E+1
-4.428E-1	2.589E+1	5.023E+1
-4.395E-1	2.601E+1	4.990E+1
-4.411E-1	2.604E+1	4.997E+1
-4.395E-1	2.589E+1	4.990E+1
-4.428E-1	2.578E+1	5.002E+1
-4.395E-1	2.573E+1	5.003E+1
-4.411E-1	2.589E+1	4.992E+1
-4.411E-1	2.571E+1	4.992E+1
-4.428E-1	2.621E+1	5.018E+1
-4.428E-1	2.588E+1	5.016E+1
-4.411E-1	2.594E+1	5.012E+1
-4.395E-1	2.603E+1	4.997E+1
-4.395E-1	2.621E+1	5.015E+1
-4.411E-1	2.567E+1	4.998E+1
-4.379E-1	2.592E+1	4.996E+1
-4.395E-1	2.589E+1	5.005E+1
-4.444E-1	2.580E+1	4.966E+1
-4.428E-1	2.596E+1	4.993E+1
-4.395E-1	2.582E+1	4.995E+1
-4.395E-1	2.583E+1	5.008E+1
-4.428E-1	2.595E+1	5.015E+1
-4.444E-1	2.593E+1	5.021E+1
-4.411E-1	2.605E+1	5.008E+1
-4.411E-1	2.576E+1	5.007E+1
-4.444E-1	2.582E+1	4.999E+1
-4.411E-1	2.584E+1	5.005E+1
-4.395E-1	2.579E+1	5.017E+1
-4.444E-1	2.589E+1	5.002E+1
-4.428E-1	2.580E+1	4.997E+1
-4.411E-1	2.587E+1	4.987E+1
-4.395E-1	2.581E+1	5.010E+1
-4.428E-1	2.581E+1	4.991E+1
-4.444E-1	2.582E+1	5.010E+1
-4.395E-1	2.604E+1	5.027E+1
-4.395E-1	2.587E+1	4.991E+1
-4.411E-1	2.593E+1	4.999E+1
-4.411E-1	2.594E+1	5.030E+1
-4.428E-1	2.593E+1	4.983E+1
-4.411E-1	2.603E+1	4.990E+1
-4.428E-1	2.576E+1	4.990E+1
-4.428E-1	2.600E+1	5.008E+1
-4.411E-1	2.607E+1	5.034E+1
-4.379E-1	2.579E+1	5.026E+1
-4.428E-1	2.586E+1	5.006E+1
-4.411E-1	2.583E+1	4.997E+1
-4.411E-1	2.592E+1	5.007E+1
-4.363E-1	2.597E+1	5.012E+1
-4.428E-1	2.581E+1	4.998E+1
-4.428E-1	2.608E+1	5.009E+1
-4.411E-1	2.599E+1	5.025E+1
-4.395E-1	2.601E+1	5.035E+1
-4.428E-1	2.601E+1	4.968E+1
-4.444E-1	2.597E+1	5.010E+1
-4.411E-1	2.614E+1	5.003E+1
-4.411E-1	2.589E+1	5.025E+1
-4.395E-1	2.586E+1	4.965E+1
-4.444E-1	2.604E+1	5.007E+1
-4.428E-1	2.575E+1	4.997E+1
-4.428E-1	2.607E+1	5.014E+1
-4.395E-1	2.599E+1	4.991E+1
-4.411E-1	2.598E+1	5.035E+1
-4.411E-1	2.592E+1	5.015E+1
-4.395E-1	2.599E+1	5.003E+1
-4.379E-1	2.581E+1	5.003E+1
-4.428E-1	2.586E+1	5.027E+1
-4.379E-1	2.579E+1	5.018E+1
-4.411E-1	2.595E+1	5.014E+1
-4.395E-1	2.618E+1	5.004E+1
-4.428E-1	2.584E+1	4.998E+1
-4.411E-1	2.594E+1	4.986E+1
-4.395E-1	2.595E+1	4.982E+1
-4.395E-1	2.595E+1	5.002E+1
-4.460E-1	2.592E+1	4.992E+1
-4.395E-1	2.602E+1	5.006E+1
-4.411E-1	2.588E+1	5.031E+1
-4.428E-1	2.595E+1	5.007E+1
-4.444E-1	2.577E+1	4.977E+1
-4.411E-1	2.607E+1	5.003E+1
-4.428E-1	2.591E+1	5.001E+1
-4.395E-1	2.593E+1	5.006E+1
-4.444E-1	2.598E+1	5.008E+1
-4.395E-1	2.584E+1	4.988E+1
-4.379E-1	2.594E+1	4.995E+1
-4.411E-1	2.590E+1	5.002E+1
-4.411E-1	2.588E+1	4.998E+1
-4.379E-1	2.594E+1	5.021E+1
-4.395E-1	2.596E+1	5.010E+1
-4.411E-1	2.598E+1	5.007E+1
-4.395E-1	2.600E+1	4.990E+1
-4.411E-1	2.569E+1	5.018E+1
-4.395E-1	2.605E+1	5.024E+1
-4.444E-1	2.598E+1	5.009E+1
-4.428E-1	2.592E+1	5.030E+1
-4.411E-1	2.601E+1	5.004E+1
-4.395E-1	2.600E+1	4.973E+1
-4.395E-1	2.584E+1	5.002E+1
-4.411E-1	2.581E+1	5.031E+1
-4.395E-1	2.594E+1	5.015E+1
-4.363E-1	2.578E+1	5.000E+1
-4.395E-1	2.611E+1	5.006E+1
-4.395E-1	2.577E+1	4.972E+1
-4.444E-1	2.572E+1	5.038E+1
-4.395E-1	2.585E+1	5.022E+1
-4.395E-1	2.602E+1	5.004E+1
-4.428E-1	2.601E+1	4.999E+1
-4.428E-1	2.600E+1	5.039E+1
-4.395E-1	2.583E+1	5.020E+1
-4.428E-1	2.583E+1	5.009E+1
-4.444E-1	2.576E+1	5.017E+1
-4.411E-1	2.591E+1	4.967E+1
-4.363E-1	2.603E+1	5.004E+1
-4.411E-1	2.599E+1	5.002E+1
-4.444E-1	2.579E+1	5.037E+1
-4.428E-1	2.578E+1	5.001E+1
-4.395E-1	2.580E+1	5.009E+1
-4.428E-1	2.583E+1	4.999E+1
-4.428E-1	2.587E+1	4.995E+1
-4.395E-1	2.581E+1	5.013E+1
-4.363E-1	2.596E+1	5.000E+1
-4.411E-1	2.603E+1	4.983E+1
-4.411E-1	2.589E+1	5.006E+1
-4.379E-1	2.583E+1	4.992E+1
-4.411E-1	2.613E+1	4.992E+1
-4.411E-1	2.619E+1	4.996E+1
-4.444E-1	2.590E+1	5.033E+1
-4.428E-1	2.593E+1	4.999E+1
-4.411E-1	2.574E+1	5.024E+1
-4.444E-1	2.609E+1	5.000E+1
-4.411E-1	2.611E+1	5.009E+1
-4.428E-1	2.596E+1	4.985E+1
-4.411E-1	2.590E+1	5.027E+1
-4.411E-1	2.581E+1	5.020E+1
-4.428E-1	2.590E+1	5.011E+1
-4.411E-1	2.606E+1	4.992E+1
-4.395E-1	2.569E+1	4.998E+1
-4.395E-1	2.588E+1	5.020E+1
-4.428E-1	2.571E+1	5.015E+1
-4.428E-1	2.588E+1	5.006E+1
-4.395E-1	2.590E+1	5.014E+1
-4.428E-1	2.607E+1	4.982E+1
-4.444E-1	2.592E+1	5.021E+1
-4.444E-1	2.600E+1	5.022E+1
-4.395E-1	2.589E+1	5.007E+1
-4.395E-1	2.583E+1	5.019E+1
-4.411E-1	2.587E+1	5.014E+1
-4.411E-1	2.573E+1	5.015E+1
-4.428E-1	2.585E+1	5.026E+1
-4.411E-1	2.596E+1	4.990E+1
-4.444E-1	2.589E+1	5.000E+1
-4.411E-1	2.595E+1	4.993E+1
-4.428E-1	2.584E+1	5.002E+1
-4.395E-1	2.595E+1	4.999E+1
-4.444E-1	2.586E+1	4.998E+1
-4.411E-1	2.577E+1	4.997E+1
-4.395E-1	2.587E+1	5.009E+1
-4.411E-1	2.568E+1	5.009E+1
-4.444E-1	2.593E+1	4.999E+1
-4.428E-1	2.601E+1	5.001E+1
-4.411E-1	2.595E+1	5.007E+1
-4.428E-1	2.587E+1	4.978E+1
-4.428E-1	2.589E+1	4.999E+1
-4.428E-1	2.587E+1	4.990E+1
-4.411E-1	2.598E+1	5.016E+1
-4.428E-1	2.577E+1	4.992E+1
-4.428E-1	2.599E+1	5.007E+1
-4.428E-1	2.586E+1	5.023E+1
-4.411E-1	2.590E+1	5.002E+1
-4.411E-1	2.613E+1	5.019E+1
-4.460E-1	2.569E+1	4.985E+1
-4.379E-1	2.606E+1	5.000E+1
-4.379E-1	2.591E+1	4.972E+1
-4.411E-1	2.588E+1	4.991E+1
-4.428E-1	2.588E+1	4.995E+1
-4.444E-1	2.585E+1	5.021E+1
-4.395E-1	2.594E+1	4.992E+1
-4.428E-1	2.583E+1	4.987E+1
-4.428E-1	2.589E+1	5.020E+1
-4.428E-1	2.627E+1	5.020E+1
-4.411E-1	2.580E+1	5.003E+1
-4.411E-1	2.600E+1	4.986E+1
-4.460E-1	2.591E+1	5.001E+1
-4.411E-1	2.590E+1	4.981E+1
-4.395E-1	2.592E+1	5.012E+1
-4.444E-1	2.579E+1	5.031E+1
-4.444E-1	2.598E+1	5.006E+1
-4.428E-1	2.566E+1	5.031E+1
-4.428E-1	2.595E+1	5.000E+1
-4.395E-1	2.585E+1	5.013E+1
-4.428E-1	2.599E+1	4.996E+1
-4.395E-1	2.582E+1	5.018E+1
-4.411E-1	2.582E+1	5.009E+1
-4.428E-1	2.596E+1	4.976E+1
-4.428E-1	2.601E+1	4.995E+1
-4.444E-1	2.578E+1	5.020E+1
-4.395E-1	2.613E+1	4.985E+1
-4.428E-1	2.590E+1	4.986E+1
-4.411E-1	2.577E+1	5.005E+1
-4.411E-1	2.597E+1	4.983E+1
-4.395E-1	2.584E+1	4.988E+1
-4.428E-1	2.584E+1	5.011E+1
-4.428E-1	2.570E+1	4.990E+1
-4.428E-1	2.585E+1	4.981E+1
-4.379E-1	2.595E+1	4.985E+1
-4.411E-1	2.603E+1	5.005E+1
-4.444E-1	2.599E+1	5.003E+1
-4.428E-1	2.585E+1	5.021E+1
-4.379E-1	2.579E+1	5.002E+1
-4.395E-1	2.581E+1	5.021E+1
-4.411E-1	2.582E+1	4.998E+1
-4.411E-1	2.570E+1	4.987E+1
-4.395E-1	2.616E+1	4.996E+1
-4.395E-1	2.583E+1	5.018E+1
-4.428E-1	2.585E+1	5.024E+1
-4.395E-1	2.571E+1	5.009E+1
-4.395E-1	2.591E+1	4.998E+1
-4.428E-1	2.593E+1	4.993E+1
-4.444E-1	2.585E+1	4.989E+1
-4.428E-1	2.588E+1	4.998E+1
-4.395E-1	2.604E+1	5.042E+1
-4.411E-1	2.581E+1	4.988E+1
-4.428E-1	2.567E+1	5.011E+1
-4.411E-1	2.597E+1	4.981E+1
-4.395E-1	2.582E+1	5.014E+1
-4.444E-1	2.583E+1	4.999E+1
-4.444E-1	2.574E+1	5.005E+1
-4.363E-1	2.585E+1	4.990E+1
-4.363E-1	2.594E+1	5.039E+1
-4.428E-1	2.581E+1	4.995E+1
-4.428E-1	2.585E+1	5.029E+1
-4.411E-1	2.593E+1	4.988E+1
-4.411E-1	2.600E+1	4.990E+1
-4.428E-1	2.585E+1	5.002E+1
-4.428E-1	2.593E+1	5.015E+1
-4.395E-1	2.603E+1	5.002E+1
-4.379E-1	2.583E+1	4.990E+1
-4.395E-1	2.592E+1	5.014E+1
-4.428E-1	2.615E+1	5.017E+1
-4.411E-1	2.599E+1	4.991E+1
-4.379E-1	2.606E+1	4.995E+1
-4.395E-1	2.594E+1	5.005E+1
-4.444E-1	2.604E+1	5.011E+1
-4.395E-1	2.580E+1	4.998E+1
-4.379E-1	2.591E+1	4.994E+1
-4.395E-1	2.594E+1	5.007E+1
-4.444E-1	2.600E+1	5.014E+1
-4.379E-1	2.578E+1	5.005E+1
-4.379E-1	2.600E+1	4.993E+1
-4.395E-1	2.599E+1	4.989E+1
-4.428E-1	2.595E+1	4.999E+1
-4.411E-1	2.602E+1	4.982E+1
-4.395E-1	2.591E+1	5.014E+1
-4.411E-1	2.581E+1	5.018E+1
-4.444E-1	2.577E+1	4.986E+1
-4.411E-1	2.595E+1	4.995E+1
-4.411E-1	2.574E+1	5.010E+1
-4.411E-1	2.580E+1	5.020E+1
-4.428E-1	2.583E+1	5.017E+1
-4.428E-1	2.602E+1	4.978E+1
-4.395E-1	2.601E+1	5.004E+1
-4.411E-1	2.609E+1	4.992E+1
-4.444E-1	2.589E+1	5.005E+1
-4.411E-1	2.610E+1	4.983E+1
-4.379E-1	2.586E+1	4.991E+1
-4.411E-1	2.573E+1	4.992E+1
-4.428E-1	2.606E+1	4.997E+1
-4.411E-1	2.586E+1	4.976E+1
-4.395E-1	2.576E+1	4.995E+1
-4.411E-1	2.588E+1	4.963E+1
-4.411E-1	2.577E+1	5.002E+1
-4.428E-1	2.608E+1	4.976E+1
-4.379E-1	2.560E+1	5.004E+1
-4.444E-1	2.593E+1	4.996E+1
-4.428E-1	2.593E+1	4.979E+1
-4.411E-1	2.582E+1	5.040E+1
-4.411E-1	2.572E+1	4.963E+1
-4.395E-1	2.580E+1	4.989E+1
-4.428E-1	2.604E+1	4.983E+1
-4.444E-1	2.592E+1	5.007E+1
-4.395E-1	2.588E+1	4.989E+1
-4.395E-1	2.617E+1	5.005E+1
-4.428E-1	2.600E+1	4.987E+1
-4.444E-1	2.607E+1	5.011E+1
-4.395E-1	2.592E+1	4.991E+1
-4.395E-1	2.611E+1	5.009E+1
-4.428E-1	2.580E+1	5.018E+1
-4.379E-1	2.588E+1	5.011E+1
-4.395E-1	2.594E+1	5.014E+1
-4.411E-1	2.589E+1	5.001E+1
-4.411E-1	2.587E+1	4.991E+1
-4.428E-1	2.573E+1	5.012E+1
-4.379E-1	2.589E+1	4.995E+1
-4.428E-1	2.591E+1	4.962E+1
-4.428E-1	2.591E+1	4.997E+1
-4.428E-1	2.579E+1	4.990E+1
-4.395E-1	2.583E+1	4.992E+1
-4.411E-1	2.605E+1	5.008E+1
-4.428E-1	2.598E+1	4.991E+1
-4.395E-1	2.572E+1	5.002E+1
-4.395E-1	2.568E+1	4.996E+1
-4.379E-1	2.594E+1	5.013E+1
-4.395E-1	2.584E+1	4.984E+1
-4.395E-1	2.602E+1	4.991E+1
-4.379E-1	2.603E+1	5.019E+1
-4.395E-1	2.582E+1	5.004E+1
-4.395E-1	2.587E+1	4.988E+1
-4.411E-1	2.587E+1	5.011E+1
-4.395E-1	2.570E+1	4.978E+1
-4.379E-1	2.597E+1	5.009E+1
-4.411E-1	2.593E+1	5.001E+1
-4.395E-1	2.573E+1	4.990E+1
-4.379E-1	2.599E+1	4.982E+1
-4.444E-1	2.598E+1	5.010E+1
-4.428E-1	2.576E+1	4.970E+1
-4.411E-1	2.608E+1	5.020E+1
-4.379E-1	2.603E+1	5.014E+1
-4.395E-1	2.577E+1	5.001E+1
-4.428E-1	2.592E+1	5.015E+1
-4.411E-1	2.587E+1	5.011E+1
-4.395E-1	2.579E+1	4.984E+1
-4.379E-1	2.599E+1	5.000E+1
-4.444E-1	2.563E+1	4.992E+1
-4.460E-1	2.565E+1	4.989E+1
-4.363E-1	2.600E+1	4.996E+1
-4.411E-1	2.582E+1	5.004E+1
-4.411E-1	2.600E+1	4.984E+1
-4.395E-1	2.591E+1	5.017E+1
-4.379E-1	2.572E+1	4.992E+1
-4.411E-1	2.563E+1	5.018E+1
-4.428E-1	2.572E+1	5.003E+1
-4.395E-1	2.587E+1	5.007E+1
-4.379E-1	2.575E+1	4.976E+1
-4.395E-1	2.580E+1	4.981E+1
-4.411E-1	2.582E+1	5.001E+1
-4.411E-1	2.600E+1	5.009E+1
-4.411E-1	2.597E+1	4.998E+1
-4.411E-1	2.600E+1	4.989E+1
-4.428E-1	2.587E+1	4.990E+1
-4.395E-1	2.557E+1	5.006E+1
-4.363E-1	2.571E+1	5.008E+1
-4.379E-1	2.595E+1	5.001E+1
-4.411E-1	2.594E+1	4.992E+1
-4.395E-1	2.585E+1	4.998E+1
-4.395E-1	2.601E+1	4.986E+1
-4.411E-1	2.592E+1	4.971E+1
-4.444E-1	2.594E+1	4.992E+1
-4.395E-1	2.589E+1	4.983E+1
-4.379E-1	2.600E+1	5.008E+1
-4.411E-1	2.580E+1	5.017E+1
-4.411E-1	2.591E+1	5.019E+1
-4.395E-1	2.595E+1	5.008E+1
-4.379E-1	2.592E+1	4.965E+1
-4.411E-1	2.594E+1	4.999E+1
-4.428E-1	2.604E+1	5.015E+1
-4.460E-1	2.586E+1	5.011E+1
-4.347E-1	2.595E+1	5.001E+1
-4.395E-1	2.600E+1	5.004E+1
-4.428E-1	2.589E+1	4.991E+1
-4.411E-1	2.581E+1	4.975E+1
-4.395E-1	2.598E+1	4.979E+1
-4.411E-1	2.595E+1	5.009E+1
-4.411E-1	2.601E+1	5.018E+1
-4.395E-1	2.591E+1	4.998E+1
-4.395E-1	2.597E+1	5.012E+1
-4.395E-1	2.599E+1	5.026E+1
-4.395E-1	2.600E+1	4.997E+1
-4.411E-1	2.607E+1	4.977E+1
-4.411E-1	2.608E+1	4.979E+1
-4.379E-1	2.603E+1	5.014E+1
-4.379E-1	2.583E+1	4.968E+1
-4.411E-1	2.606E+1	4.987E+1
-4.363E-1	2.583E+1	5.012E+1
-4.379E-1	2.593E+1	4.993E+1
-4.428E-1	2.597E+1	4.993E+1
-4.411E-1	2.601E+1	5.006E+1
-4.363E-1	2.588E+1	4.995E+1
-4.428E-1	2.568E+1	5.015E+1
-4.411E-1	2.591E+1	4.973E+1
-4.395E-1	2.600E+1	4.996E+1
-4.395E-1	2.594E+1	4.999E+1
-4.379E-1	2.593E+1	5.000E+1
-4.411E-1	2.584E+1	4.995E+1
-4.395E-1	2.592E+1	5.003E+1
-4.379E-1	2.577E+1	4.980E+1
-4.395E-1	2.615E+1	5.015E+1
-4.411E-1	2.577E+1	5.000E+1
-4.411E-1	2.594E+1	5.006E+1
-4.363E-1	2.590E+1	4.996E+1
-4.395E-1	2.612E+1	4.991E+1
-4.428E-1	2.596E+1	5.031E+1
-4.363E-1	2.602E+1	4.994E+1
-4.395E-1	2.592E+1	5.006E+1
-4.363E-1	2.627E+1	5.003E+1
-4.428E-1	2.595E+1	4.998E+1
-4.428E-1	2.580E+1	5.003E+1
-4.395E-1	2.602E+1	5.034E+1
-4.395E-1	2.577E+1	4.979E+1
-4.428E-1	2.603E+1	5.018E+1
-4.395E-1	2.574E+1	5.014E+1
-4.395E-1	2.606E+1	4.996E+1
-4.395E-1	2.598E+1	4.988E+1
-4.428E-1	2.578E+1	4.984E+1
-4.395E-1	2.602E+1	5.024E+1
-4.363E-1	2.575E+1	4.976E+1
-4.379E-1	2.566E+1	5.007E+1
-4.428E-1	2.583E+1	4.998E+1
-4.428E-1	2.565E+1	4.991E+1
-4.379E-1	2.592E+1	5.004E+1
-4.428E-1	2.609E+1	4.988E+1
-4.444E-1	2.603E+1	4.991E+1
-4.395E-1	2.614E+1	5.001E+1
-4.395E-1	2.583E+1	5.002E+1
-4.428E-1	2.608E+1	4.998E+1
-4.411E-1	2.594E+1	4.998E+1
-4.395E-1	2.592E+1	4.986E+1
-4.379E-1	2.584E+1	5.001E+1
-4.395E-1	2.584E+1	4.993E+1
-4.411E-1	2.582E+1	5.013E+1
-4.411E-1	2.593E+1	4.990E+1
-4.363E-1	2.611E+1	5.008E+1
-4.363E-1	2.586E+1	4.978E+1
-4.395E-1	2.581E+1	5.001E+1
-4.444E-1	2.583E+1	5.003E+1
-4.363E-1	2.609E+1	4.994E+1
-4.379E-1	2.586E+1	4.996E+1
-4.428E-1	2.586E+1	5.006E+1
-4.411E-1	2.598E+1	5.024E+1
-4.395E-1	2.608E+1	4.978E+1
-4.347E-1	2.595E+1	4.994E+1
-4.428E-1	2.587E+1	5.007E+1
-4.395E-1	2.588E+1	4.983E+1
-4.379E-1	2.597E+1	4.995E+1
-4.395E-1	2.579E+1	4.989E+1
-4.411E-1	2.597E+1	5.023E+1
-4.411E-1	2.585E+1	4.983E+1
-4.363E-1	2.596E+1	4.996E+1
-4.379E-1	2.596E+1	4.986E+1
-4.444E-1	2.590E+1	5.021E+1
-4.411E-1	2.614E+1	5.012E+1
-4.379E-1	2.573E+1	4.972E+1
-4.379E-1	2.558E+1	4.992E+1
-4.411E-1	2.609E+1	4.976E+1
-4.444E-1	2.585E+1	4.982E+1
-4.363E-1	2.577E+1	5.005E+1
-4.379E-1	2.583E+1	5.005E+1
-4.411E-1	2.589E+1	4.996E+1
-4.395E-1	2.592E+1	5.006E+1
-4.379E-1	2.554E+1	5.033E+1
-4.363E-1	2.609E+1	4.979E+1
-4.411E-1	2.583E+1	5.002E+1
-4.395E-1	2.589E+1	5.002E+1
-4.379E-1	2.600E+1	4.980E+1
-4.395E-1	2.595E+1	4.985E+1
-4.395E-1	2.593E+1	4.985E+1
-4.395E-1	2.601E+1	4.969E+1
-4.347E-1	2.599E+1	4.967E+1
-4.363E-1	2.582E+1	4.983E+1
-4.411E-1	2.580E+1	5.013E+1
-4.363E-1	2.609E+1	4.983E+1
-4.379E-1	2.590E+1	5.018E+1
-4.395E-1	2.579E+1	5.018E+1
-4.444E-1	2.590E+1	5.002E+1
-4.411E-1	2.582E+1	5.000E+1
-4.379E-1	2.588E+1	5.009E+1
-4.395E-1	2.579E+1	5.015E+1
-4.395E-1	2.592E+1	4.992E+1
-4.395E-1	2.577E+1	5.004E+1
-4.379E-1	2.593E+1	4.996E+1
-4.379E-1	2.604E+1	4.997E+1
-4.395E-1	2.599E+1	5.024E+1
-4.428E-1	2.599E+1	5.004E+1
-4.379E-1	2.581E+1	5.004E+1
-4.379E-1	2.590E+1	4.993E+1
-4.395E-1	2.581E+1	4.990E+1
-4.411E-1	2.591E+1	4.991E+1
-4.395E-1	2.584E+1	4.996E+1
-4.395E-1	2.606E+1	4.997E+1
-4.428E-1	2.600E+1	5.012E+1
-4.363E-1	2.585E+1	4.996E+1
-4.379E-1	2.585E+1	5.030E+1
-4.363E-1	2.597E+1	5.006E+1
-4.395E-1	2.596E+1	4.992E+1
-4.411E-1	2.584E+1	5.004E+1
-4.395E-1	2.586E+1	4.965E+1
-4.411E-1	2.574E+1	4.991E+1
-4.411E-1	2.602E+1	5.001E+1
-4.411E-1	2.588E+1	5.000E+1
-4.363E-1	2.604E+1	4.990E+1
-4.379E-1	2.591E+1	5.008E+1
-4.411E-1	2.609E+1	5.015E+1
-4.395E-1	2.606E+1	4.980E+1
-4.379E-1	2.574E+1	4.978E+1
-4.379E-1	2.588E+1	5.003E+1
-4.411E-1	2.583E+1	5.011E+1
-4.411E-1	2.586E+1	5.007E+1
-4.379E-1	2.588E+1	5.005E+1
-4.411E-1	2.597E+1	4.985E+1
-4.428E-1	2.588E+1	4.999E+1
-4.411E-1	2.599E+1	4.991E+1
-4.395E-1	2.563E+1	5.000E+1
-4.379E-1	2.594E+1	4.998E+1
-4.411E-1	2.592E+1	4.987E+1
-4.411E-1	2.589E+1	5.004E+1
-4.363E-1	2.586E+1	5.011E+1
-4.395E-1	2.575E+1	5.021E+1
-4.395E-1	2.583E+1	5.002E+1
-4.428E-1	2.604E+1	4.980E+1
-4.363E-1	2.591E+1	4.994E+1
-4.379E-1	2.608E+1	4.989E+1
-4.395E-1	2.600E+1	4.993E+1
-4.411E-1	2.592E+1	5.001E+1
-4.395E-1	2.602E+1	4.990E+1
-4.395E-1	2.594E+1	4.985E+1
-4.428E-1	2.575E+1	5.020E+1
-4.395E-1	2.595E+1	5.027E+1
-4.379E-1	2.576E+1	4.987E+1
-4.395E-1	2.598E+1	4.998E+1
-4.395E-1	2.607E+1	5.013E+1
-4.428E-1	2.592E+1	4.997E+1
-4.395E-1	2.556E+1	4.975E+1
-4.395E-1	2.588E+1	4.993E+1
-4.428E-1	2.601E+1	4.987E+1
-4.411E-1	2.593E+1	5.010E+1
-4.395E-1	2.580E+1	5.011E+1
-4.411E-1	2.591E+1	4.977E+1
-4.395E-1	2.572E+1	4.999E+1
-4.395E-1	2.592E+1	5.006E+1
-4.363E-1	2.588E+1	4.993E+1
-4.395E-1	2.583E+1	4.989E+1
-4.395E-1	2.582E+1	4.990E+1
-4.428E-1	2.583E+1	5.007E+1
-4.411E-1	2.593E+1	4.983E+1
-4.395E-1	2.593E+1	5.013E+1
-4.395E-1	2.592E+1	5.014E+1
-4.395E-1	2.583E+1	4.997E+1
-4.379E-1	2.607E+1	5.001E+1
-4.363E-1	2.596E+1	5.031E+1
-4.379E-1	2.601E+1	4.996E+1
-4.395E-1	2.596E+1	4.991E+1
-4.363E-1	2.603E+1	4.987E+1
-4.411E-1	2.579E+1	4.990E+1
-4.411E-1	2.577E+1	5.004E+1
-4.395E-1	2.595E+1	4.994E+1
-4.379E-1	2.585E+1	4.973E+1
-4.395E-1	2.579E+1	4.982E+1
-4.428E-1	2.585E+1	4.981E+1
-4.395E-1	2.576E+1	4.985E+1
-4.395E-1	2.584E+1	5.014E+1
-4.395E-1	2.604E+1	4.980E+1
-4.411E-1	2.599E+1	5.015E+1
-4.395E-1	2.600E+1	5.010E+1
-4.379E-1	2.603E+1	4.982E+1
-4.379E-1	2.597E+1	4.997E+1
-4.411E-1	2.581E+1	5.027E+1
-4.411E-1	2.596E+1	4.992E+1
-4.363E-1	2.593E+1	4.984E+1
-4.379E-1	2.571E+1	5.000E+1
-4.428E-1	2.582E+1	4.990E+1
-4.379E-1	2.578E+1	4.969E+1
-4.363E-1	2.586E+1	5.005E+1
-4.363E-1	2.607E+1	4.987E+1
-4.395E-1	2.618E+1	4.977E+1
-4.395E-1	2.587E+1	4.991E+1
-4.395E-1	2.603E+1	4.993E+1
-4.395E-1	2.586E+1	5.008E+1
-4.395E-1	2.593E+1	5.018E+1
-4.411E-1	2.588E+1	4.980E+1
-4.395E-1	2.585E+1	4.995E+1
-4.395E-1	2.596E+1	5.024E+1
-4.428E-1	2.586E+1	4.992E+1
-4.411E-1	2.595E+1	5.007E+1
-4.395E-1	2.579E+1	4.978E+1
-4.379E-1	2.588E+1	4.985E+1
-4.428E-1	2.603E+1	4.977E+1
-4.428E-1	2.602E+1	5.022E+1
-4.395E-1	2.582E+1	4.988E+1
-4.379E-1	2.566E+1	4.999E+1
-4.428E-1	2.585E+1	4.986E+1
-4.428E-1	2.567E+1	5.007E+1
-4.379E-1	2.591E+1	4.983E+1
-4.363E-1	2.585E+1	5.011E+1
-4.411E-1	2.589E+1	5.015E+1
-4.444E-1	2.578E+1	5.003E+1
-4.347E-1	2.578E+1	5.001E+1
-4.395E-1	2.598E+1	4.989E+1
-4.411E-1	2.583E+1	5.003E+1
-4.411E-1	2.579E+1	4.998E+1
-4.379E-1	2.591E+1	4.983E+1
-4.379E-1	2.583E+1	5.010E+1
-4.411E-1	2.574E+1	4.981E+1
-4.428E-1	2.587E+1	5.006E+1
-4.379E-1	2.600E+1	5.006E+1
-4.379E-1	2.600E+1	4.997E+1
-4.411E-1	2.591E+1	5.005E+1
-4.411E-1	2.584E+1	5.010E+1
-4.363E-1	2.591E+1	4.998E+1
-4.411E-1	2.597E+1	5.014E+1
-4.411E-1	2.598E+1	4.986E+1
-4.428E-1	2.591E+1	4.981E+1
-4.379E-1	2.594E+1	4.993E+1
-4.379E-1	2.597E+1	4.985E+1
-4.411E-1	2.594E+1	5.011E+1
-4.395E-1	2.595E+1	5.021E+1
-4.379E-1	2.595E+1	5.004E+1
-4.395E-1	2.586E+1	5.018E+1
-4.395E-1	2.587E+1	4.998E+1
-4.411E-1	2.592E+1	4.991E+1
-4.395E-1	2.593E+1	4.997E+1
-4.347E-1	2.585E+1	5.009E+1
-4.428E-1	2.573E+1	4.996E+1
-4.411E-1	2.596E+1	5.003E+1
-4.379E-1	2.589E+1	4.992E+1
-4.395E-1	2.600E+1	4.999E+1
-4.428E-1	2.601E+1	4.991E+1
-4.444E-1	2.601E+1	5.000E+1
-4.379E-1	2.604E+1	4.998E+1
-4.395E-1	2.590E+1	5.005E+1
-4.395E-1	2.570E+1	4.990E+1
-4.411E-1	2.595E+1	5.005E+1
-4.395E-1	2.593E+1	5.004E+1
-4.379E-1	2.594E+1	5.028E+1
-4.395E-1	2.604E+1	4.965E+1
-4.395E-1	2.583E+1	4.978E+1
-4.395E-1	2.577E+1	4.988E+1
-4.379E-1	2.600E+1	4.975E+1
-4.411E-1	2.593E+1	4.996E+1
-4.411E-1	2.606E+1	4.975E+1
-4.379E-1	2.594E+1	4.988E+1
-4.379E-1	2.589E+1	4.985E+1
-4.411E-1	2.563E+1	5.013E+1
-4.411E-1	2.590E+1	4.988E+1
-4.395E-1	2.590E+1	5.018E+1
-4.379E-1	2.595E+1	4.963E+1
-4.395E-1	2.596E+1	4.978E+1
-4.411E-1	2.580E+1	5.011E+1
-4.363E-1	2.580E+1	5.016E+1
-4.379E-1	2.583E+1	5.021E+1
-4.411E-1	2.575E+1	5.016E+1
-4.411E-1	2.579E+1	4.963E+1
-4.379E-1	2.595E+1	5.000E+1
-4.379E-1	2.599E+1	4.989E+1
-4.411E-1	2.593E+1	4.988E+1
-4.395E-1	2.586E+1	5.000E+1
-4.379E-1	2.595E+1	4.996E+1
-4.411E-1	2.591E+1	5.022E+1
-4.395E-1	2.593E+1	4.979E+1
-4.411E-1	2.597E+1	5.005E+1
-4.395E-1	2.587E+1	4.984E+1
-4.363E-1	2.598E+1	4.990E+1
-4.379E-1	2.602E+1	4.985E+1
-4.411E-1	2.584E+1	4.992E+1
-4.363E-1	2.596E+1	4.984E+1
-4.395E-1	2.574E+1	4.982E+1
-4.411E-1	2.574E+1	4.986E+1
-4.411E-1	2.591E+1	4.986E+1
-4.395E-1	2.586E+1	4.988E+1
-4.379E-1	2.600E+1	4.989E+1
-4.411E-1	2.591E+1	4.998E+1
-4.411E-1	2.590E+1	4.992E+1
-4.347E-1	2.590E+1	4.980E+1
-4.395E-1	2.610E+1	4.994E+1
-4.444E-1	2.587E+1	5.019E+1
-4.411E-1	2.566E+1	4.980E+1
-4.363E-1	2.600E+1	5.027E+1
-4.395E-1	2.591E+1	5.013E+1
-4.428E-1	2.577E+1	4.989E+1
-4.379E-1	2.578E+1	4.991E+1
-4.363E-1	2.595E+1	4.998E+1
-4.363E-1	2.599E+1	4.967E+1
-4.428E-1	2.591E+1	4.974E+1
-4.428E-1	2.592E+1	4.989E+1
-4.411E-1	2.594E+1	4.975E+1
-4.379E-1	2.600E+1	4.995E+1
-4.411E-1	2.596E+1	5.015E+1
-4.395E-1	2.589E+1	4.974E+1
-4.363E-1	2.605E+1	5.002E+1
-4.379E-1	2.575E+1	4.987E+1
-4.428E-1	2.595E+1	5.005E+1
-4.411E-1	2.590E+1	4.985E+1
-4.379E-1	2.570E+1	4.984E+1
-4.379E-1	2.584E+1	4.948E+1
-4.379E-1	2.582E+1	4.988E+1
-4.379E-1	2.599E+1	4.986E+1
-4.379E-1	2.607E+1	4.963E+1
-4.347E-1	2.588E+1	5.018E+1
-4.395E-1	2.593E+1	4.991E+1
-4.411E-1	2.587E+1	4.970E+1
-4.395E-1	2.579E+1	4.976E+1
-4.379E-1	2.587E+1	5.021E+1
-4.379E-1	2.601E+1	4.996E+1
-4.428E-1	2.590E+1	4.989E+1
-4.363E-1	2.576E+1	4.972E+1
-4.379E-1	2.589E+1	4.979E+1
-4.411E-1	2.580E+1	4.965E+1
-4.411E-1	2.598E+1	4.976E+1
-4.379E-1	2.594E+1	4.989E+1
-4.395E-1	2.588E+1	4.982E+1
-4.411E-1	2.582E+1	4.979E+1
-4.395E-1	2.584E+1	4.998E+1
-4.363E-1	2.589E+1	4.991E+1
-4.379E-1	2.595E+1	5.001E+1
-4.411E-1	2.580E+1	4.996E+1
-4.395E-1	2.604E+1	5.009E+1
-4.395E-1	2.578E+1	4.961E+1
-4.379E-1	2.593E+1	5.012E+1
-4.395E-1	2.576E+1	5.016E+1
-4.395E-1	2.605E+1	5.009E+1
-4.363E-1	2.605E+1	4.963E+1
-4.395E-1	2.595E+1	4.997E+1
-4.395E-1	2.583E+1	4.971E+1
-4.411E-1	2.580E+1	4.994E+1
-4.411E-1	2.578E+1	4.996E+1
-4.363E-1	2.589E+1	4.987E+1
-4.379E-1	2.562E+1	4.994E+1
-4.428E-1	2.582E+1	5.015E+1
-4.379E-1	2.580E+1	4.990E+1
-4.379E-1	2.582E+1	4.996E+1
-4.395E-1	2.589E+1	4.972E+1
-4.411E-1	2.593E+1	5.007E+1
-4.379E-1	2.589E+1	5.003E+1
-4.395E-1	2.592E+1	4.990E+1
-4.428E-1	2.577E+1	4.993E+1
-4.411E-1	2.595E+1	4.975E+1
-4.379E-1	2.592E+1	4.995E+1
-4.363E-1	2.572E+1	4.992E+1
-4.411E-1	2.598E+1	4.990E+1
-4.411E-1	2.586E+1	5.011E+1
-4.363E-1	2.588E+1	5.003E+1
-4.379E-1	2.597E+1	4.985E+1
-4.411E-1	2.584E+1	5.015E+1
-4.395E-1	2.588E+1	4.994E+1
-4.363E-1	2.572E+1	4.970E+1
-4.363E-1	2.583E+1	5.000E+1
-4.411E-1	2.590E+1	4.949E+1
-4.379E-1	2.599E+1	4.994E+1
-4.395E-1	2.561E+1	5.008E+1
-4.363E-1	2.571E+1	4.980E+1
-4.411E-1	2.579E+1	5.006E+1
-4.411E-1	2.580E+1	4.975E+1
-4.330E-1	2.608E+1	5.016E+1
-4.379E-1	2.587E+1	4.979E+1
-4.411E-1	2.580E+1	5.013E+1
-4.379E-1	2.593E+1	4.998E+1
-4.379E-1	2.583E+1	4.977E+1
-4.363E-1	2.578E+1	4.993E+1
-4.395E-1	2.588E+1	4.978E+1
-4.379E-1	2.572E+1	4.995E+1
-4.379E-1	2.577E+1	4.970E+1
-4.347E-1	2.580E+1	5.004E+1
-4.411E-1	2.584E+1	4.982E+1
-4.395E-1	2.590E+1	5.005E+1
-4.379E-1	2.595E+1	4.990E+1
-4.395E-1	2.600E+1	5.006E+1
-4.411E-1	2.588E+1	4.996E+1
-4.411E-1	2.600E+1	4.998E+1
-4.363E-1	2.611E+1	5.000E+1
-4.363E-1	2.597E+1	5.004E+1
-4.411E-1	2.584E+1	4.987E+1
-4.428E-1	2.594E+1	4.988E+1
-4.395E-1	2.575E+1	4.976E+1
-4.363E-1	2.592E+1	4.973E+1
-4.395E-1	2.604E+1	5.008E+1
-4.411E-1	2.593E+1	4.982E+1
-4.379E-1	2.590E+1	4.986E+1
-4.363E-1	2.586E+1	4.988E+1
-4.411E-1	2.592E+1	5.004E+1
-4.411E-1	2.594E+1	4.989E+1
-4.379E-1	2.600E+1	4.983E+1
-4.363E-1	2.593E+1	4.994E+1
-4.395E-1	2.605E+1	4.955E+1
-4.411E-1	2.595E+1	4.984E+1
-4.379E-1	2.602E+1	4.998E+1
-4.379E-1	2.594E+1	5.009E+1
-4.395E-1	2.586E+1	4.971E+1
-4.411E-1	2.574E+1	4.964E+1
-4.379E-1	2.582E+1	4.990E+1
-4.363E-1	2.572E+1	4.977E+1
-4.411E-1	2.589E+1	4.985E+1
-4.395E-1	2.575E+1	4.974E+1
-4.363E-1	2.578E+1	5.000E+1
-4.379E-1	2.600E+1	4.956E+1
-4.411E-1	2.585E+1	5.002E+1
-4.411E-1	2.597E+1	4.973E+1
-4.363E-1	2.605E+1	4.987E+1
-4.363E-1	2.565E+1	4.993E+1
-4.363E-1	2.592E+1	4.990E+1
-4.379E-1	2.585E+1	5.005E+1
-4.363E-1	2.594E+1	5.013E+1
-4.363E-1	2.577E+1	4.995E+1
-4.379E-1	2.588E+1	4.996E+1
-4.411E-1	2.567E+1	5.003E+1
-4.363E-1	2.580E+1	4.981E+1
-4.379E-1	2.566E+1	5.005E+1
-4.379E-1	2.579E+1	5.010E+1
-4.379E-1	2.615E+1	4.998E+1
-4.363E-1	2.597E+1	4.991E+1
-4.347E-1	2.589E+1	4.997E+1
-4.395E-1	2.597E+1	4.980E+1
-4.411E-1	2.584E+1	4.972E+1
-4.363E-1	2.596E+1	4.989E+1
-4.363E-1	2.602E+1	4.995E+1
-4.379E-1	2.592E+1	4.995E+1
-4.379E-1	2.603E+1	4.994E+1
-4.395E-1	2.585E+1	4.991E+1
-4.363E-1	2.575E+1	4.989E+1
-4.411E-1	2.597E+1	5.017E+1
-4.379E-1	2.597E+1	4.971E+1
-4.379E-1	2.587E+1	4.991E+1
-4.363E-1	2.593E+1	5.007E+1
-4.395E-1	2.591E+1	4.997E+1
-4.428E-1	2.565E+1	5.002E+1
-4.379E-1	2.582E+1	4.979E+1
-4.363E-1	2.580E+1	5.002E+1
-4.379E-1	2.603E+1	4.976E+1
-4.411E-1	2.588E+1	5.002E+1
-4.347E-1	2.592E+1	5.007E+1
-4.379E-1	2.581E+1	5.017E+1
-4.363E-1	2.573E+1	4.993E+1
-4.395E-1	2.572E+1	4.994E+1
-4.363E-1	2.590E+1	4.987E+1
-4.379E-1	2.599E+1	5.015E+1
-4.379E-1	2.593E+1	5.002E+1
-4.395E-1	2.610E+1	5.006E+1
-4.363E-1	2.601E+1	5.002E+1
-4.347E-1	2.594E+1	5.010E+1
-4.395E-1	2.594E+1	4.994E+1
-4.411E-1	2.587E+1	4.977E+1
-4.379E-1	2.602E+1	4.985E+1
-4.363E-1	2.584E+1	4.972E+1
-4.379E-1	2.604E+1	4.986E+1
-4.395E-1	2.595E+1	4.986E+1
-4.347E-1	2.595E+1	5.007E+1
-4.363E-1	2.589E+1	4.983E+1
-4.395E-1	2.598E+1	4.981E+1
-4.379E-1	2.581E+1	4.993E+1
-4.347E-1	2.568E+1	5.022E+1
-4.347E-1	2.588E+1	4.978E+1
-4.395E-1	2.588E+1	5.003E+1
-4.428E-1	2.593E+1	5.009E+1
-4.363E-1	2.583E+1	4.976E+1
-4.379E-1	2.574E+1	4.981E+1
-4.395E-1	2.584E+1	4.972E+1
-4.379E-1	2.574E+1	5.013E+1
-4.379E-1	2.601E+1	4.952E+1
-4.347E-1	2.598E+1	4.970E+1
-4.379E-1	2.588E+1	4.971E+1
-4.379E-1	2.569E+1	4.987E+1
-4.363E-1	2.610E+1	4.992E+1
-4.379E-1	2.576E+1	4.988E+1
-4.395E-1	2.592E+1	4.979E+1
-4.411E-1	2.594E+1	5.002E+1
-4.347E-1	2.573E+1	5.005E+1
-4.347E-1	2.583E+1	4.968E+1
-4.379E-1	2.577E+1	4.978E+1
-4.379E-1	2.577E+1	5.005E+1
-4.363E-1	2.582E+1	5.001E+1
-4.363E-1	2.584E+1	4.985E+1
-4.395E-1	2.599E+1	4.974E+1
-4.379E-1	2.600E+1	4.993E+1
-4.347E-1	2.593E+1	4.987E+1
-4.347E-1	2.622E+1	4.999E+1
-4.379E-1	2.577E+1	5.007E+1
-4.395E-1	2.605E+1	5.016E+1
-4.379E-1	2.584E+1	5.009E+1
-4.363E-1	2.592E+1	4.993E+1
-4.379E-1	2.590E+1	4.990E+1
-4.395E-1	2.599E+1	4.992E+1
-4.395E-1	2.594E+1	4.970E+1
-4.363E-1	2.606E+1	5.003E+1
-4.395E-1	2.590E+1	4.989E+1
-4.395E-1	2.583E+1	5.002E+1
-4.347E-1	2.591E+1	4.990E+1
-4.379E-1	2.578E+1	5.014E+1
-4.363E-1	2.590E+1	4.966E+1
-4.363E-1	2.596E+1	4.991E+1
-4.379E-1	2.583E+1	4.989E+1
-4.363E-1	2.600E+1	4.970E+1
-4.395E-1	2.596E+1	4.980E+1
-4.395E-1	2.594E+1	4.960E+1
-4.379E-1	2.603E+1	4.965E+1
-4.363E-1	2.594E+1	4.977E+1
-4.379E-1	2.586E+1	4.977E+1
-4.395E-1	2.589E+1	4.982E+1
-4.363E-1	2.588E+1	4.987E+1
-4.363E-1	2.590E+1	4.989E+1
-4.363E-1	2.587E+1	4.975E+1
-4.411E-1	2.586E+1	4.975E+1
-4.379E-1	2.583E+1	5.011E+1
-4.363E-1	2.596E+1	4.978E+1
-4.363E-1	2.608E+1	4.984E+1
-4.363E-1	2.602E+1	4.978E+1
-4.363E-1	2.580E+1	4.995E+1
-4.347E-1	2.590E+1	5.002E+1
-4.379E-1	2.581E+1	4.997E+1
-4.347E-1	2.584E+1	4.995E+1
-4.363E-1	2.589E+1	4.982E+1
-4.395E-1	2.587E+1	4.982E+1
-4.363E-1	2.596E+1	4.977E+1
-4.395E-1	2.592E+1	5.000E+1
-4.363E-1	2.583E+1	4.989E+1
-4.379E-1	2.575E+1	5.015E+1
-4.379E-1	2.566E+1	4.985E+1
-4.363E-1	2.579E+1	5.016E+1
-4.363E-1	2.595E+1	4.995E+1
-4.347E-1	2.597E+1	4.982E+1
-4.395E-1	2.577E+1	5.005E+1
-4.363E-1	2.589E+1	4.985E+1
-4.395E-1	2.579E+1	4.984E+1
-4.330E-1	2.596E+1	4.987E+1
-4.363E-1	2.594E+1	4.977E+1
-4.395E-1	2.610E+1	4.998E+1
-4.395E-1	2.578E+1	4.996E+1
-4.363E-1	2.583E+1	4.979E+1
-4.395E-1	2.590E+1	5.004E+1
-4.379E-1	2.604E+1	4.998E+1
-4.363E-1	2.579E+1	5.000E+1
-4.363E-1	2.592E+1	4.989E+1
-4.363E-1	2.601E+1	4.981E+1
-4.395E-1	2.601E+1	4.982E+1
-4.347E-1	2.577E+1	5.002E+1
-4.330E-1	2.573E+1	4.972E+1
-4.379E-1	2.590E+1	4.987E+1
-4.379E-1	2.595E+1	4.992E+1
-4.395E-1	2.593E+1	5.011E+1
-4.363E-1	2.583E+1	4.966E+1
-4.363E-1	2.605E+1	4.978E+1
-4.379E-1	2.590E+1	4.990E+1
-4.363E-1	2.603E+1	4.980E+1
-4.363E-1	2.598E+1	4.984E+1
-4.395E-1	2.598E+1	4.977E+1
-4.395E-1	2.584E+1	5.007E+1
-4.363E-1	2.605E+1	4.985E+1
-4.347E-1	2.603E+1	5.024E+1
-4.379E-1	2.592E+1	4.992E+1
-4.395E-1	2.579E+1	4.987E+1
-4.363E-1	2.597E+1	4.992E+1
-4.363E-1	2.593E+1	4.964E+1
-4.395E-1	2.577E+1	4.961E+1
-4.379E-1	2.586E+1	4.991E+1
-4.347E-1	2.580E+1	4.999E+1
-4.363E-1	2.579E+1	4.965E+1
-4.363E-1	2.580E+1	4.973E+1
-4.395E-1	2.605E+1	4.964E+1
-4.363E-1	2.592E+1	4.985E+1
-4.363E-1	2.577E+1	4.990E+1
-4.411E-1	2.587E+1	4.991E+1
-4.379E-1	2.585E+1	4.998E+1
-4.363E-1	2.583E+1	4.983E+1
-4.379E-1	2.598E+1	4.983E+1
-4.379E-1	2.573E+1	4.983E+1
-4.395E-1	2.605E+1	4.977E+1
-4.363E-1	2.566E+1	5.008E+1
-4.363E-1	2.587E+1	5.010E+1
-4.363E-1	2.587E+1	4.985E+1
-4.395E-1	2.595E+1	4.978E+1
-4.347E-1	2.588E+1	4.986E+1
-4.347E-1	2.599E+1	4.998E+1
-4.395E-1	2.584E+1	4.981E+1
-4.379E-1	2.578E+1	4.982E+1
-4.379E-1	2.604E+1	4.990E+1
-4.330E-1	2.598E+1	4.981E+1
-4.363E-1	2.596E+1	4.988E+1
-4.379E-1	2.572E+1	4.994E+1
-4.363E-1	2.598E+1	4.991E+1
-4.347E-1	2.588E+1	4.991E+1
-4.379E-1	2.611E+1	4.996E+1
-4.379E-1	2.582E+1	4.990E+1
-4.347E-1	2.584E+1	4.978E+1
-4.363E-1	2.586E+1	4.995E+1
-4.363E-1	2.600E+1	4.992E+1
-4.379E-1	2.577E+1	5.016E+1
-4.363E-1	2.599E+1	4.999E+1
-4.363E-1	2.587E+1	4.994E+1
-4.379E-1	2.572E+1	5.004E+1
-4.395E-1	2.591E+1	4.956E+1
-4.347E-1	2.594E+1	5.016E+1
-4.347E-1	2.588E+1	5.028E+1
-4.379E-1	2.584E+1	4.968E+1
-4.395E-1	2.602E+1	4.977E+1
-4.363E-1	2.584E+1	4.997E+1
-4.363E-1	2.571E+1	4.995E+1
-4.395E-1	2.568E+1	4.991E+1
-4.363E-1	2.607E+1	4.992E+1
-4.363E-1	2.585E+1	5.006E+1
-4.330E-1	2.590E+1	4.976E+1
-4.379E-1	2.621E+1	4.998E+1
-4.363E-1	2.583E+1	4.984E+1
-4.363E-1	2.590E+1	4.994E+1
-4.330E-1	2.604E+1	4.989E+1
-4.379E-1	2.607E+1	4.985E+1
-4.411E-1	2.593E+1	4.985E+1
-4.363E-1	2.588E+1	4.987E+1
-4.330E-1	2.576E+1	5.001E+1
-4.330E-1	2.595E+1	4.993E+1
-4.347E-1	2.601E+1	4.996E+1
-4.395E-1	2.595E+1	4.976E+1
-4.363E-1	2.602E+1	5.014E+1
-4.347E-1	2.577E+1	5.001E+1
-4.379E-1	2.600E+1	5.016E+1
-4.379E-1	2.592E+1	5.023E+1
-4.347E-1	2.577E+1	5.007E+1
-4.363E-1	2.589E+1	4.992E+1
-4.395E-1	2.576E+1	4.979E+1
-4.347E-1	2.586E+1	4.992E+1
-4.330E-1	2.602E+1	4.988E+1
-4.347E-1	2.566E+1	5.015E+1
-4.379E-1	2.598E+1	4.976E+1
-4.363E-1	2.592E+1	4.969E+1
-4.330E-1	2.570E+1	5.005E+1
-4.363E-1	2.595E+1	4.993E+1
-4.379E-1	2.603E+1	4.983E+1
-4.379E-1	2.606E+1	5.006E+1
-4.330E-1	2.584E+1	4.975E+1
-4.379E-1	2.570E+1	4.979E+1
-4.379E-1	2.594E+1	4.983E+1
-4.363E-1	2.559E+1	4.968E+1
-4.363E-1	2.579E+1	4.987E+1
-4.379E-1	2.579E+1	5.021E+1
-4.395E-1	2.586E+1	5.012E+1
-4.347E-1	2.595E+1	4.983E+1
-4.363E-1	2.593E+1	5.013E+1
-4.379E-1	2.582E+1	4.991E+1
-4.379E-1	2.577E+1	5.010E+1
-4.363E-1	2.584E+1	4.996E+1
-4.347E-1	2.585E+1	4.986E+1
-4.363E-1	2.597E+1	4.991E+1
-4.395E-1	2.605E+1	4.987E+1
-4.347E-1	2.589E+1	5.034E+1
-4.314E-1	2.610E+1	4.981E+1
-4.363E-1	2.588E+1	5.002E+1
-4.363E-1	2.586E+1	4.973E+1
-4.363E-1	2.580E+1	5.004E+1
-4.298E-1	2.593E+1	4.981E+1
-4.363E-1	2.582E+1	4.998E+1
-4.347E-1	2.591E+1	4.992E+1
-4.363E-1	2.590E+1	4.988E+1
-4.330E-1	2.596E+1	5.003E+1
-4.330E-1	2.605E+1	4.958E+1
-4.347E-1	2.577E+1	4.979E+1
-4.347E-1	2.592E+1	4.994E+1
-4.347E-1	2.596E+1	5.002E+1
-4.347E-1	2.586E+1	4.966E+1
-4.363E-1	2.587E+1	4.997E+1
-4.330E-1	2.598E+1	5.005E+1
-4.363E-1	2.586E+1	4.979E+1
-4.363E-1	2.595E+1	4.992E+1
-4.363E-1	2.597E+1	4.974E+1
-4.379E-1	2.591E+1	4.968E+1
-4.330E-1	2.586E+1	4.995E+1
-4.395E-1	2.598E+1	4.995E+1
-4.363E-1	2.592E+1	4.987E+1
-4.347E-1	2.595E+1	5.000E+1
-4.330E-1	2.591E+1	4.992E+1
-4.363E-1	2.612E+1	4.995E+1
-4.363E-1	2.587E+1	4.978E+1
-4.347E-1	2.584E+1	4.976E+1
-4.330E-1	2.567E+1	4.982E+1
-4.330E-1	2.581E+1	5.011E+1
-4.395E-1	2.597E+1	4.963E+1
-4.330E-1	2.605E+1	4.989E+1
-4.314E-1	2.610E+1	4.983E+1
-4.347E-1	2.589E+1	4.981E+1
-4.363E-1	2.596E+1	5.010E+1
-4.363E-1	2.592E+1	4.991E+1
-4.330E-1	2.593E+1	4.988E+1
-4.330E-1	2.592E+1	5.002E+1
-4.379E-1	2.582E+1	4.995E+1
-4.347E-1	2.579E+1	4.972E+1
-4.347E-1	2.599E+1	4.992E+1
-4.363E-1	2.589E+1	4.998E+1
-4.379E-1	2.586E+1	4.983E+1
-4.330E-1	2.580E+1	4.994E+1
-4.330E-1	2.597E+1	4.981E+1
-4.330E-1	2.584E+1	5.001E+1
-4.395E-1	2.583E+1	4.992E+1
-4.363E-1	2.612E+1	4.987E+1
-4.330E-1	2.566E+1	4.998E+1
-4.363E-1	2.593E+1	5.001E+1
-4.395E-1	2.605E+1	5.000E+1
-4.363E-1	2.588E+1	4.987E+1
-4.330E-1	2.616E+1	4.981E+1
-4.379E-1	2.599E+1	4.970E+1
-4.363E-1	2.579E+1	4.977E+1
-4.363E-1	2.579E+1	4.955E+1
-4.330E-1	2.591E+1	5.008E+1
-4.347E-1	2.554E+1	4.994E+1
-4.379E-1	2.595E+1	5.013E+1
-4.363E-1	2.583E+1	5.007E+1
-4.330E-1	2.581E+1	5.002E+1
-4.330E-1	2.580E+1	5.001E+1
-4.379E-1	2.598E+1	4.980E+1
-4.330E-1	2.601E+1	5.013E+1
-4.363E-1	2.595E+1	4.979E+1
-4.347E-1	2.597E+1	4.984E+1
-4.363E-1	2.576E+1	4.991E+1
-4.347E-1	2.604E+1	4.995E+1
-4.330E-1	2.576E+1	4.966E+1
-4.363E-1	2.607E+1	4.997E+1
-4.379E-1	2.600E+1	5.015E+1
-4.347E-1	2.574E+1	4.972E+1
-4.330E-1	2.605E+1	4.975E+1
-4.363E-1	2.583E+1	4.975E+1
-4.347E-1	2.578E+1	5.004E+1
-4.347E-1	2.588E+1	4.991E+1
-4.363E-1	2.595E+1	5.004E+1
-4.363E-1	2.568E+1	4.975E+1
-4.363E-1	2.590E+1	4.981E+1
-4.347E-1	2.582E+1	4.992E+1
-4.330E-1	2.573E+1	5.012E+1
-4.347E-1	2.596E+1	5.006E+1
-4.379E-1	2.590E+1	4.989E+1
-4.363E-1	2.592E+1	5.010E+1
-4.330E-1	2.591E+1	4.998E+1
-4.330E-1	2.594E+1	4.999E+1
-4.379E-1	2.583E+1	5.025E+1
-4.314E-1	2.580E+1	4.970E+1
-4.330E-1	2.584E+1	4.985E+1
-4.347E-1	2.582E+1	5.011E+1
-4.347E-1	2.581E+1	5.011E+1
-4.314E-1	2.585E+1	4.982E+1
-4.330E-1	2.586E+1	4.996E+1
-4.347E-1	2.594E+1	5.026E+1
-4.379E-1	2.563E+1	4.991E+1
-4.347E-1	2.582E+1	4.983E+1
-4.330E-1	2.586E+1	5.008E+1
-4.363E-1	2.601E+1	5.005E+1
-4.347E-1	2.587E+1	4.966E+1
-4.363E-1	2.598E+1	4.996E+1
-4.347E-1	2.582E+1	4.990E+1
-4.363E-1	2.587E+1	4.993E+1
-4.395E-1	2.601E+1	4.997E+1
-4.347E-1	2.583E+1	5.002E+1
-4.363E-1	2.586E+1	5.000E+1
-4.363E-1	2.600E+1	4.972E+1
-4.379E-1	2.591E+1	4.996E+1
-4.330E-1	2.586E+1	4.981E+1
-4.314E-1	2.589E+1	5.000E+1
-4.347E-1	2.583E+1	4.998E+1
-4.379E-1	2.600E+1	4.981E+1
-4.363E-1	2.595E+1	4.985E+1
-4.314E-1	2.580E+1	4.977E+1
-4.363E-1	2.594E+1	4.971E+1
-4.347E-1	2.586E+1	5.007E+1
-4.363E-1	2.594E+1	4.994E+1
-4.330E-1	2.580E+1	4.984E+1
-4.347E-1	2.600E+1	4.982E+1
-4.363E-1	2.589E+1	4.971E+1
-4.347E-1	2.582E+1	4.989E+1
-4.314E-1	2.584E+1	4.978E+1
-4.330E-1	2.583E+1	4.977E+1
-4.363E-1	2.578E+1	4.989E+1
-4.330E-1	2.588E+1	4.985E+1
-4.314E-1	2.597E+1	4.992E+1
-4.330E-1	2.593E+1	4.989E+1
-4.347E-1	2.596E+1	5.020E+1
-4.347E-1	2.588E+1	4.995E+1
-4.298E-1	2.566E+1	4.980E+1
-4.314E-1	2.581E+1	4.962E+1
-4.347E-1	2.600E+1	4.985E+1
-4.363E-1	2.596E+1	4.981E+1
-4.298E-1	2.587E+1	5.011E+1
-4.347E-1	2.598E+1	5.003E+1
-4.363E-1	2.590E+1	4.992E+1
-4.314E-1	2.583E+1	4.973E+1
-4.314E-1	2.598E+1	4.990E+1
-4.330E-1	2.598E+1	4.997E+1
-4.330E-1	2.600E+1	4.996E+1
-4.314E-1	2.602E+1	4.993E+1
-4.298E-1	2.582E+1	5.010E+1
-4.347E-1	2.596E+1	4.986E+1
-4.347E-1	2.611E+1	4.998E+1
-4.347E-1	2.574E+1	4.991E+1
-4.314E-1	2.586E+1	4.977E+1
-4.314E-1	2.602E+1	4.995E+1
-4.330E-1	2.576E+1	4.987E+1
-4.314E-1	2.593E+1	5.014E+1
-4.330E-1	2.573E+1	4.982E+1
-4.314E-1	2.588E+1	4.995E+1
-4.314E-1	2.592E+1	5.006E+1
-4.330E-1	2.590E+1	4.989E+1
-4.314E-1	2.584E+1	4.985E+1
-4.347E-1	2.601E+1	4.956E+1
-4.347E-1	2.590E+1	4.989E+1
-4.347E-1	2.589E+1	4.996E+1
-4.314E-1	2.577E+1	5.000E+1
-4.330E-1	2.584E+1	4.969E+1
-4.330E-1	2.603E+1	4.996E+1
-4.314E-1	2.578E+1	4.991E+1
-4.330E-1	2.581E+1	4.970E+1
-4.347E-1	2.577E+1	4.968E+1
-4.363E-1	2.601E+1	4.992E+1
-4.330E-1	2.590E+1	4.992E+1
-4.330E-1	2.594E+1	4.992E+1
-4.330E-1	2.575E+1	4.970E+1
-4.363E-1	2.598E+1	5.002E+1
-4.330E-1	2.567E+1	4.978E+1
-4.330E-1	2.595E+1	4.987E+1
-4.298E-1	2.595E+1	4.970E+1
-4.363E-1	2.585E+1	4.981E+1
-4.330E-1	2.576E+1	4.967E+1
-4.314E-1	2.584E+1	4.986E+1
-4.314E-1	2.579E+1	5.002E+1
-4.347E-1	2.576E+1	4.985E+1
-4.347E-1	2.607E+1	4.995E+1
-4.298E-1	2.597E+1	4.973E+1
-4.314E-1	2.586E+1	4.981E+1
-4.363E-1	2.582E+1	4.985E+1
-4.314E-1	2.580E+1	4.979E+1
-4.314E-1	2.617E+1	4.997E+1
-4.330E-1	2.578E+1	4.982E+1
-4.330E-1	2.579E+1	4.992E+1
-4.314E-1	2.572E+1	4.992E+1
-4.298E-1	2.591E+1	4.998E+1
-4.314E-1	2.576E+1	5.002E+1
-4.330E-1	2.574E+1	4.980E+1
-4.330E-1	2.591E+1	5.004E+1
-4.298E-1	2.593E+1	5.005E+1
-4.330E-1	2.577E+1	4.980E+1
-4.314E-1	2.589E+1	4.983E+1
-4.347E-1	2.602E+1	5.010E+1
-4.330E-1	2.586E+1	4.987E+1
-4.298E-1	2.594E+1	5.016E+1
-4.347E-1	2.577E+1	4.994E+1
-4.314E-1	2.618E+1	4.974E+1
-4.314E-1	2.593E+1	4.988E+1
-4.314E-1	2.602E+1	4.978E+1
-4.363E-1	2.583E+1	4.997E+1
-4.347E-1	2.578E+1	5.001E+1
-4.314E-1	2.590E+1	4.997E+1
-4.330E-1	2.592E+1	4.966E+1
-4.347E-1	2.592E+1	4.966E+1
-4.330E-1	2.580E+1	4.984E+1
-4.314E-1	2.598E+1	4.994E+1
-4.314E-1	2.576E+1	5.002E+1
-4.347E-1	2.586E+1	4.992E+1
-4.330E-1	2.581E+1	4.978E+1
-4.298E-1	2.594E+1	5.008E+1
-4.330E-1	2.587E+1	4.967E+1
-4.314E-1	2.610E+1	4.973E+1
-4.314E-1	2.596E+1	4.991E+1
-4.314E-1	2.583E+1	4.980E+1
-4.298E-1	2.588E+1	4.994E+1
-4.363E-1	2.602E+1	4.992E+1
-4.330E-1	2.594E+1	4.994E+1
-4.314E-1	2.590E+1	4.991E+1
-4.330E-1	2.589E+1	4.990E+1
-4.347E-1	2.592E+1	4.983E+1
-4.347E-1	2.581E+1	4.993E+1
-4.314E-1	2.579E+1	4.992E+1
-4.314E-1	2.577E+1	4.994E+1
-4.347E-1	2.590E+1	5.015E+1
-4.314E-1	2.585E+1	4.979E+1
-4.314E-1	2.591E+1	4.996E+1
-4.298E-1	2.597E+1	4.976E+1
-4.314E-1	2.577E+1	4.985E+1
-4.330E-1	2.591E+1	4.987E+1
-4.330E-1	2.589E+1	4.984E+1
-4.314E-1	2.592E+1	4.956E+1
-4.330E-1	2.592E+1	4.990E+1
-4.330E-1	2.593E+1	4.976E+1
-4.298E-1	2.590E+1	4.991E+1
-4.298E-1	2.578E+1	5.011E+1
-4.347E-1	2.603E+1	4.970E+1
-4.330E-1	2.584E+1	4.992E+1
-4.298E-1	2.585E+1	5.000E+1
-4.282E-1	2.602E+1	4.970E+1
-4.330E-1	2.571E+1	4.976E+1
-4.314E-1	2.600E+1	4.999E+1
-4.282E-1	2.594E+1	5.011E+1
-4.314E-1	2.591E+1	4.988E+1
-4.347E-1	2.576E+1	5.009E+1
-4.314E-1	2.592E+1	4.986E+1
-4.298E-1	2.621E+1	5.010E+1
-4.314E-1	2.583E+1	5.002E+1
-4.330E-1	2.582E+1	5.010E+1
-4.330E-1	2.584E+1	4.999E+1
-4.282E-1	2.587E+1	4.980E+1
-4.314E-1	2.593E+1	5.023E+1
-4.330E-1	2.607E+1	4.979E+1
-4.330E-1	2.600E+1	5.001E+1
-4.330E-1	2.605E+1	4.978E+1
-4.314E-1	2.573E+1	4.978E+1
-4.379E-1	2.600E+1	4.974E+1
-4.330E-1	2.595E+1	5.004E+1
-4.330E-1	2.600E+1	4.979E+1
-4.298E-1	2.585E+1	4.959E+1
-4.314E-1	2.599E+1	4.983E+1
-4.330E-1	2.578E+1	4.998E+1
-4.298E-1	2.575E+1	4.982E+1
-4.330E-1	2.591E+1	4.998E+1
-4.314E-1	2.602E+1	4.981E+1
-4.330E-1	2.599E+1	4.991E+1
-4.298E-1	2.576E+1	4.977E+1
-4.314E-1	2.595E+1	4.968E+1
-4.330E-1	2.597E+1	5.010E+1
-4.330E-1	2.598E+1	4.988E+1
-4.298E-1	2.580E+1	4.992E+1
-4.330E-1	2.593E+1	4.987E+1
-4.314E-1	2.597E+1	4.975E+1
-4.314E-1	2.598E+1	5.000E+1
-4.314E-1	2.586E+1	4.980E+1
-4.314E-1	2.585E+1	4.985E+1
-4.347E-1	2.583E+1	5.006E+1
-4.330E-1	2.596E+1	4.989E+1
-4.282E-1	2.599E+1	4.984E+1
-4.314E-1	2.581E+1	4.982E+1
-4.298E-1	2.605E+1	4.988E+1
-4.363E-1	2.587E+1	4.990E+1
-4.298E-1	2.601E+1	4.997E+1
-4.330E-1	2.588E+1	4.971E+1
-4.330E-1	2.578E+1	5.000E+1
-4.330E-1	2.602E+1	4.990E+1
-4.298E-1	2.575E+1	4.986E+1
-4.314E-1	2.604E+1	4.977E+1
-4.347E-1	2.603E+1	5.005E+1
-4.314E-1	2.605E+1	4.991E+1
-4.282E-1	2.601E+1	4.964E+1
-4.330E-1	2.582E+1	4.996E+1
-4.363E-1	2.592E+1	5.001E+1
-4.282E-1	2.579E+1	5.011E+1
-4.314E-1	2.583E+1	5.004E+1
-4.347E-1	2.573E+1	5.018E+1
-4.330E-1	2.602E+1	4.976E+1
-4.314E-1	2.577E+1	4.975E+1
-4.298E-1	2.584E+1	4.998E+1
-4.314E-1	2.594E+1	4.972E+1
-4.347E-1	2.583E+1	4.970E+1
-4.314E-1	2.594E+1	4.989E+1
-4.298E-1	2.593E+1	4.990E+1
-4.314E-1	2.595E+1	4.980E+1
-4.347E-1	2.586E+1	4.988E+1
-4.330E-1	2.581E+1	4.992E+1
-4.314E-1	2.594E+1	4.984E+1
-4.314E-1	2.585E+1	4.980E+1
-4.330E-1	2.578E+1	4.977E+1
-4.282E-1	2.594E+1	4.992E+1
-4.298E-1	2.592E+1	5.011E+1
-4.298E-1	2.593E+1	4.994E+1
-4.330E-1	2.577E+1	4.977E+1
-4.347E-1	2.611E+1	4.989E+1
-4.330E-1	2.582E+1	5.005E+1
-4.298E-1	2.578E+1	4.980E+1
-4.347E-1	2.576E+1	4.988E+1
-4.347E-1	2.581E+1	4.992E+1
-4.282E-1	2.596E+1	4.980E+1
-4.298E-1	2.577E+1	4.996E+1
-4.330E-1	2.576E+1	4.965E+1
-4.330E-1	2.582E+1	4.972E+1
-4.330E-1	2.567E+1	4.978E+1
-4.298E-1	2.577E+1	4.979E+1
-4.314E-1	2.570E+1	4.987E+1
-4.330E-1	2.599E+1	4.988E+1
-4.298E-1	2.603E+1	4.991E+1
-4.298E-1	2.609E+1	4.988E+1
-4.347E-1	2.600E+1	4.991E+1
-4.314E-1	2.578E+1	5.015E+1
-4.314E-1	2.590E+1	4.983E+1
-4.330E-1	2.603E+1	5.014E+1
-4.330E-1	2.598E+1	5.003E+1
-4.330E-1	2.589E+1	4.999E+1
-4.314E-1	2.581E+1	4.987E+1
-4.314E-1	2.584E+1	5.003E+1
-4.314E-1	2.598E+1	5.014E+1
-4.330E-1	2.586E+1	4.982E+1
-4.298E-1	2.597E+1	4.967E+1
-4.330E-1	2.575E+1	4.970E+1
-4.347E-1	2.582E+1	4.987E+1
-4.330E-1	2.594E+1	4.962E+1
-4.298E-1	2.589E+1	5.005E+1
-4.314E-1	2.594E+1	4.999E+1
-4.314E-1	2.595E+1	5.014E+1
-4.298E-1	2.591E+1	4.996E+1
-4.314E-1	2.605E+1	4.988E+1
-4.282E-1	2.586E+1	4.987E+1
-4.347E-1	2.575E+1	4.978E+1
-4.330E-1	2.598E+1	4.990E+1
-4.298E-1	2.601E+1	4.977E+1
-4.298E-1	2.605E+1	4.986E+1
-4.330E-1	2.570E+1	4.983E+1
-4.330E-1	2.607E+1	4.989E+1
-4.282E-1	2.599E+1	5.028E+1
-4.298E-1	2.590E+1	4.992E+1
-4.314E-1	2.587E+1	4.991E+1
-4.330E-1	2.591E+1	5.000E+1
-4.314E-1	2.584E+1	4.980E+1
-4.298E-1	2.584E+1	4.990E+1
-4.347E-1	2.597E+1	4.980E+1
-4.347E-1	2.577E+1	5.022E+1
-4.298E-1	2.580E+1	4.977E+1
-4.314E-1	2.596E+1	4.979E+1
-4.363E-1	2.589E+1	4.990E+1
-4.314E-1	2.587E+1	4.998E+1
-4.314E-1	2.617E+1	4.980E+1
-4.330E-1	2.590E+1	4.966E+1
-4.347E-1	2.590E+1	4.987E+1
-4.330E-1	2.599E+1	4.983E+1
-4.298E-1	2.594E+1	5.005E+1
-4.314E-1	2.579E+1	4.973E+1
-4.330E-1	2.599E+1	4.967E+1
-4.330E-1	2.572E+1	5.011E+1
-4.314E-1	2.590E+1	5.009E+1
-4.330E-1	2.603E+1	4.986E+1
-4.347E-1	2.600E+1	4.976E+1
-4.314E-1	2.586E+1	4.978E+1
-4.282E-1	2.568E+1	4.991E+1
-4.330E-1	2.588E+1	4.999E+1
-4.347E-1	2.608E+1	4.968E+1
-4.347E-1	2.580E+1	4.988E+1
-4.314E-1	2.595E+1	4.994E+1
-4.330E-1	2.617E+1	4.982E+1
-4.379E-1	2.583E+1	5.011E+1
-4.363E-1	2.582E+1	4.993E+1
-4.314E-1	2.599E+1	5.001E+1
-4.298E-1	2.576E+1	5.014E+1
-4.330E-1	2.592E+1	4.996E+1
-4.330E-1	2.596E+1	5.002E+1
-4.298E-1	2.591E+1	4.977E+1
-4.330E-1	2.606E+1	4.987E+1
-4.330E-1	2.578E+1	4.996E+1
-4.330E-1	2.590E+1	5.014E+1
-4.298E-1	2.581E+1	4.986E+1
-4.314E-1	2.588E+1	4.987E+1
-4.314E-1	2.597E+1	4.973E+1
-4.330E-1	2.582E+1	4.984E+1
-4.330E-1	2.599E+1	4.985E+1
-4.314E-1	2.571E+1	4.990E+1
-4.347E-1	2.585E+1	4.972E+1
-4.330E-1	2.579E+1	5.000E+1
-4.314E-1	2.593E+1	4.966E+1
-4.314E-1	2.570E+1	4.966E+1
-4.314E-1	2.576E+1	4.990E+1
-4.330E-1	2.585E+1	4.993E+1
-4.314E-1	2.594E+1	4.982E+1
-4.330E-1	2.595E+1	5.000E+1
-4.363E-1	2.598E+1	4.990E+1
-4.330E-1	2.581E+1	4.984E+1
-4.298E-1	2.573E+1	4.977E+1
-4.347E-1	2.585E+1	5.003E+1
-4.347E-1	2.572E+1	4.996E+1
-4.330E-1	2.594E+1	5.009E+1
-4.298E-1	2.591E+1	4.985E+1
-4.314E-1	2.598E+1	4.969E+1
-4.347E-1	2.587E+1	4.993E+1
-4.298E-1	2.593E+1	4.991E+1
-4.314E-1	2.594E+1	4.999E+1
-4.314E-1	2.597E+1	4.982E+1
-4.363E-1	2.600E+1	4.988E+1
-4.330E-1	2.584E+1	4.988E+1
-4.298E-1	2.574E+1	4.975E+1
-4.330E-1	2.601E+1	4.997E+1
-4.330E-1	2.592E+1	4.996E+1
-4.314E-1	2.578E+1	5.011E+1
-4.314E-1	2.590E+1	4.981E+1
-4.330E-1	2.591E+1	5.030E+1
-4.379E-1	2.590E+1	4.981E+1
-4.347E-1	2.596E+1	4.997E+1
-4.314E-1	2.612E+1	5.015E+1
-4.330E-1	2.584E+1	4.977E+1
-4.330E-1	2.586E+1	5.003E+1
-4.314E-1	2.579E+1	5.009E+1
-4.298E-1	2.574E+1	4.997E+1
-4.330E-1	2.595E+1	4.970E+1
-4.347E-1	2.585E+1	4.988E+1
-4.330E-1	2.589E+1	4.981E+1
-4.314E-1	2.581E+1	4.987E+1
-4.298E-1	2.602E+1	4.990E+1
-4.347E-1	2.587E+1	4.992E+1
-4.347E-1	2.570E+1	4.994E+1
-4.314E-1	2.602E+1	5.014E+1
-4.314E-1	2.602E+1	5.008E+1
-4.314E-1	2.599E+1	5.012E+1
-4.330E-1	2.570E+1	4.969E+1
-4.298E-1	2.581E+1	5.010E+1
-4.347E-1	2.584E+1	4.971E+1
-4.379E-1	2.599E+1	4.983E+1
-4.347E-1	2.581E+1	4.971E+1
-4.298E-1	2.597E+1	5.020E+1
-4.314E-1	2.603E+1	4.964E+1
-4.330E-1	2.604E+1	5.000E+1
-4.347E-1	2.587E+1	4.995E+1
-4.282E-1	2.584E+1	4.962E+1
-4.330E-1	2.588E+1	4.977E+1
-4.363E-1	2.592E+1	4.994E+1
-4.330E-1	2.586E+1	4.988E+1
-4.314E-1	2.590E+1	5.010E+1
-4.298E-1	2.605E+1	4.991E+1
-4.330E-1	2.586E+1	4.993E+1
-4.330E-1	2.615E+1	4.999E+1
-4.330E-1	2.583E+1	5.009E+1
-4.298E-1	2.589E+1	5.012E+1
-4.330E-1	2.597E+1	5.004E+1
-4.314E-1	2.583E+1	4.975E+1
-4.298E-1	2.585E+1	4.962E+1
-4.298E-1	2.574E+1	4.975E+1
-4.330E-1	2.585E+1	4.980E+1
-4.363E-1	2.594E+1	4.960E+1
-4.298E-1	2.599E+1	4.976E+1
-4.298E-1	2.577E+1	4.973E+1
-4.330E-1	2.583E+1	4.986E+1
-4.298E-1	2.582E+1	4.993E+1
-4.330E-1	2.598E+1	5.020E+1
-4.298E-1	2.588E+1	4.984E+1
-4.314E-1	2.587E+1	5.012E+1
-4.314E-1	2.608E+1	4.986E+1
-4.298E-1	2.589E+1	4.980E+1
-4.298E-1	2.581E+1	5.028E+1
-4.363E-1	2.579E+1	4.987E+1
-4.298E-1	2.582E+1	5.001E+1
-4.314E-1	2.592E+1	4.966E+1
-4.282E-1	2.589E+1	4.963E+1
-4.347E-1	2.611E+1	4.995E+1
-4.363E-1	2.605E+1	4.980E+1
-4.330E-1	2.578E+1	4.982E+1
-4.314E-1	2.583E+1	4.988E+1
-4.379E-1	2.595E+1	4.990E+1
-4.347E-1	2.575E+1	4.978E+1
-4.298E-1	2.584E+1	4.973E+1
-4.330E-1	2.583E+1	5.014E+1
-4.347E-1	2.575E+1	4.980E+1
-4.347E-1	2.595E+1	4.998E+1
-4.298E-1	2.569E+1	4.993E+1
-4.314E-1	2.594E+1	4.990E+1
-4.330E-1	2.593E+1	4.990E+1
-4.330E-1	2.589E+1	4.980E+1
-4.298E-1	2.579E+1	5.003E+1
-4.298E-1	2.594E+1	5.010E+1
-4.330E-1	2.586E+1	5.007E+1
-4.330E-1	2.594E+1	5.013E+1
-4.314E-1	2.599E+1	5.036E+1
-4.314E-1	2.578E+1	4.990E+1
-4.298E-1	2.585E+1	5.009E+1
-4.330E-1	2.594E+1	5.004E+1
-4.330E-1	2.590E+1	4.983E+1
-4.298E-1	2.579E+1	4.992E+1
-4.347E-1	2.569E+1	4.970E+1
-4.330E-1	2.584E+1	4.983E+1
-4.314E-1	2.595E+1	4.997E+1
-4.330E-1	2.595E+1	4.983E+1
-4.347E-1	2.587E+1	4.994E+1
-4.347E-1	2.599E+1	4.990E+1
-4.314E-1	2.595E+1	4.976E+1
-4.314E-1	2.592E+1	4.979E+1
-4.347E-1	2.587E+1	5.000E+1
-4.347E-1	2.602E+1	4.959E+1
-4.314E-1	2.595E+1	4.990E+1
-4.330E-1	2.594E+1	4.994E+1
-4.330E-1	2.585E+1	4.976E+1
-4.347E-1	2.603E+1	4.984E+1
-4.314E-1	2.587E+1	4.992E+1
-4.330E-1	2.574E+1	4.990E+1
-4.314E-1	2.572E+1	4.995E+1
-4.330E-1	2.588E+1	5.000E+1
-4.314E-1	2.578E+1	4.964E+1
-4.298E-1	2.591E+1	4.981E+1
-4.298E-1	2.584E+1	4.978E+1
-4.347E-1	2.590E+1	4.993E+1
-4.347E-1	2.572E+1	4.987E+1
-4.314E-1	2.570E+1	4.985E+1
-4.330E-1	2.593E+1	5.012E+1
-4.379E-1	2.590E+1	4.975E+1
-4.314E-1	2.595E+1	4.986E+1
-4.314E-1	2.596E+1	4.984E+1
-4.347E-1	2.604E+1	4.998E+1
-4.363E-1	2.580E+1	5.005E+1
-4.330E-1	2.584E+1	4.992E+1
-4.314E-1	2.593E+1	4.988E+1
-4.330E-1	2.598E+1	4.982E+1
-4.347E-1	2.596E+1	4.993E+1
-4.282E-1	2.596E+1	4.993E+1
-4.314E-1	2.608E+1	4.992E+1
-4.330E-1	2.586E+1	4.983E+1
-4.314E-1	2.595E+1	4.993E+1
-4.314E-1	2.580E+1	4.981E+1
-4.330E-1	2.606E+1	4.983E+1
-4.347E-1	2.567E+1	4.987E+1
-4.314E-1	2.586E+1	4.982E+1
-4.330E-1	2.600E+1	5.001E+1
-4.314E-1	2.580E+1	4.970E+1
-4.363E-1	2.593E+1	4.993E+1
-4.314E-1	2.588E+1	4.969E+1
-4.282E-1	2.588E+1	4.966E+1
-4.314E-1	2.571E+1	5.000E+1
-4.347E-1	2.577E+1	4.995E+1
-4.347E-1	2.590E+1	4.990E+1
-4.330E-1	2.609E+1	4.971E+1
-4.330E-1	2.588E+1	4.993E+1
-4.347E-1	2.607E+1	4.987E+1
-4.330E-1	2.600E+1	5.000E+1
-4.282E-1	2.598E+1	5.002E+1
-4.314E-1	2.595E+1	4.980E+1
-4.347E-1	2.591E+1	4.992E+1
-4.330E-1	2.596E+1	4.980E+1
-4.314E-1	2.595E+1	4.980E+1
-4.330E-1	2.601E+1	4.980E+1
-4.347E-1	2.571E+1	5.013E+1
-4.330E-1	2.612E+1	4.993E+1
-4.298E-1	2.583E+1	4.981E+1
-4.314E-1	2.591E+1	4.978E+1
-4.330E-1	2.582E+1	4.984E+1
-4.363E-1	2.590E+1	5.021E+1
-4.314E-1	2.579E+1	4.987E+1
-4.330E-1	2.606E+1	4.992E+1
-4.330E-1	2.605E+1	4.982E+1
-4.347E-1	2.585E+1	5.004E+1
-4.282E-1	2.571E+1	5.005E+1
-4.347E-1	2.585E+1	4.965E+1
-4.330E-1	2.573E+1	4.980E+1
-4.314E-1	2.585E+1	4.992E+1
-4.314E-1	2.583E+1	4.976E+1
-4.347E-1	2.567E+1	5.000E+1
-4.330E-1	2.579E+1	4.994E+1
-4.298E-1	2.595E+1	5.014E+1
-4.314E-1	2.588E+1	4.975E+1
-4.298E-1	2.588E+1	4.994E+1
-4.330E-1	2.597E+1	4.989E+1
-4.330E-1	2.597E+1	5.005E+1
-4.314E-1	2.583E+1	4.964E+1
-4.314E-1	2.600E+1	4.974E+1
-4.347E-1	2.585E+1	4.987E+1
-4.314E-1	2.597E+1	4.980E+1
-4.298E-1	2.578E+1	4.997E+1
-4.314E-1	2.592E+1	4.984E+1
-4.363E-1	2.600E+1	4.987E+1
-4.330E-1	2.593E+1	4.968E+1
-4.330E-1	2.587E+1	4.979E+1
-4.314E-1	2.589E+1	4.996E+1
-4.298E-1	2.593E+1	4.986E+1
-4.314E-1	2.586E+1	4.975E+1
-4.298E-1	2.600E+1	4.967E+1
-4.314E-1	2.579E+1	4.975E+1
-4.330E-1	2.600E+1	4.981E+1
-4.347E-1	2.585E+1	5.004E+1
-4.363E-1	2.580E+1	4.989E+1
-4.314E-1	2.608E+1	5.015E+1
-4.330E-1	2.572E+1	4.963E+1
-4.330E-1	2.609E+1	4.992E+1
-4.298E-1	2.585E+1	5.001E+1
-4.347E-1	2.567E+1	4.976E+1
-4.330E-1	2.595E+1	4.980E+1
-4.347E-1	2.595E+1	4.975E+1
-4.298E-1	2.613E+1	4.997E+1
-4.298E-1	2.607E+1	4.991E+1
-4.363E-1	2.587E+1	4.993E+1
-4.347E-1	2.604E+1	4.975E+1
-4.298E-1	2.583E+1	5.015E+1
-4.298E-1	2.579E+1	4.975E+1
-4.363E-1	2.583E+1	5.002E+1
-4.347E-1	2.602E+1	4.974E+1
-4.330E-1	2.584E+1	5.006E+1
-4.314E-1	2.600E+1	4.978E+1
-4.363E-1	2.567E+1	4.966E+1
-4.347E-1	2.601E+1	4.982E+1
-4.298E-1	2.589E+1	4.986E+1
-4.314E-1	2.584E+1	4.990E+1
-4.363E-1	2.592E+1	5.011E+1
-4.347E-1	2.589E+1	4.973E+1
-4.314E-1	2.591E+1	4.990E+1
-4.298E-1	2.596E+1	4.999E+1
-4.314E-1	2.591E+1	4.983E+1
-4.330E-1	2.596E+1	4.971E+1
-4.330E-1	2.610E+1	4.984E+1
-4.298E-1	2.580E+1	4.976E+1
-4.347E-1	2.604E+1	5.000E+1
-4.347E-1	2.599E+1	4.982E+1
-4.282E-1	2.599E+1	5.005E+1
-4.314E-1	2.598E+1	4.973E+1
-4.347E-1	2.581E+1	4.973E+1
-4.347E-1	2.581E+1	4.979E+1
-4.347E-1	2.579E+1	4.970E+1
-4.330E-1	2.595E+1	5.003E+1
-4.347E-1	2.590E+1	4.982E+1
-4.347E-1	2.600E+1	5.002E+1
-4.314E-1	2.572E+1	4.998E+1
-4.298E-1	2.584E+1	4.986E+1
-4.347E-1	2.598E+1	4.984E+1
-4.363E-1	2.584E+1	4.996E+1
-4.298E-1	2.590E+1	4.968E+1
-4.347E-1	2.583E+1	4.994E+1
-4.347E-1	2.579E+1	4.988E+1
-4.347E-1	2.585E+1	4.983E+1
-4.314E-1	2.614E+1	4.999E+1
-4.314E-1	2.595E+1	4.996E+1
-4.330E-1	2.600E+1	5.002E+1
-4.363E-1	2.599E+1	4.989E+1
-4.330E-1	2.595E+1	4.981E+1
-4.330E-1	2.577E+1	4.955E+1
-4.363E-1	2.585E+1	4.969E+1
-4.330E-1	2.597E+1	4.985E+1
-4.314E-1	2.575E+1	4.999E+1
-4.314E-1	2.590E+1	4.999E+1
-4.347E-1	2.594E+1	5.012E+1
-4.347E-1	2.602E+1	4.973E+1
-4.330E-1	2.599E+1	4.969E+1
-4.282E-1	2.594E+1	4.985E+1
-4.347E-1	2.603E+1	4.994E+1
-4.330E-1	2.601E+1	4.998E+1
-4.330E-1	2.617E+1	4.998E+1
-4.330E-1	2.589E+1	4.982E+1
[truncated: 39,972 more rows]
