# Supplementary material for: Improved ANAP incorporation and VCF analysis reveal details of P2X7 current facilitation and a limited conformational interplay between ATP binding and the intracellular ballast domain
Source: eLife. 2023 Jan 4;12:e82479. doi: 10.7554/eLife.82479 (PMC9859053; doi:10.7554/eLife.82479)
Supplement: Figure 6—figure supplement 3—source data 2. [file elife-82479-fig6-figsupp3-data2.zip › Figure-6_figure-supplement-3_source-data-2/e25/07.csv]

-9.728E-2	7.526E+0	1.686E+1
-9.890E-2	7.575E+0	1.690E+1
-9.890E-2	7.594E+0	1.693E+1
-9.566E-2	7.555E+0	1.658E+1
-9.404E-2	7.675E+0	1.693E+1
-9.566E-2	7.627E+0	1.691E+1
-9.890E-2	7.549E+0	1.680E+1
-9.566E-2	7.558E+0	1.679E+1
-9.404E-2	7.614E+0	1.685E+1
-9.890E-2	7.565E+0	1.685E+1
-1.005E-1	7.581E+0	1.676E+1
-9.566E-2	7.666E+0	1.674E+1
-9.566E-2	7.584E+0	1.686E+1
-9.728E-2	7.617E+0	1.684E+1
-9.890E-2	7.607E+0	1.676E+1
-9.566E-2	7.627E+0	1.693E+1
-9.566E-2	7.649E+0	1.690E+1
-9.728E-2	7.536E+0	1.666E+1
-9.728E-2	7.811E+0	1.687E+1
-9.890E-2	7.542E+0	1.674E+1
-9.566E-2	7.649E+0	1.691E+1
-9.404E-2	7.620E+0	1.682E+1
-1.005E-1	7.533E+0	1.683E+1
-9.728E-2	7.490E+0	1.672E+1
-9.404E-2	7.630E+0	1.689E+1
-9.728E-2	7.588E+0	1.673E+1
-9.890E-2	7.675E+0	1.686E+1
-9.566E-2	7.607E+0	1.673E+1
-9.728E-2	7.659E+0	1.683E+1
-9.890E-2	7.627E+0	1.680E+1
-9.890E-2	7.656E+0	1.684E+1
-9.890E-2	7.643E+0	1.676E+1
-9.728E-2	7.588E+0	1.701E+1
-9.728E-2	7.552E+0	1.688E+1
-1.005E-1	7.610E+0	1.693E+1
-9.728E-2	7.610E+0	1.686E+1
-9.566E-2	7.545E+0	1.682E+1
-9.728E-2	7.552E+0	1.692E+1
-1.021E-1	7.688E+0	1.671E+1
-9.728E-2	7.542E+0	1.685E+1
-9.404E-2	7.510E+0	1.686E+1
-1.021E-1	7.659E+0	1.677E+1
-9.890E-2	7.630E+0	1.688E+1
-9.890E-2	7.649E+0	1.688E+1
-9.566E-2	7.562E+0	1.707E+1
-9.566E-2	7.584E+0	1.688E+1
-9.890E-2	7.678E+0	1.695E+1
-1.005E-1	7.526E+0	1.689E+1
-9.728E-2	7.520E+0	1.681E+1
-9.566E-2	7.682E+0	1.690E+1
-9.890E-2	7.565E+0	1.671E+1
-1.005E-1	7.614E+0	1.685E+1
-9.728E-2	7.607E+0	1.688E+1
-9.728E-2	7.558E+0	1.674E+1
-9.890E-2	7.623E+0	1.676E+1
-9.566E-2	7.588E+0	1.686E+1
-9.404E-2	7.678E+0	1.675E+1
-9.566E-2	7.646E+0	1.701E+1
-1.005E-1	7.607E+0	1.684E+1
-9.566E-2	7.568E+0	1.682E+1
-9.728E-2	7.516E+0	1.691E+1
-1.005E-1	7.513E+0	1.684E+1
-1.005E-1	7.666E+0	1.676E+1
-9.728E-2	7.591E+0	1.683E+1
-9.728E-2	7.623E+0	1.677E+1
-9.728E-2	7.494E+0	1.677E+1
-1.021E-1	7.526E+0	1.678E+1
-1.021E-1	7.643E+0	1.677E+1
-9.566E-2	7.558E+0	1.676E+1
-9.890E-2	7.666E+0	1.679E+1
-9.890E-2	7.542E+0	1.689E+1
-9.728E-2	7.545E+0	1.702E+1
-9.566E-2	7.562E+0	1.688E+1
-9.728E-2	7.614E+0	1.671E+1
-1.005E-1	7.620E+0	1.673E+1
-9.890E-2	7.610E+0	1.678E+1
-9.566E-2	7.727E+0	1.676E+1
-9.890E-2	7.575E+0	1.678E+1
-9.890E-2	7.659E+0	1.690E+1
-9.566E-2	7.507E+0	1.683E+1
-9.890E-2	7.549E+0	1.680E+1
-9.890E-2	7.636E+0	1.675E+1
-9.890E-2	7.494E+0	1.675E+1
-9.890E-2	7.571E+0	1.676E+1
-9.404E-2	7.552E+0	1.676E+1
-9.728E-2	7.769E+0	1.686E+1
-9.890E-2	7.558E+0	1.677E+1
-9.890E-2	7.604E+0	1.667E+1
-9.728E-2	7.604E+0	1.687E+1
-9.890E-2	7.649E+0	1.676E+1
-1.005E-1	7.646E+0	1.689E+1
-9.728E-2	7.630E+0	1.676E+1
-9.728E-2	7.682E+0	1.675E+1
-9.728E-2	7.617E+0	1.673E+1
-1.005E-1	7.568E+0	1.678E+1
-9.728E-2	7.500E+0	1.681E+1
-9.566E-2	7.520E+0	1.682E+1
-9.890E-2	7.610E+0	1.703E+1
-1.005E-1	7.552E+0	1.686E+1
-9.728E-2	7.623E+0	1.670E+1
-9.404E-2	7.656E+0	1.682E+1
-9.728E-2	7.604E+0	1.676E+1
-9.728E-2	7.653E+0	1.673E+1
-9.566E-2	7.672E+0	1.674E+1
-9.404E-2	7.461E+0	1.687E+1
-1.005E-1	7.617E+0	1.686E+1
-1.005E-1	7.584E+0	1.686E+1
-9.728E-2	7.597E+0	1.678E+1
-9.566E-2	7.604E+0	1.674E+1
-9.566E-2	7.730E+0	1.688E+1
-1.005E-1	7.575E+0	1.679E+1
-9.728E-2	7.630E+0	1.693E+1
-9.566E-2	7.620E+0	1.681E+1
-9.890E-2	7.549E+0	1.676E+1
-9.890E-2	7.607E+0	1.678E+1
-9.728E-2	7.575E+0	1.682E+1
-9.404E-2	7.610E+0	1.676E+1
-9.890E-2	7.617E+0	1.696E+1
-9.890E-2	7.558E+0	1.676E+1
-9.728E-2	7.630E+0	1.681E+1
-9.566E-2	7.610E+0	1.685E+1
-9.890E-2	7.704E+0	1.686E+1
-1.005E-1	7.610E+0	1.673E+1
-1.005E-1	7.549E+0	1.662E+1
-9.404E-2	7.630E+0	1.682E+1
-9.728E-2	7.578E+0	1.684E+1
-1.005E-1	7.520E+0	1.686E+1
-9.728E-2	7.494E+0	1.684E+1
-9.566E-2	7.552E+0	1.677E+1
-9.728E-2	7.571E+0	1.683E+1
-1.005E-1	7.636E+0	1.677E+1
-9.566E-2	7.630E+0	1.666E+1
-9.242E-2	7.633E+0	1.678E+1
-9.566E-2	7.701E+0	1.653E+1
-1.005E-1	7.662E+0	1.681E+1
-9.890E-2	7.500E+0	1.689E+1
-9.890E-2	7.607E+0	1.664E+1
-9.566E-2	7.558E+0	1.679E+1
-9.890E-2	7.545E+0	1.676E+1
-9.728E-2	7.497E+0	1.672E+1
-9.404E-2	7.571E+0	1.694E+1
-9.728E-2	7.578E+0	1.684E+1
-1.021E-1	7.594E+0	1.688E+1
-9.890E-2	7.581E+0	1.666E+1
-9.566E-2	7.640E+0	1.692E+1
-9.890E-2	7.714E+0	1.670E+1
-9.890E-2	7.571E+0	1.680E+1
-9.404E-2	7.656E+0	1.680E+1
-9.566E-2	7.542E+0	1.663E+1
-9.890E-2	7.513E+0	1.673E+1
-1.005E-1	7.636E+0	1.688E+1
-9.566E-2	7.633E+0	1.661E+1
-9.890E-2	7.578E+0	1.670E+1
-9.566E-2	7.520E+0	1.670E+1
-1.038E-1	7.659E+0	1.667E+1
-9.728E-2	7.610E+0	1.696E+1
-9.404E-2	7.614E+0	1.694E+1
-9.566E-2	7.578E+0	1.674E+1
-1.005E-1	7.562E+0	1.682E+1
-9.890E-2	7.510E+0	1.686E+1
-9.890E-2	7.588E+0	1.669E+1
-1.021E-1	7.545E+0	1.677E+1
-9.890E-2	7.620E+0	1.671E+1
-9.890E-2	7.516E+0	1.675E+1
-9.728E-2	7.581E+0	1.669E+1
-9.728E-2	7.558E+0	1.682E+1
-1.005E-1	7.604E+0	1.682E+1
-9.890E-2	7.607E+0	1.662E+1
-9.404E-2	7.520E+0	1.688E+1
-9.404E-2	7.562E+0	1.648E+1
-1.021E-1	7.584E+0	1.679E+1
-9.890E-2	7.581E+0	1.691E+1
-9.404E-2	7.552E+0	1.681E+1
-9.566E-2	7.510E+0	1.663E+1
-1.005E-1	7.464E+0	1.668E+1
-9.890E-2	7.604E+0	1.687E+1
-9.728E-2	7.523E+0	1.692E+1
-9.566E-2	7.701E+0	1.687E+1
-1.005E-1	7.429E+0	1.683E+1
-9.728E-2	7.646E+0	1.668E+1
-9.566E-2	7.549E+0	1.683E+1
-9.566E-2	7.643E+0	1.674E+1
-9.890E-2	7.640E+0	1.676E+1
-9.890E-2	7.494E+0	1.678E+1
-9.728E-2	7.666E+0	1.688E+1
-9.728E-2	7.610E+0	1.654E+1
-9.728E-2	7.575E+0	1.661E+1
-9.890E-2	7.604E+0	1.678E+1
-9.566E-2	7.594E+0	1.671E+1
-9.728E-2	7.484E+0	1.685E+1
-1.005E-1	7.708E+0	1.672E+1
-9.890E-2	7.497E+0	1.659E+1
-9.728E-2	7.571E+0	1.691E+1
-9.728E-2	7.597E+0	1.679E+1
-9.728E-2	7.620E+0	1.671E+1
-9.728E-2	7.575E+0	1.672E+1
-9.566E-2	7.558E+0	1.673E+1
-9.566E-2	7.708E+0	1.677E+1
-9.890E-2	7.438E+0	1.666E+1
-1.005E-1	7.588E+0	1.686E+1
-9.890E-2	7.481E+0	1.676E+1
-9.566E-2	7.562E+0	1.683E+1
-9.890E-2	7.669E+0	1.659E+1
-9.890E-2	7.597E+0	1.672E+1
-9.728E-2	7.656E+0	1.675E+1
-9.728E-2	7.614E+0	1.672E+1
-1.005E-1	7.558E+0	1.675E+1
-9.728E-2	7.601E+0	1.678E+1
-9.566E-2	7.614E+0	1.676E+1
-9.890E-2	7.558E+0	1.681E+1
-1.005E-1	7.610E+0	1.663E+1
-9.890E-2	7.627E+0	1.658E+1
-9.566E-2	7.474E+0	1.678E+1
-9.404E-2	7.526E+0	1.673E+1
-1.005E-1	7.539E+0	1.685E+1
-9.890E-2	7.607E+0	1.668E+1
-9.728E-2	7.688E+0	1.680E+1
-9.566E-2	7.701E+0	1.680E+1
-1.005E-1	7.604E+0	1.678E+1
-1.005E-1	7.542E+0	1.662E+1
-9.404E-2	7.539E+0	1.676E+1
-9.890E-2	7.555E+0	1.665E+1
-9.728E-2	7.584E+0	1.671E+1
-9.890E-2	7.601E+0	1.670E+1
-9.404E-2	7.588E+0	1.677E+1
-9.890E-2	7.552E+0	1.679E+1
-1.005E-1	7.539E+0	1.680E+1
-9.728E-2	7.545E+0	1.678E+1
-9.728E-2	7.555E+0	1.667E+1
-9.728E-2	7.516E+0	1.684E+1
-1.038E-1	7.500E+0	1.676E+1
-9.890E-2	7.529E+0	1.668E+1
-9.566E-2	7.562E+0	1.665E+1
-9.728E-2	7.494E+0	1.682E+1
-1.005E-1	7.607E+0	1.683E+1
-9.728E-2	7.568E+0	1.686E+1
-9.566E-2	7.584E+0	1.686E+1
-9.728E-2	7.471E+0	1.664E+1
-1.005E-1	7.620E+0	1.675E+1
-9.728E-2	7.617E+0	1.690E+1
-9.566E-2	7.633E+0	1.674E+1
-9.728E-2	7.533E+0	1.688E+1
-1.021E-1	7.614E+0	1.676E+1
-9.890E-2	7.536E+0	1.687E+1
-9.728E-2	7.581E+0	1.672E+1
-9.728E-2	7.539E+0	1.671E+1
-9.890E-2	7.494E+0	1.673E+1
-9.728E-2	7.575E+0	1.680E+1
-9.890E-2	7.575E+0	1.667E+1
-9.728E-2	7.555E+0	1.683E+1
-1.005E-1	7.607E+0	1.667E+1
-9.566E-2	7.494E+0	1.670E+1
-9.890E-2	7.545E+0	1.680E+1
-1.005E-1	7.581E+0	1.681E+1
-9.890E-2	7.669E+0	1.661E+1
-9.728E-2	7.536E+0	1.673E+1
-9.566E-2	7.539E+0	1.674E+1
-9.728E-2	7.503E+0	1.668E+1
-1.005E-1	7.545E+0	1.661E+1
-1.021E-1	7.558E+0	1.675E+1
-9.728E-2	7.526E+0	1.685E+1
-9.890E-2	7.542E+0	1.676E+1
-9.728E-2	7.477E+0	1.687E+1
-1.021E-1	7.484E+0	1.678E+1
-9.566E-2	7.578E+0	1.664E+1
-9.566E-2	7.584E+0	1.679E+1
-1.005E-1	7.649E+0	1.682E+1
-9.728E-2	7.565E+0	1.670E+1
-9.566E-2	7.597E+0	1.657E+1
-9.890E-2	7.516E+0	1.675E+1
-1.005E-1	7.610E+0	1.676E+1
-9.728E-2	7.552E+0	1.674E+1
-9.404E-2	7.497E+0	1.679E+1
-1.005E-1	7.604E+0	1.688E+1
-9.890E-2	7.643E+0	1.671E+1
-9.890E-2	7.510E+0	1.676E+1
-9.566E-2	7.591E+0	1.667E+1
-9.566E-2	7.675E+0	1.680E+1
-1.021E-1	7.653E+0	1.688E+1
-1.005E-1	7.552E+0	1.676E+1
-9.728E-2	7.539E+0	1.670E+1
-9.566E-2	7.601E+0	1.672E+1
-1.005E-1	7.542E+0	1.658E+1
-9.890E-2	7.594E+0	1.678E+1
-9.566E-2	7.597E+0	1.665E+1
-9.728E-2	7.458E+0	1.663E+1
-1.021E-1	7.484E+0	1.653E+1
-9.890E-2	7.510E+0	1.688E+1
-9.566E-2	7.468E+0	1.672E+1
-9.890E-2	7.588E+0	1.655E+1
-1.005E-1	7.666E+0	1.665E+1
-9.566E-2	7.659E+0	1.675E+1
-9.728E-2	7.516E+0	1.662E+1
-1.005E-1	7.666E+0	1.677E+1
-1.021E-1	7.594E+0	1.668E+1
-9.566E-2	7.503E+0	1.677E+1
-9.404E-2	7.497E+0	1.667E+1
-9.728E-2	7.490E+0	1.689E+1
-1.021E-1	7.646E+0	1.679E+1
-9.890E-2	7.562E+0	1.678E+1
-9.404E-2	7.591E+0	1.677E+1
-9.890E-2	7.617E+0	1.674E+1
-9.890E-2	7.545E+0	1.680E+1
-9.566E-2	7.558E+0	1.671E+1
-9.728E-2	7.536E+0	1.673E+1
-9.890E-2	7.510E+0	1.661E+1
-1.021E-1	7.558E+0	1.667E+1
-9.890E-2	7.581E+0	1.672E+1
-9.890E-2	7.675E+0	1.665E+1
-9.728E-2	7.617E+0	1.675E+1
-1.005E-1	7.536E+0	1.652E+1
-9.728E-2	7.575E+0	1.682E+1
-9.404E-2	7.594E+0	1.670E+1
-1.005E-1	7.558E+0	1.677E+1
-1.005E-1	7.455E+0	1.664E+1
-9.728E-2	7.653E+0	1.677E+1
-9.728E-2	7.607E+0	1.680E+1
-9.890E-2	7.484E+0	1.669E+1
-1.005E-1	7.471E+0	1.663E+1
-1.005E-1	7.601E+0	1.671E+1
-9.728E-2	7.545E+0	1.663E+1
-9.728E-2	7.610E+0	1.678E+1
-1.038E-1	7.490E+0	1.664E+1
-9.728E-2	7.487E+0	1.668E+1
-9.404E-2	7.507E+0	1.667E+1
-9.566E-2	7.597E+0	1.683E+1
-1.005E-1	7.507E+0	1.698E+1
-9.566E-2	7.549E+0	1.684E+1
-9.566E-2	7.562E+0	1.670E+1
-9.728E-2	7.575E+0	1.676E+1
-9.890E-2	7.545E+0	1.675E+1
-9.890E-2	7.607E+0	1.667E+1
-9.404E-2	7.578E+0	1.667E+1
-9.728E-2	7.503E+0	1.664E+1
-1.005E-1	7.558E+0	1.668E+1
-9.728E-2	7.497E+0	1.669E+1
-9.566E-2	7.591E+0	1.684E+1
-9.728E-2	7.571E+0	1.677E+1
-1.005E-1	7.597E+0	1.675E+1
-1.005E-1	7.565E+0	1.671E+1
-9.890E-2	7.571E+0	1.676E+1
-9.566E-2	7.529E+0	1.677E+1
-9.890E-2	7.685E+0	1.668E+1
-9.890E-2	7.659E+0	1.660E+1
-9.728E-2	7.571E+0	1.682E+1
-9.890E-2	7.500E+0	1.676E+1
-9.890E-2	7.529E+0	1.674E+1
-9.890E-2	7.516E+0	1.671E+1
-9.728E-2	7.588E+0	1.669E+1
-9.566E-2	7.552E+0	1.655E+1
-1.005E-1	7.607E+0	1.683E+1
-1.005E-1	7.672E+0	1.669E+1
-9.728E-2	7.516E+0	1.661E+1
-9.566E-2	7.588E+0	1.676E+1
-9.890E-2	7.666E+0	1.679E+1
-9.728E-2	7.494E+0	1.656E+1
-9.566E-2	7.688E+0	1.664E+1
-9.890E-2	7.513E+0	1.683E+1
-9.890E-2	7.578E+0	1.649E+1
-9.890E-2	7.575E+0	1.661E+1
-9.566E-2	7.529E+0	1.661E+1
-9.728E-2	7.584E+0	1.649E+1
-1.021E-1	7.520E+0	1.670E+1
-9.728E-2	7.591E+0	1.677E+1
-9.404E-2	7.601E+0	1.677E+1
-9.890E-2	7.630E+0	1.677E+1
-9.890E-2	7.627E+0	1.654E+1
-9.890E-2	7.630E+0	1.675E+1
-9.728E-2	7.623E+0	1.671E+1
-9.566E-2	7.458E+0	1.670E+1
-9.890E-2	7.630E+0	1.673E+1
-1.005E-1	7.571E+0	1.661E+1
-9.566E-2	7.526E+0	1.672E+1
-9.566E-2	7.351E+0	1.665E+1
-9.728E-2	7.588E+0	1.666E+1
-9.728E-2	7.584E+0	1.670E+1
-9.404E-2	7.445E+0	1.656E+1
-9.890E-2	7.455E+0	1.652E+1
-9.890E-2	7.659E+0	1.667E+1
-9.890E-2	7.721E+0	1.664E+1
-9.566E-2	7.714E+0	1.675E+1
-9.566E-2	7.529E+0	1.658E+1
-1.005E-1	7.675E+0	1.675E+1
-1.005E-1	7.627E+0	1.666E+1
-9.566E-2	7.529E+0	1.664E+1
-9.566E-2	7.555E+0	1.658E+1
-9.890E-2	7.562E+0	1.669E+1
-9.728E-2	7.555E+0	1.665E+1
-9.566E-2	7.545E+0	1.668E+1
-9.890E-2	7.442E+0	1.676E+1
-9.890E-2	7.562E+0	1.659E+1
-9.890E-2	7.545E+0	1.664E+1
-9.242E-2	7.562E+0	1.681E+1
-9.890E-2	7.617E+0	1.658E+1
-1.005E-1	7.578E+0	1.673E+1
-9.890E-2	7.533E+0	1.673E+1
-9.566E-2	7.607E+0	1.664E+1
-9.566E-2	7.510E+0	1.657E+1
-9.890E-2	7.507E+0	1.668E+1
-1.005E-1	7.516E+0	1.651E+1
-9.242E-2	7.516E+0	1.669E+1
-9.404E-2	7.630E+0	1.666E+1
-1.005E-1	7.614E+0	1.669E+1
-9.728E-2	7.562E+0	1.671E+1
-9.566E-2	7.507E+0	1.683E+1
-9.728E-2	7.552E+0	1.693E+1
-1.005E-1	7.597E+0	1.655E+1
-1.005E-1	7.558E+0	1.655E+1
-9.566E-2	7.513E+0	1.666E+1
-9.404E-2	7.545E+0	1.669E+1
-1.005E-1	7.591E+0	1.672E+1
-9.728E-2	7.633E+0	1.675E+1
-9.404E-2	7.672E+0	1.669E+1
-9.728E-2	7.597E+0	1.658E+1
-9.728E-2	7.597E+0	1.670E+1
-1.005E-1	7.643E+0	1.669E+1
-9.728E-2	7.526E+0	1.669E+1
-9.566E-2	7.597E+0	1.663E+1
-9.890E-2	7.669E+0	1.669E+1
-9.890E-2	7.656E+0	1.672E+1
-9.566E-2	7.562E+0	1.664E+1
-9.890E-2	7.630E+0	1.670E+1
-9.728E-2	7.594E+0	1.674E+1
-9.890E-2	7.643E+0	1.662E+1
-9.566E-2	7.669E+0	1.660E+1
-9.728E-2	7.571E+0	1.656E+1
-1.021E-1	7.578E+0	1.665E+1
-9.728E-2	7.581E+0	1.663E+1
-9.566E-2	7.516E+0	1.654E+1
-9.404E-2	7.578E+0	1.670E+1
-9.890E-2	7.565E+0	1.657E+1
-9.890E-2	7.558E+0	1.660E+1
-9.404E-2	7.474E+0	1.666E+1
-9.404E-2	7.640E+0	1.667E+1
-9.890E-2	7.529E+0	1.686E+1
-9.728E-2	7.578E+0	1.666E+1
-9.566E-2	7.468E+0	1.674E+1
-9.728E-2	7.494E+0	1.655E+1
-9.890E-2	7.516E+0	1.660E+1
-1.005E-1	7.678E+0	1.669E+1
-9.242E-2	7.578E+0	1.670E+1
-9.404E-2	7.565E+0	1.681E+1
-9.890E-2	7.571E+0	1.680E+1
-9.890E-2	7.545E+0	1.674E+1
-9.404E-2	7.565E+0	1.656E+1
-9.566E-2	7.442E+0	1.669E+1
-9.890E-2	7.636E+0	1.679E+1
-9.890E-2	7.513E+0	1.678E+1
-9.566E-2	7.588E+0	1.670E+1
-9.728E-2	7.425E+0	1.665E+1
-9.890E-2	7.630E+0	1.660E+1
-9.728E-2	7.555E+0	1.682E+1
-9.566E-2	7.558E+0	1.666E+1
-9.566E-2	7.617E+0	1.668E+1
-1.005E-1	7.604E+0	1.664E+1
-9.728E-2	7.400E+0	1.670E+1
-9.566E-2	7.591E+0	1.662E+1
-9.728E-2	7.510E+0	1.649E+1
-1.021E-1	7.477E+0	1.672E+1
-9.566E-2	7.513E+0	1.661E+1
-9.404E-2	7.656E+0	1.678E+1
-1.005E-1	7.597E+0	1.678E+1
-1.005E-1	7.545E+0	1.678E+1
-9.728E-2	7.549E+0	1.669E+1
-9.728E-2	7.685E+0	1.655E+1
-9.890E-2	7.607E+0	1.667E+1
-1.005E-1	7.649E+0	1.673E+1
-9.728E-2	7.614E+0	1.664E+1
-9.728E-2	7.458E+0	1.668E+1
-9.728E-2	7.643E+0	1.672E+1
-9.728E-2	7.581E+0	1.680E+1
-9.890E-2	7.614E+0	1.665E+1
-9.728E-2	7.575E+0	1.662E+1
-9.728E-2	7.471E+0	1.654E+1
-9.728E-2	7.571E+0	1.658E+1
-9.728E-2	7.584E+0	1.659E+1
-9.404E-2	7.549E+0	1.671E+1
-9.728E-2	7.526E+0	1.676E+1
-9.728E-2	7.549E+0	1.652E+1
-1.005E-1	7.601E+0	1.667E+1
-9.566E-2	7.503E+0	1.635E+1
-9.404E-2	7.545E+0	1.667E+1
-1.005E-1	7.620E+0	1.679E+1
-9.890E-2	7.562E+0	1.666E+1
-9.404E-2	7.510E+0	1.665E+1
-9.890E-2	7.601E+0	1.675E+1
-9.890E-2	7.562E+0	1.657E+1
-9.890E-2	7.520E+0	1.672E+1
-9.404E-2	7.461E+0	1.668E+1
-9.890E-2	7.503E+0	1.667E+1
-9.890E-2	7.539E+0	1.652E+1
-9.728E-2	7.581E+0	1.664E+1
-9.404E-2	7.617E+0	1.656E+1
-9.566E-2	7.610E+0	1.652E+1
-1.005E-1	7.562E+0	1.665E+1
-9.890E-2	7.581E+0	1.654E+1
-9.404E-2	7.510E+0	1.658E+1
-9.728E-2	7.545E+0	1.659E+1
-1.005E-1	7.627E+0	1.659E+1
-9.566E-2	7.523E+0	1.661E+1
-9.404E-2	7.620E+0	1.667E+1
-9.566E-2	7.520E+0	1.666E+1
-1.005E-1	7.617E+0	1.661E+1
-9.890E-2	7.558E+0	1.666E+1
-9.404E-2	7.597E+0	1.660E+1
-9.890E-2	7.571E+0	1.671E+1
-1.005E-1	7.591E+0	1.663E+1
-1.021E-1	7.445E+0	1.663E+1
-9.242E-2	7.510E+0	1.664E+1
-9.566E-2	7.584E+0	1.663E+1
-9.890E-2	7.688E+0	1.654E+1
-9.728E-2	7.513E+0	1.671E+1
-9.404E-2	7.630E+0	1.672E+1
-9.728E-2	7.510E+0	1.676E+1
-9.890E-2	7.571E+0	1.667E+1
-9.728E-2	7.412E+0	1.670E+1
-9.890E-2	7.578E+0	1.651E+1
-9.404E-2	7.539E+0	1.666E+1
-1.021E-1	7.578E+0	1.672E+1
-9.890E-2	7.484E+0	1.664E+1
-9.566E-2	7.633E+0	1.668E+1
-9.566E-2	7.643E+0	1.667E+1
-9.890E-2	7.636E+0	1.669E+1
-9.890E-2	7.591E+0	1.674E+1
-9.242E-2	7.552E+0	1.669E+1
-9.566E-2	7.568E+0	1.656E+1
-9.890E-2	7.636E+0	1.667E+1
-9.728E-2	7.571E+0	1.666E+1
-9.890E-2	7.623E+0	1.679E+1
-9.404E-2	7.610E+0	1.668E+1
-9.890E-2	7.536E+0	1.652E+1
-9.728E-2	7.529E+0	1.682E+1
-9.242E-2	7.620E+0	1.676E+1
-9.566E-2	7.484E+0	1.664E+1
-1.005E-1	7.474E+0	1.661E+1
-9.890E-2	7.614E+0	1.668E+1
-9.728E-2	7.568E+0	1.652E+1
-9.404E-2	7.636E+0	1.675E+1
-9.728E-2	7.568E+0	1.669E+1
-9.728E-2	7.630E+0	1.663E+1
-9.728E-2	7.643E+0	1.672E+1
-9.566E-2	7.562E+0	1.663E+1
-9.890E-2	7.646E+0	1.663E+1
-9.566E-2	7.445E+0	1.672E+1
-9.728E-2	7.513E+0	1.645E+1
-9.566E-2	7.536E+0	1.658E+1
-9.728E-2	7.636E+0	1.668E+1
-9.728E-2	7.442E+0	1.671E+1
-9.566E-2	7.494E+0	1.653E+1
-9.566E-2	7.500E+0	1.674E+1
-9.728E-2	7.555E+0	1.651E+1
-1.005E-1	7.510E+0	1.668E+1
-9.566E-2	7.500E+0	1.671E+1
-9.566E-2	7.568E+0	1.652E+1
-9.728E-2	7.474E+0	1.677E+1
-9.728E-2	7.520E+0	1.659E+1
-9.566E-2	7.500E+0	1.672E+1
-9.566E-2	7.500E+0	1.658E+1
-1.021E-1	7.558E+0	1.674E+1
-9.728E-2	7.403E+0	1.660E+1
-9.566E-2	7.581E+0	1.669E+1
-9.566E-2	7.597E+0	1.667E+1
-1.005E-1	7.490E+0	1.666E+1
-1.021E-1	7.425E+0	1.662E+1
-9.566E-2	7.545E+0	1.682E+1
-9.404E-2	7.549E+0	1.661E+1
-9.890E-2	7.617E+0	1.660E+1
-9.890E-2	7.685E+0	1.669E+1
-9.404E-2	7.539E+0	1.674E+1
-9.566E-2	7.555E+0	1.657E+1
-1.005E-1	7.471E+0	1.663E+1
-9.890E-2	7.507E+0	1.660E+1
-9.404E-2	7.578E+0	1.664E+1
-9.566E-2	7.685E+0	1.659E+1
-9.890E-2	7.507E+0	1.661E+1
-1.021E-1	7.562E+0	1.677E+1
-9.566E-2	7.594E+0	1.662E+1
-9.404E-2	7.575E+0	1.663E+1
-9.728E-2	7.581E+0	1.653E+1
-9.728E-2	7.698E+0	1.660E+1
-9.404E-2	7.704E+0	1.661E+1
-9.728E-2	7.468E+0	1.660E+1
-9.890E-2	7.487E+0	1.671E+1
-9.890E-2	7.529E+0	1.661E+1
-9.566E-2	7.617E+0	1.671E+1
-9.566E-2	7.604E+0	1.660E+1
-9.728E-2	7.581E+0	1.672E+1
-9.728E-2	7.630E+0	1.664E+1
-9.728E-2	7.490E+0	1.652E+1
-9.728E-2	7.555E+0	1.657E+1
-9.728E-2	7.575E+0	1.653E+1
-9.890E-2	7.536E+0	1.662E+1
-9.404E-2	7.429E+0	1.645E+1
-9.566E-2	7.458E+0	1.671E+1
-1.021E-1	7.536E+0	1.660E+1
-9.566E-2	7.520E+0	1.664E+1
-9.728E-2	7.643E+0	1.654E+1
-9.728E-2	7.688E+0	1.660E+1
-9.890E-2	7.529E+0	1.656E+1
-1.005E-1	7.487E+0	1.663E+1
-9.404E-2	7.636E+0	1.668E+1
-9.566E-2	7.610E+0	1.663E+1
-9.890E-2	7.575E+0	1.660E+1
-9.890E-2	7.568E+0	1.655E+1
-9.079E-2	7.584E+0	1.662E+1
-9.566E-2	7.477E+0	1.679E+1
-1.005E-1	7.565E+0	1.671E+1
-9.566E-2	7.584E+0	1.660E+1
-9.404E-2	7.497E+0	1.666E+1
-9.728E-2	7.536E+0	1.662E+1
-1.005E-1	7.529E+0	1.675E+1
-9.566E-2	7.601E+0	1.668E+1
-9.404E-2	7.552E+0	1.673E+1
-9.566E-2	7.669E+0	1.676E+1
-9.728E-2	7.542E+0	1.648E+1
-9.728E-2	7.610E+0	1.672E+1
-9.242E-2	7.529E+0	1.674E+1
-9.728E-2	7.562E+0	1.654E+1
-9.890E-2	7.549E+0	1.661E+1
-9.728E-2	7.643E+0	1.668E+1
-9.404E-2	7.539E+0	1.668E+1
-9.566E-2	7.662E+0	1.656E+1
-1.005E-1	7.610E+0	1.677E+1
-9.728E-2	7.588E+0	1.658E+1
-9.242E-2	7.578E+0	1.680E+1
-9.728E-2	7.610E+0	1.649E+1
-9.890E-2	7.507E+0	1.668E+1
-1.005E-1	7.533E+0	1.668E+1
-9.566E-2	7.555E+0	1.663E+1
-9.566E-2	7.591E+0	1.662E+1
-9.404E-2	7.607E+0	1.651E+1
-9.728E-2	7.685E+0	1.665E+1
-9.242E-2	7.588E+0	1.669E+1
-9.242E-2	7.422E+0	1.666E+1
-1.005E-1	7.659E+0	1.664E+1
-1.005E-1	7.536E+0	1.660E+1
-9.728E-2	7.575E+0	1.659E+1
-9.728E-2	7.549E+0	1.662E+1
-9.890E-2	7.591E+0	1.663E+1
-9.728E-2	7.568E+0	1.661E+1
-9.404E-2	7.630E+0	1.672E+1
-9.404E-2	7.656E+0	1.671E+1
-1.005E-1	7.536E+0	1.661E+1
-9.728E-2	7.597E+0	1.672E+1
-9.404E-2	7.520E+0	1.670E+1
-9.728E-2	7.520E+0	1.668E+1
-9.890E-2	7.539E+0	1.654E+1
-9.890E-2	7.610E+0	1.659E+1
-9.404E-2	7.656E+0	1.663E+1
-9.566E-2	7.533E+0	1.660E+1
-1.005E-1	7.614E+0	1.662E+1
-9.728E-2	7.458E+0	1.680E+1
-9.566E-2	7.513E+0	1.676E+1
-9.890E-2	7.646E+0	1.666E+1
-9.890E-2	7.581E+0	1.664E+1
-9.728E-2	7.588E+0	1.666E+1
-9.242E-2	7.601E+0	1.669E+1
-9.728E-2	7.584E+0	1.674E+1
-1.021E-1	7.649E+0	1.663E+1
-9.566E-2	7.484E+0	1.674E+1
-9.566E-2	7.717E+0	1.665E+1
-9.728E-2	7.568E+0	1.666E+1
-9.728E-2	7.588E+0	1.660E+1
-9.728E-2	7.526E+0	1.661E+1
-9.566E-2	7.588E+0	1.654E+1
-9.890E-2	7.591E+0	1.660E+1
-9.728E-2	7.571E+0	1.659E+1
-9.890E-2	7.507E+0	1.681E+1
-9.728E-2	7.536E+0	1.673E+1
-9.404E-2	7.575E+0	1.671E+1
-9.890E-2	7.510E+0	1.658E+1
-9.728E-2	7.591E+0	1.665E+1
-9.404E-2	7.562E+0	1.672E+1
-9.242E-2	7.507E+0	1.664E+1
-9.728E-2	7.610E+0	1.661E+1
-9.890E-2	7.536E+0	1.639E+1
-9.404E-2	7.584E+0	1.664E+1
-9.566E-2	7.513E+0	1.666E+1
-1.021E-1	7.516E+0	1.666E+1
-9.890E-2	7.643E+0	1.657E+1
-9.566E-2	7.507E+0	1.646E+1
-9.566E-2	7.552E+0	1.676E+1
-1.005E-1	7.578E+0	1.672E+1
-9.728E-2	7.503E+0	1.679E+1
-9.566E-2	7.636E+0	1.678E+1
-9.566E-2	7.477E+0	1.667E+1
-9.728E-2	7.539E+0	1.672E+1
-1.005E-1	7.604E+0	1.660E+1
-9.566E-2	7.503E+0	1.650E+1
-9.566E-2	7.549E+0	1.664E+1
-9.890E-2	7.584E+0	1.673E+1
-9.890E-2	7.552E+0	1.663E+1
-9.566E-2	7.594E+0	1.653E+1
-9.566E-2	7.678E+0	1.666E+1
-9.890E-2	7.539E+0	1.651E+1
-1.005E-1	7.617E+0	1.650E+1
-9.566E-2	7.643E+0	1.667E+1
-9.566E-2	7.464E+0	1.673E+1
-1.005E-1	7.503E+0	1.657E+1
-9.728E-2	7.584E+0	1.655E+1
-9.404E-2	7.513E+0	1.647E+1
-9.890E-2	7.552E+0	1.661E+1
-9.890E-2	7.607E+0	1.660E+1
-9.566E-2	7.507E+0	1.673E+1
-9.404E-2	7.494E+0	1.663E+1
-9.728E-2	7.539E+0	1.663E+1
-9.890E-2	7.451E+0	1.665E+1
-9.890E-2	7.458E+0	1.661E+1
-9.566E-2	7.526E+0	1.660E+1
-9.242E-2	7.474E+0	1.673E+1
-9.728E-2	7.656E+0	1.659E+1
-1.005E-1	7.542E+0	1.655E+1
-9.404E-2	7.513E+0	1.676E+1
-9.404E-2	7.481E+0	1.667E+1
-9.728E-2	7.630E+0	1.650E+1
-9.566E-2	7.529E+0	1.677E+1
-9.566E-2	7.584E+0	1.658E+1
-9.566E-2	7.513E+0	1.671E+1
-1.005E-1	7.545E+0	1.665E+1
-9.890E-2	7.494E+0	1.657E+1
-9.566E-2	7.455E+0	1.669E+1
-9.566E-2	7.659E+0	1.664E+1
-9.566E-2	7.597E+0	1.657E+1
-9.890E-2	7.455E+0	1.675E+1
-9.566E-2	7.513E+0	1.670E+1
-9.890E-2	7.503E+0	1.648E+1
-9.890E-2	7.594E+0	1.649E+1
-1.021E-1	7.695E+0	1.657E+1
-9.566E-2	7.464E+0	1.663E+1
-9.404E-2	7.581E+0	1.657E+1
-9.890E-2	7.558E+0	1.673E+1
-9.890E-2	7.536E+0	1.668E+1
-9.566E-2	7.604E+0	1.645E+1
-9.404E-2	7.649E+0	1.650E+1
-9.728E-2	7.555E+0	1.648E+1
-9.890E-2	7.688E+0	1.659E+1
-9.566E-2	7.552E+0	1.658E+1
-9.728E-2	7.516E+0	1.669E+1
-9.890E-2	7.549E+0	1.671E+1
-9.728E-2	7.552E+0	1.676E+1
-9.566E-2	7.581E+0	1.642E+1
-9.566E-2	7.578E+0	1.661E+1
-9.890E-2	7.620E+0	1.670E+1
-9.728E-2	7.549E+0	1.650E+1
-9.242E-2	7.451E+0	1.656E+1
-9.566E-2	7.523E+0	1.666E+1
-9.890E-2	7.523E+0	1.651E+1
-1.005E-1	7.523E+0	1.642E+1
-9.728E-2	7.549E+0	1.661E+1
-9.566E-2	7.539E+0	1.673E+1
-1.005E-1	7.484E+0	1.652E+1
-9.890E-2	7.555E+0	1.667E+1
-9.242E-2	7.523E+0	1.664E+1
-9.566E-2	7.497E+0	1.665E+1
-9.890E-2	7.630E+0	1.661E+1
-9.890E-2	7.633E+0	1.652E+1
-9.566E-2	7.497E+0	1.651E+1
-9.404E-2	7.490E+0	1.648E+1
-9.728E-2	7.649E+0	1.659E+1
-9.728E-2	7.516E+0	1.670E+1
-9.404E-2	7.643E+0	1.678E+1
-9.566E-2	7.536E+0	1.671E+1
-1.005E-1	7.656E+0	1.664E+1
-9.890E-2	7.432E+0	1.672E+1
-9.728E-2	7.542E+0	1.649E+1
-9.566E-2	7.406E+0	1.669E+1
-9.890E-2	7.698E+0	1.653E+1
-9.890E-2	7.597E+0	1.659E+1
-9.242E-2	7.549E+0	1.656E+1
-9.890E-2	7.536E+0	1.675E+1
-9.890E-2	7.562E+0	1.647E+1
-9.728E-2	7.698E+0	1.674E+1
-9.242E-2	7.682E+0	1.665E+1
-9.566E-2	7.659E+0	1.660E+1
-9.890E-2	7.617E+0	1.662E+1
-9.566E-2	7.565E+0	1.654E+1
-9.566E-2	7.536E+0	1.660E+1
-9.404E-2	7.604E+0	1.660E+1
-9.890E-2	7.503E+0	1.660E+1
-1.005E-1	7.604E+0	1.659E+1
-9.404E-2	7.591E+0	1.650E+1
-9.404E-2	7.536E+0	1.659E+1
-9.890E-2	7.555E+0	1.676E+1
-9.890E-2	7.588E+0	1.656E+1
-9.566E-2	7.516E+0	1.643E+1
-1.005E-1	7.571E+0	1.663E+1
-9.890E-2	7.555E+0	1.675E+1
-9.890E-2	7.562E+0	1.659E+1
-9.728E-2	7.542E+0	1.665E+1
-9.566E-2	7.494E+0	1.667E+1
-9.890E-2	7.539E+0	1.652E+1
-1.005E-1	7.487E+0	1.679E+1
-9.566E-2	7.588E+0	1.651E+1
-9.890E-2	7.578E+0	1.658E+1
-1.021E-1	7.549E+0	1.678E+1
-9.728E-2	7.503E+0	1.665E+1
-9.242E-2	7.584E+0	1.668E+1
-9.566E-2	7.571E+0	1.678E+1
-9.890E-2	7.562E+0	1.664E+1
-9.890E-2	7.555E+0	1.656E+1
-9.566E-2	7.542E+0	1.663E+1
-9.566E-2	7.536E+0	1.649E+1
-1.005E-1	7.545E+0	1.661E+1
-9.890E-2	7.487E+0	1.664E+1
-9.566E-2	7.591E+0	1.663E+1
-9.566E-2	7.666E+0	1.670E+1
-9.890E-2	7.607E+0	1.664E+1
-1.005E-1	7.552E+0	1.668E+1
-9.242E-2	7.458E+0	1.658E+1
-9.566E-2	7.555E+0	1.671E+1
-1.005E-1	7.636E+0	1.666E+1
-1.005E-1	7.614E+0	1.658E+1
-9.728E-2	7.617E+0	1.666E+1
-9.728E-2	7.591E+0	1.666E+1
-9.890E-2	7.672E+0	1.657E+1
-9.890E-2	7.636E+0	1.670E+1
-9.404E-2	7.497E+0	1.663E+1
-9.404E-2	7.575E+0	1.654E+1
-9.566E-2	7.659E+0	1.676E+1
-9.890E-2	7.617E+0	1.664E+1
-9.404E-2	7.584E+0	1.652E+1
-9.566E-2	7.571E+0	1.655E+1
-9.890E-2	7.539E+0	1.667E+1
-9.890E-2	7.507E+0	1.653E+1
-9.566E-2	7.568E+0	1.661E+1
-9.566E-2	7.571E+0	1.664E+1
-9.728E-2	7.597E+0	1.654E+1
-9.728E-2	7.533E+0	1.654E+1
-9.079E-2	7.627E+0	1.681E+1
-9.890E-2	7.601E+0	1.665E+1
-9.890E-2	7.448E+0	1.683E+1
-9.890E-2	7.636E+0	1.655E+1
-9.566E-2	7.536E+0	1.664E+1
-9.404E-2	7.610E+0	1.653E+1
-9.890E-2	7.536E+0	1.661E+1
-9.728E-2	7.529E+0	1.651E+1
-9.566E-2	7.536E+0	1.665E+1
-9.566E-2	7.685E+0	1.658E+1
-9.728E-2	7.594E+0	1.661E+1
-9.728E-2	7.377E+0	1.651E+1
-9.404E-2	7.503E+0	1.651E+1
-1.005E-1	7.500E+0	1.650E+1
-9.728E-2	7.578E+0	1.648E+1
-9.890E-2	7.558E+0	1.663E+1
-9.404E-2	7.594E+0	1.668E+1
-9.728E-2	7.623E+0	1.645E+1
-9.728E-2	7.533E+0	1.666E+1
-1.005E-1	7.588E+0	1.666E+1
-9.404E-2	7.588E+0	1.669E+1
-9.404E-2	7.698E+0	1.660E+1
-1.005E-1	7.604E+0	1.665E+1
-9.890E-2	7.630E+0	1.664E+1
-9.728E-2	7.688E+0	1.655E+1
-9.566E-2	7.558E+0	1.659E+1
-1.005E-1	7.584E+0	1.659E+1
-9.890E-2	7.562E+0	1.665E+1
-9.404E-2	7.545E+0	1.666E+1
-9.566E-2	7.607E+0	1.662E+1
-1.005E-1	7.630E+0	1.654E+1
-9.890E-2	7.565E+0	1.653E+1
-9.566E-2	7.539E+0	1.670E+1
-9.242E-2	7.520E+0	1.663E+1
-9.890E-2	7.507E+0	1.660E+1
-9.728E-2	7.601E+0	1.665E+1
-9.566E-2	7.575E+0	1.656E+1
-9.404E-2	7.458E+0	1.651E+1
-9.890E-2	7.445E+0	1.658E+1
-9.728E-2	7.594E+0	1.677E+1
-9.890E-2	7.419E+0	1.646E+1
-9.728E-2	7.562E+0	1.654E+1
-9.728E-2	7.571E+0	1.658E+1
-9.728E-2	7.597E+0	1.648E+1
-9.566E-2	7.529E+0	1.673E+1
-9.566E-2	7.646E+0	1.670E+1
-9.728E-2	7.571E+0	1.664E+1
-1.005E-1	7.627E+0	1.654E+1
-9.404E-2	7.568E+0	1.660E+1
-9.566E-2	7.633E+0	1.672E+1
-9.728E-2	7.588E+0	1.666E+1
-1.005E-1	7.549E+0	1.664E+1
-9.566E-2	7.484E+0	1.654E+1
-9.566E-2	7.568E+0	1.671E+1
-9.890E-2	7.594E+0	1.652E+1
-9.890E-2	7.490E+0	1.660E+1
-9.566E-2	7.575E+0	1.663E+1
-9.566E-2	7.497E+0	1.658E+1
-9.890E-2	7.562E+0	1.652E+1
-9.728E-2	7.558E+0	1.674E+1
-9.404E-2	7.607E+0	1.667E+1
-9.728E-2	7.630E+0	1.664E+1
-9.890E-2	7.510E+0	1.668E+1
-1.005E-1	7.539E+0	1.677E+1
-9.404E-2	7.591E+0	1.656E+1
-9.566E-2	7.549E+0	1.664E+1
-9.728E-2	7.539E+0	1.670E+1
-9.728E-2	7.455E+0	1.666E+1
-9.404E-2	7.597E+0	1.646E+1
-9.728E-2	7.529E+0	1.646E+1
-9.728E-2	7.539E+0	1.665E+1
-9.890E-2	7.575E+0	1.666E+1
-9.566E-2	7.471E+0	1.657E+1
-9.728E-2	7.649E+0	1.658E+1
-9.890E-2	7.588E+0	1.656E+1
-1.005E-1	7.533E+0	1.661E+1
-9.728E-2	7.526E+0	1.665E+1
-9.890E-2	7.782E+0	1.658E+1
-9.728E-2	7.507E+0	1.646E+1
-9.890E-2	7.451E+0	1.671E+1
-9.566E-2	7.451E+0	1.664E+1
-9.404E-2	7.630E+0	1.662E+1
-9.890E-2	7.529E+0	1.666E+1
-1.005E-1	7.678E+0	1.653E+1
-9.566E-2	7.562E+0	1.656E+1
-9.566E-2	7.510E+0	1.651E+1
-1.005E-1	7.717E+0	1.653E+1
-1.038E-1	7.474E+0	1.651E+1
-9.890E-2	7.575E+0	1.673E+1
-9.566E-2	7.578E+0	1.658E+1
-9.890E-2	7.607E+0	1.660E+1
-9.890E-2	7.594E+0	1.661E+1
-9.404E-2	7.591E+0	1.657E+1
-9.404E-2	7.597E+0	1.640E+1
-9.728E-2	7.494E+0	1.651E+1
-9.890E-2	7.555E+0	1.661E+1
-9.890E-2	7.552E+0	1.662E+1
-9.566E-2	7.610E+0	1.656E+1
-9.890E-2	7.484E+0	1.660E+1
-9.566E-2	7.578E+0	1.672E+1
-9.566E-2	7.533E+0	1.649E+1
-9.728E-2	7.490E+0	1.657E+1
-1.021E-1	7.649E+0	1.656E+1
-1.005E-1	7.542E+0	1.659E+1
-9.728E-2	7.607E+0	1.655E+1
-9.404E-2	7.516E+0	1.667E+1
-9.890E-2	7.552E+0	1.654E+1
-9.890E-2	7.614E+0	1.651E+1
-9.242E-2	7.549E+0	1.658E+1
-9.404E-2	7.545E+0	1.672E+1
-9.728E-2	7.529E+0	1.665E+1
-9.890E-2	7.549E+0	1.669E+1
-9.890E-2	7.623E+0	1.659E+1
-9.566E-2	7.484E+0	1.649E+1
-1.021E-1	7.422E+0	1.657E+1
-9.890E-2	7.597E+0	1.669E+1
-9.242E-2	7.526E+0	1.652E+1
-9.566E-2	7.682E+0	1.655E+1
-9.890E-2	7.533E+0	1.650E+1
-9.728E-2	7.623E+0	1.657E+1
-9.566E-2	7.507E+0	1.662E+1
-9.566E-2	7.575E+0	1.656E+1
-9.890E-2	7.545E+0	1.648E+1
-9.728E-2	7.536E+0	1.654E+1
-9.890E-2	7.666E+0	1.678E+1
-9.566E-2	7.617E+0	1.651E+1
-9.890E-2	7.558E+0	1.664E+1
-9.890E-2	7.523E+0	1.664E+1
-9.566E-2	7.714E+0	1.666E+1
-9.890E-2	7.468E+0	1.652E+1
-9.890E-2	7.552E+0	1.656E+1
-9.890E-2	7.529E+0	1.669E+1
-9.404E-2	7.607E+0	1.657E+1
-9.404E-2	7.545E+0	1.661E+1
-9.728E-2	7.672E+0	1.671E+1
-9.566E-2	7.549E+0	1.659E+1
-9.566E-2	7.659E+0	1.649E+1
-9.404E-2	7.568E+0	1.663E+1
-9.728E-2	7.536E+0	1.654E+1
-9.890E-2	7.516E+0	1.658E+1
-9.566E-2	7.477E+0	1.659E+1
-9.728E-2	7.584E+0	1.633E+1
-1.005E-1	7.568E+0	1.663E+1
-9.890E-2	7.536E+0	1.667E+1
-9.728E-2	7.458E+0	1.656E+1
-9.566E-2	7.565E+0	1.660E+1
-9.890E-2	7.526E+0	1.661E+1
-9.890E-2	7.555E+0	1.652E+1
-9.404E-2	7.597E+0	1.657E+1
-9.728E-2	7.594E+0	1.652E+1
-1.021E-1	7.591E+0	1.661E+1
-1.005E-1	7.604E+0	1.666E+1
-9.728E-2	7.555E+0	1.661E+1
-9.566E-2	7.597E+0	1.649E+1
-9.728E-2	7.536E+0	1.671E+1
-9.728E-2	7.610E+0	1.647E+1
-9.566E-2	7.604E+0	1.677E+1
-9.728E-2	7.578E+0	1.656E+1
-9.890E-2	7.510E+0	1.657E+1
-9.890E-2	7.562E+0	1.652E+1
-9.566E-2	7.487E+0	1.666E+1
-9.728E-2	7.529E+0	1.665E+1
-9.728E-2	7.588E+0	1.653E+1
-1.005E-1	7.575E+0	1.661E+1
-9.566E-2	7.581E+0	1.668E+1
-9.566E-2	7.523E+0	1.672E+1
-9.890E-2	7.536E+0	1.647E+1
-1.005E-1	7.562E+0	1.660E+1
-9.404E-2	7.461E+0	1.660E+1
-9.404E-2	7.513E+0	1.655E+1
-9.890E-2	7.656E+0	1.676E+1
-9.890E-2	7.601E+0	1.652E+1
-9.079E-2	7.516E+0	1.648E+1
-9.728E-2	7.571E+0	1.662E+1
-9.890E-2	7.571E+0	1.656E+1
-9.890E-2	7.555E+0	1.647E+1
-9.566E-2	7.565E+0	1.663E+1
-9.728E-2	7.571E+0	1.665E+1
-9.890E-2	7.581E+0	1.644E+1
-9.728E-2	7.581E+0	1.663E+1
-9.566E-2	7.620E+0	1.664E+1
-9.566E-2	7.630E+0	1.667E+1
-1.005E-1	7.461E+0	1.673E+1
-9.890E-2	7.435E+0	1.649E+1
-9.404E-2	7.552E+0	1.658E+1
-9.404E-2	7.523E+0	1.650E+1
-9.728E-2	7.581E+0	1.667E+1
-9.890E-2	7.510E+0	1.646E+1
-9.728E-2	7.614E+0	1.654E+1
-9.890E-2	7.516E+0	1.661E+1
-9.890E-2	7.468E+0	1.657E+1
-1.021E-1	7.575E+0	1.657E+1
-9.404E-2	7.581E+0	1.638E+1
-9.566E-2	7.659E+0	1.663E+1
-9.890E-2	7.636E+0	1.646E+1
-9.890E-2	7.529E+0	1.665E+1
-9.728E-2	7.552E+0	1.661E+1
-9.404E-2	7.588E+0	1.669E+1
-9.728E-2	7.555E+0	1.659E+1
-1.005E-1	7.678E+0	1.651E+1
-9.728E-2	7.562E+0	1.681E+1
-9.566E-2	7.497E+0	1.667E+1
-9.890E-2	7.597E+0	1.653E+1
-9.890E-2	7.571E+0	1.649E+1
-9.566E-2	7.481E+0	1.645E+1
-9.566E-2	7.568E+0	1.647E+1
-9.404E-2	7.607E+0	1.658E+1
-9.890E-2	7.565E+0	1.669E+1
-9.728E-2	7.516E+0	1.665E+1
-9.566E-2	7.555E+0	1.668E+1
-9.890E-2	7.510E+0	1.645E+1
-9.728E-2	7.552E+0	1.657E+1
-9.404E-2	7.555E+0	1.664E+1
-9.404E-2	7.536E+0	1.641E+1
-9.890E-2	7.542E+0	1.646E+1
-9.566E-2	7.529E+0	1.678E+1
-9.728E-2	7.568E+0	1.654E+1
-9.242E-2	7.575E+0	1.659E+1
-9.728E-2	7.623E+0	1.650E+1
-9.890E-2	7.552E+0	1.664E+1
-9.566E-2	7.656E+0	1.672E+1
-9.566E-2	7.545E+0	1.676E+1
-1.005E-1	7.539E+0	1.654E+1
-9.890E-2	7.520E+0	1.651E+1
-9.404E-2	7.666E+0	1.657E+1
-9.890E-2	7.601E+0	1.661E+1
-9.728E-2	7.575E+0	1.673E+1
-9.890E-2	7.568E+0	1.671E+1
-9.728E-2	7.568E+0	1.665E+1
-9.404E-2	7.545E+0	1.661E+1
-9.728E-2	7.578E+0	1.655E+1
-9.890E-2	7.516E+0	1.649E+1
-9.566E-2	7.623E+0	1.669E+1
-9.728E-2	7.578E+0	1.654E+1
-9.890E-2	7.708E+0	1.652E+1
-1.005E-1	7.575E+0	1.663E+1
-9.566E-2	7.636E+0	1.659E+1
-9.566E-2	7.581E+0	1.669E+1
-9.728E-2	7.461E+0	1.650E+1
-9.890E-2	7.533E+0	1.674E+1
-9.566E-2	7.617E+0	1.658E+1
-9.566E-2	7.474E+0	1.649E+1
-9.566E-2	7.497E+0	1.656E+1
-9.890E-2	7.568E+0	1.662E+1
-9.404E-2	7.526E+0	1.658E+1
-1.005E-1	7.597E+0	1.642E+1
-9.728E-2	7.614E+0	1.659E+1
-1.021E-1	7.584E+0	1.651E+1
-9.566E-2	7.451E+0	1.649E+1
-9.404E-2	7.636E+0	1.652E+1
-9.728E-2	7.643E+0	1.665E+1
-1.005E-1	7.507E+0	1.650E+1
-9.404E-2	7.516E+0	1.649E+1
-9.728E-2	7.601E+0	1.662E+1
-9.890E-2	7.610E+0	1.656E+1
-9.890E-2	7.549E+0	1.661E+1
-9.728E-2	7.614E+0	1.654E+1
-9.242E-2	7.555E+0	1.655E+1
-9.728E-2	7.536E+0	1.651E+1
-9.890E-2	7.458E+0	1.655E+1
-9.728E-2	7.614E+0	1.658E+1
-9.566E-2	7.565E+0	1.659E+1
-9.728E-2	7.510E+0	1.663E+1
-1.005E-1	7.591E+0	1.664E+1
-9.566E-2	7.578E+0	1.651E+1
-9.566E-2	7.672E+0	1.661E+1
-9.890E-2	7.549E+0	1.654E+1
-9.890E-2	7.526E+0	1.665E+1
-9.242E-2	7.468E+0	1.651E+1
-9.404E-2	7.487E+0	1.649E+1
-9.728E-2	7.490E+0	1.648E+1
-1.005E-1	7.507E+0	1.658E+1
-9.566E-2	7.510E+0	1.637E+1
-9.404E-2	7.461E+0	1.654E+1
-1.005E-1	7.575E+0	1.661E+1
-9.890E-2	7.422E+0	1.659E+1
-9.728E-2	7.552E+0	1.656E+1
-9.728E-2	7.575E+0	1.670E+1
-1.005E-1	7.649E+0	1.667E+1
-9.890E-2	7.617E+0	1.675E+1
-9.404E-2	7.507E+0	1.656E+1
-9.242E-2	7.555E+0	1.667E+1
-9.728E-2	7.562E+0	1.679E+1
-9.890E-2	7.643E+0	1.661E+1
-9.728E-2	7.568E+0	1.662E+1
-9.728E-2	7.513E+0	1.659E+1
-9.890E-2	7.468E+0	1.650E+1
-9.890E-2	7.601E+0	1.651E+1
-9.566E-2	7.640E+0	1.660E+1
-9.566E-2	7.607E+0	1.658E+1
-9.728E-2	7.442E+0	1.660E+1
-9.890E-2	7.432E+0	1.654E+1
-9.728E-2	7.581E+0	1.662E+1
-9.566E-2	7.588E+0	1.664E+1
-1.005E-1	7.516E+0	1.651E+1
-1.005E-1	7.584E+0	1.657E+1
-1.021E-1	7.513E+0	1.663E+1
-9.566E-2	7.474E+0	1.660E+1
-9.728E-2	7.571E+0	1.650E+1
-9.890E-2	7.542E+0	1.664E+1
-9.404E-2	7.581E+0	1.669E+1
-9.404E-2	7.649E+0	1.656E+1
-9.728E-2	7.507E+0	1.664E+1
-1.005E-1	7.666E+0	1.665E+1
-9.566E-2	7.516E+0	1.656E+1
-9.404E-2	7.533E+0	1.678E+1
-9.890E-2	7.643E+0	1.662E+1
-9.728E-2	7.542E+0	1.654E+1
-9.566E-2	7.497E+0	1.668E+1
-9.728E-2	7.555E+0	1.649E+1
-9.890E-2	7.545E+0	1.649E+1
-1.005E-1	7.542E+0	1.673E+1
-9.728E-2	7.497E+0	1.651E+1
-9.566E-2	7.588E+0	1.671E+1
-9.728E-2	7.533E+0	1.662E+1
-1.021E-1	7.581E+0	1.655E+1
-9.566E-2	7.500E+0	1.641E+1
-9.404E-2	7.510E+0	1.660E+1
-9.566E-2	7.520E+0	1.673E+1
-9.890E-2	7.558E+0	1.659E+1
-9.566E-2	7.620E+0	1.668E+1
-9.404E-2	7.597E+0	1.667E+1
-9.728E-2	7.471E+0	1.658E+1
-1.005E-1	7.539E+0	1.666E+1
-9.728E-2	7.617E+0	1.660E+1
-9.728E-2	7.545E+0	1.663E+1
-9.890E-2	7.640E+0	1.654E+1
-9.728E-2	7.575E+0	1.677E+1
-9.566E-2	7.542E+0	1.662E+1
-9.404E-2	7.578E+0	1.681E+1
-1.005E-1	7.575E+0	1.669E+1
-1.005E-1	7.617E+0	1.669E+1
-9.404E-2	7.594E+0	1.659E+1
-9.566E-2	7.578E+0	1.672E+1
-9.728E-2	7.571E+0	1.663E+1
-1.005E-1	7.451E+0	1.662E+1
-9.242E-2	7.555E+0	1.676E+1
-9.404E-2	7.604E+0	1.667E+1
-9.890E-2	7.640E+0	1.659E+1
-9.890E-2	7.477E+0	1.652E+1
-9.566E-2	7.636E+0	1.664E+1
-9.728E-2	7.497E+0	1.657E+1
-9.728E-2	7.520E+0	1.643E+1
-9.728E-2	7.666E+0	1.653E+1
-9.566E-2	7.584E+0	1.665E+1
-9.890E-2	7.597E+0	1.668E+1
-9.728E-2	7.487E+0	1.672E+1
-9.890E-2	7.578E+0	1.646E+1
-9.566E-2	7.568E+0	1.667E+1
-9.404E-2	7.380E+0	1.666E+1
-9.728E-2	7.549E+0	1.654E+1
-9.728E-2	7.497E+0	1.659E+1
-9.566E-2	7.494E+0	1.652E+1
-9.728E-2	7.507E+0	1.660E+1
-9.728E-2	7.601E+0	1.648E+1
-9.890E-2	7.526E+0	1.667E+1
-9.566E-2	7.464E+0	1.649E+1
-9.890E-2	7.558E+0	1.654E+1
-9.566E-2	7.565E+0	1.652E+1
-9.728E-2	7.555E+0	1.649E+1
-9.566E-2	7.614E+0	1.661E+1
-9.566E-2	7.545E+0	1.662E+1
-9.890E-2	7.630E+0	1.669E+1
-1.005E-1	7.640E+0	1.667E+1
-9.566E-2	7.568E+0	1.644E+1
-9.404E-2	7.487E+0	1.662E+1
-9.728E-2	7.620E+0	1.652E+1
-9.890E-2	7.614E+0	1.663E+1
-9.728E-2	7.533E+0	1.647E+1
-9.404E-2	7.552E+0	1.634E+1
-1.005E-1	7.545E+0	1.654E+1
-1.005E-1	7.678E+0	1.650E+1
-9.566E-2	7.565E+0	1.646E+1
-9.404E-2	7.461E+0	1.665E+1
-9.728E-2	7.458E+0	1.666E+1
-9.728E-2	7.503E+0	1.665E+1
-9.566E-2	7.627E+0	1.655E+1
-9.728E-2	7.620E+0	1.647E+1
-1.005E-1	7.533E+0	1.667E+1
-9.728E-2	7.562E+0	1.666E+1
-9.566E-2	7.730E+0	1.642E+1
-9.242E-2	7.536E+0	1.651E+1
-1.005E-1	7.575E+0	1.656E+1
-9.728E-2	7.536E+0	1.663E+1
-9.242E-2	7.549E+0	1.655E+1
-9.566E-2	7.610E+0	1.666E+1
-9.890E-2	7.568E+0	1.648E+1
-1.005E-1	7.503E+0	1.669E+1
-9.242E-2	7.610E+0	1.656E+1
-9.728E-2	7.597E+0	1.664E+1
-9.890E-2	7.617E+0	1.665E+1
-1.005E-1	7.601E+0	1.664E+1
-9.404E-2	7.477E+0	1.659E+1
-9.404E-2	7.571E+0	1.648E+1
-9.890E-2	7.497E+0	1.656E+1
-9.890E-2	7.520E+0	1.667E+1
-9.404E-2	7.620E+0	1.658E+1
-9.728E-2	7.555E+0	1.680E+1
-9.728E-2	7.412E+0	1.665E+1
-9.728E-2	7.610E+0	1.657E+1
-9.566E-2	7.630E+0	1.663E+1
-9.404E-2	7.503E+0	1.649E+1
-9.728E-2	7.490E+0	1.681E+1
-9.728E-2	7.584E+0	1.651E+1
-9.566E-2	7.549E+0	1.673E+1
-9.242E-2	7.584E+0	1.670E+1
-9.890E-2	7.510E+0	1.663E+1
-1.005E-1	7.448E+0	1.654E+1
-9.566E-2	7.617E+0	1.652E+1
-9.566E-2	7.552E+0	1.676E+1
-9.566E-2	7.555E+0	1.649E+1
-9.728E-2	7.445E+0	1.667E+1
-9.890E-2	7.533E+0	1.649E+1
-9.404E-2	7.503E+0	1.639E+1
-9.404E-2	7.565E+0	1.650E+1
-1.005E-1	7.591E+0	1.651E+1
-9.566E-2	7.565E+0	1.666E+1
-9.728E-2	7.604E+0	1.684E+1
-9.890E-2	7.562E+0	1.654E+1
-1.005E-1	7.614E+0	1.653E+1
-9.728E-2	7.503E+0	1.647E+1
-9.404E-2	7.610E+0	1.685E+1
-9.728E-2	7.464E+0	1.651E+1
-9.566E-2	7.533E+0	1.652E+1
-9.566E-2	7.640E+0	1.649E+1
-9.728E-2	7.529E+0	1.654E+1
-9.728E-2	7.520E+0	1.662E+1
-9.890E-2	7.562E+0	1.666E+1
-9.566E-2	7.568E+0	1.660E+1
-9.242E-2	7.591E+0	1.664E+1
-9.890E-2	7.474E+0	1.664E+1
-9.890E-2	7.468E+0	1.664E+1
-9.566E-2	7.555E+0	1.668E+1
-9.566E-2	7.539E+0	1.655E+1
-9.728E-2	7.542E+0	1.661E+1
-9.728E-2	7.591E+0	1.662E+1
-9.566E-2	7.523E+0	1.660E+1
-9.728E-2	7.591E+0	1.654E+1
-9.404E-2	7.539E+0	1.664E+1
-9.890E-2	7.484E+0	1.646E+1
-9.728E-2	7.568E+0	1.663E+1
-9.566E-2	7.620E+0	1.663E+1
-9.890E-2	7.571E+0	1.652E+1
-9.728E-2	7.578E+0	1.661E+1
-9.242E-2	7.607E+0	1.659E+1
-9.404E-2	7.552E+0	1.654E+1
-9.890E-2	7.510E+0	1.661E+1
-9.890E-2	7.636E+0	1.657E+1
-9.728E-2	7.620E+0	1.651E+1
-9.566E-2	7.562E+0	1.663E+1
-9.728E-2	7.523E+0	1.667E+1
-1.005E-1	7.594E+0	1.660E+1
-9.566E-2	7.620E+0	1.647E+1
-9.404E-2	7.555E+0	1.662E+1
-9.728E-2	7.529E+0	1.654E+1
-1.005E-1	7.484E+0	1.651E+1
-9.566E-2	7.513E+0	1.656E+1
-9.404E-2	7.542E+0	1.664E+1
-9.890E-2	7.536E+0	1.666E+1
-1.021E-1	7.516E+0	1.664E+1
-9.728E-2	7.594E+0	1.645E+1
-9.728E-2	7.571E+0	1.661E+1
-9.728E-2	7.516E+0	1.664E+1
-9.890E-2	7.545E+0	1.661E+1
-9.566E-2	7.526E+0	1.659E+1
-9.566E-2	7.581E+0	1.659E+1
-9.890E-2	7.581E+0	1.672E+1
-9.728E-2	7.542E+0	1.660E+1
-9.404E-2	7.610E+0	1.657E+1
-9.728E-2	7.607E+0	1.661E+1
-9.890E-2	7.627E+0	1.654E+1
-1.005E-1	7.568E+0	1.664E+1
-9.728E-2	7.526E+0	1.657E+1
-9.404E-2	7.536E+0	1.653E+1
-9.566E-2	7.555E+0	1.650E+1
-9.890E-2	7.549E+0	1.672E+1
-9.728E-2	7.464E+0	1.674E+1
-9.566E-2	7.594E+0	1.659E+1
-1.005E-1	7.578E+0	1.662E+1
-9.728E-2	7.455E+0	1.656E+1
-9.404E-2	7.487E+0	1.661E+1
-9.566E-2	7.542E+0	1.657E+1
-9.890E-2	7.594E+0	1.653E+1
-1.038E-1	7.549E+0	1.652E+1
-9.404E-2	7.620E+0	1.655E+1
-9.890E-2	7.604E+0	1.675E+1
-9.728E-2	7.565E+0	1.652E+1
-9.890E-2	7.562E+0	1.656E+1
-9.566E-2	7.578E+0	1.661E+1
-9.566E-2	7.542E+0	1.661E+1
-9.890E-2	7.523E+0	1.666E+1
-1.038E-1	7.539E+0	1.664E+1
-9.566E-2	7.542E+0	1.659E+1
-9.566E-2	7.620E+0	1.657E+1
-9.728E-2	7.555E+0	1.659E+1
-9.728E-2	7.523E+0	1.645E+1
-9.728E-2	7.539E+0	1.658E+1
-9.728E-2	7.487E+0	1.667E+1
-9.728E-2	7.571E+0	1.661E+1
-9.566E-2	7.640E+0	1.649E+1
-9.728E-2	7.523E+0	1.657E+1
-9.566E-2	7.545E+0	1.666E+1
-9.404E-2	7.484E+0	1.652E+1
-1.005E-1	7.607E+0	1.656E+1
-9.728E-2	7.623E+0	1.651E+1
-9.404E-2	7.422E+0	1.665E+1
-9.728E-2	7.487E+0	1.651E+1
-1.005E-1	7.526E+0	1.662E+1
-9.404E-2	7.571E+0	1.674E+1
-9.566E-2	7.510E+0	1.656E+1
-9.566E-2	7.526E+0	1.651E+1
-1.005E-1	7.520E+0	1.671E+1
-9.404E-2	7.464E+0	1.651E+1
-9.728E-2	7.630E+0	1.645E+1
-9.728E-2	7.545E+0	1.665E+1
-1.005E-1	7.549E+0	1.659E+1
-9.404E-2	7.526E+0	1.657E+1
-9.566E-2	7.614E+0	1.667E+1
-1.005E-1	7.578E+0	1.658E+1
-9.890E-2	7.481E+0	1.662E+1
-9.728E-2	7.646E+0	1.655E+1
-9.404E-2	7.461E+0	1.665E+1
-9.728E-2	7.533E+0	1.651E+1
-9.728E-2	7.649E+0	1.658E+1
-9.566E-2	7.581E+0	1.662E+1
-9.404E-2	7.601E+0	1.657E+1
-9.566E-2	7.607E+0	1.666E+1
-1.005E-1	7.627E+0	1.653E+1
-9.566E-2	7.578E+0	1.665E+1
-9.404E-2	7.588E+0	1.655E+1
-1.005E-1	7.448E+0	1.639E+1
-9.728E-2	7.555E+0	1.655E+1
-9.728E-2	7.623E+0	1.663E+1
-9.566E-2	7.568E+0	1.662E+1
-9.566E-2	7.500E+0	1.651E+1
-9.566E-2	7.474E+0	1.653E+1
-9.566E-2	7.542E+0	1.657E+1
-9.404E-2	7.510E+0	1.644E+1
-9.728E-2	7.536E+0	1.662E+1
-9.890E-2	7.575E+0	1.660E+1
-9.890E-2	7.588E+0	1.639E+1
-9.566E-2	7.568E+0	1.669E+1
-9.566E-2	7.529E+0	1.652E+1
-9.728E-2	7.542E+0	1.657E+1
-9.728E-2	7.555E+0	1.676E+1
-9.728E-2	7.562E+0	1.638E+1
-9.890E-2	7.523E+0	1.654E+1
-1.038E-1	7.445E+0	1.662E+1
-9.566E-2	7.617E+0	1.660E+1
-9.242E-2	7.497E+0	1.645E+1
-9.566E-2	7.497E+0	1.678E+1
-1.005E-1	7.584E+0	1.656E+1
-9.728E-2	7.588E+0	1.649E+1
-9.566E-2	7.562E+0	1.658E+1
-9.728E-2	7.516E+0	1.656E+1
-9.890E-2	7.536E+0	1.663E+1
-9.404E-2	7.513E+0	1.670E+1
-9.566E-2	7.552E+0	1.672E+1
-9.728E-2	7.464E+0	1.653E+1
-9.890E-2	7.536E+0	1.676E+1
-9.242E-2	7.526E+0	1.664E+1
-9.566E-2	7.662E+0	1.661E+1
-9.566E-2	7.662E+0	1.656E+1
-9.890E-2	7.575E+0	1.649E+1
-9.404E-2	7.520E+0	1.664E+1
-9.566E-2	7.666E+0	1.677E+1
-9.566E-2	7.513E+0	1.652E+1
-1.005E-1	7.497E+0	1.654E+1
-9.242E-2	7.435E+0	1.661E+1
-9.242E-2	7.649E+0	1.658E+1
-9.728E-2	7.510E+0	1.668E+1
-1.021E-1	7.526E+0	1.646E+1
-9.404E-2	7.614E+0	1.664E+1
-9.566E-2	7.591E+0	1.666E+1
-9.728E-2	7.581E+0	1.653E+1
-1.005E-1	7.510E+0	1.666E+1
-9.404E-2	7.539E+0	1.661E+1
-9.404E-2	7.552E+0	1.667E+1
-1.005E-1	7.526E+0	1.656E+1
-9.728E-2	7.552E+0	1.677E+1
-9.566E-2	7.575E+0	1.666E+1
-9.566E-2	7.617E+0	1.656E+1
-9.890E-2	7.571E+0	1.662E+1
-9.566E-2	7.520E+0	1.661E+1
-9.566E-2	7.594E+0	1.639E+1
-9.404E-2	7.461E+0	1.657E+1
-9.890E-2	7.552E+0	1.649E+1
-1.005E-1	7.545E+0	1.651E+1
-9.566E-2	7.558E+0	1.660E+1
-9.404E-2	7.620E+0	1.654E+1
-9.404E-2	7.552E+0	1.653E+1
-1.005E-1	7.578E+0	1.653E+1
-9.728E-2	7.510E+0	1.650E+1
-9.404E-2	7.581E+0	1.666E+1
-9.566E-2	7.549E+0	1.645E+1
-1.021E-1	7.588E+0	1.654E+1
-9.566E-2	7.597E+0	1.656E+1
-9.404E-2	7.627E+0	1.669E+1
-9.890E-2	7.578E+0	1.662E+1
-9.728E-2	7.656E+0	1.659E+1
-9.566E-2	7.507E+0	1.657E+1
-9.566E-2	7.591E+0	1.648E+1
-9.566E-2	7.594E+0	1.653E+1
-9.890E-2	7.520E+0	1.651E+1
-9.728E-2	7.503E+0	1.658E+1
-9.728E-2	7.484E+0	1.639E+1
-9.890E-2	7.562E+0	1.670E+1
-9.890E-2	7.575E+0	1.658E+1
-9.890E-2	7.649E+0	1.649E+1
-9.566E-2	7.477E+0	1.663E+1
-1.005E-1	7.591E+0	1.653E+1
-1.005E-1	7.584E+0	1.661E+1
-9.566E-2	7.558E+0	1.650E+1
-9.566E-2	7.545E+0	1.659E+1
-9.890E-2	7.549E+0	1.680E+1
-9.890E-2	7.523E+0	1.650E+1
-9.728E-2	7.451E+0	1.668E+1
-9.404E-2	7.678E+0	1.646E+1
-9.728E-2	7.523E+0	1.661E+1
-9.728E-2	7.610E+0	1.650E+1
-9.890E-2	7.646E+0	1.653E+1
-9.242E-2	7.591E+0	1.660E+1
-9.890E-2	7.536E+0	1.658E+1
-1.021E-1	7.704E+0	1.652E+1
-9.566E-2	7.552E+0	1.667E+1
-9.404E-2	7.688E+0	1.659E+1
-9.404E-2	7.588E+0	1.665E+1
-9.890E-2	7.601E+0	1.663E+1
-9.728E-2	7.640E+0	1.636E+1
-9.404E-2	7.649E+0	1.659E+1
-9.566E-2	7.594E+0	1.658E+1
-1.021E-1	7.526E+0	1.643E+1
-9.566E-2	7.539E+0	1.662E+1
-9.566E-2	7.623E+0	1.659E+1
-9.566E-2	7.636E+0	1.660E+1
-9.890E-2	7.588E+0	1.634E+1
-9.566E-2	7.643E+0	1.661E+1
-9.566E-2	7.562E+0	1.647E+1
-9.728E-2	7.487E+0	1.660E+1
-1.021E-1	7.558E+0	1.647E+1
-9.728E-2	7.568E+0	1.661E+1
-9.728E-2	7.604E+0	1.658E+1
-9.728E-2	7.549E+0	1.666E+1
-9.728E-2	7.555E+0	1.661E+1
-9.404E-2	7.591E+0	1.651E+1
-9.566E-2	7.507E+0	1.653E+1
-9.728E-2	7.597E+0	1.658E+1
-9.890E-2	7.552E+0	1.658E+1
-9.404E-2	7.588E+0	1.660E+1
-9.566E-2	7.533E+0	1.660E+1
-9.728E-2	7.617E+0	1.662E+1
-1.005E-1	7.669E+0	1.656E+1
-9.728E-2	7.562E+0	1.646E+1
-9.566E-2	7.662E+0	1.664E+1
-9.890E-2	7.620E+0	1.665E+1
-1.005E-1	7.601E+0	1.648E+1
-9.728E-2	7.578E+0	1.664E+1
-9.728E-2	7.646E+0	1.654E+1
-9.890E-2	7.562E+0	1.653E+1
-9.890E-2	7.510E+0	1.657E+1
-9.566E-2	7.526E+0	1.662E+1
-9.728E-2	7.523E+0	1.654E+1
-9.890E-2	7.529E+0	1.670E+1
-9.890E-2	7.623E+0	1.661E+1
-9.890E-2	7.555E+0	1.663E+1
-9.566E-2	7.688E+0	1.654E+1
-9.728E-2	7.649E+0	1.646E+1
-1.021E-1	7.581E+0	1.665E+1
-9.890E-2	7.578E+0	1.658E+1
-9.566E-2	7.620E+0	1.658E+1
-9.728E-2	7.510E+0	1.677E+1
-9.890E-2	7.523E+0	1.665E+1
-9.890E-2	7.520E+0	1.660E+1
-9.566E-2	7.536E+0	1.669E+1
-9.566E-2	7.610E+0	1.648E+1
-1.005E-1	7.633E+0	1.654E+1
-9.404E-2	7.659E+0	1.663E+1
-9.890E-2	7.549E+0	1.682E+1
-9.728E-2	7.549E+0	1.658E+1
-1.005E-1	7.419E+0	1.643E+1
-9.728E-2	7.659E+0	1.678E+1
-9.404E-2	7.526E+0	1.649E+1
-9.566E-2	7.500E+0	1.650E+1
-9.890E-2	7.555E+0	1.656E+1
-9.890E-2	7.630E+0	1.650E+1
-9.242E-2	7.507E+0	1.663E+1
-9.566E-2	7.533E+0	1.672E+1
-1.005E-1	7.565E+0	1.671E+1
-9.566E-2	7.727E+0	1.654E+1
-9.404E-2	7.552E+0	1.650E+1
-9.728E-2	7.575E+0	1.663E+1
-9.890E-2	7.513E+0	1.660E+1
-9.566E-2	7.545E+0	1.669E+1
-9.890E-2	7.623E+0	1.669E+1
-9.890E-2	7.568E+0	1.658E+1
-1.005E-1	7.643E+0	1.674E+1
-9.728E-2	7.571E+0	1.660E+1
-9.404E-2	7.529E+0	1.671E+1
-9.890E-2	7.549E+0	1.661E+1
-1.005E-1	7.597E+0	1.655E+1
-9.566E-2	7.526E+0	1.667E+1
-9.404E-2	7.533E+0	1.675E+1
-9.728E-2	7.594E+0	1.651E+1
-9.890E-2	7.584E+0	1.657E+1
-9.728E-2	7.507E+0	1.651E+1
-9.242E-2	7.610E+0	1.652E+1
-9.566E-2	7.575E+0	1.664E+1
-1.005E-1	7.477E+0	1.644E+1
-9.566E-2	7.666E+0	1.650E+1
-9.404E-2	7.507E+0	1.664E+1
-9.890E-2	7.425E+0	1.663E+1
-1.005E-1	7.614E+0	1.641E+1
-9.728E-2	7.536E+0	1.661E+1
-9.079E-2	7.523E+0	1.661E+1
-9.566E-2	7.562E+0	1.662E+1
-1.038E-1	7.640E+0	1.646E+1
-9.728E-2	7.581E+0	1.657E+1
-9.404E-2	7.503E+0	1.669E+1
-9.728E-2	7.581E+0	1.667E+1
-9.890E-2	7.607E+0	1.651E+1
-9.404E-2	7.481E+0	1.655E+1
-9.566E-2	7.623E+0	1.657E+1
-9.890E-2	7.565E+0	1.660E+1
-9.890E-2	7.588E+0	1.654E+1
-9.566E-2	7.630E+0	1.656E+1
-9.728E-2	7.533E+0	1.656E+1
-9.728E-2	7.588E+0	1.649E+1
-1.005E-1	7.591E+0	1.644E+1
-9.404E-2	7.536E+0	1.658E+1
-9.404E-2	7.607E+0	1.672E+1
-9.728E-2	7.588E+0	1.664E+1
-1.005E-1	7.597E+0	1.649E+1
-9.890E-2	7.565E+0	1.653E+1
-9.242E-2	7.513E+0	1.662E+1
-9.890E-2	7.571E+0	1.652E+1
-9.890E-2	7.562E+0	1.655E+1
-9.404E-2	7.678E+0	1.649E+1
-9.566E-2	7.516E+0	1.657E+1
-9.890E-2	7.721E+0	1.662E+1
-9.890E-2	7.536E+0	1.653E+1
-9.404E-2	7.474E+0	1.660E+1
-9.404E-2	7.630E+0	1.652E+1
-9.890E-2	7.578E+0	1.656E+1
-1.021E-1	7.601E+0	1.665E+1
-9.728E-2	7.633E+0	1.655E+1
-9.566E-2	7.510E+0	1.665E+1
-9.566E-2	7.513E+0	1.661E+1
-9.890E-2	7.662E+0	1.653E+1
-9.566E-2	7.620E+0	1.650E+1
-9.566E-2	7.666E+0	1.662E+1
-9.728E-2	7.649E+0	1.658E+1
-9.728E-2	7.526E+0	1.655E+1
-9.728E-2	7.481E+0	1.664E+1
-9.566E-2	7.507E+0	1.664E+1
-9.566E-2	7.620E+0	1.667E+1
-9.890E-2	7.614E+0	1.655E+1
-9.728E-2	7.614E+0	1.677E+1
-9.566E-2	7.526E+0	1.648E+1
-9.890E-2	7.581E+0	1.653E+1
-1.005E-1	7.607E+0	1.649E+1
-9.728E-2	7.575E+0	1.653E+1
-9.728E-2	7.545E+0	1.648E+1
-9.566E-2	7.591E+0	1.662E+1
-1.021E-1	7.588E+0	1.659E+1
-9.728E-2	7.536E+0	1.649E+1
-9.404E-2	7.653E+0	1.654E+1
-9.728E-2	7.685E+0	1.675E+1
-9.890E-2	7.562E+0	1.642E+1
-9.566E-2	7.565E+0	1.655E+1
-9.566E-2	7.536E+0	1.652E+1
-9.890E-2	7.627E+0	1.667E+1
-1.021E-1	7.610E+0	1.651E+1
-1.005E-1	7.539E+0	1.657E+1
-9.566E-2	7.500E+0	1.667E+1
-9.890E-2	7.581E+0	1.654E+1
-9.890E-2	7.490E+0	1.648E+1
-9.404E-2	7.490E+0	1.653E+1
-9.404E-2	7.516E+0	1.656E+1
-1.005E-1	7.429E+0	1.670E+1
-9.890E-2	7.549E+0	1.659E+1
-9.890E-2	7.555E+0	1.654E+1
-9.566E-2	7.461E+0	1.651E+1
-9.728E-2	7.545E+0	1.646E+1
-9.890E-2	7.568E+0	1.653E+1
-9.404E-2	7.588E+0	1.671E+1
-9.404E-2	7.562E+0	1.648E+1
-9.566E-2	7.536E+0	1.654E+1
-1.005E-1	7.536E+0	1.660E+1
-9.728E-2	7.601E+0	1.651E+1
-9.404E-2	7.520E+0	1.661E+1
-9.890E-2	7.685E+0	1.653E+1
-9.890E-2	7.484E+0	1.657E+1
-9.890E-2	7.601E+0	1.668E+1
-9.404E-2	7.513E+0	1.674E+1
-9.728E-2	7.545E+0	1.664E+1
-1.005E-1	7.545E+0	1.651E+1
-9.566E-2	7.445E+0	1.656E+1
-9.728E-2	7.568E+0	1.661E+1
-9.728E-2	7.487E+0	1.683E+1
-1.021E-1	7.597E+0	1.648E+1
-9.728E-2	7.588E+0	1.681E+1
-9.728E-2	7.461E+0	1.659E+1
-9.728E-2	7.575E+0	1.651E+1
-9.566E-2	7.701E+0	1.665E+1
-9.728E-2	7.620E+0	1.647E+1
-9.404E-2	7.549E+0	1.656E+1
-9.890E-2	7.610E+0	1.658E+1
-9.728E-2	7.623E+0	1.675E+1
-9.728E-2	7.545E+0	1.653E+1
-9.242E-2	7.601E+0	1.654E+1
-9.890E-2	7.520E+0	1.658E+1
-1.005E-1	7.614E+0	1.648E+1
-1.005E-1	7.584E+0	1.666E+1
-9.566E-2	7.549E+0	1.659E+1
-9.728E-2	7.412E+0	1.654E+1
-1.005E-1	7.558E+0	1.664E+1
-9.728E-2	7.640E+0	1.654E+1
-9.566E-2	7.526E+0	1.642E+1
-1.021E-1	7.601E+0	1.664E+1
-9.890E-2	7.623E+0	1.663E+1
-9.566E-2	7.656E+0	1.665E+1
-9.404E-2	7.617E+0	1.667E+1
-9.890E-2	7.533E+0	1.657E+1
-9.728E-2	7.549E+0	1.661E+1
-9.728E-2	7.604E+0	1.667E+1
-9.566E-2	7.656E+0	1.653E+1
-9.890E-2	7.542E+0	1.656E+1
-9.728E-2	7.539E+0	1.645E+1
-9.890E-2	7.555E+0	1.639E+1
-9.566E-2	7.497E+0	1.671E+1
-9.890E-2	7.529E+0	1.652E+1
-9.728E-2	7.549E+0	1.655E+1
-9.566E-2	7.591E+0	1.673E+1
-9.566E-2	7.549E+0	1.678E+1
-1.005E-1	7.604E+0	1.665E+1
-1.005E-1	7.620E+0	1.650E+1
-9.890E-2	7.542E+0	1.650E+1
-9.566E-2	7.555E+0	1.664E+1
-9.728E-2	7.507E+0	1.651E+1
-9.890E-2	7.597E+0	1.663E+1
-9.566E-2	7.536E+0	1.665E+1
-9.404E-2	7.481E+0	1.667E+1
-1.005E-1	7.614E+0	1.644E+1
-1.005E-1	7.500E+0	1.660E+1
-9.890E-2	7.588E+0	1.658E+1
-9.566E-2	7.458E+0	1.658E+1
-9.728E-2	7.555E+0	1.669E+1
-9.728E-2	7.578E+0	1.659E+1
-9.728E-2	7.542E+0	1.649E+1
-9.566E-2	7.571E+0	1.655E+1
-9.566E-2	7.610E+0	1.653E+1
-1.005E-1	7.542E+0	1.668E+1
-9.728E-2	7.484E+0	1.665E+1
-9.404E-2	7.591E+0	1.636E+1
-9.728E-2	7.597E+0	1.671E+1
-1.005E-1	7.630E+0	1.674E+1
-9.890E-2	7.539E+0	1.666E+1
-9.566E-2	7.468E+0	1.647E+1
-9.566E-2	7.594E+0	1.653E+1
-1.038E-1	7.555E+0	1.660E+1
-9.728E-2	7.581E+0	1.657E+1
-9.079E-2	7.458E+0	1.651E+1
-9.728E-2	7.568E+0	1.666E+1
-1.021E-1	7.601E+0	1.667E+1
-9.566E-2	7.552E+0	1.674E+1
-9.890E-2	7.526E+0	1.655E+1
-9.728E-2	7.588E+0	1.663E+1
-1.005E-1	7.542E+0	1.654E+1
-9.890E-2	7.571E+0	1.670E+1
-9.566E-2	7.520E+0	1.671E+1
-9.566E-2	7.549E+0	1.652E+1
-9.890E-2	7.558E+0	1.651E+1
-9.728E-2	7.455E+0	1.654E+1
-9.566E-2	7.500E+0	1.649E+1
-9.728E-2	7.575E+0	1.662E+1
-1.038E-1	7.442E+0	1.660E+1
-9.728E-2	7.568E+0	1.647E+1
-9.566E-2	7.461E+0	1.639E+1
-9.728E-2	7.584E+0	1.665E+1
-9.890E-2	7.545E+0	1.644E+1
-9.728E-2	7.438E+0	1.642E+1
-9.404E-2	7.545E+0	1.649E+1
-9.728E-2	7.578E+0	1.654E+1
-9.890E-2	7.575E+0	1.656E+1
-9.728E-2	7.568E+0	1.655E+1
-9.566E-2	7.610E+0	1.662E+1
-1.005E-1	7.500E+0	1.652E+1
-9.890E-2	7.526E+0	1.652E+1
-9.566E-2	7.536E+0	1.666E+1
-9.566E-2	7.529E+0	1.649E+1
-9.566E-2	7.623E+0	1.673E+1
-1.005E-1	7.549E+0	1.642E+1
-9.890E-2	7.578E+0	1.664E+1
-9.566E-2	7.562E+0	1.646E+1
-9.728E-2	7.523E+0	1.640E+1
-1.021E-1	7.558E+0	1.676E+1
-9.728E-2	7.636E+0	1.654E+1
-9.566E-2	7.533E+0	1.661E+1
-9.890E-2	7.571E+0	1.659E+1
-1.005E-1	7.526E+0	1.666E+1
-9.566E-2	7.581E+0	1.661E+1
-9.404E-2	7.601E+0	1.665E+1
-9.728E-2	7.584E+0	1.654E+1
-9.890E-2	7.588E+0	1.650E+1
-9.890E-2	7.520E+0	1.639E+1
-9.890E-2	7.438E+0	1.649E+1
-9.728E-2	7.578E+0	1.661E+1
-1.005E-1	7.594E+0	1.653E+1
-9.728E-2	7.568E+0	1.651E+1
-9.404E-2	7.507E+0	1.659E+1
-9.890E-2	7.571E+0	1.651E+1
-9.890E-2	7.513E+0	1.655E+1
-9.566E-2	7.571E+0	1.664E+1
-9.566E-2	7.510E+0	1.657E+1
-9.728E-2	7.604E+0	1.644E+1
-9.890E-2	7.552E+0	1.662E+1
-9.566E-2	7.536E+0	1.661E+1
-9.566E-2	7.539E+0	1.649E+1
-9.566E-2	7.393E+0	1.651E+1
-9.890E-2	7.490E+0	1.672E+1
-9.890E-2	7.468E+0	1.645E+1
-9.728E-2	7.662E+0	1.661E+1
-9.566E-2	7.594E+0	1.662E+1
-9.890E-2	7.588E+0	1.660E+1
-9.890E-2	7.529E+0	1.665E+1
-9.566E-2	7.536E+0	1.647E+1
-9.890E-2	7.500E+0	1.662E+1
-1.005E-1	7.620E+0	1.657E+1
-9.728E-2	7.536E+0	1.654E+1
-9.566E-2	7.620E+0	1.653E+1
-9.890E-2	7.545E+0	1.662E+1
-1.021E-1	7.490E+0	1.658E+1
-9.728E-2	7.520E+0	1.643E+1
-9.728E-2	7.542E+0	1.650E+1
-9.728E-2	7.581E+0	1.652E+1
-9.890E-2	7.601E+0	1.648E+1
-9.890E-2	7.558E+0	1.661E+1
-9.566E-2	7.643E+0	1.653E+1
-9.728E-2	7.614E+0	1.658E+1
-9.728E-2	7.545E+0	1.663E+1
-9.890E-2	7.643E+0	1.654E+1
-9.890E-2	7.568E+0	1.658E+1
-9.728E-2	7.552E+0	1.639E+1
-1.005E-1	7.620E+0	1.655E+1
-9.728E-2	7.503E+0	1.650E+1
-9.728E-2	7.588E+0	1.649E+1
-1.005E-1	7.533E+0	1.656E+1
-1.005E-1	7.536E+0	1.659E+1
-9.566E-2	7.584E+0	1.647E+1
-9.566E-2	7.520E+0	1.669E+1
-9.728E-2	7.471E+0	1.664E+1
-9.890E-2	7.594E+0	1.668E+1
-9.890E-2	7.568E+0	1.658E+1
-9.566E-2	7.490E+0	1.659E+1
-9.890E-2	7.620E+0	1.666E+1
-1.021E-1	7.695E+0	1.659E+1
-9.890E-2	7.571E+0	1.667E+1
-9.728E-2	7.584E+0	1.659E+1
-9.566E-2	7.568E+0	1.644E+1
-1.005E-1	7.565E+0	1.656E+1
-9.890E-2	7.497E+0	1.660E+1
-9.242E-2	7.623E+0	1.637E+1
-9.566E-2	7.601E+0	1.661E+1
-1.005E-1	7.588E+0	1.660E+1
-9.890E-2	7.578E+0	1.665E+1
-9.566E-2	7.666E+0	1.658E+1
-9.728E-2	7.597E+0	1.661E+1
-9.890E-2	7.523E+0	1.658E+1
-9.566E-2	7.614E+0	1.661E+1
-9.728E-2	7.604E+0	1.650E+1
-9.890E-2	7.630E+0	1.649E+1
-9.890E-2	7.520E+0	1.625E+1
-1.005E-1	7.529E+0	1.672E+1
-9.566E-2	7.520E+0	1.648E+1
-9.728E-2	7.500E+0	1.649E+1
-1.005E-1	7.416E+0	1.661E+1
-9.728E-2	7.571E+0	1.659E+1
-9.404E-2	7.685E+0	1.679E+1
-9.728E-2	7.484E+0	1.665E+1
-9.890E-2	7.604E+0	1.654E+1
-9.728E-2	7.526E+0	1.671E+1
-9.404E-2	7.536E+0	1.650E+1
-9.404E-2	7.597E+0	1.658E+1
-1.005E-1	7.594E+0	1.649E+1
-9.566E-2	7.494E+0	1.656E+1
-9.566E-2	7.594E+0	1.670E+1
-9.566E-2	7.571E+0	1.649E+1
-1.038E-1	7.623E+0	1.657E+1
-9.728E-2	7.610E+0	1.652E+1
-9.566E-2	7.601E+0	1.667E+1
-9.566E-2	7.662E+0	1.663E+1
-9.890E-2	7.516E+0	1.664E+1
-9.890E-2	7.575E+0	1.652E+1
-9.728E-2	7.591E+0	1.656E+1
-9.890E-2	7.500E+0	1.664E+1
-9.728E-2	7.555E+0	1.654E+1
-9.728E-2	7.604E+0	1.657E+1
-9.566E-2	7.607E+0	1.653E+1
-9.728E-2	7.597E+0	1.670E+1
-1.038E-1	7.555E+0	1.668E+1
-9.728E-2	7.588E+0	1.651E+1
-9.404E-2	7.571E+0	1.659E+1
-9.890E-2	7.545E+0	1.657E+1
-9.728E-2	7.591E+0	1.645E+1
-9.728E-2	7.601E+0	1.652E+1
-9.404E-2	7.571E+0	1.658E+1
-9.890E-2	7.510E+0	1.649E+1
-9.890E-2	7.568E+0	1.663E+1
-9.566E-2	7.588E+0	1.645E+1
-9.566E-2	7.581E+0	1.646E+1
-9.728E-2	7.581E+0	1.648E+1
-1.021E-1	7.503E+0	1.651E+1
-9.890E-2	7.558E+0	1.658E+1
-9.242E-2	7.588E+0	1.663E+1
-9.728E-2	7.477E+0	1.658E+1
-9.890E-2	7.584E+0	1.656E+1
-9.566E-2	7.610E+0	1.660E+1
-9.566E-2	7.529E+0	1.667E+1
-9.890E-2	7.390E+0	1.660E+1
-9.890E-2	7.597E+0	1.651E+1
-9.728E-2	7.520E+0	1.651E+1
-9.728E-2	7.520E+0	1.652E+1
-9.728E-2	7.604E+0	1.657E+1
-9.890E-2	7.503E+0	1.676E+1
-9.566E-2	7.594E+0	1.657E+1
-9.728E-2	7.640E+0	1.663E+1
-9.728E-2	7.581E+0	1.660E+1
-1.005E-1	7.526E+0	1.659E+1
-9.728E-2	7.565E+0	1.665E+1
-9.728E-2	7.555E+0	1.645E+1
-9.566E-2	7.604E+0	1.666E+1
-1.005E-1	7.685E+0	1.658E+1
-9.728E-2	7.520E+0	1.655E+1
-9.728E-2	7.594E+0	1.656E+1
-9.728E-2	7.588E+0	1.655E+1
-1.005E-1	7.584E+0	1.656E+1
-9.728E-2	7.503E+0	1.657E+1
-9.566E-2	7.549E+0	1.653E+1
-9.566E-2	7.591E+0	1.657E+1
-9.890E-2	7.451E+0	1.644E+1
-9.890E-2	7.565E+0	1.661E+1
-9.404E-2	7.675E+0	1.656E+1
-9.890E-2	7.536E+0	1.655E+1
-1.005E-1	7.701E+0	1.675E+1
-9.728E-2	7.562E+0	1.655E+1
-9.728E-2	7.568E+0	1.653E+1
-9.728E-2	7.422E+0	1.655E+1
-9.890E-2	7.578E+0	1.648E+1
-9.728E-2	7.549E+0	1.639E+1
-9.728E-2	7.575E+0	1.651E+1
-1.005E-1	7.523E+0	1.654E+1
-1.005E-1	7.549E+0	1.673E+1
-9.890E-2	7.513E+0	1.655E+1
-9.890E-2	7.565E+0	1.648E+1
-9.566E-2	7.571E+0	1.666E+1
-9.890E-2	7.623E+0	1.670E+1
-9.728E-2	7.468E+0	1.650E+1
-9.566E-2	7.649E+0	1.664E+1
-9.728E-2	7.533E+0	1.648E+1
-9.566E-2	7.617E+0	1.656E+1
-9.890E-2	7.497E+0	1.648E+1
-9.728E-2	7.513E+0	1.659E+1
-9.566E-2	7.578E+0	1.664E+1
-9.890E-2	7.659E+0	1.663E+1
-9.404E-2	7.510E+0	1.664E+1
-9.242E-2	7.474E+0	1.666E+1
-1.005E-1	7.571E+0	1.665E+1
-1.021E-1	7.568E+0	1.660E+1
-9.728E-2	7.584E+0	1.666E+1
-9.728E-2	7.533E+0	1.654E+1
-1.005E-1	7.581E+0	1.655E+1
-1.005E-1	7.620E+0	1.663E+1
-9.566E-2	7.581E+0	1.660E+1
-9.728E-2	7.584E+0	1.660E+1
-9.728E-2	7.607E+0	1.654E+1
-9.890E-2	7.623E+0	1.646E+1
-9.566E-2	7.636E+0	1.651E+1
-9.566E-2	7.565E+0	1.665E+1
-1.005E-1	7.477E+0	1.652E+1
-1.021E-1	7.464E+0	1.664E+1
-9.728E-2	7.503E+0	1.646E+1
-9.566E-2	7.682E+0	1.649E+1
-9.890E-2	7.558E+0	1.657E+1
-1.005E-1	7.539E+0	1.658E+1
-9.728E-2	7.503E+0	1.655E+1
-9.728E-2	7.500E+0	1.667E+1
-9.566E-2	7.536E+0	1.662E+1
-1.005E-1	7.536E+0	1.662E+1
-1.005E-1	7.571E+0	1.661E+1
-9.566E-2	7.643E+0	1.637E+1
-9.566E-2	7.513E+0	1.662E+1
-9.728E-2	7.455E+0	1.667E+1
-9.566E-2	7.711E+0	1.646E+1
-9.566E-2	7.507E+0	1.663E+1
-9.404E-2	7.575E+0	1.649E+1
-9.890E-2	7.526E+0	1.652E+1
-1.005E-1	7.562E+0	1.657E+1
-9.890E-2	7.594E+0	1.671E+1
-9.890E-2	7.510E+0	1.663E+1
-1.005E-1	7.584E+0	1.650E+1
-9.890E-2	7.633E+0	1.665E+1
-9.566E-2	7.568E+0	1.649E+1
-9.728E-2	7.666E+0	1.658E+1
-9.890E-2	7.507E+0	1.639E+1
-9.728E-2	7.623E+0	1.651E+1
-9.566E-2	7.588E+0	1.646E+1
-9.728E-2	7.562E+0	1.641E+1
-9.890E-2	7.526E+0	1.654E+1
-9.890E-2	7.581E+0	1.641E+1
-9.890E-2	7.510E+0	1.653E+1
-9.566E-2	7.474E+0	1.657E+1
-9.890E-2	7.555E+0	1.643E+1
-9.566E-2	7.623E+0	1.642E+1
-9.566E-2	7.526E+0	1.661E+1
-9.566E-2	7.614E+0	1.656E+1
-1.005E-1	7.584E+0	1.659E+1
-9.890E-2	7.591E+0	1.654E+1
-9.566E-2	7.581E+0	1.660E+1
-9.728E-2	7.594E+0	1.641E+1
-1.021E-1	7.507E+0	1.668E+1
-9.890E-2	7.653E+0	1.662E+1
-9.566E-2	7.555E+0	1.642E+1
-9.728E-2	7.533E+0	1.644E+1
-9.890E-2	7.523E+0	1.647E+1
-9.728E-2	7.520E+0	1.649E+1
-9.728E-2	7.597E+0	1.661E+1
-9.890E-2	7.552E+0	1.660E+1
-1.038E-1	7.575E+0	1.654E+1
-9.728E-2	7.630E+0	1.642E+1
-9.566E-2	7.442E+0	1.652E+1
-9.890E-2	7.468E+0	1.651E+1
-1.005E-1	7.458E+0	1.653E+1
-9.566E-2	7.656E+0	1.648E+1
-9.404E-2	7.594E+0	1.656E+1
-9.728E-2	7.464E+0	1.665E+1
-1.005E-1	7.562E+0	1.660E+1
-9.728E-2	7.558E+0	1.655E+1
-9.728E-2	7.737E+0	1.664E+1
-9.728E-2	7.539E+0	1.655E+1
-9.728E-2	7.601E+0	1.653E+1
-9.890E-2	7.610E+0	1.659E+1
-9.566E-2	7.552E+0	1.642E+1
-9.728E-2	7.526E+0	1.656E+1
-9.890E-2	7.474E+0	1.672E+1
-9.890E-2	7.529E+0	1.647E+1
-9.566E-2	7.610E+0	1.676E+1
-9.728E-2	7.591E+0	1.653E+1
-9.890E-2	7.666E+0	1.669E+1
-1.005E-1	7.698E+0	1.640E+1
-9.566E-2	7.516E+0	1.650E+1
-9.566E-2	7.507E+0	1.644E+1
-1.005E-1	7.688E+0	1.665E+1
-9.566E-2	7.507E+0	1.639E+1
-9.404E-2	7.468E+0	1.666E+1
-9.890E-2	7.610E+0	1.657E+1
-9.890E-2	7.510E+0	1.652E+1
-9.890E-2	7.565E+0	1.651E+1
-9.566E-2	7.578E+0	1.666E+1
-9.566E-2	7.571E+0	1.648E+1
-9.890E-2	7.614E+0	1.653E+1
-9.728E-2	7.685E+0	1.648E+1
-9.566E-2	7.539E+0	1.647E+1
-9.890E-2	7.536E+0	1.649E+1
-1.005E-1	7.614E+0	1.681E+1
-9.728E-2	7.601E+0	1.655E+1
-9.404E-2	7.656E+0	1.660E+1
-9.566E-2	7.477E+0	1.662E+1
-1.005E-1	7.539E+0	1.653E+1
-9.728E-2	7.562E+0	1.661E+1
-9.566E-2	7.536E+0	1.658E+1
-9.566E-2	7.526E+0	1.657E+1
-1.005E-1	7.640E+0	1.655E+1
[truncated: 55,723 more rows]
