# Supplementary material for: Improved ANAP incorporation and VCF analysis reveal details of P2X7 current facilitation and a limited conformational interplay between ATP binding and the intracellular ballast domain
Source: eLife. 2023 Jan 4;12:e82479. doi: 10.7554/eLife.82479 (PMC9859053; doi:10.7554/eLife.82479)
Supplement: Figure 6—figure supplement 3—source data 2. [file elife-82479-fig6-figsupp3-data2.zip › Figure-6_figure-supplement-3_source-data-2/e25/09.csv]

-5.511E-2	8.525E+0	1.745E+1
-5.511E-2	8.528E+0	1.747E+1
-5.025E-2	8.606E+0	1.748E+1
-5.187E-2	8.619E+0	1.757E+1
-5.349E-2	8.642E+0	1.732E+1
-5.835E-2	8.515E+0	1.752E+1
-5.025E-2	8.577E+0	1.750E+1
-5.349E-2	8.564E+0	1.757E+1
-5.511E-2	8.525E+0	1.757E+1
-5.187E-2	8.519E+0	1.771E+1
-5.187E-2	8.639E+0	1.766E+1
-5.511E-2	8.652E+0	1.764E+1
-5.511E-2	8.506E+0	1.764E+1
-5.511E-2	8.571E+0	1.752E+1
-5.187E-2	8.470E+0	1.742E+1
-5.187E-2	8.584E+0	1.755E+1
-5.511E-2	8.506E+0	1.750E+1
-5.511E-2	8.558E+0	1.753E+1
-5.187E-2	8.558E+0	1.747E+1
-5.187E-2	8.600E+0	1.742E+1
-5.673E-2	8.493E+0	1.742E+1
-5.349E-2	8.609E+0	1.757E+1
-5.025E-2	8.606E+0	1.744E+1
-5.187E-2	8.493E+0	1.759E+1
-5.673E-2	8.629E+0	1.744E+1
-5.349E-2	8.541E+0	1.751E+1
-5.025E-2	8.642E+0	1.757E+1
-5.025E-2	8.512E+0	1.762E+1
-5.673E-2	8.522E+0	1.758E+1
-5.511E-2	8.551E+0	1.747E+1
-5.025E-2	8.739E+0	1.762E+1
-5.349E-2	8.603E+0	1.747E+1
-5.349E-2	8.548E+0	1.773E+1
-5.673E-2	8.480E+0	1.749E+1
-5.187E-2	8.525E+0	1.733E+1
-5.511E-2	8.545E+0	1.734E+1
-5.511E-2	8.584E+0	1.749E+1
-5.187E-2	8.473E+0	1.750E+1
-5.025E-2	8.561E+0	1.755E+1
-5.511E-2	8.587E+0	1.756E+1
-5.511E-2	8.652E+0	1.754E+1
-5.673E-2	8.629E+0	1.743E+1
-5.025E-2	8.535E+0	1.765E+1
-5.349E-2	8.642E+0	1.756E+1
-5.673E-2	8.655E+0	1.756E+1
-5.349E-2	8.574E+0	1.751E+1
-5.187E-2	8.629E+0	1.759E+1
-5.187E-2	8.622E+0	1.773E+1
-5.511E-2	8.473E+0	1.744E+1
-5.511E-2	8.571E+0	1.771E+1
-5.025E-2	8.470E+0	1.751E+1
-5.511E-2	8.710E+0	1.754E+1
-5.673E-2	8.525E+0	1.751E+1
-5.673E-2	8.532E+0	1.754E+1
-4.862E-2	8.619E+0	1.760E+1
-5.187E-2	8.755E+0	1.750E+1
-5.511E-2	8.558E+0	1.764E+1
-5.511E-2	8.580E+0	1.762E+1
-5.187E-2	8.574E+0	1.755E+1
-5.187E-2	8.580E+0	1.750E+1
-5.673E-2	8.587E+0	1.754E+1
-5.511E-2	8.652E+0	1.765E+1
-5.025E-2	8.558E+0	1.742E+1
-5.349E-2	8.528E+0	1.765E+1
-5.187E-2	8.597E+0	1.755E+1
-5.187E-2	8.658E+0	1.738E+1
-4.862E-2	8.720E+0	1.762E+1
-5.511E-2	8.470E+0	1.742E+1
-5.511E-2	8.515E+0	1.741E+1
-5.511E-2	8.447E+0	1.760E+1
-4.862E-2	8.600E+0	1.753E+1
-5.187E-2	8.691E+0	1.755E+1
-5.349E-2	8.564E+0	1.749E+1
-5.511E-2	8.512E+0	1.752E+1
-5.187E-2	8.486E+0	1.760E+1
-4.862E-2	8.574E+0	1.762E+1
-5.511E-2	8.580E+0	1.755E+1
-5.187E-2	8.652E+0	1.766E+1
-5.349E-2	8.509E+0	1.756E+1
-5.187E-2	8.535E+0	1.736E+1
-5.835E-2	8.635E+0	1.759E+1
-5.349E-2	8.622E+0	1.765E+1
-5.349E-2	8.671E+0	1.745E+1
-5.187E-2	8.700E+0	1.751E+1
-5.349E-2	8.535E+0	1.752E+1
-5.349E-2	8.522E+0	1.752E+1
-5.187E-2	8.587E+0	1.759E+1
-5.349E-2	8.541E+0	1.735E+1
-5.673E-2	8.694E+0	1.757E+1
-5.187E-2	8.545E+0	1.770E+1
-5.187E-2	8.593E+0	1.758E+1
-5.349E-2	8.493E+0	1.759E+1
-5.511E-2	8.587E+0	1.757E+1
-5.511E-2	8.499E+0	1.753E+1
-5.349E-2	8.697E+0	1.749E+1
-4.862E-2	8.486E+0	1.751E+1
-5.673E-2	8.496E+0	1.760E+1
-5.511E-2	8.567E+0	1.752E+1
-5.349E-2	8.509E+0	1.775E+1
-5.025E-2	8.580E+0	1.760E+1
-5.673E-2	8.668E+0	1.754E+1
-5.349E-2	8.506E+0	1.763E+1
-5.025E-2	8.567E+0	1.773E+1
-5.187E-2	8.571E+0	1.752E+1
-5.187E-2	8.661E+0	1.743E+1
-5.673E-2	8.532E+0	1.766E+1
-5.025E-2	8.535E+0	1.763E+1
-5.187E-2	8.603E+0	1.743E+1
-5.349E-2	8.632E+0	1.747E+1
-5.511E-2	8.509E+0	1.746E+1
-5.187E-2	8.642E+0	1.759E+1
-5.025E-2	8.425E+0	1.761E+1
-5.349E-2	8.587E+0	1.753E+1
-5.835E-2	8.584E+0	1.764E+1
-5.025E-2	8.558E+0	1.744E+1
-5.349E-2	8.538E+0	1.754E+1
-5.349E-2	8.538E+0	1.736E+1
-5.511E-2	8.564E+0	1.755E+1
-5.187E-2	8.577E+0	1.772E+1
-5.025E-2	8.567E+0	1.764E+1
-5.511E-2	8.658E+0	1.751E+1
-5.835E-2	8.476E+0	1.753E+1
-5.349E-2	8.593E+0	1.750E+1
-5.025E-2	8.447E+0	1.754E+1
-5.511E-2	8.587E+0	1.764E+1
-5.349E-2	8.567E+0	1.747E+1
-5.025E-2	8.408E+0	1.740E+1
-5.025E-2	8.635E+0	1.739E+1
-5.511E-2	8.457E+0	1.763E+1
-5.187E-2	8.603E+0	1.756E+1
-5.511E-2	8.609E+0	1.749E+1
-5.025E-2	8.548E+0	1.756E+1
-5.511E-2	8.609E+0	1.753E+1
-5.511E-2	8.593E+0	1.761E+1
-5.511E-2	8.509E+0	1.761E+1
-5.349E-2	8.597E+0	1.750E+1
-5.349E-2	8.480E+0	1.763E+1
-5.349E-2	8.606E+0	1.752E+1
-5.187E-2	8.551E+0	1.749E+1
-5.349E-2	8.480E+0	1.758E+1
-5.349E-2	8.655E+0	1.764E+1
-5.673E-2	8.519E+0	1.757E+1
-5.187E-2	8.541E+0	1.758E+1
-5.187E-2	8.661E+0	1.755E+1
-5.349E-2	8.447E+0	1.762E+1
-5.349E-2	8.584E+0	1.753E+1
-5.187E-2	8.678E+0	1.752E+1
-5.187E-2	8.561E+0	1.756E+1
-5.511E-2	8.451E+0	1.754E+1
-5.187E-2	8.525E+0	1.734E+1
-5.025E-2	8.564E+0	1.756E+1
-5.187E-2	8.755E+0	1.730E+1
-5.349E-2	8.658E+0	1.759E+1
-5.349E-2	8.707E+0	1.757E+1
-5.187E-2	8.509E+0	1.757E+1
-5.187E-2	8.525E+0	1.744E+1
-5.187E-2	8.658E+0	1.758E+1
-5.511E-2	8.551E+0	1.747E+1
-4.862E-2	8.613E+0	1.758E+1
-5.187E-2	8.574E+0	1.751E+1
-5.511E-2	8.489E+0	1.751E+1
-5.511E-2	8.613E+0	1.747E+1
-5.349E-2	8.619E+0	1.773E+1
-4.862E-2	8.525E+0	1.767E+1
-5.835E-2	8.613E+0	1.747E+1
-5.673E-2	8.587E+0	1.763E+1
-5.025E-2	8.616E+0	1.749E+1
-5.187E-2	8.554E+0	1.757E+1
-5.349E-2	8.704E+0	1.754E+1
-5.349E-2	8.532E+0	1.764E+1
-5.025E-2	8.584E+0	1.756E+1
-5.025E-2	8.515E+0	1.772E+1
-5.511E-2	8.665E+0	1.769E+1
-5.511E-2	8.509E+0	1.742E+1
-4.700E-2	8.502E+0	1.753E+1
-5.025E-2	8.613E+0	1.762E+1
-5.187E-2	8.545E+0	1.745E+1
-5.349E-2	8.558E+0	1.759E+1
-4.862E-2	8.626E+0	1.759E+1
-5.187E-2	8.609E+0	1.746E+1
-5.349E-2	8.603E+0	1.755E+1
-5.349E-2	8.580E+0	1.750E+1
-5.187E-2	8.538E+0	1.753E+1
-5.349E-2	8.470E+0	1.742E+1
-5.673E-2	8.528E+0	1.771E+1
-5.511E-2	8.567E+0	1.749E+1
-4.700E-2	8.580E+0	1.749E+1
-5.025E-2	8.564E+0	1.748E+1
-5.673E-2	8.525E+0	1.764E+1
-5.998E-2	8.567E+0	1.738E+1
-5.187E-2	8.626E+0	1.758E+1
-5.187E-2	8.525E+0	1.756E+1
-5.673E-2	8.538E+0	1.764E+1
-5.673E-2	8.574E+0	1.737E+1
-5.025E-2	8.597E+0	1.761E+1
-5.187E-2	8.496E+0	1.750E+1
-5.673E-2	8.622E+0	1.763E+1
-5.349E-2	8.561E+0	1.748E+1
-5.025E-2	8.626E+0	1.743E+1
-5.349E-2	8.613E+0	1.771E+1
-5.511E-2	8.515E+0	1.755E+1
-5.835E-2	8.528E+0	1.759E+1
-5.025E-2	8.506E+0	1.752E+1
-5.187E-2	8.597E+0	1.741E+1
-5.187E-2	8.532E+0	1.742E+1
-5.511E-2	8.476E+0	1.745E+1
-5.025E-2	8.574E+0	1.761E+1
-5.187E-2	8.548E+0	1.750E+1
-5.349E-2	8.571E+0	1.735E+1
-5.511E-2	8.558E+0	1.757E+1
-5.025E-2	8.606E+0	1.750E+1
-5.187E-2	8.616E+0	1.755E+1
-5.349E-2	8.619E+0	1.763E+1
-5.511E-2	8.577E+0	1.753E+1
-5.187E-2	8.554E+0	1.739E+1
-5.025E-2	8.464E+0	1.767E+1
-5.511E-2	8.587E+0	1.762E+1
-5.673E-2	8.665E+0	1.743E+1
-5.187E-2	8.493E+0	1.756E+1
-5.349E-2	8.512E+0	1.752E+1
-5.187E-2	8.548E+0	1.766E+1
-5.511E-2	8.619E+0	1.749E+1
-4.862E-2	8.554E+0	1.747E+1
-5.349E-2	8.551E+0	1.772E+1
-5.673E-2	8.681E+0	1.757E+1
-5.349E-2	8.464E+0	1.748E+1
-5.349E-2	8.665E+0	1.762E+1
-4.862E-2	8.609E+0	1.751E+1
-5.511E-2	8.600E+0	1.743E+1
-5.511E-2	8.486E+0	1.749E+1
-5.025E-2	8.493E+0	1.742E+1
-5.511E-2	8.473E+0	1.744E+1
-5.511E-2	8.616E+0	1.751E+1
-5.511E-2	8.571E+0	1.757E+1
-5.187E-2	8.502E+0	1.764E+1
-5.349E-2	8.525E+0	1.759E+1
-5.511E-2	8.499E+0	1.731E+1
-5.511E-2	8.532E+0	1.746E+1
-4.862E-2	8.499E+0	1.750E+1
-4.862E-2	8.577E+0	1.740E+1
-5.349E-2	8.395E+0	1.750E+1
-5.511E-2	8.464E+0	1.748E+1
-5.025E-2	8.567E+0	1.742E+1
-4.862E-2	8.528E+0	1.744E+1
-5.511E-2	8.655E+0	1.766E+1
-5.349E-2	8.619E+0	1.748E+1
-5.025E-2	8.606E+0	1.756E+1
-5.187E-2	8.489E+0	1.756E+1
-5.511E-2	8.613E+0	1.752E+1
-5.673E-2	8.554E+0	1.754E+1
-5.025E-2	8.548E+0	1.727E+1
-5.187E-2	8.584E+0	1.744E+1
-5.349E-2	8.652E+0	1.753E+1
-5.673E-2	8.616E+0	1.751E+1
-5.025E-2	8.486E+0	1.737E+1
-5.187E-2	8.571E+0	1.753E+1
-5.511E-2	8.538E+0	1.735E+1
-5.511E-2	8.577E+0	1.748E+1
-5.187E-2	8.665E+0	1.730E+1
-5.511E-2	8.515E+0	1.761E+1
-5.349E-2	8.473E+0	1.756E+1
-5.511E-2	8.626E+0	1.751E+1
-5.349E-2	8.535E+0	1.749E+1
-4.862E-2	8.580E+0	1.747E+1
-5.349E-2	8.564E+0	1.756E+1
-5.673E-2	8.509E+0	1.751E+1
-5.187E-2	8.431E+0	1.752E+1
-5.349E-2	8.483E+0	1.758E+1
-5.349E-2	8.506E+0	1.746E+1
-5.025E-2	8.665E+0	1.750E+1
-4.862E-2	8.597E+0	1.745E+1
-4.862E-2	8.635E+0	1.743E+1
-5.349E-2	8.473E+0	1.742E+1
-5.187E-2	8.545E+0	1.753E+1
-5.349E-2	8.742E+0	1.736E+1
-5.025E-2	8.642E+0	1.747E+1
-5.835E-2	8.713E+0	1.735E+1
-5.511E-2	8.626E+0	1.774E+1
-5.025E-2	8.597E+0	1.751E+1
-5.025E-2	8.580E+0	1.748E+1
-5.673E-2	8.584E+0	1.757E+1
-5.349E-2	8.506E+0	1.771E+1
-5.187E-2	8.464E+0	1.741E+1
-5.187E-2	8.528E+0	1.746E+1
-5.349E-2	8.532E+0	1.733E+1
-5.673E-2	8.561E+0	1.749E+1
-5.511E-2	8.668E+0	1.750E+1
-5.025E-2	8.558E+0	1.761E+1
-5.511E-2	8.574E+0	1.737E+1
-5.349E-2	8.687E+0	1.762E+1
-5.025E-2	8.600E+0	1.745E+1
-5.187E-2	8.597E+0	1.756E+1
-5.511E-2	8.554E+0	1.742E+1
-5.349E-2	8.571E+0	1.746E+1
-5.025E-2	8.512E+0	1.760E+1
-5.187E-2	8.499E+0	1.743E+1
-5.511E-2	8.506E+0	1.754E+1
-5.673E-2	8.548E+0	1.746E+1
-5.025E-2	8.580E+0	1.740E+1
-5.025E-2	8.567E+0	1.745E+1
-5.673E-2	8.648E+0	1.753E+1
-5.673E-2	8.535E+0	1.751E+1
-5.349E-2	8.564E+0	1.755E+1
-5.349E-2	8.587E+0	1.746E+1
-5.511E-2	8.571E+0	1.745E+1
-5.349E-2	8.558E+0	1.733E+1
-5.187E-2	8.519E+0	1.750E+1
-5.187E-2	8.525E+0	1.737E+1
-5.511E-2	8.554E+0	1.757E+1
-5.511E-2	8.590E+0	1.748E+1
-5.187E-2	8.577E+0	1.768E+1
-5.187E-2	8.451E+0	1.755E+1
-5.511E-2	8.597E+0	1.749E+1
-5.511E-2	8.480E+0	1.760E+1
-4.862E-2	8.522E+0	1.737E+1
-5.187E-2	8.551E+0	1.748E+1
-5.349E-2	8.600E+0	1.752E+1
-5.511E-2	8.506E+0	1.740E+1
-4.862E-2	8.593E+0	1.747E+1
-5.187E-2	8.467E+0	1.749E+1
-5.673E-2	8.509E+0	1.758E+1
-5.511E-2	8.528E+0	1.752E+1
-5.025E-2	8.558E+0	1.743E+1
-5.187E-2	8.616E+0	1.741E+1
-5.511E-2	8.515E+0	1.746E+1
-5.349E-2	8.460E+0	1.743E+1
-4.862E-2	8.622E+0	1.751E+1
-5.187E-2	8.522E+0	1.745E+1
-5.349E-2	8.587E+0	1.765E+1
-5.349E-2	8.561E+0	1.747E+1
-5.187E-2	8.564E+0	1.743E+1
-5.187E-2	8.584E+0	1.748E+1
-5.349E-2	8.532E+0	1.742E+1
-5.673E-2	8.571E+0	1.745E+1
-5.025E-2	8.532E+0	1.759E+1
-5.187E-2	8.629E+0	1.741E+1
-5.349E-2	8.502E+0	1.739E+1
-5.511E-2	8.457E+0	1.742E+1
-4.862E-2	8.554E+0	1.729E+1
-5.349E-2	8.538E+0	1.728E+1
-5.511E-2	8.467E+0	1.735E+1
-5.673E-2	8.535E+0	1.763E+1
-5.025E-2	8.460E+0	1.743E+1
-5.025E-2	8.626E+0	1.757E+1
-5.349E-2	8.597E+0	1.737E+1
-5.511E-2	8.447E+0	1.732E+1
-5.025E-2	8.512E+0	1.745E+1
-5.025E-2	8.525E+0	1.739E+1
-5.349E-2	8.499E+0	1.750E+1
-5.511E-2	8.454E+0	1.745E+1
-5.511E-2	8.590E+0	1.759E+1
-5.187E-2	8.567E+0	1.750E+1
-5.349E-2	8.632E+0	1.763E+1
-5.673E-2	8.522E+0	1.741E+1
-4.862E-2	8.467E+0	1.745E+1
-5.187E-2	8.506E+0	1.757E+1
-5.349E-2	8.548E+0	1.749E+1
-5.673E-2	8.668E+0	1.750E+1
-5.349E-2	8.545E+0	1.743E+1
-5.511E-2	8.425E+0	1.744E+1
-5.511E-2	8.545E+0	1.742E+1
-5.511E-2	8.580E+0	1.730E+1
-5.025E-2	8.509E+0	1.748E+1
-4.700E-2	8.532E+0	1.730E+1
-5.511E-2	8.509E+0	1.744E+1
-5.511E-2	8.512E+0	1.744E+1
-5.349E-2	8.528E+0	1.766E+1
-5.187E-2	8.629E+0	1.737E+1
-5.349E-2	8.622E+0	1.746E+1
-5.835E-2	8.648E+0	1.750E+1
-5.187E-2	8.593E+0	1.765E+1
-5.025E-2	8.538E+0	1.734E+1
-5.511E-2	8.460E+0	1.730E+1
-5.349E-2	8.648E+0	1.759E+1
-5.025E-2	8.528E+0	1.744E+1
-5.187E-2	8.548E+0	1.753E+1
-5.511E-2	8.444E+0	1.755E+1
-5.511E-2	8.525E+0	1.744E+1
-5.187E-2	8.580E+0	1.754E+1
-5.025E-2	8.561E+0	1.743E+1
-5.673E-2	8.661E+0	1.744E+1
-5.511E-2	8.519E+0	1.747E+1
-5.025E-2	8.509E+0	1.735E+1
-5.349E-2	8.525E+0	1.732E+1
-5.187E-2	8.561E+0	1.736E+1
-5.673E-2	8.642E+0	1.751E+1
-5.187E-2	8.558E+0	1.758E+1
-5.025E-2	8.535E+0	1.740E+1
-5.187E-2	8.577E+0	1.746E+1
-5.511E-2	8.493E+0	1.739E+1
-5.025E-2	8.447E+0	1.739E+1
-4.862E-2	8.558E+0	1.759E+1
-5.673E-2	8.551E+0	1.757E+1
-5.349E-2	8.609E+0	1.738E+1
-5.511E-2	8.522E+0	1.742E+1
-5.187E-2	8.593E+0	1.743E+1
-5.349E-2	8.558E+0	1.759E+1
-5.349E-2	8.438E+0	1.739E+1
-5.187E-2	8.538E+0	1.742E+1
-5.187E-2	8.480E+0	1.753E+1
-5.349E-2	8.577E+0	1.759E+1
-5.349E-2	8.464E+0	1.738E+1
-5.025E-2	8.538E+0	1.739E+1
-5.511E-2	8.613E+0	1.744E+1
-5.187E-2	8.512E+0	1.745E+1
-5.349E-2	8.606E+0	1.748E+1
-4.862E-2	8.493E+0	1.736E+1
-5.025E-2	8.486E+0	1.753E+1
-5.673E-2	8.467E+0	1.748E+1
-5.673E-2	8.532E+0	1.751E+1
-5.025E-2	8.480E+0	1.752E+1
-5.187E-2	8.528E+0	1.733E+1
-5.511E-2	8.476E+0	1.746E+1
-5.349E-2	8.603E+0	1.745E+1
-5.187E-2	8.554E+0	1.749E+1
-5.187E-2	8.399E+0	1.749E+1
-5.349E-2	8.590E+0	1.732E+1
-5.511E-2	8.506E+0	1.741E+1
-5.187E-2	8.574E+0	1.748E+1
-5.349E-2	8.480E+0	1.748E+1
-5.511E-2	8.525E+0	1.748E+1
-5.187E-2	8.425E+0	1.735E+1
-4.862E-2	8.545E+0	1.742E+1
-5.511E-2	8.447E+0	1.747E+1
-5.673E-2	8.704E+0	1.745E+1
-5.511E-2	8.564E+0	1.744E+1
-5.025E-2	8.486E+0	1.750E+1
-5.025E-2	8.515E+0	1.730E+1
-5.511E-2	8.470E+0	1.738E+1
-5.511E-2	8.545E+0	1.739E+1
-5.025E-2	8.603E+0	1.744E+1
-5.025E-2	8.506E+0	1.755E+1
-5.349E-2	8.548E+0	1.751E+1
-5.673E-2	8.502E+0	1.731E+1
-5.187E-2	8.519E+0	1.739E+1
-5.187E-2	8.567E+0	1.738E+1
-5.187E-2	8.538E+0	1.734E+1
-5.511E-2	8.486E+0	1.754E+1
-5.187E-2	8.512E+0	1.743E+1
-5.187E-2	8.464E+0	1.737E+1
-5.187E-2	8.665E+0	1.748E+1
-5.349E-2	8.558E+0	1.740E+1
-5.187E-2	8.541E+0	1.740E+1
-4.700E-2	8.489E+0	1.754E+1
-5.349E-2	8.593E+0	1.738E+1
-5.673E-2	8.558E+0	1.743E+1
-5.349E-2	8.606E+0	1.754E+1
-5.187E-2	8.551E+0	1.737E+1
-5.673E-2	8.622E+0	1.748E+1
-5.673E-2	8.408E+0	1.748E+1
-5.511E-2	8.574E+0	1.747E+1
-5.025E-2	8.603E+0	1.750E+1
-5.187E-2	8.538E+0	1.728E+1
-5.349E-2	8.470E+0	1.740E+1
-5.349E-2	8.434E+0	1.742E+1
-5.025E-2	8.405E+0	1.741E+1
-5.349E-2	8.603E+0	1.748E+1
-5.511E-2	8.538E+0	1.741E+1
-5.187E-2	8.486E+0	1.728E+1
-5.025E-2	8.525E+0	1.752E+1
-5.511E-2	8.554E+0	1.753E+1
-5.511E-2	8.509E+0	1.748E+1
-5.187E-2	8.648E+0	1.734E+1
-5.349E-2	8.486E+0	1.734E+1
-5.349E-2	8.532E+0	1.736E+1
-5.511E-2	8.597E+0	1.745E+1
-4.862E-2	8.600E+0	1.742E+1
-5.187E-2	8.600E+0	1.743E+1
-5.187E-2	8.587E+0	1.734E+1
-5.349E-2	8.538E+0	1.732E+1
-5.025E-2	8.584E+0	1.747E+1
-5.187E-2	8.522E+0	1.741E+1
-5.349E-2	8.538E+0	1.741E+1
-5.511E-2	8.532E+0	1.741E+1
-4.862E-2	8.635E+0	1.751E+1
-4.700E-2	8.483E+0	1.752E+1
-5.511E-2	8.619E+0	1.751E+1
-5.349E-2	8.502E+0	1.747E+1
-5.187E-2	8.545E+0	1.726E+1
-5.187E-2	8.613E+0	1.744E+1
-5.673E-2	8.558E+0	1.740E+1
-5.511E-2	8.580E+0	1.749E+1
-5.187E-2	8.496E+0	1.745E+1
-5.349E-2	8.489E+0	1.726E+1
-5.511E-2	8.483E+0	1.757E+1
-5.511E-2	8.697E+0	1.755E+1
-5.187E-2	8.470E+0	1.743E+1
-4.862E-2	8.454E+0	1.736E+1
-5.187E-2	8.525E+0	1.727E+1
-5.511E-2	8.580E+0	1.732E+1
-5.187E-2	8.564E+0	1.736E+1
-5.511E-2	8.554E+0	1.740E+1
-5.349E-2	8.603E+0	1.748E+1
-5.349E-2	8.597E+0	1.740E+1
-5.025E-2	8.499E+0	1.746E+1
-5.187E-2	8.684E+0	1.758E+1
-5.349E-2	8.528E+0	1.750E+1
-5.673E-2	8.567E+0	1.733E+1
-5.025E-2	8.645E+0	1.756E+1
-5.025E-2	8.554E+0	1.751E+1
-5.187E-2	8.470E+0	1.751E+1
-5.511E-2	8.648E+0	1.745E+1
-4.862E-2	8.525E+0	1.732E+1
-5.187E-2	8.574E+0	1.757E+1
-5.187E-2	8.548E+0	1.740E+1
-5.511E-2	8.509E+0	1.752E+1
-5.349E-2	8.528E+0	1.748E+1
-5.025E-2	8.584E+0	1.740E+1
-5.511E-2	8.519E+0	1.751E+1
-5.349E-2	8.464E+0	1.738E+1
-5.349E-2	8.522E+0	1.751E+1
-5.187E-2	8.467E+0	1.736E+1
-5.349E-2	8.545E+0	1.750E+1
-5.673E-2	8.642E+0	1.739E+1
-5.187E-2	8.580E+0	1.749E+1
-4.862E-2	8.519E+0	1.743E+1
-5.349E-2	8.548E+0	1.731E+1
-5.835E-2	8.639E+0	1.737E+1
-5.025E-2	8.665E+0	1.729E+1
-5.349E-2	8.584E+0	1.736E+1
-5.349E-2	8.619E+0	1.764E+1
-5.349E-2	8.613E+0	1.754E+1
-5.349E-2	8.538E+0	1.748E+1
-5.187E-2	8.434E+0	1.738E+1
-5.673E-2	8.564E+0	1.731E+1
-5.187E-2	8.512E+0	1.740E+1
-4.862E-2	8.619E+0	1.744E+1
-4.862E-2	8.606E+0	1.746E+1
-5.349E-2	8.584E+0	1.752E+1
-5.511E-2	8.512E+0	1.746E+1
-5.349E-2	8.629E+0	1.750E+1
-5.349E-2	8.622E+0	1.742E+1
-5.349E-2	8.684E+0	1.746E+1
-5.187E-2	8.577E+0	1.742E+1
-5.187E-2	8.574E+0	1.723E+1
-5.187E-2	8.502E+0	1.750E+1
-5.349E-2	8.668E+0	1.745E+1
-5.349E-2	8.548E+0	1.754E+1
-5.025E-2	8.428E+0	1.746E+1
-5.025E-2	8.522E+0	1.744E+1
-5.511E-2	8.509E+0	1.734E+1
-5.349E-2	8.577E+0	1.740E+1
-5.349E-2	8.522E+0	1.737E+1
-5.025E-2	8.622E+0	1.738E+1
-5.187E-2	8.499E+0	1.741E+1
-5.835E-2	8.707E+0	1.747E+1
-5.025E-2	8.525E+0	1.736E+1
-5.025E-2	8.548E+0	1.746E+1
-5.511E-2	8.558E+0	1.741E+1
-5.187E-2	8.519E+0	1.734E+1
-5.025E-2	8.655E+0	1.747E+1
-4.862E-2	8.561E+0	1.742E+1
-5.835E-2	8.648E+0	1.740E+1
-5.511E-2	8.538E+0	1.746E+1
-5.025E-2	8.548E+0	1.736E+1
-5.187E-2	8.502E+0	1.744E+1
-5.187E-2	8.639E+0	1.733E+1
-5.511E-2	8.444E+0	1.733E+1
-5.025E-2	8.665E+0	1.734E+1
-5.349E-2	8.652E+0	1.748E+1
-5.511E-2	8.473E+0	1.764E+1
-5.349E-2	8.554E+0	1.762E+1
-5.187E-2	8.580E+0	1.755E+1
-5.187E-2	8.425E+0	1.731E+1
-5.511E-2	8.593E+0	1.737E+1
-5.511E-2	8.567E+0	1.755E+1
-5.025E-2	8.451E+0	1.753E+1
-5.349E-2	8.522E+0	1.754E+1
-5.511E-2	8.506E+0	1.738E+1
-5.511E-2	8.609E+0	1.753E+1
-5.349E-2	8.658E+0	1.741E+1
-4.862E-2	8.538E+0	1.736E+1
-5.511E-2	8.496E+0	1.744E+1
-5.349E-2	8.486E+0	1.740E+1
-5.187E-2	8.515E+0	1.733E+1
-5.025E-2	8.567E+0	1.752E+1
-5.349E-2	8.519E+0	1.727E+1
-5.673E-2	8.519E+0	1.757E+1
-4.862E-2	8.535E+0	1.750E+1
-4.862E-2	8.470E+0	1.740E+1
-5.349E-2	8.590E+0	1.746E+1
-5.349E-2	8.558E+0	1.740E+1
-5.025E-2	8.626E+0	1.744E+1
-5.025E-2	8.603E+0	1.751E+1
-5.349E-2	8.551E+0	1.739E+1
-5.349E-2	8.522E+0	1.733E+1
-5.025E-2	8.574E+0	1.756E+1
-5.349E-2	8.447E+0	1.745E+1
-5.349E-2	8.574E+0	1.739E+1
-5.511E-2	8.558E+0	1.742E+1
-5.187E-2	8.486E+0	1.749E+1
-4.862E-2	8.619E+0	1.744E+1
-5.187E-2	8.489E+0	1.745E+1
-5.025E-2	8.499E+0	1.751E+1
-4.862E-2	8.541E+0	1.745E+1
-5.187E-2	8.470E+0	1.724E+1
-5.511E-2	8.541E+0	1.750E+1
-5.511E-2	8.671E+0	1.743E+1
-5.025E-2	8.665E+0	1.743E+1
-5.025E-2	8.600E+0	1.740E+1
-5.187E-2	8.444E+0	1.736E+1
-5.673E-2	8.515E+0	1.753E+1
-5.349E-2	8.480E+0	1.737E+1
-4.862E-2	8.493E+0	1.736E+1
-5.349E-2	8.551E+0	1.747E+1
-5.349E-2	8.632E+0	1.742E+1
-5.349E-2	8.697E+0	1.734E+1
-5.187E-2	8.668E+0	1.762E+1
-5.187E-2	8.499E+0	1.744E+1
-5.511E-2	8.522E+0	1.739E+1
-4.862E-2	8.464E+0	1.736E+1
-5.025E-2	8.473E+0	1.744E+1
-5.349E-2	8.551E+0	1.744E+1
-5.349E-2	8.691E+0	1.748E+1
-5.187E-2	8.590E+0	1.730E+1
-5.025E-2	8.519E+0	1.744E+1
-5.511E-2	8.512E+0	1.741E+1
-5.187E-2	8.554E+0	1.755E+1
-5.187E-2	8.548E+0	1.742E+1
-5.025E-2	8.538E+0	1.739E+1
-5.511E-2	8.441E+0	1.748E+1
-5.187E-2	8.597E+0	1.749E+1
-4.862E-2	8.567E+0	1.744E+1
-5.187E-2	8.476E+0	1.739E+1
-5.511E-2	8.609E+0	1.734E+1
-5.187E-2	8.593E+0	1.733E+1
-5.025E-2	8.493E+0	1.748E+1
-5.025E-2	8.519E+0	1.752E+1
-5.187E-2	8.496E+0	1.734E+1
-5.349E-2	8.548E+0	1.738E+1
-5.187E-2	8.473E+0	1.749E+1
-5.025E-2	8.717E+0	1.738E+1
-5.349E-2	8.619E+0	1.743E+1
-5.511E-2	8.551E+0	1.744E+1
-4.862E-2	8.554E+0	1.754E+1
-5.187E-2	8.593E+0	1.747E+1
-5.511E-2	8.480E+0	1.751E+1
-5.511E-2	8.525E+0	1.745E+1
-5.025E-2	8.597E+0	1.731E+1
-4.700E-2	8.671E+0	1.747E+1
-5.349E-2	8.584E+0	1.753E+1
-5.511E-2	8.587E+0	1.756E+1
-5.187E-2	8.590E+0	1.749E+1
-5.187E-2	8.626E+0	1.742E+1
-5.511E-2	8.665E+0	1.740E+1
-5.835E-2	8.551E+0	1.728E+1
-5.025E-2	8.587E+0	1.742E+1
-5.187E-2	8.496E+0	1.733E+1
-5.187E-2	8.658E+0	1.754E+1
-5.673E-2	8.545E+0	1.738E+1
-5.025E-2	8.522E+0	1.728E+1
-5.187E-2	8.606E+0	1.731E+1
-5.511E-2	8.577E+0	1.726E+1
-5.673E-2	8.632E+0	1.727E+1
-4.700E-2	8.525E+0	1.754E+1
-5.187E-2	8.541E+0	1.742E+1
-5.349E-2	8.541E+0	1.731E+1
-5.511E-2	8.622E+0	1.736E+1
-5.187E-2	8.476E+0	1.743E+1
-5.349E-2	8.451E+0	1.740E+1
-5.673E-2	8.532E+0	1.735E+1
-5.511E-2	8.548E+0	1.751E+1
-5.025E-2	8.548E+0	1.744E+1
-5.349E-2	8.587E+0	1.753E+1
-5.349E-2	8.464E+0	1.734E+1
-5.511E-2	8.564E+0	1.748E+1
-5.025E-2	8.444E+0	1.745E+1
-5.025E-2	8.558E+0	1.743E+1
-5.187E-2	8.473E+0	1.748E+1
-5.673E-2	8.590E+0	1.736E+1
-5.187E-2	8.671E+0	1.755E+1
-5.349E-2	8.486E+0	1.744E+1
-5.511E-2	8.558E+0	1.738E+1
-5.511E-2	8.519E+0	1.735E+1
-5.025E-2	8.609E+0	1.740E+1
-5.349E-2	8.545E+0	1.737E+1
-5.187E-2	8.571E+0	1.761E+1
-5.025E-2	8.483E+0	1.737E+1
-5.187E-2	8.512E+0	1.752E+1
-5.349E-2	8.584E+0	1.742E+1
-5.511E-2	8.493E+0	1.733E+1
-5.673E-2	8.626E+0	1.737E+1
-5.025E-2	8.593E+0	1.737E+1
-5.025E-2	8.574E+0	1.735E+1
-5.673E-2	8.609E+0	1.736E+1
-5.511E-2	8.551E+0	1.750E+1
-5.025E-2	8.528E+0	1.744E+1
-5.025E-2	8.577E+0	1.753E+1
-5.349E-2	8.473E+0	1.739E+1
-5.349E-2	8.480E+0	1.744E+1
-5.349E-2	8.519E+0	1.733E+1
-5.349E-2	8.548E+0	1.739E+1
-5.349E-2	8.528E+0	1.744E+1
-5.673E-2	8.538E+0	1.743E+1
-4.862E-2	8.558E+0	1.727E+1
-5.349E-2	8.584E+0	1.745E+1
-5.187E-2	8.655E+0	1.733E+1
-5.511E-2	8.535E+0	1.746E+1
-4.862E-2	8.629E+0	1.737E+1
-5.025E-2	8.626E+0	1.746E+1
-5.187E-2	8.571E+0	1.741E+1
-5.349E-2	8.574E+0	1.751E+1
-5.511E-2	8.451E+0	1.749E+1
-4.862E-2	8.515E+0	1.751E+1
-5.187E-2	8.509E+0	1.721E+1
-5.673E-2	8.535E+0	1.743E+1
-5.187E-2	8.561E+0	1.745E+1
-4.700E-2	8.571E+0	1.726E+1
-5.349E-2	8.545E+0	1.731E+1
-5.349E-2	8.661E+0	1.740E+1
-5.025E-2	8.502E+0	1.732E+1
-5.187E-2	8.525E+0	1.741E+1
-5.025E-2	8.489E+0	1.736E+1
-5.349E-2	8.587E+0	1.737E+1
-5.187E-2	8.593E+0	1.732E+1
-5.025E-2	8.648E+0	1.725E+1
-5.187E-2	8.554E+0	1.726E+1
-5.511E-2	8.655E+0	1.743E+1
-5.187E-2	8.593E+0	1.739E+1
-5.025E-2	8.519E+0	1.745E+1
-5.349E-2	8.619E+0	1.720E+1
-5.511E-2	8.506E+0	1.737E+1
-5.187E-2	8.541E+0	1.738E+1
-5.025E-2	8.532E+0	1.732E+1
-5.187E-2	8.577E+0	1.745E+1
-5.349E-2	8.551E+0	1.739E+1
-5.187E-2	8.541E+0	1.739E+1
-4.700E-2	8.515E+0	1.738E+1
-5.187E-2	8.519E+0	1.740E+1
-5.511E-2	8.597E+0	1.730E+1
-5.349E-2	8.480E+0	1.752E+1
-4.862E-2	8.606E+0	1.731E+1
-5.835E-2	8.535E+0	1.737E+1
-5.673E-2	8.470E+0	1.728E+1
-4.862E-2	8.506E+0	1.748E+1
-4.700E-2	8.545E+0	1.740E+1
-5.349E-2	8.551E+0	1.724E+1
-5.025E-2	8.587E+0	1.758E+1
-4.862E-2	8.502E+0	1.753E+1
-5.025E-2	8.567E+0	1.734E+1
-5.511E-2	8.564E+0	1.747E+1
-5.349E-2	8.476E+0	1.738E+1
-5.349E-2	8.532E+0	1.739E+1
-4.862E-2	8.476E+0	1.724E+1
-5.187E-2	8.603E+0	1.744E+1
-5.349E-2	8.584E+0	1.743E+1
-5.025E-2	8.545E+0	1.744E+1
-4.700E-2	8.590E+0	1.733E+1
-5.511E-2	8.457E+0	1.732E+1
-5.673E-2	8.515E+0	1.748E+1
-5.187E-2	8.515E+0	1.738E+1
-5.187E-2	8.580E+0	1.746E+1
-5.511E-2	8.528E+0	1.739E+1
-5.349E-2	8.476E+0	1.738E+1
-5.349E-2	8.444E+0	1.736E+1
-5.187E-2	8.551E+0	1.736E+1
-5.187E-2	8.545E+0	1.733E+1
-5.511E-2	8.619E+0	1.736E+1
-5.025E-2	8.418E+0	1.734E+1
-5.025E-2	8.626E+0	1.736E+1
-5.349E-2	8.574E+0	1.740E+1
-5.673E-2	8.558E+0	1.750E+1
-5.187E-2	8.551E+0	1.740E+1
-5.187E-2	8.567E+0	1.747E+1
-5.511E-2	8.577E+0	1.753E+1
-5.187E-2	8.538E+0	1.739E+1
-4.862E-2	8.671E+0	1.729E+1
-5.025E-2	8.558E+0	1.741E+1
-5.187E-2	8.642E+0	1.721E+1
-5.349E-2	8.561E+0	1.757E+1
-5.187E-2	8.707E+0	1.748E+1
-5.187E-2	8.597E+0	1.753E+1
-5.349E-2	8.655E+0	1.725E+1
-5.187E-2	8.470E+0	1.741E+1
-5.025E-2	8.438E+0	1.722E+1
-4.700E-2	8.684E+0	1.735E+1
-5.349E-2	8.577E+0	1.737E+1
-5.187E-2	8.639E+0	1.735E+1
-5.187E-2	8.464E+0	1.741E+1
-5.187E-2	8.674E+0	1.734E+1
-5.511E-2	8.499E+0	1.734E+1
-5.673E-2	8.551E+0	1.738E+1
-5.025E-2	8.489E+0	1.732E+1
-5.025E-2	8.567E+0	1.731E+1
-5.349E-2	8.493E+0	1.733E+1
-5.349E-2	8.519E+0	1.742E+1
-5.349E-2	8.580E+0	1.738E+1
-5.025E-2	8.489E+0	1.734E+1
-5.187E-2	8.480E+0	1.734E+1
-5.673E-2	8.528E+0	1.739E+1
-5.187E-2	8.564E+0	1.722E+1
-5.349E-2	8.622E+0	1.747E+1
-5.511E-2	8.379E+0	1.726E+1
-5.511E-2	8.577E+0	1.755E+1
-5.025E-2	8.574E+0	1.736E+1
-5.025E-2	8.606E+0	1.735E+1
-5.025E-2	8.392E+0	1.742E+1
-5.511E-2	8.515E+0	1.743E+1
-5.349E-2	8.629E+0	1.734E+1
-4.862E-2	8.600E+0	1.726E+1
-5.349E-2	8.541E+0	1.721E+1
-5.673E-2	8.639E+0	1.738E+1
-5.025E-2	8.525E+0	1.725E+1
-4.862E-2	8.519E+0	1.741E+1
-5.187E-2	8.525E+0	1.746E+1
-5.511E-2	8.512E+0	1.732E+1
-5.025E-2	8.600E+0	1.734E+1
-5.187E-2	8.622E+0	1.723E+1
-5.187E-2	8.674E+0	1.738E+1
-5.835E-2	8.558E+0	1.745E+1
-5.025E-2	8.642E+0	1.745E+1
-5.511E-2	8.616E+0	1.736E+1
-5.511E-2	8.584E+0	1.730E+1
-5.673E-2	8.616E+0	1.743E+1
-5.025E-2	8.470E+0	1.720E+1
-5.025E-2	8.444E+0	1.735E+1
-5.187E-2	8.603E+0	1.738E+1
-5.835E-2	8.535E+0	1.732E+1
-5.349E-2	8.541E+0	1.737E+1
-5.025E-2	8.480E+0	1.726E+1
-5.511E-2	8.473E+0	1.747E+1
-5.511E-2	8.496E+0	1.750E+1
-5.025E-2	8.584E+0	1.731E+1
-5.025E-2	8.509E+0	1.742E+1
-5.187E-2	8.619E+0	1.740E+1
-5.511E-2	8.493E+0	1.728E+1
-4.862E-2	8.622E+0	1.743E+1
-5.025E-2	8.454E+0	1.735E+1
-5.349E-2	8.558E+0	1.735E+1
-5.349E-2	8.639E+0	1.731E+1
-5.349E-2	8.574E+0	1.737E+1
-5.025E-2	8.515E+0	1.735E+1
-5.349E-2	8.421E+0	1.767E+1
-5.349E-2	8.551E+0	1.711E+1
-5.187E-2	8.577E+0	1.736E+1
-5.025E-2	8.587E+0	1.738E+1
-5.187E-2	8.632E+0	1.729E+1
-5.511E-2	8.538E+0	1.736E+1
-5.025E-2	8.674E+0	1.753E+1
-5.025E-2	8.425E+0	1.744E+1
-5.511E-2	8.619E+0	1.742E+1
-5.673E-2	8.548E+0	1.725E+1
-5.349E-2	8.590E+0	1.740E+1
-5.187E-2	8.635E+0	1.738E+1
-5.511E-2	8.587E+0	1.723E+1
-5.511E-2	8.522E+0	1.751E+1
-5.025E-2	8.512E+0	1.732E+1
-5.187E-2	8.648E+0	1.737E+1
-5.187E-2	8.558E+0	1.733E+1
-5.835E-2	8.648E+0	1.733E+1
-5.025E-2	8.415E+0	1.743E+1
-4.862E-2	8.522E+0	1.741E+1
-5.349E-2	8.473E+0	1.737E+1
-5.187E-2	8.464E+0	1.735E+1
-5.187E-2	8.629E+0	1.727E+1
-5.187E-2	8.548E+0	1.743E+1
-5.025E-2	8.467E+0	1.739E+1
-5.673E-2	8.522E+0	1.737E+1
-5.187E-2	8.473E+0	1.745E+1
-5.025E-2	8.515E+0	1.739E+1
-5.025E-2	8.467E+0	1.751E+1
-5.187E-2	8.512E+0	1.740E+1
-5.025E-2	8.528E+0	1.743E+1
-5.349E-2	8.551E+0	1.738E+1
-5.025E-2	8.493E+0	1.739E+1
-5.349E-2	8.661E+0	1.735E+1
-5.187E-2	8.545E+0	1.726E+1
-5.025E-2	8.451E+0	1.738E+1
-5.349E-2	8.545E+0	1.748E+1
-5.349E-2	8.600E+0	1.732E+1
-5.187E-2	8.551E+0	1.730E+1
-5.025E-2	8.558E+0	1.736E+1
-5.349E-2	8.574E+0	1.736E+1
-5.511E-2	8.509E+0	1.731E+1
-4.862E-2	8.515E+0	1.742E+1
-5.025E-2	8.580E+0	1.722E+1
-5.835E-2	8.574E+0	1.742E+1
-5.349E-2	8.603E+0	1.720E+1
-5.187E-2	8.642E+0	1.741E+1
-4.862E-2	8.395E+0	1.746E+1
-5.025E-2	8.571E+0	1.742E+1
-5.187E-2	8.502E+0	1.727E+1
-5.349E-2	8.496E+0	1.723E+1
-5.025E-2	8.548E+0	1.730E+1
-5.511E-2	8.502E+0	1.741E+1
-5.511E-2	8.496E+0	1.738E+1
-5.187E-2	8.577E+0	1.727E+1
-5.025E-2	8.489E+0	1.736E+1
-5.187E-2	8.616E+0	1.724E+1
-5.673E-2	8.554E+0	1.745E+1
-5.025E-2	8.538E+0	1.736E+1
-4.700E-2	8.431E+0	1.739E+1
-5.187E-2	8.473E+0	1.739E+1
-5.187E-2	8.545E+0	1.753E+1
-5.187E-2	8.577E+0	1.743E+1
-5.187E-2	8.392E+0	1.734E+1
-5.025E-2	8.502E+0	1.747E+1
-5.349E-2	8.600E+0	1.756E+1
-5.187E-2	8.606E+0	1.727E+1
-5.025E-2	8.600E+0	1.736E+1
-5.511E-2	8.597E+0	1.751E+1
-5.349E-2	8.464E+0	1.751E+1
-5.025E-2	8.593E+0	1.741E+1
-5.025E-2	8.597E+0	1.748E+1
-5.349E-2	8.460E+0	1.739E+1
-5.511E-2	8.486E+0	1.743E+1
-5.025E-2	8.515E+0	1.740E+1
-5.025E-2	8.512E+0	1.724E+1
-5.025E-2	8.499E+0	1.744E+1
-5.511E-2	8.571E+0	1.746E+1
-5.187E-2	8.499E+0	1.738E+1
-5.025E-2	8.464E+0	1.734E+1
-5.349E-2	8.609E+0	1.740E+1
-5.349E-2	8.639E+0	1.749E+1
-4.862E-2	8.467E+0	1.728E+1
-5.025E-2	8.558E+0	1.732E+1
-5.511E-2	8.483E+0	1.725E+1
-5.673E-2	8.483E+0	1.733E+1
-4.862E-2	8.635E+0	1.740E+1
-5.025E-2	8.561E+0	1.757E+1
-5.511E-2	8.613E+0	1.731E+1
-5.511E-2	8.561E+0	1.729E+1
-5.187E-2	8.635E+0	1.737E+1
-5.187E-2	8.519E+0	1.724E+1
-5.349E-2	8.609E+0	1.762E+1
-5.349E-2	8.574E+0	1.738E+1
-5.187E-2	8.574E+0	1.722E+1
-4.862E-2	8.489E+0	1.726E+1
-5.511E-2	8.668E+0	1.730E+1
-5.673E-2	8.431E+0	1.740E+1
-5.187E-2	8.577E+0	1.740E+1
-5.025E-2	8.587E+0	1.738E+1
-5.025E-2	8.379E+0	1.746E+1
-5.511E-2	8.496E+0	1.741E+1
-5.349E-2	8.574E+0	1.744E+1
-5.025E-2	8.535E+0	1.735E+1
-5.349E-2	8.561E+0	1.731E+1
-5.349E-2	8.535E+0	1.747E+1
-5.025E-2	8.382E+0	1.740E+1
-5.187E-2	8.502E+0	1.727E+1
-5.511E-2	8.622E+0	1.713E+1
-5.511E-2	8.515E+0	1.757E+1
-5.187E-2	8.382E+0	1.727E+1
-5.187E-2	8.571E+0	1.732E+1
-5.349E-2	8.548E+0	1.735E+1
-5.349E-2	8.496E+0	1.736E+1
-5.511E-2	8.457E+0	1.740E+1
-5.187E-2	8.467E+0	1.731E+1
-5.349E-2	8.451E+0	1.737E+1
-5.187E-2	8.551E+0	1.741E+1
-5.025E-2	8.438E+0	1.733E+1
-5.187E-2	8.545E+0	1.741E+1
-5.673E-2	8.587E+0	1.732E+1
-5.187E-2	8.522E+0	1.744E+1
-5.187E-2	8.545E+0	1.739E+1
-4.862E-2	8.584E+0	1.725E+1
-5.025E-2	8.584E+0	1.736E+1
-5.349E-2	8.486E+0	1.739E+1
-5.187E-2	8.571E+0	1.732E+1
-5.025E-2	8.308E+0	1.736E+1
-5.025E-2	8.548E+0	1.738E+1
-5.835E-2	8.567E+0	1.747E+1
-5.025E-2	8.408E+0	1.723E+1
-5.025E-2	8.489E+0	1.736E+1
-5.349E-2	8.629E+0	1.744E+1
-5.187E-2	8.515E+0	1.740E+1
-5.025E-2	8.609E+0	1.746E+1
-4.862E-2	8.538E+0	1.735E+1
-5.349E-2	8.499E+0	1.740E+1
-5.511E-2	8.577E+0	1.729E+1
-5.187E-2	8.580E+0	1.743E+1
-5.187E-2	8.532E+0	1.728E+1
-5.349E-2	8.590E+0	1.730E+1
-5.349E-2	8.668E+0	1.746E+1
-5.025E-2	8.554E+0	1.735E+1
-5.025E-2	8.470E+0	1.742E+1
-4.700E-2	8.580E+0	1.737E+1
-5.511E-2	8.648E+0	1.742E+1
-5.349E-2	8.538E+0	1.732E+1
-5.025E-2	8.622E+0	1.739E+1
-5.673E-2	8.493E+0	1.746E+1
-5.673E-2	8.577E+0	1.734E+1
-5.187E-2	8.532E+0	1.733E+1
-5.025E-2	8.574E+0	1.742E+1
-5.349E-2	8.593E+0	1.741E+1
-5.349E-2	8.538E+0	1.740E+1
-5.187E-2	8.512E+0	1.729E+1
-5.025E-2	8.545E+0	1.746E+1
-5.349E-2	8.551E+0	1.736E+1
-5.511E-2	8.464E+0	1.745E+1
-5.187E-2	8.512E+0	1.743E+1
-5.025E-2	8.434E+0	1.744E+1
-5.349E-2	8.584E+0	1.733E+1
-5.673E-2	8.554E+0	1.739E+1
-5.025E-2	8.483E+0	1.752E+1
-4.862E-2	8.571E+0	1.739E+1
-5.187E-2	8.473E+0	1.723E+1
-5.349E-2	8.441E+0	1.739E+1
-5.349E-2	8.603E+0	1.740E+1
-5.025E-2	8.522E+0	1.736E+1
-5.349E-2	8.661E+0	1.744E+1
-5.187E-2	8.574E+0	1.723E+1
-5.187E-2	8.538E+0	1.744E+1
-5.187E-2	8.506E+0	1.746E+1
-5.025E-2	8.473E+0	1.728E+1
-5.511E-2	8.522E+0	1.735E+1
-5.187E-2	8.684E+0	1.727E+1
-5.025E-2	8.571E+0	1.738E+1
-5.025E-2	8.603E+0	1.741E+1
-5.835E-2	8.652E+0	1.748E+1
-5.025E-2	8.541E+0	1.726E+1
-5.025E-2	8.600E+0	1.736E+1
-5.187E-2	8.519E+0	1.740E+1
-5.511E-2	8.473E+0	1.729E+1
-5.025E-2	8.658E+0	1.738E+1
-4.862E-2	8.470E+0	1.747E+1
-5.511E-2	8.457E+0	1.733E+1
-5.349E-2	8.473E+0	1.730E+1
-5.187E-2	8.486E+0	1.741E+1
-5.349E-2	8.480E+0	1.744E+1
-5.025E-2	8.464E+0	1.752E+1
-5.349E-2	8.476E+0	1.729E+1
-4.862E-2	8.558E+0	1.733E+1
-5.025E-2	8.639E+0	1.736E+1
-5.025E-2	8.622E+0	1.734E+1
-5.511E-2	8.600E+0	1.731E+1
-5.349E-2	8.593E+0	1.724E+1
-4.862E-2	8.512E+0	1.732E+1
-5.187E-2	8.467E+0	1.726E+1
-5.349E-2	8.587E+0	1.741E+1
-5.025E-2	8.548E+0	1.729E+1
-5.025E-2	8.609E+0	1.755E+1
-5.349E-2	8.558E+0	1.735E+1
-5.349E-2	8.571E+0	1.731E+1
-4.700E-2	8.590E+0	1.747E+1
-5.025E-2	8.710E+0	1.754E+1
-5.349E-2	8.574E+0	1.737E+1
-5.349E-2	8.415E+0	1.745E+1
-5.187E-2	8.522E+0	1.735E+1
-4.862E-2	8.571E+0	1.733E+1
-5.187E-2	8.489E+0	1.734E+1
-5.349E-2	8.496E+0	1.717E+1
-5.025E-2	8.525E+0	1.743E+1
-5.025E-2	8.528E+0	1.729E+1
-5.187E-2	8.483E+0	1.730E+1
-5.511E-2	8.519E+0	1.744E+1
-5.187E-2	8.571E+0	1.736E+1
-5.025E-2	8.502E+0	1.735E+1
-5.349E-2	8.441E+0	1.738E+1
-5.349E-2	8.548E+0	1.742E+1
-5.187E-2	8.538E+0	1.739E+1
-5.025E-2	8.587E+0	1.741E+1
-5.187E-2	8.512E+0	1.735E+1
-5.511E-2	8.661E+0	1.736E+1
-5.025E-2	8.480E+0	1.736E+1
-5.187E-2	8.580E+0	1.737E+1
-5.025E-2	8.635E+0	1.744E+1
-5.349E-2	8.418E+0	1.740E+1
-5.187E-2	8.408E+0	1.755E+1
-5.025E-2	8.538E+0	1.725E+1
-5.511E-2	8.694E+0	1.745E+1
-5.511E-2	8.535E+0	1.738E+1
-5.187E-2	8.635E+0	1.733E+1
-5.025E-2	8.438E+0	1.731E+1
-5.349E-2	8.502E+0	1.727E+1
-5.511E-2	8.519E+0	1.712E+1
-5.025E-2	8.515E+0	1.729E+1
-5.025E-2	8.635E+0	1.720E+1
-5.349E-2	8.545E+0	1.748E+1
-5.511E-2	8.522E+0	1.731E+1
-5.349E-2	8.622E+0	1.743E+1
-4.862E-2	8.428E+0	1.743E+1
-5.349E-2	8.515E+0	1.737E+1
-5.511E-2	8.496E+0	1.725E+1
-5.349E-2	8.548E+0	1.742E+1
-4.862E-2	8.639E+0	1.750E+1
-5.511E-2	8.451E+0	1.737E+1
-5.673E-2	8.558E+0	1.728E+1
-5.187E-2	8.681E+0	1.740E+1
-4.862E-2	8.648E+0	1.747E+1
-5.025E-2	8.587E+0	1.730E+1
-5.187E-2	8.564E+0	1.722E+1
-5.187E-2	8.642E+0	1.750E+1
-4.862E-2	8.567E+0	1.732E+1
-5.673E-2	8.558E+0	1.734E+1
-5.511E-2	8.535E+0	1.727E+1
-5.187E-2	8.438E+0	1.740E+1
-5.025E-2	8.532E+0	1.746E+1
-5.349E-2	8.405E+0	1.741E+1
-5.511E-2	8.476E+0	1.739E+1
-5.187E-2	8.571E+0	1.726E+1
-4.862E-2	8.515E+0	1.727E+1
-5.349E-2	8.528E+0	1.751E+1
-5.511E-2	8.665E+0	1.744E+1
-5.187E-2	8.548E+0	1.730E+1
-5.025E-2	8.515E+0	1.741E+1
-5.187E-2	8.674E+0	1.749E+1
-5.511E-2	8.502E+0	1.728E+1
-5.025E-2	8.551E+0	1.720E+1
-4.862E-2	8.506E+0	1.739E+1
-5.187E-2	8.567E+0	1.743E+1
-5.511E-2	8.590E+0	1.731E+1
-5.187E-2	8.509E+0	1.730E+1
-4.862E-2	8.489E+0	1.728E+1
-5.187E-2	8.561E+0	1.735E+1
-5.187E-2	8.502E+0	1.745E+1
-5.187E-2	8.629E+0	1.746E+1
-5.025E-2	8.535E+0	1.719E+1
-5.187E-2	8.545E+0	1.718E+1
-5.025E-2	8.444E+0	1.741E+1
-5.025E-2	8.460E+0	1.747E+1
-5.025E-2	8.532E+0	1.736E+1
-5.349E-2	8.639E+0	1.735E+1
-5.511E-2	8.597E+0	1.732E+1
-5.187E-2	8.609E+0	1.739E+1
-4.700E-2	8.464E+0	1.743E+1
-5.349E-2	8.515E+0	1.728E+1
-5.187E-2	8.499E+0	1.727E+1
-5.349E-2	8.528E+0	1.724E+1
-5.187E-2	8.532E+0	1.743E+1
-5.187E-2	8.535E+0	1.723E+1
-5.511E-2	8.564E+0	1.739E+1
-5.187E-2	8.434E+0	1.738E+1
-5.187E-2	8.551E+0	1.740E+1
-5.349E-2	8.626E+0	1.737E+1
-5.349E-2	8.525E+0	1.737E+1
-5.187E-2	8.600E+0	1.747E+1
-5.349E-2	8.535E+0	1.739E+1
-5.187E-2	8.470E+0	1.751E+1
-5.349E-2	8.619E+0	1.733E+1
-5.187E-2	8.658E+0	1.733E+1
-5.025E-2	8.694E+0	1.743E+1
-5.349E-2	8.600E+0	1.738E+1
-5.511E-2	8.515E+0	1.723E+1
-5.349E-2	8.464E+0	1.753E+1
-5.349E-2	8.441E+0	1.744E+1
-5.025E-2	8.564E+0	1.734E+1
-5.511E-2	8.587E+0	1.733E+1
-4.862E-2	8.548E+0	1.736E+1
-5.025E-2	8.506E+0	1.733E+1
-5.187E-2	8.509E+0	1.761E+1
-5.511E-2	8.460E+0	1.733E+1
-5.025E-2	8.564E+0	1.729E+1
-5.349E-2	8.473E+0	1.737E+1
-5.187E-2	8.496E+0	1.738E+1
-5.025E-2	8.580E+0	1.734E+1
-4.862E-2	8.616E+0	1.716E+1
-5.025E-2	8.648E+0	1.722E+1
-5.349E-2	8.499E+0	1.728E+1
-5.511E-2	8.571E+0	1.723E+1
-5.025E-2	8.444E+0	1.752E+1
-5.187E-2	8.522E+0	1.722E+1
-5.349E-2	8.522E+0	1.747E+1
-5.349E-2	8.603E+0	1.741E+1
-5.187E-2	8.554E+0	1.738E+1
-4.862E-2	8.648E+0	1.737E+1
-4.862E-2	8.506E+0	1.764E+1
-5.349E-2	8.496E+0	1.744E+1
-5.025E-2	8.532E+0	1.748E+1
-5.187E-2	8.587E+0	1.748E+1
-5.511E-2	8.561E+0	1.726E+1
-5.511E-2	8.532E+0	1.731E+1
-5.187E-2	8.545E+0	1.747E+1
-5.025E-2	8.412E+0	1.739E+1
-5.349E-2	8.541E+0	1.733E+1
-5.673E-2	8.506E+0	1.733E+1
-5.025E-2	8.470E+0	1.754E+1
-5.187E-2	8.535E+0	1.748E+1
-5.349E-2	8.545E+0	1.741E+1
-5.187E-2	8.502E+0	1.743E+1
-5.187E-2	8.558E+0	1.731E+1
-5.025E-2	8.522E+0	1.729E+1
-5.349E-2	8.548E+0	1.725E+1
-5.187E-2	8.499E+0	1.727E+1
-4.862E-2	8.476E+0	1.745E+1
-4.700E-2	8.554E+0	1.716E+1
-5.187E-2	8.525E+0	1.738E+1
-5.511E-2	8.515E+0	1.726E+1
-5.349E-2	8.652E+0	1.729E+1
-5.187E-2	8.438E+0	1.735E+1
-5.025E-2	8.434E+0	1.729E+1
-5.349E-2	8.593E+0	1.732E+1
-5.025E-2	8.532E+0	1.732E+1
-5.025E-2	8.642E+0	1.746E+1
-5.025E-2	8.428E+0	1.731E+1
-5.349E-2	8.622E+0	1.745E+1
-5.511E-2	8.580E+0	1.717E+1
-4.862E-2	8.493E+0	1.723E+1
-5.349E-2	8.483E+0	1.733E+1
-5.511E-2	8.561E+0	1.723E+1
-5.187E-2	8.489E+0	1.728E+1
-5.025E-2	8.480E+0	1.745E+1
-5.349E-2	8.489E+0	1.730E+1
-5.511E-2	8.635E+0	1.737E+1
-5.187E-2	8.545E+0	1.735E+1
-5.025E-2	8.421E+0	1.737E+1
-5.187E-2	8.613E+0	1.748E+1
-5.511E-2	8.609E+0	1.732E+1
-4.862E-2	8.580E+0	1.742E+1
-5.187E-2	8.451E+0	1.735E+1
-5.187E-2	8.457E+0	1.740E+1
-5.187E-2	8.457E+0	1.739E+1
-5.349E-2	8.506E+0	1.742E+1
-4.862E-2	8.509E+0	1.733E+1
-5.187E-2	8.622E+0	1.737E+1
-5.835E-2	8.502E+0	1.737E+1
-5.187E-2	8.464E+0	1.745E+1
-4.862E-2	8.590E+0	1.735E+1
-5.349E-2	8.522E+0	1.743E+1
-5.349E-2	8.434E+0	1.736E+1
-4.862E-2	8.609E+0	1.736E+1
-4.538E-2	8.545E+0	1.729E+1
-5.187E-2	8.493E+0	1.728E+1
-5.511E-2	8.460E+0	1.739E+1
-5.025E-2	8.567E+0	1.745E+1
-4.862E-2	8.587E+0	1.726E+1
-5.511E-2	8.584E+0	1.729E+1
-5.511E-2	8.541E+0	1.738E+1
-5.187E-2	8.619E+0	1.736E+1
-5.025E-2	8.535E+0	1.745E+1
-5.187E-2	8.577E+0	1.746E+1
-5.349E-2	8.603E+0	1.734E+1
-5.187E-2	8.541E+0	1.727E+1
-4.862E-2	8.613E+0	1.749E+1
-5.025E-2	8.506E+0	1.750E+1
-5.511E-2	8.678E+0	1.749E+1
-5.025E-2	8.538E+0	1.729E+1
-4.862E-2	8.483E+0	1.740E+1
-5.025E-2	8.668E+0	1.739E+1
-5.349E-2	8.567E+0	1.728E+1
-5.511E-2	8.619E+0	1.753E+1
-5.187E-2	8.561E+0	1.733E+1
-5.349E-2	8.661E+0	1.724E+1
-5.349E-2	8.528E+0	1.730E+1
-4.862E-2	8.506E+0	1.744E+1
-5.187E-2	8.564E+0	1.735E+1
-5.187E-2	8.661E+0	1.746E+1
-5.511E-2	8.464E+0	1.748E+1
-5.025E-2	8.567E+0	1.727E+1
-4.862E-2	8.444E+0	1.747E+1
-5.187E-2	8.528E+0	1.733E+1
-5.349E-2	8.580E+0	1.738E+1
-5.349E-2	8.509E+0	1.724E+1
-5.187E-2	8.548E+0	1.740E+1
-5.349E-2	8.493E+0	1.727E+1
-5.187E-2	8.609E+0	1.740E+1
-5.349E-2	8.545E+0	1.730E+1
-5.025E-2	8.428E+0	1.723E+1
-5.349E-2	8.668E+0	1.727E+1
-5.349E-2	8.545E+0	1.740E+1
-5.349E-2	8.619E+0	1.747E+1
-4.862E-2	8.567E+0	1.732E+1
-4.862E-2	8.554E+0	1.732E+1
-5.349E-2	8.441E+0	1.751E+1
-5.349E-2	8.584E+0	1.723E+1
-5.187E-2	8.558E+0	1.732E+1
-5.187E-2	8.512E+0	1.735E+1
-5.349E-2	8.470E+0	1.732E+1
-5.349E-2	8.632E+0	1.741E+1
-5.025E-2	8.525E+0	1.750E+1
-5.025E-2	8.525E+0	1.736E+1
-5.349E-2	8.574E+0	1.717E+1
-4.862E-2	8.626E+0	1.745E+1
-5.025E-2	8.519E+0	1.744E+1
-5.025E-2	8.509E+0	1.732E+1
-5.511E-2	8.580E+0	1.742E+1
-5.187E-2	8.483E+0	1.713E+1
-5.187E-2	8.451E+0	1.718E+1
-5.025E-2	8.415E+0	1.728E+1
-5.511E-2	8.574E+0	1.743E+1
-5.349E-2	8.587E+0	1.730E+1
-4.862E-2	8.470E+0	1.734E+1
-5.025E-2	8.548E+0	1.719E+1
-5.349E-2	8.590E+0	1.712E+1
-5.187E-2	8.441E+0	1.721E+1
-5.187E-2	8.584E+0	1.744E+1
-5.025E-2	8.541E+0	1.729E+1
-5.349E-2	8.587E+0	1.739E+1
-4.862E-2	8.545E+0	1.715E+1
-5.187E-2	8.545E+0	1.732E+1
-5.187E-2	8.502E+0	1.749E+1
-5.349E-2	8.597E+0	1.733E+1
-5.187E-2	8.567E+0	1.747E+1
-5.187E-2	8.538E+0	1.725E+1
-5.511E-2	8.541E+0	1.734E+1
-5.511E-2	8.600E+0	1.738E+1
-5.187E-2	8.564E+0	1.730E+1
-4.862E-2	8.580E+0	1.742E+1
-5.349E-2	8.587E+0	1.736E+1
-5.511E-2	8.587E+0	1.739E+1
-5.187E-2	8.525E+0	1.735E+1
-4.862E-2	8.554E+0	1.709E+1
-4.700E-2	8.538E+0	1.728E+1
-5.511E-2	8.558E+0	1.736E+1
-5.025E-2	8.454E+0	1.738E+1
-5.187E-2	8.561E+0	1.721E+1
-5.025E-2	8.590E+0	1.739E+1
-5.511E-2	8.528E+0	1.732E+1
-5.187E-2	8.639E+0	1.724E+1
-5.025E-2	8.626E+0	1.730E+1
-5.349E-2	8.496E+0	1.723E+1
-5.511E-2	8.613E+0	1.734E+1
-5.187E-2	8.593E+0	1.721E+1
-5.025E-2	8.635E+0	1.744E+1
-4.862E-2	8.451E+0	1.712E+1
-5.349E-2	8.545E+0	1.716E+1
-5.025E-2	8.493E+0	1.757E+1
-5.025E-2	8.590E+0	1.729E+1
-5.187E-2	8.580E+0	1.727E+1
-5.349E-2	8.541E+0	1.748E+1
-5.349E-2	8.431E+0	1.717E+1
-4.700E-2	8.464E+0	1.731E+1
-5.349E-2	8.597E+0	1.741E+1
-5.349E-2	8.538E+0	1.735E+1
-5.349E-2	8.506E+0	1.728E+1
-5.187E-2	8.489E+0	1.732E+1
-5.025E-2	8.506E+0	1.730E+1
-5.673E-2	8.509E+0	1.741E+1
-5.025E-2	8.535E+0	1.736E+1
-5.025E-2	8.658E+0	1.725E+1
-5.349E-2	8.447E+0	1.734E+1
-5.349E-2	8.613E+0	1.730E+1
-5.349E-2	8.639E+0	1.747E+1
-5.025E-2	8.558E+0	1.746E+1
-5.187E-2	8.480E+0	1.725E+1
-5.349E-2	8.535E+0	1.735E+1
-5.187E-2	8.609E+0	1.739E+1
-5.349E-2	8.408E+0	1.735E+1
-5.349E-2	8.584E+0	1.729E+1
-5.998E-2	8.447E+0	1.726E+1
-5.187E-2	8.661E+0	1.743E+1
-5.025E-2	8.545E+0	1.723E+1
-5.187E-2	8.522E+0	1.728E+1
-5.511E-2	8.408E+0	1.731E+1
-5.187E-2	8.418E+0	1.727E+1
-4.700E-2	8.567E+0	1.737E+1
-5.187E-2	8.476E+0	1.737E+1
-5.673E-2	8.486E+0	1.735E+1
-5.349E-2	8.532E+0	1.714E+1
-5.025E-2	8.496E+0	1.728E+1
-5.187E-2	8.499E+0	1.757E+1
-5.349E-2	8.493E+0	1.739E+1
-5.187E-2	8.418E+0	1.733E+1
-5.187E-2	8.541E+0	1.758E+1
-5.349E-2	8.489E+0	1.735E+1
-5.349E-2	8.525E+0	1.721E+1
-5.349E-2	8.538E+0	1.728E+1
-4.862E-2	8.554E+0	1.732E+1
-5.349E-2	8.512E+0	1.737E+1
-5.511E-2	8.597E+0	1.724E+1
-5.187E-2	8.551E+0	1.739E+1
-5.025E-2	8.635E+0	1.737E+1
-5.187E-2	8.551E+0	1.727E+1
-5.673E-2	8.506E+0	1.734E+1
-5.511E-2	8.525E+0	1.734E+1
-5.025E-2	8.584E+0	1.724E+1
-5.349E-2	8.486E+0	1.730E+1
-5.349E-2	8.551E+0	1.729E+1
-5.187E-2	8.464E+0	1.737E+1
-5.025E-2	8.538E+0	1.745E+1
-5.025E-2	8.571E+0	1.733E+1
-5.349E-2	8.480E+0	1.741E+1
-4.862E-2	8.515E+0	1.738E+1
-5.025E-2	8.457E+0	1.742E+1
-5.511E-2	8.600E+0	1.741E+1
-5.673E-2	8.428E+0	1.742E+1
-5.187E-2	8.564E+0	1.732E+1
-5.025E-2	8.525E+0	1.730E+1
-5.187E-2	8.558E+0	1.725E+1
-5.511E-2	8.499E+0	1.735E+1
-5.187E-2	8.622E+0	1.739E+1
-5.025E-2	8.522E+0	1.733E+1
-5.025E-2	8.457E+0	1.734E+1
-5.511E-2	8.567E+0	1.714E+1
-5.349E-2	8.593E+0	1.735E+1
-5.025E-2	8.454E+0	1.742E+1
-5.187E-2	8.554E+0	1.741E+1
-5.349E-2	8.613E+0	1.729E+1
-5.187E-2	8.399E+0	1.737E+1
-5.025E-2	8.564E+0	1.741E+1
-5.187E-2	8.486E+0	1.712E+1
-5.349E-2	8.486E+0	1.726E+1
-5.187E-2	8.597E+0	1.738E+1
-5.025E-2	8.476E+0	1.746E+1
-5.349E-2	8.493E+0	1.733E+1
-5.511E-2	8.528E+0	1.732E+1
-5.025E-2	8.496E+0	1.735E+1
-5.025E-2	8.454E+0	1.736E+1
-5.025E-2	8.541E+0	1.732E+1
-5.673E-2	8.499E+0	1.736E+1
-5.349E-2	8.574E+0	1.750E+1
-5.025E-2	8.525E+0	1.746E+1
-5.025E-2	8.580E+0	1.742E+1
-5.187E-2	8.428E+0	1.749E+1
-5.349E-2	8.519E+0	1.741E+1
-5.025E-2	8.470E+0	1.734E+1
-5.349E-2	8.554E+0	1.732E+1
-5.511E-2	8.609E+0	1.741E+1
-5.187E-2	8.528E+0	1.741E+1
-5.187E-2	8.528E+0	1.732E+1
-5.025E-2	8.528E+0	1.726E+1
-5.511E-2	8.451E+0	1.727E+1
-5.025E-2	8.616E+0	1.722E+1
-5.025E-2	8.613E+0	1.729E+1
-5.187E-2	8.499E+0	1.736E+1
-5.187E-2	8.496E+0	1.754E+1
-5.349E-2	8.652E+0	1.721E+1
-5.187E-2	8.577E+0	1.727E+1
-5.187E-2	8.525E+0	1.742E+1
-5.511E-2	8.545E+0	1.740E+1
-5.187E-2	8.473E+0	1.721E+1
-5.025E-2	8.577E+0	1.752E+1
-5.187E-2	8.564E+0	1.728E+1
-5.349E-2	8.499E+0	1.750E+1
-5.187E-2	8.561E+0	1.737E+1
-4.862E-2	8.512E+0	1.746E+1
-5.187E-2	8.480E+0	1.739E+1
-5.673E-2	8.535E+0	1.731E+1
-5.511E-2	8.512E+0	1.717E+1
-4.862E-2	8.603E+0	1.748E+1
-5.025E-2	8.399E+0	1.740E+1
-5.187E-2	8.626E+0	1.727E+1
-5.187E-2	8.564E+0	1.737E+1
-5.025E-2	8.564E+0	1.741E+1
-5.025E-2	8.502E+0	1.731E+1
-5.511E-2	8.441E+0	1.720E+1
-5.349E-2	8.489E+0	1.734E+1
-5.349E-2	8.545E+0	1.717E+1
-5.349E-2	8.600E+0	1.730E+1
-5.349E-2	8.665E+0	1.760E+1
-5.187E-2	8.476E+0	1.734E+1
-4.700E-2	8.486E+0	1.731E+1
-5.187E-2	8.567E+0	1.720E+1
-5.511E-2	8.509E+0	1.728E+1
-5.349E-2	8.467E+0	1.738E+1
-5.025E-2	8.434E+0	1.738E+1
-5.187E-2	8.441E+0	1.732E+1
-5.187E-2	8.567E+0	1.727E+1
-5.187E-2	8.538E+0	1.732E+1
-5.025E-2	8.369E+0	1.736E+1
-5.025E-2	8.551E+0	1.726E+1
-5.673E-2	8.493E+0	1.732E+1
-5.511E-2	8.489E+0	1.733E+1
-5.025E-2	8.509E+0	1.724E+1
-5.187E-2	8.538E+0	1.740E+1
-5.187E-2	8.541E+0	1.724E+1
-5.187E-2	8.467E+0	1.732E+1
-4.700E-2	8.661E+0	1.733E+1
-5.025E-2	8.577E+0	1.742E+1
-5.187E-2	8.616E+0	1.745E+1
-5.187E-2	8.593E+0	1.732E+1
-4.862E-2	8.470E+0	1.709E+1
-5.187E-2	8.626E+0	1.720E+1
-5.673E-2	8.671E+0	1.720E+1
-5.025E-2	8.421E+0	1.738E+1
-5.025E-2	8.444E+0	1.724E+1
-5.025E-2	8.519E+0	1.732E+1
-5.187E-2	8.597E+0	1.731E+1
-5.025E-2	8.541E+0	1.742E+1
-5.025E-2	8.551E+0	1.738E+1
-5.349E-2	8.502E+0	1.723E+1
-5.349E-2	8.528E+0	1.726E+1
-5.511E-2	8.626E+0	1.730E+1
-5.025E-2	8.528E+0	1.733E+1
-5.187E-2	8.515E+0	1.742E+1
-5.673E-2	8.464E+0	1.753E+1
-5.025E-2	8.489E+0	1.732E+1
-4.862E-2	8.554E+0	1.739E+1
-4.862E-2	8.447E+0	1.733E+1
-5.187E-2	8.574E+0	1.730E+1
-5.187E-2	8.577E+0	1.734E+1
-5.025E-2	8.489E+0	1.744E+1
-4.862E-2	8.457E+0	1.714E+1
-5.511E-2	8.541E+0	1.742E+1
-5.187E-2	8.600E+0	1.732E+1
-5.025E-2	8.558E+0	1.740E+1
-5.187E-2	8.434E+0	1.726E+1
-5.349E-2	8.502E+0	1.735E+1
-5.187E-2	8.509E+0	1.739E+1
-4.862E-2	8.470E+0	1.713E+1
-5.025E-2	8.710E+0	1.743E+1
-5.349E-2	8.499E+0	1.748E+1
-5.349E-2	8.483E+0	1.718E+1
-5.187E-2	8.567E+0	1.744E+1
-5.025E-2	8.545E+0	1.727E+1
-5.511E-2	8.386E+0	1.742E+1
-5.187E-2	8.538E+0	1.731E+1
-4.862E-2	8.512E+0	1.732E+1
-5.187E-2	8.580E+0	1.745E+1
-5.835E-2	8.567E+0	1.738E+1
-5.349E-2	8.441E+0	1.732E+1
-4.538E-2	8.454E+0	1.734E+1
-4.862E-2	8.587E+0	1.722E+1
-5.998E-2	8.499E+0	1.728E+1
-5.511E-2	8.489E+0	1.721E+1
-5.025E-2	8.645E+0	1.729E+1
-5.349E-2	8.528E+0	1.740E+1
-5.349E-2	8.473E+0	1.721E+1
-5.349E-2	8.528E+0	1.746E+1
-5.187E-2	8.519E+0	1.729E+1
-5.349E-2	8.606E+0	1.740E+1
-5.349E-2	8.613E+0	1.731E+1
-5.349E-2	8.597E+0	1.748E+1
-4.700E-2	8.551E+0	1.721E+1
-5.349E-2	8.470E+0	1.724E+1
-5.349E-2	8.454E+0	1.732E+1
-5.349E-2	8.470E+0	1.741E+1
-4.700E-2	8.441E+0	1.736E+1
-5.025E-2	8.571E+0	1.744E+1
-5.187E-2	8.405E+0	1.736E+1
-5.349E-2	8.554E+0	1.740E+1
-5.349E-2	8.717E+0	1.736E+1
-5.025E-2	8.551E+0	1.724E+1
-5.511E-2	8.694E+0	1.748E+1
-5.025E-2	8.532E+0	1.725E+1
-5.187E-2	8.671E+0	1.727E+1
-5.511E-2	8.535E+0	1.727E+1
-5.673E-2	8.460E+0	1.741E+1
-5.511E-2	8.674E+0	1.742E+1
-5.025E-2	8.613E+0	1.740E+1
-5.025E-2	8.574E+0	1.732E+1
-5.349E-2	8.522E+0	1.732E+1
-5.187E-2	8.597E+0	1.748E+1
-4.862E-2	8.480E+0	1.743E+1
-5.025E-2	8.639E+0	1.745E+1
-5.511E-2	8.499E+0	1.738E+1
-5.349E-2	8.476E+0	1.727E+1
-4.862E-2	8.483E+0	1.728E+1
-5.187E-2	8.431E+0	1.732E+1
-5.511E-2	8.512E+0	1.750E+1
-5.673E-2	8.551E+0	1.746E+1
-5.025E-2	8.535E+0	1.727E+1
-5.025E-2	8.538E+0	1.735E+1
-5.349E-2	8.600E+0	1.722E+1
-5.511E-2	8.480E+0	1.744E+1
-5.025E-2	8.652E+0	1.738E+1
-5.025E-2	8.532E+0	1.724E+1
-5.187E-2	8.480E+0	1.731E+1
-5.187E-2	8.519E+0	1.731E+1
-4.862E-2	8.564E+0	1.720E+1
-5.187E-2	8.577E+0	1.744E+1
-5.349E-2	8.561E+0	1.749E+1
-5.349E-2	8.584E+0	1.727E+1
-5.025E-2	8.545E+0	1.730E+1
-5.349E-2	8.655E+0	1.733E+1
-5.187E-2	8.454E+0	1.734E+1
-5.187E-2	8.593E+0	1.728E+1
-5.025E-2	8.580E+0	1.720E+1
-5.025E-2	8.499E+0	1.737E+1
-5.349E-2	8.541E+0	1.731E+1
-5.025E-2	8.525E+0	1.727E+1
-5.025E-2	8.606E+0	1.727E+1
-5.511E-2	8.512E+0	1.745E+1
-5.673E-2	8.538E+0	1.739E+1
-5.349E-2	8.405E+0	1.719E+1
-4.862E-2	8.587E+0	1.726E+1
-5.025E-2	8.405E+0	1.737E+1
-5.511E-2	8.587E+0	1.732E+1
-5.187E-2	8.473E+0	1.745E+1
-5.025E-2	8.548E+0	1.726E+1
-5.025E-2	8.584E+0	1.746E+1
-5.349E-2	8.597E+0	1.728E+1
-5.187E-2	8.493E+0	1.738E+1
-5.187E-2	8.405E+0	1.733E+1
-5.025E-2	8.532E+0	1.750E+1
-5.349E-2	8.558E+0	1.722E+1
-5.025E-2	8.412E+0	1.727E+1
-4.862E-2	8.551E+0	1.726E+1
-5.349E-2	8.600E+0	1.734E+1
-5.511E-2	8.489E+0	1.745E+1
-5.025E-2	8.538E+0	1.717E+1
-5.025E-2	8.538E+0	1.731E+1
-5.349E-2	8.642E+0	1.736E+1
-5.673E-2	8.499E+0	1.744E+1
-5.349E-2	8.532E+0	1.745E+1
-4.700E-2	8.567E+0	1.736E+1
-4.862E-2	8.493E+0	1.739E+1
-5.673E-2	8.574E+0	1.731E+1
-5.187E-2	8.512E+0	1.738E+1
-5.187E-2	8.522E+0	1.748E+1
-5.349E-2	8.626E+0	1.734E+1
-5.511E-2	8.561E+0	1.730E+1
-5.511E-2	8.558E+0	1.741E+1
-4.862E-2	8.473E+0	1.749E+1
-5.025E-2	8.606E+0	1.737E+1
-5.187E-2	8.499E+0	1.729E+1
-5.511E-2	8.509E+0	1.736E+1
-5.025E-2	8.597E+0	1.731E+1
-5.187E-2	8.522E+0	1.720E+1
-5.349E-2	8.564E+0	1.734E+1
-5.511E-2	8.512E+0	1.739E+1
-5.025E-2	8.551E+0	1.735E+1
-5.349E-2	8.486E+0	1.737E+1
-5.187E-2	8.554E+0	1.727E+1
-5.187E-2	8.541E+0	1.736E+1
-5.349E-2	8.467E+0	1.726E+1
-5.025E-2	8.483E+0	1.738E+1
-5.187E-2	8.564E+0	1.742E+1
-5.025E-2	8.522E+0	1.744E+1
-5.025E-2	8.454E+0	1.726E+1
-5.187E-2	8.512E+0	1.728E+1
-5.349E-2	8.528E+0	1.732E+1
-5.025E-2	8.496E+0	1.729E+1
-5.025E-2	8.629E+0	1.723E+1
-5.187E-2	8.535E+0	1.739E+1
-5.349E-2	8.577E+0	1.736E+1
-5.349E-2	8.528E+0	1.727E+1
-5.187E-2	8.574E+0	1.728E+1
-5.187E-2	8.399E+0	1.729E+1
-5.187E-2	8.545E+0	1.749E+1
-5.673E-2	8.609E+0	1.744E+1
-5.025E-2	8.554E+0	1.732E+1
-5.025E-2	8.587E+0	1.742E+1
-5.349E-2	8.645E+0	1.752E+1
-5.349E-2	8.509E+0	1.734E+1
-4.700E-2	8.548E+0	1.731E+1
-5.349E-2	8.548E+0	1.724E+1
-5.349E-2	8.635E+0	1.733E+1
-5.349E-2	8.548E+0	1.735E+1
-4.862E-2	8.571E+0	1.724E+1
-5.511E-2	8.489E+0	1.733E+1
-5.511E-2	8.577E+0	1.741E+1
-5.187E-2	8.395E+0	1.729E+1
-4.700E-2	8.558E+0	1.736E+1
-5.187E-2	8.603E+0	1.738E+1
-5.349E-2	8.545E+0	1.725E+1
-5.187E-2	8.522E+0	1.728E+1
-5.025E-2	8.454E+0	1.724E+1
-5.187E-2	8.538E+0	1.729E+1
-5.349E-2	8.493E+0	1.738E+1
-5.349E-2	8.603E+0	1.744E+1
-5.187E-2	8.525E+0	1.729E+1
-5.511E-2	8.551E+0	1.736E+1
-5.511E-2	8.464E+0	1.726E+1
-5.349E-2	8.554E+0	1.735E+1
-5.025E-2	8.554E+0	1.755E+1
-5.187E-2	8.597E+0	1.732E+1
-5.673E-2	8.454E+0	1.735E+1
-5.349E-2	8.561E+0	1.737E+1
-5.025E-2	8.428E+0	1.744E+1
-5.187E-2	8.473E+0	1.730E+1
-5.511E-2	8.558E+0	1.750E+1
-5.349E-2	8.600E+0	1.733E+1
-5.025E-2	8.577E+0	1.741E+1
-5.025E-2	8.496E+0	1.729E+1
-5.349E-2	8.580E+0	1.733E+1
-5.349E-2	8.522E+0	1.731E+1
-4.862E-2	8.580E+0	1.744E+1
-4.862E-2	8.574E+0	1.735E+1
-5.511E-2	8.587E+0	1.732E+1
-5.349E-2	8.561E+0	1.734E+1
-5.025E-2	8.486E+0	1.719E+1
-5.187E-2	8.489E+0	1.732E+1
-5.511E-2	8.499E+0	1.725E+1
-5.187E-2	8.493E+0	1.732E+1
-5.025E-2	8.561E+0	1.736E+1
-5.187E-2	8.561E+0	1.736E+1
-5.511E-2	8.489E+0	1.714E+1
-5.511E-2	8.489E+0	1.751E+1
-5.349E-2	8.528E+0	1.734E+1
-5.187E-2	8.619E+0	1.734E+1
-5.187E-2	8.704E+0	1.729E+1
-5.673E-2	8.571E+0	1.727E+1
-5.187E-2	8.541E+0	1.749E+1
-4.862E-2	8.535E+0	1.736E+1
-5.349E-2	8.574E+0	1.744E+1
-5.349E-2	8.519E+0	1.734E+1
-5.187E-2	8.564E+0	1.736E+1
-5.349E-2	8.525E+0	1.732E+1
-5.511E-2	8.525E+0	1.739E+1
-5.349E-2	8.528E+0	1.743E+1
-5.025E-2	8.567E+0	1.728E+1
-5.511E-2	8.600E+0	1.726E+1
-5.187E-2	8.522E+0	1.750E+1
-5.187E-2	8.512E+0	1.732E+1
-5.025E-2	8.574E+0	1.727E+1
-5.025E-2	8.509E+0	1.744E+1
-5.673E-2	8.528E+0	1.739E+1
-5.349E-2	8.525E+0	1.724E+1
-5.187E-2	8.577E+0	1.735E+1
-5.025E-2	8.489E+0	1.732E+1
-5.349E-2	8.548E+0	1.749E+1
-5.187E-2	8.574E+0	1.718E+1
-4.862E-2	8.515E+0	1.728E+1
-5.187E-2	8.580E+0	1.733E+1
-5.349E-2	8.502E+0	1.728E+1
-5.025E-2	8.444E+0	1.731E+1
-5.187E-2	8.639E+0	1.734E+1
-5.349E-2	8.444E+0	1.736E+1
-5.349E-2	8.558E+0	1.727E+1
-5.187E-2	8.489E+0	1.728E+1
-5.187E-2	8.512E+0	1.739E+1
-5.511E-2	8.532E+0	1.733E+1
-5.187E-2	8.489E+0	1.727E+1
-5.187E-2	8.619E+0	1.727E+1
-5.025E-2	8.473E+0	1.736E+1
-5.187E-2	8.519E+0	1.740E+1
-5.187E-2	8.545E+0	1.738E+1
-5.511E-2	8.616E+0	1.721E+1
-4.862E-2	8.515E+0	1.729E+1
-5.187E-2	8.554E+0	1.728E+1
-5.673E-2	8.506E+0	1.736E+1
-5.511E-2	8.600E+0	1.736E+1
-5.025E-2	8.451E+0	1.754E+1
-5.025E-2	8.593E+0	1.710E+1
-5.511E-2	8.519E+0	1.725E+1
-5.349E-2	8.496E+0	1.737E+1
-5.025E-2	8.493E+0	1.742E+1
-5.349E-2	8.489E+0	1.745E+1
-5.673E-2	8.574E+0	1.748E+1
-5.187E-2	8.584E+0	1.733E+1
-5.025E-2	8.541E+0	1.731E+1
-5.187E-2	8.493E+0	1.744E+1
-5.349E-2	8.444E+0	1.726E+1
-5.349E-2	8.535E+0	1.727E+1
-5.025E-2	8.577E+0	1.740E+1
-5.349E-2	8.584E+0	1.727E+1
-5.349E-2	8.486E+0	1.733E+1
-5.349E-2	8.522E+0	1.734E+1
-5.025E-2	8.561E+0	1.743E+1
-5.025E-2	8.694E+0	1.725E+1
-5.349E-2	8.697E+0	1.712E+1
-5.349E-2	8.564E+0	1.737E+1
-4.862E-2	8.480E+0	1.732E+1
-5.187E-2	8.590E+0	1.748E+1
-5.673E-2	8.554E+0	1.741E+1
-5.349E-2	8.652E+0	1.729E+1
-4.862E-2	8.668E+0	1.729E+1
-4.862E-2	8.622E+0	1.738E+1
-5.511E-2	8.515E+0	1.733E+1
-5.187E-2	8.460E+0	1.734E+1
-5.187E-2	8.538E+0	1.737E+1
-5.511E-2	8.525E+0	1.737E+1
-5.511E-2	8.532E+0	1.723E+1
-5.349E-2	8.467E+0	1.727E+1
-4.700E-2	8.561E+0	1.745E+1
-4.862E-2	8.441E+0	1.738E+1
-5.511E-2	8.509E+0	1.735E+1
-5.349E-2	8.519E+0	1.728E+1
-5.187E-2	8.564E+0	1.739E+1
-4.862E-2	8.567E+0	1.737E+1
-5.187E-2	8.480E+0	1.751E+1
-5.187E-2	8.584E+0	1.730E+1
-5.025E-2	8.480E+0	1.734E+1
-5.187E-2	8.535E+0	1.724E+1
-5.673E-2	8.619E+0	1.740E+1
-5.349E-2	8.590E+0	1.727E+1
-4.862E-2	8.496E+0	1.733E+1
-5.349E-2	8.571E+0	1.738E+1
-5.511E-2	8.441E+0	1.732E+1
-5.187E-2	8.418E+0	1.746E+1
-5.187E-2	8.538E+0	1.736E+1
-5.349E-2	8.473E+0	1.743E+1
-5.349E-2	8.551E+0	1.736E+1
-5.349E-2	8.447E+0	1.725E+1
-5.025E-2	8.571E+0	1.740E+1
-5.187E-2	8.512E+0	1.727E+1
-5.349E-2	8.532E+0	1.723E+1
-5.349E-2	8.687E+0	1.736E+1
-5.187E-2	8.632E+0	1.728E+1
-5.349E-2	8.535E+0	1.743E+1
-5.673E-2	8.525E+0	1.748E+1
-5.187E-2	8.561E+0	1.732E+1
-5.025E-2	8.629E+0	1.731E+1
-5.187E-2	8.558E+0	1.733E+1
-5.187E-2	8.642E+0	1.728E+1
-5.349E-2	8.509E+0	1.729E+1
-5.025E-2	8.480E+0	1.745E+1
-5.187E-2	8.597E+0	1.735E+1
-5.511E-2	8.561E+0	1.736E+1
-5.187E-2	8.538E+0	1.722E+1
-5.187E-2	8.538E+0	1.739E+1
-5.187E-2	8.622E+0	1.721E+1
-5.187E-2	8.425E+0	1.739E+1
-5.349E-2	8.600E+0	1.746E+1
-5.025E-2	8.538E+0	1.743E+1
-5.349E-2	8.541E+0	1.714E+1
-5.349E-2	8.600E+0	1.736E+1
-5.511E-2	8.609E+0	1.746E+1
-4.862E-2	8.502E+0	1.733E+1
-5.187E-2	8.480E+0	1.737E+1
-5.349E-2	8.525E+0	1.729E+1
-5.025E-2	8.499E+0	1.741E+1
-4.862E-2	8.645E+0	1.740E+1
-5.349E-2	8.483E+0	1.736E+1
-5.673E-2	8.519E+0	1.743E+1
-5.187E-2	8.502E+0	1.733E+1
-5.025E-2	8.564E+0	1.721E+1
-5.025E-2	8.587E+0	1.748E+1
-5.187E-2	8.532E+0	1.719E+1
-5.349E-2	8.418E+0	1.729E+1
-5.025E-2	8.425E+0	1.743E+1
-4.538E-2	8.444E+0	1.737E+1
-5.187E-2	8.512E+0	1.737E+1
-5.349E-2	8.577E+0	1.736E+1
-5.187E-2	8.593E+0	1.727E+1
-5.025E-2	8.593E+0	1.748E+1
-5.187E-2	8.389E+0	1.731E+1
-5.025E-2	8.541E+0	1.735E+1
-5.025E-2	8.489E+0	1.715E+1
-5.349E-2	8.545E+0	1.728E+1
-5.511E-2	8.451E+0	1.726E+1
-5.025E-2	8.554E+0	1.728E+1
-5.025E-2	8.509E+0	1.737E+1
-5.025E-2	8.444E+0	1.754E+1
-5.349E-2	8.593E+0	1.724E+1
-5.187E-2	8.405E+0	1.735E+1
-5.025E-2	8.655E+0	1.730E+1
-5.187E-2	8.532E+0	1.741E+1
-5.673E-2	8.580E+0	1.731E+1
-5.025E-2	8.522E+0	1.731E+1
-4.862E-2	8.382E+0	1.747E+1
-5.349E-2	8.460E+0	1.740E+1
-5.511E-2	8.522E+0	1.748E+1
-5.187E-2	8.603E+0	1.728E+1
-4.862E-2	8.626E+0	1.720E+1
-5.025E-2	8.561E+0	1.725E+1
-5.673E-2	8.541E+0	1.718E+1
-5.349E-2	8.600E+0	1.731E+1
-4.862E-2	8.522E+0	1.730E+1
-5.025E-2	8.629E+0	1.719E+1
-5.511E-2	8.473E+0	1.724E+1
-5.187E-2	8.506E+0	1.727E+1
-5.025E-2	8.535E+0	1.733E+1
-5.187E-2	8.554E+0	1.745E+1
-5.511E-2	8.574E+0	1.733E+1
-5.511E-2	8.567E+0	1.737E+1
-4.862E-2	8.528E+0	1.735E+1
-5.349E-2	8.587E+0	1.739E+1
-5.349E-2	8.506E+0	1.740E+1
-5.349E-2	8.457E+0	1.728E+1
-4.862E-2	8.554E+0	1.732E+1
-4.862E-2	8.671E+0	1.720E+1
-4.862E-2	8.613E+0	1.737E+1
-5.349E-2	8.577E+0	1.722E+1
-5.349E-2	8.499E+0	1.747E+1
-5.025E-2	8.629E+0	1.728E+1
-5.349E-2	8.473E+0	1.716E+1
-5.187E-2	8.622E+0	1.735E+1
-5.025E-2	8.609E+0	1.733E+1
-5.187E-2	8.525E+0	1.743E+1
-5.187E-2	8.519E+0	1.723E+1
-5.349E-2	8.460E+0	1.719E+1
-4.700E-2	8.454E+0	1.748E+1
-4.862E-2	8.597E+0	1.722E+1
-5.187E-2	8.691E+0	1.746E+1
-5.511E-2	8.674E+0	1.739E+1
-5.349E-2	8.522E+0	1.728E+1
-5.349E-2	8.496E+0	1.746E+1
-5.511E-2	8.538E+0	1.736E+1
-4.862E-2	8.635E+0	1.726E+1
-4.862E-2	8.512E+0	1.735E+1
-5.025E-2	8.499E+0	1.729E+1
-5.511E-2	8.645E+0	1.730E+1
-5.349E-2	8.535E+0	1.740E+1
-4.538E-2	8.525E+0	1.720E+1
-5.349E-2	8.522E+0	1.731E+1
-5.349E-2	8.489E+0	1.730E+1
-5.187E-2	8.567E+0	1.720E+1
-4.862E-2	8.528E+0	1.726E+1
-5.025E-2	8.593E+0	1.712E+1
-5.349E-2	8.609E+0	1.745E+1
-5.835E-2	8.554E+0	1.724E+1
-4.862E-2	8.584E+0	1.724E+1
-5.349E-2	8.460E+0	1.711E+1
-5.187E-2	8.645E+0	1.734E+1
-5.025E-2	8.558E+0	1.737E+1
-4.700E-2	8.512E+0	1.711E+1
-5.349E-2	8.486E+0	1.733E+1
-5.511E-2	8.564E+0	1.738E+1
-5.187E-2	8.600E+0	1.737E+1
-5.187E-2	8.522E+0	1.726E+1
-5.187E-2	8.554E+0	1.744E+1
-5.187E-2	8.389E+0	1.735E+1
-5.349E-2	8.418E+0	1.733E+1
-5.187E-2	8.554E+0	1.740E+1
-5.025E-2	8.687E+0	1.729E+1
-5.187E-2	8.525E+0	1.736E+1
-5.187E-2	8.428E+0	1.747E+1
-5.187E-2	8.551E+0	1.720E+1
-5.025E-2	8.496E+0	1.730E+1
-5.673E-2	8.554E+0	1.738E+1
-5.673E-2	8.580E+0	1.746E+1
-5.025E-2	8.480E+0	1.729E+1
-5.187E-2	8.532E+0	1.724E+1
-5.511E-2	8.600E+0	1.719E+1
-5.673E-2	8.558E+0	1.725E+1
-4.862E-2	8.635E+0	1.728E+1
-5.025E-2	8.515E+0	1.738E+1
-5.349E-2	8.616E+0	1.734E+1
-5.187E-2	8.587E+0	1.729E+1
-5.187E-2	8.603E+0	1.722E+1
-5.187E-2	8.548E+0	1.736E+1
-5.349E-2	8.538E+0	1.718E+1
-5.349E-2	8.489E+0	1.735E+1
-5.025E-2	8.483E+0	1.742E+1
-5.025E-2	8.464E+0	1.727E+1
-5.349E-2	8.577E+0	1.737E+1
-5.187E-2	8.619E+0	1.733E+1
-5.187E-2	8.476E+0	1.723E+1
-5.025E-2	8.561E+0	1.718E+1
-5.511E-2	8.528E+0	1.721E+1
-5.349E-2	8.499E+0	1.733E+1
-4.862E-2	8.512E+0	1.726E+1
-5.025E-2	8.632E+0	1.737E+1
-5.673E-2	8.561E+0	1.735E+1
-5.187E-2	8.480E+0	1.733E+1
-5.025E-2	8.489E+0	1.745E+1
-5.349E-2	8.561E+0	1.731E+1
-5.835E-2	8.476E+0	1.722E+1
-5.187E-2	8.502E+0	1.731E+1
-5.025E-2	8.538E+0	1.748E+1
-4.862E-2	8.584E+0	1.733E+1
-5.349E-2	8.551E+0	1.725E+1
-5.349E-2	8.447E+0	1.749E+1
-5.025E-2	8.548E+0	1.752E+1
-5.025E-2	8.457E+0	1.732E+1
-5.187E-2	8.493E+0	1.715E+1
-5.025E-2	8.473E+0	1.731E+1
-5.025E-2	8.483E+0	1.743E+1
-5.349E-2	8.545E+0	1.731E+1
-5.349E-2	8.674E+0	1.723E+1
-5.511E-2	8.476E+0	1.714E+1
-4.862E-2	8.567E+0	1.738E+1
-5.349E-2	8.577E+0	1.738E+1
-5.511E-2	8.613E+0	1.726E+1
-5.187E-2	8.480E+0	1.730E+1
-5.025E-2	8.457E+0	1.751E+1
-4.862E-2	8.655E+0	1.732E+1
-5.673E-2	8.528E+0	1.728E+1
-5.349E-2	8.678E+0	1.739E+1
-5.511E-2	8.473E+0	1.746E+1
-5.187E-2	8.438E+0	1.718E+1
-5.187E-2	8.619E+0	1.736E+1
-5.349E-2	8.707E+0	1.735E+1
-4.862E-2	8.519E+0	1.747E+1
-5.187E-2	8.464E+0	1.733E+1
-5.349E-2	8.603E+0	1.730E+1
-5.511E-2	8.438E+0	1.746E+1
-5.025E-2	8.713E+0	1.729E+1
-4.862E-2	8.613E+0	1.753E+1
-5.673E-2	8.467E+0	1.739E+1
-5.187E-2	8.652E+0	1.736E+1
-5.025E-2	8.502E+0	1.731E+1
-5.349E-2	8.548E+0	1.719E+1
-5.349E-2	8.538E+0	1.736E+1
-5.349E-2	8.528E+0	1.743E+1
-4.862E-2	8.476E+0	1.727E+1
-5.025E-2	8.561E+0	1.747E+1
-5.025E-2	8.486E+0	1.754E+1
-5.349E-2	8.499E+0	1.741E+1
-5.025E-2	8.502E+0	1.716E+1
-4.862E-2	8.535E+0	1.729E+1
-5.511E-2	8.444E+0	1.731E+1
-5.025E-2	8.447E+0	1.735E+1
-4.862E-2	8.545E+0	1.735E+1
-5.187E-2	8.467E+0	1.724E+1
-5.349E-2	8.434E+0	1.728E+1
-5.349E-2	8.558E+0	1.711E+1
-4.862E-2	8.454E+0	1.747E+1
-5.025E-2	8.593E+0	1.729E+1
-5.673E-2	8.548E+0	1.718E+1
-5.187E-2	8.545E+0	1.739E+1
-5.349E-2	8.593E+0	1.725E+1
-5.025E-2	8.554E+0	1.714E+1
-5.349E-2	8.509E+0	1.736E+1
-5.673E-2	8.548E+0	1.733E+1
-5.025E-2	8.587E+0	1.751E+1
-5.025E-2	8.551E+0	1.732E+1
-5.511E-2	8.577E+0	1.731E+1
-5.349E-2	8.473E+0	1.754E+1
-5.187E-2	8.606E+0	1.729E+1
-5.025E-2	8.480E+0	1.736E+1
-5.349E-2	8.389E+0	1.728E+1
-5.511E-2	8.483E+0	1.723E+1
-5.349E-2	8.493E+0	1.735E+1
-5.025E-2	8.600E+0	1.727E+1
-5.349E-2	8.499E+0	1.741E+1
-5.187E-2	8.522E+0	1.747E+1
-5.025E-2	8.431E+0	1.747E+1
-5.025E-2	8.584E+0	1.725E+1
-5.349E-2	8.496E+0	1.722E+1
-5.511E-2	8.538E+0	1.727E+1
-5.187E-2	8.522E+0	1.737E+1
-5.511E-2	8.515E+0	1.744E+1
-5.349E-2	8.519E+0	1.729E+1
-5.187E-2	8.609E+0	1.730E+1
-4.862E-2	8.564E+0	1.730E+1
-5.187E-2	8.590E+0	1.739E+1
-5.511E-2	8.515E+0	1.737E+1
-5.187E-2	8.584E+0	1.730E+1
-5.187E-2	8.389E+0	1.723E+1
-5.025E-2	8.577E+0	1.742E+1
-5.511E-2	8.571E+0	1.728E+1
-5.187E-2	8.635E+0	1.726E+1
-5.025E-2	8.486E+0	1.729E+1
-5.025E-2	8.548E+0	1.724E+1
-5.511E-2	8.415E+0	1.731E+1
-4.862E-2	8.431E+0	1.745E+1
-5.187E-2	8.499E+0	1.735E+1
[truncated: 54,986 more rows]
