# Supplementary material for: Improved ANAP incorporation and VCF analysis reveal details of P2X7 current facilitation and a limited conformational interplay between ATP binding and the intracellular ballast domain
Source: eLife. 2023 Jan 4;12:e82479. doi: 10.7554/eLife.82479 (PMC9859053; doi:10.7554/eLife.82479)
Supplement: Figure 6—figure supplement 3—source data 2. [file elife-82479-fig6-figsupp3-data2.zip › Figure-6_figure-supplement-3_source-data-2/e25/10.csv]

-1.330E-1	7.909E+0	1.678E+1
-1.362E-1	7.899E+0	1.687E+1
-1.313E-1	7.938E+0	1.691E+1
-1.281E-1	7.824E+0	1.687E+1
-1.297E-1	7.811E+0	1.692E+1
-1.313E-1	7.854E+0	1.682E+1
-1.297E-1	7.828E+0	1.672E+1
-1.297E-1	7.902E+0	1.676E+1
-1.297E-1	7.883E+0	1.676E+1
-1.330E-1	7.763E+0	1.675E+1
-1.346E-1	7.967E+0	1.692E+1
-1.265E-1	7.854E+0	1.689E+1
-1.297E-1	7.844E+0	1.695E+1
-1.346E-1	7.860E+0	1.686E+1
-1.313E-1	7.906E+0	1.661E+1
-1.265E-1	7.763E+0	1.674E+1
-1.330E-1	7.786E+0	1.681E+1
-1.362E-1	7.834E+0	1.686E+1
-1.346E-1	7.734E+0	1.690E+1
-1.265E-1	7.811E+0	1.673E+1
-1.313E-1	7.789E+0	1.700E+1
-1.313E-1	7.799E+0	1.682E+1
-1.313E-1	7.834E+0	1.672E+1
-1.265E-1	7.818E+0	1.688E+1
-1.313E-1	7.886E+0	1.694E+1
-1.346E-1	7.938E+0	1.687E+1
-1.330E-1	7.876E+0	1.680E+1
-1.281E-1	7.805E+0	1.678E+1
-1.313E-1	7.886E+0	1.682E+1
-1.346E-1	7.847E+0	1.676E+1
-1.330E-1	7.837E+0	1.692E+1
-1.265E-1	7.928E+0	1.686E+1
-1.297E-1	7.756E+0	1.695E+1
-1.362E-1	7.957E+0	1.679E+1
-1.313E-1	7.876E+0	1.694E+1
-1.313E-1	7.860E+0	1.685E+1
-1.313E-1	7.941E+0	1.711E+1
-1.313E-1	7.773E+0	1.675E+1
-1.330E-1	7.769E+0	1.697E+1
-1.281E-1	7.802E+0	1.684E+1
-1.313E-1	7.750E+0	1.686E+1
-1.346E-1	7.782E+0	1.706E+1
-1.281E-1	7.925E+0	1.698E+1
-1.281E-1	7.782E+0	1.693E+1
-1.297E-1	7.922E+0	1.694E+1
-1.346E-1	7.883E+0	1.688E+1
-1.313E-1	7.893E+0	1.695E+1
-1.313E-1	7.828E+0	1.686E+1
-1.330E-1	7.850E+0	1.690E+1
-1.313E-1	7.863E+0	1.678E+1
-1.281E-1	7.821E+0	1.673E+1
-1.265E-1	7.899E+0	1.677E+1
-1.297E-1	7.824E+0	1.695E+1
-1.313E-1	7.821E+0	1.695E+1
-1.330E-1	7.789E+0	1.683E+1
-1.265E-1	7.789E+0	1.694E+1
-1.281E-1	7.880E+0	1.688E+1
-1.313E-1	7.773E+0	1.705E+1
-1.330E-1	7.792E+0	1.700E+1
-1.265E-1	7.769E+0	1.684E+1
-1.330E-1	7.828E+0	1.674E+1
-1.330E-1	7.779E+0	1.695E+1
-1.297E-1	7.909E+0	1.703E+1
-1.265E-1	7.902E+0	1.673E+1
-1.281E-1	7.961E+0	1.682E+1
-1.346E-1	7.734E+0	1.683E+1
-1.313E-1	7.756E+0	1.675E+1
-1.281E-1	7.893E+0	1.697E+1
-1.330E-1	7.834E+0	1.679E+1
-1.297E-1	7.811E+0	1.692E+1
-1.297E-1	7.909E+0	1.680E+1
-1.265E-1	7.760E+0	1.675E+1
-1.330E-1	7.880E+0	1.678E+1
-1.362E-1	7.899E+0	1.682E+1
-1.281E-1	7.769E+0	1.676E+1
-1.281E-1	7.789E+0	1.708E+1
-1.313E-1	7.763E+0	1.687E+1
-1.313E-1	7.828E+0	1.684E+1
-1.330E-1	7.821E+0	1.691E+1
-1.313E-1	7.763E+0	1.676E+1
-1.313E-1	7.932E+0	1.684E+1
-1.362E-1	7.688E+0	1.676E+1
-1.297E-1	7.811E+0	1.671E+1
-1.281E-1	7.925E+0	1.666E+1
-1.313E-1	7.860E+0	1.677E+1
-1.330E-1	7.799E+0	1.684E+1
-1.313E-1	7.909E+0	1.677E+1
-1.265E-1	7.860E+0	1.697E+1
-1.330E-1	7.870E+0	1.685E+1
-1.346E-1	7.847E+0	1.675E+1
-1.313E-1	7.799E+0	1.678E+1
-1.297E-1	7.834E+0	1.683E+1
-1.297E-1	7.854E+0	1.680E+1
-1.346E-1	7.886E+0	1.698E+1
-1.297E-1	7.912E+0	1.681E+1
-1.297E-1	7.769E+0	1.689E+1
-1.297E-1	7.893E+0	1.673E+1
-1.330E-1	7.841E+0	1.684E+1
-1.297E-1	7.740E+0	1.676E+1
-1.249E-1	7.863E+0	1.681E+1
-1.281E-1	7.792E+0	1.687E+1
-1.346E-1	7.863E+0	1.688E+1
-1.313E-1	7.743E+0	1.677E+1
-1.297E-1	7.922E+0	1.688E+1
-1.313E-1	7.902E+0	1.683E+1
-1.330E-1	7.837E+0	1.691E+1
-1.281E-1	7.919E+0	1.684E+1
-1.265E-1	7.847E+0	1.688E+1
-1.297E-1	7.974E+0	1.680E+1
-1.330E-1	7.899E+0	1.691E+1
-1.297E-1	7.776E+0	1.687E+1
-1.297E-1	7.854E+0	1.690E+1
-1.281E-1	7.915E+0	1.690E+1
-1.313E-1	7.850E+0	1.684E+1
-1.281E-1	7.841E+0	1.678E+1
-1.313E-1	7.789E+0	1.697E+1
-1.297E-1	7.811E+0	1.678E+1
-1.362E-1	7.899E+0	1.703E+1
-1.313E-1	7.938E+0	1.682E+1
-1.265E-1	7.896E+0	1.670E+1
-1.330E-1	7.906E+0	1.670E+1
-1.330E-1	8.006E+0	1.670E+1
-1.297E-1	7.983E+0	1.693E+1
-1.297E-1	7.876E+0	1.698E+1
-1.313E-1	7.815E+0	1.687E+1
-1.330E-1	7.802E+0	1.692E+1
-1.281E-1	7.808E+0	1.688E+1
-1.265E-1	7.828E+0	1.679E+1
-1.313E-1	7.893E+0	1.679E+1
-1.346E-1	7.795E+0	1.659E+1
-1.297E-1	7.776E+0	1.688E+1
-1.313E-1	7.889E+0	1.676E+1
-1.281E-1	7.915E+0	1.688E+1
-1.346E-1	7.760E+0	1.674E+1
-1.297E-1	7.880E+0	1.684E+1
-1.281E-1	7.779E+0	1.696E+1
-1.297E-1	7.841E+0	1.687E+1
-1.313E-1	8.000E+0	1.696E+1
-1.297E-1	7.837E+0	1.688E+1
-1.281E-1	7.948E+0	1.687E+1
-1.313E-1	7.860E+0	1.683E+1
-1.346E-1	7.821E+0	1.700E+1
-1.297E-1	7.811E+0	1.670E+1
-1.232E-1	7.889E+0	1.679E+1
-1.297E-1	7.915E+0	1.683E+1
-1.330E-1	7.906E+0	1.671E+1
-1.265E-1	7.815E+0	1.676E+1
-1.297E-1	7.919E+0	1.689E+1
-1.313E-1	7.815E+0	1.694E+1
-1.330E-1	7.795E+0	1.682E+1
-1.281E-1	7.834E+0	1.679E+1
-1.297E-1	7.805E+0	1.698E+1
-1.297E-1	7.922E+0	1.662E+1
-1.330E-1	7.922E+0	1.687E+1
-1.281E-1	7.795E+0	1.692E+1
-1.281E-1	7.928E+0	1.703E+1
-1.330E-1	7.944E+0	1.673E+1
-1.330E-1	7.899E+0	1.682E+1
-1.313E-1	7.957E+0	1.679E+1
-1.265E-1	7.818E+0	1.673E+1
-1.330E-1	7.912E+0	1.679E+1
-1.313E-1	7.841E+0	1.678E+1
-1.313E-1	7.912E+0	1.700E+1
-1.297E-1	7.841E+0	1.683E+1
-1.265E-1	7.815E+0	1.685E+1
-1.313E-1	7.779E+0	1.690E+1
-1.297E-1	7.957E+0	1.684E+1
-1.297E-1	7.828E+0	1.691E+1
-1.297E-1	7.876E+0	1.683E+1
-1.378E-1	7.912E+0	1.687E+1
-1.297E-1	7.828E+0	1.687E+1
-1.281E-1	7.932E+0	1.680E+1
-1.281E-1	7.786E+0	1.693E+1
-1.330E-1	7.883E+0	1.680E+1
-1.297E-1	7.857E+0	1.693E+1
-1.313E-1	7.824E+0	1.694E+1
-1.313E-1	7.912E+0	1.674E+1
-1.330E-1	7.902E+0	1.692E+1
-1.297E-1	7.919E+0	1.675E+1
-1.265E-1	7.805E+0	1.686E+1
-1.281E-1	7.886E+0	1.683E+1
-1.330E-1	7.824E+0	1.682E+1
-1.281E-1	7.847E+0	1.689E+1
-1.265E-1	7.834E+0	1.687E+1
-1.297E-1	7.857E+0	1.692E+1
-1.346E-1	7.854E+0	1.692E+1
-1.330E-1	7.828E+0	1.688E+1
-1.249E-1	7.889E+0	1.688E+1
-1.281E-1	7.818E+0	1.685E+1
-1.346E-1	7.776E+0	1.699E+1
-1.297E-1	7.811E+0	1.694E+1
-1.297E-1	7.847E+0	1.702E+1
-1.281E-1	7.909E+0	1.681E+1
-1.330E-1	7.769E+0	1.674E+1
-1.281E-1	7.854E+0	1.679E+1
-1.281E-1	7.863E+0	1.689E+1
-1.281E-1	7.889E+0	1.694E+1
-1.330E-1	7.847E+0	1.690E+1
-1.313E-1	7.756E+0	1.681E+1
-1.281E-1	7.996E+0	1.713E+1
-1.297E-1	7.811E+0	1.685E+1
-1.297E-1	7.870E+0	1.676E+1
-1.313E-1	7.880E+0	1.682E+1
-1.281E-1	7.717E+0	1.685E+1
-1.313E-1	7.857E+0	1.702E+1
-1.330E-1	7.863E+0	1.697E+1
-1.281E-1	7.941E+0	1.684E+1
-1.249E-1	7.912E+0	1.682E+1
-1.346E-1	7.951E+0	1.676E+1
-1.346E-1	7.776E+0	1.683E+1
-1.346E-1	7.724E+0	1.681E+1
-1.249E-1	7.899E+0	1.681E+1
-1.297E-1	7.883E+0	1.672E+1
-1.330E-1	7.896E+0	1.685E+1
-1.281E-1	7.928E+0	1.681E+1
-1.281E-1	7.844E+0	1.681E+1
-1.281E-1	7.821E+0	1.693E+1
-1.313E-1	7.850E+0	1.688E+1
-1.281E-1	7.873E+0	1.694E+1
-1.265E-1	7.860E+0	1.678E+1
-1.313E-1	7.964E+0	1.697E+1
-1.313E-1	7.818E+0	1.699E+1
-1.297E-1	7.815E+0	1.690E+1
-1.281E-1	7.922E+0	1.683E+1
-1.313E-1	7.828E+0	1.686E+1
-1.330E-1	7.880E+0	1.678E+1
-1.281E-1	7.867E+0	1.686E+1
-1.265E-1	7.824E+0	1.690E+1
-1.281E-1	7.870E+0	1.689E+1
-1.346E-1	7.760E+0	1.682E+1
-1.297E-1	7.873E+0	1.685E+1
-1.281E-1	7.951E+0	1.682E+1
-1.313E-1	7.857E+0	1.686E+1
-1.346E-1	7.844E+0	1.687E+1
-1.297E-1	7.805E+0	1.676E+1
-1.297E-1	7.980E+0	1.667E+1
-1.297E-1	7.880E+0	1.685E+1
-1.313E-1	7.854E+0	1.681E+1
-1.297E-1	7.893E+0	1.683E+1
-1.281E-1	7.662E+0	1.676E+1
-1.313E-1	7.837E+0	1.687E+1
-1.313E-1	7.831E+0	1.686E+1
-1.297E-1	7.893E+0	1.674E+1
-1.297E-1	7.834E+0	1.674E+1
-1.281E-1	7.805E+0	1.702E+1
-1.330E-1	7.799E+0	1.694E+1
-1.297E-1	7.954E+0	1.689E+1
-1.281E-1	7.867E+0	1.678E+1
-1.297E-1	7.860E+0	1.685E+1
-1.313E-1	7.756E+0	1.683E+1
-1.281E-1	7.828E+0	1.682E+1
-1.249E-1	7.906E+0	1.676E+1
-1.313E-1	7.873E+0	1.685E+1
-1.313E-1	7.837E+0	1.669E+1
-1.232E-1	7.857E+0	1.683E+1
-1.265E-1	7.938E+0	1.666E+1
-1.297E-1	7.899E+0	1.683E+1
-1.330E-1	7.944E+0	1.678E+1
-1.313E-1	7.886E+0	1.683E+1
-1.249E-1	7.786E+0	1.682E+1
-1.281E-1	7.922E+0	1.687E+1
-1.313E-1	7.909E+0	1.684E+1
-1.265E-1	7.847E+0	1.678E+1
-1.297E-1	7.854E+0	1.670E+1
-1.313E-1	7.850E+0	1.687E+1
-1.330E-1	7.893E+0	1.688E+1
-1.281E-1	7.850E+0	1.690E+1
-1.297E-1	7.824E+0	1.700E+1
-1.313E-1	7.828E+0	1.693E+1
-1.330E-1	8.006E+0	1.684E+1
-1.297E-1	7.789E+0	1.685E+1
-1.281E-1	7.834E+0	1.675E+1
-1.313E-1	7.821E+0	1.692E+1
-1.313E-1	7.850E+0	1.677E+1
-1.281E-1	7.837E+0	1.680E+1
-1.265E-1	7.944E+0	1.670E+1
-1.297E-1	7.876E+0	1.656E+1
-1.313E-1	7.899E+0	1.674E+1
-1.297E-1	7.776E+0	1.676E+1
-1.297E-1	7.815E+0	1.690E+1
-1.297E-1	7.818E+0	1.688E+1
-1.313E-1	7.841E+0	1.693E+1
-1.281E-1	7.932E+0	1.690E+1
-1.297E-1	7.795E+0	1.703E+1
-1.313E-1	7.857E+0	1.683E+1
-1.330E-1	7.808E+0	1.690E+1
-1.297E-1	7.863E+0	1.683E+1
-1.281E-1	7.889E+0	1.669E+1
-1.297E-1	7.957E+0	1.677E+1
-1.313E-1	7.964E+0	1.683E+1
-1.265E-1	7.818E+0	1.695E+1
-1.297E-1	7.889E+0	1.684E+1
-1.265E-1	7.883E+0	1.664E+1
-1.346E-1	7.789E+0	1.682E+1
-1.297E-1	7.909E+0	1.688E+1
-1.297E-1	7.737E+0	1.682E+1
-1.281E-1	7.876E+0	1.693E+1
-1.330E-1	7.886E+0	1.672E+1
-1.265E-1	7.863E+0	1.663E+1
-1.265E-1	7.893E+0	1.670E+1
-1.313E-1	7.867E+0	1.691E+1
-1.297E-1	7.870E+0	1.690E+1
-1.281E-1	7.893E+0	1.679E+1
-1.281E-1	7.837E+0	1.684E+1
-1.297E-1	7.893E+0	1.690E+1
-1.330E-1	7.915E+0	1.682E+1
-1.281E-1	7.824E+0	1.689E+1
-1.281E-1	7.948E+0	1.698E+1
-1.313E-1	7.850E+0	1.675E+1
-1.297E-1	7.815E+0	1.683E+1
-1.281E-1	7.789E+0	1.684E+1
-1.265E-1	7.850E+0	1.680E+1
-1.313E-1	7.854E+0	1.675E+1
-1.313E-1	7.802E+0	1.682E+1
-1.281E-1	7.773E+0	1.676E+1
-1.281E-1	7.925E+0	1.676E+1
-1.297E-1	7.893E+0	1.664E+1
-1.313E-1	7.889E+0	1.677E+1
-1.249E-1	7.779E+0	1.679E+1
-1.232E-1	7.675E+0	1.684E+1
-1.297E-1	7.740E+0	1.698E+1
-1.297E-1	7.847E+0	1.688E+1
-1.249E-1	7.750E+0	1.688E+1
-1.297E-1	7.811E+0	1.685E+1
-1.265E-1	7.799E+0	1.695E+1
-1.346E-1	7.902E+0	1.693E+1
-1.281E-1	7.828E+0	1.684E+1
-1.265E-1	7.769E+0	1.691E+1
-1.281E-1	7.828E+0	1.672E+1
-1.330E-1	7.880E+0	1.676E+1
-1.249E-1	7.886E+0	1.675E+1
-1.281E-1	7.805E+0	1.706E+1
-1.249E-1	7.815E+0	1.675E+1
-1.297E-1	7.880E+0	1.689E+1
-1.297E-1	7.847E+0	1.690E+1
-1.297E-1	7.893E+0	1.678E+1
-1.281E-1	7.779E+0	1.692E+1
-1.297E-1	7.938E+0	1.688E+1
-1.281E-1	7.889E+0	1.659E+1
-1.297E-1	7.906E+0	1.691E+1
-1.281E-1	7.957E+0	1.680E+1
-1.346E-1	7.773E+0	1.687E+1
-1.281E-1	7.821E+0	1.699E+1
-1.232E-1	7.857E+0	1.684E+1
-1.281E-1	7.883E+0	1.678E+1
-1.281E-1	7.919E+0	1.682E+1
-1.249E-1	7.935E+0	1.688E+1
-1.281E-1	7.834E+0	1.686E+1
-1.249E-1	7.740E+0	1.677E+1
-1.313E-1	7.873E+0	1.672E+1
-1.265E-1	7.779E+0	1.681E+1
-1.281E-1	7.773E+0	1.677E+1
-1.281E-1	7.753E+0	1.677E+1
-1.297E-1	7.786E+0	1.686E+1
-1.281E-1	7.847E+0	1.684E+1
-1.249E-1	7.886E+0	1.685E+1
-1.281E-1	7.873E+0	1.690E+1
-1.313E-1	7.818E+0	1.684E+1
-1.249E-1	7.912E+0	1.662E+1
-1.232E-1	7.799E+0	1.676E+1
-1.297E-1	7.883E+0	1.683E+1
-1.297E-1	7.938E+0	1.684E+1
-1.265E-1	7.922E+0	1.690E+1
-1.265E-1	7.743E+0	1.671E+1
-1.313E-1	7.922E+0	1.692E+1
-1.313E-1	7.870E+0	1.680E+1
-1.249E-1	7.902E+0	1.694E+1
-1.281E-1	7.896E+0	1.701E+1
-1.297E-1	7.876E+0	1.680E+1
-1.313E-1	7.824E+0	1.693E+1
-1.281E-1	7.776E+0	1.682E+1
-1.249E-1	7.850E+0	1.699E+1
-1.313E-1	7.896E+0	1.668E+1
-1.313E-1	7.811E+0	1.685E+1
-1.232E-1	7.925E+0	1.679E+1
-1.249E-1	7.747E+0	1.669E+1
-1.281E-1	7.808E+0	1.683E+1
-1.297E-1	7.795E+0	1.681E+1
-1.232E-1	7.841E+0	1.680E+1
-1.281E-1	7.847E+0	1.684E+1
-1.281E-1	7.815E+0	1.675E+1
-1.281E-1	7.860E+0	1.692E+1
-1.281E-1	7.782E+0	1.686E+1
-1.249E-1	7.873E+0	1.688E+1
-1.297E-1	7.932E+0	1.672E+1
-1.297E-1	7.808E+0	1.675E+1
-1.232E-1	7.880E+0	1.673E+1
-1.265E-1	7.818E+0	1.667E+1
-1.297E-1	7.902E+0	1.672E+1
-1.281E-1	7.831E+0	1.678E+1
-1.265E-1	7.828E+0	1.688E+1
-1.232E-1	7.880E+0	1.679E+1
-1.265E-1	7.828E+0	1.674E+1
-1.297E-1	7.876E+0	1.676E+1
-1.265E-1	7.769E+0	1.679E+1
-1.249E-1	7.773E+0	1.687E+1
-1.281E-1	7.857E+0	1.680E+1
-1.297E-1	7.870E+0	1.692E+1
-1.265E-1	7.941E+0	1.679E+1
-1.265E-1	7.909E+0	1.685E+1
-1.281E-1	7.919E+0	1.676E+1
-1.265E-1	7.805E+0	1.677E+1
-1.297E-1	7.876E+0	1.677E+1
-1.265E-1	7.857E+0	1.695E+1
-1.281E-1	7.880E+0	1.674E+1
-1.281E-1	7.841E+0	1.684E+1
-1.265E-1	7.941E+0	1.684E+1
-1.249E-1	7.815E+0	1.691E+1
-1.313E-1	7.824E+0	1.675E+1
-1.297E-1	7.876E+0	1.693E+1
-1.249E-1	7.880E+0	1.687E+1
-1.265E-1	7.906E+0	1.694E+1
-1.281E-1	7.893E+0	1.683E+1
-1.297E-1	7.818E+0	1.686E+1
-1.265E-1	7.915E+0	1.672E+1
-1.232E-1	7.896E+0	1.680E+1
-1.281E-1	7.821E+0	1.671E+1
-1.297E-1	7.860E+0	1.691E+1
-1.281E-1	7.782E+0	1.679E+1
-1.249E-1	7.932E+0	1.691E+1
-1.297E-1	7.789E+0	1.681E+1
-1.297E-1	7.867E+0	1.678E+1
-1.281E-1	7.919E+0	1.676E+1
-1.232E-1	7.837E+0	1.679E+1
-1.297E-1	7.909E+0	1.695E+1
-1.330E-1	7.915E+0	1.691E+1
-1.265E-1	7.815E+0	1.680E+1
-1.232E-1	7.808E+0	1.683E+1
-1.297E-1	7.847E+0	1.685E+1
-1.313E-1	7.850E+0	1.689E+1
-1.297E-1	7.815E+0	1.676E+1
-1.232E-1	7.811E+0	1.690E+1
-1.297E-1	7.824E+0	1.689E+1
-1.297E-1	7.805E+0	1.700E+1
-1.265E-1	7.795E+0	1.682E+1
-1.249E-1	7.837E+0	1.687E+1
-1.297E-1	7.643E+0	1.668E+1
-1.297E-1	7.834E+0	1.678E+1
-1.281E-1	7.802E+0	1.688E+1
-1.265E-1	7.698E+0	1.681E+1
-1.265E-1	7.938E+0	1.672E+1
-1.297E-1	7.834E+0	1.680E+1
-1.265E-1	7.766E+0	1.688E+1
-1.249E-1	7.886E+0	1.674E+1
-1.281E-1	7.837E+0	1.685E+1
-1.297E-1	7.941E+0	1.668E+1
-1.249E-1	7.769E+0	1.671E+1
-1.232E-1	7.782E+0	1.687E+1
-1.297E-1	7.818E+0	1.672E+1
-1.281E-1	7.808E+0	1.686E+1
-1.265E-1	7.850E+0	1.687E+1
-1.249E-1	7.880E+0	1.691E+1
-1.249E-1	7.831E+0	1.671E+1
-1.265E-1	7.711E+0	1.689E+1
-1.265E-1	7.967E+0	1.679E+1
-1.265E-1	7.922E+0	1.688E+1
-1.281E-1	7.847E+0	1.678E+1
-1.281E-1	7.795E+0	1.674E+1
-1.265E-1	7.824E+0	1.689E+1
-1.265E-1	7.727E+0	1.675E+1
-1.281E-1	7.867E+0	1.671E+1
-1.297E-1	7.906E+0	1.675E+1
-1.249E-1	7.876E+0	1.671E+1
-1.249E-1	7.909E+0	1.694E+1
-1.281E-1	7.983E+0	1.687E+1
-1.330E-1	7.844E+0	1.672E+1
-1.249E-1	7.876E+0	1.678E+1
-1.265E-1	7.873E+0	1.675E+1
-1.281E-1	8.013E+0	1.682E+1
-1.297E-1	7.896E+0	1.689E+1
-1.249E-1	7.941E+0	1.677E+1
-1.249E-1	7.782E+0	1.682E+1
-1.265E-1	7.808E+0	1.680E+1
-1.281E-1	7.831E+0	1.685E+1
-1.232E-1	7.906E+0	1.676E+1
-1.297E-1	7.938E+0	1.662E+1
-1.281E-1	7.857E+0	1.664E+1
-1.281E-1	7.954E+0	1.677E+1
-1.265E-1	7.854E+0	1.687E+1
-1.232E-1	7.867E+0	1.685E+1
-1.281E-1	7.837E+0	1.688E+1
-1.281E-1	7.863E+0	1.694E+1
-1.281E-1	7.896E+0	1.683E+1
-1.232E-1	7.789E+0	1.679E+1
-1.281E-1	7.844E+0	1.668E+1
-1.297E-1	7.795E+0	1.676E+1
-1.232E-1	7.906E+0	1.682E+1
-1.232E-1	7.876E+0	1.666E+1
-1.265E-1	7.841E+0	1.686E+1
-1.281E-1	7.854E+0	1.687E+1
-1.249E-1	7.860E+0	1.676E+1
-1.265E-1	7.824E+0	1.676E+1
-1.313E-1	7.847E+0	1.680E+1
-1.281E-1	7.789E+0	1.684E+1
-1.281E-1	7.828E+0	1.680E+1
-1.232E-1	7.896E+0	1.679E+1
-1.249E-1	7.899E+0	1.676E+1
-1.297E-1	7.850E+0	1.673E+1
-1.249E-1	7.808E+0	1.678E+1
-1.232E-1	7.721E+0	1.665E+1
-1.281E-1	7.893E+0	1.688E+1
-1.297E-1	7.795E+0	1.685E+1
-1.249E-1	7.811E+0	1.689E+1
-1.281E-1	7.889E+0	1.685E+1
-1.281E-1	7.766E+0	1.690E+1
-1.281E-1	7.906E+0	1.686E+1
-1.249E-1	7.714E+0	1.671E+1
-1.249E-1	7.889E+0	1.675E+1
-1.281E-1	7.902E+0	1.686E+1
-1.330E-1	7.847E+0	1.684E+1
-1.265E-1	7.808E+0	1.682E+1
-1.281E-1	7.760E+0	1.699E+1
-1.281E-1	7.880E+0	1.688E+1
-1.281E-1	7.863E+0	1.669E+1
-1.216E-1	7.850E+0	1.678E+1
-1.249E-1	7.802E+0	1.683E+1
-1.297E-1	7.951E+0	1.688E+1
-1.281E-1	7.928E+0	1.692E+1
-1.249E-1	7.769E+0	1.683E+1
-1.265E-1	7.828E+0	1.671E+1
-1.281E-1	7.961E+0	1.681E+1
-1.297E-1	7.919E+0	1.685E+1
-1.249E-1	7.925E+0	1.675E+1
-1.232E-1	7.850E+0	1.679E+1
-1.281E-1	7.828E+0	1.675E+1
-1.297E-1	7.795E+0	1.680E+1
-1.249E-1	7.870E+0	1.667E+1
-1.232E-1	7.870E+0	1.688E+1
-1.265E-1	7.808E+0	1.689E+1
-1.265E-1	7.815E+0	1.698E+1
-1.232E-1	7.750E+0	1.662E+1
-1.249E-1	7.935E+0	1.670E+1
-1.281E-1	7.837E+0	1.685E+1
-1.281E-1	7.760E+0	1.692E+1
-1.265E-1	7.902E+0	1.681E+1
-1.232E-1	7.922E+0	1.679E+1
-1.297E-1	7.948E+0	1.665E+1
-1.297E-1	7.850E+0	1.686E+1
-1.265E-1	7.763E+0	1.684E+1
-1.249E-1	7.779E+0	1.677E+1
-1.281E-1	7.824E+0	1.682E+1
-1.313E-1	7.844E+0	1.697E+1
-1.249E-1	7.773E+0	1.669E+1
-1.249E-1	7.928E+0	1.667E+1
-1.265E-1	7.954E+0	1.693E+1
-1.281E-1	7.902E+0	1.677E+1
-1.265E-1	7.948E+0	1.691E+1
-1.265E-1	7.883E+0	1.668E+1
-1.265E-1	7.867E+0	1.682E+1
-1.297E-1	7.802E+0	1.692E+1
-1.265E-1	7.818E+0	1.681E+1
-1.232E-1	7.902E+0	1.681E+1
-1.281E-1	7.899E+0	1.681E+1
-1.265E-1	7.818E+0	1.670E+1
-1.265E-1	7.792E+0	1.669E+1
-1.249E-1	7.792E+0	1.661E+1
-1.265E-1	7.886E+0	1.689E+1
-1.297E-1	7.880E+0	1.693E+1
-1.232E-1	7.860E+0	1.671E+1
-1.265E-1	7.883E+0	1.674E+1
-1.281E-1	7.957E+0	1.667E+1
-1.265E-1	7.915E+0	1.682E+1
-1.281E-1	7.938E+0	1.690E+1
-1.232E-1	7.974E+0	1.670E+1
-1.297E-1	7.906E+0	1.678E+1
-1.281E-1	7.753E+0	1.677E+1
-1.232E-1	7.860E+0	1.674E+1
-1.265E-1	7.889E+0	1.680E+1
-1.313E-1	7.886E+0	1.680E+1
-1.313E-1	7.808E+0	1.688E+1
-1.232E-1	7.886E+0	1.691E+1
-1.265E-1	7.841E+0	1.671E+1
-1.297E-1	7.854E+0	1.671E+1
-1.281E-1	7.753E+0	1.693E+1
-1.232E-1	7.906E+0	1.679E+1
-1.232E-1	7.860E+0	1.690E+1
-1.265E-1	7.951E+0	1.688E+1
-1.281E-1	7.773E+0	1.683E+1
-1.249E-1	7.789E+0	1.698E+1
-1.249E-1	7.795E+0	1.687E+1
-1.265E-1	7.747E+0	1.689E+1
-1.297E-1	7.948E+0	1.682E+1
-1.281E-1	7.925E+0	1.684E+1
-1.232E-1	7.867E+0	1.685E+1
-1.265E-1	7.951E+0	1.685E+1
-1.281E-1	7.873E+0	1.678E+1
-1.232E-1	7.957E+0	1.674E+1
-1.232E-1	7.857E+0	1.676E+1
-1.313E-1	7.799E+0	1.670E+1
-1.281E-1	7.802E+0	1.688E+1
-1.281E-1	7.834E+0	1.678E+1
-1.265E-1	7.867E+0	1.677E+1
-1.297E-1	7.867E+0	1.669E+1
-1.281E-1	7.786E+0	1.682E+1
-1.232E-1	7.935E+0	1.679E+1
-1.232E-1	7.880E+0	1.694E+1
-1.281E-1	7.802E+0	1.673E+1
-1.265E-1	7.737E+0	1.685E+1
-1.249E-1	7.824E+0	1.687E+1
-1.249E-1	7.867E+0	1.667E+1
-1.313E-1	7.922E+0	1.679E+1
-1.297E-1	7.928E+0	1.688E+1
-1.265E-1	7.902E+0	1.686E+1
-1.249E-1	7.831E+0	1.670E+1
-1.249E-1	7.834E+0	1.684E+1
-1.249E-1	7.854E+0	1.658E+1
-1.265E-1	7.802E+0	1.673E+1
-1.265E-1	7.847E+0	1.668E+1
-1.297E-1	7.847E+0	1.690E+1
-1.281E-1	7.857E+0	1.677E+1
-1.265E-1	7.737E+0	1.671E+1
-1.249E-1	7.883E+0	1.676E+1
-1.281E-1	7.873E+0	1.672E+1
-1.249E-1	7.795E+0	1.679E+1
-1.249E-1	7.928E+0	1.688E+1
-1.281E-1	7.880E+0	1.670E+1
-1.281E-1	7.847E+0	1.664E+1
-1.297E-1	7.779E+0	1.677E+1
-1.249E-1	7.893E+0	1.681E+1
-1.249E-1	7.799E+0	1.676E+1
-1.281E-1	7.870E+0	1.685E+1
-1.265E-1	7.799E+0	1.689E+1
-1.265E-1	7.841E+0	1.681E+1
-1.249E-1	7.831E+0	1.682E+1
-1.265E-1	7.915E+0	1.671E+1
-1.265E-1	7.753E+0	1.682E+1
-1.232E-1	7.883E+0	1.688E+1
-1.232E-1	7.954E+0	1.684E+1
-1.265E-1	7.756E+0	1.693E+1
-1.313E-1	7.795E+0	1.685E+1
-1.232E-1	7.867E+0	1.683E+1
-1.249E-1	7.844E+0	1.698E+1
-1.297E-1	7.889E+0	1.665E+1
-1.249E-1	7.834E+0	1.673E+1
-1.232E-1	7.834E+0	1.681E+1
-1.249E-1	7.792E+0	1.689E+1
-1.281E-1	7.773E+0	1.689E+1
-1.281E-1	7.821E+0	1.682E+1
-1.232E-1	7.899E+0	1.667E+1
-1.265E-1	7.951E+0	1.687E+1
-1.297E-1	7.789E+0	1.672E+1
-1.313E-1	7.863E+0	1.686E+1
-1.216E-1	7.964E+0	1.693E+1
-1.265E-1	7.821E+0	1.672E+1
-1.265E-1	7.831E+0	1.678E+1
-1.281E-1	7.847E+0	1.683E+1
-1.249E-1	7.808E+0	1.687E+1
-1.216E-1	7.857E+0	1.682E+1
-1.249E-1	7.854E+0	1.682E+1
-1.297E-1	7.831E+0	1.680E+1
-1.281E-1	7.844E+0	1.674E+1
-1.249E-1	7.883E+0	1.684E+1
-1.249E-1	7.753E+0	1.670E+1
-1.232E-1	7.821E+0	1.675E+1
-1.249E-1	7.896E+0	1.675E+1
-1.281E-1	7.902E+0	1.670E+1
-1.281E-1	7.915E+0	1.681E+1
-1.265E-1	7.863E+0	1.681E+1
-1.232E-1	7.970E+0	1.676E+1
-1.249E-1	7.682E+0	1.691E+1
-1.281E-1	7.669E+0	1.679E+1
-1.249E-1	7.912E+0	1.679E+1
-1.249E-1	7.841E+0	1.674E+1
-1.200E-1	7.786E+0	1.680E+1
-1.232E-1	7.799E+0	1.689E+1
-1.249E-1	7.701E+0	1.665E+1
-1.265E-1	7.808E+0	1.683E+1
-1.249E-1	7.857E+0	1.678E+1
-1.281E-1	7.889E+0	1.674E+1
-1.265E-1	7.886E+0	1.675E+1
-1.232E-1	7.786E+0	1.678E+1
-1.232E-1	7.711E+0	1.666E+1
-1.281E-1	7.912E+0	1.671E+1
-1.281E-1	7.919E+0	1.671E+1
-1.249E-1	7.919E+0	1.676E+1
-1.232E-1	7.789E+0	1.666E+1
-1.281E-1	7.841E+0	1.684E+1
-1.281E-1	7.915E+0	1.681E+1
-1.232E-1	7.873E+0	1.672E+1
-1.249E-1	7.863E+0	1.687E+1
-1.265E-1	7.899E+0	1.663E+1
-1.313E-1	7.837E+0	1.691E+1
-1.200E-1	7.792E+0	1.676E+1
-1.249E-1	7.721E+0	1.675E+1
-1.265E-1	7.876E+0	1.686E+1
-1.281E-1	7.789E+0	1.682E+1
-1.232E-1	7.782E+0	1.687E+1
-1.232E-1	8.009E+0	1.666E+1
-1.281E-1	7.886E+0	1.683E+1
-1.265E-1	7.889E+0	1.684E+1
-1.232E-1	7.850E+0	1.677E+1
-1.232E-1	7.818E+0	1.663E+1
-1.265E-1	7.857E+0	1.675E+1
-1.249E-1	7.821E+0	1.676E+1
-1.216E-1	7.685E+0	1.675E+1
-1.232E-1	7.919E+0	1.667E+1
-1.249E-1	7.886E+0	1.676E+1
-1.249E-1	8.000E+0	1.678E+1
-1.249E-1	7.899E+0	1.687E+1
-1.232E-1	7.886E+0	1.671E+1
-1.265E-1	7.870E+0	1.692E+1
-1.265E-1	7.828E+0	1.675E+1
-1.232E-1	7.708E+0	1.678E+1
-1.232E-1	7.831E+0	1.676E+1
-1.265E-1	7.782E+0	1.677E+1
-1.281E-1	7.776E+0	1.670E+1
-1.232E-1	7.811E+0	1.675E+1
-1.249E-1	7.899E+0	1.674E+1
-1.265E-1	7.850E+0	1.677E+1
-1.249E-1	7.863E+0	1.670E+1
-1.216E-1	7.844E+0	1.686E+1
-1.216E-1	7.756E+0	1.688E+1
-1.249E-1	7.850E+0	1.663E+1
-1.249E-1	7.824E+0	1.676E+1
-1.216E-1	7.727E+0	1.670E+1
-1.232E-1	7.854E+0	1.698E+1
-1.265E-1	7.837E+0	1.672E+1
-1.281E-1	7.799E+0	1.696E+1
-1.232E-1	7.948E+0	1.686E+1
-1.216E-1	7.805E+0	1.674E+1
-1.232E-1	7.902E+0	1.665E+1
-1.265E-1	7.870E+0	1.674E+1
-1.232E-1	7.821E+0	1.670E+1
-1.249E-1	7.818E+0	1.694E+1
-1.265E-1	7.915E+0	1.682E+1
-1.249E-1	7.870E+0	1.669E+1
-1.249E-1	7.831E+0	1.685E+1
-1.232E-1	7.828E+0	1.683E+1
-1.265E-1	7.880E+0	1.684E+1
-1.249E-1	7.893E+0	1.683E+1
-1.200E-1	7.844E+0	1.680E+1
-1.232E-1	7.779E+0	1.674E+1
-1.249E-1	7.799E+0	1.684E+1
-1.281E-1	7.967E+0	1.688E+1
-1.249E-1	7.850E+0	1.671E+1
-1.232E-1	7.935E+0	1.681E+1
-1.265E-1	7.795E+0	1.680E+1
-1.265E-1	7.867E+0	1.695E+1
-1.216E-1	7.928E+0	1.672E+1
-1.232E-1	7.766E+0	1.682E+1
-1.281E-1	7.815E+0	1.693E+1
-1.265E-1	7.799E+0	1.675E+1
-1.232E-1	7.873E+0	1.687E+1
-1.232E-1	7.837E+0	1.675E+1
-1.265E-1	7.961E+0	1.669E+1
-1.265E-1	7.821E+0	1.676E+1
-1.216E-1	7.863E+0	1.692E+1
-1.216E-1	7.909E+0	1.671E+1
-1.265E-1	7.756E+0	1.675E+1
-1.265E-1	7.763E+0	1.673E+1
-1.265E-1	7.886E+0	1.674E+1
-1.249E-1	7.831E+0	1.666E+1
-1.265E-1	7.782E+0	1.682E+1
-1.232E-1	7.906E+0	1.674E+1
-1.216E-1	7.818E+0	1.675E+1
-1.216E-1	7.795E+0	1.671E+1
-1.265E-1	7.847E+0	1.668E+1
-1.265E-1	7.824E+0	1.671E+1
-1.232E-1	7.857E+0	1.659E+1
-1.216E-1	7.964E+0	1.678E+1
-1.265E-1	7.773E+0	1.667E+1
-1.265E-1	7.789E+0	1.682E+1
-1.216E-1	7.847E+0	1.677E+1
-1.200E-1	7.925E+0	1.673E+1
-1.265E-1	7.795E+0	1.682E+1
-1.281E-1	7.919E+0	1.676E+1
-1.216E-1	7.883E+0	1.679E+1
-1.200E-1	7.750E+0	1.687E+1
-1.265E-1	7.802E+0	1.688E+1
-1.265E-1	7.889E+0	1.686E+1
-1.249E-1	7.964E+0	1.680E+1
-1.249E-1	7.896E+0	1.676E+1
-1.265E-1	7.824E+0	1.685E+1
-1.265E-1	7.737E+0	1.691E+1
-1.216E-1	7.889E+0	1.676E+1
-1.232E-1	7.795E+0	1.674E+1
-1.281E-1	7.847E+0	1.680E+1
-1.249E-1	7.883E+0	1.680E+1
-1.232E-1	7.899E+0	1.667E+1
-1.232E-1	7.880E+0	1.686E+1
-1.249E-1	7.938E+0	1.682E+1
-1.249E-1	7.860E+0	1.679E+1
-1.216E-1	7.876E+0	1.668E+1
-1.200E-1	7.915E+0	1.675E+1
-1.249E-1	7.811E+0	1.688E+1
-1.249E-1	7.753E+0	1.675E+1
-1.200E-1	7.837E+0	1.693E+1
-1.232E-1	7.935E+0	1.668E+1
-1.281E-1	7.850E+0	1.676E+1
-1.249E-1	7.951E+0	1.661E+1
-1.232E-1	7.815E+0	1.689E+1
-1.216E-1	7.860E+0	1.667E+1
-1.265E-1	7.844E+0	1.675E+1
-1.249E-1	7.760E+0	1.680E+1
-1.265E-1	7.857E+0	1.694E+1
-1.232E-1	7.841E+0	1.683E+1
-1.249E-1	7.808E+0	1.676E+1
-1.249E-1	7.906E+0	1.660E+1
-1.232E-1	7.919E+0	1.681E+1
-1.216E-1	7.841E+0	1.689E+1
-1.249E-1	7.818E+0	1.680E+1
-1.249E-1	7.948E+0	1.678E+1
-1.184E-1	7.847E+0	1.667E+1
-1.200E-1	7.760E+0	1.678E+1
-1.265E-1	7.906E+0	1.698E+1
-1.265E-1	7.964E+0	1.670E+1
-1.232E-1	7.922E+0	1.678E+1
-1.249E-1	7.860E+0	1.668E+1
-1.281E-1	7.753E+0	1.680E+1
-1.249E-1	7.769E+0	1.678E+1
-1.216E-1	7.811E+0	1.680E+1
-1.232E-1	7.912E+0	1.686E+1
-1.216E-1	7.792E+0	1.667E+1
-1.281E-1	7.831E+0	1.655E+1
-1.232E-1	7.850E+0	1.684E+1
-1.216E-1	7.919E+0	1.676E+1
-1.265E-1	7.776E+0	1.666E+1
-1.249E-1	7.919E+0	1.666E+1
-1.216E-1	7.828E+0	1.675E+1
-1.216E-1	7.938E+0	1.680E+1
-1.265E-1	7.925E+0	1.688E+1
-1.265E-1	7.831E+0	1.687E+1
-1.232E-1	7.802E+0	1.688E+1
-1.184E-1	7.899E+0	1.688E+1
-1.281E-1	7.860E+0	1.675E+1
-1.232E-1	7.808E+0	1.682E+1
-1.216E-1	8.016E+0	1.687E+1
-1.216E-1	7.860E+0	1.689E+1
-1.249E-1	7.857E+0	1.693E+1
-1.281E-1	7.857E+0	1.677E+1
-1.216E-1	7.928E+0	1.669E+1
-1.216E-1	7.854E+0	1.679E+1
-1.232E-1	7.779E+0	1.682E+1
-1.249E-1	7.854E+0	1.665E+1
-1.249E-1	7.844E+0	1.681E+1
-1.200E-1	7.753E+0	1.674E+1
-1.249E-1	7.815E+0	1.682E+1
-1.281E-1	7.799E+0	1.672E+1
-1.216E-1	7.847E+0	1.686E+1
-1.249E-1	7.860E+0	1.659E+1
-1.265E-1	7.883E+0	1.684E+1
-1.281E-1	7.854E+0	1.690E+1
-1.200E-1	7.841E+0	1.664E+1
-1.216E-1	7.961E+0	1.672E+1
-1.216E-1	7.821E+0	1.685E+1
-1.232E-1	7.779E+0	1.678E+1
-1.265E-1	8.006E+0	1.695E+1
-1.200E-1	7.795E+0	1.697E+1
-1.265E-1	7.915E+0	1.682E+1
-1.249E-1	7.815E+0	1.662E+1
-1.216E-1	7.906E+0	1.676E+1
-1.216E-1	7.896E+0	1.676E+1
-1.232E-1	7.824E+0	1.690E+1
-1.249E-1	7.896E+0	1.682E+1
-1.216E-1	7.831E+0	1.686E+1
-1.232E-1	7.824E+0	1.678E+1
-1.216E-1	7.789E+0	1.666E+1
-1.249E-1	7.880E+0	1.659E+1
-1.200E-1	7.922E+0	1.688E+1
-1.232E-1	7.682E+0	1.692E+1
-1.232E-1	7.867E+0	1.677E+1
-1.232E-1	7.919E+0	1.685E+1
-1.216E-1	7.831E+0	1.665E+1
-1.249E-1	7.996E+0	1.690E+1
-1.249E-1	7.714E+0	1.667E+1
-1.232E-1	7.938E+0	1.678E+1
-1.216E-1	7.802E+0	1.665E+1
-1.184E-1	7.902E+0	1.665E+1
-1.265E-1	7.906E+0	1.674E+1
-1.265E-1	7.883E+0	1.679E+1
-1.200E-1	7.964E+0	1.678E+1
-1.216E-1	7.857E+0	1.680E+1
-1.265E-1	7.824E+0	1.661E+1
-1.249E-1	7.821E+0	1.668E+1
-1.216E-1	7.773E+0	1.663E+1
-1.216E-1	7.919E+0	1.672E+1
-1.249E-1	7.779E+0	1.679E+1
-1.232E-1	7.854E+0	1.669E+1
-1.216E-1	7.896E+0	1.681E+1
-1.249E-1	7.834E+0	1.682E+1
-1.265E-1	7.704E+0	1.675E+1
-1.249E-1	7.750E+0	1.685E+1
-1.200E-1	7.776E+0	1.668E+1
-1.232E-1	7.863E+0	1.672E+1
-1.249E-1	7.886E+0	1.675E+1
-1.216E-1	7.906E+0	1.670E+1
-1.184E-1	7.886E+0	1.672E+1
-1.200E-1	7.831E+0	1.679E+1
-1.232E-1	7.818E+0	1.667E+1
-1.249E-1	7.906E+0	1.667E+1
-1.200E-1	7.844E+0	1.669E+1
-1.232E-1	7.886E+0	1.685E+1
-1.249E-1	7.860E+0	1.669E+1
-1.265E-1	7.880E+0	1.695E+1
-1.216E-1	7.957E+0	1.688E+1
-1.216E-1	7.811E+0	1.684E+1
-1.249E-1	7.902E+0	1.688E+1
-1.249E-1	7.837E+0	1.680E+1
-1.249E-1	7.889E+0	1.675E+1
-1.232E-1	7.821E+0	1.664E+1
-1.281E-1	7.821E+0	1.688E+1
-1.249E-1	7.792E+0	1.689E+1
-1.216E-1	7.808E+0	1.684E+1
-1.200E-1	7.928E+0	1.697E+1
-1.249E-1	7.824E+0	1.673E+1
-1.232E-1	7.889E+0	1.691E+1
-1.216E-1	7.889E+0	1.670E+1
-1.216E-1	7.802E+0	1.688E+1
-1.232E-1	7.912E+0	1.672E+1
-1.216E-1	7.912E+0	1.687E+1
-1.232E-1	7.795E+0	1.681E+1
-1.200E-1	7.786E+0	1.686E+1
-1.249E-1	7.876E+0	1.686E+1
-1.232E-1	7.802E+0	1.657E+1
-1.200E-1	7.857E+0	1.670E+1
-1.200E-1	7.834E+0	1.670E+1
-1.232E-1	7.860E+0	1.676E+1
-1.249E-1	7.860E+0	1.684E+1
-1.216E-1	7.844E+0	1.666E+1
-1.216E-1	7.863E+0	1.665E+1
-1.232E-1	7.883E+0	1.660E+1
-1.249E-1	7.876E+0	1.676E+1
-1.184E-1	7.915E+0	1.679E+1
-1.232E-1	7.899E+0	1.682E+1
-1.232E-1	7.912E+0	1.669E+1
-1.232E-1	7.792E+0	1.661E+1
-1.200E-1	7.951E+0	1.669E+1
-1.200E-1	7.782E+0	1.674E+1
-1.232E-1	7.847E+0	1.676E+1
-1.249E-1	7.906E+0	1.688E+1
-1.216E-1	7.805E+0	1.678E+1
-1.216E-1	7.870E+0	1.691E+1
-1.249E-1	7.860E+0	1.676E+1
-1.265E-1	7.724E+0	1.679E+1
-1.200E-1	7.821E+0	1.698E+1
-1.200E-1	7.854E+0	1.683E+1
-1.232E-1	7.824E+0	1.682E+1
-1.232E-1	7.763E+0	1.671E+1
-1.249E-1	7.876E+0	1.693E+1
-1.200E-1	7.854E+0	1.665E+1
-1.281E-1	7.789E+0	1.662E+1
-1.216E-1	7.847E+0	1.684E+1
-1.200E-1	7.854E+0	1.670E+1
-1.216E-1	7.967E+0	1.683E+1
-1.249E-1	7.808E+0	1.681E+1
-1.265E-1	7.740E+0	1.664E+1
-1.200E-1	7.899E+0	1.679E+1
-1.200E-1	7.831E+0	1.688E+1
-1.249E-1	7.802E+0	1.665E+1
-1.232E-1	7.776E+0	1.674E+1
-1.216E-1	7.789E+0	1.686E+1
-1.232E-1	7.805E+0	1.677E+1
-1.265E-1	7.802E+0	1.688E+1
-1.249E-1	7.909E+0	1.664E+1
-1.216E-1	7.795E+0	1.682E+1
-1.216E-1	7.906E+0	1.679E+1
-1.281E-1	7.912E+0	1.669E+1
-1.249E-1	7.889E+0	1.667E+1
-1.216E-1	7.850E+0	1.675E+1
-1.200E-1	7.932E+0	1.675E+1
-1.281E-1	7.906E+0	1.667E+1
-1.249E-1	7.951E+0	1.681E+1
-1.232E-1	7.824E+0	1.680E+1
-1.232E-1	7.915E+0	1.682E+1
-1.249E-1	7.889E+0	1.700E+1
-1.249E-1	7.786E+0	1.659E+1
-1.167E-1	7.821E+0	1.668E+1
-1.184E-1	7.893E+0	1.687E+1
-1.265E-1	7.996E+0	1.678E+1
-1.249E-1	7.799E+0	1.672E+1
-1.232E-1	7.773E+0	1.676E+1
-1.216E-1	7.922E+0	1.676E+1
-1.249E-1	7.756E+0	1.667E+1
-1.232E-1	7.831E+0	1.680E+1
-1.216E-1	7.883E+0	1.664E+1
-1.216E-1	7.805E+0	1.682E+1
-1.281E-1	7.811E+0	1.665E+1
-1.216E-1	7.802E+0	1.664E+1
-1.200E-1	7.805E+0	1.672E+1
-1.216E-1	7.756E+0	1.670E+1
-1.265E-1	7.808E+0	1.669E+1
-1.232E-1	7.886E+0	1.668E+1
-1.200E-1	7.821E+0	1.685E+1
-1.200E-1	7.773E+0	1.676E+1
-1.249E-1	7.821E+0	1.678E+1
-1.216E-1	7.863E+0	1.664E+1
-1.232E-1	7.802E+0	1.679E+1
-1.232E-1	7.789E+0	1.682E+1
-1.265E-1	7.925E+0	1.672E+1
-1.265E-1	7.857E+0	1.677E+1
-1.200E-1	7.844E+0	1.677E+1
-1.232E-1	7.824E+0	1.688E+1
-1.249E-1	7.860E+0	1.675E+1
-1.232E-1	7.805E+0	1.689E+1
-1.200E-1	7.811E+0	1.672E+1
-1.200E-1	7.786E+0	1.673E+1
-1.281E-1	7.831E+0	1.673E+1
-1.281E-1	7.850E+0	1.674E+1
-1.216E-1	7.909E+0	1.666E+1
-1.216E-1	7.944E+0	1.671E+1
-1.249E-1	7.928E+0	1.684E+1
-1.216E-1	7.922E+0	1.674E+1
-1.216E-1	7.850E+0	1.660E+1
-1.216E-1	7.782E+0	1.682E+1
-1.249E-1	7.821E+0	1.684E+1
-1.232E-1	7.743E+0	1.678E+1
-1.184E-1	7.782E+0	1.676E+1
-1.184E-1	7.906E+0	1.682E+1
-1.249E-1	7.863E+0	1.690E+1
-1.265E-1	7.893E+0	1.673E+1
-1.200E-1	7.977E+0	1.691E+1
-1.232E-1	7.802E+0	1.653E+1
-1.232E-1	7.818E+0	1.678E+1
-1.249E-1	7.873E+0	1.682E+1
-1.200E-1	7.821E+0	1.676E+1
-1.216E-1	7.792E+0	1.692E+1
-1.265E-1	7.815E+0	1.672E+1
-1.265E-1	7.805E+0	1.687E+1
-1.216E-1	7.828E+0	1.677E+1
-1.216E-1	7.922E+0	1.654E+1
-1.249E-1	7.912E+0	1.661E+1
-1.249E-1	7.847E+0	1.668E+1
-1.167E-1	7.876E+0	1.691E+1
-1.216E-1	7.893E+0	1.674E+1
-1.249E-1	7.815E+0	1.672E+1
-1.216E-1	7.902E+0	1.682E+1
-1.200E-1	7.896E+0	1.652E+1
-1.200E-1	7.906E+0	1.682E+1
-1.249E-1	7.867E+0	1.652E+1
-1.249E-1	7.867E+0	1.681E+1
-1.216E-1	7.837E+0	1.665E+1
-1.200E-1	7.841E+0	1.667E+1
-1.232E-1	7.860E+0	1.678E+1
-1.249E-1	7.899E+0	1.681E+1
-1.184E-1	7.756E+0	1.672E+1
-1.216E-1	7.906E+0	1.674E+1
-1.249E-1	7.704E+0	1.677E+1
-1.232E-1	7.880E+0	1.668E+1
-1.216E-1	7.795E+0	1.672E+1
-1.200E-1	7.847E+0	1.671E+1
-1.249E-1	7.808E+0	1.674E+1
-1.232E-1	7.860E+0	1.689E+1
-1.200E-1	7.854E+0	1.693E+1
-1.216E-1	7.893E+0	1.676E+1
-1.249E-1	7.889E+0	1.673E+1
-1.232E-1	7.919E+0	1.684E+1
-1.167E-1	7.896E+0	1.677E+1
-1.232E-1	7.896E+0	1.679E+1
-1.249E-1	7.880E+0	1.668E+1
-1.249E-1	7.876E+0	1.661E+1
-1.200E-1	7.886E+0	1.680E+1
-1.216E-1	7.831E+0	1.677E+1
-1.216E-1	7.860E+0	1.668E+1
-1.200E-1	7.970E+0	1.690E+1
-1.200E-1	7.922E+0	1.662E+1
-1.216E-1	7.886E+0	1.691E+1
-1.232E-1	7.896E+0	1.674E+1
-1.232E-1	7.886E+0	1.677E+1
-1.200E-1	7.828E+0	1.673E+1
-1.232E-1	7.753E+0	1.662E+1
-1.265E-1	7.915E+0	1.681E+1
-1.232E-1	7.896E+0	1.683E+1
-1.200E-1	7.896E+0	1.676E+1
-1.216E-1	7.821E+0	1.671E+1
-1.216E-1	7.818E+0	1.673E+1
-1.249E-1	7.773E+0	1.692E+1
-1.216E-1	8.039E+0	1.672E+1
-1.200E-1	7.925E+0	1.681E+1
-1.249E-1	7.883E+0	1.674E+1
-1.232E-1	7.831E+0	1.680E+1
-1.216E-1	7.850E+0	1.682E+1
-1.200E-1	7.811E+0	1.660E+1
-1.265E-1	7.928E+0	1.667E+1
-1.232E-1	7.867E+0	1.684E+1
-1.167E-1	7.824E+0	1.673E+1
-1.200E-1	7.824E+0	1.667E+1
-1.216E-1	7.805E+0	1.671E+1
-1.249E-1	7.824E+0	1.671E+1
-1.216E-1	7.883E+0	1.661E+1
-1.216E-1	7.815E+0	1.680E+1
-1.281E-1	7.906E+0	1.676E+1
-1.216E-1	7.831E+0	1.669E+1
-1.167E-1	7.870E+0	1.666E+1
-1.232E-1	7.831E+0	1.676E+1
-1.232E-1	7.828E+0	1.692E+1
-1.232E-1	7.737E+0	1.681E+1
-1.184E-1	7.857E+0	1.662E+1
-1.216E-1	7.935E+0	1.673E+1
-1.249E-1	7.841E+0	1.678E+1
-1.216E-1	7.915E+0	1.668E+1
-1.216E-1	7.824E+0	1.661E+1
-1.184E-1	7.935E+0	1.692E+1
-1.232E-1	7.896E+0	1.670E+1
-1.216E-1	7.870E+0	1.673E+1
-1.216E-1	7.876E+0	1.676E+1
-1.184E-1	7.876E+0	1.676E+1
-1.232E-1	7.850E+0	1.687E+1
-1.216E-1	7.857E+0	1.682E+1
-1.184E-1	7.753E+0	1.686E+1
-1.200E-1	7.970E+0	1.673E+1
-1.249E-1	7.951E+0	1.680E+1
-1.216E-1	7.847E+0	1.681E+1
-1.200E-1	7.769E+0	1.663E+1
-1.200E-1	7.779E+0	1.667E+1
-1.232E-1	7.795E+0	1.668E+1
-1.232E-1	7.841E+0	1.670E+1
-1.200E-1	7.818E+0	1.682E+1
-1.200E-1	7.880E+0	1.682E+1
-1.265E-1	7.821E+0	1.674E+1
-1.216E-1	7.824E+0	1.678E+1
-1.200E-1	7.873E+0	1.679E+1
-1.216E-1	7.824E+0	1.672E+1
-1.249E-1	7.782E+0	1.670E+1
-1.249E-1	7.779E+0	1.677E+1
-1.200E-1	7.753E+0	1.676E+1
-1.232E-1	7.867E+0	1.676E+1
-1.249E-1	7.714E+0	1.695E+1
-1.232E-1	7.928E+0	1.685E+1
-1.184E-1	7.863E+0	1.675E+1
-1.200E-1	7.857E+0	1.674E+1
-1.249E-1	7.805E+0	1.685E+1
-1.232E-1	7.854E+0	1.683E+1
-1.200E-1	7.776E+0	1.682E+1
-1.200E-1	7.789E+0	1.663E+1
-1.216E-1	7.915E+0	1.664E+1
-1.232E-1	7.902E+0	1.670E+1
-1.200E-1	7.870E+0	1.678E+1
-1.200E-1	7.876E+0	1.686E+1
-1.249E-1	7.873E+0	1.663E+1
-1.265E-1	7.857E+0	1.687E+1
-1.184E-1	7.935E+0	1.674E+1
-1.216E-1	7.837E+0	1.686E+1
-1.265E-1	7.863E+0	1.686E+1
-1.216E-1	7.948E+0	1.681E+1
-1.200E-1	7.789E+0	1.688E+1
-1.184E-1	7.831E+0	1.666E+1
-1.232E-1	7.873E+0	1.678E+1
-1.232E-1	7.883E+0	1.679E+1
-1.200E-1	7.802E+0	1.693E+1
-1.232E-1	7.815E+0	1.664E+1
-1.249E-1	7.896E+0	1.685E+1
-1.216E-1	7.863E+0	1.668E+1
-1.184E-1	8.074E+0	1.673E+1
-1.200E-1	7.769E+0	1.673E+1
-1.265E-1	7.857E+0	1.672E+1
-1.232E-1	7.899E+0	1.669E+1
-1.184E-1	7.932E+0	1.672E+1
-1.184E-1	7.863E+0	1.686E+1
-1.249E-1	7.837E+0	1.664E+1
-1.232E-1	7.747E+0	1.677E+1
-1.167E-1	7.847E+0	1.685E+1
-1.200E-1	7.808E+0	1.679E+1
-1.249E-1	7.824E+0	1.678E+1
-1.167E-1	7.883E+0	1.669E+1
-1.167E-1	7.821E+0	1.691E+1
-1.216E-1	7.805E+0	1.654E+1
-1.249E-1	7.828E+0	1.680E+1
-1.216E-1	7.782E+0	1.680E+1
-1.200E-1	7.828E+0	1.682E+1
-1.184E-1	7.818E+0	1.688E+1
-1.249E-1	7.847E+0	1.664E+1
-1.216E-1	7.974E+0	1.675E+1
-1.184E-1	7.867E+0	1.676E+1
-1.216E-1	7.773E+0	1.666E+1
-1.265E-1	7.750E+0	1.685E+1
-1.249E-1	7.831E+0	1.668E+1
-1.184E-1	7.883E+0	1.670E+1
-1.216E-1	7.811E+0	1.675E+1
-1.249E-1	7.808E+0	1.668E+1
-1.216E-1	7.860E+0	1.672E+1
-1.216E-1	7.792E+0	1.668E+1
-1.232E-1	7.789E+0	1.666E+1
-1.265E-1	7.893E+0	1.674E+1
-1.232E-1	7.834E+0	1.680E+1
-1.200E-1	7.889E+0	1.679E+1
-1.184E-1	7.870E+0	1.685E+1
-1.249E-1	7.802E+0	1.672E+1
-1.249E-1	7.837E+0	1.681E+1
-1.184E-1	7.909E+0	1.688E+1
-1.216E-1	7.773E+0	1.669E+1
-1.216E-1	7.769E+0	1.677E+1
-1.200E-1	7.831E+0	1.689E+1
-1.216E-1	7.805E+0	1.677E+1
-1.216E-1	7.922E+0	1.666E+1
-1.249E-1	7.828E+0	1.673E+1
-1.216E-1	7.873E+0	1.670E+1
-1.200E-1	7.837E+0	1.683E+1
-1.200E-1	7.834E+0	1.679E+1
-1.265E-1	7.740E+0	1.659E+1
-1.216E-1	7.854E+0	1.678E+1
-1.232E-1	7.808E+0	1.672E+1
-1.232E-1	7.824E+0	1.669E+1
-1.249E-1	7.821E+0	1.671E+1
-1.216E-1	7.944E+0	1.675E+1
-1.184E-1	7.925E+0	1.672E+1
-1.200E-1	7.974E+0	1.673E+1
-1.249E-1	7.957E+0	1.677E+1
-1.200E-1	7.860E+0	1.670E+1
-1.216E-1	7.834E+0	1.679E+1
-1.200E-1	7.824E+0	1.685E+1
-1.265E-1	7.996E+0	1.671E+1
-1.200E-1	7.824E+0	1.679E+1
-1.216E-1	7.824E+0	1.677E+1
-1.200E-1	7.837E+0	1.688E+1
-1.249E-1	7.944E+0	1.678E+1
-1.232E-1	7.831E+0	1.668E+1
-1.200E-1	7.928E+0	1.679E+1
-1.216E-1	7.782E+0	1.669E+1
-1.232E-1	7.954E+0	1.679E+1
-1.200E-1	7.721E+0	1.676E+1
-1.216E-1	7.854E+0	1.671E+1
-1.216E-1	7.893E+0	1.685E+1
-1.265E-1	7.821E+0	1.670E+1
-1.249E-1	7.831E+0	1.674E+1
-1.216E-1	7.824E+0	1.671E+1
-1.216E-1	7.805E+0	1.678E+1
-1.265E-1	7.928E+0	1.674E+1
-1.216E-1	7.954E+0	1.667E+1
-1.151E-1	7.834E+0	1.668E+1
-1.216E-1	7.805E+0	1.679E+1
-1.249E-1	7.951E+0	1.665E+1
-1.232E-1	7.828E+0	1.678E+1
-1.184E-1	7.919E+0	1.677E+1
-1.216E-1	7.802E+0	1.666E+1
-1.232E-1	7.737E+0	1.676E+1
-1.232E-1	8.006E+0	1.678E+1
-1.200E-1	7.889E+0	1.685E+1
-1.216E-1	7.769E+0	1.668E+1
-1.232E-1	7.974E+0	1.686E+1
-1.200E-1	7.873E+0	1.689E+1
-1.200E-1	7.870E+0	1.663E+1
-1.200E-1	7.743E+0	1.686E+1
-1.232E-1	7.815E+0	1.657E+1
-1.216E-1	7.701E+0	1.679E+1
-1.232E-1	7.902E+0	1.661E+1
-1.184E-1	7.776E+0	1.681E+1
-1.232E-1	7.983E+0	1.672E+1
-1.216E-1	7.909E+0	1.700E+1
-1.200E-1	7.808E+0	1.674E+1
-1.249E-1	7.876E+0	1.683E+1
-1.249E-1	7.873E+0	1.678E+1
-1.216E-1	7.873E+0	1.665E+1
-1.184E-1	7.899E+0	1.670E+1
-1.200E-1	7.837E+0	1.677E+1
-1.249E-1	7.928E+0	1.669E+1
-1.232E-1	7.831E+0	1.671E+1
-1.184E-1	7.821E+0	1.673E+1
-1.200E-1	7.834E+0	1.688E+1
-1.265E-1	7.847E+0	1.670E+1
-1.216E-1	7.818E+0	1.669E+1
-1.200E-1	7.964E+0	1.666E+1
-1.167E-1	7.938E+0	1.688E+1
-1.265E-1	7.954E+0	1.665E+1
-1.249E-1	7.870E+0	1.675E+1
-1.184E-1	7.876E+0	1.694E+1
-1.200E-1	7.795E+0	1.692E+1
-1.249E-1	7.990E+0	1.678E+1
-1.216E-1	7.906E+0	1.685E+1
-1.184E-1	7.837E+0	1.660E+1
-1.200E-1	7.867E+0	1.679E+1
-1.265E-1	7.922E+0	1.682E+1
-1.232E-1	7.740E+0	1.662E+1
-1.167E-1	7.928E+0	1.674E+1
-1.200E-1	7.889E+0	1.673E+1
-1.232E-1	7.802E+0	1.680E+1
-1.249E-1	7.896E+0	1.685E+1
-1.184E-1	7.795E+0	1.681E+1
-1.184E-1	7.870E+0	1.680E+1
-1.232E-1	7.850E+0	1.676E+1
-1.216E-1	7.935E+0	1.671E+1
-1.184E-1	7.805E+0	1.666E+1
-1.216E-1	7.922E+0	1.678E+1
-1.265E-1	7.818E+0	1.667E+1
-1.200E-1	7.811E+0	1.663E+1
-1.216E-1	7.909E+0	1.658E+1
-1.216E-1	7.857E+0	1.685E+1
-1.232E-1	7.844E+0	1.662E+1
-1.249E-1	7.805E+0	1.684E+1
-1.232E-1	7.841E+0	1.684E+1
-1.184E-1	7.886E+0	1.665E+1
-1.216E-1	7.893E+0	1.674E+1
-1.216E-1	7.795E+0	1.675E+1
-1.184E-1	7.792E+0	1.664E+1
-1.200E-1	7.938E+0	1.673E+1
-1.232E-1	7.786E+0	1.688E+1
-1.232E-1	7.932E+0	1.676E+1
-1.200E-1	7.870E+0	1.671E+1
-1.216E-1	7.727E+0	1.679E+1
-1.232E-1	7.886E+0	1.669E+1
-1.232E-1	7.782E+0	1.669E+1
-1.184E-1	7.769E+0	1.663E+1
-1.216E-1	7.834E+0	1.682E+1
-1.232E-1	7.831E+0	1.679E+1
-1.216E-1	7.863E+0	1.663E+1
-1.200E-1	7.938E+0	1.684E+1
-1.184E-1	7.847E+0	1.672E+1
-1.249E-1	7.841E+0	1.683E+1
-1.232E-1	7.818E+0	1.679E+1
-1.184E-1	7.880E+0	1.685E+1
-1.200E-1	7.873E+0	1.670E+1
-1.265E-1	7.880E+0	1.689E+1
-1.200E-1	7.824E+0	1.672E+1
-1.167E-1	7.919E+0	1.681E+1
-1.167E-1	7.880E+0	1.669E+1
-1.216E-1	7.831E+0	1.676E+1
-1.232E-1	7.870E+0	1.675E+1
-1.200E-1	7.857E+0	1.674E+1
-1.200E-1	7.821E+0	1.665E+1
-1.249E-1	7.873E+0	1.669E+1
-1.200E-1	7.837E+0	1.665E+1
-1.216E-1	7.919E+0	1.670E+1
-1.200E-1	7.850E+0	1.678E+1
-1.249E-1	7.919E+0	1.673E+1
-1.216E-1	7.970E+0	1.673E+1
-1.200E-1	7.841E+0	1.678E+1
-1.200E-1	7.948E+0	1.674E+1
-1.232E-1	7.928E+0	1.657E+1
-1.216E-1	7.789E+0	1.678E+1
-1.200E-1	7.948E+0	1.674E+1
-1.232E-1	7.776E+0	1.679E+1
-1.216E-1	7.912E+0	1.667E+1
-1.216E-1	7.909E+0	1.657E+1
-1.200E-1	7.922E+0	1.662E+1
-1.184E-1	7.685E+0	1.669E+1
-1.265E-1	7.880E+0	1.678E+1
-1.200E-1	7.925E+0	1.672E+1
-1.200E-1	7.795E+0	1.675E+1
-1.200E-1	7.818E+0	1.671E+1
-1.249E-1	7.886E+0	1.664E+1
-1.200E-1	7.860E+0	1.666E+1
-1.200E-1	7.886E+0	1.676E+1
-1.184E-1	7.857E+0	1.684E+1
-1.232E-1	7.974E+0	1.661E+1
-1.249E-1	7.786E+0	1.694E+1
-1.184E-1	7.824E+0	1.679E+1
-1.216E-1	7.685E+0	1.684E+1
-1.249E-1	7.876E+0	1.669E+1
-1.216E-1	7.782E+0	1.670E+1
-1.184E-1	7.792E+0	1.674E+1
-1.200E-1	7.850E+0	1.678E+1
-1.265E-1	7.828E+0	1.677E+1
-1.200E-1	7.847E+0	1.677E+1
-1.200E-1	7.811E+0	1.675E+1
-1.200E-1	7.870E+0	1.687E+1
-1.265E-1	7.909E+0	1.692E+1
-1.200E-1	7.847E+0	1.693E+1
-1.200E-1	7.811E+0	1.671E+1
-1.200E-1	7.808E+0	1.682E+1
-1.265E-1	7.860E+0	1.671E+1
-1.216E-1	7.870E+0	1.673E+1
-1.184E-1	7.867E+0	1.661E+1
-1.184E-1	7.721E+0	1.677E+1
-1.232E-1	7.792E+0	1.671E+1
-1.216E-1	7.828E+0	1.683E+1
-1.184E-1	7.915E+0	1.683E+1
-1.184E-1	7.912E+0	1.672E+1
-1.232E-1	7.883E+0	1.674E+1
-1.232E-1	7.893E+0	1.681E+1
-1.200E-1	7.867E+0	1.653E+1
-1.216E-1	7.860E+0	1.672E+1
-1.249E-1	7.844E+0	1.682E+1
-1.200E-1	7.789E+0	1.682E+1
-1.151E-1	7.730E+0	1.676E+1
-1.216E-1	7.769E+0	1.676E+1
-1.249E-1	7.786E+0	1.682E+1
-1.200E-1	7.919E+0	1.668E+1
-1.167E-1	7.961E+0	1.671E+1
-1.200E-1	7.919E+0	1.677E+1
-1.232E-1	7.760E+0	1.678E+1
-1.200E-1	7.919E+0	1.678E+1
-1.184E-1	7.824E+0	1.681E+1
-1.184E-1	7.799E+0	1.680E+1
-1.232E-1	7.893E+0	1.668E+1
-1.216E-1	7.893E+0	1.671E+1
-1.216E-1	7.873E+0	1.677E+1
-1.200E-1	7.941E+0	1.694E+1
-1.249E-1	7.811E+0	1.677E+1
-1.232E-1	7.906E+0	1.684E+1
-1.200E-1	7.932E+0	1.662E+1
-1.200E-1	7.893E+0	1.680E+1
-1.232E-1	7.948E+0	1.682E+1
-1.184E-1	7.906E+0	1.672E+1
-1.167E-1	7.909E+0	1.678E+1
-1.216E-1	7.886E+0	1.678E+1
-1.249E-1	7.808E+0	1.666E+1
-1.249E-1	7.912E+0	1.670E+1
-1.200E-1	7.922E+0	1.678E+1
-1.232E-1	7.948E+0	1.679E+1
-1.232E-1	7.766E+0	1.670E+1
-1.200E-1	7.802E+0	1.670E+1
-1.216E-1	7.854E+0	1.670E+1
-1.232E-1	7.808E+0	1.676E+1
-1.232E-1	7.776E+0	1.672E+1
-1.216E-1	7.779E+0	1.666E+1
-1.200E-1	7.740E+0	1.649E+1
-1.216E-1	7.811E+0	1.680E+1
-1.249E-1	7.763E+0	1.686E+1
-1.216E-1	7.831E+0	1.669E+1
-1.200E-1	7.906E+0	1.652E+1
-1.232E-1	7.808E+0	1.682E+1
-1.232E-1	7.815E+0	1.659E+1
-1.232E-1	7.841E+0	1.661E+1
-1.184E-1	7.818E+0	1.662E+1
-1.232E-1	7.773E+0	1.682E+1
-1.249E-1	7.876E+0	1.682E+1
-1.232E-1	7.841E+0	1.692E+1
-1.167E-1	7.698E+0	1.669E+1
-1.200E-1	7.811E+0	1.678E+1
-1.249E-1	7.837E+0	1.673E+1
-1.216E-1	7.925E+0	1.684E+1
-1.167E-1	7.860E+0	1.671E+1
-1.200E-1	7.854E+0	1.671E+1
-1.232E-1	7.886E+0	1.683E+1
-1.232E-1	7.818E+0	1.683E+1
-1.200E-1	7.993E+0	1.680E+1
-1.232E-1	7.932E+0	1.680E+1
-1.249E-1	7.786E+0	1.668E+1
-1.232E-1	7.743E+0	1.677E+1
-1.200E-1	7.808E+0	1.659E+1
-1.216E-1	7.789E+0	1.671E+1
-1.232E-1	7.857E+0	1.677E+1
-1.232E-1	7.711E+0	1.675E+1
-1.184E-1	7.799E+0	1.681E+1
-1.232E-1	7.818E+0	1.672E+1
-1.249E-1	7.841E+0	1.682E+1
-1.216E-1	7.795E+0	1.665E+1
-1.184E-1	7.802E+0	1.684E+1
-1.200E-1	7.773E+0	1.666E+1
-1.232E-1	7.867E+0	1.656E+1
-1.184E-1	7.932E+0	1.668E+1
-1.167E-1	7.919E+0	1.670E+1
-1.200E-1	7.915E+0	1.658E+1
-1.249E-1	7.850E+0	1.660E+1
-1.216E-1	7.747E+0	1.684E+1
-1.184E-1	7.850E+0	1.659E+1
-1.200E-1	7.883E+0	1.678E+1
-1.216E-1	7.889E+0	1.683E+1
-1.216E-1	7.854E+0	1.677E+1
-1.184E-1	7.857E+0	1.672E+1
-1.216E-1	7.824E+0	1.676E+1
-1.232E-1	7.863E+0	1.657E+1
-1.265E-1	7.886E+0	1.678E+1
-1.184E-1	7.886E+0	1.678E+1
-1.232E-1	7.876E+0	1.667E+1
-1.249E-1	7.867E+0	1.667E+1
-1.200E-1	7.883E+0	1.676E+1
-1.216E-1	7.789E+0	1.673E+1
-1.232E-1	7.935E+0	1.676E+1
-1.232E-1	7.815E+0	1.686E+1
-1.184E-1	7.944E+0	1.687E+1
-1.200E-1	7.857E+0	1.679E+1
-1.216E-1	7.935E+0	1.673E+1
-1.232E-1	7.912E+0	1.683E+1
-1.216E-1	7.802E+0	1.673E+1
-1.167E-1	7.967E+0	1.682E+1
-1.216E-1	7.863E+0	1.674E+1
-1.232E-1	7.844E+0	1.668E+1
-1.200E-1	7.915E+0	1.671E+1
-1.216E-1	7.714E+0	1.668E+1
-1.200E-1	7.909E+0	1.689E+1
-1.216E-1	7.805E+0	1.683E+1
-1.200E-1	7.837E+0	1.670E+1
-1.184E-1	7.899E+0	1.677E+1
-1.184E-1	7.889E+0	1.673E+1
-1.232E-1	7.909E+0	1.669E+1
-1.200E-1	7.902E+0	1.663E+1
-1.200E-1	7.776E+0	1.665E+1
-1.232E-1	7.996E+0	1.669E+1
-1.249E-1	7.909E+0	1.679E+1
-1.232E-1	7.935E+0	1.673E+1
-1.200E-1	7.841E+0	1.675E+1
-1.216E-1	7.932E+0	1.665E+1
-1.232E-1	7.870E+0	1.674E+1
-1.200E-1	7.818E+0	1.659E+1
-1.216E-1	7.792E+0	1.679E+1
-1.200E-1	7.987E+0	1.683E+1
-1.249E-1	7.857E+0	1.660E+1
-1.216E-1	7.831E+0	1.652E+1
-1.216E-1	7.834E+0	1.679E+1
-1.232E-1	7.805E+0	1.672E+1
-1.232E-1	7.766E+0	1.677E+1
-1.232E-1	7.815E+0	1.664E+1
-1.167E-1	7.821E+0	1.672E+1
-1.200E-1	7.799E+0	1.681E+1
-1.232E-1	7.850E+0	1.686E+1
-1.184E-1	7.763E+0	1.671E+1
-1.216E-1	7.854E+0	1.675E+1
-1.184E-1	7.857E+0	1.671E+1
-1.249E-1	7.944E+0	1.674E+1
-1.184E-1	7.893E+0	1.683E+1
-1.167E-1	7.990E+0	1.678E+1
-1.184E-1	7.850E+0	1.663E+1
-1.216E-1	7.802E+0	1.677E+1
-1.200E-1	7.828E+0	1.662E+1
-1.200E-1	7.896E+0	1.684E+1
-1.216E-1	7.799E+0	1.685E+1
-1.232E-1	7.909E+0	1.655E+1
-1.200E-1	7.876E+0	1.673E+1
-1.200E-1	7.850E+0	1.686E+1
-1.200E-1	7.896E+0	1.680E+1
-1.265E-1	7.831E+0	1.682E+1
-1.216E-1	7.841E+0	1.674E+1
-1.184E-1	7.773E+0	1.657E+1
-1.184E-1	7.711E+0	1.678E+1
-1.249E-1	7.711E+0	1.688E+1
-1.232E-1	7.883E+0	1.670E+1
-1.216E-1	7.860E+0	1.679E+1
-1.216E-1	7.961E+0	1.677E+1
-1.249E-1	7.893E+0	1.677E+1
-1.265E-1	7.841E+0	1.671E+1
-1.200E-1	7.915E+0	1.676E+1
-1.232E-1	7.753E+0	1.680E+1
-1.249E-1	7.957E+0	1.676E+1
-1.200E-1	7.795E+0	1.661E+1
-1.200E-1	7.824E+0	1.666E+1
-1.200E-1	7.906E+0	1.674E+1
-1.249E-1	7.951E+0	1.660E+1
-1.200E-1	7.932E+0	1.665E+1
-1.200E-1	7.863E+0	1.679E+1
-1.200E-1	7.795E+0	1.665E+1
-1.249E-1	7.760E+0	1.670E+1
-1.200E-1	7.860E+0	1.684E+1
-1.200E-1	7.896E+0	1.661E+1
-1.232E-1	7.919E+0	1.673E+1
-1.249E-1	7.805E+0	1.672E+1
-1.200E-1	7.902E+0	1.678E+1
-1.216E-1	7.808E+0	1.669E+1
-1.216E-1	7.867E+0	1.680E+1
-1.232E-1	7.818E+0	1.674E+1
-1.200E-1	7.860E+0	1.665E+1
-1.232E-1	7.889E+0	1.675E+1
-1.216E-1	7.906E+0	1.692E+1
-1.265E-1	7.854E+0	1.673E+1
-1.216E-1	7.909E+0	1.675E+1
-1.216E-1	7.948E+0	1.667E+1
-1.232E-1	7.799E+0	1.662E+1
-1.216E-1	7.919E+0	1.669E+1
-1.216E-1	7.876E+0	1.659E+1
-1.184E-1	7.837E+0	1.664E+1
-1.184E-1	7.831E+0	1.662E+1
-1.232E-1	7.899E+0	1.677E+1
-1.167E-1	7.860E+0	1.676E+1
-1.184E-1	7.815E+0	1.672E+1
-1.216E-1	7.857E+0	1.676E+1
-1.232E-1	7.925E+0	1.655E+1
-1.232E-1	7.811E+0	1.670E+1
-1.184E-1	7.906E+0	1.667E+1
-1.216E-1	7.867E+0	1.678E+1
-1.249E-1	7.863E+0	1.650E+1
-1.200E-1	7.883E+0	1.670E+1
-1.184E-1	7.876E+0	1.665E+1
-1.216E-1	7.870E+0	1.680E+1
-1.249E-1	7.886E+0	1.659E+1
-1.216E-1	7.906E+0	1.667E+1
-1.184E-1	7.906E+0	1.675E+1
-1.232E-1	7.841E+0	1.670E+1
-1.249E-1	7.919E+0	1.680E+1
-1.200E-1	7.815E+0	1.667E+1
-1.200E-1	7.821E+0	1.672E+1
-1.216E-1	7.805E+0	1.656E+1
-1.232E-1	7.815E+0	1.664E+1
-1.216E-1	7.850E+0	1.677E+1
-1.167E-1	7.831E+0	1.680E+1
-1.232E-1	7.769E+0	1.664E+1
-1.216E-1	7.847E+0	1.666E+1
-1.216E-1	7.974E+0	1.669E+1
-1.167E-1	7.909E+0	1.670E+1
-1.200E-1	7.831E+0	1.676E+1
-1.232E-1	7.789E+0	1.687E+1
-1.232E-1	7.828E+0	1.681E+1
-1.184E-1	8.039E+0	1.672E+1
-1.232E-1	7.880E+0	1.666E+1
-1.216E-1	7.769E+0	1.664E+1
-1.167E-1	7.932E+0	1.678E+1
-1.200E-1	7.886E+0	1.661E+1
-1.200E-1	7.896E+0	1.687E+1
-1.265E-1	7.834E+0	1.674E+1
-1.200E-1	7.786E+0	1.677E+1
-1.200E-1	7.802E+0	1.678E+1
-1.232E-1	7.870E+0	1.668E+1
-1.232E-1	7.922E+0	1.681E+1
-1.216E-1	7.857E+0	1.672E+1
-1.184E-1	7.889E+0	1.675E+1
-1.216E-1	7.789E+0	1.663E+1
-1.249E-1	7.805E+0	1.676E+1
-1.200E-1	7.837E+0	1.672E+1
-1.184E-1	7.932E+0	1.684E+1
-1.249E-1	7.893E+0	1.678E+1
-1.216E-1	7.880E+0	1.676E+1
-1.200E-1	7.760E+0	1.697E+1
-1.184E-1	7.863E+0	1.676E+1
-1.184E-1	7.906E+0	1.658E+1
-1.265E-1	7.841E+0	1.678E+1
-1.184E-1	7.954E+0	1.683E+1
-1.184E-1	7.876E+0	1.667E+1
-1.216E-1	7.906E+0	1.673E+1
-1.232E-1	7.961E+0	1.684E+1
-1.216E-1	7.782E+0	1.675E+1
-1.216E-1	7.786E+0	1.674E+1
-1.216E-1	7.750E+0	1.674E+1
-1.216E-1	7.870E+0	1.686E+1
-1.216E-1	7.766E+0	1.670E+1
-1.184E-1	7.857E+0	1.682E+1
-1.200E-1	7.863E+0	1.672E+1
-1.232E-1	7.773E+0	1.682E+1
-1.216E-1	7.799E+0	1.675E+1
-1.151E-1	7.799E+0	1.675E+1
-1.200E-1	7.828E+0	1.670E+1
-1.249E-1	7.795E+0	1.671E+1
-1.200E-1	7.987E+0	1.673E+1
-1.200E-1	7.795E+0	1.672E+1
-1.184E-1	7.867E+0	1.662E+1
-1.216E-1	7.782E+0	1.676E+1
-1.200E-1	7.915E+0	1.672E+1
-1.184E-1	7.815E+0	1.662E+1
-1.200E-1	7.915E+0	1.696E+1
-1.232E-1	7.863E+0	1.683E+1
-1.216E-1	7.844E+0	1.677E+1
-1.167E-1	7.883E+0	1.662E+1
-1.216E-1	7.792E+0	1.676E+1
-1.216E-1	7.844E+0	1.656E+1
-1.200E-1	7.860E+0	1.667E+1
-1.184E-1	7.944E+0	1.683E+1
-1.200E-1	7.850E+0	1.666E+1
-1.200E-1	7.847E+0	1.675E+1
-1.184E-1	7.841E+0	1.664E+1
-1.151E-1	7.876E+0	1.681E+1
-1.216E-1	7.837E+0	1.664E+1
-1.249E-1	7.915E+0	1.670E+1
-1.200E-1	7.776E+0	1.670E+1
-1.184E-1	7.935E+0	1.663E+1
-1.216E-1	7.902E+0	1.670E+1
-1.216E-1	7.824E+0	1.672E+1
-1.184E-1	7.850E+0	1.680E+1
-1.200E-1	7.863E+0	1.684E+1
-1.200E-1	7.844E+0	1.672E+1
-1.232E-1	7.873E+0	1.676E+1
-1.167E-1	7.938E+0	1.682E+1
-1.184E-1	7.792E+0	1.673E+1
-1.167E-1	7.948E+0	1.684E+1
-1.232E-1	7.948E+0	1.663E+1
-1.200E-1	7.867E+0	1.683E+1
-1.167E-1	7.776E+0	1.664E+1
-1.200E-1	7.860E+0	1.669E+1
-1.265E-1	7.753E+0	1.668E+1
-1.167E-1	7.964E+0	1.663E+1
-1.184E-1	7.779E+0	1.665E+1
-1.216E-1	7.880E+0	1.679E+1
-1.232E-1	7.870E+0	1.684E+1
-1.184E-1	7.954E+0	1.671E+1
-1.167E-1	7.850E+0	1.677E+1
-1.216E-1	7.902E+0	1.686E+1
-1.232E-1	7.841E+0	1.676E+1
-1.200E-1	7.847E+0	1.678E+1
-1.232E-1	7.841E+0	1.676E+1
-1.232E-1	7.906E+0	1.679E+1
-1.232E-1	7.857E+0	1.669E+1
-1.216E-1	7.844E+0	1.699E+1
-1.184E-1	7.876E+0	1.668E+1
-1.200E-1	7.834E+0	1.678E+1
-1.232E-1	7.646E+0	1.668E+1
-1.184E-1	7.987E+0	1.671E+1
-1.167E-1	7.915E+0	1.670E+1
-1.216E-1	7.753E+0	1.682E+1
-1.216E-1	7.870E+0	1.662E+1
-1.200E-1	7.841E+0	1.674E+1
-1.184E-1	7.873E+0	1.662E+1
-1.216E-1	7.808E+0	1.679E+1
-1.216E-1	7.919E+0	1.685E+1
-1.167E-1	7.915E+0	1.675E+1
-1.184E-1	7.850E+0	1.664E+1
-1.200E-1	7.883E+0	1.656E+1
-1.249E-1	7.899E+0	1.674E+1
-1.184E-1	7.782E+0	1.668E+1
-1.184E-1	7.763E+0	1.662E+1
-1.216E-1	7.837E+0	1.676E+1
-1.232E-1	7.747E+0	1.660E+1
-1.216E-1	7.876E+0	1.682E+1
-1.167E-1	7.876E+0	1.661E+1
-1.232E-1	7.841E+0	1.681E+1
-1.200E-1	7.970E+0	1.673E+1
-1.216E-1	7.867E+0	1.664E+1
-1.184E-1	7.925E+0	1.670E+1
-1.216E-1	7.779E+0	1.669E+1
-1.232E-1	7.786E+0	1.668E+1
-1.216E-1	7.893E+0	1.681E+1
-1.184E-1	7.889E+0	1.671E+1
-1.200E-1	7.763E+0	1.664E+1
-1.232E-1	7.867E+0	1.672E+1
-1.216E-1	7.883E+0	1.680E+1
-1.200E-1	7.815E+0	1.675E+1
-1.216E-1	7.863E+0	1.676E+1
-1.216E-1	7.860E+0	1.669E+1
-1.184E-1	7.954E+0	1.667E+1
-1.200E-1	7.896E+0	1.651E+1
-1.216E-1	7.870E+0	1.659E+1
-1.200E-1	7.760E+0	1.682E+1
-1.216E-1	7.899E+0	1.666E+1
-1.184E-1	7.795E+0	1.681E+1
-1.216E-1	7.941E+0	1.694E+1
-1.232E-1	7.886E+0	1.675E+1
-1.184E-1	7.850E+0	1.676E+1
-1.184E-1	7.837E+0	1.673E+1
-1.232E-1	7.896E+0	1.672E+1
-1.232E-1	7.805E+0	1.670E+1
-1.184E-1	7.779E+0	1.664E+1
-1.167E-1	7.987E+0	1.670E+1
-1.200E-1	7.727E+0	1.693E+1
-1.200E-1	7.922E+0	1.695E+1
-1.200E-1	7.876E+0	1.664E+1
-1.184E-1	7.880E+0	1.666E+1
-1.184E-1	7.782E+0	1.679E+1
-1.232E-1	7.919E+0	1.682E+1
-1.200E-1	7.906E+0	1.678E+1
-1.167E-1	7.844E+0	1.670E+1
-1.200E-1	7.902E+0	1.668E+1
-1.249E-1	7.841E+0	1.672E+1
-1.216E-1	7.811E+0	1.670E+1
-1.200E-1	8.000E+0	1.666E+1
-1.184E-1	7.841E+0	1.666E+1
-1.232E-1	7.912E+0	1.677E+1
-1.135E-1	7.659E+0	1.653E+1
-1.200E-1	7.821E+0	1.686E+1
-1.216E-1	7.831E+0	1.669E+1
-1.216E-1	7.811E+0	1.681E+1
-1.200E-1	7.893E+0	1.678E+1
-1.184E-1	7.792E+0	1.677E+1
-1.200E-1	7.987E+0	1.663E+1
-1.216E-1	7.818E+0	1.687E+1
-1.200E-1	7.896E+0	1.678E+1
-1.151E-1	7.863E+0	1.664E+1
-1.200E-1	7.886E+0	1.673E+1
-1.216E-1	7.824E+0	1.675E+1
-1.216E-1	7.993E+0	1.665E+1
-1.167E-1	7.909E+0	1.668E+1
-1.200E-1	7.850E+0	1.672E+1
-1.184E-1	7.779E+0	1.695E+1
-1.200E-1	7.860E+0	1.684E+1
-1.167E-1	7.889E+0	1.676E+1
-1.216E-1	7.802E+0	1.679E+1
-1.200E-1	7.795E+0	1.668E+1
-1.184E-1	7.993E+0	1.673E+1
-1.200E-1	7.867E+0	1.661E+1
-1.216E-1	7.925E+0	1.664E+1
-1.200E-1	7.844E+0	1.665E+1
-1.200E-1	7.834E+0	1.683E+1
-1.135E-1	7.957E+0	1.658E+1
-1.200E-1	7.779E+0	1.655E+1
-1.200E-1	7.844E+0	1.673E+1
-1.167E-1	8.022E+0	1.679E+1
-1.200E-1	7.799E+0	1.663E+1
-1.184E-1	7.734E+0	1.664E+1
-1.232E-1	7.799E+0	1.689E+1
-1.184E-1	7.802E+0	1.684E+1
-1.184E-1	7.844E+0	1.675E+1
-1.167E-1	7.873E+0	1.668E+1
-1.249E-1	7.834E+0	1.681E+1
-1.184E-1	7.847E+0	1.696E+1
-1.167E-1	7.883E+0	1.664E+1
-1.200E-1	7.873E+0	1.674E+1
-1.216E-1	7.867E+0	1.679E+1
-1.232E-1	8.026E+0	1.675E+1
-1.151E-1	7.886E+0	1.651E+1
-1.184E-1	7.880E+0	1.681E+1
-1.216E-1	7.786E+0	1.671E+1
-1.200E-1	7.824E+0	1.653E+1
-1.167E-1	7.782E+0	1.683E+1
-1.184E-1	7.766E+0	1.672E+1
-1.232E-1	7.912E+0	1.692E+1
-1.184E-1	7.906E+0	1.678E+1
-1.167E-1	7.714E+0	1.662E+1
-1.216E-1	7.756E+0	1.663E+1
-1.216E-1	7.824E+0	1.671E+1
-1.200E-1	7.837E+0	1.662E+1
-1.167E-1	7.811E+0	1.669E+1
-1.200E-1	7.789E+0	1.673E+1
-1.200E-1	7.974E+0	1.666E+1
-1.167E-1	7.844E+0	1.667E+1
-1.167E-1	7.850E+0	1.674E+1
-1.216E-1	7.824E+0	1.680E+1
-1.232E-1	7.889E+0	1.677E+1
-1.200E-1	7.837E+0	1.690E+1
-1.184E-1	7.863E+0	1.653E+1
-1.184E-1	7.760E+0	1.676E+1
-1.232E-1	7.906E+0	1.669E+1
-1.167E-1	7.805E+0	1.670E+1
-1.167E-1	7.886E+0	1.665E+1
-1.200E-1	7.841E+0	1.670E+1
-1.216E-1	7.909E+0	1.675E+1
-1.184E-1	7.948E+0	1.658E+1
-1.200E-1	7.902E+0	1.674E+1
-1.184E-1	7.867E+0	1.670E+1
-1.232E-1	7.854E+0	1.668E+1
-1.167E-1	7.970E+0	1.665E+1
-1.167E-1	7.935E+0	1.667E+1
-1.232E-1	7.815E+0	1.681E+1
-1.232E-1	7.886E+0	1.672E+1
-1.184E-1	7.776E+0	1.667E+1
-1.200E-1	7.873E+0	1.681E+1
-1.184E-1	7.841E+0	1.674E+1
-1.216E-1	7.870E+0	1.661E+1
-1.200E-1	7.867E+0	1.685E+1
-1.216E-1	7.860E+0	1.665E+1
-1.200E-1	7.909E+0	1.679E+1
-1.216E-1	7.818E+0	1.676E+1
-1.167E-1	7.756E+0	1.663E+1
-1.200E-1	7.753E+0	1.666E+1
-1.216E-1	7.883E+0	1.662E+1
-1.249E-1	7.909E+0	1.668E+1
-1.200E-1	7.932E+0	1.669E+1
-1.184E-1	7.773E+0	1.679E+1
-1.200E-1	7.870E+0	1.664E+1
-1.184E-1	7.893E+0	1.661E+1
-1.200E-1	7.906E+0	1.661E+1
-1.167E-1	7.834E+0	1.671E+1
-1.216E-1	7.932E+0	1.670E+1
-1.249E-1	7.857E+0	1.666E+1
-1.167E-1	7.834E+0	1.667E+1
-1.167E-1	7.737E+0	1.675E+1
-1.216E-1	7.776E+0	1.670E+1
-1.232E-1	7.834E+0	1.664E+1
-1.184E-1	7.763E+0	1.673E+1
-1.167E-1	7.821E+0	1.661E+1
-1.200E-1	7.857E+0	1.675E+1
-1.232E-1	7.886E+0	1.675E+1
-1.184E-1	7.876E+0	1.673E+1
-1.200E-1	7.850E+0	1.667E+1
-1.200E-1	7.831E+0	1.680E+1
-1.232E-1	7.915E+0	1.678E+1
-1.184E-1	7.769E+0	1.680E+1
-1.167E-1	7.847E+0	1.693E+1
-1.249E-1	7.919E+0	1.668E+1
-1.232E-1	7.795E+0	1.689E+1
-1.200E-1	7.799E+0	1.671E+1
-1.200E-1	7.928E+0	1.671E+1
-1.200E-1	7.811E+0	1.663E+1
-1.265E-1	7.912E+0	1.684E+1
-1.200E-1	7.805E+0	1.667E+1
-1.167E-1	7.850E+0	1.671E+1
-1.167E-1	7.795E+0	1.662E+1
-1.232E-1	7.912E+0	1.670E+1
-1.151E-1	7.828E+0	1.681E+1
-1.216E-1	7.769E+0	1.665E+1
-1.184E-1	7.873E+0	1.661E+1
-1.216E-1	7.964E+0	1.681E+1
-1.200E-1	7.730E+0	1.679E+1
-1.167E-1	7.834E+0	1.650E+1
-1.184E-1	7.893E+0	1.664E+1
-1.232E-1	7.860E+0	1.676E+1
-1.200E-1	7.828E+0	1.675E+1
-1.216E-1	7.786E+0	1.670E+1
-1.200E-1	7.824E+0	1.683E+1
-1.249E-1	7.915E+0	1.680E+1
-1.200E-1	7.773E+0	1.672E+1
-1.184E-1	7.824E+0	1.678E+1
-1.184E-1	7.841E+0	1.665E+1
-1.216E-1	7.802E+0	1.681E+1
-1.167E-1	7.883E+0	1.665E+1
-1.151E-1	7.727E+0	1.669E+1
-1.200E-1	7.870E+0	1.685E+1
-1.216E-1	7.776E+0	1.682E+1
-1.200E-1	7.915E+0	1.671E+1
-1.200E-1	8.013E+0	1.679E+1
-1.184E-1	7.844E+0	1.671E+1
-1.216E-1	7.893E+0	1.682E+1
-1.184E-1	7.915E+0	1.672E+1
-1.151E-1	7.854E+0	1.670E+1
-1.232E-1	7.850E+0	1.674E+1
-1.216E-1	7.938E+0	1.672E+1
-1.167E-1	7.824E+0	1.662E+1
-1.184E-1	7.909E+0	1.663E+1
-1.216E-1	7.883E+0	1.662E+1
-1.249E-1	7.863E+0	1.684E+1
-1.200E-1	7.831E+0	1.667E+1
-1.184E-1	7.831E+0	1.681E+1
-1.184E-1	7.805E+0	1.683E+1
-1.232E-1	7.935E+0	1.668E+1
-1.167E-1	7.906E+0	1.646E+1
-1.167E-1	7.867E+0	1.669E+1
-1.200E-1	7.811E+0	1.664E+1
-1.200E-1	7.776E+0	1.661E+1
-1.167E-1	7.773E+0	1.672E+1
-1.184E-1	7.815E+0	1.673E+1
-1.184E-1	7.789E+0	1.671E+1
-1.200E-1	7.824E+0	1.674E+1
-1.216E-1	7.763E+0	1.680E+1
-1.184E-1	7.938E+0	1.690E+1
-1.184E-1	7.857E+0	1.686E+1
-1.216E-1	7.902E+0	1.665E+1
-1.167E-1	7.782E+0	1.664E+1
-1.184E-1	7.876E+0	1.679E+1
-1.200E-1	7.831E+0	1.653E+1
-1.232E-1	7.915E+0	1.660E+1
-1.200E-1	7.834E+0	1.688E+1
-1.151E-1	7.873E+0	1.664E+1
-1.200E-1	7.909E+0	1.672E+1
-1.200E-1	7.902E+0	1.670E+1
-1.184E-1	7.847E+0	1.672E+1
-1.184E-1	7.899E+0	1.666E+1
-1.200E-1	7.899E+0	1.662E+1
-1.232E-1	7.721E+0	1.678E+1
-1.167E-1	7.756E+0	1.670E+1
-1.184E-1	7.834E+0	1.665E+1
-1.167E-1	7.967E+0	1.662E+1
-1.200E-1	7.727E+0	1.670E+1
-1.184E-1	7.831E+0	1.664E+1
-1.216E-1	7.808E+0	1.669E+1
-1.216E-1	7.782E+0	1.672E+1
-1.200E-1	7.792E+0	1.669E+1
-1.151E-1	7.902E+0	1.688E+1
-1.184E-1	7.850E+0	1.681E+1
-1.184E-1	7.698E+0	1.671E+1
-1.216E-1	7.750E+0	1.677E+1
-1.200E-1	7.824E+0	1.666E+1
-1.200E-1	7.701E+0	1.669E+1
-1.200E-1	7.909E+0	1.678E+1
-1.216E-1	7.922E+0	1.674E+1
-1.184E-1	7.828E+0	1.667E+1
-1.135E-1	7.889E+0	1.677E+1
-1.200E-1	7.886E+0	1.667E+1
-1.200E-1	7.795E+0	1.668E+1
-1.151E-1	7.893E+0	1.680E+1
-1.200E-1	7.727E+0	1.679E+1
-1.232E-1	7.824E+0	1.673E+1
-1.200E-1	7.886E+0	1.666E+1
-1.184E-1	7.863E+0	1.664E+1
-1.151E-1	7.893E+0	1.669E+1
-1.216E-1	7.944E+0	1.668E+1
-1.216E-1	7.899E+0	1.666E+1
-1.167E-1	7.922E+0	1.652E+1
-1.167E-1	7.756E+0	1.669E+1
-1.184E-1	7.870E+0	1.660E+1
-1.200E-1	7.802E+0	1.675E+1
-1.216E-1	7.957E+0	1.657E+1
-1.167E-1	7.821E+0	1.675E+1
-1.184E-1	7.860E+0	1.683E+1
-1.216E-1	7.828E+0	1.672E+1
-1.184E-1	7.850E+0	1.669E+1
-1.184E-1	7.860E+0	1.677E+1
-1.200E-1	7.876E+0	1.675E+1
-1.200E-1	7.824E+0	1.677E+1
-1.184E-1	7.919E+0	1.685E+1
-1.167E-1	7.737E+0	1.662E+1
-1.200E-1	7.841E+0	1.675E+1
-1.200E-1	7.850E+0	1.683E+1
-1.184E-1	7.954E+0	1.666E+1
-1.184E-1	7.828E+0	1.659E+1
-1.200E-1	7.957E+0	1.676E+1
-1.216E-1	7.974E+0	1.696E+1
-1.167E-1	7.932E+0	1.680E+1
-1.200E-1	7.844E+0	1.684E+1
-1.216E-1	7.831E+0	1.668E+1
-1.200E-1	7.886E+0	1.673E+1
-1.200E-1	7.909E+0	1.685E+1
-1.200E-1	7.896E+0	1.679E+1
-1.216E-1	7.837E+0	1.673E+1
-1.200E-1	7.850E+0	1.680E+1
-1.184E-1	7.717E+0	1.677E+1
-1.167E-1	7.889E+0	1.672E+1
-1.216E-1	7.779E+0	1.686E+1
-1.200E-1	7.766E+0	1.684E+1
-1.216E-1	7.850E+0	1.661E+1
-1.184E-1	7.961E+0	1.673E+1
-1.249E-1	7.876E+0	1.687E+1
-1.216E-1	7.919E+0	1.678E+1
-1.184E-1	7.821E+0	1.676E+1
-1.135E-1	7.860E+0	1.663E+1
-1.184E-1	7.961E+0	1.662E+1
-1.265E-1	7.863E+0	1.660E+1
-1.151E-1	7.899E+0	1.669E+1
-1.216E-1	7.873E+0	1.683E+1
-1.200E-1	7.954E+0	1.665E+1
-1.216E-1	7.828E+0	1.680E+1
-1.184E-1	7.824E+0	1.678E+1
-1.167E-1	7.883E+0	1.671E+1
-1.200E-1	7.831E+0	1.667E+1
-1.216E-1	7.867E+0	1.657E+1
-1.151E-1	7.828E+0	1.674E+1
-1.200E-1	7.792E+0	1.660E+1
-1.232E-1	7.867E+0	1.670E+1
-1.216E-1	7.808E+0	1.680E+1
-1.184E-1	7.886E+0	1.681E+1
-1.151E-1	7.821E+0	1.666E+1
-1.200E-1	7.789E+0	1.659E+1
-1.216E-1	7.944E+0	1.662E+1
-1.184E-1	8.016E+0	1.675E+1
-1.200E-1	7.938E+0	1.670E+1
-1.216E-1	7.750E+0	1.668E+1
-1.200E-1	7.818E+0	1.669E+1
-1.184E-1	7.834E+0	1.662E+1
-1.184E-1	7.831E+0	1.667E+1
-1.200E-1	7.860E+0	1.676E+1
-1.200E-1	7.896E+0	1.663E+1
-1.184E-1	7.883E+0	1.691E+1
-1.151E-1	7.896E+0	1.659E+1
-1.200E-1	7.902E+0	1.666E+1
-1.216E-1	7.698E+0	1.650E+1
-1.184E-1	7.776E+0	1.671E+1
-1.135E-1	7.909E+0	1.669E+1
-1.232E-1	7.766E+0	1.666E+1
[truncated: 54,976 more rows]
