# Supplementary material for: Improved ANAP incorporation and VCF analysis reveal details of P2X7 current facilitation and a limited conformational interplay between ATP binding and the intracellular ballast domain
Source: eLife. 2023 Jan 4;12:e82479. doi: 10.7554/eLife.82479 (PMC9859053; doi:10.7554/eLife.82479)
Supplement: Figure 6—figure supplement 3—source data 2. [file elife-82479-fig6-figsupp3-data2.zip › Figure-6_figure-supplement-3_source-data-2/e25/17.csv]

-1.914E-1	2.002E+1	5.251E+1
-1.946E-1	1.988E+1	5.244E+1
-1.946E-1	1.994E+1	5.240E+1
-1.914E-1	2.011E+1	5.225E+1
-1.914E-1	2.016E+1	5.256E+1
-1.930E-1	2.006E+1	5.261E+1
-1.962E-1	1.994E+1	5.258E+1
-1.930E-1	2.006E+1	5.230E+1
-1.897E-1	1.999E+1	5.249E+1
-1.962E-1	2.004E+1	5.270E+1
-1.946E-1	2.012E+1	5.242E+1
-1.930E-1	1.994E+1	5.270E+1
-1.930E-1	2.002E+1	5.233E+1
-1.914E-1	1.997E+1	5.252E+1
-1.962E-1	2.012E+1	5.247E+1
-1.946E-1	1.985E+1	5.264E+1
-1.930E-1	2.000E+1	5.242E+1
-1.914E-1	1.995E+1	5.256E+1
-1.914E-1	1.999E+1	5.248E+1
-1.946E-1	1.994E+1	5.228E+1
-1.914E-1	2.003E+1	5.233E+1
-1.946E-1	1.996E+1	5.227E+1
-1.946E-1	1.983E+1	5.251E+1
-1.930E-1	1.991E+1	5.238E+1
-1.897E-1	1.993E+1	5.215E+1
-1.930E-1	1.993E+1	5.236E+1
-1.978E-1	1.998E+1	5.254E+1
-1.962E-1	1.998E+1	5.245E+1
-1.914E-1	1.991E+1	5.246E+1
-1.930E-1	2.006E+1	5.239E+1
-1.962E-1	1.989E+1	5.220E+1
-1.946E-1	2.009E+1	5.236E+1
-1.946E-1	1.995E+1	5.235E+1
-1.962E-1	1.994E+1	5.266E+1
-1.946E-1	2.004E+1	5.234E+1
-1.930E-1	1.994E+1	5.251E+1
-1.897E-1	2.006E+1	5.244E+1
-1.930E-1	2.000E+1	5.261E+1
-1.946E-1	1.993E+1	5.244E+1
-1.962E-1	1.996E+1	5.226E+1
-1.914E-1	2.003E+1	5.236E+1
-1.962E-1	2.004E+1	5.266E+1
-1.978E-1	2.006E+1	5.221E+1
-1.930E-1	2.018E+1	5.265E+1
-1.897E-1	1.985E+1	5.231E+1
-1.962E-1	1.997E+1	5.227E+1
-1.946E-1	1.985E+1	5.271E+1
-1.930E-1	2.015E+1	5.250E+1
-1.897E-1	1.990E+1	5.275E+1
-1.930E-1	1.984E+1	5.244E+1
-1.946E-1	2.013E+1	5.241E+1
-1.946E-1	1.993E+1	5.246E+1
-1.930E-1	1.995E+1	5.228E+1
-1.930E-1	1.999E+1	5.256E+1
-1.946E-1	1.998E+1	5.253E+1
-1.946E-1	2.000E+1	5.248E+1
-1.946E-1	1.987E+1	5.222E+1
-1.930E-1	2.004E+1	5.239E+1
-1.930E-1	2.021E+1	5.236E+1
-1.930E-1	1.988E+1	5.245E+1
-1.897E-1	2.008E+1	5.251E+1
-1.962E-1	1.990E+1	5.223E+1
-1.978E-1	1.993E+1	5.223E+1
-1.930E-1	2.017E+1	5.233E+1
-1.897E-1	1.986E+1	5.232E+1
-1.930E-1	2.003E+1	5.242E+1
-1.930E-1	1.998E+1	5.255E+1
-1.930E-1	2.014E+1	5.234E+1
-1.914E-1	2.001E+1	5.242E+1
-1.962E-1	1.990E+1	5.260E+1
-1.978E-1	1.997E+1	5.227E+1
-1.946E-1	2.002E+1	5.251E+1
-1.897E-1	2.016E+1	5.233E+1
-1.946E-1	2.002E+1	5.280E+1
-1.962E-1	1.989E+1	5.236E+1
-1.962E-1	2.005E+1	5.224E+1
-1.930E-1	2.002E+1	5.222E+1
-1.962E-1	2.011E+1	5.218E+1
-1.946E-1	2.002E+1	5.245E+1
-1.946E-1	1.998E+1	5.207E+1
-1.930E-1	2.004E+1	5.233E+1
-1.914E-1	1.994E+1	5.244E+1
-1.962E-1	2.002E+1	5.242E+1
-1.930E-1	1.993E+1	5.238E+1
-1.914E-1	1.995E+1	5.229E+1
-1.930E-1	1.992E+1	5.256E+1
-1.946E-1	2.013E+1	5.248E+1
-1.946E-1	1.986E+1	5.246E+1
-1.881E-1	2.014E+1	5.240E+1
-1.962E-1	2.009E+1	5.230E+1
-1.962E-1	2.010E+1	5.225E+1
-1.930E-1	2.017E+1	5.231E+1
-1.914E-1	1.990E+1	5.248E+1
-1.914E-1	1.997E+1	5.250E+1
-1.962E-1	1.994E+1	5.233E+1
-1.914E-1	2.005E+1	5.262E+1
-1.930E-1	1.993E+1	5.235E+1
-1.930E-1	2.006E+1	5.247E+1
-1.962E-1	2.001E+1	5.228E+1
-1.930E-1	2.011E+1	5.232E+1
-1.914E-1	2.000E+1	5.240E+1
-1.914E-1	1.998E+1	5.240E+1
-1.962E-1	2.006E+1	5.248E+1
-1.930E-1	2.008E+1	5.248E+1
-1.897E-1	1.999E+1	5.234E+1
-1.946E-1	1.996E+1	5.255E+1
-1.946E-1	1.995E+1	5.218E+1
-1.930E-1	1.999E+1	5.237E+1
-1.897E-1	1.990E+1	5.214E+1
-1.914E-1	1.997E+1	5.244E+1
-1.962E-1	2.015E+1	5.226E+1
-1.946E-1	1.982E+1	5.250E+1
-1.914E-1	2.008E+1	5.240E+1
-1.962E-1	2.016E+1	5.218E+1
-1.962E-1	1.999E+1	5.234E+1
-1.946E-1	1.995E+1	5.226E+1
-1.914E-1	1.973E+1	5.231E+1
-1.930E-1	1.992E+1	5.213E+1
-1.962E-1	2.003E+1	5.232E+1
-1.946E-1	1.990E+1	5.244E+1
-1.930E-1	2.006E+1	5.240E+1
-1.914E-1	2.008E+1	5.254E+1
-1.946E-1	1.991E+1	5.239E+1
-1.930E-1	2.006E+1	5.247E+1
-1.897E-1	2.004E+1	5.219E+1
-1.962E-1	1.990E+1	5.232E+1
-1.930E-1	1.995E+1	5.272E+1
-1.962E-1	1.986E+1	5.237E+1
-1.897E-1	1.990E+1	5.230E+1
-1.946E-1	2.014E+1	5.234E+1
-1.978E-1	1.995E+1	5.219E+1
-1.930E-1	1.986E+1	5.233E+1
-1.897E-1	2.005E+1	5.209E+1
-1.946E-1	1.998E+1	5.233E+1
-1.946E-1	2.003E+1	5.227E+1
-1.930E-1	1.989E+1	5.224E+1
-1.930E-1	2.002E+1	5.213E+1
-1.946E-1	1.991E+1	5.216E+1
-1.946E-1	2.005E+1	5.243E+1
-1.930E-1	1.998E+1	5.221E+1
-1.946E-1	1.995E+1	5.253E+1
-1.946E-1	1.992E+1	5.263E+1
-1.946E-1	1.999E+1	5.232E+1
-1.946E-1	2.005E+1	5.219E+1
-1.914E-1	1.996E+1	5.232E+1
-1.946E-1	2.002E+1	5.219E+1
-1.946E-1	1.987E+1	5.232E+1
-1.914E-1	1.994E+1	5.241E+1
-1.914E-1	1.997E+1	5.197E+1
-1.946E-1	1.992E+1	5.227E+1
-1.962E-1	1.991E+1	5.215E+1
-1.946E-1	1.994E+1	5.223E+1
-1.962E-1	2.002E+1	5.220E+1
-1.946E-1	2.001E+1	5.220E+1
-1.962E-1	1.972E+1	5.214E+1
-1.946E-1	2.007E+1	5.233E+1
-1.930E-1	1.991E+1	5.214E+1
-1.930E-1	1.997E+1	5.237E+1
-1.962E-1	2.008E+1	5.203E+1
-1.930E-1	1.974E+1	5.243E+1
-1.930E-1	1.999E+1	5.214E+1
-1.946E-1	1.998E+1	5.200E+1
-1.962E-1	1.997E+1	5.216E+1
-1.930E-1	1.997E+1	5.219E+1
-1.881E-1	1.998E+1	5.221E+1
-1.930E-1	1.979E+1	5.232E+1
-1.962E-1	1.988E+1	5.202E+1
-1.930E-1	1.994E+1	5.217E+1
-1.930E-1	1.998E+1	5.215E+1
-1.946E-1	1.986E+1	5.233E+1
-1.962E-1	2.001E+1	5.242E+1
-1.962E-1	1.991E+1	5.208E+1
-1.946E-1	2.006E+1	5.230E+1
-1.962E-1	2.009E+1	5.203E+1
-1.978E-1	1.974E+1	5.200E+1
-1.930E-1	1.979E+1	5.244E+1
-1.897E-1	1.987E+1	5.230E+1
-1.946E-1	1.992E+1	5.183E+1
-1.962E-1	1.990E+1	5.203E+1
-1.962E-1	1.981E+1	5.208E+1
-1.930E-1	1.989E+1	5.252E+1
-1.978E-1	1.983E+1	5.225E+1
-1.962E-1	1.994E+1	5.205E+1
-1.914E-1	2.008E+1	5.217E+1
-1.897E-1	2.001E+1	5.223E+1
-1.962E-1	1.972E+1	5.227E+1
-1.962E-1	1.999E+1	5.194E+1
-1.946E-1	1.994E+1	5.221E+1
-1.914E-1	1.990E+1	5.245E+1
-1.962E-1	2.004E+1	5.190E+1
-1.962E-1	1.989E+1	5.220E+1
-1.930E-1	1.981E+1	5.223E+1
-1.914E-1	1.976E+1	5.201E+1
-1.946E-1	1.999E+1	5.199E+1
-1.962E-1	1.991E+1	5.196E+1
-1.930E-1	1.992E+1	5.215E+1
-1.914E-1	1.990E+1	5.189E+1
-1.946E-1	1.994E+1	5.224E+1
-1.978E-1	1.991E+1	5.231E+1
-1.946E-1	2.001E+1	5.208E+1
-1.946E-1	2.006E+1	5.208E+1
-1.962E-1	1.996E+1	5.215E+1
-1.978E-1	2.005E+1	5.213E+1
-1.930E-1	2.005E+1	5.221E+1
-1.897E-1	2.007E+1	5.212E+1
-1.962E-1	1.989E+1	5.186E+1
-1.962E-1	1.988E+1	5.208E+1
-1.946E-1	1.998E+1	5.205E+1
-1.946E-1	1.988E+1	5.192E+1
-1.962E-1	2.001E+1	5.203E+1
-1.962E-1	1.990E+1	5.202E+1
-1.914E-1	1.984E+1	5.192E+1
-1.914E-1	1.990E+1	5.208E+1
-1.978E-1	1.995E+1	5.197E+1
-1.946E-1	1.984E+1	5.218E+1
-1.962E-1	1.978E+1	5.222E+1
-1.962E-1	1.989E+1	5.190E+1
-1.978E-1	1.992E+1	5.199E+1
-1.978E-1	1.994E+1	5.166E+1
-1.962E-1	2.004E+1	5.216E+1
-1.914E-1	1.999E+1	5.211E+1
-1.962E-1	1.998E+1	5.204E+1
-1.946E-1	1.979E+1	5.202E+1
-1.930E-1	1.993E+1	5.186E+1
-1.946E-1	1.978E+1	5.213E+1
-1.978E-1	1.984E+1	5.221E+1
-1.978E-1	1.987E+1	5.231E+1
-1.930E-1	1.982E+1	5.239E+1
-1.930E-1	1.992E+1	5.204E+1
-1.930E-1	1.994E+1	5.199E+1
-1.995E-1	1.990E+1	5.232E+1
-1.914E-1	1.978E+1	5.214E+1
-1.914E-1	1.975E+1	5.213E+1
-1.946E-1	2.009E+1	5.224E+1
-1.962E-1	1.990E+1	5.191E+1
-1.946E-1	1.990E+1	5.197E+1
-1.946E-1	1.989E+1	5.199E+1
-1.946E-1	1.982E+1	5.177E+1
-1.946E-1	1.994E+1	5.172E+1
-1.930E-1	2.000E+1	5.227E+1
-1.930E-1	1.983E+1	5.202E+1
-1.962E-1	2.010E+1	5.203E+1
-1.978E-1	1.992E+1	5.208E+1
-1.914E-1	1.984E+1	5.190E+1
-1.930E-1	1.962E+1	5.193E+1
-1.962E-1	1.996E+1	5.199E+1
-1.995E-1	1.984E+1	5.190E+1
-1.914E-1	1.979E+1	5.207E+1
-1.946E-1	1.997E+1	5.181E+1
-1.946E-1	1.988E+1	5.195E+1
-1.962E-1	1.977E+1	5.236E+1
-1.946E-1	1.995E+1	5.196E+1
-1.930E-1	1.995E+1	5.191E+1
-1.978E-1	1.987E+1	5.206E+1
-1.995E-1	1.972E+1	5.197E+1
-1.914E-1	1.987E+1	5.206E+1
-1.930E-1	2.002E+1	5.192E+1
-1.946E-1	1.982E+1	5.197E+1
-1.978E-1	1.994E+1	5.206E+1
-1.914E-1	1.983E+1	5.193E+1
-1.930E-1	2.004E+1	5.186E+1
-1.962E-1	1.985E+1	5.169E+1
-1.914E-1	1.974E+1	5.215E+1
-1.930E-1	1.982E+1	5.194E+1
-1.897E-1	1.987E+1	5.216E+1
-1.962E-1	1.986E+1	5.170E+1
-1.962E-1	1.984E+1	5.172E+1
-1.930E-1	1.980E+1	5.199E+1
-1.930E-1	1.992E+1	5.206E+1
-1.946E-1	2.000E+1	5.203E+1
-1.978E-1	1.970E+1	5.211E+1
-1.930E-1	1.978E+1	5.208E+1
-1.914E-1	1.991E+1	5.212E+1
-1.978E-1	1.989E+1	5.240E+1
-1.978E-1	1.995E+1	5.191E+1
-1.930E-1	1.996E+1	5.160E+1
-1.946E-1	1.984E+1	5.199E+1
-1.946E-1	1.981E+1	5.203E+1
-1.946E-1	1.997E+1	5.201E+1
-1.914E-1	1.984E+1	5.206E+1
-1.946E-1	1.988E+1	5.199E+1
-1.946E-1	2.000E+1	5.206E+1
-1.978E-1	1.983E+1	5.169E+1
-1.962E-1	1.981E+1	5.197E+1
-1.930E-1	1.973E+1	5.201E+1
-1.946E-1	1.986E+1	5.219E+1
-1.995E-1	1.982E+1	5.192E+1
-1.946E-1	1.980E+1	5.202E+1
-1.914E-1	1.973E+1	5.218E+1
-1.946E-1	1.996E+1	5.184E+1
-1.946E-1	1.989E+1	5.190E+1
-1.930E-1	2.002E+1	5.195E+1
-1.914E-1	1.994E+1	5.165E+1
-1.962E-1	1.989E+1	5.175E+1
-1.962E-1	1.987E+1	5.197E+1
-1.946E-1	1.974E+1	5.170E+1
-1.946E-1	1.983E+1	5.184E+1
-1.946E-1	1.986E+1	5.175E+1
-1.946E-1	1.980E+1	5.182E+1
-1.914E-1	1.992E+1	5.170E+1
-1.914E-1	1.991E+1	5.167E+1
-1.930E-1	1.976E+1	5.181E+1
-1.962E-1	1.999E+1	5.188E+1
-1.930E-1	1.974E+1	5.157E+1
-1.930E-1	1.973E+1	5.203E+1
-1.962E-1	1.979E+1	5.218E+1
-1.962E-1	1.986E+1	5.201E+1
-1.946E-1	1.978E+1	5.183E+1
-1.930E-1	1.998E+1	5.220E+1
-1.962E-1	1.985E+1	5.175E+1
-1.978E-1	1.994E+1	5.171E+1
-1.930E-1	1.974E+1	5.173E+1
-1.930E-1	1.984E+1	5.212E+1
-1.946E-1	1.992E+1	5.234E+1
-1.995E-1	1.982E+1	5.208E+1
-1.914E-1	1.988E+1	5.158E+1
-1.946E-1	1.984E+1	5.153E+1
-1.930E-1	1.999E+1	5.192E+1
-1.962E-1	1.992E+1	5.173E+1
-1.962E-1	1.987E+1	5.185E+1
-1.946E-1	1.996E+1	5.202E+1
-1.946E-1	1.973E+1	5.160E+1
-1.978E-1	1.983E+1	5.191E+1
-1.962E-1	1.981E+1	5.196E+1
-1.930E-1	1.987E+1	5.191E+1
-1.946E-1	1.999E+1	5.173E+1
-1.946E-1	1.989E+1	5.170E+1
-1.946E-1	1.990E+1	5.193E+1
-1.897E-1	1.985E+1	5.167E+1
-1.962E-1	1.969E+1	5.199E+1
-1.962E-1	1.984E+1	5.183E+1
-1.930E-1	2.004E+1	5.189E+1
-1.930E-1	1.962E+1	5.171E+1
-1.962E-1	1.965E+1	5.202E+1
-1.978E-1	1.988E+1	5.206E+1
-1.914E-1	1.973E+1	5.170E+1
-1.914E-1	1.976E+1	5.179E+1
-1.946E-1	1.973E+1	5.162E+1
-1.962E-1	1.982E+1	5.236E+1
-1.946E-1	1.970E+1	5.193E+1
-1.930E-1	1.986E+1	5.190E+1
-1.962E-1	1.996E+1	5.189E+1
-1.962E-1	1.989E+1	5.189E+1
-1.930E-1	1.991E+1	5.170E+1
-1.946E-1	1.992E+1	5.129E+1
-1.946E-1	1.988E+1	5.157E+1
-1.962E-1	2.003E+1	5.157E+1
-1.946E-1	1.991E+1	5.181E+1
-1.946E-1	1.990E+1	5.213E+1
-1.930E-1	1.994E+1	5.195E+1
-1.962E-1	1.983E+1	5.178E+1
-1.930E-1	1.991E+1	5.199E+1
-1.865E-1	1.975E+1	5.190E+1
-1.962E-1	1.988E+1	5.186E+1
-1.962E-1	1.990E+1	5.164E+1
-1.930E-1	1.986E+1	5.148E+1
-1.930E-1	1.981E+1	5.171E+1
-1.962E-1	1.980E+1	5.197E+1
-1.930E-1	1.980E+1	5.196E+1
-1.946E-1	1.986E+1	5.175E+1
-1.930E-1	1.977E+1	5.160E+1
-1.946E-1	1.996E+1	5.176E+1
-1.978E-1	1.973E+1	5.172E+1
-1.962E-1	1.982E+1	5.188E+1
-1.914E-1	1.975E+1	5.175E+1
-1.930E-1	1.985E+1	5.150E+1
-1.946E-1	1.996E+1	5.179E+1
-1.930E-1	1.985E+1	5.149E+1
-1.930E-1	1.984E+1	5.188E+1
-1.946E-1	1.985E+1	5.166E+1
-1.946E-1	1.973E+1	5.157E+1
-1.930E-1	2.005E+1	5.192E+1
-1.978E-1	1.996E+1	5.186E+1
-1.946E-1	1.962E+1	5.180E+1
-1.962E-1	1.985E+1	5.165E+1
-1.930E-1	1.971E+1	5.154E+1
-1.930E-1	1.976E+1	5.182E+1
-1.914E-1	1.989E+1	5.156E+1
-1.978E-1	1.983E+1	5.176E+1
-1.946E-1	1.980E+1	5.166E+1
-1.930E-1	1.968E+1	5.198E+1
-1.946E-1	1.998E+1	5.172E+1
-1.962E-1	1.992E+1	5.169E+1
-1.914E-1	1.978E+1	5.176E+1
-1.930E-1	1.986E+1	5.183E+1
-1.946E-1	1.998E+1	5.169E+1
-1.962E-1	1.974E+1	5.182E+1
-1.914E-1	1.982E+1	5.193E+1
-1.946E-1	1.983E+1	5.175E+1
-1.946E-1	1.978E+1	5.175E+1
-1.978E-1	1.981E+1	5.188E+1
-1.914E-1	1.984E+1	5.186E+1
-1.897E-1	1.975E+1	5.189E+1
-1.946E-1	1.976E+1	5.165E+1
-1.995E-1	1.982E+1	5.163E+1
-1.930E-1	1.966E+1	5.152E+1
-1.930E-1	1.991E+1	5.178E+1
-1.946E-1	1.978E+1	5.188E+1
-1.946E-1	1.980E+1	5.175E+1
-1.914E-1	1.990E+1	5.168E+1
-1.946E-1	1.969E+1	5.185E+1
-1.946E-1	1.994E+1	5.171E+1
-1.995E-1	1.999E+1	5.183E+1
-1.914E-1	1.975E+1	5.149E+1
-1.930E-1	1.999E+1	5.197E+1
-1.978E-1	1.982E+1	5.166E+1
-1.962E-1	1.997E+1	5.178E+1
-1.962E-1	1.991E+1	5.173E+1
-1.897E-1	1.982E+1	5.192E+1
-1.962E-1	1.988E+1	5.149E+1
-1.962E-1	1.976E+1	5.158E+1
-1.914E-1	1.991E+1	5.157E+1
-1.914E-1	1.983E+1	5.200E+1
-1.946E-1	1.996E+1	5.167E+1
-1.978E-1	1.984E+1	5.179E+1
-1.930E-1	1.988E+1	5.167E+1
-1.914E-1	1.972E+1	5.149E+1
-1.962E-1	1.986E+1	5.171E+1
-1.946E-1	1.983E+1	5.158E+1
-1.946E-1	1.990E+1	5.152E+1
-1.930E-1	1.992E+1	5.179E+1
-1.946E-1	1.994E+1	5.175E+1
-1.978E-1	1.993E+1	5.173E+1
-1.946E-1	1.987E+1	5.182E+1
-1.946E-1	2.006E+1	5.182E+1
-1.962E-1	1.982E+1	5.152E+1
-1.978E-1	1.966E+1	5.185E+1
-1.930E-1	1.985E+1	5.167E+1
-1.914E-1	1.975E+1	5.156E+1
-1.962E-1	1.987E+1	5.168E+1
-1.978E-1	1.969E+1	5.186E+1
-1.946E-1	1.974E+1	5.145E+1
-1.930E-1	1.954E+1	5.182E+1
-1.946E-1	1.975E+1	5.164E+1
-1.978E-1	1.988E+1	5.155E+1
-1.946E-1	1.975E+1	5.157E+1
-1.930E-1	1.974E+1	5.148E+1
-1.930E-1	1.971E+1	5.175E+1
-1.978E-1	1.984E+1	5.158E+1
-1.930E-1	1.960E+1	5.168E+1
-1.930E-1	1.984E+1	5.161E+1
-1.962E-1	1.980E+1	5.148E+1
-1.962E-1	1.989E+1	5.154E+1
-1.946E-1	1.982E+1	5.150E+1
-1.946E-1	1.978E+1	5.154E+1
-1.946E-1	1.987E+1	5.179E+1
-1.962E-1	1.977E+1	5.145E+1
-1.930E-1	1.969E+1	5.164E+1
-1.946E-1	1.990E+1	5.164E+1
-1.930E-1	1.987E+1	5.179E+1
-1.962E-1	1.982E+1	5.169E+1
-1.962E-1	1.967E+1	5.136E+1
-1.930E-1	1.978E+1	5.172E+1
-1.962E-1	1.978E+1	5.175E+1
-1.995E-1	1.976E+1	5.174E+1
-1.930E-1	1.973E+1	5.157E+1
-1.946E-1	1.978E+1	5.163E+1
-1.930E-1	1.987E+1	5.182E+1
-1.962E-1	1.978E+1	5.190E+1
-1.946E-1	1.983E+1	5.174E+1
-1.914E-1	1.995E+1	5.151E+1
-1.962E-1	1.992E+1	5.146E+1
-1.962E-1	1.975E+1	5.167E+1
-1.962E-1	1.970E+1	5.180E+1
-1.946E-1	1.978E+1	5.168E+1
-1.978E-1	1.981E+1	5.167E+1
-1.978E-1	1.978E+1	5.181E+1
-1.930E-1	1.983E+1	5.163E+1
-1.946E-1	1.966E+1	5.181E+1
-1.962E-1	1.981E+1	5.165E+1
-1.962E-1	1.981E+1	5.191E+1
-1.914E-1	1.985E+1	5.178E+1
-1.946E-1	1.984E+1	5.174E+1
-1.946E-1	1.987E+1	5.173E+1
-1.978E-1	1.990E+1	5.172E+1
-1.962E-1	1.977E+1	5.184E+1
-1.962E-1	1.993E+1	5.201E+1
-1.962E-1	1.983E+1	5.148E+1
-1.962E-1	1.967E+1	5.181E+1
-1.946E-1	1.979E+1	5.148E+1
-1.930E-1	1.984E+1	5.177E+1
-1.946E-1	1.968E+1	5.165E+1
-1.978E-1	1.973E+1	5.170E+1
-1.946E-1	1.989E+1	5.166E+1
-1.897E-1	1.975E+1	5.173E+1
-1.978E-1	1.977E+1	5.184E+1
-1.978E-1	1.977E+1	5.176E+1
-1.930E-1	1.975E+1	5.156E+1
-1.930E-1	1.975E+1	5.146E+1
-1.978E-1	1.990E+1	5.158E+1
-1.962E-1	1.969E+1	5.155E+1
-1.946E-1	1.954E+1	5.151E+1
-1.946E-1	1.968E+1	5.159E+1
-1.962E-1	1.969E+1	5.172E+1
-1.962E-1	1.961E+1	5.158E+1
-1.930E-1	1.975E+1	5.166E+1
-1.946E-1	1.967E+1	5.167E+1
-1.930E-1	1.973E+1	5.176E+1
-1.995E-1	1.989E+1	5.167E+1
-1.930E-1	1.975E+1	5.157E+1
-1.930E-1	1.958E+1	5.152E+1
-1.962E-1	1.981E+1	5.168E+1
-1.995E-1	1.982E+1	5.147E+1
-1.946E-1	1.999E+1	5.182E+1
-1.946E-1	1.974E+1	5.164E+1
-1.978E-1	1.982E+1	5.174E+1
-1.946E-1	1.972E+1	5.168E+1
-1.930E-1	1.970E+1	5.155E+1
-1.914E-1	1.980E+1	5.151E+1
-1.946E-1	1.978E+1	5.138E+1
-1.995E-1	1.980E+1	5.166E+1
-1.946E-1	1.975E+1	5.150E+1
-1.946E-1	1.997E+1	5.138E+1
-1.962E-1	1.988E+1	5.155E+1
-1.946E-1	1.958E+1	5.188E+1
-1.930E-1	1.972E+1	5.150E+1
-1.946E-1	1.975E+1	5.123E+1
-1.930E-1	1.987E+1	5.145E+1
-1.962E-1	1.987E+1	5.179E+1
-1.930E-1	1.987E+1	5.151E+1
-1.962E-1	1.982E+1	5.168E+1
-1.978E-1	1.965E+1	5.150E+1
-1.978E-1	1.979E+1	5.160E+1
-1.946E-1	1.981E+1	5.135E+1
-1.962E-1	1.970E+1	5.194E+1
-1.995E-1	1.950E+1	5.167E+1
-1.978E-1	1.968E+1	5.163E+1
-1.930E-1	1.988E+1	5.174E+1
-1.930E-1	1.978E+1	5.172E+1
-1.978E-1	1.990E+1	5.153E+1
-1.978E-1	1.995E+1	5.164E+1
-1.946E-1	1.966E+1	5.161E+1
-1.962E-1	1.968E+1	5.164E+1
-1.946E-1	1.974E+1	5.166E+1
-1.978E-1	1.980E+1	5.178E+1
-1.930E-1	1.989E+1	5.148E+1
-1.930E-1	1.962E+1	5.146E+1
-1.978E-1	1.964E+1	5.152E+1
-1.995E-1	1.985E+1	5.163E+1
-1.930E-1	1.980E+1	5.149E+1
-1.962E-1	1.976E+1	5.146E+1
-1.978E-1	1.956E+1	5.142E+1
-1.962E-1	1.983E+1	5.148E+1
-1.962E-1	1.989E+1	5.174E+1
-1.930E-1	1.974E+1	5.152E+1
-1.946E-1	1.967E+1	5.185E+1
-1.930E-1	1.971E+1	5.169E+1
-1.930E-1	1.991E+1	5.160E+1
-1.962E-1	1.971E+1	5.148E+1
-1.962E-1	1.979E+1	5.166E+1
-1.995E-1	1.978E+1	5.185E+1
-1.946E-1	1.986E+1	5.164E+1
-1.962E-1	1.973E+1	5.160E+1
-1.962E-1	1.968E+1	5.148E+1
-1.995E-1	1.983E+1	5.167E+1
-1.930E-1	1.978E+1	5.160E+1
-1.946E-1	1.967E+1	5.162E+1
-1.946E-1	1.966E+1	5.133E+1
-1.978E-1	1.978E+1	5.166E+1
-1.962E-1	1.971E+1	5.151E+1
-1.914E-1	1.979E+1	5.178E+1
-1.962E-1	1.963E+1	5.174E+1
-1.995E-1	1.973E+1	5.166E+1
-1.946E-1	1.974E+1	5.123E+1
-1.930E-1	1.986E+1	5.154E+1
-1.930E-1	1.975E+1	5.145E+1
-1.995E-1	1.986E+1	5.151E+1
-1.946E-1	1.986E+1	5.163E+1
-1.946E-1	1.966E+1	5.144E+1
-1.962E-1	1.969E+1	5.154E+1
-1.962E-1	1.983E+1	5.165E+1
-1.946E-1	1.986E+1	5.172E+1
-1.914E-1	1.970E+1	5.176E+1
-1.978E-1	1.978E+1	5.119E+1
-1.962E-1	1.982E+1	5.128E+1
-1.946E-1	1.978E+1	5.187E+1
-1.946E-1	1.975E+1	5.168E+1
-1.946E-1	1.962E+1	5.153E+1
-1.978E-1	1.975E+1	5.145E+1
-1.946E-1	1.969E+1	5.163E+1
-1.978E-1	1.971E+1	5.173E+1
-1.978E-1	1.967E+1	5.148E+1
-1.978E-1	1.968E+1	5.166E+1
-1.978E-1	1.963E+1	5.172E+1
-1.930E-1	1.981E+1	5.155E+1
-1.946E-1	1.974E+1	5.131E+1
-1.962E-1	1.970E+1	5.167E+1
-1.930E-1	1.994E+1	5.158E+1
-1.946E-1	1.977E+1	5.123E+1
-1.946E-1	1.974E+1	5.146E+1
-1.962E-1	1.978E+1	5.154E+1
-1.962E-1	1.969E+1	5.140E+1
-1.914E-1	1.971E+1	5.160E+1
-1.962E-1	1.985E+1	5.135E+1
-1.978E-1	1.963E+1	5.137E+1
-1.962E-1	1.972E+1	5.153E+1
-1.930E-1	1.971E+1	5.146E+1
-1.946E-1	1.982E+1	5.137E+1
-1.962E-1	1.979E+1	5.174E+1
-1.914E-1	1.984E+1	5.181E+1
-1.930E-1	1.975E+1	5.151E+1
-1.995E-1	1.969E+1	5.163E+1
-1.978E-1	1.963E+1	5.162E+1
-1.914E-1	1.990E+1	5.170E+1
-1.930E-1	1.966E+1	5.158E+1
-1.962E-1	1.970E+1	5.136E+1
-1.962E-1	2.001E+1	5.174E+1
-1.946E-1	1.970E+1	5.149E+1
-1.962E-1	1.968E+1	5.177E+1
-1.962E-1	1.969E+1	5.158E+1
-1.962E-1	1.963E+1	5.149E+1
-1.946E-1	1.967E+1	5.143E+1
-1.914E-1	1.955E+1	5.135E+1
-1.962E-1	1.965E+1	5.161E+1
-1.995E-1	1.967E+1	5.113E+1
-1.930E-1	1.970E+1	5.150E+1
-1.946E-1	1.961E+1	5.117E+1
-1.978E-1	1.974E+1	5.150E+1
-1.978E-1	1.966E+1	5.137E+1
-1.946E-1	1.991E+1	5.152E+1
-1.946E-1	1.987E+1	5.137E+1
-1.962E-1	1.980E+1	5.151E+1
-1.962E-1	1.978E+1	5.155E+1
-1.930E-1	1.977E+1	5.160E+1
-1.930E-1	1.980E+1	5.169E+1
-1.946E-1	1.959E+1	5.151E+1
-1.946E-1	1.979E+1	5.164E+1
-1.962E-1	1.961E+1	5.145E+1
-1.946E-1	1.980E+1	5.155E+1
-1.962E-1	1.974E+1	5.136E+1
-1.978E-1	1.976E+1	5.162E+1
-1.978E-1	1.971E+1	5.164E+1
-1.897E-1	1.983E+1	5.156E+1
-1.962E-1	1.967E+1	5.157E+1
-1.978E-1	1.980E+1	5.135E+1
-1.946E-1	1.975E+1	5.164E+1
-1.914E-1	1.972E+1	5.145E+1
-1.978E-1	1.992E+1	5.139E+1
-1.978E-1	1.983E+1	5.156E+1
-1.962E-1	1.988E+1	5.159E+1
-1.930E-1	1.975E+1	5.165E+1
-1.962E-1	1.980E+1	5.153E+1
-1.946E-1	1.985E+1	5.137E+1
-1.930E-1	1.967E+1	5.143E+1
-1.946E-1	1.998E+1	5.184E+1
-1.978E-1	1.977E+1	5.140E+1
-1.962E-1	1.964E+1	5.162E+1
-1.946E-1	1.959E+1	5.146E+1
-1.962E-1	1.971E+1	5.119E+1
-1.962E-1	1.986E+1	5.149E+1
-1.962E-1	1.977E+1	5.161E+1
-1.946E-1	1.956E+1	5.171E+1
-1.897E-1	1.957E+1	5.162E+1
-1.946E-1	1.966E+1	5.150E+1
-1.978E-1	1.977E+1	5.167E+1
-1.914E-1	1.985E+1	5.140E+1
-1.930E-1	1.972E+1	5.136E+1
-1.962E-1	1.986E+1	5.143E+1
-1.995E-1	1.963E+1	5.125E+1
-1.962E-1	1.996E+1	5.136E+1
-1.946E-1	1.981E+1	5.148E+1
-1.946E-1	1.969E+1	5.146E+1
-1.962E-1	1.963E+1	5.147E+1
-1.914E-1	1.978E+1	5.160E+1
-1.946E-1	1.984E+1	5.143E+1
-1.978E-1	1.975E+1	5.146E+1
-1.978E-1	1.972E+1	5.131E+1
-1.946E-1	1.974E+1	5.150E+1
-1.914E-1	1.961E+1	5.132E+1
-1.962E-1	1.962E+1	5.138E+1
-1.946E-1	1.966E+1	5.136E+1
-1.946E-1	1.969E+1	5.167E+1
-1.914E-1	1.961E+1	5.127E+1
-1.978E-1	1.955E+1	5.135E+1
-1.978E-1	1.962E+1	5.157E+1
-1.946E-1	1.963E+1	5.110E+1
-1.962E-1	1.963E+1	5.145E+1
-1.978E-1	1.980E+1	5.151E+1
-1.962E-1	1.963E+1	5.147E+1
-1.946E-1	1.977E+1	5.165E+1
-1.962E-1	1.965E+1	5.146E+1
-1.962E-1	1.980E+1	5.150E+1
-1.978E-1	1.980E+1	5.143E+1
-1.914E-1	1.964E+1	5.140E+1
-1.946E-1	1.981E+1	5.128E+1
-1.962E-1	1.970E+1	5.135E+1
-1.978E-1	1.960E+1	5.145E+1
-1.946E-1	1.988E+1	5.147E+1
-1.962E-1	1.962E+1	5.149E+1
-1.962E-1	1.971E+1	5.146E+1
-1.962E-1	1.968E+1	5.138E+1
-1.946E-1	1.981E+1	5.138E+1
-1.962E-1	1.985E+1	5.131E+1
-1.946E-1	1.967E+1	5.150E+1
-1.995E-1	1.964E+1	5.139E+1
-1.914E-1	1.964E+1	5.159E+1
-1.930E-1	1.960E+1	5.157E+1
-1.978E-1	1.956E+1	5.146E+1
-1.962E-1	1.967E+1	5.164E+1
-1.962E-1	1.978E+1	5.142E+1
-1.978E-1	1.969E+1	5.145E+1
-1.978E-1	1.967E+1	5.160E+1
-1.978E-1	1.977E+1	5.159E+1
-1.962E-1	1.959E+1	5.137E+1
-1.930E-1	1.975E+1	5.149E+1
-1.978E-1	1.977E+1	5.132E+1
-1.962E-1	1.977E+1	5.181E+1
-1.930E-1	1.970E+1	5.119E+1
-1.930E-1	1.968E+1	5.138E+1
-1.962E-1	1.976E+1	5.120E+1
-1.995E-1	1.968E+1	5.151E+1
-1.930E-1	1.967E+1	5.161E+1
-1.946E-1	1.959E+1	5.139E+1
-1.962E-1	1.957E+1	5.172E+1
-1.995E-1	1.970E+1	5.133E+1
-1.962E-1	1.968E+1	5.150E+1
-1.946E-1	1.978E+1	5.128E+1
-1.946E-1	1.962E+1	5.155E+1
-1.978E-1	1.975E+1	5.136E+1
-1.930E-1	1.967E+1	5.135E+1
-1.930E-1	1.973E+1	5.145E+1
-1.962E-1	1.968E+1	5.150E+1
-1.978E-1	1.979E+1	5.136E+1
-1.946E-1	1.965E+1	5.161E+1
-1.930E-1	1.968E+1	5.126E+1
-1.962E-1	1.966E+1	5.119E+1
-1.962E-1	1.973E+1	5.134E+1
-1.962E-1	1.960E+1	5.143E+1
-1.946E-1	1.949E+1	5.128E+1
-1.995E-1	1.977E+1	5.150E+1
-1.962E-1	1.978E+1	5.135E+1
-1.946E-1	1.954E+1	5.172E+1
-1.946E-1	1.963E+1	5.152E+1
-1.962E-1	1.972E+1	5.148E+1
-1.962E-1	1.973E+1	5.154E+1
-1.946E-1	1.961E+1	5.136E+1
-1.914E-1	1.977E+1	5.138E+1
-1.962E-1	1.950E+1	5.157E+1
-1.946E-1	1.956E+1	5.149E+1
-1.946E-1	1.965E+1	5.157E+1
-1.914E-1	1.955E+1	5.130E+1
-1.962E-1	1.968E+1	5.131E+1
-1.962E-1	1.975E+1	5.145E+1
-1.946E-1	1.967E+1	5.127E+1
-1.946E-1	1.999E+1	5.137E+1
-1.995E-1	1.975E+1	5.134E+1
-1.978E-1	1.981E+1	5.135E+1
-1.946E-1	1.960E+1	5.137E+1
-1.962E-1	1.978E+1	5.153E+1
-1.946E-1	1.977E+1	5.147E+1
-1.978E-1	1.955E+1	5.115E+1
-1.946E-1	1.966E+1	5.116E+1
-1.962E-1	1.954E+1	5.137E+1
-1.995E-1	1.982E+1	5.157E+1
-1.962E-1	1.976E+1	5.151E+1
-1.914E-1	1.981E+1	5.162E+1
-1.962E-1	1.967E+1	5.150E+1
-1.946E-1	1.984E+1	5.144E+1
-1.995E-1	1.980E+1	5.150E+1
-1.946E-1	1.966E+1	5.146E+1
-1.930E-1	1.975E+1	5.171E+1
-1.946E-1	1.968E+1	5.131E+1
-1.962E-1	1.966E+1	5.157E+1
-1.914E-1	1.966E+1	5.140E+1
-1.962E-1	1.970E+1	5.129E+1
-1.978E-1	1.972E+1	5.129E+1
-1.962E-1	1.971E+1	5.127E+1
-1.897E-1	1.969E+1	5.154E+1
-1.930E-1	1.959E+1	5.106E+1
-1.962E-1	1.969E+1	5.122E+1
-1.978E-1	1.956E+1	5.141E+1
-1.946E-1	1.974E+1	5.123E+1
-1.930E-1	1.981E+1	5.145E+1
-1.995E-1	1.976E+1	5.144E+1
-1.946E-1	1.983E+1	5.148E+1
-1.962E-1	1.948E+1	5.135E+1
-1.962E-1	1.992E+1	5.157E+1
-1.978E-1	1.966E+1	5.123E+1
-1.978E-1	1.973E+1	5.122E+1
-1.914E-1	1.973E+1	5.137E+1
-1.946E-1	1.989E+1	5.164E+1
-1.995E-1	1.974E+1	5.136E+1
-1.978E-1	1.969E+1	5.121E+1
-1.962E-1	1.981E+1	5.134E+1
-1.930E-1	1.973E+1	5.156E+1
-1.962E-1	1.980E+1	5.152E+1
-1.930E-1	1.958E+1	5.152E+1
-1.914E-1	1.967E+1	5.137E+1
-1.914E-1	1.963E+1	5.140E+1
-1.946E-1	1.976E+1	5.139E+1
-1.962E-1	1.958E+1	5.104E+1
-1.914E-1	1.964E+1	5.165E+1
-1.946E-1	1.979E+1	5.136E+1
-1.962E-1	1.944E+1	5.139E+1
-1.978E-1	1.962E+1	5.132E+1
-1.946E-1	1.961E+1	5.135E+1
-1.930E-1	1.969E+1	5.133E+1
-1.946E-1	1.986E+1	5.115E+1
-1.946E-1	1.979E+1	5.115E+1
-1.914E-1	1.974E+1	5.129E+1
-1.930E-1	1.958E+1	5.126E+1
-1.978E-1	1.980E+1	5.094E+1
-1.946E-1	1.978E+1	5.148E+1
-1.946E-1	1.959E+1	5.132E+1
-1.930E-1	1.957E+1	5.113E+1
-1.962E-1	1.960E+1	5.133E+1
-1.978E-1	1.993E+1	5.138E+1
-1.946E-1	1.971E+1	5.140E+1
-1.897E-1	1.962E+1	5.151E+1
-1.946E-1	1.973E+1	5.166E+1
-1.962E-1	1.974E+1	5.156E+1
-1.962E-1	1.969E+1	5.151E+1
-1.930E-1	1.958E+1	5.145E+1
-1.962E-1	1.965E+1	5.131E+1
-1.962E-1	1.964E+1	5.148E+1
-1.962E-1	1.974E+1	5.125E+1
-1.946E-1	1.974E+1	5.122E+1
-1.978E-1	1.987E+1	5.139E+1
-1.962E-1	1.965E+1	5.131E+1
-1.978E-1	1.977E+1	5.128E+1
-1.946E-1	1.969E+1	5.120E+1
-1.962E-1	1.968E+1	5.141E+1
-1.978E-1	1.973E+1	5.148E+1
-1.962E-1	1.991E+1	5.152E+1
-1.946E-1	1.969E+1	5.128E+1
-1.978E-1	1.966E+1	5.124E+1
-1.978E-1	1.975E+1	5.127E+1
-1.946E-1	1.963E+1	5.134E+1
-1.930E-1	1.966E+1	5.169E+1
-1.978E-1	1.963E+1	5.145E+1
-1.962E-1	1.979E+1	5.136E+1
-1.930E-1	1.968E+1	5.118E+1
-1.946E-1	1.967E+1	5.128E+1
-1.978E-1	1.972E+1	5.140E+1
-1.962E-1	1.977E+1	5.131E+1
-1.946E-1	1.979E+1	5.132E+1
-1.930E-1	1.967E+1	5.131E+1
-1.995E-1	1.971E+1	5.132E+1
-1.995E-1	1.975E+1	5.133E+1
-1.930E-1	1.968E+1	5.146E+1
-1.946E-1	1.974E+1	5.129E+1
-1.962E-1	1.963E+1	5.131E+1
-1.978E-1	1.977E+1	5.121E+1
-1.930E-1	1.981E+1	5.148E+1
-1.930E-1	1.960E+1	5.114E+1
-1.962E-1	1.970E+1	5.127E+1
-1.978E-1	1.977E+1	5.143E+1
-1.962E-1	1.989E+1	5.139E+1
-1.930E-1	1.964E+1	5.137E+1
-1.946E-1	1.981E+1	5.165E+1
-1.978E-1	1.964E+1	5.131E+1
-1.946E-1	1.979E+1	5.135E+1
-1.946E-1	1.952E+1	5.124E+1
-1.962E-1	1.969E+1	5.125E+1
-1.995E-1	1.978E+1	5.127E+1
-1.930E-1	1.973E+1	5.119E+1
-1.962E-1	1.981E+1	5.141E+1
-2.011E-1	1.977E+1	5.140E+1
-1.946E-1	1.963E+1	5.153E+1
-1.946E-1	1.970E+1	5.157E+1
-1.930E-1	1.960E+1	5.131E+1
-1.962E-1	1.964E+1	5.136E+1
-1.946E-1	1.974E+1	5.143E+1
-1.946E-1	1.967E+1	5.148E+1
-1.930E-1	1.975E+1	5.133E+1
-1.995E-1	1.982E+1	5.111E+1
-1.995E-1	1.988E+1	5.152E+1
-1.930E-1	1.976E+1	5.179E+1
-1.930E-1	1.974E+1	5.119E+1
-1.946E-1	1.971E+1	5.165E+1
-1.930E-1	1.979E+1	5.128E+1
-1.930E-1	1.972E+1	5.127E+1
-1.962E-1	1.954E+1	5.119E+1
-1.946E-1	1.981E+1	5.140E+1
-1.995E-1	1.973E+1	5.144E+1
-1.914E-1	1.969E+1	5.126E+1
-1.962E-1	1.972E+1	5.129E+1
-1.946E-1	1.965E+1	5.145E+1
-1.978E-1	1.963E+1	5.124E+1
-1.930E-1	1.971E+1	5.117E+1
-1.930E-1	1.967E+1	5.121E+1
-1.946E-1	1.961E+1	5.101E+1
-1.978E-1	1.974E+1	5.125E+1
-1.962E-1	1.953E+1	5.140E+1
-1.946E-1	1.969E+1	5.138E+1
-1.978E-1	1.966E+1	5.137E+1
-1.962E-1	1.967E+1	5.126E+1
-1.962E-1	1.966E+1	5.153E+1
-1.946E-1	1.971E+1	5.097E+1
-1.978E-1	1.964E+1	5.145E+1
-1.978E-1	1.966E+1	5.127E+1
-1.962E-1	1.962E+1	5.111E+1
-1.930E-1	1.974E+1	5.150E+1
-1.978E-1	1.981E+1	5.139E+1
-1.978E-1	1.980E+1	5.154E+1
-1.946E-1	1.953E+1	5.129E+1
-1.962E-1	1.968E+1	5.140E+1
-1.978E-1	1.975E+1	5.120E+1
-1.962E-1	1.976E+1	5.134E+1
-1.930E-1	1.969E+1	5.125E+1
-1.962E-1	1.959E+1	5.140E+1
-1.962E-1	1.965E+1	5.145E+1
-1.962E-1	1.990E+1	5.154E+1
-1.914E-1	1.975E+1	5.124E+1
-1.946E-1	1.975E+1	5.116E+1
-1.962E-1	1.967E+1	5.098E+1
-1.978E-1	1.950E+1	5.160E+1
-1.962E-1	1.947E+1	5.124E+1
-1.930E-1	1.974E+1	5.117E+1
-1.962E-1	1.970E+1	5.145E+1
-1.995E-1	1.968E+1	5.133E+1
-1.930E-1	1.954E+1	5.151E+1
-1.930E-1	1.972E+1	5.158E+1
-1.995E-1	1.982E+1	5.123E+1
-1.962E-1	1.985E+1	5.144E+1
-1.897E-1	1.980E+1	5.149E+1
-1.962E-1	1.959E+1	5.108E+1
-1.978E-1	1.959E+1	5.142E+1
-1.930E-1	1.964E+1	5.162E+1
-1.930E-1	1.970E+1	5.133E+1
-1.930E-1	1.974E+1	5.110E+1
-1.962E-1	1.971E+1	5.138E+1
-1.978E-1	1.963E+1	5.137E+1
-1.962E-1	1.979E+1	5.153E+1
-1.946E-1	1.964E+1	5.152E+1
-1.978E-1	1.981E+1	5.135E+1
-1.962E-1	1.957E+1	5.131E+1
-1.914E-1	1.954E+1	5.153E+1
-1.914E-1	1.967E+1	5.125E+1
-1.978E-1	1.985E+1	5.110E+1
-1.962E-1	1.983E+1	5.138E+1
-1.914E-1	1.970E+1	5.144E+1
-1.946E-1	1.961E+1	5.139E+1
-1.978E-1	1.966E+1	5.135E+1
-1.978E-1	1.968E+1	5.154E+1
-1.946E-1	1.966E+1	5.150E+1
-1.962E-1	1.971E+1	5.147E+1
-1.962E-1	1.969E+1	5.157E+1
-1.978E-1	1.958E+1	5.131E+1
-1.978E-1	1.978E+1	5.155E+1
-1.930E-1	1.959E+1	5.138E+1
-1.995E-1	1.985E+1	5.141E+1
-1.978E-1	1.988E+1	5.128E+1
-1.962E-1	1.981E+1	5.132E+1
-1.946E-1	1.973E+1	5.145E+1
-1.978E-1	1.978E+1	5.127E+1
-1.962E-1	1.985E+1	5.123E+1
-1.946E-1	1.978E+1	5.102E+1
-1.930E-1	1.957E+1	5.135E+1
-1.962E-1	1.980E+1	5.115E+1
-1.962E-1	1.988E+1	5.135E+1
-1.962E-1	1.967E+1	5.129E+1
-1.978E-1	1.973E+1	5.151E+1
-1.962E-1	1.992E+1	5.141E+1
-1.962E-1	1.987E+1	5.144E+1
-1.946E-1	1.983E+1	5.117E+1
-1.930E-1	1.971E+1	5.134E+1
-1.978E-1	1.971E+1	5.128E+1
-1.978E-1	1.961E+1	5.126E+1
-1.914E-1	1.968E+1	5.139E+1
-1.946E-1	1.964E+1	5.135E+1
-1.978E-1	1.984E+1	5.134E+1
-1.995E-1	1.977E+1	5.134E+1
-1.930E-1	1.991E+1	5.129E+1
-1.930E-1	1.966E+1	5.138E+1
-1.978E-1	1.980E+1	5.128E+1
-1.946E-1	1.968E+1	5.139E+1
-1.897E-1	1.974E+1	5.139E+1
-1.962E-1	1.967E+1	5.135E+1
-1.978E-1	1.969E+1	5.152E+1
-1.978E-1	1.957E+1	5.105E+1
-1.962E-1	1.980E+1	5.152E+1
-1.930E-1	1.977E+1	5.145E+1
-1.946E-1	1.977E+1	5.132E+1
-1.962E-1	1.966E+1	5.135E+1
-1.930E-1	1.966E+1	5.112E+1
-1.962E-1	1.961E+1	5.128E+1
-1.962E-1	1.979E+1	5.115E+1
-1.995E-1	1.967E+1	5.134E+1
-1.946E-1	1.969E+1	5.139E+1
-1.914E-1	1.970E+1	5.126E+1
-1.995E-1	1.964E+1	5.142E+1
-1.978E-1	1.974E+1	5.142E+1
-1.962E-1	1.973E+1	5.162E+1
-1.946E-1	1.966E+1	5.130E+1
-1.995E-1	1.981E+1	5.131E+1
-1.978E-1	1.960E+1	5.123E+1
-1.946E-1	1.983E+1	5.113E+1
-1.930E-1	1.955E+1	5.108E+1
-1.962E-1	1.952E+1	5.135E+1
-1.962E-1	1.974E+1	5.107E+1
-1.962E-1	1.968E+1	5.138E+1
-1.914E-1	1.955E+1	5.112E+1
-1.962E-1	1.967E+1	5.116E+1
-1.978E-1	1.971E+1	5.138E+1
-1.946E-1	1.973E+1	5.115E+1
-1.914E-1	1.979E+1	5.121E+1
-1.995E-1	1.965E+1	5.145E+1
-1.978E-1	1.986E+1	5.154E+1
-1.930E-1	1.974E+1	5.119E+1
-1.946E-1	1.982E+1	5.120E+1
-1.995E-1	1.962E+1	5.107E+1
-1.978E-1	1.977E+1	5.112E+1
-1.930E-1	1.969E+1	5.146E+1
-1.978E-1	1.962E+1	5.101E+1
-1.978E-1	1.991E+1	5.105E+1
-1.995E-1	1.965E+1	5.126E+1
-1.946E-1	1.975E+1	5.112E+1
-1.946E-1	1.970E+1	5.138E+1
-1.930E-1	1.958E+1	5.116E+1
-1.946E-1	1.976E+1	5.107E+1
-1.946E-1	1.983E+1	5.137E+1
-1.946E-1	1.962E+1	5.122E+1
-1.978E-1	1.968E+1	5.110E+1
-1.962E-1	1.978E+1	5.124E+1
-1.946E-1	1.976E+1	5.105E+1
-1.930E-1	1.971E+1	5.127E+1
-1.946E-1	1.959E+1	5.129E+1
-1.978E-1	1.961E+1	5.154E+1
-1.930E-1	1.952E+1	5.147E+1
-1.946E-1	1.975E+1	5.154E+1
-1.962E-1	1.972E+1	5.127E+1
-1.995E-1	1.975E+1	5.147E+1
-1.946E-1	1.963E+1	5.144E+1
-1.930E-1	1.953E+1	5.137E+1
-1.962E-1	1.971E+1	5.162E+1
-1.995E-1	1.971E+1	5.129E+1
-1.946E-1	1.967E+1	5.129E+1
-1.946E-1	1.981E+1	5.146E+1
-1.962E-1	1.962E+1	5.127E+1
-1.946E-1	1.965E+1	5.123E+1
-1.930E-1	1.961E+1	5.134E+1
-1.930E-1	1.976E+1	5.147E+1
-1.978E-1	1.959E+1	5.124E+1
-1.978E-1	1.970E+1	5.125E+1
-1.946E-1	1.966E+1	5.155E+1
-1.930E-1	1.975E+1	5.138E+1
-1.978E-1	1.979E+1	5.128E+1
-1.946E-1	1.977E+1	5.137E+1
-1.930E-1	1.960E+1	5.134E+1
-1.946E-1	1.981E+1	5.155E+1
-1.962E-1	1.974E+1	5.117E+1
-1.978E-1	1.963E+1	5.119E+1
-1.930E-1	1.978E+1	5.129E+1
-1.946E-1	1.966E+1	5.135E+1
-1.995E-1	1.950E+1	5.140E+1
-1.962E-1	1.964E+1	5.122E+1
-1.946E-1	1.981E+1	5.113E+1
-1.946E-1	1.958E+1	5.113E+1
-1.962E-1	1.959E+1	5.116E+1
-1.962E-1	1.978E+1	5.121E+1
-1.946E-1	1.971E+1	5.119E+1
-1.946E-1	1.982E+1	5.119E+1
-1.978E-1	1.965E+1	5.122E+1
-1.978E-1	1.970E+1	5.123E+1
-1.930E-1	1.968E+1	5.153E+1
-1.946E-1	1.972E+1	5.122E+1
-1.978E-1	1.970E+1	5.112E+1
-1.978E-1	1.972E+1	5.136E+1
-1.946E-1	1.967E+1	5.146E+1
-1.946E-1	1.954E+1	5.101E+1
-1.962E-1	1.967E+1	5.126E+1
-1.978E-1	1.954E+1	5.109E+1
-1.946E-1	1.953E+1	5.138E+1
-1.946E-1	1.961E+1	5.147E+1
-1.962E-1	1.977E+1	5.102E+1
-1.995E-1	1.972E+1	5.156E+1
-1.914E-1	1.961E+1	5.130E+1
-1.946E-1	1.960E+1	5.123E+1
-1.995E-1	1.983E+1	5.146E+1
-1.995E-1	1.967E+1	5.115E+1
-1.914E-1	1.970E+1	5.164E+1
-1.930E-1	1.971E+1	5.124E+1
-1.962E-1	1.973E+1	5.114E+1
-1.962E-1	1.965E+1	5.112E+1
-1.946E-1	1.961E+1	5.121E+1
-1.946E-1	1.956E+1	5.117E+1
-1.978E-1	1.964E+1	5.125E+1
-1.962E-1	1.960E+1	5.132E+1
-1.930E-1	1.971E+1	5.149E+1
-1.962E-1	1.981E+1	5.136E+1
-1.978E-1	1.972E+1	5.115E+1
-1.962E-1	1.981E+1	5.116E+1
-1.946E-1	1.961E+1	5.114E+1
-1.962E-1	1.975E+1	5.098E+1
-1.962E-1	1.961E+1	5.149E+1
-1.995E-1	1.970E+1	5.127E+1
-1.930E-1	1.980E+1	5.110E+1
-1.978E-1	1.966E+1	5.119E+1
-1.946E-1	1.945E+1	5.119E+1
-1.962E-1	1.967E+1	5.114E+1
-1.946E-1	1.970E+1	5.137E+1
-1.946E-1	1.964E+1	5.131E+1
-1.962E-1	1.975E+1	5.142E+1
-1.995E-1	1.978E+1	5.130E+1
-1.946E-1	1.954E+1	5.149E+1
-1.962E-1	1.963E+1	5.147E+1
-1.946E-1	1.956E+1	5.116E+1
-1.962E-1	1.980E+1	5.120E+1
-1.946E-1	1.967E+1	5.101E+1
-1.946E-1	1.958E+1	5.132E+1
-1.978E-1	1.975E+1	5.116E+1
-1.946E-1	1.953E+1	5.116E+1
-1.978E-1	1.959E+1	5.155E+1
-1.946E-1	1.967E+1	5.126E+1
-2.011E-1	1.973E+1	5.141E+1
-1.978E-1	1.977E+1	5.150E+1
-1.946E-1	1.987E+1	5.129E+1
-1.930E-1	1.970E+1	5.131E+1
-1.962E-1	1.963E+1	5.126E+1
-1.962E-1	1.961E+1	5.139E+1
-1.914E-1	1.950E+1	5.123E+1
-1.946E-1	1.976E+1	5.111E+1
-1.995E-1	1.978E+1	5.126E+1
-1.978E-1	1.942E+1	5.121E+1
-1.946E-1	1.958E+1	5.131E+1
-1.914E-1	1.966E+1	5.156E+1
-1.978E-1	1.952E+1	5.121E+1
-1.978E-1	1.973E+1	5.130E+1
-1.930E-1	1.966E+1	5.109E+1
-1.930E-1	1.963E+1	5.119E+1
-1.995E-1	1.962E+1	5.131E+1
-1.978E-1	1.966E+1	5.110E+1
-1.946E-1	1.964E+1	5.093E+1
-1.946E-1	1.966E+1	5.149E+1
-1.962E-1	1.949E+1	5.128E+1
-1.962E-1	1.985E+1	5.103E+1
-1.930E-1	1.971E+1	5.130E+1
-1.930E-1	1.956E+1	5.121E+1
-1.946E-1	1.954E+1	5.130E+1
-1.995E-1	1.970E+1	5.124E+1
-1.930E-1	1.974E+1	5.111E+1
-1.962E-1	1.950E+1	5.134E+1
-1.978E-1	1.966E+1	5.141E+1
-1.962E-1	1.973E+1	5.128E+1
-1.962E-1	1.969E+1	5.133E+1
-1.962E-1	1.951E+1	5.158E+1
-1.946E-1	1.957E+1	5.116E+1
-1.978E-1	1.970E+1	5.113E+1
-1.930E-1	1.963E+1	5.111E+1
-1.946E-1	1.979E+1	5.132E+1
-1.978E-1	1.961E+1	5.110E+1
-1.978E-1	1.964E+1	5.120E+1
-1.946E-1	1.955E+1	5.111E+1
-1.962E-1	1.953E+1	5.125E+1
-1.978E-1	1.982E+1	5.121E+1
-1.978E-1	1.980E+1	5.111E+1
-1.930E-1	1.947E+1	5.108E+1
-1.946E-1	1.960E+1	5.116E+1
-1.962E-1	1.973E+1	5.099E+1
-1.978E-1	1.976E+1	5.081E+1
-1.946E-1	1.976E+1	5.135E+1
-1.946E-1	1.966E+1	5.135E+1
-1.978E-1	1.988E+1	5.133E+1
-1.962E-1	1.962E+1	5.109E+1
-1.930E-1	1.965E+1	5.110E+1
-1.914E-1	1.968E+1	5.113E+1
-1.962E-1	1.954E+1	5.107E+1
-1.978E-1	1.967E+1	5.140E+1
-1.962E-1	1.974E+1	5.140E+1
-1.978E-1	1.961E+1	5.099E+1
-1.962E-1	1.976E+1	5.120E+1
-1.978E-1	1.957E+1	5.135E+1
-1.978E-1	1.972E+1	5.144E+1
-1.946E-1	1.963E+1	5.128E+1
-1.978E-1	1.962E+1	5.088E+1
-1.962E-1	1.972E+1	5.160E+1
-1.946E-1	1.969E+1	5.105E+1
-1.962E-1	1.955E+1	5.113E+1
-1.962E-1	1.955E+1	5.121E+1
-1.978E-1	1.958E+1	5.127E+1
-1.930E-1	1.963E+1	5.110E+1
-1.946E-1	1.978E+1	5.125E+1
-1.978E-1	1.983E+1	5.133E+1
-1.978E-1	1.964E+1	5.126E+1
-1.946E-1	1.964E+1	5.140E+1
-1.962E-1	1.975E+1	5.121E+1
-1.962E-1	1.965E+1	5.144E+1
-1.962E-1	1.958E+1	5.135E+1
-1.962E-1	1.957E+1	5.147E+1
-1.962E-1	1.974E+1	5.128E+1
-1.978E-1	1.964E+1	5.122E+1
-1.962E-1	1.978E+1	5.108E+1
-1.946E-1	1.965E+1	5.114E+1
-1.962E-1	1.975E+1	5.146E+1
-1.978E-1	1.974E+1	5.125E+1
-1.962E-1	1.968E+1	5.125E+1
-1.962E-1	1.959E+1	5.141E+1
-1.962E-1	1.965E+1	5.121E+1
-1.978E-1	1.966E+1	5.120E+1
-1.995E-1	1.969E+1	5.133E+1
-1.930E-1	1.982E+1	5.158E+1
-1.962E-1	1.973E+1	5.128E+1
-1.978E-1	1.981E+1	5.157E+1
-1.978E-1	1.978E+1	5.106E+1
-1.946E-1	1.957E+1	5.114E+1
-1.946E-1	1.967E+1	5.105E+1
-1.978E-1	1.970E+1	5.133E+1
-1.978E-1	1.976E+1	5.123E+1
-1.930E-1	1.966E+1	5.119E+1
-1.946E-1	1.973E+1	5.113E+1
-1.995E-1	1.953E+1	5.122E+1
-1.978E-1	1.963E+1	5.137E+1
-1.930E-1	1.972E+1	5.115E+1
-1.946E-1	1.970E+1	5.126E+1
-1.962E-1	1.966E+1	5.098E+1
-1.978E-1	1.964E+1	5.114E+1
-1.962E-1	1.953E+1	5.142E+1
-1.946E-1	1.973E+1	5.109E+1
-1.995E-1	1.939E+1	5.122E+1
-1.962E-1	1.981E+1	5.111E+1
-1.962E-1	1.975E+1	5.159E+1
-1.962E-1	1.976E+1	5.089E+1
-1.995E-1	1.967E+1	5.107E+1
-1.962E-1	1.961E+1	5.133E+1
-1.930E-1	1.970E+1	5.129E+1
-1.978E-1	1.965E+1	5.134E+1
-2.011E-1	1.964E+1	5.133E+1
-1.962E-1	1.985E+1	5.113E+1
-1.962E-1	1.956E+1	5.132E+1
-1.946E-1	1.972E+1	5.128E+1
-1.995E-1	1.978E+1	5.115E+1
-1.978E-1	1.944E+1	5.106E+1
-1.978E-1	1.958E+1	5.126E+1
-1.962E-1	1.967E+1	5.096E+1
-1.930E-1	1.965E+1	5.114E+1
-1.978E-1	1.955E+1	5.104E+1
-1.930E-1	1.944E+1	5.119E+1
-1.946E-1	1.957E+1	5.131E+1
-1.978E-1	1.988E+1	5.148E+1
-1.978E-1	1.960E+1	5.121E+1
-1.962E-1	1.966E+1	5.118E+1
-1.930E-1	1.967E+1	5.111E+1
-1.962E-1	1.966E+1	5.106E+1
-1.978E-1	1.964E+1	5.137E+1
-1.978E-1	1.970E+1	5.118E+1
-1.930E-1	1.975E+1	5.100E+1
-1.978E-1	1.970E+1	5.113E+1
-1.962E-1	1.964E+1	5.116E+1
-1.946E-1	1.975E+1	5.137E+1
-1.962E-1	1.979E+1	5.128E+1
-1.978E-1	1.974E+1	5.131E+1
-1.962E-1	1.959E+1	5.114E+1
-1.946E-1	1.966E+1	5.120E+1
-1.946E-1	1.964E+1	5.126E+1
-1.995E-1	1.980E+1	5.115E+1
-1.962E-1	1.967E+1	5.136E+1
-1.962E-1	1.959E+1	5.100E+1
-1.946E-1	1.966E+1	5.119E+1
-1.962E-1	1.962E+1	5.102E+1
-1.978E-1	1.973E+1	5.098E+1
-1.946E-1	1.965E+1	5.108E+1
-1.962E-1	1.955E+1	5.106E+1
-1.995E-1	1.973E+1	5.119E+1
-1.962E-1	1.955E+1	5.116E+1
-1.946E-1	1.980E+1	5.117E+1
-1.978E-1	1.978E+1	5.081E+1
-1.995E-1	1.950E+1	5.087E+1
-1.978E-1	1.952E+1	5.106E+1
-1.946E-1	1.972E+1	5.142E+1
-1.962E-1	1.960E+1	5.128E+1
-2.011E-1	1.950E+1	5.090E+1
-1.995E-1	1.965E+1	5.133E+1
-1.962E-1	1.961E+1	5.135E+1
-1.930E-1	1.975E+1	5.146E+1
-1.978E-1	1.983E+1	5.107E+1
-1.978E-1	1.965E+1	5.116E+1
-1.962E-1	1.976E+1	5.104E+1
-1.995E-1	1.964E+1	5.111E+1
-1.978E-1	1.967E+1	5.092E+1
-1.962E-1	1.959E+1	5.112E+1
-1.962E-1	1.974E+1	5.118E+1
-1.962E-1	1.952E+1	5.079E+1
-1.962E-1	1.952E+1	5.078E+1
-1.962E-1	1.951E+1	5.118E+1
-1.946E-1	1.963E+1	5.099E+1
-1.946E-1	1.981E+1	5.100E+1
-1.962E-1	1.950E+1	5.100E+1
-1.946E-1	1.973E+1	5.128E+1
-1.930E-1	1.966E+1	5.115E+1
-1.978E-1	1.964E+1	5.113E+1
-1.978E-1	1.966E+1	5.126E+1
-1.978E-1	1.970E+1	5.118E+1
-1.946E-1	1.968E+1	5.133E+1
-1.962E-1	1.957E+1	5.170E+1
-1.978E-1	1.962E+1	5.115E+1
-1.978E-1	1.964E+1	5.114E+1
-1.946E-1	1.958E+1	5.129E+1
-1.962E-1	1.978E+1	5.126E+1
-1.995E-1	1.957E+1	5.091E+1
-1.995E-1	1.964E+1	5.123E+1
-1.946E-1	1.974E+1	5.153E+1
-1.962E-1	1.961E+1	5.116E+1
-1.978E-1	1.986E+1	5.119E+1
-1.995E-1	1.954E+1	5.120E+1
-1.946E-1	1.964E+1	5.110E+1
-1.962E-1	1.964E+1	5.121E+1
-1.995E-1	1.950E+1	5.105E+1
-1.978E-1	1.946E+1	5.142E+1
-1.962E-1	1.957E+1	5.126E+1
-1.946E-1	1.963E+1	5.103E+1
-1.978E-1	1.963E+1	5.113E+1
-1.995E-1	1.954E+1	5.116E+1
-1.962E-1	1.954E+1	5.128E+1
-1.914E-1	1.953E+1	5.132E+1
-1.978E-1	1.966E+1	5.121E+1
-1.995E-1	1.975E+1	5.137E+1
-1.914E-1	1.961E+1	5.128E+1
-1.962E-1	1.971E+1	5.121E+1
-2.011E-1	1.987E+1	5.096E+1
-1.995E-1	1.969E+1	5.106E+1
-1.946E-1	1.955E+1	5.122E+1
-1.930E-1	1.973E+1	5.118E+1
-1.978E-1	1.957E+1	5.142E+1
-1.995E-1	1.960E+1	5.151E+1
-1.946E-1	1.966E+1	5.106E+1
-1.962E-1	1.974E+1	5.133E+1
-1.962E-1	1.976E+1	5.123E+1
-1.978E-1	1.972E+1	5.108E+1
-1.946E-1	1.951E+1	5.115E+1
-1.930E-1	1.964E+1	5.106E+1
-1.978E-1	1.974E+1	5.107E+1
-1.962E-1	1.973E+1	5.115E+1
-1.930E-1	1.963E+1	5.126E+1
-1.930E-1	1.955E+1	5.132E+1
-1.995E-1	1.968E+1	5.115E+1
-1.962E-1	1.986E+1	5.114E+1
-1.962E-1	1.950E+1	5.120E+1
-1.946E-1	1.957E+1	5.123E+1
-1.978E-1	1.964E+1	5.115E+1
-1.978E-1	1.973E+1	5.103E+1
-1.962E-1	1.968E+1	5.116E+1
-1.962E-1	1.965E+1	5.094E+1
-1.962E-1	1.955E+1	5.135E+1
-1.962E-1	1.950E+1	5.093E+1
-1.914E-1	1.959E+1	5.097E+1
-1.930E-1	1.953E+1	5.116E+1
-1.978E-1	1.957E+1	5.089E+1
-1.978E-1	1.953E+1	5.102E+1
-1.978E-1	1.981E+1	5.120E+1
-1.946E-1	1.953E+1	5.115E+1
-1.995E-1	1.971E+1	5.092E+1
-1.978E-1	1.967E+1	5.098E+1
-1.962E-1	1.954E+1	5.127E+1
-1.930E-1	1.946E+1	5.098E+1
-1.978E-1	1.976E+1	5.128E+1
-1.962E-1	1.969E+1	5.111E+1
-1.946E-1	1.966E+1	5.112E+1
-1.962E-1	1.958E+1	5.110E+1
-2.011E-1	1.965E+1	5.107E+1
-1.978E-1	1.962E+1	5.130E+1
-1.962E-1	1.965E+1	5.116E+1
-1.978E-1	1.964E+1	5.141E+1
-1.962E-1	1.959E+1	5.118E+1
-1.946E-1	1.970E+1	5.128E+1
-1.978E-1	1.951E+1	5.147E+1
-1.962E-1	1.966E+1	5.130E+1
-2.027E-1	1.972E+1	5.134E+1
-1.978E-1	1.953E+1	5.135E+1
-1.930E-1	1.956E+1	5.104E+1
-1.946E-1	1.949E+1	5.100E+1
-1.978E-1	1.957E+1	5.084E+1
-1.962E-1	1.974E+1	5.095E+1
-1.946E-1	1.968E+1	5.114E+1
-1.946E-1	1.977E+1	5.120E+1
-2.011E-1	1.958E+1	5.103E+1
-1.978E-1	1.963E+1	5.088E+1
-1.946E-1	1.951E+1	5.139E+1
-1.946E-1	1.969E+1	5.099E+1
-1.978E-1	1.968E+1	5.099E+1
-1.962E-1	1.960E+1	5.125E+1
-1.946E-1	1.958E+1	5.132E+1
-1.946E-1	1.971E+1	5.114E+1
-1.978E-1	1.965E+1	5.119E+1
-1.978E-1	1.946E+1	5.114E+1
-1.962E-1	1.960E+1	5.100E+1
-1.962E-1	1.979E+1	5.122E+1
-1.995E-1	1.968E+1	5.117E+1
-1.995E-1	1.958E+1	5.115E+1
-1.946E-1	1.973E+1	5.118E+1
-1.978E-1	1.978E+1	5.106E+1
-1.978E-1	1.952E+1	5.103E+1
-1.978E-1	1.975E+1	5.123E+1
-1.930E-1	1.963E+1	5.118E+1
-1.962E-1	1.975E+1	5.097E+1
-2.011E-1	1.967E+1	5.120E+1
-1.995E-1	1.975E+1	5.106E+1
-1.962E-1	1.972E+1	5.104E+1
-1.962E-1	1.973E+1	5.094E+1
-1.946E-1	1.946E+1	5.123E+1
-1.978E-1	1.978E+1	5.109E+1
-1.930E-1	1.967E+1	5.133E+1
-1.978E-1	1.974E+1	5.105E+1
-1.995E-1	1.960E+1	5.112E+1
-2.027E-1	1.965E+1	5.115E+1
-1.962E-1	1.965E+1	5.108E+1
-1.978E-1	1.977E+1	5.139E+1
-1.978E-1	1.966E+1	5.101E+1
-1.978E-1	1.947E+1	5.108E+1
-1.962E-1	1.959E+1	5.114E+1
-1.962E-1	1.979E+1	5.132E+1
-1.962E-1	1.962E+1	5.104E+1
-1.978E-1	1.971E+1	5.120E+1
-1.930E-1	1.967E+1	5.111E+1
-2.011E-1	1.952E+1	5.086E+1
-1.978E-1	1.970E+1	5.142E+1
-1.978E-1	1.986E+1	5.114E+1
-1.962E-1	1.975E+1	5.111E+1
-1.962E-1	1.958E+1	5.118E+1
-1.995E-1	1.964E+1	5.112E+1
-1.995E-1	1.968E+1	5.114E+1
-1.962E-1	1.974E+1	5.086E+1
-1.978E-1	1.968E+1	5.100E+1
-1.995E-1	1.961E+1	5.099E+1
-2.011E-1	1.957E+1	5.122E+1
-1.946E-1	1.973E+1	5.115E+1
-1.978E-1	1.966E+1	5.117E+1
-2.011E-1	1.967E+1	5.138E+1
-1.978E-1	1.974E+1	5.117E+1
-1.914E-1	1.946E+1	5.114E+1
-1.946E-1	1.969E+1	5.103E+1
-1.995E-1	1.956E+1	5.114E+1
-1.995E-1	1.983E+1	5.114E+1
-1.946E-1	1.957E+1	5.112E+1
-1.962E-1	1.968E+1	5.113E+1
-1.978E-1	1.958E+1	5.123E+1
-1.978E-1	1.949E+1	5.104E+1
-1.946E-1	1.966E+1	5.107E+1
-1.962E-1	1.967E+1	5.116E+1
-1.978E-1	1.957E+1	5.100E+1
-1.946E-1	1.980E+1	5.110E+1
-1.962E-1	1.956E+1	5.105E+1
-1.978E-1	1.982E+1	5.134E+1
-1.962E-1	1.961E+1	5.096E+1
-1.995E-1	1.966E+1	5.104E+1
-1.962E-1	1.974E+1	5.122E+1
-1.946E-1	1.975E+1	5.141E+1
-1.995E-1	1.960E+1	5.102E+1
-1.946E-1	1.966E+1	5.121E+1
-1.978E-1	1.958E+1	5.137E+1
-1.962E-1	1.963E+1	5.143E+1
-1.978E-1	1.968E+1	5.123E+1
-1.978E-1	1.975E+1	5.138E+1
-1.930E-1	1.952E+1	5.123E+1
-1.995E-1	1.970E+1	5.117E+1
-1.978E-1	1.962E+1	5.128E+1
-1.962E-1	1.967E+1	5.125E+1
-1.962E-1	1.975E+1	5.125E+1
-1.978E-1	1.972E+1	5.125E+1
-2.011E-1	1.962E+1	5.121E+1
-1.995E-1	1.994E+1	5.107E+1
-1.962E-1	1.955E+1	5.094E+1
-1.962E-1	1.962E+1	5.115E+1
-1.962E-1	1.962E+1	5.109E+1
-1.946E-1	1.971E+1	5.118E+1
-1.962E-1	1.959E+1	5.091E+1
-1.962E-1	1.954E+1	5.085E+1
-2.011E-1	1.968E+1	5.109E+1
-1.978E-1	1.972E+1	5.114E+1
-1.962E-1	1.965E+1	5.123E+1
-1.946E-1	1.960E+1	5.126E+1
-2.027E-1	1.973E+1	5.131E+1
-1.978E-1	1.946E+1	5.131E+1
-1.930E-1	1.960E+1	5.102E+1
-1.978E-1	1.977E+1	5.125E+1
-1.962E-1	1.969E+1	5.116E+1
-1.978E-1	1.969E+1	5.103E+1
-1.946E-1	1.965E+1	5.130E+1
-1.995E-1	1.951E+1	5.118E+1
-2.011E-1	1.968E+1	5.096E+1
-1.962E-1	1.964E+1	5.120E+1
-1.946E-1	1.961E+1	5.090E+1
-1.978E-1	1.951E+1	5.104E+1
-1.995E-1	1.966E+1	5.113E+1
-1.978E-1	1.962E+1	5.111E+1
-1.946E-1	1.947E+1	5.093E+1
-1.978E-1	1.969E+1	5.096E+1
-2.011E-1	1.952E+1	5.102E+1
-2.011E-1	1.971E+1	5.097E+1
-1.946E-1	1.956E+1	5.114E+1
-1.962E-1	1.970E+1	5.117E+1
-1.962E-1	1.961E+1	5.104E+1
-1.978E-1	1.945E+1	5.104E+1
-1.930E-1	1.990E+1	5.104E+1
-1.946E-1	1.967E+1	5.101E+1
-1.995E-1	1.948E+1	5.117E+1
-1.946E-1	1.970E+1	5.108E+1
-1.962E-1	1.969E+1	5.129E+1
-1.962E-1	1.964E+1	5.099E+1
-2.011E-1	1.973E+1	5.104E+1
-1.978E-1	1.958E+1	5.109E+1
-1.946E-1	1.970E+1	5.113E+1
-1.962E-1	1.982E+1	5.128E+1
-1.995E-1	1.963E+1	5.108E+1
-1.978E-1	1.961E+1	5.122E+1
-1.978E-1	1.967E+1	5.117E+1
-1.978E-1	1.961E+1	5.099E+1
-1.995E-1	1.951E+1	5.141E+1
-1.962E-1	1.972E+1	5.104E+1
-1.962E-1	1.957E+1	5.088E+1
-1.995E-1	1.969E+1	5.120E+1
-1.995E-1	1.992E+1	5.091E+1
-1.978E-1	1.963E+1	5.106E+1
-1.978E-1	1.954E+1	5.125E+1
-1.946E-1	1.978E+1	5.096E+1
-1.995E-1	1.958E+1	5.099E+1
-1.978E-1	1.972E+1	5.097E+1
-1.962E-1	1.969E+1	5.121E+1
-1.978E-1	1.966E+1	5.111E+1
-1.995E-1	1.955E+1	5.117E+1
-1.946E-1	1.970E+1	5.092E+1
-1.962E-1	1.961E+1	5.103E+1
-1.930E-1	1.968E+1	5.121E+1
-1.978E-1	1.954E+1	5.109E+1
-1.946E-1	1.951E+1	5.111E+1
-1.946E-1	1.962E+1	5.111E+1
-1.978E-1	1.955E+1	5.101E+1
-2.011E-1	1.967E+1	5.125E+1
-1.978E-1	1.955E+1	5.125E+1
-1.962E-1	1.978E+1	5.100E+1
-1.962E-1	1.961E+1	5.113E+1
-1.995E-1	1.964E+1	5.119E+1
-1.995E-1	1.968E+1	5.121E+1
-1.946E-1	1.961E+1	5.138E+1
-1.930E-1	1.953E+1	5.099E+1
-1.978E-1	1.960E+1	5.093E+1
-1.978E-1	1.959E+1	5.128E+1
-1.946E-1	1.951E+1	5.110E+1
-1.946E-1	1.959E+1	5.100E+1
-1.995E-1	1.959E+1	5.113E+1
-2.011E-1	1.963E+1	5.125E+1
-1.946E-1	1.973E+1	5.121E+1
-1.962E-1	1.955E+1	5.136E+1
-2.011E-1	1.946E+1	5.093E+1
-1.995E-1	1.975E+1	5.157E+1
-1.946E-1	1.972E+1	5.089E+1
-1.946E-1	1.961E+1	5.099E+1
-1.995E-1	1.967E+1	5.102E+1
-1.946E-1	1.968E+1	5.120E+1
-1.962E-1	1.954E+1	5.101E+1
-1.962E-1	1.961E+1	5.109E+1
-1.978E-1	1.978E+1	5.094E+1
-1.962E-1	1.952E+1	5.124E+1
-1.946E-1	1.964E+1	5.105E+1
-1.962E-1	1.944E+1	5.108E+1
-2.011E-1	1.976E+1	5.095E+1
-1.978E-1	1.962E+1	5.113E+1
-1.962E-1	1.957E+1	5.121E+1
-1.962E-1	1.969E+1	5.111E+1
-1.978E-1	1.962E+1	5.120E+1
-2.011E-1	1.968E+1	5.105E+1
-1.962E-1	1.956E+1	5.116E+1
-1.962E-1	1.958E+1	5.101E+1
-2.011E-1	1.954E+1	5.124E+1
-1.995E-1	1.963E+1	5.101E+1
-1.946E-1	1.969E+1	5.091E+1
-1.962E-1	1.984E+1	5.117E+1
-1.978E-1	1.969E+1	5.101E+1
-1.978E-1	1.949E+1	5.138E+1
-1.978E-1	1.970E+1	5.100E+1
-1.946E-1	1.961E+1	5.113E+1
-2.011E-1	1.958E+1	5.093E+1
-1.978E-1	1.961E+1	5.102E+1
-1.962E-1	1.949E+1	5.118E+1
-1.962E-1	1.963E+1	5.082E+1
-1.978E-1	1.964E+1	5.099E+1
-1.946E-1	1.961E+1	5.094E+1
-1.962E-1	1.976E+1	5.102E+1
-1.946E-1	1.970E+1	5.114E+1
-2.011E-1	1.961E+1	5.102E+1
-2.011E-1	1.963E+1	5.099E+1
-1.962E-1	1.972E+1	5.123E+1
-1.962E-1	1.971E+1	5.130E+1
-1.962E-1	1.967E+1	5.110E+1
-1.946E-1	1.955E+1	5.110E+1
-1.930E-1	1.965E+1	5.102E+1
-1.962E-1	1.967E+1	5.103E+1
-1.978E-1	1.942E+1	5.084E+1
-2.011E-1	1.953E+1	5.085E+1
-1.962E-1	1.976E+1	5.097E+1
-1.962E-1	1.960E+1	5.102E+1
-2.011E-1	1.978E+1	5.099E+1
-1.978E-1	1.964E+1	5.078E+1
-1.946E-1	1.972E+1	5.111E+1
-1.962E-1	1.968E+1	5.101E+1
-1.978E-1	1.961E+1	5.092E+1
-1.995E-1	1.957E+1	5.094E+1
-1.946E-1	1.962E+1	5.121E+1
-1.978E-1	1.980E+1	5.087E+1
-2.011E-1	1.962E+1	5.093E+1
-2.011E-1	1.964E+1	5.111E+1
-1.978E-1	1.956E+1	5.117E+1
-1.962E-1	1.960E+1	5.111E+1
-1.978E-1	1.954E+1	5.102E+1
-1.978E-1	1.959E+1	5.110E+1
-1.962E-1	1.965E+1	5.096E+1
-1.978E-1	1.965E+1	5.109E+1
-1.995E-1	1.956E+1	5.117E+1
-1.995E-1	1.954E+1	5.119E+1
-1.962E-1	1.962E+1	5.119E+1
-1.978E-1	1.963E+1	5.130E+1
-2.011E-1	1.960E+1	5.107E+1
-1.962E-1	1.959E+1	5.122E+1
-1.930E-1	1.946E+1	5.109E+1
-1.962E-1	1.969E+1	5.141E+1
-2.011E-1	1.974E+1	5.118E+1
-1.995E-1	1.963E+1	5.101E+1
-1.978E-1	1.960E+1	5.112E+1
-1.995E-1	1.968E+1	5.104E+1
-1.995E-1	1.967E+1	5.105E+1
-1.995E-1	1.981E+1	5.120E+1
-2.011E-1	1.956E+1	5.121E+1
-1.962E-1	1.952E+1	5.113E+1
-1.995E-1	1.981E+1	5.100E+1
-2.011E-1	1.954E+1	5.103E+1
-1.946E-1	1.965E+1	5.123E+1
-1.978E-1	1.967E+1	5.125E+1
-2.011E-1	1.967E+1	5.110E+1
-1.978E-1	1.973E+1	5.123E+1
-1.930E-1	1.959E+1	5.120E+1
-1.962E-1	1.951E+1	5.102E+1
-1.978E-1	1.968E+1	5.096E+1
-1.995E-1	1.965E+1	5.087E+1
-1.978E-1	1.964E+1	5.087E+1
-1.978E-1	1.951E+1	5.104E+1
-1.978E-1	1.980E+1	5.095E+1
-1.978E-1	1.988E+1	5.115E+1
-1.962E-1	1.958E+1	5.099E+1
-1.978E-1	1.957E+1	5.108E+1
-2.027E-1	1.967E+1	5.111E+1
-1.995E-1	1.951E+1	5.114E+1
-1.995E-1	1.945E+1	5.111E+1
-1.978E-1	1.966E+1	5.133E+1
-1.978E-1	1.968E+1	5.102E+1
-1.995E-1	1.977E+1	5.105E+1
-1.930E-1	1.956E+1	5.089E+1
-1.978E-1	1.961E+1	5.117E+1
-1.995E-1	1.962E+1	5.125E+1
-1.946E-1	1.947E+1	5.122E+1
-1.946E-1	1.949E+1	5.105E+1
-1.946E-1	1.957E+1	5.095E+1
-2.011E-1	1.973E+1	5.089E+1
-1.962E-1	1.967E+1	5.124E+1
-1.930E-1	1.956E+1	5.092E+1
-1.962E-1	1.983E+1	5.087E+1
-1.978E-1	1.974E+1	5.096E+1
-1.978E-1	1.957E+1	5.100E+1
-1.930E-1	1.964E+1	5.114E+1
-1.978E-1	1.971E+1	5.103E+1
-1.995E-1	1.964E+1	5.091E+1
-1.978E-1	1.957E+1	5.094E+1
-1.946E-1	1.966E+1	5.072E+1
-1.962E-1	1.978E+1	5.108E+1
-1.995E-1	1.961E+1	5.100E+1
-2.011E-1	1.946E+1	5.123E+1
-1.946E-1	1.954E+1	5.076E+1
-1.978E-1	1.955E+1	5.136E+1
-1.978E-1	1.953E+1	5.110E+1
-1.978E-1	1.952E+1	5.088E+1
-1.914E-1	1.966E+1	5.119E+1
-1.978E-1	1.955E+1	5.102E+1
-2.027E-1	1.960E+1	5.106E+1
-1.978E-1	1.971E+1	5.120E+1
-1.962E-1	1.964E+1	5.130E+1
-1.930E-1	1.960E+1	5.100E+1
-1.978E-1	1.957E+1	5.119E+1
-1.978E-1	1.956E+1	5.126E+1
-1.946E-1	1.966E+1	5.085E+1
-1.962E-1	1.946E+1	5.115E+1
-2.027E-1	1.959E+1	5.118E+1
-2.011E-1	1.954E+1	5.111E+1
-1.962E-1	1.973E+1	5.106E+1
-1.995E-1	1.982E+1	5.083E+1
-2.011E-1	1.967E+1	5.132E+1
-1.995E-1	1.949E+1	5.119E+1
-1.978E-1	1.968E+1	5.105E+1
-1.978E-1	1.954E+1	5.132E+1
-2.011E-1	1.958E+1	5.120E+1
-1.962E-1	1.960E+1	5.099E+1
-1.946E-1	1.967E+1	5.121E+1
-1.978E-1	1.949E+1	5.110E+1
-1.995E-1	1.965E+1	5.108E+1
-1.995E-1	1.951E+1	5.134E+1
-1.962E-1	1.954E+1	5.103E+1
-1.962E-1	1.962E+1	5.095E+1
-2.011E-1	1.956E+1	5.110E+1
-1.995E-1	1.953E+1	5.066E+1
-1.962E-1	1.952E+1	5.110E+1
-1.962E-1	1.964E+1	5.117E+1
-2.011E-1	1.964E+1	5.089E+1
-1.978E-1	1.974E+1	5.114E+1
-1.978E-1	1.954E+1	5.108E+1
-1.978E-1	1.977E+1	5.095E+1
-1.978E-1	1.965E+1	5.098E+1
-1.978E-1	1.957E+1	5.092E+1
-1.962E-1	1.973E+1	5.080E+1
-1.962E-1	1.956E+1	5.108E+1
-1.995E-1	1.969E+1	5.094E+1
-1.978E-1	1.948E+1	5.085E+1
-1.962E-1	1.948E+1	5.089E+1
-1.962E-1	1.954E+1	5.118E+1
-1.995E-1	1.957E+1	5.106E+1
-1.978E-1	1.948E+1	5.099E+1
-1.946E-1	1.944E+1	5.096E+1
-1.995E-1	1.957E+1	5.090E+1
-1.995E-1	1.967E+1	5.099E+1
-1.995E-1	1.943E+1	5.107E+1
-1.946E-1	1.970E+1	5.097E+1
-1.962E-1	1.944E+1	5.112E+1
-2.011E-1	1.971E+1	5.114E+1
-1.978E-1	1.954E+1	5.113E+1
-1.978E-1	1.965E+1	5.093E+1
-2.011E-1	1.950E+1	5.090E+1
-2.011E-1	1.948E+1	5.093E+1
-1.962E-1	1.951E+1	5.117E+1
-1.946E-1	1.953E+1	5.102E+1
-1.978E-1	1.956E+1	5.120E+1
-1.995E-1	1.969E+1	5.084E+1
-1.995E-1	1.963E+1	5.092E+1
-1.946E-1	1.960E+1	5.110E+1
-1.962E-1	1.965E+1	5.098E+1
-1.995E-1	1.967E+1	5.081E+1
-1.995E-1	1.966E+1	5.100E+1
-1.962E-1	1.958E+1	5.104E+1
-1.978E-1	1.951E+1	5.108E+1
-1.995E-1	1.954E+1	5.120E+1
-1.978E-1	1.958E+1	5.087E+1
-1.946E-1	1.963E+1	5.092E+1
-1.978E-1	1.954E+1	5.105E+1
-1.978E-1	1.971E+1	5.130E+1
-1.978E-1	1.968E+1	5.100E+1
-1.978E-1	1.968E+1	5.103E+1
-1.978E-1	1.944E+1	5.072E+1
-2.011E-1	1.962E+1	5.101E+1
-1.978E-1	1.969E+1	5.095E+1
-2.011E-1	1.963E+1	5.108E+1
-1.978E-1	1.976E+1	5.100E+1
-1.995E-1	1.942E+1	5.110E+1
-1.978E-1	1.962E+1	5.085E+1
-1.978E-1	1.949E+1	5.096E+1
-1.995E-1	1.938E+1	5.106E+1
-1.995E-1	1.959E+1	5.090E+1
-2.011E-1	1.965E+1	5.091E+1
-1.946E-1	1.968E+1	5.096E+1
-1.995E-1	1.952E+1	5.120E+1
-2.011E-1	1.954E+1	5.097E+1
-2.011E-1	1.949E+1	5.108E+1
-1.962E-1	1.969E+1	5.121E+1
-1.962E-1	1.949E+1	5.067E+1
-1.978E-1	1.963E+1	5.105E+1
-1.962E-1	1.952E+1	5.092E+1
-1.946E-1	1.969E+1	5.098E+1
-1.995E-1	1.965E+1	5.081E+1
-2.027E-1	1.968E+1	5.110E+1
-1.978E-1	1.967E+1	5.089E+1
-1.946E-1	1.966E+1	5.103E+1
-1.995E-1	1.963E+1	5.100E+1
-1.978E-1	1.960E+1	5.093E+1
-1.978E-1	1.960E+1	5.102E+1
-1.995E-1	1.958E+1	5.094E+1
-1.962E-1	1.958E+1	5.110E+1
-1.978E-1	1.969E+1	5.100E+1
-1.995E-1	1.955E+1	5.103E+1
-1.946E-1	1.950E+1	5.064E+1
-2.011E-1	1.956E+1	5.127E+1
-2.027E-1	1.959E+1	5.097E+1
-1.995E-1	1.957E+1	5.110E+1
-1.962E-1	1.958E+1	5.097E+1
-1.962E-1	1.945E+1	5.113E+1
-1.995E-1	1.964E+1	5.090E+1
-1.995E-1	1.965E+1	5.097E+1
-1.978E-1	1.944E+1	5.097E+1
-1.995E-1	1.954E+1	5.103E+1
-2.043E-1	1.945E+1	5.104E+1
-2.011E-1	1.942E+1	5.100E+1
-1.978E-1	1.948E+1	5.110E+1
-1.978E-1	1.968E+1	5.087E+1
-1.962E-1	1.971E+1	5.111E+1
-1.962E-1	1.973E+1	5.107E+1
-1.946E-1	1.955E+1	5.106E+1
-1.978E-1	1.949E+1	5.086E+1
-2.011E-1	1.960E+1	5.080E+1
-1.995E-1	1.956E+1	5.092E+1
-1.978E-1	1.948E+1	5.086E+1
-2.011E-1	1.947E+1	5.106E+1
-2.027E-1	1.944E+1	5.093E+1
-1.995E-1	1.975E+1	5.117E+1
-1.978E-1	1.979E+1	5.100E+1
-1.962E-1	1.949E+1	5.086E+1
-2.027E-1	1.951E+1	5.100E+1
-1.962E-1	1.971E+1	5.106E+1
-2.011E-1	1.948E+1	5.086E+1
-1.995E-1	1.971E+1	5.093E+1
-2.011E-1	1.957E+1	5.085E+1
-1.978E-1	1.949E+1	5.093E+1
-1.946E-1	1.961E+1	5.080E+1
-1.978E-1	1.966E+1	5.085E+1
-2.011E-1	1.969E+1	5.105E+1
-1.978E-1	1.950E+1	5.101E+1
-1.995E-1	1.970E+1	5.116E+1
-1.962E-1	1.968E+1	5.096E+1
-2.011E-1	1.953E+1	5.105E+1
-1.995E-1	1.965E+1	5.106E+1
-1.962E-1	1.963E+1	5.094E+1
-1.962E-1	1.952E+1	5.096E+1
-1.978E-1	1.962E+1	5.111E+1
-1.978E-1	1.946E+1	5.088E+1
-1.946E-1	1.973E+1	5.112E+1
-1.995E-1	1.961E+1	5.100E+1
-2.027E-1	1.960E+1	5.098E+1
-2.011E-1	1.966E+1	5.111E+1
-1.962E-1	1.973E+1	5.081E+1
-1.995E-1	1.961E+1	5.111E+1
-1.995E-1	1.957E+1	5.089E+1
-2.011E-1	1.961E+1	5.118E+1
-1.978E-1	1.959E+1	5.095E+1
-1.978E-1	1.963E+1	5.092E+1
-1.995E-1	1.979E+1	5.114E+1
-1.978E-1	1.937E+1	5.110E+1
-1.962E-1	1.962E+1	5.120E+1
-1.978E-1	1.960E+1	5.110E+1
-2.011E-1	1.950E+1	5.087E+1
-1.978E-1	1.957E+1	5.096E+1
-1.995E-1	1.957E+1	5.101E+1
-1.978E-1	1.941E+1	5.096E+1
-2.011E-1	1.946E+1	5.090E+1
-1.995E-1	1.948E+1	5.099E+1
-1.978E-1	1.951E+1	5.076E+1
-1.995E-1	1.956E+1	5.089E+1
-2.027E-1	1.970E+1	5.099E+1
-2.011E-1	1.962E+1	5.109E+1
-1.978E-1	1.955E+1	5.110E+1
-1.962E-1	1.954E+1	5.095E+1
-2.011E-1	1.967E+1	5.077E+1
-1.962E-1	1.956E+1	5.074E+1
-1.995E-1	1.973E+1	5.080E+1
-2.011E-1	1.949E+1	5.095E+1
-2.011E-1	1.954E+1	5.100E+1
-1.978E-1	1.933E+1	5.112E+1
-1.962E-1	1.962E+1	5.079E+1
-1.978E-1	1.962E+1	5.079E+1
-2.043E-1	1.946E+1	5.064E+1
-1.995E-1	1.950E+1	5.078E+1
-1.995E-1	1.970E+1	5.095E+1
-1.995E-1	1.967E+1	5.112E+1
-1.995E-1	1.944E+1	5.117E+1
-1.995E-1	1.962E+1	5.072E+1
-1.946E-1	1.958E+1	5.087E+1
-2.011E-1	1.948E+1	5.076E+1
-2.011E-1	1.971E+1	5.077E+1
-1.978E-1	1.962E+1	5.108E+1
-1.978E-1	1.968E+1	5.086E+1
-1.995E-1	1.969E+1	5.064E+1
-2.027E-1	1.940E+1	5.110E+1
-1.995E-1	1.957E+1	5.080E+1
-1.978E-1	1.944E+1	5.110E+1
-1.995E-1	1.950E+1	5.077E+1
-1.995E-1	1.962E+1	5.114E+1
-1.995E-1	1.947E+1	5.099E+1
-1.946E-1	1.946E+1	5.104E+1
-1.978E-1	1.955E+1	5.090E+1
-2.011E-1	1.948E+1	5.115E+1
-1.995E-1	1.965E+1	5.102E+1
-1.978E-1	1.959E+1	5.111E+1
-1.995E-1	1.966E+1	5.088E+1
-2.027E-1	1.973E+1	5.087E+1
-1.995E-1	1.956E+1	5.099E+1
-1.978E-1	1.961E+1	5.071E+1
-1.978E-1	1.945E+1	5.075E+1
-2.011E-1	1.956E+1	5.085E+1
-1.978E-1	1.953E+1	5.113E+1
-1.978E-1	1.966E+1	5.086E+1
-1.995E-1	1.963E+1	5.097E+1
-2.011E-1	1.948E+1	5.063E+1
-1.995E-1	1.960E+1	5.078E+1
-1.978E-1	1.953E+1	5.098E+1
-1.978E-1	1.964E+1	5.077E+1
-2.011E-1	1.971E+1	5.101E+1
-1.978E-1	1.964E+1	5.101E+1
-1.962E-1	1.958E+1	5.093E+1
-1.995E-1	1.972E+1	5.101E+1
-2.027E-1	1.964E+1	5.086E+1
-1.978E-1	1.935E+1	5.109E+1
-1.978E-1	1.948E+1	5.084E+1
-1.995E-1	1.960E+1	5.099E+1
-2.027E-1	1.960E+1	5.097E+1
-1.978E-1	1.958E+1	5.082E+1
-1.978E-1	1.943E+1	5.092E+1
-2.027E-1	1.931E+1	5.091E+1
-2.043E-1	1.963E+1	5.107E+1
-1.995E-1	1.957E+1	5.077E+1
-1.978E-1	1.959E+1	5.078E+1
-1.962E-1	1.963E+1	5.084E+1
-2.027E-1	1.959E+1	5.096E+1
-2.011E-1	1.960E+1	5.105E+1
-1.995E-1	1.957E+1	5.102E+1
-1.995E-1	1.938E+1	5.093E+1
-2.027E-1	1.950E+1	5.103E+1
-1.978E-1	1.953E+1	5.087E+1
-1.995E-1	1.973E+1	5.105E+1
-1.978E-1	1.964E+1	5.082E+1
-1.995E-1	1.945E+1	5.109E+1
-1.978E-1	1.951E+1	5.101E+1
-1.978E-1	1.956E+1	5.097E+1
-1.978E-1	1.948E+1	5.085E+1
-1.995E-1	1.968E+1	5.091E+1
-1.962E-1	1.972E+1	5.094E+1
-1.962E-1	1.959E+1	5.103E+1
-2.011E-1	1.954E+1	5.117E+1
-2.011E-1	1.950E+1	5.079E+1
-1.978E-1	1.951E+1	5.076E+1
-1.946E-1	1.947E+1	5.107E+1
-1.978E-1	1.962E+1	5.107E+1
-2.011E-1	1.954E+1	5.096E+1
-2.011E-1	1.949E+1	5.085E+1
-1.978E-1	1.942E+1	5.066E+1
-1.995E-1	1.966E+1	5.104E+1
-2.027E-1	1.968E+1	5.104E+1
-1.995E-1	1.975E+1	5.083E+1
-1.978E-1	1.958E+1	5.124E+1
-1.978E-1	1.951E+1	5.082E+1
-2.027E-1	1.956E+1	5.117E+1
-1.978E-1	1.954E+1	5.123E+1
-1.946E-1	1.946E+1	5.085E+1
-1.995E-1	1.934E+1	5.105E+1
-1.995E-1	1.971E+1	5.065E+1
-1.995E-1	1.939E+1	5.085E+1
-1.978E-1	1.957E+1	5.102E+1
-1.978E-1	1.961E+1	5.082E+1
-1.995E-1	1.954E+1	5.115E+1
-2.011E-1	1.947E+1	5.075E+1
-1.995E-1	1.958E+1	5.087E+1
-2.011E-1	1.973E+1	5.088E+1
-2.011E-1	1.968E+1	5.128E+1
-2.011E-1	1.964E+1	5.075E+1
-1.946E-1	1.962E+1	5.079E+1
-2.011E-1	1.966E+1	5.107E+1
-2.011E-1	1.978E+1	5.103E+1
-2.027E-1	1.974E+1	5.096E+1
-1.962E-1	1.961E+1	5.072E+1
-2.011E-1	1.959E+1	5.091E+1
-1.995E-1	1.943E+1	5.094E+1
-2.011E-1	1.955E+1	5.112E+1
-1.978E-1	1.956E+1	5.073E+1
-1.995E-1	1.954E+1	5.082E+1
-2.027E-1	1.941E+1	5.100E+1
-2.011E-1	1.964E+1	5.092E+1
-1.995E-1	1.954E+1	5.101E+1
-2.011E-1	1.945E+1	5.075E+1
-2.011E-1	1.949E+1	5.089E+1
-1.978E-1	1.961E+1	5.104E+1
-1.995E-1	1.950E+1	5.065E+1
-2.011E-1	1.949E+1	5.094E+1
-2.027E-1	1.972E+1	5.092E+1
-1.962E-1	1.969E+1	5.107E+1
-1.962E-1	1.958E+1	5.107E+1
-1.978E-1	1.967E+1	5.080E+1
-2.043E-1	1.975E+1	5.099E+1
-2.011E-1	1.965E+1	5.108E+1
-1.946E-1	1.955E+1	5.111E+1
-2.011E-1	1.968E+1	5.101E+1
-2.027E-1	1.967E+1	5.084E+1
-2.011E-1	1.978E+1	5.099E+1
-1.978E-1	1.942E+1	5.082E+1
-1.995E-1	1.943E+1	5.049E+1
-2.027E-1	1.958E+1	5.080E+1
-2.011E-1	1.953E+1	5.085E+1
-1.978E-1	1.970E+1	5.095E+1
-1.995E-1	1.945E+1	5.115E+1
-2.027E-1	1.950E+1	5.078E+1
-2.027E-1	1.953E+1	5.096E+1
-1.978E-1	1.967E+1	5.075E+1
-2.011E-1	1.967E+1	5.099E+1
-2.027E-1	1.968E+1	5.105E+1
-2.011E-1	1.965E+1	5.060E+1
-1.995E-1	1.967E+1	5.069E+1
-2.011E-1	1.958E+1	5.103E+1
-2.027E-1	1.975E+1	5.096E+1
-1.995E-1	1.968E+1	5.094E+1
-1.978E-1	1.948E+1	5.077E+1
-2.011E-1	1.951E+1	5.062E+1
-2.027E-1	1.951E+1	5.094E+1
-1.978E-1	1.941E+1	5.079E+1
-2.011E-1	1.956E+1	5.088E+1
-2.027E-1	1.961E+1	5.110E+1
-2.027E-1	1.969E+1	5.090E+1
-1.995E-1	1.960E+1	5.087E+1
-1.962E-1	1.964E+1	5.082E+1
-1.978E-1	1.952E+1	5.087E+1
-2.043E-1	1.942E+1	5.089E+1
-1.995E-1	1.961E+1	5.091E+1
-1.978E-1	1.946E+1	5.108E+1
-1.995E-1	1.972E+1	5.088E+1
-2.027E-1	1.957E+1	5.113E+1
-1.995E-1	1.942E+1	5.118E+1
-2.011E-1	1.968E+1	5.091E+1
-1.995E-1	1.960E+1	5.076E+1
-2.027E-1	1.976E+1	5.059E+1
-1.995E-1	1.965E+1	5.073E+1
-1.995E-1	1.947E+1	5.095E+1
[truncated: 54,957 more rows]
