# Supplementary material for: Improved ANAP incorporation and VCF analysis reveal details of P2X7 current facilitation and a limited conformational interplay between ATP binding and the intracellular ballast domain
Source: eLife. 2023 Jan 4;12:e82479. doi: 10.7554/eLife.82479 (PMC9859053; doi:10.7554/eLife.82479)
Supplement: Figure 6—figure supplement 3—source data 2. [file elife-82479-fig6-figsupp3-data2.zip › Figure-6_figure-supplement-3_source-data-2/e25/18.csv]

-2.027E-1	1.139E+1	3.545E+1
-2.060E-1	1.151E+1	3.529E+1
-2.043E-1	1.149E+1	3.567E+1
-1.978E-1	1.162E+1	3.552E+1
-2.011E-1	1.156E+1	3.559E+1
-2.060E-1	1.149E+1	3.549E+1
-2.027E-1	1.159E+1	3.557E+1
-1.995E-1	1.150E+1	3.543E+1
-2.043E-1	1.145E+1	3.563E+1
-2.011E-1	1.160E+1	3.539E+1
-2.043E-1	1.155E+1	3.551E+1
-2.011E-1	1.146E+1	3.572E+1
-2.043E-1	1.151E+1	3.543E+1
-2.043E-1	1.155E+1	3.572E+1
-2.011E-1	1.153E+1	3.559E+1
-2.011E-1	1.159E+1	3.577E+1
-2.011E-1	1.145E+1	3.549E+1
-2.043E-1	1.154E+1	3.555E+1
-2.027E-1	1.149E+1	3.565E+1
-2.027E-1	1.147E+1	3.565E+1
-2.011E-1	1.153E+1	3.544E+1
-2.027E-1	1.159E+1	3.570E+1
-1.995E-1	1.145E+1	3.559E+1
-1.995E-1	1.140E+1	3.570E+1
-1.995E-1	1.147E+1	3.552E+1
-2.043E-1	1.136E+1	3.537E+1
-2.043E-1	1.142E+1	3.559E+1
-2.011E-1	1.143E+1	3.531E+1
-2.011E-1	1.166E+1	3.556E+1
-2.060E-1	1.155E+1	3.553E+1
-2.027E-1	1.159E+1	3.551E+1
-2.027E-1	1.153E+1	3.553E+1
-1.995E-1	1.138E+1	3.561E+1
-2.060E-1	1.150E+1	3.550E+1
-2.027E-1	1.152E+1	3.565E+1
-2.027E-1	1.146E+1	3.568E+1
-2.011E-1	1.165E+1	3.570E+1
-2.060E-1	1.144E+1	3.545E+1
-2.011E-1	1.158E+1	3.560E+1
-2.027E-1	1.147E+1	3.559E+1
-2.011E-1	1.145E+1	3.541E+1
-2.060E-1	1.159E+1	3.551E+1
-2.043E-1	1.143E+1	3.562E+1
-2.027E-1	1.159E+1	3.567E+1
-2.027E-1	1.155E+1	3.555E+1
-2.076E-1	1.140E+1	3.588E+1
-2.011E-1	1.155E+1	3.541E+1
-2.011E-1	1.146E+1	3.560E+1
-2.027E-1	1.143E+1	3.562E+1
-2.076E-1	1.142E+1	3.546E+1
-2.060E-1	1.154E+1	3.551E+1
-1.995E-1	1.144E+1	3.548E+1
-2.043E-1	1.156E+1	3.541E+1
-2.076E-1	1.155E+1	3.554E+1
-2.011E-1	1.147E+1	3.522E+1
-1.995E-1	1.144E+1	3.553E+1
-2.011E-1	1.154E+1	3.553E+1
-2.076E-1	1.161E+1	3.562E+1
-2.027E-1	1.160E+1	3.555E+1
-1.995E-1	1.151E+1	3.541E+1
-2.027E-1	1.151E+1	3.545E+1
-2.043E-1	1.156E+1	3.561E+1
-2.043E-1	1.154E+1	3.551E+1
-2.011E-1	1.154E+1	3.540E+1
-2.011E-1	1.138E+1	3.551E+1
-2.043E-1	1.159E+1	3.543E+1
-2.060E-1	1.158E+1	3.538E+1
-2.011E-1	1.155E+1	3.561E+1
-2.043E-1	1.153E+1	3.557E+1
-2.060E-1	1.160E+1	3.536E+1
-2.043E-1	1.151E+1	3.538E+1
-2.011E-1	1.133E+1	3.559E+1
-2.043E-1	1.159E+1	3.544E+1
-2.060E-1	1.151E+1	3.542E+1
-2.043E-1	1.153E+1	3.562E+1
-1.995E-1	1.155E+1	3.554E+1
-2.043E-1	1.144E+1	3.548E+1
-2.092E-1	1.146E+1	3.552E+1
-2.043E-1	1.154E+1	3.543E+1
-1.995E-1	1.151E+1	3.553E+1
-2.027E-1	1.148E+1	3.528E+1
-2.043E-1	1.166E+1	3.566E+1
-2.011E-1	1.148E+1	3.550E+1
-2.011E-1	1.158E+1	3.570E+1
-1.995E-1	1.151E+1	3.556E+1
-2.076E-1	1.143E+1	3.541E+1
-2.060E-1	1.156E+1	3.536E+1
-1.995E-1	1.157E+1	3.554E+1
-2.011E-1	1.152E+1	3.542E+1
-2.043E-1	1.141E+1	3.562E+1
-1.995E-1	1.168E+1	3.568E+1
-1.978E-1	1.157E+1	3.568E+1
-2.011E-1	1.153E+1	3.558E+1
-2.043E-1	1.156E+1	3.539E+1
-2.027E-1	1.162E+1	3.562E+1
-2.011E-1	1.161E+1	3.533E+1
-2.027E-1	1.148E+1	3.544E+1
-2.043E-1	1.144E+1	3.549E+1
-2.060E-1	1.148E+1	3.550E+1
-2.011E-1	1.147E+1	3.564E+1
-2.011E-1	1.148E+1	3.536E+1
-2.011E-1	1.159E+1	3.557E+1
-2.043E-1	1.150E+1	3.519E+1
-2.027E-1	1.159E+1	3.545E+1
-2.027E-1	1.149E+1	3.556E+1
-2.043E-1	1.155E+1	3.535E+1
-2.027E-1	1.143E+1	3.545E+1
-2.011E-1	1.143E+1	3.572E+1
-2.027E-1	1.152E+1	3.549E+1
-2.076E-1	1.157E+1	3.540E+1
-2.060E-1	1.167E+1	3.543E+1
-1.995E-1	1.149E+1	3.562E+1
-2.011E-1	1.156E+1	3.528E+1
-2.043E-1	1.163E+1	3.548E+1
-2.060E-1	1.149E+1	3.530E+1
-2.011E-1	1.150E+1	3.558E+1
-2.043E-1	1.155E+1	3.542E+1
-2.043E-1	1.139E+1	3.527E+1
-2.027E-1	1.155E+1	3.542E+1
-1.995E-1	1.141E+1	3.542E+1
-2.011E-1	1.151E+1	3.537E+1
-2.060E-1	1.152E+1	3.522E+1
-2.027E-1	1.157E+1	3.544E+1
-1.978E-1	1.176E+1	3.556E+1
-2.011E-1	1.155E+1	3.539E+1
-2.076E-1	1.151E+1	3.523E+1
-2.027E-1	1.164E+1	3.542E+1
-1.995E-1	1.159E+1	3.538E+1
-2.027E-1	1.137E+1	3.555E+1
-2.043E-1	1.159E+1	3.532E+1
-2.043E-1	1.158E+1	3.546E+1
-1.978E-1	1.146E+1	3.539E+1
-2.027E-1	1.149E+1	3.553E+1
-2.043E-1	1.145E+1	3.562E+1
-2.043E-1	1.148E+1	3.546E+1
-1.978E-1	1.158E+1	3.519E+1
-2.027E-1	1.152E+1	3.554E+1
-2.027E-1	1.153E+1	3.546E+1
-2.043E-1	1.146E+1	3.542E+1
-1.995E-1	1.154E+1	3.550E+1
-1.995E-1	1.153E+1	3.509E+1
-2.011E-1	1.151E+1	3.562E+1
-2.043E-1	1.142E+1	3.536E+1
-2.011E-1	1.149E+1	3.538E+1
-2.027E-1	1.146E+1	3.557E+1
-2.060E-1	1.146E+1	3.528E+1
-2.043E-1	1.158E+1	3.526E+1
-1.962E-1	1.160E+1	3.554E+1
-2.027E-1	1.145E+1	3.561E+1
-2.060E-1	1.144E+1	3.532E+1
-1.995E-1	1.138E+1	3.538E+1
-1.946E-1	1.155E+1	3.519E+1
-1.978E-1	1.146E+1	3.543E+1
-2.060E-1	1.164E+1	3.547E+1
-2.060E-1	1.148E+1	3.527E+1
-1.978E-1	1.149E+1	3.541E+1
-2.027E-1	1.144E+1	3.544E+1
-2.027E-1	1.157E+1	3.544E+1
-2.011E-1	1.143E+1	3.528E+1
-1.978E-1	1.151E+1	3.528E+1
-1.995E-1	1.140E+1	3.543E+1
-2.043E-1	1.146E+1	3.552E+1
-2.027E-1	1.155E+1	3.545E+1
-1.995E-1	1.153E+1	3.532E+1
-2.011E-1	1.145E+1	3.534E+1
-2.043E-1	1.149E+1	3.537E+1
-2.027E-1	1.146E+1	3.513E+1
-2.011E-1	1.133E+1	3.553E+1
-1.995E-1	1.165E+1	3.555E+1
-2.027E-1	1.150E+1	3.542E+1
-1.978E-1	1.145E+1	3.525E+1
-2.011E-1	1.151E+1	3.544E+1
-2.011E-1	1.153E+1	3.546E+1
-2.043E-1	1.151E+1	3.533E+1
-2.027E-1	1.150E+1	3.548E+1
-2.011E-1	1.149E+1	3.540E+1
-1.995E-1	1.151E+1	3.542E+1
-2.027E-1	1.154E+1	3.546E+1
-2.027E-1	1.143E+1	3.558E+1
-1.995E-1	1.151E+1	3.511E+1
-1.978E-1	1.143E+1	3.546E+1
-2.076E-1	1.145E+1	3.535E+1
-2.043E-1	1.147E+1	3.535E+1
-1.995E-1	1.142E+1	3.542E+1
-2.011E-1	1.151E+1	3.552E+1
-2.027E-1	1.155E+1	3.534E+1
-2.011E-1	1.146E+1	3.531E+1
-2.011E-1	1.157E+1	3.550E+1
-1.995E-1	1.158E+1	3.521E+1
-2.043E-1	1.147E+1	3.526E+1
-2.027E-1	1.154E+1	3.561E+1
-2.011E-1	1.142E+1	3.558E+1
-2.011E-1	1.154E+1	3.537E+1
-2.027E-1	1.148E+1	3.558E+1
-2.060E-1	1.139E+1	3.547E+1
-2.011E-1	1.144E+1	3.539E+1
-1.995E-1	1.151E+1	3.534E+1
-2.043E-1	1.141E+1	3.507E+1
-2.027E-1	1.139E+1	3.543E+1
-1.962E-1	1.148E+1	3.551E+1
-1.978E-1	1.146E+1	3.568E+1
-2.043E-1	1.136E+1	3.536E+1
-1.995E-1	1.143E+1	3.553E+1
-2.027E-1	1.143E+1	3.548E+1
-1.995E-1	1.141E+1	3.516E+1
-2.011E-1	1.147E+1	3.518E+1
-1.962E-1	1.153E+1	3.517E+1
-1.962E-1	1.146E+1	3.527E+1
-1.995E-1	1.148E+1	3.541E+1
-2.076E-1	1.148E+1	3.535E+1
-2.043E-1	1.135E+1	3.546E+1
-1.995E-1	1.141E+1	3.529E+1
-1.995E-1	1.140E+1	3.534E+1
-2.060E-1	1.154E+1	3.547E+1
-2.027E-1	1.156E+1	3.514E+1
-1.995E-1	1.155E+1	3.533E+1
-1.995E-1	1.144E+1	3.531E+1
-2.043E-1	1.144E+1	3.523E+1
-2.011E-1	1.156E+1	3.562E+1
-2.011E-1	1.150E+1	3.558E+1
-1.995E-1	1.151E+1	3.541E+1
-2.043E-1	1.159E+1	3.520E+1
-2.011E-1	1.145E+1	3.547E+1
-1.962E-1	1.136E+1	3.543E+1
-2.027E-1	1.152E+1	3.530E+1
-2.060E-1	1.134E+1	3.515E+1
-1.995E-1	1.156E+1	3.522E+1
-1.978E-1	1.141E+1	3.524E+1
-2.027E-1	1.150E+1	3.540E+1
-2.011E-1	1.132E+1	3.543E+1
-2.011E-1	1.150E+1	3.544E+1
-1.995E-1	1.135E+1	3.521E+1
-2.027E-1	1.149E+1	3.542E+1
-2.027E-1	1.150E+1	3.531E+1
-2.027E-1	1.147E+1	3.506E+1
-1.978E-1	1.143E+1	3.546E+1
-1.995E-1	1.145E+1	3.522E+1
-2.076E-1	1.147E+1	3.536E+1
-1.995E-1	1.147E+1	3.535E+1
-1.962E-1	1.134E+1	3.551E+1
-1.978E-1	1.145E+1	3.534E+1
-2.043E-1	1.149E+1	3.528E+1
-2.060E-1	1.153E+1	3.529E+1
-1.995E-1	1.143E+1	3.523E+1
-2.027E-1	1.136E+1	3.548E+1
-2.011E-1	1.148E+1	3.516E+1
-2.011E-1	1.154E+1	3.529E+1
-1.962E-1	1.151E+1	3.531E+1
-2.011E-1	1.145E+1	3.529E+1
-2.043E-1	1.148E+1	3.524E+1
-2.027E-1	1.145E+1	3.532E+1
-1.978E-1	1.152E+1	3.513E+1
-1.995E-1	1.137E+1	3.525E+1
-2.060E-1	1.146E+1	3.532E+1
-2.043E-1	1.137E+1	3.531E+1
-1.978E-1	1.153E+1	3.533E+1
-1.995E-1	1.141E+1	3.535E+1
-2.060E-1	1.136E+1	3.521E+1
-2.011E-1	1.148E+1	3.532E+1
-1.962E-1	1.148E+1	3.533E+1
-2.011E-1	1.139E+1	3.543E+1
-2.043E-1	1.147E+1	3.542E+1
-2.027E-1	1.148E+1	3.530E+1
-1.978E-1	1.153E+1	3.527E+1
-1.995E-1	1.134E+1	3.522E+1
-2.043E-1	1.150E+1	3.547E+1
-2.027E-1	1.151E+1	3.535E+1
-1.978E-1	1.145E+1	3.504E+1
-1.995E-1	1.141E+1	3.516E+1
-2.027E-1	1.142E+1	3.533E+1
-2.043E-1	1.145E+1	3.541E+1
-1.995E-1	1.144E+1	3.517E+1
-1.995E-1	1.146E+1	3.520E+1
-2.011E-1	1.149E+1	3.527E+1
-2.027E-1	1.142E+1	3.526E+1
-1.995E-1	1.146E+1	3.540E+1
-2.011E-1	1.149E+1	3.526E+1
-2.043E-1	1.147E+1	3.518E+1
-2.027E-1	1.129E+1	3.560E+1
-1.995E-1	1.142E+1	3.538E+1
-2.011E-1	1.143E+1	3.560E+1
-2.060E-1	1.150E+1	3.511E+1
-2.043E-1	1.152E+1	3.525E+1
-1.978E-1	1.138E+1	3.519E+1
-2.043E-1	1.146E+1	3.517E+1
-1.995E-1	1.138E+1	3.520E+1
-1.995E-1	1.149E+1	3.552E+1
-1.962E-1	1.141E+1	3.517E+1
-2.043E-1	1.142E+1	3.529E+1
-2.043E-1	1.137E+1	3.539E+1
-2.027E-1	1.147E+1	3.503E+1
-1.978E-1	1.145E+1	3.503E+1
-2.027E-1	1.144E+1	3.539E+1
-2.027E-1	1.145E+1	3.529E+1
-2.027E-1	1.135E+1	3.539E+1
-2.011E-1	1.153E+1	3.549E+1
-1.995E-1	1.146E+1	3.524E+1
-2.027E-1	1.147E+1	3.528E+1
-2.027E-1	1.147E+1	3.530E+1
-2.011E-1	1.145E+1	3.525E+1
-2.011E-1	1.146E+1	3.511E+1
-2.027E-1	1.138E+1	3.514E+1
-2.043E-1	1.142E+1	3.537E+1
-1.978E-1	1.143E+1	3.531E+1
-1.995E-1	1.159E+1	3.547E+1
-2.011E-1	1.139E+1	3.505E+1
-2.027E-1	1.142E+1	3.547E+1
-1.995E-1	1.140E+1	3.526E+1
-1.995E-1	1.153E+1	3.520E+1
-2.060E-1	1.131E+1	3.533E+1
-2.027E-1	1.143E+1	3.519E+1
-2.011E-1	1.144E+1	3.512E+1
-1.962E-1	1.139E+1	3.530E+1
-2.027E-1	1.152E+1	3.530E+1
-2.043E-1	1.141E+1	3.529E+1
-1.995E-1	1.136E+1	3.532E+1
-2.011E-1	1.142E+1	3.537E+1
-2.027E-1	1.136E+1	3.523E+1
-1.995E-1	1.153E+1	3.531E+1
-1.978E-1	1.148E+1	3.532E+1
-2.011E-1	1.148E+1	3.531E+1
-2.092E-1	1.145E+1	3.537E+1
-2.011E-1	1.137E+1	3.541E+1
-1.978E-1	1.155E+1	3.513E+1
-1.978E-1	1.149E+1	3.511E+1
-2.027E-1	1.155E+1	3.528E+1
-2.011E-1	1.151E+1	3.526E+1
-2.027E-1	1.150E+1	3.559E+1
-2.011E-1	1.151E+1	3.498E+1
-2.043E-1	1.157E+1	3.542E+1
-2.043E-1	1.153E+1	3.532E+1
-1.995E-1	1.143E+1	3.513E+1
-1.978E-1	1.146E+1	3.503E+1
-2.043E-1	1.146E+1	3.527E+1
-2.043E-1	1.144E+1	3.528E+1
-2.027E-1	1.143E+1	3.529E+1
-1.978E-1	1.147E+1	3.532E+1
-2.027E-1	1.145E+1	3.517E+1
-2.043E-1	1.150E+1	3.546E+1
-2.011E-1	1.136E+1	3.520E+1
-2.011E-1	1.143E+1	3.519E+1
-2.027E-1	1.143E+1	3.527E+1
-2.043E-1	1.149E+1	3.553E+1
-2.011E-1	1.153E+1	3.530E+1
-2.011E-1	1.144E+1	3.534E+1
-2.027E-1	1.143E+1	3.524E+1
-2.027E-1	1.142E+1	3.520E+1
-2.027E-1	1.131E+1	3.541E+1
-2.027E-1	1.135E+1	3.498E+1
-2.043E-1	1.140E+1	3.526E+1
-2.043E-1	1.138E+1	3.514E+1
-2.043E-1	1.127E+1	3.517E+1
-1.995E-1	1.140E+1	3.532E+1
-2.043E-1	1.151E+1	3.535E+1
-1.995E-1	1.129E+1	3.519E+1
-2.011E-1	1.136E+1	3.526E+1
-1.978E-1	1.143E+1	3.519E+1
-2.076E-1	1.151E+1	3.526E+1
-2.043E-1	1.147E+1	3.518E+1
-2.011E-1	1.155E+1	3.522E+1
-1.995E-1	1.151E+1	3.528E+1
-2.060E-1	1.153E+1	3.527E+1
-2.011E-1	1.151E+1	3.536E+1
-1.995E-1	1.142E+1	3.536E+1
-1.995E-1	1.142E+1	3.510E+1
-2.043E-1	1.152E+1	3.516E+1
-2.011E-1	1.148E+1	3.529E+1
-2.011E-1	1.143E+1	3.512E+1
-1.995E-1	1.147E+1	3.499E+1
-2.060E-1	1.132E+1	3.531E+1
-2.027E-1	1.131E+1	3.533E+1
-2.011E-1	1.150E+1	3.537E+1
-2.027E-1	1.146E+1	3.522E+1
-2.011E-1	1.133E+1	3.514E+1
-2.011E-1	1.140E+1	3.524E+1
-2.011E-1	1.141E+1	3.502E+1
-1.978E-1	1.138E+1	3.515E+1
-2.060E-1	1.149E+1	3.519E+1
-2.043E-1	1.146E+1	3.516E+1
-2.027E-1	1.144E+1	3.528E+1
-1.995E-1	1.144E+1	3.513E+1
-2.043E-1	1.158E+1	3.552E+1
-2.027E-1	1.137E+1	3.497E+1
-2.011E-1	1.150E+1	3.501E+1
-2.011E-1	1.135E+1	3.514E+1
-2.027E-1	1.138E+1	3.512E+1
-2.060E-1	1.136E+1	3.536E+1
-1.995E-1	1.147E+1	3.528E+1
-1.978E-1	1.151E+1	3.516E+1
-2.060E-1	1.155E+1	3.525E+1
-1.995E-1	1.135E+1	3.521E+1
-1.995E-1	1.153E+1	3.518E+1
-2.011E-1	1.148E+1	3.532E+1
-2.043E-1	1.154E+1	3.502E+1
-2.011E-1	1.149E+1	3.535E+1
-2.027E-1	1.153E+1	3.517E+1
-2.011E-1	1.131E+1	3.527E+1
-2.076E-1	1.134E+1	3.534E+1
-2.060E-1	1.156E+1	3.501E+1
-1.995E-1	1.140E+1	3.512E+1
-1.962E-1	1.146E+1	3.520E+1
-2.043E-1	1.140E+1	3.523E+1
-1.995E-1	1.151E+1	3.535E+1
-2.011E-1	1.141E+1	3.515E+1
-1.995E-1	1.140E+1	3.499E+1
-2.043E-1	1.165E+1	3.521E+1
-2.060E-1	1.149E+1	3.504E+1
-1.995E-1	1.150E+1	3.492E+1
-2.011E-1	1.133E+1	3.515E+1
-2.027E-1	1.154E+1	3.520E+1
-2.043E-1	1.148E+1	3.522E+1
-1.978E-1	1.158E+1	3.524E+1
-1.995E-1	1.141E+1	3.497E+1
-2.011E-1	1.148E+1	3.523E+1
-2.027E-1	1.143E+1	3.514E+1
-2.011E-1	1.145E+1	3.529E+1
-2.011E-1	1.140E+1	3.510E+1
-2.011E-1	1.154E+1	3.518E+1
-2.027E-1	1.150E+1	3.508E+1
-2.011E-1	1.130E+1	3.517E+1
-2.027E-1	1.142E+1	3.541E+1
-2.027E-1	1.150E+1	3.527E+1
-2.043E-1	1.146E+1	3.500E+1
-1.978E-1	1.148E+1	3.501E+1
-2.027E-1	1.143E+1	3.501E+1
-2.060E-1	1.146E+1	3.507E+1
-2.027E-1	1.134E+1	3.503E+1
-1.995E-1	1.138E+1	3.497E+1
-1.995E-1	1.129E+1	3.527E+1
-2.027E-1	1.141E+1	3.518E+1
-2.027E-1	1.143E+1	3.516E+1
-1.995E-1	1.140E+1	3.526E+1
-1.978E-1	1.147E+1	3.507E+1
-2.060E-1	1.152E+1	3.511E+1
-2.027E-1	1.145E+1	3.536E+1
-1.978E-1	1.155E+1	3.507E+1
-2.011E-1	1.136E+1	3.506E+1
-2.027E-1	1.136E+1	3.552E+1
-2.027E-1	1.147E+1	3.518E+1
-1.978E-1	1.134E+1	3.524E+1
-1.978E-1	1.151E+1	3.527E+1
-2.060E-1	1.143E+1	3.500E+1
-2.076E-1	1.131E+1	3.495E+1
-2.027E-1	1.127E+1	3.524E+1
-2.027E-1	1.135E+1	3.506E+1
-2.011E-1	1.141E+1	3.526E+1
-2.043E-1	1.143E+1	3.508E+1
-1.995E-1	1.130E+1	3.516E+1
-1.978E-1	1.148E+1	3.493E+1
-2.043E-1	1.149E+1	3.501E+1
-2.060E-1	1.136E+1	3.523E+1
-2.027E-1	1.154E+1	3.520E+1
-2.011E-1	1.143E+1	3.511E+1
-2.027E-1	1.149E+1	3.495E+1
-2.011E-1	1.142E+1	3.490E+1
-2.011E-1	1.144E+1	3.505E+1
-2.011E-1	1.142E+1	3.493E+1
-2.027E-1	1.139E+1	3.520E+1
-2.011E-1	1.149E+1	3.529E+1
-1.995E-1	1.139E+1	3.504E+1
-2.027E-1	1.146E+1	3.496E+1
-2.027E-1	1.141E+1	3.521E+1
-2.043E-1	1.138E+1	3.509E+1
-1.978E-1	1.142E+1	3.521E+1
-1.995E-1	1.144E+1	3.525E+1
-1.995E-1	1.136E+1	3.509E+1
-2.027E-1	1.129E+1	3.512E+1
-1.978E-1	1.143E+1	3.508E+1
-1.995E-1	1.144E+1	3.532E+1
-2.027E-1	1.147E+1	3.523E+1
-2.027E-1	1.142E+1	3.507E+1
-2.011E-1	1.134E+1	3.516E+1
-2.027E-1	1.146E+1	3.489E+1
-2.076E-1	1.152E+1	3.488E+1
-2.027E-1	1.138E+1	3.502E+1
-2.011E-1	1.137E+1	3.514E+1
-2.043E-1	1.142E+1	3.507E+1
-2.011E-1	1.143E+1	3.503E+1
-2.043E-1	1.141E+1	3.511E+1
-1.995E-1	1.144E+1	3.513E+1
-2.027E-1	1.139E+1	3.496E+1
-2.043E-1	1.138E+1	3.482E+1
-2.043E-1	1.146E+1	3.521E+1
-1.995E-1	1.150E+1	3.513E+1
-2.027E-1	1.149E+1	3.488E+1
-2.043E-1	1.139E+1	3.518E+1
-2.043E-1	1.155E+1	3.493E+1
-1.978E-1	1.153E+1	3.490E+1
-2.011E-1	1.140E+1	3.513E+1
-2.060E-1	1.148E+1	3.496E+1
-2.060E-1	1.148E+1	3.492E+1
-2.011E-1	1.149E+1	3.500E+1
-1.995E-1	1.136E+1	3.517E+1
-2.027E-1	1.134E+1	3.493E+1
-2.043E-1	1.138E+1	3.512E+1
-2.027E-1	1.149E+1	3.509E+1
-2.011E-1	1.144E+1	3.505E+1
-2.060E-1	1.146E+1	3.508E+1
-2.043E-1	1.156E+1	3.518E+1
-2.027E-1	1.141E+1	3.514E+1
-1.978E-1	1.134E+1	3.521E+1
-2.060E-1	1.144E+1	3.485E+1
-2.060E-1	1.147E+1	3.500E+1
-2.011E-1	1.158E+1	3.517E+1
-2.011E-1	1.138E+1	3.511E+1
-2.011E-1	1.134E+1	3.521E+1
-2.043E-1	1.144E+1	3.525E+1
-1.995E-1	1.138E+1	3.495E+1
-2.027E-1	1.145E+1	3.517E+1
-2.043E-1	1.144E+1	3.538E+1
-2.027E-1	1.145E+1	3.525E+1
-2.011E-1	1.154E+1	3.498E+1
-1.978E-1	1.141E+1	3.526E+1
-2.043E-1	1.137E+1	3.506E+1
-2.043E-1	1.134E+1	3.512E+1
-2.027E-1	1.141E+1	3.513E+1
-2.011E-1	1.154E+1	3.508E+1
-2.060E-1	1.141E+1	3.518E+1
-2.043E-1	1.135E+1	3.521E+1
-2.011E-1	1.130E+1	3.497E+1
-2.011E-1	1.136E+1	3.496E+1
-2.076E-1	1.144E+1	3.513E+1
-2.043E-1	1.136E+1	3.530E+1
-2.027E-1	1.139E+1	3.514E+1
-1.995E-1	1.151E+1	3.519E+1
-2.060E-1	1.144E+1	3.492E+1
-2.060E-1	1.149E+1	3.486E+1
-2.027E-1	1.145E+1	3.521E+1
-2.011E-1	1.147E+1	3.519E+1
-2.043E-1	1.139E+1	3.512E+1
-2.043E-1	1.128E+1	3.510E+1
-2.011E-1	1.138E+1	3.513E+1
-1.995E-1	1.139E+1	3.510E+1
-2.060E-1	1.141E+1	3.513E+1
-2.043E-1	1.143E+1	3.533E+1
-2.027E-1	1.149E+1	3.505E+1
-2.011E-1	1.147E+1	3.516E+1
-2.043E-1	1.139E+1	3.498E+1
-2.043E-1	1.153E+1	3.491E+1
-1.995E-1	1.124E+1	3.521E+1
-2.011E-1	1.139E+1	3.502E+1
-2.027E-1	1.146E+1	3.528E+1
-2.043E-1	1.149E+1	3.526E+1
-2.011E-1	1.143E+1	3.500E+1
-1.995E-1	1.141E+1	3.521E+1
-2.043E-1	1.144E+1	3.507E+1
-2.043E-1	1.144E+1	3.525E+1
-2.027E-1	1.135E+1	3.505E+1
-2.043E-1	1.139E+1	3.525E+1
-2.060E-1	1.143E+1	3.510E+1
-2.043E-1	1.148E+1	3.500E+1
-2.027E-1	1.152E+1	3.524E+1
-1.995E-1	1.132E+1	3.521E+1
-2.076E-1	1.150E+1	3.512E+1
-2.076E-1	1.145E+1	3.495E+1
-2.027E-1	1.133E+1	3.520E+1
-1.995E-1	1.137E+1	3.508E+1
-2.060E-1	1.133E+1	3.504E+1
-2.060E-1	1.160E+1	3.502E+1
-2.060E-1	1.144E+1	3.509E+1
-2.027E-1	1.136E+1	3.496E+1
-2.060E-1	1.147E+1	3.490E+1
-2.043E-1	1.142E+1	3.524E+1
-2.027E-1	1.153E+1	3.507E+1
-2.011E-1	1.141E+1	3.513E+1
-2.060E-1	1.147E+1	3.525E+1
-2.011E-1	1.135E+1	3.506E+1
-2.011E-1	1.152E+1	3.492E+1
-2.027E-1	1.146E+1	3.495E+1
-2.043E-1	1.146E+1	3.484E+1
-2.043E-1	1.148E+1	3.502E+1
-1.978E-1	1.140E+1	3.499E+1
-2.011E-1	1.149E+1	3.496E+1
-2.043E-1	1.139E+1	3.511E+1
-2.027E-1	1.141E+1	3.493E+1
-2.011E-1	1.144E+1	3.510E+1
-1.978E-1	1.132E+1	3.496E+1
-2.060E-1	1.133E+1	3.515E+1
-2.076E-1	1.156E+1	3.511E+1
-2.011E-1	1.136E+1	3.497E+1
-2.027E-1	1.141E+1	3.521E+1
-2.027E-1	1.140E+1	3.521E+1
-2.060E-1	1.134E+1	3.490E+1
-2.011E-1	1.149E+1	3.530E+1
-2.043E-1	1.143E+1	3.490E+1
-2.027E-1	1.145E+1	3.509E+1
-2.060E-1	1.140E+1	3.482E+1
-2.027E-1	1.141E+1	3.521E+1
-2.027E-1	1.139E+1	3.524E+1
-2.076E-1	1.144E+1	3.518E+1
-2.076E-1	1.148E+1	3.505E+1
-1.995E-1	1.140E+1	3.510E+1
-2.027E-1	1.141E+1	3.502E+1
-2.076E-1	1.139E+1	3.512E+1
-2.076E-1	1.146E+1	3.499E+1
-1.995E-1	1.133E+1	3.521E+1
-2.027E-1	1.147E+1	3.505E+1
-2.043E-1	1.142E+1	3.522E+1
-2.060E-1	1.149E+1	3.502E+1
-2.011E-1	1.151E+1	3.493E+1
-2.011E-1	1.143E+1	3.508E+1
-2.043E-1	1.148E+1	3.505E+1
-2.043E-1	1.134E+1	3.495E+1
-1.995E-1	1.136E+1	3.503E+1
-2.027E-1	1.152E+1	3.520E+1
-2.060E-1	1.142E+1	3.478E+1
-2.076E-1	1.147E+1	3.508E+1
-2.011E-1	1.152E+1	3.511E+1
-2.011E-1	1.139E+1	3.517E+1
-2.043E-1	1.142E+1	3.510E+1
-2.027E-1	1.141E+1	3.491E+1
-2.011E-1	1.137E+1	3.502E+1
-2.043E-1	1.147E+1	3.505E+1
-2.043E-1	1.132E+1	3.508E+1
-2.060E-1	1.145E+1	3.518E+1
-1.995E-1	1.136E+1	3.516E+1
-1.995E-1	1.151E+1	3.504E+1
-2.043E-1	1.149E+1	3.509E+1
-2.060E-1	1.136E+1	3.496E+1
-2.043E-1	1.147E+1	3.511E+1
-2.027E-1	1.138E+1	3.513E+1
-2.043E-1	1.136E+1	3.513E+1
-2.060E-1	1.137E+1	3.486E+1
-2.027E-1	1.144E+1	3.490E+1
-2.027E-1	1.151E+1	3.503E+1
-2.076E-1	1.145E+1	3.503E+1
-2.027E-1	1.131E+1	3.509E+1
-2.027E-1	1.140E+1	3.503E+1
-2.011E-1	1.152E+1	3.514E+1
-2.027E-1	1.138E+1	3.508E+1
-2.060E-1	1.137E+1	3.510E+1
-2.011E-1	1.144E+1	3.465E+1
-2.011E-1	1.145E+1	3.509E+1
-2.076E-1	1.143E+1	3.492E+1
-2.060E-1	1.143E+1	3.516E+1
-2.011E-1	1.137E+1	3.488E+1
-2.043E-1	1.153E+1	3.495E+1
-2.027E-1	1.146E+1	3.531E+1
-2.060E-1	1.137E+1	3.505E+1
-2.011E-1	1.135E+1	3.525E+1
-2.043E-1	1.141E+1	3.513E+1
-2.060E-1	1.140E+1	3.522E+1
-2.076E-1	1.140E+1	3.512E+1
-2.011E-1	1.137E+1	3.525E+1
-2.043E-1	1.162E+1	3.499E+1
-2.060E-1	1.138E+1	3.493E+1
-2.060E-1	1.154E+1	3.510E+1
-2.011E-1	1.134E+1	3.506E+1
-2.011E-1	1.137E+1	3.492E+1
-2.076E-1	1.138E+1	3.512E+1
-2.027E-1	1.128E+1	3.503E+1
-2.027E-1	1.141E+1	3.509E+1
-2.027E-1	1.144E+1	3.526E+1
-2.076E-1	1.143E+1	3.510E+1
-2.092E-1	1.147E+1	3.505E+1
-2.011E-1	1.147E+1	3.489E+1
-1.995E-1	1.144E+1	3.517E+1
-2.043E-1	1.143E+1	3.502E+1
-2.076E-1	1.137E+1	3.521E+1
-1.995E-1	1.148E+1	3.493E+1
-2.043E-1	1.142E+1	3.497E+1
-2.060E-1	1.131E+1	3.519E+1
-2.043E-1	1.145E+1	3.494E+1
-2.043E-1	1.146E+1	3.510E+1
-2.011E-1	1.143E+1	3.508E+1
-2.060E-1	1.152E+1	3.528E+1
-2.043E-1	1.135E+1	3.524E+1
-1.995E-1	1.126E+1	3.510E+1
-2.060E-1	1.133E+1	3.502E+1
-2.043E-1	1.141E+1	3.497E+1
-2.043E-1	1.136E+1	3.522E+1
-2.027E-1	1.134E+1	3.521E+1
-2.027E-1	1.136E+1	3.501E+1
-2.027E-1	1.142E+1	3.515E+1
-2.027E-1	1.137E+1	3.503E+1
-2.027E-1	1.150E+1	3.509E+1
-2.011E-1	1.150E+1	3.493E+1
-2.060E-1	1.152E+1	3.512E+1
-2.092E-1	1.140E+1	3.520E+1
-2.043E-1	1.132E+1	3.496E+1
-2.011E-1	1.137E+1	3.502E+1
-2.043E-1	1.137E+1	3.521E+1
-2.060E-1	1.138E+1	3.500E+1
-2.027E-1	1.141E+1	3.514E+1
-2.043E-1	1.137E+1	3.508E+1
-2.043E-1	1.149E+1	3.493E+1
-2.043E-1	1.128E+1	3.508E+1
-2.011E-1	1.137E+1	3.521E+1
-2.011E-1	1.149E+1	3.481E+1
-2.076E-1	1.149E+1	3.478E+1
-2.060E-1	1.147E+1	3.504E+1
-2.043E-1	1.145E+1	3.514E+1
-2.027E-1	1.144E+1	3.512E+1
-2.043E-1	1.136E+1	3.487E+1
-2.092E-1	1.134E+1	3.523E+1
-2.027E-1	1.141E+1	3.515E+1
-2.011E-1	1.127E+1	3.527E+1
-2.076E-1	1.132E+1	3.523E+1
-2.060E-1	1.154E+1	3.506E+1
-2.027E-1	1.147E+1	3.490E+1
-2.043E-1	1.139E+1	3.499E+1
-2.076E-1	1.146E+1	3.490E+1
-2.076E-1	1.133E+1	3.508E+1
-2.027E-1	1.133E+1	3.501E+1
-2.027E-1	1.139E+1	3.499E+1
-2.060E-1	1.137E+1	3.523E+1
-2.043E-1	1.149E+1	3.497E+1
-2.011E-1	1.147E+1	3.500E+1
-2.027E-1	1.144E+1	3.503E+1
-2.060E-1	1.158E+1	3.513E+1
-2.076E-1	1.135E+1	3.491E+1
-2.027E-1	1.144E+1	3.501E+1
-2.027E-1	1.133E+1	3.510E+1
-2.043E-1	1.144E+1	3.492E+1
-2.060E-1	1.135E+1	3.525E+1
-2.027E-1	1.121E+1	3.500E+1
-2.027E-1	1.143E+1	3.504E+1
-2.076E-1	1.140E+1	3.485E+1
-2.060E-1	1.132E+1	3.495E+1
-2.043E-1	1.140E+1	3.516E+1
-2.060E-1	1.147E+1	3.488E+1
-2.060E-1	1.133E+1	3.498E+1
-2.060E-1	1.149E+1	3.505E+1
-2.011E-1	1.139E+1	3.502E+1
-2.011E-1	1.136E+1	3.505E+1
-2.060E-1	1.149E+1	3.514E+1
-2.060E-1	1.136E+1	3.496E+1
-2.027E-1	1.145E+1	3.488E+1
-2.027E-1	1.155E+1	3.511E+1
-2.060E-1	1.134E+1	3.526E+1
-2.060E-1	1.141E+1	3.525E+1
-1.995E-1	1.152E+1	3.485E+1
-2.027E-1	1.133E+1	3.490E+1
-2.043E-1	1.153E+1	3.498E+1
-2.043E-1	1.140E+1	3.516E+1
-2.011E-1	1.146E+1	3.516E+1
-1.995E-1	1.123E+1	3.507E+1
-2.060E-1	1.138E+1	3.514E+1
-2.060E-1	1.145E+1	3.485E+1
-2.011E-1	1.136E+1	3.504E+1
-2.011E-1	1.143E+1	3.497E+1
-2.043E-1	1.143E+1	3.529E+1
-2.076E-1	1.146E+1	3.518E+1
-2.011E-1	1.151E+1	3.506E+1
-2.027E-1	1.146E+1	3.497E+1
-2.076E-1	1.137E+1	3.516E+1
-2.076E-1	1.132E+1	3.505E+1
-2.043E-1	1.139E+1	3.511E+1
-2.043E-1	1.147E+1	3.500E+1
-2.060E-1	1.143E+1	3.507E+1
-2.060E-1	1.133E+1	3.499E+1
-2.011E-1	1.145E+1	3.496E+1
-2.011E-1	1.149E+1	3.503E+1
-2.060E-1	1.141E+1	3.507E+1
-2.043E-1	1.146E+1	3.512E+1
-2.027E-1	1.142E+1	3.513E+1
-2.027E-1	1.147E+1	3.484E+1
-2.027E-1	1.133E+1	3.498E+1
-2.076E-1	1.148E+1	3.503E+1
-2.027E-1	1.132E+1	3.516E+1
-2.043E-1	1.146E+1	3.495E+1
-2.076E-1	1.132E+1	3.527E+1
-2.043E-1	1.148E+1	3.496E+1
-2.043E-1	1.141E+1	3.492E+1
-2.027E-1	1.152E+1	3.493E+1
-2.027E-1	1.139E+1	3.521E+1
-2.060E-1	1.146E+1	3.491E+1
-2.011E-1	1.154E+1	3.511E+1
-2.027E-1	1.144E+1	3.506E+1
-2.060E-1	1.141E+1	3.483E+1
-2.043E-1	1.139E+1	3.505E+1
-2.027E-1	1.139E+1	3.502E+1
-2.027E-1	1.134E+1	3.514E+1
-2.060E-1	1.132E+1	3.503E+1
-2.043E-1	1.143E+1	3.507E+1
-2.027E-1	1.151E+1	3.509E+1
-2.027E-1	1.143E+1	3.501E+1
-2.060E-1	1.138E+1	3.510E+1
-2.060E-1	1.132E+1	3.505E+1
-2.011E-1	1.143E+1	3.494E+1
-2.027E-1	1.127E+1	3.501E+1
-2.043E-1	1.145E+1	3.524E+1
-2.076E-1	1.152E+1	3.483E+1
-2.011E-1	1.143E+1	3.510E+1
-2.027E-1	1.139E+1	3.500E+1
-2.092E-1	1.137E+1	3.502E+1
-2.108E-1	1.139E+1	3.501E+1
-2.027E-1	1.141E+1	3.484E+1
-1.995E-1	1.138E+1	3.497E+1
-2.043E-1	1.151E+1	3.503E+1
-2.060E-1	1.141E+1	3.486E+1
-2.011E-1	1.139E+1	3.511E+1
-2.027E-1	1.152E+1	3.489E+1
-2.060E-1	1.137E+1	3.501E+1
-2.060E-1	1.129E+1	3.509E+1
-2.043E-1	1.143E+1	3.509E+1
-2.043E-1	1.129E+1	3.510E+1
-2.027E-1	1.143E+1	3.485E+1
-2.076E-1	1.126E+1	3.509E+1
-2.043E-1	1.146E+1	3.516E+1
-2.011E-1	1.144E+1	3.490E+1
-2.043E-1	1.139E+1	3.511E+1
-2.060E-1	1.147E+1	3.499E+1
-2.043E-1	1.141E+1	3.484E+1
-2.027E-1	1.151E+1	3.512E+1
-2.092E-1	1.137E+1	3.498E+1
-2.043E-1	1.150E+1	3.489E+1
-2.027E-1	1.151E+1	3.501E+1
-2.027E-1	1.126E+1	3.510E+1
-2.060E-1	1.149E+1	3.499E+1
-2.043E-1	1.148E+1	3.516E+1
-2.011E-1	1.131E+1	3.512E+1
-2.011E-1	1.140E+1	3.508E+1
-2.076E-1	1.139E+1	3.522E+1
-2.092E-1	1.144E+1	3.511E+1
-2.011E-1	1.142E+1	3.505E+1
-2.011E-1	1.136E+1	3.499E+1
-2.076E-1	1.148E+1	3.484E+1
-2.076E-1	1.137E+1	3.501E+1
-2.011E-1	1.140E+1	3.485E+1
-2.027E-1	1.142E+1	3.482E+1
-2.076E-1	1.137E+1	3.509E+1
-2.043E-1	1.143E+1	3.503E+1
-2.060E-1	1.136E+1	3.512E+1
-2.011E-1	1.136E+1	3.501E+1
-2.060E-1	1.148E+1	3.475E+1
-2.043E-1	1.140E+1	3.496E+1
-2.027E-1	1.140E+1	3.502E+1
-2.011E-1	1.145E+1	3.517E+1
-2.060E-1	1.142E+1	3.500E+1
-2.060E-1	1.152E+1	3.493E+1
-2.027E-1	1.139E+1	3.519E+1
-2.011E-1	1.145E+1	3.504E+1
-2.060E-1	1.151E+1	3.490E+1
-2.060E-1	1.135E+1	3.494E+1
-2.060E-1	1.143E+1	3.502E+1
-2.027E-1	1.148E+1	3.514E+1
-2.043E-1	1.143E+1	3.489E+1
-2.060E-1	1.140E+1	3.488E+1
-2.027E-1	1.146E+1	3.490E+1
-2.027E-1	1.135E+1	3.496E+1
-2.076E-1	1.140E+1	3.509E+1
-2.076E-1	1.139E+1	3.502E+1
-2.027E-1	1.150E+1	3.497E+1
-2.011E-1	1.147E+1	3.498E+1
-2.043E-1	1.139E+1	3.504E+1
-2.043E-1	1.138E+1	3.500E+1
-2.027E-1	1.137E+1	3.495E+1
-2.011E-1	1.139E+1	3.498E+1
-2.027E-1	1.134E+1	3.493E+1
-2.060E-1	1.136E+1	3.508E+1
-2.060E-1	1.127E+1	3.502E+1
-2.011E-1	1.138E+1	3.500E+1
-2.043E-1	1.141E+1	3.511E+1
-2.060E-1	1.135E+1	3.514E+1
-2.011E-1	1.142E+1	3.512E+1
-1.995E-1	1.142E+1	3.494E+1
-2.060E-1	1.149E+1	3.500E+1
-2.043E-1	1.148E+1	3.507E+1
-1.995E-1	1.135E+1	3.496E+1
-2.011E-1	1.148E+1	3.509E+1
-2.076E-1	1.135E+1	3.502E+1
-2.060E-1	1.147E+1	3.504E+1
-2.027E-1	1.150E+1	3.524E+1
-1.995E-1	1.140E+1	3.508E+1
-2.027E-1	1.143E+1	3.506E+1
-2.060E-1	1.138E+1	3.489E+1
-2.011E-1	1.121E+1	3.484E+1
-2.027E-1	1.147E+1	3.521E+1
-2.043E-1	1.148E+1	3.508E+1
-2.076E-1	1.139E+1	3.471E+1
-2.027E-1	1.138E+1	3.483E+1
-2.027E-1	1.132E+1	3.518E+1
-2.060E-1	1.137E+1	3.490E+1
-2.076E-1	1.140E+1	3.494E+1
-2.027E-1	1.136E+1	3.500E+1
-2.027E-1	1.139E+1	3.500E+1
-2.043E-1	1.140E+1	3.501E+1
-2.060E-1	1.151E+1	3.488E+1
-2.060E-1	1.134E+1	3.520E+1
-2.027E-1	1.146E+1	3.482E+1
-2.092E-1	1.139E+1	3.505E+1
-2.043E-1	1.144E+1	3.512E+1
-2.043E-1	1.138E+1	3.500E+1
-2.027E-1	1.146E+1	3.509E+1
-2.043E-1	1.138E+1	3.525E+1
-2.076E-1	1.130E+1	3.494E+1
-2.027E-1	1.143E+1	3.501E+1
-2.043E-1	1.148E+1	3.490E+1
-2.043E-1	1.141E+1	3.496E+1
-2.092E-1	1.144E+1	3.493E+1
-2.043E-1	1.141E+1	3.496E+1
-2.043E-1	1.142E+1	3.486E+1
-2.060E-1	1.124E+1	3.519E+1
-2.076E-1	1.139E+1	3.490E+1
-2.043E-1	1.142E+1	3.506E+1
-2.027E-1	1.133E+1	3.484E+1
-2.092E-1	1.153E+1	3.493E+1
-2.092E-1	1.138E+1	3.517E+1
-2.043E-1	1.132E+1	3.502E+1
-2.027E-1	1.130E+1	3.502E+1
-2.076E-1	1.144E+1	3.498E+1
-2.076E-1	1.139E+1	3.481E+1
-2.043E-1	1.132E+1	3.500E+1
-2.043E-1	1.138E+1	3.482E+1
-2.060E-1	1.150E+1	3.491E+1
-2.043E-1	1.149E+1	3.510E+1
-2.011E-1	1.144E+1	3.510E+1
-2.043E-1	1.150E+1	3.516E+1
-2.043E-1	1.133E+1	3.498E+1
-2.092E-1	1.138E+1	3.504E+1
-2.011E-1	1.132E+1	3.478E+1
-2.027E-1	1.134E+1	3.511E+1
-2.043E-1	1.141E+1	3.510E+1
-2.060E-1	1.146E+1	3.512E+1
-2.043E-1	1.148E+1	3.508E+1
-2.027E-1	1.131E+1	3.492E+1
-2.060E-1	1.131E+1	3.494E+1
-2.092E-1	1.133E+1	3.521E+1
-2.060E-1	1.134E+1	3.497E+1
-2.027E-1	1.129E+1	3.491E+1
-2.060E-1	1.150E+1	3.507E+1
-2.092E-1	1.125E+1	3.500E+1
-2.060E-1	1.132E+1	3.494E+1
-2.027E-1	1.131E+1	3.506E+1
-2.076E-1	1.141E+1	3.502E+1
-2.092E-1	1.150E+1	3.484E+1
-2.027E-1	1.153E+1	3.504E+1
-2.011E-1	1.122E+1	3.487E+1
-2.076E-1	1.144E+1	3.500E+1
-2.076E-1	1.140E+1	3.518E+1
-2.060E-1	1.144E+1	3.506E+1
-2.043E-1	1.136E+1	3.468E+1
-2.076E-1	1.137E+1	3.503E+1
-2.043E-1	1.139E+1	3.501E+1
-2.027E-1	1.130E+1	3.512E+1
-2.060E-1	1.150E+1	3.480E+1
-2.076E-1	1.138E+1	3.496E+1
-2.076E-1	1.143E+1	3.514E+1
-2.043E-1	1.150E+1	3.503E+1
-2.043E-1	1.139E+1	3.475E+1
-2.076E-1	1.150E+1	3.484E+1
-2.076E-1	1.146E+1	3.479E+1
-2.043E-1	1.126E+1	3.512E+1
-2.011E-1	1.141E+1	3.475E+1
-2.043E-1	1.141E+1	3.510E+1
-2.060E-1	1.139E+1	3.494E+1
-2.027E-1	1.138E+1	3.521E+1
-2.043E-1	1.140E+1	3.526E+1
-2.060E-1	1.134E+1	3.492E+1
-2.060E-1	1.134E+1	3.494E+1
-2.011E-1	1.129E+1	3.490E+1
-2.011E-1	1.132E+1	3.511E+1
-2.060E-1	1.143E+1	3.472E+1
-2.060E-1	1.145E+1	3.513E+1
-2.043E-1	1.130E+1	3.486E+1
-2.011E-1	1.152E+1	3.493E+1
-2.027E-1	1.152E+1	3.494E+1
-2.076E-1	1.141E+1	3.485E+1
-2.043E-1	1.152E+1	3.503E+1
-2.060E-1	1.134E+1	3.512E+1
-2.043E-1	1.154E+1	3.487E+1
-2.076E-1	1.129E+1	3.500E+1
-2.011E-1	1.158E+1	3.507E+1
-2.027E-1	1.147E+1	3.526E+1
-2.092E-1	1.140E+1	3.494E+1
-2.027E-1	1.132E+1	3.504E+1
-1.995E-1	1.129E+1	3.482E+1
-1.978E-1	1.146E+1	3.505E+1
-2.092E-1	1.135E+1	3.500E+1
-2.092E-1	1.128E+1	3.480E+1
-2.043E-1	1.128E+1	3.499E+1
-2.027E-1	1.131E+1	3.470E+1
-2.076E-1	1.143E+1	3.489E+1
-2.076E-1	1.136E+1	3.489E+1
-2.027E-1	1.138E+1	3.509E+1
-2.027E-1	1.131E+1	3.504E+1
-2.043E-1	1.132E+1	3.506E+1
-2.092E-1	1.147E+1	3.493E+1
-2.076E-1	1.145E+1	3.496E+1
-2.011E-1	1.141E+1	3.495E+1
-2.076E-1	1.131E+1	3.503E+1
-2.060E-1	1.143E+1	3.507E+1
-2.043E-1	1.140E+1	3.506E+1
-2.027E-1	1.130E+1	3.500E+1
-2.076E-1	1.145E+1	3.510E+1
-2.060E-1	1.135E+1	3.503E+1
-2.060E-1	1.135E+1	3.491E+1
-2.043E-1	1.138E+1	3.514E+1
-2.092E-1	1.135E+1	3.499E+1
-2.076E-1	1.140E+1	3.478E+1
-2.027E-1	1.154E+1	3.488E+1
-1.995E-1	1.142E+1	3.492E+1
-2.092E-1	1.148E+1	3.498E+1
-2.060E-1	1.148E+1	3.487E+1
-2.043E-1	1.133E+1	3.485E+1
-2.027E-1	1.142E+1	3.493E+1
-2.076E-1	1.146E+1	3.492E+1
-2.092E-1	1.137E+1	3.494E+1
-2.027E-1	1.148E+1	3.488E+1
-2.043E-1	1.126E+1	3.508E+1
-2.092E-1	1.133E+1	3.507E+1
-2.043E-1	1.144E+1	3.482E+1
-2.043E-1	1.131E+1	3.487E+1
-2.011E-1	1.129E+1	3.508E+1
-2.060E-1	1.137E+1	3.523E+1
-2.092E-1	1.135E+1	3.483E+1
-2.076E-1	1.125E+1	3.506E+1
-2.043E-1	1.127E+1	3.518E+1
-2.043E-1	1.140E+1	3.514E+1
-2.076E-1	1.145E+1	3.493E+1
-2.011E-1	1.126E+1	3.507E+1
-2.027E-1	1.138E+1	3.479E+1
-2.076E-1	1.145E+1	3.483E+1
-2.076E-1	1.147E+1	3.489E+1
-2.043E-1	1.124E+1	3.512E+1
-2.027E-1	1.136E+1	3.502E+1
-2.060E-1	1.144E+1	3.498E+1
-2.092E-1	1.137E+1	3.464E+1
-2.060E-1	1.133E+1	3.521E+1
-2.043E-1	1.142E+1	3.499E+1
-2.011E-1	1.142E+1	3.488E+1
-2.092E-1	1.136E+1	3.478E+1
-2.060E-1	1.151E+1	3.502E+1
-2.027E-1	1.124E+1	3.502E+1
-2.076E-1	1.148E+1	3.496E+1
-2.076E-1	1.129E+1	3.518E+1
-2.092E-1	1.153E+1	3.527E+1
-2.076E-1	1.130E+1	3.531E+1
-2.092E-1	1.135E+1	3.496E+1
-2.060E-1	1.143E+1	3.488E+1
-2.043E-1	1.138E+1	3.489E+1
-2.043E-1	1.134E+1	3.502E+1
-2.076E-1	1.143E+1	3.505E+1
-2.043E-1	1.134E+1	3.490E+1
-2.043E-1	1.131E+1	3.507E+1
-2.060E-1	1.132E+1	3.504E+1
-2.076E-1	1.119E+1	3.503E+1
-2.076E-1	1.136E+1	3.501E+1
-2.043E-1	1.143E+1	3.512E+1
-2.027E-1	1.155E+1	3.497E+1
-2.043E-1	1.136E+1	3.525E+1
-2.060E-1	1.148E+1	3.484E+1
-2.060E-1	1.138E+1	3.510E+1
-2.043E-1	1.135E+1	3.486E+1
-2.076E-1	1.133E+1	3.467E+1
-2.108E-1	1.139E+1	3.498E+1
-2.076E-1	1.130E+1	3.480E+1
-2.043E-1	1.134E+1	3.493E+1
-2.060E-1	1.148E+1	3.498E+1
-2.092E-1	1.132E+1	3.506E+1
-2.043E-1	1.130E+1	3.480E+1
-2.011E-1	1.133E+1	3.497E+1
-2.043E-1	1.128E+1	3.486E+1
-2.108E-1	1.128E+1	3.474E+1
-2.043E-1	1.137E+1	3.498E+1
-2.027E-1	1.145E+1	3.488E+1
-2.076E-1	1.130E+1	3.491E+1
-2.043E-1	1.134E+1	3.496E+1
-2.027E-1	1.136E+1	3.517E+1
-1.995E-1	1.137E+1	3.507E+1
-2.092E-1	1.142E+1	3.513E+1
-2.076E-1	1.138E+1	3.490E+1
-2.043E-1	1.137E+1	3.521E+1
-2.027E-1	1.136E+1	3.486E+1
-2.060E-1	1.124E+1	3.489E+1
-2.076E-1	1.139E+1	3.500E+1
-2.060E-1	1.139E+1	3.503E+1
-2.027E-1	1.134E+1	3.481E+1
-2.043E-1	1.145E+1	3.491E+1
-2.060E-1	1.139E+1	3.500E+1
-2.043E-1	1.146E+1	3.516E+1
-2.011E-1	1.140E+1	3.475E+1
-2.027E-1	1.133E+1	3.497E+1
-2.108E-1	1.148E+1	3.498E+1
-2.060E-1	1.139E+1	3.492E+1
-2.043E-1	1.129E+1	3.491E+1
-2.060E-1	1.141E+1	3.476E+1
-2.092E-1	1.121E+1	3.500E+1
-2.027E-1	1.131E+1	3.503E+1
-2.043E-1	1.149E+1	3.511E+1
-2.027E-1	1.131E+1	3.495E+1
-2.076E-1	1.133E+1	3.481E+1
-2.043E-1	1.138E+1	3.499E+1
-1.995E-1	1.134E+1	3.490E+1
-2.076E-1	1.141E+1	3.484E+1
-2.092E-1	1.128E+1	3.503E+1
-2.076E-1	1.139E+1	3.490E+1
-2.027E-1	1.131E+1	3.479E+1
-2.060E-1	1.133E+1	3.483E+1
-2.092E-1	1.134E+1	3.482E+1
-2.060E-1	1.138E+1	3.486E+1
-2.027E-1	1.142E+1	3.504E+1
-2.060E-1	1.144E+1	3.505E+1
-2.076E-1	1.136E+1	3.494E+1
-2.060E-1	1.150E+1	3.482E+1
-2.027E-1	1.129E+1	3.507E+1
-2.060E-1	1.152E+1	3.503E+1
-2.043E-1	1.141E+1	3.491E+1
-2.060E-1	1.133E+1	3.514E+1
-2.043E-1	1.127E+1	3.498E+1
-2.076E-1	1.146E+1	3.477E+1
-2.076E-1	1.143E+1	3.505E+1
-2.092E-1	1.131E+1	3.499E+1
-2.027E-1	1.148E+1	3.483E+1
-2.108E-1	1.138E+1	3.481E+1
-2.108E-1	1.149E+1	3.491E+1
-2.043E-1	1.144E+1	3.512E+1
-2.027E-1	1.141E+1	3.482E+1
-2.092E-1	1.148E+1	3.505E+1
-2.092E-1	1.145E+1	3.480E+1
-2.076E-1	1.140E+1	3.506E+1
-2.060E-1	1.151E+1	3.501E+1
-2.092E-1	1.136E+1	3.512E+1
-2.092E-1	1.135E+1	3.495E+1
-2.043E-1	1.144E+1	3.502E+1
-2.043E-1	1.143E+1	3.485E+1
-2.060E-1	1.140E+1	3.486E+1
-2.092E-1	1.135E+1	3.488E+1
-2.060E-1	1.146E+1	3.491E+1
-2.043E-1	1.146E+1	3.507E+1
-2.092E-1	1.132E+1	3.497E+1
-2.076E-1	1.143E+1	3.490E+1
-2.060E-1	1.126E+1	3.491E+1
-2.011E-1	1.135E+1	3.482E+1
-2.076E-1	1.140E+1	3.512E+1
-2.108E-1	1.137E+1	3.499E+1
-2.027E-1	1.130E+1	3.500E+1
-2.027E-1	1.154E+1	3.481E+1
-2.076E-1	1.124E+1	3.509E+1
-2.092E-1	1.139E+1	3.504E+1
-2.043E-1	1.149E+1	3.501E+1
-2.060E-1	1.130E+1	3.516E+1
-2.076E-1	1.133E+1	3.504E+1
-2.092E-1	1.128E+1	3.489E+1
-2.043E-1	1.138E+1	3.486E+1
-2.027E-1	1.132E+1	3.492E+1
-2.043E-1	1.138E+1	3.516E+1
-2.092E-1	1.130E+1	3.493E+1
-2.027E-1	1.133E+1	3.486E+1
-2.043E-1	1.157E+1	3.497E+1
-2.060E-1	1.143E+1	3.493E+1
-2.092E-1	1.150E+1	3.487E+1
-2.043E-1	1.135E+1	3.487E+1
-2.027E-1	1.138E+1	3.500E+1
-2.060E-1	1.144E+1	3.510E+1
-2.060E-1	1.143E+1	3.468E+1
-2.027E-1	1.135E+1	3.493E+1
-2.043E-1	1.141E+1	3.490E+1
-2.076E-1	1.133E+1	3.502E+1
-2.092E-1	1.139E+1	3.490E+1
-2.027E-1	1.123E+1	3.485E+1
-2.027E-1	1.133E+1	3.469E+1
-2.043E-1	1.135E+1	3.490E+1
-2.092E-1	1.133E+1	3.494E+1
-2.043E-1	1.136E+1	3.480E+1
-2.060E-1	1.142E+1	3.499E+1
-2.043E-1	1.137E+1	3.499E+1
-2.060E-1	1.140E+1	3.480E+1
-2.060E-1	1.124E+1	3.501E+1
-2.011E-1	1.141E+1	3.507E+1
-2.092E-1	1.135E+1	3.499E+1
-2.108E-1	1.140E+1	3.500E+1
-2.043E-1	1.131E+1	3.504E+1
-2.027E-1	1.138E+1	3.487E+1
-2.043E-1	1.133E+1	3.511E+1
-2.092E-1	1.142E+1	3.490E+1
-2.060E-1	1.154E+1	3.495E+1
-2.043E-1	1.123E+1	3.499E+1
-2.060E-1	1.142E+1	3.500E+1
-2.076E-1	1.147E+1	3.480E+1
-2.043E-1	1.128E+1	3.494E+1
-2.043E-1	1.131E+1	3.505E+1
-2.060E-1	1.144E+1	3.499E+1
-2.124E-1	1.148E+1	3.486E+1
-2.043E-1	1.137E+1	3.493E+1
-2.027E-1	1.143E+1	3.465E+1
-2.060E-1	1.134E+1	3.482E+1
-2.076E-1	1.152E+1	3.509E+1
-2.060E-1	1.134E+1	3.485E+1
-2.060E-1	1.126E+1	3.485E+1
-2.060E-1	1.149E+1	3.513E+1
-2.076E-1	1.137E+1	3.493E+1
-2.076E-1	1.138E+1	3.486E+1
-2.027E-1	1.140E+1	3.487E+1
-2.060E-1	1.152E+1	3.502E+1
-2.060E-1	1.142E+1	3.497E+1
-2.043E-1	1.125E+1	3.489E+1
-2.043E-1	1.138E+1	3.502E+1
-2.060E-1	1.130E+1	3.503E+1
-2.092E-1	1.146E+1	3.486E+1
-2.076E-1	1.134E+1	3.502E+1
-2.027E-1	1.144E+1	3.504E+1
-2.060E-1	1.136E+1	3.492E+1
-2.108E-1	1.141E+1	3.474E+1
-2.043E-1	1.142E+1	3.492E+1
-2.043E-1	1.135E+1	3.487E+1
-2.092E-1	1.143E+1	3.482E+1
-2.060E-1	1.138E+1	3.495E+1
-2.092E-1	1.144E+1	3.511E+1
-2.043E-1	1.139E+1	3.498E+1
-2.076E-1	1.133E+1	3.490E+1
-2.124E-1	1.141E+1	3.493E+1
-2.076E-1	1.127E+1	3.481E+1
-2.060E-1	1.137E+1	3.484E+1
-2.076E-1	1.151E+1	3.520E+1
-2.060E-1	1.147E+1	3.498E+1
-2.060E-1	1.139E+1	3.478E+1
-2.027E-1	1.140E+1	3.472E+1
-2.092E-1	1.135E+1	3.490E+1
-2.076E-1	1.150E+1	3.502E+1
-2.060E-1	1.137E+1	3.488E+1
-2.060E-1	1.139E+1	3.489E+1
-2.092E-1	1.131E+1	3.483E+1
-2.076E-1	1.138E+1	3.497E+1
-2.043E-1	1.133E+1	3.479E+1
-2.043E-1	1.139E+1	3.491E+1
-2.060E-1	1.141E+1	3.496E+1
-2.060E-1	1.128E+1	3.488E+1
-2.060E-1	1.134E+1	3.501E+1
-2.043E-1	1.140E+1	3.489E+1
-2.060E-1	1.151E+1	3.518E+1
-2.092E-1	1.135E+1	3.479E+1
-2.060E-1	1.130E+1	3.487E+1
-2.027E-1	1.135E+1	3.515E+1
-2.060E-1	1.129E+1	3.474E+1
-2.092E-1	1.144E+1	3.501E+1
-2.060E-1	1.147E+1	3.486E+1
-2.027E-1	1.141E+1	3.518E+1
-2.076E-1	1.138E+1	3.500E+1
-2.092E-1	1.140E+1	3.484E+1
-2.060E-1	1.136E+1	3.464E+1
-2.043E-1	1.131E+1	3.485E+1
-2.076E-1	1.141E+1	3.509E+1
-2.092E-1	1.147E+1	3.501E+1
-2.060E-1	1.136E+1	3.490E+1
-2.027E-1	1.147E+1	3.492E+1
-2.092E-1	1.138E+1	3.490E+1
-2.076E-1	1.135E+1	3.484E+1
-2.060E-1	1.137E+1	3.505E+1
-2.060E-1	1.129E+1	3.471E+1
-2.092E-1	1.139E+1	3.501E+1
-2.124E-1	1.125E+1	3.501E+1
-2.076E-1	1.136E+1	3.484E+1
-2.060E-1	1.131E+1	3.514E+1
-2.060E-1	1.135E+1	3.506E+1
-2.092E-1	1.130E+1	3.514E+1
-2.060E-1	1.138E+1	3.472E+1
-2.043E-1	1.136E+1	3.491E+1
-2.076E-1	1.142E+1	3.511E+1
-2.108E-1	1.139E+1	3.457E+1
-2.076E-1	1.131E+1	3.520E+1
-2.043E-1	1.138E+1	3.483E+1
-2.060E-1	1.138E+1	3.501E+1
-2.060E-1	1.148E+1	3.477E+1
-2.060E-1	1.126E+1	3.491E+1
-2.043E-1	1.139E+1	3.484E+1
-2.060E-1	1.142E+1	3.521E+1
-2.092E-1	1.144E+1	3.501E+1
-2.092E-1	1.130E+1	3.470E+1
-2.060E-1	1.144E+1	3.479E+1
-2.092E-1	1.137E+1	3.482E+1
-2.092E-1	1.140E+1	3.503E+1
-2.060E-1	1.132E+1	3.495E+1
-2.060E-1	1.131E+1	3.486E+1
-2.092E-1	1.142E+1	3.492E+1
-2.060E-1	1.139E+1	3.500E+1
-2.076E-1	1.130E+1	3.506E+1
-2.076E-1	1.124E+1	3.483E+1
-2.027E-1	1.137E+1	3.486E+1
-2.092E-1	1.128E+1	3.502E+1
-2.060E-1	1.145E+1	3.476E+1
-2.043E-1	1.132E+1	3.491E+1
-2.092E-1	1.135E+1	3.487E+1
-2.092E-1	1.144E+1	3.498E+1
-2.076E-1	1.135E+1	3.525E+1
-2.027E-1	1.137E+1	3.505E+1
-2.060E-1	1.152E+1	3.484E+1
-2.124E-1	1.130E+1	3.495E+1
-2.043E-1	1.127E+1	3.502E+1
-2.027E-1	1.136E+1	3.482E+1
-2.060E-1	1.132E+1	3.481E+1
-2.092E-1	1.142E+1	3.484E+1
-2.060E-1	1.133E+1	3.493E+1
-2.060E-1	1.120E+1	3.511E+1
-2.076E-1	1.128E+1	3.491E+1
-2.092E-1	1.139E+1	3.504E+1
-2.092E-1	1.142E+1	3.489E+1
-2.027E-1	1.124E+1	3.505E+1
-2.076E-1	1.141E+1	3.506E+1
-2.076E-1	1.137E+1	3.495E+1
-2.043E-1	1.146E+1	3.500E+1
-2.027E-1	1.131E+1	3.472E+1
-2.060E-1	1.125E+1	3.488E+1
-2.092E-1	1.126E+1	3.482E+1
-2.076E-1	1.130E+1	3.509E+1
-2.043E-1	1.143E+1	3.498E+1
-2.076E-1	1.134E+1	3.508E+1
-2.108E-1	1.149E+1	3.487E+1
-2.076E-1	1.138E+1	3.487E+1
-2.043E-1	1.135E+1	3.497E+1
-2.076E-1	1.126E+1	3.505E+1
-2.092E-1	1.127E+1	3.484E+1
-2.060E-1	1.140E+1	3.491E+1
-2.043E-1	1.134E+1	3.513E+1
-2.076E-1	1.137E+1	3.491E+1
-2.108E-1	1.141E+1	3.473E+1
-2.060E-1	1.143E+1	3.485E+1
-2.060E-1	1.137E+1	3.483E+1
-2.092E-1	1.132E+1	3.482E+1
-2.141E-1	1.150E+1	3.477E+1
-2.076E-1	1.153E+1	3.503E+1
-2.027E-1	1.140E+1	3.487E+1
-2.076E-1	1.129E+1	3.504E+1
-2.076E-1	1.144E+1	3.506E+1
-2.092E-1	1.132E+1	3.495E+1
-2.076E-1	1.135E+1	3.493E+1
-2.076E-1	1.144E+1	3.508E+1
-2.092E-1	1.140E+1	3.478E+1
-2.043E-1	1.139E+1	3.488E+1
-2.043E-1	1.135E+1	3.508E+1
-2.076E-1	1.139E+1	3.503E+1
-2.092E-1	1.134E+1	3.505E+1
-2.076E-1	1.135E+1	3.493E+1
-2.043E-1	1.141E+1	3.489E+1
-2.060E-1	1.130E+1	3.505E+1
-2.076E-1	1.133E+1	3.484E+1
-2.060E-1	1.142E+1	3.504E+1
-2.043E-1	1.136E+1	3.501E+1
-2.092E-1	1.133E+1	3.501E+1
-2.092E-1	1.141E+1	3.482E+1
-2.043E-1	1.133E+1	3.483E+1
-2.076E-1	1.134E+1	3.491E+1
-2.060E-1	1.142E+1	3.490E+1
-2.076E-1	1.135E+1	3.499E+1
-2.092E-1	1.137E+1	3.479E+1
-2.060E-1	1.137E+1	3.485E+1
-2.076E-1	1.126E+1	3.488E+1
-2.092E-1	1.143E+1	3.510E+1
-2.076E-1	1.140E+1	3.513E+1
-2.027E-1	1.143E+1	3.483E+1
-2.060E-1	1.146E+1	3.502E+1
-2.108E-1	1.131E+1	3.487E+1
-2.092E-1	1.137E+1	3.489E+1
-2.043E-1	1.144E+1	3.485E+1
-2.092E-1	1.128E+1	3.490E+1
-2.076E-1	1.133E+1	3.460E+1
-2.043E-1	1.139E+1	3.493E+1
-2.043E-1	1.145E+1	3.470E+1
-2.060E-1	1.132E+1	3.487E+1
-2.092E-1	1.139E+1	3.477E+1
-2.043E-1	1.136E+1	3.487E+1
-2.043E-1	1.135E+1	3.496E+1
-2.076E-1	1.146E+1	3.489E+1
-2.108E-1	1.143E+1	3.504E+1
-2.092E-1	1.137E+1	3.471E+1
-2.043E-1	1.128E+1	3.488E+1
-2.060E-1	1.132E+1	3.482E+1
-2.076E-1	1.133E+1	3.487E+1
-2.027E-1	1.130E+1	3.489E+1
-2.043E-1	1.135E+1	3.508E+1
-2.108E-1	1.144E+1	3.501E+1
-2.092E-1	1.145E+1	3.483E+1
-2.092E-1	1.124E+1	3.481E+1
-2.060E-1	1.145E+1	3.511E+1
-2.076E-1	1.142E+1	3.503E+1
-2.092E-1	1.133E+1	3.471E+1
-2.043E-1	1.133E+1	3.491E+1
-2.060E-1	1.123E+1	3.499E+1
-2.076E-1	1.129E+1	3.475E+1
-2.108E-1	1.145E+1	3.496E+1
-2.060E-1	1.143E+1	3.502E+1
-2.060E-1	1.144E+1	3.487E+1
-2.060E-1	1.136E+1	3.492E+1
-2.092E-1	1.141E+1	3.490E+1
-2.043E-1	1.135E+1	3.489E+1
-2.011E-1	1.135E+1	3.489E+1
-2.060E-1	1.143E+1	3.492E+1
-2.076E-1	1.133E+1	3.502E+1
-2.060E-1	1.137E+1	3.484E+1
-2.027E-1	1.133E+1	3.493E+1
-2.060E-1	1.151E+1	3.505E+1
-2.092E-1	1.146E+1	3.492E+1
-2.076E-1	1.137E+1	3.495E+1
-2.043E-1	1.144E+1	3.490E+1
-2.060E-1	1.122E+1	3.499E+1
-2.092E-1	1.138E+1	3.506E+1
-2.060E-1	1.130E+1	3.485E+1
-2.043E-1	1.137E+1	3.481E+1
-2.092E-1	1.137E+1	3.506E+1
-2.092E-1	1.129E+1	3.484E+1
-2.108E-1	1.126E+1	3.492E+1
-2.092E-1	1.148E+1	3.496E+1
-2.060E-1	1.132E+1	3.484E+1
-2.092E-1	1.143E+1	3.502E+1
-2.076E-1	1.127E+1	3.502E+1
-2.027E-1	1.145E+1	3.462E+1
-2.060E-1	1.142E+1	3.482E+1
-2.060E-1	1.134E+1	3.498E+1
-2.060E-1	1.133E+1	3.484E+1
-2.043E-1	1.133E+1	3.488E+1
-2.092E-1	1.146E+1	3.485E+1
-2.108E-1	1.133E+1	3.491E+1
-2.076E-1	1.139E+1	3.502E+1
-2.043E-1	1.148E+1	3.480E+1
-2.092E-1	1.135E+1	3.490E+1
-2.124E-1	1.138E+1	3.500E+1
-2.076E-1	1.141E+1	3.497E+1
-2.027E-1	1.145E+1	3.474E+1
-2.092E-1	1.142E+1	3.480E+1
-2.092E-1	1.140E+1	3.482E+1
-2.076E-1	1.134E+1	3.478E+1
-2.027E-1	1.130E+1	3.493E+1
-2.060E-1	1.130E+1	3.486E+1
-2.076E-1	1.135E+1	3.479E+1
-2.092E-1	1.124E+1	3.501E+1
-2.060E-1	1.138E+1	3.478E+1
-2.043E-1	1.140E+1	3.497E+1
-2.108E-1	1.123E+1	3.476E+1
-2.060E-1	1.138E+1	3.505E+1
-2.043E-1	1.131E+1	3.507E+1
-2.092E-1	1.141E+1	3.483E+1
-2.108E-1	1.140E+1	3.497E+1
-2.076E-1	1.143E+1	3.497E+1
-2.060E-1	1.129E+1	3.479E+1
-2.060E-1	1.144E+1	3.485E+1
-2.141E-1	1.135E+1	3.476E+1
-2.076E-1	1.140E+1	3.504E+1
-2.043E-1	1.146E+1	3.498E+1
-2.076E-1	1.134E+1	3.479E+1
-2.092E-1	1.130E+1	3.486E+1
-2.092E-1	1.146E+1	3.491E+1
-2.060E-1	1.137E+1	3.475E+1
-2.092E-1	1.133E+1	3.472E+1
-2.092E-1	1.131E+1	3.500E+1
-2.092E-1	1.141E+1	3.475E+1
-2.011E-1	1.134E+1	3.483E+1
-2.043E-1	1.143E+1	3.454E+1
-2.108E-1	1.140E+1	3.481E+1
-2.076E-1	1.128E+1	3.509E+1
-2.060E-1	1.126E+1	3.479E+1
-2.043E-1	1.131E+1	3.506E+1
-2.108E-1	1.147E+1	3.485E+1
-2.092E-1	1.135E+1	3.484E+1
-2.027E-1	1.143E+1	3.483E+1
-2.043E-1	1.135E+1	3.498E+1
-2.060E-1	1.128E+1	3.475E+1
-2.076E-1	1.133E+1	3.488E+1
-2.060E-1	1.129E+1	3.479E+1
-2.076E-1	1.131E+1	3.480E+1
-2.124E-1	1.131E+1	3.485E+1
-2.076E-1	1.132E+1	3.492E+1
-2.011E-1	1.133E+1	3.499E+1
-2.076E-1	1.140E+1	3.488E+1
-2.124E-1	1.125E+1	3.490E+1
-2.060E-1	1.133E+1	3.502E+1
-2.060E-1	1.144E+1	3.484E+1
-2.076E-1	1.151E+1	3.506E+1
-2.108E-1	1.140E+1	3.489E+1
-2.076E-1	1.140E+1	3.466E+1
-2.043E-1	1.122E+1	3.480E+1
-2.092E-1	1.136E+1	3.482E+1
-2.092E-1	1.149E+1	3.481E+1
-2.060E-1	1.145E+1	3.458E+1
-2.043E-1	1.146E+1	3.503E+1
-2.060E-1	1.131E+1	3.471E+1
-2.092E-1	1.134E+1	3.509E+1
-2.060E-1	1.148E+1	3.506E+1
-2.027E-1	1.126E+1	3.473E+1
-2.076E-1	1.138E+1	3.467E+1
-2.092E-1	1.126E+1	3.498E+1
-2.076E-1	1.127E+1	3.503E+1
-2.043E-1	1.137E+1	3.469E+1
-2.076E-1	1.131E+1	3.452E+1
-2.076E-1	1.134E+1	3.487E+1
-2.076E-1	1.137E+1	3.493E+1
-2.043E-1	1.127E+1	3.460E+1
-2.092E-1	1.122E+1	3.514E+1
-2.092E-1	1.132E+1	3.490E+1
-2.092E-1	1.138E+1	3.480E+1
-2.027E-1	1.115E+1	3.488E+1
-2.060E-1	1.143E+1	3.478E+1
-2.092E-1	1.151E+1	3.493E+1
-2.060E-1	1.128E+1	3.489E+1
-2.027E-1	1.148E+1	3.485E+1
-2.076E-1	1.132E+1	3.505E+1
-2.108E-1	1.133E+1	3.499E+1
-2.108E-1	1.123E+1	3.483E+1
-2.060E-1	1.138E+1	3.502E+1
-2.076E-1	1.131E+1	3.480E+1
-2.092E-1	1.129E+1	3.479E+1
-2.092E-1	1.126E+1	3.482E+1
-2.043E-1	1.132E+1	3.500E+1
-2.060E-1	1.140E+1	3.485E+1
-2.124E-1	1.133E+1	3.469E+1
-2.092E-1	1.126E+1	3.508E+1
-2.060E-1	1.135E+1	3.465E+1
-2.060E-1	1.141E+1	3.503E+1
-2.124E-1	1.154E+1	3.501E+1
-2.108E-1	1.146E+1	3.482E+1
-2.043E-1	1.140E+1	3.487E+1
-2.060E-1	1.131E+1	3.490E+1
-2.076E-1	1.146E+1	3.477E+1
-2.076E-1	1.137E+1	3.474E+1
-2.076E-1	1.138E+1	3.495E+1
-2.076E-1	1.141E+1	3.486E+1
-2.124E-1	1.141E+1	3.494E+1
-2.092E-1	1.147E+1	3.466E+1
-2.043E-1	1.144E+1	3.506E+1
-2.092E-1	1.136E+1	3.475E+1
-2.124E-1	1.139E+1	3.486E+1
-2.076E-1	1.130E+1	3.516E+1
-2.060E-1	1.136E+1	3.491E+1
-2.060E-1	1.142E+1	3.491E+1
-2.108E-1	1.147E+1	3.474E+1
-2.060E-1	1.145E+1	3.484E+1
-2.076E-1	1.131E+1	3.481E+1
-2.092E-1	1.131E+1	3.502E+1
-2.124E-1	1.128E+1	3.468E+1
-2.076E-1	1.137E+1	3.481E+1
-2.027E-1	1.143E+1	3.505E+1
-2.043E-1	1.154E+1	3.511E+1
-2.092E-1	1.122E+1	3.494E+1
-2.092E-1	1.140E+1	3.500E+1
-2.076E-1	1.136E+1	3.495E+1
-2.060E-1	1.141E+1	3.470E+1
-2.108E-1	1.136E+1	3.494E+1
-2.060E-1	1.138E+1	3.486E+1
-2.092E-1	1.133E+1	3.482E+1
-2.076E-1	1.135E+1	3.486E+1
-2.124E-1	1.138E+1	3.477E+1
-2.060E-1	1.128E+1	3.485E+1
-2.043E-1	1.126E+1	3.473E+1
-2.060E-1	1.144E+1	3.487E+1
-2.124E-1	1.133E+1	3.469E+1
-2.043E-1	1.139E+1	3.465E+1
-2.076E-1	1.136E+1	3.474E+1
-2.076E-1	1.143E+1	3.480E+1
-2.076E-1	1.135E+1	3.488E+1
-2.108E-1	1.134E+1	3.487E+1
-2.043E-1	1.139E+1	3.493E+1
-2.060E-1	1.133E+1	3.460E+1
-2.108E-1	1.130E+1	3.494E+1
-2.060E-1	1.133E+1	3.489E+1
-2.092E-1	1.139E+1	3.474E+1
-2.092E-1	1.124E+1	3.499E+1
-2.124E-1	1.135E+1	3.502E+1
-2.108E-1	1.131E+1	3.497E+1
-2.060E-1	1.133E+1	3.468E+1
-2.043E-1	1.151E+1	3.491E+1
-2.124E-1	1.143E+1	3.471E+1
-2.060E-1	1.144E+1	3.519E+1
-2.060E-1	1.135E+1	3.508E+1
-2.076E-1	1.134E+1	3.483E+1
-2.124E-1	1.131E+1	3.477E+1
-2.092E-1	1.149E+1	3.475E+1
-2.092E-1	1.144E+1	3.477E+1
-2.108E-1	1.136E+1	3.482E+1
-2.124E-1	1.146E+1	3.491E+1
-2.076E-1	1.144E+1	3.474E+1
-2.043E-1	1.140E+1	3.503E+1
-2.043E-1	1.138E+1	3.507E+1
-2.124E-1	1.131E+1	3.487E+1
-2.076E-1	1.131E+1	3.493E+1
-2.060E-1	1.127E+1	3.486E+1
-2.076E-1	1.141E+1	3.497E+1
-2.092E-1	1.137E+1	3.491E+1
-2.092E-1	1.139E+1	3.502E+1
-2.060E-1	1.131E+1	3.470E+1
-2.060E-1	1.149E+1	3.472E+1
-2.076E-1	1.139E+1	3.497E+1
-2.092E-1	1.127E+1	3.490E+1
-2.043E-1	1.146E+1	3.504E+1
-2.108E-1	1.133E+1	3.474E+1
-2.108E-1	1.142E+1	3.498E+1
-2.108E-1	1.123E+1	3.486E+1
-2.043E-1	1.134E+1	3.495E+1
-2.076E-1	1.126E+1	3.461E+1
-2.108E-1	1.143E+1	3.475E+1
-2.076E-1	1.139E+1	3.500E+1
-2.076E-1	1.137E+1	3.478E+1
-2.092E-1	1.134E+1	3.467E+1
-2.092E-1	1.128E+1	3.465E+1
-2.092E-1	1.132E+1	3.511E+1
-2.060E-1	1.131E+1	3.464E+1
-2.060E-1	1.135E+1	3.490E+1
-2.076E-1	1.136E+1	3.498E+1
-2.060E-1	1.136E+1	3.476E+1
-2.060E-1	1.133E+1	3.494E+1
-2.060E-1	1.143E+1	3.501E+1
-2.124E-1	1.130E+1	3.502E+1
-2.092E-1	1.134E+1	3.482E+1
-2.043E-1	1.141E+1	3.484E+1
-2.043E-1	1.129E+1	3.468E+1
-2.124E-1	1.137E+1	3.455E+1
-2.076E-1	1.128E+1	3.498E+1
-2.076E-1	1.139E+1	3.495E+1
-2.092E-1	1.140E+1	3.505E+1
-2.108E-1	1.132E+1	3.497E+1
-2.092E-1	1.147E+1	3.486E+1
-2.060E-1	1.132E+1	3.470E+1
-2.076E-1	1.141E+1	3.490E+1
-2.092E-1	1.137E+1	3.479E+1
-2.076E-1	1.138E+1	3.509E+1
-2.027E-1	1.142E+1	3.490E+1
-2.108E-1	1.135E+1	3.492E+1
-2.124E-1	1.146E+1	3.486E+1
-2.092E-1	1.136E+1	3.495E+1
-2.060E-1	1.131E+1	3.472E+1
-2.076E-1	1.129E+1	3.491E+1
-2.092E-1	1.136E+1	3.454E+1
-2.076E-1	1.141E+1	3.505E+1
-2.060E-1	1.139E+1	3.500E+1
-2.076E-1	1.138E+1	3.483E+1
-2.108E-1	1.140E+1	3.492E+1
-2.092E-1	1.128E+1	3.506E+1
-2.060E-1	1.137E+1	3.472E+1
-2.043E-1	1.137E+1	3.482E+1
-2.124E-1	1.137E+1	3.501E+1
-2.076E-1	1.132E+1	3.489E+1
-2.092E-1	1.136E+1	3.507E+1
-2.076E-1	1.140E+1	3.481E+1
-2.108E-1	1.126E+1	3.505E+1
-2.108E-1	1.138E+1	3.477E+1
-2.076E-1	1.147E+1	3.475E+1
-2.060E-1	1.139E+1	3.509E+1
-2.141E-1	1.128E+1	3.505E+1
-2.108E-1	1.134E+1	3.479E+1
-2.076E-1	1.128E+1	3.494E+1
-2.092E-1	1.129E+1	3.453E+1
-2.092E-1	1.136E+1	3.485E+1
-2.092E-1	1.131E+1	3.478E+1
-2.092E-1	1.142E+1	3.476E+1
-2.092E-1	1.150E+1	3.467E+1
-2.124E-1	1.143E+1	3.492E+1
-2.092E-1	1.146E+1	3.478E+1
-2.060E-1	1.140E+1	3.513E+1
-2.076E-1	1.141E+1	3.477E+1
-2.124E-1	1.143E+1	3.478E+1
-2.092E-1	1.132E+1	3.487E+1
-2.060E-1	1.136E+1	3.500E+1
-2.092E-1	1.143E+1	3.470E+1
-2.108E-1	1.135E+1	3.483E+1
-2.108E-1	1.143E+1	3.507E+1
-2.076E-1	1.139E+1	3.512E+1
-2.108E-1	1.142E+1	3.483E+1
-2.108E-1	1.137E+1	3.488E+1
-2.076E-1	1.131E+1	3.495E+1
-2.092E-1	1.132E+1	3.464E+1
-2.092E-1	1.138E+1	3.473E+1
-2.092E-1	1.131E+1	3.478E+1
-2.092E-1	1.138E+1	3.480E+1
-2.092E-1	1.136E+1	3.499E+1
-2.043E-1	1.132E+1	3.497E+1
-2.108E-1	1.143E+1	3.484E+1
-2.108E-1	1.135E+1	3.508E+1
-2.076E-1	1.138E+1	3.506E+1
-2.076E-1	1.131E+1	3.496E+1
-2.141E-1	1.142E+1	3.509E+1
-2.092E-1	1.132E+1	3.488E+1
-2.060E-1	1.138E+1	3.490E+1
-2.092E-1	1.142E+1	3.488E+1
-2.124E-1	1.152E+1	3.495E+1
-2.076E-1	1.134E+1	3.506E+1
-2.043E-1	1.143E+1	3.482E+1
-2.092E-1	1.140E+1	3.462E+1
-2.108E-1	1.133E+1	3.488E+1
-2.124E-1	1.127E+1	3.500E+1
-2.060E-1	1.138E+1	3.476E+1
-2.124E-1	1.136E+1	3.495E+1
-2.124E-1	1.140E+1	3.488E+1
-2.076E-1	1.142E+1	3.505E+1
-2.060E-1	1.140E+1	3.491E+1
-2.076E-1	1.136E+1	3.487E+1
-2.124E-1	1.138E+1	3.490E+1
-2.108E-1	1.145E+1	3.497E+1
-2.060E-1	1.136E+1	3.472E+1
-2.060E-1	1.139E+1	3.492E+1
-2.124E-1	1.139E+1	3.485E+1
-2.124E-1	1.143E+1	3.502E+1
-2.076E-1	1.139E+1	3.490E+1
-2.108E-1	1.143E+1	3.475E+1
-2.108E-1	1.123E+1	3.492E+1
-2.108E-1	1.128E+1	3.484E+1
-2.108E-1	1.125E+1	3.461E+1
-2.092E-1	1.130E+1	3.462E+1
-2.124E-1	1.146E+1	3.480E+1
-2.076E-1	1.138E+1	3.464E+1
-2.060E-1	1.140E+1	3.472E+1
-2.108E-1	1.152E+1	3.482E+1
-2.108E-1	1.125E+1	3.477E+1
-2.092E-1	1.144E+1	3.486E+1
-2.092E-1	1.146E+1	3.463E+1
-2.092E-1	1.137E+1	3.483E+1
-2.124E-1	1.146E+1	3.491E+1
-2.124E-1	1.143E+1	3.481E+1
-2.076E-1	1.141E+1	3.517E+1
-2.060E-1	1.134E+1	3.507E+1
-2.124E-1	1.130E+1	3.479E+1
-2.092E-1	1.134E+1	3.490E+1
-2.092E-1	1.135E+1	3.470E+1
-2.108E-1	1.142E+1	3.498E+1
-2.124E-1	1.124E+1	3.477E+1
-2.108E-1	1.142E+1	3.495E+1
-2.060E-1	1.132E+1	3.495E+1
-2.076E-1	1.132E+1	3.488E+1
-2.124E-1	1.137E+1	3.482E+1
-2.092E-1	1.126E+1	3.469E+1
-2.076E-1	1.126E+1	3.482E+1
-2.076E-1	1.143E+1	3.470E+1
-2.124E-1	1.143E+1	3.486E+1
-2.124E-1	1.132E+1	3.495E+1
-2.060E-1	1.134E+1	3.470E+1
-2.108E-1	1.136E+1	3.484E+1
-2.108E-1	1.138E+1	3.497E+1
-2.060E-1	1.135E+1	3.502E+1
-2.076E-1	1.136E+1	3.496E+1
-2.076E-1	1.143E+1	3.453E+1
-2.141E-1	1.137E+1	3.465E+1
-2.092E-1	1.132E+1	3.464E+1
-2.060E-1	1.135E+1	3.480E+1
-2.092E-1	1.112E+1	3.476E+1
-2.141E-1	1.142E+1	3.482E+1
-2.141E-1	1.150E+1	3.479E+1
-2.060E-1	1.129E+1	3.480E+1
-2.060E-1	1.134E+1	3.450E+1
-2.141E-1	1.129E+1	3.481E+1
-2.108E-1	1.123E+1	3.468E+1
-2.060E-1	1.128E+1	3.483E+1
-2.092E-1	1.153E+1	3.481E+1
-2.141E-1	1.138E+1	3.475E+1
-2.092E-1	1.143E+1	3.473E+1
-2.060E-1	1.137E+1	3.472E+1
-2.076E-1	1.147E+1	3.488E+1
-2.108E-1	1.147E+1	3.474E+1
-2.092E-1	1.149E+1	3.484E+1
-2.092E-1	1.147E+1	3.463E+1
-2.092E-1	1.137E+1	3.472E+1
-2.141E-1	1.142E+1	3.483E+1
-2.108E-1	1.135E+1	3.494E+1
-2.092E-1	1.127E+1	3.477E+1
-2.060E-1	1.142E+1	3.486E+1
-2.124E-1	1.142E+1	3.490E+1
-2.124E-1	1.143E+1	3.488E+1
-2.060E-1	1.141E+1	3.487E+1
-2.092E-1	1.143E+1	3.477E+1
-2.108E-1	1.130E+1	3.497E+1
-2.108E-1	1.153E+1	3.490E+1
-2.076E-1	1.141E+1	3.464E+1
-2.076E-1	1.132E+1	3.457E+1
-2.141E-1	1.129E+1	3.515E+1
-2.124E-1	1.133E+1	3.467E+1
-2.060E-1	1.135E+1	3.498E+1
-2.092E-1	1.146E+1	3.477E+1
-2.124E-1	1.128E+1	3.466E+1
-2.124E-1	1.122E+1	3.496E+1
-2.060E-1	1.143E+1	3.492E+1
-2.076E-1	1.141E+1	3.495E+1
-2.141E-1	1.129E+1	3.488E+1
-2.141E-1	1.131E+1	3.504E+1
-2.108E-1	1.127E+1	3.484E+1
-2.108E-1	1.128E+1	3.489E+1
-2.108E-1	1.138E+1	3.474E+1
-2.108E-1	1.158E+1	3.489E+1
-2.060E-1	1.126E+1	3.486E+1
-2.092E-1	1.133E+1	3.484E+1
-2.124E-1	1.135E+1	3.513E+1
-2.108E-1	1.144E+1	3.487E+1
-2.076E-1	1.137E+1	3.486E+1
-2.108E-1	1.143E+1	3.480E+1
-2.157E-1	1.149E+1	3.485E+1
-2.108E-1	1.147E+1	3.496E+1
-2.092E-1	1.136E+1	3.483E+1
-2.092E-1	1.132E+1	3.507E+1
-2.108E-1	1.131E+1	3.484E+1
-2.108E-1	1.143E+1	3.493E+1
-2.076E-1	1.136E+1	3.487E+1
-2.076E-1	1.135E+1	3.483E+1
-2.124E-1	1.135E+1	3.472E+1
-2.092E-1	1.143E+1	3.477E+1
-2.076E-1	1.135E+1	3.489E+1
-2.076E-1	1.135E+1	3.481E+1
-2.173E-1	1.142E+1	3.496E+1
-2.108E-1	1.133E+1	3.477E+1
-2.108E-1	1.142E+1	3.489E+1
-2.060E-1	1.124E+1	3.503E+1
-2.092E-1	1.141E+1	3.482E+1
-2.092E-1	1.154E+1	3.472E+1
-2.043E-1	1.143E+1	3.486E+1
-2.092E-1	1.127E+1	3.486E+1
-2.157E-1	1.132E+1	3.483E+1
-2.108E-1	1.133E+1	3.483E+1
-2.092E-1	1.136E+1	3.460E+1
-2.076E-1	1.141E+1	3.513E+1
-2.124E-1	1.133E+1	3.486E+1
-2.076E-1	1.142E+1	3.488E+1
-2.092E-1	1.144E+1	3.481E+1
-2.092E-1	1.134E+1	3.477E+1
-2.124E-1	1.135E+1	3.489E+1
-2.124E-1	1.159E+1	3.472E+1
-2.092E-1	1.133E+1	3.468E+1
-2.108E-1	1.133E+1	3.486E+1
-2.124E-1	1.129E+1	3.472E+1
-2.124E-1	1.137E+1	3.504E+1
-2.060E-1	1.136E+1	3.497E+1
-2.108E-1	1.134E+1	3.470E+1
-2.108E-1	1.139E+1	3.486E+1
-2.124E-1	1.145E+1	3.482E+1
-2.092E-1	1.122E+1	3.476E+1
-2.092E-1	1.149E+1	3.492E+1
-2.108E-1	1.142E+1	3.490E+1
-2.108E-1	1.141E+1	3.491E+1
-2.108E-1	1.140E+1	3.485E+1
-2.108E-1	1.141E+1	3.473E+1
-2.092E-1	1.138E+1	3.469E+1
-2.092E-1	1.121E+1	3.473E+1
-2.076E-1	1.126E+1	3.488E+1
-2.092E-1	1.134E+1	3.475E+1
-2.108E-1	1.128E+1	3.493E+1
-2.108E-1	1.143E+1	3.496E+1
-2.092E-1	1.140E+1	3.493E+1
-2.092E-1	1.138E+1	3.483E+1
-2.108E-1	1.145E+1	3.461E+1
-2.124E-1	1.136E+1	3.495E+1
-2.076E-1	1.129E+1	3.481E+1
-2.108E-1	1.134E+1	3.508E+1
-2.108E-1	1.138E+1	3.475E+1
-2.124E-1	1.136E+1	3.464E+1
-2.108E-1	1.122E+1	3.452E+1
-2.076E-1	1.140E+1	3.491E+1
-2.124E-1	1.136E+1	3.479E+1
-2.108E-1	1.142E+1	3.496E+1
-2.092E-1	1.129E+1	3.473E+1
-2.108E-1	1.128E+1	3.485E+1
-2.141E-1	1.130E+1	3.498E+1
-2.108E-1	1.134E+1	3.516E+1
-2.076E-1	1.121E+1	3.472E+1
-2.108E-1	1.138E+1	3.496E+1
-2.141E-1	1.142E+1	3.482E+1
-2.124E-1	1.143E+1	3.482E+1
-2.108E-1	1.125E+1	3.474E+1
-2.092E-1	1.124E+1	3.482E+1
-2.141E-1	1.143E+1	3.480E+1
-2.124E-1	1.142E+1	3.477E+1
-2.076E-1	1.131E+1	3.497E+1
-2.076E-1	1.132E+1	3.474E+1
-2.124E-1	1.131E+1	3.473E+1
-2.108E-1	1.140E+1	3.454E+1
-2.108E-1	1.152E+1	3.468E+1
-2.108E-1	1.137E+1	3.485E+1
-2.124E-1	1.133E+1	3.479E+1
-2.141E-1	1.127E+1	3.493E+1
-2.092E-1	1.142E+1	3.482E+1
-2.108E-1	1.134E+1	3.479E+1
-2.092E-1	1.126E+1	3.494E+1
-2.141E-1	1.144E+1	3.485E+1
-2.092E-1	1.145E+1	3.481E+1
-2.108E-1	1.138E+1	3.483E+1
-2.124E-1	1.136E+1	3.487E+1
-2.124E-1	1.143E+1	3.488E+1
-2.108E-1	1.132E+1	3.482E+1
-2.092E-1	1.126E+1	3.455E+1
-2.124E-1	1.136E+1	3.470E+1
-2.108E-1	1.137E+1	3.483E+1
-2.092E-1	1.145E+1	3.466E+1
-2.076E-1	1.140E+1	3.477E+1
-2.141E-1	1.141E+1	3.493E+1
-2.124E-1	1.131E+1	3.462E+1
-2.092E-1	1.135E+1	3.472E+1
-2.076E-1	1.132E+1	3.481E+1
-2.141E-1	1.136E+1	3.472E+1
-2.141E-1	1.129E+1	3.477E+1
-2.076E-1	1.132E+1	3.478E+1
-2.108E-1	1.136E+1	3.489E+1
-2.157E-1	1.136E+1	3.490E+1
-2.157E-1	1.143E+1	3.476E+1
-2.108E-1	1.134E+1	3.474E+1
-2.108E-1	1.133E+1	3.494E+1
-2.108E-1	1.141E+1	3.483E+1
-2.124E-1	1.140E+1	3.476E+1
-2.092E-1	1.145E+1	3.509E+1
-2.108E-1	1.140E+1	3.475E+1
-2.124E-1	1.129E+1	3.474E+1
-2.124E-1	1.131E+1	3.466E+1
-2.092E-1	1.137E+1	3.478E+1
-2.108E-1	1.140E+1	3.478E+1
-2.124E-1	1.131E+1	3.482E+1
-2.124E-1	1.132E+1	3.488E+1
-2.060E-1	1.123E+1	3.497E+1
-2.092E-1	1.132E+1	3.484E+1
-2.124E-1	1.141E+1	3.478E+1
-2.124E-1	1.143E+1	3.476E+1
-2.092E-1	1.132E+1	3.492E+1
-2.108E-1	1.133E+1	3.463E+1
-2.157E-1	1.133E+1	3.479E+1
-2.124E-1	1.131E+1	3.472E+1
-2.108E-1	1.141E+1	3.449E+1
-2.076E-1	1.133E+1	3.491E+1
-2.141E-1	1.130E+1	3.503E+1
-2.124E-1	1.139E+1	3.474E+1
-2.092E-1	1.132E+1	3.495E+1
-2.141E-1	1.140E+1	3.449E+1
-2.141E-1	1.147E+1	3.470E+1
-2.141E-1	1.132E+1	3.501E+1
-2.092E-1	1.142E+1	3.494E+1
-2.124E-1	1.137E+1	3.485E+1
-2.092E-1	1.125E+1	3.470E+1
-2.108E-1	1.139E+1	3.473E+1
-2.060E-1	1.136E+1	3.496E+1
-2.076E-1	1.133E+1	3.470E+1
-2.157E-1	1.129E+1	3.482E+1
-2.108E-1	1.133E+1	3.480E+1
-2.092E-1	1.131E+1	3.468E+1
-2.124E-1	1.142E+1	3.490E+1
-2.173E-1	1.143E+1	3.490E+1
-2.124E-1	1.125E+1	3.485E+1
-2.092E-1	1.133E+1	3.456E+1
-2.108E-1	1.146E+1	3.498E+1
-2.141E-1	1.137E+1	3.474E+1
-2.157E-1	1.143E+1	3.482E+1
-2.108E-1	1.131E+1	3.477E+1
-2.124E-1	1.136E+1	3.501E+1
-2.124E-1	1.147E+1	3.478E+1
-2.124E-1	1.126E+1	3.480E+1
-2.092E-1	1.123E+1	3.480E+1
-2.076E-1	1.130E+1	3.512E+1
-2.124E-1	1.127E+1	3.491E+1
-2.108E-1	1.124E+1	3.478E+1
-2.092E-1	1.138E+1	3.490E+1
-2.108E-1	1.124E+1	3.471E+1
-2.141E-1	1.136E+1	3.493E+1
-2.124E-1	1.127E+1	3.477E+1
-2.108E-1	1.145E+1	3.495E+1
-2.124E-1	1.145E+1	3.461E+1
-2.141E-1	1.134E+1	3.476E+1
-2.108E-1	1.128E+1	3.481E+1
-2.108E-1	1.135E+1	3.466E+1
-2.092E-1	1.135E+1	3.490E+1
-2.124E-1	1.146E+1	3.470E+1
-2.141E-1	1.144E+1	3.472E+1
-2.141E-1	1.126E+1	3.467E+1
-2.124E-1	1.155E+1	3.491E+1
-2.157E-1	1.125E+1	3.484E+1
-2.108E-1	1.133E+1	3.480E+1
-2.060E-1	1.135E+1	3.463E+1
-2.108E-1	1.132E+1	3.476E+1
-2.108E-1	1.126E+1	3.486E+1
-2.141E-1	1.142E+1	3.482E+1
-2.076E-1	1.131E+1	3.465E+1
-2.108E-1	1.133E+1	3.486E+1
-2.124E-1	1.145E+1	3.482E+1
-2.141E-1	1.140E+1	3.492E+1
-2.092E-1	1.126E+1	3.491E+1
-2.092E-1	1.142E+1	3.483E+1
-2.141E-1	1.140E+1	3.474E+1
-2.108E-1	1.142E+1	3.481E+1
-2.092E-1	1.148E+1	3.456E+1
-2.108E-1	1.141E+1	3.490E+1
-2.124E-1	1.113E+1	3.477E+1
-2.124E-1	1.128E+1	3.477E+1
-2.124E-1	1.132E+1	3.498E+1
-2.124E-1	1.135E+1	3.502E+1
-2.141E-1	1.121E+1	3.457E+1
-2.092E-1	1.142E+1	3.471E+1
-2.060E-1	1.132E+1	3.487E+1
-2.092E-1	1.139E+1	3.455E+1
-2.124E-1	1.131E+1	3.496E+1
-2.141E-1	1.146E+1	3.485E+1
-2.092E-1	1.139E+1	3.483E+1
-2.124E-1	1.142E+1	3.487E+1
-2.141E-1	1.148E+1	3.485E+1
-2.141E-1	1.142E+1	3.482E+1
-2.092E-1	1.133E+1	3.448E+1
-2.076E-1	1.135E+1	3.502E+1
-2.124E-1	1.135E+1	3.512E+1
-2.092E-1	1.132E+1	3.482E+1
-2.076E-1	1.142E+1	3.489E+1
-2.108E-1	1.131E+1	3.489E+1
-2.141E-1	1.131E+1	3.459E+1
-2.108E-1	1.147E+1	3.493E+1
-2.092E-1	1.146E+1	3.488E+1
-2.076E-1	1.144E+1	3.482E+1
-2.141E-1	1.137E+1	3.487E+1
-2.124E-1	1.138E+1	3.506E+1
-2.108E-1	1.141E+1	3.506E+1
-2.124E-1	1.136E+1	3.481E+1
-2.157E-1	1.141E+1	3.477E+1
-2.141E-1	1.138E+1	3.481E+1
-2.076E-1	1.133E+1	3.499E+1
-2.124E-1	1.140E+1	3.485E+1
-2.124E-1	1.142E+1	3.477E+1
-2.157E-1	1.141E+1	3.489E+1
-2.076E-1	1.134E+1	3.473E+1
-2.092E-1	1.134E+1	3.477E+1
-2.108E-1	1.148E+1	3.476E+1
-2.141E-1	1.132E+1	3.482E+1
-2.092E-1	1.146E+1	3.472E+1
-2.124E-1	1.125E+1	3.469E+1
-2.173E-1	1.131E+1	3.483E+1
-2.141E-1	1.140E+1	3.457E+1
[truncated: 54,958 more rows]
