# Supplementary material for: Improved ANAP incorporation and VCF analysis reveal details of P2X7 current facilitation and a limited conformational interplay between ATP binding and the intracellular ballast domain
Source: eLife. 2023 Jan 4;12:e82479. doi: 10.7554/eLife.82479 (PMC9859053; doi:10.7554/eLife.82479)
Supplement: Figure 6—figure supplement 3—source data 2. [file elife-82479-fig6-figsupp3-data2.zip › Figure-6_figure-supplement-3_source-data-2/e25/23.csv]

-4.862E-2	7.763E+0	1.634E+1
-4.700E-2	7.893E+0	1.613E+1
-4.700E-2	7.808E+0	1.640E+1
-4.538E-2	7.873E+0	1.640E+1
-4.700E-2	7.847E+0	1.624E+1
-4.214E-2	7.824E+0	1.623E+1
-4.538E-2	7.860E+0	1.632E+1
-4.538E-2	7.805E+0	1.639E+1
-5.025E-2	7.831E+0	1.629E+1
-4.700E-2	7.880E+0	1.652E+1
-4.376E-2	7.821E+0	1.627E+1
-4.700E-2	7.769E+0	1.637E+1
-4.862E-2	7.841E+0	1.642E+1
-4.700E-2	7.883E+0	1.626E+1
-4.214E-2	7.909E+0	1.632E+1
-4.700E-2	7.919E+0	1.618E+1
-4.862E-2	7.782E+0	1.642E+1
-4.376E-2	7.792E+0	1.639E+1
-4.376E-2	7.724E+0	1.637E+1
-4.862E-2	7.854E+0	1.643E+1
-4.862E-2	7.821E+0	1.644E+1
-4.700E-2	7.899E+0	1.633E+1
-4.376E-2	7.805E+0	1.628E+1
-4.538E-2	7.818E+0	1.630E+1
-4.700E-2	7.805E+0	1.646E+1
-4.538E-2	7.795E+0	1.616E+1
-4.538E-2	7.902E+0	1.639E+1
-4.376E-2	7.802E+0	1.621E+1
-4.700E-2	7.880E+0	1.623E+1
-4.538E-2	7.844E+0	1.637E+1
-4.376E-2	7.883E+0	1.632E+1
-4.538E-2	7.831E+0	1.621E+1
-5.187E-2	7.944E+0	1.627E+1
-4.538E-2	7.734E+0	1.625E+1
-4.376E-2	7.818E+0	1.640E+1
-4.538E-2	7.747E+0	1.641E+1
-5.025E-2	7.837E+0	1.631E+1
-4.376E-2	7.831E+0	1.625E+1
-4.538E-2	7.721E+0	1.625E+1
-4.538E-2	7.828E+0	1.632E+1
-4.538E-2	7.760E+0	1.617E+1
-4.376E-2	7.841E+0	1.639E+1
-4.376E-2	7.870E+0	1.630E+1
-4.538E-2	7.763E+0	1.626E+1
-5.025E-2	7.711E+0	1.618E+1
-4.700E-2	7.805E+0	1.632E+1
-4.376E-2	7.857E+0	1.627E+1
-4.376E-2	7.841E+0	1.648E+1
-4.376E-2	7.805E+0	1.631E+1
-4.376E-2	7.805E+0	1.625E+1
-4.376E-2	7.837E+0	1.631E+1
-4.538E-2	7.867E+0	1.622E+1
-4.700E-2	7.811E+0	1.639E+1
-4.700E-2	7.860E+0	1.624E+1
-4.376E-2	7.792E+0	1.624E+1
-4.700E-2	7.786E+0	1.618E+1
-4.862E-2	7.922E+0	1.625E+1
-4.376E-2	7.828E+0	1.642E+1
-4.538E-2	7.792E+0	1.633E+1
-4.700E-2	7.928E+0	1.635E+1
-4.700E-2	7.727E+0	1.618E+1
-4.700E-2	7.834E+0	1.620E+1
-4.214E-2	7.967E+0	1.631E+1
-4.862E-2	7.824E+0	1.629E+1
-4.700E-2	7.837E+0	1.630E+1
-4.700E-2	7.883E+0	1.630E+1
-4.376E-2	7.867E+0	1.622E+1
-4.538E-2	7.824E+0	1.628E+1
-4.862E-2	7.766E+0	1.627E+1
-4.214E-2	7.799E+0	1.618E+1
-4.376E-2	7.789E+0	1.638E+1
-4.376E-2	7.821E+0	1.625E+1
-5.025E-2	7.915E+0	1.641E+1
-4.700E-2	7.799E+0	1.629E+1
-4.538E-2	7.818E+0	1.620E+1
-4.700E-2	7.766E+0	1.630E+1
-4.700E-2	7.847E+0	1.629E+1
-4.700E-2	7.818E+0	1.638E+1
-4.376E-2	7.779E+0	1.633E+1
-4.214E-2	7.863E+0	1.622E+1
-4.538E-2	7.863E+0	1.644E+1
-4.376E-2	7.760E+0	1.637E+1
-4.538E-2	7.880E+0	1.625E+1
-4.538E-2	7.893E+0	1.624E+1
-5.025E-2	7.847E+0	1.623E+1
-4.538E-2	7.669E+0	1.638E+1
-4.538E-2	7.828E+0	1.642E+1
-4.700E-2	7.860E+0	1.625E+1
-4.862E-2	7.886E+0	1.637E+1
-4.700E-2	7.880E+0	1.635E+1
-4.538E-2	7.808E+0	1.634E+1
-4.700E-2	7.883E+0	1.610E+1
-4.862E-2	7.799E+0	1.629E+1
-4.538E-2	7.831E+0	1.635E+1
-4.538E-2	7.678E+0	1.624E+1
-4.862E-2	7.844E+0	1.629E+1
-4.700E-2	7.730E+0	1.628E+1
-4.700E-2	7.811E+0	1.628E+1
-4.051E-2	7.766E+0	1.635E+1
-4.538E-2	7.831E+0	1.629E+1
-5.025E-2	7.876E+0	1.634E+1
-4.700E-2	7.763E+0	1.631E+1
-4.376E-2	7.880E+0	1.635E+1
-4.862E-2	7.841E+0	1.633E+1
-4.700E-2	7.925E+0	1.632E+1
-4.538E-2	7.844E+0	1.651E+1
-4.214E-2	7.769E+0	1.629E+1
-5.025E-2	7.815E+0	1.642E+1
-4.700E-2	7.857E+0	1.641E+1
-4.214E-2	7.789E+0	1.616E+1
-4.214E-2	7.860E+0	1.632E+1
-4.700E-2	7.860E+0	1.621E+1
-4.862E-2	7.990E+0	1.628E+1
-4.862E-2	7.828E+0	1.632E+1
-4.051E-2	7.893E+0	1.635E+1
-4.700E-2	7.854E+0	1.636E+1
-4.700E-2	7.753E+0	1.610E+1
-4.376E-2	7.789E+0	1.625E+1
-4.051E-2	7.850E+0	1.628E+1
-4.862E-2	7.867E+0	1.644E+1
-4.862E-2	7.779E+0	1.627E+1
-4.700E-2	7.883E+0	1.628E+1
-4.538E-2	7.844E+0	1.640E+1
-4.538E-2	7.795E+0	1.633E+1
-4.862E-2	7.727E+0	1.631E+1
-4.538E-2	7.769E+0	1.616E+1
-4.051E-2	7.734E+0	1.651E+1
-4.700E-2	7.886E+0	1.632E+1
-5.025E-2	7.782E+0	1.631E+1
-4.700E-2	7.824E+0	1.623E+1
-4.214E-2	7.799E+0	1.637E+1
-4.538E-2	7.730E+0	1.619E+1
-5.025E-2	7.828E+0	1.637E+1
-4.214E-2	7.847E+0	1.632E+1
-4.051E-2	7.795E+0	1.627E+1
-4.700E-2	7.844E+0	1.626E+1
-4.538E-2	7.828E+0	1.629E+1
-4.376E-2	7.727E+0	1.630E+1
-4.538E-2	7.805E+0	1.618E+1
-4.538E-2	7.834E+0	1.627E+1
-4.862E-2	7.756E+0	1.635E+1
-4.862E-2	7.717E+0	1.640E+1
-4.051E-2	7.701E+0	1.630E+1
-4.862E-2	7.821E+0	1.630E+1
-5.025E-2	7.766E+0	1.629E+1
-4.538E-2	7.773E+0	1.627E+1
-4.538E-2	7.834E+0	1.633E+1
-4.538E-2	7.902E+0	1.628E+1
-4.862E-2	7.860E+0	1.646E+1
-4.700E-2	7.834E+0	1.624E+1
-4.538E-2	7.860E+0	1.629E+1
-4.538E-2	7.850E+0	1.628E+1
-4.700E-2	7.734E+0	1.633E+1
-4.376E-2	7.769E+0	1.627E+1
-4.214E-2	7.821E+0	1.624E+1
-4.376E-2	7.893E+0	1.624E+1
-4.700E-2	7.954E+0	1.630E+1
-4.862E-2	7.802E+0	1.628E+1
-4.214E-2	7.899E+0	1.628E+1
-4.700E-2	7.808E+0	1.633E+1
-4.700E-2	7.863E+0	1.617E+1
-4.214E-2	7.886E+0	1.639E+1
-4.376E-2	7.837E+0	1.627E+1
-4.376E-2	7.850E+0	1.631E+1
-4.538E-2	7.753E+0	1.639E+1
-4.538E-2	7.873E+0	1.622E+1
-4.538E-2	7.792E+0	1.624E+1
-4.376E-2	7.805E+0	1.621E+1
-4.700E-2	7.912E+0	1.622E+1
-4.538E-2	7.902E+0	1.642E+1
-4.538E-2	7.870E+0	1.631E+1
-4.700E-2	7.870E+0	1.625E+1
-4.862E-2	7.750E+0	1.645E+1
-4.538E-2	7.902E+0	1.622E+1
-4.214E-2	7.760E+0	1.622E+1
-4.538E-2	7.828E+0	1.637E+1
-4.862E-2	7.815E+0	1.627E+1
-4.700E-2	7.789E+0	1.635E+1
-4.376E-2	7.753E+0	1.627E+1
-4.214E-2	7.854E+0	1.637E+1
-4.700E-2	7.811E+0	1.613E+1
-4.538E-2	7.789E+0	1.630E+1
-4.538E-2	7.883E+0	1.626E+1
-4.700E-2	7.828E+0	1.633E+1
-4.862E-2	7.802E+0	1.632E+1
-4.538E-2	7.841E+0	1.636E+1
-4.700E-2	7.698E+0	1.621E+1
-4.538E-2	7.779E+0	1.635E+1
-4.700E-2	7.815E+0	1.618E+1
-4.538E-2	7.906E+0	1.605E+1
-4.538E-2	7.815E+0	1.632E+1
-4.538E-2	7.802E+0	1.625E+1
-4.862E-2	7.841E+0	1.649E+1
-4.376E-2	7.747E+0	1.639E+1
-4.376E-2	7.867E+0	1.651E+1
-4.538E-2	7.824E+0	1.620E+1
-4.862E-2	7.805E+0	1.622E+1
-4.538E-2	7.811E+0	1.637E+1
-4.051E-2	7.837E+0	1.625E+1
-4.538E-2	7.857E+0	1.632E+1
-4.700E-2	7.789E+0	1.620E+1
-4.700E-2	7.906E+0	1.639E+1
-4.376E-2	7.789E+0	1.629E+1
-4.376E-2	7.854E+0	1.613E+1
-4.700E-2	7.919E+0	1.651E+1
-4.538E-2	7.850E+0	1.636E+1
-4.376E-2	7.870E+0	1.634E+1
-4.376E-2	7.766E+0	1.652E+1
-4.700E-2	7.691E+0	1.620E+1
-4.700E-2	7.792E+0	1.630E+1
-4.376E-2	7.870E+0	1.638E+1
-4.538E-2	7.909E+0	1.618E+1
-5.187E-2	7.837E+0	1.635E+1
-4.376E-2	7.782E+0	1.648E+1
-4.376E-2	7.782E+0	1.632E+1
-4.538E-2	7.860E+0	1.623E+1
-4.538E-2	7.818E+0	1.616E+1
-4.214E-2	7.782E+0	1.646E+1
-4.376E-2	7.844E+0	1.613E+1
-4.376E-2	7.847E+0	1.612E+1
-4.862E-2	7.844E+0	1.640E+1
-4.376E-2	7.799E+0	1.624E+1
-4.214E-2	7.977E+0	1.622E+1
-4.862E-2	7.786E+0	1.632E+1
-4.862E-2	7.919E+0	1.616E+1
-4.538E-2	7.880E+0	1.627E+1
-4.214E-2	7.763E+0	1.647E+1
-4.376E-2	7.828E+0	1.624E+1
-4.538E-2	7.977E+0	1.621E+1
-4.376E-2	7.808E+0	1.630E+1
-4.376E-2	7.932E+0	1.630E+1
-4.538E-2	7.743E+0	1.625E+1
-4.862E-2	7.789E+0	1.632E+1
-4.700E-2	7.828E+0	1.622E+1
-4.214E-2	7.763E+0	1.630E+1
-4.538E-2	7.818E+0	1.622E+1
-4.862E-2	7.805E+0	1.618E+1
-4.376E-2	7.799E+0	1.624E+1
-4.376E-2	7.915E+0	1.633E+1
-3.889E-2	7.782E+0	1.622E+1
-4.862E-2	7.789E+0	1.627E+1
-4.538E-2	7.789E+0	1.633E+1
-4.376E-2	7.831E+0	1.621E+1
-4.538E-2	7.841E+0	1.627E+1
-4.700E-2	7.932E+0	1.618E+1
-4.376E-2	7.815E+0	1.646E+1
-4.214E-2	7.854E+0	1.629E+1
-4.700E-2	7.802E+0	1.626E+1
-4.376E-2	7.889E+0	1.631E+1
-4.538E-2	7.711E+0	1.622E+1
-4.214E-2	7.821E+0	1.623E+1
-4.862E-2	7.847E+0	1.629E+1
-4.700E-2	7.876E+0	1.626E+1
-4.538E-2	7.912E+0	1.622E+1
-4.214E-2	7.802E+0	1.640E+1
-4.700E-2	7.909E+0	1.639E+1
-4.862E-2	7.886E+0	1.631E+1
-4.700E-2	7.792E+0	1.634E+1
-4.051E-2	7.889E+0	1.626E+1
-4.700E-2	7.792E+0	1.632E+1
-4.538E-2	7.799E+0	1.622E+1
-4.700E-2	7.935E+0	1.635E+1
-4.214E-2	7.799E+0	1.607E+1
-4.700E-2	7.818E+0	1.626E+1
-4.700E-2	7.747E+0	1.642E+1
-4.862E-2	7.837E+0	1.638E+1
-4.376E-2	7.941E+0	1.645E+1
-4.700E-2	7.769E+0	1.628E+1
-4.862E-2	7.763E+0	1.627E+1
-4.538E-2	7.899E+0	1.644E+1
-4.376E-2	7.831E+0	1.622E+1
-4.538E-2	7.779E+0	1.634E+1
-4.700E-2	7.828E+0	1.624E+1
-4.538E-2	7.919E+0	1.618E+1
-4.376E-2	7.763E+0	1.628E+1
-4.376E-2	7.909E+0	1.623E+1
-4.862E-2	7.857E+0	1.621E+1
-4.376E-2	7.902E+0	1.629E+1
-4.051E-2	7.786E+0	1.628E+1
-4.700E-2	7.734E+0	1.616E+1
-4.538E-2	7.779E+0	1.628E+1
-4.700E-2	7.653E+0	1.624E+1
-4.051E-2	7.727E+0	1.626E+1
-4.700E-2	7.870E+0	1.623E+1
-4.700E-2	7.711E+0	1.608E+1
-4.538E-2	7.909E+0	1.625E+1
-4.376E-2	7.805E+0	1.631E+1
-4.700E-2	7.766E+0	1.631E+1
-4.700E-2	7.860E+0	1.638E+1
-4.376E-2	7.747E+0	1.622E+1
-4.376E-2	7.870E+0	1.630E+1
-4.700E-2	7.909E+0	1.640E+1
-4.700E-2	7.938E+0	1.624E+1
-4.538E-2	7.873E+0	1.629E+1
-4.214E-2	7.756E+0	1.632E+1
-4.538E-2	7.876E+0	1.616E+1
-4.700E-2	7.902E+0	1.623E+1
-4.376E-2	7.769E+0	1.619E+1
-4.376E-2	7.948E+0	1.629E+1
-4.376E-2	7.789E+0	1.626E+1
-4.862E-2	7.867E+0	1.648E+1
-4.376E-2	7.795E+0	1.641E+1
-4.051E-2	7.883E+0	1.633E+1
-4.538E-2	7.834E+0	1.627E+1
-4.700E-2	7.704E+0	1.625E+1
-4.538E-2	7.786E+0	1.638E+1
-3.889E-2	7.818E+0	1.623E+1
-4.214E-2	7.831E+0	1.619E+1
-4.862E-2	7.841E+0	1.628E+1
-4.376E-2	7.811E+0	1.633E+1
-3.889E-2	7.782E+0	1.622E+1
-4.376E-2	7.672E+0	1.622E+1
-5.025E-2	7.841E+0	1.613E+1
-4.538E-2	7.863E+0	1.631E+1
-4.538E-2	7.893E+0	1.634E+1
-4.214E-2	7.721E+0	1.616E+1
-5.025E-2	7.753E+0	1.624E+1
-4.376E-2	7.776E+0	1.615E+1
-4.538E-2	7.802E+0	1.624E+1
-4.538E-2	7.922E+0	1.625E+1
-4.538E-2	7.724E+0	1.624E+1
-4.538E-2	7.844E+0	1.625E+1
-4.376E-2	7.792E+0	1.632E+1
-4.862E-2	7.714E+0	1.620E+1
-4.700E-2	7.750E+0	1.626E+1
-4.214E-2	7.909E+0	1.636E+1
-4.214E-2	7.789E+0	1.634E+1
-4.214E-2	7.734E+0	1.632E+1
-4.862E-2	7.808E+0	1.649E+1
-4.538E-2	7.932E+0	1.628E+1
-4.700E-2	7.792E+0	1.634E+1
-4.700E-2	7.834E+0	1.624E+1
-4.862E-2	7.799E+0	1.622E+1
-4.538E-2	7.808E+0	1.630E+1
-4.376E-2	7.886E+0	1.599E+1
-4.376E-2	7.815E+0	1.636E+1
-5.025E-2	7.831E+0	1.632E+1
-4.862E-2	7.792E+0	1.635E+1
-4.051E-2	7.834E+0	1.640E+1
-4.538E-2	7.734E+0	1.625E+1
-4.538E-2	7.847E+0	1.630E+1
-4.538E-2	7.850E+0	1.621E+1
-4.376E-2	7.919E+0	1.630E+1
-4.214E-2	7.831E+0	1.638E+1
-4.538E-2	7.873E+0	1.630E+1
-4.538E-2	7.844E+0	1.621E+1
-4.214E-2	7.769E+0	1.636E+1
-4.214E-2	7.844E+0	1.633E+1
-5.187E-2	7.818E+0	1.623E+1
-4.051E-2	7.912E+0	1.623E+1
-4.376E-2	7.792E+0	1.622E+1
-4.214E-2	7.789E+0	1.624E+1
-4.862E-2	7.938E+0	1.624E+1
-4.538E-2	7.786E+0	1.632E+1
-4.700E-2	7.760E+0	1.627E+1
-4.214E-2	7.834E+0	1.616E+1
-4.862E-2	7.902E+0	1.637E+1
-4.700E-2	7.802E+0	1.634E+1
-4.214E-2	7.756E+0	1.632E+1
-4.538E-2	7.805E+0	1.618E+1
-4.700E-2	7.867E+0	1.626E+1
-4.538E-2	7.776E+0	1.615E+1
-4.376E-2	7.834E+0	1.637E+1
-4.538E-2	7.695E+0	1.630E+1
-4.862E-2	7.847E+0	1.611E+1
-4.376E-2	7.841E+0	1.627E+1
-4.051E-2	7.688E+0	1.630E+1
-4.376E-2	7.795E+0	1.624E+1
-4.700E-2	7.841E+0	1.633E+1
-4.700E-2	7.805E+0	1.617E+1
-4.214E-2	7.824E+0	1.622E+1
-4.538E-2	7.915E+0	1.646E+1
-5.025E-2	7.847E+0	1.621E+1
-4.700E-2	7.844E+0	1.630E+1
-4.376E-2	7.850E+0	1.642E+1
-4.700E-2	7.773E+0	1.626E+1
-4.862E-2	7.818E+0	1.630E+1
-4.538E-2	7.935E+0	1.634E+1
-4.214E-2	7.841E+0	1.625E+1
-4.700E-2	7.782E+0	1.617E+1
-4.376E-2	7.799E+0	1.621E+1
-4.376E-2	7.756E+0	1.632E+1
-4.376E-2	7.854E+0	1.617E+1
-4.538E-2	7.818E+0	1.625E+1
-4.700E-2	7.802E+0	1.625E+1
-4.538E-2	7.828E+0	1.622E+1
-4.214E-2	7.776E+0	1.622E+1
-4.376E-2	7.837E+0	1.626E+1
-4.862E-2	7.876E+0	1.624E+1
-4.700E-2	7.750E+0	1.643E+1
-4.214E-2	7.925E+0	1.638E+1
-4.376E-2	7.808E+0	1.616E+1
-5.025E-2	7.789E+0	1.640E+1
-4.538E-2	7.886E+0	1.628E+1
-4.214E-2	7.799E+0	1.632E+1
-4.214E-2	7.773E+0	1.613E+1
-4.538E-2	7.837E+0	1.621E+1
-4.538E-2	7.786E+0	1.632E+1
-4.538E-2	7.951E+0	1.628E+1
-4.376E-2	7.808E+0	1.620E+1
-4.700E-2	7.695E+0	1.639E+1
-4.700E-2	7.821E+0	1.629E+1
-4.376E-2	7.824E+0	1.625E+1
-4.700E-2	7.730E+0	1.635E+1
-4.538E-2	7.779E+0	1.612E+1
-4.376E-2	7.886E+0	1.631E+1
-4.214E-2	7.779E+0	1.627E+1
-4.376E-2	7.756E+0	1.631E+1
-5.025E-2	8.026E+0	1.617E+1
-4.538E-2	7.760E+0	1.626E+1
-4.214E-2	7.792E+0	1.616E+1
-4.376E-2	7.873E+0	1.618E+1
-4.862E-2	7.811E+0	1.633E+1
-4.214E-2	7.675E+0	1.632E+1
-4.376E-2	7.834E+0	1.637E+1
-4.376E-2	7.837E+0	1.626E+1
-4.862E-2	7.886E+0	1.629E+1
-4.538E-2	7.721E+0	1.639E+1
-4.214E-2	7.834E+0	1.625E+1
-4.538E-2	7.850E+0	1.631E+1
-4.538E-2	7.795E+0	1.626E+1
-4.538E-2	7.724E+0	1.617E+1
-4.051E-2	7.844E+0	1.638E+1
-4.214E-2	7.932E+0	1.631E+1
-4.700E-2	7.763E+0	1.625E+1
-4.538E-2	7.815E+0	1.632E+1
-4.376E-2	7.867E+0	1.639E+1
-4.862E-2	7.753E+0	1.630E+1
-4.700E-2	7.815E+0	1.633E+1
-4.538E-2	7.753E+0	1.624E+1
-4.214E-2	7.831E+0	1.622E+1
-4.376E-2	7.792E+0	1.627E+1
-4.538E-2	7.760E+0	1.632E+1
-4.700E-2	7.857E+0	1.618E+1
-4.376E-2	7.818E+0	1.611E+1
-4.538E-2	7.883E+0	1.623E+1
-5.025E-2	7.841E+0	1.621E+1
-4.376E-2	7.740E+0	1.625E+1
-4.376E-2	7.792E+0	1.630E+1
-4.376E-2	7.886E+0	1.613E+1
-4.862E-2	7.857E+0	1.629E+1
-4.538E-2	7.902E+0	1.611E+1
-4.214E-2	7.701E+0	1.630E+1
-4.376E-2	7.935E+0	1.622E+1
-4.862E-2	7.750E+0	1.627E+1
-4.538E-2	7.899E+0	1.619E+1
-4.700E-2	7.805E+0	1.631E+1
-4.051E-2	7.854E+0	1.630E+1
-4.862E-2	7.857E+0	1.615E+1
-4.214E-2	7.805E+0	1.622E+1
-4.051E-2	7.740E+0	1.630E+1
-4.376E-2	7.717E+0	1.619E+1
-4.700E-2	7.847E+0	1.618E+1
-4.376E-2	7.805E+0	1.607E+1
-4.376E-2	7.893E+0	1.633E+1
-4.538E-2	7.899E+0	1.625E+1
-4.538E-2	7.799E+0	1.632E+1
-5.025E-2	7.893E+0	1.632E+1
-4.051E-2	7.805E+0	1.624E+1
-4.376E-2	7.880E+0	1.625E+1
-4.376E-2	7.863E+0	1.631E+1
-4.376E-2	7.721E+0	1.638E+1
-3.889E-2	7.824E+0	1.624E+1
-4.700E-2	7.776E+0	1.629E+1
-4.700E-2	7.857E+0	1.623E+1
-4.538E-2	7.863E+0	1.645E+1
-4.051E-2	7.844E+0	1.618E+1
-4.700E-2	7.837E+0	1.632E+1
-4.376E-2	7.779E+0	1.630E+1
-4.538E-2	7.750E+0	1.628E+1
-4.051E-2	7.773E+0	1.629E+1
-4.376E-2	7.902E+0	1.623E+1
-4.538E-2	7.893E+0	1.627E+1
-4.538E-2	7.792E+0	1.625E+1
-4.538E-2	7.873E+0	1.616E+1
-4.700E-2	7.821E+0	1.632E+1
-4.862E-2	7.863E+0	1.630E+1
-4.376E-2	7.841E+0	1.620E+1
-4.051E-2	7.928E+0	1.625E+1
-4.376E-2	7.769E+0	1.640E+1
-4.538E-2	7.873E+0	1.629E+1
-4.376E-2	7.899E+0	1.619E+1
-4.538E-2	7.753E+0	1.614E+1
-4.376E-2	7.867E+0	1.629E+1
-5.025E-2	7.815E+0	1.617E+1
-4.538E-2	7.860E+0	1.620E+1
-4.376E-2	7.805E+0	1.628E+1
-4.376E-2	7.763E+0	1.620E+1
-4.700E-2	7.795E+0	1.636E+1
-4.538E-2	7.938E+0	1.612E+1
-4.214E-2	7.786E+0	1.621E+1
-4.538E-2	7.727E+0	1.632E+1
-4.700E-2	7.769E+0	1.630E+1
-4.376E-2	7.789E+0	1.630E+1
-4.214E-2	7.831E+0	1.612E+1
-4.214E-2	7.805E+0	1.634E+1
-4.700E-2	7.802E+0	1.620E+1
-4.538E-2	7.935E+0	1.634E+1
-4.214E-2	7.786E+0	1.626E+1
-4.376E-2	7.815E+0	1.614E+1
-4.538E-2	7.750E+0	1.629E+1
-4.538E-2	7.776E+0	1.627E+1
-4.376E-2	7.841E+0	1.618E+1
-4.700E-2	7.841E+0	1.614E+1
-4.700E-2	7.886E+0	1.629E+1
-4.376E-2	7.815E+0	1.624E+1
-4.376E-2	7.795E+0	1.620E+1
-4.376E-2	7.883E+0	1.636E+1
-4.862E-2	7.799E+0	1.639E+1
-4.700E-2	7.841E+0	1.613E+1
-4.700E-2	7.951E+0	1.622E+1
-4.214E-2	7.850E+0	1.616E+1
-4.376E-2	7.948E+0	1.622E+1
-4.700E-2	7.776E+0	1.613E+1
-4.214E-2	7.792E+0	1.617E+1
-4.376E-2	7.805E+0	1.634E+1
-4.700E-2	7.961E+0	1.631E+1
-4.538E-2	7.808E+0	1.651E+1
-4.214E-2	7.799E+0	1.641E+1
-4.538E-2	7.841E+0	1.632E+1
-4.700E-2	7.721E+0	1.625E+1
-4.214E-2	7.799E+0	1.614E+1
-3.889E-2	7.834E+0	1.627E+1
-4.051E-2	7.880E+0	1.607E+1
-4.700E-2	7.844E+0	1.624E+1
-4.376E-2	7.805E+0	1.620E+1
-4.538E-2	7.831E+0	1.627E+1
-4.376E-2	7.805E+0	1.642E+1
-4.700E-2	7.698E+0	1.628E+1
-4.862E-2	7.831E+0	1.614E+1
-4.051E-2	7.789E+0	1.624E+1
-4.214E-2	7.747E+0	1.627E+1
-4.538E-2	7.870E+0	1.618E+1
-3.889E-2	7.740E+0	1.635E+1
-4.051E-2	7.818E+0	1.635E+1
-4.376E-2	7.906E+0	1.615E+1
-4.700E-2	7.899E+0	1.613E+1
-4.700E-2	7.799E+0	1.639E+1
-4.538E-2	7.805E+0	1.619E+1
-4.051E-2	7.792E+0	1.632E+1
-4.700E-2	7.818E+0	1.617E+1
-4.376E-2	7.863E+0	1.615E+1
-4.051E-2	7.870E+0	1.621E+1
-4.376E-2	7.857E+0	1.627E+1
-4.700E-2	7.834E+0	1.612E+1
-4.214E-2	7.883E+0	1.620E+1
-4.376E-2	7.889E+0	1.626E+1
-4.214E-2	7.831E+0	1.598E+1
-4.700E-2	7.824E+0	1.627E+1
-4.538E-2	7.980E+0	1.631E+1
-4.214E-2	7.876E+0	1.623E+1
-4.376E-2	7.714E+0	1.625E+1
-4.862E-2	7.815E+0	1.627E+1
-4.700E-2	7.740E+0	1.627E+1
-4.051E-2	7.815E+0	1.640E+1
-4.051E-2	7.730E+0	1.620E+1
-4.700E-2	7.799E+0	1.637E+1
-4.376E-2	7.844E+0	1.619E+1
-4.214E-2	7.925E+0	1.625E+1
-4.376E-2	7.889E+0	1.625E+1
-4.700E-2	7.893E+0	1.611E+1
-4.700E-2	7.857E+0	1.635E+1
-4.376E-2	7.789E+0	1.627E+1
-4.538E-2	7.766E+0	1.624E+1
-4.538E-2	7.863E+0	1.616E+1
-4.538E-2	7.747E+0	1.639E+1
-4.214E-2	7.769E+0	1.623E+1
-4.376E-2	7.773E+0	1.622E+1
-4.538E-2	7.779E+0	1.637E+1
-4.538E-2	7.821E+0	1.622E+1
-4.214E-2	7.844E+0	1.609E+1
-4.376E-2	7.799E+0	1.625E+1
-4.700E-2	7.769E+0	1.627E+1
-4.538E-2	7.834E+0	1.628E+1
-4.214E-2	7.815E+0	1.635E+1
-4.376E-2	7.844E+0	1.622E+1
-4.538E-2	7.870E+0	1.619E+1
-4.700E-2	7.828E+0	1.631E+1
-4.376E-2	7.970E+0	1.634E+1
-4.051E-2	7.831E+0	1.634E+1
-4.376E-2	7.811E+0	1.606E+1
-4.376E-2	7.828E+0	1.607E+1
-4.214E-2	7.740E+0	1.629E+1
-4.538E-2	7.831E+0	1.620E+1
-4.700E-2	7.799E+0	1.627E+1
-4.376E-2	7.847E+0	1.614E+1
-4.214E-2	7.730E+0	1.627E+1
-4.214E-2	7.847E+0	1.638E+1
-4.862E-2	7.743E+0	1.612E+1
-4.376E-2	7.769E+0	1.626E+1
-4.214E-2	7.834E+0	1.616E+1
-4.376E-2	7.932E+0	1.635E+1
-4.700E-2	7.789E+0	1.616E+1
-4.700E-2	7.938E+0	1.628E+1
-4.376E-2	7.837E+0	1.623E+1
-4.376E-2	7.717E+0	1.634E+1
-4.862E-2	7.841E+0	1.638E+1
-4.700E-2	7.893E+0	1.635E+1
-3.889E-2	7.737E+0	1.611E+1
-4.214E-2	7.831E+0	1.624E+1
-4.538E-2	7.750E+0	1.636E+1
-4.538E-2	7.779E+0	1.628E+1
-4.376E-2	7.912E+0	1.636E+1
-4.538E-2	7.795E+0	1.622E+1
-4.700E-2	7.831E+0	1.631E+1
-4.376E-2	7.756E+0	1.619E+1
-4.376E-2	7.954E+0	1.617E+1
-4.376E-2	7.760E+0	1.627E+1
-4.700E-2	7.873E+0	1.639E+1
-4.538E-2	7.919E+0	1.638E+1
-4.376E-2	7.876E+0	1.615E+1
-4.214E-2	7.821E+0	1.626E+1
-4.700E-2	7.821E+0	1.630E+1
-4.376E-2	7.841E+0	1.623E+1
-4.376E-2	7.763E+0	1.634E+1
-4.376E-2	7.893E+0	1.636E+1
-4.538E-2	7.844E+0	1.608E+1
-4.538E-2	7.782E+0	1.615E+1
-4.376E-2	7.786E+0	1.624E+1
-4.376E-2	7.870E+0	1.621E+1
-4.700E-2	7.876E+0	1.631E+1
-4.538E-2	7.795E+0	1.642E+1
-4.214E-2	7.821E+0	1.627E+1
-4.376E-2	7.802E+0	1.621E+1
-4.700E-2	7.857E+0	1.641E+1
-4.538E-2	7.828E+0	1.621E+1
-4.376E-2	7.821E+0	1.616E+1
-4.214E-2	7.811E+0	1.617E+1
-4.700E-2	7.922E+0	1.635E+1
-4.376E-2	7.821E+0	1.614E+1
-4.214E-2	7.863E+0	1.638E+1
-4.376E-2	7.773E+0	1.616E+1
-4.700E-2	7.821E+0	1.619E+1
-4.538E-2	7.854E+0	1.631E+1
-4.538E-2	7.721E+0	1.617E+1
-4.214E-2	7.824E+0	1.622E+1
-4.538E-2	7.811E+0	1.622E+1
-4.538E-2	7.756E+0	1.623E+1
-4.376E-2	7.844E+0	1.630E+1
-4.376E-2	7.824E+0	1.603E+1
-4.214E-2	7.889E+0	1.618E+1
-4.376E-2	7.954E+0	1.622E+1
-4.376E-2	7.740E+0	1.621E+1
-4.214E-2	7.789E+0	1.625E+1
-4.376E-2	7.824E+0	1.604E+1
-4.376E-2	7.873E+0	1.626E+1
-4.376E-2	7.841E+0	1.628E+1
-4.214E-2	7.834E+0	1.621E+1
-4.700E-2	7.779E+0	1.623E+1
-4.538E-2	7.906E+0	1.636E+1
-4.214E-2	7.948E+0	1.623E+1
-4.376E-2	7.883E+0	1.620E+1
-4.862E-2	7.808E+0	1.619E+1
-4.538E-2	7.753E+0	1.619E+1
-4.051E-2	7.821E+0	1.619E+1
-4.051E-2	7.815E+0	1.616E+1
-4.538E-2	7.941E+0	1.624E+1
-4.538E-2	7.821E+0	1.594E+1
-4.051E-2	7.834E+0	1.631E+1
-4.538E-2	7.818E+0	1.630E+1
-4.538E-2	7.880E+0	1.633E+1
-4.700E-2	7.893E+0	1.620E+1
-4.376E-2	7.818E+0	1.627E+1
-4.538E-2	7.795E+0	1.633E+1
-4.538E-2	7.773E+0	1.615E+1
-4.538E-2	7.847E+0	1.634E+1
-4.214E-2	7.873E+0	1.624E+1
-4.214E-2	7.815E+0	1.619E+1
-4.862E-2	7.831E+0	1.609E+1
-4.862E-2	7.766E+0	1.640E+1
-4.214E-2	7.811E+0	1.635E+1
-4.214E-2	7.844E+0	1.632E+1
-4.376E-2	7.815E+0	1.632E+1
-4.538E-2	7.786E+0	1.629E+1
-4.214E-2	7.737E+0	1.614E+1
-4.376E-2	7.786E+0	1.626E+1
-4.700E-2	7.708E+0	1.628E+1
-4.538E-2	7.824E+0	1.630E+1
-4.214E-2	7.876E+0	1.628E+1
-4.214E-2	7.799E+0	1.622E+1
-4.538E-2	7.876E+0	1.627E+1
-4.376E-2	7.818E+0	1.615E+1
-4.376E-2	7.779E+0	1.631E+1
-4.051E-2	7.799E+0	1.625E+1
-4.700E-2	7.756E+0	1.626E+1
-4.700E-2	7.711E+0	1.617E+1
-4.214E-2	7.867E+0	1.628E+1
-4.214E-2	7.805E+0	1.627E+1
-4.700E-2	7.799E+0	1.615E+1
-4.214E-2	7.805E+0	1.624E+1
-4.376E-2	7.792E+0	1.603E+1
-4.376E-2	7.873E+0	1.637E+1
-4.538E-2	7.893E+0	1.625E+1
-4.862E-2	7.717E+0	1.620E+1
-4.051E-2	7.789E+0	1.624E+1
-4.214E-2	7.776E+0	1.636E+1
-4.700E-2	7.789E+0	1.628E+1
-4.376E-2	7.860E+0	1.615E+1
-4.051E-2	7.928E+0	1.638E+1
-4.376E-2	7.834E+0	1.622E+1
-4.862E-2	7.824E+0	1.629E+1
-4.538E-2	7.847E+0	1.619E+1
-4.214E-2	7.896E+0	1.619E+1
-4.538E-2	7.867E+0	1.615E+1
-4.538E-2	7.743E+0	1.623E+1
-4.538E-2	7.734E+0	1.610E+1
-4.214E-2	7.808E+0	1.622E+1
-4.214E-2	7.760E+0	1.624E+1
-4.700E-2	7.857E+0	1.621E+1
-4.538E-2	7.876E+0	1.636E+1
-4.051E-2	7.802E+0	1.619E+1
-4.214E-2	7.818E+0	1.638E+1
-4.376E-2	7.938E+0	1.631E+1
-4.214E-2	7.808E+0	1.649E+1
-4.214E-2	7.805E+0	1.618E+1
-4.051E-2	7.717E+0	1.633E+1
-4.538E-2	7.831E+0	1.616E+1
-4.376E-2	7.802E+0	1.636E+1
-4.214E-2	7.811E+0	1.638E+1
-4.376E-2	7.682E+0	1.633E+1
-4.700E-2	7.691E+0	1.616E+1
-4.538E-2	7.841E+0	1.626E+1
-4.376E-2	7.779E+0	1.616E+1
-4.051E-2	7.763E+0	1.625E+1
-4.538E-2	7.782E+0	1.626E+1
-4.538E-2	7.766E+0	1.624E+1
-4.214E-2	7.922E+0	1.642E+1
-4.051E-2	7.854E+0	1.618E+1
-4.538E-2	7.831E+0	1.613E+1
-4.376E-2	7.831E+0	1.629E+1
-4.214E-2	7.857E+0	1.623E+1
-4.214E-2	7.792E+0	1.617E+1
-4.376E-2	7.867E+0	1.629E+1
-4.538E-2	7.743E+0	1.627E+1
-4.214E-2	7.863E+0	1.626E+1
-4.051E-2	7.805E+0	1.619E+1
-4.538E-2	7.750E+0	1.632E+1
-4.700E-2	7.834E+0	1.615E+1
-3.889E-2	7.847E+0	1.618E+1
-4.214E-2	7.850E+0	1.608E+1
-4.538E-2	7.867E+0	1.635E+1
-4.376E-2	7.607E+0	1.626E+1
-4.376E-2	7.906E+0	1.616E+1
-4.376E-2	7.766E+0	1.624E+1
-4.376E-2	7.818E+0	1.628E+1
-4.376E-2	7.773E+0	1.638E+1
-4.051E-2	7.831E+0	1.625E+1
-4.538E-2	7.786E+0	1.627E+1
-4.376E-2	7.691E+0	1.628E+1
-4.051E-2	7.844E+0	1.635E+1
-3.889E-2	7.760E+0	1.633E+1
-4.214E-2	7.805E+0	1.624E+1
-4.376E-2	7.811E+0	1.623E+1
-4.051E-2	7.786E+0	1.629E+1
-4.051E-2	7.847E+0	1.620E+1
-4.376E-2	7.802E+0	1.621E+1
-4.700E-2	7.811E+0	1.633E+1
-4.376E-2	7.893E+0	1.625E+1
-4.214E-2	7.831E+0	1.629E+1
-4.538E-2	7.841E+0	1.609E+1
-4.214E-2	7.857E+0	1.645E+1
-4.538E-2	7.912E+0	1.624E+1
-4.051E-2	7.811E+0	1.624E+1
-4.376E-2	7.766E+0	1.619E+1
-4.538E-2	8.019E+0	1.628E+1
-4.376E-2	7.737E+0	1.626E+1
-4.376E-2	7.792E+0	1.611E+1
-4.051E-2	7.734E+0	1.627E+1
-4.700E-2	7.850E+0	1.623E+1
-4.538E-2	7.776E+0	1.638E+1
-4.214E-2	7.857E+0	1.612E+1
-4.538E-2	7.802E+0	1.638E+1
-4.700E-2	7.711E+0	1.630E+1
-4.538E-2	7.919E+0	1.612E+1
-4.214E-2	7.786E+0	1.596E+1
-4.214E-2	7.867E+0	1.637E+1
-4.700E-2	7.769E+0	1.620E+1
-4.700E-2	7.808E+0	1.628E+1
-4.376E-2	7.662E+0	1.625E+1
-4.376E-2	7.880E+0	1.645E+1
-4.376E-2	7.834E+0	1.633E+1
-4.376E-2	7.983E+0	1.628E+1
-4.214E-2	7.860E+0	1.614E+1
-4.214E-2	7.818E+0	1.629E+1
-4.538E-2	7.831E+0	1.637E+1
-4.538E-2	7.847E+0	1.620E+1
-4.214E-2	7.837E+0	1.629E+1
-4.051E-2	7.899E+0	1.631E+1
-4.538E-2	7.811E+0	1.634E+1
-4.538E-2	7.847E+0	1.631E+1
-4.214E-2	7.734E+0	1.628E+1
-4.214E-2	7.896E+0	1.628E+1
-4.862E-2	7.818E+0	1.628E+1
-4.214E-2	7.841E+0	1.630E+1
-4.376E-2	7.870E+0	1.622E+1
-3.889E-2	7.811E+0	1.623E+1
-4.538E-2	7.799E+0	1.622E+1
-4.376E-2	7.873E+0	1.614E+1
-3.727E-2	7.834E+0	1.621E+1
-4.214E-2	7.837E+0	1.632E+1
-4.700E-2	7.786E+0	1.646E+1
-4.538E-2	7.844E+0	1.623E+1
-4.376E-2	7.789E+0	1.633E+1
-4.214E-2	7.824E+0	1.613E+1
-4.700E-2	7.828E+0	1.622E+1
-4.376E-2	7.808E+0	1.619E+1
-4.538E-2	7.792E+0	1.617E+1
-4.862E-2	7.818E+0	1.614E+1
-4.538E-2	7.786E+0	1.615E+1
-4.376E-2	7.876E+0	1.604E+1
-4.376E-2	7.854E+0	1.636E+1
-4.376E-2	7.795E+0	1.627E+1
-4.538E-2	7.766E+0	1.617E+1
-4.376E-2	7.818E+0	1.625E+1
-4.051E-2	7.834E+0	1.630E+1
-4.376E-2	7.899E+0	1.620E+1
-4.700E-2	7.799E+0	1.637E+1
-4.700E-2	7.795E+0	1.634E+1
-4.214E-2	7.821E+0	1.616E+1
-4.214E-2	7.876E+0	1.634E+1
-4.376E-2	7.760E+0	1.621E+1
-4.214E-2	7.906E+0	1.622E+1
-4.051E-2	7.834E+0	1.625E+1
-4.214E-2	7.844E+0	1.628E+1
-4.376E-2	7.834E+0	1.610E+1
-4.700E-2	7.776E+0	1.620E+1
-4.214E-2	7.805E+0	1.626E+1
-4.376E-2	7.893E+0	1.614E+1
-4.538E-2	7.802E+0	1.622E+1
-4.538E-2	7.740E+0	1.628E+1
-4.214E-2	7.889E+0	1.628E+1
-4.214E-2	7.863E+0	1.622E+1
-4.700E-2	7.889E+0	1.613E+1
-4.538E-2	7.824E+0	1.636E+1
-4.214E-2	7.799E+0	1.608E+1
-4.376E-2	7.724E+0	1.613E+1
-4.376E-2	7.857E+0	1.621E+1
-4.700E-2	7.678E+0	1.617E+1
-4.376E-2	7.837E+0	1.624E+1
-4.214E-2	7.893E+0	1.624E+1
-4.376E-2	7.828E+0	1.614E+1
-4.700E-2	7.841E+0	1.616E+1
-4.214E-2	7.730E+0	1.601E+1
-4.214E-2	7.808E+0	1.616E+1
-4.538E-2	7.863E+0	1.608E+1
-4.700E-2	7.863E+0	1.627E+1
-4.051E-2	7.717E+0	1.624E+1
-4.376E-2	7.730E+0	1.620E+1
-4.376E-2	7.860E+0	1.629E+1
-4.214E-2	7.802E+0	1.625E+1
-3.889E-2	7.834E+0	1.615E+1
-4.214E-2	7.863E+0	1.627E+1
-4.214E-2	7.837E+0	1.628E+1
-4.376E-2	7.799E+0	1.623E+1
-4.051E-2	7.766E+0	1.617E+1
-4.376E-2	7.867E+0	1.640E+1
-4.376E-2	7.850E+0	1.627E+1
-4.376E-2	7.760E+0	1.608E+1
-3.889E-2	7.837E+0	1.623E+1
-4.051E-2	7.844E+0	1.617E+1
-4.538E-2	7.873E+0	1.627E+1
-4.376E-2	7.847E+0	1.616E+1
-3.889E-2	7.854E+0	1.624E+1
-4.376E-2	7.701E+0	1.642E+1
-4.700E-2	7.873E+0	1.617E+1
-4.538E-2	7.919E+0	1.639E+1
-4.051E-2	7.928E+0	1.624E+1
-4.538E-2	7.867E+0	1.624E+1
-4.538E-2	7.844E+0	1.616E+1
-4.376E-2	7.753E+0	1.623E+1
-4.051E-2	7.717E+0	1.620E+1
-4.051E-2	7.750E+0	1.609E+1
-4.538E-2	7.766E+0	1.603E+1
-4.538E-2	7.880E+0	1.615E+1
-4.214E-2	7.834E+0	1.613E+1
-4.538E-2	7.753E+0	1.627E+1
-4.862E-2	7.721E+0	1.621E+1
-4.700E-2	7.870E+0	1.619E+1
-3.889E-2	7.919E+0	1.616E+1
-4.051E-2	7.863E+0	1.633E+1
-4.376E-2	7.821E+0	1.623E+1
-4.538E-2	7.808E+0	1.630E+1
-3.889E-2	7.786E+0	1.629E+1
-4.214E-2	7.815E+0	1.624E+1
-4.538E-2	7.906E+0	1.632E+1
-4.538E-2	7.708E+0	1.630E+1
-4.214E-2	7.860E+0	1.624E+1
-4.051E-2	7.792E+0	1.625E+1
-4.700E-2	7.828E+0	1.627E+1
-4.700E-2	7.763E+0	1.624E+1
-4.051E-2	7.906E+0	1.615E+1
-4.376E-2	7.802E+0	1.614E+1
-4.538E-2	7.802E+0	1.638E+1
-4.538E-2	7.724E+0	1.620E+1
-4.376E-2	7.786E+0	1.619E+1
-4.214E-2	7.880E+0	1.622E+1
-4.376E-2	7.776E+0	1.626E+1
-4.538E-2	7.737E+0	1.620E+1
-4.051E-2	7.789E+0	1.632E+1
-4.214E-2	7.815E+0	1.611E+1
-4.376E-2	7.811E+0	1.615E+1
-4.376E-2	7.837E+0	1.610E+1
-4.051E-2	7.873E+0	1.630E+1
-4.538E-2	7.944E+0	1.621E+1
-4.376E-2	7.766E+0	1.617E+1
-4.538E-2	7.828E+0	1.619E+1
-4.214E-2	7.815E+0	1.604E+1
-4.214E-2	7.727E+0	1.627E+1
-4.538E-2	7.805E+0	1.628E+1
-4.376E-2	7.740E+0	1.620E+1
-4.051E-2	7.932E+0	1.634E+1
-4.214E-2	7.792E+0	1.625E+1
-4.700E-2	7.834E+0	1.637E+1
-4.376E-2	7.815E+0	1.624E+1
-4.214E-2	7.769E+0	1.611E+1
-4.214E-2	7.805E+0	1.620E+1
-4.538E-2	7.854E+0	1.606E+1
-4.214E-2	7.837E+0	1.646E+1
-3.889E-2	7.899E+0	1.617E+1
-4.214E-2	7.912E+0	1.631E+1
-4.538E-2	7.792E+0	1.619E+1
-4.376E-2	7.915E+0	1.632E+1
-4.376E-2	7.747E+0	1.613E+1
-4.376E-2	7.889E+0	1.604E+1
-4.376E-2	7.863E+0	1.623E+1
-4.214E-2	7.766E+0	1.623E+1
-4.051E-2	7.789E+0	1.615E+1
-4.051E-2	7.769E+0	1.625E+1
-4.376E-2	7.857E+0	1.619E+1
-4.214E-2	7.847E+0	1.631E+1
-3.889E-2	7.750E+0	1.614E+1
-4.538E-2	7.902E+0	1.623E+1
-4.376E-2	7.889E+0	1.615E+1
-4.700E-2	7.763E+0	1.619E+1
-4.214E-2	7.818E+0	1.610E+1
-4.051E-2	7.850E+0	1.621E+1
-4.862E-2	7.786E+0	1.633E+1
-4.376E-2	7.795E+0	1.636E+1
-4.051E-2	7.805E+0	1.615E+1
-4.051E-2	7.795E+0	1.630E+1
-4.376E-2	7.779E+0	1.618E+1
-4.376E-2	7.824E+0	1.627E+1
-4.051E-2	7.727E+0	1.634E+1
-4.214E-2	7.880E+0	1.614E+1
-4.376E-2	7.854E+0	1.622E+1
-4.376E-2	7.799E+0	1.620E+1
-4.376E-2	7.818E+0	1.631E+1
-4.051E-2	7.863E+0	1.617E+1
-4.376E-2	7.928E+0	1.614E+1
-4.376E-2	7.873E+0	1.624E+1
-4.051E-2	7.737E+0	1.603E+1
-4.376E-2	7.808E+0	1.630E+1
-4.700E-2	7.753E+0	1.626E+1
-4.376E-2	7.932E+0	1.616E+1
-4.214E-2	7.802E+0	1.620E+1
-4.376E-2	7.818E+0	1.616E+1
-4.538E-2	7.854E+0	1.632E+1
-4.538E-2	7.841E+0	1.626E+1
-4.214E-2	7.886E+0	1.623E+1
-4.214E-2	7.802E+0	1.615E+1
-4.700E-2	7.857E+0	1.617E+1
-4.376E-2	7.802E+0	1.616E+1
-4.214E-2	7.792E+0	1.615E+1
-4.214E-2	7.873E+0	1.635E+1
-4.376E-2	7.925E+0	1.636E+1
-4.376E-2	7.912E+0	1.622E+1
-4.051E-2	7.902E+0	1.619E+1
-4.051E-2	7.763E+0	1.610E+1
-4.862E-2	7.795E+0	1.613E+1
-4.376E-2	7.925E+0	1.619E+1
-4.051E-2	7.799E+0	1.621E+1
-4.051E-2	7.795E+0	1.615E+1
-4.376E-2	7.834E+0	1.613E+1
-4.376E-2	7.854E+0	1.627E+1
-3.889E-2	7.799E+0	1.615E+1
-4.376E-2	7.902E+0	1.611E+1
-4.700E-2	7.899E+0	1.618E+1
-4.051E-2	7.750E+0	1.634E+1
-4.051E-2	7.789E+0	1.627E+1
-4.376E-2	7.776E+0	1.620E+1
-4.700E-2	7.795E+0	1.613E+1
-4.376E-2	7.782E+0	1.624E+1
-4.051E-2	7.906E+0	1.622E+1
-4.051E-2	7.873E+0	1.627E+1
-4.538E-2	7.967E+0	1.618E+1
-4.376E-2	7.753E+0	1.626E+1
-4.376E-2	7.854E+0	1.636E+1
-4.214E-2	7.776E+0	1.600E+1
-4.700E-2	7.854E+0	1.618E+1
-4.862E-2	7.828E+0	1.618E+1
-3.889E-2	7.711E+0	1.608E+1
-4.214E-2	7.821E+0	1.614E+1
-4.538E-2	7.844E+0	1.645E+1
-4.214E-2	7.737E+0	1.628E+1
-4.051E-2	7.876E+0	1.627E+1
-4.214E-2	7.808E+0	1.633E+1
-4.862E-2	7.870E+0	1.630E+1
-4.376E-2	7.821E+0	1.613E+1
-4.214E-2	7.815E+0	1.646E+1
-4.051E-2	7.818E+0	1.621E+1
-4.376E-2	7.769E+0	1.634E+1
-4.214E-2	7.941E+0	1.614E+1
-4.051E-2	7.870E+0	1.627E+1
-4.051E-2	7.841E+0	1.617E+1
-4.862E-2	7.902E+0	1.618E+1
-4.376E-2	7.766E+0	1.630E+1
-3.889E-2	7.889E+0	1.608E+1
-3.727E-2	7.756E+0	1.605E+1
-4.538E-2	7.815E+0	1.621E+1
-4.538E-2	7.828E+0	1.634E+1
-4.214E-2	7.799E+0	1.615E+1
-4.214E-2	7.756E+0	1.629E+1
-4.538E-2	7.857E+0	1.615E+1
-4.214E-2	7.805E+0	1.631E+1
-4.538E-2	7.734E+0	1.613E+1
-4.051E-2	7.815E+0	1.625E+1
-4.538E-2	7.776E+0	1.607E+1
-4.376E-2	7.795E+0	1.634E+1
-4.051E-2	7.831E+0	1.637E+1
-4.214E-2	7.789E+0	1.635E+1
-4.376E-2	7.870E+0	1.620E+1
-4.700E-2	7.831E+0	1.613E+1
-4.214E-2	7.932E+0	1.622E+1
-4.214E-2	7.747E+0	1.620E+1
-4.376E-2	7.795E+0	1.629E+1
-4.538E-2	7.802E+0	1.628E+1
-3.727E-2	7.802E+0	1.623E+1
-3.889E-2	7.886E+0	1.627E+1
-4.376E-2	7.682E+0	1.607E+1
-4.376E-2	7.831E+0	1.622E+1
-3.889E-2	7.782E+0	1.628E+1
-4.051E-2	7.876E+0	1.610E+1
-4.538E-2	7.831E+0	1.624E+1
-4.538E-2	7.889E+0	1.616E+1
-4.214E-2	7.850E+0	1.619E+1
-4.214E-2	7.902E+0	1.620E+1
-4.538E-2	7.773E+0	1.628E+1
-4.376E-2	7.818E+0	1.624E+1
-4.051E-2	7.815E+0	1.620E+1
-4.214E-2	7.837E+0	1.625E+1
-4.376E-2	7.776E+0	1.620E+1
-4.376E-2	7.818E+0	1.634E+1
-4.051E-2	7.708E+0	1.621E+1
-4.051E-2	7.769E+0	1.617E+1
-4.376E-2	7.824E+0	1.619E+1
-4.376E-2	7.808E+0	1.627E+1
-3.727E-2	7.821E+0	1.617E+1
-4.376E-2	7.844E+0	1.620E+1
-4.538E-2	7.763E+0	1.628E+1
-4.538E-2	7.857E+0	1.619E+1
-4.214E-2	7.799E+0	1.606E+1
-4.376E-2	7.805E+0	1.629E+1
-4.214E-2	7.899E+0	1.625E+1
-4.538E-2	7.837E+0	1.620E+1
-4.376E-2	7.740E+0	1.618E+1
-4.214E-2	7.821E+0	1.613E+1
-4.376E-2	7.899E+0	1.634E+1
-4.538E-2	7.870E+0	1.624E+1
-4.051E-2	7.782E+0	1.631E+1
-4.214E-2	7.776E+0	1.619E+1
-4.214E-2	7.847E+0	1.616E+1
-4.538E-2	7.802E+0	1.622E+1
-4.051E-2	7.847E+0	1.629E+1
-4.051E-2	7.717E+0	1.633E+1
-4.214E-2	7.766E+0	1.613E+1
-4.538E-2	7.863E+0	1.615E+1
-4.051E-2	7.776E+0	1.636E+1
-4.376E-2	7.769E+0	1.612E+1
-4.376E-2	7.721E+0	1.618E+1
-4.214E-2	7.844E+0	1.618E+1
-3.889E-2	7.717E+0	1.614E+1
-4.214E-2	7.786E+0	1.623E+1
-4.214E-2	7.970E+0	1.628E+1
-4.538E-2	7.847E+0	1.610E+1
-3.889E-2	7.714E+0	1.623E+1
-4.376E-2	7.747E+0	1.621E+1
-4.376E-2	7.841E+0	1.632E+1
-4.538E-2	7.867E+0	1.613E+1
-3.889E-2	7.750E+0	1.621E+1
-4.214E-2	7.698E+0	1.602E+1
-4.376E-2	7.925E+0	1.627E+1
-4.538E-2	7.750E+0	1.610E+1
-3.889E-2	7.821E+0	1.608E+1
-3.889E-2	7.854E+0	1.615E+1
-4.376E-2	7.860E+0	1.640E+1
-4.051E-2	7.880E+0	1.612E+1
-4.214E-2	7.841E+0	1.610E+1
-4.376E-2	7.802E+0	1.620E+1
-4.376E-2	7.805E+0	1.627E+1
-4.700E-2	7.805E+0	1.623E+1
-3.889E-2	7.893E+0	1.639E+1
-4.376E-2	7.763E+0	1.625E+1
-4.376E-2	7.906E+0	1.627E+1
-4.700E-2	7.925E+0	1.624E+1
-4.051E-2	7.821E+0	1.624E+1
-4.051E-2	7.831E+0	1.620E+1
-4.214E-2	7.854E+0	1.642E+1
-4.376E-2	7.831E+0	1.624E+1
-4.376E-2	7.860E+0	1.639E+1
-4.051E-2	7.792E+0	1.629E+1
-4.376E-2	7.789E+0	1.629E+1
-4.538E-2	7.769E+0	1.640E+1
-4.051E-2	7.932E+0	1.623E+1
-4.214E-2	7.786E+0	1.625E+1
-4.376E-2	7.740E+0	1.617E+1
-4.376E-2	7.844E+0	1.627E+1
-4.051E-2	7.737E+0	1.620E+1
-4.214E-2	7.880E+0	1.612E+1
-4.376E-2	7.821E+0	1.627E+1
-4.376E-2	7.883E+0	1.611E+1
-4.214E-2	7.883E+0	1.606E+1
-4.214E-2	7.941E+0	1.626E+1
-4.376E-2	7.808E+0	1.630E+1
-4.214E-2	7.854E+0	1.632E+1
-4.051E-2	7.753E+0	1.619E+1
-4.376E-2	7.860E+0	1.638E+1
-4.376E-2	7.786E+0	1.617E+1
-4.376E-2	7.873E+0	1.613E+1
-4.214E-2	7.912E+0	1.611E+1
-4.214E-2	7.844E+0	1.632E+1
-4.700E-2	7.808E+0	1.612E+1
-4.376E-2	7.769E+0	1.644E+1
-3.889E-2	7.740E+0	1.613E+1
-4.051E-2	7.860E+0	1.606E+1
-4.376E-2	7.876E+0	1.617E+1
-4.376E-2	7.915E+0	1.606E+1
-4.376E-2	7.928E+0	1.624E+1
-3.889E-2	7.886E+0	1.630E+1
-4.538E-2	7.837E+0	1.613E+1
-4.051E-2	7.967E+0	1.628E+1
-4.051E-2	7.893E+0	1.619E+1
-4.376E-2	7.828E+0	1.618E+1
-4.376E-2	7.902E+0	1.620E+1
-4.376E-2	7.834E+0	1.630E+1
-4.051E-2	7.808E+0	1.631E+1
-4.051E-2	7.786E+0	1.639E+1
-4.538E-2	7.844E+0	1.605E+1
-4.538E-2	7.811E+0	1.624E+1
-4.051E-2	7.808E+0	1.628E+1
-4.051E-2	7.837E+0	1.608E+1
-4.700E-2	7.789E+0	1.627E+1
-4.214E-2	7.782E+0	1.619E+1
-4.214E-2	7.811E+0	1.615E+1
-4.214E-2	7.802E+0	1.613E+1
-4.538E-2	7.779E+0	1.633E+1
-4.214E-2	7.906E+0	1.614E+1
-4.051E-2	7.847E+0	1.609E+1
-3.889E-2	7.883E+0	1.606E+1
-4.376E-2	7.899E+0	1.608E+1
-4.538E-2	7.760E+0	1.608E+1
-4.214E-2	7.844E+0	1.623E+1
-4.051E-2	7.766E+0	1.622E+1
-4.538E-2	7.782E+0	1.620E+1
-4.538E-2	7.734E+0	1.620E+1
-4.214E-2	7.737E+0	1.618E+1
-4.376E-2	7.721E+0	1.622E+1
-4.538E-2	7.815E+0	1.611E+1
-4.214E-2	7.870E+0	1.619E+1
-4.051E-2	7.818E+0	1.616E+1
-4.051E-2	7.782E+0	1.616E+1
-4.376E-2	7.837E+0	1.623E+1
-4.700E-2	7.763E+0	1.613E+1
-4.214E-2	7.828E+0	1.631E+1
-4.051E-2	7.854E+0	1.619E+1
-4.376E-2	7.841E+0	1.611E+1
-4.538E-2	7.922E+0	1.611E+1
-4.051E-2	7.857E+0	1.617E+1
-3.889E-2	7.815E+0	1.616E+1
-4.214E-2	7.925E+0	1.620E+1
-4.538E-2	7.847E+0	1.627E+1
-4.051E-2	7.753E+0	1.631E+1
-3.889E-2	7.915E+0	1.618E+1
-4.376E-2	7.828E+0	1.614E+1
-4.538E-2	7.944E+0	1.632E+1
-3.889E-2	7.763E+0	1.623E+1
-4.051E-2	7.766E+0	1.608E+1
-4.538E-2	7.802E+0	1.615E+1
-4.376E-2	7.786E+0	1.607E+1
-3.889E-2	7.850E+0	1.618E+1
-4.051E-2	7.834E+0	1.626E+1
-4.538E-2	7.815E+0	1.610E+1
-4.538E-2	7.808E+0	1.632E+1
-4.051E-2	7.863E+0	1.638E+1
-4.051E-2	7.837E+0	1.624E+1
-4.538E-2	7.747E+0	1.617E+1
-4.376E-2	7.786E+0	1.631E+1
-4.214E-2	7.805E+0	1.610E+1
-4.051E-2	7.847E+0	1.622E+1
-4.538E-2	7.776E+0	1.626E+1
-4.214E-2	7.831E+0	1.627E+1
-4.214E-2	7.737E+0	1.643E+1
-4.538E-2	7.805E+0	1.611E+1
-4.376E-2	7.873E+0	1.628E+1
-4.376E-2	7.818E+0	1.623E+1
-3.727E-2	7.841E+0	1.620E+1
-4.051E-2	7.867E+0	1.635E+1
-4.214E-2	7.824E+0	1.607E+1
-4.376E-2	7.857E+0	1.634E+1
-4.376E-2	7.928E+0	1.626E+1
-4.214E-2	7.743E+0	1.621E+1
-4.376E-2	7.769E+0	1.611E+1
-4.700E-2	7.727E+0	1.613E+1
-4.051E-2	7.841E+0	1.621E+1
-3.889E-2	7.776E+0	1.607E+1
-4.214E-2	7.844E+0	1.623E+1
-4.376E-2	7.711E+0	1.619E+1
-4.051E-2	7.837E+0	1.615E+1
-4.214E-2	7.669E+0	1.639E+1
-4.700E-2	7.876E+0	1.625E+1
-4.700E-2	7.763E+0	1.625E+1
-4.214E-2	7.837E+0	1.619E+1
-4.214E-2	7.857E+0	1.621E+1
-4.538E-2	7.815E+0	1.616E+1
-4.376E-2	7.876E+0	1.610E+1
-4.051E-2	7.870E+0	1.614E+1
-4.214E-2	7.837E+0	1.610E+1
-4.376E-2	7.802E+0	1.604E+1
-4.214E-2	7.792E+0	1.617E+1
-4.051E-2	7.863E+0	1.620E+1
-4.051E-2	7.828E+0	1.613E+1
-4.376E-2	7.769E+0	1.625E+1
-4.376E-2	7.912E+0	1.620E+1
-3.727E-2	7.876E+0	1.612E+1
-4.051E-2	7.750E+0	1.616E+1
-4.214E-2	7.795E+0	1.630E+1
-4.700E-2	7.954E+0	1.619E+1
-3.889E-2	7.857E+0	1.623E+1
-4.376E-2	7.873E+0	1.623E+1
-4.538E-2	7.870E+0	1.612E+1
-4.376E-2	7.802E+0	1.620E+1
-4.051E-2	7.818E+0	1.628E+1
-4.051E-2	7.850E+0	1.628E+1
-4.051E-2	7.776E+0	1.619E+1
-4.214E-2	7.896E+0	1.624E+1
-4.051E-2	7.756E+0	1.618E+1
-4.214E-2	7.815E+0	1.616E+1
-4.538E-2	7.935E+0	1.617E+1
-4.376E-2	7.799E+0	1.618E+1
-3.889E-2	7.760E+0	1.634E+1
-4.051E-2	7.837E+0	1.620E+1
-4.376E-2	7.789E+0	1.623E+1
-4.538E-2	7.779E+0	1.618E+1
-4.214E-2	7.893E+0	1.621E+1
-4.051E-2	7.844E+0	1.611E+1
-4.376E-2	7.795E+0	1.620E+1
-4.376E-2	7.811E+0	1.614E+1
-3.727E-2	7.915E+0	1.626E+1
-4.051E-2	7.740E+0	1.623E+1
-4.538E-2	7.876E+0	1.621E+1
-4.376E-2	7.834E+0	1.607E+1
-3.727E-2	7.779E+0	1.617E+1
-4.214E-2	7.730E+0	1.622E+1
-4.051E-2	7.915E+0	1.624E+1
-4.376E-2	7.779E+0	1.619E+1
-4.051E-2	7.860E+0	1.628E+1
-4.214E-2	7.808E+0	1.619E+1
-4.376E-2	7.863E+0	1.612E+1
-4.214E-2	7.753E+0	1.616E+1
-3.889E-2	7.876E+0	1.610E+1
-4.051E-2	7.867E+0	1.618E+1
-4.376E-2	7.773E+0	1.626E+1
-4.376E-2	7.711E+0	1.614E+1
-4.214E-2	7.730E+0	1.613E+1
-4.214E-2	7.828E+0	1.622E+1
-4.214E-2	7.912E+0	1.621E+1
-4.376E-2	7.811E+0	1.619E+1
-4.051E-2	7.922E+0	1.630E+1
-3.889E-2	7.792E+0	1.610E+1
-4.538E-2	7.896E+0	1.622E+1
-4.538E-2	7.948E+0	1.631E+1
-4.051E-2	7.802E+0	1.613E+1
-4.214E-2	7.730E+0	1.622E+1
-4.538E-2	7.708E+0	1.624E+1
-4.538E-2	7.876E+0	1.621E+1
-4.051E-2	7.831E+0	1.618E+1
-4.051E-2	7.734E+0	1.633E+1
-4.376E-2	7.763E+0	1.614E+1
-4.376E-2	7.837E+0	1.630E+1
-4.214E-2	7.844E+0	1.619E+1
-4.214E-2	7.824E+0	1.617E+1
-4.376E-2	7.912E+0	1.622E+1
-4.376E-2	7.753E+0	1.616E+1
-4.051E-2	7.789E+0	1.627E+1
-4.051E-2	7.876E+0	1.623E+1
-4.376E-2	7.776E+0	1.615E+1
-4.538E-2	7.792E+0	1.614E+1
-3.889E-2	7.873E+0	1.630E+1
-4.051E-2	7.776E+0	1.618E+1
-4.214E-2	7.886E+0	1.622E+1
-4.538E-2	7.828E+0	1.605E+1
-4.051E-2	7.730E+0	1.613E+1
-4.051E-2	7.867E+0	1.613E+1
-4.051E-2	7.828E+0	1.620E+1
-4.538E-2	7.922E+0	1.613E+1
-4.051E-2	7.808E+0	1.627E+1
-3.889E-2	7.873E+0	1.625E+1
-4.214E-2	7.795E+0	1.614E+1
-4.214E-2	7.951E+0	1.634E+1
-4.051E-2	7.847E+0	1.623E+1
-4.214E-2	7.769E+0	1.614E+1
-4.214E-2	7.802E+0	1.627E+1
-4.700E-2	7.808E+0	1.629E+1
-4.214E-2	7.776E+0	1.607E+1
-4.214E-2	7.688E+0	1.638E+1
-4.376E-2	7.824E+0	1.627E+1
-4.214E-2	7.815E+0	1.605E+1
-4.051E-2	7.889E+0	1.631E+1
-4.051E-2	7.944E+0	1.615E+1
-4.376E-2	7.886E+0	1.622E+1
-4.700E-2	7.708E+0	1.622E+1
-3.727E-2	7.786E+0	1.626E+1
-3.889E-2	7.708E+0	1.625E+1
-4.051E-2	7.844E+0	1.610E+1
-4.376E-2	7.876E+0	1.623E+1
-4.051E-2	7.844E+0	1.615E+1
-4.051E-2	7.753E+0	1.614E+1
-4.376E-2	7.870E+0	1.622E+1
-4.376E-2	7.873E+0	1.622E+1
-3.889E-2	7.886E+0	1.609E+1
-4.376E-2	7.782E+0	1.624E+1
-4.214E-2	7.828E+0	1.617E+1
-4.214E-2	7.782E+0	1.633E+1
-4.051E-2	7.811E+0	1.622E+1
-3.889E-2	7.850E+0	1.637E+1
-4.376E-2	7.844E+0	1.628E+1
-4.376E-2	7.889E+0	1.617E+1
-4.051E-2	7.837E+0	1.609E+1
-3.889E-2	7.815E+0	1.638E+1
-4.214E-2	7.938E+0	1.623E+1
-4.538E-2	7.863E+0	1.621E+1
-3.889E-2	7.818E+0	1.621E+1
-3.889E-2	7.915E+0	1.623E+1
-4.214E-2	7.906E+0	1.625E+1
-4.214E-2	7.938E+0	1.616E+1
-3.889E-2	7.847E+0	1.628E+1
-4.051E-2	7.763E+0	1.618E+1
-4.376E-2	7.695E+0	1.633E+1
-4.376E-2	7.902E+0	1.615E+1
-4.051E-2	7.795E+0	1.623E+1
-3.565E-2	7.730E+0	1.623E+1
-4.538E-2	7.795E+0	1.628E+1
-4.538E-2	7.847E+0	1.625E+1
-4.214E-2	7.857E+0	1.616E+1
-3.889E-2	7.880E+0	1.619E+1
-4.214E-2	7.883E+0	1.623E+1
-4.214E-2	7.837E+0	1.612E+1
-3.727E-2	7.824E+0	1.619E+1
-3.889E-2	7.766E+0	1.620E+1
-4.214E-2	7.782E+0	1.619E+1
-4.051E-2	7.799E+0	1.615E+1
-4.051E-2	7.870E+0	1.617E+1
-4.051E-2	7.837E+0	1.617E+1
-4.214E-2	7.821E+0	1.611E+1
-4.538E-2	7.782E+0	1.615E+1
-4.051E-2	7.811E+0	1.619E+1
-3.889E-2	7.854E+0	1.632E+1
-4.376E-2	7.889E+0	1.623E+1
-4.376E-2	7.821E+0	1.631E+1
-4.051E-2	7.786E+0	1.626E+1
-4.051E-2	7.795E+0	1.616E+1
-4.376E-2	7.857E+0	1.611E+1
-4.214E-2	7.750E+0	1.618E+1
-3.727E-2	7.776E+0	1.621E+1
-3.889E-2	7.763E+0	1.624E+1
-4.214E-2	7.932E+0	1.625E+1
-4.214E-2	7.847E+0	1.625E+1
-4.051E-2	7.850E+0	1.613E+1
-3.889E-2	7.928E+0	1.639E+1
-4.051E-2	7.928E+0	1.637E+1
-4.051E-2	7.782E+0	1.623E+1
-4.051E-2	7.860E+0	1.636E+1
-4.214E-2	7.831E+0	1.603E+1
-4.376E-2	7.928E+0	1.619E+1
-4.538E-2	7.730E+0	1.609E+1
-3.889E-2	7.831E+0	1.626E+1
-4.051E-2	7.821E+0	1.619E+1
-4.376E-2	7.886E+0	1.626E+1
-4.376E-2	7.831E+0	1.632E+1
-4.051E-2	7.837E+0	1.619E+1
-4.051E-2	7.805E+0	1.617E+1
-4.051E-2	7.795E+0	1.625E+1
-4.051E-2	7.815E+0	1.625E+1
-4.214E-2	7.808E+0	1.629E+1
-4.051E-2	7.902E+0	1.614E+1
-4.538E-2	7.824E+0	1.612E+1
-4.376E-2	7.786E+0	1.622E+1
-4.214E-2	7.799E+0	1.625E+1
-4.051E-2	7.763E+0	1.621E+1
-4.376E-2	7.824E+0	1.620E+1
-4.376E-2	7.734E+0	1.609E+1
-3.889E-2	7.854E+0	1.624E+1
-4.376E-2	7.860E+0	1.616E+1
-4.051E-2	7.841E+0	1.624E+1
-4.214E-2	7.873E+0	1.616E+1
-3.889E-2	7.831E+0	1.634E+1
-4.051E-2	7.756E+0	1.631E+1
-4.214E-2	7.863E+0	1.631E+1
-4.376E-2	7.769E+0	1.618E+1
-3.727E-2	7.906E+0	1.623E+1
-4.214E-2	7.701E+0	1.612E+1
-4.051E-2	7.760E+0	1.620E+1
-4.051E-2	7.805E+0	1.620E+1
-3.727E-2	7.893E+0	1.629E+1
-4.051E-2	7.786E+0	1.615E+1
-4.214E-2	7.850E+0	1.604E+1
-4.376E-2	7.711E+0	1.611E+1
-4.214E-2	7.799E+0	1.614E+1
-3.889E-2	7.763E+0	1.613E+1
-4.051E-2	7.834E+0	1.630E+1
-4.376E-2	7.763E+0	1.624E+1
-3.889E-2	7.919E+0	1.616E+1
-4.051E-2	7.805E+0	1.607E+1
-4.214E-2	7.857E+0	1.621E+1
-4.376E-2	7.824E+0	1.618E+1
-3.727E-2	7.789E+0	1.603E+1
-3.889E-2	7.779E+0	1.623E+1
-4.376E-2	7.753E+0	1.627E+1
-4.214E-2	7.795E+0	1.629E+1
-3.889E-2	7.802E+0	1.624E+1
-4.051E-2	7.782E+0	1.614E+1
-4.214E-2	7.763E+0	1.622E+1
-4.051E-2	7.831E+0	1.614E+1
-3.889E-2	7.737E+0	1.618E+1
-3.889E-2	7.831E+0	1.618E+1
-4.214E-2	7.893E+0	1.619E+1
-4.214E-2	7.756E+0	1.627E+1
-4.214E-2	7.750E+0	1.627E+1
-3.727E-2	7.886E+0	1.616E+1
-4.214E-2	7.867E+0	1.626E+1
-4.376E-2	7.860E+0	1.615E+1
-3.727E-2	7.795E+0	1.620E+1
-4.051E-2	7.841E+0	1.630E+1
-4.214E-2	7.815E+0	1.620E+1
-4.700E-2	7.769E+0	1.630E+1
-3.889E-2	7.896E+0	1.629E+1
-3.889E-2	7.805E+0	1.626E+1
-4.214E-2	7.863E+0	1.633E+1
-4.214E-2	7.834E+0	1.628E+1
-3.889E-2	7.834E+0	1.623E+1
-3.889E-2	7.847E+0	1.615E+1
-4.376E-2	7.967E+0	1.627E+1
-4.700E-2	7.941E+0	1.616E+1
-4.051E-2	7.753E+0	1.617E+1
-3.727E-2	7.795E+0	1.624E+1
-4.214E-2	7.870E+0	1.603E+1
-4.214E-2	7.883E+0	1.636E+1
-4.214E-2	7.870E+0	1.617E+1
-3.889E-2	7.811E+0	1.622E+1
-4.538E-2	7.912E+0	1.626E+1
-4.700E-2	7.860E+0	1.633E+1
-4.051E-2	7.886E+0	1.617E+1
-3.727E-2	7.802E+0	1.616E+1
-4.051E-2	7.876E+0	1.617E+1
-4.376E-2	7.941E+0	1.627E+1
-4.214E-2	7.860E+0	1.626E+1
-4.051E-2	7.880E+0	1.607E+1
-4.376E-2	7.941E+0	1.616E+1
-4.538E-2	7.808E+0	1.626E+1
-4.376E-2	7.847E+0	1.612E+1
-4.051E-2	8.473E+0	1.645E+1
-4.376E-2	7.902E+0	1.634E+1
-4.214E-2	7.818E+0	1.611E+1
-4.051E-2	7.932E+0	1.625E+1
-3.889E-2	7.763E+0	1.615E+1
-4.538E-2	7.896E+0	1.618E+1
-4.700E-2	7.870E+0	1.621E+1
-4.214E-2	7.909E+0	1.618E+1
-4.376E-2	7.834E+0	1.624E+1
-4.700E-2	8.009E+0	1.631E+1
-4.051E-2	7.841E+0	1.633E+1
-4.051E-2	7.786E+0	1.608E+1
-4.376E-2	7.779E+0	1.627E+1
-4.376E-2	7.795E+0	1.634E+1
-4.376E-2	7.811E+0	1.631E+1
-4.051E-2	7.876E+0	1.622E+1
-3.889E-2	7.779E+0	1.625E+1
-4.214E-2	7.795E+0	1.605E+1
-4.376E-2	7.915E+0	1.623E+1
-4.051E-2	7.789E+0	1.615E+1
-4.051E-2	7.967E+0	1.640E+1
-3.889E-2	7.821E+0	1.609E+1
-4.214E-2	7.776E+0	1.619E+1
-3.727E-2	7.912E+0	1.622E+1
-3.889E-2	7.967E+0	1.621E+1
-4.376E-2	7.867E+0	1.605E+1
-4.538E-2	7.753E+0	1.634E+1
-3.889E-2	7.789E+0	1.611E+1
-3.889E-2	7.773E+0	1.613E+1
-4.700E-2	7.909E+0	1.626E+1
-4.376E-2	7.928E+0	1.621E+1
-4.051E-2	7.834E+0	1.610E+1
-3.889E-2	7.802E+0	1.611E+1
-4.376E-2	7.756E+0	1.642E+1
-4.214E-2	7.675E+0	1.615E+1
-4.214E-2	7.944E+0	1.625E+1
-4.051E-2	7.824E+0	1.605E+1
-4.214E-2	7.818E+0	1.615E+1
-4.376E-2	7.831E+0	1.620E+1
-4.214E-2	7.779E+0	1.620E+1
-3.889E-2	7.808E+0	1.609E+1
-4.214E-2	7.747E+0	1.628E+1
-4.214E-2	7.824E+0	1.623E+1
-4.051E-2	7.860E+0	1.623E+1
-4.051E-2	7.906E+0	1.606E+1
-4.214E-2	7.880E+0	1.616E+1
-4.376E-2	7.828E+0	1.631E+1
-3.727E-2	7.883E+0	1.617E+1
-4.051E-2	7.818E+0	1.610E+1
-4.538E-2	7.769E+0	1.631E+1
-4.214E-2	7.906E+0	1.620E+1
-4.376E-2	7.721E+0	1.613E+1
-3.889E-2	7.870E+0	1.630E+1
-4.214E-2	7.789E+0	1.616E+1
-4.214E-2	7.828E+0	1.624E+1
-4.214E-2	7.906E+0	1.631E+1
-4.214E-2	7.893E+0	1.626E+1
-4.376E-2	7.786E+0	1.615E+1
-4.376E-2	7.883E+0	1.624E+1
-4.051E-2	7.727E+0	1.617E+1
-4.051E-2	7.805E+0	1.615E+1
-4.376E-2	7.795E+0	1.619E+1
-4.538E-2	7.769E+0	1.619E+1
-3.889E-2	7.899E+0	1.626E+1
-3.727E-2	7.893E+0	1.616E+1
-4.214E-2	7.909E+0	1.622E+1
-4.376E-2	7.847E+0	1.607E+1
-3.889E-2	7.737E+0	1.639E+1
-3.889E-2	7.850E+0	1.640E+1
-4.214E-2	7.795E+0	1.628E+1
-4.214E-2	7.747E+0	1.616E+1
-4.214E-2	7.808E+0	1.624E+1
-4.051E-2	7.850E+0	1.626E+1
-4.376E-2	7.824E+0	1.613E+1
-4.376E-2	7.805E+0	1.618E+1
-4.051E-2	7.805E+0	1.618E+1
-4.051E-2	7.841E+0	1.637E+1
-4.051E-2	7.773E+0	1.611E+1
-4.376E-2	7.844E+0	1.620E+1
-4.051E-2	7.792E+0	1.615E+1
-4.051E-2	7.909E+0	1.619E+1
-4.376E-2	7.922E+0	1.634E+1
-4.051E-2	7.912E+0	1.611E+1
-4.051E-2	7.824E+0	1.616E+1
-3.889E-2	7.909E+0	1.622E+1
-4.376E-2	7.766E+0	1.636E+1
-4.214E-2	7.902E+0	1.635E+1
-4.214E-2	7.886E+0	1.627E+1
-3.889E-2	7.769E+0	1.610E+1
-4.376E-2	7.795E+0	1.618E+1
-4.214E-2	7.854E+0	1.621E+1
-4.214E-2	7.834E+0	1.627E+1
-4.051E-2	7.776E+0	1.616E+1
-4.051E-2	7.802E+0	1.618E+1
-4.538E-2	7.776E+0	1.624E+1
-3.727E-2	7.889E+0	1.618E+1
-4.051E-2	7.837E+0	1.615E+1
-4.538E-2	7.698E+0	1.619E+1
-4.538E-2	7.925E+0	1.623E+1
-4.051E-2	7.802E+0	1.613E+1
-3.889E-2	7.876E+0	1.619E+1
-4.538E-2	7.919E+0	1.617E+1
-4.538E-2	7.870E+0	1.611E+1
-3.889E-2	7.792E+0	1.612E+1
-4.214E-2	7.850E+0	1.623E+1
-4.214E-2	7.808E+0	1.617E+1
-4.376E-2	7.841E+0	1.623E+1
-4.051E-2	7.799E+0	1.629E+1
-3.727E-2	7.899E+0	1.621E+1
-4.376E-2	7.886E+0	1.605E+1
-4.214E-2	7.792E+0	1.623E+1
-4.051E-2	7.837E+0	1.635E+1
-4.051E-2	7.880E+0	1.614E+1
-4.214E-2	7.776E+0	1.609E+1
-4.214E-2	7.854E+0	1.605E+1
-4.214E-2	7.860E+0	1.616E+1
-4.214E-2	7.805E+0	1.597E+1
-4.214E-2	7.799E+0	1.613E+1
-4.376E-2	7.847E+0	1.636E+1
-3.889E-2	7.863E+0	1.619E+1
-4.051E-2	7.789E+0	1.618E+1
-4.214E-2	7.860E+0	1.624E+1
-4.538E-2	7.747E+0	1.620E+1
-3.727E-2	7.847E+0	1.625E+1
-4.051E-2	7.808E+0	1.616E+1
-4.214E-2	7.769E+0	1.611E+1
-4.214E-2	7.876E+0	1.615E+1
-4.214E-2	7.925E+0	1.620E+1
-3.889E-2	7.828E+0	1.631E+1
-4.051E-2	7.802E+0	1.624E+1
-4.214E-2	7.841E+0	1.630E+1
-4.051E-2	7.691E+0	1.634E+1
-3.727E-2	7.893E+0	1.632E+1
-4.376E-2	7.834E+0	1.609E+1
-4.376E-2	7.899E+0	1.618E+1
-3.889E-2	7.831E+0	1.619E+1
-4.051E-2	7.799E+0	1.623E+1
-4.214E-2	7.863E+0	1.626E+1
-4.051E-2	7.883E+0	1.621E+1
-3.889E-2	7.889E+0	1.619E+1
-3.889E-2	7.902E+0	1.614E+1
-4.051E-2	7.776E+0	1.601E+1
-4.700E-2	7.844E+0	1.630E+1
-4.214E-2	7.815E+0	1.620E+1
-3.565E-2	7.834E+0	1.605E+1
-4.051E-2	7.769E+0	1.604E+1
-4.376E-2	7.763E+0	1.629E+1
-4.214E-2	7.893E+0	1.637E+1
-4.051E-2	7.987E+0	1.615E+1
-4.376E-2	7.747E+0	1.607E+1
-4.538E-2	7.786E+0	1.612E+1
-4.051E-2	7.873E+0	1.634E+1
-4.214E-2	7.970E+0	1.631E+1
-4.538E-2	7.922E+0	1.624E+1
-4.214E-2	7.799E+0	1.632E+1
-4.051E-2	7.760E+0	1.614E+1
-4.051E-2	7.899E+0	1.621E+1
-4.214E-2	7.863E+0	1.625E+1
-4.376E-2	7.821E+0	1.599E+1
-4.051E-2	7.782E+0	1.624E+1
-4.051E-2	7.682E+0	1.621E+1
-4.214E-2	7.799E+0	1.619E+1
-4.051E-2	7.857E+0	1.624E+1
-4.051E-2	7.863E+0	1.633E+1
-3.889E-2	7.799E+0	1.614E+1
-4.538E-2	7.769E+0	1.610E+1
-4.538E-2	7.902E+0	1.624E+1
-4.051E-2	7.873E+0	1.613E+1
-3.727E-2	7.824E+0	1.629E+1
-4.214E-2	7.883E+0	1.619E+1
-4.376E-2	7.983E+0	1.621E+1
-3.889E-2	7.821E+0	1.627E+1
-4.376E-2	7.844E+0	1.622E+1
-4.376E-2	7.863E+0	1.617E+1
-4.376E-2	7.818E+0	1.626E+1
-3.889E-2	7.811E+0	1.621E+1
-4.051E-2	7.844E+0	1.619E+1
-4.214E-2	7.779E+0	1.614E+1
-4.214E-2	7.808E+0	1.601E+1
-3.889E-2	7.743E+0	1.609E+1
-4.051E-2	7.912E+0	1.613E+1
-4.214E-2	7.792E+0	1.627E+1
-4.376E-2	7.889E+0	1.617E+1
-4.214E-2	7.734E+0	1.626E+1
-4.214E-2	7.750E+0	1.624E+1
-4.214E-2	7.847E+0	1.629E+1
-4.214E-2	7.831E+0	1.607E+1
-3.889E-2	7.854E+0	1.630E+1
-4.376E-2	7.899E+0	1.633E+1
-4.376E-2	7.786E+0	1.617E+1
-4.538E-2	7.837E+0	1.614E+1
-4.051E-2	7.805E+0	1.616E+1
-3.727E-2	7.750E+0	1.639E+1
-4.214E-2	7.766E+0	1.627E+1
-4.376E-2	7.876E+0	1.621E+1
-4.051E-2	7.880E+0	1.634E+1
-3.727E-2	7.857E+0	1.611E+1
-4.214E-2	7.808E+0	1.622E+1
-4.376E-2	7.769E+0	1.625E+1
-4.214E-2	7.786E+0	1.610E+1
-4.051E-2	7.740E+0	1.621E+1
-4.376E-2	7.818E+0	1.631E+1
-4.051E-2	7.867E+0	1.612E+1
-4.051E-2	7.857E+0	1.616E+1
-3.889E-2	7.883E+0	1.623E+1
-3.889E-2	7.776E+0	1.624E+1
-4.214E-2	7.773E+0	1.619E+1
-4.214E-2	7.870E+0	1.614E+1
-3.889E-2	7.773E+0	1.602E+1
-4.376E-2	7.808E+0	1.630E+1
-4.376E-2	7.714E+0	1.601E+1
-3.889E-2	7.889E+0	1.608E+1
-3.727E-2	7.886E+0	1.615E+1
-4.214E-2	7.837E+0	1.638E+1
-4.051E-2	7.776E+0	1.609E+1
-4.214E-2	7.818E+0	1.610E+1
-4.051E-2	7.944E+0	1.629E+1
-3.889E-2	7.776E+0	1.633E+1
-4.538E-2	7.867E+0	1.623E+1
-3.889E-2	7.721E+0	1.608E+1
-4.051E-2	7.837E+0	1.610E+1
-4.214E-2	7.954E+0	1.622E+1
-4.700E-2	7.961E+0	1.621E+1
-4.051E-2	7.870E+0	1.613E+1
-3.889E-2	7.824E+0	1.634E+1
-4.214E-2	7.818E+0	1.618E+1
-4.214E-2	7.889E+0	1.615E+1
-4.051E-2	7.896E+0	1.614E+1
-4.214E-2	7.730E+0	1.623E+1
-4.051E-2	7.847E+0	1.621E+1
-4.214E-2	7.818E+0	1.627E+1
-4.051E-2	7.915E+0	1.621E+1
-4.214E-2	7.779E+0	1.618E+1
-4.376E-2	7.779E+0	1.618E+1
-4.376E-2	7.854E+0	1.621E+1
-4.214E-2	7.834E+0	1.622E+1
-3.889E-2	7.873E+0	1.603E+1
-4.376E-2	7.886E+0	1.630E+1
-4.376E-2	7.857E+0	1.625E+1
-4.214E-2	7.883E+0	1.605E+1
-3.889E-2	7.909E+0	1.616E+1
-4.051E-2	7.786E+0	1.608E+1
-4.214E-2	7.815E+0	1.626E+1
-4.214E-2	7.896E+0	1.623E+1
-4.051E-2	7.831E+0	1.621E+1
-4.538E-2	7.870E+0	1.624E+1
-4.214E-2	7.734E+0	1.613E+1
-4.051E-2	7.717E+0	1.625E+1
-3.727E-2	7.850E+0	1.610E+1
-4.214E-2	7.792E+0	1.625E+1
-4.376E-2	7.802E+0	1.602E+1
-4.051E-2	7.773E+0	1.622E+1
-4.051E-2	7.863E+0	1.628E+1
-4.051E-2	7.808E+0	1.601E+1
-4.376E-2	7.808E+0	1.620E+1
-4.051E-2	7.815E+0	1.592E+1
-4.214E-2	7.863E+0	1.614E+1
-4.214E-2	7.763E+0	1.623E+1
-4.051E-2	7.669E+0	1.620E+1
-4.051E-2	7.792E+0	1.627E+1
-4.051E-2	7.831E+0	1.630E+1
-4.051E-2	7.786E+0	1.623E+1
-4.051E-2	7.847E+0	1.621E+1
-3.727E-2	7.756E+0	1.629E+1
-3.889E-2	7.847E+0	1.608E+1
-4.214E-2	7.886E+0	1.627E+1
-4.051E-2	7.850E+0	1.615E+1
-4.051E-2	7.912E+0	1.615E+1
-3.889E-2	7.893E+0	1.626E+1
-4.214E-2	7.867E+0	1.603E+1
-4.538E-2	7.782E+0	1.635E+1
-3.727E-2	7.928E+0	1.627E+1
-4.051E-2	7.906E+0	1.603E+1
-4.051E-2	7.815E+0	1.615E+1
-4.376E-2	7.779E+0	1.608E+1
-4.214E-2	7.863E+0	1.624E+1
-4.051E-2	7.837E+0	1.617E+1
-4.051E-2	7.821E+0	1.620E+1
-4.376E-2	7.760E+0	1.627E+1
-3.889E-2	7.782E+0	1.610E+1
-4.376E-2	7.828E+0	1.607E+1
-4.051E-2	7.850E+0	1.615E+1
-4.214E-2	7.737E+0	1.621E+1
-3.727E-2	7.883E+0	1.633E+1
-3.889E-2	7.847E+0	1.615E+1
-4.214E-2	7.873E+0	1.620E+1
-4.538E-2	7.834E+0	1.623E+1
-4.051E-2	7.912E+0	1.613E+1
-3.889E-2	7.828E+0	1.625E+1
-4.051E-2	7.815E+0	1.631E+1
-4.214E-2	7.847E+0	1.613E+1
-4.214E-2	7.863E+0	1.626E+1
-4.214E-2	7.909E+0	1.618E+1
-4.051E-2	7.747E+0	1.620E+1
-4.376E-2	7.837E+0	1.618E+1
-4.051E-2	7.841E+0	1.627E+1
-4.214E-2	8.035E+0	1.615E+1
-4.376E-2	7.766E+0	1.606E+1
-4.214E-2	7.857E+0	1.619E+1
-3.889E-2	7.883E+0	1.624E+1
-4.051E-2	7.974E+0	1.640E+1
-4.051E-2	7.802E+0	1.612E+1
-4.538E-2	7.792E+0	1.595E+1
-4.214E-2	7.880E+0	1.631E+1
-4.214E-2	7.769E+0	1.633E+1
-4.376E-2	7.850E+0	1.620E+1
-4.376E-2	7.860E+0	1.625E+1
-3.889E-2	7.844E+0	1.636E+1
-4.051E-2	7.831E+0	1.625E+1
-3.889E-2	7.792E+0	1.613E+1
-4.376E-2	7.701E+0	1.623E+1
-3.889E-2	7.805E+0	1.619E+1
-3.889E-2	7.844E+0	1.622E+1
-4.376E-2	7.935E+0	1.607E+1
-4.700E-2	7.786E+0	1.625E+1
-4.214E-2	7.850E+0	1.616E+1
-3.889E-2	7.915E+0	1.619E+1
-4.376E-2	7.799E+0	1.628E+1
-4.538E-2	7.773E+0	1.620E+1
-3.889E-2	7.863E+0	1.606E+1
-4.376E-2	7.734E+0	1.616E+1
-3.889E-2	7.899E+0	1.615E+1
-4.376E-2	7.922E+0	1.630E+1
-4.051E-2	7.919E+0	1.633E+1
-4.214E-2	7.886E+0	1.634E+1
-4.214E-2	7.837E+0	1.609E+1
-4.376E-2	7.860E+0	1.616E+1
-4.214E-2	7.805E+0	1.621E+1
-4.051E-2	7.779E+0	1.624E+1
-4.051E-2	7.799E+0	1.622E+1
-4.376E-2	7.951E+0	1.622E+1
-3.889E-2	7.906E+0	1.632E+1
-4.214E-2	7.717E+0	1.621E+1
-4.214E-2	7.928E+0	1.616E+1
-4.538E-2	7.811E+0	1.618E+1
-4.214E-2	7.824E+0	1.625E+1
-3.889E-2	7.893E+0	1.619E+1
-4.214E-2	7.899E+0	1.628E+1
-4.376E-2	7.850E+0	1.631E+1
-4.051E-2	7.782E+0	1.623E+1
-4.214E-2	7.922E+0	1.603E+1
-4.214E-2	7.789E+0	1.619E+1
-4.376E-2	7.932E+0	1.637E+1
-3.889E-2	7.886E+0	1.611E+1
-4.051E-2	7.883E+0	1.624E+1
-4.051E-2	7.863E+0	1.613E+1
-4.538E-2	7.737E+0	1.622E+1
-4.051E-2	7.883E+0	1.630E+1
-3.727E-2	7.815E+0	1.619E+1
-4.214E-2	7.834E+0	1.628E+1
-4.051E-2	7.847E+0	1.612E+1
-4.051E-2	7.821E+0	1.622E+1
-4.214E-2	7.750E+0	1.625E+1
-4.376E-2	7.821E+0	1.626E+1
-4.214E-2	7.805E+0	1.632E+1
-4.376E-2	7.815E+0	1.615E+1
-3.727E-2	7.847E+0	1.615E+1
-4.376E-2	7.834E+0	1.615E+1
-4.700E-2	7.805E+0	1.624E+1
-3.889E-2	7.831E+0	1.620E+1
-4.051E-2	7.876E+0	1.614E+1
-4.376E-2	7.932E+0	1.618E+1
-4.214E-2	7.756E+0	1.623E+1
-4.214E-2	7.802E+0	1.611E+1
-4.051E-2	7.906E+0	1.615E+1
-4.051E-2	7.727E+0	1.616E+1
-4.214E-2	7.828E+0	1.623E+1
-4.051E-2	7.711E+0	1.628E+1
-4.376E-2	7.867E+0	1.615E+1
-4.214E-2	7.795E+0	1.613E+1
-4.214E-2	7.841E+0	1.612E+1
-4.051E-2	7.818E+0	1.614E+1
-3.727E-2	7.799E+0	1.620E+1
-4.051E-2	7.883E+0	1.615E+1
-4.376E-2	7.880E+0	1.598E+1
-3.889E-2	7.730E+0	1.634E+1
-3.727E-2	7.954E+0	1.613E+1
-4.214E-2	7.831E+0	1.617E+1
-4.700E-2	7.847E+0	1.615E+1
-4.214E-2	7.867E+0	1.618E+1
-3.403E-2	7.876E+0	1.602E+1
-4.538E-2	7.847E+0	1.618E+1
-4.376E-2	7.977E+0	1.612E+1
-3.889E-2	7.834E+0	1.621E+1
-4.051E-2	7.708E+0	1.632E+1
-4.376E-2	7.811E+0	1.615E+1
-4.214E-2	7.792E+0	1.617E+1
-4.051E-2	7.802E+0	1.603E+1
-4.051E-2	7.824E+0	1.613E+1
-4.376E-2	7.766E+0	1.621E+1
-4.214E-2	7.795E+0	1.624E+1
-4.214E-2	7.850E+0	1.613E+1
-3.727E-2	7.789E+0	1.634E+1
-4.538E-2	7.860E+0	1.600E+1
-4.214E-2	7.860E+0	1.629E+1
-3.889E-2	7.876E+0	1.614E+1
-3.727E-2	7.883E+0	1.624E+1
-4.214E-2	7.824E+0	1.610E+1
-4.214E-2	7.766E+0	1.618E+1
-3.889E-2	7.863E+0	1.623E+1
-4.051E-2	7.792E+0	1.614E+1
-4.376E-2	7.847E+0	1.627E+1
-4.538E-2	7.961E+0	1.618E+1
-4.051E-2	7.799E+0	1.610E+1
-4.051E-2	7.889E+0	1.625E+1
-4.376E-2	7.760E+0	1.612E+1
-4.214E-2	7.844E+0	1.613E+1
-4.051E-2	7.805E+0	1.624E+1
-3.889E-2	7.847E+0	1.609E+1
-4.051E-2	7.847E+0	1.624E+1
-4.214E-2	7.857E+0	1.627E+1
-4.376E-2	7.854E+0	1.622E+1
-3.727E-2	7.902E+0	1.632E+1
-4.214E-2	7.792E+0	1.618E+1
-4.376E-2	7.876E+0	1.617E+1
-3.727E-2	7.808E+0	1.625E+1
-3.889E-2	7.740E+0	1.611E+1
-3.889E-2	7.915E+0	1.621E+1
-4.376E-2	7.795E+0	1.620E+1
-4.051E-2	7.876E+0	1.631E+1
-4.214E-2	7.786E+0	1.623E+1
-4.538E-2	7.938E+0	1.617E+1
-4.538E-2	7.896E+0	1.615E+1
-4.051E-2	7.821E+0	1.624E+1
-3.727E-2	7.792E+0	1.630E+1
-4.376E-2	7.805E+0	1.596E+1
-4.538E-2	7.896E+0	1.629E+1
-3.889E-2	7.795E+0	1.614E+1
-3.727E-2	7.828E+0	1.617E+1
-4.214E-2	7.831E+0	1.605E+1
-4.376E-2	7.893E+0	1.609E+1
-4.214E-2	7.915E+0	1.619E+1
-3.889E-2	7.795E+0	1.628E+1
-4.214E-2	7.789E+0	1.612E+1
-4.051E-2	7.854E+0	1.620E+1
-4.051E-2	7.974E+0	1.622E+1
-3.727E-2	7.805E+0	1.609E+1
-3.889E-2	7.811E+0	1.604E+1
-4.214E-2	7.808E+0	1.625E+1
-4.051E-2	7.834E+0	1.626E+1
-4.051E-2	7.893E+0	1.613E+1
-4.214E-2	7.983E+0	1.628E+1
-4.376E-2	7.867E+0	1.619E+1
-3.889E-2	7.896E+0	1.632E+1
-3.889E-2	7.805E+0	1.617E+1
-4.051E-2	7.883E+0	1.605E+1
-4.214E-2	7.841E+0	1.610E+1
-4.051E-2	7.847E+0	1.624E+1
-3.889E-2	7.808E+0	1.617E+1
-4.214E-2	7.844E+0	1.620E+1
-4.538E-2	7.850E+0	1.627E+1
-4.051E-2	7.844E+0	1.618E+1
-3.889E-2	7.902E+0	1.606E+1
-4.376E-2	7.824E+0	1.610E+1
-4.538E-2	7.792E+0	1.630E+1
-4.051E-2	7.721E+0	1.634E+1
-4.051E-2	7.870E+0	1.615E+1
-4.376E-2	7.834E+0	1.616E+1
-4.376E-2	7.740E+0	1.606E+1
-4.051E-2	7.714E+0	1.617E+1
-4.051E-2	7.756E+0	1.617E+1
-4.376E-2	7.906E+0	1.629E+1
-4.214E-2	7.763E+0	1.616E+1
-3.727E-2	7.834E+0	1.613E+1
-4.051E-2	7.941E+0	1.624E+1
-4.051E-2	7.896E+0	1.629E+1
-4.538E-2	7.760E+0	1.617E+1
-3.727E-2	7.701E+0	1.615E+1
-3.889E-2	7.737E+0	1.605E+1
-4.214E-2	7.828E+0	1.617E+1
-4.214E-2	7.863E+0	1.616E+1
-3.889E-2	7.782E+0	1.619E+1
-3.889E-2	7.821E+0	1.616E+1
-4.214E-2	7.760E+0	1.626E+1
-4.538E-2	7.909E+0	1.623E+1
-4.051E-2	7.760E+0	1.599E+1
-3.889E-2	7.928E+0	1.632E+1
-4.214E-2	7.760E+0	1.618E+1
-4.700E-2	7.818E+0	1.619E+1
-3.889E-2	7.841E+0	1.626E+1
-3.889E-2	7.789E+0	1.626E+1
-4.051E-2	7.896E+0	1.619E+1
-4.376E-2	7.808E+0	1.627E+1
-3.727E-2	7.841E+0	1.621E+1
-3.889E-2	7.854E+0	1.621E+1
-4.376E-2	7.902E+0	1.603E+1
-4.214E-2	7.795E+0	1.617E+1
-3.889E-2	7.837E+0	1.621E+1
-4.051E-2	7.763E+0	1.621E+1
-4.214E-2	7.876E+0	1.617E+1
-4.538E-2	7.932E+0	1.621E+1
-4.051E-2	7.756E+0	1.622E+1
-3.889E-2	7.922E+0	1.614E+1
-3.889E-2	7.841E+0	1.617E+1
-4.538E-2	7.919E+0	1.624E+1
-3.889E-2	7.747E+0	1.630E+1
-3.727E-2	7.899E+0	1.615E+1
-4.051E-2	7.957E+0	1.606E+1
-4.214E-2	7.747E+0	1.619E+1
-3.889E-2	7.925E+0	1.609E+1
-4.051E-2	7.821E+0	1.626E+1
-4.214E-2	7.766E+0	1.589E+1
-4.376E-2	7.831E+0	1.623E+1
-4.051E-2	7.763E+0	1.618E+1
-3.727E-2	7.844E+0	1.623E+1
-4.214E-2	7.886E+0	1.616E+1
-4.376E-2	7.837E+0	1.623E+1
-3.889E-2	7.854E+0	1.632E+1
-3.889E-2	7.837E+0	1.615E+1
-4.376E-2	7.743E+0	1.619E+1
-4.376E-2	7.909E+0	1.615E+1
-4.376E-2	7.811E+0	1.622E+1
-4.051E-2	7.873E+0	1.623E+1
-4.214E-2	7.795E+0	1.609E+1
-4.214E-2	7.847E+0	1.608E+1
-3.889E-2	7.737E+0	1.633E+1
-3.727E-2	7.847E+0	1.622E+1
-3.889E-2	7.782E+0	1.620E+1
-4.538E-2	7.899E+0	1.625E+1
-4.051E-2	7.922E+0	1.617E+1
-3.889E-2	7.876E+0	1.602E+1
-4.051E-2	7.808E+0	1.624E+1
-4.538E-2	7.799E+0	1.634E+1
-4.051E-2	7.899E+0	1.625E+1
-3.889E-2	7.750E+0	1.634E+1
-4.538E-2	7.925E+0	1.621E+1
-4.376E-2	7.831E+0	1.625E+1
-4.051E-2	7.834E+0	1.606E+1
-3.889E-2	7.850E+0	1.622E+1
-4.214E-2	7.870E+0	1.619E+1
-4.376E-2	7.834E+0	1.618E+1
-4.214E-2	7.831E+0	1.618E+1
-3.889E-2	7.802E+0	1.617E+1
-4.376E-2	7.659E+0	1.619E+1
-4.376E-2	7.821E+0	1.620E+1
-4.051E-2	7.763E+0	1.620E+1
-3.727E-2	7.857E+0	1.623E+1
-4.214E-2	7.831E+0	1.611E+1
-4.214E-2	7.786E+0	1.635E+1
-3.727E-2	7.802E+0	1.620E+1
-3.889E-2	7.873E+0	1.613E+1
[truncated: 54,968 more rows]
