# Supplementary material for: Improved ANAP incorporation and VCF analysis reveal details of P2X7 current facilitation and a limited conformational interplay between ATP binding and the intracellular ballast domain
Source: eLife. 2023 Jan 4;12:e82479. doi: 10.7554/eLife.82479 (PMC9859053; doi:10.7554/eLife.82479)
Supplement: Figure 6—figure supplement 3—source data 2. [file elife-82479-fig6-figsupp3-data2.zip › Figure-6_figure-supplement-3_source-data-2/e27/16.csv]

-2.773E-1	9.901E+0	2.570E+1
-2.725E-1	9.878E+0	2.586E+1
-2.725E-1	9.868E+0	2.553E+1
-2.725E-1	9.985E+0	2.562E+1
-2.741E-1	1.001E+1	2.569E+1
-2.757E-1	9.800E+0	2.601E+1
-2.757E-1	9.907E+0	2.572E+1
-2.725E-1	9.878E+0	2.583E+1
-2.757E-1	9.933E+0	2.573E+1
-2.741E-1	9.936E+0	2.565E+1
-2.741E-1	9.777E+0	2.569E+1
-2.725E-1	9.894E+0	2.565E+1
-2.757E-1	9.816E+0	2.544E+1
-2.741E-1	9.862E+0	2.580E+1
-2.757E-1	9.943E+0	2.579E+1
-2.708E-1	9.871E+0	2.574E+1
-2.741E-1	1.003E+1	2.564E+1
-2.741E-1	9.881E+0	2.577E+1
-2.708E-1	9.888E+0	2.581E+1
-2.692E-1	9.849E+0	2.568E+1
-2.725E-1	9.894E+0	2.572E+1
-2.741E-1	1.002E+1	2.561E+1
-2.708E-1	9.933E+0	2.583E+1
-2.741E-1	9.751E+0	2.571E+1
-2.741E-1	9.751E+0	2.547E+1
-2.757E-1	9.910E+0	2.561E+1
-2.725E-1	9.868E+0	2.583E+1
-2.692E-1	9.888E+0	2.568E+1
-2.741E-1	9.706E+0	2.565E+1
-2.773E-1	9.852E+0	2.566E+1
-2.725E-1	9.878E+0	2.574E+1
-2.773E-1	9.832E+0	2.563E+1
-2.757E-1	9.956E+0	2.566E+1
-2.773E-1	9.868E+0	2.559E+1
-2.725E-1	9.781E+0	2.590E+1
-2.741E-1	9.959E+0	2.565E+1
-2.725E-1	9.845E+0	2.591E+1
-2.757E-1	9.845E+0	2.557E+1
-2.757E-1	9.862E+0	2.549E+1
-2.757E-1	9.923E+0	2.584E+1
-2.725E-1	9.881E+0	2.558E+1
-2.741E-1	9.781E+0	2.567E+1
-2.692E-1	9.813E+0	2.571E+1
-2.725E-1	9.943E+0	2.583E+1
-2.725E-1	1.005E+1	2.572E+1
-2.757E-1	9.858E+0	2.572E+1
-2.692E-1	9.849E+0	2.544E+1
-2.757E-1	9.927E+0	2.571E+1
-2.741E-1	9.878E+0	2.572E+1
-2.773E-1	9.881E+0	2.585E+1
-2.708E-1	9.842E+0	2.566E+1
-2.773E-1	9.842E+0	2.559E+1
-2.725E-1	9.800E+0	2.592E+1
-2.741E-1	9.891E+0	2.582E+1
-2.725E-1	9.823E+0	2.574E+1
-2.757E-1	9.771E+0	2.566E+1
-2.708E-1	9.930E+0	2.567E+1
-2.773E-1	9.959E+0	2.576E+1
-2.708E-1	9.884E+0	2.565E+1
-2.757E-1	9.862E+0	2.556E+1
-2.741E-1	9.936E+0	2.560E+1
-2.741E-1	9.917E+0	2.551E+1
-2.725E-1	9.810E+0	2.582E+1
-2.741E-1	9.862E+0	2.567E+1
-2.741E-1	9.949E+0	2.576E+1
-2.773E-1	9.771E+0	2.581E+1
-2.708E-1	9.910E+0	2.573E+1
-2.757E-1	9.823E+0	2.589E+1
-2.725E-1	9.849E+0	2.587E+1
-2.773E-1	9.829E+0	2.576E+1
-2.725E-1	9.829E+0	2.586E+1
-2.741E-1	9.826E+0	2.572E+1
-2.725E-1	9.965E+0	2.571E+1
-2.757E-1	9.927E+0	2.548E+1
-2.725E-1	9.946E+0	2.562E+1
-2.741E-1	9.751E+0	2.563E+1
-2.725E-1	9.852E+0	2.579E+1
-2.773E-1	9.826E+0	2.566E+1
-2.725E-1	9.865E+0	2.572E+1
-2.708E-1	9.716E+0	2.577E+1
-2.725E-1	9.845E+0	2.573E+1
-2.757E-1	9.855E+0	2.576E+1
-2.708E-1	9.917E+0	2.577E+1
-2.708E-1	9.943E+0	2.576E+1
-2.773E-1	9.862E+0	2.560E+1
-2.757E-1	9.810E+0	2.561E+1
-2.757E-1	9.842E+0	2.570E+1
-2.741E-1	9.907E+0	2.566E+1
-2.757E-1	9.865E+0	2.564E+1
-2.741E-1	9.862E+0	2.567E+1
-2.692E-1	9.991E+0	2.579E+1
-2.741E-1	9.910E+0	2.555E+1
-2.757E-1	9.920E+0	2.586E+1
-2.757E-1	9.832E+0	2.569E+1
-2.708E-1	9.784E+0	2.574E+1
-2.725E-1	9.751E+0	2.550E+1
-2.725E-1	9.894E+0	2.581E+1
-2.757E-1	9.871E+0	2.578E+1
-2.741E-1	9.842E+0	2.555E+1
-2.741E-1	9.910E+0	2.575E+1
-2.741E-1	9.781E+0	2.575E+1
-2.757E-1	9.709E+0	2.573E+1
-2.692E-1	9.985E+0	2.581E+1
-2.725E-1	9.816E+0	2.556E+1
-2.757E-1	9.852E+0	2.561E+1
-2.741E-1	9.849E+0	2.571E+1
-2.741E-1	9.881E+0	2.573E+1
-2.725E-1	9.712E+0	2.583E+1
-2.725E-1	9.949E+0	2.576E+1
-2.773E-1	9.784E+0	2.577E+1
-2.757E-1	9.748E+0	2.605E+1
-2.708E-1	9.875E+0	2.578E+1
-2.773E-1	9.952E+0	2.567E+1
-2.757E-1	9.946E+0	2.556E+1
-2.757E-1	9.933E+0	2.581E+1
-2.741E-1	9.952E+0	2.578E+1
-2.741E-1	9.807E+0	2.568E+1
-2.757E-1	9.784E+0	2.599E+1
-2.757E-1	9.774E+0	2.567E+1
-2.708E-1	9.865E+0	2.544E+1
-2.757E-1	9.810E+0	2.580E+1
-2.725E-1	9.855E+0	2.561E+1
-2.725E-1	9.816E+0	2.592E+1
-2.725E-1	9.855E+0	2.578E+1
-2.741E-1	9.871E+0	2.566E+1
-2.741E-1	9.794E+0	2.552E+1
-2.757E-1	9.871E+0	2.551E+1
-2.692E-1	9.930E+0	2.570E+1
-2.757E-1	9.888E+0	2.551E+1
-2.692E-1	9.729E+0	2.577E+1
-2.757E-1	9.807E+0	2.568E+1
-2.741E-1	9.768E+0	2.579E+1
-2.757E-1	9.794E+0	2.552E+1
-2.757E-1	9.940E+0	2.583E+1
-2.741E-1	9.735E+0	2.554E+1
-2.692E-1	9.777E+0	2.583E+1
-2.773E-1	9.959E+0	2.563E+1
-2.725E-1	9.907E+0	2.575E+1
-2.741E-1	9.855E+0	2.584E+1
-2.725E-1	9.878E+0	2.560E+1
-2.757E-1	9.852E+0	2.575E+1
-2.741E-1	9.881E+0	2.578E+1
-2.757E-1	9.923E+0	2.579E+1
-2.708E-1	9.826E+0	2.570E+1
-2.757E-1	9.972E+0	2.571E+1
-2.725E-1	9.871E+0	2.576E+1
-2.741E-1	9.836E+0	2.563E+1
-2.725E-1	9.875E+0	2.553E+1
-2.773E-1	9.852E+0	2.582E+1
-2.725E-1	9.855E+0	2.586E+1
-2.741E-1	9.797E+0	2.583E+1
-2.725E-1	9.927E+0	2.565E+1
-2.741E-1	9.761E+0	2.562E+1
-2.708E-1	9.819E+0	2.577E+1
-2.757E-1	9.959E+0	2.578E+1
-2.676E-1	9.807E+0	2.578E+1
-2.773E-1	9.910E+0	2.582E+1
-2.757E-1	1.002E+1	2.581E+1
-2.757E-1	9.862E+0	2.560E+1
-2.708E-1	9.836E+0	2.582E+1
-2.773E-1	1.001E+1	2.556E+1
-2.741E-1	9.884E+0	2.573E+1
-2.773E-1	9.949E+0	2.561E+1
-2.741E-1	9.959E+0	2.563E+1
-2.757E-1	9.862E+0	2.566E+1
-2.741E-1	9.832E+0	2.580E+1
-2.741E-1	9.910E+0	2.568E+1
-2.708E-1	9.920E+0	2.551E+1
-2.757E-1	9.839E+0	2.592E+1
-2.757E-1	9.972E+0	2.583E+1
-2.773E-1	9.862E+0	2.588E+1
-2.708E-1	9.897E+0	2.563E+1
-2.725E-1	9.884E+0	2.564E+1
-2.773E-1	9.949E+0	2.563E+1
-2.757E-1	9.949E+0	2.553E+1
-2.725E-1	9.868E+0	2.553E+1
-2.773E-1	9.787E+0	2.573E+1
-2.757E-1	9.803E+0	2.575E+1
-2.757E-1	9.794E+0	2.569E+1
-2.692E-1	9.813E+0	2.574E+1
-2.757E-1	9.852E+0	2.562E+1
-2.725E-1	9.865E+0	2.572E+1
-2.741E-1	9.907E+0	2.568E+1
-2.692E-1	9.862E+0	2.554E+1
-2.773E-1	9.920E+0	2.572E+1
-2.757E-1	9.784E+0	2.580E+1
-2.725E-1	9.845E+0	2.571E+1
-2.741E-1	9.807E+0	2.571E+1
-2.757E-1	9.884E+0	2.565E+1
-2.757E-1	9.914E+0	2.593E+1
-2.757E-1	9.888E+0	2.568E+1
-2.725E-1	9.855E+0	2.562E+1
-2.725E-1	9.933E+0	2.545E+1
-2.773E-1	9.959E+0	2.574E+1
-2.725E-1	9.917E+0	2.567E+1
-2.708E-1	9.829E+0	2.565E+1
-2.741E-1	9.790E+0	2.550E+1
-2.773E-1	9.868E+0	2.572E+1
-2.757E-1	9.865E+0	2.560E+1
-2.725E-1	9.748E+0	2.571E+1
-2.741E-1	9.995E+0	2.566E+1
-2.757E-1	9.894E+0	2.571E+1
-2.741E-1	9.803E+0	2.550E+1
-2.741E-1	9.803E+0	2.554E+1
-2.725E-1	9.768E+0	2.588E+1
-2.757E-1	9.881E+0	2.571E+1
-2.725E-1	9.816E+0	2.547E+1
-2.757E-1	9.761E+0	2.576E+1
-2.741E-1	9.807E+0	2.572E+1
-2.741E-1	9.852E+0	2.577E+1
-2.725E-1	9.826E+0	2.550E+1
-2.757E-1	9.946E+0	2.574E+1
-2.741E-1	9.891E+0	2.575E+1
-2.757E-1	9.735E+0	2.595E+1
-2.741E-1	9.829E+0	2.544E+1
-2.741E-1	9.839E+0	2.564E+1
-2.725E-1	9.907E+0	2.554E+1
-2.773E-1	9.832E+0	2.554E+1
-2.692E-1	1.001E+1	2.581E+1
-2.757E-1	9.888E+0	2.583E+1
-2.725E-1	9.836E+0	2.561E+1
-2.773E-1	9.930E+0	2.570E+1
-2.725E-1	9.855E+0	2.579E+1
-2.741E-1	9.917E+0	2.571E+1
-2.725E-1	9.774E+0	2.578E+1
-2.757E-1	9.777E+0	2.573E+1
-2.725E-1	9.826E+0	2.563E+1
-2.725E-1	9.865E+0	2.579E+1
-2.725E-1	9.917E+0	2.560E+1
-2.789E-1	9.998E+0	2.570E+1
-2.757E-1	9.751E+0	2.572E+1
-2.773E-1	9.858E+0	2.568E+1
-2.725E-1	9.777E+0	2.576E+1
-2.757E-1	9.884E+0	2.576E+1
-2.725E-1	9.787E+0	2.567E+1
-2.741E-1	9.826E+0	2.547E+1
-2.725E-1	9.878E+0	2.574E+1
-2.773E-1	9.807E+0	2.580E+1
-2.692E-1	9.910E+0	2.568E+1
-2.725E-1	9.807E+0	2.559E+1
-2.725E-1	9.832E+0	2.553E+1
-2.789E-1	9.949E+0	2.573E+1
-2.725E-1	9.901E+0	2.574E+1
-2.741E-1	9.810E+0	2.565E+1
-2.725E-1	9.878E+0	2.568E+1
-2.741E-1	9.868E+0	2.574E+1
-2.708E-1	9.940E+0	2.565E+1
-2.789E-1	9.761E+0	2.549E+1
-2.725E-1	9.862E+0	2.556E+1
-2.789E-1	9.855E+0	2.573E+1
-2.692E-1	9.790E+0	2.587E+1
-2.757E-1	9.972E+0	2.567E+1
-2.741E-1	9.991E+0	2.558E+1
-2.773E-1	9.910E+0	2.580E+1
-2.708E-1	9.751E+0	2.567E+1
-2.741E-1	9.807E+0	2.548E+1
-2.741E-1	9.862E+0	2.581E+1
-2.773E-1	9.959E+0	2.583E+1
-2.741E-1	9.690E+0	2.572E+1
-2.773E-1	9.965E+0	2.570E+1
-2.741E-1	9.800E+0	2.571E+1
-2.773E-1	9.891E+0	2.563E+1
-2.708E-1	9.878E+0	2.583E+1
-2.741E-1	9.959E+0	2.572E+1
-2.725E-1	9.910E+0	2.561E+1
-2.757E-1	9.933E+0	2.574E+1
-2.708E-1	9.936E+0	2.568E+1
-2.757E-1	9.862E+0	2.560E+1
-2.757E-1	9.888E+0	2.571E+1
-2.773E-1	9.952E+0	2.567E+1
-2.725E-1	9.940E+0	2.567E+1
-2.757E-1	9.852E+0	2.590E+1
-2.757E-1	9.807E+0	2.577E+1
-2.757E-1	9.956E+0	2.569E+1
-2.741E-1	9.735E+0	2.576E+1
-2.757E-1	9.923E+0	2.573E+1
-2.757E-1	9.936E+0	2.564E+1
-2.773E-1	9.852E+0	2.560E+1
-2.741E-1	9.865E+0	2.576E+1
-2.725E-1	9.933E+0	2.553E+1
-2.741E-1	9.888E+0	2.587E+1
-2.757E-1	9.845E+0	2.571E+1
-2.708E-1	9.871E+0	2.565E+1
-2.725E-1	9.946E+0	2.564E+1
-2.741E-1	9.794E+0	2.543E+1
-2.773E-1	9.735E+0	2.573E+1
-2.757E-1	9.962E+0	2.562E+1
-2.725E-1	9.748E+0	2.550E+1
-2.741E-1	9.829E+0	2.542E+1
-2.773E-1	9.943E+0	2.556E+1
-2.757E-1	9.910E+0	2.568E+1
-2.741E-1	9.855E+0	2.560E+1
-2.725E-1	9.888E+0	2.569E+1
-2.757E-1	9.829E+0	2.571E+1
-2.757E-1	9.881E+0	2.580E+1
-2.725E-1	9.803E+0	2.563E+1
-2.757E-1	9.807E+0	2.593E+1
-2.725E-1	9.722E+0	2.584E+1
-2.741E-1	9.865E+0	2.563E+1
-2.708E-1	9.910E+0	2.574E+1
-2.741E-1	9.826E+0	2.570E+1
-2.757E-1	9.897E+0	2.568E+1
-2.757E-1	9.901E+0	2.551E+1
-2.725E-1	9.836E+0	2.578E+1
-2.757E-1	9.878E+0	2.572E+1
-2.741E-1	9.897E+0	2.560E+1
-2.741E-1	9.917E+0	2.571E+1
-2.708E-1	9.865E+0	2.559E+1
-2.773E-1	9.901E+0	2.595E+1
-2.741E-1	9.914E+0	2.551E+1
-2.757E-1	9.816E+0	2.567E+1
-2.708E-1	9.852E+0	2.564E+1
-2.773E-1	9.852E+0	2.565E+1
-2.773E-1	9.881E+0	2.567E+1
-2.741E-1	9.914E+0	2.577E+1
-2.708E-1	9.816E+0	2.564E+1
-2.773E-1	9.871E+0	2.568E+1
-2.741E-1	9.794E+0	2.571E+1
-2.725E-1	9.797E+0	2.577E+1
-2.725E-1	9.813E+0	2.567E+1
-2.773E-1	9.849E+0	2.563E+1
-2.741E-1	9.764E+0	2.547E+1
-2.757E-1	9.807E+0	2.559E+1
-2.708E-1	9.904E+0	2.573E+1
-2.773E-1	9.965E+0	2.545E+1
-2.773E-1	9.790E+0	2.561E+1
-2.725E-1	9.729E+0	2.554E+1
-2.741E-1	9.797E+0	2.579E+1
-2.789E-1	9.774E+0	2.574E+1
-2.741E-1	9.813E+0	2.564E+1
-2.757E-1	9.816E+0	2.560E+1
-2.708E-1	9.862E+0	2.558E+1
-2.741E-1	9.745E+0	2.580E+1
-2.725E-1	9.836E+0	2.578E+1
-2.757E-1	9.845E+0	2.575E+1
-2.708E-1	9.914E+0	2.568E+1
-2.773E-1	9.865E+0	2.562E+1
-2.725E-1	9.816E+0	2.570E+1
-2.773E-1	9.781E+0	2.569E+1
-2.725E-1	9.891E+0	2.570E+1
-2.773E-1	9.956E+0	2.558E+1
-2.725E-1	9.729E+0	2.569E+1
-2.741E-1	9.761E+0	2.569E+1
-2.741E-1	9.910E+0	2.561E+1
-2.757E-1	9.858E+0	2.562E+1
-2.773E-1	9.904E+0	2.587E+1
-2.757E-1	9.871E+0	2.559E+1
-2.692E-1	9.768E+0	2.575E+1
-2.789E-1	9.751E+0	2.547E+1
-2.725E-1	9.881E+0	2.569E+1
-2.757E-1	9.946E+0	2.570E+1
-2.725E-1	9.891E+0	2.566E+1
-2.773E-1	9.904E+0	2.559E+1
-2.725E-1	9.930E+0	2.574E+1
-2.708E-1	9.943E+0	2.565E+1
-2.692E-1	9.800E+0	2.570E+1
-2.757E-1	9.910E+0	2.575E+1
-2.757E-1	9.907E+0	2.562E+1
-2.741E-1	9.888E+0	2.567E+1
-2.725E-1	9.813E+0	2.559E+1
-2.757E-1	9.758E+0	2.571E+1
-2.757E-1	9.862E+0	2.555E+1
-2.725E-1	9.807E+0	2.571E+1
-2.725E-1	9.943E+0	2.552E+1
-2.773E-1	9.826E+0	2.559E+1
-2.741E-1	9.725E+0	2.539E+1
-2.725E-1	9.823E+0	2.568E+1
-2.757E-1	9.888E+0	2.568E+1
-2.757E-1	9.826E+0	2.560E+1
-2.773E-1	9.738E+0	2.590E+1
-2.741E-1	9.852E+0	2.581E+1
-2.725E-1	9.836E+0	2.586E+1
-2.757E-1	9.936E+0	2.579E+1
-2.757E-1	9.810E+0	2.557E+1
-2.708E-1	9.832E+0	2.562E+1
-2.708E-1	9.891E+0	2.577E+1
-2.757E-1	9.865E+0	2.565E+1
-2.773E-1	9.969E+0	2.564E+1
-2.708E-1	9.842E+0	2.577E+1
-2.708E-1	9.878E+0	2.558E+1
-2.757E-1	9.975E+0	2.567E+1
-2.773E-1	9.923E+0	2.570E+1
-2.741E-1	9.803E+0	2.565E+1
-2.725E-1	9.917E+0	2.571E+1
-2.757E-1	9.988E+0	2.564E+1
-2.757E-1	9.897E+0	2.567E+1
-2.708E-1	9.852E+0	2.567E+1
-2.757E-1	9.930E+0	2.562E+1
-2.741E-1	9.862E+0	2.556E+1
-2.757E-1	9.878E+0	2.548E+1
-2.708E-1	9.978E+0	2.567E+1
-2.708E-1	9.810E+0	2.572E+1
-2.757E-1	9.868E+0	2.554E+1
-2.773E-1	9.836E+0	2.542E+1
-2.708E-1	9.836E+0	2.576E+1
-2.725E-1	9.635E+0	2.552E+1
-2.741E-1	9.852E+0	2.576E+1
-2.757E-1	9.800E+0	2.561E+1
-2.708E-1	9.794E+0	2.559E+1
-2.789E-1	9.829E+0	2.560E+1
-2.708E-1	9.790E+0	2.559E+1
-2.757E-1	9.969E+0	2.573E+1
-2.708E-1	9.923E+0	2.564E+1
-2.741E-1	9.810E+0	2.558E+1
-2.708E-1	9.810E+0	2.577E+1
-2.757E-1	9.735E+0	2.564E+1
-2.725E-1	9.878E+0	2.574E+1
-2.708E-1	9.888E+0	2.567E+1
-2.725E-1	9.771E+0	2.560E+1
-2.757E-1	9.839E+0	2.563E+1
-2.725E-1	9.875E+0	2.567E+1
-2.757E-1	9.855E+0	2.571E+1
-2.741E-1	9.800E+0	2.570E+1
-2.741E-1	9.991E+0	2.575E+1
-2.708E-1	9.930E+0	2.562E+1
-2.725E-1	9.768E+0	2.560E+1
-2.725E-1	9.907E+0	2.570E+1
-2.773E-1	9.923E+0	2.573E+1
-2.692E-1	9.868E+0	2.564E+1
-2.741E-1	9.816E+0	2.566E+1
-2.725E-1	9.865E+0	2.567E+1
-2.741E-1	9.894E+0	2.560E+1
-2.725E-1	9.797E+0	2.566E+1
-2.757E-1	9.845E+0	2.562E+1
-2.757E-1	9.803E+0	2.578E+1
-2.789E-1	9.787E+0	2.559E+1
-2.725E-1	9.732E+0	2.569E+1
-2.725E-1	9.888E+0	2.558E+1
-2.741E-1	9.774E+0	2.581E+1
-2.789E-1	9.914E+0	2.567E+1
-2.708E-1	9.975E+0	2.555E+1
-2.725E-1	9.933E+0	2.572E+1
-2.725E-1	9.784E+0	2.573E+1
-2.789E-1	9.745E+0	2.574E+1
-2.725E-1	9.875E+0	2.559E+1
-2.741E-1	9.875E+0	2.556E+1
-2.741E-1	9.816E+0	2.549E+1
-2.757E-1	9.894E+0	2.563E+1
-2.692E-1	9.849E+0	2.563E+1
-2.741E-1	9.794E+0	2.548E+1
-2.741E-1	9.735E+0	2.558E+1
-2.757E-1	9.901E+0	2.553E+1
-2.708E-1	9.865E+0	2.558E+1
-2.789E-1	9.907E+0	2.563E+1
-2.741E-1	9.910E+0	2.549E+1
-2.757E-1	9.845E+0	2.560E+1
-2.692E-1	9.927E+0	2.573E+1
-2.725E-1	9.881E+0	2.570E+1
-2.741E-1	9.836E+0	2.570E+1
-2.773E-1	9.943E+0	2.557E+1
-2.725E-1	9.862E+0	2.562E+1
-2.757E-1	9.823E+0	2.547E+1
-2.741E-1	9.871E+0	2.568E+1
-2.773E-1	9.842E+0	2.575E+1
-2.741E-1	9.852E+0	2.565E+1
-2.708E-1	9.910E+0	2.571E+1
-2.741E-1	9.940E+0	2.569E+1
-2.789E-1	9.891E+0	2.581E+1
-2.741E-1	9.826E+0	2.573E+1
-2.725E-1	9.729E+0	2.565E+1
-2.725E-1	9.897E+0	2.558E+1
-2.741E-1	9.884E+0	2.579E+1
-2.741E-1	9.936E+0	2.570E+1
-2.741E-1	9.943E+0	2.556E+1
-2.757E-1	9.777E+0	2.568E+1
-2.757E-1	9.923E+0	2.554E+1
-2.708E-1	1.002E+1	2.584E+1
-2.708E-1	9.901E+0	2.563E+1
-2.757E-1	9.755E+0	2.565E+1
-2.773E-1	9.839E+0	2.553E+1
-2.725E-1	9.904E+0	2.567E+1
-2.741E-1	9.962E+0	2.554E+1
-2.741E-1	9.845E+0	2.557E+1
-2.773E-1	9.901E+0	2.571E+1
-2.725E-1	9.884E+0	2.578E+1
-2.708E-1	9.865E+0	2.565E+1
-2.725E-1	9.901E+0	2.563E+1
-2.757E-1	9.790E+0	2.561E+1
-2.725E-1	9.875E+0	2.559E+1
-2.725E-1	9.832E+0	2.558E+1
-2.773E-1	9.878E+0	2.561E+1
-2.741E-1	9.849E+0	2.572E+1
-2.708E-1	9.969E+0	2.564E+1
-2.725E-1	9.849E+0	2.595E+1
-2.757E-1	9.800E+0	2.564E+1
-2.741E-1	9.777E+0	2.555E+1
-2.757E-1	9.832E+0	2.546E+1
-2.708E-1	9.832E+0	2.564E+1
-2.757E-1	9.842E+0	2.566E+1
-2.725E-1	9.813E+0	2.571E+1
-2.757E-1	9.768E+0	2.587E+1
-2.725E-1	9.829E+0	2.576E+1
-2.773E-1	9.927E+0	2.564E+1
-2.725E-1	9.781E+0	2.570E+1
-2.757E-1	9.865E+0	2.548E+1
-2.708E-1	9.991E+0	2.568E+1
-2.741E-1	9.807E+0	2.581E+1
-2.725E-1	9.862E+0	2.569E+1
-2.773E-1	9.842E+0	2.592E+1
-2.708E-1	9.982E+0	2.556E+1
-2.773E-1	9.982E+0	2.561E+1
-2.741E-1	9.777E+0	2.571E+1
-2.741E-1	9.852E+0	2.563E+1
-2.708E-1	9.904E+0	2.552E+1
-2.773E-1	9.852E+0	2.544E+1
-2.757E-1	9.790E+0	2.564E+1
-2.757E-1	9.849E+0	2.545E+1
-2.708E-1	9.813E+0	2.567E+1
-2.773E-1	9.868E+0	2.580E+1
-2.725E-1	9.940E+0	2.557E+1
-2.741E-1	9.862E+0	2.555E+1
-2.708E-1	9.735E+0	2.574E+1
-2.757E-1	1.009E+1	2.554E+1
-2.741E-1	9.699E+0	2.563E+1
-2.773E-1	9.923E+0	2.555E+1
-2.692E-1	9.816E+0	2.549E+1
-2.789E-1	9.982E+0	2.578E+1
-2.741E-1	9.969E+0	2.570E+1
-2.757E-1	9.845E+0	2.564E+1
-2.692E-1	9.891E+0	2.566E+1
-2.757E-1	9.839E+0	2.550E+1
-2.757E-1	9.858E+0	2.548E+1
-2.741E-1	9.985E+0	2.564E+1
-2.708E-1	9.794E+0	2.562E+1
-2.757E-1	9.888E+0	2.566E+1
-2.741E-1	9.819E+0	2.583E+1
-2.741E-1	9.920E+0	2.559E+1
-2.725E-1	9.881E+0	2.569E+1
-2.789E-1	9.787E+0	2.550E+1
-2.741E-1	9.842E+0	2.559E+1
-2.757E-1	9.797E+0	2.548E+1
-2.757E-1	9.894E+0	2.566E+1
-2.757E-1	9.709E+0	2.584E+1
-2.741E-1	9.907E+0	2.554E+1
-2.757E-1	9.888E+0	2.550E+1
-2.692E-1	9.832E+0	2.557E+1
-2.741E-1	9.810E+0	2.557E+1
-2.725E-1	9.800E+0	2.576E+1
-2.725E-1	9.774E+0	2.578E+1
-2.708E-1	9.930E+0	2.565E+1
-2.773E-1	9.832E+0	2.572E+1
-2.725E-1	9.855E+0	2.553E+1
-2.757E-1	9.923E+0	2.539E+1
-2.708E-1	9.813E+0	2.572E+1
-2.757E-1	9.797E+0	2.562E+1
-2.757E-1	9.781E+0	2.560E+1
-2.741E-1	9.816E+0	2.550E+1
-2.725E-1	9.810E+0	2.565E+1
-2.741E-1	9.803E+0	2.562E+1
-2.741E-1	9.975E+0	2.555E+1
-2.725E-1	9.878E+0	2.571E+1
-2.725E-1	9.888E+0	2.555E+1
-2.741E-1	9.881E+0	2.568E+1
-2.773E-1	9.930E+0	2.577E+1
-2.725E-1	9.907E+0	2.559E+1
-2.725E-1	9.868E+0	2.533E+1
-2.757E-1	9.849E+0	2.566E+1
-2.757E-1	9.862E+0	2.568E+1
-2.741E-1	9.975E+0	2.569E+1
-2.725E-1	9.920E+0	2.552E+1
-2.725E-1	9.781E+0	2.566E+1
-2.725E-1	9.745E+0	2.579E+1
-2.741E-1	9.761E+0	2.570E+1
-2.741E-1	9.855E+0	2.574E+1
-2.741E-1	9.904E+0	2.565E+1
-2.757E-1	9.959E+0	2.581E+1
-2.708E-1	9.738E+0	2.567E+1
-2.708E-1	9.862E+0	2.563E+1
-2.725E-1	9.829E+0	2.577E+1
-2.789E-1	9.845E+0	2.562E+1
-2.741E-1	9.884E+0	2.572E+1
-2.757E-1	9.706E+0	2.572E+1
-2.725E-1	9.988E+0	2.571E+1
-2.789E-1	9.868E+0	2.567E+1
-2.708E-1	9.871E+0	2.571E+1
-2.741E-1	9.807E+0	2.564E+1
-2.741E-1	9.771E+0	2.570E+1
-2.773E-1	9.897E+0	2.580E+1
-2.741E-1	9.891E+0	2.563E+1
-2.741E-1	9.845E+0	2.575E+1
-2.725E-1	9.868E+0	2.563E+1
-2.789E-1	9.813E+0	2.563E+1
-2.741E-1	9.849E+0	2.565E+1
-2.757E-1	9.933E+0	2.551E+1
-2.741E-1	9.914E+0	2.559E+1
-2.773E-1	9.881E+0	2.555E+1
-2.725E-1	9.810E+0	2.593E+1
-2.757E-1	9.930E+0	2.569E+1
-2.757E-1	9.829E+0	2.570E+1
-2.789E-1	9.884E+0	2.562E+1
-2.741E-1	9.823E+0	2.563E+1
-2.806E-1	9.946E+0	2.565E+1
-2.708E-1	9.930E+0	2.566E+1
-2.773E-1	9.826E+0	2.566E+1
-2.708E-1	1.001E+1	2.566E+1
-2.757E-1	9.706E+0	2.554E+1
-2.741E-1	9.865E+0	2.575E+1
-2.773E-1	9.959E+0	2.561E+1
-2.741E-1	9.839E+0	2.553E+1
-2.757E-1	9.978E+0	2.564E+1
-2.757E-1	9.894E+0	2.531E+1
-2.773E-1	9.875E+0	2.577E+1
-2.725E-1	9.823E+0	2.578E+1
-2.773E-1	9.914E+0	2.569E+1
-2.757E-1	9.768E+0	2.557E+1
-2.789E-1	9.777E+0	2.570E+1
-2.708E-1	9.764E+0	2.578E+1
-2.757E-1	9.729E+0	2.576E+1
-2.741E-1	9.823E+0	2.553E+1
-2.725E-1	9.917E+0	2.571E+1
-2.757E-1	9.742E+0	2.561E+1
-2.773E-1	9.845E+0	2.571E+1
-2.741E-1	9.618E+0	2.570E+1
-2.757E-1	9.826E+0	2.571E+1
-2.708E-1	9.982E+0	2.559E+1
-2.757E-1	9.878E+0	2.578E+1
-2.741E-1	9.891E+0	2.548E+1
-2.773E-1	9.920E+0	2.546E+1
-2.741E-1	9.871E+0	2.578E+1
-2.773E-1	9.797E+0	2.554E+1
-2.741E-1	9.897E+0	2.558E+1
-2.789E-1	9.852E+0	2.555E+1
-2.692E-1	9.907E+0	2.560E+1
-2.741E-1	9.901E+0	2.561E+1
-2.757E-1	9.933E+0	2.571E+1
-2.789E-1	9.781E+0	2.588E+1
-2.741E-1	9.852E+0	2.565E+1
-2.725E-1	9.871E+0	2.548E+1
-2.773E-1	9.836E+0	2.558E+1
-2.757E-1	9.839E+0	2.552E+1
-2.741E-1	9.871E+0	2.578E+1
-2.741E-1	9.858E+0	2.572E+1
-2.757E-1	9.797E+0	2.560E+1
-2.806E-1	9.781E+0	2.569E+1
-2.757E-1	9.862E+0	2.572E+1
-2.757E-1	9.972E+0	2.554E+1
-2.757E-1	9.755E+0	2.580E+1
-2.806E-1	9.790E+0	2.573E+1
-2.725E-1	9.845E+0	2.566E+1
-2.757E-1	9.761E+0	2.570E+1
-2.757E-1	9.910E+0	2.546E+1
-2.789E-1	9.920E+0	2.576E+1
-2.725E-1	9.959E+0	2.556E+1
-2.757E-1	9.884E+0	2.555E+1
-2.773E-1	9.888E+0	2.562E+1
-2.789E-1	9.862E+0	2.558E+1
-2.741E-1	9.901E+0	2.568E+1
-2.757E-1	9.781E+0	2.571E+1
-2.789E-1	9.962E+0	2.558E+1
-2.773E-1	9.777E+0	2.561E+1
-2.757E-1	9.897E+0	2.572E+1
-2.725E-1	9.790E+0	2.580E+1
-2.773E-1	9.849E+0	2.569E+1
-2.741E-1	9.888E+0	2.554E+1
-2.741E-1	9.923E+0	2.558E+1
-2.725E-1	9.855E+0	2.569E+1
-2.741E-1	9.884E+0	2.580E+1
-2.789E-1	9.813E+0	2.569E+1
-2.773E-1	9.832E+0	2.568E+1
-2.741E-1	9.907E+0	2.573E+1
-2.773E-1	9.888E+0	2.547E+1
-2.806E-1	9.807E+0	2.561E+1
-2.757E-1	9.914E+0	2.544E+1
-2.725E-1	9.904E+0	2.567E+1
-2.789E-1	9.797E+0	2.568E+1
-2.773E-1	9.716E+0	2.566E+1
-2.773E-1	9.852E+0	2.570E+1
-2.741E-1	9.764E+0	2.575E+1
-2.741E-1	9.807E+0	2.580E+1
-2.789E-1	9.797E+0	2.557E+1
-2.757E-1	9.826E+0	2.551E+1
-2.725E-1	9.751E+0	2.576E+1
-2.806E-1	9.761E+0	2.576E+1
-2.741E-1	9.774E+0	2.569E+1
-2.757E-1	9.881E+0	2.544E+1
-2.692E-1	9.696E+0	2.556E+1
-2.789E-1	9.865E+0	2.564E+1
-2.789E-1	9.936E+0	2.569E+1
-2.741E-1	9.985E+0	2.561E+1
-2.725E-1	9.755E+0	2.558E+1
-2.789E-1	9.959E+0	2.552E+1
-2.741E-1	9.813E+0	2.549E+1
-2.741E-1	9.842E+0	2.572E+1
-2.725E-1	9.897E+0	2.556E+1
-2.789E-1	9.914E+0	2.569E+1
-2.773E-1	9.894E+0	2.576E+1
-2.773E-1	9.800E+0	2.564E+1
-2.773E-1	9.904E+0	2.555E+1
-2.806E-1	9.836E+0	2.546E+1
-2.773E-1	9.784E+0	2.557E+1
-2.773E-1	9.829E+0	2.556E+1
-2.741E-1	9.813E+0	2.554E+1
-2.822E-1	9.852E+0	2.556E+1
-2.757E-1	9.904E+0	2.568E+1
-2.773E-1	9.829E+0	2.570E+1
-2.757E-1	9.871E+0	2.562E+1
-2.806E-1	9.894E+0	2.546E+1
-2.773E-1	9.943E+0	2.576E+1
-2.773E-1	9.855E+0	2.564E+1
-2.741E-1	9.878E+0	2.567E+1
-2.806E-1	9.813E+0	2.572E+1
-2.773E-1	9.755E+0	2.573E+1
-2.789E-1	9.800E+0	2.573E+1
-2.773E-1	9.904E+0	2.581E+1
-2.838E-1	9.888E+0	2.555E+1
-2.773E-1	9.803E+0	2.568E+1
-2.789E-1	9.849E+0	2.566E+1
-2.789E-1	9.819E+0	2.570E+1
-2.822E-1	1.001E+1	2.570E+1
-2.806E-1	9.917E+0	2.583E+1
-2.806E-1	9.881E+0	2.565E+1
-2.789E-1	9.901E+0	2.545E+1
-2.838E-1	9.910E+0	2.570E+1
-2.838E-1	9.800E+0	2.566E+1
-2.789E-1	9.891E+0	2.564E+1
-2.773E-1	9.849E+0	2.565E+1
-2.838E-1	9.703E+0	2.555E+1
-2.789E-1	9.803E+0	2.566E+1
-2.822E-1	9.862E+0	2.578E+1
-2.789E-1	9.768E+0	2.575E+1
-2.838E-1	9.852E+0	2.572E+1
-2.822E-1	9.751E+0	2.564E+1
-2.822E-1	9.910E+0	2.550E+1
-2.757E-1	9.865E+0	2.555E+1
-2.822E-1	9.881E+0	2.539E+1
-2.789E-1	9.868E+0	2.546E+1
-2.789E-1	9.862E+0	2.546E+1
-2.757E-1	9.975E+0	2.568E+1
-2.822E-1	9.667E+0	2.559E+1
-2.822E-1	9.839E+0	2.549E+1
-2.789E-1	9.842E+0	2.568E+1
-2.806E-1	9.927E+0	2.558E+1
-2.822E-1	9.920E+0	2.569E+1
-2.806E-1	9.888E+0	2.562E+1
-2.806E-1	9.816E+0	2.560E+1
-2.822E-1	9.800E+0	2.565E+1
-2.838E-1	9.858E+0	2.554E+1
-2.806E-1	9.933E+0	2.573E+1
-2.789E-1	9.881E+0	2.577E+1
-2.789E-1	9.917E+0	2.570E+1
-2.789E-1	9.914E+0	2.561E+1
-2.806E-1	9.810E+0	2.554E+1
-2.806E-1	9.933E+0	2.573E+1
-2.773E-1	9.836E+0	2.549E+1
-2.806E-1	9.845E+0	2.557E+1
-2.822E-1	9.891E+0	2.553E+1
-2.757E-1	9.819E+0	2.563E+1
-2.773E-1	9.784E+0	2.584E+1
-2.822E-1	9.923E+0	2.570E+1
-2.806E-1	9.722E+0	2.546E+1
-2.789E-1	9.862E+0	2.574E+1
-2.789E-1	9.858E+0	2.545E+1
-2.806E-1	9.865E+0	2.566E+1
-2.822E-1	9.774E+0	2.562E+1
-2.757E-1	9.858E+0	2.557E+1
-2.773E-1	9.787E+0	2.563E+1
-2.773E-1	9.933E+0	2.547E+1
-2.789E-1	9.784E+0	2.557E+1
-2.741E-1	9.878E+0	2.553E+1
-2.806E-1	9.742E+0	2.574E+1
-2.789E-1	9.832E+0	2.549E+1
-2.854E-1	9.917E+0	2.572E+1
-2.789E-1	9.832E+0	2.570E+1
-2.806E-1	9.790E+0	2.582E+1
-2.773E-1	9.871E+0	2.583E+1
-2.822E-1	9.936E+0	2.567E+1
-2.773E-1	9.930E+0	2.571E+1
-2.789E-1	9.829E+0	2.564E+1
-2.806E-1	9.927E+0	2.566E+1
-2.838E-1	9.823E+0	2.581E+1
-2.773E-1	9.745E+0	2.556E+1
-2.806E-1	9.784E+0	2.585E+1
-2.789E-1	9.881E+0	2.556E+1
-2.822E-1	9.965E+0	2.554E+1
-2.741E-1	9.794E+0	2.567E+1
-2.822E-1	9.907E+0	2.556E+1
-2.789E-1	9.862E+0	2.559E+1
-2.838E-1	9.836E+0	2.581E+1
-2.806E-1	9.875E+0	2.567E+1
-2.822E-1	9.761E+0	2.559E+1
-2.789E-1	9.683E+0	2.574E+1
-2.838E-1	9.803E+0	2.551E+1
-2.806E-1	9.735E+0	2.559E+1
-2.838E-1	9.862E+0	2.550E+1
-2.806E-1	9.959E+0	2.552E+1
-2.871E-1	9.940E+0	2.553E+1
-2.773E-1	9.888E+0	2.570E+1
-2.806E-1	9.849E+0	2.552E+1
-2.838E-1	9.807E+0	2.566E+1
-2.838E-1	9.849E+0	2.573E+1
-2.789E-1	9.819E+0	2.566E+1
-2.806E-1	9.904E+0	2.560E+1
-2.822E-1	9.839E+0	2.556E+1
-2.822E-1	9.777E+0	2.565E+1
-2.757E-1	9.832E+0	2.558E+1
-2.806E-1	9.858E+0	2.567E+1
-2.773E-1	9.790E+0	2.552E+1
-2.806E-1	9.849E+0	2.548E+1
-2.757E-1	9.868E+0	2.547E+1
-2.806E-1	9.771E+0	2.558E+1
-2.773E-1	9.816E+0	2.561E+1
-2.838E-1	9.881E+0	2.552E+1
-2.789E-1	9.901E+0	2.551E+1
-2.789E-1	9.836E+0	2.561E+1
-2.806E-1	9.823E+0	2.567E+1
-2.822E-1	9.862E+0	2.582E+1
-2.806E-1	9.839E+0	2.560E+1
-2.773E-1	9.826E+0	2.543E+1
-2.789E-1	9.978E+0	2.539E+1
-2.838E-1	9.933E+0	2.548E+1
-2.757E-1	9.933E+0	2.582E+1
-2.789E-1	9.800E+0	2.571E+1
-2.789E-1	9.823E+0	2.566E+1
-2.822E-1	9.794E+0	2.558E+1
-2.773E-1	9.729E+0	2.561E+1
-2.789E-1	9.904E+0	2.567E+1
-2.773E-1	9.709E+0	2.554E+1
-2.806E-1	9.823E+0	2.571E+1
-2.789E-1	9.839E+0	2.570E+1
-2.789E-1	9.797E+0	2.577E+1
-2.806E-1	9.998E+0	2.576E+1
-2.806E-1	9.807E+0	2.568E+1
-2.789E-1	9.852E+0	2.566E+1
-2.773E-1	9.936E+0	2.555E+1
-2.806E-1	9.894E+0	2.556E+1
-2.789E-1	9.774E+0	2.566E+1
-2.757E-1	9.816E+0	2.554E+1
-2.757E-1	9.832E+0	2.569E+1
-2.806E-1	9.878E+0	2.549E+1
-2.822E-1	9.884E+0	2.575E+1
-2.773E-1	9.800E+0	2.560E+1
-2.757E-1	9.813E+0	2.580E+1
-2.789E-1	9.829E+0	2.574E+1
-2.789E-1	9.797E+0	2.554E+1
-2.773E-1	9.901E+0	2.586E+1
-2.757E-1	9.784E+0	2.565E+1
-2.789E-1	9.819E+0	2.574E+1
-2.806E-1	9.907E+0	2.564E+1
-2.757E-1	9.952E+0	2.552E+1
-2.773E-1	9.946E+0	2.550E+1
-2.789E-1	9.748E+0	2.560E+1
-2.757E-1	9.819E+0	2.552E+1
-2.757E-1	9.940E+0	2.554E+1
-2.773E-1	9.871E+0	2.543E+1
-2.789E-1	9.758E+0	2.538E+1
-2.773E-1	9.962E+0	2.578E+1
-2.789E-1	9.790E+0	2.565E+1
-2.757E-1	9.891E+0	2.544E+1
-2.806E-1	9.784E+0	2.570E+1
-2.773E-1	9.868E+0	2.576E+1
-2.773E-1	9.940E+0	2.551E+1
-2.773E-1	9.862E+0	2.565E+1
-2.806E-1	9.826E+0	2.555E+1
-2.789E-1	9.794E+0	2.559E+1
-2.789E-1	9.904E+0	2.556E+1
-2.757E-1	9.716E+0	2.561E+1
-2.822E-1	9.845E+0	2.546E+1
-2.773E-1	9.865E+0	2.569E+1
-2.789E-1	9.794E+0	2.550E+1
-2.757E-1	9.855E+0	2.539E+1
-2.789E-1	9.732E+0	2.547E+1
-2.773E-1	9.836E+0	2.578E+1
-2.773E-1	9.943E+0	2.537E+1
-2.757E-1	9.803E+0	2.559E+1
-2.806E-1	9.927E+0	2.566E+1
-2.773E-1	9.849E+0	2.577E+1
-2.806E-1	9.943E+0	2.564E+1
-2.757E-1	9.823E+0	2.541E+1
-2.838E-1	9.982E+0	2.545E+1
-2.789E-1	1.001E+1	2.558E+1
-2.789E-1	9.881E+0	2.567E+1
-2.757E-1	1.004E+1	2.542E+1
-2.789E-1	9.871E+0	2.587E+1
-2.789E-1	9.725E+0	2.571E+1
-2.806E-1	9.781E+0	2.551E+1
-2.757E-1	9.907E+0	2.554E+1
-2.838E-1	9.894E+0	2.559E+1
-2.789E-1	9.904E+0	2.574E+1
-2.806E-1	9.745E+0	2.558E+1
-2.741E-1	9.933E+0	2.559E+1
-2.822E-1	9.807E+0	2.572E+1
-2.789E-1	9.943E+0	2.560E+1
-2.757E-1	9.858E+0	2.567E+1
-2.741E-1	9.842E+0	2.545E+1
-2.806E-1	9.862E+0	2.552E+1
-2.773E-1	9.777E+0	2.554E+1
-2.789E-1	9.959E+0	2.572E+1
-2.741E-1	9.771E+0	2.573E+1
-2.822E-1	9.768E+0	2.542E+1
-2.789E-1	9.871E+0	2.568E+1
-2.773E-1	9.969E+0	2.570E+1
-2.725E-1	9.826E+0	2.570E+1
-2.789E-1	9.832E+0	2.559E+1
-2.757E-1	9.813E+0	2.552E+1
-2.789E-1	9.891E+0	2.562E+1
-2.725E-1	9.774E+0	2.554E+1
-2.806E-1	9.787E+0	2.559E+1
-2.822E-1	9.738E+0	2.574E+1
-2.806E-1	9.790E+0	2.559E+1
-2.773E-1	9.758E+0	2.568E+1
-2.806E-1	9.826E+0	2.549E+1
-2.773E-1	9.897E+0	2.559E+1
-2.757E-1	9.956E+0	2.564E+1
-2.757E-1	9.852E+0	2.576E+1
-2.789E-1	9.920E+0	2.549E+1
-2.789E-1	9.881E+0	2.586E+1
-2.789E-1	9.849E+0	2.566E+1
-2.773E-1	9.755E+0	2.546E+1
-2.789E-1	9.917E+0	2.563E+1
-2.789E-1	9.875E+0	2.576E+1
-2.773E-1	9.816E+0	2.564E+1
-2.773E-1	9.849E+0	2.566E+1
-2.822E-1	9.738E+0	2.549E+1
-2.773E-1	9.901E+0	2.560E+1
-2.789E-1	9.881E+0	2.556E+1
-2.757E-1	9.732E+0	2.554E+1
-2.773E-1	9.884E+0	2.571E+1
-2.806E-1	9.858E+0	2.559E+1
-2.773E-1	9.781E+0	2.546E+1
-2.757E-1	9.904E+0	2.570E+1
-2.806E-1	9.865E+0	2.566E+1
-2.789E-1	9.862E+0	2.568E+1
-2.773E-1	9.842E+0	2.575E+1
-2.773E-1	9.794E+0	2.548E+1
-2.806E-1	9.826E+0	2.535E+1
-2.822E-1	9.845E+0	2.564E+1
-2.806E-1	9.920E+0	2.565E+1
-2.773E-1	9.972E+0	2.551E+1
-2.789E-1	9.933E+0	2.560E+1
-2.789E-1	9.969E+0	2.571E+1
-2.757E-1	9.794E+0	2.551E+1
-2.757E-1	9.881E+0	2.560E+1
-2.773E-1	9.920E+0	2.546E+1
-2.806E-1	9.868E+0	2.563E+1
-2.773E-1	9.878E+0	2.571E+1
-2.789E-1	9.716E+0	2.549E+1
-2.789E-1	9.871E+0	2.571E+1
-2.806E-1	9.819E+0	2.560E+1
-2.773E-1	9.761E+0	2.559E+1
-2.806E-1	9.819E+0	2.576E+1
-2.789E-1	9.761E+0	2.560E+1
-2.822E-1	9.836E+0	2.554E+1
-2.773E-1	9.858E+0	2.550E+1
-2.773E-1	9.832E+0	2.555E+1
-2.773E-1	9.826E+0	2.586E+1
-2.822E-1	9.826E+0	2.565E+1
-2.741E-1	9.910E+0	2.553E+1
-2.789E-1	9.810E+0	2.563E+1
-2.789E-1	9.826E+0	2.568E+1
-2.789E-1	9.891E+0	2.592E+1
-2.741E-1	9.862E+0	2.570E+1
-2.789E-1	9.722E+0	2.576E+1
-2.757E-1	9.852E+0	2.564E+1
-2.789E-1	9.784E+0	2.546E+1
-2.741E-1	9.813E+0	2.562E+1
-2.822E-1	9.829E+0	2.564E+1
-2.806E-1	9.836E+0	2.568E+1
-2.806E-1	9.742E+0	2.562E+1
-2.757E-1	9.748E+0	2.560E+1
-2.773E-1	9.888E+0	2.559E+1
-2.757E-1	9.768E+0	2.557E+1
-2.822E-1	9.832E+0	2.572E+1
-2.757E-1	9.810E+0	2.564E+1
-2.789E-1	9.755E+0	2.566E+1
-2.789E-1	9.894E+0	2.587E+1
-2.838E-1	9.907E+0	2.560E+1
-2.773E-1	9.946E+0	2.554E+1
-2.822E-1	9.878E+0	2.556E+1
-2.757E-1	9.894E+0	2.563E+1
-2.789E-1	9.914E+0	2.566E+1
-2.741E-1	9.719E+0	2.553E+1
-2.806E-1	9.810E+0	2.577E+1
-2.773E-1	9.803E+0	2.558E+1
-2.806E-1	9.836E+0	2.574E+1
-2.773E-1	9.813E+0	2.564E+1
-2.806E-1	9.816E+0	2.578E+1
-2.789E-1	9.742E+0	2.576E+1
-2.806E-1	9.914E+0	2.569E+1
-2.757E-1	9.920E+0	2.565E+1
-2.789E-1	9.777E+0	2.564E+1
-2.806E-1	9.800E+0	2.545E+1
-2.806E-1	9.982E+0	2.544E+1
-2.773E-1	1.005E+1	2.555E+1
-2.822E-1	9.768E+0	2.563E+1
-2.757E-1	9.901E+0	2.545E+1
-2.806E-1	9.949E+0	2.534E+1
-2.757E-1	9.852E+0	2.563E+1
-2.789E-1	9.875E+0	2.567E+1
-2.773E-1	9.794E+0	2.564E+1
-2.822E-1	9.862E+0	2.561E+1
-2.757E-1	9.849E+0	2.554E+1
-2.806E-1	1.002E+1	2.582E+1
-2.773E-1	9.884E+0	2.577E+1
-2.806E-1	9.794E+0	2.550E+1
-2.789E-1	9.803E+0	2.559E+1
-2.806E-1	9.716E+0	2.551E+1
-2.789E-1	9.755E+0	2.568E+1
-2.773E-1	9.784E+0	2.556E+1
-2.757E-1	9.777E+0	2.557E+1
-2.789E-1	9.914E+0	2.557E+1
-2.822E-1	9.797E+0	2.562E+1
-2.789E-1	9.858E+0	2.553E+1
-2.757E-1	9.881E+0	2.556E+1
-2.789E-1	9.868E+0	2.574E+1
-2.789E-1	9.904E+0	2.552E+1
-2.822E-1	9.904E+0	2.565E+1
-2.757E-1	9.923E+0	2.555E+1
-2.806E-1	9.729E+0	2.561E+1
-2.789E-1	9.917E+0	2.553E+1
-2.806E-1	9.927E+0	2.564E+1
-2.806E-1	9.959E+0	2.565E+1
-2.789E-1	9.829E+0	2.551E+1
-2.789E-1	9.862E+0	2.573E+1
-2.838E-1	9.839E+0	2.572E+1
-2.806E-1	9.927E+0	2.545E+1
-2.822E-1	9.826E+0	2.538E+1
-2.806E-1	9.897E+0	2.554E+1
-2.838E-1	9.865E+0	2.566E+1
-2.806E-1	9.907E+0	2.552E+1
-2.822E-1	9.842E+0	2.559E+1
-2.854E-1	9.933E+0	2.560E+1
-2.854E-1	9.823E+0	2.560E+1
-2.806E-1	9.845E+0	2.558E+1
-2.806E-1	9.878E+0	2.550E+1
-2.854E-1	9.823E+0	2.566E+1
-2.822E-1	9.891E+0	2.562E+1
-2.838E-1	9.842E+0	2.567E+1
-2.789E-1	9.768E+0	2.566E+1
-2.822E-1	9.813E+0	2.552E+1
-2.806E-1	9.943E+0	2.573E+1
-2.806E-1	9.832E+0	2.557E+1
-2.773E-1	9.930E+0	2.583E+1
-2.822E-1	9.725E+0	2.549E+1
-2.822E-1	9.881E+0	2.551E+1
-2.822E-1	9.891E+0	2.559E+1
-2.806E-1	9.829E+0	2.564E+1
-2.822E-1	9.894E+0	2.562E+1
-2.789E-1	9.914E+0	2.551E+1
-2.789E-1	9.677E+0	2.563E+1
-2.773E-1	9.881E+0	2.559E+1
-2.822E-1	9.891E+0	2.555E+1
-2.806E-1	9.800E+0	2.561E+1
-2.806E-1	9.761E+0	2.563E+1
-2.757E-1	9.920E+0	2.560E+1
-2.806E-1	9.803E+0	2.582E+1
-2.789E-1	9.855E+0	2.539E+1
-2.789E-1	9.819E+0	2.547E+1
-2.773E-1	9.832E+0	2.538E+1
-2.822E-1	9.884E+0	2.551E+1
-2.806E-1	9.839E+0	2.560E+1
-2.806E-1	9.807E+0	2.581E+1
-2.757E-1	9.748E+0	2.566E+1
-2.838E-1	9.761E+0	2.569E+1
-2.773E-1	1.001E+1	2.556E+1
-2.789E-1	9.894E+0	2.568E+1
-2.757E-1	9.696E+0	2.537E+1
-2.806E-1	9.706E+0	2.562E+1
-2.773E-1	9.849E+0	2.547E+1
-2.806E-1	9.878E+0	2.572E+1
-2.757E-1	9.800E+0	2.551E+1
-2.806E-1	9.771E+0	2.542E+1
-2.757E-1	9.787E+0	2.575E+1
-2.806E-1	9.829E+0	2.564E+1
-2.741E-1	9.832E+0	2.571E+1
-2.822E-1	9.907E+0	2.561E+1
-2.773E-1	9.803E+0	2.583E+1
-2.806E-1	9.865E+0	2.543E+1
-2.757E-1	9.803E+0	2.556E+1
-2.822E-1	9.910E+0	2.561E+1
-2.789E-1	9.888E+0	2.552E+1
-2.806E-1	9.774E+0	2.556E+1
-2.741E-1	9.842E+0	2.568E+1
-2.838E-1	9.832E+0	2.546E+1
-2.789E-1	9.875E+0	2.559E+1
-2.789E-1	9.661E+0	2.561E+1
-2.789E-1	9.816E+0	2.574E+1
-2.838E-1	9.842E+0	2.579E+1
-2.789E-1	9.875E+0	2.566E+1
-2.789E-1	9.735E+0	2.561E+1
-2.741E-1	9.807E+0	2.563E+1
-2.806E-1	9.868E+0	2.566E+1
-2.806E-1	9.787E+0	2.547E+1
-2.773E-1	9.845E+0	2.566E+1
-2.757E-1	9.823E+0	2.585E+1
-2.806E-1	9.920E+0	2.532E+1
-2.773E-1	9.933E+0	2.563E+1
-2.789E-1	9.849E+0	2.576E+1
-2.773E-1	9.748E+0	2.561E+1
-2.789E-1	9.875E+0	2.558E+1
-2.806E-1	9.674E+0	2.550E+1
-2.757E-1	9.914E+0	2.554E+1
-2.741E-1	9.943E+0	2.559E+1
-2.822E-1	9.855E+0	2.575E+1
-2.773E-1	9.969E+0	2.556E+1
-2.773E-1	9.897E+0	2.565E+1
-2.757E-1	9.810E+0	2.580E+1
-2.789E-1	9.819E+0	2.568E+1
-2.773E-1	9.897E+0	2.559E+1
-2.757E-1	9.956E+0	2.549E+1
-2.773E-1	9.677E+0	2.568E+1
-2.806E-1	9.674E+0	2.563E+1
-2.773E-1	9.904E+0	2.550E+1
-2.773E-1	9.771E+0	2.559E+1
-2.773E-1	9.891E+0	2.552E+1
-2.773E-1	9.790E+0	2.551E+1
-2.789E-1	9.904E+0	2.558E+1
-2.757E-1	9.943E+0	2.568E+1
-2.741E-1	9.699E+0	2.566E+1
-2.757E-1	9.832E+0	2.546E+1
-2.789E-1	9.761E+0	2.556E+1
-2.789E-1	9.878E+0	2.562E+1
-2.757E-1	9.745E+0	2.553E+1
-2.773E-1	9.839E+0	2.583E+1
-2.806E-1	9.907E+0	2.550E+1
-2.757E-1	9.832E+0	2.554E+1
-2.789E-1	9.884E+0	2.559E+1
-2.773E-1	9.800E+0	2.559E+1
-2.789E-1	9.940E+0	2.561E+1
-2.789E-1	9.907E+0	2.559E+1
-2.806E-1	9.901E+0	2.562E+1
-2.806E-1	9.836E+0	2.538E+1
-2.789E-1	9.836E+0	2.556E+1
-2.757E-1	9.965E+0	2.561E+1
-2.789E-1	9.745E+0	2.567E+1
-2.741E-1	9.738E+0	2.566E+1
-2.789E-1	9.836E+0	2.535E+1
-2.773E-1	9.764E+0	2.551E+1
-2.789E-1	9.758E+0	2.563E+1
-2.806E-1	9.832E+0	2.559E+1
-2.822E-1	9.790E+0	2.556E+1
-2.725E-1	9.865E+0	2.565E+1
-2.789E-1	9.907E+0	2.549E+1
-2.741E-1	9.852E+0	2.546E+1
-2.806E-1	9.888E+0	2.567E+1
-2.757E-1	9.946E+0	2.559E+1
-2.789E-1	9.794E+0	2.548E+1
-2.773E-1	9.930E+0	2.569E+1
-2.789E-1	9.858E+0	2.573E+1
-2.741E-1	9.881E+0	2.572E+1
-2.773E-1	9.813E+0	2.547E+1
-2.773E-1	9.923E+0	2.552E+1
-2.789E-1	9.936E+0	2.527E+1
-2.757E-1	9.709E+0	2.545E+1
-2.806E-1	9.852E+0	2.574E+1
-2.789E-1	9.894E+0	2.571E+1
-2.789E-1	9.832E+0	2.558E+1
-2.725E-1	9.875E+0	2.553E+1
-2.773E-1	9.674E+0	2.554E+1
-2.757E-1	9.881E+0	2.575E+1
-2.822E-1	9.917E+0	2.562E+1
-2.741E-1	9.901E+0	2.550E+1
-2.789E-1	9.787E+0	2.537E+1
-2.757E-1	9.875E+0	2.554E+1
-2.806E-1	9.982E+0	2.548E+1
-2.757E-1	9.725E+0	2.535E+1
-2.773E-1	9.751E+0	2.563E+1
-2.773E-1	9.790E+0	2.572E+1
-2.806E-1	9.985E+0	2.573E+1
-2.757E-1	9.910E+0	2.566E+1
-2.806E-1	9.719E+0	2.547E+1
-2.789E-1	9.819E+0	2.565E+1
-2.806E-1	9.865E+0	2.557E+1
-2.741E-1	9.842E+0	2.558E+1
-2.789E-1	9.839E+0	2.572E+1
-2.773E-1	9.807E+0	2.563E+1
-2.822E-1	9.852E+0	2.567E+1
-2.757E-1	9.813E+0	2.558E+1
-2.789E-1	9.654E+0	2.563E+1
-2.773E-1	9.807E+0	2.563E+1
-2.806E-1	9.940E+0	2.550E+1
-2.741E-1	9.940E+0	2.565E+1
-2.757E-1	9.845E+0	2.548E+1
-2.773E-1	9.813E+0	2.564E+1
-2.806E-1	9.862E+0	2.548E+1
-2.741E-1	9.855E+0	2.577E+1
-2.789E-1	9.923E+0	2.582E+1
-2.773E-1	9.690E+0	2.573E+1
-2.789E-1	9.758E+0	2.551E+1
-2.757E-1	9.855E+0	2.569E+1
-2.806E-1	9.881E+0	2.563E+1
-2.773E-1	9.732E+0	2.557E+1
-2.806E-1	9.888E+0	2.564E+1
-2.773E-1	9.735E+0	2.546E+1
-2.773E-1	9.871E+0	2.573E+1
-2.757E-1	9.910E+0	2.565E+1
-2.822E-1	9.819E+0	2.552E+1
-2.773E-1	9.787E+0	2.557E+1
-2.789E-1	9.839E+0	2.553E+1
-2.806E-1	9.810E+0	2.568E+1
-2.822E-1	9.803E+0	2.552E+1
-2.773E-1	9.952E+0	2.586E+1
-2.789E-1	9.875E+0	2.566E+1
-2.822E-1	9.888E+0	2.548E+1
-2.806E-1	9.868E+0	2.554E+1
-2.741E-1	9.910E+0	2.548E+1
-2.757E-1	9.891E+0	2.562E+1
-2.822E-1	9.797E+0	2.543E+1
-2.806E-1	9.949E+0	2.559E+1
-2.773E-1	9.910E+0	2.543E+1
-2.757E-1	9.917E+0	2.550E+1
-2.806E-1	9.884E+0	2.560E+1
-2.789E-1	9.719E+0	2.541E+1
-2.773E-1	9.910E+0	2.585E+1
-2.757E-1	9.803E+0	2.579E+1
-2.789E-1	9.722E+0	2.552E+1
-2.806E-1	9.975E+0	2.555E+1
-2.789E-1	9.823E+0	2.546E+1
-2.741E-1	9.819E+0	2.542E+1
-2.806E-1	9.930E+0	2.559E+1
-2.773E-1	9.962E+0	2.558E+1
-2.773E-1	9.865E+0	2.565E+1
-2.741E-1	9.755E+0	2.541E+1
-2.806E-1	9.914E+0	2.562E+1
-2.789E-1	9.832E+0	2.554E+1
-2.773E-1	9.816E+0	2.560E+1
-2.773E-1	1.002E+1	2.562E+1
-2.789E-1	9.868E+0	2.568E+1
-2.806E-1	9.878E+0	2.546E+1
-2.773E-1	9.764E+0	2.569E+1
-2.757E-1	9.965E+0	2.542E+1
-2.822E-1	9.784E+0	2.560E+1
-2.773E-1	9.735E+0	2.561E+1
-2.773E-1	9.852E+0	2.565E+1
-2.757E-1	9.978E+0	2.565E+1
-2.822E-1	9.965E+0	2.556E+1
-2.773E-1	9.871E+0	2.566E+1
-2.773E-1	9.794E+0	2.577E+1
-2.773E-1	9.771E+0	2.544E+1
-2.806E-1	9.719E+0	2.557E+1
-2.773E-1	9.991E+0	2.569E+1
-2.789E-1	9.823E+0	2.550E+1
-2.741E-1	9.952E+0	2.540E+1
-2.822E-1	9.878E+0	2.571E+1
-2.773E-1	9.855E+0	2.575E+1
-2.789E-1	9.839E+0	2.563E+1
-2.741E-1	9.832E+0	2.565E+1
-2.806E-1	9.729E+0	2.564E+1
-2.757E-1	9.862E+0	2.565E+1
-2.789E-1	9.745E+0	2.552E+1
-2.757E-1	9.852E+0	2.559E+1
-2.806E-1	9.816E+0	2.553E+1
-2.806E-1	9.748E+0	2.564E+1
-2.773E-1	9.839E+0	2.548E+1
-2.757E-1	9.800E+0	2.576E+1
-2.773E-1	9.764E+0	2.557E+1
-2.757E-1	9.875E+0	2.562E+1
-2.822E-1	9.774E+0	2.558E+1
-2.741E-1	9.940E+0	2.555E+1
-2.789E-1	9.865E+0	2.550E+1
-2.806E-1	9.803E+0	2.567E+1
-2.773E-1	9.858E+0	2.566E+1
-2.757E-1	9.761E+0	2.563E+1
-2.822E-1	9.826E+0	2.564E+1
-2.789E-1	9.813E+0	2.575E+1
-2.773E-1	9.784E+0	2.550E+1
-2.741E-1	9.781E+0	2.556E+1
-2.806E-1	9.862E+0	2.552E+1
-2.773E-1	9.920E+0	2.539E+1
-2.789E-1	9.784E+0	2.569E+1
-2.773E-1	9.748E+0	2.559E+1
-2.789E-1	9.855E+0	2.553E+1
-2.806E-1	9.800E+0	2.577E+1
-2.789E-1	9.897E+0	2.570E+1
-2.757E-1	9.745E+0	2.578E+1
-2.806E-1	9.839E+0	2.561E+1
-2.773E-1	9.810E+0	2.543E+1
-2.757E-1	9.871E+0	2.568E+1
-2.757E-1	9.742E+0	2.572E+1
-2.822E-1	9.917E+0	2.563E+1
-2.773E-1	9.871E+0	2.549E+1
-2.773E-1	9.881E+0	2.561E+1
-2.757E-1	9.768E+0	2.564E+1
-2.789E-1	9.807E+0	2.565E+1
-2.806E-1	9.868E+0	2.565E+1
-2.773E-1	9.865E+0	2.562E+1
-2.757E-1	9.881E+0	2.547E+1
-2.789E-1	9.897E+0	2.540E+1
-2.789E-1	9.839E+0	2.557E+1
-2.789E-1	9.952E+0	2.561E+1
-2.757E-1	9.978E+0	2.567E+1
-2.789E-1	9.813E+0	2.564E+1
-2.806E-1	9.940E+0	2.562E+1
-2.773E-1	9.826E+0	2.565E+1
-2.757E-1	9.839E+0	2.567E+1
-2.806E-1	9.871E+0	2.556E+1
-2.773E-1	9.862E+0	2.561E+1
-2.789E-1	9.836E+0	2.564E+1
-2.773E-1	9.901E+0	2.577E+1
-2.806E-1	9.884E+0	2.569E+1
-2.789E-1	9.674E+0	2.559E+1
-2.757E-1	9.800E+0	2.574E+1
-2.773E-1	9.868E+0	2.570E+1
-2.806E-1	9.852E+0	2.584E+1
-2.789E-1	1.004E+1	2.571E+1
-2.757E-1	9.959E+0	2.563E+1
-2.789E-1	9.884E+0	2.560E+1
-2.806E-1	9.842E+0	2.550E+1
-2.806E-1	9.998E+0	2.567E+1
-2.757E-1	9.875E+0	2.566E+1
-2.822E-1	9.722E+0	2.543E+1
-2.789E-1	9.852E+0	2.568E+1
-2.822E-1	9.946E+0	2.563E+1
-2.757E-1	9.878E+0	2.547E+1
-2.806E-1	9.816E+0	2.560E+1
-2.789E-1	9.865E+0	2.544E+1
-2.806E-1	9.784E+0	2.551E+1
-2.773E-1	9.858E+0	2.571E+1
-2.806E-1	9.849E+0	2.583E+1
-2.789E-1	9.787E+0	2.549E+1
-2.773E-1	9.816E+0	2.575E+1
-2.757E-1	9.819E+0	2.559E+1
-2.789E-1	9.901E+0	2.546E+1
-2.773E-1	9.988E+0	2.556E+1
-2.822E-1	9.897E+0	2.547E+1
-2.773E-1	9.674E+0	2.563E+1
-2.806E-1	9.852E+0	2.587E+1
-2.789E-1	9.868E+0	2.558E+1
-2.822E-1	9.816E+0	2.544E+1
-2.773E-1	9.927E+0	2.564E+1
-2.789E-1	9.894E+0	2.560E+1
-2.789E-1	9.930E+0	2.556E+1
-2.838E-1	9.920E+0	2.557E+1
-2.757E-1	9.758E+0	2.569E+1
-2.806E-1	9.871E+0	2.562E+1
-2.806E-1	9.933E+0	2.545E+1
-2.806E-1	9.699E+0	2.568E+1
-2.773E-1	9.722E+0	2.560E+1
-2.789E-1	9.865E+0	2.554E+1
-2.789E-1	9.826E+0	2.560E+1
-2.822E-1	9.755E+0	2.550E+1
-2.757E-1	9.790E+0	2.550E+1
-2.806E-1	9.781E+0	2.549E+1
-2.773E-1	9.875E+0	2.571E+1
-2.822E-1	9.907E+0	2.559E+1
-2.725E-1	1.004E+1	2.555E+1
-2.822E-1	9.816E+0	2.553E+1
-2.773E-1	9.800E+0	2.564E+1
-2.838E-1	9.797E+0	2.548E+1
-2.773E-1	9.858E+0	2.561E+1
-2.806E-1	9.725E+0	2.556E+1
-2.757E-1	9.774E+0	2.541E+1
-2.822E-1	9.816E+0	2.547E+1
-2.757E-1	9.904E+0	2.552E+1
-2.789E-1	9.826E+0	2.556E+1
-2.806E-1	9.813E+0	2.574E+1
-2.822E-1	9.712E+0	2.546E+1
-2.757E-1	9.774E+0	2.547E+1
-2.773E-1	9.871E+0	2.567E+1
-2.773E-1	9.878E+0	2.560E+1
-2.789E-1	9.784E+0	2.568E+1
-2.725E-1	9.800E+0	2.562E+1
-2.789E-1	9.823E+0	2.554E+1
-2.789E-1	9.975E+0	2.553E+1
-2.822E-1	1.000E+1	2.560E+1
-2.741E-1	9.917E+0	2.572E+1
-2.789E-1	9.706E+0	2.565E+1
-2.773E-1	9.784E+0	2.555E+1
-2.789E-1	9.823E+0	2.565E+1
-2.789E-1	9.933E+0	2.582E+1
-2.806E-1	9.858E+0	2.548E+1
-2.773E-1	9.881E+0	2.578E+1
-2.854E-1	9.878E+0	2.545E+1
-2.773E-1	9.978E+0	2.555E+1
-2.806E-1	9.768E+0	2.568E+1
-2.806E-1	9.823E+0	2.548E+1
-2.806E-1	9.797E+0	2.555E+1
-2.725E-1	9.881E+0	2.544E+1
-2.773E-1	9.881E+0	2.564E+1
-2.773E-1	9.742E+0	2.562E+1
-2.822E-1	9.891E+0	2.571E+1
-2.757E-1	9.813E+0	2.545E+1
-2.789E-1	9.865E+0	2.544E+1
-2.822E-1	9.738E+0	2.556E+1
-2.822E-1	9.677E+0	2.546E+1
-2.757E-1	9.875E+0	2.559E+1
-2.789E-1	9.790E+0	2.545E+1
-2.789E-1	9.888E+0	2.555E+1
-2.789E-1	9.849E+0	2.564E+1
-2.773E-1	9.855E+0	2.570E+1
-2.757E-1	9.995E+0	2.541E+1
-2.789E-1	9.751E+0	2.563E+1
-2.822E-1	9.719E+0	2.560E+1
-2.789E-1	9.803E+0	2.560E+1
-2.789E-1	9.930E+0	2.551E+1
-2.789E-1	9.839E+0	2.573E+1
-2.773E-1	9.709E+0	2.573E+1
-2.773E-1	9.991E+0	2.569E+1
-2.757E-1	9.836E+0	2.569E+1
-2.822E-1	9.803E+0	2.557E+1
-2.789E-1	9.751E+0	2.552E+1
-2.806E-1	9.800E+0	2.553E+1
-2.789E-1	9.852E+0	2.556E+1
-2.806E-1	9.819E+0	2.565E+1
-2.806E-1	9.836E+0	2.560E+1
-2.773E-1	9.839E+0	2.540E+1
-2.757E-1	9.904E+0	2.560E+1
-2.822E-1	9.771E+0	2.542E+1
-2.822E-1	9.891E+0	2.569E+1
-2.806E-1	9.803E+0	2.534E+1
-2.789E-1	9.797E+0	2.550E+1
-2.773E-1	9.862E+0	2.555E+1
-2.789E-1	9.813E+0	2.551E+1
-2.789E-1	9.755E+0	2.535E+1
-2.757E-1	9.816E+0	2.562E+1
-2.822E-1	9.891E+0	2.559E+1
-2.789E-1	9.813E+0	2.551E+1
-2.789E-1	9.940E+0	2.573E+1
-2.773E-1	9.927E+0	2.547E+1
-2.806E-1	9.891E+0	2.566E+1
-2.773E-1	9.803E+0	2.545E+1
-2.806E-1	9.819E+0	2.546E+1
-2.757E-1	9.826E+0	2.558E+1
-2.789E-1	9.884E+0	2.554E+1
-2.773E-1	9.816E+0	2.557E+1
-2.789E-1	9.884E+0	2.552E+1
-2.741E-1	9.797E+0	2.550E+1
-2.838E-1	9.813E+0	2.552E+1
-2.789E-1	9.839E+0	2.542E+1
-2.789E-1	9.832E+0	2.568E+1
-2.789E-1	9.858E+0	2.549E+1
-2.822E-1	9.956E+0	2.567E+1
-2.773E-1	9.917E+0	2.556E+1
-2.789E-1	9.826E+0	2.577E+1
-2.757E-1	9.826E+0	2.564E+1
-2.822E-1	9.784E+0	2.558E+1
-2.757E-1	9.881E+0	2.563E+1
-2.789E-1	9.758E+0	2.562E+1
-2.741E-1	9.917E+0	2.561E+1
-2.838E-1	9.813E+0	2.548E+1
-2.789E-1	9.855E+0	2.576E+1
-2.789E-1	9.777E+0	2.554E+1
-2.757E-1	9.800E+0	2.552E+1
-2.806E-1	9.716E+0	2.563E+1
-2.789E-1	9.823E+0	2.550E+1
-2.822E-1	9.849E+0	2.561E+1
-2.757E-1	9.884E+0	2.572E+1
-2.806E-1	9.768E+0	2.550E+1
-2.773E-1	9.781E+0	2.538E+1
-2.806E-1	9.745E+0	2.574E+1
-2.757E-1	9.784E+0	2.561E+1
-2.838E-1	9.842E+0	2.570E+1
-2.773E-1	9.732E+0	2.557E+1
-2.789E-1	9.836E+0	2.540E+1
-2.773E-1	9.865E+0	2.555E+1
-2.806E-1	9.819E+0	2.569E+1
-2.789E-1	9.875E+0	2.556E+1
-2.789E-1	9.839E+0	2.554E+1
-2.773E-1	9.952E+0	2.557E+1
-2.806E-1	9.927E+0	2.570E+1
-2.773E-1	9.888E+0	2.554E+1
-2.822E-1	9.794E+0	2.565E+1
-2.789E-1	9.761E+0	2.535E+1
-2.822E-1	9.781E+0	2.559E+1
-2.773E-1	9.875E+0	2.563E+1
-2.789E-1	9.868E+0	2.544E+1
-2.757E-1	9.819E+0	2.551E+1
-2.822E-1	9.709E+0	2.565E+1
-2.806E-1	9.917E+0	2.571E+1
-2.789E-1	9.871E+0	2.561E+1
-2.773E-1	9.832E+0	2.577E+1
-2.838E-1	9.845E+0	2.558E+1
-2.789E-1	9.949E+0	2.581E+1
-2.789E-1	9.842E+0	2.562E+1
-2.773E-1	1.004E+1	2.547E+1
-2.822E-1	9.884E+0	2.544E+1
-2.789E-1	9.940E+0	2.557E+1
-2.789E-1	9.787E+0	2.539E+1
-2.773E-1	9.904E+0	2.574E+1
-2.806E-1	9.819E+0	2.580E+1
-2.806E-1	9.923E+0	2.555E+1
-2.789E-1	9.768E+0	2.554E+1
-2.789E-1	9.768E+0	2.541E+1
-2.822E-1	9.894E+0	2.545E+1
-2.789E-1	9.748E+0	2.552E+1
-2.773E-1	9.894E+0	2.555E+1
-2.773E-1	9.784E+0	2.566E+1
-2.789E-1	9.768E+0	2.551E+1
-2.806E-1	9.894E+0	2.557E+1
-2.757E-1	9.855E+0	2.541E+1
-2.806E-1	9.949E+0	2.547E+1
-2.789E-1	9.946E+0	2.557E+1
-2.806E-1	9.858E+0	2.552E+1
-2.773E-1	9.832E+0	2.546E+1
-2.806E-1	9.842E+0	2.556E+1
-2.789E-1	9.878E+0	2.545E+1
-2.822E-1	9.816E+0	2.563E+1
-2.757E-1	9.784E+0	2.565E+1
-2.773E-1	9.667E+0	2.561E+1
-2.773E-1	9.794E+0	2.564E+1
-2.822E-1	9.729E+0	2.545E+1
-2.757E-1	9.923E+0	2.544E+1
-2.773E-1	9.761E+0	2.556E+1
-2.838E-1	9.807E+0	2.562E+1
-2.838E-1	9.998E+0	2.561E+1
-2.741E-1	9.920E+0	2.560E+1
-2.789E-1	9.794E+0	2.563E+1
-2.789E-1	9.800E+0	2.549E+1
-2.838E-1	9.894E+0	2.555E+1
-2.773E-1	9.794E+0	2.546E+1
-2.806E-1	9.875E+0	2.529E+1
-2.773E-1	9.875E+0	2.568E+1
-2.822E-1	9.894E+0	2.545E+1
-2.757E-1	9.858E+0	2.551E+1
-2.789E-1	9.884E+0	2.537E+1
-2.789E-1	9.858E+0	2.558E+1
-2.822E-1	9.845E+0	2.539E+1
-2.789E-1	9.871E+0	2.563E+1
-2.806E-1	9.832E+0	2.548E+1
-2.773E-1	9.748E+0	2.556E+1
-2.822E-1	9.839E+0	2.549E+1
-2.789E-1	9.800E+0	2.550E+1
-2.838E-1	9.858E+0	2.575E+1
-2.773E-1	9.832E+0	2.554E+1
-2.838E-1	9.897E+0	2.544E+1
-2.757E-1	9.781E+0	2.568E+1
-2.822E-1	9.920E+0	2.554E+1
-2.773E-1	9.920E+0	2.559E+1
-2.806E-1	9.738E+0	2.559E+1
-2.757E-1	9.865E+0	2.578E+1
-2.789E-1	9.858E+0	2.548E+1
-2.773E-1	9.940E+0	2.543E+1
-2.822E-1	9.807E+0	2.557E+1
-2.773E-1	9.787E+0	2.567E+1
-2.789E-1	9.936E+0	2.550E+1
-2.806E-1	9.868E+0	2.552E+1
-2.822E-1	9.852E+0	2.546E+1
-2.757E-1	9.635E+0	2.552E+1
-2.806E-1	9.732E+0	2.555E+1
-2.806E-1	9.920E+0	2.545E+1
-2.822E-1	9.764E+0	2.576E+1
-2.773E-1	9.758E+0	2.553E+1
-2.838E-1	9.894E+0	2.541E+1
-2.789E-1	9.878E+0	2.564E+1
-2.806E-1	9.940E+0	2.560E+1
-2.757E-1	9.923E+0	2.555E+1
-2.822E-1	9.810E+0	2.563E+1
-2.789E-1	9.771E+0	2.567E+1
-2.806E-1	9.888E+0	2.563E+1
-2.773E-1	9.855E+0	2.543E+1
-2.773E-1	9.865E+0	2.568E+1
-2.822E-1	9.907E+0	2.572E+1
-2.822E-1	9.836E+0	2.580E+1
-2.757E-1	9.865E+0	2.561E+1
-2.806E-1	9.722E+0	2.551E+1
-2.757E-1	9.781E+0	2.548E+1
-2.806E-1	9.858E+0	2.563E+1
-2.773E-1	9.657E+0	2.564E+1
-2.806E-1	9.803E+0	2.556E+1
-2.789E-1	9.868E+0	2.559E+1
-2.822E-1	9.907E+0	2.578E+1
-2.757E-1	9.794E+0	2.555E+1
-2.822E-1	9.901E+0	2.554E+1
-2.806E-1	9.758E+0	2.554E+1
-2.806E-1	9.819E+0	2.575E+1
-2.789E-1	9.790E+0	2.549E+1
-2.806E-1	9.819E+0	2.574E+1
-2.806E-1	9.949E+0	2.550E+1
-2.789E-1	9.930E+0	2.552E+1
-2.773E-1	9.803E+0	2.572E+1
-2.789E-1	9.884E+0	2.561E+1
-2.806E-1	9.849E+0	2.541E+1
-2.822E-1	9.722E+0	2.547E+1
-2.806E-1	9.803E+0	2.554E+1
-2.773E-1	9.823E+0	2.562E+1
-2.822E-1	9.930E+0	2.555E+1
-2.789E-1	9.920E+0	2.570E+1
-2.806E-1	9.748E+0	2.566E+1
-2.789E-1	9.810E+0	2.548E+1
-2.838E-1	9.803E+0	2.553E+1
-2.806E-1	9.930E+0	2.541E+1
-2.806E-1	9.862E+0	2.577E+1
-2.773E-1	9.855E+0	2.563E+1
-2.806E-1	9.836E+0	2.541E+1
-2.822E-1	9.735E+0	2.543E+1
-2.773E-1	9.774E+0	2.544E+1
-2.773E-1	9.839E+0	2.532E+1
-2.838E-1	9.891E+0	2.576E+1
-2.806E-1	9.751E+0	2.565E+1
-2.806E-1	9.978E+0	2.564E+1
-2.806E-1	9.845E+0	2.549E+1
-2.854E-1	9.878E+0	2.563E+1
-2.806E-1	9.917E+0	2.559E+1
-2.789E-1	9.965E+0	2.554E+1
-2.773E-1	9.790E+0	2.547E+1
-2.838E-1	9.875E+0	2.545E+1
-2.806E-1	9.742E+0	2.560E+1
-2.822E-1	9.790E+0	2.547E+1
-2.757E-1	9.897E+0	2.538E+1
-2.806E-1	9.794E+0	2.542E+1
-2.789E-1	9.803E+0	2.542E+1
-2.838E-1	9.858E+0	2.537E+1
-2.757E-1	9.813E+0	2.568E+1
-2.838E-1	9.930E+0	2.545E+1
-2.789E-1	9.832E+0	2.570E+1
-2.806E-1	9.888E+0	2.548E+1
-2.773E-1	9.852E+0	2.543E+1
-2.854E-1	1.004E+1	2.541E+1
-2.789E-1	9.803E+0	2.541E+1
-2.822E-1	9.845E+0	2.546E+1
-2.773E-1	9.781E+0	2.559E+1
-2.822E-1	9.742E+0	2.543E+1
-2.806E-1	9.768E+0	2.558E+1
-2.822E-1	9.826E+0	2.570E+1
-2.789E-1	9.914E+0	2.550E+1
-2.822E-1	9.933E+0	2.547E+1
-2.822E-1	9.784E+0	2.561E+1
-2.854E-1	9.875E+0	2.574E+1
-2.789E-1	9.897E+0	2.567E+1
-2.854E-1	9.777E+0	2.553E+1
-2.822E-1	9.761E+0	2.565E+1
-2.822E-1	9.897E+0	2.559E+1
-2.806E-1	9.858E+0	2.551E+1
-2.838E-1	9.875E+0	2.561E+1
-2.854E-1	9.774E+0	2.545E+1
-2.838E-1	9.855E+0	2.551E+1
-2.822E-1	9.858E+0	2.562E+1
-2.871E-1	9.738E+0	2.574E+1
-2.838E-1	9.797E+0	2.556E+1
-2.854E-1	9.797E+0	2.545E+1
-2.789E-1	9.755E+0	2.522E+1
-2.871E-1	9.803E+0	2.566E+1
-2.806E-1	9.803E+0	2.559E+1
-2.871E-1	9.729E+0	2.544E+1
-2.822E-1	9.875E+0	2.568E+1
-2.854E-1	9.842E+0	2.546E+1
-2.854E-1	9.849E+0	2.553E+1
-2.838E-1	9.823E+0	2.552E+1
-2.838E-1	9.787E+0	2.583E+1
-2.871E-1	9.881E+0	2.571E+1
-2.871E-1	9.755E+0	2.559E+1
-2.871E-1	1.001E+1	2.551E+1
-2.822E-1	9.904E+0	2.550E+1
-2.854E-1	9.829E+0	2.544E+1
-2.838E-1	9.816E+0	2.569E+1
-2.854E-1	9.855E+0	2.537E+1
-2.822E-1	9.943E+0	2.571E+1
-2.822E-1	9.719E+0	2.565E+1
-2.854E-1	9.888E+0	2.548E+1
-2.854E-1	9.875E+0	2.542E+1
-2.822E-1	9.800E+0	2.564E+1
-2.854E-1	9.816E+0	2.563E+1
-2.871E-1	9.904E+0	2.560E+1
-2.838E-1	1.001E+1	2.546E+1
-2.838E-1	9.836E+0	2.555E+1
-2.871E-1	9.845E+0	2.546E+1
-2.854E-1	9.761E+0	2.541E+1
-2.838E-1	9.933E+0	2.554E+1
-2.822E-1	9.813E+0	2.568E+1
-2.854E-1	9.839E+0	2.576E+1
-2.854E-1	9.774E+0	2.556E+1
-2.822E-1	9.852E+0	2.569E+1
-2.838E-1	9.842E+0	2.566E+1
-2.854E-1	9.852E+0	2.565E+1
-2.822E-1	9.888E+0	2.543E+1
-2.854E-1	9.884E+0	2.561E+1
-2.838E-1	9.858E+0	2.540E+1
-2.854E-1	9.897E+0	2.544E+1
-2.903E-1	9.777E+0	2.545E+1
-2.854E-1	9.777E+0	2.543E+1
-2.838E-1	9.706E+0	2.562E+1
-2.871E-1	9.907E+0	2.553E+1
-2.838E-1	9.865E+0	2.559E+1
-2.838E-1	9.933E+0	2.554E+1
-2.806E-1	9.865E+0	2.556E+1
-2.838E-1	9.777E+0	2.556E+1
-2.838E-1	9.904E+0	2.585E+1
-2.838E-1	9.897E+0	2.545E+1
-2.822E-1	9.819E+0	2.542E+1
-2.822E-1	9.735E+0	2.559E+1
-2.871E-1	9.855E+0	2.562E+1
-2.806E-1	9.819E+0	2.561E+1
-2.838E-1	9.794E+0	2.547E+1
-2.838E-1	9.875E+0	2.559E+1
-2.854E-1	9.794E+0	2.561E+1
-2.838E-1	9.764E+0	2.567E+1
-2.806E-1	9.923E+0	2.570E+1
-2.854E-1	9.868E+0	2.546E+1
-2.854E-1	9.839E+0	2.550E+1
-2.806E-1	9.823E+0	2.559E+1
-2.854E-1	9.884E+0	2.570E+1
-2.854E-1	9.781E+0	2.554E+1
-2.887E-1	9.794E+0	2.558E+1
-2.806E-1	9.940E+0	2.558E+1
-2.838E-1	9.910E+0	2.559E+1
-2.806E-1	9.807E+0	2.565E+1
-2.854E-1	9.917E+0	2.559E+1
-2.806E-1	9.823E+0	2.547E+1
-2.838E-1	9.891E+0	2.556E+1
-2.822E-1	9.823E+0	2.545E+1
-2.838E-1	9.787E+0	2.553E+1
-2.806E-1	9.878E+0	2.548E+1
-2.871E-1	9.920E+0	2.563E+1
-2.822E-1	9.813E+0	2.562E+1
-2.822E-1	9.855E+0	2.533E+1
-2.806E-1	9.735E+0	2.554E+1
-2.822E-1	9.878E+0	2.551E+1
-2.789E-1	9.852E+0	2.577E+1
-2.838E-1	9.683E+0	2.557E+1
-2.806E-1	9.849E+0	2.553E+1
-2.838E-1	9.978E+0	2.537E+1
-2.789E-1	9.842E+0	2.550E+1
-2.854E-1	9.758E+0	2.544E+1
-2.789E-1	9.845E+0	2.555E+1
-2.838E-1	9.839E+0	2.562E+1
-2.806E-1	9.732E+0	2.558E+1
-2.854E-1	9.927E+0	2.565E+1
-2.789E-1	9.897E+0	2.547E+1
-2.838E-1	9.897E+0	2.550E+1
-2.822E-1	9.768E+0	2.553E+1
-2.871E-1	9.852E+0	2.550E+1
-2.806E-1	9.865E+0	2.582E+1
-2.822E-1	9.758E+0	2.547E+1
-2.806E-1	9.901E+0	2.552E+1
-2.838E-1	9.829E+0	2.558E+1
-2.773E-1	9.771E+0	2.559E+1
-2.822E-1	9.884E+0	2.532E+1
-2.822E-1	9.865E+0	2.558E+1
-2.854E-1	9.784E+0	2.580E+1
-2.789E-1	9.888E+0	2.554E+1
-2.806E-1	9.800E+0	2.561E+1
-2.822E-1	9.732E+0	2.556E+1
-2.854E-1	9.745E+0	2.569E+1
-2.789E-1	9.735E+0	2.553E+1
-2.822E-1	9.803E+0	2.556E+1
-2.822E-1	9.845E+0	2.554E+1
-2.854E-1	9.797E+0	2.554E+1
-2.757E-1	9.855E+0	2.556E+1
-2.806E-1	9.914E+0	2.573E+1
-2.822E-1	9.855E+0	2.573E+1
-2.838E-1	9.745E+0	2.566E+1
-2.789E-1	9.706E+0	2.554E+1
-2.822E-1	9.849E+0	2.537E+1
-2.822E-1	9.862E+0	2.561E+1
-2.822E-1	9.784E+0	2.562E+1
-2.789E-1	9.832E+0	2.535E+1
-2.838E-1	9.881E+0	2.555E+1
-2.806E-1	9.888E+0	2.541E+1
-2.838E-1	9.781E+0	2.540E+1
-2.773E-1	9.855E+0	2.547E+1
-2.806E-1	9.894E+0	2.541E+1
-2.822E-1	9.949E+0	2.567E+1
-2.854E-1	9.930E+0	2.557E+1
-2.838E-1	9.849E+0	2.556E+1
-2.806E-1	9.891E+0	2.538E+1
-2.773E-1	9.868E+0	2.554E+1
-2.822E-1	9.855E+0	2.536E+1
-2.822E-1	9.784E+0	2.582E+1
-2.806E-1	9.732E+0	2.553E+1
-2.822E-1	9.836E+0	2.560E+1
-2.789E-1	9.823E+0	2.542E+1
-2.789E-1	9.819E+0	2.539E+1
-2.806E-1	9.794E+0	2.547E+1
-2.806E-1	9.891E+0	2.566E+1
-2.822E-1	9.732E+0	2.552E+1
-2.822E-1	9.751E+0	2.541E+1
-2.789E-1	9.790E+0	2.563E+1
-2.871E-1	9.813E+0	2.551E+1
-2.806E-1	9.894E+0	2.557E+1
-2.806E-1	9.839E+0	2.555E+1
-2.822E-1	9.784E+0	2.555E+1
-2.822E-1	9.722E+0	2.564E+1
-2.806E-1	9.907E+0	2.559E+1
-2.822E-1	9.855E+0	2.549E+1
-2.789E-1	9.771E+0	2.555E+1
-2.822E-1	9.836E+0	2.572E+1
-2.806E-1	9.781E+0	2.565E+1
-2.773E-1	9.910E+0	2.537E+1
-2.806E-1	9.729E+0	2.537E+1
-2.822E-1	9.735E+0	2.563E+1
-2.822E-1	9.787E+0	2.537E+1
-2.806E-1	9.946E+0	2.540E+1
-2.822E-1	9.865E+0	2.558E+1
-2.822E-1	9.914E+0	2.545E+1
-2.806E-1	9.949E+0	2.559E+1
-2.822E-1	9.807E+0	2.564E+1
-2.789E-1	9.826E+0	2.525E+1
-2.854E-1	9.910E+0	2.554E+1
-2.822E-1	9.917E+0	2.566E+1
-2.822E-1	9.888E+0	2.579E+1
-2.773E-1	9.923E+0	2.534E+1
-2.871E-1	9.878E+0	2.554E+1
-2.822E-1	9.735E+0	2.564E+1
-2.806E-1	9.823E+0	2.546E+1
-2.806E-1	9.923E+0	2.561E+1
-2.838E-1	9.823E+0	2.546E+1
-2.854E-1	9.965E+0	2.553E+1
-2.789E-1	9.797E+0	2.548E+1
-2.789E-1	9.914E+0	2.556E+1
-2.838E-1	9.845E+0	2.561E+1
-2.806E-1	9.839E+0	2.551E+1
-2.806E-1	9.784E+0	2.532E+1
-2.806E-1	9.699E+0	2.562E+1
-2.871E-1	9.738E+0	2.536E+1
-2.806E-1	9.923E+0	2.544E+1
-2.838E-1	9.845E+0	2.556E+1
-2.822E-1	9.959E+0	2.549E+1
-2.871E-1	9.952E+0	2.541E+1
-2.822E-1	9.849E+0	2.533E+1
-2.838E-1	9.781E+0	2.565E+1
-2.773E-1	9.871E+0	2.562E+1
-2.854E-1	9.975E+0	2.555E+1
-2.822E-1	9.865E+0	2.560E+1
-2.838E-1	9.849E+0	2.542E+1
-2.789E-1	9.787E+0	2.555E+1
-2.871E-1	9.829E+0	2.563E+1
-2.789E-1	9.826E+0	2.546E+1
-2.838E-1	9.787E+0	2.545E+1
-2.789E-1	9.800E+0	2.549E+1
-2.854E-1	9.774E+0	2.540E+1
-2.806E-1	9.781E+0	2.553E+1
-2.838E-1	9.794E+0	2.560E+1
-2.822E-1	9.745E+0	2.545E+1
-2.854E-1	9.784E+0	2.557E+1
-2.822E-1	9.962E+0	2.547E+1
-2.806E-1	9.764E+0	2.544E+1
-2.789E-1	9.875E+0	2.564E+1
-2.838E-1	9.940E+0	2.555E+1
-2.806E-1	9.784E+0	2.547E+1
-2.822E-1	9.868E+0	2.538E+1
-2.789E-1	9.858E+0	2.574E+1
-2.871E-1	9.923E+0	2.566E+1
-2.838E-1	9.878E+0	2.544E+1
-2.822E-1	9.862E+0	2.543E+1
-2.789E-1	9.823E+0	2.557E+1
-2.806E-1	9.871E+0	2.526E+1
-2.822E-1	9.933E+0	2.553E+1
-2.806E-1	9.794E+0	2.563E+1
-2.806E-1	9.829E+0	2.565E+1
-2.854E-1	9.959E+0	2.567E+1
-2.806E-1	9.774E+0	2.563E+1
-2.806E-1	9.881E+0	2.566E+1
-2.789E-1	9.803E+0	2.552E+1
-2.838E-1	9.683E+0	2.566E+1
-2.806E-1	9.829E+0	2.557E+1
-2.806E-1	9.852E+0	2.559E+1
-2.789E-1	9.949E+0	2.552E+1
-2.838E-1	9.745E+0	2.551E+1
-2.822E-1	9.878E+0	2.544E+1
-2.806E-1	9.823E+0	2.562E+1
-2.773E-1	9.852E+0	2.568E+1
-2.822E-1	9.803E+0	2.542E+1
-2.822E-1	9.904E+0	2.553E+1
-2.822E-1	9.842E+0	2.573E+1
-2.822E-1	9.852E+0	2.551E+1
-2.838E-1	9.794E+0	2.549E+1
-2.838E-1	9.871E+0	2.552E+1
-2.806E-1	9.884E+0	2.562E+1
-2.806E-1	9.803E+0	2.541E+1
-2.854E-1	9.875E+0	2.550E+1
-2.822E-1	9.832E+0	2.555E+1
-2.789E-1	9.871E+0	2.555E+1
-2.806E-1	9.871E+0	2.541E+1
-2.854E-1	9.878E+0	2.563E+1
-2.871E-1	9.761E+0	2.548E+1
-2.822E-1	9.862E+0	2.533E+1
-2.854E-1	9.868E+0	2.539E+1
-2.822E-1	9.797E+0	2.549E+1
-2.822E-1	9.920E+0	2.558E+1
-2.822E-1	9.891E+0	2.547E+1
-2.822E-1	9.829E+0	2.560E+1
-2.822E-1	9.761E+0	2.557E+1
-2.822E-1	9.845E+0	2.552E+1
-2.773E-1	9.855E+0	2.548E+1
-2.838E-1	1.002E+1	2.561E+1
-2.806E-1	9.845E+0	2.543E+1
-2.822E-1	9.810E+0	2.551E+1
-2.822E-1	9.845E+0	2.545E+1
-2.838E-1	9.696E+0	2.559E+1
-2.822E-1	9.871E+0	2.559E+1
-2.854E-1	9.755E+0	2.561E+1
-2.806E-1	9.832E+0	2.550E+1
-2.838E-1	9.690E+0	2.565E+1
-2.822E-1	9.716E+0	2.555E+1
-2.838E-1	9.807E+0	2.553E+1
-2.789E-1	9.819E+0	2.547E+1
-2.838E-1	9.910E+0	2.559E+1
-2.838E-1	9.910E+0	2.574E+1
-2.838E-1	9.914E+0	2.547E+1
-2.822E-1	9.810E+0	2.547E+1
-2.838E-1	9.881E+0	2.560E+1
-2.838E-1	9.907E+0	2.566E+1
-2.871E-1	9.871E+0	2.536E+1
-2.789E-1	9.904E+0	2.574E+1
-2.838E-1	9.842E+0	2.550E+1
-2.806E-1	9.865E+0	2.546E+1
-2.871E-1	9.719E+0	2.546E+1
-2.757E-1	9.732E+0	2.574E+1
-2.854E-1	9.735E+0	2.551E+1
-2.838E-1	9.803E+0	2.538E+1
-2.838E-1	9.852E+0	2.559E+1
-2.806E-1	9.797E+0	2.544E+1
-2.822E-1	9.781E+0	2.568E+1
-2.838E-1	9.823E+0	2.558E+1
-2.854E-1	9.755E+0	2.533E+1
-2.806E-1	9.703E+0	2.568E+1
-2.822E-1	9.849E+0	2.552E+1
-2.806E-1	9.813E+0	2.534E+1
-2.822E-1	9.716E+0	2.543E+1
-2.806E-1	9.787E+0	2.560E+1
-2.871E-1	9.826E+0	2.545E+1
-2.822E-1	9.884E+0	2.559E+1
-2.822E-1	9.816E+0	2.558E+1
-2.789E-1	9.975E+0	2.544E+1
-2.822E-1	9.920E+0	2.557E+1
-2.838E-1	9.914E+0	2.550E+1
-2.854E-1	9.839E+0	2.556E+1
-2.822E-1	9.991E+0	2.546E+1
-2.822E-1	9.784E+0	2.552E+1
-2.822E-1	9.732E+0	2.563E+1
-2.854E-1	9.826E+0	2.546E+1
-2.806E-1	9.755E+0	2.561E+1
-2.822E-1	9.813E+0	2.555E+1
-2.871E-1	9.729E+0	2.561E+1
-2.854E-1	9.800E+0	2.524E+1
-2.789E-1	9.787E+0	2.549E+1
-2.838E-1	9.849E+0	2.550E+1
-2.822E-1	9.943E+0	2.543E+1
-2.854E-1	9.858E+0	2.547E+1
-2.806E-1	9.826E+0	2.540E+1
-2.822E-1	9.910E+0	2.552E+1
-2.854E-1	9.819E+0	2.552E+1
-2.871E-1	9.768E+0	2.540E+1
-2.854E-1	1.001E+1	2.547E+1
-2.822E-1	9.768E+0	2.564E+1
-2.838E-1	9.735E+0	2.561E+1
-2.822E-1	9.826E+0	2.547E+1
-2.806E-1	9.800E+0	2.548E+1
-2.854E-1	9.819E+0	2.535E+1
-2.838E-1	9.787E+0	2.562E+1
-2.854E-1	9.832E+0	2.527E+1
-2.822E-1	9.852E+0	2.554E+1
-2.822E-1	9.936E+0	2.564E+1
-2.854E-1	9.696E+0	2.564E+1
-2.838E-1	9.807E+0	2.544E+1
-2.806E-1	9.845E+0	2.552E+1
-2.838E-1	9.729E+0	2.556E+1
-2.871E-1	9.810E+0	2.557E+1
-2.822E-1	9.858E+0	2.560E+1
-2.822E-1	9.777E+0	2.544E+1
-2.838E-1	9.849E+0	2.549E+1
-2.871E-1	9.875E+0	2.567E+1
-2.822E-1	9.891E+0	2.559E+1
-2.838E-1	9.823E+0	2.543E+1
-2.838E-1	9.764E+0	2.549E+1
-2.871E-1	9.819E+0	2.554E+1
-2.838E-1	9.930E+0	2.540E+1
-2.822E-1	9.706E+0	2.547E+1
-2.822E-1	9.842E+0	2.559E+1
-2.871E-1	9.943E+0	2.568E+1
-2.822E-1	9.946E+0	2.573E+1
-2.822E-1	9.797E+0	2.541E+1
-2.838E-1	9.790E+0	2.551E+1
-2.887E-1	9.832E+0	2.546E+1
-2.822E-1	9.722E+0	2.554E+1
-2.838E-1	9.755E+0	2.558E+1
-2.822E-1	9.965E+0	2.549E+1
-2.854E-1	9.819E+0	2.559E+1
-2.822E-1	9.797E+0	2.563E+1
-2.822E-1	9.858E+0	2.542E+1
-2.806E-1	9.810E+0	2.531E+1
-2.871E-1	9.819E+0	2.554E+1
-2.838E-1	9.871E+0	2.554E+1
-2.854E-1	9.852E+0	2.551E+1
-2.806E-1	9.852E+0	2.555E+1
-2.854E-1	9.810E+0	2.533E+1
-2.838E-1	9.907E+0	2.577E+1
-2.838E-1	9.745E+0	2.554E+1
-2.822E-1	9.823E+0	2.550E+1
-2.854E-1	9.862E+0	2.543E+1
-2.838E-1	9.732E+0	2.563E+1
-2.838E-1	9.810E+0	2.554E+1
-2.789E-1	9.751E+0	2.550E+1
-2.871E-1	9.813E+0	2.564E+1
-2.806E-1	9.888E+0	2.540E+1
-2.871E-1	9.803E+0	2.559E+1
-2.789E-1	9.875E+0	2.546E+1
-2.887E-1	9.696E+0	2.553E+1
-2.806E-1	9.729E+0	2.529E+1
-2.838E-1	9.790E+0	2.554E+1
-2.806E-1	9.836E+0	2.564E+1
-2.871E-1	9.751E+0	2.555E+1
-2.871E-1	9.842E+0	2.561E+1
-2.854E-1	9.826E+0	2.552E+1
-2.789E-1	9.858E+0	2.550E+1
-2.871E-1	9.884E+0	2.572E+1
-2.822E-1	9.768E+0	2.543E+1
-2.854E-1	9.858E+0	2.560E+1
-2.806E-1	9.858E+0	2.556E+1
-2.838E-1	9.842E+0	2.549E+1
-2.822E-1	9.910E+0	2.577E+1
-2.822E-1	9.703E+0	2.559E+1
-2.822E-1	9.907E+0	2.552E+1
-2.871E-1	9.784E+0	2.545E+1
-2.806E-1	9.832E+0	2.541E+1
-2.838E-1	9.940E+0	2.559E+1
-2.822E-1	9.910E+0	2.559E+1
-2.854E-1	9.871E+0	2.533E+1
-2.838E-1	9.855E+0	2.545E+1
-2.854E-1	9.764E+0	2.543E+1
-2.806E-1	9.807E+0	2.550E+1
[truncated: 57,988 more rows]
