# Supplementary material for: Improved ANAP incorporation and VCF analysis reveal details of P2X7 current facilitation and a limited conformational interplay between ATP binding and the intracellular ballast domain
Source: eLife. 2023 Jan 4;12:e82479. doi: 10.7554/eLife.82479 (PMC9859053; doi:10.7554/eLife.82479)
Supplement: Figure 6—figure supplement 3—source data 2. [file elife-82479-fig6-figsupp3-data2.zip › Figure-6_figure-supplement-3_source-data-2/e27/24.csv]

-4.119E-1	7.555E+0	1.744E+1
-4.136E-1	7.597E+0	1.750E+1
-4.119E-1	7.727E+0	1.752E+1
-4.087E-1	7.640E+0	1.762E+1
-4.119E-1	7.630E+0	1.756E+1
-4.103E-1	7.542E+0	1.743E+1
-4.119E-1	7.721E+0	1.751E+1
-4.103E-1	7.591E+0	1.749E+1
-4.103E-1	7.662E+0	1.741E+1
-4.136E-1	7.552E+0	1.742E+1
-4.119E-1	7.565E+0	1.751E+1
-4.119E-1	7.584E+0	1.761E+1
-4.136E-1	7.513E+0	1.760E+1
-4.103E-1	7.617E+0	1.741E+1
-4.136E-1	7.558E+0	1.755E+1
-4.103E-1	7.568E+0	1.736E+1
-4.119E-1	7.568E+0	1.746E+1
-4.136E-1	7.594E+0	1.739E+1
-4.119E-1	7.656E+0	1.744E+1
-4.103E-1	7.588E+0	1.746E+1
-4.103E-1	7.568E+0	1.766E+1
-4.119E-1	7.594E+0	1.734E+1
-4.136E-1	7.649E+0	1.771E+1
-4.087E-1	7.558E+0	1.754E+1
-4.119E-1	7.581E+0	1.761E+1
-4.119E-1	7.555E+0	1.745E+1
-4.119E-1	7.620E+0	1.744E+1
-4.103E-1	7.695E+0	1.762E+1
-4.136E-1	7.588E+0	1.748E+1
-4.119E-1	7.685E+0	1.765E+1
-4.136E-1	7.575E+0	1.745E+1
-4.103E-1	7.545E+0	1.765E+1
-4.103E-1	7.545E+0	1.742E+1
-4.152E-1	7.675E+0	1.751E+1
-4.136E-1	7.704E+0	1.752E+1
-4.119E-1	7.623E+0	1.767E+1
-4.119E-1	7.571E+0	1.747E+1
-4.152E-1	7.653E+0	1.758E+1
-4.136E-1	7.539E+0	1.754E+1
-4.119E-1	7.507E+0	1.762E+1
-4.103E-1	7.542E+0	1.746E+1
-4.136E-1	7.568E+0	1.744E+1
-4.119E-1	7.552E+0	1.747E+1
-4.136E-1	7.597E+0	1.755E+1
-4.103E-1	7.614E+0	1.750E+1
-4.136E-1	7.607E+0	1.754E+1
-4.103E-1	7.594E+0	1.743E+1
-4.103E-1	7.597E+0	1.748E+1
-4.119E-1	7.571E+0	1.751E+1
-4.136E-1	7.614E+0	1.753E+1
-4.119E-1	7.588E+0	1.742E+1
-4.087E-1	7.704E+0	1.746E+1
-4.103E-1	7.571E+0	1.746E+1
-4.087E-1	7.614E+0	1.736E+1
-4.119E-1	7.643E+0	1.751E+1
-4.103E-1	7.529E+0	1.732E+1
-4.119E-1	7.474E+0	1.765E+1
-4.119E-1	7.558E+0	1.741E+1
-4.103E-1	7.533E+0	1.746E+1
-4.119E-1	7.558E+0	1.749E+1
-4.103E-1	7.542E+0	1.755E+1
-4.152E-1	7.503E+0	1.748E+1
-4.136E-1	7.575E+0	1.746E+1
-4.119E-1	7.666E+0	1.753E+1
-4.103E-1	7.568E+0	1.764E+1
-4.103E-1	7.857E+0	1.731E+1
-4.136E-1	7.623E+0	1.745E+1
-4.103E-1	7.578E+0	1.749E+1
-4.136E-1	7.536E+0	1.744E+1
-4.119E-1	7.604E+0	1.763E+1
-4.087E-1	7.513E+0	1.742E+1
-4.103E-1	7.630E+0	1.749E+1
-4.119E-1	7.688E+0	1.757E+1
-4.119E-1	7.578E+0	1.766E+1
-4.119E-1	7.724E+0	1.751E+1
-4.087E-1	7.763E+0	1.751E+1
-4.103E-1	7.633E+0	1.741E+1
-4.136E-1	7.662E+0	1.747E+1
-4.119E-1	7.461E+0	1.752E+1
-4.087E-1	7.614E+0	1.748E+1
-4.136E-1	7.594E+0	1.760E+1
-4.103E-1	7.536E+0	1.763E+1
-4.103E-1	7.601E+0	1.748E+1
-4.087E-1	7.529E+0	1.759E+1
-4.103E-1	7.584E+0	1.753E+1
-4.152E-1	7.636E+0	1.753E+1
-4.136E-1	7.581E+0	1.750E+1
-4.087E-1	7.539E+0	1.741E+1
-4.087E-1	7.510E+0	1.757E+1
-4.119E-1	7.516E+0	1.752E+1
-4.136E-1	7.533E+0	1.739E+1
-4.136E-1	7.584E+0	1.747E+1
-4.136E-1	7.552E+0	1.749E+1
-4.119E-1	7.562E+0	1.738E+1
-4.119E-1	7.571E+0	1.736E+1
-4.103E-1	7.539E+0	1.752E+1
-4.103E-1	7.691E+0	1.748E+1
-4.119E-1	7.627E+0	1.737E+1
-4.087E-1	7.597E+0	1.749E+1
-4.119E-1	7.594E+0	1.756E+1
-4.103E-1	7.672E+0	1.741E+1
-4.136E-1	7.562E+0	1.749E+1
-4.103E-1	7.500E+0	1.754E+1
-4.119E-1	7.552E+0	1.766E+1
-4.119E-1	7.672E+0	1.767E+1
-4.152E-1	7.565E+0	1.746E+1
-4.152E-1	7.503E+0	1.740E+1
-4.119E-1	7.503E+0	1.736E+1
-4.103E-1	7.630E+0	1.730E+1
-4.103E-1	7.614E+0	1.748E+1
-4.103E-1	7.588E+0	1.764E+1
-4.103E-1	7.614E+0	1.732E+1
-4.087E-1	7.578E+0	1.755E+1
-4.152E-1	7.643E+0	1.747E+1
-4.103E-1	7.588E+0	1.749E+1
-4.103E-1	7.604E+0	1.774E+1
-4.119E-1	7.640E+0	1.765E+1
-4.136E-1	7.704E+0	1.737E+1
-4.119E-1	7.552E+0	1.745E+1
-4.119E-1	7.653E+0	1.752E+1
-4.087E-1	7.640E+0	1.760E+1
-4.136E-1	7.597E+0	1.755E+1
-4.119E-1	7.636E+0	1.756E+1
-4.136E-1	7.571E+0	1.742E+1
-4.103E-1	7.591E+0	1.749E+1
-4.152E-1	7.575E+0	1.736E+1
-4.119E-1	7.630E+0	1.752E+1
-4.087E-1	7.494E+0	1.757E+1
-4.103E-1	7.656E+0	1.749E+1
-4.136E-1	7.523E+0	1.737E+1
-4.103E-1	7.691E+0	1.743E+1
-4.103E-1	7.597E+0	1.743E+1
-4.119E-1	7.526E+0	1.752E+1
-4.136E-1	7.604E+0	1.748E+1
-4.103E-1	7.672E+0	1.748E+1
-4.119E-1	7.653E+0	1.733E+1
-4.119E-1	7.584E+0	1.743E+1
-4.136E-1	7.669E+0	1.745E+1
-4.119E-1	7.614E+0	1.743E+1
-4.136E-1	7.571E+0	1.744E+1
-4.119E-1	7.474E+0	1.749E+1
-4.136E-1	7.614E+0	1.750E+1
-4.119E-1	7.565E+0	1.749E+1
-4.119E-1	7.591E+0	1.748E+1
-4.087E-1	7.568E+0	1.730E+1
-4.136E-1	7.555E+0	1.746E+1
-4.119E-1	7.607E+0	1.734E+1
-4.103E-1	7.649E+0	1.743E+1
-4.103E-1	7.636E+0	1.754E+1
-4.119E-1	7.623E+0	1.746E+1
-4.103E-1	7.594E+0	1.746E+1
-4.103E-1	7.562E+0	1.736E+1
-4.136E-1	7.591E+0	1.746E+1
-4.136E-1	7.630E+0	1.749E+1
-4.136E-1	7.490E+0	1.735E+1
-4.103E-1	7.584E+0	1.756E+1
-4.119E-1	7.659E+0	1.755E+1
-4.152E-1	7.737E+0	1.775E+1
-4.136E-1	7.623E+0	1.749E+1
-4.136E-1	7.659E+0	1.742E+1
-4.103E-1	7.601E+0	1.748E+1
-4.119E-1	7.594E+0	1.755E+1
-4.119E-1	7.607E+0	1.754E+1
-4.136E-1	7.558E+0	1.739E+1
-4.103E-1	7.565E+0	1.738E+1
-4.136E-1	7.659E+0	1.765E+1
-4.119E-1	7.623E+0	1.760E+1
-4.119E-1	7.558E+0	1.748E+1
-4.103E-1	7.510E+0	1.741E+1
-4.136E-1	7.688E+0	1.742E+1
-4.136E-1	7.601E+0	1.748E+1
-4.103E-1	7.640E+0	1.762E+1
-4.119E-1	7.646E+0	1.739E+1
-4.152E-1	7.682E+0	1.758E+1
-4.103E-1	7.604E+0	1.746E+1
-4.103E-1	7.633E+0	1.746E+1
-4.119E-1	7.526E+0	1.740E+1
-4.136E-1	7.568E+0	1.761E+1
-4.119E-1	7.474E+0	1.744E+1
-4.087E-1	7.591E+0	1.724E+1
-4.103E-1	7.659E+0	1.736E+1
-4.119E-1	7.549E+0	1.753E+1
-4.103E-1	7.484E+0	1.740E+1
-4.087E-1	7.484E+0	1.747E+1
-4.136E-1	7.571E+0	1.734E+1
-4.168E-1	7.672E+0	1.741E+1
-4.119E-1	7.717E+0	1.750E+1
-4.152E-1	7.578E+0	1.744E+1
-4.119E-1	7.597E+0	1.744E+1
-4.119E-1	7.565E+0	1.747E+1
-4.136E-1	7.633E+0	1.745E+1
-4.103E-1	7.545E+0	1.758E+1
-4.103E-1	7.571E+0	1.757E+1
-4.152E-1	7.507E+0	1.740E+1
-4.136E-1	7.623E+0	1.738E+1
-4.136E-1	7.630E+0	1.733E+1
-4.119E-1	7.503E+0	1.746E+1
-4.119E-1	7.591E+0	1.743E+1
-4.136E-1	7.662E+0	1.749E+1
-4.119E-1	7.604E+0	1.739E+1
-4.136E-1	7.623E+0	1.731E+1
-4.136E-1	7.520E+0	1.751E+1
-4.136E-1	7.458E+0	1.753E+1
-4.152E-1	7.591E+0	1.743E+1
-4.103E-1	7.558E+0	1.732E+1
-4.136E-1	7.542E+0	1.739E+1
-4.119E-1	7.691E+0	1.754E+1
-4.103E-1	7.607E+0	1.735E+1
-4.103E-1	7.533E+0	1.753E+1
-4.119E-1	7.513E+0	1.750E+1
-4.119E-1	7.607E+0	1.747E+1
-4.103E-1	7.549E+0	1.736E+1
-4.136E-1	7.643E+0	1.752E+1
-4.103E-1	7.575E+0	1.751E+1
-4.136E-1	7.617E+0	1.741E+1
-4.103E-1	7.682E+0	1.744E+1
-4.103E-1	7.552E+0	1.734E+1
-4.119E-1	7.549E+0	1.767E+1
-4.119E-1	7.640E+0	1.745E+1
-4.103E-1	7.617E+0	1.732E+1
-4.103E-1	7.620E+0	1.744E+1
-4.152E-1	7.549E+0	1.738E+1
-4.119E-1	7.760E+0	1.744E+1
-4.103E-1	7.627E+0	1.752E+1
-4.119E-1	7.549E+0	1.743E+1
-4.119E-1	7.575E+0	1.753E+1
-4.119E-1	7.565E+0	1.735E+1
-4.087E-1	7.666E+0	1.757E+1
-4.119E-1	7.584E+0	1.757E+1
-4.136E-1	7.542E+0	1.752E+1
-4.119E-1	7.662E+0	1.756E+1
-4.136E-1	7.698E+0	1.763E+1
-4.136E-1	7.662E+0	1.727E+1
-4.119E-1	7.643E+0	1.737E+1
-4.119E-1	7.568E+0	1.748E+1
-4.119E-1	7.588E+0	1.738E+1
-4.103E-1	7.497E+0	1.752E+1
-4.136E-1	7.659E+0	1.753E+1
-4.119E-1	7.526E+0	1.750E+1
-4.103E-1	7.578E+0	1.760E+1
-4.119E-1	7.558E+0	1.766E+1
-4.136E-1	7.529E+0	1.737E+1
-4.136E-1	7.591E+0	1.758E+1
-4.136E-1	7.591E+0	1.751E+1
-4.119E-1	7.565E+0	1.748E+1
-4.152E-1	7.695E+0	1.745E+1
-4.119E-1	7.656E+0	1.741E+1
-4.071E-1	7.640E+0	1.768E+1
-4.136E-1	7.636E+0	1.742E+1
-4.136E-1	7.591E+0	1.753E+1
-4.119E-1	7.571E+0	1.747E+1
-4.103E-1	7.695E+0	1.741E+1
-4.103E-1	7.627E+0	1.759E+1
-4.136E-1	7.539E+0	1.751E+1
-4.119E-1	7.607E+0	1.721E+1
-4.136E-1	7.591E+0	1.745E+1
-4.119E-1	7.601E+0	1.752E+1
-4.119E-1	7.640E+0	1.747E+1
-4.119E-1	7.487E+0	1.753E+1
-4.119E-1	7.533E+0	1.738E+1
-4.087E-1	7.581E+0	1.754E+1
-4.152E-1	7.701E+0	1.750E+1
-4.152E-1	7.487E+0	1.740E+1
-4.119E-1	7.636E+0	1.754E+1
-4.119E-1	7.562E+0	1.756E+1
-4.136E-1	7.601E+0	1.738E+1
-4.136E-1	7.656E+0	1.736E+1
-4.103E-1	7.533E+0	1.734E+1
-4.152E-1	7.520E+0	1.741E+1
-4.136E-1	7.601E+0	1.741E+1
-4.136E-1	7.539E+0	1.736E+1
-4.136E-1	7.627E+0	1.745E+1
-4.103E-1	7.584E+0	1.759E+1
-4.119E-1	7.653E+0	1.752E+1
-4.119E-1	7.646E+0	1.747E+1
-4.103E-1	7.568E+0	1.754E+1
-4.119E-1	7.597E+0	1.737E+1
-4.119E-1	7.607E+0	1.745E+1
-4.119E-1	7.643E+0	1.752E+1
-4.103E-1	7.549E+0	1.736E+1
-4.119E-1	7.704E+0	1.746E+1
-4.136E-1	7.520E+0	1.730E+1
-4.136E-1	7.607E+0	1.748E+1
-4.136E-1	7.545E+0	1.769E+1
-4.119E-1	7.558E+0	1.749E+1
-4.152E-1	7.607E+0	1.728E+1
-4.152E-1	7.607E+0	1.762E+1
-4.103E-1	7.620E+0	1.744E+1
-4.136E-1	7.536E+0	1.744E+1
-4.136E-1	7.653E+0	1.748E+1
-4.136E-1	7.704E+0	1.748E+1
-4.119E-1	7.597E+0	1.766E+1
-4.136E-1	7.659E+0	1.732E+1
-4.136E-1	7.588E+0	1.750E+1
-4.119E-1	7.578E+0	1.760E+1
-4.119E-1	7.685E+0	1.744E+1
-4.087E-1	7.627E+0	1.749E+1
-4.152E-1	7.653E+0	1.744E+1
-4.119E-1	7.636E+0	1.751E+1
-4.119E-1	7.503E+0	1.764E+1
-4.119E-1	7.721E+0	1.742E+1
-4.152E-1	7.549E+0	1.759E+1
-4.119E-1	7.597E+0	1.731E+1
-4.103E-1	7.633E+0	1.738E+1
-4.119E-1	7.581E+0	1.746E+1
-4.119E-1	7.520E+0	1.741E+1
-4.119E-1	7.643E+0	1.735E+1
-4.119E-1	7.627E+0	1.739E+1
-4.119E-1	7.581E+0	1.757E+1
-4.152E-1	7.545E+0	1.747E+1
-4.119E-1	7.555E+0	1.753E+1
-4.119E-1	7.708E+0	1.746E+1
-4.103E-1	7.539E+0	1.725E+1
-4.136E-1	7.610E+0	1.739E+1
-4.136E-1	7.646E+0	1.735E+1
-4.136E-1	7.627E+0	1.740E+1
-4.136E-1	7.510E+0	1.750E+1
-4.136E-1	7.539E+0	1.742E+1
-4.119E-1	7.510E+0	1.745E+1
-4.087E-1	7.617E+0	1.735E+1
-4.087E-1	7.649E+0	1.748E+1
-4.119E-1	7.562E+0	1.735E+1
-4.119E-1	7.448E+0	1.737E+1
-4.152E-1	7.685E+0	1.737E+1
-4.136E-1	7.675E+0	1.729E+1
-4.119E-1	7.653E+0	1.756E+1
-4.136E-1	7.636E+0	1.730E+1
-4.103E-1	7.487E+0	1.751E+1
-4.103E-1	7.604E+0	1.752E+1
-4.136E-1	7.659E+0	1.742E+1
-4.103E-1	7.558E+0	1.749E+1
-4.087E-1	7.507E+0	1.754E+1
-4.119E-1	7.555E+0	1.751E+1
-4.136E-1	7.653E+0	1.746E+1
-4.119E-1	7.669E+0	1.742E+1
-4.136E-1	7.529E+0	1.758E+1
-4.119E-1	7.724E+0	1.753E+1
-4.136E-1	7.669E+0	1.746E+1
-4.168E-1	7.717E+0	1.743E+1
-4.119E-1	7.630E+0	1.754E+1
-4.119E-1	7.575E+0	1.748E+1
-4.136E-1	7.584E+0	1.753E+1
-4.103E-1	7.526E+0	1.751E+1
-4.103E-1	7.714E+0	1.746E+1
-4.087E-1	7.656E+0	1.743E+1
-4.136E-1	7.604E+0	1.742E+1
-4.136E-1	7.630E+0	1.758E+1
-4.103E-1	7.552E+0	1.741E+1
-4.103E-1	7.669E+0	1.731E+1
-4.119E-1	7.617E+0	1.761E+1
-4.136E-1	7.717E+0	1.754E+1
-4.119E-1	7.721E+0	1.745E+1
-4.119E-1	7.503E+0	1.746E+1
-4.119E-1	7.623E+0	1.739E+1
-4.119E-1	7.610E+0	1.746E+1
-4.119E-1	7.604E+0	1.747E+1
-4.103E-1	7.549E+0	1.748E+1
-4.119E-1	7.510E+0	1.738E+1
-4.119E-1	7.640E+0	1.733E+1
-4.119E-1	7.529E+0	1.731E+1
-4.103E-1	7.704E+0	1.752E+1
-4.152E-1	7.555E+0	1.745E+1
-4.119E-1	7.503E+0	1.742E+1
-4.119E-1	7.617E+0	1.755E+1
-4.136E-1	7.594E+0	1.740E+1
-4.119E-1	7.562E+0	1.738E+1
-4.152E-1	7.675E+0	1.741E+1
-4.119E-1	7.607E+0	1.751E+1
-4.152E-1	7.695E+0	1.744E+1
-4.136E-1	7.536E+0	1.757E+1
-4.136E-1	7.643E+0	1.748E+1
-4.103E-1	7.630E+0	1.738E+1
-4.119E-1	7.555E+0	1.739E+1
-4.119E-1	7.614E+0	1.757E+1
-4.136E-1	7.581E+0	1.727E+1
-4.119E-1	7.571E+0	1.750E+1
-4.119E-1	7.565E+0	1.765E+1
-4.136E-1	7.688E+0	1.732E+1
-4.152E-1	7.669E+0	1.738E+1
-4.119E-1	7.575E+0	1.742E+1
-4.119E-1	7.594E+0	1.746E+1
-4.152E-1	7.529E+0	1.740E+1
-4.136E-1	7.656E+0	1.744E+1
-4.119E-1	7.627E+0	1.731E+1
-4.119E-1	7.597E+0	1.728E+1
-4.152E-1	7.520E+0	1.744E+1
-4.136E-1	7.510E+0	1.741E+1
-4.152E-1	7.591E+0	1.740E+1
-4.119E-1	7.591E+0	1.735E+1
-4.136E-1	7.675E+0	1.754E+1
-4.103E-1	7.575E+0	1.758E+1
-4.087E-1	7.549E+0	1.746E+1
-4.119E-1	7.653E+0	1.746E+1
-4.119E-1	7.698E+0	1.759E+1
-4.119E-1	7.584E+0	1.732E+1
-4.136E-1	7.614E+0	1.736E+1
-4.136E-1	7.516E+0	1.745E+1
-4.152E-1	7.640E+0	1.737E+1
-4.119E-1	7.536E+0	1.737E+1
-4.136E-1	7.669E+0	1.756E+1
-4.152E-1	7.503E+0	1.746E+1
-4.152E-1	7.623E+0	1.738E+1
-4.136E-1	7.614E+0	1.753E+1
-4.103E-1	7.636E+0	1.742E+1
-4.087E-1	7.558E+0	1.738E+1
-4.152E-1	7.503E+0	1.754E+1
-4.119E-1	7.565E+0	1.731E+1
-4.136E-1	7.669E+0	1.742E+1
-4.103E-1	7.529E+0	1.735E+1
-4.119E-1	7.620E+0	1.756E+1
-4.119E-1	7.708E+0	1.744E+1
-4.087E-1	7.461E+0	1.736E+1
-4.136E-1	7.461E+0	1.761E+1
-4.136E-1	7.643E+0	1.744E+1
-4.152E-1	7.594E+0	1.736E+1
-4.119E-1	7.562E+0	1.747E+1
-4.152E-1	7.604E+0	1.739E+1
-4.136E-1	7.568E+0	1.746E+1
-4.119E-1	7.536E+0	1.749E+1
-4.103E-1	7.623E+0	1.750E+1
-4.119E-1	7.539E+0	1.745E+1
-4.168E-1	7.591E+0	1.739E+1
-4.136E-1	7.649E+0	1.727E+1
-4.119E-1	7.584E+0	1.744E+1
-4.136E-1	7.542E+0	1.740E+1
-4.119E-1	7.481E+0	1.741E+1
-4.152E-1	7.597E+0	1.736E+1
-4.103E-1	7.591E+0	1.753E+1
-4.136E-1	7.614E+0	1.747E+1
-4.136E-1	7.610E+0	1.745E+1
-4.152E-1	7.640E+0	1.727E+1
-4.136E-1	7.529E+0	1.740E+1
-4.119E-1	7.656E+0	1.742E+1
-4.152E-1	7.591E+0	1.740E+1
-4.119E-1	7.536E+0	1.741E+1
-4.119E-1	7.604E+0	1.739E+1
-4.119E-1	7.536E+0	1.751E+1
-4.168E-1	7.507E+0	1.740E+1
-4.136E-1	7.516E+0	1.759E+1
-4.136E-1	7.649E+0	1.752E+1
-4.119E-1	7.581E+0	1.751E+1
-4.136E-1	7.552E+0	1.734E+1
-4.119E-1	7.588E+0	1.736E+1
-4.136E-1	7.594E+0	1.727E+1
-4.136E-1	7.672E+0	1.739E+1
-4.136E-1	7.623E+0	1.740E+1
-4.119E-1	7.581E+0	1.747E+1
-4.119E-1	7.597E+0	1.731E+1
-4.119E-1	7.643E+0	1.745E+1
-4.136E-1	7.510E+0	1.727E+1
-4.119E-1	7.588E+0	1.749E+1
-4.119E-1	7.549E+0	1.750E+1
-4.119E-1	7.659E+0	1.748E+1
-4.152E-1	7.571E+0	1.737E+1
-4.152E-1	7.620E+0	1.754E+1
-4.119E-1	7.643E+0	1.750E+1
-4.136E-1	7.526E+0	1.747E+1
-4.136E-1	7.562E+0	1.747E+1
-4.103E-1	7.604E+0	1.732E+1
-4.136E-1	7.678E+0	1.749E+1
-4.119E-1	7.588E+0	1.751E+1
-4.136E-1	7.646E+0	1.747E+1
-4.119E-1	7.630E+0	1.734E+1
-4.136E-1	7.520E+0	1.756E+1
-4.168E-1	7.633E+0	1.744E+1
-4.152E-1	7.675E+0	1.740E+1
-4.152E-1	7.627E+0	1.735E+1
-4.119E-1	7.558E+0	1.729E+1
-4.119E-1	7.552E+0	1.757E+1
-4.168E-1	7.555E+0	1.749E+1
-4.136E-1	7.656E+0	1.746E+1
-4.119E-1	7.594E+0	1.748E+1
-4.136E-1	7.640E+0	1.725E+1
-4.136E-1	7.545E+0	1.736E+1
-4.119E-1	7.649E+0	1.745E+1
-4.103E-1	7.558E+0	1.751E+1
-4.136E-1	7.520E+0	1.737E+1
-4.152E-1	7.666E+0	1.761E+1
-4.136E-1	7.520E+0	1.750E+1
-4.103E-1	7.662E+0	1.746E+1
-4.152E-1	7.545E+0	1.744E+1
-4.136E-1	7.581E+0	1.742E+1
-4.152E-1	7.536E+0	1.746E+1
-4.119E-1	7.656E+0	1.738E+1
-4.136E-1	7.542E+0	1.764E+1
-4.152E-1	7.588E+0	1.762E+1
-4.119E-1	7.630E+0	1.756E+1
-4.152E-1	7.597E+0	1.751E+1
-4.103E-1	7.617E+0	1.745E+1
-4.152E-1	7.646E+0	1.747E+1
-4.103E-1	7.604E+0	1.750E+1
-4.103E-1	7.503E+0	1.760E+1
-4.152E-1	7.555E+0	1.747E+1
-4.152E-1	7.721E+0	1.747E+1
-4.136E-1	7.617E+0	1.750E+1
-4.119E-1	7.636E+0	1.761E+1
-4.119E-1	7.571E+0	1.732E+1
-4.136E-1	7.588E+0	1.749E+1
-4.119E-1	7.571E+0	1.735E+1
-4.136E-1	7.594E+0	1.741E+1
-4.136E-1	7.630E+0	1.750E+1
-4.152E-1	7.588E+0	1.739E+1
-4.103E-1	7.643E+0	1.768E+1
-4.103E-1	7.640E+0	1.733E+1
-4.119E-1	7.675E+0	1.733E+1
-4.152E-1	7.520E+0	1.761E+1
-4.119E-1	7.494E+0	1.736E+1
-4.136E-1	7.545E+0	1.745E+1
-4.119E-1	7.523E+0	1.746E+1
-4.168E-1	7.523E+0	1.737E+1
-4.119E-1	7.497E+0	1.751E+1
-4.136E-1	7.419E+0	1.734E+1
-4.119E-1	7.552E+0	1.753E+1
-4.152E-1	7.507E+0	1.749E+1
-4.119E-1	7.695E+0	1.740E+1
-4.136E-1	7.678E+0	1.738E+1
-4.119E-1	7.578E+0	1.756E+1
-4.152E-1	7.653E+0	1.730E+1
-4.152E-1	7.607E+0	1.750E+1
-4.152E-1	7.607E+0	1.746E+1
-4.119E-1	7.568E+0	1.748E+1
-4.152E-1	7.516E+0	1.749E+1
-4.136E-1	7.539E+0	1.742E+1
-4.119E-1	7.737E+0	1.736E+1
-4.136E-1	7.552E+0	1.730E+1
-4.103E-1	7.542E+0	1.733E+1
-4.087E-1	7.597E+0	1.748E+1
-4.103E-1	7.545E+0	1.763E+1
-4.119E-1	7.610E+0	1.732E+1
-4.152E-1	7.672E+0	1.743E+1
-4.136E-1	7.568E+0	1.748E+1
-4.119E-1	7.643E+0	1.733E+1
-4.103E-1	7.581E+0	1.744E+1
-4.136E-1	7.526E+0	1.748E+1
-4.119E-1	7.529E+0	1.740E+1
-4.103E-1	7.672E+0	1.759E+1
-4.119E-1	7.581E+0	1.733E+1
-4.168E-1	7.614E+0	1.749E+1
-4.168E-1	7.594E+0	1.741E+1
-4.119E-1	7.562E+0	1.741E+1
-4.119E-1	7.662E+0	1.736E+1
-4.152E-1	7.620E+0	1.752E+1
-4.119E-1	7.627E+0	1.761E+1
-4.136E-1	7.539E+0	1.759E+1
-4.103E-1	7.584E+0	1.740E+1
-4.136E-1	7.507E+0	1.734E+1
-4.119E-1	7.500E+0	1.741E+1
-4.136E-1	7.558E+0	1.735E+1
-4.119E-1	7.636E+0	1.748E+1
-4.136E-1	7.555E+0	1.743E+1
-4.136E-1	7.675E+0	1.734E+1
-4.136E-1	7.656E+0	1.734E+1
-4.136E-1	7.549E+0	1.748E+1
-4.136E-1	7.633E+0	1.748E+1
-4.136E-1	7.513E+0	1.757E+1
-4.136E-1	7.588E+0	1.752E+1
-4.152E-1	7.520E+0	1.737E+1
-4.152E-1	7.503E+0	1.760E+1
-4.152E-1	7.604E+0	1.735E+1
-4.152E-1	7.549E+0	1.736E+1
-4.119E-1	7.542E+0	1.744E+1
-4.136E-1	7.584E+0	1.736E+1
-4.119E-1	7.614E+0	1.738E+1
-4.136E-1	7.588E+0	1.743E+1
-4.136E-1	7.484E+0	1.729E+1
-4.168E-1	7.666E+0	1.738E+1
-4.152E-1	7.542E+0	1.746E+1
-4.152E-1	7.620E+0	1.737E+1
-4.152E-1	7.571E+0	1.736E+1
-4.152E-1	7.581E+0	1.736E+1
-4.152E-1	7.545E+0	1.743E+1
-4.136E-1	7.523E+0	1.741E+1
-4.152E-1	7.627E+0	1.748E+1
-4.136E-1	7.526E+0	1.750E+1
-4.152E-1	7.588E+0	1.737E+1
-4.136E-1	7.630E+0	1.738E+1
-4.152E-1	7.523E+0	1.756E+1
-4.152E-1	7.526E+0	1.766E+1
-4.152E-1	7.698E+0	1.738E+1
-4.103E-1	7.597E+0	1.733E+1
-4.136E-1	7.740E+0	1.760E+1
-4.152E-1	7.549E+0	1.729E+1
-4.152E-1	7.558E+0	1.734E+1
-4.136E-1	7.675E+0	1.733E+1
-4.152E-1	7.510E+0	1.731E+1
-4.184E-1	7.552E+0	1.737E+1
-4.136E-1	7.636E+0	1.731E+1
-4.136E-1	7.630E+0	1.752E+1
-4.136E-1	7.730E+0	1.741E+1
-4.168E-1	7.601E+0	1.748E+1
-4.119E-1	7.545E+0	1.754E+1
-4.119E-1	7.623E+0	1.742E+1
-4.087E-1	7.672E+0	1.733E+1
-4.136E-1	7.659E+0	1.746E+1
-4.136E-1	7.636E+0	1.752E+1
-4.136E-1	7.659E+0	1.731E+1
-4.136E-1	7.588E+0	1.740E+1
-4.168E-1	7.685E+0	1.737E+1
-4.168E-1	7.575E+0	1.732E+1
-4.152E-1	7.633E+0	1.745E+1
-4.136E-1	7.558E+0	1.743E+1
-4.136E-1	7.627E+0	1.736E+1
-4.103E-1	7.565E+0	1.726E+1
-4.136E-1	7.617E+0	1.740E+1
-4.152E-1	7.614E+0	1.755E+1
-4.168E-1	7.575E+0	1.745E+1
-4.136E-1	7.630E+0	1.768E+1
-4.136E-1	7.698E+0	1.738E+1
-4.168E-1	7.568E+0	1.748E+1
-4.152E-1	7.627E+0	1.736E+1
-4.136E-1	7.568E+0	1.735E+1
-4.119E-1	7.675E+0	1.736E+1
-4.136E-1	7.539E+0	1.742E+1
-4.201E-1	7.643E+0	1.740E+1
-4.136E-1	7.562E+0	1.740E+1
-4.119E-1	7.594E+0	1.747E+1
-4.168E-1	7.510E+0	1.744E+1
-4.136E-1	7.513E+0	1.747E+1
-4.119E-1	7.578E+0	1.737E+1
-4.136E-1	7.646E+0	1.739E+1
-4.103E-1	7.432E+0	1.760E+1
-4.168E-1	7.630E+0	1.745E+1
-4.168E-1	7.649E+0	1.733E+1
-4.119E-1	7.575E+0	1.738E+1
-4.136E-1	7.448E+0	1.754E+1
-4.168E-1	7.604E+0	1.743E+1
-4.152E-1	7.604E+0	1.739E+1
-4.136E-1	7.581E+0	1.754E+1
-4.136E-1	7.607E+0	1.737E+1
-4.168E-1	7.562E+0	1.749E+1
-4.152E-1	7.584E+0	1.748E+1
-4.136E-1	7.617E+0	1.736E+1
-4.152E-1	7.539E+0	1.733E+1
-4.136E-1	7.614E+0	1.749E+1
-4.168E-1	7.533E+0	1.746E+1
-4.152E-1	7.636E+0	1.744E+1
-4.152E-1	7.607E+0	1.751E+1
-4.152E-1	7.633E+0	1.741E+1
-4.152E-1	7.675E+0	1.738E+1
-4.119E-1	7.555E+0	1.742E+1
-4.119E-1	7.571E+0	1.753E+1
-4.168E-1	7.666E+0	1.751E+1
-4.119E-1	7.672E+0	1.731E+1
-4.152E-1	7.711E+0	1.735E+1
-4.152E-1	7.607E+0	1.732E+1
-4.168E-1	7.588E+0	1.747E+1
-4.152E-1	7.646E+0	1.730E+1
-4.136E-1	7.555E+0	1.749E+1
-4.136E-1	7.568E+0	1.729E+1
-4.152E-1	7.575E+0	1.729E+1
-4.136E-1	7.588E+0	1.729E+1
-4.136E-1	7.649E+0	1.752E+1
-4.152E-1	7.672E+0	1.738E+1
-4.152E-1	7.649E+0	1.729E+1
-4.136E-1	7.494E+0	1.737E+1
-4.136E-1	7.627E+0	1.755E+1
-4.168E-1	7.584E+0	1.738E+1
-4.168E-1	7.601E+0	1.743E+1
-4.152E-1	7.640E+0	1.745E+1
-4.152E-1	7.545E+0	1.751E+1
-4.136E-1	7.597E+0	1.748E+1
-4.168E-1	7.659E+0	1.746E+1
-4.119E-1	7.662E+0	1.747E+1
-4.152E-1	7.640E+0	1.736E+1
-4.152E-1	7.623E+0	1.744E+1
-4.152E-1	7.610E+0	1.727E+1
-4.136E-1	7.682E+0	1.753E+1
-4.119E-1	7.588E+0	1.739E+1
-4.136E-1	7.578E+0	1.734E+1
-4.184E-1	7.594E+0	1.739E+1
-4.136E-1	7.617E+0	1.741E+1
-4.119E-1	7.571E+0	1.742E+1
-4.152E-1	7.627E+0	1.743E+1
-4.152E-1	7.575E+0	1.754E+1
-4.136E-1	7.672E+0	1.754E+1
-4.136E-1	7.666E+0	1.747E+1
-4.152E-1	7.601E+0	1.733E+1
-4.152E-1	7.584E+0	1.745E+1
-4.119E-1	7.552E+0	1.736E+1
-4.152E-1	7.578E+0	1.762E+1
-4.152E-1	7.520E+0	1.751E+1
-4.136E-1	7.562E+0	1.752E+1
-4.152E-1	7.643E+0	1.749E+1
-4.152E-1	7.675E+0	1.758E+1
-4.119E-1	7.536E+0	1.753E+1
-4.136E-1	7.481E+0	1.732E+1
-4.152E-1	7.640E+0	1.729E+1
-4.119E-1	7.523E+0	1.742E+1
-4.136E-1	7.451E+0	1.748E+1
-4.168E-1	7.562E+0	1.731E+1
-4.152E-1	7.666E+0	1.743E+1
-4.152E-1	7.471E+0	1.749E+1
-4.119E-1	7.698E+0	1.732E+1
-4.152E-1	7.539E+0	1.733E+1
-4.136E-1	7.601E+0	1.730E+1
-4.152E-1	7.607E+0	1.757E+1
-4.152E-1	7.695E+0	1.741E+1
-4.168E-1	7.533E+0	1.729E+1
-4.152E-1	7.545E+0	1.740E+1
-4.152E-1	7.601E+0	1.748E+1
-4.119E-1	7.666E+0	1.748E+1
-4.152E-1	7.542E+0	1.739E+1
-4.168E-1	7.510E+0	1.762E+1
-4.119E-1	7.610E+0	1.750E+1
-4.184E-1	7.630E+0	1.745E+1
-4.136E-1	7.581E+0	1.744E+1
-4.136E-1	7.617E+0	1.724E+1
-4.136E-1	7.682E+0	1.729E+1
-4.152E-1	7.685E+0	1.740E+1
-4.152E-1	7.588E+0	1.747E+1
-4.136E-1	7.565E+0	1.736E+1
-4.152E-1	7.636E+0	1.742E+1
-4.152E-1	7.497E+0	1.741E+1
-4.152E-1	7.571E+0	1.740E+1
-4.152E-1	7.588E+0	1.755E+1
-4.152E-1	7.750E+0	1.758E+1
-4.168E-1	7.581E+0	1.746E+1
-4.136E-1	7.607E+0	1.747E+1
-4.136E-1	7.536E+0	1.752E+1
-4.136E-1	7.653E+0	1.742E+1
-4.168E-1	7.571E+0	1.739E+1
-4.152E-1	7.545E+0	1.749E+1
-4.119E-1	7.461E+0	1.744E+1
-4.119E-1	7.542E+0	1.736E+1
-4.168E-1	7.578E+0	1.739E+1
-4.168E-1	7.516E+0	1.741E+1
-4.168E-1	7.552E+0	1.725E+1
-4.119E-1	7.597E+0	1.741E+1
-4.136E-1	7.584E+0	1.741E+1
-4.168E-1	7.536E+0	1.739E+1
-4.119E-1	7.562E+0	1.740E+1
-4.152E-1	7.474E+0	1.744E+1
-4.152E-1	7.588E+0	1.739E+1
-4.152E-1	7.581E+0	1.747E+1
-4.152E-1	7.604E+0	1.726E+1
-4.119E-1	7.545E+0	1.733E+1
-4.136E-1	7.630E+0	1.747E+1
-4.168E-1	7.510E+0	1.747E+1
-4.152E-1	7.451E+0	1.751E+1
-4.087E-1	7.675E+0	1.750E+1
-4.152E-1	7.607E+0	1.733E+1
-4.136E-1	7.760E+0	1.744E+1
-4.136E-1	7.523E+0	1.745E+1
-4.119E-1	7.562E+0	1.748E+1
-4.136E-1	7.672E+0	1.722E+1
-4.152E-1	7.549E+0	1.732E+1
-4.152E-1	7.558E+0	1.740E+1
-4.152E-1	7.630E+0	1.758E+1
-4.136E-1	7.649E+0	1.744E+1
-4.168E-1	7.649E+0	1.746E+1
-4.152E-1	7.584E+0	1.729E+1
-4.168E-1	7.481E+0	1.737E+1
-4.136E-1	7.581E+0	1.739E+1
-4.152E-1	7.640E+0	1.742E+1
-4.152E-1	7.614E+0	1.729E+1
-4.168E-1	7.513E+0	1.736E+1
-4.119E-1	7.604E+0	1.750E+1
-4.168E-1	7.672E+0	1.740E+1
-4.168E-1	7.620E+0	1.755E+1
-4.136E-1	7.588E+0	1.739E+1
-4.152E-1	7.678E+0	1.740E+1
-4.168E-1	7.588E+0	1.744E+1
-4.152E-1	7.549E+0	1.753E+1
-4.119E-1	7.575E+0	1.740E+1
-4.152E-1	7.604E+0	1.738E+1
-4.184E-1	7.662E+0	1.724E+1
-4.119E-1	7.604E+0	1.736E+1
-4.168E-1	7.578E+0	1.741E+1
-4.152E-1	7.523E+0	1.742E+1
-4.152E-1	7.588E+0	1.727E+1
-4.136E-1	7.591E+0	1.732E+1
-4.152E-1	7.500E+0	1.725E+1
-4.152E-1	7.575E+0	1.732E+1
-4.184E-1	7.558E+0	1.738E+1
-4.136E-1	7.581E+0	1.755E+1
-4.152E-1	7.627E+0	1.730E+1
-4.136E-1	7.558E+0	1.749E+1
-4.152E-1	7.604E+0	1.746E+1
-4.152E-1	7.659E+0	1.748E+1
-4.168E-1	7.614E+0	1.734E+1
-4.152E-1	7.510E+0	1.750E+1
-4.168E-1	7.678E+0	1.763E+1
-4.136E-1	7.601E+0	1.745E+1
-4.152E-1	7.640E+0	1.748E+1
-4.152E-1	7.607E+0	1.749E+1
-4.152E-1	7.669E+0	1.755E+1
-4.152E-1	7.516E+0	1.738E+1
-4.119E-1	7.552E+0	1.747E+1
-4.152E-1	7.672E+0	1.731E+1
-4.168E-1	7.523E+0	1.748E+1
-4.136E-1	7.649E+0	1.738E+1
-4.136E-1	7.539E+0	1.746E+1
-4.152E-1	7.643E+0	1.736E+1
-4.184E-1	7.545E+0	1.749E+1
-4.136E-1	7.688E+0	1.743E+1
-4.119E-1	7.614E+0	1.746E+1
-4.136E-1	7.536E+0	1.742E+1
-4.184E-1	7.610E+0	1.742E+1
-4.152E-1	7.578E+0	1.742E+1
-4.152E-1	7.630E+0	1.726E+1
-4.152E-1	7.607E+0	1.742E+1
-4.168E-1	7.643E+0	1.733E+1
-4.152E-1	7.610E+0	1.736E+1
-4.152E-1	7.672E+0	1.716E+1
-4.152E-1	7.601E+0	1.736E+1
-4.168E-1	7.653E+0	1.742E+1
-4.152E-1	7.533E+0	1.743E+1
-4.119E-1	7.552E+0	1.747E+1
-4.136E-1	7.578E+0	1.737E+1
-4.168E-1	7.646E+0	1.755E+1
-4.136E-1	7.581E+0	1.748E+1
-4.136E-1	7.588E+0	1.748E+1
-4.136E-1	7.562E+0	1.736E+1
-4.152E-1	7.584E+0	1.736E+1
-4.168E-1	7.487E+0	1.742E+1
-4.119E-1	7.516E+0	1.736E+1
-4.168E-1	7.533E+0	1.742E+1
-4.168E-1	7.581E+0	1.740E+1
-4.152E-1	7.610E+0	1.751E+1
-4.136E-1	7.623E+0	1.725E+1
-4.152E-1	7.497E+0	1.738E+1
-4.152E-1	7.636E+0	1.728E+1
-4.152E-1	7.507E+0	1.724E+1
-4.152E-1	7.659E+0	1.738E+1
-4.152E-1	7.669E+0	1.750E+1
-4.168E-1	7.643E+0	1.741E+1
-4.168E-1	7.594E+0	1.743E+1
-4.119E-1	7.474E+0	1.734E+1
-4.152E-1	7.584E+0	1.743E+1
-4.168E-1	7.594E+0	1.741E+1
-4.136E-1	7.520E+0	1.734E+1
-4.119E-1	7.601E+0	1.745E+1
-4.152E-1	7.653E+0	1.748E+1
-4.184E-1	7.536E+0	1.745E+1
-4.184E-1	7.523E+0	1.746E+1
-4.152E-1	7.494E+0	1.724E+1
-4.152E-1	7.643E+0	1.735E+1
-4.152E-1	7.636E+0	1.745E+1
-4.152E-1	7.545E+0	1.728E+1
-4.136E-1	7.562E+0	1.731E+1
-4.152E-1	7.581E+0	1.736E+1
-4.168E-1	7.610E+0	1.760E+1
-4.168E-1	7.734E+0	1.740E+1
-4.119E-1	7.558E+0	1.727E+1
-4.136E-1	7.643E+0	1.731E+1
-4.136E-1	7.614E+0	1.727E+1
-4.152E-1	7.750E+0	1.747E+1
-4.152E-1	7.568E+0	1.737E+1
-4.168E-1	7.623E+0	1.725E+1
-4.152E-1	7.610E+0	1.739E+1
-4.152E-1	7.656E+0	1.748E+1
-4.152E-1	7.588E+0	1.746E+1
-4.152E-1	7.669E+0	1.756E+1
-4.168E-1	7.675E+0	1.740E+1
-4.152E-1	7.529E+0	1.728E+1
-4.152E-1	7.620E+0	1.731E+1
-4.152E-1	7.614E+0	1.733E+1
-4.168E-1	7.584E+0	1.743E+1
-4.168E-1	7.588E+0	1.735E+1
-4.136E-1	7.562E+0	1.734E+1
-4.152E-1	7.669E+0	1.740E+1
-4.184E-1	7.581E+0	1.749E+1
-4.152E-1	7.584E+0	1.734E+1
-4.136E-1	7.591E+0	1.736E+1
-4.152E-1	7.627E+0	1.750E+1
-4.168E-1	7.627E+0	1.730E+1
-4.152E-1	7.601E+0	1.753E+1
-4.152E-1	7.597E+0	1.736E+1
-4.152E-1	7.601E+0	1.755E+1
-4.168E-1	7.558E+0	1.746E+1
-4.136E-1	7.578E+0	1.736E+1
-4.152E-1	7.513E+0	1.741E+1
-4.168E-1	7.653E+0	1.744E+1
-4.152E-1	7.584E+0	1.745E+1
-4.168E-1	7.571E+0	1.743E+1
-4.136E-1	7.568E+0	1.744E+1
-4.152E-1	7.601E+0	1.740E+1
-4.168E-1	7.627E+0	1.739E+1
-4.152E-1	7.620E+0	1.763E+1
-4.136E-1	7.549E+0	1.743E+1
-4.168E-1	7.513E+0	1.738E+1
-4.168E-1	7.510E+0	1.744E+1
-4.152E-1	7.539E+0	1.723E+1
-4.136E-1	7.581E+0	1.743E+1
-4.152E-1	7.607E+0	1.747E+1
-4.168E-1	7.623E+0	1.753E+1
-4.168E-1	7.584E+0	1.742E+1
-4.152E-1	7.539E+0	1.735E+1
-4.152E-1	7.484E+0	1.746E+1
-4.184E-1	7.578E+0	1.723E+1
-4.152E-1	7.578E+0	1.739E+1
-4.152E-1	7.542E+0	1.737E+1
-4.152E-1	7.520E+0	1.741E+1
-4.184E-1	7.604E+0	1.741E+1
-4.152E-1	7.545E+0	1.740E+1
-4.119E-1	7.526E+0	1.736E+1
-4.152E-1	7.601E+0	1.742E+1
-4.168E-1	7.627E+0	1.732E+1
-4.168E-1	7.584E+0	1.719E+1
-4.136E-1	7.591E+0	1.732E+1
-4.152E-1	7.659E+0	1.728E+1
-4.168E-1	7.578E+0	1.747E+1
-4.168E-1	7.520E+0	1.733E+1
-4.136E-1	7.620E+0	1.740E+1
-4.152E-1	7.691E+0	1.736E+1
-4.168E-1	7.682E+0	1.734E+1
-4.152E-1	7.581E+0	1.740E+1
-4.119E-1	7.568E+0	1.751E+1
-4.168E-1	7.666E+0	1.736E+1
-4.168E-1	7.630E+0	1.747E+1
-4.168E-1	7.549E+0	1.741E+1
-4.152E-1	7.513E+0	1.739E+1
-4.152E-1	7.552E+0	1.729E+1
-4.136E-1	7.568E+0	1.734E+1
-4.168E-1	7.630E+0	1.745E+1
-4.119E-1	7.529E+0	1.735E+1
-4.152E-1	7.545E+0	1.736E+1
-4.184E-1	7.691E+0	1.742E+1
-4.168E-1	7.675E+0	1.719E+1
-4.152E-1	7.545E+0	1.740E+1
-4.152E-1	7.594E+0	1.750E+1
-4.136E-1	7.555E+0	1.734E+1
-4.136E-1	7.662E+0	1.748E+1
-4.152E-1	7.578E+0	1.736E+1
-4.136E-1	7.487E+0	1.736E+1
-4.136E-1	7.841E+0	1.745E+1
-4.184E-1	7.513E+0	1.738E+1
-4.152E-1	7.545E+0	1.735E+1
-4.136E-1	7.672E+0	1.719E+1
-4.184E-1	7.721E+0	1.736E+1
-4.152E-1	7.756E+0	1.739E+1
-4.152E-1	7.617E+0	1.742E+1
-4.119E-1	7.591E+0	1.735E+1
-4.152E-1	7.513E+0	1.735E+1
-4.168E-1	7.588E+0	1.745E+1
-4.168E-1	7.643E+0	1.732E+1
-4.152E-1	7.510E+0	1.747E+1
-4.168E-1	7.539E+0	1.746E+1
-4.152E-1	7.701E+0	1.730E+1
-4.136E-1	7.610E+0	1.729E+1
-4.152E-1	7.533E+0	1.744E+1
-4.168E-1	7.575E+0	1.737E+1
-4.152E-1	7.575E+0	1.742E+1
-4.168E-1	7.649E+0	1.746E+1
-4.152E-1	7.610E+0	1.741E+1
-4.168E-1	7.617E+0	1.740E+1
-4.152E-1	7.510E+0	1.748E+1
-4.152E-1	7.568E+0	1.744E+1
-4.168E-1	7.581E+0	1.732E+1
-4.168E-1	7.545E+0	1.723E+1
-4.184E-1	7.682E+0	1.750E+1
-4.168E-1	7.484E+0	1.730E+1
-4.168E-1	7.513E+0	1.739E+1
-4.152E-1	7.669E+0	1.729E+1
-4.168E-1	7.620E+0	1.722E+1
-4.168E-1	7.565E+0	1.733E+1
-4.168E-1	7.458E+0	1.741E+1
-4.168E-1	7.477E+0	1.738E+1
-4.152E-1	7.623E+0	1.727E+1
-4.136E-1	7.601E+0	1.734E+1
-4.152E-1	7.649E+0	1.740E+1
-4.201E-1	7.623E+0	1.736E+1
-4.136E-1	7.630E+0	1.741E+1
-4.152E-1	7.471E+0	1.733E+1
-4.168E-1	7.536E+0	1.731E+1
-4.184E-1	7.594E+0	1.728E+1
-4.152E-1	7.500E+0	1.732E+1
-4.152E-1	7.701E+0	1.760E+1
-4.152E-1	7.591E+0	1.741E+1
-4.168E-1	7.588E+0	1.744E+1
-4.168E-1	7.633E+0	1.750E+1
-4.136E-1	7.558E+0	1.748E+1
-4.168E-1	7.588E+0	1.728E+1
-4.168E-1	7.662E+0	1.746E+1
-4.136E-1	7.516E+0	1.736E+1
-4.168E-1	7.575E+0	1.735E+1
-4.136E-1	7.601E+0	1.758E+1
-4.152E-1	7.640E+0	1.738E+1
-4.168E-1	7.627E+0	1.741E+1
-4.152E-1	7.617E+0	1.748E+1
-4.168E-1	7.594E+0	1.740E+1
-4.184E-1	7.507E+0	1.760E+1
-4.152E-1	7.588E+0	1.752E+1
-4.152E-1	7.474E+0	1.730E+1
-4.152E-1	7.701E+0	1.735E+1
-4.168E-1	7.610E+0	1.738E+1
-4.136E-1	7.568E+0	1.748E+1
-4.136E-1	7.584E+0	1.749E+1
-4.168E-1	7.584E+0	1.740E+1
-4.168E-1	7.682E+0	1.746E+1
-4.168E-1	7.520E+0	1.756E+1
-4.152E-1	7.523E+0	1.726E+1
-4.168E-1	7.646E+0	1.729E+1
-4.184E-1	7.490E+0	1.732E+1
-4.168E-1	7.623E+0	1.731E+1
-4.152E-1	7.630E+0	1.736E+1
-4.168E-1	7.558E+0	1.727E+1
-4.168E-1	7.662E+0	1.742E+1
-4.119E-1	7.633E+0	1.730E+1
-4.136E-1	7.601E+0	1.730E+1
-4.136E-1	7.627E+0	1.738E+1
-4.152E-1	7.529E+0	1.746E+1
-4.152E-1	7.555E+0	1.728E+1
-4.168E-1	7.490E+0	1.746E+1
-4.168E-1	7.614E+0	1.751E+1
-4.168E-1	7.507E+0	1.730E+1
-4.168E-1	7.552E+0	1.730E+1
-4.152E-1	7.562E+0	1.738E+1
-4.119E-1	7.536E+0	1.747E+1
-4.168E-1	7.640E+0	1.742E+1
-4.152E-1	7.601E+0	1.715E+1
-4.136E-1	7.464E+0	1.731E+1
-4.168E-1	7.682E+0	1.737E+1
-4.168E-1	7.474E+0	1.753E+1
-4.168E-1	7.633E+0	1.749E+1
-4.168E-1	7.558E+0	1.724E+1
-4.168E-1	7.562E+0	1.744E+1
-4.168E-1	7.610E+0	1.734E+1
-4.136E-1	7.649E+0	1.744E+1
-4.168E-1	7.497E+0	1.717E+1
-4.152E-1	7.662E+0	1.730E+1
-4.136E-1	7.627E+0	1.724E+1
-4.168E-1	7.584E+0	1.736E+1
-4.152E-1	7.575E+0	1.718E+1
-4.168E-1	7.552E+0	1.744E+1
-4.184E-1	7.520E+0	1.728E+1
-4.184E-1	7.581E+0	1.740E+1
-4.168E-1	7.591E+0	1.728E+1
-4.152E-1	7.529E+0	1.735E+1
-4.168E-1	7.656E+0	1.740E+1
-4.152E-1	7.513E+0	1.760E+1
-4.152E-1	7.520E+0	1.729E+1
-4.168E-1	7.571E+0	1.736E+1
-4.168E-1	7.653E+0	1.733E+1
-4.152E-1	7.581E+0	1.748E+1
-4.152E-1	7.649E+0	1.733E+1
-4.152E-1	7.584E+0	1.745E+1
-4.168E-1	7.643E+0	1.727E+1
-4.184E-1	7.646E+0	1.732E+1
-4.152E-1	7.507E+0	1.746E+1
-4.152E-1	7.575E+0	1.736E+1
-4.168E-1	7.552E+0	1.741E+1
-4.201E-1	7.568E+0	1.765E+1
-4.168E-1	7.669E+0	1.732E+1
-4.168E-1	7.646E+0	1.743E+1
-4.168E-1	7.562E+0	1.720E+1
-4.152E-1	7.571E+0	1.752E+1
-4.136E-1	7.656E+0	1.743E+1
-4.152E-1	7.474E+0	1.726E+1
-4.168E-1	7.516E+0	1.745E+1
-4.184E-1	7.533E+0	1.744E+1
-4.103E-1	7.542E+0	1.743E+1
-4.152E-1	7.617E+0	1.738E+1
-4.184E-1	7.584E+0	1.734E+1
-4.168E-1	7.607E+0	1.730E+1
-4.136E-1	7.607E+0	1.739E+1
-4.184E-1	7.614E+0	1.736E+1
-4.168E-1	7.591E+0	1.744E+1
-4.152E-1	7.558E+0	1.733E+1
-4.152E-1	7.623E+0	1.730E+1
-4.168E-1	7.633E+0	1.733E+1
-4.168E-1	7.610E+0	1.741E+1
-4.168E-1	7.627E+0	1.740E+1
-4.168E-1	7.636E+0	1.725E+1
-4.168E-1	7.678E+0	1.742E+1
-4.168E-1	7.523E+0	1.739E+1
-4.168E-1	7.627E+0	1.748E+1
-4.168E-1	7.529E+0	1.737E+1
-4.152E-1	7.627E+0	1.739E+1
-4.184E-1	7.490E+0	1.743E+1
-4.168E-1	7.708E+0	1.737E+1
-4.136E-1	7.536E+0	1.731E+1
-4.168E-1	7.438E+0	1.742E+1
-4.168E-1	7.675E+0	1.749E+1
-4.152E-1	7.604E+0	1.760E+1
-4.168E-1	7.620E+0	1.728E+1
-4.168E-1	7.685E+0	1.744E+1
-4.184E-1	7.614E+0	1.735E+1
-4.152E-1	7.562E+0	1.737E+1
-4.184E-1	7.503E+0	1.740E+1
-4.152E-1	7.552E+0	1.737E+1
-4.201E-1	7.653E+0	1.717E+1
-4.168E-1	7.536E+0	1.745E+1
-4.136E-1	7.552E+0	1.741E+1
-4.152E-1	7.588E+0	1.727E+1
-4.201E-1	7.578E+0	1.735E+1
-4.168E-1	7.640E+0	1.743E+1
-4.168E-1	7.607E+0	1.745E+1
-4.168E-1	7.555E+0	1.731E+1
-4.168E-1	7.627E+0	1.754E+1
-4.168E-1	7.584E+0	1.729E+1
-4.152E-1	7.526E+0	1.734E+1
-4.152E-1	7.575E+0	1.748E+1
-4.168E-1	7.597E+0	1.750E+1
-4.168E-1	7.565E+0	1.736E+1
-4.168E-1	7.591E+0	1.735E+1
-4.152E-1	7.555E+0	1.741E+1
-4.168E-1	7.610E+0	1.736E+1
-4.184E-1	7.656E+0	1.724E+1
-4.152E-1	7.604E+0	1.739E+1
-4.152E-1	7.578E+0	1.736E+1
-4.217E-1	7.659E+0	1.736E+1
-4.152E-1	7.604E+0	1.746E+1
-4.184E-1	7.685E+0	1.726E+1
-4.168E-1	7.617E+0	1.733E+1
-4.168E-1	7.666E+0	1.739E+1
-4.152E-1	7.636E+0	1.723E+1
-4.152E-1	7.468E+0	1.743E+1
-4.168E-1	7.656E+0	1.744E+1
-4.184E-1	7.568E+0	1.742E+1
-4.152E-1	7.562E+0	1.734E+1
-4.168E-1	7.520E+0	1.736E+1
-4.136E-1	7.584E+0	1.746E+1
-4.184E-1	7.571E+0	1.722E+1
-4.168E-1	7.562E+0	1.747E+1
-4.152E-1	7.542E+0	1.750E+1
-4.168E-1	7.468E+0	1.736E+1
-4.168E-1	7.672E+0	1.740E+1
-4.152E-1	7.591E+0	1.761E+1
-4.152E-1	7.568E+0	1.731E+1
-4.168E-1	7.601E+0	1.725E+1
-4.168E-1	7.617E+0	1.731E+1
-4.168E-1	7.643E+0	1.744E+1
-4.168E-1	7.477E+0	1.724E+1
-4.184E-1	7.633E+0	1.734E+1
-4.168E-1	7.786E+0	1.743E+1
-4.168E-1	7.675E+0	1.736E+1
-4.184E-1	7.536E+0	1.746E+1
-4.152E-1	7.516E+0	1.752E+1
-4.201E-1	7.500E+0	1.728E+1
-4.168E-1	7.685E+0	1.742E+1
-4.168E-1	7.620E+0	1.737E+1
-4.168E-1	7.581E+0	1.747E+1
-4.168E-1	7.610E+0	1.745E+1
-4.184E-1	7.529E+0	1.752E+1
-4.152E-1	7.633E+0	1.746E+1
-4.168E-1	7.549E+0	1.743E+1
-4.184E-1	7.617E+0	1.755E+1
-4.152E-1	7.636E+0	1.748E+1
-4.152E-1	7.591E+0	1.734E+1
-4.152E-1	7.620E+0	1.733E+1
-4.184E-1	7.523E+0	1.732E+1
-4.152E-1	7.617E+0	1.752E+1
-4.152E-1	7.630E+0	1.737E+1
-4.152E-1	7.584E+0	1.734E+1
-4.168E-1	7.636E+0	1.746E+1
-4.168E-1	7.588E+0	1.736E+1
-4.168E-1	7.594E+0	1.730E+1
-4.168E-1	7.636E+0	1.735E+1
-4.168E-1	7.656E+0	1.745E+1
-4.168E-1	7.503E+0	1.735E+1
-4.136E-1	7.523E+0	1.719E+1
-4.168E-1	7.672E+0	1.745E+1
-4.201E-1	7.623E+0	1.733E+1
-4.184E-1	7.533E+0	1.742E+1
-4.152E-1	7.481E+0	1.737E+1
-4.152E-1	7.594E+0	1.743E+1
-4.184E-1	7.604E+0	1.740E+1
-4.152E-1	7.669E+0	1.747E+1
-4.184E-1	7.494E+0	1.733E+1
-4.152E-1	7.578E+0	1.724E+1
-4.152E-1	7.597E+0	1.736E+1
-4.168E-1	7.597E+0	1.748E+1
-4.136E-1	7.552E+0	1.729E+1
-4.184E-1	7.552E+0	1.752E+1
-4.152E-1	7.571E+0	1.739E+1
-4.184E-1	7.565E+0	1.718E+1
-4.184E-1	7.539E+0	1.739E+1
-4.168E-1	7.555E+0	1.751E+1
-4.184E-1	7.542E+0	1.749E+1
-4.152E-1	7.643E+0	1.737E+1
-4.152E-1	7.597E+0	1.736E+1
-4.168E-1	7.630E+0	1.737E+1
-4.201E-1	7.666E+0	1.754E+1
-4.152E-1	7.542E+0	1.735E+1
-4.152E-1	7.653E+0	1.729E+1
-4.168E-1	7.448E+0	1.746E+1
-4.168E-1	7.656E+0	1.733E+1
-4.168E-1	7.542E+0	1.732E+1
-4.168E-1	7.675E+0	1.725E+1
-4.184E-1	7.688E+0	1.719E+1
-4.152E-1	7.523E+0	1.738E+1
-4.184E-1	7.507E+0	1.741E+1
-4.168E-1	7.539E+0	1.744E+1
-4.168E-1	7.614E+0	1.736E+1
-4.184E-1	7.539E+0	1.729E+1
-4.152E-1	7.620E+0	1.738E+1
-4.168E-1	7.578E+0	1.744E+1
-4.168E-1	7.675E+0	1.739E+1
-4.168E-1	7.620E+0	1.741E+1
-4.152E-1	7.581E+0	1.745E+1
-4.168E-1	7.539E+0	1.749E+1
-4.168E-1	7.623E+0	1.739E+1
-4.201E-1	7.545E+0	1.728E+1
-4.168E-1	7.435E+0	1.736E+1
-4.136E-1	7.526E+0	1.733E+1
-4.168E-1	7.614E+0	1.721E+1
-4.168E-1	7.558E+0	1.741E+1
-4.152E-1	7.435E+0	1.733E+1
-4.168E-1	7.558E+0	1.737E+1
-4.168E-1	7.529E+0	1.734E+1
-4.168E-1	7.575E+0	1.735E+1
-4.152E-1	7.484E+0	1.738E+1
-4.152E-1	7.507E+0	1.738E+1
-4.168E-1	7.669E+0	1.727E+1
-4.184E-1	7.643E+0	1.742E+1
-4.168E-1	7.549E+0	1.722E+1
-4.168E-1	7.678E+0	1.739E+1
-4.184E-1	7.520E+0	1.725E+1
-4.168E-1	7.656E+0	1.727E+1
-4.152E-1	7.520E+0	1.736E+1
-4.168E-1	7.494E+0	1.751E+1
-4.168E-1	7.584E+0	1.742E+1
-4.168E-1	7.584E+0	1.743E+1
-4.184E-1	7.649E+0	1.731E+1
-4.184E-1	7.727E+0	1.746E+1
-4.184E-1	7.649E+0	1.733E+1
-4.184E-1	7.529E+0	1.733E+1
-4.152E-1	7.562E+0	1.729E+1
-4.184E-1	7.539E+0	1.722E+1
-4.152E-1	7.620E+0	1.724E+1
-4.168E-1	7.578E+0	1.736E+1
-4.168E-1	7.484E+0	1.736E+1
-4.184E-1	7.539E+0	1.730E+1
-4.168E-1	7.711E+0	1.737E+1
-4.201E-1	7.507E+0	1.729E+1
-4.168E-1	7.636E+0	1.734E+1
-4.168E-1	7.558E+0	1.731E+1
-4.152E-1	7.536E+0	1.727E+1
-4.201E-1	7.500E+0	1.739E+1
-4.168E-1	7.555E+0	1.723E+1
-4.152E-1	7.565E+0	1.739E+1
-4.168E-1	7.649E+0	1.735E+1
-4.184E-1	7.627E+0	1.744E+1
-4.168E-1	7.623E+0	1.754E+1
-4.136E-1	7.526E+0	1.740E+1
-4.184E-1	7.549E+0	1.721E+1
-4.168E-1	7.539E+0	1.730E+1
-4.168E-1	7.549E+0	1.745E+1
-4.152E-1	7.565E+0	1.746E+1
-4.168E-1	7.604E+0	1.758E+1
-4.168E-1	7.627E+0	1.728E+1
-4.152E-1	7.536E+0	1.722E+1
-4.168E-1	7.633E+0	1.723E+1
-4.184E-1	7.581E+0	1.747E+1
-4.184E-1	7.494E+0	1.729E+1
-4.168E-1	7.685E+0	1.728E+1
-4.152E-1	7.536E+0	1.757E+1
-4.184E-1	7.542E+0	1.739E+1
-4.168E-1	7.581E+0	1.745E+1
-4.152E-1	7.497E+0	1.746E+1
-4.152E-1	7.601E+0	1.738E+1
-4.184E-1	7.627E+0	1.747E+1
-4.184E-1	7.623E+0	1.732E+1
-4.168E-1	7.565E+0	1.739E+1
-4.136E-1	7.575E+0	1.718E+1
-4.152E-1	7.617E+0	1.730E+1
-4.168E-1	7.630E+0	1.748E+1
-4.184E-1	7.649E+0	1.735E+1
-4.184E-1	7.591E+0	1.726E+1
-4.184E-1	7.682E+0	1.736E+1
-4.184E-1	7.581E+0	1.728E+1
-4.184E-1	7.607E+0	1.738E+1
-4.168E-1	7.529E+0	1.734E+1
-4.152E-1	7.562E+0	1.728E+1
-4.201E-1	7.474E+0	1.732E+1
-4.152E-1	7.653E+0	1.736E+1
-4.184E-1	7.584E+0	1.740E+1
-4.168E-1	7.523E+0	1.728E+1
-4.201E-1	7.646E+0	1.737E+1
-4.201E-1	7.653E+0	1.737E+1
-4.152E-1	7.678E+0	1.742E+1
-4.184E-1	7.717E+0	1.731E+1
-4.184E-1	7.623E+0	1.727E+1
-4.184E-1	7.640E+0	1.734E+1
-4.168E-1	7.562E+0	1.729E+1
-4.136E-1	7.607E+0	1.729E+1
-4.184E-1	7.558E+0	1.732E+1
-4.168E-1	7.503E+0	1.744E+1
-4.152E-1	7.568E+0	1.741E+1
-4.152E-1	7.601E+0	1.727E+1
-4.201E-1	7.555E+0	1.732E+1
-4.168E-1	7.510E+0	1.736E+1
-4.168E-1	7.591E+0	1.731E+1
-4.184E-1	7.649E+0	1.745E+1
-4.201E-1	7.584E+0	1.738E+1
-4.168E-1	7.562E+0	1.728E+1
-4.152E-1	7.533E+0	1.736E+1
-4.152E-1	7.601E+0	1.730E+1
-4.201E-1	7.507E+0	1.736E+1
-4.184E-1	7.597E+0	1.723E+1
-4.184E-1	7.682E+0	1.733E+1
-4.168E-1	7.717E+0	1.724E+1
-4.184E-1	7.497E+0	1.743E+1
-4.168E-1	7.555E+0	1.736E+1
-4.184E-1	7.614E+0	1.735E+1
-4.168E-1	7.627E+0	1.726E+1
-4.168E-1	7.523E+0	1.738E+1
-4.136E-1	7.565E+0	1.724E+1
-4.184E-1	7.533E+0	1.735E+1
-4.168E-1	7.691E+0	1.741E+1
-4.168E-1	7.520E+0	1.733E+1
-4.168E-1	7.649E+0	1.720E+1
-4.168E-1	7.717E+0	1.720E+1
-4.168E-1	7.636E+0	1.726E+1
-4.168E-1	7.513E+0	1.735E+1
-4.168E-1	7.636E+0	1.734E+1
-4.184E-1	7.607E+0	1.745E+1
-4.184E-1	7.510E+0	1.733E+1
-4.184E-1	7.662E+0	1.736E+1
-4.168E-1	7.490E+0	1.719E+1
-4.168E-1	7.562E+0	1.735E+1
-4.184E-1	7.610E+0	1.738E+1
-4.168E-1	7.575E+0	1.734E+1
-4.152E-1	7.620E+0	1.731E+1
-4.168E-1	7.565E+0	1.735E+1
-4.152E-1	7.678E+0	1.731E+1
-4.168E-1	7.575E+0	1.734E+1
-4.152E-1	7.691E+0	1.733E+1
-4.168E-1	7.552E+0	1.737E+1
-4.184E-1	7.565E+0	1.731E+1
-4.201E-1	7.698E+0	1.736E+1
-4.184E-1	7.597E+0	1.733E+1
-4.184E-1	7.575E+0	1.740E+1
-4.184E-1	7.571E+0	1.733E+1
-4.152E-1	7.669E+0	1.727E+1
-4.168E-1	7.497E+0	1.737E+1
-4.152E-1	7.704E+0	1.746E+1
-4.184E-1	7.484E+0	1.743E+1
-4.168E-1	7.435E+0	1.741E+1
-4.184E-1	7.623E+0	1.738E+1
-4.168E-1	7.494E+0	1.726E+1
-4.168E-1	7.545E+0	1.728E+1
-4.201E-1	7.653E+0	1.737E+1
-4.201E-1	7.562E+0	1.742E+1
-4.152E-1	7.549E+0	1.738E+1
-4.201E-1	7.571E+0	1.732E+1
-4.168E-1	7.555E+0	1.743E+1
-4.168E-1	7.643E+0	1.735E+1
-4.184E-1	7.494E+0	1.746E+1
-4.152E-1	7.607E+0	1.725E+1
-4.184E-1	7.520E+0	1.735E+1
-4.152E-1	7.497E+0	1.734E+1
-4.152E-1	7.617E+0	1.734E+1
-4.184E-1	7.536E+0	1.728E+1
-4.201E-1	7.594E+0	1.735E+1
-4.168E-1	7.542E+0	1.737E+1
-4.184E-1	7.584E+0	1.725E+1
-4.168E-1	7.659E+0	1.745E+1
-4.184E-1	7.503E+0	1.743E+1
-4.184E-1	7.555E+0	1.732E+1
-4.136E-1	7.568E+0	1.747E+1
-4.184E-1	7.607E+0	1.736E+1
-4.152E-1	7.601E+0	1.724E+1
-4.152E-1	7.630E+0	1.742E+1
-4.168E-1	7.468E+0	1.747E+1
-4.168E-1	7.620E+0	1.716E+1
-4.184E-1	7.571E+0	1.733E+1
-4.184E-1	7.568E+0	1.743E+1
-4.184E-1	7.578E+0	1.730E+1
-4.168E-1	7.533E+0	1.741E+1
-4.184E-1	7.526E+0	1.731E+1
-4.152E-1	7.497E+0	1.722E+1
-4.184E-1	7.523E+0	1.745E+1
-4.152E-1	7.666E+0	1.736E+1
-4.184E-1	7.520E+0	1.739E+1
-4.184E-1	7.549E+0	1.726E+1
-4.168E-1	7.468E+0	1.726E+1
-4.168E-1	7.578E+0	1.732E+1
-4.168E-1	7.565E+0	1.722E+1
-4.168E-1	7.503E+0	1.734E+1
-4.168E-1	7.487E+0	1.729E+1
-4.168E-1	7.578E+0	1.736E+1
-4.168E-1	7.578E+0	1.739E+1
-4.152E-1	7.666E+0	1.732E+1
-4.136E-1	7.523E+0	1.750E+1
-4.184E-1	7.562E+0	1.730E+1
-4.184E-1	7.533E+0	1.738E+1
-4.184E-1	7.497E+0	1.736E+1
-4.168E-1	7.581E+0	1.735E+1
-4.168E-1	7.633E+0	1.735E+1
-4.184E-1	7.526E+0	1.748E+1
-4.201E-1	7.584E+0	1.730E+1
-4.168E-1	7.669E+0	1.734E+1
-4.184E-1	7.555E+0	1.726E+1
-4.168E-1	7.594E+0	1.733E+1
-4.168E-1	7.432E+0	1.728E+1
-4.152E-1	7.545E+0	1.726E+1
-4.201E-1	7.688E+0	1.736E+1
-4.201E-1	7.617E+0	1.732E+1
-4.184E-1	7.529E+0	1.738E+1
-4.184E-1	7.484E+0	1.747E+1
-4.168E-1	7.584E+0	1.736E+1
-4.168E-1	7.588E+0	1.743E+1
-4.168E-1	7.597E+0	1.737E+1
-4.152E-1	7.565E+0	1.746E+1
-4.184E-1	7.610E+0	1.737E+1
-4.201E-1	7.558E+0	1.738E+1
-4.201E-1	7.581E+0	1.714E+1
-4.136E-1	7.500E+0	1.743E+1
-4.168E-1	7.607E+0	1.734E+1
-4.168E-1	7.594E+0	1.726E+1
-4.152E-1	7.477E+0	1.731E+1
-4.184E-1	7.484E+0	1.743E+1
-4.152E-1	7.597E+0	1.729E+1
-4.184E-1	7.581E+0	1.736E+1
-4.168E-1	7.503E+0	1.748E+1
-4.168E-1	7.591E+0	1.740E+1
-4.184E-1	7.471E+0	1.736E+1
-4.184E-1	7.510E+0	1.716E+1
-4.168E-1	7.646E+0	1.750E+1
-4.152E-1	7.584E+0	1.735E+1
-4.201E-1	7.601E+0	1.723E+1
-4.201E-1	7.614E+0	1.756E+1
-4.168E-1	7.542E+0	1.741E+1
-4.201E-1	7.623E+0	1.739E+1
-4.168E-1	7.636E+0	1.747E+1
-4.152E-1	7.507E+0	1.744E+1
-4.152E-1	7.578E+0	1.740E+1
-4.184E-1	7.513E+0	1.740E+1
-4.184E-1	7.643E+0	1.717E+1
-4.184E-1	7.520E+0	1.722E+1
-4.184E-1	7.545E+0	1.737E+1
-4.152E-1	7.581E+0	1.738E+1
-4.168E-1	7.640E+0	1.729E+1
-4.201E-1	7.490E+0	1.740E+1
-4.152E-1	7.601E+0	1.726E+1
-4.184E-1	7.516E+0	1.739E+1
-4.168E-1	7.523E+0	1.738E+1
-4.168E-1	7.562E+0	1.731E+1
-4.184E-1	7.614E+0	1.732E+1
-4.184E-1	7.536E+0	1.733E+1
-4.168E-1	7.477E+0	1.712E+1
-4.201E-1	7.594E+0	1.736E+1
-4.152E-1	7.568E+0	1.728E+1
-4.184E-1	7.614E+0	1.740E+1
-4.168E-1	7.617E+0	1.738E+1
-4.184E-1	7.662E+0	1.729E+1
-4.168E-1	7.614E+0	1.746E+1
-4.136E-1	7.503E+0	1.743E+1
-4.136E-1	7.669E+0	1.723E+1
-4.184E-1	7.484E+0	1.741E+1
-4.168E-1	7.649E+0	1.717E+1
-4.184E-1	7.591E+0	1.729E+1
-4.184E-1	7.481E+0	1.733E+1
-4.184E-1	7.575E+0	1.731E+1
-4.168E-1	7.607E+0	1.727E+1
-4.168E-1	7.555E+0	1.727E+1
-4.184E-1	7.601E+0	1.745E+1
-4.184E-1	7.568E+0	1.741E+1
-4.168E-1	7.594E+0	1.740E+1
-4.152E-1	7.617E+0	1.737E+1
-4.201E-1	7.656E+0	1.735E+1
-4.184E-1	7.526E+0	1.736E+1
-4.184E-1	7.617E+0	1.741E+1
-4.168E-1	7.604E+0	1.735E+1
-4.168E-1	7.604E+0	1.726E+1
-4.184E-1	7.555E+0	1.734E+1
-4.184E-1	7.568E+0	1.746E+1
-4.168E-1	7.659E+0	1.736E+1
-4.184E-1	7.549E+0	1.733E+1
-4.201E-1	7.588E+0	1.733E+1
-4.184E-1	7.406E+0	1.728E+1
-4.201E-1	7.565E+0	1.727E+1
-4.168E-1	7.591E+0	1.730E+1
-4.184E-1	7.562E+0	1.731E+1
-4.168E-1	7.549E+0	1.739E+1
-4.184E-1	7.526E+0	1.738E+1
-4.168E-1	7.604E+0	1.749E+1
-4.184E-1	7.539E+0	1.745E+1
-4.168E-1	7.584E+0	1.739E+1
-4.201E-1	7.578E+0	1.743E+1
-4.184E-1	7.484E+0	1.721E+1
-4.201E-1	7.529E+0	1.731E+1
-4.152E-1	7.627E+0	1.738E+1
-4.152E-1	7.601E+0	1.730E+1
-4.184E-1	7.523E+0	1.729E+1
-4.201E-1	7.633E+0	1.741E+1
-4.184E-1	7.666E+0	1.735E+1
-4.152E-1	7.617E+0	1.717E+1
-4.168E-1	7.555E+0	1.749E+1
-4.201E-1	7.601E+0	1.732E+1
-4.184E-1	7.552E+0	1.739E+1
-4.168E-1	7.623E+0	1.725E+1
-4.184E-1	7.691E+0	1.728E+1
-4.184E-1	7.617E+0	1.728E+1
-4.168E-1	7.571E+0	1.724E+1
-4.168E-1	7.545E+0	1.722E+1
-4.152E-1	7.575E+0	1.736E+1
-4.168E-1	7.646E+0	1.736E+1
-4.184E-1	7.662E+0	1.715E+1
-4.168E-1	7.545E+0	1.727E+1
-4.184E-1	7.510E+0	1.724E+1
-4.201E-1	7.636E+0	1.733E+1
-4.168E-1	7.659E+0	1.725E+1
-4.152E-1	7.688E+0	1.752E+1
-4.184E-1	7.584E+0	1.725E+1
-4.184E-1	7.659E+0	1.734E+1
-4.201E-1	7.542E+0	1.733E+1
-4.168E-1	7.552E+0	1.731E+1
-4.184E-1	7.507E+0	1.730E+1
-4.184E-1	7.526E+0	1.723E+1
-4.184E-1	7.562E+0	1.751E+1
-4.184E-1	7.510E+0	1.731E+1
-4.168E-1	7.555E+0	1.723E+1
-4.168E-1	7.558E+0	1.727E+1
-4.184E-1	7.627E+0	1.733E+1
-4.168E-1	7.588E+0	1.741E+1
-4.201E-1	7.597E+0	1.727E+1
-4.201E-1	7.497E+0	1.752E+1
-4.184E-1	7.643E+0	1.723E+1
-4.168E-1	7.636E+0	1.733E+1
-4.168E-1	7.669E+0	1.728E+1
-4.184E-1	7.653E+0	1.737E+1
-4.168E-1	7.601E+0	1.724E+1
-4.152E-1	7.549E+0	1.727E+1
-4.201E-1	7.494E+0	1.731E+1
-4.184E-1	7.588E+0	1.724E+1
-4.168E-1	7.627E+0	1.734E+1
-4.168E-1	7.656E+0	1.734E+1
-4.168E-1	7.649E+0	1.732E+1
-4.184E-1	7.604E+0	1.743E+1
-4.152E-1	7.448E+0	1.737E+1
-4.168E-1	7.477E+0	1.732E+1
-4.168E-1	7.516E+0	1.731E+1
-4.201E-1	7.662E+0	1.742E+1
-4.168E-1	7.507E+0	1.730E+1
-4.168E-1	7.565E+0	1.726E+1
-4.201E-1	7.545E+0	1.734E+1
-4.168E-1	7.575E+0	1.743E+1
-4.152E-1	7.510E+0	1.731E+1
-4.152E-1	7.594E+0	1.748E+1
-4.201E-1	7.536E+0	1.726E+1
-4.184E-1	7.558E+0	1.742E+1
-4.184E-1	7.536E+0	1.723E+1
-4.168E-1	7.685E+0	1.739E+1
-4.184E-1	7.464E+0	1.734E+1
-4.168E-1	7.571E+0	1.716E+1
-4.184E-1	7.653E+0	1.723E+1
-4.168E-1	7.653E+0	1.744E+1
-4.184E-1	7.464E+0	1.730E+1
-4.184E-1	7.481E+0	1.743E+1
-4.184E-1	7.636E+0	1.728E+1
-4.184E-1	7.558E+0	1.738E+1
-4.201E-1	7.571E+0	1.751E+1
-4.168E-1	7.623E+0	1.732E+1
-4.152E-1	7.601E+0	1.734E+1
-4.152E-1	7.633E+0	1.724E+1
-4.184E-1	7.568E+0	1.728E+1
-4.168E-1	7.627E+0	1.729E+1
-4.168E-1	7.588E+0	1.715E+1
-4.168E-1	7.614E+0	1.729E+1
-4.168E-1	7.646E+0	1.735E+1
-4.152E-1	7.685E+0	1.752E+1
-4.201E-1	7.666E+0	1.742E+1
-4.184E-1	7.513E+0	1.730E+1
-4.168E-1	7.682E+0	1.714E+1
-4.217E-1	7.335E+0	1.722E+1
-4.168E-1	7.571E+0	1.719E+1
-4.168E-1	7.685E+0	1.741E+1
-4.168E-1	7.461E+0	1.740E+1
-4.184E-1	7.607E+0	1.736E+1
-4.184E-1	7.653E+0	1.740E+1
-4.168E-1	7.510E+0	1.734E+1
-4.136E-1	7.549E+0	1.723E+1
-4.184E-1	7.552E+0	1.733E+1
-4.168E-1	7.565E+0	1.732E+1
-4.184E-1	7.565E+0	1.728E+1
-4.184E-1	7.536E+0	1.730E+1
-4.184E-1	7.558E+0	1.725E+1
-4.168E-1	7.588E+0	1.726E+1
-4.184E-1	7.545E+0	1.732E+1
-4.184E-1	7.545E+0	1.719E+1
-4.168E-1	7.584E+0	1.726E+1
-4.168E-1	7.513E+0	1.730E+1
-4.184E-1	7.529E+0	1.720E+1
-4.184E-1	7.545E+0	1.724E+1
-4.217E-1	7.516E+0	1.732E+1
-4.152E-1	7.597E+0	1.735E+1
-4.184E-1	7.575E+0	1.729E+1
-4.168E-1	7.588E+0	1.749E+1
-4.168E-1	7.575E+0	1.732E+1
-4.152E-1	7.588E+0	1.730E+1
-4.168E-1	7.601E+0	1.738E+1
-4.201E-1	7.659E+0	1.720E+1
-4.184E-1	7.675E+0	1.737E+1
-4.184E-1	7.607E+0	1.730E+1
-4.168E-1	7.545E+0	1.741E+1
-4.201E-1	7.477E+0	1.728E+1
-4.201E-1	7.695E+0	1.716E+1
-4.201E-1	7.500E+0	1.738E+1
-4.168E-1	7.656E+0	1.729E+1
-4.152E-1	7.542E+0	1.732E+1
-4.184E-1	7.422E+0	1.725E+1
-4.184E-1	7.643E+0	1.734E+1
-4.184E-1	7.636E+0	1.722E+1
-4.184E-1	7.581E+0	1.717E+1
-4.168E-1	7.412E+0	1.730E+1
-4.168E-1	7.507E+0	1.720E+1
-4.168E-1	7.545E+0	1.728E+1
-4.184E-1	7.627E+0	1.742E+1
-4.184E-1	7.539E+0	1.733E+1
-4.201E-1	7.604E+0	1.724E+1
-4.168E-1	7.516E+0	1.736E+1
-4.168E-1	7.617E+0	1.735E+1
-4.201E-1	7.571E+0	1.749E+1
-4.184E-1	7.636E+0	1.723E+1
-4.168E-1	7.656E+0	1.729E+1
-4.168E-1	7.601E+0	1.723E+1
-4.233E-1	7.474E+0	1.727E+1
-4.184E-1	7.607E+0	1.727E+1
-4.168E-1	7.555E+0	1.728E+1
-4.168E-1	7.575E+0	1.727E+1
-4.184E-1	7.584E+0	1.740E+1
-4.168E-1	7.468E+0	1.727E+1
-4.152E-1	7.494E+0	1.734E+1
-4.168E-1	7.571E+0	1.736E+1
-4.217E-1	7.623E+0	1.740E+1
-4.201E-1	7.620E+0	1.740E+1
-4.168E-1	7.533E+0	1.741E+1
-4.184E-1	7.649E+0	1.725E+1
-4.184E-1	7.662E+0	1.740E+1
-4.184E-1	7.640E+0	1.712E+1
-4.184E-1	7.575E+0	1.722E+1
-4.168E-1	7.627E+0	1.745E+1
-4.168E-1	7.669E+0	1.721E+1
-4.201E-1	7.649E+0	1.740E+1
-4.184E-1	7.640E+0	1.734E+1
-4.168E-1	7.565E+0	1.737E+1
-4.184E-1	7.640E+0	1.724E+1
-4.184E-1	7.617E+0	1.737E+1
-4.168E-1	7.558E+0	1.734E+1
-4.217E-1	7.685E+0	1.735E+1
-4.201E-1	7.533E+0	1.724E+1
-4.184E-1	7.442E+0	1.724E+1
-4.152E-1	7.594E+0	1.720E+1
-4.168E-1	7.549E+0	1.730E+1
-4.201E-1	7.581E+0	1.732E+1
-4.184E-1	7.607E+0	1.736E+1
-4.184E-1	7.552E+0	1.720E+1
-4.201E-1	7.555E+0	1.730E+1
-4.184E-1	7.494E+0	1.723E+1
-4.168E-1	7.659E+0	1.715E+1
-4.136E-1	7.549E+0	1.727E+1
-4.152E-1	7.523E+0	1.718E+1
-4.217E-1	7.565E+0	1.735E+1
-4.184E-1	7.494E+0	1.718E+1
-4.184E-1	7.487E+0	1.723E+1
-4.184E-1	7.555E+0	1.744E+1
-4.201E-1	7.610E+0	1.721E+1
-4.184E-1	7.523E+0	1.732E+1
-4.184E-1	7.717E+0	1.732E+1
-4.184E-1	7.458E+0	1.745E+1
-4.201E-1	7.536E+0	1.748E+1
-4.184E-1	7.529E+0	1.731E+1
-4.168E-1	7.565E+0	1.728E+1
-4.168E-1	7.533E+0	1.739E+1
-4.168E-1	7.471E+0	1.736E+1
-4.184E-1	7.555E+0	1.728E+1
-4.168E-1	7.497E+0	1.724E+1
-4.201E-1	7.571E+0	1.732E+1
-4.201E-1	7.555E+0	1.737E+1
-4.168E-1	7.571E+0	1.743E+1
-4.152E-1	7.623E+0	1.731E+1
-4.168E-1	7.533E+0	1.735E+1
-4.201E-1	7.571E+0	1.722E+1
-4.184E-1	7.526E+0	1.746E+1
-4.168E-1	7.455E+0	1.727E+1
-4.184E-1	7.533E+0	1.737E+1
-4.168E-1	7.562E+0	1.729E+1
-4.184E-1	7.558E+0	1.726E+1
-4.168E-1	7.536E+0	1.745E+1
-4.184E-1	7.584E+0	1.726E+1
-4.184E-1	7.552E+0	1.721E+1
-4.184E-1	7.523E+0	1.726E+1
-4.168E-1	7.575E+0	1.726E+1
-4.168E-1	7.675E+0	1.739E+1
-4.201E-1	7.523E+0	1.729E+1
-4.168E-1	7.513E+0	1.732E+1
-4.184E-1	7.594E+0	1.721E+1
-4.168E-1	7.494E+0	1.733E+1
-4.184E-1	7.510E+0	1.735E+1
-4.184E-1	7.568E+0	1.714E+1
-4.168E-1	7.568E+0	1.726E+1
-4.168E-1	7.545E+0	1.743E+1
-4.217E-1	7.568E+0	1.732E+1
-4.184E-1	7.610E+0	1.716E+1
-4.168E-1	7.565E+0	1.728E+1
-4.152E-1	7.487E+0	1.726E+1
-4.217E-1	7.711E+0	1.729E+1
-4.168E-1	7.623E+0	1.730E+1
-4.184E-1	7.678E+0	1.727E+1
-4.168E-1	7.620E+0	1.725E+1
-4.217E-1	7.591E+0	1.728E+1
-4.184E-1	7.533E+0	1.742E+1
-4.168E-1	7.666E+0	1.716E+1
-4.184E-1	7.617E+0	1.714E+1
-4.168E-1	7.623E+0	1.729E+1
-4.184E-1	7.481E+0	1.740E+1
-4.168E-1	7.646E+0	1.729E+1
-4.168E-1	7.591E+0	1.737E+1
-4.201E-1	7.636E+0	1.722E+1
-4.184E-1	7.607E+0	1.716E+1
-4.168E-1	7.588E+0	1.723E+1
-4.184E-1	7.533E+0	1.722E+1
-4.184E-1	7.636E+0	1.741E+1
-4.184E-1	7.630E+0	1.729E+1
-4.168E-1	7.565E+0	1.730E+1
-4.184E-1	7.442E+0	1.738E+1
-4.184E-1	7.636E+0	1.737E+1
-4.201E-1	7.500E+0	1.726E+1
-4.168E-1	7.653E+0	1.730E+1
-4.184E-1	7.536E+0	1.715E+1
-4.184E-1	7.568E+0	1.738E+1
-4.168E-1	7.575E+0	1.728E+1
-4.168E-1	7.604E+0	1.727E+1
-4.184E-1	7.481E+0	1.729E+1
-4.217E-1	7.640E+0	1.739E+1
-4.217E-1	7.542E+0	1.729E+1
-4.152E-1	7.640E+0	1.726E+1
-4.168E-1	7.591E+0	1.724E+1
-4.201E-1	7.562E+0	1.731E+1
-4.168E-1	7.588E+0	1.732E+1
-4.217E-1	7.539E+0	1.717E+1
-4.168E-1	7.533E+0	1.739E+1
-4.184E-1	7.623E+0	1.748E+1
-4.184E-1	7.575E+0	1.732E+1
-4.168E-1	7.510E+0	1.729E+1
-4.184E-1	7.552E+0	1.730E+1
-4.201E-1	7.503E+0	1.743E+1
-4.152E-1	7.545E+0	1.733E+1
-4.168E-1	7.578E+0	1.734E+1
-4.201E-1	7.614E+0	1.747E+1
-4.168E-1	7.558E+0	1.729E+1
-4.184E-1	7.552E+0	1.742E+1
-4.168E-1	7.601E+0	1.719E+1
-4.168E-1	7.672E+0	1.741E+1
-4.201E-1	7.604E+0	1.744E+1
-4.168E-1	7.568E+0	1.749E+1
-4.184E-1	7.435E+0	1.724E+1
-4.184E-1	7.568E+0	1.736E+1
-4.184E-1	7.539E+0	1.725E+1
-4.184E-1	7.513E+0	1.738E+1
-4.152E-1	7.536E+0	1.727E+1
-4.201E-1	7.571E+0	1.715E+1
-4.217E-1	7.623E+0	1.738E+1
-4.184E-1	7.558E+0	1.737E+1
-4.152E-1	7.562E+0	1.707E+1
-4.201E-1	7.516E+0	1.736E+1
-4.201E-1	7.584E+0	1.735E+1
-4.168E-1	7.601E+0	1.734E+1
-4.168E-1	7.468E+0	1.735E+1
-4.201E-1	7.396E+0	1.740E+1
-4.201E-1	7.513E+0	1.743E+1
-4.184E-1	7.623E+0	1.742E+1
-4.168E-1	7.633E+0	1.726E+1
-4.184E-1	7.614E+0	1.710E+1
-4.184E-1	7.571E+0	1.732E+1
-4.201E-1	7.562E+0	1.741E+1
-4.136E-1	7.555E+0	1.724E+1
-4.168E-1	7.558E+0	1.724E+1
-4.184E-1	7.513E+0	1.736E+1
-4.168E-1	7.568E+0	1.728E+1
-4.168E-1	7.558E+0	1.719E+1
-4.168E-1	7.604E+0	1.731E+1
-4.184E-1	7.555E+0	1.730E+1
-4.201E-1	7.412E+0	1.742E+1
-4.184E-1	7.565E+0	1.717E+1
-4.201E-1	7.529E+0	1.732E+1
-4.184E-1	7.526E+0	1.740E+1
-4.184E-1	7.584E+0	1.733E+1
-4.184E-1	7.649E+0	1.727E+1
-4.184E-1	7.513E+0	1.720E+1
-4.201E-1	7.542E+0	1.734E+1
-4.184E-1	7.539E+0	1.730E+1
-4.168E-1	7.445E+0	1.727E+1
-4.168E-1	7.623E+0	1.734E+1
-4.201E-1	7.633E+0	1.750E+1
-4.201E-1	7.588E+0	1.736E+1
-4.168E-1	7.617E+0	1.731E+1
-4.201E-1	7.649E+0	1.727E+1
-4.184E-1	7.584E+0	1.733E+1
-4.152E-1	7.477E+0	1.726E+1
-4.201E-1	7.451E+0	1.745E+1
-4.201E-1	7.558E+0	1.728E+1
-4.184E-1	7.614E+0	1.739E+1
-4.184E-1	7.578E+0	1.735E+1
-4.168E-1	7.620E+0	1.737E+1
-4.184E-1	7.607E+0	1.721E+1
-4.168E-1	7.533E+0	1.727E+1
-4.184E-1	7.568E+0	1.733E+1
-4.168E-1	7.678E+0	1.726E+1
-4.184E-1	7.620E+0	1.731E+1
-4.184E-1	7.416E+0	1.724E+1
-4.168E-1	7.584E+0	1.722E+1
-4.184E-1	7.552E+0	1.737E+1
-4.168E-1	7.571E+0	1.728E+1
-4.184E-1	7.549E+0	1.729E+1
-4.152E-1	7.448E+0	1.733E+1
-4.152E-1	7.604E+0	1.709E+1
-4.168E-1	7.678E+0	1.738E+1
-4.233E-1	7.565E+0	1.737E+1
-4.184E-1	7.614E+0	1.719E+1
-4.168E-1	7.562E+0	1.732E+1
-4.184E-1	7.562E+0	1.719E+1
-4.184E-1	7.578E+0	1.734E+1
-4.152E-1	7.571E+0	1.736E+1
-4.168E-1	7.623E+0	1.723E+1
-4.184E-1	7.523E+0	1.728E+1
-4.217E-1	7.529E+0	1.717E+1
-4.184E-1	7.549E+0	1.741E+1
-4.201E-1	7.484E+0	1.727E+1
-4.168E-1	7.646E+0	1.732E+1
-4.184E-1	7.539E+0	1.729E+1
-4.152E-1	7.500E+0	1.733E+1
-4.152E-1	7.526E+0	1.742E+1
-4.184E-1	7.520E+0	1.734E+1
-4.201E-1	7.607E+0	1.733E+1
-4.184E-1	7.562E+0	1.712E+1
-4.168E-1	7.490E+0	1.722E+1
-4.168E-1	7.633E+0	1.743E+1
-4.217E-1	7.533E+0	1.721E+1
-4.152E-1	7.461E+0	1.726E+1
-4.184E-1	7.503E+0	1.730E+1
-4.184E-1	7.562E+0	1.741E+1
-4.201E-1	7.633E+0	1.719E+1
-4.168E-1	7.656E+0	1.733E+1
-4.168E-1	7.555E+0	1.741E+1
-4.184E-1	7.643E+0	1.731E+1
-4.184E-1	7.484E+0	1.740E+1
-4.168E-1	7.529E+0	1.737E+1
-4.184E-1	7.614E+0	1.725E+1
-4.168E-1	7.620E+0	1.729E+1
-4.201E-1	7.584E+0	1.727E+1
-4.168E-1	7.607E+0	1.726E+1
-4.152E-1	7.481E+0	1.717E+1
-4.168E-1	7.555E+0	1.738E+1
-4.217E-1	7.503E+0	1.734E+1
-4.201E-1	7.610E+0	1.729E+1
-4.152E-1	7.545E+0	1.740E+1
-4.201E-1	7.474E+0	1.736E+1
-4.201E-1	7.623E+0	1.741E+1
-4.184E-1	7.510E+0	1.731E+1
-4.184E-1	7.523E+0	1.730E+1
-4.184E-1	7.474E+0	1.725E+1
-4.201E-1	7.617E+0	1.740E+1
-4.168E-1	7.536E+0	1.732E+1
-4.184E-1	7.584E+0	1.728E+1
-4.184E-1	7.565E+0	1.729E+1
-4.184E-1	7.523E+0	1.727E+1
-4.184E-1	7.520E+0	1.733E+1
-4.184E-1	7.516E+0	1.743E+1
-4.168E-1	7.536E+0	1.729E+1
-4.201E-1	7.558E+0	1.736E+1
-4.184E-1	7.510E+0	1.732E+1
-4.152E-1	7.377E+0	1.722E+1
-4.184E-1	7.545E+0	1.723E+1
-4.168E-1	7.630E+0	1.742E+1
-4.184E-1	7.542E+0	1.726E+1
-4.184E-1	7.477E+0	1.742E+1
-4.184E-1	7.513E+0	1.744E+1
-4.184E-1	7.604E+0	1.739E+1
-4.201E-1	7.523E+0	1.729E+1
-4.201E-1	7.487E+0	1.721E+1
-4.184E-1	7.636E+0	1.735E+1
-4.233E-1	7.549E+0	1.744E+1
-4.184E-1	7.688E+0	1.736E+1
-4.184E-1	7.601E+0	1.735E+1
-4.168E-1	7.562E+0	1.724E+1
-4.184E-1	7.649E+0	1.728E+1
-4.152E-1	7.513E+0	1.722E+1
-4.168E-1	7.630E+0	1.725E+1
-4.152E-1	7.691E+0	1.735E+1
-4.201E-1	7.507E+0	1.734E+1
-4.201E-1	7.497E+0	1.729E+1
-4.152E-1	7.584E+0	1.726E+1
-4.201E-1	7.445E+0	1.735E+1
-4.184E-1	7.549E+0	1.731E+1
-4.168E-1	7.633E+0	1.722E+1
-4.184E-1	7.552E+0	1.730E+1
-4.184E-1	7.529E+0	1.732E+1
-4.168E-1	7.633E+0	1.733E+1
-4.217E-1	7.675E+0	1.744E+1
-4.184E-1	7.662E+0	1.722E+1
-4.184E-1	7.536E+0	1.741E+1
-4.217E-1	7.523E+0	1.734E+1
-4.184E-1	7.458E+0	1.723E+1
-4.184E-1	7.591E+0	1.748E+1
-4.184E-1	7.578E+0	1.738E+1
-4.184E-1	7.597E+0	1.731E+1
-4.184E-1	7.507E+0	1.720E+1
-4.201E-1	7.578E+0	1.725E+1
-4.184E-1	7.562E+0	1.745E+1
-4.184E-1	7.497E+0	1.733E+1
-4.168E-1	7.633E+0	1.730E+1
-4.168E-1	7.630E+0	1.727E+1
-4.201E-1	7.627E+0	1.721E+1
-4.184E-1	7.627E+0	1.730E+1
-4.201E-1	7.533E+0	1.734E+1
-4.184E-1	7.597E+0	1.727E+1
-4.184E-1	7.601E+0	1.739E+1
-4.201E-1	7.565E+0	1.730E+1
-4.184E-1	7.691E+0	1.721E+1
-4.184E-1	7.516E+0	1.722E+1
-4.184E-1	7.536E+0	1.728E+1
-4.184E-1	7.730E+0	1.734E+1
-4.184E-1	7.555E+0	1.718E+1
-4.184E-1	7.704E+0	1.698E+1
-4.184E-1	7.516E+0	1.724E+1
-4.201E-1	7.659E+0	1.735E+1
-4.201E-1	7.588E+0	1.728E+1
-4.184E-1	7.474E+0	1.732E+1
-4.201E-1	7.604E+0	1.729E+1
-4.168E-1	7.636E+0	1.739E+1
-4.201E-1	7.678E+0	1.728E+1
-4.184E-1	7.487E+0	1.733E+1
-4.168E-1	7.494E+0	1.730E+1
-4.201E-1	7.513E+0	1.736E+1
-4.184E-1	7.666E+0	1.729E+1
-4.168E-1	7.516E+0	1.724E+1
-4.168E-1	7.435E+0	1.716E+1
-4.184E-1	7.640E+0	1.732E+1
-4.168E-1	7.659E+0	1.736E+1
-4.168E-1	7.503E+0	1.735E+1
-4.184E-1	7.500E+0	1.735E+1
-4.217E-1	7.714E+0	1.729E+1
-4.184E-1	7.536E+0	1.730E+1
-4.184E-1	7.627E+0	1.726E+1
-4.168E-1	7.630E+0	1.727E+1
-4.201E-1	7.555E+0	1.721E+1
-4.184E-1	7.575E+0	1.733E+1
-4.184E-1	7.659E+0	1.747E+1
-4.184E-1	7.542E+0	1.733E+1
-4.217E-1	7.568E+0	1.739E+1
-4.168E-1	7.653E+0	1.722E+1
-4.184E-1	7.601E+0	1.724E+1
-4.184E-1	7.494E+0	1.739E+1
-4.184E-1	7.494E+0	1.724E+1
-4.168E-1	7.584E+0	1.725E+1
-4.168E-1	7.494E+0	1.732E+1
-4.168E-1	7.581E+0	1.725E+1
-4.217E-1	7.620E+0	1.736E+1
-4.168E-1	7.591E+0	1.719E+1
-4.168E-1	7.633E+0	1.734E+1
-4.184E-1	7.581E+0	1.726E+1
-4.201E-1	7.416E+0	1.723E+1
-4.168E-1	7.549E+0	1.726E+1
-4.184E-1	7.545E+0	1.732E+1
-4.152E-1	7.523E+0	1.740E+1
-4.168E-1	7.545E+0	1.721E+1
-4.168E-1	7.601E+0	1.711E+1
-4.184E-1	7.633E+0	1.714E+1
-4.201E-1	7.507E+0	1.719E+1
-4.201E-1	7.588E+0	1.729E+1
-4.184E-1	7.578E+0	1.732E+1
-4.168E-1	7.662E+0	1.723E+1
-4.184E-1	7.588E+0	1.724E+1
-4.184E-1	7.627E+0	1.735E+1
-4.201E-1	7.555E+0	1.723E+1
-4.184E-1	7.510E+0	1.736E+1
-4.217E-1	7.565E+0	1.732E+1
-4.201E-1	7.614E+0	1.741E+1
-4.184E-1	7.571E+0	1.738E+1
-4.168E-1	7.588E+0	1.737E+1
-4.184E-1	7.565E+0	1.729E+1
-4.201E-1	7.675E+0	1.747E+1
-4.184E-1	7.620E+0	1.728E+1
-4.201E-1	7.464E+0	1.737E+1
-4.201E-1	7.617E+0	1.728E+1
-4.184E-1	7.614E+0	1.736E+1
-4.184E-1	7.653E+0	1.724E+1
-4.168E-1	7.575E+0	1.743E+1
-4.201E-1	7.529E+0	1.730E+1
-4.201E-1	7.607E+0	1.727E+1
-4.184E-1	7.630E+0	1.736E+1
-4.201E-1	7.523E+0	1.728E+1
-4.201E-1	7.656E+0	1.729E+1
-4.168E-1	7.568E+0	1.735E+1
-4.184E-1	7.704E+0	1.725E+1
-4.184E-1	7.571E+0	1.731E+1
-4.184E-1	7.633E+0	1.740E+1
-4.184E-1	7.549E+0	1.735E+1
-4.168E-1	7.474E+0	1.737E+1
-4.184E-1	7.500E+0	1.733E+1
-4.184E-1	7.698E+0	1.737E+1
-4.201E-1	7.627E+0	1.736E+1
-4.184E-1	7.552E+0	1.712E+1
-4.184E-1	7.458E+0	1.733E+1
-4.168E-1	7.458E+0	1.716E+1
-4.184E-1	7.568E+0	1.737E+1
-4.184E-1	7.607E+0	1.736E+1
-4.152E-1	7.442E+0	1.742E+1
-4.168E-1	7.526E+0	1.725E+1
-4.201E-1	7.588E+0	1.739E+1
-4.152E-1	7.510E+0	1.726E+1
-4.168E-1	7.542E+0	1.708E+1
-4.184E-1	7.646E+0	1.729E+1
-4.201E-1	7.497E+0	1.730E+1
-4.184E-1	7.701E+0	1.725E+1
-4.168E-1	7.620E+0	1.750E+1
[truncated: 58,358 more rows]
