# Supplementary material for: Improved ANAP incorporation and VCF analysis reveal details of P2X7 current facilitation and a limited conformational interplay between ATP binding and the intracellular ballast domain
Source: eLife. 2023 Jan 4;12:e82479. doi: 10.7554/eLife.82479 (PMC9859053; doi:10.7554/eLife.82479)
Supplement: Figure 6—figure supplement 3—source data 2. [file elife-82479-fig6-figsupp3-data2.zip › Figure-6_figure-supplement-3_source-data-2/e27/25.csv]

-1.297E-1	1.171E+1	3.398E+1
-1.281E-1	1.181E+1	3.401E+1
-1.330E-1	1.178E+1	3.403E+1
-1.313E-1	1.182E+1	3.393E+1
-1.265E-1	1.171E+1	3.384E+1
-1.313E-1	1.171E+1	3.390E+1
-1.330E-1	1.181E+1	3.388E+1
-1.297E-1	1.179E+1	3.392E+1
-1.281E-1	1.174E+1	3.397E+1
-1.297E-1	1.190E+1	3.393E+1
-1.313E-1	1.168E+1	3.402E+1
-1.297E-1	1.179E+1	3.394E+1
-1.297E-1	1.184E+1	3.404E+1
-1.313E-1	1.168E+1	3.386E+1
-1.313E-1	1.171E+1	3.392E+1
-1.346E-1	1.178E+1	3.382E+1
-1.281E-1	1.173E+1	3.392E+1
-1.297E-1	1.179E+1	3.390E+1
-1.313E-1	1.181E+1	3.383E+1
-1.313E-1	1.178E+1	3.385E+1
-1.297E-1	1.179E+1	3.387E+1
-1.297E-1	1.187E+1	3.388E+1
-1.330E-1	1.180E+1	3.406E+1
-1.330E-1	1.171E+1	3.397E+1
-1.330E-1	1.177E+1	3.384E+1
-1.297E-1	1.172E+1	3.359E+1
-1.313E-1	1.177E+1	3.398E+1
-1.313E-1	1.181E+1	3.395E+1
-1.265E-1	1.176E+1	3.390E+1
-1.313E-1	1.175E+1	3.399E+1
-1.330E-1	1.180E+1	3.391E+1
-1.281E-1	1.168E+1	3.381E+1
-1.313E-1	1.173E+1	3.369E+1
-1.313E-1	1.160E+1	3.406E+1
-1.313E-1	1.177E+1	3.392E+1
-1.297E-1	1.175E+1	3.400E+1
-1.281E-1	1.179E+1	3.373E+1
-1.297E-1	1.169E+1	3.379E+1
-1.313E-1	1.168E+1	3.361E+1
-1.281E-1	1.173E+1	3.377E+1
-1.297E-1	1.171E+1	3.378E+1
-1.330E-1	1.173E+1	3.374E+1
-1.313E-1	1.183E+1	3.387E+1
-1.313E-1	1.195E+1	3.399E+1
-1.265E-1	1.181E+1	3.393E+1
-1.297E-1	1.183E+1	3.389E+1
-1.330E-1	1.166E+1	3.391E+1
-1.297E-1	1.177E+1	3.388E+1
-1.265E-1	1.173E+1	3.376E+1
-1.281E-1	1.169E+1	3.378E+1
-1.313E-1	1.181E+1	3.363E+1
-1.297E-1	1.166E+1	3.398E+1
-1.297E-1	1.186E+1	3.413E+1
-1.281E-1	1.175E+1	3.400E+1
-1.330E-1	1.172E+1	3.397E+1
-1.297E-1	1.188E+1	3.381E+1
-1.281E-1	1.186E+1	3.380E+1
-1.313E-1	1.173E+1	3.369E+1
-1.297E-1	1.187E+1	3.375E+1
-1.281E-1	1.179E+1	3.388E+1
-1.281E-1	1.169E+1	3.406E+1
-1.281E-1	1.179E+1	3.359E+1
-1.330E-1	1.184E+1	3.400E+1
-1.265E-1	1.176E+1	3.391E+1
-1.313E-1	1.176E+1	3.400E+1
-1.297E-1	1.175E+1	3.381E+1
-1.281E-1	1.180E+1	3.387E+1
-1.313E-1	1.185E+1	3.391E+1
-1.297E-1	1.171E+1	3.387E+1
-1.330E-1	1.179E+1	3.396E+1
-1.313E-1	1.166E+1	3.389E+1
-1.281E-1	1.172E+1	3.393E+1
-1.297E-1	1.169E+1	3.387E+1
-1.265E-1	1.180E+1	3.391E+1
-1.330E-1	1.184E+1	3.370E+1
-1.281E-1	1.173E+1	3.391E+1
-1.313E-1	1.182E+1	3.383E+1
-1.297E-1	1.166E+1	3.377E+1
-1.313E-1	1.167E+1	3.378E+1
-1.313E-1	1.173E+1	3.381E+1
-1.297E-1	1.168E+1	3.374E+1
-1.297E-1	1.172E+1	3.363E+1
-1.313E-1	1.169E+1	3.397E+1
-1.297E-1	1.174E+1	3.384E+1
-1.313E-1	1.173E+1	3.382E+1
-1.281E-1	1.184E+1	3.389E+1
-1.346E-1	1.158E+1	3.382E+1
-1.297E-1	1.181E+1	3.384E+1
-1.313E-1	1.169E+1	3.390E+1
-1.281E-1	1.172E+1	3.390E+1
-1.313E-1	1.168E+1	3.389E+1
-1.281E-1	1.165E+1	3.386E+1
-1.265E-1	1.179E+1	3.394E+1
-1.313E-1	1.178E+1	3.383E+1
-1.330E-1	1.174E+1	3.393E+1
-1.281E-1	1.162E+1	3.368E+1
-1.265E-1	1.176E+1	3.389E+1
-1.313E-1	1.170E+1	3.391E+1
-1.330E-1	1.171E+1	3.378E+1
-1.297E-1	1.172E+1	3.376E+1
-1.265E-1	1.185E+1	3.374E+1
-1.297E-1	1.176E+1	3.372E+1
-1.297E-1	1.175E+1	3.386E+1
-1.313E-1	1.176E+1	3.401E+1
-1.281E-1	1.178E+1	3.378E+1
-1.330E-1	1.187E+1	3.383E+1
-1.297E-1	1.174E+1	3.383E+1
-1.313E-1	1.185E+1	3.393E+1
-1.281E-1	1.177E+1	3.380E+1
-1.281E-1	1.178E+1	3.387E+1
-1.313E-1	1.184E+1	3.396E+1
-1.313E-1	1.189E+1	3.394E+1
-1.313E-1	1.167E+1	3.378E+1
-1.297E-1	1.170E+1	3.370E+1
-1.313E-1	1.183E+1	3.394E+1
-1.313E-1	1.168E+1	3.380E+1
-1.281E-1	1.191E+1	3.359E+1
-1.297E-1	1.174E+1	3.368E+1
-1.281E-1	1.191E+1	3.391E+1
-1.297E-1	1.173E+1	3.392E+1
-1.313E-1	1.171E+1	3.374E+1
-1.297E-1	1.156E+1	3.381E+1
-1.330E-1	1.168E+1	3.394E+1
-1.297E-1	1.167E+1	3.387E+1
-1.297E-1	1.168E+1	3.378E+1
-1.297E-1	1.177E+1	3.388E+1
-1.297E-1	1.176E+1	3.369E+1
-1.297E-1	1.162E+1	3.383E+1
-1.281E-1	1.180E+1	3.377E+1
-1.297E-1	1.167E+1	3.382E+1
-1.330E-1	1.174E+1	3.394E+1
-1.297E-1	1.180E+1	3.404E+1
-1.265E-1	1.174E+1	3.386E+1
-1.313E-1	1.168E+1	3.363E+1
-1.297E-1	1.168E+1	3.393E+1
-1.313E-1	1.180E+1	3.378E+1
-1.265E-1	1.178E+1	3.376E+1
-1.313E-1	1.177E+1	3.392E+1
-1.313E-1	1.179E+1	3.388E+1
-1.313E-1	1.170E+1	3.379E+1
-1.297E-1	1.178E+1	3.393E+1
-1.297E-1	1.171E+1	3.398E+1
-1.313E-1	1.168E+1	3.405E+1
-1.313E-1	1.177E+1	3.401E+1
-1.297E-1	1.173E+1	3.402E+1
-1.297E-1	1.167E+1	3.381E+1
-1.297E-1	1.186E+1	3.394E+1
-1.281E-1	1.175E+1	3.366E+1
-1.281E-1	1.167E+1	3.378E+1
-1.297E-1	1.168E+1	3.394E+1
-1.330E-1	1.180E+1	3.379E+1
-1.297E-1	1.188E+1	3.396E+1
-1.281E-1	1.174E+1	3.379E+1
-1.297E-1	1.171E+1	3.388E+1
-1.313E-1	1.182E+1	3.384E+1
-1.297E-1	1.170E+1	3.370E+1
-1.265E-1	1.172E+1	3.374E+1
-1.281E-1	1.171E+1	3.376E+1
-1.330E-1	1.177E+1	3.380E+1
-1.313E-1	1.174E+1	3.374E+1
-1.297E-1	1.184E+1	3.377E+1
-1.297E-1	1.166E+1	3.401E+1
-1.330E-1	1.168E+1	3.391E+1
-1.313E-1	1.168E+1	3.386E+1
-1.281E-1	1.168E+1	3.410E+1
-1.297E-1	1.150E+1	3.396E+1
-1.297E-1	1.172E+1	3.376E+1
-1.281E-1	1.168E+1	3.378E+1
-1.265E-1	1.175E+1	3.377E+1
-1.265E-1	1.176E+1	3.369E+1
-1.330E-1	1.180E+1	3.378E+1
-1.281E-1	1.171E+1	3.381E+1
-1.297E-1	1.175E+1	3.384E+1
-1.297E-1	1.159E+1	3.388E+1
-1.330E-1	1.172E+1	3.350E+1
-1.265E-1	1.177E+1	3.399E+1
-1.281E-1	1.171E+1	3.384E+1
-1.281E-1	1.175E+1	3.348E+1
-1.313E-1	1.169E+1	3.386E+1
-1.281E-1	1.168E+1	3.371E+1
-1.281E-1	1.185E+1	3.388E+1
-1.297E-1	1.165E+1	3.385E+1
-1.297E-1	1.175E+1	3.369E+1
-1.297E-1	1.177E+1	3.386E+1
-1.265E-1	1.174E+1	3.373E+1
-1.281E-1	1.184E+1	3.376E+1
-1.297E-1	1.188E+1	3.397E+1
-1.297E-1	1.176E+1	3.396E+1
-1.265E-1	1.173E+1	3.389E+1
-1.313E-1	1.180E+1	3.380E+1
-1.346E-1	1.177E+1	3.385E+1
-1.313E-1	1.176E+1	3.397E+1
-1.281E-1	1.176E+1	3.409E+1
-1.281E-1	1.172E+1	3.393E+1
-1.330E-1	1.171E+1	3.391E+1
-1.281E-1	1.166E+1	3.387E+1
-1.281E-1	1.185E+1	3.357E+1
-1.297E-1	1.180E+1	3.390E+1
-1.297E-1	1.172E+1	3.390E+1
-1.297E-1	1.175E+1	3.370E+1
-1.313E-1	1.170E+1	3.379E+1
-1.265E-1	1.169E+1	3.383E+1
-1.313E-1	1.173E+1	3.385E+1
-1.281E-1	1.174E+1	3.404E+1
-1.297E-1	1.180E+1	3.381E+1
-1.281E-1	1.166E+1	3.380E+1
-1.313E-1	1.167E+1	3.382E+1
-1.265E-1	1.181E+1	3.389E+1
-1.281E-1	1.185E+1	3.377E+1
-1.297E-1	1.163E+1	3.378E+1
-1.313E-1	1.172E+1	3.371E+1
-1.313E-1	1.166E+1	3.364E+1
-1.249E-1	1.185E+1	3.391E+1
-1.281E-1	1.168E+1	3.397E+1
-1.313E-1	1.176E+1	3.397E+1
-1.281E-1	1.178E+1	3.375E+1
-1.281E-1	1.178E+1	3.394E+1
-1.281E-1	1.175E+1	3.382E+1
-1.313E-1	1.176E+1	3.391E+1
-1.281E-1	1.164E+1	3.362E+1
-1.281E-1	1.168E+1	3.399E+1
-1.281E-1	1.177E+1	3.378E+1
-1.330E-1	1.184E+1	3.405E+1
-1.265E-1	1.169E+1	3.380E+1
-1.281E-1	1.186E+1	3.382E+1
-1.297E-1	1.178E+1	3.406E+1
-1.313E-1	1.171E+1	3.393E+1
-1.281E-1	1.184E+1	3.377E+1
-1.281E-1	1.171E+1	3.368E+1
-1.281E-1	1.164E+1	3.392E+1
-1.297E-1	1.171E+1	3.362E+1
-1.297E-1	1.181E+1	3.369E+1
-1.249E-1	1.184E+1	3.382E+1
-1.313E-1	1.175E+1	3.392E+1
-1.281E-1	1.175E+1	3.386E+1
-1.265E-1	1.180E+1	3.399E+1
-1.281E-1	1.168E+1	3.380E+1
-1.249E-1	1.162E+1	3.373E+1
-1.313E-1	1.186E+1	3.397E+1
-1.265E-1	1.175E+1	3.385E+1
-1.249E-1	1.182E+1	3.385E+1
-1.281E-1	1.176E+1	3.376E+1
-1.313E-1	1.186E+1	3.375E+1
-1.313E-1	1.176E+1	3.390E+1
-1.281E-1	1.175E+1	3.381E+1
-1.297E-1	1.180E+1	3.365E+1
-1.313E-1	1.183E+1	3.370E+1
-1.297E-1	1.170E+1	3.397E+1
-1.249E-1	1.165E+1	3.362E+1
-1.313E-1	1.173E+1	3.390E+1
-1.330E-1	1.176E+1	3.386E+1
-1.297E-1	1.182E+1	3.391E+1
-1.265E-1	1.168E+1	3.378E+1
-1.297E-1	1.178E+1	3.377E+1
-1.313E-1	1.172E+1	3.378E+1
-1.297E-1	1.182E+1	3.393E+1
-1.281E-1	1.180E+1	3.376E+1
-1.313E-1	1.181E+1	3.394E+1
-1.281E-1	1.183E+1	3.400E+1
-1.265E-1	1.175E+1	3.369E+1
-1.265E-1	1.188E+1	3.362E+1
-1.281E-1	1.167E+1	3.389E+1
-1.313E-1	1.176E+1	3.380E+1
-1.281E-1	1.178E+1	3.373E+1
-1.313E-1	1.191E+1	3.383E+1
-1.265E-1	1.168E+1	3.377E+1
-1.297E-1	1.166E+1	3.391E+1
-1.297E-1	1.178E+1	3.413E+1
-1.281E-1	1.168E+1	3.379E+1
-1.281E-1	1.178E+1	3.373E+1
-1.313E-1	1.175E+1	3.372E+1
-1.297E-1	1.183E+1	3.394E+1
-1.265E-1	1.185E+1	3.392E+1
-1.281E-1	1.170E+1	3.366E+1
-1.281E-1	1.179E+1	3.354E+1
-1.297E-1	1.169E+1	3.385E+1
-1.281E-1	1.164E+1	3.391E+1
-1.265E-1	1.169E+1	3.378E+1
-1.330E-1	1.183E+1	3.393E+1
-1.281E-1	1.180E+1	3.387E+1
-1.297E-1	1.181E+1	3.378E+1
-1.281E-1	1.175E+1	3.371E+1
-1.313E-1	1.188E+1	3.398E+1
-1.313E-1	1.185E+1	3.385E+1
-1.265E-1	1.188E+1	3.374E+1
-1.297E-1	1.178E+1	3.387E+1
-1.330E-1	1.180E+1	3.391E+1
-1.297E-1	1.181E+1	3.381E+1
-1.249E-1	1.184E+1	3.359E+1
-1.297E-1	1.171E+1	3.365E+1
-1.297E-1	1.179E+1	3.381E+1
-1.297E-1	1.168E+1	3.382E+1
-1.265E-1	1.189E+1	3.363E+1
-1.281E-1	1.169E+1	3.382E+1
-1.281E-1	1.194E+1	3.387E+1
-1.265E-1	1.177E+1	3.382E+1
-1.265E-1	1.172E+1	3.379E+1
-1.281E-1	1.168E+1	3.385E+1
-1.281E-1	1.179E+1	3.401E+1
-1.281E-1	1.193E+1	3.377E+1
-1.281E-1	1.174E+1	3.379E+1
-1.281E-1	1.179E+1	3.378E+1
-1.313E-1	1.163E+1	3.380E+1
-1.265E-1	1.181E+1	3.374E+1
-1.281E-1	1.171E+1	3.368E+1
-1.265E-1	1.178E+1	3.393E+1
-1.313E-1	1.187E+1	3.374E+1
-1.281E-1	1.165E+1	3.381E+1
-1.297E-1	1.175E+1	3.384E+1
-1.281E-1	1.180E+1	3.375E+1
-1.330E-1	1.177E+1	3.366E+1
-1.281E-1	1.172E+1	3.370E+1
-1.265E-1	1.177E+1	3.368E+1
-1.265E-1	1.176E+1	3.373E+1
-1.297E-1	1.186E+1	3.381E+1
-1.297E-1	1.183E+1	3.372E+1
-1.281E-1	1.186E+1	3.385E+1
-1.297E-1	1.186E+1	3.398E+1
-1.297E-1	1.171E+1	3.384E+1
-1.265E-1	1.167E+1	3.378E+1
-1.281E-1	1.168E+1	3.383E+1
-1.313E-1	1.174E+1	3.374E+1
-1.297E-1	1.173E+1	3.384E+1
-1.265E-1	1.186E+1	3.371E+1
-1.265E-1	1.174E+1	3.373E+1
-1.297E-1	1.170E+1	3.365E+1
-1.297E-1	1.162E+1	3.365E+1
-1.265E-1	1.182E+1	3.376E+1
-1.265E-1	1.201E+1	3.361E+1
-1.281E-1	1.172E+1	3.395E+1
-1.362E-1	1.188E+1	3.396E+1
-1.297E-1	1.167E+1	3.389E+1
-1.281E-1	1.178E+1	3.379E+1
-1.281E-1	1.166E+1	3.383E+1
-1.330E-1	1.172E+1	3.386E+1
-1.281E-1	1.175E+1	3.395E+1
-1.281E-1	1.177E+1	3.375E+1
-1.330E-1	1.177E+1	3.386E+1
-1.281E-1	1.174E+1	3.388E+1
-1.265E-1	1.162E+1	3.375E+1
-1.297E-1	1.169E+1	3.378E+1
-1.281E-1	1.176E+1	3.369E+1
-1.313E-1	1.175E+1	3.381E+1
-1.265E-1	1.186E+1	3.384E+1
-1.232E-1	1.164E+1	3.369E+1
-1.265E-1	1.170E+1	3.383E+1
-1.297E-1	1.194E+1	3.385E+1
-1.313E-1	1.177E+1	3.384E+1
-1.265E-1	1.175E+1	3.372E+1
-1.297E-1	1.175E+1	3.382E+1
-1.297E-1	1.179E+1	3.388E+1
-1.297E-1	1.181E+1	3.387E+1
-1.265E-1	1.160E+1	3.378E+1
-1.281E-1	1.171E+1	3.360E+1
-1.297E-1	1.156E+1	3.378E+1
-1.265E-1	1.177E+1	3.384E+1
-1.297E-1	1.165E+1	3.393E+1
-1.281E-1	1.177E+1	3.407E+1
-1.281E-1	1.168E+1	3.370E+1
-1.297E-1	1.177E+1	3.389E+1
-1.265E-1	1.178E+1	3.358E+1
-1.265E-1	1.163E+1	3.356E+1
-1.313E-1	1.173E+1	3.376E+1
-1.281E-1	1.184E+1	3.370E+1
-1.265E-1	1.157E+1	3.380E+1
-1.281E-1	1.176E+1	3.381E+1
-1.297E-1	1.172E+1	3.374E+1
-1.313E-1	1.176E+1	3.384E+1
-1.265E-1	1.184E+1	3.379E+1
-1.297E-1	1.172E+1	3.374E+1
-1.265E-1	1.176E+1	3.376E+1
-1.281E-1	1.172E+1	3.371E+1
-1.265E-1	1.168E+1	3.381E+1
-1.281E-1	1.177E+1	3.387E+1
-1.313E-1	1.167E+1	3.371E+1
-1.281E-1	1.171E+1	3.373E+1
-1.265E-1	1.178E+1	3.366E+1
-1.281E-1	1.183E+1	3.397E+1
-1.313E-1	1.166E+1	3.373E+1
-1.281E-1	1.164E+1	3.398E+1
-1.281E-1	1.155E+1	3.377E+1
-1.313E-1	1.168E+1	3.367E+1
-1.297E-1	1.178E+1	3.393E+1
-1.297E-1	1.179E+1	3.375E+1
-1.297E-1	1.174E+1	3.368E+1
-1.281E-1	1.163E+1	3.370E+1
-1.281E-1	1.173E+1	3.379E+1
-1.265E-1	1.195E+1	3.384E+1
-1.265E-1	1.164E+1	3.387E+1
-1.281E-1	1.176E+1	3.381E+1
-1.297E-1	1.176E+1	3.409E+1
-1.265E-1	1.169E+1	3.398E+1
-1.265E-1	1.180E+1	3.376E+1
-1.281E-1	1.169E+1	3.369E+1
-1.297E-1	1.162E+1	3.384E+1
-1.297E-1	1.183E+1	3.369E+1
-1.265E-1	1.170E+1	3.400E+1
-1.297E-1	1.162E+1	3.377E+1
-1.265E-1	1.179E+1	3.396E+1
-1.281E-1	1.180E+1	3.381E+1
-1.281E-1	1.176E+1	3.393E+1
-1.249E-1	1.175E+1	3.346E+1
-1.313E-1	1.166E+1	3.404E+1
-1.281E-1	1.180E+1	3.367E+1
-1.265E-1	1.170E+1	3.385E+1
-1.265E-1	1.173E+1	3.386E+1
-1.313E-1	1.163E+1	3.360E+1
-1.297E-1	1.171E+1	3.391E+1
-1.265E-1	1.170E+1	3.377E+1
-1.281E-1	1.178E+1	3.402E+1
-1.281E-1	1.176E+1	3.370E+1
-1.281E-1	1.166E+1	3.388E+1
-1.265E-1	1.193E+1	3.375E+1
-1.281E-1	1.166E+1	3.381E+1
-1.313E-1	1.169E+1	3.367E+1
-1.281E-1	1.179E+1	3.388E+1
-1.249E-1	1.182E+1	3.379E+1
-1.297E-1	1.163E+1	3.381E+1
-1.297E-1	1.171E+1	3.379E+1
-1.281E-1	1.163E+1	3.390E+1
-1.313E-1	1.168E+1	3.377E+1
-1.281E-1	1.172E+1	3.361E+1
-1.297E-1	1.176E+1	3.361E+1
-1.265E-1	1.170E+1	3.388E+1
-1.265E-1	1.183E+1	3.357E+1
-1.281E-1	1.187E+1	3.381E+1
-1.281E-1	1.172E+1	3.375E+1
-1.249E-1	1.176E+1	3.380E+1
-1.265E-1	1.182E+1	3.396E+1
-1.281E-1	1.168E+1	3.400E+1
-1.281E-1	1.183E+1	3.368E+1
-1.281E-1	1.168E+1	3.385E+1
-1.313E-1	1.181E+1	3.390E+1
-1.265E-1	1.181E+1	3.384E+1
-1.281E-1	1.173E+1	3.381E+1
-1.265E-1	1.175E+1	3.377E+1
-1.281E-1	1.177E+1	3.393E+1
-1.281E-1	1.177E+1	3.383E+1
-1.313E-1	1.181E+1	3.366E+1
-1.265E-1	1.172E+1	3.394E+1
-1.265E-1	1.177E+1	3.357E+1
-1.265E-1	1.177E+1	3.400E+1
-1.265E-1	1.183E+1	3.378E+1
-1.265E-1	1.177E+1	3.388E+1
-1.265E-1	1.181E+1	3.377E+1
-1.265E-1	1.185E+1	3.376E+1
-1.281E-1	1.177E+1	3.371E+1
-1.281E-1	1.182E+1	3.367E+1
-1.249E-1	1.163E+1	3.363E+1
-1.297E-1	1.168E+1	3.375E+1
-1.281E-1	1.164E+1	3.377E+1
-1.297E-1	1.174E+1	3.389E+1
-1.281E-1	1.172E+1	3.390E+1
-1.281E-1	1.190E+1	3.381E+1
-1.281E-1	1.180E+1	3.386E+1
-1.249E-1	1.165E+1	3.363E+1
-1.265E-1	1.180E+1	3.368E+1
-1.265E-1	1.179E+1	3.374E+1
-1.281E-1	1.163E+1	3.380E+1
-1.281E-1	1.171E+1	3.382E+1
-1.281E-1	1.174E+1	3.377E+1
-1.249E-1	1.187E+1	3.397E+1
-1.297E-1	1.176E+1	3.371E+1
-1.281E-1	1.178E+1	3.355E+1
-1.265E-1	1.169E+1	3.378E+1
-1.265E-1	1.181E+1	3.389E+1
-1.313E-1	1.170E+1	3.358E+1
-1.249E-1	1.189E+1	3.386E+1
-1.265E-1	1.170E+1	3.377E+1
-1.265E-1	1.180E+1	3.381E+1
-1.281E-1	1.182E+1	3.394E+1
-1.281E-1	1.178E+1	3.371E+1
-1.281E-1	1.168E+1	3.381E+1
-1.281E-1	1.184E+1	3.376E+1
-1.297E-1	1.184E+1	3.355E+1
-1.281E-1	1.179E+1	3.370E+1
-1.281E-1	1.153E+1	3.365E+1
-1.297E-1	1.175E+1	3.363E+1
-1.281E-1	1.181E+1	3.372E+1
-1.249E-1	1.170E+1	3.370E+1
-1.281E-1	1.171E+1	3.378E+1
-1.281E-1	1.186E+1	3.390E+1
-1.313E-1	1.178E+1	3.374E+1
-1.265E-1	1.194E+1	3.384E+1
-1.249E-1	1.163E+1	3.369E+1
-1.265E-1	1.164E+1	3.364E+1
-1.297E-1	1.176E+1	3.393E+1
-1.265E-1	1.177E+1	3.374E+1
-1.249E-1	1.191E+1	3.377E+1
-1.265E-1	1.169E+1	3.365E+1
-1.281E-1	1.183E+1	3.359E+1
-1.265E-1	1.175E+1	3.378E+1
-1.265E-1	1.180E+1	3.380E+1
-1.297E-1	1.175E+1	3.378E+1
-1.313E-1	1.179E+1	3.391E+1
-1.249E-1	1.176E+1	3.390E+1
-1.265E-1	1.187E+1	3.372E+1
-1.265E-1	1.185E+1	3.384E+1
-1.297E-1	1.186E+1	3.376E+1
-1.297E-1	1.180E+1	3.387E+1
-1.232E-1	1.176E+1	3.388E+1
-1.281E-1	1.173E+1	3.383E+1
-1.265E-1	1.173E+1	3.391E+1
-1.281E-1	1.165E+1	3.353E+1
-1.265E-1	1.174E+1	3.380E+1
-1.265E-1	1.165E+1	3.359E+1
-1.297E-1	1.175E+1	3.367E+1
-1.265E-1	1.175E+1	3.361E+1
-1.265E-1	1.174E+1	3.382E+1
-1.265E-1	1.183E+1	3.377E+1
-1.297E-1	1.165E+1	3.368E+1
-1.265E-1	1.184E+1	3.380E+1
-1.281E-1	1.187E+1	3.378E+1
-1.249E-1	1.167E+1	3.381E+1
-1.281E-1	1.183E+1	3.373E+1
-1.281E-1	1.175E+1	3.384E+1
-1.249E-1	1.164E+1	3.380E+1
-1.281E-1	1.172E+1	3.348E+1
-1.281E-1	1.172E+1	3.372E+1
-1.297E-1	1.185E+1	3.393E+1
-1.265E-1	1.173E+1	3.384E+1
-1.281E-1	1.167E+1	3.389E+1
-1.281E-1	1.165E+1	3.367E+1
-1.265E-1	1.183E+1	3.373E+1
-1.249E-1	1.170E+1	3.372E+1
-1.265E-1	1.176E+1	3.357E+1
-1.297E-1	1.184E+1	3.396E+1
-1.297E-1	1.167E+1	3.387E+1
-1.249E-1	1.169E+1	3.385E+1
-1.281E-1	1.189E+1	3.369E+1
-1.297E-1	1.182E+1	3.372E+1
-1.265E-1	1.180E+1	3.373E+1
-1.232E-1	1.183E+1	3.388E+1
-1.281E-1	1.172E+1	3.373E+1
-1.281E-1	1.173E+1	3.380E+1
-1.281E-1	1.164E+1	3.372E+1
-1.265E-1	1.176E+1	3.382E+1
-1.265E-1	1.182E+1	3.381E+1
-1.297E-1	1.182E+1	3.367E+1
-1.281E-1	1.182E+1	3.370E+1
-1.265E-1	1.175E+1	3.363E+1
-1.265E-1	1.165E+1	3.381E+1
-1.281E-1	1.180E+1	3.391E+1
-1.281E-1	1.157E+1	3.389E+1
-1.265E-1	1.172E+1	3.369E+1
-1.281E-1	1.176E+1	3.360E+1
-1.281E-1	1.164E+1	3.376E+1
-1.265E-1	1.174E+1	3.367E+1
-1.249E-1	1.176E+1	3.396E+1
-1.265E-1	1.174E+1	3.368E+1
-1.281E-1	1.172E+1	3.381E+1
-1.281E-1	1.163E+1	3.356E+1
-1.265E-1	1.176E+1	3.376E+1
-1.281E-1	1.162E+1	3.369E+1
-1.281E-1	1.169E+1	3.364E+1
-1.265E-1	1.180E+1	3.370E+1
-1.249E-1	1.174E+1	3.360E+1
-1.249E-1	1.171E+1	3.385E+1
-1.313E-1	1.185E+1	3.367E+1
-1.281E-1	1.174E+1	3.367E+1
-1.249E-1	1.172E+1	3.383E+1
-1.281E-1	1.181E+1	3.368E+1
-1.281E-1	1.175E+1	3.359E+1
-1.265E-1	1.181E+1	3.368E+1
-1.265E-1	1.173E+1	3.361E+1
-1.281E-1	1.166E+1	3.373E+1
-1.297E-1	1.182E+1	3.380E+1
-1.281E-1	1.173E+1	3.377E+1
-1.249E-1	1.168E+1	3.392E+1
-1.265E-1	1.186E+1	3.384E+1
-1.297E-1	1.168E+1	3.386E+1
-1.281E-1	1.169E+1	3.375E+1
-1.249E-1	1.172E+1	3.379E+1
-1.265E-1	1.180E+1	3.360E+1
-1.297E-1	1.191E+1	3.363E+1
-1.281E-1	1.171E+1	3.386E+1
-1.281E-1	1.179E+1	3.379E+1
-1.281E-1	1.177E+1	3.364E+1
-1.281E-1	1.178E+1	3.388E+1
-1.249E-1	1.186E+1	3.389E+1
-1.265E-1	1.187E+1	3.376E+1
-1.281E-1	1.176E+1	3.374E+1
-1.281E-1	1.179E+1	3.388E+1
-1.265E-1	1.169E+1	3.390E+1
-1.281E-1	1.175E+1	3.347E+1
-1.281E-1	1.170E+1	3.382E+1
-1.313E-1	1.177E+1	3.381E+1
-1.281E-1	1.175E+1	3.355E+1
-1.265E-1	1.180E+1	3.348E+1
-1.265E-1	1.184E+1	3.384E+1
-1.297E-1	1.169E+1	3.353E+1
-1.265E-1	1.177E+1	3.409E+1
-1.249E-1	1.175E+1	3.375E+1
-1.265E-1	1.175E+1	3.369E+1
-1.297E-1	1.175E+1	3.362E+1
-1.265E-1	1.179E+1	3.361E+1
-1.265E-1	1.172E+1	3.373E+1
-1.281E-1	1.175E+1	3.361E+1
-1.265E-1	1.181E+1	3.362E+1
-1.249E-1	1.172E+1	3.391E+1
-1.265E-1	1.181E+1	3.375E+1
-1.281E-1	1.176E+1	3.399E+1
-1.281E-1	1.177E+1	3.374E+1
-1.249E-1	1.165E+1	3.378E+1
-1.281E-1	1.167E+1	3.365E+1
-1.297E-1	1.178E+1	3.379E+1
-1.265E-1	1.168E+1	3.382E+1
-1.265E-1	1.180E+1	3.383E+1
-1.232E-1	1.174E+1	3.381E+1
-1.281E-1	1.163E+1	3.405E+1
-1.265E-1	1.174E+1	3.374E+1
-1.265E-1	1.183E+1	3.399E+1
-1.249E-1	1.168E+1	3.387E+1
-1.297E-1	1.173E+1	3.375E+1
-1.297E-1	1.189E+1	3.379E+1
-1.281E-1	1.161E+1	3.372E+1
-1.232E-1	1.177E+1	3.393E+1
-1.281E-1	1.169E+1	3.364E+1
-1.281E-1	1.189E+1	3.402E+1
-1.281E-1	1.180E+1	3.361E+1
-1.265E-1	1.160E+1	3.398E+1
-1.281E-1	1.184E+1	3.378E+1
-1.297E-1	1.181E+1	3.376E+1
-1.281E-1	1.177E+1	3.367E+1
-1.281E-1	1.183E+1	3.354E+1
-1.281E-1	1.184E+1	3.392E+1
-1.265E-1	1.180E+1	3.381E+1
-1.265E-1	1.172E+1	3.368E+1
-1.249E-1	1.177E+1	3.388E+1
-1.265E-1	1.173E+1	3.387E+1
-1.281E-1	1.173E+1	3.378E+1
-1.297E-1	1.169E+1	3.387E+1
-1.265E-1	1.174E+1	3.360E+1
-1.281E-1	1.165E+1	3.380E+1
-1.281E-1	1.177E+1	3.370E+1
-1.249E-1	1.168E+1	3.365E+1
-1.265E-1	1.194E+1	3.385E+1
-1.297E-1	1.180E+1	3.375E+1
-1.281E-1	1.184E+1	3.385E+1
-1.281E-1	1.174E+1	3.363E+1
-1.265E-1	1.166E+1	3.361E+1
-1.281E-1	1.166E+1	3.380E+1
-1.297E-1	1.173E+1	3.387E+1
-1.265E-1	1.183E+1	3.365E+1
-1.232E-1	1.183E+1	3.362E+1
-1.281E-1	1.170E+1	3.361E+1
-1.265E-1	1.167E+1	3.367E+1
-1.249E-1	1.172E+1	3.376E+1
-1.265E-1	1.179E+1	3.369E+1
-1.249E-1	1.187E+1	3.378E+1
-1.297E-1	1.179E+1	3.363E+1
-1.232E-1	1.179E+1	3.364E+1
-1.265E-1	1.175E+1	3.380E+1
-1.281E-1	1.166E+1	3.372E+1
-1.281E-1	1.173E+1	3.379E+1
-1.249E-1	1.174E+1	3.397E+1
-1.265E-1	1.179E+1	3.369E+1
-1.281E-1	1.180E+1	3.385E+1
-1.265E-1	1.168E+1	3.357E+1
-1.265E-1	1.173E+1	3.370E+1
-1.249E-1	1.181E+1	3.377E+1
-1.281E-1	1.187E+1	3.369E+1
-1.265E-1	1.171E+1	3.360E+1
-1.265E-1	1.169E+1	3.379E+1
-1.232E-1	1.182E+1	3.394E+1
-1.281E-1	1.169E+1	3.385E+1
-1.265E-1	1.174E+1	3.385E+1
-1.281E-1	1.182E+1	3.376E+1
-1.249E-1	1.178E+1	3.370E+1
-1.297E-1	1.161E+1	3.374E+1
-1.281E-1	1.166E+1	3.331E+1
-1.265E-1	1.167E+1	3.360E+1
-1.281E-1	1.174E+1	3.360E+1
-1.265E-1	1.167E+1	3.380E+1
-1.297E-1	1.158E+1	3.380E+1
-1.281E-1	1.175E+1	3.380E+1
-1.265E-1	1.169E+1	3.364E+1
-1.281E-1	1.164E+1	3.374E+1
-1.281E-1	1.176E+1	3.358E+1
-1.216E-1	1.166E+1	3.361E+1
-1.265E-1	1.177E+1	3.388E+1
-1.265E-1	1.180E+1	3.357E+1
-1.281E-1	1.179E+1	3.381E+1
-1.265E-1	1.200E+1	3.354E+1
-1.249E-1	1.176E+1	3.374E+1
-1.265E-1	1.180E+1	3.352E+1
-1.297E-1	1.179E+1	3.378E+1
-1.265E-1	1.165E+1	3.388E+1
-1.249E-1	1.172E+1	3.366E+1
-1.281E-1	1.171E+1	3.371E+1
-1.281E-1	1.169E+1	3.367E+1
-1.249E-1	1.182E+1	3.367E+1
-1.249E-1	1.177E+1	3.384E+1
-1.265E-1	1.170E+1	3.361E+1
-1.265E-1	1.180E+1	3.369E+1
-1.281E-1	1.163E+1	3.370E+1
-1.249E-1	1.160E+1	3.376E+1
-1.265E-1	1.174E+1	3.362E+1
-1.313E-1	1.172E+1	3.373E+1
-1.265E-1	1.182E+1	3.351E+1
-1.265E-1	1.171E+1	3.366E+1
-1.265E-1	1.174E+1	3.392E+1
-1.313E-1	1.175E+1	3.383E+1
-1.265E-1	1.161E+1	3.355E+1
-1.216E-1	1.184E+1	3.358E+1
-1.265E-1	1.172E+1	3.359E+1
-1.313E-1	1.178E+1	3.369E+1
-1.265E-1	1.173E+1	3.373E+1
-1.249E-1	1.175E+1	3.399E+1
-1.297E-1	1.186E+1	3.378E+1
-1.313E-1	1.177E+1	3.385E+1
-1.281E-1	1.168E+1	3.383E+1
-1.249E-1	1.171E+1	3.373E+1
-1.281E-1	1.177E+1	3.378E+1
-1.265E-1	1.174E+1	3.397E+1
-1.265E-1	1.184E+1	3.396E+1
-1.232E-1	1.178E+1	3.370E+1
-1.265E-1	1.170E+1	3.387E+1
-1.249E-1	1.183E+1	3.372E+1
-1.249E-1	1.166E+1	3.362E+1
-1.249E-1	1.171E+1	3.384E+1
-1.249E-1	1.182E+1	3.358E+1
-1.265E-1	1.173E+1	3.381E+1
-1.232E-1	1.180E+1	3.365E+1
-1.249E-1	1.173E+1	3.378E+1
-1.281E-1	1.168E+1	3.381E+1
-1.265E-1	1.181E+1	3.363E+1
-1.281E-1	1.178E+1	3.380E+1
-1.232E-1	1.181E+1	3.362E+1
-1.281E-1	1.171E+1	3.383E+1
-1.249E-1	1.160E+1	3.377E+1
-1.265E-1	1.171E+1	3.366E+1
-1.249E-1	1.177E+1	3.373E+1
-1.281E-1	1.175E+1	3.364E+1
-1.297E-1	1.175E+1	3.359E+1
-1.265E-1	1.177E+1	3.381E+1
-1.265E-1	1.162E+1	3.375E+1
-1.232E-1	1.183E+1	3.382E+1
-1.281E-1	1.175E+1	3.377E+1
-1.249E-1	1.175E+1	3.376E+1
-1.232E-1	1.175E+1	3.362E+1
-1.265E-1	1.171E+1	3.357E+1
-1.265E-1	1.188E+1	3.397E+1
-1.249E-1	1.173E+1	3.358E+1
-1.232E-1	1.173E+1	3.383E+1
-1.281E-1	1.183E+1	3.364E+1
-1.281E-1	1.166E+1	3.376E+1
-1.265E-1	1.180E+1	3.377E+1
-1.249E-1	1.171E+1	3.343E+1
-1.281E-1	1.184E+1	3.368E+1
-1.265E-1	1.180E+1	3.389E+1
-1.297E-1	1.170E+1	3.381E+1
-1.249E-1	1.175E+1	3.384E+1
-1.281E-1	1.180E+1	3.359E+1
-1.297E-1	1.185E+1	3.369E+1
-1.265E-1	1.170E+1	3.361E+1
-1.265E-1	1.184E+1	3.366E+1
-1.297E-1	1.180E+1	3.374E+1
-1.281E-1	1.174E+1	3.390E+1
-1.265E-1	1.174E+1	3.364E+1
-1.216E-1	1.170E+1	3.395E+1
-1.265E-1	1.171E+1	3.391E+1
-1.281E-1	1.171E+1	3.351E+1
-1.249E-1	1.169E+1	3.379E+1
-1.265E-1	1.170E+1	3.371E+1
-1.265E-1	1.170E+1	3.378E+1
-1.281E-1	1.172E+1	3.372E+1
-1.249E-1	1.188E+1	3.371E+1
-1.265E-1	1.168E+1	3.365E+1
-1.265E-1	1.169E+1	3.399E+1
-1.281E-1	1.179E+1	3.360E+1
-1.249E-1	1.177E+1	3.375E+1
-1.265E-1	1.182E+1	3.354E+1
-1.249E-1	1.183E+1	3.366E+1
-1.281E-1	1.171E+1	3.368E+1
-1.265E-1	1.173E+1	3.359E+1
-1.232E-1	1.177E+1	3.388E+1
-1.265E-1	1.164E+1	3.379E+1
-1.297E-1	1.169E+1	3.356E+1
-1.249E-1	1.173E+1	3.397E+1
-1.265E-1	1.166E+1	3.376E+1
-1.249E-1	1.174E+1	3.378E+1
-1.281E-1	1.172E+1	3.369E+1
-1.265E-1	1.178E+1	3.380E+1
-1.265E-1	1.179E+1	3.373E+1
-1.297E-1	1.182E+1	3.363E+1
-1.265E-1	1.173E+1	3.398E+1
-1.265E-1	1.170E+1	3.375E+1
-1.281E-1	1.158E+1	3.370E+1
-1.281E-1	1.178E+1	3.372E+1
-1.281E-1	1.170E+1	3.375E+1
-1.249E-1	1.179E+1	3.365E+1
-1.232E-1	1.180E+1	3.352E+1
-1.265E-1	1.177E+1	3.359E+1
-1.249E-1	1.174E+1	3.369E+1
-1.297E-1	1.176E+1	3.353E+1
-1.281E-1	1.180E+1	3.397E+1
-1.249E-1	1.174E+1	3.376E+1
-1.281E-1	1.176E+1	3.350E+1
-1.265E-1	1.177E+1	3.370E+1
-1.265E-1	1.177E+1	3.365E+1
-1.281E-1	1.173E+1	3.389E+1
-1.281E-1	1.180E+1	3.363E+1
-1.249E-1	1.168E+1	3.383E+1
-1.265E-1	1.171E+1	3.364E+1
-1.265E-1	1.172E+1	3.384E+1
-1.265E-1	1.177E+1	3.371E+1
-1.249E-1	1.180E+1	3.387E+1
-1.249E-1	1.175E+1	3.374E+1
-1.232E-1	1.169E+1	3.368E+1
-1.265E-1	1.166E+1	3.376E+1
-1.249E-1	1.179E+1	3.366E+1
-1.249E-1	1.186E+1	3.378E+1
-1.281E-1	1.182E+1	3.364E+1
-1.297E-1	1.168E+1	3.378E+1
-1.265E-1	1.169E+1	3.366E+1
-1.232E-1	1.173E+1	3.361E+1
-1.265E-1	1.182E+1	3.367E+1
-1.265E-1	1.174E+1	3.371E+1
-1.265E-1	1.177E+1	3.372E+1
-1.249E-1	1.164E+1	3.364E+1
-1.265E-1	1.174E+1	3.380E+1
-1.281E-1	1.166E+1	3.366E+1
-1.232E-1	1.181E+1	3.380E+1
-1.232E-1	1.170E+1	3.376E+1
-1.265E-1	1.166E+1	3.352E+1
-1.281E-1	1.174E+1	3.382E+1
-1.249E-1	1.174E+1	3.358E+1
-1.232E-1	1.187E+1	3.368E+1
-1.265E-1	1.172E+1	3.379E+1
-1.281E-1	1.173E+1	3.359E+1
-1.281E-1	1.168E+1	3.381E+1
-1.265E-1	1.176E+1	3.357E+1
-1.249E-1	1.183E+1	3.361E+1
-1.297E-1	1.166E+1	3.376E+1
-1.249E-1	1.177E+1	3.374E+1
-1.249E-1	1.175E+1	3.364E+1
-1.297E-1	1.169E+1	3.371E+1
-1.265E-1	1.180E+1	3.353E+1
-1.249E-1	1.173E+1	3.358E+1
-1.265E-1	1.181E+1	3.372E+1
-1.265E-1	1.168E+1	3.374E+1
-1.281E-1	1.163E+1	3.390E+1
-1.265E-1	1.184E+1	3.378E+1
-1.265E-1	1.170E+1	3.365E+1
-1.265E-1	1.158E+1	3.358E+1
-1.281E-1	1.166E+1	3.408E+1
-1.265E-1	1.180E+1	3.380E+1
-1.249E-1	1.173E+1	3.349E+1
-1.281E-1	1.180E+1	3.377E+1
-1.297E-1	1.187E+1	3.363E+1
-1.249E-1	1.175E+1	3.371E+1
-1.249E-1	1.172E+1	3.375E+1
-1.281E-1	1.159E+1	3.383E+1
-1.265E-1	1.173E+1	3.386E+1
-1.249E-1	1.176E+1	3.373E+1
-1.232E-1	1.167E+1	3.352E+1
-1.265E-1	1.170E+1	3.371E+1
-1.313E-1	1.184E+1	3.372E+1
-1.265E-1	1.180E+1	3.370E+1
-1.249E-1	1.191E+1	3.377E+1
-1.281E-1	1.180E+1	3.353E+1
-1.265E-1	1.165E+1	3.361E+1
-1.265E-1	1.190E+1	3.368E+1
-1.281E-1	1.192E+1	3.344E+1
-1.281E-1	1.168E+1	3.365E+1
-1.281E-1	1.181E+1	3.366E+1
-1.265E-1	1.181E+1	3.383E+1
-1.249E-1	1.183E+1	3.368E+1
-1.265E-1	1.182E+1	3.354E+1
-1.281E-1	1.169E+1	3.384E+1
-1.249E-1	1.168E+1	3.372E+1
-1.232E-1	1.169E+1	3.390E+1
-1.249E-1	1.166E+1	3.370E+1
-1.297E-1	1.162E+1	3.334E+1
-1.249E-1	1.176E+1	3.377E+1
-1.265E-1	1.181E+1	3.393E+1
-1.265E-1	1.171E+1	3.371E+1
-1.281E-1	1.175E+1	3.373E+1
-1.265E-1	1.182E+1	3.361E+1
-1.281E-1	1.168E+1	3.392E+1
-1.265E-1	1.174E+1	3.373E+1
-1.281E-1	1.175E+1	3.374E+1
-1.281E-1	1.184E+1	3.376E+1
-1.281E-1	1.182E+1	3.377E+1
-1.265E-1	1.174E+1	3.392E+1
-1.313E-1	1.173E+1	3.372E+1
-1.249E-1	1.171E+1	3.365E+1
-1.249E-1	1.186E+1	3.392E+1
-1.265E-1	1.168E+1	3.364E+1
-1.265E-1	1.180E+1	3.364E+1
-1.265E-1	1.177E+1	3.375E+1
-1.232E-1	1.170E+1	3.367E+1
-1.281E-1	1.174E+1	3.362E+1
-1.313E-1	1.180E+1	3.373E+1
-1.249E-1	1.183E+1	3.367E+1
-1.249E-1	1.175E+1	3.367E+1
-1.265E-1	1.175E+1	3.355E+1
-1.249E-1	1.176E+1	3.397E+1
-1.281E-1	1.174E+1	3.356E+1
-1.281E-1	1.176E+1	3.374E+1
-1.265E-1	1.173E+1	3.371E+1
-1.281E-1	1.177E+1	3.374E+1
-1.281E-1	1.173E+1	3.376E+1
-1.265E-1	1.180E+1	3.382E+1
-1.265E-1	1.168E+1	3.366E+1
-1.281E-1	1.180E+1	3.377E+1
-1.249E-1	1.181E+1	3.346E+1
-1.249E-1	1.171E+1	3.379E+1
-1.297E-1	1.171E+1	3.369E+1
-1.265E-1	1.181E+1	3.371E+1
-1.265E-1	1.166E+1	3.354E+1
-1.281E-1	1.167E+1	3.355E+1
-1.281E-1	1.176E+1	3.363E+1
-1.265E-1	1.176E+1	3.366E+1
-1.265E-1	1.184E+1	3.381E+1
-1.265E-1	1.180E+1	3.367E+1
-1.281E-1	1.183E+1	3.367E+1
-1.297E-1	1.177E+1	3.358E+1
-1.281E-1	1.172E+1	3.357E+1
-1.249E-1	1.157E+1	3.375E+1
-1.281E-1	1.185E+1	3.373E+1
-1.297E-1	1.180E+1	3.375E+1
-1.249E-1	1.180E+1	3.381E+1
-1.232E-1	1.167E+1	3.354E+1
-1.265E-1	1.158E+1	3.367E+1
-1.281E-1	1.182E+1	3.384E+1
-1.249E-1	1.186E+1	3.376E+1
-1.249E-1	1.176E+1	3.346E+1
-1.249E-1	1.166E+1	3.393E+1
-1.249E-1	1.168E+1	3.378E+1
-1.249E-1	1.160E+1	3.384E+1
-1.249E-1	1.168E+1	3.371E+1
-1.249E-1	1.179E+1	3.358E+1
-1.265E-1	1.159E+1	3.418E+1
-1.249E-1	1.155E+1	3.358E+1
-1.265E-1	1.174E+1	3.372E+1
-1.249E-1	1.170E+1	3.346E+1
-1.249E-1	1.174E+1	3.353E+1
-1.265E-1	1.179E+1	3.373E+1
-1.265E-1	1.166E+1	3.366E+1
-1.232E-1	1.178E+1	3.360E+1
-1.297E-1	1.176E+1	3.377E+1
-1.249E-1	1.188E+1	3.364E+1
-1.265E-1	1.169E+1	3.384E+1
-1.265E-1	1.167E+1	3.366E+1
-1.281E-1	1.176E+1	3.375E+1
-1.265E-1	1.189E+1	3.371E+1
-1.265E-1	1.175E+1	3.382E+1
-1.281E-1	1.173E+1	3.383E+1
-1.313E-1	1.169E+1	3.376E+1
-1.297E-1	1.163E+1	3.378E+1
-1.249E-1	1.175E+1	3.356E+1
-1.297E-1	1.177E+1	3.376E+1
-1.281E-1	1.185E+1	3.392E+1
-1.249E-1	1.173E+1	3.352E+1
-1.232E-1	1.162E+1	3.369E+1
-1.281E-1	1.181E+1	3.375E+1
-1.281E-1	1.187E+1	3.369E+1
-1.249E-1	1.164E+1	3.373E+1
-1.265E-1	1.160E+1	3.333E+1
-1.281E-1	1.185E+1	3.347E+1
-1.297E-1	1.177E+1	3.362E+1
-1.281E-1	1.181E+1	3.373E+1
-1.249E-1	1.166E+1	3.357E+1
-1.313E-1	1.179E+1	3.381E+1
-1.281E-1	1.184E+1	3.382E+1
-1.249E-1	1.182E+1	3.368E+1
-1.281E-1	1.175E+1	3.367E+1
-1.232E-1	1.173E+1	3.365E+1
-1.297E-1	1.160E+1	3.359E+1
-1.265E-1	1.184E+1	3.349E+1
-1.249E-1	1.175E+1	3.386E+1
-1.265E-1	1.172E+1	3.404E+1
-1.265E-1	1.177E+1	3.367E+1
-1.265E-1	1.166E+1	3.367E+1
-1.249E-1	1.179E+1	3.373E+1
-1.297E-1	1.181E+1	3.379E+1
-1.281E-1	1.167E+1	3.385E+1
-1.297E-1	1.187E+1	3.388E+1
-1.249E-1	1.168E+1	3.376E+1
-1.249E-1	1.187E+1	3.385E+1
-1.297E-1	1.174E+1	3.371E+1
-1.265E-1	1.176E+1	3.353E+1
-1.232E-1	1.177E+1	3.356E+1
-1.249E-1	1.180E+1	3.375E+1
-1.281E-1	1.179E+1	3.373E+1
-1.249E-1	1.165E+1	3.395E+1
-1.249E-1	1.177E+1	3.368E+1
-1.249E-1	1.182E+1	3.368E+1
-1.281E-1	1.175E+1	3.381E+1
-1.265E-1	1.187E+1	3.346E+1
-1.265E-1	1.166E+1	3.357E+1
-1.249E-1	1.161E+1	3.380E+1
-1.281E-1	1.178E+1	3.377E+1
-1.232E-1	1.173E+1	3.356E+1
-1.249E-1	1.168E+1	3.376E+1
-1.265E-1	1.166E+1	3.383E+1
-1.249E-1	1.173E+1	3.375E+1
-1.265E-1	1.176E+1	3.381E+1
-1.249E-1	1.178E+1	3.369E+1
-1.281E-1	1.176E+1	3.367E+1
-1.281E-1	1.165E+1	3.360E+1
-1.265E-1	1.182E+1	3.382E+1
-1.249E-1	1.175E+1	3.345E+1
-1.265E-1	1.165E+1	3.357E+1
-1.297E-1	1.171E+1	3.357E+1
-1.265E-1	1.177E+1	3.376E+1
-1.232E-1	1.179E+1	3.389E+1
-1.265E-1	1.176E+1	3.387E+1
-1.297E-1	1.186E+1	3.369E+1
-1.265E-1	1.172E+1	3.372E+1
-1.265E-1	1.182E+1	3.376E+1
-1.281E-1	1.171E+1	3.373E+1
-1.297E-1	1.173E+1	3.364E+1
-1.297E-1	1.178E+1	3.353E+1
-1.232E-1	1.169E+1	3.371E+1
-1.216E-1	1.171E+1	3.375E+1
-1.265E-1	1.177E+1	3.363E+1
-1.249E-1	1.183E+1	3.379E+1
-1.249E-1	1.160E+1	3.365E+1
-1.249E-1	1.175E+1	3.365E+1
-1.281E-1	1.171E+1	3.365E+1
-1.265E-1	1.179E+1	3.380E+1
-1.249E-1	1.167E+1	3.361E+1
-1.281E-1	1.177E+1	3.377E+1
-1.281E-1	1.168E+1	3.356E+1
-1.265E-1	1.178E+1	3.351E+1
-1.249E-1	1.167E+1	3.366E+1
-1.249E-1	1.161E+1	3.394E+1
-1.265E-1	1.165E+1	3.374E+1
-1.281E-1	1.176E+1	3.377E+1
-1.232E-1	1.192E+1	3.377E+1
-1.265E-1	1.171E+1	3.380E+1
-1.265E-1	1.171E+1	3.372E+1
-1.265E-1	1.179E+1	3.383E+1
-1.281E-1	1.174E+1	3.371E+1
-1.249E-1	1.164E+1	3.375E+1
-1.265E-1	1.180E+1	3.363E+1
-1.265E-1	1.179E+1	3.396E+1
-1.249E-1	1.177E+1	3.360E+1
-1.281E-1	1.191E+1	3.360E+1
-1.281E-1	1.167E+1	3.370E+1
-1.281E-1	1.175E+1	3.349E+1
-1.232E-1	1.172E+1	3.385E+1
-1.232E-1	1.182E+1	3.348E+1
-1.297E-1	1.179E+1	3.387E+1
-1.297E-1	1.177E+1	3.380E+1
-1.265E-1	1.174E+1	3.368E+1
-1.281E-1	1.181E+1	3.365E+1
-1.297E-1	1.169E+1	3.366E+1
-1.265E-1	1.171E+1	3.365E+1
-1.232E-1	1.191E+1	3.372E+1
-1.297E-1	1.171E+1	3.364E+1
-1.297E-1	1.191E+1	3.370E+1
-1.265E-1	1.167E+1	3.373E+1
-1.265E-1	1.176E+1	3.390E+1
-1.281E-1	1.183E+1	3.355E+1
-1.265E-1	1.182E+1	3.371E+1
-1.249E-1	1.171E+1	3.384E+1
-1.249E-1	1.168E+1	3.363E+1
-1.249E-1	1.163E+1	3.380E+1
-1.313E-1	1.171E+1	3.378E+1
-1.249E-1	1.166E+1	3.368E+1
-1.216E-1	1.167E+1	3.372E+1
-1.265E-1	1.163E+1	3.353E+1
-1.313E-1	1.182E+1	3.349E+1
-1.265E-1	1.173E+1	3.350E+1
-1.249E-1	1.179E+1	3.390E+1
-1.249E-1	1.174E+1	3.361E+1
-1.281E-1	1.162E+1	3.378E+1
-1.249E-1	1.174E+1	3.381E+1
-1.265E-1	1.183E+1	3.383E+1
-1.249E-1	1.186E+1	3.366E+1
-1.265E-1	1.175E+1	3.380E+1
-1.281E-1	1.177E+1	3.371E+1
-1.216E-1	1.177E+1	3.368E+1
-1.249E-1	1.186E+1	3.367E+1
-1.265E-1	1.177E+1	3.376E+1
-1.265E-1	1.177E+1	3.350E+1
-1.249E-1	1.180E+1	3.378E+1
-1.265E-1	1.170E+1	3.381E+1
-1.265E-1	1.167E+1	3.395E+1
-1.249E-1	1.178E+1	3.370E+1
-1.232E-1	1.179E+1	3.379E+1
-1.265E-1	1.176E+1	3.358E+1
-1.281E-1	1.179E+1	3.376E+1
-1.249E-1	1.178E+1	3.374E+1
-1.216E-1	1.172E+1	3.347E+1
-1.249E-1	1.178E+1	3.372E+1
-1.281E-1	1.181E+1	3.359E+1
-1.232E-1	1.175E+1	3.356E+1
-1.249E-1	1.176E+1	3.385E+1
-1.249E-1	1.167E+1	3.369E+1
-1.281E-1	1.180E+1	3.392E+1
-1.249E-1	1.176E+1	3.357E+1
-1.265E-1	1.181E+1	3.371E+1
-1.265E-1	1.171E+1	3.367E+1
-1.281E-1	1.171E+1	3.367E+1
-1.281E-1	1.164E+1	3.371E+1
-1.232E-1	1.183E+1	3.370E+1
-1.249E-1	1.179E+1	3.362E+1
-1.265E-1	1.175E+1	3.365E+1
-1.265E-1	1.180E+1	3.377E+1
-1.281E-1	1.181E+1	3.373E+1
-1.265E-1	1.176E+1	3.381E+1
-1.297E-1	1.163E+1	3.377E+1
-1.265E-1	1.169E+1	3.365E+1
-1.232E-1	1.176E+1	3.383E+1
-1.232E-1	1.174E+1	3.364E+1
-1.297E-1	1.174E+1	3.369E+1
-1.249E-1	1.176E+1	3.392E+1
-1.249E-1	1.180E+1	3.372E+1
-1.281E-1	1.177E+1	3.365E+1
-1.265E-1	1.175E+1	3.359E+1
-1.265E-1	1.180E+1	3.360E+1
-1.249E-1	1.185E+1	3.345E+1
-1.281E-1	1.180E+1	3.384E+1
-1.265E-1	1.159E+1	3.359E+1
-1.232E-1	1.178E+1	3.351E+1
-1.249E-1	1.155E+1	3.374E+1
-1.265E-1	1.169E+1	3.348E+1
-1.297E-1	1.176E+1	3.357E+1
-1.249E-1	1.173E+1	3.371E+1
-1.232E-1	1.182E+1	3.368E+1
-1.281E-1	1.182E+1	3.360E+1
-1.265E-1	1.160E+1	3.351E+1
-1.232E-1	1.178E+1	3.370E+1
-1.265E-1	1.169E+1	3.364E+1
-1.297E-1	1.178E+1	3.370E+1
-1.281E-1	1.184E+1	3.376E+1
-1.232E-1	1.180E+1	3.373E+1
-1.249E-1	1.172E+1	3.360E+1
-1.249E-1	1.169E+1	3.371E+1
-1.297E-1	1.185E+1	3.358E+1
-1.249E-1	1.173E+1	3.378E+1
-1.249E-1	1.171E+1	3.365E+1
-1.265E-1	1.168E+1	3.382E+1
-1.249E-1	1.187E+1	3.390E+1
-1.249E-1	1.168E+1	3.351E+1
-1.249E-1	1.181E+1	3.358E+1
-1.249E-1	1.174E+1	3.363E+1
-1.249E-1	1.181E+1	3.341E+1
-1.265E-1	1.178E+1	3.368E+1
-1.249E-1	1.184E+1	3.377E+1
-1.200E-1	1.186E+1	3.353E+1
-1.265E-1	1.176E+1	3.365E+1
-1.281E-1	1.180E+1	3.348E+1
-1.265E-1	1.186E+1	3.381E+1
-1.265E-1	1.179E+1	3.365E+1
-1.249E-1	1.168E+1	3.372E+1
-1.249E-1	1.170E+1	3.375E+1
-1.232E-1	1.170E+1	3.381E+1
-1.265E-1	1.177E+1	3.395E+1
-1.265E-1	1.167E+1	3.364E+1
-1.232E-1	1.179E+1	3.363E+1
-1.249E-1	1.167E+1	3.352E+1
-1.249E-1	1.175E+1	3.364E+1
-1.249E-1	1.166E+1	3.373E+1
-1.249E-1	1.186E+1	3.357E+1
-1.232E-1	1.178E+1	3.375E+1
-1.249E-1	1.176E+1	3.356E+1
-1.281E-1	1.168E+1	3.372E+1
-1.249E-1	1.179E+1	3.362E+1
-1.232E-1	1.186E+1	3.360E+1
-1.265E-1	1.162E+1	3.379E+1
-1.281E-1	1.178E+1	3.361E+1
-1.249E-1	1.172E+1	3.370E+1
-1.281E-1	1.177E+1	3.361E+1
-1.313E-1	1.184E+1	3.365E+1
-1.249E-1	1.166E+1	3.349E+1
-1.216E-1	1.173E+1	3.376E+1
-1.232E-1	1.167E+1	3.351E+1
-1.249E-1	1.184E+1	3.376E+1
-1.265E-1	1.184E+1	3.341E+1
-1.216E-1	1.168E+1	3.345E+1
-1.249E-1	1.178E+1	3.382E+1
-1.265E-1	1.178E+1	3.372E+1
-1.265E-1	1.170E+1	3.348E+1
-1.265E-1	1.185E+1	3.360E+1
-1.265E-1	1.195E+1	3.351E+1
-1.281E-1	1.173E+1	3.338E+1
-1.265E-1	1.172E+1	3.380E+1
-1.249E-1	1.182E+1	3.384E+1
-1.216E-1	1.177E+1	3.365E+1
-1.232E-1	1.180E+1	3.367E+1
-1.249E-1	1.174E+1	3.371E+1
-1.281E-1	1.167E+1	3.382E+1
-1.249E-1	1.178E+1	3.360E+1
-1.232E-1	1.159E+1	3.369E+1
-1.265E-1	1.182E+1	3.370E+1
-1.216E-1	1.166E+1	3.367E+1
-1.249E-1	1.177E+1	3.354E+1
-1.249E-1	1.169E+1	3.357E+1
-1.265E-1	1.174E+1	3.385E+1
-1.249E-1	1.172E+1	3.364E+1
-1.265E-1	1.182E+1	3.372E+1
-1.265E-1	1.171E+1	3.362E+1
-1.249E-1	1.164E+1	3.364E+1
-1.265E-1	1.166E+1	3.365E+1
-1.232E-1	1.165E+1	3.368E+1
-1.297E-1	1.169E+1	3.365E+1
-1.281E-1	1.184E+1	3.374E+1
-1.281E-1	1.164E+1	3.370E+1
-1.265E-1	1.169E+1	3.364E+1
-1.249E-1	1.167E+1	3.378E+1
-1.281E-1	1.166E+1	3.374E+1
-1.249E-1	1.177E+1	3.346E+1
-1.249E-1	1.172E+1	3.364E+1
-1.265E-1	1.176E+1	3.369E+1
-1.281E-1	1.181E+1	3.367E+1
-1.249E-1	1.177E+1	3.373E+1
-1.232E-1	1.187E+1	3.357E+1
-1.265E-1	1.183E+1	3.358E+1
-1.281E-1	1.179E+1	3.362E+1
-1.249E-1	1.173E+1	3.354E+1
-1.249E-1	1.177E+1	3.361E+1
-1.249E-1	1.158E+1	3.364E+1
-1.249E-1	1.189E+1	3.365E+1
-1.232E-1	1.169E+1	3.391E+1
-1.232E-1	1.184E+1	3.358E+1
-1.265E-1	1.172E+1	3.366E+1
-1.232E-1	1.179E+1	3.366E+1
-1.232E-1	1.176E+1	3.360E+1
-1.232E-1	1.170E+1	3.382E+1
-1.265E-1	1.182E+1	3.374E+1
-1.249E-1	1.178E+1	3.353E+1
-1.249E-1	1.187E+1	3.367E+1
-1.216E-1	1.170E+1	3.375E+1
-1.249E-1	1.176E+1	3.357E+1
-1.232E-1	1.178E+1	3.344E+1
-1.249E-1	1.162E+1	3.374E+1
-1.249E-1	1.181E+1	3.360E+1
-1.249E-1	1.155E+1	3.344E+1
-1.249E-1	1.174E+1	3.378E+1
-1.249E-1	1.178E+1	3.353E+1
-1.249E-1	1.168E+1	3.346E+1
-1.249E-1	1.168E+1	3.363E+1
-1.265E-1	1.169E+1	3.380E+1
-1.249E-1	1.179E+1	3.361E+1
-1.232E-1	1.168E+1	3.352E+1
-1.265E-1	1.184E+1	3.358E+1
-1.232E-1	1.181E+1	3.363E+1
-1.232E-1	1.172E+1	3.368E+1
-1.232E-1	1.190E+1	3.345E+1
-1.265E-1	1.168E+1	3.379E+1
-1.281E-1	1.166E+1	3.365E+1
-1.232E-1	1.170E+1	3.375E+1
-1.216E-1	1.169E+1	3.369E+1
-1.232E-1	1.186E+1	3.385E+1
-1.232E-1	1.177E+1	3.360E+1
-1.216E-1	1.161E+1	3.358E+1
-1.249E-1	1.168E+1	3.379E+1
-1.265E-1	1.172E+1	3.381E+1
-1.281E-1	1.191E+1	3.385E+1
-1.232E-1	1.173E+1	3.401E+1
-1.216E-1	1.162E+1	3.357E+1
-1.249E-1	1.166E+1	3.360E+1
-1.265E-1	1.174E+1	3.336E+1
-1.249E-1	1.185E+1	3.375E+1
-1.249E-1	1.166E+1	3.376E+1
-1.249E-1	1.176E+1	3.375E+1
-1.281E-1	1.170E+1	3.369E+1
-1.232E-1	1.179E+1	3.368E+1
-1.216E-1	1.185E+1	3.364E+1
-1.232E-1	1.168E+1	3.362E+1
-1.265E-1	1.184E+1	3.365E+1
-1.232E-1	1.162E+1	3.365E+1
-1.216E-1	1.169E+1	3.362E+1
-1.249E-1	1.170E+1	3.368E+1
-1.281E-1	1.176E+1	3.373E+1
-1.249E-1	1.179E+1	3.349E+1
-1.232E-1	1.165E+1	3.339E+1
-1.249E-1	1.167E+1	3.376E+1
-1.249E-1	1.158E+1	3.374E+1
-1.232E-1	1.180E+1	3.351E+1
-1.249E-1	1.179E+1	3.380E+1
-1.232E-1	1.169E+1	3.362E+1
-1.281E-1	1.184E+1	3.355E+1
-1.249E-1	1.186E+1	3.363E+1
-1.232E-1	1.179E+1	3.373E+1
-1.281E-1	1.173E+1	3.357E+1
-1.265E-1	1.166E+1	3.382E+1
-1.265E-1	1.177E+1	3.354E+1
-1.249E-1	1.174E+1	3.359E+1
-1.232E-1	1.181E+1	3.349E+1
-1.249E-1	1.170E+1	3.338E+1
-1.265E-1	1.188E+1	3.352E+1
-1.265E-1	1.176E+1	3.381E+1
-1.232E-1	1.183E+1	3.367E+1
-1.232E-1	1.178E+1	3.348E+1
-1.249E-1	1.182E+1	3.377E+1
-1.249E-1	1.189E+1	3.372E+1
-1.249E-1	1.174E+1	3.367E+1
-1.281E-1	1.175E+1	3.378E+1
-1.249E-1	1.181E+1	3.372E+1
-1.232E-1	1.167E+1	3.356E+1
-1.216E-1	1.191E+1	3.370E+1
-1.297E-1	1.176E+1	3.381E+1
-1.265E-1	1.181E+1	3.355E+1
-1.265E-1	1.168E+1	3.367E+1
-1.249E-1	1.169E+1	3.356E+1
-1.297E-1	1.161E+1	3.376E+1
-1.232E-1	1.189E+1	3.389E+1
-1.200E-1	1.167E+1	3.373E+1
-1.249E-1	1.178E+1	3.364E+1
-1.265E-1	1.173E+1	3.346E+1
-1.265E-1	1.171E+1	3.359E+1
-1.216E-1	1.171E+1	3.361E+1
-1.249E-1	1.173E+1	3.364E+1
-1.249E-1	1.161E+1	3.366E+1
-1.216E-1	1.178E+1	3.357E+1
-1.232E-1	1.186E+1	3.353E+1
-1.216E-1	1.160E+1	3.369E+1
-1.281E-1	1.189E+1	3.366E+1
-1.232E-1	1.171E+1	3.360E+1
-1.216E-1	1.166E+1	3.367E+1
-1.232E-1	1.160E+1	3.352E+1
-1.249E-1	1.162E+1	3.354E+1
-1.265E-1	1.164E+1	3.376E+1
-1.232E-1	1.180E+1	3.366E+1
-1.216E-1	1.173E+1	3.368E+1
-1.281E-1	1.166E+1	3.361E+1
-1.232E-1	1.171E+1	3.392E+1
-1.216E-1	1.175E+1	3.389E+1
-1.249E-1	1.158E+1	3.378E+1
-1.249E-1	1.178E+1	3.345E+1
-1.232E-1	1.180E+1	3.339E+1
-1.232E-1	1.175E+1	3.382E+1
-1.232E-1	1.183E+1	3.364E+1
-1.265E-1	1.189E+1	3.343E+1
-1.216E-1	1.171E+1	3.367E+1
-1.200E-1	1.170E+1	3.351E+1
-1.232E-1	1.184E+1	3.369E+1
-1.265E-1	1.182E+1	3.359E+1
-1.281E-1	1.177E+1	3.386E+1
-1.216E-1	1.183E+1	3.356E+1
-1.232E-1	1.173E+1	3.361E+1
-1.265E-1	1.182E+1	3.386E+1
-1.265E-1	1.176E+1	3.353E+1
-1.232E-1	1.185E+1	3.367E+1
-1.281E-1	1.159E+1	3.367E+1
-1.281E-1	1.176E+1	3.358E+1
-1.232E-1	1.176E+1	3.370E+1
-1.232E-1	1.171E+1	3.345E+1
-1.265E-1	1.185E+1	3.365E+1
-1.281E-1	1.165E+1	3.355E+1
-1.232E-1	1.176E+1	3.352E+1
-1.249E-1	1.180E+1	3.364E+1
-1.232E-1	1.182E+1	3.369E+1
-1.297E-1	1.176E+1	3.370E+1
-1.249E-1	1.170E+1	3.367E+1
-1.249E-1	1.170E+1	3.363E+1
-1.232E-1	1.180E+1	3.368E+1
-1.249E-1	1.164E+1	3.385E+1
-1.249E-1	1.174E+1	3.360E+1
-1.232E-1	1.181E+1	3.358E+1
-1.249E-1	1.176E+1	3.374E+1
-1.281E-1	1.166E+1	3.360E+1
-1.232E-1	1.185E+1	3.380E+1
-1.249E-1	1.175E+1	3.355E+1
-1.249E-1	1.168E+1	3.341E+1
-1.265E-1	1.180E+1	3.358E+1
-1.249E-1	1.190E+1	3.354E+1
-1.249E-1	1.173E+1	3.355E+1
-1.249E-1	1.184E+1	3.352E+1
-1.265E-1	1.179E+1	3.371E+1
-1.232E-1	1.169E+1	3.362E+1
-1.232E-1	1.179E+1	3.361E+1
-1.249E-1	1.176E+1	3.369E+1
-1.265E-1	1.159E+1	3.361E+1
-1.232E-1	1.193E+1	3.364E+1
-1.249E-1	1.180E+1	3.365E+1
-1.232E-1	1.180E+1	3.352E+1
-1.232E-1	1.161E+1	3.357E+1
-1.265E-1	1.175E+1	3.349E+1
-1.216E-1	1.171E+1	3.359E+1
-1.265E-1	1.168E+1	3.349E+1
-1.249E-1	1.193E+1	3.334E+1
-1.232E-1	1.172E+1	3.368E+1
-1.216E-1	1.171E+1	3.379E+1
-1.232E-1	1.166E+1	3.339E+1
-1.232E-1	1.186E+1	3.343E+1
-1.249E-1	1.177E+1	3.368E+1
-1.216E-1	1.172E+1	3.338E+1
-1.232E-1	1.173E+1	3.368E+1
-1.281E-1	1.170E+1	3.363E+1
-1.265E-1	1.189E+1	3.389E+1
-1.216E-1	1.170E+1	3.355E+1
-1.249E-1	1.185E+1	3.367E+1
-1.249E-1	1.180E+1	3.377E+1
-1.232E-1	1.180E+1	3.363E+1
-1.232E-1	1.178E+1	3.366E+1
-1.265E-1	1.166E+1	3.373E+1
-1.265E-1	1.175E+1	3.355E+1
-1.249E-1	1.181E+1	3.361E+1
-1.249E-1	1.187E+1	3.349E+1
-1.232E-1	1.162E+1	3.355E+1
-1.249E-1	1.177E+1	3.368E+1
-1.216E-1	1.171E+1	3.376E+1
-1.216E-1	1.170E+1	3.377E+1
-1.249E-1	1.182E+1	3.370E+1
-1.216E-1	1.174E+1	3.365E+1
-1.249E-1	1.164E+1	3.374E+1
-1.200E-1	1.160E+1	3.365E+1
-1.249E-1	1.180E+1	3.354E+1
-1.249E-1	1.180E+1	3.367E+1
-1.265E-1	1.163E+1	3.343E+1
-1.232E-1	1.180E+1	3.354E+1
-1.232E-1	1.167E+1	3.355E+1
-1.265E-1	1.174E+1	3.367E+1
-1.232E-1	1.189E+1	3.358E+1
-1.232E-1	1.184E+1	3.363E+1
-1.216E-1	1.178E+1	3.385E+1
-1.265E-1	1.156E+1	3.351E+1
-1.232E-1	1.172E+1	3.365E+1
-1.249E-1	1.186E+1	3.368E+1
-1.249E-1	1.183E+1	3.357E+1
-1.265E-1	1.167E+1	3.361E+1
-1.232E-1	1.171E+1	3.379E+1
-1.216E-1	1.178E+1	3.376E+1
-1.265E-1	1.177E+1	3.357E+1
-1.281E-1	1.167E+1	3.374E+1
-1.249E-1	1.170E+1	3.381E+1
-1.216E-1	1.183E+1	3.353E+1
-1.232E-1	1.182E+1	3.352E+1
-1.249E-1	1.172E+1	3.344E+1
-1.249E-1	1.173E+1	3.376E+1
-1.249E-1	1.183E+1	3.380E+1
-1.232E-1	1.178E+1	3.389E+1
-1.249E-1	1.173E+1	3.367E+1
-1.216E-1	1.174E+1	3.361E+1
-1.265E-1	1.168E+1	3.359E+1
-1.232E-1	1.171E+1	3.364E+1
-1.265E-1	1.188E+1	3.368E+1
-1.249E-1	1.162E+1	3.364E+1
-1.216E-1	1.171E+1	3.363E+1
-1.249E-1	1.181E+1	3.371E+1
-1.265E-1	1.183E+1	3.379E+1
-1.232E-1	1.177E+1	3.356E+1
-1.216E-1	1.165E+1	3.375E+1
-1.232E-1	1.182E+1	3.367E+1
-1.265E-1	1.174E+1	3.351E+1
-1.232E-1	1.162E+1	3.353E+1
-1.232E-1	1.175E+1	3.354E+1
-1.232E-1	1.180E+1	3.361E+1
-1.249E-1	1.178E+1	3.358E+1
-1.200E-1	1.188E+1	3.346E+1
-1.232E-1	1.180E+1	3.373E+1
-1.249E-1	1.166E+1	3.374E+1
-1.265E-1	1.173E+1	3.347E+1
-1.249E-1	1.176E+1	3.345E+1
-1.200E-1	1.183E+1	3.386E+1
-1.216E-1	1.183E+1	3.355E+1
-1.249E-1	1.169E+1	3.356E+1
-1.200E-1	1.169E+1	3.357E+1
-1.200E-1	1.172E+1	3.366E+1
-1.232E-1	1.163E+1	3.365E+1
-1.265E-1	1.188E+1	3.382E+1
-1.232E-1	1.181E+1	3.349E+1
-1.232E-1	1.172E+1	3.368E+1
-1.265E-1	1.179E+1	3.334E+1
-1.249E-1	1.171E+1	3.361E+1
-1.216E-1	1.174E+1	3.355E+1
-1.232E-1	1.165E+1	3.368E+1
-1.232E-1	1.181E+1	3.362E+1
-1.249E-1	1.176E+1	3.335E+1
-1.232E-1	1.178E+1	3.357E+1
-1.200E-1	1.164E+1	3.366E+1
-1.249E-1	1.166E+1	3.370E+1
-1.281E-1	1.179E+1	3.355E+1
-1.249E-1	1.170E+1	3.359E+1
-1.232E-1	1.173E+1	3.356E+1
-1.249E-1	1.177E+1	3.371E+1
-1.281E-1	1.175E+1	3.364E+1
-1.216E-1	1.169E+1	3.357E+1
-1.200E-1	1.180E+1	3.366E+1
-1.232E-1	1.177E+1	3.344E+1
-1.281E-1	1.180E+1	3.367E+1
-1.232E-1	1.172E+1	3.358E+1
-1.249E-1	1.167E+1	3.348E+1
-1.216E-1	1.176E+1	3.362E+1
-1.265E-1	1.167E+1	3.371E+1
-1.232E-1	1.168E+1	3.363E+1
-1.249E-1	1.154E+1	3.357E+1
-1.232E-1	1.169E+1	3.371E+1
-1.232E-1	1.178E+1	3.354E+1
-1.216E-1	1.167E+1	3.380E+1
-1.265E-1	1.177E+1	3.355E+1
-1.232E-1	1.189E+1	3.368E+1
-1.249E-1	1.175E+1	3.366E+1
-1.232E-1	1.181E+1	3.369E+1
-1.200E-1	1.178E+1	3.343E+1
-1.216E-1	1.194E+1	3.374E+1
-1.249E-1	1.175E+1	3.360E+1
-1.265E-1	1.173E+1	3.346E+1
-1.249E-1	1.170E+1	3.376E+1
-1.216E-1	1.154E+1	3.364E+1
-1.249E-1	1.181E+1	3.356E+1
-1.232E-1	1.168E+1	3.360E+1
-1.249E-1	1.175E+1	3.363E+1
-1.281E-1	1.175E+1	3.385E+1
-1.232E-1	1.169E+1	3.380E+1
-1.216E-1	1.166E+1	3.357E+1
-1.249E-1	1.176E+1	3.353E+1
-1.249E-1	1.178E+1	3.353E+1
-1.249E-1	1.185E+1	3.355E+1
-1.232E-1	1.187E+1	3.353E+1
-1.216E-1	1.190E+1	3.353E+1
-1.265E-1	1.178E+1	3.366E+1
-1.265E-1	1.193E+1	3.359E+1
-1.232E-1	1.164E+1	3.364E+1
-1.232E-1	1.176E+1	3.345E+1
-1.232E-1	1.175E+1	3.362E+1
-1.249E-1	1.183E+1	3.361E+1
-1.232E-1	1.176E+1	3.372E+1
-1.232E-1	1.175E+1	3.367E+1
-1.265E-1	1.173E+1	3.355E+1
-1.265E-1	1.174E+1	3.357E+1
-1.232E-1	1.173E+1	3.358E+1
-1.232E-1	1.170E+1	3.358E+1
-1.232E-1	1.177E+1	3.350E+1
-1.249E-1	1.188E+1	3.353E+1
-1.216E-1	1.179E+1	3.344E+1
-1.232E-1	1.174E+1	3.372E+1
-1.249E-1	1.173E+1	3.385E+1
-1.265E-1	1.162E+1	3.374E+1
-1.265E-1	1.177E+1	3.359E+1
-1.216E-1	1.185E+1	3.354E+1
-1.249E-1	1.180E+1	3.364E+1
-1.265E-1	1.185E+1	3.358E+1
-1.232E-1	1.183E+1	3.376E+1
-1.232E-1	1.168E+1	3.375E+1
-1.265E-1	1.160E+1	3.352E+1
-1.249E-1	1.164E+1	3.368E+1
-1.249E-1	1.167E+1	3.348E+1
-1.200E-1	1.170E+1	3.357E+1
-1.232E-1	1.187E+1	3.368E+1
-1.232E-1	1.168E+1	3.352E+1
-1.216E-1	1.171E+1	3.378E+1
-1.216E-1	1.169E+1	3.372E+1
-1.232E-1	1.162E+1	3.343E+1
-1.249E-1	1.163E+1	3.363E+1
-1.232E-1	1.158E+1	3.342E+1
-1.216E-1	1.173E+1	3.363E+1
-1.249E-1	1.182E+1	3.371E+1
-1.265E-1	1.173E+1	3.392E+1
-1.249E-1	1.176E+1	3.375E+1
-1.232E-1	1.176E+1	3.361E+1
-1.232E-1	1.170E+1	3.356E+1
-1.265E-1	1.182E+1	3.367E+1
-1.216E-1	1.192E+1	3.369E+1
-1.232E-1	1.165E+1	3.363E+1
-1.249E-1	1.171E+1	3.335E+1
-1.249E-1	1.170E+1	3.368E+1
-1.216E-1	1.178E+1	3.355E+1
-1.216E-1	1.174E+1	3.356E+1
-1.216E-1	1.169E+1	3.341E+1
-1.232E-1	1.169E+1	3.381E+1
-1.216E-1	1.174E+1	3.362E+1
-1.249E-1	1.172E+1	3.338E+1
-1.216E-1	1.175E+1	3.353E+1
-1.232E-1	1.182E+1	3.338E+1
-1.232E-1	1.173E+1	3.339E+1
-1.232E-1	1.179E+1	3.347E+1
-1.232E-1	1.172E+1	3.370E+1
-1.249E-1	1.180E+1	3.387E+1
-1.265E-1	1.168E+1	3.354E+1
-1.216E-1	1.169E+1	3.333E+1
-1.249E-1	1.178E+1	3.369E+1
-1.281E-1	1.175E+1	3.354E+1
-1.232E-1	1.168E+1	3.336E+1
-1.265E-1	1.174E+1	3.364E+1
-1.232E-1	1.173E+1	3.346E+1
-1.232E-1	1.182E+1	3.375E+1
-1.232E-1	1.182E+1	3.371E+1
-1.216E-1	1.169E+1	3.350E+1
-1.249E-1	1.167E+1	3.368E+1
-1.281E-1	1.174E+1	3.375E+1
-1.232E-1	1.173E+1	3.371E+1
-1.249E-1	1.176E+1	3.369E+1
-1.249E-1	1.162E+1	3.376E+1
-1.232E-1	1.189E+1	3.379E+1
-1.249E-1	1.179E+1	3.352E+1
-1.249E-1	1.176E+1	3.347E+1
-1.265E-1	1.189E+1	3.362E+1
-1.265E-1	1.175E+1	3.364E+1
-1.216E-1	1.176E+1	3.371E+1
-1.200E-1	1.173E+1	3.363E+1
-1.232E-1	1.180E+1	3.363E+1
-1.249E-1	1.175E+1	3.351E+1
-1.232E-1	1.179E+1	3.370E+1
-1.232E-1	1.176E+1	3.368E+1
-1.232E-1	1.175E+1	3.355E+1
-1.249E-1	1.167E+1	3.365E+1
-1.216E-1	1.184E+1	3.373E+1
-1.216E-1	1.169E+1	3.370E+1
-1.265E-1	1.187E+1	3.367E+1
-1.249E-1	1.168E+1	3.350E+1
-1.232E-1	1.179E+1	3.357E+1
-1.232E-1	1.186E+1	3.349E+1
-1.265E-1	1.174E+1	3.354E+1
-1.249E-1	1.180E+1	3.375E+1
-1.232E-1	1.165E+1	3.364E+1
-1.232E-1	1.166E+1	3.341E+1
-1.249E-1	1.166E+1	3.367E+1
-1.249E-1	1.184E+1	3.376E+1
-1.216E-1	1.176E+1	3.358E+1
-1.200E-1	1.179E+1	3.379E+1
-1.249E-1	1.175E+1	3.365E+1
-1.249E-1	1.161E+1	3.346E+1
-1.232E-1	1.167E+1	3.371E+1
-1.232E-1	1.171E+1	3.384E+1
-1.232E-1	1.175E+1	3.357E+1
-1.249E-1	1.173E+1	3.361E+1
-1.232E-1	1.163E+1	3.352E+1
-1.200E-1	1.168E+1	3.358E+1
-1.232E-1	1.181E+1	3.372E+1
-1.249E-1	1.166E+1	3.363E+1
-1.232E-1	1.175E+1	3.352E+1
-1.232E-1	1.182E+1	3.349E+1
-1.265E-1	1.178E+1	3.366E+1
-1.281E-1	1.181E+1	3.369E+1
-1.216E-1	1.178E+1	3.356E+1
-1.200E-1	1.166E+1	3.350E+1
-1.232E-1	1.166E+1	3.352E+1
-1.232E-1	1.191E+1	3.365E+1
-1.216E-1	1.178E+1	3.355E+1
-1.232E-1	1.164E+1	3.364E+1
-1.249E-1	1.171E+1	3.373E+1
-1.265E-1	1.171E+1	3.351E+1
-1.216E-1	1.173E+1	3.393E+1
-1.249E-1	1.165E+1	3.364E+1
-1.249E-1	1.183E+1	3.345E+1
-1.265E-1	1.162E+1	3.365E+1
-1.232E-1	1.170E+1	3.353E+1
-1.184E-1	1.173E+1	3.356E+1
-1.216E-1	1.177E+1	3.363E+1
-1.216E-1	1.175E+1	3.379E+1
-1.249E-1	1.178E+1	3.371E+1
-1.216E-1	1.178E+1	3.357E+1
-1.232E-1	1.174E+1	3.376E+1
-1.232E-1	1.176E+1	3.370E+1
-1.216E-1	1.179E+1	3.349E+1
-1.200E-1	1.166E+1	3.344E+1
-1.232E-1	1.164E+1	3.354E+1
-1.265E-1	1.179E+1	3.369E+1
-1.249E-1	1.174E+1	3.355E+1
-1.232E-1	1.170E+1	3.352E+1
-1.216E-1	1.190E+1	3.357E+1
-1.216E-1	1.182E+1	3.341E+1
-1.200E-1	1.172E+1	3.346E+1
-1.232E-1	1.168E+1	3.362E+1
-1.216E-1	1.162E+1	3.343E+1
-1.249E-1	1.167E+1	3.352E+1
-1.249E-1	1.179E+1	3.340E+1
-1.216E-1	1.172E+1	3.375E+1
-1.249E-1	1.179E+1	3.363E+1
-1.232E-1	1.175E+1	3.360E+1
-1.249E-1	1.181E+1	3.347E+1
-1.232E-1	1.167E+1	3.348E+1
-1.232E-1	1.177E+1	3.372E+1
-1.249E-1	1.162E+1	3.379E+1
-1.232E-1	1.172E+1	3.371E+1
-1.216E-1	1.171E+1	3.374E+1
-1.249E-1	1.178E+1	3.364E+1
-1.232E-1	1.183E+1	3.384E+1
-1.216E-1	1.173E+1	3.365E+1
-1.232E-1	1.172E+1	3.351E+1
-1.249E-1	1.176E+1	3.386E+1
-1.216E-1	1.172E+1	3.375E+1
-1.216E-1	1.196E+1	3.364E+1
-1.232E-1	1.170E+1	3.349E+1
-1.249E-1	1.177E+1	3.348E+1
-1.265E-1	1.178E+1	3.354E+1
-1.216E-1	1.176E+1	3.370E+1
-1.232E-1	1.164E+1	3.348E+1
-1.216E-1	1.169E+1	3.349E+1
-1.232E-1	1.180E+1	3.341E+1
-1.216E-1	1.179E+1	3.374E+1
-1.216E-1	1.181E+1	3.357E+1
-1.249E-1	1.175E+1	3.386E+1
-1.232E-1	1.180E+1	3.349E+1
-1.232E-1	1.183E+1	3.355E+1
-1.184E-1	1.172E+1	3.372E+1
-1.249E-1	1.175E+1	3.360E+1
-1.232E-1	1.188E+1	3.360E+1
-1.249E-1	1.159E+1	3.349E+1
-1.232E-1	1.167E+1	3.360E+1
-1.232E-1	1.164E+1	3.363E+1
-1.281E-1	1.168E+1	3.342E+1
-1.232E-1	1.180E+1	3.371E+1
-1.200E-1	1.165E+1	3.354E+1
-1.232E-1	1.171E+1	3.357E+1
-1.265E-1	1.174E+1	3.356E+1
-1.216E-1	1.171E+1	3.360E+1
-1.232E-1	1.174E+1	3.353E+1
-1.232E-1	1.172E+1	3.346E+1
-1.265E-1	1.178E+1	3.352E+1
-1.265E-1	1.167E+1	3.368E+1
-1.216E-1	1.175E+1	3.366E+1
-1.249E-1	1.160E+1	3.357E+1
-1.232E-1	1.176E+1	3.363E+1
-1.216E-1	1.180E+1	3.356E+1
-1.232E-1	1.176E+1	3.377E+1
-1.232E-1	1.170E+1	3.350E+1
-1.232E-1	1.178E+1	3.371E+1
-1.200E-1	1.176E+1	3.351E+1
-1.184E-1	1.177E+1	3.347E+1
-1.232E-1	1.171E+1	3.354E+1
-1.216E-1	1.173E+1	3.362E+1
-1.232E-1	1.194E+1	3.366E+1
-1.216E-1	1.172E+1	3.368E+1
-1.216E-1	1.183E+1	3.353E+1
-1.281E-1	1.177E+1	3.362E+1
-1.232E-1	1.178E+1	3.371E+1
-1.232E-1	1.167E+1	3.374E+1
-1.216E-1	1.177E+1	3.371E+1
-1.249E-1	1.173E+1	3.346E+1
-1.216E-1	1.183E+1	3.366E+1
-1.232E-1	1.174E+1	3.364E+1
-1.249E-1	1.171E+1	3.369E+1
-1.265E-1	1.186E+1	3.343E+1
-1.232E-1	1.175E+1	3.353E+1
-1.200E-1	1.168E+1	3.367E+1
-1.232E-1	1.178E+1	3.388E+1
-1.249E-1	1.181E+1	3.351E+1
-1.232E-1	1.176E+1	3.365E+1
-1.232E-1	1.172E+1	3.361E+1
-1.232E-1	1.173E+1	3.362E+1
-1.232E-1	1.170E+1	3.369E+1
-1.216E-1	1.165E+1	3.359E+1
-1.200E-1	1.161E+1	3.349E+1
-1.249E-1	1.170E+1	3.372E+1
-1.232E-1	1.169E+1	3.343E+1
-1.232E-1	1.173E+1	3.333E+1
-1.184E-1	1.177E+1	3.360E+1
-1.216E-1	1.172E+1	3.376E+1
-1.249E-1	1.182E+1	3.353E+1
-1.232E-1	1.173E+1	3.354E+1
-1.232E-1	1.163E+1	3.351E+1
-1.216E-1	1.164E+1	3.359E+1
-1.249E-1	1.186E+1	3.367E+1
-1.216E-1	1.184E+1	3.353E+1
-1.200E-1	1.183E+1	3.369E+1
-1.232E-1	1.171E+1	3.351E+1
-1.232E-1	1.172E+1	3.345E+1
-1.216E-1	1.182E+1	3.350E+1
-1.216E-1	1.180E+1	3.372E+1
-1.249E-1	1.161E+1	3.365E+1
-1.232E-1	1.175E+1	3.363E+1
-1.232E-1	1.181E+1	3.373E+1
-1.200E-1	1.176E+1	3.348E+1
-1.200E-1	1.174E+1	3.363E+1
-1.232E-1	1.188E+1	3.363E+1
-1.200E-1	1.187E+1	3.374E+1
-1.216E-1	1.181E+1	3.389E+1
-1.232E-1	1.178E+1	3.355E+1
-1.216E-1	1.159E+1	3.348E+1
-1.216E-1	1.175E+1	3.374E+1
-1.216E-1	1.167E+1	3.347E+1
-1.232E-1	1.177E+1	3.345E+1
-1.249E-1	1.171E+1	3.357E+1
-1.216E-1	1.168E+1	3.356E+1
-1.232E-1	1.184E+1	3.359E+1
-1.216E-1	1.180E+1	3.337E+1
-1.232E-1	1.180E+1	3.348E+1
-1.200E-1	1.170E+1	3.372E+1
-1.216E-1	1.172E+1	3.345E+1
-1.200E-1	1.177E+1	3.358E+1
-1.216E-1	1.185E+1	3.355E+1
-1.232E-1	1.183E+1	3.354E+1
-1.200E-1	1.182E+1	3.358E+1
-1.232E-1	1.166E+1	3.360E+1
-1.249E-1	1.172E+1	3.361E+1
-1.184E-1	1.168E+1	3.370E+1
-1.216E-1	1.175E+1	3.328E+1
-1.216E-1	1.174E+1	3.370E+1
-1.232E-1	1.180E+1	3.351E+1
-1.216E-1	1.168E+1	3.359E+1
-1.232E-1	1.194E+1	3.376E+1
-1.216E-1	1.172E+1	3.378E+1
-1.216E-1	1.179E+1	3.323E+1
-1.232E-1	1.181E+1	3.377E+1
-1.216E-1	1.175E+1	3.353E+1
-1.249E-1	1.181E+1	3.353E+1
-1.249E-1	1.172E+1	3.362E+1
-1.200E-1	1.171E+1	3.381E+1
-1.232E-1	1.170E+1	3.342E+1
-1.232E-1	1.168E+1	3.355E+1
-1.216E-1	1.169E+1	3.367E+1
-1.232E-1	1.174E+1	3.367E+1
-1.216E-1	1.166E+1	3.345E+1
-1.232E-1	1.176E+1	3.350E+1
-1.216E-1	1.168E+1	3.387E+1
-1.216E-1	1.183E+1	3.341E+1
-1.232E-1	1.174E+1	3.377E+1
-1.216E-1	1.170E+1	3.369E+1
-1.232E-1	1.182E+1	3.351E+1
-1.216E-1	1.166E+1	3.355E+1
-1.184E-1	1.172E+1	3.369E+1
-1.232E-1	1.162E+1	3.364E+1
-1.249E-1	1.173E+1	3.369E+1
-1.216E-1	1.173E+1	3.351E+1
-1.232E-1	1.167E+1	3.375E+1
-1.216E-1	1.179E+1	3.345E+1
-1.249E-1	1.181E+1	3.365E+1
-1.200E-1	1.182E+1	3.333E+1
-1.216E-1	1.161E+1	3.365E+1
-1.216E-1	1.176E+1	3.362E+1
-1.232E-1	1.175E+1	3.364E+1
-1.216E-1	1.179E+1	3.383E+1
-1.184E-1	1.179E+1	3.346E+1
-1.232E-1	1.164E+1	3.343E+1
-1.232E-1	1.178E+1	3.362E+1
-1.216E-1	1.181E+1	3.366E+1
-1.232E-1	1.180E+1	3.341E+1
-1.216E-1	1.184E+1	3.347E+1
-1.232E-1	1.172E+1	3.357E+1
-1.232E-1	1.177E+1	3.374E+1
-1.232E-1	1.181E+1	3.358E+1
-1.216E-1	1.177E+1	3.342E+1
-1.232E-1	1.183E+1	3.362E+1
-1.216E-1	1.177E+1	3.348E+1
-1.200E-1	1.182E+1	3.381E+1
-1.216E-1	1.172E+1	3.347E+1
-1.200E-1	1.166E+1	3.358E+1
-1.200E-1	1.174E+1	3.374E+1
-1.200E-1	1.171E+1	3.368E+1
-1.232E-1	1.166E+1	3.336E+1
-1.249E-1	1.175E+1	3.339E+1
-1.200E-1	1.169E+1	3.370E+1
-1.216E-1	1.183E+1	3.346E+1
-1.216E-1	1.176E+1	3.393E+1
-1.249E-1	1.187E+1	3.354E+1
-1.232E-1	1.166E+1	3.369E+1
-1.184E-1	1.173E+1	3.369E+1
-1.216E-1	1.180E+1	3.351E+1
-1.216E-1	1.187E+1	3.342E+1
-1.184E-1	1.177E+1	3.358E+1
-1.216E-1	1.173E+1	3.364E+1
-1.216E-1	1.172E+1	3.340E+1
-1.216E-1	1.170E+1	3.339E+1
-1.200E-1	1.170E+1	3.347E+1
-1.216E-1	1.177E+1	3.366E+1
-1.216E-1	1.176E+1	3.349E+1
-1.232E-1	1.178E+1	3.368E+1
-1.216E-1	1.162E+1	3.363E+1
-1.232E-1	1.185E+1	3.358E+1
-1.249E-1	1.176E+1	3.374E+1
-1.232E-1	1.171E+1	3.360E+1
-1.232E-1	1.180E+1	3.350E+1
-1.216E-1	1.170E+1	3.361E+1
-1.249E-1	1.177E+1	3.352E+1
-1.265E-1	1.179E+1	3.380E+1
-1.232E-1	1.186E+1	3.351E+1
-1.216E-1	1.171E+1	3.365E+1
-1.184E-1	1.170E+1	3.359E+1
-1.249E-1	1.173E+1	3.376E+1
-1.200E-1	1.176E+1	3.379E+1
-1.232E-1	1.179E+1	3.342E+1
-1.249E-1	1.173E+1	3.366E+1
-1.249E-1	1.176E+1	3.361E+1
-1.232E-1	1.170E+1	3.348E+1
-1.200E-1	1.175E+1	3.378E+1
-1.232E-1	1.175E+1	3.331E+1
-1.232E-1	1.165E+1	3.339E+1
-1.216E-1	1.165E+1	3.379E+1
-1.184E-1	1.166E+1	3.355E+1
-1.232E-1	1.159E+1	3.366E+1
-1.249E-1	1.165E+1	3.363E+1
-1.216E-1	1.174E+1	3.348E+1
-1.216E-1	1.178E+1	3.321E+1
-1.200E-1	1.171E+1	3.373E+1
-1.249E-1	1.182E+1	3.366E+1
-1.232E-1	1.154E+1	3.350E+1
-1.232E-1	1.186E+1	3.332E+1
-1.232E-1	1.176E+1	3.345E+1
-1.232E-1	1.177E+1	3.335E+1
-1.216E-1	1.175E+1	3.356E+1
-1.200E-1	1.173E+1	3.343E+1
-1.216E-1	1.170E+1	3.363E+1
-1.265E-1	1.171E+1	3.364E+1
-1.200E-1	1.162E+1	3.335E+1
-1.216E-1	1.178E+1	3.365E+1
-1.216E-1	1.176E+1	3.357E+1
-1.232E-1	1.179E+1	3.349E+1
-1.216E-1	1.188E+1	3.354E+1
-1.184E-1	1.174E+1	3.356E+1
-1.232E-1	1.170E+1	3.350E+1
-1.232E-1	1.177E+1	3.369E+1
-1.232E-1	1.168E+1	3.366E+1
-1.200E-1	1.180E+1	3.348E+1
-1.200E-1	1.168E+1	3.375E+1
-1.216E-1	1.186E+1	3.356E+1
-1.216E-1	1.194E+1	3.345E+1
-1.200E-1	1.183E+1	3.345E+1
-1.216E-1	1.171E+1	3.367E+1
-1.232E-1	1.179E+1	3.360E+1
-1.249E-1	1.181E+1	3.346E+1
-1.200E-1	1.162E+1	3.335E+1
-1.232E-1	1.174E+1	3.352E+1
-1.232E-1	1.180E+1	3.360E+1
-1.200E-1	1.169E+1	3.361E+1
-1.200E-1	1.171E+1	3.379E+1
-1.232E-1	1.179E+1	3.342E+1
-1.232E-1	1.175E+1	3.371E+1
-1.216E-1	1.163E+1	3.350E+1
-1.200E-1	1.176E+1	3.364E+1
-1.232E-1	1.165E+1	3.386E+1
-1.265E-1	1.190E+1	3.369E+1
-1.184E-1	1.168E+1	3.357E+1
-1.200E-1	1.156E+1	3.358E+1
-1.249E-1	1.169E+1	3.343E+1
-1.249E-1	1.165E+1	3.355E+1
-1.249E-1	1.182E+1	3.366E+1
-1.216E-1	1.170E+1	3.342E+1
-1.216E-1	1.169E+1	3.329E+1
-1.249E-1	1.170E+1	3.355E+1
-1.249E-1	1.171E+1	3.384E+1
-1.184E-1	1.174E+1	3.362E+1
-1.200E-1	1.193E+1	3.368E+1
-1.232E-1	1.167E+1	3.354E+1
-1.216E-1	1.177E+1	3.363E+1
-1.200E-1	1.169E+1	3.345E+1
-1.232E-1	1.178E+1	3.343E+1
-1.265E-1	1.176E+1	3.346E+1
-1.200E-1	1.168E+1	3.363E+1
-1.216E-1	1.199E+1	3.379E+1
-1.184E-1	1.188E+1	3.343E+1
-1.216E-1	1.183E+1	3.333E+1
-1.216E-1	1.180E+1	3.375E+1
-1.216E-1	1.182E+1	3.360E+1
-1.265E-1	1.183E+1	3.386E+1
-1.249E-1	1.167E+1	3.373E+1
-1.232E-1	1.183E+1	3.352E+1
-1.200E-1	1.176E+1	3.347E+1
-1.200E-1	1.167E+1	3.337E+1
-1.265E-1	1.176E+1	3.374E+1
-1.232E-1	1.174E+1	3.357E+1
-1.200E-1	1.182E+1	3.355E+1
-1.232E-1	1.172E+1	3.364E+1
-1.249E-1	1.168E+1	3.348E+1
-1.200E-1	1.167E+1	3.362E+1
-1.200E-1	1.160E+1	3.367E+1
-1.232E-1	1.173E+1	3.384E+1
-1.249E-1	1.161E+1	3.357E+1
-1.200E-1	1.164E+1	3.364E+1
-1.216E-1	1.176E+1	3.356E+1
-1.249E-1	1.169E+1	3.326E+1
-1.265E-1	1.167E+1	3.350E+1
-1.232E-1	1.182E+1	3.355E+1
-1.200E-1	1.160E+1	3.347E+1
-1.216E-1	1.185E+1	3.349E+1
-1.232E-1	1.153E+1	3.358E+1
-1.232E-1	1.173E+1	3.326E+1
-1.200E-1	1.178E+1	3.365E+1
-1.216E-1	1.177E+1	3.369E+1
-1.249E-1	1.165E+1	3.324E+1
-1.232E-1	1.178E+1	3.375E+1
-1.216E-1	1.179E+1	3.367E+1
-1.249E-1	1.173E+1	3.371E+1
-1.265E-1	1.181E+1	3.370E+1
-1.200E-1	1.179E+1	3.374E+1
-1.216E-1	1.178E+1	3.343E+1
-1.232E-1	1.181E+1	3.335E+1
-1.216E-1	1.169E+1	3.354E+1
-1.200E-1	1.182E+1	3.374E+1
-1.200E-1	1.176E+1	3.350E+1
-1.232E-1	1.171E+1	3.368E+1
-1.232E-1	1.159E+1	3.375E+1
-1.216E-1	1.178E+1	3.356E+1
-1.216E-1	1.176E+1	3.339E+1
-1.232E-1	1.172E+1	3.360E+1
-1.232E-1	1.181E+1	3.367E+1
-1.232E-1	1.161E+1	3.340E+1
-1.200E-1	1.173E+1	3.334E+1
-1.216E-1	1.170E+1	3.361E+1
-1.249E-1	1.173E+1	3.389E+1
-1.200E-1	1.168E+1	3.368E+1
-1.216E-1	1.187E+1	3.322E+1
-1.232E-1	1.171E+1	3.368E+1
-1.249E-1	1.168E+1	3.379E+1
-1.232E-1	1.173E+1	3.348E+1
-1.216E-1	1.182E+1	3.358E+1
-1.216E-1	1.170E+1	3.350E+1
-1.232E-1	1.175E+1	3.350E+1
-1.200E-1	1.175E+1	3.350E+1
-1.232E-1	1.169E+1	3.355E+1
-1.216E-1	1.177E+1	3.351E+1
-1.200E-1	1.183E+1	3.350E+1
-1.232E-1	1.170E+1	3.347E+1
-1.249E-1	1.174E+1	3.355E+1
-1.249E-1	1.173E+1	3.335E+1
-1.249E-1	1.178E+1	3.342E+1
-1.216E-1	1.173E+1	3.360E+1
-1.232E-1	1.169E+1	3.357E+1
-1.232E-1	1.175E+1	3.383E+1
-1.249E-1	1.162E+1	3.352E+1
-1.216E-1	1.177E+1	3.352E+1
[truncated: 30,989 more rows]
