# Supplementary material for: Improved ANAP incorporation and VCF analysis reveal details of P2X7 current facilitation and a limited conformational interplay between ATP binding and the intracellular ballast domain
Source: eLife. 2023 Jan 4;12:e82479. doi: 10.7554/eLife.82479 (PMC9859053; doi:10.7554/eLife.82479)
Supplement: Figure 6—figure supplement 3—source data 2. [file elife-82479-fig6-figsupp3-data2.zip › Figure-6_figure-supplement-3_source-data-2/e27/28.csv]

-4.509E-1	8.642E+0	2.926E+1
-4.541E-1	8.898E+0	2.899E+1
-4.557E-1	8.817E+0	2.909E+1
-4.509E-1	8.742E+0	2.898E+1
-4.541E-1	8.704E+0	2.895E+1
-4.525E-1	8.927E+0	2.905E+1
-4.525E-1	8.801E+0	2.904E+1
-4.541E-1	8.723E+0	2.918E+1
-4.509E-1	8.875E+0	2.890E+1
-4.525E-1	8.730E+0	2.892E+1
-4.541E-1	8.794E+0	2.888E+1
-4.509E-1	8.872E+0	2.884E+1
-4.509E-1	8.749E+0	2.895E+1
-4.541E-1	8.820E+0	2.900E+1
-4.557E-1	8.765E+0	2.894E+1
-4.492E-1	8.798E+0	2.928E+1
-4.492E-1	8.765E+0	2.895E+1
-4.525E-1	8.801E+0	2.903E+1
-4.557E-1	8.704E+0	2.904E+1
-4.509E-1	8.837E+0	2.895E+1
-4.541E-1	8.772E+0	2.903E+1
-4.525E-1	8.759E+0	2.896E+1
-4.557E-1	8.830E+0	2.901E+1
-4.525E-1	8.642E+0	2.902E+1
-4.509E-1	8.785E+0	2.897E+1
-4.509E-1	8.804E+0	2.900E+1
-4.509E-1	8.752E+0	2.912E+1
-4.525E-1	8.814E+0	2.894E+1
-4.509E-1	8.781E+0	2.889E+1
-4.509E-1	8.853E+0	2.898E+1
-4.574E-1	8.794E+0	2.918E+1
-4.525E-1	8.824E+0	2.896E+1
-4.525E-1	8.830E+0	2.916E+1
-4.541E-1	8.772E+0	2.900E+1
-4.557E-1	8.892E+0	2.904E+1
-4.509E-1	8.846E+0	2.899E+1
-4.525E-1	8.707E+0	2.915E+1
-4.525E-1	8.775E+0	2.904E+1
-4.525E-1	8.804E+0	2.892E+1
-4.525E-1	8.856E+0	2.907E+1
-4.525E-1	8.768E+0	2.901E+1
-4.541E-1	8.934E+0	2.899E+1
-4.525E-1	8.853E+0	2.914E+1
-4.525E-1	8.755E+0	2.948E+1
-4.525E-1	8.801E+0	2.883E+1
-4.525E-1	8.742E+0	2.909E+1
-4.541E-1	8.642E+0	2.908E+1
-4.525E-1	8.739E+0	2.902E+1
-4.509E-1	8.794E+0	2.897E+1
-4.541E-1	8.856E+0	2.901E+1
-4.525E-1	8.846E+0	2.898E+1
-4.525E-1	8.668E+0	2.894E+1
-4.541E-1	8.765E+0	2.903E+1
-4.541E-1	8.778E+0	2.897E+1
-4.525E-1	8.733E+0	2.891E+1
-4.525E-1	8.856E+0	2.899E+1
-4.525E-1	8.691E+0	2.895E+1
-4.525E-1	8.791E+0	2.901E+1
-4.574E-1	8.846E+0	2.901E+1
-4.541E-1	8.772E+0	2.910E+1
-4.509E-1	8.704E+0	2.886E+1
-4.557E-1	8.749E+0	2.910E+1
-4.557E-1	8.814E+0	2.899E+1
-4.525E-1	8.746E+0	2.920E+1
-4.509E-1	8.710E+0	2.890E+1
-4.509E-1	8.801E+0	2.893E+1
-4.557E-1	8.882E+0	2.888E+1
-4.541E-1	8.717E+0	2.878E+1
-4.525E-1	8.820E+0	2.892E+1
-4.541E-1	8.736E+0	2.889E+1
-4.509E-1	8.820E+0	2.884E+1
-4.509E-1	8.778E+0	2.898E+1
-4.525E-1	8.749E+0	2.905E+1
-4.525E-1	8.814E+0	2.908E+1
-4.557E-1	8.901E+0	2.897E+1
-4.525E-1	8.840E+0	2.889E+1
-4.557E-1	8.794E+0	2.902E+1
-4.525E-1	8.853E+0	2.892E+1
-4.541E-1	8.710E+0	2.886E+1
-4.541E-1	8.707E+0	2.903E+1
-4.509E-1	8.931E+0	2.909E+1
-4.541E-1	8.921E+0	2.901E+1
-4.541E-1	8.804E+0	2.903E+1
-4.525E-1	8.788E+0	2.895E+1
-4.492E-1	8.733E+0	2.910E+1
-4.541E-1	8.850E+0	2.902E+1
-4.541E-1	8.846E+0	2.896E+1
-4.541E-1	8.632E+0	2.898E+1
-4.492E-1	8.850E+0	2.895E+1
-4.541E-1	8.872E+0	2.896E+1
-4.525E-1	8.720E+0	2.910E+1
-4.509E-1	8.824E+0	2.905E+1
-4.509E-1	8.817E+0	2.904E+1
-4.557E-1	8.742E+0	2.902E+1
-4.557E-1	8.846E+0	2.911E+1
-4.525E-1	8.846E+0	2.903E+1
-4.509E-1	8.752E+0	2.903E+1
-4.541E-1	8.827E+0	2.897E+1
-4.541E-1	8.720E+0	2.897E+1
-4.492E-1	8.814E+0	2.901E+1
-4.476E-1	8.694E+0	2.893E+1
-4.541E-1	8.856E+0	2.885E+1
-4.541E-1	8.798E+0	2.908E+1
-4.492E-1	8.817E+0	2.916E+1
-4.525E-1	8.872E+0	2.907E+1
-4.509E-1	8.788E+0	2.917E+1
-4.525E-1	8.678E+0	2.899E+1
-4.525E-1	8.749E+0	2.907E+1
-4.525E-1	8.911E+0	2.912E+1
-4.509E-1	8.759E+0	2.891E+1
-4.541E-1	8.820E+0	2.890E+1
-4.509E-1	8.794E+0	2.898E+1
-4.525E-1	8.866E+0	2.887E+1
-4.541E-1	8.768E+0	2.898E+1
-4.541E-1	8.730E+0	2.873E+1
-4.525E-1	8.717E+0	2.891E+1
-4.525E-1	8.730E+0	2.910E+1
-4.525E-1	8.853E+0	2.914E+1
-4.525E-1	8.817E+0	2.899E+1
-4.509E-1	8.791E+0	2.896E+1
-4.525E-1	8.775E+0	2.893E+1
-4.541E-1	8.856E+0	2.915E+1
-4.541E-1	8.752E+0	2.882E+1
-4.509E-1	8.807E+0	2.891E+1
-4.509E-1	8.768E+0	2.900E+1
-4.525E-1	8.794E+0	2.894E+1
-4.525E-1	8.742E+0	2.919E+1
-4.525E-1	8.801E+0	2.915E+1
-4.492E-1	8.804E+0	2.900E+1
-4.525E-1	8.768E+0	2.894E+1
-4.541E-1	8.768E+0	2.907E+1
-4.492E-1	8.833E+0	2.924E+1
-4.525E-1	8.798E+0	2.897E+1
-4.525E-1	8.726E+0	2.902E+1
-4.509E-1	8.749E+0	2.900E+1
-4.525E-1	8.820E+0	2.900E+1
-4.525E-1	8.918E+0	2.896E+1
-4.574E-1	8.918E+0	2.896E+1
-4.557E-1	8.762E+0	2.898E+1
-4.492E-1	8.811E+0	2.921E+1
-4.509E-1	8.921E+0	2.902E+1
-4.557E-1	8.726E+0	2.908E+1
-4.525E-1	8.827E+0	2.883E+1
-4.525E-1	8.691E+0	2.905E+1
-4.509E-1	8.801E+0	2.898E+1
-4.574E-1	8.759E+0	2.884E+1
-4.557E-1	8.749E+0	2.907E+1
-4.509E-1	8.723E+0	2.893E+1
-4.525E-1	8.846E+0	2.898E+1
-4.509E-1	8.830E+0	2.900E+1
-4.541E-1	8.794E+0	2.889E+1
-4.509E-1	8.665E+0	2.921E+1
-4.509E-1	8.684E+0	2.889E+1
-4.509E-1	8.895E+0	2.884E+1
-4.557E-1	8.937E+0	2.919E+1
-4.525E-1	8.798E+0	2.898E+1
-4.525E-1	8.775E+0	2.905E+1
-4.557E-1	8.772E+0	2.904E+1
-4.525E-1	8.720E+0	2.901E+1
-4.509E-1	8.752E+0	2.908E+1
-4.525E-1	8.983E+0	2.909E+1
-4.541E-1	8.837E+0	2.900E+1
-4.541E-1	8.798E+0	2.896E+1
-4.509E-1	8.768E+0	2.925E+1
-4.525E-1	8.850E+0	2.899E+1
-4.525E-1	8.759E+0	2.892E+1
-4.525E-1	8.898E+0	2.916E+1
-4.525E-1	8.694E+0	2.895E+1
-4.541E-1	8.788E+0	2.883E+1
-4.525E-1	8.872E+0	2.869E+1
-4.557E-1	8.798E+0	2.906E+1
-4.509E-1	8.824E+0	2.915E+1
-4.525E-1	8.908E+0	2.902E+1
-4.557E-1	8.762E+0	2.878E+1
-4.557E-1	8.791E+0	2.907E+1
-4.541E-1	8.723E+0	2.896E+1
-4.525E-1	8.856E+0	2.892E+1
-4.525E-1	8.814E+0	2.897E+1
-4.509E-1	8.807E+0	2.915E+1
-4.525E-1	8.879E+0	2.882E+1
-4.541E-1	8.911E+0	2.884E+1
-4.541E-1	8.603E+0	2.918E+1
-4.525E-1	8.742E+0	2.907E+1
-4.525E-1	8.807E+0	2.895E+1
-4.492E-1	8.837E+0	2.912E+1
-4.541E-1	8.921E+0	2.903E+1
-4.541E-1	8.674E+0	2.910E+1
-4.492E-1	8.827E+0	2.892E+1
-4.509E-1	8.820E+0	2.904E+1
-4.557E-1	8.807E+0	2.899E+1
-4.557E-1	8.791E+0	2.888E+1
-4.557E-1	8.785E+0	2.890E+1
-4.525E-1	8.791E+0	2.902E+1
-4.557E-1	8.759E+0	2.907E+1
-4.557E-1	8.794E+0	2.893E+1
-4.509E-1	8.830E+0	2.919E+1
-4.509E-1	8.781E+0	2.915E+1
-4.557E-1	8.749E+0	2.896E+1
-4.541E-1	8.846E+0	2.913E+1
-4.557E-1	8.911E+0	2.885E+1
-4.525E-1	8.755E+0	2.913E+1
-4.541E-1	8.905E+0	2.889E+1
-4.557E-1	8.739E+0	2.892E+1
-4.541E-1	8.778E+0	2.913E+1
-4.525E-1	8.752E+0	2.896E+1
-4.525E-1	8.814E+0	2.891E+1
-4.574E-1	8.707E+0	2.912E+1
-4.509E-1	8.856E+0	2.909E+1
-4.509E-1	8.765E+0	2.899E+1
-4.574E-1	8.843E+0	2.899E+1
-4.557E-1	8.794E+0	2.888E+1
-4.557E-1	8.762E+0	2.879E+1
-4.509E-1	8.742E+0	2.873E+1
-4.525E-1	8.798E+0	2.903E+1
-4.557E-1	8.723E+0	2.900E+1
-4.541E-1	8.794E+0	2.900E+1
-4.525E-1	8.830E+0	2.887E+1
-4.557E-1	8.694E+0	2.875E+1
-4.541E-1	8.824E+0	2.911E+1
-4.525E-1	8.801E+0	2.894E+1
-4.541E-1	8.762E+0	2.904E+1
-4.557E-1	8.882E+0	2.890E+1
-4.541E-1	8.801E+0	2.899E+1
-4.525E-1	8.804E+0	2.892E+1
-4.525E-1	8.830E+0	2.904E+1
-4.574E-1	8.794E+0	2.886E+1
-4.574E-1	8.746E+0	2.897E+1
-4.525E-1	8.668E+0	2.890E+1
-4.509E-1	8.749E+0	2.912E+1
-4.557E-1	8.781E+0	2.906E+1
-4.574E-1	8.830E+0	2.908E+1
-4.509E-1	8.814E+0	2.883E+1
-4.557E-1	8.833E+0	2.925E+1
-4.557E-1	8.765E+0	2.899E+1
-4.525E-1	8.824E+0	2.900E+1
-4.541E-1	8.963E+0	2.894E+1
-4.541E-1	8.785E+0	2.919E+1
-4.541E-1	8.794E+0	2.886E+1
-4.541E-1	8.707E+0	2.904E+1
-4.541E-1	8.717E+0	2.868E+1
-4.525E-1	8.853E+0	2.901E+1
-4.557E-1	8.817E+0	2.912E+1
-4.541E-1	8.746E+0	2.892E+1
-4.541E-1	8.785E+0	2.907E+1
-4.509E-1	8.765E+0	2.891E+1
-4.541E-1	8.775E+0	2.913E+1
-4.574E-1	8.859E+0	2.891E+1
-4.525E-1	8.704E+0	2.914E+1
-4.509E-1	8.837E+0	2.878E+1
-4.557E-1	8.824E+0	2.909E+1
-4.557E-1	8.801E+0	2.902E+1
-4.557E-1	8.733E+0	2.894E+1
-4.541E-1	8.820E+0	2.879E+1
-4.541E-1	8.772E+0	2.899E+1
-4.574E-1	8.739E+0	2.902E+1
-4.525E-1	8.885E+0	2.896E+1
-4.541E-1	8.869E+0	2.893E+1
-4.557E-1	8.814E+0	2.894E+1
-4.541E-1	8.772E+0	2.915E+1
-4.525E-1	8.668E+0	2.893E+1
-4.541E-1	8.749E+0	2.901E+1
-4.541E-1	8.820E+0	2.890E+1
-4.557E-1	8.736E+0	2.899E+1
-4.525E-1	8.820E+0	2.897E+1
-4.541E-1	8.950E+0	2.890E+1
-4.557E-1	8.768E+0	2.894E+1
-4.574E-1	8.850E+0	2.908E+1
-4.541E-1	8.807E+0	2.909E+1
-4.541E-1	8.837E+0	2.910E+1
-4.541E-1	8.817E+0	2.904E+1
-4.541E-1	8.704E+0	2.895E+1
-4.541E-1	8.827E+0	2.912E+1
-4.557E-1	8.869E+0	2.874E+1
-4.557E-1	8.772E+0	2.891E+1
-4.525E-1	8.872E+0	2.882E+1
-4.541E-1	8.726E+0	2.898E+1
-4.541E-1	8.788E+0	2.895E+1
-4.525E-1	8.837E+0	2.905E+1
-4.541E-1	8.768E+0	2.913E+1
-4.541E-1	8.827E+0	2.899E+1
-4.541E-1	8.762E+0	2.899E+1
-4.557E-1	8.759E+0	2.890E+1
-4.557E-1	8.804E+0	2.901E+1
-4.541E-1	8.768E+0	2.910E+1
-4.541E-1	8.762E+0	2.891E+1
-4.557E-1	8.717E+0	2.918E+1
-4.525E-1	8.811E+0	2.891E+1
-4.525E-1	8.781E+0	2.891E+1
-4.509E-1	8.804E+0	2.893E+1
-4.557E-1	8.697E+0	2.912E+1
-4.541E-1	8.781E+0	2.900E+1
-4.557E-1	8.781E+0	2.905E+1
-4.525E-1	8.908E+0	2.906E+1
-4.574E-1	8.901E+0	2.884E+1
-4.557E-1	8.872E+0	2.885E+1
-4.557E-1	8.820E+0	2.873E+1
-4.525E-1	8.739E+0	2.902E+1
-4.557E-1	8.778E+0	2.905E+1
-4.541E-1	8.726E+0	2.900E+1
-4.541E-1	8.827E+0	2.908E+1
-4.557E-1	8.882E+0	2.881E+1
-4.574E-1	8.707E+0	2.910E+1
-4.557E-1	8.811E+0	2.912E+1
-4.574E-1	8.759E+0	2.895E+1
-4.541E-1	8.697E+0	2.888E+1
-4.574E-1	8.733E+0	2.896E+1
-4.574E-1	8.866E+0	2.873E+1
-4.541E-1	8.720E+0	2.904E+1
-4.541E-1	8.768E+0	2.901E+1
-4.557E-1	8.717E+0	2.911E+1
-4.557E-1	8.785E+0	2.903E+1
-4.541E-1	8.759E+0	2.908E+1
-4.541E-1	8.837E+0	2.877E+1
-4.557E-1	8.875E+0	2.911E+1
-4.574E-1	8.739E+0	2.901E+1
-4.541E-1	8.856E+0	2.908E+1
-4.557E-1	8.713E+0	2.894E+1
-4.557E-1	8.908E+0	2.907E+1
-4.574E-1	8.739E+0	2.922E+1
-4.557E-1	8.840E+0	2.889E+1
-4.525E-1	8.820E+0	2.906E+1
-4.541E-1	8.684E+0	2.898E+1
-4.574E-1	8.772E+0	2.890E+1
-4.525E-1	8.772E+0	2.911E+1
-4.541E-1	8.710E+0	2.895E+1
-4.557E-1	8.794E+0	2.872E+1
-4.525E-1	8.850E+0	2.910E+1
-4.541E-1	8.752E+0	2.904E+1
-4.541E-1	8.781E+0	2.896E+1
-4.557E-1	8.827E+0	2.897E+1
-4.557E-1	8.814E+0	2.903E+1
-4.557E-1	8.911E+0	2.876E+1
-4.541E-1	8.739E+0	2.871E+1
-4.525E-1	8.830E+0	2.902E+1
-4.541E-1	8.905E+0	2.906E+1
-4.557E-1	8.733E+0	2.884E+1
-4.525E-1	8.827E+0	2.884E+1
-4.557E-1	8.814E+0	2.871E+1
-4.557E-1	8.781E+0	2.906E+1
-4.541E-1	8.794E+0	2.912E+1
-4.525E-1	8.824E+0	2.885E+1
-4.557E-1	8.726E+0	2.889E+1
-4.557E-1	8.710E+0	2.907E+1
-4.541E-1	8.811E+0	2.904E+1
-4.525E-1	8.837E+0	2.895E+1
-4.525E-1	8.853E+0	2.888E+1
-4.541E-1	8.872E+0	2.900E+1
-4.541E-1	8.859E+0	2.913E+1
-4.509E-1	8.687E+0	2.888E+1
-4.541E-1	8.762E+0	2.884E+1
-4.574E-1	8.817E+0	2.890E+1
-4.541E-1	8.768E+0	2.902E+1
-4.541E-1	8.895E+0	2.895E+1
-4.574E-1	8.788E+0	2.903E+1
-4.557E-1	8.798E+0	2.893E+1
-4.509E-1	8.772E+0	2.907E+1
-4.525E-1	8.700E+0	2.909E+1
-4.557E-1	8.762E+0	2.894E+1
-4.574E-1	8.830E+0	2.890E+1
-4.557E-1	8.781E+0	2.900E+1
-4.557E-1	8.817E+0	2.916E+1
-4.557E-1	8.911E+0	2.890E+1
-4.606E-1	8.927E+0	2.894E+1
-4.509E-1	8.843E+0	2.912E+1
-4.557E-1	8.768E+0	2.904E+1
-4.574E-1	8.678E+0	2.886E+1
-4.574E-1	8.713E+0	2.930E+1
-4.541E-1	8.746E+0	2.898E+1
-4.557E-1	8.768E+0	2.894E+1
-4.557E-1	8.885E+0	2.904E+1
-4.541E-1	8.811E+0	2.883E+1
-4.541E-1	8.733E+0	2.903E+1
-4.541E-1	8.775E+0	2.902E+1
-4.590E-1	8.811E+0	2.901E+1
-4.574E-1	8.700E+0	2.894E+1
-4.574E-1	8.775E+0	2.885E+1
-4.509E-1	8.739E+0	2.896E+1
-4.574E-1	8.778E+0	2.887E+1
-4.574E-1	8.811E+0	2.894E+1
-4.557E-1	8.752E+0	2.901E+1
-4.541E-1	8.866E+0	2.915E+1
-4.590E-1	8.775E+0	2.895E+1
-4.541E-1	8.739E+0	2.899E+1
-4.557E-1	8.918E+0	2.883E+1
-4.557E-1	8.872E+0	2.894E+1
-4.574E-1	8.814E+0	2.895E+1
-4.557E-1	8.801E+0	2.887E+1
-4.574E-1	8.908E+0	2.887E+1
-4.541E-1	8.671E+0	2.892E+1
-4.557E-1	8.794E+0	2.906E+1
-4.557E-1	8.704E+0	2.894E+1
-4.557E-1	8.707E+0	2.894E+1
-4.541E-1	8.843E+0	2.908E+1
-4.557E-1	8.655E+0	2.898E+1
-4.557E-1	8.794E+0	2.899E+1
-4.557E-1	8.755E+0	2.893E+1
-4.541E-1	8.814E+0	2.898E+1
-4.557E-1	8.801E+0	2.876E+1
-4.574E-1	8.765E+0	2.920E+1
-4.557E-1	8.739E+0	2.901E+1
-4.541E-1	8.804E+0	2.894E+1
-4.606E-1	8.762E+0	2.893E+1
-4.590E-1	8.856E+0	2.907E+1
-4.557E-1	8.681E+0	2.894E+1
-4.541E-1	8.888E+0	2.899E+1
-4.541E-1	8.746E+0	2.879E+1
-4.557E-1	8.785E+0	2.889E+1
-4.557E-1	8.807E+0	2.893E+1
-4.574E-1	8.814E+0	2.903E+1
-4.557E-1	8.768E+0	2.903E+1
-4.574E-1	8.781E+0	2.891E+1
-4.557E-1	8.726E+0	2.903E+1
-4.541E-1	8.827E+0	2.914E+1
-4.574E-1	8.833E+0	2.893E+1
-4.557E-1	8.788E+0	2.888E+1
-4.541E-1	8.830E+0	2.889E+1
-4.557E-1	8.772E+0	2.876E+1
-4.541E-1	8.768E+0	2.902E+1
-4.557E-1	8.801E+0	2.903E+1
-4.574E-1	8.713E+0	2.885E+1
-4.541E-1	8.921E+0	2.881E+1
-4.590E-1	8.775E+0	2.892E+1
-4.574E-1	8.817E+0	2.917E+1
-4.574E-1	8.859E+0	2.892E+1
-4.557E-1	8.781E+0	2.912E+1
-4.574E-1	8.772E+0	2.879E+1
-4.574E-1	8.807E+0	2.876E+1
-4.525E-1	8.794E+0	2.896E+1
-4.541E-1	8.791E+0	2.892E+1
-4.557E-1	8.824E+0	2.913E+1
-4.557E-1	8.850E+0	2.889E+1
-4.574E-1	8.788E+0	2.893E+1
-4.557E-1	8.843E+0	2.913E+1
-4.590E-1	8.781E+0	2.879E+1
-4.557E-1	8.739E+0	2.896E+1
-4.541E-1	8.746E+0	2.901E+1
-4.557E-1	8.739E+0	2.889E+1
-4.557E-1	8.694E+0	2.893E+1
-4.557E-1	8.704E+0	2.888E+1
-4.557E-1	8.850E+0	2.904E+1
-4.541E-1	8.794E+0	2.907E+1
-4.574E-1	8.804E+0	2.895E+1
-4.557E-1	8.801E+0	2.891E+1
-4.574E-1	8.833E+0	2.886E+1
-4.541E-1	8.866E+0	2.910E+1
-4.557E-1	8.837E+0	2.897E+1
-4.590E-1	8.765E+0	2.874E+1
-4.557E-1	8.681E+0	2.906E+1
-4.541E-1	8.752E+0	2.884E+1
-4.574E-1	8.742E+0	2.890E+1
-4.557E-1	8.726E+0	2.904E+1
-4.557E-1	8.684E+0	2.880E+1
-4.541E-1	8.850E+0	2.899E+1
-4.557E-1	8.781E+0	2.889E+1
-4.590E-1	8.704E+0	2.883E+1
-4.541E-1	8.736E+0	2.903E+1
-4.557E-1	8.775E+0	2.897E+1
-4.574E-1	8.674E+0	2.873E+1
-4.606E-1	8.746E+0	2.893E+1
-4.557E-1	8.901E+0	2.904E+1
-4.557E-1	8.749E+0	2.894E+1
-4.574E-1	8.762E+0	2.888E+1
-4.557E-1	8.898E+0	2.910E+1
-4.525E-1	8.739E+0	2.883E+1
-4.557E-1	8.798E+0	2.897E+1
-4.574E-1	8.853E+0	2.908E+1
-4.557E-1	8.768E+0	2.875E+1
-4.574E-1	8.726E+0	2.896E+1
-4.574E-1	8.684E+0	2.901E+1
-4.590E-1	8.687E+0	2.904E+1
-4.590E-1	8.752E+0	2.883E+1
-4.541E-1	8.768E+0	2.878E+1
-4.541E-1	8.736E+0	2.911E+1
-4.574E-1	8.775E+0	2.902E+1
-4.557E-1	8.730E+0	2.904E+1
-4.541E-1	8.791E+0	2.906E+1
-4.557E-1	8.882E+0	2.882E+1
-4.574E-1	8.723E+0	2.883E+1
-4.590E-1	8.768E+0	2.890E+1
-4.557E-1	8.587E+0	2.891E+1
-4.574E-1	8.840E+0	2.893E+1
-4.574E-1	8.697E+0	2.888E+1
-4.590E-1	8.830E+0	2.876E+1
-4.557E-1	8.710E+0	2.906E+1
-4.574E-1	8.820E+0	2.893E+1
-4.574E-1	8.898E+0	2.903E+1
-4.590E-1	8.652E+0	2.869E+1
-4.557E-1	8.853E+0	2.899E+1
-4.574E-1	8.869E+0	2.889E+1
-4.574E-1	8.717E+0	2.883E+1
-4.606E-1	8.775E+0	2.867E+1
-4.541E-1	8.736E+0	2.902E+1
-4.541E-1	8.749E+0	2.870E+1
-4.590E-1	8.603E+0	2.869E+1
-4.574E-1	8.830E+0	2.894E+1
-4.557E-1	8.746E+0	2.888E+1
-4.541E-1	8.772E+0	2.881E+1
-4.557E-1	8.759E+0	2.887E+1
-4.557E-1	8.713E+0	2.891E+1
-4.541E-1	8.665E+0	2.881E+1
-4.557E-1	8.869E+0	2.917E+1
-4.590E-1	8.885E+0	2.885E+1
-4.590E-1	8.765E+0	2.890E+1
-4.557E-1	8.759E+0	2.893E+1
-4.574E-1	8.778E+0	2.877E+1
-4.574E-1	8.717E+0	2.909E+1
-4.590E-1	8.671E+0	2.892E+1
-4.574E-1	8.746E+0	2.885E+1
-4.541E-1	8.765E+0	2.911E+1
-4.574E-1	8.742E+0	2.893E+1
-4.574E-1	8.856E+0	2.885E+1
-4.557E-1	8.665E+0	2.911E+1
-4.541E-1	8.859E+0	2.909E+1
-4.541E-1	8.850E+0	2.900E+1
-4.557E-1	8.794E+0	2.899E+1
-4.557E-1	8.814E+0	2.915E+1
-4.541E-1	8.749E+0	2.893E+1
-4.590E-1	8.707E+0	2.892E+1
-4.557E-1	8.749E+0	2.892E+1
-4.574E-1	8.726E+0	2.889E+1
-4.574E-1	8.730E+0	2.898E+1
-4.574E-1	8.837E+0	2.898E+1
-4.590E-1	8.749E+0	2.899E+1
-4.557E-1	8.678E+0	2.905E+1
-4.574E-1	8.717E+0	2.889E+1
-4.606E-1	8.762E+0	2.907E+1
-4.590E-1	8.814E+0	2.901E+1
-4.574E-1	8.807E+0	2.901E+1
-4.590E-1	8.814E+0	2.894E+1
-4.590E-1	8.840E+0	2.892E+1
-4.590E-1	8.752E+0	2.897E+1
-4.557E-1	8.661E+0	2.897E+1
-4.574E-1	8.772E+0	2.892E+1
-4.574E-1	8.879E+0	2.897E+1
-4.606E-1	8.837E+0	2.891E+1
-4.574E-1	8.781E+0	2.913E+1
-4.541E-1	8.794E+0	2.887E+1
-4.622E-1	8.794E+0	2.898E+1
-4.606E-1	8.691E+0	2.899E+1
-4.574E-1	8.872E+0	2.872E+1
-4.574E-1	8.837E+0	2.895E+1
-4.606E-1	8.811E+0	2.874E+1
-4.606E-1	8.736E+0	2.884E+1
-4.557E-1	8.697E+0	2.882E+1
-4.574E-1	8.668E+0	2.878E+1
-4.590E-1	8.755E+0	2.895E+1
-4.590E-1	8.648E+0	2.886E+1
-4.557E-1	8.736E+0	2.894E+1
-4.557E-1	8.817E+0	2.902E+1
-4.606E-1	8.794E+0	2.888E+1
-4.606E-1	8.742E+0	2.893E+1
-4.574E-1	8.837E+0	2.897E+1
-4.590E-1	8.811E+0	2.875E+1
-4.590E-1	8.837E+0	2.884E+1
-4.606E-1	8.794E+0	2.894E+1
-4.557E-1	8.911E+0	2.879E+1
-4.574E-1	8.866E+0	2.881E+1
-4.606E-1	8.804E+0	2.905E+1
-4.590E-1	8.775E+0	2.902E+1
-4.574E-1	8.720E+0	2.890E+1
-4.557E-1	8.781E+0	2.902E+1
-4.590E-1	8.723E+0	2.887E+1
-4.590E-1	8.869E+0	2.899E+1
-4.557E-1	8.785E+0	2.873E+1
-4.590E-1	8.736E+0	2.903E+1
-4.606E-1	8.811E+0	2.887E+1
-4.590E-1	8.811E+0	2.892E+1
-4.574E-1	8.927E+0	2.879E+1
-4.557E-1	8.820E+0	2.888E+1
-4.622E-1	8.811E+0	2.912E+1
-4.590E-1	8.791E+0	2.896E+1
-4.590E-1	8.801E+0	2.904E+1
-4.557E-1	8.866E+0	2.897E+1
-4.606E-1	8.830E+0	2.916E+1
-4.590E-1	8.746E+0	2.885E+1
-4.590E-1	8.820E+0	2.897E+1
-4.557E-1	8.765E+0	2.915E+1
-4.590E-1	8.853E+0	2.885E+1
-4.606E-1	8.730E+0	2.907E+1
-4.541E-1	8.785E+0	2.887E+1
-4.557E-1	8.807E+0	2.895E+1
-4.574E-1	8.775E+0	2.897E+1
-4.606E-1	8.837E+0	2.896E+1
-4.606E-1	8.720E+0	2.916E+1
-4.541E-1	8.824E+0	2.894E+1
-4.606E-1	8.639E+0	2.897E+1
-4.590E-1	8.687E+0	2.897E+1
-4.557E-1	8.687E+0	2.877E+1
-4.574E-1	8.882E+0	2.876E+1
-4.606E-1	8.807E+0	2.922E+1
-4.590E-1	8.674E+0	2.913E+1
-4.557E-1	8.668E+0	2.895E+1
-4.606E-1	8.606E+0	2.893E+1
-4.606E-1	8.853E+0	2.914E+1
-4.590E-1	8.768E+0	2.905E+1
-4.574E-1	8.717E+0	2.892E+1
-4.557E-1	8.846E+0	2.897E+1
-4.590E-1	8.811E+0	2.885E+1
-4.590E-1	8.940E+0	2.898E+1
-4.590E-1	8.801E+0	2.896E+1
-4.574E-1	8.921E+0	2.884E+1
-4.590E-1	8.762E+0	2.898E+1
-4.590E-1	8.846E+0	2.889E+1
-4.590E-1	8.736E+0	2.908E+1
-4.606E-1	8.704E+0	2.889E+1
-4.590E-1	8.781E+0	2.911E+1
-4.590E-1	8.791E+0	2.899E+1
-4.557E-1	8.788E+0	2.887E+1
-4.590E-1	8.833E+0	2.893E+1
-4.590E-1	8.775E+0	2.881E+1
-4.606E-1	8.905E+0	2.878E+1
-4.574E-1	8.866E+0	2.897E+1
-4.541E-1	8.707E+0	2.905E+1
-4.606E-1	8.717E+0	2.898E+1
-4.590E-1	8.665E+0	2.887E+1
-4.574E-1	8.788E+0	2.892E+1
-4.590E-1	8.905E+0	2.897E+1
-4.590E-1	8.707E+0	2.887E+1
-4.590E-1	8.798E+0	2.918E+1
-4.606E-1	8.798E+0	2.877E+1
-4.574E-1	8.879E+0	2.902E+1
-4.590E-1	8.736E+0	2.895E+1
-4.574E-1	8.840E+0	2.896E+1
-4.590E-1	8.755E+0	2.900E+1
-4.574E-1	8.720E+0	2.893E+1
-4.590E-1	8.733E+0	2.881E+1
-4.574E-1	8.697E+0	2.902E+1
-4.606E-1	8.723E+0	2.888E+1
-4.590E-1	8.723E+0	2.892E+1
-4.590E-1	8.794E+0	2.888E+1
-4.557E-1	8.788E+0	2.925E+1
-4.606E-1	8.817E+0	2.901E+1
-4.590E-1	8.827E+0	2.899E+1
-4.574E-1	8.905E+0	2.895E+1
-4.606E-1	8.830E+0	2.888E+1
-4.574E-1	8.869E+0	2.887E+1
-4.574E-1	8.755E+0	2.888E+1
-4.606E-1	8.768E+0	2.887E+1
-4.590E-1	8.801E+0	2.900E+1
-4.590E-1	8.707E+0	2.878E+1
-4.574E-1	8.635E+0	2.889E+1
-4.574E-1	8.791E+0	2.895E+1
-4.606E-1	8.807E+0	2.903E+1
-4.606E-1	8.817E+0	2.905E+1
-4.606E-1	8.824E+0	2.884E+1
-4.574E-1	8.824E+0	2.888E+1
-4.590E-1	8.717E+0	2.900E+1
-4.557E-1	8.863E+0	2.877E+1
-4.574E-1	8.872E+0	2.890E+1
-4.590E-1	8.781E+0	2.902E+1
-4.622E-1	8.775E+0	2.881E+1
-4.590E-1	8.850E+0	2.898E+1
-4.574E-1	8.837E+0	2.915E+1
-4.606E-1	8.781E+0	2.890E+1
-4.606E-1	8.785E+0	2.895E+1
-4.590E-1	8.759E+0	2.887E+1
-4.590E-1	8.863E+0	2.890E+1
-4.590E-1	8.674E+0	2.888E+1
-4.590E-1	8.840E+0	2.895E+1
-4.574E-1	8.830E+0	2.910E+1
-4.574E-1	8.762E+0	2.871E+1
-4.606E-1	8.853E+0	2.890E+1
-4.590E-1	8.937E+0	2.917E+1
-4.590E-1	8.723E+0	2.868E+1
-4.574E-1	8.655E+0	2.910E+1
-4.606E-1	8.794E+0	2.891E+1
-4.606E-1	8.791E+0	2.891E+1
-4.574E-1	8.866E+0	2.875E+1
-4.590E-1	8.700E+0	2.899E+1
-4.606E-1	8.723E+0	2.879E+1
-4.622E-1	8.726E+0	2.893E+1
-4.574E-1	8.772E+0	2.896E+1
-4.590E-1	8.700E+0	2.895E+1
-4.606E-1	8.710E+0	2.900E+1
-4.590E-1	8.749E+0	2.902E+1
-4.574E-1	8.827E+0	2.913E+1
-4.606E-1	8.791E+0	2.899E+1
-4.606E-1	8.872E+0	2.885E+1
-4.622E-1	8.814E+0	2.881E+1
-4.574E-1	8.811E+0	2.888E+1
-4.590E-1	8.846E+0	2.896E+1
-4.590E-1	8.755E+0	2.904E+1
-4.590E-1	8.820E+0	2.891E+1
-4.590E-1	8.759E+0	2.915E+1
-4.606E-1	8.869E+0	2.905E+1
-4.622E-1	8.710E+0	2.908E+1
-4.590E-1	8.681E+0	2.904E+1
-4.606E-1	8.772E+0	2.899E+1
-4.590E-1	8.807E+0	2.905E+1
-4.590E-1	8.717E+0	2.893E+1
-4.606E-1	8.811E+0	2.885E+1
-4.574E-1	8.840E+0	2.892E+1
-4.574E-1	8.843E+0	2.892E+1
-4.606E-1	8.853E+0	2.897E+1
-4.622E-1	8.739E+0	2.899E+1
-4.622E-1	8.830E+0	2.894E+1
-4.622E-1	8.820E+0	2.881E+1
-4.590E-1	8.665E+0	2.891E+1
-4.590E-1	8.778E+0	2.892E+1
-4.590E-1	8.827E+0	2.911E+1
-4.557E-1	8.801E+0	2.895E+1
-4.622E-1	8.726E+0	2.893E+1
-4.606E-1	8.765E+0	2.896E+1
-4.590E-1	8.785E+0	2.869E+1
-4.606E-1	8.726E+0	2.905E+1
-4.606E-1	8.674E+0	2.904E+1
-4.622E-1	8.820E+0	2.882E+1
-4.574E-1	8.736E+0	2.877E+1
-4.574E-1	8.895E+0	2.903E+1
-4.606E-1	8.882E+0	2.888E+1
-4.622E-1	8.807E+0	2.899E+1
-4.606E-1	8.749E+0	2.900E+1
-4.606E-1	8.768E+0	2.889E+1
-4.606E-1	8.765E+0	2.878E+1
-4.622E-1	8.762E+0	2.909E+1
-4.606E-1	8.824E+0	2.905E+1
-4.606E-1	8.807E+0	2.889E+1
-4.606E-1	8.934E+0	2.882E+1
-4.606E-1	8.746E+0	2.890E+1
-4.574E-1	8.775E+0	2.889E+1
-4.606E-1	8.775E+0	2.897E+1
-4.638E-1	8.742E+0	2.921E+1
-4.606E-1	8.704E+0	2.888E+1
-4.574E-1	8.944E+0	2.886E+1
-4.606E-1	8.820E+0	2.873E+1
-4.622E-1	8.944E+0	2.891E+1
-4.606E-1	8.742E+0	2.880E+1
-4.590E-1	8.882E+0	2.889E+1
-4.574E-1	8.807E+0	2.889E+1
-4.622E-1	8.817E+0	2.879E+1
-4.638E-1	8.768E+0	2.892E+1
-4.590E-1	8.875E+0	2.902E+1
-4.606E-1	8.759E+0	2.862E+1
-4.590E-1	8.759E+0	2.901E+1
-4.606E-1	8.736E+0	2.901E+1
-4.590E-1	8.742E+0	2.890E+1
-4.590E-1	8.837E+0	2.883E+1
-4.638E-1	8.794E+0	2.874E+1
-4.622E-1	8.824E+0	2.886E+1
-4.606E-1	8.739E+0	2.878E+1
-4.606E-1	8.697E+0	2.891E+1
-4.622E-1	8.726E+0	2.892E+1
-4.590E-1	8.746E+0	2.904E+1
-4.590E-1	8.775E+0	2.904E+1
-4.574E-1	8.833E+0	2.897E+1
-4.606E-1	8.749E+0	2.882E+1
-4.622E-1	8.911E+0	2.885E+1
-4.622E-1	8.791E+0	2.895E+1
-4.606E-1	8.694E+0	2.891E+1
-4.638E-1	8.866E+0	2.882E+1
-4.622E-1	8.798E+0	2.878E+1
-4.574E-1	8.687E+0	2.903E+1
-4.606E-1	8.775E+0	2.900E+1
-4.606E-1	8.723E+0	2.888E+1
-4.622E-1	8.791E+0	2.907E+1
-4.622E-1	8.749E+0	2.906E+1
-4.574E-1	8.730E+0	2.905E+1
-4.638E-1	8.788E+0	2.893E+1
-4.606E-1	8.755E+0	2.895E+1
-4.590E-1	8.905E+0	2.877E+1
-4.622E-1	8.820E+0	2.876E+1
-4.606E-1	8.830E+0	2.889E+1
-4.622E-1	8.759E+0	2.889E+1
-4.590E-1	8.720E+0	2.889E+1
-4.622E-1	8.804E+0	2.882E+1
-4.622E-1	8.713E+0	2.879E+1
-4.590E-1	8.866E+0	2.885E+1
-4.590E-1	8.781E+0	2.900E+1
-4.590E-1	8.921E+0	2.877E+1
-4.622E-1	8.742E+0	2.897E+1
-4.638E-1	8.691E+0	2.875E+1
-4.574E-1	8.785E+0	2.884E+1
-4.606E-1	8.687E+0	2.883E+1
-4.606E-1	8.814E+0	2.891E+1
-4.622E-1	8.755E+0	2.914E+1
-4.606E-1	8.840E+0	2.883E+1
-4.606E-1	8.775E+0	2.885E+1
-4.622E-1	8.762E+0	2.898E+1
-4.622E-1	8.772E+0	2.901E+1
-4.606E-1	8.778E+0	2.875E+1
-4.622E-1	8.827E+0	2.877E+1
-4.606E-1	8.843E+0	2.874E+1
-4.622E-1	8.846E+0	2.902E+1
-4.606E-1	8.778E+0	2.873E+1
-4.606E-1	8.798E+0	2.894E+1
-4.622E-1	8.733E+0	2.897E+1
-4.622E-1	8.807E+0	2.889E+1
-4.606E-1	8.775E+0	2.893E+1
-4.590E-1	8.853E+0	2.906E+1
-4.622E-1	8.755E+0	2.897E+1
-4.606E-1	8.755E+0	2.892E+1
-4.590E-1	8.687E+0	2.882E+1
-4.622E-1	8.837E+0	2.889E+1
-4.638E-1	8.817E+0	2.896E+1
-4.622E-1	8.804E+0	2.900E+1
-4.606E-1	8.850E+0	2.880E+1
-4.622E-1	8.794E+0	2.890E+1
-4.655E-1	8.931E+0	2.888E+1
-4.606E-1	8.853E+0	2.884E+1
-4.606E-1	8.863E+0	2.876E+1
-4.606E-1	8.765E+0	2.876E+1
-4.606E-1	8.794E+0	2.891E+1
-4.606E-1	8.768E+0	2.886E+1
-4.606E-1	8.775E+0	2.889E+1
-4.622E-1	8.678E+0	2.884E+1
-4.638E-1	8.635E+0	2.899E+1
-4.622E-1	8.736E+0	2.889E+1
-4.622E-1	8.707E+0	2.882E+1
-4.590E-1	8.765E+0	2.895E+1
-4.655E-1	8.798E+0	2.887E+1
-4.590E-1	8.788E+0	2.894E+1
-4.590E-1	8.914E+0	2.883E+1
-4.622E-1	8.824E+0	2.892E+1
-4.622E-1	8.866E+0	2.875E+1
-4.638E-1	8.717E+0	2.893E+1
-4.606E-1	8.827E+0	2.889E+1
-4.606E-1	8.736E+0	2.885E+1
-4.638E-1	8.661E+0	2.886E+1
-4.638E-1	8.794E+0	2.897E+1
-4.622E-1	8.723E+0	2.895E+1
-4.590E-1	8.814E+0	2.884E+1
-4.638E-1	8.850E+0	2.908E+1
-4.622E-1	8.775E+0	2.882E+1
-4.606E-1	8.681E+0	2.878E+1
-4.622E-1	8.788E+0	2.909E+1
-4.622E-1	8.927E+0	2.889E+1
-4.622E-1	8.983E+0	2.894E+1
-4.622E-1	8.850E+0	2.897E+1
-4.622E-1	8.775E+0	2.896E+1
-4.606E-1	8.746E+0	2.887E+1
-4.638E-1	8.765E+0	2.911E+1
-4.606E-1	8.820E+0	2.892E+1
-4.606E-1	8.830E+0	2.913E+1
-4.622E-1	8.863E+0	2.896E+1
-4.622E-1	8.713E+0	2.898E+1
-4.590E-1	8.749E+0	2.900E+1
-4.622E-1	8.817E+0	2.876E+1
-4.638E-1	8.781E+0	2.904E+1
-4.622E-1	8.717E+0	2.901E+1
-4.638E-1	8.963E+0	2.901E+1
-4.574E-1	8.882E+0	2.896E+1
-4.622E-1	8.778E+0	2.874E+1
-4.606E-1	8.814E+0	2.904E+1
-4.606E-1	8.866E+0	2.914E+1
-4.638E-1	8.863E+0	2.873E+1
-4.622E-1	8.863E+0	2.903E+1
-4.606E-1	8.668E+0	2.878E+1
-4.622E-1	8.859E+0	2.903E+1
-4.638E-1	8.869E+0	2.906E+1
-4.606E-1	8.671E+0	2.874E+1
-4.638E-1	8.759E+0	2.883E+1
-4.622E-1	8.762E+0	2.892E+1
-4.606E-1	8.875E+0	2.895E+1
-4.638E-1	8.794E+0	2.885E+1
-4.606E-1	8.752E+0	2.893E+1
-4.622E-1	8.840E+0	2.885E+1
-4.622E-1	8.950E+0	2.890E+1
-4.622E-1	8.742E+0	2.900E+1
-4.638E-1	8.807E+0	2.907E+1
-4.590E-1	8.700E+0	2.897E+1
-4.606E-1	8.726E+0	2.906E+1
-4.655E-1	8.788E+0	2.887E+1
-4.622E-1	8.733E+0	2.893E+1
-4.590E-1	8.804E+0	2.903E+1
-4.606E-1	8.736E+0	2.895E+1
-4.638E-1	8.691E+0	2.893E+1
-4.655E-1	8.700E+0	2.892E+1
-4.606E-1	8.755E+0	2.894E+1
-4.622E-1	8.768E+0	2.882E+1
-4.622E-1	8.820E+0	2.863E+1
-4.622E-1	8.846E+0	2.896E+1
-4.622E-1	8.798E+0	2.900E+1
-4.606E-1	8.901E+0	2.891E+1
-4.638E-1	8.794E+0	2.887E+1
-4.622E-1	8.668E+0	2.886E+1
-4.622E-1	8.762E+0	2.910E+1
-4.606E-1	8.772E+0	2.882E+1
-4.655E-1	8.820E+0	2.887E+1
-4.622E-1	8.710E+0	2.886E+1
-4.622E-1	8.820E+0	2.885E+1
-4.622E-1	8.814E+0	2.861E+1
-4.638E-1	8.775E+0	2.881E+1
-4.638E-1	8.840E+0	2.898E+1
-4.622E-1	8.872E+0	2.903E+1
-4.590E-1	8.736E+0	2.897E+1
-4.638E-1	8.875E+0	2.883E+1
-4.638E-1	8.755E+0	2.876E+1
-4.622E-1	8.658E+0	2.880E+1
-4.638E-1	8.846E+0	2.906E+1
-4.638E-1	8.807E+0	2.889E+1
-4.655E-1	8.824E+0	2.892E+1
-4.622E-1	8.775E+0	2.884E+1
-4.622E-1	8.742E+0	2.901E+1
-4.638E-1	8.739E+0	2.890E+1
-4.622E-1	8.726E+0	2.891E+1
-4.622E-1	8.717E+0	2.879E+1
-4.606E-1	8.762E+0	2.901E+1
-4.622E-1	8.794E+0	2.883E+1
-4.590E-1	8.752E+0	2.894E+1
-4.590E-1	8.678E+0	2.893E+1
-4.606E-1	8.765E+0	2.895E+1
-4.655E-1	8.814E+0	2.879E+1
-4.606E-1	8.863E+0	2.894E+1
-4.606E-1	8.859E+0	2.892E+1
-4.606E-1	8.752E+0	2.906E+1
-4.638E-1	8.853E+0	2.907E+1
-4.638E-1	8.710E+0	2.888E+1
-4.622E-1	8.970E+0	2.878E+1
-4.638E-1	8.846E+0	2.877E+1
-4.655E-1	8.755E+0	2.891E+1
-4.638E-1	8.804E+0	2.889E+1
-4.638E-1	8.824E+0	2.892E+1
-4.622E-1	8.746E+0	2.894E+1
-4.638E-1	8.846E+0	2.899E+1
-4.655E-1	8.710E+0	2.882E+1
-4.606E-1	8.798E+0	2.905E+1
-4.590E-1	8.697E+0	2.895E+1
-4.671E-1	8.866E+0	2.894E+1
-4.622E-1	8.888E+0	2.888E+1
-4.622E-1	8.707E+0	2.905E+1
-4.622E-1	8.642E+0	2.898E+1
-4.655E-1	8.788E+0	2.887E+1
-4.655E-1	8.772E+0	2.891E+1
-4.606E-1	8.863E+0	2.889E+1
-4.638E-1	8.697E+0	2.907E+1
-4.638E-1	8.901E+0	2.899E+1
-4.638E-1	8.788E+0	2.882E+1
-4.590E-1	8.772E+0	2.892E+1
-4.622E-1	8.804E+0	2.897E+1
-4.638E-1	8.765E+0	2.861E+1
-4.655E-1	8.765E+0	2.881E+1
-4.606E-1	8.768E+0	2.903E+1
-4.606E-1	8.781E+0	2.889E+1
-4.671E-1	8.661E+0	2.913E+1
-4.655E-1	8.768E+0	2.884E+1
-4.622E-1	8.752E+0	2.890E+1
-4.622E-1	8.700E+0	2.896E+1
-4.622E-1	8.726E+0	2.888E+1
-4.622E-1	8.794E+0	2.902E+1
-4.638E-1	8.824E+0	2.871E+1
-4.622E-1	8.791E+0	2.894E+1
-4.638E-1	8.882E+0	2.902E+1
-4.638E-1	8.759E+0	2.898E+1
-4.638E-1	8.736E+0	2.886E+1
-4.638E-1	8.840E+0	2.895E+1
-4.622E-1	8.694E+0	2.890E+1
-4.638E-1	8.830E+0	2.893E+1
-4.622E-1	8.798E+0	2.868E+1
-4.606E-1	8.827E+0	2.901E+1
-4.638E-1	8.704E+0	2.889E+1
-4.622E-1	8.726E+0	2.879E+1
-4.638E-1	8.833E+0	2.909E+1
-4.622E-1	8.723E+0	2.881E+1
-4.655E-1	8.830E+0	2.898E+1
-4.622E-1	8.697E+0	2.889E+1
-4.622E-1	8.765E+0	2.903E+1
-4.622E-1	8.736E+0	2.905E+1
-4.638E-1	8.720E+0	2.886E+1
-4.622E-1	8.759E+0	2.886E+1
-4.606E-1	8.856E+0	2.899E+1
-4.655E-1	8.833E+0	2.896E+1
-4.655E-1	8.794E+0	2.886E+1
-4.638E-1	8.882E+0	2.905E+1
-4.606E-1	8.742E+0	2.898E+1
-4.622E-1	8.768E+0	2.878E+1
-4.671E-1	8.798E+0	2.893E+1
-4.638E-1	8.762E+0	2.891E+1
-4.606E-1	8.856E+0	2.886E+1
-4.655E-1	8.820E+0	2.887E+1
-4.638E-1	8.794E+0	2.881E+1
-4.638E-1	8.746E+0	2.895E+1
-4.622E-1	8.775E+0	2.888E+1
-4.671E-1	8.720E+0	2.893E+1
-4.671E-1	8.726E+0	2.880E+1
-4.655E-1	8.645E+0	2.888E+1
-4.622E-1	8.927E+0	2.869E+1
-4.606E-1	8.788E+0	2.893E+1
-4.671E-1	8.869E+0	2.870E+1
-4.671E-1	8.820E+0	2.899E+1
-4.655E-1	8.733E+0	2.901E+1
-4.622E-1	8.739E+0	2.886E+1
-4.622E-1	8.733E+0	2.882E+1
-4.671E-1	8.853E+0	2.891E+1
-4.622E-1	8.785E+0	2.894E+1
-4.606E-1	8.863E+0	2.883E+1
-4.671E-1	8.632E+0	2.894E+1
-4.671E-1	8.707E+0	2.893E+1
-4.638E-1	8.814E+0	2.904E+1
-4.638E-1	8.726E+0	2.894E+1
-4.671E-1	8.905E+0	2.874E+1
-4.638E-1	8.794E+0	2.892E+1
-4.606E-1	8.788E+0	2.883E+1
-4.622E-1	8.781E+0	2.900E+1
-4.638E-1	8.801E+0	2.901E+1
-4.655E-1	8.827E+0	2.892E+1
-4.638E-1	8.921E+0	2.898E+1
-4.638E-1	8.720E+0	2.892E+1
-4.687E-1	8.726E+0	2.884E+1
-4.671E-1	8.937E+0	2.883E+1
-4.655E-1	8.772E+0	2.872E+1
-4.606E-1	8.678E+0	2.888E+1
-4.655E-1	8.869E+0	2.897E+1
-4.655E-1	8.830E+0	2.877E+1
-4.655E-1	8.684E+0	2.897E+1
-4.671E-1	8.739E+0	2.907E+1
-4.687E-1	8.781E+0	2.901E+1
-4.655E-1	8.830E+0	2.876E+1
-4.638E-1	8.678E+0	2.889E+1
-4.655E-1	8.694E+0	2.877E+1
-4.687E-1	8.707E+0	2.897E+1
-4.655E-1	8.739E+0	2.901E+1
-4.622E-1	8.794E+0	2.897E+1
-4.671E-1	8.827E+0	2.886E+1
-4.655E-1	8.742E+0	2.878E+1
-4.671E-1	8.765E+0	2.911E+1
-4.622E-1	8.752E+0	2.894E+1
-4.655E-1	8.824E+0	2.886E+1
-4.655E-1	8.739E+0	2.888E+1
-4.671E-1	8.791E+0	2.882E+1
-4.655E-1	8.648E+0	2.878E+1
-4.638E-1	8.820E+0	2.880E+1
-4.671E-1	8.775E+0	2.894E+1
-4.655E-1	8.752E+0	2.909E+1
-4.655E-1	8.733E+0	2.870E+1
-4.638E-1	8.707E+0	2.890E+1
-4.671E-1	8.772E+0	2.906E+1
-4.655E-1	8.833E+0	2.900E+1
-4.671E-1	8.788E+0	2.896E+1
-4.655E-1	8.755E+0	2.881E+1
-4.671E-1	8.687E+0	2.873E+1
-4.655E-1	8.778E+0	2.878E+1
-4.655E-1	8.798E+0	2.882E+1
-4.655E-1	8.762E+0	2.888E+1
-4.687E-1	8.749E+0	2.889E+1
-4.655E-1	8.814E+0	2.895E+1
-4.638E-1	8.697E+0	2.864E+1
-4.671E-1	8.736E+0	2.892E+1
-4.671E-1	8.817E+0	2.899E+1
-4.638E-1	8.785E+0	2.901E+1
-4.655E-1	8.801E+0	2.866E+1
-4.638E-1	8.765E+0	2.863E+1
-4.655E-1	8.833E+0	2.906E+1
-4.622E-1	8.804E+0	2.894E+1
-4.638E-1	8.817E+0	2.880E+1
-4.655E-1	8.801E+0	2.899E+1
-4.671E-1	8.785E+0	2.889E+1
-4.655E-1	8.717E+0	2.891E+1
-4.655E-1	8.762E+0	2.889E+1
-4.622E-1	8.710E+0	2.882E+1
-4.687E-1	8.807E+0	2.897E+1
-4.671E-1	8.811E+0	2.897E+1
-4.671E-1	8.798E+0	2.900E+1
-4.638E-1	8.811E+0	2.897E+1
-4.671E-1	8.730E+0	2.861E+1
-4.638E-1	8.875E+0	2.884E+1
-4.638E-1	8.687E+0	2.863E+1
-4.638E-1	8.765E+0	2.875E+1
-4.655E-1	8.687E+0	2.889E+1
-4.622E-1	8.853E+0	2.895E+1
-4.655E-1	8.833E+0	2.884E+1
-4.655E-1	8.837E+0	2.899E+1
-4.638E-1	8.914E+0	2.879E+1
-4.638E-1	8.746E+0	2.874E+1
-4.671E-1	8.804E+0	2.866E+1
-4.655E-1	8.827E+0	2.886E+1
-4.687E-1	8.765E+0	2.892E+1
-4.671E-1	8.717E+0	2.896E+1
-4.638E-1	8.720E+0	2.885E+1
-4.655E-1	8.807E+0	2.895E+1
-4.671E-1	8.885E+0	2.886E+1
-4.671E-1	8.882E+0	2.880E+1
-4.638E-1	8.736E+0	2.884E+1
-4.655E-1	8.866E+0	2.889E+1
-4.655E-1	8.788E+0	2.875E+1
-4.671E-1	8.820E+0	2.878E+1
-4.687E-1	8.759E+0	2.902E+1
-4.655E-1	8.762E+0	2.869E+1
-4.655E-1	8.707E+0	2.885E+1
-4.671E-1	8.843E+0	2.880E+1
-4.638E-1	8.759E+0	2.892E+1
-4.655E-1	8.837E+0	2.881E+1
-4.687E-1	8.749E+0	2.900E+1
-4.638E-1	8.713E+0	2.891E+1
-4.655E-1	8.801E+0	2.878E+1
-4.655E-1	8.739E+0	2.878E+1
-4.687E-1	8.856E+0	2.885E+1
-4.655E-1	8.775E+0	2.872E+1
-4.655E-1	8.801E+0	2.876E+1
-4.638E-1	8.859E+0	2.867E+1
-4.703E-1	8.752E+0	2.881E+1
-4.638E-1	8.746E+0	2.917E+1
-4.655E-1	8.794E+0	2.904E+1
-4.655E-1	8.681E+0	2.900E+1
-4.655E-1	8.798E+0	2.875E+1
-4.655E-1	8.720E+0	2.889E+1
-4.638E-1	8.843E+0	2.883E+1
-4.655E-1	8.798E+0	2.896E+1
-4.671E-1	8.707E+0	2.899E+1
-4.655E-1	8.798E+0	2.898E+1
-4.622E-1	8.888E+0	2.905E+1
-4.671E-1	8.765E+0	2.878E+1
-4.655E-1	8.846E+0	2.884E+1
-4.687E-1	8.762E+0	2.882E+1
-4.655E-1	8.833E+0	2.884E+1
-4.638E-1	8.739E+0	2.894E+1
-4.655E-1	8.681E+0	2.918E+1
-4.671E-1	8.827E+0	2.869E+1
-4.638E-1	8.739E+0	2.895E+1
-4.638E-1	8.704E+0	2.885E+1
-4.638E-1	8.901E+0	2.872E+1
-4.671E-1	8.837E+0	2.903E+1
-4.638E-1	8.840E+0	2.894E+1
-4.671E-1	8.794E+0	2.891E+1
-4.671E-1	8.658E+0	2.878E+1
-4.638E-1	8.859E+0	2.880E+1
-4.622E-1	8.749E+0	2.882E+1
-4.671E-1	8.730E+0	2.881E+1
-4.638E-1	8.927E+0	2.896E+1
-4.638E-1	8.830E+0	2.890E+1
-4.671E-1	8.671E+0	2.886E+1
-4.622E-1	8.746E+0	2.917E+1
-4.671E-1	8.905E+0	2.901E+1
-4.671E-1	8.817E+0	2.884E+1
-4.655E-1	8.762E+0	2.909E+1
-4.655E-1	8.752E+0	2.877E+1
-4.655E-1	8.781E+0	2.907E+1
-4.638E-1	8.820E+0	2.882E+1
-4.638E-1	8.710E+0	2.901E+1
-4.655E-1	8.798E+0	2.909E+1
-4.655E-1	8.798E+0	2.889E+1
-4.671E-1	8.700E+0	2.891E+1
-4.671E-1	8.824E+0	2.882E+1
-4.655E-1	8.739E+0	2.867E+1
-4.671E-1	8.963E+0	2.892E+1
-4.671E-1	8.739E+0	2.899E+1
-4.655E-1	8.840E+0	2.886E+1
-4.671E-1	8.882E+0	2.903E+1
-4.638E-1	8.723E+0	2.879E+1
-4.638E-1	8.762E+0	2.893E+1
-4.655E-1	8.791E+0	2.895E+1
-4.671E-1	8.768E+0	2.891E+1
-4.655E-1	8.781E+0	2.875E+1
-4.655E-1	8.801E+0	2.897E+1
-4.655E-1	8.772E+0	2.900E+1
-4.655E-1	8.804E+0	2.885E+1
-4.671E-1	8.924E+0	2.903E+1
-4.671E-1	8.678E+0	2.896E+1
-4.655E-1	8.781E+0	2.876E+1
-4.655E-1	8.739E+0	2.880E+1
-4.655E-1	8.785E+0	2.894E+1
-4.655E-1	8.742E+0	2.883E+1
-4.655E-1	8.827E+0	2.893E+1
-4.638E-1	8.895E+0	2.881E+1
-4.655E-1	8.717E+0	2.880E+1
-4.671E-1	8.755E+0	2.887E+1
-4.655E-1	8.710E+0	2.888E+1
-4.687E-1	8.697E+0	2.888E+1
-4.687E-1	8.746E+0	2.881E+1
-4.638E-1	8.833E+0	2.892E+1
-4.655E-1	8.866E+0	2.882E+1
-4.622E-1	8.762E+0	2.877E+1
-4.671E-1	8.768E+0	2.904E+1
-4.687E-1	8.788E+0	2.914E+1
-4.671E-1	8.746E+0	2.885E+1
-4.655E-1	8.694E+0	2.889E+1
-4.671E-1	8.827E+0	2.890E+1
-4.671E-1	8.898E+0	2.864E+1
-4.655E-1	8.830E+0	2.900E+1
-4.671E-1	8.762E+0	2.898E+1
-4.703E-1	8.872E+0	2.882E+1
-4.655E-1	8.804E+0	2.880E+1
-4.671E-1	8.742E+0	2.903E+1
-4.687E-1	8.762E+0	2.889E+1
-4.671E-1	8.762E+0	2.885E+1
-4.671E-1	8.755E+0	2.906E+1
-4.655E-1	8.742E+0	2.890E+1
-4.671E-1	8.843E+0	2.897E+1
-4.687E-1	8.791E+0	2.896E+1
-4.655E-1	8.697E+0	2.892E+1
-4.622E-1	8.794E+0	2.892E+1
-4.671E-1	8.778E+0	2.867E+1
-4.671E-1	8.726E+0	2.879E+1
-4.655E-1	8.720E+0	2.899E+1
-4.638E-1	8.752E+0	2.910E+1
-4.655E-1	8.755E+0	2.863E+1
-4.671E-1	8.866E+0	2.895E+1
-4.655E-1	8.681E+0	2.921E+1
-4.655E-1	8.791E+0	2.898E+1
-4.655E-1	8.678E+0	2.890E+1
-4.703E-1	8.807E+0	2.903E+1
-4.671E-1	8.704E+0	2.906E+1
-4.655E-1	8.791E+0	2.895E+1
-4.655E-1	8.801E+0	2.889E+1
-4.671E-1	8.733E+0	2.884E+1
-4.638E-1	8.781E+0	2.862E+1
-4.622E-1	8.811E+0	2.897E+1
-4.655E-1	8.781E+0	2.891E+1
-4.687E-1	8.746E+0	2.890E+1
-4.655E-1	8.892E+0	2.886E+1
-4.638E-1	8.811E+0	2.886E+1
-4.655E-1	8.807E+0	2.887E+1
-4.671E-1	8.840E+0	2.882E+1
-4.703E-1	8.892E+0	2.905E+1
-4.687E-1	8.775E+0	2.879E+1
-4.655E-1	8.843E+0	2.889E+1
-4.687E-1	8.739E+0	2.886E+1
-4.687E-1	8.678E+0	2.885E+1
-4.655E-1	8.875E+0	2.886E+1
-4.655E-1	8.850E+0	2.894E+1
-4.638E-1	8.798E+0	2.891E+1
-4.687E-1	8.710E+0	2.878E+1
-4.655E-1	8.817E+0	2.878E+1
-4.655E-1	8.765E+0	2.897E+1
-4.687E-1	8.879E+0	2.913E+1
-4.671E-1	8.759E+0	2.887E+1
-4.655E-1	8.940E+0	2.902E+1
-4.655E-1	8.846E+0	2.889E+1
-4.687E-1	8.723E+0	2.874E+1
-4.687E-1	8.846E+0	2.910E+1
-4.638E-1	8.798E+0	2.899E+1
-4.638E-1	8.824E+0	2.891E+1
-4.687E-1	8.742E+0	2.902E+1
-4.687E-1	8.785E+0	2.892E+1
-4.655E-1	8.850E+0	2.883E+1
-4.638E-1	8.752E+0	2.889E+1
-4.671E-1	8.749E+0	2.885E+1
-4.671E-1	8.807E+0	2.861E+1
-4.671E-1	8.759E+0	2.885E+1
-4.671E-1	8.820E+0	2.897E+1
-4.687E-1	8.749E+0	2.894E+1
-4.671E-1	8.726E+0	2.880E+1
-4.638E-1	8.762E+0	2.891E+1
-4.671E-1	8.837E+0	2.890E+1
-4.655E-1	8.905E+0	2.888E+1
-4.671E-1	8.668E+0	2.887E+1
-4.671E-1	8.765E+0	2.872E+1
-4.671E-1	8.733E+0	2.872E+1
-4.671E-1	8.730E+0	2.870E+1
-4.671E-1	8.697E+0	2.907E+1
-4.655E-1	8.807E+0	2.886E+1
-4.671E-1	8.684E+0	2.897E+1
-4.671E-1	8.794E+0	2.896E+1
-4.687E-1	8.875E+0	2.900E+1
-4.655E-1	8.814E+0	2.897E+1
-4.671E-1	8.768E+0	2.908E+1
-4.671E-1	8.824E+0	2.885E+1
-4.687E-1	8.671E+0	2.904E+1
-4.655E-1	8.798E+0	2.879E+1
-4.687E-1	8.801E+0	2.879E+1
-4.687E-1	8.707E+0	2.874E+1
-4.671E-1	8.733E+0	2.886E+1
-4.671E-1	8.759E+0	2.889E+1
-4.655E-1	8.807E+0	2.874E+1
-4.703E-1	8.678E+0	2.882E+1
-4.687E-1	8.720E+0	2.894E+1
-4.655E-1	8.746E+0	2.916E+1
-4.687E-1	8.798E+0	2.900E+1
-4.703E-1	8.775E+0	2.888E+1
-4.671E-1	8.687E+0	2.898E+1
-4.655E-1	8.820E+0	2.892E+1
-4.687E-1	8.739E+0	2.885E+1
-4.671E-1	8.755E+0	2.885E+1
-4.671E-1	8.781E+0	2.898E+1
-4.655E-1	8.781E+0	2.913E+1
-4.671E-1	8.739E+0	2.881E+1
-4.687E-1	8.785E+0	2.887E+1
-4.687E-1	8.713E+0	2.898E+1
-4.655E-1	8.875E+0	2.871E+1
-4.671E-1	8.603E+0	2.885E+1
-4.703E-1	8.742E+0	2.884E+1
-4.671E-1	8.765E+0	2.879E+1
-4.655E-1	8.762E+0	2.875E+1
-4.671E-1	8.720E+0	2.889E+1
-4.687E-1	8.694E+0	2.886E+1
-4.671E-1	8.833E+0	2.882E+1
-4.655E-1	8.833E+0	2.902E+1
-4.671E-1	8.843E+0	2.896E+1
-4.655E-1	8.616E+0	2.905E+1
-4.638E-1	8.762E+0	2.884E+1
-4.655E-1	8.778E+0	2.882E+1
-4.655E-1	8.759E+0	2.893E+1
-4.720E-1	8.788E+0	2.891E+1
-4.655E-1	8.600E+0	2.908E+1
-4.655E-1	8.807E+0	2.904E+1
-4.655E-1	8.869E+0	2.893E+1
-4.703E-1	8.827E+0	2.896E+1
-4.671E-1	8.772E+0	2.887E+1
-4.671E-1	8.788E+0	2.876E+1
-4.655E-1	8.798E+0	2.893E+1
-4.687E-1	8.872E+0	2.868E+1
-4.655E-1	8.746E+0	2.873E+1
-4.655E-1	8.733E+0	2.880E+1
-4.638E-1	8.772E+0	2.890E+1
-4.703E-1	8.710E+0	2.903E+1
-4.655E-1	8.827E+0	2.879E+1
-4.671E-1	8.674E+0	2.885E+1
-4.671E-1	8.652E+0	2.881E+1
-4.671E-1	8.788E+0	2.882E+1
-4.638E-1	8.785E+0	2.890E+1
-4.638E-1	8.733E+0	2.888E+1
-4.671E-1	8.872E+0	2.873E+1
-4.703E-1	8.791E+0	2.908E+1
-4.655E-1	8.814E+0	2.883E+1
-4.655E-1	8.927E+0	2.880E+1
-4.671E-1	8.710E+0	2.871E+1
-4.703E-1	8.827E+0	2.899E+1
-4.671E-1	8.742E+0	2.871E+1
-4.687E-1	8.759E+0	2.920E+1
-4.687E-1	8.742E+0	2.885E+1
-4.687E-1	8.762E+0	2.896E+1
-4.655E-1	8.720E+0	2.896E+1
-4.655E-1	8.863E+0	2.911E+1
-4.655E-1	8.730E+0	2.885E+1
-4.671E-1	8.895E+0	2.897E+1
-4.687E-1	8.801E+0	2.878E+1
-4.671E-1	8.807E+0	2.888E+1
-4.687E-1	8.762E+0	2.887E+1
-4.687E-1	8.908E+0	2.883E+1
-4.655E-1	8.726E+0	2.889E+1
-4.638E-1	8.811E+0	2.916E+1
-4.703E-1	8.781E+0	2.867E+1
-4.655E-1	8.859E+0	2.905E+1
-4.655E-1	8.898E+0	2.896E+1
-4.687E-1	8.866E+0	2.874E+1
-4.655E-1	8.762E+0	2.889E+1
-4.703E-1	8.785E+0	2.897E+1
-4.687E-1	8.824E+0	2.883E+1
-4.655E-1	8.632E+0	2.892E+1
-4.655E-1	8.801E+0	2.896E+1
-4.703E-1	8.931E+0	2.875E+1
-4.671E-1	8.788E+0	2.896E+1
-4.638E-1	8.726E+0	2.898E+1
-4.671E-1	8.733E+0	2.866E+1
-4.671E-1	8.820E+0	2.873E+1
-4.671E-1	8.804E+0	2.898E+1
-4.655E-1	8.853E+0	2.884E+1
-4.687E-1	8.908E+0	2.898E+1
-4.687E-1	8.749E+0	2.885E+1
-4.687E-1	8.733E+0	2.902E+1
-4.638E-1	8.752E+0	2.891E+1
-4.671E-1	8.807E+0	2.885E+1
-4.671E-1	8.833E+0	2.890E+1
-4.655E-1	8.824E+0	2.883E+1
-4.655E-1	8.794E+0	2.869E+1
-4.671E-1	8.723E+0	2.879E+1
-4.671E-1	8.778E+0	2.889E+1
-4.671E-1	8.730E+0	2.897E+1
-4.655E-1	8.931E+0	2.908E+1
-4.671E-1	8.801E+0	2.888E+1
-4.671E-1	8.742E+0	2.885E+1
-4.687E-1	8.713E+0	2.884E+1
-4.671E-1	8.694E+0	2.883E+1
-4.671E-1	8.642E+0	2.872E+1
-4.687E-1	8.674E+0	2.880E+1
-4.638E-1	8.791E+0	2.903E+1
-4.655E-1	8.726E+0	2.883E+1
-4.671E-1	8.775E+0	2.898E+1
-4.687E-1	8.817E+0	2.896E+1
-4.671E-1	8.882E+0	2.886E+1
-4.671E-1	8.739E+0	2.878E+1
-4.655E-1	8.791E+0	2.872E+1
-4.671E-1	8.824E+0	2.884E+1
-4.671E-1	8.850E+0	2.899E+1
-4.655E-1	8.746E+0	2.893E+1
-4.671E-1	8.801E+0	2.889E+1
-4.671E-1	8.833E+0	2.897E+1
-4.687E-1	8.736E+0	2.891E+1
-4.655E-1	8.755E+0	2.886E+1
-4.671E-1	8.807E+0	2.902E+1
-4.687E-1	8.762E+0	2.902E+1
-4.671E-1	8.781E+0	2.880E+1
-4.638E-1	8.768E+0	2.877E+1
-4.655E-1	8.733E+0	2.884E+1
-4.655E-1	8.772E+0	2.895E+1
-4.671E-1	8.772E+0	2.859E+1
-4.655E-1	8.742E+0	2.886E+1
-4.671E-1	8.840E+0	2.883E+1
-4.687E-1	8.755E+0	2.891E+1
-4.655E-1	8.704E+0	2.860E+1
-4.655E-1	8.742E+0	2.895E+1
-4.671E-1	8.794E+0	2.897E+1
-4.720E-1	8.859E+0	2.863E+1
-4.671E-1	8.788E+0	2.889E+1
-4.671E-1	8.742E+0	2.904E+1
-4.687E-1	8.762E+0	2.896E+1
-4.720E-1	8.746E+0	2.900E+1
-4.638E-1	8.616E+0	2.903E+1
-4.638E-1	8.759E+0	2.898E+1
-4.687E-1	8.733E+0	2.885E+1
-4.687E-1	8.791E+0	2.878E+1
-4.671E-1	8.713E+0	2.891E+1
-4.655E-1	8.801E+0	2.875E+1
-4.687E-1	8.807E+0	2.874E+1
-4.687E-1	8.707E+0	2.892E+1
-4.687E-1	8.700E+0	2.890E+1
-4.655E-1	8.918E+0	2.876E+1
-4.671E-1	8.866E+0	2.882E+1
-4.655E-1	8.775E+0	2.886E+1
-4.671E-1	8.794E+0	2.873E+1
-4.655E-1	8.749E+0	2.886E+1
-4.655E-1	8.587E+0	2.865E+1
-4.687E-1	8.749E+0	2.874E+1
-4.671E-1	8.817E+0	2.893E+1
-4.622E-1	8.775E+0	2.881E+1
-4.687E-1	8.872E+0	2.879E+1
-4.671E-1	8.739E+0	2.870E+1
-4.671E-1	8.742E+0	2.902E+1
-4.687E-1	8.791E+0	2.892E+1
-4.671E-1	8.830E+0	2.887E+1
-4.671E-1	8.739E+0	2.870E+1
-4.687E-1	8.768E+0	2.889E+1
-4.671E-1	8.788E+0	2.909E+1
-4.671E-1	8.869E+0	2.885E+1
-4.720E-1	8.726E+0	2.882E+1
-4.671E-1	8.710E+0	2.894E+1
-4.638E-1	8.820E+0	2.879E+1
-4.687E-1	8.726E+0	2.899E+1
-4.671E-1	8.853E+0	2.895E+1
-4.671E-1	8.866E+0	2.892E+1
-4.655E-1	8.931E+0	2.897E+1
-4.687E-1	8.807E+0	2.891E+1
-4.671E-1	8.898E+0	2.896E+1
-4.622E-1	8.804E+0	2.886E+1
-4.655E-1	8.723E+0	2.897E+1
-4.655E-1	8.824E+0	2.888E+1
-4.687E-1	8.788E+0	2.896E+1
-4.671E-1	8.885E+0	2.888E+1
-4.655E-1	8.820E+0	2.909E+1
-4.638E-1	8.759E+0	2.880E+1
-4.687E-1	8.746E+0	2.890E+1
-4.687E-1	8.824E+0	2.882E+1
-4.671E-1	8.700E+0	2.884E+1
-4.687E-1	8.687E+0	2.886E+1
-4.687E-1	8.814E+0	2.879E+1
-4.671E-1	8.820E+0	2.890E+1
-4.655E-1	8.817E+0	2.896E+1
-4.671E-1	8.879E+0	2.879E+1
-4.687E-1	8.752E+0	2.892E+1
-4.671E-1	8.788E+0	2.867E+1
-4.655E-1	8.681E+0	2.901E+1
-4.671E-1	8.736E+0	2.882E+1
-4.720E-1	8.775E+0	2.886E+1
-4.671E-1	8.817E+0	2.877E+1
-4.655E-1	8.772E+0	2.926E+1
-4.655E-1	8.759E+0	2.885E+1
-4.703E-1	8.830E+0	2.887E+1
-4.687E-1	8.726E+0	2.901E+1
-4.671E-1	8.872E+0	2.888E+1
-4.687E-1	8.807E+0	2.884E+1
-4.687E-1	8.817E+0	2.884E+1
-4.687E-1	8.629E+0	2.889E+1
-4.655E-1	8.927E+0	2.883E+1
-4.638E-1	8.781E+0	2.883E+1
-4.671E-1	8.674E+0	2.906E+1
-4.671E-1	8.804E+0	2.885E+1
-4.703E-1	8.746E+0	2.878E+1
-4.655E-1	8.710E+0	2.877E+1
-4.703E-1	8.794E+0	2.885E+1
-4.671E-1	8.755E+0	2.884E+1
-4.655E-1	8.807E+0	2.894E+1
-4.687E-1	8.681E+0	2.891E+1
-4.687E-1	8.681E+0	2.874E+1
-4.655E-1	8.820E+0	2.899E+1
-4.655E-1	8.785E+0	2.886E+1
-4.687E-1	8.817E+0	2.892E+1
-4.687E-1	8.888E+0	2.890E+1
-4.655E-1	8.720E+0	2.891E+1
-4.671E-1	8.804E+0	2.917E+1
-4.671E-1	8.749E+0	2.882E+1
-4.687E-1	8.811E+0	2.905E+1
-4.671E-1	8.742E+0	2.880E+1
-4.671E-1	8.885E+0	2.914E+1
-4.687E-1	8.665E+0	2.902E+1
-4.687E-1	8.794E+0	2.885E+1
-4.687E-1	8.817E+0	2.901E+1
-4.655E-1	8.794E+0	2.897E+1
-4.655E-1	8.752E+0	2.889E+1
-4.687E-1	8.846E+0	2.877E+1
-4.671E-1	8.765E+0	2.897E+1
-4.687E-1	8.765E+0	2.894E+1
-4.671E-1	8.840E+0	2.894E+1
-4.687E-1	8.814E+0	2.885E+1
-4.671E-1	8.759E+0	2.896E+1
-4.687E-1	8.807E+0	2.897E+1
-4.687E-1	8.759E+0	2.885E+1
-4.703E-1	8.820E+0	2.906E+1
-4.671E-1	8.762E+0	2.886E+1
-4.671E-1	8.694E+0	2.883E+1
-4.703E-1	8.768E+0	2.904E+1
-4.720E-1	8.778E+0	2.885E+1
-4.687E-1	8.752E+0	2.884E+1
-4.671E-1	8.863E+0	2.871E+1
-4.687E-1	8.807E+0	2.880E+1
-4.687E-1	8.895E+0	2.884E+1
-4.671E-1	8.892E+0	2.903E+1
-4.671E-1	8.827E+0	2.880E+1
-4.687E-1	8.700E+0	2.880E+1
-4.671E-1	8.788E+0	2.900E+1
-4.671E-1	8.768E+0	2.876E+1
-4.671E-1	8.739E+0	2.886E+1
-4.687E-1	8.791E+0	2.868E+1
-4.687E-1	8.626E+0	2.873E+1
-4.671E-1	8.772E+0	2.876E+1
-4.671E-1	8.814E+0	2.865E+1
-4.687E-1	8.694E+0	2.889E+1
-4.687E-1	8.814E+0	2.897E+1
-4.703E-1	8.742E+0	2.892E+1
-4.655E-1	8.859E+0	2.892E+1
-4.687E-1	8.755E+0	2.897E+1
-4.687E-1	8.658E+0	2.885E+1
-4.671E-1	8.749E+0	2.888E+1
-4.638E-1	8.704E+0	2.870E+1
-4.671E-1	8.726E+0	2.897E+1
-4.687E-1	8.739E+0	2.910E+1
-4.671E-1	8.833E+0	2.878E+1
-4.703E-1	8.739E+0	2.879E+1
-4.687E-1	8.853E+0	2.890E+1
-4.687E-1	8.749E+0	2.889E+1
-4.671E-1	8.820E+0	2.892E+1
-4.671E-1	8.726E+0	2.896E+1
-4.720E-1	8.752E+0	2.888E+1
-4.703E-1	8.905E+0	2.875E+1
-4.687E-1	8.791E+0	2.883E+1
-4.671E-1	8.872E+0	2.878E+1
-4.671E-1	8.768E+0	2.901E+1
-4.687E-1	8.914E+0	2.901E+1
-4.687E-1	8.895E+0	2.878E+1
-4.671E-1	8.694E+0	2.887E+1
-4.687E-1	8.739E+0	2.879E+1
-4.703E-1	8.752E+0	2.898E+1
-4.703E-1	8.791E+0	2.883E+1
-4.687E-1	8.817E+0	2.892E+1
-4.671E-1	8.846E+0	2.910E+1
-4.720E-1	8.778E+0	2.880E+1
-4.703E-1	8.850E+0	2.895E+1
-4.671E-1	8.720E+0	2.878E+1
-4.687E-1	8.814E+0	2.877E+1
-4.703E-1	8.824E+0	2.873E+1
-4.671E-1	8.723E+0	2.888E+1
-4.671E-1	8.691E+0	2.891E+1
-4.671E-1	8.866E+0	2.877E+1
-4.687E-1	8.885E+0	2.894E+1
-4.671E-1	8.713E+0	2.870E+1
-4.655E-1	8.713E+0	2.887E+1
-4.687E-1	8.781E+0	2.911E+1
-4.720E-1	8.655E+0	2.903E+1
-4.687E-1	8.742E+0	2.873E+1
-4.703E-1	8.785E+0	2.862E+1
-4.671E-1	8.827E+0	2.866E+1
-4.687E-1	8.717E+0	2.902E+1
-4.687E-1	8.882E+0	2.899E+1
-4.655E-1	8.875E+0	2.882E+1
-4.703E-1	8.778E+0	2.885E+1
-4.687E-1	8.817E+0	2.890E+1
-4.687E-1	8.817E+0	2.892E+1
-4.671E-1	8.730E+0	2.899E+1
-4.671E-1	8.755E+0	2.881E+1
-4.687E-1	8.785E+0	2.880E+1
-4.671E-1	8.804E+0	2.904E+1
-4.687E-1	8.639E+0	2.861E+1
-4.687E-1	8.765E+0	2.893E+1
-4.720E-1	8.736E+0	2.894E+1
-4.655E-1	8.707E+0	2.897E+1
-4.655E-1	8.875E+0	2.881E+1
-4.655E-1	8.885E+0	2.891E+1
-4.703E-1	8.635E+0	2.875E+1
-4.687E-1	8.785E+0	2.882E+1
-4.687E-1	8.671E+0	2.892E+1
-4.687E-1	8.788E+0	2.886E+1
-4.687E-1	8.678E+0	2.886E+1
-4.687E-1	8.817E+0	2.877E+1
-4.687E-1	8.778E+0	2.871E+1
-4.671E-1	8.850E+0	2.881E+1
-4.671E-1	8.840E+0	2.909E+1
-4.655E-1	8.846E+0	2.877E+1
-4.671E-1	8.801E+0	2.873E+1
-4.671E-1	8.872E+0	2.892E+1
-4.736E-1	8.788E+0	2.893E+1
-4.703E-1	8.713E+0	2.905E+1
-4.638E-1	8.720E+0	2.886E+1
-4.703E-1	8.801E+0	2.896E+1
-4.703E-1	8.791E+0	2.880E+1
-4.671E-1	8.707E+0	2.891E+1
-4.703E-1	8.687E+0	2.891E+1
-4.671E-1	8.749E+0	2.887E+1
-4.736E-1	8.733E+0	2.882E+1
-4.703E-1	8.908E+0	2.894E+1
-4.687E-1	8.746E+0	2.885E+1
-4.687E-1	8.827E+0	2.879E+1
-4.703E-1	8.863E+0	2.862E+1
-4.703E-1	8.762E+0	2.910E+1
-4.703E-1	8.730E+0	2.876E+1
-4.703E-1	8.791E+0	2.880E+1
-4.703E-1	8.635E+0	2.897E+1
-4.687E-1	8.632E+0	2.878E+1
-4.687E-1	8.850E+0	2.878E+1
-4.703E-1	8.888E+0	2.887E+1
-4.703E-1	8.908E+0	2.880E+1
-4.671E-1	8.801E+0	2.882E+1
-4.687E-1	8.846E+0	2.873E+1
-4.720E-1	8.817E+0	2.867E+1
-4.687E-1	8.700E+0	2.910E+1
-4.687E-1	8.765E+0	2.874E+1
-4.687E-1	8.717E+0	2.884E+1
-4.703E-1	8.765E+0	2.885E+1
-4.720E-1	8.752E+0	2.882E+1
-4.720E-1	8.671E+0	2.895E+1
-4.687E-1	8.749E+0	2.885E+1
-4.703E-1	8.827E+0	2.885E+1
-4.720E-1	8.798E+0	2.878E+1
-4.703E-1	8.765E+0	2.885E+1
-4.671E-1	8.661E+0	2.887E+1
-4.687E-1	8.853E+0	2.904E+1
-4.687E-1	8.820E+0	2.904E+1
-4.671E-1	8.859E+0	2.900E+1
-4.671E-1	8.739E+0	2.887E+1
-4.687E-1	8.752E+0	2.886E+1
-4.703E-1	8.762E+0	2.881E+1
-4.687E-1	8.798E+0	2.871E+1
-4.703E-1	8.804E+0	2.896E+1
-4.703E-1	8.869E+0	2.873E+1
-4.687E-1	8.830E+0	2.877E+1
-4.687E-1	8.775E+0	2.910E+1
-4.671E-1	8.901E+0	2.893E+1
-4.671E-1	8.830E+0	2.877E+1
-4.687E-1	8.888E+0	2.865E+1
-4.720E-1	8.820E+0	2.880E+1
-4.703E-1	8.665E+0	2.896E+1
-4.671E-1	8.665E+0	2.873E+1
-4.736E-1	8.872E+0	2.890E+1
-4.703E-1	8.671E+0	2.878E+1
-4.687E-1	8.801E+0	2.898E+1
-4.703E-1	8.700E+0	2.889E+1
-4.703E-1	8.778E+0	2.880E+1
-4.703E-1	8.840E+0	2.879E+1
-4.687E-1	8.742E+0	2.884E+1
-4.703E-1	8.762E+0	2.871E+1
-4.703E-1	8.788E+0	2.896E+1
-4.703E-1	8.752E+0	2.893E+1
-4.655E-1	8.759E+0	2.874E+1
-4.703E-1	8.730E+0	2.870E+1
-4.720E-1	8.827E+0	2.870E+1
-4.720E-1	8.584E+0	2.896E+1
-4.687E-1	8.785E+0	2.884E+1
-4.703E-1	8.827E+0	2.876E+1
-4.703E-1	8.697E+0	2.896E+1
-4.687E-1	8.717E+0	2.886E+1
-4.687E-1	8.801E+0	2.889E+1
-4.687E-1	8.746E+0	2.890E+1
-4.671E-1	8.752E+0	2.885E+1
-4.655E-1	8.665E+0	2.901E+1
-4.671E-1	8.752E+0	2.882E+1
-4.687E-1	8.827E+0	2.872E+1
-4.703E-1	8.879E+0	2.883E+1
-4.671E-1	8.739E+0	2.875E+1
-4.687E-1	8.817E+0	2.870E+1
-4.687E-1	8.768E+0	2.899E+1
-4.720E-1	8.785E+0	2.890E+1
-4.687E-1	8.772E+0	2.894E+1
-4.671E-1	8.726E+0	2.870E+1
-4.687E-1	8.717E+0	2.872E+1
-4.687E-1	8.843E+0	2.891E+1
-4.720E-1	8.824E+0	2.893E+1
-4.671E-1	8.840E+0	2.883E+1
-4.720E-1	8.739E+0	2.878E+1
-4.720E-1	8.678E+0	2.887E+1
-4.703E-1	8.794E+0	2.871E+1
-4.671E-1	8.785E+0	2.900E+1
-4.720E-1	8.772E+0	2.889E+1
-4.703E-1	8.801E+0	2.900E+1
-4.671E-1	8.879E+0	2.872E+1
-4.687E-1	8.833E+0	2.901E+1
-4.671E-1	8.837E+0	2.886E+1
-4.703E-1	8.888E+0	2.905E+1
-4.720E-1	8.833E+0	2.891E+1
-4.687E-1	8.691E+0	2.886E+1
-4.720E-1	8.801E+0	2.887E+1
-4.720E-1	8.811E+0	2.901E+1
-4.720E-1	8.804E+0	2.888E+1
-4.687E-1	8.752E+0	2.871E+1
-4.687E-1	8.866E+0	2.889E+1
-4.703E-1	8.850E+0	2.882E+1
-4.703E-1	8.726E+0	2.890E+1
-4.703E-1	8.775E+0	2.873E+1
-4.720E-1	8.762E+0	2.889E+1
-4.752E-1	8.678E+0	2.883E+1
-4.687E-1	8.846E+0	2.896E+1
-4.703E-1	8.684E+0	2.884E+1
-4.703E-1	8.739E+0	2.878E+1
-4.720E-1	8.850E+0	2.888E+1
-4.703E-1	8.746E+0	2.894E+1
-4.687E-1	8.733E+0	2.890E+1
-4.703E-1	8.853E+0	2.864E+1
-4.720E-1	8.720E+0	2.895E+1
-4.703E-1	8.791E+0	2.895E+1
-4.671E-1	8.704E+0	2.880E+1
-4.720E-1	8.869E+0	2.877E+1
-4.703E-1	8.859E+0	2.883E+1
-4.703E-1	8.697E+0	2.905E+1
-4.703E-1	8.723E+0	2.868E+1
-4.703E-1	8.824E+0	2.891E+1
-4.703E-1	8.840E+0	2.888E+1
-4.720E-1	8.820E+0	2.894E+1
-4.720E-1	8.681E+0	2.880E+1
-4.703E-1	8.765E+0	2.900E+1
-4.736E-1	8.788E+0	2.871E+1
-4.687E-1	8.648E+0	2.904E+1
-4.638E-1	8.733E+0	2.892E+1
-4.703E-1	8.804E+0	2.884E+1
-4.703E-1	8.746E+0	2.881E+1
-4.703E-1	8.733E+0	2.901E+1
-4.687E-1	8.798E+0	2.905E+1
-4.703E-1	8.752E+0	2.900E+1
-4.720E-1	8.807E+0	2.890E+1
-4.703E-1	8.843E+0	2.897E+1
-4.687E-1	8.678E+0	2.895E+1
-4.720E-1	8.804E+0	2.884E+1
-4.720E-1	8.742E+0	2.871E+1
-4.720E-1	8.820E+0	2.892E+1
-4.720E-1	8.957E+0	2.890E+1
-4.703E-1	8.739E+0	2.896E+1
-4.703E-1	8.827E+0	2.865E+1
-4.720E-1	8.749E+0	2.896E+1
-4.703E-1	8.830E+0	2.886E+1
-4.736E-1	8.746E+0	2.889E+1
-4.736E-1	8.749E+0	2.894E+1
-4.703E-1	8.768E+0	2.882E+1
-4.687E-1	8.807E+0	2.888E+1
-4.703E-1	8.856E+0	2.887E+1
-4.703E-1	8.804E+0	2.889E+1
-4.703E-1	8.875E+0	2.885E+1
-4.687E-1	8.681E+0	2.872E+1
-4.703E-1	8.924E+0	2.890E+1
-4.736E-1	8.765E+0	2.886E+1
-4.687E-1	8.717E+0	2.871E+1
-4.703E-1	8.778E+0	2.888E+1
-4.703E-1	8.827E+0	2.890E+1
-4.703E-1	8.687E+0	2.884E+1
-4.687E-1	8.853E+0	2.877E+1
-4.703E-1	8.785E+0	2.883E+1
-4.736E-1	8.788E+0	2.870E+1
-4.736E-1	8.794E+0	2.900E+1
-4.687E-1	8.723E+0	2.889E+1
-4.703E-1	8.908E+0	2.881E+1
-4.720E-1	8.794E+0	2.879E+1
-4.703E-1	8.788E+0	2.891E+1
-4.703E-1	8.879E+0	2.879E+1
-4.736E-1	8.846E+0	2.891E+1
-4.703E-1	8.639E+0	2.906E+1
-4.687E-1	8.840E+0	2.870E+1
-4.703E-1	8.681E+0	2.869E+1
-4.720E-1	8.609E+0	2.882E+1
-4.703E-1	8.794E+0	2.897E+1
-4.703E-1	8.863E+0	2.902E+1
-4.703E-1	8.697E+0	2.886E+1
-4.720E-1	8.749E+0	2.882E+1
-4.720E-1	8.736E+0	2.874E+1
-4.720E-1	8.830E+0	2.874E+1
-4.703E-1	8.846E+0	2.880E+1
-4.703E-1	8.762E+0	2.896E+1
-4.736E-1	8.723E+0	2.886E+1
-4.720E-1	8.726E+0	2.904E+1
-4.703E-1	8.807E+0	2.910E+1
-4.720E-1	8.827E+0	2.882E+1
-4.752E-1	8.817E+0	2.881E+1
-4.720E-1	8.811E+0	2.897E+1
-4.703E-1	8.759E+0	2.885E+1
-4.687E-1	8.837E+0	2.874E+1
-4.736E-1	8.746E+0	2.895E+1
-4.752E-1	8.785E+0	2.896E+1
-4.720E-1	8.804E+0	2.878E+1
-4.703E-1	8.749E+0	2.902E+1
-4.720E-1	8.814E+0	2.896E+1
-4.752E-1	8.655E+0	2.884E+1
-4.736E-1	8.671E+0	2.888E+1
-4.687E-1	8.759E+0	2.881E+1
-4.703E-1	8.794E+0	2.902E+1
-4.752E-1	8.814E+0	2.904E+1
-4.703E-1	8.840E+0	2.886E+1
-4.720E-1	8.944E+0	2.876E+1
-4.703E-1	8.830E+0	2.881E+1
-4.703E-1	8.811E+0	2.877E+1
-4.752E-1	8.710E+0	2.879E+1
-4.720E-1	8.801E+0	2.914E+1
-4.736E-1	8.752E+0	2.872E+1
-4.720E-1	8.746E+0	2.889E+1
-4.736E-1	8.781E+0	2.867E+1
-4.736E-1	8.694E+0	2.888E+1
-4.752E-1	8.811E+0	2.892E+1
-4.736E-1	8.833E+0	2.885E+1
-4.720E-1	8.762E+0	2.896E+1
-4.720E-1	8.785E+0	2.896E+1
-4.720E-1	8.739E+0	2.875E+1
-4.752E-1	8.801E+0	2.902E+1
-4.703E-1	8.746E+0	2.890E+1
-4.720E-1	8.875E+0	2.899E+1
-4.752E-1	8.872E+0	2.888E+1
-4.752E-1	8.791E+0	2.886E+1
-4.720E-1	8.879E+0	2.857E+1
-4.720E-1	8.697E+0	2.896E+1
-4.736E-1	8.707E+0	2.868E+1
-4.736E-1	8.794E+0	2.898E+1
-4.703E-1	8.739E+0	2.894E+1
-4.720E-1	8.694E+0	2.894E+1
-4.736E-1	8.853E+0	2.888E+1
-4.752E-1	8.944E+0	2.875E+1
-4.703E-1	8.749E+0	2.883E+1
-4.720E-1	8.807E+0	2.885E+1
-4.752E-1	8.759E+0	2.904E+1
-4.736E-1	8.863E+0	2.895E+1
-4.736E-1	8.739E+0	2.881E+1
-4.703E-1	8.801E+0	2.886E+1
-4.736E-1	8.665E+0	2.884E+1
-4.720E-1	8.885E+0	2.898E+1
-4.720E-1	8.681E+0	2.896E+1
-4.736E-1	8.736E+0	2.883E+1
-4.768E-1	8.626E+0	2.884E+1
-4.768E-1	8.778E+0	2.879E+1
-4.703E-1	8.755E+0	2.891E+1
-4.752E-1	8.762E+0	2.888E+1
-4.736E-1	8.856E+0	2.881E+1
-4.736E-1	8.755E+0	2.889E+1
-4.720E-1	8.983E+0	2.890E+1
-4.720E-1	8.717E+0	2.878E+1
-4.703E-1	8.807E+0	2.891E+1
-4.736E-1	8.804E+0	2.877E+1
-4.720E-1	8.665E+0	2.890E+1
-4.703E-1	8.746E+0	2.888E+1
-4.736E-1	8.733E+0	2.871E+1
-4.784E-1	8.762E+0	2.887E+1
-4.703E-1	8.811E+0	2.885E+1
-4.720E-1	8.736E+0	2.879E+1
-4.720E-1	8.765E+0	2.870E+1
-4.752E-1	8.798E+0	2.889E+1
-4.752E-1	8.700E+0	2.891E+1
-4.736E-1	8.856E+0	2.897E+1
-4.736E-1	8.901E+0	2.877E+1
-4.752E-1	8.824E+0	2.873E+1
-4.720E-1	8.788E+0	2.883E+1
-4.703E-1	8.859E+0	2.885E+1
-4.720E-1	8.872E+0	2.889E+1
-4.768E-1	8.853E+0	2.887E+1
-4.752E-1	8.665E+0	2.879E+1
-4.736E-1	8.723E+0	2.891E+1
-4.752E-1	8.752E+0	2.891E+1
-4.752E-1	8.765E+0	2.894E+1
-4.736E-1	8.742E+0	2.881E+1
-4.752E-1	8.895E+0	2.885E+1
-4.720E-1	8.668E+0	2.901E+1
-4.736E-1	8.827E+0	2.891E+1
-4.736E-1	8.850E+0	2.887E+1
-4.736E-1	8.717E+0	2.881E+1
-4.736E-1	8.788E+0	2.884E+1
-4.720E-1	8.820E+0	2.863E+1
-4.703E-1	8.827E+0	2.885E+1
-4.720E-1	8.765E+0	2.884E+1
-4.720E-1	8.824E+0	2.889E+1
-4.736E-1	8.905E+0	2.887E+1
-4.736E-1	8.817E+0	2.878E+1
-4.703E-1	8.681E+0	2.894E+1
-4.736E-1	8.775E+0	2.877E+1
-4.784E-1	8.788E+0	2.885E+1
-4.720E-1	8.820E+0	2.890E+1
-4.703E-1	8.733E+0	2.881E+1
-4.736E-1	8.785E+0	2.876E+1
-4.752E-1	8.827E+0	2.905E+1
-4.736E-1	8.739E+0	2.896E+1
-4.736E-1	8.856E+0	2.873E+1
-4.720E-1	8.720E+0	2.875E+1
-4.752E-1	8.752E+0	2.906E+1
-4.736E-1	8.759E+0	2.892E+1
-4.720E-1	8.937E+0	2.896E+1
-4.736E-1	8.827E+0	2.888E+1
-4.752E-1	8.820E+0	2.901E+1
-4.720E-1	8.898E+0	2.871E+1
-4.736E-1	8.726E+0	2.889E+1
-4.752E-1	8.762E+0	2.887E+1
-4.768E-1	8.781E+0	2.887E+1
-4.736E-1	8.710E+0	2.893E+1
-4.720E-1	8.781E+0	2.890E+1
-4.720E-1	8.671E+0	2.893E+1
-4.768E-1	8.733E+0	2.865E+1
-4.752E-1	8.824E+0	2.882E+1
-4.720E-1	8.742E+0	2.883E+1
-4.736E-1	8.794E+0	2.885E+1
-4.736E-1	8.717E+0	2.891E+1
-4.736E-1	8.853E+0	2.879E+1
-4.752E-1	8.700E+0	2.894E+1
-4.752E-1	8.778E+0	2.878E+1
-4.768E-1	8.824E+0	2.882E+1
-4.720E-1	8.798E+0	2.886E+1
-4.720E-1	8.697E+0	2.874E+1
-4.752E-1	8.765E+0	2.889E+1
-4.752E-1	8.742E+0	2.896E+1
-4.752E-1	8.801E+0	2.904E+1
-4.736E-1	8.778E+0	2.883E+1
-4.768E-1	8.720E+0	2.895E+1
-4.768E-1	8.759E+0	2.893E+1
-4.720E-1	8.765E+0	2.896E+1
-4.736E-1	8.775E+0	2.871E+1
-4.752E-1	8.840E+0	2.886E+1
-4.752E-1	8.807E+0	2.896E+1
-4.752E-1	8.778E+0	2.894E+1
-4.736E-1	8.807E+0	2.878E+1
-4.720E-1	8.830E+0	2.905E+1
-4.768E-1	8.791E+0	2.882E+1
-4.736E-1	8.785E+0	2.892E+1
-4.720E-1	8.785E+0	2.898E+1
-4.768E-1	8.755E+0	2.883E+1
-4.768E-1	8.759E+0	2.891E+1
-4.768E-1	8.804E+0	2.860E+1
-4.752E-1	8.775E+0	2.897E+1
-4.736E-1	8.918E+0	2.893E+1
-4.752E-1	8.785E+0	2.881E+1
-4.752E-1	8.762E+0	2.873E+1
-4.736E-1	8.791E+0	2.905E+1
-4.736E-1	8.885E+0	2.873E+1
-4.736E-1	8.804E+0	2.878E+1
-4.736E-1	8.746E+0	2.897E+1
-4.752E-1	8.827E+0	2.893E+1
-4.752E-1	8.742E+0	2.885E+1
-4.752E-1	8.853E+0	2.882E+1
-4.720E-1	8.811E+0	2.896E+1
-4.752E-1	8.739E+0	2.887E+1
-4.736E-1	8.746E+0	2.895E+1
-4.768E-1	8.794E+0	2.883E+1
-4.720E-1	8.691E+0	2.895E+1
-4.736E-1	8.814E+0	2.890E+1
-4.752E-1	8.801E+0	2.887E+1
-4.752E-1	8.814E+0	2.896E+1
-4.752E-1	8.772E+0	2.884E+1
-4.768E-1	8.726E+0	2.894E+1
-4.736E-1	8.804E+0	2.882E+1
-4.752E-1	8.859E+0	2.888E+1
-4.752E-1	8.781E+0	2.877E+1
-4.752E-1	8.901E+0	2.884E+1
-4.768E-1	8.765E+0	2.888E+1
-4.768E-1	8.785E+0	2.892E+1
-4.752E-1	8.850E+0	2.884E+1
-4.752E-1	8.684E+0	2.891E+1
-4.752E-1	8.830E+0	2.895E+1
-4.752E-1	8.762E+0	2.883E+1
-4.736E-1	8.717E+0	2.875E+1
-4.703E-1	8.681E+0	2.894E+1
-4.752E-1	8.726E+0	2.885E+1
-4.752E-1	8.736E+0	2.900E+1
-4.752E-1	8.830E+0	2.885E+1
-4.752E-1	8.645E+0	2.880E+1
-4.784E-1	8.739E+0	2.897E+1
-4.752E-1	8.872E+0	2.885E+1
-4.736E-1	8.765E+0	2.876E+1
-4.752E-1	8.785E+0	2.871E+1
-4.768E-1	8.713E+0	2.864E+1
-4.768E-1	8.746E+0	2.892E+1
-4.736E-1	8.697E+0	2.885E+1
-4.768E-1	8.814E+0	2.879E+1
-4.752E-1	8.736E+0	2.874E+1
-4.768E-1	8.713E+0	2.903E+1
-4.752E-1	8.674E+0	2.907E+1
-4.736E-1	8.882E+0	2.901E+1
-4.768E-1	8.668E+0	2.871E+1
-4.768E-1	8.775E+0	2.897E+1
-4.720E-1	8.879E+0	2.877E+1
-4.736E-1	8.781E+0	2.874E+1
-4.752E-1	8.791E+0	2.923E+1
-4.768E-1	8.759E+0	2.894E+1
-4.752E-1	8.739E+0	2.887E+1
-4.736E-1	8.775E+0	2.876E+1
-4.752E-1	8.632E+0	2.878E+1
-4.752E-1	8.856E+0	2.902E+1
-4.720E-1	8.700E+0	2.886E+1
-4.736E-1	8.762E+0	2.897E+1
-4.752E-1	8.742E+0	2.890E+1
-4.752E-1	8.746E+0	2.888E+1
-4.768E-1	8.768E+0	2.895E+1
-4.736E-1	8.700E+0	2.889E+1
-4.768E-1	8.733E+0	2.885E+1
-4.768E-1	8.775E+0	2.878E+1
-4.768E-1	8.694E+0	2.882E+1
-4.752E-1	8.791E+0	2.898E+1
-4.768E-1	8.830E+0	2.887E+1
-4.752E-1	8.759E+0	2.877E+1
-4.720E-1	8.713E+0	2.897E+1
-4.752E-1	8.759E+0	2.893E+1
-4.768E-1	8.687E+0	2.872E+1
-4.784E-1	8.755E+0	2.885E+1
-4.768E-1	8.720E+0	2.882E+1
-4.736E-1	8.749E+0	2.878E+1
-4.736E-1	8.720E+0	2.877E+1
-4.784E-1	8.730E+0	2.871E+1
-4.768E-1	8.749E+0	2.894E+1
-4.752E-1	8.794E+0	2.872E+1
-4.768E-1	8.888E+0	2.887E+1
-4.784E-1	8.736E+0	2.914E+1
-4.752E-1	8.875E+0	2.873E+1
-4.752E-1	8.768E+0	2.879E+1
-4.784E-1	8.710E+0	2.899E+1
-4.784E-1	8.859E+0	2.890E+1
-4.752E-1	8.879E+0	2.870E+1
-4.752E-1	8.947E+0	2.890E+1
[truncated: 59,260 more rows]
