# Supplementary material for: Improved ANAP incorporation and VCF analysis reveal details of P2X7 current facilitation and a limited conformational interplay between ATP binding and the intracellular ballast domain
Source: eLife. 2023 Jan 4;12:e82479. doi: 10.7554/eLife.82479 (PMC9859053; doi:10.7554/eLife.82479)
Supplement: Figure 6—figure supplement 3—source data 2. [file elife-82479-fig6-figsupp3-data2.zip › Figure-6_figure-supplement-3_source-data-2/e27/29.csv]

-4.363E-1	5.995E+0	1.627E+1
-4.330E-1	5.956E+0	1.646E+1
-4.363E-1	6.008E+0	1.650E+1
-4.363E-1	5.940E+0	1.646E+1
-4.347E-1	6.021E+0	1.662E+1
-4.347E-1	5.920E+0	1.657E+1
-4.347E-1	6.066E+0	1.630E+1
-4.347E-1	5.962E+0	1.649E+1
-4.347E-1	5.888E+0	1.651E+1
-4.363E-1	6.014E+0	1.652E+1
-4.330E-1	6.037E+0	1.651E+1
-4.347E-1	5.998E+0	1.637E+1
-4.363E-1	5.966E+0	1.654E+1
-4.347E-1	5.936E+0	1.649E+1
-4.330E-1	5.946E+0	1.640E+1
-4.379E-1	5.878E+0	1.658E+1
-4.395E-1	5.949E+0	1.654E+1
-4.347E-1	5.998E+0	1.642E+1
-4.363E-1	5.940E+0	1.652E+1
-4.379E-1	5.911E+0	1.643E+1
-4.363E-1	5.995E+0	1.659E+1
-4.363E-1	6.076E+0	1.651E+1
-4.330E-1	5.881E+0	1.662E+1
-4.363E-1	6.005E+0	1.634E+1
-4.379E-1	5.920E+0	1.662E+1
-4.330E-1	6.076E+0	1.645E+1
-4.330E-1	5.979E+0	1.657E+1
-4.347E-1	5.995E+0	1.630E+1
-4.363E-1	5.911E+0	1.645E+1
-4.330E-1	5.959E+0	1.643E+1
-4.363E-1	5.949E+0	1.652E+1
-4.347E-1	6.047E+0	1.648E+1
-4.363E-1	5.901E+0	1.645E+1
-4.330E-1	6.018E+0	1.645E+1
-4.330E-1	5.975E+0	1.645E+1
-4.363E-1	5.985E+0	1.641E+1
-4.330E-1	5.992E+0	1.646E+1
-4.347E-1	6.018E+0	1.655E+1
-4.330E-1	5.943E+0	1.649E+1
-4.363E-1	5.975E+0	1.653E+1
-4.379E-1	5.933E+0	1.642E+1
-4.314E-1	6.021E+0	1.659E+1
-4.347E-1	5.988E+0	1.651E+1
-4.330E-1	5.904E+0	1.634E+1
-4.347E-1	5.930E+0	1.648E+1
-4.347E-1	5.949E+0	1.647E+1
-4.347E-1	6.031E+0	1.649E+1
-4.363E-1	5.878E+0	1.649E+1
-4.379E-1	6.014E+0	1.650E+1
-4.347E-1	5.998E+0	1.652E+1
-4.330E-1	5.975E+0	1.665E+1
-4.363E-1	5.930E+0	1.639E+1
-4.363E-1	6.005E+0	1.635E+1
-4.363E-1	6.034E+0	1.644E+1
-4.347E-1	5.927E+0	1.657E+1
-4.363E-1	5.962E+0	1.663E+1
-4.379E-1	5.927E+0	1.653E+1
-4.363E-1	5.992E+0	1.651E+1
-4.347E-1	6.001E+0	1.663E+1
-4.347E-1	5.907E+0	1.665E+1
-4.363E-1	5.979E+0	1.672E+1
-4.363E-1	5.907E+0	1.657E+1
-4.363E-1	5.885E+0	1.650E+1
-4.363E-1	5.936E+0	1.655E+1
-4.395E-1	6.040E+0	1.677E+1
-4.363E-1	5.962E+0	1.637E+1
-4.347E-1	5.862E+0	1.656E+1
-4.363E-1	5.979E+0	1.657E+1
-4.347E-1	6.031E+0	1.636E+1
-4.347E-1	5.985E+0	1.650E+1
-4.314E-1	5.972E+0	1.659E+1
-4.347E-1	5.982E+0	1.652E+1
-4.363E-1	5.855E+0	1.651E+1
-4.363E-1	5.943E+0	1.639E+1
-4.363E-1	5.988E+0	1.639E+1
-4.363E-1	5.898E+0	1.653E+1
-4.379E-1	5.946E+0	1.641E+1
-4.347E-1	5.940E+0	1.654E+1
-4.330E-1	6.021E+0	1.652E+1
-4.347E-1	5.901E+0	1.657E+1
-4.363E-1	6.082E+0	1.646E+1
-4.347E-1	5.988E+0	1.648E+1
-4.330E-1	5.972E+0	1.657E+1
-4.363E-1	5.953E+0	1.654E+1
-4.395E-1	6.024E+0	1.642E+1
-4.379E-1	5.940E+0	1.652E+1
-4.347E-1	5.927E+0	1.657E+1
-4.347E-1	5.988E+0	1.637E+1
-4.395E-1	5.924E+0	1.660E+1
-4.363E-1	5.891E+0	1.649E+1
-4.347E-1	6.069E+0	1.659E+1
-4.347E-1	6.040E+0	1.653E+1
-4.395E-1	5.985E+0	1.638E+1
-4.379E-1	5.898E+0	1.649E+1
-4.330E-1	5.972E+0	1.661E+1
-4.379E-1	6.037E+0	1.648E+1
-4.363E-1	6.021E+0	1.664E+1
-4.347E-1	5.927E+0	1.644E+1
-4.330E-1	5.998E+0	1.660E+1
-4.363E-1	5.936E+0	1.656E+1
-4.395E-1	6.001E+0	1.666E+1
-4.347E-1	5.998E+0	1.656E+1
-4.330E-1	5.975E+0	1.654E+1
-4.330E-1	5.924E+0	1.667E+1
-4.379E-1	5.975E+0	1.654E+1
-4.347E-1	5.982E+0	1.647E+1
-4.395E-1	5.904E+0	1.643E+1
-4.347E-1	6.001E+0	1.662E+1
-4.363E-1	6.011E+0	1.646E+1
-4.330E-1	5.940E+0	1.647E+1
-4.347E-1	5.975E+0	1.656E+1
-4.395E-1	5.962E+0	1.644E+1
-4.363E-1	5.956E+0	1.644E+1
-4.363E-1	6.027E+0	1.653E+1
-4.347E-1	5.985E+0	1.645E+1
-4.363E-1	5.898E+0	1.647E+1
-4.379E-1	5.959E+0	1.642E+1
-4.330E-1	5.979E+0	1.643E+1
-4.379E-1	5.936E+0	1.645E+1
-4.395E-1	6.001E+0	1.646E+1
-4.411E-1	6.008E+0	1.665E+1
-4.347E-1	5.979E+0	1.657E+1
-4.330E-1	5.898E+0	1.632E+1
-4.379E-1	5.982E+0	1.648E+1
-4.363E-1	6.044E+0	1.647E+1
-4.363E-1	6.005E+0	1.673E+1
-4.347E-1	5.962E+0	1.645E+1
-4.347E-1	6.018E+0	1.643E+1
-4.347E-1	5.949E+0	1.657E+1
-4.330E-1	5.943E+0	1.646E+1
-4.347E-1	6.008E+0	1.651E+1
-4.347E-1	5.894E+0	1.657E+1
-4.379E-1	5.943E+0	1.660E+1
-4.379E-1	6.008E+0	1.654E+1
-4.363E-1	5.936E+0	1.654E+1
-4.379E-1	5.992E+0	1.662E+1
-4.363E-1	6.066E+0	1.654E+1
-4.330E-1	5.946E+0	1.666E+1
-4.363E-1	6.040E+0	1.644E+1
-4.379E-1	6.011E+0	1.657E+1
-4.379E-1	6.021E+0	1.647E+1
-4.363E-1	6.001E+0	1.639E+1
-4.379E-1	5.992E+0	1.641E+1
-4.363E-1	5.985E+0	1.629E+1
-4.411E-1	5.849E+0	1.643E+1
-4.330E-1	5.933E+0	1.653E+1
-4.363E-1	5.966E+0	1.648E+1
-4.379E-1	5.995E+0	1.650E+1
-4.347E-1	5.898E+0	1.657E+1
-4.363E-1	6.053E+0	1.653E+1
-4.314E-1	6.021E+0	1.649E+1
-4.379E-1	6.053E+0	1.640E+1
-4.379E-1	6.011E+0	1.658E+1
-4.363E-1	6.037E+0	1.658E+1
-4.363E-1	6.005E+0	1.662E+1
-4.395E-1	5.940E+0	1.641E+1
-4.379E-1	6.095E+0	1.663E+1
-4.379E-1	6.005E+0	1.660E+1
-4.363E-1	5.949E+0	1.658E+1
-4.395E-1	5.885E+0	1.644E+1
-4.395E-1	5.975E+0	1.658E+1
-4.379E-1	5.995E+0	1.644E+1
-4.379E-1	5.936E+0	1.647E+1
-4.363E-1	6.057E+0	1.648E+1
-4.395E-1	5.933E+0	1.654E+1
-4.347E-1	5.995E+0	1.647E+1
-4.363E-1	6.011E+0	1.657E+1
-4.379E-1	6.001E+0	1.649E+1
-4.379E-1	5.933E+0	1.648E+1
-4.363E-1	5.992E+0	1.660E+1
-4.363E-1	5.956E+0	1.651E+1
-4.379E-1	5.988E+0	1.650E+1
-4.363E-1	5.943E+0	1.647E+1
-4.363E-1	6.021E+0	1.655E+1
-4.379E-1	5.995E+0	1.665E+1
-4.379E-1	6.031E+0	1.630E+1
-4.395E-1	5.953E+0	1.646E+1
-4.379E-1	5.975E+0	1.646E+1
-4.330E-1	5.992E+0	1.639E+1
-4.347E-1	5.868E+0	1.651E+1
-4.395E-1	5.966E+0	1.647E+1
-4.363E-1	5.946E+0	1.633E+1
-4.363E-1	5.988E+0	1.650E+1
-4.363E-1	6.008E+0	1.651E+1
-4.395E-1	5.794E+0	1.659E+1
-4.363E-1	5.962E+0	1.645E+1
-4.363E-1	5.956E+0	1.639E+1
-4.411E-1	5.966E+0	1.655E+1
-4.363E-1	5.956E+0	1.665E+1
-4.379E-1	5.946E+0	1.644E+1
-4.379E-1	5.975E+0	1.645E+1
-4.395E-1	5.969E+0	1.640E+1
-4.395E-1	5.927E+0	1.651E+1
-4.347E-1	5.972E+0	1.652E+1
-4.363E-1	5.949E+0	1.652E+1
-4.411E-1	5.988E+0	1.641E+1
-4.379E-1	5.949E+0	1.648E+1
-4.363E-1	5.959E+0	1.642E+1
-4.379E-1	6.057E+0	1.661E+1
-4.379E-1	6.005E+0	1.653E+1
-4.363E-1	5.885E+0	1.649E+1
-4.363E-1	6.034E+0	1.651E+1
-4.347E-1	5.975E+0	1.648E+1
-4.395E-1	5.988E+0	1.647E+1
-4.379E-1	6.005E+0	1.637E+1
-4.330E-1	5.846E+0	1.660E+1
-4.347E-1	5.943E+0	1.648E+1
-4.379E-1	5.940E+0	1.645E+1
-4.395E-1	5.930E+0	1.644E+1
-4.347E-1	6.082E+0	1.662E+1
-4.379E-1	6.001E+0	1.653E+1
-4.395E-1	5.898E+0	1.646E+1
-4.379E-1	5.966E+0	1.650E+1
-4.379E-1	5.927E+0	1.652E+1
-4.395E-1	5.956E+0	1.641E+1
-4.379E-1	5.940E+0	1.651E+1
-4.363E-1	5.998E+0	1.669E+1
-4.395E-1	5.949E+0	1.651E+1
-4.379E-1	5.979E+0	1.648E+1
-4.379E-1	5.911E+0	1.629E+1
-4.395E-1	5.966E+0	1.649E+1
-4.363E-1	5.917E+0	1.644E+1
-4.395E-1	6.024E+0	1.658E+1
-4.363E-1	6.021E+0	1.666E+1
-4.395E-1	5.959E+0	1.642E+1
-4.379E-1	5.953E+0	1.626E+1
-4.363E-1	6.008E+0	1.633E+1
-4.379E-1	5.917E+0	1.649E+1
-4.411E-1	6.044E+0	1.646E+1
-4.347E-1	5.992E+0	1.647E+1
-4.347E-1	6.008E+0	1.657E+1
-4.379E-1	5.975E+0	1.645E+1
-4.411E-1	6.040E+0	1.630E+1
-4.363E-1	5.914E+0	1.657E+1
-4.379E-1	5.992E+0	1.630E+1
-4.379E-1	5.982E+0	1.644E+1
-4.411E-1	5.975E+0	1.654E+1
-4.363E-1	5.992E+0	1.645E+1
-4.347E-1	5.966E+0	1.636E+1
-4.363E-1	5.966E+0	1.652E+1
-4.395E-1	6.031E+0	1.647E+1
-4.363E-1	6.066E+0	1.667E+1
-4.363E-1	5.914E+0	1.650E+1
-4.395E-1	5.927E+0	1.657E+1
-4.411E-1	5.859E+0	1.639E+1
-4.363E-1	6.011E+0	1.661E+1
-4.363E-1	5.969E+0	1.651E+1
-4.395E-1	5.975E+0	1.656E+1
-4.395E-1	5.800E+0	1.657E+1
-4.363E-1	5.956E+0	1.654E+1
-4.363E-1	5.969E+0	1.647E+1
-4.411E-1	5.914E+0	1.642E+1
-4.411E-1	5.917E+0	1.638E+1
-4.379E-1	5.956E+0	1.661E+1
-4.379E-1	5.940E+0	1.653E+1
-4.379E-1	6.021E+0	1.651E+1
-4.379E-1	5.911E+0	1.643E+1
-4.395E-1	5.907E+0	1.639E+1
-4.363E-1	5.891E+0	1.649E+1
-4.363E-1	5.936E+0	1.661E+1
-4.379E-1	5.911E+0	1.650E+1
-4.363E-1	6.034E+0	1.638E+1
-4.379E-1	5.988E+0	1.656E+1
-4.395E-1	5.998E+0	1.663E+1
-4.411E-1	5.898E+0	1.635E+1
-4.379E-1	5.924E+0	1.653E+1
-4.379E-1	5.865E+0	1.651E+1
-4.379E-1	6.047E+0	1.647E+1
-4.395E-1	5.949E+0	1.647E+1
-4.363E-1	5.985E+0	1.641E+1
-4.363E-1	6.047E+0	1.645E+1
-4.379E-1	6.005E+0	1.635E+1
-4.411E-1	5.933E+0	1.654E+1
-4.395E-1	5.888E+0	1.651E+1
-4.379E-1	6.079E+0	1.637E+1
-4.395E-1	5.920E+0	1.641E+1
-4.395E-1	5.998E+0	1.637E+1
-4.363E-1	6.011E+0	1.650E+1
-4.347E-1	5.933E+0	1.659E+1
-4.395E-1	5.972E+0	1.650E+1
-4.395E-1	5.962E+0	1.666E+1
-4.379E-1	5.946E+0	1.646E+1
-4.363E-1	5.992E+0	1.635E+1
-4.395E-1	5.953E+0	1.649E+1
-4.411E-1	5.988E+0	1.646E+1
-4.363E-1	5.914E+0	1.649E+1
-4.347E-1	6.040E+0	1.658E+1
-4.395E-1	5.972E+0	1.653E+1
-4.395E-1	6.001E+0	1.665E+1
-4.363E-1	5.982E+0	1.651E+1
-4.379E-1	5.872E+0	1.645E+1
-4.411E-1	5.927E+0	1.656E+1
-4.395E-1	5.933E+0	1.637E+1
-4.347E-1	6.011E+0	1.660E+1
-4.347E-1	6.001E+0	1.651E+1
-4.379E-1	5.969E+0	1.638E+1
-4.379E-1	6.024E+0	1.665E+1
-4.379E-1	5.859E+0	1.638E+1
-4.379E-1	5.904E+0	1.641E+1
-4.395E-1	5.920E+0	1.654E+1
-4.379E-1	5.985E+0	1.660E+1
-4.347E-1	5.949E+0	1.652E+1
-4.379E-1	5.936E+0	1.636E+1
-4.395E-1	6.021E+0	1.651E+1
-4.411E-1	5.946E+0	1.637E+1
-4.395E-1	5.829E+0	1.636E+1
-4.363E-1	5.920E+0	1.642E+1
-4.395E-1	5.953E+0	1.638E+1
-4.395E-1	5.875E+0	1.657E+1
-4.363E-1	5.927E+0	1.638E+1
-4.379E-1	5.953E+0	1.653E+1
-4.395E-1	6.005E+0	1.658E+1
-4.411E-1	6.005E+0	1.643E+1
-4.347E-1	6.040E+0	1.644E+1
-4.379E-1	5.907E+0	1.645E+1
-4.363E-1	5.953E+0	1.662E+1
-4.395E-1	5.943E+0	1.657E+1
-4.379E-1	6.011E+0	1.663E+1
-4.379E-1	5.901E+0	1.648E+1
-4.379E-1	5.962E+0	1.636E+1
-4.411E-1	6.014E+0	1.666E+1
-4.379E-1	5.969E+0	1.651E+1
-4.395E-1	5.911E+0	1.647E+1
-4.395E-1	5.901E+0	1.655E+1
-4.395E-1	5.966E+0	1.647E+1
-4.379E-1	5.962E+0	1.644E+1
-4.347E-1	6.014E+0	1.650E+1
-4.379E-1	6.066E+0	1.650E+1
-4.395E-1	5.868E+0	1.661E+1
-4.379E-1	5.969E+0	1.657E+1
-4.395E-1	6.027E+0	1.656E+1
-4.379E-1	5.907E+0	1.650E+1
-4.411E-1	5.933E+0	1.647E+1
-4.363E-1	5.940E+0	1.661E+1
-4.363E-1	5.988E+0	1.640E+1
-4.411E-1	6.014E+0	1.641E+1
-4.379E-1	5.956E+0	1.653E+1
-4.379E-1	5.972E+0	1.648E+1
-4.347E-1	5.949E+0	1.657E+1
-4.411E-1	5.924E+0	1.639E+1
-4.395E-1	6.021E+0	1.647E+1
-4.411E-1	5.949E+0	1.647E+1
-4.363E-1	5.924E+0	1.657E+1
-4.395E-1	5.875E+0	1.647E+1
-4.395E-1	5.943E+0	1.651E+1
-4.347E-1	5.949E+0	1.650E+1
-4.363E-1	5.988E+0	1.651E+1
-4.379E-1	6.011E+0	1.655E+1
-4.411E-1	5.998E+0	1.641E+1
-4.379E-1	6.021E+0	1.647E+1
-4.395E-1	6.034E+0	1.657E+1
-4.395E-1	5.823E+0	1.639E+1
-4.411E-1	5.943E+0	1.651E+1
-4.363E-1	5.969E+0	1.639E+1
-4.379E-1	5.995E+0	1.661E+1
-4.411E-1	6.001E+0	1.666E+1
-4.379E-1	5.898E+0	1.642E+1
-4.395E-1	5.959E+0	1.637E+1
-4.379E-1	5.924E+0	1.652E+1
-4.395E-1	5.901E+0	1.660E+1
-4.395E-1	5.943E+0	1.664E+1
-4.363E-1	5.917E+0	1.659E+1
-4.347E-1	5.972E+0	1.653E+1
-4.379E-1	6.005E+0	1.639E+1
-4.428E-1	5.979E+0	1.648E+1
-4.347E-1	5.956E+0	1.650E+1
-4.395E-1	5.881E+0	1.655E+1
-4.379E-1	5.888E+0	1.664E+1
-4.395E-1	5.979E+0	1.664E+1
-4.363E-1	6.044E+0	1.657E+1
-4.379E-1	5.943E+0	1.658E+1
-4.428E-1	5.992E+0	1.649E+1
-4.395E-1	5.946E+0	1.644E+1
-4.363E-1	5.959E+0	1.648E+1
-4.379E-1	5.969E+0	1.641E+1
-4.395E-1	6.044E+0	1.639E+1
-4.395E-1	6.021E+0	1.643E+1
-4.395E-1	5.969E+0	1.659E+1
-4.363E-1	6.024E+0	1.660E+1
-4.379E-1	6.024E+0	1.654E+1
-4.379E-1	5.888E+0	1.658E+1
-4.379E-1	5.966E+0	1.642E+1
-4.379E-1	5.998E+0	1.638E+1
-4.411E-1	5.920E+0	1.663E+1
-4.411E-1	5.979E+0	1.649E+1
-4.395E-1	5.933E+0	1.655E+1
-4.363E-1	5.998E+0	1.657E+1
-4.395E-1	6.076E+0	1.650E+1
-4.395E-1	5.924E+0	1.647E+1
-4.379E-1	6.024E+0	1.647E+1
-4.395E-1	5.959E+0	1.662E+1
-4.411E-1	5.969E+0	1.646E+1
-4.411E-1	5.855E+0	1.650E+1
-4.379E-1	6.027E+0	1.640E+1
-4.395E-1	6.031E+0	1.641E+1
-4.363E-1	6.044E+0	1.655E+1
-4.395E-1	6.005E+0	1.658E+1
-4.379E-1	6.076E+0	1.642E+1
-4.379E-1	5.898E+0	1.659E+1
-4.395E-1	5.953E+0	1.662E+1
-4.379E-1	6.063E+0	1.654E+1
-4.379E-1	5.936E+0	1.645E+1
-4.379E-1	5.933E+0	1.642E+1
-4.411E-1	5.953E+0	1.650E+1
-4.428E-1	6.118E+0	1.657E+1
-4.395E-1	5.904E+0	1.639E+1
-4.395E-1	6.050E+0	1.639E+1
-4.379E-1	5.995E+0	1.647E+1
-4.428E-1	5.959E+0	1.639E+1
-4.379E-1	5.920E+0	1.649E+1
-4.363E-1	5.966E+0	1.654E+1
-4.395E-1	6.018E+0	1.654E+1
-4.395E-1	6.027E+0	1.662E+1
-4.379E-1	6.069E+0	1.646E+1
-4.363E-1	6.021E+0	1.649E+1
-4.395E-1	5.956E+0	1.659E+1
-4.379E-1	5.946E+0	1.644E+1
-4.379E-1	5.933E+0	1.656E+1
-4.379E-1	6.018E+0	1.641E+1
-4.395E-1	5.949E+0	1.646E+1
-4.411E-1	6.031E+0	1.646E+1
-4.363E-1	5.901E+0	1.638E+1
-4.363E-1	5.839E+0	1.663E+1
-4.395E-1	6.031E+0	1.645E+1
-4.395E-1	6.021E+0	1.655E+1
-4.379E-1	5.940E+0	1.642E+1
-4.395E-1	5.904E+0	1.660E+1
-4.428E-1	6.014E+0	1.652E+1
-4.379E-1	5.956E+0	1.651E+1
-4.379E-1	6.001E+0	1.646E+1
-4.379E-1	6.014E+0	1.656E+1
-4.395E-1	5.979E+0	1.646E+1
-4.379E-1	5.949E+0	1.664E+1
-4.395E-1	5.943E+0	1.650E+1
-4.379E-1	5.917E+0	1.647E+1
-4.411E-1	5.943E+0	1.652E+1
-4.379E-1	6.005E+0	1.640E+1
-4.379E-1	5.966E+0	1.661E+1
-4.379E-1	6.027E+0	1.635E+1
-4.395E-1	5.966E+0	1.645E+1
-4.411E-1	5.975E+0	1.650E+1
-4.395E-1	5.979E+0	1.651E+1
-4.379E-1	5.995E+0	1.641E+1
-4.379E-1	5.927E+0	1.651E+1
-4.411E-1	5.956E+0	1.638E+1
-4.379E-1	5.907E+0	1.646E+1
-4.379E-1	6.066E+0	1.652E+1
-4.395E-1	5.959E+0	1.653E+1
-4.395E-1	6.044E+0	1.652E+1
-4.379E-1	6.014E+0	1.668E+1
-4.379E-1	5.920E+0	1.648E+1
-4.395E-1	5.956E+0	1.633E+1
-4.395E-1	5.940E+0	1.650E+1
-4.395E-1	5.998E+0	1.649E+1
-4.411E-1	5.962E+0	1.650E+1
-4.395E-1	6.044E+0	1.645E+1
-4.395E-1	5.875E+0	1.645E+1
-4.395E-1	6.092E+0	1.654E+1
-4.379E-1	5.943E+0	1.637E+1
-4.395E-1	5.985E+0	1.645E+1
-4.411E-1	5.907E+0	1.640E+1
-4.379E-1	5.920E+0	1.648E+1
-4.428E-1	6.001E+0	1.655E+1
-4.428E-1	6.001E+0	1.647E+1
-4.428E-1	6.027E+0	1.654E+1
-4.379E-1	5.924E+0	1.643E+1
-4.395E-1	5.914E+0	1.642E+1
-4.411E-1	5.946E+0	1.649E+1
-4.411E-1	5.959E+0	1.653E+1
-4.395E-1	5.839E+0	1.652E+1
-4.363E-1	5.940E+0	1.645E+1
-4.411E-1	5.904E+0	1.649E+1
-4.428E-1	5.930E+0	1.639E+1
-4.411E-1	5.946E+0	1.652E+1
-4.379E-1	5.949E+0	1.659E+1
-4.411E-1	5.998E+0	1.645E+1
-4.444E-1	5.936E+0	1.651E+1
-4.379E-1	6.050E+0	1.650E+1
-4.395E-1	5.956E+0	1.656E+1
-4.395E-1	5.966E+0	1.646E+1
-4.428E-1	6.034E+0	1.648E+1
-4.411E-1	5.995E+0	1.647E+1
-4.379E-1	5.911E+0	1.645E+1
-4.411E-1	6.021E+0	1.652E+1
-4.428E-1	6.014E+0	1.638E+1
-4.379E-1	6.034E+0	1.643E+1
-4.395E-1	6.011E+0	1.653E+1
-4.428E-1	5.891E+0	1.662E+1
-4.428E-1	5.904E+0	1.652E+1
-4.379E-1	5.894E+0	1.637E+1
-4.379E-1	6.027E+0	1.657E+1
-4.428E-1	5.988E+0	1.644E+1
-4.379E-1	5.959E+0	1.640E+1
-4.379E-1	5.855E+0	1.643E+1
-4.428E-1	5.911E+0	1.634E+1
-4.428E-1	5.969E+0	1.659E+1
-4.428E-1	5.969E+0	1.673E+1
-4.411E-1	5.962E+0	1.654E+1
-4.395E-1	5.940E+0	1.640E+1
-4.411E-1	6.018E+0	1.635E+1
-4.411E-1	5.982E+0	1.657E+1
-4.379E-1	6.014E+0	1.649E+1
-4.395E-1	5.930E+0	1.663E+1
-4.395E-1	5.949E+0	1.633E+1
-4.395E-1	5.992E+0	1.646E+1
-4.395E-1	6.047E+0	1.659E+1
-4.428E-1	5.878E+0	1.654E+1
-4.411E-1	5.962E+0	1.651E+1
-4.411E-1	6.086E+0	1.690E+1
-4.395E-1	5.852E+0	1.679E+1
-4.411E-1	5.885E+0	1.652E+1
-4.411E-1	5.862E+0	1.637E+1
-4.395E-1	5.995E+0	1.647E+1
-4.411E-1	5.888E+0	1.662E+1
-4.395E-1	5.962E+0	1.647E+1
-4.428E-1	6.021E+0	1.649E+1
-4.428E-1	6.040E+0	1.645E+1
-4.379E-1	5.966E+0	1.645E+1
-4.379E-1	5.878E+0	1.655E+1
-4.428E-1	5.966E+0	1.647E+1
-4.428E-1	5.992E+0	1.645E+1
-4.395E-1	5.868E+0	1.646E+1
-4.411E-1	6.034E+0	1.641E+1
-4.411E-1	6.027E+0	1.635E+1
-4.395E-1	5.901E+0	1.648E+1
-4.395E-1	5.969E+0	1.641E+1
-4.428E-1	5.953E+0	1.642E+1
-4.444E-1	5.927E+0	1.658E+1
-4.411E-1	6.047E+0	1.651E+1
-4.411E-1	6.018E+0	1.651E+1
-4.395E-1	5.956E+0	1.654E+1
-4.428E-1	5.943E+0	1.648E+1
-4.395E-1	5.936E+0	1.632E+1
-4.411E-1	6.034E+0	1.640E+1
-4.395E-1	5.982E+0	1.637E+1
-4.395E-1	5.917E+0	1.630E+1
-4.444E-1	5.962E+0	1.660E+1
-4.411E-1	6.089E+0	1.646E+1
-4.379E-1	6.018E+0	1.658E+1
-4.411E-1	5.982E+0	1.650E+1
-4.411E-1	5.995E+0	1.643E+1
-4.379E-1	6.001E+0	1.652E+1
-4.428E-1	5.924E+0	1.645E+1
-4.411E-1	6.069E+0	1.641E+1
-4.411E-1	5.969E+0	1.637E+1
-4.395E-1	6.021E+0	1.638E+1
-4.411E-1	5.904E+0	1.629E+1
-4.411E-1	6.027E+0	1.637E+1
-4.411E-1	6.024E+0	1.639E+1
-4.411E-1	5.927E+0	1.648E+1
-4.395E-1	6.005E+0	1.652E+1
-4.428E-1	6.018E+0	1.644E+1
-4.460E-1	5.949E+0	1.655E+1
-4.395E-1	5.956E+0	1.645E+1
-4.395E-1	5.966E+0	1.646E+1
-4.428E-1	6.050E+0	1.646E+1
-4.411E-1	5.959E+0	1.641E+1
-4.395E-1	6.027E+0	1.654E+1
-4.395E-1	5.946E+0	1.649E+1
-4.428E-1	5.914E+0	1.656E+1
-4.428E-1	5.998E+0	1.651E+1
-4.395E-1	5.924E+0	1.639E+1
-4.395E-1	5.985E+0	1.631E+1
-4.411E-1	5.985E+0	1.640E+1
-4.428E-1	5.988E+0	1.644E+1
-4.395E-1	5.998E+0	1.653E+1
-4.428E-1	6.005E+0	1.646E+1
-4.444E-1	5.998E+0	1.649E+1
-4.428E-1	5.936E+0	1.664E+1
-4.395E-1	5.962E+0	1.647E+1
-4.411E-1	5.985E+0	1.648E+1
-4.428E-1	5.911E+0	1.650E+1
-4.428E-1	5.953E+0	1.647E+1
-4.411E-1	5.962E+0	1.635E+1
-4.411E-1	6.076E+0	1.648E+1
-4.444E-1	5.936E+0	1.649E+1
-4.411E-1	5.975E+0	1.649E+1
-4.411E-1	5.979E+0	1.639E+1
-4.428E-1	5.988E+0	1.642E+1
-4.428E-1	6.047E+0	1.654E+1
-4.444E-1	6.001E+0	1.650E+1
-4.395E-1	5.868E+0	1.644E+1
-4.411E-1	6.027E+0	1.631E+1
-4.428E-1	5.920E+0	1.634E+1
-4.411E-1	6.060E+0	1.650E+1
-4.411E-1	6.014E+0	1.649E+1
-4.428E-1	6.034E+0	1.650E+1
-4.428E-1	5.956E+0	1.641E+1
-4.444E-1	5.988E+0	1.651E+1
-4.395E-1	6.001E+0	1.635E+1
-4.428E-1	5.982E+0	1.643E+1
-4.428E-1	6.095E+0	1.628E+1
-4.428E-1	5.988E+0	1.638E+1
-4.411E-1	5.881E+0	1.659E+1
-4.428E-1	5.975E+0	1.647E+1
-4.444E-1	6.027E+0	1.642E+1
-4.444E-1	5.927E+0	1.644E+1
-4.411E-1	5.982E+0	1.657E+1
-4.411E-1	5.846E+0	1.652E+1
-4.428E-1	6.021E+0	1.654E+1
-4.411E-1	5.992E+0	1.665E+1
-4.395E-1	5.953E+0	1.650E+1
-4.411E-1	6.024E+0	1.649E+1
-4.428E-1	5.940E+0	1.659E+1
-4.428E-1	5.966E+0	1.639E+1
-4.444E-1	6.024E+0	1.652E+1
-4.395E-1	5.920E+0	1.660E+1
-4.428E-1	6.014E+0	1.654E+1
-4.428E-1	5.966E+0	1.669E+1
-4.411E-1	6.031E+0	1.653E+1
-4.428E-1	6.027E+0	1.636E+1
-4.428E-1	5.992E+0	1.652E+1
-4.428E-1	6.011E+0	1.638E+1
-4.428E-1	5.946E+0	1.641E+1
-4.444E-1	6.040E+0	1.651E+1
-4.428E-1	5.972E+0	1.670E+1
-4.428E-1	5.933E+0	1.640E+1
-4.395E-1	5.975E+0	1.669E+1
-4.411E-1	5.972E+0	1.644E+1
-4.444E-1	6.011E+0	1.651E+1
-4.411E-1	5.878E+0	1.639E+1
-4.411E-1	5.904E+0	1.667E+1
-4.428E-1	5.920E+0	1.651E+1
-4.428E-1	5.898E+0	1.656E+1
-4.428E-1	6.021E+0	1.655E+1
-4.411E-1	6.011E+0	1.656E+1
-4.411E-1	5.966E+0	1.646E+1
-4.428E-1	5.920E+0	1.654E+1
-4.428E-1	5.953E+0	1.643E+1
-4.395E-1	5.930E+0	1.624E+1
-4.411E-1	6.018E+0	1.659E+1
-4.444E-1	5.992E+0	1.648E+1
-4.395E-1	5.956E+0	1.646E+1
-4.428E-1	6.027E+0	1.660E+1
-4.379E-1	6.005E+0	1.650E+1
-4.444E-1	5.953E+0	1.655E+1
-4.444E-1	5.979E+0	1.644E+1
-4.444E-1	5.972E+0	1.658E+1
-4.411E-1	5.985E+0	1.651E+1
-4.428E-1	6.011E+0	1.643E+1
-4.411E-1	5.924E+0	1.655E+1
-4.411E-1	6.021E+0	1.652E+1
-4.395E-1	5.995E+0	1.641E+1
-4.428E-1	5.946E+0	1.646E+1
-4.428E-1	5.917E+0	1.638E+1
-4.428E-1	6.031E+0	1.642E+1
-4.395E-1	5.953E+0	1.661E+1
-4.411E-1	6.005E+0	1.651E+1
-4.428E-1	6.021E+0	1.659E+1
-4.428E-1	6.082E+0	1.661E+1
-4.379E-1	5.888E+0	1.642E+1
-4.411E-1	5.969E+0	1.655E+1
-4.444E-1	5.966E+0	1.649E+1
-4.411E-1	5.936E+0	1.662E+1
-4.395E-1	6.014E+0	1.652E+1
-4.411E-1	6.005E+0	1.664E+1
-4.428E-1	6.008E+0	1.650E+1
-4.428E-1	6.014E+0	1.647E+1
-4.411E-1	6.040E+0	1.653E+1
-4.395E-1	5.907E+0	1.651E+1
-4.411E-1	6.105E+0	1.654E+1
-4.363E-1	6.066E+0	1.657E+1
-4.411E-1	5.940E+0	1.652E+1
-4.411E-1	5.959E+0	1.666E+1
-4.444E-1	6.031E+0	1.659E+1
-4.428E-1	5.891E+0	1.650E+1
-4.411E-1	5.849E+0	1.661E+1
-4.428E-1	5.943E+0	1.654E+1
-4.428E-1	6.005E+0	1.658E+1
-4.395E-1	6.001E+0	1.646E+1
-4.428E-1	5.959E+0	1.651E+1
-4.444E-1	6.001E+0	1.639E+1
-4.411E-1	5.979E+0	1.657E+1
-4.411E-1	6.024E+0	1.646E+1
-4.411E-1	5.898E+0	1.643E+1
-4.411E-1	5.966E+0	1.651E+1
-4.444E-1	6.060E+0	1.656E+1
-4.428E-1	5.969E+0	1.654E+1
-4.411E-1	5.872E+0	1.653E+1
-4.444E-1	5.875E+0	1.651E+1
-4.444E-1	5.992E+0	1.642E+1
-4.428E-1	6.031E+0	1.657E+1
-4.428E-1	5.943E+0	1.654E+1
-4.411E-1	6.066E+0	1.639E+1
-4.444E-1	5.972E+0	1.651E+1
-4.428E-1	5.969E+0	1.646E+1
-4.411E-1	5.894E+0	1.650E+1
-4.444E-1	5.956E+0	1.646E+1
-4.460E-1	5.936E+0	1.637E+1
-4.428E-1	5.962E+0	1.658E+1
-4.395E-1	5.953E+0	1.651E+1
-4.444E-1	6.086E+0	1.638E+1
-4.460E-1	5.894E+0	1.641E+1
-4.411E-1	5.936E+0	1.655E+1
-4.428E-1	5.998E+0	1.641E+1
-4.444E-1	5.888E+0	1.639E+1
-4.460E-1	6.050E+0	1.651E+1
-4.444E-1	5.998E+0	1.648E+1
-4.444E-1	5.940E+0	1.644E+1
-4.476E-1	5.995E+0	1.645E+1
-4.444E-1	6.060E+0	1.638E+1
-4.428E-1	5.875E+0	1.647E+1
-4.411E-1	6.073E+0	1.671E+1
-4.444E-1	5.959E+0	1.638E+1
-4.444E-1	5.924E+0	1.656E+1
-4.444E-1	5.946E+0	1.644E+1
-4.411E-1	6.044E+0	1.664E+1
-4.460E-1	6.089E+0	1.657E+1
-4.444E-1	5.907E+0	1.637E+1
-4.428E-1	6.063E+0	1.640E+1
-4.428E-1	5.962E+0	1.645E+1
-4.444E-1	5.969E+0	1.655E+1
-4.460E-1	5.898E+0	1.658E+1
-4.428E-1	5.943E+0	1.645E+1
-4.428E-1	6.031E+0	1.669E+1
-4.428E-1	5.988E+0	1.637E+1
-4.444E-1	5.998E+0	1.656E+1
-4.428E-1	5.975E+0	1.650E+1
-4.428E-1	5.998E+0	1.659E+1
-4.476E-1	5.949E+0	1.653E+1
-4.428E-1	6.057E+0	1.645E+1
-4.428E-1	5.966E+0	1.658E+1
-4.411E-1	5.959E+0	1.658E+1
-4.460E-1	6.047E+0	1.659E+1
-4.460E-1	5.956E+0	1.651E+1
-4.411E-1	6.021E+0	1.673E+1
-4.428E-1	5.953E+0	1.652E+1
-4.460E-1	5.920E+0	1.647E+1
-4.428E-1	5.962E+0	1.653E+1
-4.428E-1	5.959E+0	1.638E+1
-4.428E-1	5.992E+0	1.647E+1
-4.428E-1	6.102E+0	1.655E+1
-4.444E-1	5.956E+0	1.634E+1
-4.444E-1	5.936E+0	1.635E+1
-4.428E-1	5.985E+0	1.650E+1
-4.444E-1	5.911E+0	1.644E+1
-4.460E-1	6.021E+0	1.650E+1
-4.411E-1	5.998E+0	1.658E+1
-4.428E-1	5.878E+0	1.637E+1
-4.444E-1	5.936E+0	1.628E+1
-4.444E-1	6.001E+0	1.644E+1
-4.428E-1	5.988E+0	1.651E+1
-4.428E-1	6.018E+0	1.643E+1
-4.444E-1	5.956E+0	1.655E+1
-4.460E-1	5.995E+0	1.661E+1
-4.411E-1	5.933E+0	1.652E+1
-4.444E-1	5.917E+0	1.659E+1
-4.444E-1	5.904E+0	1.661E+1
-4.476E-1	5.911E+0	1.634E+1
-4.411E-1	5.953E+0	1.661E+1
-4.395E-1	5.972E+0	1.631E+1
-4.460E-1	6.014E+0	1.647E+1
-4.476E-1	5.872E+0	1.633E+1
-4.428E-1	5.940E+0	1.652E+1
-4.460E-1	5.920E+0	1.646E+1
-4.460E-1	6.027E+0	1.653E+1
-4.444E-1	5.959E+0	1.655E+1
-4.444E-1	5.998E+0	1.650E+1
-4.444E-1	6.001E+0	1.646E+1
-4.444E-1	6.060E+0	1.653E+1
-4.428E-1	6.037E+0	1.662E+1
-4.428E-1	6.040E+0	1.657E+1
-4.428E-1	6.027E+0	1.632E+1
-4.444E-1	6.005E+0	1.649E+1
-4.444E-1	6.031E+0	1.646E+1
-4.444E-1	5.914E+0	1.646E+1
-4.411E-1	5.995E+0	1.658E+1
-4.460E-1	5.868E+0	1.649E+1
-4.444E-1	5.972E+0	1.666E+1
-4.411E-1	5.946E+0	1.638E+1
-4.444E-1	5.956E+0	1.643E+1
-4.460E-1	5.956E+0	1.650E+1
-4.476E-1	5.940E+0	1.656E+1
-4.411E-1	5.885E+0	1.645E+1
-4.444E-1	5.936E+0	1.661E+1
-4.444E-1	6.047E+0	1.642E+1
-4.444E-1	5.972E+0	1.651E+1
-4.476E-1	6.011E+0	1.656E+1
-4.428E-1	5.946E+0	1.647E+1
-4.444E-1	5.988E+0	1.654E+1
-4.428E-1	5.992E+0	1.649E+1
-4.428E-1	5.920E+0	1.644E+1
-4.444E-1	6.037E+0	1.643E+1
-4.444E-1	5.979E+0	1.648E+1
-4.460E-1	6.018E+0	1.653E+1
-4.444E-1	6.014E+0	1.649E+1
-4.444E-1	6.069E+0	1.652E+1
-4.444E-1	5.933E+0	1.659E+1
-4.460E-1	5.975E+0	1.645E+1
-4.428E-1	5.943E+0	1.641E+1
-4.428E-1	5.875E+0	1.636E+1
-4.411E-1	6.005E+0	1.647E+1
-4.444E-1	6.005E+0	1.632E+1
-4.444E-1	5.946E+0	1.653E+1
-4.444E-1	5.969E+0	1.655E+1
-4.460E-1	5.966E+0	1.639E+1
-4.428E-1	5.975E+0	1.657E+1
-4.460E-1	5.995E+0	1.648E+1
-4.411E-1	6.014E+0	1.666E+1
-4.460E-1	6.047E+0	1.651E+1
-4.460E-1	6.044E+0	1.640E+1
-4.411E-1	6.001E+0	1.647E+1
-4.444E-1	5.992E+0	1.649E+1
-4.444E-1	5.985E+0	1.648E+1
-4.444E-1	5.998E+0	1.666E+1
-4.444E-1	6.024E+0	1.643E+1
-4.411E-1	5.998E+0	1.656E+1
-4.460E-1	5.891E+0	1.656E+1
-4.444E-1	5.975E+0	1.650E+1
-4.428E-1	5.975E+0	1.635E+1
-4.444E-1	5.862E+0	1.647E+1
-4.444E-1	5.878E+0	1.646E+1
-4.444E-1	5.985E+0	1.637E+1
-4.444E-1	5.985E+0	1.656E+1
-4.411E-1	6.057E+0	1.652E+1
-4.460E-1	5.943E+0	1.647E+1
-4.444E-1	6.086E+0	1.656E+1
-4.476E-1	5.962E+0	1.653E+1
-4.460E-1	5.982E+0	1.639E+1
-4.444E-1	5.904E+0	1.645E+1
-4.444E-1	6.082E+0	1.653E+1
-4.428E-1	6.044E+0	1.655E+1
-4.428E-1	6.001E+0	1.655E+1
-4.460E-1	5.995E+0	1.665E+1
-4.444E-1	5.966E+0	1.635E+1
-4.411E-1	5.972E+0	1.664E+1
-4.460E-1	6.024E+0	1.635E+1
-4.444E-1	5.885E+0	1.654E+1
-4.428E-1	5.959E+0	1.637E+1
-4.476E-1	6.021E+0	1.647E+1
-4.411E-1	5.959E+0	1.651E+1
-4.444E-1	5.904E+0	1.649E+1
-4.444E-1	5.875E+0	1.645E+1
-4.411E-1	5.930E+0	1.650E+1
-4.428E-1	5.924E+0	1.651E+1
-4.476E-1	5.956E+0	1.646E+1
-4.444E-1	6.008E+0	1.659E+1
-4.444E-1	5.933E+0	1.647E+1
-4.411E-1	6.018E+0	1.652E+1
-4.460E-1	5.894E+0	1.651E+1
-4.444E-1	5.904E+0	1.653E+1
-4.444E-1	5.943E+0	1.659E+1
-4.428E-1	6.053E+0	1.643E+1
-4.428E-1	5.985E+0	1.664E+1
-4.444E-1	5.936E+0	1.645E+1
-4.428E-1	6.089E+0	1.657E+1
-4.411E-1	5.878E+0	1.652E+1
-4.476E-1	6.008E+0	1.643E+1
-4.444E-1	5.979E+0	1.647E+1
-4.460E-1	5.930E+0	1.651E+1
-4.428E-1	5.982E+0	1.653E+1
-4.460E-1	6.018E+0	1.651E+1
-4.460E-1	5.943E+0	1.652E+1
-4.411E-1	6.001E+0	1.666E+1
-4.460E-1	5.885E+0	1.661E+1
-4.444E-1	5.966E+0	1.641E+1
-4.428E-1	5.956E+0	1.653E+1
-4.444E-1	5.936E+0	1.664E+1
-4.428E-1	5.972E+0	1.634E+1
-4.428E-1	5.988E+0	1.639E+1
-4.476E-1	5.985E+0	1.653E+1
-4.444E-1	6.031E+0	1.642E+1
-4.411E-1	5.930E+0	1.638E+1
-4.476E-1	5.962E+0	1.650E+1
-4.444E-1	5.868E+0	1.632E+1
-4.444E-1	5.966E+0	1.657E+1
-4.444E-1	5.969E+0	1.652E+1
-4.460E-1	5.975E+0	1.643E+1
-4.460E-1	5.972E+0	1.637E+1
-4.444E-1	5.924E+0	1.644E+1
-4.460E-1	5.933E+0	1.654E+1
-4.476E-1	5.969E+0	1.649E+1
-4.460E-1	5.927E+0	1.651E+1
-4.428E-1	5.855E+0	1.646E+1
-4.428E-1	5.878E+0	1.638E+1
-4.428E-1	5.949E+0	1.650E+1
-4.444E-1	5.865E+0	1.630E+1
-4.460E-1	5.914E+0	1.647E+1
-4.444E-1	5.927E+0	1.650E+1
-4.476E-1	5.930E+0	1.657E+1
-4.444E-1	5.953E+0	1.639E+1
-4.428E-1	6.044E+0	1.659E+1
-4.428E-1	5.979E+0	1.659E+1
-4.476E-1	6.018E+0	1.639E+1
-4.428E-1	6.011E+0	1.650E+1
-4.444E-1	5.972E+0	1.643E+1
-4.460E-1	5.924E+0	1.650E+1
-4.476E-1	5.917E+0	1.645E+1
-4.476E-1	5.988E+0	1.656E+1
-4.428E-1	5.901E+0	1.652E+1
-4.428E-1	5.946E+0	1.648E+1
-4.460E-1	5.894E+0	1.659E+1
-4.460E-1	6.008E+0	1.674E+1
-4.476E-1	6.018E+0	1.659E+1
-4.444E-1	5.998E+0	1.655E+1
-4.444E-1	5.865E+0	1.639E+1
-4.460E-1	5.930E+0	1.648E+1
-4.444E-1	5.979E+0	1.649E+1
-4.460E-1	5.969E+0	1.667E+1
-4.492E-1	6.050E+0	1.643E+1
-4.492E-1	5.904E+0	1.656E+1
-4.428E-1	6.079E+0	1.661E+1
-4.444E-1	5.972E+0	1.663E+1
-4.460E-1	6.063E+0	1.649E+1
-4.492E-1	6.057E+0	1.667E+1
-4.460E-1	6.005E+0	1.649E+1
-4.476E-1	5.975E+0	1.642E+1
-4.476E-1	6.001E+0	1.645E+1
-4.476E-1	5.956E+0	1.651E+1
-4.428E-1	5.972E+0	1.642E+1
-4.444E-1	5.998E+0	1.664E+1
-4.476E-1	6.066E+0	1.658E+1
-4.460E-1	5.907E+0	1.654E+1
-4.444E-1	6.027E+0	1.668E+1
-4.460E-1	5.943E+0	1.639E+1
-4.460E-1	6.005E+0	1.640E+1
-4.460E-1	5.917E+0	1.649E+1
-4.444E-1	5.911E+0	1.656E+1
-4.428E-1	6.031E+0	1.647E+1
-4.476E-1	5.924E+0	1.641E+1
-4.428E-1	5.891E+0	1.653E+1
-4.460E-1	5.962E+0	1.638E+1
-4.460E-1	6.105E+0	1.655E+1
-4.492E-1	5.979E+0	1.657E+1
-4.460E-1	5.962E+0	1.643E+1
-4.444E-1	6.021E+0	1.647E+1
-4.444E-1	5.936E+0	1.640E+1
-4.460E-1	6.060E+0	1.641E+1
-4.492E-1	5.949E+0	1.652E+1
-4.428E-1	6.057E+0	1.644E+1
-4.460E-1	6.008E+0	1.654E+1
-4.476E-1	6.001E+0	1.645E+1
-4.492E-1	5.943E+0	1.664E+1
-4.444E-1	5.959E+0	1.660E+1
-4.428E-1	5.933E+0	1.651E+1
-4.460E-1	5.956E+0	1.655E+1
-4.476E-1	5.995E+0	1.649E+1
-4.444E-1	5.836E+0	1.642E+1
-4.428E-1	5.930E+0	1.642E+1
-4.444E-1	5.988E+0	1.634E+1
-4.476E-1	5.911E+0	1.664E+1
-4.444E-1	6.024E+0	1.646E+1
-4.444E-1	5.936E+0	1.664E+1
-4.428E-1	5.959E+0	1.656E+1
-4.460E-1	6.001E+0	1.658E+1
-4.444E-1	5.953E+0	1.637E+1
-4.444E-1	5.988E+0	1.651E+1
-4.444E-1	5.962E+0	1.644E+1
-4.460E-1	5.943E+0	1.659E+1
-4.460E-1	5.969E+0	1.648E+1
-4.460E-1	5.894E+0	1.651E+1
-4.460E-1	6.024E+0	1.651E+1
-4.476E-1	5.872E+0	1.643E+1
-4.428E-1	5.865E+0	1.637E+1
-4.444E-1	5.992E+0	1.630E+1
-4.460E-1	6.031E+0	1.649E+1
-4.476E-1	5.982E+0	1.655E+1
-4.444E-1	5.927E+0	1.665E+1
-4.444E-1	6.024E+0	1.662E+1
-4.444E-1	6.011E+0	1.648E+1
-4.492E-1	5.920E+0	1.655E+1
-4.444E-1	5.956E+0	1.642E+1
-4.460E-1	6.044E+0	1.634E+1
-4.476E-1	5.940E+0	1.649E+1
-4.460E-1	6.050E+0	1.642E+1
-4.411E-1	6.069E+0	1.648E+1
-4.444E-1	5.933E+0	1.667E+1
-4.476E-1	5.859E+0	1.651E+1
-4.460E-1	5.995E+0	1.642E+1
-4.460E-1	5.969E+0	1.655E+1
-4.460E-1	6.050E+0	1.653E+1
-4.476E-1	5.988E+0	1.649E+1
-4.476E-1	5.998E+0	1.658E+1
-4.444E-1	5.933E+0	1.671E+1
-4.476E-1	6.021E+0	1.649E+1
-4.460E-1	5.914E+0	1.629E+1
-4.476E-1	5.920E+0	1.665E+1
-4.460E-1	5.992E+0	1.637E+1
-4.460E-1	5.972E+0	1.655E+1
-4.476E-1	5.917E+0	1.649E+1
-4.492E-1	5.949E+0	1.654E+1
-4.444E-1	6.021E+0	1.656E+1
-4.428E-1	6.021E+0	1.642E+1
-4.476E-1	5.936E+0	1.651E+1
-4.460E-1	5.959E+0	1.674E+1
-4.492E-1	5.959E+0	1.643E+1
-4.444E-1	6.063E+0	1.634E+1
-4.460E-1	5.972E+0	1.645E+1
-4.492E-1	6.001E+0	1.636E+1
-4.460E-1	5.927E+0	1.636E+1
-4.460E-1	5.959E+0	1.652E+1
-4.460E-1	5.956E+0	1.636E+1
-4.444E-1	5.878E+0	1.651E+1
-4.476E-1	6.018E+0	1.670E+1
-4.444E-1	5.962E+0	1.651E+1
-4.492E-1	5.956E+0	1.641E+1
-4.460E-1	6.141E+0	1.653E+1
-4.509E-1	5.966E+0	1.652E+1
-4.444E-1	6.021E+0	1.671E+1
-4.476E-1	6.044E+0	1.644E+1
-4.460E-1	6.014E+0	1.659E+1
-4.444E-1	6.040E+0	1.639E+1
-4.444E-1	5.930E+0	1.654E+1
-4.476E-1	5.953E+0	1.636E+1
-4.460E-1	5.972E+0	1.651E+1
-4.460E-1	5.992E+0	1.656E+1
-4.492E-1	5.985E+0	1.655E+1
-4.460E-1	6.008E+0	1.654E+1
-4.476E-1	5.959E+0	1.650E+1
-4.476E-1	5.982E+0	1.657E+1
-4.492E-1	5.924E+0	1.651E+1
-4.460E-1	6.001E+0	1.640E+1
-4.492E-1	5.985E+0	1.637E+1
-4.460E-1	6.001E+0	1.660E+1
-4.492E-1	5.953E+0	1.652E+1
-4.476E-1	6.011E+0	1.653E+1
-4.492E-1	5.985E+0	1.655E+1
-4.509E-1	5.982E+0	1.649E+1
-4.444E-1	5.966E+0	1.647E+1
-4.476E-1	6.034E+0	1.647E+1
-4.460E-1	6.057E+0	1.656E+1
-4.460E-1	5.969E+0	1.649E+1
-4.476E-1	5.940E+0	1.634E+1
-4.476E-1	6.001E+0	1.644E+1
-4.460E-1	6.001E+0	1.641E+1
-4.476E-1	5.888E+0	1.669E+1
-4.444E-1	5.956E+0	1.644E+1
-4.492E-1	5.992E+0	1.625E+1
-4.476E-1	5.924E+0	1.633E+1
-4.476E-1	5.962E+0	1.648E+1
-4.460E-1	6.024E+0	1.642E+1
-4.460E-1	6.005E+0	1.656E+1
-4.444E-1	5.995E+0	1.642E+1
-4.460E-1	5.962E+0	1.650E+1
-4.476E-1	6.027E+0	1.651E+1
-4.476E-1	6.105E+0	1.646E+1
-4.476E-1	6.027E+0	1.641E+1
-4.492E-1	5.956E+0	1.644E+1
-4.460E-1	6.066E+0	1.662E+1
-4.460E-1	5.917E+0	1.650E+1
-4.476E-1	5.943E+0	1.661E+1
-4.460E-1	5.949E+0	1.661E+1
-4.460E-1	6.047E+0	1.633E+1
-4.492E-1	5.979E+0	1.654E+1
-4.460E-1	5.985E+0	1.648E+1
-4.476E-1	6.040E+0	1.660E+1
-4.476E-1	6.014E+0	1.664E+1
-4.476E-1	6.001E+0	1.639E+1
-4.476E-1	5.924E+0	1.652E+1
-4.460E-1	5.946E+0	1.652E+1
-4.428E-1	5.966E+0	1.662E+1
-4.460E-1	5.953E+0	1.650E+1
-4.476E-1	6.095E+0	1.655E+1
-4.460E-1	6.005E+0	1.651E+1
-4.444E-1	5.988E+0	1.649E+1
-4.476E-1	6.076E+0	1.656E+1
-4.476E-1	5.894E+0	1.646E+1
-4.476E-1	6.057E+0	1.660E+1
-4.444E-1	5.852E+0	1.654E+1
-4.525E-1	6.027E+0	1.640E+1
-4.492E-1	6.024E+0	1.659E+1
-4.492E-1	5.924E+0	1.642E+1
-4.428E-1	5.975E+0	1.642E+1
-4.476E-1	5.940E+0	1.654E+1
-4.476E-1	5.966E+0	1.633E+1
-4.460E-1	5.927E+0	1.641E+1
-4.492E-1	5.995E+0	1.646E+1
-4.492E-1	5.949E+0	1.649E+1
-4.492E-1	5.924E+0	1.655E+1
-4.460E-1	6.001E+0	1.646E+1
-4.428E-1	5.979E+0	1.653E+1
-4.492E-1	6.092E+0	1.663E+1
-4.476E-1	6.073E+0	1.657E+1
-4.444E-1	5.992E+0	1.629E+1
-4.460E-1	5.936E+0	1.638E+1
-4.492E-1	5.949E+0	1.637E+1
-4.476E-1	5.992E+0	1.645E+1
-4.476E-1	6.027E+0	1.637E+1
-4.460E-1	5.914E+0	1.636E+1
-4.476E-1	5.888E+0	1.651E+1
-4.492E-1	6.008E+0	1.651E+1
-4.492E-1	5.966E+0	1.656E+1
-4.476E-1	5.927E+0	1.652E+1
-4.525E-1	5.962E+0	1.657E+1
-4.476E-1	5.959E+0	1.639E+1
-4.460E-1	5.933E+0	1.646E+1
-4.444E-1	5.904E+0	1.636E+1
-4.476E-1	5.894E+0	1.651E+1
-4.476E-1	6.053E+0	1.659E+1
-4.476E-1	5.992E+0	1.657E+1
-4.476E-1	5.995E+0	1.648E+1
-4.492E-1	6.018E+0	1.651E+1
-4.460E-1	5.988E+0	1.646E+1
-4.460E-1	5.979E+0	1.629E+1
-4.476E-1	6.063E+0	1.652E+1
-4.492E-1	5.949E+0	1.655E+1
-4.476E-1	5.898E+0	1.637E+1
-4.476E-1	5.911E+0	1.640E+1
-4.476E-1	5.872E+0	1.655E+1
-4.476E-1	5.936E+0	1.631E+1
-4.476E-1	6.037E+0	1.668E+1
-4.460E-1	6.053E+0	1.672E+1
-4.476E-1	5.975E+0	1.653E+1
-4.492E-1	5.972E+0	1.663E+1
-4.460E-1	5.946E+0	1.637E+1
-4.460E-1	5.885E+0	1.646E+1
-4.476E-1	6.099E+0	1.651E+1
-4.509E-1	6.021E+0	1.642E+1
-4.509E-1	5.930E+0	1.638E+1
-4.460E-1	5.992E+0	1.654E+1
-4.476E-1	5.901E+0	1.662E+1
-4.492E-1	6.021E+0	1.646E+1
-4.476E-1	5.846E+0	1.637E+1
-4.460E-1	5.920E+0	1.648E+1
-4.460E-1	5.972E+0	1.658E+1
-4.492E-1	5.930E+0	1.654E+1
-4.492E-1	6.040E+0	1.640E+1
-4.476E-1	5.979E+0	1.645E+1
-4.476E-1	5.878E+0	1.653E+1
-4.492E-1	5.872E+0	1.659E+1
-4.492E-1	5.992E+0	1.645E+1
-4.476E-1	5.992E+0	1.664E+1
-4.444E-1	5.891E+0	1.633E+1
-4.509E-1	5.979E+0	1.640E+1
-4.509E-1	5.872E+0	1.643E+1
-4.460E-1	5.966E+0	1.659E+1
-4.492E-1	5.917E+0	1.655E+1
-4.509E-1	5.959E+0	1.658E+1
-4.444E-1	5.949E+0	1.648E+1
-4.476E-1	5.924E+0	1.661E+1
-4.444E-1	5.936E+0	1.638E+1
-4.509E-1	5.930E+0	1.660E+1
-4.492E-1	5.988E+0	1.650E+1
-4.460E-1	5.985E+0	1.631E+1
-4.476E-1	5.943E+0	1.641E+1
-4.476E-1	5.907E+0	1.641E+1
-4.509E-1	6.034E+0	1.630E+1
-4.460E-1	5.946E+0	1.645E+1
-4.460E-1	5.969E+0	1.649E+1
-4.492E-1	5.907E+0	1.651E+1
-4.492E-1	5.911E+0	1.653E+1
-4.444E-1	5.979E+0	1.641E+1
-4.460E-1	5.975E+0	1.646E+1
-4.492E-1	5.953E+0	1.651E+1
-4.476E-1	5.894E+0	1.652E+1
-4.492E-1	5.875E+0	1.661E+1
-4.444E-1	5.946E+0	1.629E+1
-4.492E-1	6.001E+0	1.647E+1
-4.476E-1	5.946E+0	1.648E+1
-4.460E-1	5.901E+0	1.638E+1
-4.460E-1	5.995E+0	1.644E+1
-4.492E-1	6.063E+0	1.632E+1
-4.476E-1	5.956E+0	1.647E+1
-4.460E-1	6.008E+0	1.640E+1
-4.476E-1	6.021E+0	1.637E+1
-4.460E-1	5.914E+0	1.637E+1
-4.492E-1	5.943E+0	1.643E+1
-4.492E-1	5.979E+0	1.648E+1
-4.476E-1	6.021E+0	1.643E+1
-4.509E-1	5.927E+0	1.641E+1
-4.476E-1	5.949E+0	1.665E+1
-4.492E-1	5.914E+0	1.661E+1
-4.476E-1	5.982E+0	1.644E+1
-4.460E-1	6.014E+0	1.649E+1
-4.492E-1	5.956E+0	1.659E+1
-4.492E-1	5.969E+0	1.652E+1
-4.460E-1	6.021E+0	1.643E+1
-4.525E-1	6.047E+0	1.647E+1
-4.492E-1	5.885E+0	1.651E+1
-4.492E-1	5.949E+0	1.653E+1
-4.476E-1	5.975E+0	1.655E+1
-4.509E-1	5.946E+0	1.635E+1
-4.476E-1	5.920E+0	1.653E+1
-4.460E-1	5.979E+0	1.647E+1
-4.492E-1	5.992E+0	1.647E+1
-4.492E-1	5.911E+0	1.665E+1
-4.509E-1	5.920E+0	1.640E+1
-4.476E-1	5.995E+0	1.646E+1
-4.460E-1	5.982E+0	1.639E+1
-4.525E-1	5.988E+0	1.649E+1
-4.476E-1	6.008E+0	1.645E+1
-4.460E-1	5.936E+0	1.627E+1
-4.460E-1	6.053E+0	1.651E+1
-4.476E-1	6.044E+0	1.636E+1
-4.509E-1	6.037E+0	1.641E+1
-4.476E-1	5.936E+0	1.661E+1
-4.444E-1	6.086E+0	1.640E+1
-4.525E-1	6.014E+0	1.655E+1
-4.509E-1	6.014E+0	1.651E+1
-4.444E-1	5.930E+0	1.657E+1
-4.476E-1	5.982E+0	1.648E+1
-4.492E-1	6.021E+0	1.644E+1
-4.492E-1	5.979E+0	1.655E+1
-4.476E-1	5.998E+0	1.654E+1
-4.476E-1	6.024E+0	1.646E+1
-4.492E-1	5.953E+0	1.652E+1
-4.525E-1	5.972E+0	1.651E+1
-4.476E-1	5.933E+0	1.637E+1
-4.476E-1	5.943E+0	1.647E+1
-4.476E-1	5.933E+0	1.649E+1
-4.492E-1	5.959E+0	1.647E+1
-4.460E-1	5.998E+0	1.654E+1
-4.476E-1	5.911E+0	1.645E+1
-4.492E-1	6.034E+0	1.646E+1
-4.492E-1	6.008E+0	1.646E+1
-4.476E-1	5.901E+0	1.637E+1
-4.509E-1	6.063E+0	1.637E+1
-4.509E-1	6.037E+0	1.652E+1
-4.492E-1	6.027E+0	1.636E+1
-4.460E-1	5.924E+0	1.643E+1
-4.476E-1	5.966E+0	1.634E+1
-4.492E-1	5.914E+0	1.625E+1
-4.525E-1	5.920E+0	1.645E+1
-4.476E-1	5.975E+0	1.634E+1
-4.444E-1	5.953E+0	1.647E+1
-4.525E-1	5.907E+0	1.647E+1
-4.509E-1	5.979E+0	1.651E+1
-4.492E-1	6.069E+0	1.645E+1
-4.476E-1	5.911E+0	1.624E+1
-4.476E-1	6.047E+0	1.627E+1
-4.492E-1	5.862E+0	1.629E+1
-4.460E-1	5.924E+0	1.650E+1
-4.460E-1	5.988E+0	1.620E+1
-4.509E-1	5.924E+0	1.639E+1
-4.509E-1	5.985E+0	1.643E+1
-4.492E-1	5.982E+0	1.645E+1
-4.476E-1	5.975E+0	1.641E+1
-4.492E-1	5.956E+0	1.657E+1
-4.509E-1	6.021E+0	1.654E+1
-4.476E-1	6.011E+0	1.636E+1
-4.492E-1	5.985E+0	1.656E+1
-4.509E-1	5.946E+0	1.645E+1
-4.492E-1	6.027E+0	1.633E+1
-4.460E-1	5.911E+0	1.636E+1
-4.492E-1	5.904E+0	1.633E+1
-4.509E-1	6.089E+0	1.648E+1
-4.492E-1	5.953E+0	1.637E+1
-4.492E-1	5.995E+0	1.650E+1
-4.492E-1	5.901E+0	1.660E+1
-4.476E-1	6.021E+0	1.641E+1
-4.509E-1	5.917E+0	1.636E+1
-4.492E-1	5.940E+0	1.649E+1
-4.476E-1	5.949E+0	1.657E+1
-4.509E-1	5.901E+0	1.637E+1
-4.509E-1	5.953E+0	1.656E+1
-4.492E-1	5.959E+0	1.650E+1
-4.492E-1	6.089E+0	1.648E+1
-4.509E-1	5.969E+0	1.652E+1
-4.509E-1	6.053E+0	1.638E+1
-4.476E-1	5.924E+0	1.651E+1
-4.509E-1	6.034E+0	1.641E+1
-4.509E-1	6.037E+0	1.645E+1
-4.492E-1	5.898E+0	1.642E+1
-4.492E-1	5.998E+0	1.635E+1
-4.492E-1	5.953E+0	1.651E+1
-4.492E-1	5.953E+0	1.628E+1
-4.492E-1	5.917E+0	1.648E+1
-4.492E-1	5.956E+0	1.648E+1
-4.476E-1	5.943E+0	1.646E+1
-4.525E-1	5.914E+0	1.661E+1
-4.492E-1	5.975E+0	1.632E+1
-4.492E-1	5.927E+0	1.650E+1
-4.492E-1	6.011E+0	1.636E+1
-4.492E-1	6.001E+0	1.632E+1
-4.509E-1	5.878E+0	1.648E+1
-4.525E-1	5.901E+0	1.650E+1
-4.476E-1	5.940E+0	1.639E+1
-4.492E-1	6.076E+0	1.647E+1
-4.509E-1	6.060E+0	1.642E+1
-4.476E-1	5.998E+0	1.648E+1
-4.492E-1	5.988E+0	1.641E+1
-4.509E-1	5.956E+0	1.651E+1
-4.492E-1	5.982E+0	1.636E+1
-4.492E-1	5.992E+0	1.641E+1
-4.509E-1	5.972E+0	1.639E+1
-4.525E-1	5.930E+0	1.628E+1
-4.525E-1	5.959E+0	1.641E+1
-4.492E-1	5.865E+0	1.638E+1
-4.509E-1	5.975E+0	1.652E+1
-4.525E-1	6.021E+0	1.648E+1
-4.509E-1	6.069E+0	1.644E+1
-4.476E-1	5.962E+0	1.633E+1
-4.492E-1	6.076E+0	1.644E+1
-4.492E-1	6.044E+0	1.639E+1
-4.492E-1	5.998E+0	1.650E+1
-4.460E-1	5.966E+0	1.640E+1
-4.492E-1	6.053E+0	1.638E+1
-4.509E-1	6.021E+0	1.634E+1
-4.509E-1	5.979E+0	1.636E+1
-4.509E-1	6.027E+0	1.631E+1
-4.492E-1	5.988E+0	1.664E+1
-4.509E-1	5.949E+0	1.631E+1
-4.492E-1	5.998E+0	1.642E+1
-4.492E-1	5.979E+0	1.657E+1
-4.509E-1	5.930E+0	1.646E+1
-4.509E-1	5.985E+0	1.648E+1
-4.492E-1	6.069E+0	1.663E+1
-4.509E-1	6.001E+0	1.664E+1
-4.476E-1	5.975E+0	1.649E+1
-4.509E-1	5.975E+0	1.660E+1
-4.492E-1	6.086E+0	1.640E+1
-4.509E-1	6.066E+0	1.638E+1
-4.476E-1	5.985E+0	1.652E+1
-4.509E-1	5.940E+0	1.652E+1
-4.492E-1	6.076E+0	1.644E+1
-4.492E-1	5.833E+0	1.633E+1
-4.492E-1	5.962E+0	1.649E+1
-4.509E-1	5.904E+0	1.647E+1
-4.492E-1	5.875E+0	1.648E+1
-4.460E-1	6.047E+0	1.652E+1
-4.476E-1	5.907E+0	1.660E+1
-4.492E-1	6.014E+0	1.650E+1
-4.509E-1	6.095E+0	1.626E+1
-4.492E-1	5.894E+0	1.639E+1
-4.525E-1	5.998E+0	1.641E+1
-4.509E-1	6.034E+0	1.637E+1
-4.492E-1	5.943E+0	1.655E+1
-4.492E-1	5.911E+0	1.649E+1
-4.492E-1	6.014E+0	1.652E+1
-4.492E-1	6.011E+0	1.636E+1
-4.509E-1	6.011E+0	1.648E+1
-4.460E-1	6.031E+0	1.649E+1
-4.492E-1	5.949E+0	1.649E+1
-4.525E-1	5.914E+0	1.637E+1
-4.509E-1	6.069E+0	1.652E+1
-4.492E-1	6.014E+0	1.641E+1
-4.476E-1	5.865E+0	1.648E+1
-4.509E-1	5.949E+0	1.644E+1
-4.525E-1	6.005E+0	1.663E+1
-4.509E-1	6.001E+0	1.632E+1
-4.460E-1	6.037E+0	1.643E+1
-4.525E-1	5.972E+0	1.642E+1
-4.492E-1	5.888E+0	1.656E+1
-4.492E-1	5.992E+0	1.639E+1
-4.509E-1	6.086E+0	1.646E+1
-4.509E-1	5.914E+0	1.644E+1
-4.525E-1	5.943E+0	1.635E+1
-4.476E-1	5.985E+0	1.649E+1
-4.476E-1	6.037E+0	1.647E+1
-4.509E-1	5.888E+0	1.637E+1
-4.492E-1	5.988E+0	1.651E+1
-4.492E-1	6.008E+0	1.664E+1
-4.492E-1	6.066E+0	1.648E+1
-4.492E-1	5.949E+0	1.651E+1
-4.492E-1	5.966E+0	1.644E+1
-4.525E-1	5.946E+0	1.649E+1
-4.525E-1	6.005E+0	1.650E+1
-4.525E-1	6.154E+0	1.646E+1
-4.509E-1	6.031E+0	1.648E+1
-4.492E-1	5.975E+0	1.641E+1
-4.492E-1	6.021E+0	1.637E+1
-4.492E-1	5.868E+0	1.642E+1
-4.492E-1	5.995E+0	1.651E+1
-4.476E-1	6.037E+0	1.646E+1
-4.509E-1	5.956E+0	1.662E+1
-4.509E-1	5.985E+0	1.624E+1
-4.525E-1	6.001E+0	1.651E+1
-4.492E-1	5.959E+0	1.631E+1
-4.476E-1	5.936E+0	1.650E+1
-4.525E-1	5.894E+0	1.658E+1
-4.492E-1	5.933E+0	1.660E+1
-4.476E-1	5.894E+0	1.646E+1
-4.492E-1	5.985E+0	1.651E+1
-4.509E-1	5.969E+0	1.644E+1
-4.492E-1	5.868E+0	1.643E+1
-4.525E-1	5.972E+0	1.648E+1
-4.476E-1	5.927E+0	1.638E+1
-4.509E-1	6.024E+0	1.644E+1
-4.492E-1	5.949E+0	1.639E+1
-4.476E-1	6.014E+0	1.644E+1
-4.509E-1	6.001E+0	1.658E+1
-4.509E-1	5.998E+0	1.647E+1
-4.509E-1	5.930E+0	1.659E+1
-4.492E-1	6.018E+0	1.653E+1
-4.509E-1	5.959E+0	1.658E+1
-4.525E-1	5.962E+0	1.652E+1
-4.509E-1	5.859E+0	1.624E+1
-4.492E-1	5.924E+0	1.636E+1
-4.509E-1	5.940E+0	1.630E+1
-4.509E-1	6.008E+0	1.636E+1
-4.509E-1	5.917E+0	1.653E+1
-4.509E-1	6.021E+0	1.665E+1
-4.492E-1	5.956E+0	1.643E+1
-4.509E-1	6.092E+0	1.637E+1
-4.525E-1	6.037E+0	1.648E+1
-4.492E-1	5.949E+0	1.655E+1
-4.492E-1	5.914E+0	1.664E+1
-4.541E-1	6.014E+0	1.641E+1
-4.509E-1	5.946E+0	1.640E+1
-4.492E-1	5.920E+0	1.668E+1
-4.492E-1	6.021E+0	1.642E+1
-4.492E-1	6.050E+0	1.642E+1
-4.509E-1	5.953E+0	1.630E+1
-4.525E-1	5.975E+0	1.648E+1
-4.509E-1	5.943E+0	1.639E+1
-4.492E-1	5.979E+0	1.648E+1
-4.525E-1	6.040E+0	1.647E+1
-4.492E-1	5.988E+0	1.643E+1
-4.492E-1	5.969E+0	1.655E+1
-4.476E-1	6.008E+0	1.639E+1
-4.525E-1	5.982E+0	1.628E+1
-4.492E-1	5.959E+0	1.651E+1
-4.460E-1	5.992E+0	1.644E+1
-4.525E-1	5.995E+0	1.648E+1
-4.525E-1	5.985E+0	1.655E+1
-4.476E-1	6.047E+0	1.644E+1
-4.525E-1	5.885E+0	1.640E+1
-4.525E-1	5.943E+0	1.654E+1
-4.492E-1	5.972E+0	1.640E+1
-4.492E-1	5.995E+0	1.654E+1
-4.509E-1	5.953E+0	1.635E+1
-4.509E-1	6.082E+0	1.651E+1
-4.492E-1	5.985E+0	1.652E+1
-4.492E-1	5.962E+0	1.636E+1
-4.509E-1	5.943E+0	1.659E+1
-4.509E-1	6.076E+0	1.638E+1
-4.476E-1	5.924E+0	1.622E+1
-4.509E-1	5.885E+0	1.640E+1
-4.476E-1	5.946E+0	1.638E+1
-4.492E-1	5.911E+0	1.637E+1
-4.525E-1	6.001E+0	1.651E+1
-4.509E-1	6.027E+0	1.654E+1
-4.525E-1	5.985E+0	1.653E+1
-4.525E-1	5.836E+0	1.649E+1
-4.509E-1	5.985E+0	1.642E+1
-4.492E-1	5.936E+0	1.643E+1
-4.492E-1	5.956E+0	1.630E+1
-4.525E-1	6.005E+0	1.659E+1
-4.509E-1	6.001E+0	1.648E+1
-4.525E-1	5.862E+0	1.636E+1
-4.492E-1	5.933E+0	1.644E+1
-4.525E-1	5.904E+0	1.642E+1
-4.525E-1	6.073E+0	1.646E+1
-4.492E-1	5.975E+0	1.638E+1
-4.509E-1	5.930E+0	1.654E+1
-4.525E-1	5.956E+0	1.654E+1
-4.492E-1	5.998E+0	1.643E+1
-4.509E-1	5.930E+0	1.663E+1
-4.509E-1	6.034E+0	1.645E+1
-4.525E-1	6.050E+0	1.648E+1
-4.509E-1	6.005E+0	1.641E+1
-4.476E-1	5.936E+0	1.654E+1
-4.509E-1	5.949E+0	1.649E+1
-4.525E-1	5.933E+0	1.636E+1
-4.509E-1	5.995E+0	1.650E+1
-4.492E-1	6.008E+0	1.643E+1
-4.509E-1	5.933E+0	1.636E+1
-4.509E-1	5.933E+0	1.656E+1
-4.509E-1	6.053E+0	1.653E+1
-4.476E-1	5.979E+0	1.646E+1
-4.509E-1	5.891E+0	1.645E+1
-4.492E-1	5.943E+0	1.641E+1
-4.492E-1	5.943E+0	1.651E+1
-4.476E-1	6.005E+0	1.644E+1
-4.492E-1	6.118E+0	1.638E+1
-4.525E-1	6.034E+0	1.660E+1
-4.525E-1	6.063E+0	1.648E+1
-4.509E-1	6.105E+0	1.642E+1
-4.525E-1	6.018E+0	1.651E+1
-4.525E-1	5.982E+0	1.649E+1
-4.525E-1	6.050E+0	1.651E+1
-4.492E-1	5.982E+0	1.641E+1
-4.525E-1	5.956E+0	1.639E+1
-4.525E-1	5.959E+0	1.654E+1
-4.525E-1	5.966E+0	1.640E+1
-4.492E-1	5.881E+0	1.652E+1
-4.509E-1	5.917E+0	1.633E+1
-4.541E-1	6.018E+0	1.643E+1
-4.525E-1	5.920E+0	1.641E+1
-4.509E-1	5.959E+0	1.639E+1
-4.509E-1	5.946E+0	1.645E+1
-4.525E-1	5.972E+0	1.631E+1
-4.509E-1	5.979E+0	1.644E+1
-4.492E-1	6.027E+0	1.652E+1
-4.509E-1	5.982E+0	1.643E+1
-4.525E-1	5.988E+0	1.644E+1
-4.525E-1	5.885E+0	1.652E+1
-4.492E-1	5.982E+0	1.633E+1
-4.525E-1	5.982E+0	1.657E+1
-4.525E-1	5.946E+0	1.646E+1
-4.492E-1	6.031E+0	1.646E+1
-4.476E-1	6.014E+0	1.642E+1
-4.525E-1	5.933E+0	1.665E+1
-4.541E-1	5.979E+0	1.645E+1
-4.509E-1	5.956E+0	1.646E+1
-4.525E-1	5.975E+0	1.643E+1
-4.509E-1	5.885E+0	1.631E+1
-4.541E-1	5.917E+0	1.647E+1
-4.509E-1	5.868E+0	1.640E+1
-4.525E-1	6.040E+0	1.638E+1
-4.509E-1	5.924E+0	1.651E+1
-4.525E-1	5.982E+0	1.641E+1
-4.525E-1	6.008E+0	1.639E+1
-4.492E-1	5.962E+0	1.651E+1
-4.525E-1	6.011E+0	1.643E+1
-4.525E-1	5.956E+0	1.672E+1
-4.525E-1	5.920E+0	1.650E+1
-4.525E-1	5.998E+0	1.644E+1
-4.509E-1	5.998E+0	1.652E+1
-4.509E-1	5.972E+0	1.635E+1
-4.525E-1	5.881E+0	1.656E+1
-4.509E-1	5.946E+0	1.644E+1
-4.525E-1	6.031E+0	1.646E+1
-4.525E-1	5.982E+0	1.643E+1
-4.525E-1	5.982E+0	1.651E+1
-4.492E-1	6.021E+0	1.650E+1
-4.525E-1	5.979E+0	1.645E+1
-4.525E-1	6.060E+0	1.635E+1
-4.509E-1	5.959E+0	1.651E+1
-4.525E-1	5.914E+0	1.648E+1
-4.525E-1	5.943E+0	1.653E+1
-4.541E-1	5.803E+0	1.636E+1
-4.509E-1	5.953E+0	1.643E+1
-4.476E-1	6.011E+0	1.647E+1
-4.509E-1	5.972E+0	1.646E+1
-4.541E-1	5.936E+0	1.652E+1
-4.541E-1	5.979E+0	1.644E+1
-4.525E-1	5.969E+0	1.662E+1
-4.525E-1	5.826E+0	1.648E+1
-4.557E-1	5.953E+0	1.634E+1
-4.525E-1	5.995E+0	1.627E+1
-4.492E-1	5.966E+0	1.642E+1
-4.525E-1	5.888E+0	1.649E+1
-4.509E-1	6.066E+0	1.651E+1
-4.509E-1	5.868E+0	1.666E+1
-4.541E-1	6.008E+0	1.649E+1
-4.509E-1	5.930E+0	1.650E+1
-4.525E-1	5.852E+0	1.645E+1
-4.541E-1	5.969E+0	1.643E+1
-4.492E-1	5.907E+0	1.641E+1
-4.492E-1	5.891E+0	1.646E+1
-4.541E-1	6.001E+0	1.654E+1
-4.525E-1	6.082E+0	1.660E+1
-4.492E-1	5.962E+0	1.636E+1
-4.492E-1	5.920E+0	1.647E+1
-4.541E-1	6.034E+0	1.653E+1
-4.541E-1	5.953E+0	1.630E+1
-4.525E-1	6.027E+0	1.643E+1
-4.509E-1	6.050E+0	1.651E+1
-4.525E-1	6.125E+0	1.654E+1
-4.541E-1	5.975E+0	1.650E+1
-4.525E-1	5.966E+0	1.640E+1
-4.509E-1	5.998E+0	1.637E+1
-4.541E-1	5.885E+0	1.631E+1
-4.509E-1	6.005E+0	1.649E+1
-4.509E-1	6.031E+0	1.649E+1
-4.525E-1	6.112E+0	1.660E+1
-4.525E-1	5.898E+0	1.648E+1
-4.541E-1	5.924E+0	1.646E+1
-4.509E-1	5.982E+0	1.639E+1
-4.525E-1	6.011E+0	1.633E+1
-4.541E-1	6.001E+0	1.650E+1
-4.525E-1	5.881E+0	1.639E+1
-4.476E-1	5.930E+0	1.644E+1
-4.509E-1	5.995E+0	1.639E+1
-4.557E-1	5.936E+0	1.657E+1
-4.509E-1	5.998E+0	1.653E+1
-4.525E-1	6.008E+0	1.659E+1
-4.525E-1	5.940E+0	1.658E+1
-4.574E-1	6.011E+0	1.644E+1
-4.541E-1	5.930E+0	1.625E+1
-4.492E-1	5.933E+0	1.646E+1
-4.525E-1	5.911E+0	1.653E+1
-4.541E-1	5.953E+0	1.626E+1
-4.509E-1	6.014E+0	1.644E+1
-4.509E-1	5.878E+0	1.644E+1
-4.541E-1	6.008E+0	1.642E+1
-4.557E-1	5.885E+0	1.640E+1
-4.509E-1	5.985E+0	1.632E+1
-4.509E-1	5.953E+0	1.641E+1
-4.525E-1	6.040E+0	1.642E+1
-4.492E-1	5.927E+0	1.639E+1
-4.525E-1	5.966E+0	1.653E+1
-4.525E-1	5.998E+0	1.638E+1
-4.541E-1	5.936E+0	1.635E+1
-4.509E-1	5.982E+0	1.638E+1
-4.541E-1	5.998E+0	1.644E+1
-4.509E-1	6.014E+0	1.667E+1
-4.509E-1	5.949E+0	1.649E+1
-4.541E-1	5.904E+0	1.645E+1
-4.541E-1	5.914E+0	1.657E+1
-4.509E-1	5.966E+0	1.634E+1
-4.541E-1	5.917E+0	1.638E+1
-4.541E-1	5.982E+0	1.642E+1
-4.525E-1	5.917E+0	1.655E+1
-4.541E-1	6.047E+0	1.645E+1
-4.509E-1	5.998E+0	1.652E+1
-4.492E-1	5.988E+0	1.637E+1
-4.541E-1	5.855E+0	1.639E+1
-4.525E-1	5.911E+0	1.634E+1
-4.541E-1	5.936E+0	1.643E+1
-4.525E-1	5.959E+0	1.643E+1
-4.509E-1	5.982E+0	1.640E+1
-4.492E-1	6.014E+0	1.627E+1
-4.509E-1	6.001E+0	1.648E+1
-4.541E-1	5.914E+0	1.649E+1
-4.525E-1	6.001E+0	1.637E+1
-4.492E-1	6.021E+0	1.652E+1
-4.509E-1	6.069E+0	1.633E+1
-4.557E-1	5.982E+0	1.642E+1
-4.525E-1	5.930E+0	1.647E+1
-4.541E-1	6.005E+0	1.660E+1
-4.509E-1	5.855E+0	1.651E+1
-4.525E-1	6.008E+0	1.646E+1
-4.509E-1	5.966E+0	1.648E+1
-4.509E-1	5.946E+0	1.629E+1
-4.509E-1	5.959E+0	1.637E+1
-4.541E-1	5.949E+0	1.667E+1
-4.509E-1	6.005E+0	1.660E+1
-4.541E-1	5.953E+0	1.649E+1
-4.525E-1	6.018E+0	1.638E+1
-4.525E-1	5.972E+0	1.654E+1
-4.525E-1	5.975E+0	1.646E+1
-4.525E-1	5.979E+0	1.641E+1
-4.541E-1	5.962E+0	1.627E+1
-4.509E-1	6.050E+0	1.637E+1
-4.541E-1	5.956E+0	1.656E+1
-4.492E-1	6.044E+0	1.652E+1
-4.557E-1	5.975E+0	1.661E+1
-4.557E-1	5.924E+0	1.646E+1
-4.541E-1	5.862E+0	1.650E+1
-4.509E-1	5.972E+0	1.637E+1
-4.509E-1	5.966E+0	1.638E+1
-4.541E-1	5.972E+0	1.654E+1
-4.509E-1	6.105E+0	1.645E+1
-4.541E-1	5.888E+0	1.648E+1
-4.525E-1	5.930E+0	1.644E+1
-4.541E-1	5.943E+0	1.634E+1
-4.509E-1	5.904E+0	1.656E+1
-4.525E-1	5.979E+0	1.643E+1
-4.541E-1	5.975E+0	1.635E+1
-4.525E-1	6.008E+0	1.652E+1
-4.525E-1	5.927E+0	1.652E+1
-4.525E-1	5.924E+0	1.644E+1
-4.557E-1	5.982E+0	1.651E+1
-4.541E-1	5.966E+0	1.640E+1
-4.557E-1	5.927E+0	1.636E+1
-4.509E-1	6.105E+0	1.626E+1
-4.525E-1	6.027E+0	1.655E+1
-4.541E-1	5.927E+0	1.641E+1
-4.525E-1	6.037E+0	1.655E+1
-4.525E-1	5.933E+0	1.651E+1
-4.525E-1	5.956E+0	1.652E+1
-4.541E-1	5.894E+0	1.661E+1
-4.525E-1	5.969E+0	1.625E+1
-4.509E-1	5.914E+0	1.637E+1
-4.525E-1	5.972E+0	1.650E+1
-4.525E-1	5.988E+0	1.643E+1
-4.541E-1	6.063E+0	1.649E+1
-4.525E-1	5.911E+0	1.638E+1
-4.509E-1	5.988E+0	1.632E+1
-4.557E-1	5.927E+0	1.641E+1
-4.541E-1	5.975E+0	1.649E+1
-4.525E-1	5.917E+0	1.643E+1
-4.525E-1	5.988E+0	1.652E+1
-4.557E-1	5.898E+0	1.648E+1
-4.509E-1	5.966E+0	1.643E+1
-4.525E-1	6.001E+0	1.633E+1
-4.525E-1	6.024E+0	1.641E+1
-4.557E-1	5.985E+0	1.646E+1
-4.574E-1	6.014E+0	1.646E+1
-4.509E-1	5.949E+0	1.647E+1
-4.509E-1	6.034E+0	1.647E+1
-4.557E-1	6.031E+0	1.656E+1
-4.525E-1	5.972E+0	1.649E+1
-4.525E-1	6.024E+0	1.661E+1
-4.525E-1	5.972E+0	1.642E+1
-4.541E-1	6.008E+0	1.642E+1
-4.541E-1	6.073E+0	1.623E+1
-4.541E-1	5.917E+0	1.648E+1
-4.525E-1	5.943E+0	1.648E+1
-4.541E-1	5.992E+0	1.632E+1
-4.541E-1	5.962E+0	1.640E+1
-4.525E-1	5.988E+0	1.641E+1
-4.509E-1	6.050E+0	1.655E+1
-4.557E-1	6.014E+0	1.658E+1
-4.525E-1	6.024E+0	1.633E+1
-4.541E-1	5.888E+0	1.638E+1
-4.541E-1	5.995E+0	1.644E+1
-4.557E-1	5.836E+0	1.643E+1
-4.574E-1	6.027E+0	1.653E+1
-4.525E-1	5.904E+0	1.653E+1
-4.541E-1	5.946E+0	1.650E+1
-4.541E-1	5.982E+0	1.647E+1
-4.541E-1	5.985E+0	1.662E+1
-4.525E-1	6.005E+0	1.636E+1
-4.557E-1	5.975E+0	1.633E+1
-4.541E-1	6.027E+0	1.651E+1
-4.525E-1	5.933E+0	1.651E+1
-4.525E-1	5.972E+0	1.645E+1
-4.509E-1	6.031E+0	1.635E+1
-4.557E-1	5.998E+0	1.642E+1
-4.541E-1	6.027E+0	1.654E+1
-4.509E-1	6.008E+0	1.646E+1
-4.541E-1	6.027E+0	1.661E+1
-4.525E-1	6.047E+0	1.643E+1
-4.541E-1	5.962E+0	1.636E+1
-4.541E-1	5.914E+0	1.648E+1
-4.541E-1	6.021E+0	1.642E+1
-4.525E-1	5.956E+0	1.664E+1
-4.541E-1	5.992E+0	1.663E+1
-4.525E-1	5.898E+0	1.633E+1
-4.557E-1	5.953E+0	1.641E+1
-4.525E-1	5.998E+0	1.634E+1
-4.525E-1	5.865E+0	1.647E+1
-4.541E-1	5.901E+0	1.656E+1
-4.541E-1	6.031E+0	1.642E+1
-4.541E-1	6.008E+0	1.652E+1
-4.525E-1	5.982E+0	1.645E+1
-4.525E-1	5.992E+0	1.640E+1
-4.525E-1	5.995E+0	1.651E+1
-4.525E-1	5.995E+0	1.625E+1
-4.541E-1	6.063E+0	1.633E+1
-4.541E-1	6.001E+0	1.646E+1
-4.557E-1	5.988E+0	1.653E+1
-4.541E-1	5.936E+0	1.642E+1
-4.557E-1	5.962E+0	1.628E+1
-4.509E-1	5.979E+0	1.659E+1
-4.574E-1	6.031E+0	1.652E+1
-4.541E-1	6.014E+0	1.635E+1
-4.541E-1	5.891E+0	1.644E+1
-4.525E-1	5.959E+0	1.636E+1
-4.541E-1	5.917E+0	1.644E+1
-4.541E-1	6.047E+0	1.655E+1
-4.557E-1	5.894E+0	1.654E+1
-4.541E-1	5.982E+0	1.624E+1
-4.525E-1	5.904E+0	1.649E+1
-4.557E-1	5.953E+0	1.653E+1
-4.525E-1	5.953E+0	1.648E+1
-4.509E-1	5.979E+0	1.635E+1
-4.541E-1	6.008E+0	1.642E+1
-4.541E-1	6.027E+0	1.647E+1
-4.557E-1	6.047E+0	1.641E+1
-4.557E-1	6.008E+0	1.663E+1
-4.525E-1	5.982E+0	1.653E+1
-4.574E-1	5.979E+0	1.647E+1
-4.541E-1	5.969E+0	1.652E+1
-4.525E-1	5.966E+0	1.655E+1
-4.541E-1	6.069E+0	1.649E+1
-4.574E-1	5.995E+0	1.639E+1
-4.557E-1	6.099E+0	1.624E+1
-4.557E-1	5.924E+0	1.645E+1
-4.541E-1	5.998E+0	1.642E+1
-4.541E-1	5.927E+0	1.652E+1
-4.541E-1	6.018E+0	1.640E+1
-4.541E-1	5.936E+0	1.651E+1
-4.541E-1	5.969E+0	1.650E+1
-4.541E-1	5.949E+0	1.645E+1
-4.541E-1	5.962E+0	1.634E+1
-4.509E-1	5.969E+0	1.629E+1
-4.525E-1	5.998E+0	1.654E+1
-4.574E-1	5.894E+0	1.645E+1
-4.525E-1	5.998E+0	1.642E+1
-4.525E-1	5.872E+0	1.642E+1
-4.541E-1	5.933E+0	1.641E+1
-4.574E-1	5.988E+0	1.639E+1
-4.541E-1	5.975E+0	1.639E+1
-4.525E-1	6.037E+0	1.646E+1
-4.557E-1	5.972E+0	1.648E+1
-4.557E-1	5.881E+0	1.661E+1
-4.541E-1	6.024E+0	1.635E+1
-4.557E-1	5.885E+0	1.649E+1
-4.541E-1	5.959E+0	1.639E+1
-4.541E-1	5.988E+0	1.632E+1
-4.574E-1	5.924E+0	1.651E+1
-4.541E-1	6.060E+0	1.651E+1
-4.557E-1	5.956E+0	1.649E+1
-4.541E-1	5.936E+0	1.652E+1
-4.557E-1	5.992E+0	1.643E+1
-4.525E-1	5.943E+0	1.642E+1
-4.541E-1	6.034E+0	1.633E+1
-4.574E-1	5.992E+0	1.641E+1
-4.541E-1	5.953E+0	1.639E+1
-4.574E-1	6.037E+0	1.642E+1
-4.525E-1	5.920E+0	1.649E+1
-4.574E-1	5.956E+0	1.646E+1
-4.525E-1	5.972E+0	1.630E+1
-4.525E-1	5.927E+0	1.640E+1
-4.557E-1	5.911E+0	1.642E+1
-4.590E-1	5.901E+0	1.644E+1
-4.557E-1	6.001E+0	1.642E+1
-4.525E-1	5.995E+0	1.641E+1
-4.541E-1	6.027E+0	1.654E+1
-4.557E-1	6.021E+0	1.648E+1
-4.541E-1	5.979E+0	1.631E+1
-4.525E-1	6.008E+0	1.630E+1
-4.541E-1	5.985E+0	1.650E+1
-4.541E-1	6.082E+0	1.640E+1
-4.574E-1	6.008E+0	1.628E+1
-4.557E-1	5.943E+0	1.643E+1
-4.525E-1	5.894E+0	1.625E+1
-4.574E-1	5.985E+0	1.652E+1
-4.574E-1	5.956E+0	1.637E+1
-4.541E-1	5.933E+0	1.639E+1
-4.525E-1	6.011E+0	1.639E+1
-4.557E-1	5.927E+0	1.635E+1
-4.557E-1	5.917E+0	1.640E+1
-4.525E-1	5.940E+0	1.642E+1
-4.541E-1	5.849E+0	1.658E+1
-4.590E-1	5.927E+0	1.649E+1
-4.574E-1	5.988E+0	1.653E+1
-4.509E-1	5.982E+0	1.650E+1
-4.557E-1	5.888E+0	1.641E+1
-4.557E-1	6.011E+0	1.637E+1
-4.541E-1	5.959E+0	1.655E+1
-4.525E-1	5.888E+0	1.634E+1
-4.541E-1	5.982E+0	1.643E+1
-4.590E-1	5.878E+0	1.648E+1
-4.557E-1	6.027E+0	1.638E+1
-4.557E-1	6.001E+0	1.647E+1
-4.525E-1	5.982E+0	1.646E+1
-4.557E-1	5.956E+0	1.648E+1
-4.525E-1	5.956E+0	1.644E+1
-4.525E-1	5.904E+0	1.659E+1
-4.590E-1	5.975E+0	1.635E+1
-4.574E-1	5.930E+0	1.651E+1
-4.541E-1	5.842E+0	1.645E+1
-4.525E-1	5.933E+0	1.639E+1
-4.574E-1	5.898E+0	1.631E+1
-4.557E-1	5.998E+0	1.649E+1
-4.541E-1	5.878E+0	1.653E+1
-4.541E-1	5.992E+0	1.650E+1
-4.541E-1	5.933E+0	1.633E+1
-4.557E-1	6.069E+0	1.645E+1
-4.557E-1	6.034E+0	1.656E+1
-4.557E-1	5.998E+0	1.640E+1
-4.557E-1	6.005E+0	1.636E+1
-4.574E-1	5.998E+0	1.641E+1
-4.557E-1	6.034E+0	1.647E+1
-4.541E-1	5.969E+0	1.664E+1
-4.557E-1	5.998E+0	1.653E+1
-4.574E-1	5.914E+0	1.653E+1
-4.541E-1	5.998E+0	1.665E+1
-4.541E-1	6.037E+0	1.638E+1
-4.574E-1	5.992E+0	1.647E+1
-4.574E-1	5.969E+0	1.639E+1
-4.541E-1	5.953E+0	1.653E+1
-4.541E-1	6.001E+0	1.641E+1
-4.541E-1	5.959E+0	1.645E+1
-4.574E-1	5.972E+0	1.652E+1
-4.541E-1	5.992E+0	1.663E+1
-4.557E-1	6.063E+0	1.654E+1
-4.541E-1	5.917E+0	1.646E+1
-4.574E-1	5.917E+0	1.654E+1
-4.525E-1	5.940E+0	1.634E+1
-4.557E-1	5.975E+0	1.631E+1
-4.541E-1	6.086E+0	1.655E+1
-4.574E-1	5.982E+0	1.637E+1
-4.541E-1	6.001E+0	1.664E+1
-4.557E-1	6.047E+0	1.641E+1
-4.541E-1	5.943E+0	1.640E+1
-4.541E-1	5.881E+0	1.661E+1
-4.574E-1	5.907E+0	1.644E+1
-4.541E-1	5.962E+0	1.644E+1
-4.541E-1	5.930E+0	1.648E+1
-4.574E-1	5.946E+0	1.665E+1
-4.541E-1	5.933E+0	1.650E+1
-4.541E-1	5.914E+0	1.648E+1
-4.557E-1	5.949E+0	1.649E+1
-4.590E-1	6.027E+0	1.666E+1
-4.541E-1	5.992E+0	1.638E+1
-4.525E-1	5.943E+0	1.645E+1
-4.525E-1	6.060E+0	1.660E+1
-4.557E-1	5.979E+0	1.642E+1
-4.541E-1	6.037E+0	1.640E+1
-4.557E-1	5.956E+0	1.651E+1
-4.557E-1	5.943E+0	1.638E+1
-4.541E-1	5.901E+0	1.636E+1
-4.557E-1	5.959E+0	1.652E+1
-4.574E-1	6.057E+0	1.654E+1
-4.541E-1	5.953E+0	1.651E+1
-4.574E-1	5.946E+0	1.646E+1
-4.541E-1	5.985E+0	1.643E+1
-4.509E-1	5.956E+0	1.644E+1
-4.557E-1	5.940E+0	1.661E+1
-4.557E-1	5.940E+0	1.641E+1
-4.557E-1	6.021E+0	1.634E+1
-4.557E-1	5.891E+0	1.638E+1
-4.541E-1	6.021E+0	1.649E+1
-4.574E-1	5.995E+0	1.643E+1
-4.574E-1	5.972E+0	1.657E+1
-4.541E-1	5.891E+0	1.641E+1
-4.557E-1	6.018E+0	1.641E+1
-4.557E-1	5.933E+0	1.646E+1
-4.557E-1	6.011E+0	1.653E+1
-4.525E-1	5.888E+0	1.645E+1
-4.541E-1	5.988E+0	1.644E+1
-4.590E-1	6.053E+0	1.628E+1
-4.590E-1	5.998E+0	1.634E+1
-4.541E-1	6.053E+0	1.642E+1
-4.557E-1	5.966E+0	1.645E+1
-4.590E-1	6.018E+0	1.643E+1
-4.557E-1	5.924E+0	1.632E+1
-4.525E-1	6.001E+0	1.654E+1
-4.525E-1	6.018E+0	1.650E+1
-4.574E-1	6.066E+0	1.642E+1
-4.541E-1	5.966E+0	1.641E+1
-4.557E-1	6.034E+0	1.653E+1
-4.541E-1	6.001E+0	1.644E+1
-4.541E-1	5.959E+0	1.651E+1
-4.557E-1	6.031E+0	1.635E+1
-4.525E-1	5.855E+0	1.639E+1
-4.557E-1	5.924E+0	1.635E+1
-4.541E-1	5.969E+0	1.639E+1
-4.557E-1	5.959E+0	1.670E+1
-4.557E-1	5.865E+0	1.638E+1
-4.541E-1	6.027E+0	1.643E+1
-4.557E-1	6.001E+0	1.661E+1
-4.557E-1	6.014E+0	1.641E+1
-4.541E-1	5.979E+0	1.637E+1
-4.541E-1	5.907E+0	1.632E+1
-4.574E-1	6.040E+0	1.640E+1
-4.541E-1	6.018E+0	1.652E+1
-4.541E-1	5.959E+0	1.640E+1
-4.557E-1	5.924E+0	1.642E+1
-4.557E-1	5.933E+0	1.636E+1
-4.574E-1	6.008E+0	1.630E+1
-4.541E-1	6.044E+0	1.673E+1
-4.541E-1	5.933E+0	1.654E+1
-4.525E-1	5.956E+0	1.651E+1
-4.557E-1	6.011E+0	1.644E+1
-4.525E-1	5.975E+0	1.630E+1
-4.557E-1	5.962E+0	1.638E+1
-4.574E-1	5.998E+0	1.641E+1
-4.557E-1	6.060E+0	1.658E+1
-4.525E-1	5.972E+0	1.638E+1
-4.541E-1	5.995E+0	1.645E+1
-4.590E-1	5.859E+0	1.631E+1
-4.557E-1	5.924E+0	1.660E+1
-4.541E-1	5.992E+0	1.649E+1
-4.541E-1	6.011E+0	1.640E+1
-4.574E-1	6.060E+0	1.645E+1
-4.541E-1	5.969E+0	1.657E+1
-4.541E-1	6.037E+0	1.646E+1
-4.557E-1	5.872E+0	1.632E+1
-4.590E-1	6.047E+0	1.653E+1
-4.574E-1	5.953E+0	1.644E+1
-4.541E-1	5.927E+0	1.643E+1
-4.557E-1	5.998E+0	1.637E+1
-4.590E-1	5.959E+0	1.650E+1
-4.574E-1	6.001E+0	1.634E+1
-4.541E-1	5.949E+0	1.636E+1
-4.590E-1	5.992E+0	1.643E+1
-4.590E-1	6.021E+0	1.642E+1
-4.557E-1	5.995E+0	1.652E+1
-4.557E-1	5.949E+0	1.650E+1
-4.574E-1	5.891E+0	1.644E+1
-4.557E-1	5.949E+0	1.642E+1
-4.590E-1	6.001E+0	1.656E+1
-4.541E-1	5.966E+0	1.640E+1
-4.590E-1	5.988E+0	1.640E+1
-4.606E-1	5.992E+0	1.651E+1
-4.574E-1	6.011E+0	1.642E+1
-4.541E-1	5.953E+0	1.642E+1
-4.590E-1	5.894E+0	1.632E+1
-4.590E-1	5.875E+0	1.644E+1
-4.557E-1	5.988E+0	1.649E+1
-4.574E-1	6.112E+0	1.643E+1
-4.574E-1	5.992E+0	1.643E+1
-4.574E-1	5.898E+0	1.649E+1
-4.574E-1	5.953E+0	1.638E+1
-4.557E-1	5.911E+0	1.636E+1
-4.557E-1	5.888E+0	1.640E+1
-4.574E-1	6.001E+0	1.657E+1
-4.574E-1	5.969E+0	1.646E+1
-4.574E-1	6.060E+0	1.644E+1
-4.541E-1	6.044E+0	1.634E+1
-4.574E-1	5.878E+0	1.644E+1
-4.541E-1	5.953E+0	1.643E+1
-4.574E-1	5.904E+0	1.643E+1
-4.557E-1	5.943E+0	1.640E+1
-4.574E-1	5.979E+0	1.650E+1
-4.557E-1	5.998E+0	1.645E+1
-4.590E-1	5.953E+0	1.656E+1
-4.557E-1	6.034E+0	1.643E+1
-4.590E-1	5.914E+0	1.655E+1
-4.541E-1	5.901E+0	1.647E+1
-4.541E-1	5.962E+0	1.645E+1
-4.574E-1	5.927E+0	1.645E+1
-4.574E-1	6.092E+0	1.649E+1
-4.557E-1	5.995E+0	1.649E+1
-4.574E-1	6.011E+0	1.648E+1
-4.574E-1	6.095E+0	1.655E+1
-4.590E-1	5.995E+0	1.652E+1
-4.574E-1	5.946E+0	1.641E+1
-4.590E-1	5.956E+0	1.636E+1
-4.557E-1	5.907E+0	1.653E+1
-4.606E-1	5.992E+0	1.650E+1
-4.574E-1	6.112E+0	1.646E+1
-4.574E-1	6.034E+0	1.645E+1
-4.557E-1	5.940E+0	1.648E+1
-4.574E-1	6.021E+0	1.644E+1
-4.557E-1	6.063E+0	1.648E+1
-4.541E-1	5.992E+0	1.627E+1
-4.590E-1	5.924E+0	1.662E+1
-4.606E-1	6.001E+0	1.642E+1
-4.590E-1	5.982E+0	1.639E+1
-4.541E-1	5.930E+0	1.651E+1
-4.557E-1	5.833E+0	1.650E+1
-4.590E-1	5.969E+0	1.650E+1
[truncated: 60,068 more rows]
